# Supplementary material for: Clades of huge phages from across Earth’s ecosystems
Source: Nature. 2020 Feb 12;578(7795):425–31. doi: 10.1038/s41586-020-2007-4 (PMC7162821; doi:10.1038/s41586-020-2007-4)
Supplement: Supplementary file 6 — Genbank files for all genome. [file 41586_2020_2007_MOESM6_ESM.zip › genbank_genomes_SD-4/SR-VP_PHAGE_CIR_63_141.gbk]

LOCUS       SR-VP_0-2_scaffold_141_2071242_prodigal-single     465583 bp    DNA     linear   BCT NOV-13-2019
DEFINITION  SR-VP_0-2_scaffold_141_2071242_prodigal-single, contig.
ACCESSION   SR-VP_0-2_scaffold_141_2071242_prodigal-single
VERSION     SR-VP_0-2_scaffold_141_2071242_prodigal-single.1  GI:
KEYWORDS    .
SOURCE      SR-VP_PHAGE_CIR_63_141
  ORGANISM  SR-VP_PHAGE_CIR_63_141
            .
COMMENT     Data sourced from ggkbase. For additional details see
            http://ggkbase.berkeley.edu/organisms/405111
FEATURES             Location/Qualifiers
     source          1..465583
                     /organism="SR-VP_PHAGE_CIR_63_141"
                     /mol_type="genomic DNA"
     gene            <1..879
                     /locus_tag="SR-VP_0-2_scaffold_141_2071242_prodigal-single
                     _1"
     CDS             <1..879
                     /product="Uncharacterized protein n=1 Tax=Ktedonobacter
                     racemifer DSM 44963 RepID=D6TWB6_9CHLR"
                     /codon_start=2
                     /transl_table=11
                     /translation="DLNTACFIAYLTARMNVRSVFTDKSQERAFDNIAKMLFDRARQT
                     PTVNWMAIAYVHPEKDVLAKLTDDEKGRLLGMATNILSEIAVFLEDLAEKTNIRYDTL
                     IVQRGNDSTTWNQSAGAWNKAREAWLNLLFALGMHEVLDVFCPGKVMRLMAADVVRWH
                     SYSKGSLDDSLHPDTKVWRDLPKPWEVLQGKAECSRALVEATCDKYSVGRGSWAQPRP
                     DKKAVAFKPTPELVHGVAITNPFLAASIRKLGWFSGKGVRGEMLETAILAGEIAVQTD
                     EHGFITGVGKAPEATT*"
                     /db_xref="UniRef100_D6TWB6"
                     /db_xref="D6TWB6_9CHLR"
                     /db_xref="chz:CHSO_4057"
     gene            1359..1430
                     /locus_tag="SR-VP_0-2_scaffold_141_2071242_prodigal-single
                     _trna_1"
     tRNA            1359..1430
                     /product="Gln"
     gene            1434..1509
                     /locus_tag="SR-VP_0-2_scaffold_141_2071242_prodigal-single
                     _trna_2"
     tRNA            1434..1509
                     /product="Arg"
     gene            1522..1959
                     /locus_tag="SR-VP_0-2_scaffold_141_2071242_prodigal-single
                     _2"
     CDS             1522..1959
                     /product="hypothetical protein"
                     /codon_start=1
                     /transl_table=11
                     /translation="MPLTRDQIEALRPLVENEPEGSPARHLLAHVDEVEAERRARERE
                     HNVVFLKRDGHSDEAIERIFAAVEGGRKLEDETVDCPTCKGGGHAPGSFLEKCDRCYG
                     NGKIVRIKAPEEPAIVYVTQPVATPEELRASDVPRGMDPDDMV*"
     gene            1996..2418
                     /locus_tag="SR-VP_0-2_scaffold_141_2071242_prodigal-single
                     _3"
     CDS             1996..2418
                     /product="id=3454262 bin=GWB1_Spirochaetes_59_5 species
                     =unknown genus=unknown taxon_order=unknown
                     taxon_class=unknown phylum=unknown
                     tax=GWB1_Spirochaetes_59_5 organism_group=Spirochaetes"
                     /codon_start=1
                     /transl_table=11
                     /translation="MKITKDSHLDHGLLPEHIAFIEKRFAERDAFFIETFELPANMPT
                     VSCGLWGPLMGDPPVTAGEVVMQPRGNRAGPSRLIARQPRTTWKVTVIAGEHEGEPCV
                     LYTAFGGPLTPREPWDPSLTADQAEESRKFWAEHALSE*"
                     /db_xref="GWB1_scaffold_265_10"
                     /db_xref="86112612"
     gene            2421..2723
                     /locus_tag="SR-VP_0-2_scaffold_141_2071242_prodigal-single
                     _4"
     CDS             2421..2723
                     /product="hypothetical protein"
                     /codon_start=1
                     /transl_table=11
                     /translation="MPINDAAMADLEAETKVFCKCGHRLSEHPGTTFECSKCHCISFT
                     ERPAPGSEAARELGCACPVIDNGHGRGFPGPGGETLYVFNLDCKVHGTEGREKTAC*"
     gene            2717..2920
                     /locus_tag="SR-VP_0-2_scaffold_141_2071242_prodigal-single
                     _5"
     CDS             2717..2920
                     /product="hypothetical protein"
                     /codon_start=1
                     /transl_table=11
                     /translation="VLIQVLICDSCDSPDYGLGMQPYSVAGGPLLHICATCEKKPYKE
                     VQPSAKGKLLAEMLRGALPGDQV*"
     gene            2917..3234
                     /locus_tag="SR-VP_0-2_scaffold_141_2071242_prodigal-single
                     _6"
     CDS             2917..3234
                     /product="hypothetical protein"
                     /codon_start=1
                     /transl_table=11
                     /translation="MTTDAQKIGDGMSDEELLAKYVELERFAETTQESFADGFVRVLH
                     KKAALARMKDLRDTLDRANAIIGQQADEMSVLDAKVQKLEAGGKDNDGDDNNINMRLP
                     GWI*"
     gene            3467..3637
                     /locus_tag="SR-VP_0-2_scaffold_141_2071242_prodigal-single
                     _7"
     CDS             3467..3637
                     /product="hypothetical protein"
                     /codon_start=1
                     /transl_table=11
                     /translation="MADTSQAEARTEPRKLVEVPRGATCSHRRMKDHCPGGCGHLECP
                     DCGFFWDQIWEM*"
     gene            3639..3992
                     /locus_tag="SR-VP_0-2_scaffold_141_2071242_prodigal-single
                     _8"
     CDS             3639..3992
                     /product="hypothetical protein"
                     /codon_start=1
                     /transl_table=11
                     /translation="MRRGSGGTPHARRVLVKSTPKLLQEIRLPDMPDTPPVLDDWITQ
                     MRKVVAQGLGQDPDTLPGYDASVTCLAAEAIRLREENLELRAHLMIAPPKPNARYMIW
                     LKGADELLRKYGGRK*"
     gene            3989..4423
                     /locus_tag="SR-VP_0-2_scaffold_141_2071242_prodigal-single
                     _9"
     CDS             3989..4423
                     /product="Uncharacterized protein {ECO:0000313|EMBL
                     :KKK63951.1};  TaxID=412755 species="unclassified
                     sequences; metagenomes; ecological metagenomes.;"
                     source="marine sediment metagenome.;""
                     /codon_start=1
                     /transl_table=11
                     /translation="VRRVYKIPKKLLDAYMAKHAERIQPAIAQLDRCKVEAEAKARSI
                     PVGGRTMATKKVVKLNDDPRKLRRHLVSLTDAVLVVIDEIDKLMKQPSTVERGRQISQ
                     LMNGLEQSNDAARFFGLGLDYRNDRTAKTRRLAQLRRKAART*"
                     /db_xref="A0A0F8ZVF8_9ZZZZ"
     gene            complement(4459..6372)
                     /locus_tag="SR-VP_0-2_scaffold_141_2071242_prodigal-single
                     _10"
     CDS             complement(4459..6372)
                     /product="hypothetical protein; K07192 flotillin id
                     =15188749 bin=GWE1_Berkelbacteria_39_12
                     species=ACD58_39_12 genus=ACD58_39_12
                     taxon_order=ACD58_39_12 taxon_class=ACD58_39_12
                     phylum=ACD58 tax=GWE1_Berkelbacteria_39_12
                     organism_group=ACD58 (Berkelbacteria)
                     organism_desc=Complete genome (ACD58 lineage)"
                     /codon_start=1
                     /transl_table=11
                     /translation="MGIVLFLTLLFALLLIGAPIGLHVSGHALGAMSSSIMLASGIGI
                     AIVCAIILTITKLYVKTKASEAFVRTGMGGLRVIRDGGALVIPVVHELVRVPLGTQRI
                     AVQRQGPDALITSDKLRGDIFAEFFVRIMAEDDDIKSAARSLGGLANDRRGGSYEDQI
                     KALIEDKLISALRTSSARKTLEELNSERDQFLKDLTALVTGDLKHNGFTLETVTISKC
                     DQTDEQHLKAGNIFDAQGMRALADITQKNLTEKNLIMRKGEQDRAAQDVDTRKKILDL
                     DKAKAEAEATQAAQVLTIQAEQDQSAKTKQIEAAQKVSIAEVAQQQAIEVARRGQQAA
                     IEVAERDKLKAMTEADQKVEVAKRTQAQAVADAEAKKAAAEAKLADAEADRETSRQKI
                     TTVTMVATADREKQKAIIAAEAQAQQTYVAMEKAADGNAYKTLKEADARKASAEADAL
                     ATTRKAEADKAASIAVSEASQKRMEAEAAGTKAKLLAEADGQRAVAMVPVDVKSREVE
                     IEQRRVNDVLKPELEARAEHGEAAQNFQLAQLRIEQEGLVRIESAKAMAQIYGKITAN
                     VYGTPEDVAKMGNSFASGMGLSQMLGGFFSGADPKTVVIADKVVEAVEDLSTAVAGRV
                     RASKEAKDVPPAE*"
                     /db_xref="GWE1_ACD58_39_12_99"
                     /db_xref="rlg:Rleg_3146"
                     /db_xref="89662419"
                     /db_xref="K07192"
     gene            complement(6391..7014)
                     /locus_tag="SR-VP_0-2_scaffold_141_2071242_prodigal-single
                     _11"
     CDS             complement(6391..7014)
                     /product="hypothetical protein id=15188748 bin
                     =GWE1_Berkelbacteria_39_12 species=ACD58_39_12
                     genus=ACD58_39_12 taxon_order=ACD58_39_12
                     taxon_class=ACD58_39_12 phylum=ACD58
                     tax=GWE1_Berkelbacteria_39_12 organism_group=ACD58
                     (Berkelbacteria) organism_desc=Complete genome (ACD58
                     lineage)"
                     /codon_start=1
                     /transl_table=11
                     /translation="MDAFAWYNLIFYIPLAIGMLFIVGIAVGGADVGHGVDLDGDGIP
                     DVHVHVGHDSDNEQNFFLSLLGFGKVPLLVLLMTMFLTFGGTGAMANMFMEPLLKVSG
                     MFALLSVGAACFVMFVSTGFIARTVARLMPSTETASFKKADLVGGTGTLLFEADKDSG
                     AVQVVKNGDCYQVQCRSSETLPTGTKVLLIDYDGTDDFFTVERDPTT*"
                     /db_xref="GWE1_ACD58_39_12_98"
                     /db_xref="86847041"
     gene            complement(7055..7243)
                     /locus_tag="SR-VP_0-2_scaffold_141_2071242_prodigal-single
                     _12"
     CDS             complement(7055..7243)
                     /product="hypothetical protein"
                     /codon_start=1
                     /transl_table=11
                     /translation="MSDPSDDTYYETVYDAEGKPVRRLRERIREVVPNDSGFTTFDTS
                     HGHCGLCGALGCHGSCFK*"
     gene            7305..7850
                     /locus_tag="SR-VP_0-2_scaffold_141_2071242_prodigal-single
                     _13"
     CDS             7305..7850
                     /product="hypothetical protein"
                     /codon_start=1
                     /transl_table=11
                     /translation="MDDDQDVESYWQVLRREEPATRPHTMNAAEAMERILSALWEYQE
                     LFEKVPDGLNPKLAFMRSGDDWYVLAHWGAEFSSHKHLKKVDAEAPSLEEALEKVFLA
                     ARRLIAEHTKTLKDELLKVRTEMEKAQLRLREATRVLNKMGDYTPYEPPRSLTLPFKD
                     SNPFDIPEPKIENLEDLDDLG*"
     gene            complement(7842..8075)
                     /locus_tag="SR-VP_0-2_scaffold_141_2071242_prodigal-single
                     _14"
     CDS             complement(7842..8075)
                     /product="hypothetical protein"
                     /codon_start=1
                     /transl_table=11
                     /translation="VRLSAIQVTALRAFAGPLGHGYSRGSRTVESLAEHGFVQLTIRV
                     VRPAVVRRGRQHLKLVPWGFATEAGKEFLAKLA*"
     gene            complement(8066..8656)
                     /locus_tag="SR-VP_0-2_scaffold_141_2071242_prodigal-single
                     _15"
     CDS             complement(8066..8656)
                     /product="hypothetical protein"
                     /codon_start=1
                     /transl_table=11
                     /translation="METTTFTKRQILCIKDGEISYTPPSPLREFVPGQDDDLLKEIGN
                     FILSSDDFRGVTGNKYEVHTVVLPSWMTVSEWTTHLVSWKYLWACGADPTWSREVLYS
                     LMPMSTAEKVACIKLLKTKTFRSSFRAGMAEQLKTWINTPAEERKYRSPFSGRQWDSI
                     VDVYVSREARGIDNGAYRSREPQSYGCPLPKGVECV*"
     gene            complement(8686..8943)
                     /locus_tag="SR-VP_0-2_scaffold_141_2071242_prodigal-single
                     _16"
     CDS             complement(8686..8943)
                     /product="hypothetical protein"
                     /codon_start=1
                     /transl_table=11
                     /translation="MKNLRSVSFEELHPDTQDARRMDCRLDGWSVSQCWAWDGGDAAV
                     IVMAELPMKVTTYTVVRVGIHLGTIPNASLTEAVRELRKSI*"
     gene            9025..9231
                     /locus_tag="SR-VP_0-2_scaffold_141_2071242_prodigal-single
                     _17"
     CDS             9025..9231
                     /product="hypothetical protein"
                     /codon_start=1
                     /transl_table=11
                     /translation="MQSRQTRTVEERTKNGVHVRVERVSDENGPVGSVVLADCQCFGH
                     PLRVHSTEFCPNRLAQIAARKDKT*"
     gene            9228..9647
                     /locus_tag="SR-VP_0-2_scaffold_141_2071242_prodigal-single
                     _18"
     CDS             9228..9647
                     /product="hypothetical protein"
                     /codon_start=1
                     /transl_table=11
                     /translation="VSRARRTHNFDGLEGCVTRFKPRQTGTLVGVYFETEESDPEYPW
                     ASVCEIHGILVCHRTRQLAIDHARDPQGWCQWCRSKGSLFILVGEDIEPFPIEKFLED
                     NKPMAEDERESLLELEVNEEATFGGGAAAEFTVRRIK*"
     gene            9644..9976
                     /locus_tag="SR-VP_0-2_scaffold_141_2071242_prodigal-single
                     _19"
     CDS             9644..9976
                     /product="hypothetical protein"
                     /codon_start=1
                     /transl_table=11
                     /translation="MSKEKSDWVTLKRGSDWGVVYLAEPDKLLKNGRSDHTLGIKLNV
                     GDAIDIRWPNGEAETVSIVMRQEHCEVDRTPVTSDVPGFNVLHKGITFWVCLDQVEVW
                     APEIRKSS*"
     gene            10060..10314
                     /locus_tag="SR-VP_0-2_scaffold_141_2071242_prodigal-single
                     _20"
     CDS             10060..10314
                     /product="hypothetical protein"
                     /codon_start=1
                     /transl_table=11
                     /translation="MRNLVRLGLAVDLDGEGKLTPEGELAQTVLTTLLHHALKRFTTE
                     GIENKNHKATLKKAGFVEYSNGFWHLSDSGKKTAEKLGYL*"
     gene            10311..11195
                     /locus_tag="SR-VP_0-2_scaffold_141_2071242_prodigal-single
                     _21"
     CDS             10311..11195
                     /product="NAD kinase {ECO:0000256|SAAS:SAAS00037468}; EC=2
                     .7.1.- {ECO:0000256|SAAS:SAAS00274461};; EC=2.7.1.23
                     {ECO:0000256|SAAS:SAAS00037533};;  TaxID=1192034
                     species="Bacteria; Proteobacteria; Deltaproteobacteria;
                     Myxococcales; Sorangiineae; Polyangiaceae; Chondromyces.;"
                     source="Chondromyces apiculatus DSM 436.;""
                     /codon_start=1
                     /transl_table=11
                     /translation="VRKVIVIVKHTAFENRSSDPRIMGLVEAGDPAVARMRPAHDDHM
                     ETVDEVLSEIQVLGFNFEVHHGAHSTFLPSDDVDAIITVGGDGTFLAASHLVDRTPVL
                     GINSAPQHSSGFFCAGRKGLVRATLGALAEGTIARKAVLRMRVNINGEPFSDRVLNEA
                     LVCDVCPAATSRYLITHLTQDITRYGQPLTEEHRSSGLWVGTPAGSTGALASAGGVIH
                     DLDQRCLQFVVREPYQPRGTTIELHRGTFEKELTVISKMAEGRIYLDGSHEVLNFTIA
                     DRLTFEPSPHPLTILGIA*"
                     /db_xref="A0A017TBB0_9DELT"
                     /db_xref="UniRef100_S4YFF1"
                     /db_xref="scu:SCE1572_48320"
                     /db_xref="S4YFF1_SORCE"
                     /db_xref="2.7.1.-"
                     /db_xref="2.7.1.23"
     gene            11209..11493
                     /locus_tag="SR-VP_0-2_scaffold_141_2071242_prodigal-single
                     _22"
     CDS             11209..11493
                     /product="hypothetical protein"
                     /codon_start=1
                     /transl_table=11
                     /translation="VLKVIKLTGQCNEPDDPTLPFKLELSLRAPGFMEVAFVLMHGGS
                     EDLVVRATTDKELTEFMAQQHFETHPRLTRWSITGPEGVVSSGPNRTPRS*"
     gene            11539..12399
                     /locus_tag="SR-VP_0-2_scaffold_141_2071242_prodigal-single
                     _23"
     CDS             11539..12399
                     /product="Probable DNA repair protein Reut_B4423 n=1 Tax
                     =Cupriavidus pinatubonensis (strain JMP 134 / LMG 1197)
                     RepID=Q46SW0_CUPPJ"
                     /codon_start=1
                     /transl_table=11
                     /translation="MAIRAIFTGTISFGLVSIPIKFYTSAGSEAVKFNMITPEGHRVK
                     QKYVDAVTGVEAPQDVCLKGFEYAKDQFVTFTADELKTLEADRTNLIEITEFVAGGQL
                     DPLHVEKSYYLGPDKGADKAYSLLSQAMEMTGQIAVARWSAKGKEHLVMIRPYRGGLA
                     LHIMFYSDEIRDFSEVTAKVATLPVSEQEHKLAKGLIKKLVSASYDPSKYRDTYADRV
                     REAVNQKIAGKEVTVVTPAMSGTVLDLFEALKKSIEEAQEAPAAPAPAPVPAVEPKDS
                     KSKRGKQSKK*"
                     /db_xref="UniRef100_Q46SW0"
                     /db_xref="reu:Reut_B4423"
                     /db_xref="87099055"
                     /db_xref="Q46SW0_CUPPJ"
     gene            12491..12643
                     /locus_tag="SR-VP_0-2_scaffold_141_2071242_prodigal-single
                     _24"
     CDS             12491..12643
                     /product="hypothetical protein"
                     /codon_start=1
                     /transl_table=11
                     /translation="MAAVSLVLSIAALLLSVLAFRNSRRARKTLHPLLTPPKVTHLPE
                     KTEWDD*"
     gene            complement(12640..12885)
                     /locus_tag="SR-VP_0-2_scaffold_141_2071242_prodigal-single
                     _25"
     CDS             complement(12640..12885)
                     /product="hypothetical protein"
                     /codon_start=1
                     /transl_table=11
                     /translation="MLFNRQLVYPLDDVGAYIDLEGEVVEVEEEAIRVKTEHGVFTGY
                     FGLPNRLPSVGYRARIRVYDSGGGFYPDNRVMGWSRA*"
     gene            12920..13105
                     /locus_tag="SR-VP_0-2_scaffold_141_2071242_prodigal-single
                     _26"
     CDS             12920..13105
                     /product="hypothetical protein"
                     /codon_start=1
                     /transl_table=11
                     /translation="MLRCLLVALALSACSHKEPKPFCVEHICKRALTNECLCDNYRHF
                     EDMPNGDVKCACPRDAG*"
     gene            complement(13102..13302)
                     /locus_tag="SR-VP_0-2_scaffold_141_2071242_prodigal-single
                     _27"
     CDS             complement(13102..13302)
                     /product="hypothetical protein"
                     /codon_start=1
                     /transl_table=11
                     /translation="MAKKHHFNPWREGTEGLGGLAKLAIQANESHSECARCQVKVKIG
                     RVGGMKFWVNGQWTGKRPTCTG*"
     gene            complement(13308..13595)
                     /locus_tag="SR-VP_0-2_scaffold_141_2071242_prodigal-single
                     _28"
     CDS             complement(13308..13595)
                     /product="hypothetical protein"
                     /codon_start=1
                     /transl_table=11
                     /translation="MTTQIGLSGEYIQATEWNLATLEELACLRGTSKSRINRQCSICR
                     SMLVVAKTLIEANPDMESAWKRRGYRVYALLLESGVGIPEALDGMITKCRG*"
     gene            complement(13595..13831)
                     /locus_tag="SR-VP_0-2_scaffold_141_2071242_prodigal-single
                     _29"
     CDS             complement(13595..13831)
                     /product="hypothetical protein"
                     /codon_start=1
                     /transl_table=11
                     /translation="VQPGLLRQSQNALEKHGKFQRKDTPEFRMNRLGCTFAIRVRLKT
                     SRKKPNEIHGSGEDPWAAAENLMNSLDHWAKAWE*"
     gene            13907..14215
                     /locus_tag="SR-VP_0-2_scaffold_141_2071242_prodigal-single
                     _30"
     CDS             13907..14215
                     /product="hypothetical protein"
                     /codon_start=1
                     /transl_table=11
                     /translation="MASDDATARKVLARYLAAKSPWGPNGKKLQWQGSGSQMWARWKT
                     DDTRAYTHKYKILQRGTGEWLVQLETPAGSETVDAARSPAMAKELAQKHMEKAVQGSG
                     *"
     gene            complement(14217..14588)
                     /locus_tag="SR-VP_0-2_scaffold_141_2071242_prodigal-single
                     _31"
     CDS             complement(14217..14588)
                     /product="hypothetical protein"
                     /codon_start=1
                     /transl_table=11
                     /translation="MMTQATINPGKTLSIDYDLPASVPLTVRVSARDRVTVILTDAEG
                     RAAFLRADPTFPTWVHSTSSLDHVVSTIVPARAKWYLLIQNGTKSITDVEYEIVVGVP
                     AVPTGSYGGIFGPTGGIFTGR*"
     gene            complement(14585..14944)
                     /locus_tag="SR-VP_0-2_scaffold_141_2071242_prodigal-single
                     _32"
     CDS             complement(14585..14944)
                     /product="hypothetical protein"
                     /codon_start=1
                     /transl_table=11
                     /translation="MKDWLIKQFKDPLQLRRWAEFFVFIWVRGLELAVMTFAAVYVYR
                     GASGYIEAHTKLEDLLKVLNENWKATLILAGLLFVRPMQELLGRVSEFTFPWAKVPIQ
                     PTIPAGKQEEITPEVKP*"
     gene            complement(15072..15854)
                     /locus_tag="SR-VP_0-2_scaffold_141_2071242_prodigal-single
                     _33"
     CDS             complement(15072..15854)
                     /product="Transposase IS4 family protein n=1 Tax
                     =Candidatus Micrarchaeum acidiphilum ARMAN-2
                     RepID=C7DHQ2_9EURY"
                     /codon_start=1
                     /transl_table=11
                     /translation="MQDGRVERGRLIAASRRLRETPDGSWLVASQTLPKKKYVVVPGK
                     TCTCPDFQEWELDCKHIYAVKFAGHPIEIATNGLPEIMPPRQQYPQKWAAYNQAQVVE
                     KDLFQTLLHDLCSGIPQPVQTKGRPRIPLSDAVFASVMKVYVAFSSRRASTDIRECQA
                     KGHLRQAPHYNSILNYLGKPEPKRMFEAESHYQERLKNGEPKHLFEADAHFIVRTKAR
                     CITEHDGRIAARCNEYPGLVGYGKNEDEAMRHLLDVISRGTG*"
                     /db_xref="UniRef100_C7DHQ2"
                     /db_xref="mhi:Mhar_2146"
                     /db_xref="88634944"
                     /db_xref="C7DHQ2_9EURY"
     gene            complement(16124..16216)
                     /locus_tag="SR-VP_0-2_scaffold_141_2071242_prodigal-single
                     _34"
     CDS             complement(16124..16216)
                     /product="hypothetical protein"
                     /codon_start=1
                     /transl_table=11
                     /translation="MSNGYLQENFTCPLVVFLREWRTEEGAARI*"
     gene            complement(16404..16877)
                     /locus_tag="SR-VP_0-2_scaffold_141_2071242_prodigal-single
                     _35"
     CDS             complement(16404..16877)
                     /product="dihydrolipoamide acetyltransferase n=1 Tax
                     =Microbacterium sp. 292MF RepID=UPI00036023F8"
                     /codon_start=1
                     /transl_table=11
                     /translation="MPTLTFTDGTSAALTVDELLEYQAKKAASAAREPRSAPAAAPRP
                     APAPAPAAAPVVEVAPAPDERWATFCGFLAGRTQAPQRKLLALIKGKAGGSMTYTEIM
                     RAMGLSDASKASGTFSGIRKNTKKAGFRPDDIITRDSSGGLKAGPILLQKEPPNP*"
                     /db_xref="UniRef100_UPI00036023F8"
                     /db_xref="yey:Y11_16971"
                     /db_xref="UPI00036023F8"
     gene            complement(16997..17101)
                     /locus_tag="SR-VP_0-2_scaffold_141_2071242_prodigal-single
                     _36"
     CDS             complement(16997..17101)
                     /product="hypothetical protein"
                     /codon_start=1
                     /transl_table=11
                     /translation="MSNEPERLYTQVDLLDLFNKIENAWLCLKSPLNA*"
     gene            17353..17628
                     /locus_tag="SR-VP_0-2_scaffold_141_2071242_prodigal-single
                     _37"
     CDS             17353..17628
                     /product="hypothetical protein"
                     /codon_start=1
                     /transl_table=11
                     /translation="MPTGRENAHSKIITIRLPHELLATLKKLARKLDLPYQAIMKEAI
                     REGLPALQNRSPAVKEPAKKKRTKKADGQPYKAPHVQAALAKLKKPK*"
     gene            17663..17869
                     /locus_tag="SR-VP_0-2_scaffold_141_2071242_prodigal-single
                     _38"
     CDS             17663..17869
                     /product="hypothetical protein"
                     /codon_start=1
                     /transl_table=11
                     /translation="MANVLDLGPSYVKVTAPTAFEAFSAALDYVGKTHPGYSFVVEGP
                     FEVGTLNGAVVSGSGYVFKALPNA*"
     gene            18158..18373
                     /locus_tag="SR-VP_0-2_scaffold_141_2071242_prodigal-single
                     _39"
     CDS             18158..18373
                     /product="hypothetical protein"
                     /codon_start=1
                     /transl_table=11
                     /translation="MSTEHREWLIKVLEAQESAPGPSNIPLPPSPLYVECPECKGVGS
                     TDRTLKELAPIFTQYGIELISMDNAPV*"
     gene            18383..18814
                     /locus_tag="SR-VP_0-2_scaffold_141_2071242_prodigal-single
                     _40"
     CDS             18383..18814
                     /product="hypothetical protein"
                     /codon_start=1
                     /transl_table=11
                     /translation="MPEIDATRALNATEQRLVTVLKRIQSTLLFRTQRALERPRPRKS
                     SLAPDVDDVTYTRVLIDHQLARIGYDLEALDEEAAFDLALKFLQLHMRFALKREGAEA
                     REAEKLAAMVAQTKAAVAPLTQPLTQAPYPKMKRSKGRRKP*"
     gene            18811..19248
                     /locus_tag="SR-VP_0-2_scaffold_141_2071242_prodigal-single
                     _41"
     CDS             18811..19248
                     /product="Uncharacterized protein {ECO:0000313|EMBL
                     :KKL72889.1};  TaxID=412755 species="unclassified
                     sequences; metagenomes; ecological metagenomes.;"
                     source="marine sediment metagenome.;""
                     /codon_start=1
                     /transl_table=11
                     /translation="VTFTVRRAAEPKKGEPRVPMSKFGKDHWSTFGYIECRIVDHGGI
                     PDRNHMRCDPERHPGLAGSRANYSGERKKYPTRLAGDNEFLPDHDDWDCAYDLEAVGL
                     LEDLGTGVNPVFQLTELGHTVAAALRKHKAEGKMFATFKYPPA*"
                     /db_xref="A0A0F9EG18_9ZZZZ"
     gene            19265..20323
                     /locus_tag="SR-VP_0-2_scaffold_141_2071242_prodigal-single
                     _42"
     CDS             19265..20323
                     /product="hypothetical protein"
                     /codon_start=1
                     /transl_table=11
                     /translation="MVSRRSAAAQREPSPIDTIMEIVAAGQPLDKEAALKVWVDLNRS
                     RINFQNEGKLLTELLALAPVNFDDTEMRHRGCDPRNLTDVILEYVSKEGLSFEAVCKH
                     MPSQAFSRRTEYGIPIKVIRPLLVNEPEDEVFYGILKKDPDLYGPELDERLLKVLSNP
                     SNQRHYGFDDARDFLLKQKAFWEARREELIPLLFDSTRLDSSDSFLTAFSKTLRDAEK
                     ECIIELVLGTLKTGGPNTRNKHDTTGKEFLQRLYTIAKKHLSEEGRLKIVAVLKAKID
                     EFMVIQEKRDPVEAFLEGEIPWEEVAFARSQPAEYQKWLGTRHKEEEARREAFREFGP
                     FGMMMFDRGPYGRRWPHG*"
     gene            20378..21172
                     /locus_tag="SR-VP_0-2_scaffold_141_2071242_prodigal-single
                     _43"
     CDS             20378..21172
                     /product="hypothetical protein"
                     /codon_start=1
                     /transl_table=11
                     /translation="MRYLLIEPQKEGRGRSFRAIPIAMVTASRLWGGGGDDSIRPIWI
                     MMAGSEEEIRPFAANLRLGKKAVLKSGNGNWRRRGETKVELLKSAGYQFAWQRTAEGS
                     VLTAFLPEFFRLDPGMVDPKGIQFCVLPSKQWVASQALDPRPAVDHMMRLDPGLPRER
                     LTELAPVAALFCAYLDRRTRCPLINDQRFYLQVLCAALADGVASFSTPVGHYYGEVGW
                     GQHKFFGFEEEDTADVGLLPGVACSAEHVAIEKLLAEQAQIYFKTI*"
     gene            21202..25050
                     /locus_tag="SR-VP_0-2_scaffold_141_2071242_prodigal-single
                     _44"
     CDS             21202..25050
                     /product="helicase n=1 Tax=Acidovorax avenae RepID
                     =UPI00030787FF"
                     /codon_start=1
                     /transl_table=11
                     /translation="MARLESVALGGYYPTPPHLMQPIANLIDVRGFGTDSDGDAFIGA
                     QAWVDPCAGKGEAVLDLATITFGTEELRTREFTFYAIELEASRFKEMTEESRKKLPYA
                     ATGSSLVNGDAFRVAFKRDSSKKGATLLWLNPPYDYDRKFGRLEERFLDRFAPCLVDS
                     GLLVFIVPHYALKASAETLGREFKNVHCFRFPEADFETYKQVVLFAEKSPALFEADPS
                     IRDLVLGWAADAESIPLLPLYSGTKLYSLPTLPRYNAGFSEWTATDIDMTAVLKTVQP
                     WSQSDRNGKLQEIPGILPDLPITDLLDRRYPVAMPPRPAHIAAGIAAGVFNGARIEAD
                     DPTSKLPPLLVKGVFDKEYHTVEEKKNKDGDVTGLVQVQQPKLVTTVLDLTTSRYHTI
                     RPSADVTGSTNVEALTTADLLQHYGKALMRVMLQQCPVMHNPSNEEHHIALPELARTL
                     FTAQSHATQASVKLLGGLTASKAQRYGKAVFVLGEIGSGKSSVALATMQAIKAKRTLI
                     MCPPHLLSSWKDQIQAVTPWARTVVLTNIADVQEFAADTSEGPAIAILSRETAKLGHS
                     WTGADGRCSKCGALTPDEDLAKKRSRCEHRSLHAENGAAKISMDLALGLYAAFPNDVR
                     VSQLCRNRMIRRAISRIKEDGDNLAVWKKFTATGLDAIVDRVAALIFGEQGLEEALIP
                     MLMADPNGDRIERVARALYDYSKEDPAGYGRGSQVRRIARELLLLLPPGGERQTKLAE
                     ELKEVVVDRSSYSSSDTWGGWERAVKVLQGQGAQQQVSLGYGEYYQYSIDKDTLVRRD
                     GNASDRLGDPKLILKALGKLTEKGLYVRGPECGEPLYQAVPEPRRYPLATYISKYYPR
                     LFDVLVLDEGHEYSTDGSAQERSAHRLTSLGIPTMILTGSIMNGYAESLFANMWALSP
                     AFRSEFARDDRPKFVDRYGYRKRLIQDRDTQSGDVVAYGSMTDRIEKSERVIGNAPGV
                     LPLFLLKHLLPLAVTIHKADLAIDIPPCTETVEMISPSAELLQRYKALETALVTRIKK
                     DRFTEDLSGKLWGQVAELPSYLDRATIDTGNTDKGAYEIRYPESCGNGLVAAAEPFGA
                     DDIQPKEQWMLDKLAVELAEGRNVMVFGWHTILLPRLARLIEARFGIKVPILRPEKVP
                     TAKRQDWIDKEIVSKKRRVLVVNPVAIQTGLNNLVYFSTEIWMENPACNPIIKRQAEG
                     RVDRIGQTKETRIFFPVYAGTAQQALHELLMRKVAVSLSTDGLDAQSALQAAGAGDES
                     GFAGFSVGKQLYELITGGLD*"
                     /db_xref="UniRef100_UPI00030787FF"
                     /db_xref="dti:Desti_3412"
                     /db_xref="107251344"
                     /db_xref="UPI00030787FF"
     gene            25084..26370
                     /locus_tag="SR-VP_0-2_scaffold_141_2071242_prodigal-single
                     _45"
     CDS             25084..26370
                     /product="hypothetical protein"
                     /codon_start=1
                     /transl_table=11
                     /translation="MLPNDPVLVLRVAARHQRRADSIGDPHALLQKFEAIVQAFAKTE
                     PHLPLLRHAQKLDEEYKAKGKELYWAAYHREITDPQIVQLALAYHNAVPSIIYEIKYS
                     FERLQLIGRDLFYALLQQYVLPPNIRKAIEAAAAFYAKTRVVKPKKENVFDAYEKTLT
                     VYRAQLQAAKDALTHGALRSSPGATETAPDVTLRAGPFTLVNTGGFDGKTMQQVAGVV
                     EKAAQLMSEKGLGRVLYGEMHVSNTVSRANVLAFYLVQKDEMFIRANLKGKEGTAVRT
                     VIHELGHRLHYKFLKGKDREIQGMYLRIGRAHSQGERDLREMVMKDPALKPTIGDTLK
                     ATNGDFTITGFDYGRGGFIVKVVSATDPKVTGKLSLDAYIRMKGIKAPPSEKASGYVT
                     GYAAKNHDENFAEMIAEWCLGHLPKDQVEMLEAIVG*"
     gene            26399..26707
                     /locus_tag="SR-VP_0-2_scaffold_141_2071242_prodigal-single
                     _46"
     CDS             26399..26707
                     /product="hypothetical protein"
                     /codon_start=1
                     /transl_table=11
                     /translation="MAADKWTPSKPFKSPDVTPGGFGCIMNYEDPSGAKLRVTVAHRP
                     DIERFRIVANRKDPGSTKWEEQMVPAALTRDVVHALRELDEALCNSKKLPGKLEQKTG
                     *"
     gene            26739..27044
                     /locus_tag="SR-VP_0-2_scaffold_141_2071242_prodigal-single
                     _47"
     CDS             26739..27044
                     /product="hypothetical protein"
                     /codon_start=1
                     /transl_table=11
                     /translation="VTPLVQRIIDRHVKTADAHTHLIEQTLAEAYKHGGYDAMMIRAY
                     QIEAGLGPFSHIDQPRKYLADILRDMVAKGSIGGVPVELSNSEKSRVHMYRDDLRRG*"
     gene            complement(27041..27319)
                     /locus_tag="SR-VP_0-2_scaffold_141_2071242_prodigal-single
                     _48"
     CDS             complement(27041..27319)
                     /product="hypothetical protein"
                     /codon_start=1
                     /transl_table=11
                     /translation="MGIGQDVTDALIELAKVHDMMELNVKDYANLRYGGPKTLGPRFV
                     LASAEDRVGGHQATIDNCKVFVSKDVPELHVRVGLDLIRLPYPEGFSF*"
     gene            complement(27340..27693)
                     /locus_tag="SR-VP_0-2_scaffold_141_2071242_prodigal-single
                     _49"
     CDS             complement(27340..27693)
                     /product="hypothetical protein"
                     /codon_start=1
                     /transl_table=11
                     /translation="MARKIDITEAMALVGHQMKTFTPAGMIRLDVGKEMATLEVTRGP
                     IHGSVILSFHVEDFGRPEGPRMEPIVRVNIPAFNDGVLKAVAQSALFTELTAFGVVLQ
                     MMLDEYRIAAPSRKS*"
     gene            complement(27718..27984)
                     /locus_tag="SR-VP_0-2_scaffold_141_2071242_prodigal-single
                     _50"
     CDS             complement(27718..27984)
                     /product="hypothetical protein"
                     /codon_start=1
                     /transl_table=11
                     /translation="MPIPTKREPVGEGPPFEACCFCDRRTPFWTELADRTPGQQVACC
                     EPCAEKHEPSEVPTKAAWCADQRQKHPTFAGSPSPWAFTGKKAP*"
     gene            complement(27988..28197)
                     /locus_tag="SR-VP_0-2_scaffold_141_2071242_prodigal-single
                     _51"
     CDS             complement(27988..28197)
                     /product="hypothetical protein"
                     /codon_start=1
                     /transl_table=11
                     /translation="MAHIDDARRYETEALEIASDRYLAAEEALRAYLETEAPNTVPCA
                     SPTSVVEADLDTLLVEEDLDNYLVN*"
     gene            complement(28227..28382)
                     /locus_tag="SR-VP_0-2_scaffold_141_2071242_prodigal-single
                     _52"
     CDS             complement(28227..28382)
                     /product="hypothetical protein"
                     /codon_start=1
                     /transl_table=11
                     /translation="MYNRALKIARRARRSFKGASQVKGKYKSSANRAERRVGRAIEYR
                     AVHAISF*"
     gene            complement(28418..28600)
                     /locus_tag="SR-VP_0-2_scaffold_141_2071242_prodigal-single
                     _53"
     CDS             complement(28418..28600)
                     /product="hypothetical protein"
                     /codon_start=1
                     /transl_table=11
                     /translation="MVGTRFIVKPKAEADPQAANFILIKTQDRPVKGGSPNNTIRLFD
                     GLPCVIESMTPILKVE*"
     gene            complement(28762..29025)
                     /locus_tag="SR-VP_0-2_scaffold_141_2071242_prodigal-single
                     _54"
     CDS             complement(28762..29025)
                     /product="hypothetical protein"
                     /codon_start=1
                     /transl_table=11
                     /translation="VAKLTEREWWAILVDAESRAEKGDMASHNLANRARHALVKEFGL
                     NLDTVWDRARPEFLRLLGEEEAKLEAERLQRQQLDELLAKLKQ*"
     gene            complement(29018..29467)
                     /locus_tag="SR-VP_0-2_scaffold_141_2071242_prodigal-single
                     _55"
     CDS             complement(29018..29467)
                     /product="hypothetical protein"
                     /codon_start=1
                     /transl_table=11
                     /translation="VPGKVDLKKLRSLDEDDEEYDDLLVDRRVEMALAIPRPTCCQAA
                     QDYPVVTFHVKAYEGDSGTNEGSWEAHMHSGLLREFAHRVEFFKNMPPAKFCPFCGTP
                     VPKMQRVDKPDVCRVTDGGYYCDTCKERLSNCLCDPPEAGFEPVPGG*"
     gene            complement(29477..29923)
                     /locus_tag="SR-VP_0-2_scaffold_141_2071242_prodigal-single
                     _56"
     CDS             complement(29477..29923)
                     /product="hypothetical protein"
                     /codon_start=1
                     /transl_table=11
                     /translation="MRWSTKPKWSFVIDTDAYSGNFERAMTGYITGLVDDYGEHMAEP
                     YIKLYGEEEPEDPLGKIVEFRVREHDGNGFSSPCDILPTTEDGEYNSVVIFLQEKPSE
                     KELALLASRARKFSDLPKLRDWGEHRPKILGCRLVQEETTYTAMPV*"
     gene            complement(29933..30655)
                     /locus_tag="SR-VP_0-2_scaffold_141_2071242_prodigal-single
                     _57"
     CDS             complement(29933..30655)
                     /product="Uncharacterized protein n=1 Tax=Caldilinea
                     aerophila (strain DSM 14535 / JCM 11387 / NBRC 104270 /
                     STL-6-O1) RepID=I0I3D0_CALAS"
                     /codon_start=1
                     /transl_table=11
                     /translation="MLVIVIGRGSGGTRLMSEALSTSGVYMGPVNVSGDLVPAEKMYE
                     AVRLAGELVQLVKSDTWDFTRLLEAPPPPRFQALVRAYLSPVLQAPRERVGWKLPETV
                     LALPWIVKMFPDAYYIHWTRDPRGATASPHLTDDLARFGVPSRFAPLMQQPEGLERRL
                     ERRFESWIYHRQIVDVTPRPAKFLTVSYEDFVLRQEQEQDRLARFLGFRLKPVFVDPK
                     QLGIAGRTAPQHLLERYGYAPV*"
                     /db_xref="UniRef100_I0I3D0"
                     /db_xref="cap:CLDAP_17280"
                     /db_xref="33396083"
                     /db_xref="I0I3D0_CALAS"
     gene            complement(30646..31491)
                     /locus_tag="SR-VP_0-2_scaffold_141_2071242_prodigal-single
                     _58"
     CDS             complement(30646..31491)
                     /product="Glycosyl transferase group 1 n=1 Tax
                     =Catenulispora acidiphila (strain DSM 44928 / NRRL B-24433
                     / NBRC 102108 / JCM 14897) RepID=C7PWG7_CATAD"
                     /codon_start=1
                     /transl_table=11
                     /translation="VIRVSYVEAGAGRGLQVLGDRLLEASKDRLAWTRFRERDIARAT
                     DADVVYVHDTALVPFVKAVRDVPVVCHIATQQFFTGAEQASKVIVTTEFLKRSWPKAE
                     VLWNAVPDSFSPGPPDPQLARKLPVVLYTGSFHQAKGTDMLVEAVRDLPCELWLVGPA
                     DKRREGNVTYWGQRGDLLRFYRSSHVFTLPSATEGMSLALLEAMQVGLPCIASDIPPN
                     VETLRGAGLVCARTVPSLRAALEELLASEERRRELGEAALGVARTRPFSGWVDRIVEI
                     ITSCS*"
                     /db_xref="UniRef100_C7PWG7"
                     /db_xref="cai:Caci_6393"
                     /db_xref="C7PWG7_CATAD"
     gene            complement(31488..32399)
                     /locus_tag="SR-VP_0-2_scaffold_141_2071242_prodigal-single
                     _59"
     CDS             complement(31488..32399)
                     /product="Glycosyl transferase, group 1 n=1 Tax=Ralstonia
                     metallidurans (strain CH34 / ATCC 43123 / DSM 2839)
                     RepID=Q1LJS5_RALME"
                     /codon_start=1
                     /transl_table=11
                     /translation="MKVLCITDRIGMCPSYRARVLPFVPLLKETGVTVDVRLVGKVGL
                     AEVRKYDVVWVRRALAASFVQSLGKIPTVFDFDDAVYCDTPLSGPTSLPAFADMVRAS
                     RVVLAGNRYLMGMAKKHGATNVKLLRTGVDVKRYAQADDDQMLVWTGSNSTLPYLEEV
                     KGALQGHKVRVICDRFPSWGVRTEQVRWSPATETKLQGIGLAPLPDTVYTRGKCAFKI
                     VQYMAAGLPVVASGPGGNQELFEEYGVRGYHVEHTEDGFRGGLERLLRDHSLRVSFGR
                     ENRHIAALKLDVRVLKDTLLEAFREVA*"
                     /db_xref="UniRef100_Q1LJS5"
                     /db_xref="rme:Rmet_2728"
                     /db_xref="Q1LJS5_RALME"
     gene            complement(32396..34471)
                     /locus_tag="SR-VP_0-2_scaffold_141_2071242_prodigal-single
                     _60"
     CDS             complement(32396..34471)
                     /product="hypothetical protein"
                     /codon_start=1
                     /transl_table=11
                     /translation="MSEVGKGKFAGQLMMWDGVAFRWFPDEFPAPVQPPAGSALTWVA
                     PNTFEWHINQPGENFSALNLAGDFEPFWGADTNVPTSFILPPRTDPVSAITRYFKDIR
                     GNANVNSISITVAILTTGTTGTSDGSTTYTDPNATFITNGIANGDSLVVTSGPGSGTY
                     SITGLISETQLTTATTIAADAGPASYQIYDRGFEDGTLTRFISSPFGLVGLTYFPSYG
                     WRSIIPPEIPTPSVRGTVFGSNGSPAYLEARRPVEDQGRALAASRPSYEMARGISLIP
                     TFGDQFFKLTSDGNSIWAIDAANLIVRFSKETGQQDFQISSANTFTSLICAAGFLWVM
                     EDFGDNLFHVAKYSLTSPGTLLGTVNTGLPNDDGVQPIAFDGRRLFIPVDDGTGSLSL
                     NVYDVYAATSLAGPGPAGLSNIQQVVCGNGRVVVSANSGLYVFNEAGDTFLGTYAVAG
                     TPSGLAFDGTYFYYIDVSTSPFHLVRLRVPLDINNSAPFGTAVLEQDYVLPIPAIAPT
                     SLFFDGATLWAIQSSPGALIGFVPSGGFDGQRDRPVALHAFLAPFDLQGNFGYPHFDG
                     ESVWIPGLTTGVVRLAPVKPGGQRKLRQQATLTTTPYNVALVDEILGFNTNLHAYTVN
                     LPDAPFDSMEVTIYDSGGNADTNAITINAGAGQDFEGSVTFITIGNNFGKRLLFYNAS
                     LSRWFYVQA*"
     gene            complement(34471..34707)
                     /locus_tag="SR-VP_0-2_scaffold_141_2071242_prodigal-single
                     _61"
     CDS             complement(34471..34707)
                     /product="hypothetical protein"
                     /codon_start=1
                     /transl_table=11
                     /translation="MLSRELITLAESNAAKQAEIDAGRYQPEEPVTHVRPNFIRCPHC
                     NRGTFDLLEASVVGGITYRKIGCMGCTTQNSRIA*"
     gene            complement(34717..36510)
                     /locus_tag="SR-VP_0-2_scaffold_141_2071242_prodigal-single
                     _62"
     CDS             complement(34717..36510)
                     /product="hypothetical protein"
                     /codon_start=1
                     /transl_table=11
                     /translation="MAATALIKLTQGPNTDLPGVAVLGTLVDGAVVVTNGDNTDVASW
                     EIHVTEVPPGSLFVPGMIASGVSATPVGVFVPDVDGGCYRILLVVRDGLSNEDKDLRC
                     FGIVERRGFLIPPPQLDPPPIKTKPNELNFQGQPKGWAGDRFFPFTNAVLRSVLDSQY
                     DQPFLPNPAALIPGDTYVYTAGFPLAVANVVVITGGGGFIYAMDQFTFYMTEIDSKRG
                     LASRLISTAGGAGESVLSGIADFPNVIMANSQGGAPVLRLVTLNGSILSSSPTLSSTP
                     GPAMALSPGFAWVTYPFNDITVLPIIAQADRATVTTVTDSPVYGGTGVSSVMDIVYDP
                     ANDKIWVSSAGNNVVLRIDPTTMALEVTVSDVNLQSPQAMIIAAGFLWVTNVSALNVM
                     RISIPGGTVFDLLTNPAIQQPTDITHDPIRNKIWVLDTFFNTLVRIDAATNTYDMSVP
                     LPGAPADNQSVVFLDNYLWVSNITLNVLYKIDPVSFGITVIGGLAPGFIFNRSNASRD
                     SGVTLPDRLVTNQDGVVFYQGGGNIALPDIPAYDGETHTIVFNPLTPPLFGYEPHVAA
                     VAPIIGETILAYVDTIRTFKWSAALGSWVSM*"
     gene            complement(36551..36799)
                     /locus_tag="SR-VP_0-2_scaffold_141_2071242_prodigal-single
                     _63"
     CDS             complement(36551..36799)
                     /product="hypothetical protein"
                     /codon_start=1
                     /transl_table=11
                     /translation="MPTFPLIVLGRELGYTRTRQYYFEDQRGLDHFLGEGREGIVLAS
                     APDEYFGRRRMAKTLKVLQLLEDRPRALGKLVALMDSV*"
     gene            complement(36829..37209)
                     /locus_tag="SR-VP_0-2_scaffold_141_2071242_prodigal-single
                     _64"
     CDS             complement(36829..37209)
                     /product="sensor protein (EC:2.7.13.3)"
                     /codon_start=1
                     /transl_table=11
                     /translation="MRVLLVDDDNALRKALIRLLTSCYKCEAVGFESARDALDAIRQE
                     PEKFDAVISDVDMPIMGGPDFFEALRDLAPKLAEHFVFYTGMNGRSPFFDRVKALNQR
                     VIEKDGPSSLKLVYEALTNMLVAV*"
                     /db_xref="sur:STAUR_0267"
                     /db_xref="UniRef100_Q098F4"
                     /db_xref="A0A085WKY7_9DELT"
                     /db_xref="Q098F4_STIAD"
                     /db_xref="2.7.13.3"
     gene            complement(37243..37689)
                     /locus_tag="SR-VP_0-2_scaffold_141_2071242_prodigal-single
                     _65"
     CDS             complement(37243..37689)
                     /product="hypothetical protein"
                     /codon_start=1
                     /transl_table=11
                     /translation="MEPTDLVIGRRYLRRSDDTEVRIENIARGKVEYVTLPMLLVYDT
                     SKAAFLQNFKPKPFRLADAQPKGPQMDPKNPSNEAPVKMAPNVFFRSEGGEELGSLLI
                     SEFSFGAFQKGDVVNLPEHRNLEILQRHLNVRTSDSKLTLTLFVKS*"
     gene            complement(37728..38042)
                     /locus_tag="SR-VP_0-2_scaffold_141_2071242_prodigal-single
                     _66"
     CDS             complement(37728..38042)
                     /product="hypothetical protein"
                     /codon_start=1
                     /transl_table=11
                     /translation="MKESTTDLKIVRERPASFSWGRVLKITDISVYTIVAYQPPEDST
                     RTLFHVYVDGDDTSNSCETIETALLYGMAVKNLGDGNEAGSMARAAAKILGLKVDGGK
                     AS*"
     gene            complement(38072..38671)
                     /locus_tag="SR-VP_0-2_scaffold_141_2071242_prodigal-single
                     _67"
     CDS             complement(38072..38671)
                     /product="Uncharacterized protein n=1 Tax=Bacillus cereus
                     HuA3-9 RepID=R8CIM9_BACCE"
                     /codon_start=1
                     /transl_table=11
                     /translation="MNKIEFSKVLGWNPKAVYARLNALSLLGVCGRCGGSGSYSFCPS
                     HGSTCFGCSGSGKVIPRLTAKLVKTVQTKVAAGELAPYLERVKARAEALKAIAPMVEE
                     AKALYAPIGAAYEAEYQKKYGKGGDHTMEMNPAICRFQTMANAAFWGVNHADHTPGVT
                     DIERHVKNNRLDPIKAVEQMAFALEVLRETNAAFRAMGF*"
                     /db_xref="UniRef100_R8CIM9"
                     /db_xref="R8CIM9_BACCE"
     gene            complement(38750..38986)
                     /locus_tag="SR-VP_0-2_scaffold_141_2071242_prodigal-single
                     _68"
     CDS             complement(38750..38986)
                     /product="hypothetical protein"
                     /codon_start=1
                     /transl_table=11
                     /translation="VKFRYDKIRELQRGEVFVFRDKVHRVVEPPRVIPYVGISHVHVE
                     VIIDTFNPSGKSFEPGPNKLRTFADHDCVVLFDK*"
     gene            complement(38983..39318)
                     /locus_tag="SR-VP_0-2_scaffold_141_2071242_prodigal-single
                     _69"
     CDS             complement(38983..39318)
                     /product="hypothetical protein"
                     /codon_start=1
                     /transl_table=11
                     /translation="VSPRRKKREPKISPVHPEVLALDNRIAEARQALDELEEERHKVA
                     LRLVVEKLAAEPDPEADPDDPSVDPKNIILGDCWECDKSPTGLCVYDDENDSCHDQCL
                     FCGEPEERK*"
     gene            complement(39315..39548)
                     /locus_tag="SR-VP_0-2_scaffold_141_2071242_prodigal-single
                     _70"
     CDS             complement(39315..39548)
                     /product="hypothetical protein"
                     /codon_start=1
                     /transl_table=11
                     /translation="MAKVIYTTAPADYDWFGTTEVKADVGKNMRGQVIRKVEIEDSRA
                     EAQCSRYSSGLHMYADETEWAKLVQFKLVKVSP*"
     gene            complement(39552..39779)
                     /locus_tag="SR-VP_0-2_scaffold_141_2071242_prodigal-single
                     _71"
     CDS             complement(39552..39779)
                     /product="hypothetical protein"
                     /codon_start=1
                     /transl_table=11
                     /translation="MAHTLTACQLPESEAHALVAKVKNANAFMVYGIDVNLGPCEDGE
                     DAPKRLAVNVTAESPVQAGIGKGYILAIVGG*"
     gene            complement(39809..40147)
                     /locus_tag="SR-VP_0-2_scaffold_141_2071242_prodigal-single
                     _72"
     CDS             complement(39809..40147)
                     /product="Uncharacterized protein {ECO:0000313|EMBL
                     :KKM67978.1};  TaxID=412755 species="unclassified
                     sequences; metagenomes; ecological metagenomes.;"
                     source="marine sediment metagenome.;""
                     /codon_start=1
                     /transl_table=11
                     /translation="VRRQIPLKGPAPSKRYVKQLVSVQKGITAAYDAQRVKRLLKKRY
                     ARVFVPEPRGWFSARVLEFPGCFAQGKGLEAAYANLERAAESWLLAMLAQGSPIPPPE
                     MTLKKRPRPV*"
                     /db_xref="A0A0F9JEE8_9ZZZZ"
                     /db_xref="dji:CH75_09130"
     gene            complement(40144..40437)
                     /locus_tag="SR-VP_0-2_scaffold_141_2071242_prodigal-single
                     _73"
     CDS             complement(40144..40437)
                     /product="hypothetical protein"
                     /codon_start=1
                     /transl_table=11
                     /translation="MPLRDHRDALLAALTSALDACLAQEDAQLAETTNFTDFVPANFK
                     AGITFRYTGPEGAVREIKCSPELDLTTDPWEQLRRLAGTAEPVPEALPSEHVA*"
     gene            complement(40459..40830)
                     /locus_tag="SR-VP_0-2_scaffold_141_2071242_prodigal-single
                     _74"
     CDS             complement(40459..40830)
                     /product="hypothetical protein"
                     /codon_start=1
                     /transl_table=11
                     /translation="MAQVLSNTPSQLVAIVFSKTLFLNFTGTISCQLILKPGQSYVLA
                     TEEAQVLCNKAKSVVAWFDSPRPHESLTVIFFGKTTQYLDDGALHIFGVHQGEAGAIE
                     DVSFKGVCQAVIAWLASHGVT*"
     gene            complement(40832..41017)
                     /locus_tag="SR-VP_0-2_scaffold_141_2071242_prodigal-single
                     _75"
     CDS             complement(40832..41017)
                     /product="hypothetical protein"
                     /codon_start=1
                     /transl_table=11
                     /translation="MTPDKKKALQVYALGIFIVLLCGTAAYLNRKNACETAGGKFSWF
                     SCEHPTSPVAPPAAKKP*"
     gene            complement(41522..41860)
                     /locus_tag="SR-VP_0-2_scaffold_141_2071242_prodigal-single
                     _76"
     CDS             complement(41522..41860)
                     /product="hypothetical protein"
                     /codon_start=1
                     /transl_table=11
                     /translation="MVLKIQSNLIGAAEMAMAVKKDTNALYDMLCSAEEVLVASHMIL
                     SPVTPPNDDYVDNKGDDGRIERARDCLKRAAENFGKITDEQLGVFGHDGWENILLATD
                     EVLRNVHVFV*"
     gene            complement(42220..43116)
                     /locus_tag="SR-VP_0-2_scaffold_141_2071242_prodigal-single
                     _77"
     CDS             complement(42220..43116)
                     /product="Polysaccharide biosynthesis protein CapD n=1 Tax
                     =Desulfococcus oleovorans (strain DSM 6200 / Hxd3)
                     RepID=A8ZWL1_DESOH"
                     /codon_start=1
                     /transl_table=11
                     /translation="MKGLTVLVTGAAGSIGARLCERISAREPGRLVKLDRVGVEGGVV
                     VDVRDEAALRDVFRSVVPDVVIHAAANKYLPFLEAEPWEAVDHNVLGTRNVVRLCRAF
                     GTKTMVLVSTDKAVEPVSILGYSKRAAELYTLASGYSCVRFVNVFGSSGSVVETFRRQ
                     IALGGPVTITNPEMTRFFMQPDDACQLILGAVDWAEGADLFILDGGLPVKIVDVAKQL
                     MREAGREVDIQFIGARPGDRVHEVPMLPNPEAAKVADRLWRIRARSSESADGVIAPLL
                     GLTSETPPGVIRDALRRVALPV*"
                     /db_xref="UniRef100_A8ZWL1"
                     /db_xref="dol:Dole_1009"
                     /db_xref="A8ZWL1_DESOH"
     gene            complement(43139..43477)
                     /locus_tag="SR-VP_0-2_scaffold_141_2071242_prodigal-single
                     _78"
     CDS             complement(43139..43477)
                     /product="hypothetical protein"
                     /codon_start=1
                     /transl_table=11
                     /translation="MSYSYARKPVQASRTVTAGPYNDLFSNLVREIDAIDEGLKKVPA
                     ALAALKKIEDHVKKDPEFKEREKGLNLHAPEQQIGYMREILDRAKNVQERLGDTYDVM
                     DGVFMRLGLK*"
     gene            complement(43505..43747)
                     /locus_tag="SR-VP_0-2_scaffold_141_2071242_prodigal-single
                     _79"
     CDS             complement(43505..43747)
                     /product="hypothetical protein"
                     /codon_start=1
                     /transl_table=11
                     /translation="MADLIGTSNERITWDGRTRKVTKTIEFEGSYTGTVMAVKGWEPR
                     WYMLGKTAFVKSKVDGQFFPYTHAPAVAPGLFPVVP*"
     gene            complement(43787..44143)
                     /locus_tag="SR-VP_0-2_scaffold_141_2071242_prodigal-single
                     _80"
     CDS             complement(43787..44143)
                     /product="hypothetical protein"
                     /codon_start=1
                     /transl_table=11
                     /translation="MLLLAAKAALVEARGKDPEATLLVGDDPEHGLRGFVLYAKLGPD
                     RDLTLCFAWEVSKALSEDVSPAVKTFVRGDLRDRVLLGAKLHETTVIMDFLGALPETD
                     EDYFTTGAYRNRVGSA*"
     gene            complement(44088..44426)
                     /locus_tag="SR-VP_0-2_scaffold_141_2071242_prodigal-single
                     _81"
     CDS             complement(44088..44426)
                     /product="hypothetical protein"
                     /codon_start=1
                     /transl_table=11
                     /translation="MDKTDLKILTGSLQRRHAQCKDGLLRDLTYFRQRIDMAIKDLEG
                     GKKALDAQLLVNGASLTHGIANYNMLRDILPYLETGVDPGDGDVQVQVGRDAAPGREG
                     RARRGSRKGP*"
     gene            complement(44457..44642)
                     /locus_tag="SR-VP_0-2_scaffold_141_2071242_prodigal-single
                     _82"
     CDS             complement(44457..44642)
                     /product="hypothetical protein"
                     /codon_start=1
                     /transl_table=11
                     /translation="MDSKTVVEVFEPKRFTPVVPAAPKARMPKTPSAANRALSKFGTI
                     GFEAYKAHVLRAAQVSF*"
     gene            complement(44685..45005)
                     /locus_tag="SR-VP_0-2_scaffold_141_2071242_prodigal-single
                     _83"
     CDS             complement(44685..45005)
                     /product="hypothetical protein"
                     /codon_start=1
                     /transl_table=11
                     /translation="MSDHSLTLLVPTASDVADLKPGDDVLDSFGHWSKVVRIAYRGVD
                     VKGAPFVGFDSQFGTTSGSTLSGSYKVGELHRTVHSSGRYKSAELDRIETEMRAAGER
                     MRVL*"
     gene            45063..45929
                     /locus_tag="SR-VP_0-2_scaffold_141_2071242_prodigal-single
                     _84"
     CDS             45063..45929
                     /product="Uncharacterized protein n=1 Tax=Erythrobacter sp
                     . NAP1 RepID=A3WEJ8_9SPHN"
                     /codon_start=1
                     /transl_table=11
                     /translation="MRALVLSGGADKGAYQVGALKKWMFEDGTDYDVITGISVGAINS
                     AFLCQTPIGQPKEAWSSLSALWNQISDSKVKKSWLPLFIIEALWKQSVYNSTPLQQWI
                     KSGLDPKKVASSGRQLRIVAVSWDSGESRVITQDATNIPDWVIASSAFPVMLSPITIE
                     GQLWADGGLRSVTPLGEAIRAGATEIDVIQCSDPYAKDDFASKGKAAIPGLAIRAIDI
                     LTDEIMRADLKICGLKNDLVEAGGPYKKVAIRRVLSPSVKLVENDLDFSQPTIQRMMK
                     IGYDDACKMPLT*"
                     /db_xref="UniRef100_A3WEJ8"
                     /db_xref="afs:AFR_37905"
                     /db_xref="87253356"
                     /db_xref="A3WEJ8_9SPHN"
     gene            46074..46328
                     /locus_tag="SR-VP_0-2_scaffold_141_2071242_prodigal-single
                     _85"
     CDS             46074..46328
                     /product="hypothetical protein"
                     /codon_start=1
                     /transl_table=11
                     /translation="MSETAYLVVFLDTTKSPPIAVEVGIYPQCASKVERGLGPDHFGA
                     DTFTATAPTYHLAKQRLLAGIEEHAILHWMKPLLRADDSA*"
     gene            complement(46333..46845)
                     /locus_tag="SR-VP_0-2_scaffold_141_2071242_prodigal-single
                     _86"
     CDS             complement(46333..46845)
                     /product="hypothetical protein"
                     /codon_start=1
                     /transl_table=11
                     /translation="MVKLTAPQIRALRYYRDLGDKVPRADRTEKSPDPRVAAALLGLG
                     FLQVIGQNYGPLYGITDSGREALKENTIITDAIEAAQMKVLEHVATAGTGRTFGHLMV
                     ACGLETKGRVWQGGSGLSHERVLDRALQGLRKKGLIAFKDGEWRIGWATRMVAEAASG
                     VATMAKLSGS*"
     gene            46907..47290
                     /locus_tag="SR-VP_0-2_scaffold_141_2071242_prodigal-single
                     _87"
     CDS             46907..47290
                     /product="hypothetical protein"
                     /codon_start=1
                     /transl_table=11
                     /translation="METHAYSRRPKTAASNESMSAVLDAWAAELIKLVEGALPHNLKL
                     DGVRWTPMRRGYASVEAKGYSKGDLEAKSTVAILRHHGSCGADVHMWYQDASMMSEGK
                     ADFYVGCDDTPDVVLQKISAFFERR*"
     gene            complement(47287..47526)
                     /locus_tag="SR-VP_0-2_scaffold_141_2071242_prodigal-single
                     _88"
     CDS             complement(47287..47526)
                     /product="hypothetical protein"
                     /codon_start=1
                     /transl_table=11
                     /translation="VRDRIIARDIRTPWGRKRIARAMCGLRYDPPSRWETIITPLYLD
                     LEDLRDRVRGRAFSWFLRTFVGIDNRSREELHRRD*"
     gene            complement(47563..47934)
                     /locus_tag="SR-VP_0-2_scaffold_141_2071242_prodigal-single
                     _89"
     CDS             complement(47563..47934)
                     /product="hypothetical protein"
                     /codon_start=1
                     /transl_table=11
                     /translation="VAGGNEEARVSDLVAAATKVASGGHHRGCMALVSLKLDAGCSCG
                     HADLVEALVRCRLRGMDDQRREALARTGYEAYGAHADWKAYNGQPMPRWDELRPDIKE
                     KWGVAAEAIVNAAAPSFVPGG*"
     gene            complement(47904..48053)
                     /locus_tag="SR-VP_0-2_scaffold_141_2071242_prodigal-single
                     _90"
     CDS             complement(47904..48053)
                     /product="hypothetical protein"
                     /codon_start=1
                     /transl_table=11
                     /translation="VKERFGYARFVYPEGIVTRGPWFSCSSVTAKKIREWASIEWRAG
                     TKRPG*"
     gene            complement(48050..48322)
                     /locus_tag="SR-VP_0-2_scaffold_141_2071242_prodigal-single
                     _91"
     CDS             complement(48050..48322)
                     /product="hypothetical protein"
                     /codon_start=1
                     /transl_table=11
                     /translation="MKKVLGAVLAVMTLVLTNVVLVKAKVAGLLFEYRPPETSCREPL
                     GIEVRWCKADTVADELAACHVEGSDVVCGKPKKGLWCTCALGEESL*"
     gene            complement(48445..48666)
                     /locus_tag="SR-VP_0-2_scaffold_141_2071242_prodigal-single
                     _92"
     CDS             complement(48445..48666)
                     /product="hypothetical protein"
                     /codon_start=1
                     /transl_table=11
                     /translation="MMFWADFPLEQWIEIQEDPSHLHPWSVVITGFVRARYTTKEEAE
                     GLVDRIHAAFLADKEPQDGTRGTSGTRRK*"
     gene            complement(48663..48854)
                     /locus_tag="SR-VP_0-2_scaffold_141_2071242_prodigal-single
                     _93"
     CDS             complement(48663..48854)
                     /product="hypothetical protein"
                     /codon_start=1
                     /transl_table=11
                     /translation="VVLIERSGVTVQAFVQALEPIAGFRPWVLISGLVPDPELPSGCI
                     PVELRDEALRRYEQLWRRS*"
     gene            complement(48866..49087)
                     /locus_tag="SR-VP_0-2_scaffold_141_2071242_prodigal-single
                     _94"
     CDS             complement(48866..49087)
                     /product="hypothetical protein"
                     /codon_start=1
                     /transl_table=11
                     /translation="VRERFDRLRVRFALRAFYWARATVASVRARRGRDFIGTEADVLD
                     RRPGVYSEADQAEDRRRVLSYDFTDKGVK*"
     gene            complement(49084..49374)
                     /locus_tag="SR-VP_0-2_scaffold_141_2071242_prodigal-single
                     _95"
     CDS             complement(49084..49374)
                     /product="hypothetical protein"
                     /codon_start=1
                     /transl_table=11
                     /translation="MSRDAELRDDEGHVWSFNNLTMGHWLEGHAPGAEAAGAFLNEHA
                     VALFRAGKDAEAAMVRDLAKKMLADVVPKLKAKAAEHERDFPPGGPPSKRPK*"
     gene            complement(49390..49764)
                     /locus_tag="SR-VP_0-2_scaffold_141_2071242_prodigal-single
                     _96"
     CDS             complement(49390..49764)
                     /product="hypothetical protein"
                     /codon_start=1
                     /transl_table=11
                     /translation="VKAPKYRDAMMPEAFYLGLDAGIRFAVRVLHAAGGIETCQSCQG
                     GKGHAYDRATVDLIASSDDAVGFRALAALQDFRLPVQDLALLWNVRNGLPYERIWRVT
                     FTTPMLDRVDDRPGFVHSYRAI*"
     gene            complement(49761..50273)
                     /locus_tag="SR-VP_0-2_scaffold_141_2071242_prodigal-single
                     _97"
     CDS             complement(49761..50273)
                     /product="hypothetical protein"
                     /codon_start=1
                     /transl_table=11
                     /translation="MSEPFRIEVSAYCRDALQRGAQGPERWAAVRKDRQVLDGRGPTV
                     WFSRAEVPRSSHCSNPKTEEDPMKLTFDQYPTGMLHNTATNRYHPIVFRPAPSASDGC
                     GPTRAFRYRSKGHHTVGFDTKEEAMQDIAKQPAFVWSGLEWAWDGADVPAMTWWFTID
                     DEQPQEAAAS*"
     gene            complement(50270..50722)
                     /locus_tag="SR-VP_0-2_scaffold_141_2071242_prodigal-single
                     _98"
     CDS             complement(50270..50722)
                     /product="hypothetical protein"
                     /codon_start=1
                     /transl_table=11
                     /translation="MTMAYNYELASIICQTFEKDVGRWQAKKPDGGRRAMLVSFSARI
                     DHDKEEGYRQIDLLIYGPMNYVQVWTRKRATVIALEDLEDGDDGGIKPGKDYTTSATE
                     WELLCDHDSGWRTDGVQDFLRKNERDINGFDSPGDWYTSVPIPAEMLR*"
     gene            complement(50719..51003)
                     /locus_tag="SR-VP_0-2_scaffold_141_2071242_prodigal-single
                     _99"
     CDS             complement(50719..51003)
                     /product="hypothetical protein"
                     /codon_start=1
                     /transl_table=11
                     /translation="MKISIQQVAARLGNNGLDSIVQSRMFGSDHLIAVQFKKDNNDLE
                     LGALLLHLDLEEMTFSVGASSTASTKTFHYLASAYQRASAFLLDLGFKAK*"
     gene            complement(51012..51191)
                     /locus_tag="SR-VP_0-2_scaffold_141_2071242_prodigal-single
                     _100"
     CDS             complement(51012..51191)
                     /product="hypothetical protein"
                     /codon_start=1
                     /transl_table=11
                     /translation="MKRIRTPTIILGVAPPSPGSQKAPGVVPTNGVEWQGSRYRLVAE
                     APTPKKKSDPPKGRL*"
     gene            complement(51326..52384)
                     /locus_tag="SR-VP_0-2_scaffold_141_2071242_prodigal-single
                     _101"
     CDS             complement(51326..52384)
                     /product="hypothetical protein"
                     /codon_start=1
                     /transl_table=11
                     /translation="VPYAVGDRLQLVREQTFGSYTFPGGTLGIVRDAFGSPGGRVRSY
                     IVELRTVVGDAAMTIELAEAVIDEVFLVYIPDPQHFRPIEVYDQAQVGSTAARISAVD
                     VFLGPTEDFPLPGNLGVFPASLDDLVAVEVRPPPEPVPVRQAPGVPVPFSFATSTSMA
                     APLVADRASSVRTLSTNLLSEHVVEVDRGEFVALGQVVRKGLYVLGELLVRTTGLGVQ
                     EWVIVRGSFGQETGPPTTYTLKLVRDSSGPVGERPLFVVTLEQLNQQGWRRLPFERGT
                     RLRRRLDGYPAEVDGIYDDGRVVLLCYHAVTGDPLSITVWFDDLDDSWERVLDGEAPG
                     SDPGARKTAWEWLELDGV*"
     gene            complement(52384..52851)
                     /locus_tag="SR-VP_0-2_scaffold_141_2071242_prodigal-single
                     _102"
     CDS             complement(52384..52851)
                     /product="hypothetical protein"
                     /codon_start=1
                     /transl_table=11
                     /translation="MPDFSELEFRQAHEVRDVVARYGPADYLRLRGMARIQGVSFPAG
                     SPVRVMSHRAYSVDQQYEVEVTGPDGQSVEFNTSERALDNLVERHVDRQHWTRLEEIR
                     ESTRRAFQSYATLRDANLRADAVRTPEVTPVREPETPAKPGRTAWQWLDEDAV*"
     gene            complement(52855..53115)
                     /locus_tag="SR-VP_0-2_scaffold_141_2071242_prodigal-single
                     _103"
     CDS             complement(52855..53115)
                     /product="hypothetical protein"
                     /codon_start=1
                     /transl_table=11
                     /translation="MVELYSPKYERGFQLHWELAESYFVMPEARTAWDWLNGPDPLAT
                     VVTIRAAGVNVRTPMLITAPKLELLGGPAPSGRTAWQWLDEE*"
     gene            complement(53261..53611)
                     /locus_tag="SR-VP_0-2_scaffold_141_2071242_prodigal-single
                     _104"
     CDS             complement(53261..53611)
                     /product="hypothetical protein"
                     /codon_start=1
                     /transl_table=11
                     /translation="MSIEVRAQRGGSARTRTSEVLVLALEGTYFFRRLHTTRTFPSKT
                     LTMRDVGDLRTFEVGEKVELRMVTTEGATFRTSTGEHFTVKLEGIESILQELPVPAGP
                     LRTAWDWLNLGDDA*"
     gene            complement(53608..53913)
                     /locus_tag="SR-VP_0-2_scaffold_141_2071242_prodigal-single
                     _105"
     CDS             complement(53608..53913)
                     /product="hypothetical protein"
                     /codon_start=1
                     /transl_table=11
                     /translation="MPQPGDVYEFVKPAKIREGLDERVYEPGTRMVFEGYSGNAMQFD
                     IPGYEGFEMVEQLLDLAIKKGLLRKTGQTKRTAWKGPSPAAPRKTAWDWLNEDDPTS*"
     gene            complement(53916..54248)
                     /locus_tag="SR-VP_0-2_scaffold_141_2071242_prodigal-single
                     _106"
     CDS             complement(53916..54248)
                     /product="hypothetical protein"
                     /codon_start=1
                     /transl_table=11
                     /translation="MGLDLGHGFAIVWKVPPEFEVGRWVRVRQDVSVQLYDDEGNEER
                     VAYVEAGTYGQIEGRSNEVVNVRLHRCPEAQGITISPQEVASMFVASAPPEPDKTAWE
                     WLEREELG*"
     gene            complement(54248..54730)
                     /locus_tag="SR-VP_0-2_scaffold_141_2071242_prodigal-single
                     _107"
     CDS             complement(54248..54730)
                     /product="hypothetical protein"
                     /codon_start=1
                     /transl_table=11
                     /translation="MPSYRVGDRLRLRDPHLEVPEYVVTSVAVREGRTTVVIKGGHFG
                     ELEAQVTEGDLDTSCDRVSYRIGDQLRLRHGDPEAAPIVVVDVRGDTVQLAGLIGESA
                     GLFEFDVASVDEVCERVVHAPSPHWPVPKRNILPEQVPIKAPTARSAWDWLNSSEDEE
                     *"
     gene            55162..55419
                     /locus_tag="SR-VP_0-2_scaffold_141_2071242_prodigal-single
                     _108"
     CDS             55162..55419
                     /product="hypothetical protein"
                     /codon_start=1
                     /transl_table=11
                     /translation="MLGVRRGRPLGVALDRCKKGNVFDALKDGFRAFEELLEGYGPLV
                     TLGGFAFAFVLGGSLVGFGIALSVLVTLLTWWPRGGLTWRP*"
     gene            55407..55604
                     /locus_tag="SR-VP_0-2_scaffold_141_2071242_prodigal-single
                     _109"
     CDS             55407..55604
                     /product="hypothetical protein"
                     /codon_start=1
                     /transl_table=11
                     /translation="MATLSWSTFTSLMIFVVVTYVRYMHPKTAFDVAPILVGLLVGHA
                     TETLRNAWRADHPRPPGRGLW*"
     gene            complement(55670..56320)
                     /locus_tag="SR-VP_0-2_scaffold_141_2071242_prodigal-single
                     _110"
     CDS             complement(55670..56320)
                     /product="hypothetical protein"
                     /codon_start=1
                     /transl_table=11
                     /translation="MAKLVHTVSVSDGKGGTRIEKRVSESRAYTACVVATVTEATIQR
                     NGERCVAAGKSYDETTAKLNELMAALGMTVEQATAQHEADSARWYDKTDGVFPTFDKL
                     RMAAGKPHAHITQFEKAIKADLVARGLSDPYDTAGAFGIVEAHQDATRLARALAGWKT
                     PVLGSQCVLSWHSTPALASKATGSREASSYRESFYALSVRTDITVTEKAKRAPKAV*"
     gene            complement(57493..58017)
                     /locus_tag="SR-VP_0-2_scaffold_141_2071242_prodigal-single
                     _111"
     CDS             complement(57493..58017)
                     /product="P19 n=1 Tax=Myxococcus phage Mx8 RepID
                     =Q94MV0_9CAUD"
                     /codon_start=1
                     /transl_table=11
                     /translation="MWVYFVQQGAEGSIKIGFSSNILLRMERLQTANSEELRLLLRLP
                     GSQVEEHGLHRKFLLSRIRGEWYRPTPDLLAFIQNPPQDLAKALFGTFEKRFHLFFGD
                     AYEEPVERYVRGGMPEVRIEVRARYRELPSRGFLVRERLLRYAWVEAPPGERLYEFDA
                     MLRRKWLNSTLPEL*"
                     /db_xref="UniRef100_Q94MV0"
                     /db_xref="A0A0F9QLK3_9ZZZZ"
                     /db_xref="Q94MV0_9CAUD"
     gene            58831..59304
                     /locus_tag="SR-VP_0-2_scaffold_141_2071242_prodigal-single
                     _112"
     CDS             58831..59304
                     /product="hypothetical protein"
                     /codon_start=1
                     /transl_table=11
                     /translation="MPTTISVLTPGSAAEFDEAEGVLRIYPNGTGEVPVVLSVPALLR
                     ELPWGLLEAALAVEASPEDLKQLGPWVALPRSGSVGPDPTEVRYPVLSDQVWELDGSR
                     WWAAGIFPCCSGEKRHYTWSLSDRQTGRWSGSEKTREEARAAAEGALREAGWTFS*"
     gene            complement(59301..59861)
                     /locus_tag="SR-VP_0-2_scaffold_141_2071242_prodigal-single
                     _113"
     CDS             complement(59301..59861)
                     /product="hypothetical protein"
                     /codon_start=1
                     /transl_table=11
                     /translation="MPPNNLERKPIFLEVVNHEEYVEVDVATKTPIKGTETAFLHLKA
                     PDGSTGRAEIPHAWLGNVLALQFPHDHNEPYTGKEMVERLLKLATPDTKRIWLSQHDM
                     ATVRMYGRDALELETMGEFLKLGRWATVTKERAFQVIELWESRKIPKDHVLLGQDGDN
                     DIETLRRGSDPNALPDPAQLIHIIIP*"
                     /db_xref="scu:SCE1572_43530"
     gene            60134..60310
                     /locus_tag="SR-VP_0-2_scaffold_141_2071242_prodigal-single
                     _114"
     CDS             60134..60310
                     /product="hypothetical protein"
                     /codon_start=1
                     /transl_table=11
                     /translation="MDTSWIKPGVKVQRKRDSDGWYEVLSVSEQSAWLLPLPGGIEQS
                     LSLSEVAEEFEPVQ*"
     gene            complement(60304..60807)
                     /locus_tag="SR-VP_0-2_scaffold_141_2071242_prodigal-single
                     _115"
     CDS             complement(60304..60807)
                     /product="hypothetical protein"
                     /codon_start=1
                     /transl_table=11
                     /translation="MECLGPATLQEVLDASPKTRGSQKTVEHYAKRGGGFWKHRLTSI
                     VDIAFIKAQFPLLNADGSGRFETIAEMYHDWKDYLTTADPEDKLRYEHVLSVTRRGIR
                     WEHWPVLIEEQGRQVHDGKHRLFALYEHLTLEPHRRRGSQVYLGRQRPMPYVEVLWNQ
                     PGLSQPY*"
     gene            complement(60815..61075)
                     /locus_tag="SR-VP_0-2_scaffold_141_2071242_prodigal-single
                     _116"
     CDS             complement(60815..61075)
                     /product="hypothetical protein"
                     /codon_start=1
                     /transl_table=11
                     /translation="MSVSFQGPEPTNTLDLSNGTASRLLKAIGFPVSEESSGALPLEQ
                     ALEGIQKAKGTLDRPEDEELLQELESLSQGLQKAGATQLTWS*"
     gene            61361..61936
                     /locus_tag="SR-VP_0-2_scaffold_141_2071242_prodigal-single
                     _117"
     CDS             61361..61936
                     /product="hypothetical protein"
                     /codon_start=1
                     /transl_table=11
                     /translation="LGPRKNLGRCLTILAWADIVTFLMAATRFKLHRPEGVYEAESAE
                     GLAAIVSALGLVLGAAAVASAVAKSADPGPSEPGRTWHEHLMDDELDPGEAWATFVSL
                     VWGKQLDLLRALKSSSTPLSTSDIRRILKAPSNNAVAGYISGGVIKNVRKAGLKTDDV
                     LVIERVGGAKSYRAGPLLLANALPEPATEAT*"
     gene            62151..62243
                     /locus_tag="SR-VP_0-2_scaffold_141_2071242_prodigal-single
                     _118"
     CDS             62151..62243
                     /product="hypothetical protein"
                     /codon_start=1
                     /transl_table=11
                     /translation="MPFGHLRADFIPPVLWQLRWWWIAENSAHL*"
     gene            62326..62763
                     /locus_tag="SR-VP_0-2_scaffold_141_2071242_prodigal-single
                     _119"
     CDS             62326..62763
                     /product="hypothetical protein"
                     /codon_start=1
                     /transl_table=11
                     /translation="MAVRFLPSGAVELDTVSEAIEFQRRMNPERPPRRRKRTRAQPLP
                     EAASLDGPPWERLCALLARGECVRMRKIIALVKGRADAGITARELATMLRVESPSVAM
                     GSVAGIARNAKRAGLEPKDIIVFGSDHKYRPGAVLRDNEPPTP*"
     gene            complement(62768..62944)
                     /locus_tag="SR-VP_0-2_scaffold_141_2071242_prodigal-single
                     _120"
     CDS             complement(62768..62944)
                     /product="Marine sediment metagenome DNA, contig:
                     S01H1_S24246 {ECO:0000313|EMBL:GAG14916.1};  TaxID=412755
                     species="unclassified sequences; metagenomes; ecological
                     metagenomes.;" source="marine sediment metagenome.;""
                     /codon_start=1
                     /transl_table=11
                     /translation="MALVKITTWGYRCLRCEHEWVPRGVGEIDPKKPPPEPRVCPKCK
                     SPYWNKPRKTEKKS*"
                     /db_xref="X0WQG4_9ZZZZ"
     gene            63012..64217
                     /locus_tag="SR-VP_0-2_scaffold_141_2071242_prodigal-single
                     _121"
     CDS             63012..64217
                     /product="Transposase, IS4 family protein/SWIM domain
                     fusion id=18248157 bin=AR5_curated_draft
                     species=GW2011_AR5 genus=GW2011_AR5 taxon_order=GW2011_AR5
                     taxon_class=GW2011_AR5 phylum=Archaeon
                     tax=AR5_curated_draft organism_group=Archaeon
                     organism_desc=Curated draft"
                     /codon_start=1
                     /transl_table=11
                     /translation="MEDLRVERGRQIAISRKLRPGLDGSWIVLSQTLPKTKYVVHPDP
                     AEPTCTCPDYGAWELPCKHIYAVRFFQTPRQVELDEAPEIMRPSYPQDWAAYNAAQVN
                     EQEHFQVLLRDLCAGIAQPEQRTGRPRLPLSDAVYAVVAKVYSTMSGRRASGDIRLCK
                     ERGFIDVTPHYNSISAYLAKAELTPILTALIEQTAAPLKAVERDFAVDATGFSTSVYS
                     RWFDHKWGKEKKSALWLKAHAMVGVKTNVVTAIQVTEGNMHDSPMFAGLVEATAKTFA
                     VNEVSADKAYISRRNLKSVADAGGMAYIPFKSNNKGVGPVHWERLWHLFWFKRDEFAR
                     HYHKRSNVEATFSALKRKFGGNVRSKGPVAQQNEVLAKVLAYNITVVILAMHELGVQP
                     EFFGNGAAS*"
                     /db_xref="AR5_1_172"
                     /db_xref="mhi:Mhar_2146"
                     /db_xref="88634944"
     gene            complement(64349..64612)
                     /locus_tag="SR-VP_0-2_scaffold_141_2071242_prodigal-single
                     _122"
     CDS             complement(64349..64612)
                     /product="hypothetical protein"
                     /codon_start=1
                     /transl_table=11
                     /translation="MTLAVVFRVADAQRRANLIQRIKAYGSWMALFDGVVFVRTLYDP
                     KALQNDLLPFIAQTDSLLVIPTDPTNVGGYLPREVWNWLNGAG*"
     gene            complement(64715..64936)
                     /locus_tag="SR-VP_0-2_scaffold_141_2071242_prodigal-single
                     _123"
     CDS             complement(64715..64936)
                     /product="hypothetical protein"
                     /codon_start=1
                     /transl_table=11
                     /translation="MAASITIDFPSIADDGPQIVIHARMGPEDNSIAGRAETMGRVGV
                     VFEYELVKRPGLTYAEQVLIEFRDGNERP*"
     gene            complement(64968..66377)
                     /locus_tag="SR-VP_0-2_scaffold_141_2071242_prodigal-single
                     _124"
     CDS             complement(64968..66377)
                     /product="hypothetical protein"
                     /codon_start=1
                     /transl_table=11
                     /translation="MAHPDPKTEQLARITAVALAEQIDQIVGRASEIIEIILAWLKTD
                     PKIPSWARPPKELRSQTAKLLASMLAEELHRKGVDQRLVNPHEVQMSKPLVHALAGIV
                     ASVIFRLHDYDADLHPWSVEQHHGSMEEIRSVQEEFAHKVHLPSGRTVLLSEIDRVAK
                     EIPLPPLGTPNNLEVAMMGLARFSAFIEAENPDDVFDMLREHIVNLRHRTDKAQFSAL
                     LMLLGFGLRWRQSAFARLEVGHRLAAALMFTDVDETVQAPWLAWSLILPDGLFGDVEI
                     RRVWCVWDRPAVLLMKIGDYNGTIGIPFFDGCEDNLILDGGGGCHAGHPSATEEEFKA
                     MGDEYAEKFRRCLPLLRNLIRGTCLALSDPKEWRKGNWQGKPSGSSERGSKHKELPLG
                     ERYVLGQPVQIDLREEVLEHIRTGRVGGGSPTKLFLVRGHHRRQAHGPGRLERKTIWI
                     EPFWKGPEDARVLLRPYQT*"
                     /db_xref="vma:VAB18032_16020"
     gene            66451..66768
                     /locus_tag="SR-VP_0-2_scaffold_141_2071242_prodigal-single
                     _125"
     CDS             66451..66768
                     /product="hypothetical protein"
                     /codon_start=1
                     /transl_table=11
                     /translation="MIHLQNPSYPFRVAICGVRLDARNTLAGEDLSGVDCQQCWKGLD
                     ARFDADRPAFSRHLTRLANFGEGSYGYVDWVVLGAVTCGLGLPVAWVGKRAAQGLLRL
                     QGF*"
     gene            66792..67010
                     /locus_tag="SR-VP_0-2_scaffold_141_2071242_prodigal-single
                     _126"
     CDS             66792..67010
                     /product="hypothetical protein"
                     /codon_start=1
                     /transl_table=11
                     /translation="MGFTAMYRKDVAEMLAISEDRVFVRMQSIGEIDGEDTSQVVILI
                     DGKEPSKEQARAIVAYSNKLGGREMATT*"
     gene            complement(67478..67831)
                     /locus_tag="SR-VP_0-2_scaffold_141_2071242_prodigal-single
                     _127"
     CDS             complement(67478..67831)
                     /product="hypothetical protein"
                     /codon_start=1
                     /transl_table=11
                     /translation="MASTWTDEDRAKANPTLQPGINVVPGRHPDDDDTWAVATYVPTA
                     DGTSHTLRDNFPFVKCATFEDAQRIAAMIDATDAGAKLRSGLPEDDIRFVLAHLPHTD
                     PPKPPEPPPKSPGTL*"
     gene            complement(67857..68066)
                     /locus_tag="SR-VP_0-2_scaffold_141_2071242_prodigal-single
                     _128"
     CDS             complement(67857..68066)
                     /product="hypothetical protein"
                     /codon_start=1
                     /transl_table=11
                     /translation="MTWSFQAAQLSHVGTLNDCPSRGDQWVSQLESGARNVGTLNDCP
                     SRGDEDAEHIGGWLRVTPETVTLAL*"
     gene            complement(68967..71240)
                     /locus_tag="SR-VP_0-2_scaffold_141_2071242_prodigal-single
                     _129"
     CDS             complement(68967..71240)
                     /product="IS1341-type transposase"
                     /codon_start=1
                     /transl_table=11
                     /translation="MPKPAVESEFSKVLKKHFPGERFRSSYMKRGGKILAAQGEEAVV
                     AYLQGKSEEEPPNFQPPAKCHVVTKSRDFAEWPIMKASEAIQRYIYALSTTERAACKP
                     GKSSESHAAWFAATGVSNHGYSHVQGLNLIFDHTLGRYDGVLKKVQLRNEKARARLES
                     INASRADEGLPEIKAEEEEVATNETGHLLQPPGINPSFYVYQTISPQAYRPRDEIVLP
                     PEYAGYVRDPNAPIPLGVVRNRCDIQKGCPGYIPEWQREAGTAISPKTGKAVTVPGLS
                     PKKNKRMRRYWRSEKEKAQDALLVTVRIGTDWVVIDVRGLLRNARWRTIAPKDISLNA
                     LLDLFTGDPVIDVRRNIVTFTYTLDACGTYARKWTLKGKQTKATLDKLTATQTVALVA
                     IDLGQTNPISAGISRVTQENGALQCEPLDRFTLPDDLLKDISAYRIAWDRNEEELRAR
                     SVEALPEAQQAEVRALDGVSKETARTQLCADFGLDPKRLPWDKMSSNTTFISEALLSN
                     SVSRDQVFFTPAPKKGAKKKAPVEVMRKDRTWARAYKPRLSVEAQKLKNEALWALKRT
                     SPEYLKLSRRKEELCRRSINYVIEKTRRRTQCQIVIPVIEDLNVRFFHGSGKRLPGWD
                     NFFTAKKENRWFIQGLHKAFSDLRTHRSFYVFEVRPERTSITCPKCGHCEVGNRDGEA
                     FQCLSCGKTCNADLDVATHNLTQVALTGKTMPKREEPRDAQGTAPARKTKKASKSKAP
                     PAEREDQTPAQEPSQTS*"
                     /db_xref="nph:NP2130A"
     gene            complement(71312..71416)
                     /locus_tag="SR-VP_0-2_scaffold_141_2071242_prodigal-single
                     _130"
     CDS             complement(71312..71416)
                     /product="hypothetical protein"
                     /codon_start=1
                     /transl_table=11
                     /translation="MSTELTRELTLNVPGSTWTEEDWKKSVPEFIPER*"
     gene            complement(71413..71628)
                     /locus_tag="SR-VP_0-2_scaffold_141_2071242_prodigal-single
                     _131"
     CDS             complement(71413..71628)
                     /product="hypothetical protein"
                     /codon_start=1
                     /transl_table=11
                     /translation="MSLFFAGLLVGFFLRGLAYRYSEARCPRVRYGSQCRRLVNHRGP
                     HKAWIDWTMSPTGMGHTEHWHDESELS*"
     gene            complement(71625..72065)
                     /locus_tag="SR-VP_0-2_scaffold_141_2071242_prodigal-single
                     _132"
     CDS             complement(71625..72065)
                     /product="Tax=RBG_16_Gammaproteobacteria_66_13_curated"
                     /codon_start=1
                     /transl_table=11
                     /translation="VKKIALLIRKPNEWALWGRFDDDAAAERSYNTKIKGRGITAWAW
                     WGPATTAKKMLKDPSYDPDTDIDVLFKRVDDLLSSGNFAACDKFLDAFDVNAHDTNLL
                     VGVLSITVNAKDGLEARPRLVERVEARLMQLAPDRIDGLMSGLR*"
                     /db_xref="87013198"
     gene            complement(72062..72364)
                     /locus_tag="SR-VP_0-2_scaffold_141_2071242_prodigal-single
                     _133"
     CDS             complement(72062..72364)
                     /product="hypothetical protein"
                     /codon_start=1
                     /transl_table=11
                     /translation="MKDERWRRLKEVTWFREAQDEVTAYVEKLRNHQRILMTLLTLIR
                     GIPEVEKLLAHLEENGGCIPDADFGPDANTVEARASLLLRTLNGEIPTTPVDTTDL*"
     gene            complement(72361..72822)
                     /locus_tag="SR-VP_0-2_scaffold_141_2071242_prodigal-single
                     _134"
     CDS             complement(72361..72822)
                     /product="hypothetical protein"
                     /codon_start=1
                     /transl_table=11
                     /translation="VAETIPNAKVLPTLAFSFLNGCFIYVGASAPPNDADWQQYLAFI
                     QHWKRPGLNPGIAVEQGGVPTTLQRKRLYDVISDMAGNVAVITNSTIGRGIVTVLSWI
                     SPGHKAFAPAKLPEALAYVGFQGREAREIEAEILRLKHGLLDVRPGVSART*"
     gene            72826..73371
                     /locus_tag="SR-VP_0-2_scaffold_141_2071242_prodigal-single
                     _135"
     CDS             72826..73371
                     /product="hypothetical protein"
                     /codon_start=1
                     /transl_table=11
                     /translation="MYLHRAIQASGRFSSGVAALGMKVTEVTPDKDGHAKAWSIPLKP
                     QSPAEEACLACWVVHATWAHAFWSYWGITLVHLRDMPGVPSAHKNYPQAEYELVIAAI
                     DPDECPPDRDAFVPAYLHPIDVVKQFDGVRDRDAVRIVELAVDAIVAGQLSPDQDYRR
                     TWNRVIDATVEHFKAGKHPEN*"
     gene            73372..73581
                     /locus_tag="SR-VP_0-2_scaffold_141_2071242_prodigal-single
                     _136"
     CDS             73372..73581
                     /product="hypothetical protein"
                     /codon_start=1
                     /transl_table=11
                     /translation="MSERTVMVAQVKVPVPKAVRVVVGFDGSVKVVFEDDDRIEDYDL
                     GLDECIARFVLDETSELIVAKPEEP*"
     gene            73584..73850
                     /locus_tag="SR-VP_0-2_scaffold_141_2071242_prodigal-single
                     _137"
     CDS             73584..73850
                     /product="hypothetical protein"
                     /codon_start=1
                     /transl_table=11
                     /translation="MATLTDEQLLDAVLEPPYVEKLREEEPEIFEKWRSVGKLSDKQK
                     AWLRDAAERTGLQVAGAANLFSKLSPAEQERQRAKAAKVKLPWE*"
     gene            complement(73853..74164)
                     /locus_tag="SR-VP_0-2_scaffold_141_2071242_prodigal-single
                     _138"
     CDS             complement(73853..74164)
                     /product="hypothetical protein"
                     /codon_start=1
                     /transl_table=11
                     /translation="VTPDEFVSRIQEALAADKRSRALDLIFDTIENLLLAQAFGEAEA
                     CLQALIRSKPPLPCILAALTVIKPWRQELRTVRADLIAVVLAIPPEELRDDLLGHLLE
                     P*"
     gene            complement(74161..74508)
                     /locus_tag="SR-VP_0-2_scaffold_141_2071242_prodigal-single
                     _139"
     CDS             complement(74161..74508)
                     /product="hypothetical protein"
                     /codon_start=1
                     /transl_table=11
                     /translation="MMRLQPSGYRLSSPGHPPLWKADNGRLLWVRYGIDCQSSEVLTE
                     YSLKGSFLGDNYVNVVTGKIDPFRPPSELWVTADESVLSTYRTVVVIAEDGLQETHPV
                     VLLERLTLAAPPP*"
     gene            complement(74505..75098)
                     /locus_tag="SR-VP_0-2_scaffold_141_2071242_prodigal-single
                     _140"
     CDS             complement(74505..75098)
                     /product="UPI0003CE551D related cluster n=1 Tax=unknown
                     RepID=UPI0003CE551D"
                     /codon_start=1
                     /transl_table=11
                     /translation="MPDPKHVQYPQWECAHCHQDIGDGSVPHTCPQTPKLPLRPGLDQ
                     DLVGLDREALIAEVKKLRAGIRADRDATGHNLCWYRPELWGLLPERPQGGPSVPPWPE
                     FMSKCAEFRASLEDLPLKPSRRDQERLRLGAWALALPGADNREQAEALGTELSRAIAA
                     MQSLDDLGTPEANEKAEKDLAALQERYRQVIQSLEMP*"
                     /db_xref="UniRef100_UPI0003CE551D"
                     /db_xref="X6CVD8_9RHIZ"
                     /db_xref="mop:Mesop_4193"
                     /db_xref="UPI0003CE551D"
     gene            complement(75138..75629)
                     /locus_tag="SR-VP_0-2_scaffold_141_2071242_prodigal-single
                     _141"
     CDS             complement(75138..75629)
                     /product="hypothetical protein"
                     /codon_start=1
                     /transl_table=11
                     /translation="METVHDEPKLPEHLQPSKEEIYAKFFGHLDPELLKLFCLDVQTD
                     CTCKVEVYDTSCSLLVLHPGGRVELFSDAENTCQFRMPIHEERLMNDDLRALIEAACK
                     AGTTFADMMDYGGHETHLRSDAKFDYFAPDPQFFGTLTANIRGWGAMCYDGSVLKRAL
                     ANR*"
     gene            complement(75632..76003)
                     /locus_tag="SR-VP_0-2_scaffold_141_2071242_prodigal-single
                     _142"
     CDS             complement(75632..76003)
                     /product="hypothetical protein"
                     /codon_start=1
                     /transl_table=11
                     /translation="MNDEEDIEAYWRDVSPPEIERVEPLPPERPREVFPVVTVGEPEV
                     FVIPLSPQLPTPPVKQRNVPLIRAMHALWVVLNIWMYGGFTSWHDDQLHWAWHPQWAI
                     GQVLVYVTGLVVSAAINSVEG*"
     gene            complement(76000..76251)
                     /locus_tag="SR-VP_0-2_scaffold_141_2071242_prodigal-single
                     _143"
     CDS             complement(76000..76251)
                     /product="hypothetical protein"
                     /codon_start=1
                     /transl_table=11
                     /translation="MLLYFMLNPWHYWIPLGVNLVVLILVARFLGPKLKGEWRLFREP
                     VIVLGGAFMWPLLDMGLIITALGWVGAKIIGFLIGYKGR*"
     gene            76296..76715
                     /locus_tag="SR-VP_0-2_scaffold_141_2071242_prodigal-single
                     _144"
     CDS             76296..76715
                     /product="hypothetical protein"
                     /codon_start=1
                     /transl_table=11
                     /translation="MIFCLLTALTWGLWTICLKQATKALPPAAVQGLTTVVNLLLIPG
                     YLYLLHAQKVKLDVGTAGFRVGVTWAVVSVAFAATGGLFNLMALNRMDAGVVAVMTAM
                     TPAVTMFASIALGQEAFTMTKGLGALFVVLGVVTLSL*"
     gene            complement(76707..76916)
                     /locus_tag="SR-VP_0-2_scaffold_141_2071242_prodigal-single
                     _145"
     CDS             complement(76707..76916)
                     /product="hypothetical protein"
                     /codon_start=1
                     /transl_table=11
                     /translation="MPDEETAKKAAPEEPVPEALLVKADMAIRIIRALTNGKLDDGEV
                     EELAIVLTQATEEVLRKELARVTSK*"
     gene            complement(77086..77376)
                     /locus_tag="SR-VP_0-2_scaffold_141_2071242_prodigal-single
                     _146"
     CDS             complement(77086..77376)
                     /product="hypothetical protein"
                     /codon_start=1
                     /transl_table=11
                     /translation="MFQCQDHPAAVNQHVQIEYGLYSCGGTKHGCGTFAFLGSGGGPQ
                     NRCPDCGGKFTRSGKTKITIGFCTECWPFGVPDQIKPSWIPVSVVGGIVPLK*"
     gene            complement(77446..77667)
                     /locus_tag="SR-VP_0-2_scaffold_141_2071242_prodigal-single
                     _147"
     CDS             complement(77446..77667)
                     /product="Uncharacterized protein n=1 Tax=Sorangium
                     cellulosum So0157-2 RepID=S4Y8T1_SORCE"
                     /codon_start=1
                     /transl_table=11
                     /translation="MTVHVPTRLIRVMRFDGRSLYYFDNQDPTNHGCLPLADAYYAVA
                     RQLRSHALCRITVLDGVIIALDVMPTRVP*"
                     /db_xref="UniRef100_S4Y8T1"
                     /db_xref="scu:SCE1572_43535"
                     /db_xref="S4Y8T1_SORCE"
     gene            77713..77988
                     /locus_tag="SR-VP_0-2_scaffold_141_2071242_prodigal-single
                     _148"
     CDS             77713..77988
                     /product="Uncharacterized protein n=1 Tax=Sorangium
                     cellulosum So0157-2 RepID=S4Y910_SORCE"
                     /codon_start=1
                     /transl_table=11
                     /translation="MIPPRRKVFLEVINHEEYVQVEPKYGPDGKVAGGTPIEGTRTAF
                     LHLLAPDGTVIRAEIPHGHLDRVLAMVFPDMLSPEEIASHTLPRHTQ*"
                     /db_xref="UniRef100_S4Y910"
                     /db_xref="scu:SCE1572_43530"
                     /db_xref="S4Y910_SORCE"
     gene            complement(78244..78519)
                     /locus_tag="SR-VP_0-2_scaffold_141_2071242_prodigal-single
                     _149"
     CDS             complement(78244..78519)
                     /product="hypothetical protein"
                     /codon_start=1
                     /transl_table=11
                     /translation="MSDLTREEQAHVRRALQVLRFRCGGWAAVAKAVKVSENNVNNIG
                     KTRAVSAGVAVRVARFLKISIDDLLAGKFAPPGTCPNCGHQVPEASR*"
     gene            complement(78516..79745)
                     /locus_tag="SR-VP_0-2_scaffold_141_2071242_prodigal-single
                     _150"
     CDS             complement(78516..79745)
                     /product="Transposase, IS4 family protein/SWIM domain
                     fusion id=5042209 bin=GW2011_AR5 species=GW2011_AR5
                     genus=GW2011_AR5 taxon_order=GW2011_AR5
                     taxon_class=GW2011_AR5 phylum=Archaeon tax=GW2011_AR5
                     organism_group=Archaea organism_desc=gwa2_.48_18 Replace
                     with curated version!"
                     /codon_start=1
                     /transl_table=11
                     /translation="METTLIDPRKERGLLLAQSSRLKQIVPGTWLVPSQTQASGGYVV
                     DLAKGTCSCPDHELRGETVTCKHRWAVQFARHHVAMPDGSTSVIDTMRVTYAQNWPAY
                     NAAQCEEKDRVMILLRDLCDNVHNEPQVGRGRRRAALSDVIFAATMKTFVGMSGRRAT
                     SDVRACAEKGFLDKPVAYNTIFDYLERPDLTPVLKGLVRRSALPLATVESKFAIDGTG
                     FGSKVYKRWYDAKYGRQMKEATWVKLHAICGIQTNVITAVEVTDATLHDSPLLPQLVQ
                     ETAANFTIEEIMADKGYLGNKNLEAIAAVGAQPFVAFKTNSGEGSTKVWRRAFHLFQF
                     HREEWLAHYHKRSRIESVFSAVKRKYGGAVRAKAPEAMVNEVLLKCLAHNLSCLVHAI
                     HELGIEPKLLGQPEIIQ*"
                     /db_xref="gwa2_scaffold_192_171"
                     /db_xref="nev:NTE_01139"
                     /db_xref="88634944"
     gene            79826..80020
                     /locus_tag="SR-VP_0-2_scaffold_141_2071242_prodigal-single
                     _151"
     CDS             79826..80020
                     /product="hypothetical protein"
                     /codon_start=1
                     /transl_table=11
                     /translation="MAEAKKPKKRRKPKAARKEGSIRIRVNESQKETLSKAAERAGIG
                     LSSWMLVVCLKEAGVGSGEK*"
     gene            complement(80061..80153)
                     /locus_tag="SR-VP_0-2_scaffold_141_2071242_prodigal-single
                     _152"
     CDS             complement(80061..80153)
                     /product="hypothetical protein"
                     /codon_start=1
                     /transl_table=11
                     /translation="MHSMHLREAFFCPLLFHLRRWKTVGSMKHA*"
     gene            complement(80358..80906)
                     /locus_tag="SR-VP_0-2_scaffold_141_2071242_prodigal-single
                     _153"
     CDS             complement(80358..80906)
                     /product="hypothetical protein"
                     /codon_start=1
                     /transl_table=11
                     /translation="MRGQKPDGINSVIEAVHTLDLAKEKVTQLEGALSAAREDVEKAD
                     LRLRELVAHGVCQDDCPPPKAVNGAKEAATTDATTVVIPSKKAPQKQSVIVPEDTAIC
                     WKIAFRLLENPELDYQGTAEAIWGPGLDKKVAKNRVNAQVTRLKKLGVASALGGNRLE
                     IDAAKLAELSKIPIPEGSTVMH*"
     gene            81056..81331
                     /locus_tag="SR-VP_0-2_scaffold_141_2071242_prodigal-single
                     _154"
     CDS             81056..81331
                     /product="hypothetical protein"
                     /codon_start=1
                     /transl_table=11
                     /translation="MTAAQRAFFELFLSTAEGRGKLLESMFAPVQNDLDYAQAHPERL
                     TRVEEWIVLFERIERRLDGSESYDRTRFSCLLSDLRVLRDQGATVAV*"
     gene            81342..81656
                     /locus_tag="SR-VP_0-2_scaffold_141_2071242_prodigal-single
                     _155"
     CDS             81342..81656
                     /product="hypothetical protein"
                     /codon_start=1
                     /transl_table=11
                     /translation="MAIDRALAQKMVDLLNEAYALDPVAMTALVLARVPCNAALLAHP
                     TIQVADVQDGGPAVGILGIVNGICGADERGWGAVAANFDDDVTRLEGFSLLPEKWSGS
                     TE*"
     gene            81653..82081
                     /locus_tag="SR-VP_0-2_scaffold_141_2071242_prodigal-single
                     _156"
     CDS             81653..82081
                     /product="hypothetical protein"
                     /codon_start=1
                     /transl_table=11
                     /translation="VTSRQVLQKEIAFLRRRLMLQGDLNSRYLERRLEAAEASLAVVT
                     LREAGLHTDQVSIAAGGDEWVKHWISLVGGPVDAEFVIHRFRGGTGHEFRVVLAGHEP
                     FITETIQEAAERVVQLYRGSSASASSGGPGGSVGGPGGSE*"
     gene            complement(82006..82440)
                     /locus_tag="SR-VP_0-2_scaffold_141_2071242_prodigal-single
                     _157"
     CDS             complement(82006..82440)
                     /product="hypothetical Protein"
                     /codon_start=1
                     /transl_table=11
                     /translation="VKNYFVSRWGNPEDGPNGPDTNFLVWANTRDEAAALVDALLPEF
                     PHINGPNVAPFCHLVIELGSATLYGMVSPNVIHGPWVAHAILRGGDPVQLSWRRDEPD
                     GVWDSAPGPLSDDTPTLPHSDPPGPPTEPPGPPDEADAEEPL*"
                     /db_xref="gsn:YC6258_04175"
                     /db_xref="A0A0C5VPQ7_9GAMM"
     gene            complement(82448..83035)
                     /locus_tag="SR-VP_0-2_scaffold_141_2071242_prodigal-single
                     _158"
     CDS             complement(82448..83035)
                     /product="hypothetical protein"
                     /codon_start=1
                     /transl_table=11
                     /translation="MQRRSFLTGLAAGLVGLLTFRKAVAAPAPVQPPAPPKVPEFYSG
                     TWNVDYLELPPYHREVSETRRIEEVWSADGSHIVELLPVPGSERTSIYYKNAFLMFED
                     IRKHVAETGESILSSDDPKNGRLGFATESGTTWWGIKVLDLVKGFNKSSSLQDAWRAV
                     LIREYIKTPEGRVKLAQALSDGSLGIKYVKPGVYC*"
     gene            83060..83335
                     /locus_tag="SR-VP_0-2_scaffold_141_2071242_prodigal-single
                     _159"
     CDS             83060..83335
                     /product="hypothetical protein"
                     /codon_start=1
                     /transl_table=11
                     /translation="VYGLHVKVYIPPMWLYNRAIVTRKSDGIEFVLRRLRLEDSRETS
                     TVELIPVNLCKYFQPKTWDVAAIRVSLDVVETAYTSAGQMSVTRAPL*"
     gene            complement(83332..83646)
                     /locus_tag="SR-VP_0-2_scaffold_141_2071242_prodigal-single
                     _160"
     CDS             complement(83332..83646)
                     /product="hypothetical protein"
                     /codon_start=1
                     /transl_table=11
                     /translation="MKDTLKKLAGTVLRRLACRIDGREYISFVWHKRNVESMNEYIER
                     TEARVKALEDRGLVITGEDAKVFLANMEELDRTGNSPEKQAFLEECSAIYRKYKAQLD
                     SN*"
     gene            complement(83643..83891)
                     /locus_tag="SR-VP_0-2_scaffold_141_2071242_prodigal-single
                     _161"
     CDS             complement(83643..83891)
                     /product="hypothetical protein"
                     /codon_start=1
                     /transl_table=11
                     /translation="LIGLCLAAFVAGIFVDGTAVFWVHYSERGQALKTAFFAMLQAVA
                     QVVGVGEAIHDWRTGPFFVIGYGLGAGLAVKLKGRLKT*"
     gene            complement(83888..84193)
                     /locus_tag="SR-VP_0-2_scaffold_141_2071242_prodigal-single
                     _162"
     CDS             complement(83888..84193)
                     /product="hypothetical protein"
                     /codon_start=1
                     /transl_table=11
                     /translation="MAKTCGLSYTLRCKNPKGHKGRCHFVGDKRLNEATPKSKKLVLP
                     KRPATVRDLALIAEWMGLKVDILNSNTFTLQAKDEHIPRTDRSVRGGRFSASGGTES*"
     gene            complement(84215..84412)
                     /locus_tag="SR-VP_0-2_scaffold_141_2071242_prodigal-single
                     _163"
     CDS             complement(84215..84412)
                     /product="hypothetical protein"
                     /codon_start=1
                     /transl_table=11
                     /translation="MAERLTLCPVPTCKSRWVKTVEILNPDTTNMNARAKLQCETCGH
                     EWEGLVTSPYHKRQREHGWIR*"
     gene            complement(84435..84701)
                     /locus_tag="SR-VP_0-2_scaffold_141_2071242_prodigal-single
                     _164"
     CDS             complement(84435..84701)
                     /product="hypothetical protein"
                     /codon_start=1
                     /transl_table=11
                     /translation="MTNQILDTLLPGDLVTITSEDLRKPRTLTVTERTEKYVFVTSGH
                     VRHGHFRGGVLRVDLFGRGVSYQATIQQAPVIVSSLVRKAAAAA*"
     gene            complement(84743..84979)
                     /locus_tag="SR-VP_0-2_scaffold_141_2071242_prodigal-single
                     _165"
     CDS             complement(84743..84979)
                     /product="hypothetical protein"
                     /codon_start=1
                     /transl_table=11
                     /translation="MATKKSTPKSKSAPAKVTAKDDVLPWATKRKTFTTRQVSDQFDV
                     SPGQAAALVAILRIMGAIEPNGKGNDGTSSWTVT*"
     gene            complement(87541..88113)
                     /locus_tag="SR-VP_0-2_scaffold_141_2071242_prodigal-single
                     _166"
     CDS             complement(87541..88113)
                     /product="hypothetical protein"
                     /codon_start=1
                     /transl_table=11
                     /translation="MRGRRRARSPPAFKLVASCGPDGEMRPRRRARSPPAFKQRSAHI
                     PAHEFNKEEGFKPSRVQTSRTPQTSWAHFGRRARSPPEFKLRELHHRDLDDRPKGGLQ
                     ALPRSNMKLDVEGAEVHVQEGGTVRPRTRKEGLKPSRVQTTRTTLPVSSTATRRRASS
                     PPAFKPTGQGGGLQTLPRSNMRAECSHGVS*"
     gene            complement(88199..88468)
                     /locus_tag="SR-VP_0-2_scaffold_141_2071242_prodigal-single
                     _167"
     CDS             complement(88199..88468)
                     /product="hypothetical protein"
                     /codon_start=1
                     /transl_table=11
                     /translation="LCQRLRTKQEGGREALLNSNLATFAMLTPRRTTKKEGSCSPAFK
                     HGDSYALGVDPQEGGLMLSSVQTWREWCDYADHIQGGLKALRSSN*"
     gene            complement(88700..89395)
                     /locus_tag="SR-VP_0-2_scaffold_141_2071242_prodigal-single
                     _168"
     CDS             complement(88700..89395)
                     /product="hypothetical protein"
                     /codon_start=1
                     /transl_table=11
                     /translation="MPNHNYQVPGKRDYRLRTRLWAEDRGSLIWKADSDKNQLVGAFC
                     DLMGEQNDEVPHALCLWEGSKFIGVDTDAKFIEPLAAKYPRGDQYDWITGNVFNLLNG
                     DSRLDDVVFLNLDLEEPTDADLEDRLDYLKHWAGRAVRRFQEAALTINLMMDDVPRRG
                     KKRSECLRNSTTTIANALSGYLEGRRIDPDQLLPKTSLKKIDDTTFTGIVGAYDIYKS
                     KTYRMANLRLMLR*"
     gene            complement(89388..92114)
                     /locus_tag="SR-VP_0-2_scaffold_141_2071242_prodigal-single
                     _169"
     CDS             complement(89388..92114)
                     /product="hypothetical protein"
                     /codon_start=1
                     /transl_table=11
                     /translation="MPPPKPKSCHTYQVEHISMLRSYREAPERALLDPTGSGKTLMLK
                     TYIALDLRRTADVVRPHEFTHAIIAAPQNHTVSDFCSPSDDDAAYEEVQLGDVIVDLK
                     TNGLRQPLFKEAIPSSAKDANGKLEMIERYLRHSCPAHALVCTHTGLAMITSQIEEWI
                     KTGGEASEVPLKTLSRMVLVVDEAHHAEAEQLRKFIRLVRRYGTKVIRATATPSRTKG
                     PQPIPEGAKRIYRSYSTHANEGYAPKVINSKLIPVYGEDITEDDRKGDKISTIALAEQ
                     ISEAQVEHWKNSDKPKLMILVPALSNAKDDRDGVTYRFLEKLLERFKAAGARVFNAAD
                     AYDDDGNAKNARVAKDFHDILKKEKAAATNKDGGYEASEWDVIIGSHRLREATDWPLC
                     SAVYFVGMPGALWVTLQGAGRATRDKRWIKGYPQDWVDKVEICFFVPCASSEIVALVN
                     DEHARSSLVTSCALADFTSTQQLLMLSTITAGIARSFRGSKKRPVPEVPPEAPQDSQS
                     APEASLEGGDVEAPPEDVEGPVARSIDELVVLNEAEQLLGTEVSAKIRAAMALVEARR
                     GSELPADVLIDEILLQYKTLQRNDENETVQRDVVELYVQGIKLLEKHAKKDPTVTDKF
                     GDVVAEEVRKKKSVREAWRAAFERVFPEWRRETVSLDDQVVRQQVEILTRDAPGYLNR
                     IATLTKKRLGRAWLLARMQSFYEQKERVPTERDGALLDDPTETWEEVLDAARKGARGF
                     DEGDLEGLIDEVRKDHWYAEHSELLLLDSRAAILRVRPDFNFRDRDIAEGVIEIFGQE
                     IAEHLTREQMLNLGEAAVERRMKKNHAGLQGFKSELLRRLKCIAPLRVRLEALERQGD
                     DDDTAAEILELRSKIEGAWPGIQRRVLAKHVRQLFNSMVRDLAADRRRGADA*"
     gene            complement(92200..93237)
                     /locus_tag="SR-VP_0-2_scaffold_141_2071242_prodigal-single
                     _170"
     CDS             complement(92200..93237)
                     /product="hypothetical protein n=1 Tax=Methyloversatilis
                     sp. NVD RepID=UPI00037CFDAA"
                     /codon_start=1
                     /transl_table=11
                     /translation="MSANIALMVKYRVILFLMDVERGNPNGDPDSDNEPRQDHETGFG
                     LITDTSTKAKIRRMVELLLQYGKIPNEGNAIYVRRGSILNDAIKDAYVEAGVTIEEPK
                     KITIKGKGKKKGDDDASATAEESEDREVEVNTEDHKRRASAADAVKGNQRLCEKYYDF
                     RSFGGVVTGVGSGRITGPLQVAIGMSVEPITSDALAVTVQAARTKEESEKQKGQNQGM
                     GRKHVIPYALYTQKATLNPFRAKESGYTEADFEILLEACKHMYEHERSTSRGIMTLRQ
                     IFIFEHTDPFGNARAADLWDLIKIERRDPSVLPRKFSDYKITVGKMPDGVTLKLGYPM
                     PEVEQEVVAAE*"
                     /db_xref="UniRef100_UPI00037CFDAA"
                     /db_xref="F7NGQ6_9FIRM"
                     /db_xref="mxa:MXAN_7017"
                     /db_xref="UPI00037CFDAA"
     gene            complement(93317..94990)
                     /locus_tag="SR-VP_0-2_scaffold_141_2071242_prodigal-single
                     _171"
     CDS             complement(93317..94990)
                     /product="CRISPR-associated RAMP Csd1 family protein n=1
                     Tax=Myxococcus fulvus (strain ATCC BAA-855 / HW-1)
                     RepID=F8CQ47_MYXFH"
                     /codon_start=1
                     /transl_table=11
                     /translation="VIVKTLYDFSVRNQLPPGYGPVRIAHVLTLNAKGEVIGQDDPKK
                     EIVTGPVLSRSRGQNITSGFFVDDPDYALSVDKSETSARFTTVRHATFVELVRQVAEE
                     TDDAGARAVHLLLSNEKKMHALQADGPWEGKVAFKFDGGYVFDRPVLKKCWENRVAAE
                     ANEGRTGMCAVTGEVAQIARLHPSIKGLPGSKGSGLISFNMPVVEFDGRAQGDNFPCS
                     NAVATGYALALNHMLGRREDGRMRHALDLGKGNVLLFWTSDERSIEPLLTVMNPLWPD
                     VPKKDAEGKKLTPKQRYDQAASIYAEAVNAAWEDLKTWPAKEVTCYALVLRANMTRIM
                     VLDSFELPVGTFVERLLQFRKDFGGGAVNMKDTLRSLDMFEKPTILALPIVRAILNGR
                     PYPVTMIHRLRVLPDIWWTAINSRCNKETSMSFDPNHKNPAYHMGAVAAAAEFVKKAL
                     VGKSGNLTMDIQSAAVTPVRGLPRIFAQTNRNLNKSCPPKMRPTFNVGKELYTEACGK
                     ISEIPKRHMDPDIAAFYTGYNQAREELGQRLEARLVESRSAREVQTAAE*"
                     /db_xref="UniRef100_F8CQ47"
                     /db_xref="mfu:LILAB_11295"
                     /db_xref="F8CQ47_MYXFH"
     gene            complement(94987..95628)
                     /locus_tag="SR-VP_0-2_scaffold_141_2071242_prodigal-single
                     _172"
     CDS             complement(94987..95628)
                     /product="CRISPR-associated Cas5 family protein n=1 Tax
                     =Myxococcus stipitatus (strain DSM 14675 / JCM 12634 / Mx
                     s8) RepID=L7ULK6_MYXSD"
                     /codon_start=1
                     /transl_table=11
                     /translation="MYNSNQYRLRMRGPFACFTRPENTAERFSYDVPTPIALEGAIEQ
                     IFWRRGMRWAIDRIAVLSPIRRMSLIRNEVKRFHADAFNVESEHTQRQTVLLRDVDYI
                     VDVRVELLGEKERDYGFGKKCENIASRYFELGKQFSQPYFGCREMIADIRPASEDAPP
                     PINETRSLGRMVYGYIWEGNRRDQILYFDAVMRNGVIEVPSLQEVLDQNRRVS*"
                     /db_xref="UniRef100_L7ULK6"
                     /db_xref="A0A0F7BR58_MYXFU"
                     /db_xref="msd:MYSTI_07616"
                     /db_xref="L7ULK6_MYXSD"
     gene            95805..96239
                     /locus_tag="SR-VP_0-2_scaffold_141_2071242_prodigal-single
                     _173"
     CDS             95805..96239
                     /product="hypothetical protein"
                     /codon_start=1
                     /transl_table=11
                     /translation="MATFRIFYRNEFPKAGFIPDFINLQAYKQVVVIEAECHEATFGL
                     MNAVYGEELPCKLGLRSMSVGDAVVDVATGKAFYCAPSGWAERIVWDEDDVLQAPFEV
                     YSEPIEQPVEDPYIPWNPETVTALPTFNDTPLAETDGEDIPF*"
     gene            96269..96667
                     /locus_tag="SR-VP_0-2_scaffold_141_2071242_prodigal-single
                     _174"
     CDS             96269..96667
                     /product="hypothetical protein"
                     /codon_start=1
                     /transl_table=11
                     /translation="MSIRTQLADLFINAVADGEPVEVTDGILVAYWAAANAAVTNETL
                     NRLPTCRDASDGGFEALLQNEFAEAFIGLLTPEATSQETARQCWTWPESLPRTQVPVH
                     LAVKAVREVGRREGLEARALLRRGRAAASR*"
     gene            complement(96657..96860)
                     /locus_tag="SR-VP_0-2_scaffold_141_2071242_prodigal-single
                     _175"
     CDS             complement(96657..96860)
                     /product="hypothetical protein"
                     /codon_start=1
                     /transl_table=11
                     /translation="MKIPTTLAGRTPIPYQKPVYPVFVQMRLNVRNVENAAKVVLYGT
                     ALAGLLGLAVGLEGCKLAARLIG*"
     gene            complement(96857..97129)
                     /locus_tag="SR-VP_0-2_scaffold_141_2071242_prodigal-single
                     _176"
     CDS             complement(96857..97129)
                     /product="hypothetical protein"
                     /codon_start=1
                     /transl_table=11
                     /translation="MTPKQEHKMRVEKSTRLRQEFAATKPVCPCCGQQTLSVLGGVGS
                     FWLECTCGSYSALSETCEAALENVGGWQKIDPELNACMYPPIGGAK*"
     gene            complement(97119..97547)
                     /locus_tag="SR-VP_0-2_scaffold_141_2071242_prodigal-single
                     _177"
     CDS             complement(97119..97547)
                     /product="Uncharacterized protein {ECO:0000313|EMBL
                     :KKU50014.1};  TaxID=1618839 species="Bacteria;
                     Parcubacteria.;" source="Parcubacteria bacterium
                     GW2011_GWA2_47_10.;""
                     /codon_start=1
                     /transl_table=11
                     /translation="MPEPPAPVPPVNEPPPPCDQDVFKNGHGICCVDARMHQMEAWVK
                     KVAERSGQRVDWHYSGGIANVLYIGSYSEVMKAIMALEPELDGQIMRLYTEGAHGLYR
                     AGDPVPEGTLAIDNSTGFSTPITGNFTSPDAEAREKADDP*"
                     /db_xref="A0A0G1QYR3_9BACT"
     gene            complement(97557..97817)
                     /locus_tag="SR-VP_0-2_scaffold_141_2071242_prodigal-single
                     _178"
     CDS             complement(97557..97817)
                     /product="hypothetical protein"
                     /codon_start=1
                     /transl_table=11
                     /translation="VSIEAFEEDCPNCRPAIVNVQTGHVEAPDSAIMQVVNRVWEGTT
                     KEERTAFHRVCCQNSREPADIEIMQSIGGRIQRALKPDPTTN*"
     gene            complement(97814..98065)
                     /locus_tag="SR-VP_0-2_scaffold_141_2071242_prodigal-single
                     _179"
     CDS             complement(97814..98065)
                     /product="hypothetical protein"
                     /codon_start=1
                     /transl_table=11
                     /translation="MIDHEVAEYLKTPEGREQLSRAMRQTMDGAVKVADAIFKDLIPK
                     AMELRQKLLDAGYDMEALRQNPLALREALFAIGWLPRPS*"
     gene            complement(98101..98760)
                     /locus_tag="SR-VP_0-2_scaffold_141_2071242_prodigal-single
                     _180"
     CDS             complement(98101..98760)
                     /product="Dephospho-CoA kinase {ECO:0000256|HAMAP-Rule
                     :MF_00376}; EC=2.7.1.24
                     {ECO:0000256|HAMAP-Rule:MF_00376};; Dephosphocoenzyme A
                     kinase {ECO:0000256|HAMAP-Rule:MF_00376};  TaxID=1192034
                     species="Bacteria; Proteobacteria; Deltaproteobacteria;
                     Myxococcales; Sorangiineae; Polyangiaceae; Chondromyces.;"
                     source="Chondromyces apiculatus DSM 436.;""
                     /codon_start=1
                     /transl_table=11
                     /translation="MIFGLTGGIASGKSTVSQMFATHGVHVVDADLVSREVTLPDRPA
                     FIGIVGTFGHSIIRNDGTLNRKKLGQIVFADAAARKRLEAIVLPYIKERASDRLIVAN
                     EVYPLVCFDAPTLVENGMADQYRPLVVVRASVETQTMRMIARDGLTLDQVTDRIRSQF
                     PTEQRVAAADYVIDNDGGHSELLTSVGKCLSWLRERVKPVNRAPTAWEHLLEDNAEDV
                     P*"
                     /db_xref="A0A017TGU9_9DELT"
                     /db_xref="tfu:Tfu_1192"
                     /db_xref="UniRef100_Q47QN9"
                     /db_xref="2.7.1.24"
     gene            complement(99197..99445)
                     /locus_tag="SR-VP_0-2_scaffold_141_2071242_prodigal-single
                     _181"
     CDS             complement(99197..99445)
                     /product="hypothetical protein"
                     /codon_start=1
                     /transl_table=11
                     /translation="MSDDDELKRQMLQVCGRSTKDDYAFTVQAVGALWDVYRFSEQGK
                     KGMFAFRVHNGQHEIGFFRAGDFTEEQVAKALTEGAPN*"
     gene            complement(99442..99660)
                     /locus_tag="SR-VP_0-2_scaffold_141_2071242_prodigal-single
                     _182"
     CDS             complement(99442..99660)
                     /product="hypothetical protein"
                     /codon_start=1
                     /transl_table=11
                     /translation="VGWTKRFEGSFDYINSSGLNVATLRMVGIKGKWRWSSPLQRPGQ
                     RKLSCGMKNSRKEAQADAEALLKELNAL*"
     gene            complement(99748..100881)
                     /locus_tag="SR-VP_0-2_scaffold_141_2071242_prodigal-single
                     _183"
     CDS             complement(99748..100881)
                     /product="Uncharacterized protein n=1 Tax=Shewanella
                     baltica OS117 RepID=F8B765_9GAMM"
                     /codon_start=1
                     /transl_table=11
                     /translation="MTEISLPTEYFTKRAKALKKQVLAAEPGACARVRNVFADAKNKP
                     DGELATDFGQMRALHVVAVEHGFESWEALSKASPVEARLAITMQSHPELNDFGVGLFY
                     ADYKKSKSEQQAIYEANRRALHKSAAAVETTVTWLRENIEPTKTVNKRQTSYGIKHVA
                     DKDIGYITNGVFIAAGIIAGYPYEIVPGSPNVPFGMSEKSLREVSLRRSSPERVLKRY
                     IPTAVAILAKRGIQAYPVGREGVELAWLDDGDVRTLKIEAIEKSPFIVRLYVDHYTLF
                     ISQKLAKALGVSDKFTRYYAQAIPVRGKAEISVVMDEVEPALEWALNYNARTGSSPPT
                     PPFEVAAPRRPSAEDRWSYLWSKRAGERNRAAETQRAGRRAAS*"
                     /db_xref="UniRef100_F8B765"
                     /db_xref="sbs:Sbal117_4687"
                     /db_xref="F7RRT3_9GAMM"
                     /db_xref="F8B765_9GAMM"
     gene            complement(101068..101211)
                     /locus_tag="SR-VP_0-2_scaffold_141_2071242_prodigal-single
                     _184"
     CDS             complement(101068..101211)
                     /product="hypothetical protein"
                     /codon_start=1
                     /transl_table=11
                     /translation="VSQLEALLRLSVIQVEILALADALAPQGARIVRYSARVLNLLRA
                     FVG*"
     gene            complement(101208..101489)
                     /locus_tag="SR-VP_0-2_scaffold_141_2071242_prodigal-single
                     _185"
     CDS             complement(101208..101489)
                     /product="Uncharacterized protein n=1 Tax=Sorangium
                     cellulosum (strain So ce56) RepID=A9GLN9_SORC5"
                     /codon_start=1
                     /transl_table=11
                     /translation="MQAGITDHIWSVEEFFDAVMNAPACEAPALQPLAHRVPETTARE
                     LPSGRGFLRVVPTKGTPNAPLPPTTPMAPRRVQVKAPVQLGLFDDPEET*"
                     /db_xref="UniRef100_A9GLN9"
                     /db_xref="A0A017TA33_9DELT"
                     /db_xref="scl:sce0144"
                     /db_xref="A9GLN9_SORC5"
     gene            complement(101735..102493)
                     /locus_tag="SR-VP_0-2_scaffold_141_2071242_prodigal-single
                     _186"
     CDS             complement(101735..102493)
                     /product="Uncharacterized protein n=1 Tax=Ruminococcus sp.
                     CAG:724 RepID=R5Q286_9FIRM"
                     /codon_start=1
                     /transl_table=11
                     /translation="MRIYLVRHGLSESNIDKTVHHRVADHAISLSPEGKEQATAAGRF
                     LVRHFHEKRFIQGQDDPNLPRLFNAREWVSPYKRTRQTADGIEHAFRKAWIAPKMEPV
                     PSGPWEKEPIFQHGRREHINLCEQQFGLFDGYEDEERADRYPNEYSHYKRCVDQEGEF
                     WARMPLGESRFDVAVRVHQAFGTFKRDEEKHGIENLIVVSHGTTIRAFIMQWLHLPFE
                     WFEKEPNPNNCSIRLIEDDVDRGFIFEGFPKKKP*"
                     /db_xref="UniRef100_R5Q286"
                     /db_xref="A0A0F9QM66_9ZZZZ"
                     /db_xref="ara:Arad_9475"
                     /db_xref="R5Q286_9FIRM"
     gene            complement(102493..102867)
                     /locus_tag="SR-VP_0-2_scaffold_141_2071242_prodigal-single
                     _187"
     CDS             complement(102493..102867)
                     /product="hypothetical protein"
                     /codon_start=1
                     /transl_table=11
                     /translation="MNDGEEESYEQLNAAIVMAEDLFAKRFPKIVAGTPLPDGFVLWF
                     NKSRFMLLYPNPFDADRPLLDARACLRVDALNALPKLWDACHLVWVRMSTPGNDEIQQ
                     AADAAFEFIRQKTLPEPGVSTE*"
     gene            complement(102867..103424)
                     /locus_tag="SR-VP_0-2_scaffold_141_2071242_prodigal-single
                     _188"
     CDS             complement(102867..103424)
                     /product="hypothetical protein"
                     /codon_start=1
                     /transl_table=11
                     /translation="VKRSLYDAKVQLAKGHEEQERLRELWARKGSEHAGAEKRAWEIQ
                     KKKNDDLLEQCAADSELRKHMTCCMVDFHGTQEPDWAKEKRLPEGQEFDAALKAEYAG
                     LAKVLQVWLHENHFHVTDTGGGVTGWDVGVPGTYEDSTRLCDMAYEKFGEFISAGVLT
                     VALRFWGWRFIGFSLAEQRKLLQGN*"
     gene            complement(103421..103672)
                     /locus_tag="SR-VP_0-2_scaffold_141_2071242_prodigal-single
                     _189"
     CDS             complement(103421..103672)
                     /product="hypothetical protein"
                     /codon_start=1
                     /transl_table=11
                     /translation="MLTYDELRVIAGKQGTVRWTKSGLVENLHIKKGQIFARELLQSA
                     MHPIRKFESYQCVELTPDEKAAAKLALRTGKFLPEQEAS*"
     gene            complement(103682..103999)
                     /locus_tag="SR-VP_0-2_scaffold_141_2071242_prodigal-single
                     _190"
     CDS             complement(103682..103999)
                     /product="hypothetical protein"
                     /codon_start=1
                     /transl_table=11
                     /translation="MADGSSFEPLKPPPPPVEPPKRRGPDLPERKPPRRFGQVSWVEE
                     GMNVWIRWTREPYVLLRCKVSCAAGNHARIENKEHGVVERWFRTDDLLVPEGDPHGYE
                     GPV*"
     gene            complement(104004..104348)
                     /locus_tag="SR-VP_0-2_scaffold_141_2071242_prodigal-single
                     _191"
     CDS             complement(104004..104348)
                     /product="hypothetical protein"
                     /codon_start=1
                     /transl_table=11
                     /translation="MPSEKELLARIERLEKQVSDLSLALGGFAVGTYNGYLMSYEGEN
                     NSALWPVVNRMKVAKQHHTDGGRVELVVRLVRVDDTSFSVKFDVIPNEDYPLPGKGPK
                     TAWEHIAEQPNE*"
     gene            complement(104351..106147)
                     /locus_tag="SR-VP_0-2_scaffold_141_2071242_prodigal-single
                     _192"
     CDS             complement(104351..106147)
                     /product="Exoribonuclease R (EC:3.1.-.-)"
                     /codon_start=1
                     /transl_table=11
                     /translation="MNPRVHVKGITIDPEHSKDLDDAIWAEEEPDCFRVLVSIADVAR
                     EVLTGSEADEQAKKMVATKYFGTGNSPMLPRHLSEAKLSLWPDEAKNTITVEIDFAKD
                     FSTYQTKIYRSLLWSRRRYTYDEIPGVLGATTAMGSMMVLLSRIAHALLEKRRDAGAL
                     VLYDLNTGWVTTEEGFLRQIEQKDATVGYIIVQEMMIAANVALATFAVEHDVPILFRN
                     HVARLATPDRAELVRQLNEATSTPVENISAMQKRTAMLFGRADYGATLKGHFGLNVPA
                     YTHFTSPIRRYADLVTHRQIRALLRDEPLPYTIEDVAAFALHINETIQAERDAVSDAF
                     KAKDERRAQRAIDTRRMDGLIMKEFERVVKVEARAGDAPSEGVLEALSKRLPDGRVSI
                     LCFTVIFGQAPRIPEWGPVYQLLVDHLVEHPEDAPSILAQGQNIVGWPEPSFQVRDEG
                     PPHAKTFYVTSRLPLEPPLESPPIWGKSLKEAKQRATLWLLAAMTGVHLDVGAVPDKP
                     EPAQPAPKPLMSGKDPVSALHEWCQARAQPMPDYTFEASGPSHMPTITCTCTLKGISR
                     TGTASNKQEAKKLAAFQLQRELSHDLRAVRKD*"
                     /db_xref="mez:Mtc_0266"
                     /db_xref="H8I934_METCZ"
                     /db_xref="UniRef100_H8I934"
                     /db_xref="3.1.-.-"
     gene            complement(106314..106628)
                     /locus_tag="SR-VP_0-2_scaffold_141_2071242_prodigal-single
                     _193"
     CDS             complement(106314..106628)
                     /product="hypothetical protein"
                     /codon_start=1
                     /transl_table=11
                     /translation="MPTVDTNTRREMRLEIVDVGPRTTLDISNDGRTVWVNGRKGLIA
                     RFCPVSGELTKGTKFVVSIHKGVVPTRDDWDKFVRLVVRHTRIPQEIVESHRPSYVPK
                     PS*"
     gene            complement(106628..106996)
                     /locus_tag="SR-VP_0-2_scaffold_141_2071242_prodigal-single
                     _194"
     CDS             complement(106628..106996)
                     /product="hypothetical protein n=1 Tax=Microbacterium
                     paraoxydans RepID=UPI000363A35E"
                     /codon_start=1
                     /transl_table=11
                     /translation="MTGEFESVQNVPGRGLKLREIHAEFRTVLAAAQTERDARPGFTP
                     VTLNLRGYGPEQPAWLAFEVDMMHKAVNRIRASEGQPEVPAEPVWRAQTSAEGHVDYS
                     FKFALYCAELAVYGTSKEAR*"
                     /db_xref="UniRef100_UPI000363A35E"
                     /db_xref="sna:Snas_3576"
                     /db_xref="D3PWL6_STANL"
                     /db_xref="UPI000363A35E"
     gene            complement(107034..107402)
                     /locus_tag="SR-VP_0-2_scaffold_141_2071242_prodigal-single
                     _195"
     CDS             complement(107034..107402)
                     /product="hypothetical protein"
                     /codon_start=1
                     /transl_table=11
                     /translation="MALHTLSMEQALGIWSELESAYYGKNGFGGDVAELYLYRFMSYC
                     PSVAHTPGSPRDLIEETGIIADMAREAYDKANEALHDILLHFAETRTAKILVDDQELG
                     PWLKKARLQHRVHVKVIPHR*"
     gene            complement(107678..107920)
                     /locus_tag="SR-VP_0-2_scaffold_141_2071242_prodigal-single
                     _196"
     CDS             complement(107678..107920)
                     /product="hypothetical protein"
                     /codon_start=1
                     /transl_table=11
                     /translation="MPSFLDVLGGAIFVFLAYYIWRWVFALLFGKPLGSAITLAILVV
                     GSIWPTGEGFFMHVAMLGSCIYLAWRHHWTSVAPAV*"
     gene            complement(107921..108571)
                     /locus_tag="SR-VP_0-2_scaffold_141_2071242_prodigal-single
                     _197"
     CDS             complement(107921..108571)
                     /product="hypothetical protein"
                     /codon_start=1
                     /transl_table=11
                     /translation="MDREKLFEPQLPSLPAFSQQAREEPSTTFKTVVRPEAQDETIDW
                     TADVVRLPVGKQTTLTFSEPSPGIIYAVSEPEFMGSMPIRQDVEVASVEDAAVWAKVN
                     EMLAHRAAGMTGAFVSAYRFPQLVMRPELSLWTDDSDTVIAYSATDAVRVWEDHMGCE
                     YDGDELNPALCWRAVHKKLDDDFELWLDDSCSEKKKKTVGEWIAEHGRGWFCTTEF*"
     gene            complement(108716..109270)
                     /locus_tag="SR-VP_0-2_scaffold_141_2071242_prodigal-single
                     _198"
     CDS             complement(108716..109270)
                     /product="Orotate phosphoribosyltransferase {ECO:0000256
                     |HAMAP-Rule:MF_01208, ECO:0000256|SAAS:SAAS00216328};
                     Short=OPRT {ECO:0000256|HAMAP-Rule:MF_01208};;
                     Short=OPRTase {ECO:0000256|HAMAP-Rule:MF_01208};;
                     EC=2.4.2.10 {ECO:0000256|HAMAP-Rule:MF_01208,
                     ECO:0000256|SAAS:SAAS00216337};;  TaxID=1266765
                     species="Bacteria; Proteobacteria; Deltaproteobacteria;
                     Desulfuromonadales; Geobacteraceae; Geobacter.;"
                     source="Geobacter sp. OR-1.;""
                     /codon_start=1
                     /transl_table=11
                     /translation="MSLEQEAREYLQGALKKYSVKIAPPEGPFFPLSAGGESRYYVDV
                     KKTVLRAEVTRTLGLLLSWHLSFFDVQAVAGVALGGCHLASAGALASNRPLHVIHVRK
                     EPKNHGTKQLVECPDLPEGTKVVLFEDVVTTGGSSMRALNALQEKGFEVVGIIAIVDR
                     RDQPTEELQGYPLRALYTLKDFDV*"
                     /db_xref="A0A0A8WSN5_9DELT"
                     /db_xref="glo:Glov_2703"
                     /db_xref="UniRef100_L8M0J7"
                     /db_xref="2.4.2.10"
     gene            complement(109267..109452)
                     /locus_tag="SR-VP_0-2_scaffold_141_2071242_prodigal-single
                     _199"
     CDS             complement(109267..109452)
                     /product="hypothetical protein"
                     /codon_start=1
                     /transl_table=11
                     /translation="VTSHRLLLLGFVLAIDFFVLFRMRQGWPFDEVVGAIELAIFLYL
                     VWLFRRLTVIERAQRSS*"
     gene            complement(109449..109751)
                     /locus_tag="SR-VP_0-2_scaffold_141_2071242_prodigal-single
                     _200"
     CDS             complement(109449..109751)
                     /product="DNA-binding protein n=1 Tax=Sorangium cellulosum
                     So0157-2 RepID=S4YBA9_SORCE"
                     /codon_start=1
                     /transl_table=11
                     /translation="MSLTKSAFVTEVLKACQGNPSKASVEDILKAVSSVCASQLKAGE
                     VVAIPGVVKLKAVTKAAQPERDGVNPFTKEKIRIPAKPASKKVRASAVKALKDAIA*"
                     /db_xref="UniRef100_S4YBA9"
                     /db_xref="A0A017TCN3_9DELT"
                     /db_xref="scu:SCE1572_48330"
                     /db_xref="S4YBA9_SORCE"
     gene            109812..110507
                     /locus_tag="SR-VP_0-2_scaffold_141_2071242_prodigal-single
                     _201"
     CDS             109812..110507
                     /product="Uncharacterized protein {ECO:0000313|EMBL
                     :KKN59538.1};  TaxID=412755 species="unclassified
                     sequences; metagenomes; ecological metagenomes.;"
                     source="marine sediment metagenome.;""
                     /codon_start=1
                     /transl_table=11
                     /translation="MRLFYRLEGRTPVAMTTVAEVAEAAGSLEDKEGRTVRRTKIGPI
                     SVSTVFTVIDLSMGLGPPLLFESMIFGGKYDGEQQRYATFEEAEWGHFALICKVWMGE
                     DWKDGRNLDLQIFIQKDGEFRNVHDIHYTILDVTSNEEQRIVGPARRQPVNFEVGHYA
                     AYVADLFEDPGYAETNAYRIVWRFRETESDPPSMTLRDFRLHPKDHYPTDDLLPKAVP
                     KGRSAWEWLAEDD*"
                     /db_xref="A0A0F9V105_9ZZZZ"
     gene            complement(110504..110956)
                     /locus_tag="SR-VP_0-2_scaffold_141_2071242_prodigal-single
                     _202"
     CDS             complement(110504..110956)
                     /product="hypothetical protein"
                     /codon_start=1
                     /transl_table=11
                     /translation="MIVSFTSDRPLLEYALCPHGLILCLRGRPEAESSLSHFSTEGQV
                     QAHATHVQHPRRGYLDYEIDVEGEPRKAMQWSFRTQQYKMSGPLWYEVRLCYSRKKPR
                     WHVEIEFIVKHTLTGHIVRTALHEFVPGWSSGHRKKGRTAWQHLMEED*"
     gene            complement(110953..111234)
                     /locus_tag="SR-VP_0-2_scaffold_141_2071242_prodigal-single
                     _203"
     CDS             complement(110953..111234)
                     /product="hypothetical protein"
                     /codon_start=1
                     /transl_table=11
                     /translation="MADGHDATYGLIQKFHVDDGELDGLAPQLIFVLGVEFGSFQSEL
                     QRNSEPFRESVHVENSKRIQHMCWVNRRSVEEVPTVDGWVVLNVGARRR*"
     gene            complement(111254..111607)
                     /locus_tag="SR-VP_0-2_scaffold_141_2071242_prodigal-single
                     _204"
     CDS             complement(111254..111607)
                     /product="hypothetical protein"
                     /codon_start=1
                     /transl_table=11
                     /translation="VNDDESDASPDDLVQWDASPECLQRMKDAKARGEKADWTVTRTR
                     LGYAGPVGPVGEMGFEIRWETESAGFGVVTVYDDDAGGVHCESEGLSRNFVRAVFMKY
                     VDTMLFTEAKPDGQA*"
     gene            complement(111604..111963)
                     /locus_tag="SR-VP_0-2_scaffold_141_2071242_prodigal-single
                     _205"
     CDS             complement(111604..111963)
                     /product="hypothetical protein"
                     /codon_start=1
                     /transl_table=11
                     /translation="MQIGSRTQAFLDKCIELKGIETETRAAYQRAIEASNVNADLVNT
                     LETRMLTEPPTEEMLADWRAARARMDVLDTARREAHSRTCVVRGHLSQVMNNCFITFR
                     MEHIDINDPENQEWPTL*"
     gene            complement(111972..112178)
                     /locus_tag="SR-VP_0-2_scaffold_141_2071242_prodigal-single
                     _206"
     CDS             complement(111972..112178)
                     /product="hypothetical protein"
                     /codon_start=1
                     /transl_table=11
                     /translation="MSCPGCNAEGVLTTDEYYVESYLKKHHLTPGWVLCNLEGDPEEH
                     IQDIKFCPFCGLKLPEIASPLAPV*"
     gene            complement(112132..112563)
                     /locus_tag="SR-VP_0-2_scaffold_141_2071242_prodigal-single
                     _207"
     CDS             complement(112132..112563)
                     /product="RNA-binding protein n=1 Tax=Desulfovibrio sp.
                     Dsv1 RepID=UPI00039EEE56"
                     /codon_start=1
                     /transl_table=11
                     /translation="MRALSVRQPWAELIALGRKPFEIRSWTTGYRGPVLICAGQGWHK
                     LGVRLHGKMGVRGVSVCIVELVDCRPVTLEDSAGACFNIDEAPEFKNGFAWVFANPRR
                     VQRVPFKGKLSLFRPTIVPLFEETPTHELPGLQRGRSPDYG*"
                     /db_xref="UniRef100_UPI00039EEE56"
                     /db_xref="R0VI29_NEIME"
                     /db_xref="sbr:SY1_02410"
                     /db_xref="UPI00039EEE56"
     gene            complement(112560..112898)
                     /locus_tag="SR-VP_0-2_scaffold_141_2071242_prodigal-single
                     _208"
     CDS             complement(112560..112898)
                     /product="hypothetical protein"
                     /codon_start=1
                     /transl_table=11
                     /translation="MTIQPAVSTILALCKQFKFVYLGLETGALFRKHSDFDAVVNPDS
                     VMKIPGAIGLITVPKPGIQGMLCQIDKATVVLTPAISSRSVAYVSDTEISDFASVPSG
                     QQKPLQWDLG*"
     gene            complement(112945..113676)
                     /locus_tag="SR-VP_0-2_scaffold_141_2071242_prodigal-single
                     _209"
     CDS             complement(112945..113676)
                     /product="hypothetical protein"
                     /codon_start=1
                     /transl_table=11
                     /translation="MQTTTDLQTTTDLTFGEVPPGIHAMAWMGPPGDTKQMWDKTKPA
                     EVAAAKATFERLIGERYVAWHVKDDGEPGERMKEFDPAAQRIIFVKCARPGCTHNLYV
                     DLYDPDFKAPGGYVVGGFGGGVTPEPPWWGKEMVCGDGLSTMNPQPCDLIHGPVMAAF
                     EAQTGIRWTICTPTGLSFFDPQKDRYGTLTYRNRDYFENPERLKREIFWGTLQELADY
                     LKTMRRENDLPDILDEVEKHLNLPS*"
     gene            complement(113712..113981)
                     /locus_tag="SR-VP_0-2_scaffold_141_2071242_prodigal-single
                     _210"
     CDS             complement(113712..113981)
                     /product="hypothetical protein"
                     /codon_start=1
                     /transl_table=11
                     /translation="MKKAPAKKRRKRYWKCESCQHRGPRKRTPWPGRPGEFIHVCANC
                     GSEDVFEHGTKKADAEAREAQEIHKEQKEQEELRRRGYRPTPKDL*"
     gene            complement(114078..114524)
                     /locus_tag="SR-VP_0-2_scaffold_141_2071242_prodigal-single
                     _211"
     CDS             complement(114078..114524)
                     /product="hypothetical protein"
                     /codon_start=1
                     /transl_table=11
                     /translation="VKVYEKWIAEWRAKHPRAGGRCLYASQLMGRIFPELRVVYGYVL
                     IPGIAGVTYIEFPAFVLENRHKIEPQWASHCWCETVDGVILDPTADQFTDIFRYREVR
                     LPGVRTLRGRGRNRQAASGDARPSSGRGRREAVGLPPARRSACAGC*"
     gene            complement(114534..115097)
                     /locus_tag="SR-VP_0-2_scaffold_141_2071242_prodigal-single
                     _212"
     CDS             complement(114534..115097)
                     /product="hypothetical protein"
                     /codon_start=1
                     /transl_table=11
                     /translation="MSKGVFDIVSMCLLGLALNVVLLGILKAMGILCRVYLHTALARK
                     LVPLFITIGSLFITATFAPKLMPFPITVLTMLGLATVYGFHLAAEDADDRVRAPAPVP
                     APQTVNVVLPTPQAPTRTVSVELPTGHMVTLPLDGMTEYEIRLAGANPVRIDREGKPL
                     LPPTPPKQEPEVPRKSAWQHINEEDDE*"
     gene            complement(115094..115375)
                     /locus_tag="SR-VP_0-2_scaffold_141_2071242_prodigal-single
                     _213"
     CDS             complement(115094..115375)
                     /product="hypothetical protein"
                     /codon_start=1
                     /transl_table=11
                     /translation="VTFLFGFVFPVIAMVLIFRQARRYVAEAEREKDVRPLRVTRRML
                     PGLAFAAAIFWVIGSHDRRRTLELAATTLLVLIATVGYDFLHDPKRGRS*"
     gene            complement(115372..115620)
                     /locus_tag="SR-VP_0-2_scaffold_141_2071242_prodigal-single
                     _214"
     CDS             complement(115372..115620)
                     /product="hypothetical protein"
                     /codon_start=1
                     /transl_table=11
                     /translation="MKFGDDWRGTFFRGDDAFMFSMHLKTVLDHIEALGKSAPETTIS
                     LHVLRGLQDSLESVDERKTDVPTQVLKSFDACLVEPPP*"
     gene            complement(115651..115992)
                     /locus_tag="SR-VP_0-2_scaffold_141_2071242_prodigal-single
                     _215"
     CDS             complement(115651..115992)
                     /product="hypothetical protein"
                     /codon_start=1
                     /transl_table=11
                     /translation="VKEVRVLLSDAEAQWLETVAATKGVTLEHWCRERLLELAQQHGG
                     YAIRTDPPRKLDPSIWPPRPAFVPKRADTDKNFPAPASHRYDDQDDIPTKRERKSEIP
                     TAPDHKKPDPV*"
     gene            complement(116016..116366)
                     /locus_tag="SR-VP_0-2_scaffold_141_2071242_prodigal-single
                     _216"
     CDS             complement(116016..116366)
                     /product="hypothetical protein"
                     /codon_start=1
                     /transl_table=11
                     /translation="MPRNRPPNVKDRRSDAEQYVRAQLIYVATESARLLKVLDGKAPL
                     VRPLKKATAVKKRSVQTVRQRPRKLTIDDLTYLDERSLKSLISAAVEARVALREWILW
                     KCRPIQVSRKLDRR*"
     gene            complement(116353..116709)
                     /locus_tag="SR-VP_0-2_scaffold_141_2071242_prodigal-single
                     _217"
     CDS             complement(116353..116709)
                     /product="hypothetical protein"
                     /codon_start=1
                     /transl_table=11
                     /translation="MVTDLTQLQCEAIQALDWLQDPAADPDQRAVATAIGLVRTAARH
                     PGESICYPDFGTDMAARIKKLVNEFLDTDPRLIPSFRNEVCFRVQLKGPIEEWMPEGI
                     PKRPRRTAWEHLDATE*"
     gene            complement(116703..117131)
                     /locus_tag="SR-VP_0-2_scaffold_141_2071242_prodigal-single
                     _218"
     CDS             complement(116703..117131)
                     /product="Uncharacterized protein {ECO:0000313|EMBL
                     :KKL11793.1};  TaxID=412755 species="unclassified
                     sequences; metagenomes; ecological metagenomes.;"
                     source="marine sediment metagenome.;""
                     /codon_start=1
                     /transl_table=11
                     /translation="VNLPDDTDTVKVLDVSVRLQVIFEQLGIRTLRDLYKVGEEGLRK
                     HKSCTGKVLSGLRKELKAKGLPTLLKLEQPMKFSFTLNTAQAKKLNAWQKKHRHPRAP
                     QTAIGGKLTYSFTPTGVGVVMEVTCACCGKTLDFSDYDAW*"
                     /db_xref="A0A0F9DIH0_9ZZZZ"
     gene            complement(117152..117439)
                     /locus_tag="SR-VP_0-2_scaffold_141_2071242_prodigal-single
                     _219"
     CDS             complement(117152..117439)
                     /product="molecular chaperone GroES n=1 Tax
                     =Thioalkalivibrio RepID=UPI00037D6F0A"
                     /codon_start=1
                     /transl_table=11
                     /translation="MKLRPLNHHVLVQRNEADERTPGGIIIPGNAKEKPVQGEVLAVG
                     SGKILPSGEIVPLDVKPGNVVLFGKYAGTEVEIDGKKAVMLTYDDLFAVFE*"
                     /db_xref="UniRef100_UPI00037D6F0A"
                     /db_xref="sfu:Sfum_0120"
                     /db_xref="90074807"
                     /db_xref="UPI00037D6F0A"
     gene            complement(117639..117809)
                     /locus_tag="SR-VP_0-2_scaffold_141_2071242_prodigal-single
                     _220"
     CDS             complement(117639..117809)
                     /product="hypothetical protein"
                     /codon_start=1
                     /transl_table=11
                     /translation="MRTRIRNRLQHIGVICVSMPVFYLLEGFLCSLGGSKQPALNEYA
                     KMTWELMWENLD*"
     gene            complement(117836..118366)
                     /locus_tag="SR-VP_0-2_scaffold_141_2071242_prodigal-single
                     _221"
     CDS             complement(117836..118366)
                     /product="hypothetical protein"
                     /codon_start=1
                     /transl_table=11
                     /translation="MPNVILNNLPDTCDVCKQPYVNHAHPDPARRGSIMARTCACPVV
                     TTAIGNNTTATIIGDPKVEMNSINSIQRQLRARGEFDVADALNEFRWLQDDLAHELAT
                     YRLVREFGYCIPFMWEDADGIFMMAFQKLQPHEQEAELRRLQSRQQQPRATTNEEKLQ
                     QFMRELQESPPVLLGS*"
     gene            complement(118382..118615)
                     /locus_tag="SR-VP_0-2_scaffold_141_2071242_prodigal-single
                     _222"
     CDS             complement(118382..118615)
                     /product="hypothetical protein"
                     /codon_start=1
                     /transl_table=11
                     /translation="MSLLRITLVCECGNTTEGFEVLLGAGGTAPLPCPHCDCFFTIEQ
                     LKERPRMLTIDPRAEGDAIVTSEEPPDPSGNVH*"
     gene            complement(118612..118995)
                     /locus_tag="SR-VP_0-2_scaffold_141_2071242_prodigal-single
                     _223"
     CDS             complement(118612..118995)
                     /product="hypothetical protein"
                     /codon_start=1
                     /transl_table=11
                     /translation="VEGQLELVVVNGALLQVPIYETHPRGSNWMAVIGIDPTAPGGLS
                     RQWLPRAKGGGYIVVNAEVYDPIEFGADYKTFHGDKHPKRWYGVILVKRIDSIESGKG
                     TLIVKQCSNGRNAVLESIRLKETVG*"
     gene            complement(119733..119831)
                     /locus_tag="SR-VP_0-2_scaffold_141_2071242_prodigal-single
                     _224"
     CDS             complement(119733..119831)
                     /product="hypothetical protein"
                     /codon_start=1
                     /transl_table=11
                     /translation="MADFIWECITFIFTNLVDAGLKFALLFQRLPI*"
     gene            complement(119856..120209)
                     /locus_tag="SR-VP_0-2_scaffold_141_2071242_prodigal-single
                     _225"
     CDS             complement(119856..120209)
                     /product="hypothetical protein"
                     /codon_start=1
                     /transl_table=11
                     /translation="MSELAAVDLVHVCDTVEEWFLTFENHLKRSPKTLWRPWQGPLGE
                     MTLGMTDGTLAVAVPLGVFRRHYQVESLKDRSIYTRSAVRKFREQVKTLVERYDPPVP
                     PPPYRTAWQHLLEEG*"
     gene            complement(120223..120456)
                     /locus_tag="SR-VP_0-2_scaffold_141_2071242_prodigal-single
                     _226"
     CDS             complement(120223..120456)
                     /product="hypothetical protein"
                     /codon_start=1
                     /transl_table=11
                     /translation="MTGEEWVAAFCENNGLDWDQLTKAERFKITMLVPCTIRCFRVGG
                     PVDVARGEQCPECGQVVPTRTAWEHLLEEPPPV*"
     gene            120495..121076
                     /locus_tag="SR-VP_0-2_scaffold_141_2071242_prodigal-single
                     _227"
     CDS             120495..121076
                     /product="Tax
                     =RIFCSPLOWO2_01_FULL_RIF_OD1_11_45_15b_curated"
                     /codon_start=1
                     /transl_table=11
                     /translation="MKTPKPMLVIAEVKTQSPFGWKSSRSWDDLFEIACRVGDCISIH
                     TDPRWGGSMDLVRRARSMTNKLILAKGIHQTDDEVREALDAGADTVLVVGRVPNIEPT
                     KVYVEPATLKELWRLPRRINAVWNARNVWTGEPKYETFGEARVLRRGWLCQASFIRTW
                     ADVDRRADAILVGTHLPEFAESPKIPFPLLLGR*"
                     /db_xref="88318894"
     gene            complement(121059..121811)
                     /locus_tag="SR-VP_0-2_scaffold_141_2071242_prodigal-single
                     _228"
     CDS             complement(121059..121811)
                     /product="hypothetical protein"
                     /codon_start=1
                     /transl_table=11
                     /translation="MLLDLRTHISLSPRYASGSLAVWTSEPIEFAIMDRPAPNGVDHL
                     ASIFRPLHPALSQGEDGRVYYEHRLSIERHEIEVETFQHMEQSWAFRAGSTVIVLSCS
                     NGANWMLRLLEWQDGEPNAPFTLLRSTVREPRLVCEVDLPDYQVGGSESPRVSVTGRR
                     RDDFEWQEIDINGTQLRTAIREHVEGLGLLIDHHDPPNVIVRHKPLDAPMLQEPTPLN
                     IQELSAKIIVNPSSPKQPRPTAWEHLNSTTEE*"
     gene            121837..122139
                     /locus_tag="SR-VP_0-2_scaffold_141_2071242_prodigal-single
                     _229"
     CDS             121837..122139
                     /product="AIG2 family protein n=1 Tax=Haliangium ochraceum
                     (strain DSM 14365 / JCM 11303 / SMP-2) RepID=D0LPI0_HALO1"
                     /codon_start=1
                     /transl_table=11
                     /translation="VTHLIFVYGSLRSGASEHWKMDGAKLLGPAETAPHYRIKEFPGF
                     TGLTPGGGESVKGEVYEVDDRKLTELDVWEYQIYRRDLVQLADGRQVFGYLLDYPH*"
                     /db_xref="UniRef100_D0LPI0"
                     /db_xref="hoh:Hoch_2818"
                     /db_xref="D0LPI0_HALO1"
     gene            complement(122142..122627)
                     /locus_tag="SR-VP_0-2_scaffold_141_2071242_prodigal-single
                     _230"
     CDS             complement(122142..122627)
                     /product="hypothetical protein"
                     /codon_start=1
                     /transl_table=11
                     /translation="MARKFLGLVFLGAGDASVRKTILLHTLLDEAIGELGALQQGETD
                     PACSQAIEDAVRDFAAALLGREVTLGEKLPYPGDDVPLEAYWDAVTGRERIPVPLPMG
                     CTCSRYALNRVLWCGVHRVTASRECQALNQYARRYRCIKPVGHDGDHQDEEFHTWSGP
                     V*"
     gene            complement(122636..122947)
                     /locus_tag="SR-VP_0-2_scaffold_141_2071242_prodigal-single
                     _231"
     CDS             complement(122636..122947)
                     /product="hypothetical protein"
                     /codon_start=1
                     /transl_table=11
                     /translation="MPRPSFGNLHGLLDLGTFSAMVEKNPSRMAELRAELERTKYFKA
                     EASKISLTALLAQNAMLSRAMEHFMRTSAGQPPLDPDECGCVFCPKPKTAWQWILDPA
                     V*"
     gene            complement(122934..123800)
                     /locus_tag="SR-VP_0-2_scaffold_141_2071242_prodigal-single
                     _232"
     CDS             complement(122934..123800)
                     /product="hypothetical protein"
                     /codon_start=1
                     /transl_table=11
                     /translation="MQETMSEDEFIATMDEAYAQPMKPTIFVADMVDVFLPEDDAYVW
                     LKLVRGYDGDLELQRCDEDWIGEDWICQQDDDESSILSTSGWAIVKIEGIEFQREWTY
                     WALEMGVAPGQPFLVRIQQPKWTCSGWETPEWDCEWYWDFIRAMPRTDKQVLQAWKGF
                     FKFRDAFQRQQIERVRRLEALRKYDLRALYVEKGSYSWGSYDPDYGHEGVGLEIQLKT
                     KRTRLSGMLQSYHPTLASGRSKRQDYETAARDLIKNALEKLPHLSEDFLIRLTRISMT
                     KQIEEDPLYAAP*"
     gene            complement(123781..124107)
                     /locus_tag="SR-VP_0-2_scaffold_141_2071242_prodigal-single
                     _233"
     CDS             complement(123781..124107)
                     /product="hypothetical protein"
                     /codon_start=1
                     /transl_table=11
                     /translation="MPTMGEDGLPERIFDDPREMHSAICKHVEETRHVVISADSAERR
                     LIGFKCGCRQWWASPVNSFRTLPVADYMRAATRSFQAKQQWAAILNESRRKTAWEHLN
                     DAGDDE*"
     gene            complement(124091..124372)
                     /locus_tag="SR-VP_0-2_scaffold_141_2071242_prodigal-single
                     _234"
     CDS             complement(124091..124372)
                     /product="hypothetical protein"
                     /codon_start=1
                     /transl_table=11
                     /translation="MNCPAKILTKGTRVRTHETLDSMRGLMLTVEQMESRKTNVTGEV
                     QGVAGGGGDIYWVKHDDGERAPYCWSEFELEGPSRPKTAWEHISDADDG*"
     gene            complement(124369..124743)
                     /locus_tag="SR-VP_0-2_scaffold_141_2071242_prodigal-single
                     _235"
     CDS             complement(124369..124743)
                     /product="hypothetical protein"
                     /codon_start=1
                     /transl_table=11
                     /translation="MRAVVLGPEQEARARAIVEHATKPENYYIIGESTFIPGDDPHYV
                     TSYGGIRTVFSITKHPTRGLFRHITCSLLDMTPGRPNPHPTVVAEIAKMYGFTGDPRT
                     WIPAVDSNIKFCYGFVQPYEAP*"
     gene            complement(124725..125231)
                     /locus_tag="SR-VP_0-2_scaffold_141_2071242_prodigal-single
                     _236"
     CDS             complement(124725..125231)
                     /product="hypothetical protein"
                     /codon_start=1
                     /transl_table=11
                     /translation="VTGKEVVDLGAGDLKLSHELVRLGATVVHAIDKERMPTPLVPTV
                     KTIQKTFAKYATRFPDGAVVFLSWPPNHELPELRQLLRRADVVIYLGKNTDGRMCGTP
                     TLFRHFLTRRLDEYVPHENNALIVYGPEMRLKRAPVGEEFAALKIYEEPDRIYGFEEV
                     EAKCAPSF*"
     gene            complement(125280..125690)
                     /locus_tag="SR-VP_0-2_scaffold_141_2071242_prodigal-single
                     _237"
     CDS             complement(125280..125690)
                     /product="hypothetical protein"
                     /codon_start=1
                     /transl_table=11
                     /translation="MSLLPGEVPLTEAECWRQRSIQPEVIDRVIRSFTDQTGMPSTEF
                     ALSISEPENCDWFFVVAREIASPENHWVYDDDTGQWLKDAQISERSGNIERLPPNPGF
                     LKQALNAGLERLKIRREPQKRKTAWEHILNDEDE*"
     gene            complement(125700..126422)
                     /locus_tag="SR-VP_0-2_scaffold_141_2071242_prodigal-single
                     _238"
     CDS             complement(125700..126422)
                     /product="hypothetical protein"
                     /codon_start=1
                     /transl_table=11
                     /translation="MEIDTANPVHDELVFHLRSLKKFLFVVTDEPSIVIKDLEQVLHK
                     HLARTNVLFRGNWLRTKGWFDAVASRSEMMPVAAASAFLRALQNDPRDEQDFYIIPDA
                     DKTLFEDGVDVQLRAIKEQGTLDNRSIKIFIAIAPEFKVPPEFENVFVKVLGRGLTED
                     EIRDRLLGLTGTTVSSAGHWKIDDAAYKAGVGLTGYHVDTAYAEAAIRSRRVREQKDE
                     LGRADRTVHAEDIELYRSRQKV*"
     gene            complement(126432..126773)
                     /locus_tag="SR-VP_0-2_scaffold_141_2071242_prodigal-single
                     _239"
     CDS             complement(126432..126773)
                     /product="hypothetical protein"
                     /codon_start=1
                     /transl_table=11
                     /translation="MAKSNSPEEALDRVLKITRKLACNPRLALPFHIRLDLKRALEEY
                     DTQKRRPTAYSILLEEDSLAGEAPVPPAICKTCKEPMHVRRKGQKYCSTRCRQLGYLK
                     RKKRRRPAEPV*"
     gene            complement(126899..127084)
                     /locus_tag="SR-VP_0-2_scaffold_141_2071242_prodigal-single
                     _240"
     CDS             complement(126899..127084)
                     /product="hypothetical protein"
                     /codon_start=1
                     /transl_table=11
                     /translation="VDHKPECTSVWCYCLNDHGDPMCECGAPGWGCICDRKTYQQAPA
                     RKPRTAWEWILDDPDPT*"
     gene            complement(127087..127494)
                     /locus_tag="SR-VP_0-2_scaffold_141_2071242_prodigal-single
                     _241"
     CDS             complement(127087..127494)
                     /product="hypothetical protein"
                     /codon_start=1
                     /transl_table=11
                     /translation="MTEKESEGERRERWASLLENAARLLRNPDVDFDKATEDAGQALA
                     GLLFPLTPVIEKAAVIVQDIGQIVVGMGFDDEAKIVGATADLISALSQEDDDGYMIAL
                     SAIHDVSCELLHEPDDDGPTTVDELVNPKKNLN*"
     gene            complement(127496..127903)
                     /locus_tag="SR-VP_0-2_scaffold_141_2071242_prodigal-single
                     _242"
     CDS             complement(127496..127903)
                     /product="hypothetical protein"
                     /codon_start=1
                     /transl_table=11
                     /translation="MARTAWEHILGGDEPEEGLNQQRSRLLNVLAQRASKRPEETVQD
                     RIDRLCTYYHDVLFQNFREGGLPADGQMLGKIAQAVTTEVGVAVIVTFIPTAGGMRLV
                     GYALPIPPISAETRAILERAQVATLKRLRPGVK*"
     gene            complement(127912..128316)
                     /locus_tag="SR-VP_0-2_scaffold_141_2071242_prodigal-single
                     _243"
     CDS             complement(127912..128316)
                     /product="hypothetical protein"
                     /codon_start=1
                     /transl_table=11
                     /translation="MADFTDLRDLLVSARRHIEAEHKEHLNERPIHVVAVRDAGYAVS
                     LRCRKCAHPVIWSMRITDFARWLRQCYSGPHRQVLAMFFNSMESWNKVAEILNGDKFS
                     AYLLTTWEDPDPRTTGPTAWEHILGNDDEDTV*"
     gene            complement(128326..129111)
                     /locus_tag="SR-VP_0-2_scaffold_141_2071242_prodigal-single
                     _244"
     CDS             complement(128326..129111)
                     /product="Gp218 id=4282524 bin=GWF2_OP3_43_52 species
                     =Bacillus phage G genus=unknown taxon_order=Caudovirales
                     taxon_class=unknown phylum=unknown tax=GWF2_OP3_43_52
                     organism_group=OP3 (Omnitrophica) organism_desc=Same as
                     C2_44_8"
                     /codon_start=1
                     /transl_table=11
                     /translation="VQFYPSVEEAFQVKAGFPLGPNTLYACYVGSKSHNTYVPSNDPE
                     SFDDIDIMAVVLPPRSKVLGLDPWKETEQIQIEEWDVVVHSASKYIGLLMKGNPSLLA
                     TLWVRPDDQLHLDNRFRTVLSSRDVFSTRNAITVFEHYARSQLHKMSSHENAYQGYMG
                     EKRKQLVDKYGYDLKNAAHTIRLLAMGIEFLSTGQLKVFRDEDAETIRSIKRGEWPLA
                     KVLTYADVLFAEIQRAGQNSSLPLEPDKAIAERLLLDLYRAPW*"
                     /db_xref="gwf2_scaffold_508_73"
                     /db_xref="actn:L083_4006"
                     /db_xref="86638218"
     gene            complement(129120..129506)
                     /locus_tag="SR-VP_0-2_scaffold_141_2071242_prodigal-single
                     _245"
     CDS             complement(129120..129506)
                     /product="hypothetical protein"
                     /codon_start=1
                     /transl_table=11
                     /translation="MADHDTIVQLYLEGSSGTEVAEALRISYGLVYKILRARNVPCRT
                     RKRRAKPIKIRRDRVVDKILRFLEDHPSSTVGEITEGIGHDHQPTVGQILSRLRVQGA
                     VIVSARSSDRTEPYRWSLPTDDVAAV*"
     gene            129582..129953
                     /locus_tag="SR-VP_0-2_scaffold_141_2071242_prodigal-single
                     _246"
     CDS             129582..129953
                     /product="Uncharacterized protein {ECO:0000313|EMBL
                     :KJZ17453.1};  TaxID=579478 species="Bacteria;
                     Proteobacteria; Gammaproteobacteria; Oceanospirillales;
                     Halomonadaceae; Halomonas.;" source="Halomonas sp.
                     S2151.;""
                     /codon_start=1
                     /transl_table=11
                     /translation="MKIGDDVGCCISMTPEEALFLGYGTYVGDEVPPDLGGRSLTSML
                     AAQGQKNPKILLETGDVVWGCECWWGPKAAIDAQLQGKEVKRVTIAEFRQEIGCSGEA
                     KEAKGNGFWGSTPPAKKDFWS*"
                     /db_xref="A0A0F4RC49_9GAMM"
     gene            129950..130234
                     /locus_tag="SR-VP_0-2_scaffold_141_2071242_prodigal-single
                     _247"
     CDS             129950..130234
                     /product="hypothetical protein"
                     /codon_start=1
                     /transl_table=11
                     /translation="VRKLTDAEVSIELGRMNGAWPYQNVLPLKNLYATGDQRIGVLWK
                     DTDAVVRPVVYYVDLFTIISNKIKTPEECDFPRRAFEDLEAVVRAGWVGD*"
     gene            complement(130231..130659)
                     /locus_tag="SR-VP_0-2_scaffold_141_2071242_prodigal-single
                     _248"
     CDS             complement(130231..130659)
                     /product="hypothetical protein"
                     /codon_start=1
                     /transl_table=11
                     /translation="MTLIVQLETWVKALVPWIRTSLVPWFKANPMEALAGLFVIGQLA
                     GKLSDLIPTSRKRVVLLEGRIVLLERMVVHLRGLIEDDDPDPDDEPELPELTLEEQLR
                     NLLADPHKVAEFRAAMSGNQIQEPPRRTWHEHLSDDEDKT*"
     gene            complement(130656..131000)
                     /locus_tag="SR-VP_0-2_scaffold_141_2071242_prodigal-single
                     _249"
     CDS             complement(130656..131000)
                     /product="hypothetical protein"
                     /codon_start=1
                     /transl_table=11
                     /translation="MKWFGESWGAPVCAPEDHAELPTTPCGYCGKPFVATDKGVLMPF
                     IGNPGDPPEIGYHHPCLMISLGLDTKYIHLLRGGFAVCGFSNEVPGEWPQGHKWASDV
                     EHVTCPTCLQRA*"
     gene            complement(130984..131595)
                     /locus_tag="SR-VP_0-2_scaffold_141_2071242_prodigal-single
                     _250"
     CDS             complement(130984..131595)
                     /product="hypothetical protein"
                     /codon_start=1
                     /transl_table=11
                     /translation="MPTLTQQQAEALRVLDWLFSNRDEDRRTGRSYVIALAHIRAAVR
                     APGAWVSIENITGFGGDRDQTGFLLNDIQRTAVDLGFSLEVDRNWNRGRGRVRVLQTA
                     GWAHALGRLADIQIVESETIFPPRPPERRPLLMVPPGMMQVIPIEEEQEPELTPPRPR
                     RPRRIVPAIAPVATEPERPRPTAWEHLNGPDQIGVDQGDEVVR*"
     gene            131639..132562
                     /locus_tag="SR-VP_0-2_scaffold_141_2071242_prodigal-single
                     _251"
     CDS             131639..132562
                     /product="Uncharacterized protein {ECO:0000313|EMBL
                     :KKK91611.1}; Flags: Fragment;;  TaxID=412755
                     species="unclassified sequences; metagenomes; ecological
                     metagenomes.;" source="marine sediment metagenome.;""
                     /codon_start=1
                     /transl_table=11
                     /translation="MPEPVPNYRLTPRSALLVDPIEDWASTLFKALSAGAHAVVLTRD
                     ERAAIDGRLNGFELRDTLLVLAPGPSVRFGFVLRKPCTVGTISDQALATGTALNIDEC
                     RVTTTDKLGGGAEKRCTFQNVDGWDRPWMHDAEAQEAYAKRARDAVAKAERLGRWPTN
                     LLVVHEARCRREGIKRVKGSATSKTFHEAYEGSSATGFIRGWSHPGNQHADEDGLETV
                     ANWVCAEGCPAKLIDGQSGERPSTLTGRADPKTTHENPATAHPPNWLGTRVGGGGQVY
                     ADSGGASRFYPQFRNEDELLEWIFQLITPSV*"
                     /db_xref="A0A0F9C4K5_9ZZZZ"
                     /db_xref="GWB1_scaffold_11530_4"
     gene            132573..133250
                     /locus_tag="SR-VP_0-2_scaffold_141_2071242_prodigal-single
                     _252"
     CDS             132573..133250
                     /product="NUDIX hydrolase n=1 Tax=Anaeromyxobacter
                     dehalogenans (strain 2CP-C) RepID=Q2IQ72_ANADE"
                     /codon_start=1
                     /transl_table=11
                     /translation="MAQEPREFTSSIYAIHEKAVLLVFHKRFDQWVPVGGRRDGLELP
                     AETAMRELAEETGLPGTFSGHFLPTKGTPTGLMSYDEHDAGRRGWHMNFAFRMLVPSR
                     NLIPCDEFTEHGWFTVDQLDALLAPDDVKTLARLALETPIEPIDPNPWWSSAPPIDDT
                     PLPDCSKGGQHEWDGPWKELEADCDCGKNPACERCSGAGFYSIGGTCTCSKCGTDLRS
                     LRPWSPV*"
                     /db_xref="UniRef100_Q2IQ72"
                     /db_xref="A0A0D6QQ45_9DELT"
                     /db_xref="ade:Adeh_1182"
                     /db_xref="Q2IQ72_ANADE"
     gene            133260..134111
                     /locus_tag="SR-VP_0-2_scaffold_141_2071242_prodigal-single
                     _253"
     CDS             133260..134111
                     /product="Uncharacterized protein n=1 Tax=Sorangium
                     cellulosum (strain So ce56) RepID=A9FP10_SORC5"
                     /codon_start=1
                     /transl_table=11
                     /translation="MCCTLEPAHLFGTILYAAETVVNDKIVHVMGYQNDAENLSRGPN
                     AMILPIPAANLLGPDNMLDTSMAKSILKDLGDAVKPRTLSRGFSLGTKGVDALSVVQV
                     FDKGSYTVVLATNARAIPAALEQVPLTRRPKPNPAIFDAYAQWYPEWPIALCCWDGSI
                     KAEPLLWHYEPQDQSRLFAPALDGHDGKLPQIGRPVSVDHIVAFGSVMSPRGQNVYYQ
                     DFNRWNEGKRGMEAVIPEHLRPFLAHKVTGQSVHDMQLPNGDFSLPIGLIEKPWKVER
                     VVPPGAA*"
                     /db_xref="UniRef100_A9FP10"
                     /db_xref="scl:sce1854"
                     /db_xref="A9FP10_SORC5"
     gene            134123..134323
                     /locus_tag="SR-VP_0-2_scaffold_141_2071242_prodigal-single
                     _254"
     CDS             134123..134323
                     /product="hypothetical protein"
                     /codon_start=1
                     /transl_table=11
                     /translation="MTELRASPGERIIDVIRDRASFTITKGGKPVAKLVPIDDDTTII
                     DSDGRIRGELPLSARVPGRVKR*"
     gene            134323..134508
                     /locus_tag="SR-VP_0-2_scaffold_141_2071242_prodigal-single
                     _255"
     CDS             134323..134508
                     /product="hypothetical protein"
                     /codon_start=1
                     /transl_table=11
                     /translation="MGDKEPKKSCDTCINKCMDMDLDPYCAAVNQPWGRVLFRGHPEE
                     CGPEFKLWEKDTRRDPR*"
     gene            134505..134741
                     /locus_tag="SR-VP_0-2_scaffold_141_2071242_prodigal-single
                     _256"
     CDS             134505..134741
                     /product="Uncharacterized protein {ECO:0000313|EMBL
                     :KKL63104.1};  TaxID=412755 species="unclassified
                     sequences; metagenomes; ecological metagenomes.;"
                     source="marine sediment metagenome.;""
                     /codon_start=1
                     /transl_table=11
                     /translation="MKPIPIRLNCPECGELHIDEGRFAKKVHTTHSCQHCGMTWRPAV
                     VPTVGVRFLPGFRDTPIVGVMPGRRRRAKLRKAV*"
                     /db_xref="A0A0F9DN09_9ZZZZ"
     gene            134751..134918
                     /locus_tag="SR-VP_0-2_scaffold_141_2071242_prodigal-single
                     _257"
     CDS             134751..134918
                     /product="hypothetical protein"
                     /codon_start=1
                     /transl_table=11
                     /translation="MAKPQMCLNGCNKPAVPSKNTVPLCADCQALASGKSRGVTVRGK
                     DRTRVKGACRS*"
     gene            complement(134896..135495)
                     /locus_tag="SR-VP_0-2_scaffold_141_2071242_prodigal-single
                     _258"
     CDS             complement(134896..135495)
                     /product="hypothetical protein"
                     /codon_start=1
                     /transl_table=11
                     /translation="MTNKRKKLARSVAEKTGMSYAGAVNHLRKGLRIEERLFPWSEVF
                     VEDFFDTSTAENQDVGGFVRVHSFTVPMYTKPEGTSAFIIGDEGENIICIEKPKMFFL
                     PLFQYEGDLDYVKKAIEERMEALVQSIKFLGAPEVPRAEVRAYMREQFEGRTGTLLMR
                     PIGDKIVGILDRAGIICRTPNASCGMVAFSDRIRICKPL*"
     gene            complement(136273..138600)
                     /locus_tag="SR-VP_0-2_scaffold_141_2071242_prodigal-single
                     _259"
     CDS             complement(136273..138600)
                     /product="ATPase central domain-containing protein n=1 Tax
                     =Metallosphaera cuprina (strain Ar-4) RepID=F4G0P4_METCR"
                     /codon_start=1
                     /transl_table=11
                     /translation="MFDPRDLSESRLNSALSRLGVVAVEMNPSKFYKIAHMIQDFTPE
                     QLGGLDELSEKLFTMCSGIDEEADQLAKANNALLAEARASTRRRNPFSPEQDDPFSDL
                     RHSIDGQNFLRVIFDVVSSIQRGYQGLYEVSRGIRPGQVMLGKKRSHGIERFGSGSFD
                     GFEDFGDAQSLMFEMQMNTPIVDRFINGLYQAESAKNNVISLGRFITEKLDRYYQLLL
                     HRHSVDGIKIHSDPVTTDIAMSIFENVDAHGEIQDGKKADEISAYSMRKAAIIVDAVR
                     GGLVGEFIRKPDRFIAFIKTHLDLLWKVAQDISNIGAPLMDEVRKIMGNGLKKQRIMS
                     DSEFEQALMFIDDLDPQRVTYKEKTGLLSSEERFELNFRNETLDGVTRALMNKGMTTE
                     SLISYILHRKQDLRDYYQDENSFYVCKIGNGNPFTGSAPGELTVIPGSRPVVHLDEIL
                     GSGFEEVKGFIGQVEESSKWFDLFLATSPSRSADKSNVLLIGPMGCGKSEILRAVGGD
                     KKSVGIFATGSDFLTCWKGEAEKNPKRLFEAALQISKEAKKHTHILIDEIDTILNKNE
                     GRDSFGSTNLVTEFQNLMDGVVRYPDLSVWGATNNPEKIPMPCLRRFAKVLIVGELSQ
                     EDRVKLLKHFSNFMPVGDISETAWSSLAMRLDGATGDIHRKIVDHIWREKMTWFVRNH
                     RETAQKLVDQLSTEQGQKFDLSSFTQAQRDTFKKALAPYVWINAKAIDESITAHLENV
                     AIHHEIKTAVETYEKARGFLAQLKQSTIASAQAEA*"
                     /db_xref="UniRef100_F4G0P4"
                     /db_xref="A0A0F9ST08_9ZZZZ"
                     /db_xref="mcn:Mcup_0556"
                     /db_xref="F4G0P4_METCR"
     gene            complement(138632..138991)
                     /locus_tag="SR-VP_0-2_scaffold_141_2071242_prodigal-single
                     _260"
     CDS             complement(138632..138991)
                     /product="hypothetical protein"
                     /codon_start=1
                     /transl_table=11
                     /translation="VQFGILAAALSYLALLFIGALLVMSHLVRGHRRDLRGDLLSLQT
                     RLQETDRRQDRLFDEIESLRGRIHASETHGWIADVVRRQRIEAPETVETPEIPDSKPS
                     GRTVYDHLMADDDPDVS*"
     gene            139129..139839
                     /locus_tag="SR-VP_0-2_scaffold_141_2071242_prodigal-single
                     _261"
     CDS             139129..139839
                     /product="hypothetical protein"
                     /codon_start=1
                     /transl_table=11
                     /translation="MPDLLNLSLDHEAVQQQLCAALQVQIPNLDTNPGTNIRTFIETI
                     SAQLMLETSHAQQRVRYAIPIEDIGEHGGLAVAASMSYAASSAPPPLSPEMIYRTART
                     IEAQDQFRAEYQGTFAQRAAAEARDQILELEDRQIMETLEVQEQIRNSWGEQWGARRV
                     TIPLFELAANPTIQTSEIRSRRFDLRSEPVPPIINFLIDWQDRKREAGRFQLAPDKTP
                     PKTPPKTAWQWILEEEAA*"
     gene            complement(139709..140380)
                     /locus_tag="SR-VP_0-2_scaffold_141_2071242_prodigal-single
                     _262"
     CDS             complement(139709..140380)
                     /product="hypothetical protein"
                     /codon_start=1
                     /transl_table=11
                     /translation="MKLVLGDWFGGLVEKTCIEASRWLPKRIITRGDNSPYLARYYIF
                     RKRWLQKTRLPSWVSYAPSVYLHHFLRGDDEKELHNHPYGTSLAFVLFGGYMEQRRDR
                     GSDSVGLRVVTPGKFNYLRADDFHKITLLDSRRGPGRSSSLASAPRPKTNRTGASGIQ
                     PPQSSWGITSTSVVAKSSSLARRLPLRESTATRFSGASSGASCRAPTESDPPRACGLA
                     SRSGS*"
     gene            140422..141213
                     /locus_tag="SR-VP_0-2_scaffold_141_2071242_prodigal-single
                     _263"
     CDS             140422..141213
                     /product="hypothetical protein"
                     /codon_start=1
                     /transl_table=11
                     /translation="MRARPAYSIPLRWFEEPSLLDSRSCPGMPANTYVLVLPRESLND
                     DFTIERINGSKSKHIEERRPTYRVTWENTWRSRPQDPCDLHPVLLRQVPWNCWIVVER
                     KVTTRMWCSYYQDLDHLIVKINETGTYTLCGLTIERKEGTNVRRHRQAVANCPSCLQN
                     APQGTFWTVFRVAPHADAKRDRLKAARRRQSEAAKERARLRRPTAYQVLLYEDPLNPP
                     SKPVPPRAALPEPDPFEAFEEAPREAKLASRRETALRFRATKRRR*"
     gene            complement(141181..141363)
                     /locus_tag="SR-VP_0-2_scaffold_141_2071242_prodigal-single
                     _264"
     CDS             complement(141181..141363)
                     /product="hypothetical protein"
                     /codon_start=1
                     /transl_table=11
                     /translation="MERNGISGLPQDIHSLLHTLWSKAVGTDGYDKSEWKRFNELLVQ
                     HTTKPPLASPLGGPKT*"
     gene            complement(141742..142197)
                     /locus_tag="SR-VP_0-2_scaffold_141_2071242_prodigal-single
                     _265"
     CDS             complement(141742..142197)
                     /product="Putative bacteriophage protein GP30.3 n=1 Tax
                     =Corynebacterium matruchotii ATCC 14266 RepID=E0DCX0_9CORY"
                     /codon_start=1
                     /transl_table=11
                     /translation="MSNFSRHPIEIEGEIWSTSEHFFQAMKSEEPQVQGIIRRLPTPG
                     RAKNYAHTIALRPDWEKPVGTPALGDLFRDDQGIVVELVKDHFMFAALTAKFTQHGDI
                     RQELLDTGSAFLVENTIGDPYWGNGPSRNGLNKLGRMLMLLRSRLLQMV*"
                     /db_xref="UniRef100_E0DCX0"
                     /db_xref="E0DCX0_9CORY"
                     /db_xref="scl:sce3364"
     gene            complement(142781..143164)
                     /locus_tag="SR-VP_0-2_scaffold_141_2071242_prodigal-single
                     _266"
     CDS             complement(142781..143164)
                     /product="hypothetical protein"
                     /codon_start=1
                     /transl_table=11
                     /translation="VSDDLEDYWNDVVPPRTKSEEQPITLGCLWLGALGPRHEESLDR
                     LLVRVPDGQTLEFQAEFPISKTTQVSGGALWLAKHGGKPVYAKPFQDVRDLSPGDSIT
                     LKIVIADSGNEYVSFRKLLQLYGVL*"
     gene            complement(143161..143730)
                     /locus_tag="SR-VP_0-2_scaffold_141_2071242_prodigal-single
                     _267"
     CDS             complement(143161..143730)
                     /product="hypothetical protein"
                     /codon_start=1
                     /transl_table=11
                     /translation="MSKSNGALDPKTRDFLKSWGPQETPTAQVTNGDLHPGLYRAMAT
                     LAIVEKRRPWPVVGLQVLLLRRLEFKVVGSMTIGMPVTPKTELYVNALLQTFGWDGRV
                     WPDDGGWPTGSSDEEQIQQLMDKAGLISTLTFPSTENGVPLVEMPVAKVSAPFHLAPF
                     EEVNSPPVHLARFRALVNNPPAFRKDTEG*"
     gene            143778..144290
                     /locus_tag="SR-VP_0-2_scaffold_141_2071242_prodigal-single
                     _268"
     CDS             143778..144290
                     /product="hypothetical protein"
                     /codon_start=1
                     /transl_table=11
                     /translation="MARVRKGSWYAKGQQRLLVLDAKAYSIPEEIHDTGDLVPCMLEG
                     YLEKLQWISSAELRKRWHPFRPKPDLTYAPSWIKVPNLLTWKRHNYEGYLEVLDVRPD
                     IGWAVLTRSSNEEGYSPEERQRLKRADSKLVWSLYRYTTFFVTVSDIRLFGSHGTRRT
                     AWDHLMDQAV*"
     gene            144299..144838
                     /locus_tag="SR-VP_0-2_scaffold_141_2071242_prodigal-single
                     _269"
     CDS             144299..144838
                     /product="hypothetical protein"
                     /codon_start=1
                     /transl_table=11
                     /translation="MILDLSKRPVVICTDDCPRSVVIRTLKDSTISGIVSGALPDAKF
                     GTLKEATIKPVATMSLGDGRVCLESRLPISHIKPRMSPQDLAPDPFIVVTAYKNTFSN
                     TFSSWRLRLSIELHKNARLWYVTVYDEGEERYLLTATAKDLDKAKELLAPEEVPIRRL
                     ERMKGAPYTAWDWLNRGDD*"
     gene            complement(144839..145360)
                     /locus_tag="SR-VP_0-2_scaffold_141_2071242_prodigal-single
                     _270"
     CDS             complement(144839..145360)
                     /product="Uncharacterized protein n=1 Tax=Clostridium sp.
                     CAG:964 RepID=R6U3E2_9CLOT"
                     /codon_start=1
                     /transl_table=11
                     /translation="MATPSIPDIVPKIASLLWYRHKRDQLPEIRKAVIQTAAQLRQDP
                     EASRCVKHTIQNLAFNLGLEIDAKEAKKALTKARFQEIHDLIDALVRDHITAPNGNFP
                     MGVYKHFKGPTYTFLMEAMHTETEERMLVYVSHETGKTCVRPIRMFSEVVRWPDGKYR
                     SRWVLKEKLAKPA*"
                     /db_xref="UniRef100_R6U3E2"
                     /db_xref="R6U3E2_9CLOT"
                     /db_xref="amed:B224_1470"
     gene            complement(145347..146585)
                     /locus_tag="SR-VP_0-2_scaffold_141_2071242_prodigal-single
                     _271"
     CDS             complement(145347..146585)
                     /product="Nucleotidyltransferase n=1 Tax=SAR86 cluster
                     bacterium SAR86B RepID=J4V3S6_9GAMM"
                     /codon_start=1
                     /transl_table=11
                     /translation="MDDSSDPNVAELIARLREKNLRLFVAATGAGSGIQDALWLIPGC
                     SSFFVGAVFPYAQHETDNFLGFKPEKYCSPETAMDLAMTAYMRACDGSDAEPIGLGLT
                     ASVASLTEHRGDHRVHVTVVTSKGAFAANLTLRKGVGLEQRMSDGEAADAAGLALILG
                     AAGVMEMPEDVENVTEQALDQFMKRPYFDAEGRRKTESEIDMKRVSLFPGAFNPPHPG
                     HFGMAQKLWATKVAFNITTNPPHKDALGLGEILRRAVLLKGYHRFFTKGVPLYIEKAR
                     RWPGVRMLIGVDAVVRMLDPKWGPEIEPMLAEFAQLKTCFVVFGRLIDEKFVTMFDVY
                     DRIPEKYHHLFSTIEGRWDISSSEIRAGRLSPGEAKQIGREVHEIFEEARAASAEMGR
                     KLDEASVARARGVRTGDGNA*"
                     /db_xref="UniRef100_J4V3S6"
                     /db_xref="mac:MA2423"
                     /db_xref="89666343"
                     /db_xref="J4V3S6_9GAMM"
     gene            complement(146594..146854)
                     /locus_tag="SR-VP_0-2_scaffold_141_2071242_prodigal-single
                     _272"
     CDS             complement(146594..146854)
                     /product="hypothetical protein"
                     /codon_start=1
                     /transl_table=11
                     /translation="VTIEQAVGWAGMVLISAAAVPQTIKVWRQGHADGLAWSYVIFLW
                     LGFVCMLLYTPSTKPALRVSYGIQIALFTIMILRKRFPRKTV*"
     gene            complement(146851..148368)
                     /locus_tag="SR-VP_0-2_scaffold_141_2071242_prodigal-single
                     _273"
     CDS             complement(146851..148368)
                     /product="nicotinate phosphoribosyltransferase n=1 Tax
                     =Thiothrix flexilis RepID=UPI00038072E3"
                     /codon_start=1
                     /transl_table=11
                     /translation="MTQLYIKGVNGNFVEAAQADNSHYVCPPLEENLVTDGDSYKYSH
                     PFILPEGFEAMYAHFLARGGAFHSVQATGLQGLLKKRFVNPVLKRHVDEAEKLMVGHG
                     EPFYREGWDAIVNDHKGFCPITIRALPEGMIAPTGTALFDVELTEPDKRLAWLPGHIE
                     TCIVRQWYSNAVGTTSLFCKKTILEYLNKTSDDPMNEIGFKLHDFGSRGVSSEESARI
                     GGAAHLANFFGTDTVEALRYILHYYGIKGDMPGFSIPAAEHSNRCAWGKAREFEGYRQ
                     LVKAFLYDRQLPPGVPKMAAAVSDTYSIYNAVENGWCDPEMNEYVKNSGGTLVVRPDS
                     GNPVEVLLKILAIFERKIGMRTNNKGYKVLPNHYRIIQGDGITIESLPEILHEVTSHG
                     YSASNLAFGMGGGLLQMVNRDTSKYKYAASAGLLNGDWIDLFKDPITDSGKRSMPGHL
                     ATIRDGFNGPLKTVRGPRMDDLLKPVFRNGKLLQDLTWDDVRENANKALLSLMAA*"
                     /db_xref="UniRef100_UPI00038072E3"
                     /db_xref="A0A091BCG2_9GAMM"
                     /db_xref="xsa:SB85_16775"
                     /db_xref="UPI00038072E3"
     gene            complement(148383..149117)
                     /locus_tag="SR-VP_0-2_scaffold_141_2071242_prodigal-single
                     _274"
     CDS             complement(148383..149117)
                     /product="Hydrolase, NUDIX family n=1 Tax=Myxococcus
                     xanthus (strain DK 1622) RepID=Q1CWB8_MYXXD"
                     /codon_start=1
                     /transl_table=11
                     /translation="MTFTYKYPRPSFTVDVVIFGVEPQLGWDLQVLLIQRAAETGPEA
                     AFPGFWAIPGGFVEVDDEGNQGESLEEAAHRELAEETGVKVEYLEQLYTFGKPKRDPR
                     GRVISVAYFALVQSKDHVAEANSDASDARWFSIDDAMKLTLAFDHNEILKKALQRLQA
                     KIRYAPIGFSFLPPKFTIAELCALYESILRRRLDVSNFRKKILATGVLVETGQRQQNN
                     NRPPMLYRFDKRAYNHAVENGFNFEI*"
                     /db_xref="UniRef100_Q1CWB8"
                     /db_xref="A0A085WET0_9DELT"
                     /db_xref="ccx:COCOR_00204"
                     /db_xref="Q1CWB8_MYXXD"
     gene            complement(149114..149452)
                     /locus_tag="SR-VP_0-2_scaffold_141_2071242_prodigal-single
                     _275"
     CDS             complement(149114..149452)
                     /product="Uncharacterized protein {ECO:0000313|EMBL
                     :KKT02888.1};  TaxID=1618827 species="Bacteria;
                     Parcubacteria.;" source="Parcubacteria bacterium
                     GW2011_GWA2_43_17.;""
                     /codon_start=1
                     /transl_table=11
                     /translation="MLPTTPFEYLRTSEVVREIQLVEGSAVYFLFQDEQIAYVGQTRD
                     VAGVVSRHRKGRKRFNRVFFVHVPPEKLDEVEQACIVFFRPPLNRATFTSKIPLDDAR
                     RIVKQLLGHP*"
                     /db_xref="A0A0G1DZC4_9BACT"
     gene            complement(149533..149769)
                     /locus_tag="SR-VP_0-2_scaffold_141_2071242_prodigal-single
                     _276"
     CDS             complement(149533..149769)
                     /product="hypothetical protein"
                     /codon_start=1
                     /transl_table=11
                     /translation="MLAPGLYQALKDYLHQRSDLRTLSNLAHEALADHVDDLGSPEAT
                     DLLDLLHGIWDFDAGAISEPALQWQLTALLSNRQ*"
     gene            complement(149772..150056)
                     /locus_tag="SR-VP_0-2_scaffold_141_2071242_prodigal-single
                     _277"
     CDS             complement(149772..150056)
                     /product="hypothetical protein"
                     /codon_start=1
                     /transl_table=11
                     /translation="MPVKAERSDRTLLRDLLASGKLTKAEQAAFQKFQDALTRGTPLD
                     PKQRLWADSVYQKYDVGGVKIERKKALRARIRSQIPTIFDQMANPPVASK*"
     gene            complement(150133..150426)
                     /locus_tag="SR-VP_0-2_scaffold_141_2071242_prodigal-single
                     _278"
     CDS             complement(150133..150426)
                     /product="hypothetical protein"
                     /codon_start=1
                     /transl_table=11
                     /translation="MRLFDLEPHWISDGGRHGLGFTFKCPHCETQLTIWLENPLDEGP
                     SVNSSRHSGPMVWRTGDSFSDLSLSPSIFVADHWSGSIREGNVTIAEVSIGRA*"
     gene            complement(150433..150645)
                     /locus_tag="SR-VP_0-2_scaffold_141_2071242_prodigal-single
                     _279"
     CDS             complement(150433..150645)
                     /product="hypothetical protein"
                     /codon_start=1
                     /transl_table=11
                     /translation="MKYELTGRIVFEADDVQDAFQKLSRHFKALAQGTESALPLGGTD
                     VKIRKIGTRTPLPPAPPSRRTRRPER*"
     gene            150682..150969
                     /locus_tag="SR-VP_0-2_scaffold_141_2071242_prodigal-single
                     _280"
     CDS             150682..150969
                     /product="hypothetical protein"
                     /codon_start=1
                     /transl_table=11
                     /translation="MMDEPITQDQLDELSRMIQPLIARTLATDPDITTVSLTMSHALG
                     TDSNSQVGSGALRLEIKVGGQHITPAQEERMAEVLKRFARSKMSLSRRHSV*"
     gene            150979..151236
                     /locus_tag="SR-VP_0-2_scaffold_141_2071242_prodigal-single
                     _281"
     CDS             150979..151236
                     /product="Uncharacterized protein {ECO:0000313|EMBL
                     :KKN07259.1};  TaxID=412755 species="unclassified
                     sequences; metagenomes; ecological metagenomes.;"
                     source="marine sediment metagenome.;""
                     /codon_start=1
                     /transl_table=11
                     /translation="VPNSLRLDPGEKPPFTFCESVHAGPQSPWHIRKTTDVGPKFGGG
                     IDTPSLCGRVERGWDLEARINEGHLRHCCKTCVEKYREAVK*"
                     /db_xref="A0A0F9MNS3_9ZZZZ"
     gene            151220..151372
                     /locus_tag="SR-VP_0-2_scaffold_141_2071242_prodigal-single
                     _282"
     CDS             151220..151372
                     /product="hypothetical protein"
                     /codon_start=1
                     /transl_table=11
                     /translation="VKRSSSTLDDLAKALQGKTLRVNLTGLDRIQKALLRDARAYLLR
                     VLRSRF*"
     gene            151402..152265
                     /locus_tag="SR-VP_0-2_scaffold_141_2071242_prodigal-single
                     _283"
     CDS             151402..152265
                     /product="hypothetical protein"
                     /codon_start=1
                     /transl_table=11
                     /translation="MPTRIIGKCPVCEGDFKVHVTNGTHGMVHHGYQRPGFGYIVGDC
                     FAVGREPYELSCQATKDYQKIVQERLLNCHERLEALSKRTPEFIDVTKDIACVVPQPL
                     YYRDALIQGVIRYHRDNADEHREYEDAVKSEIYNIQYQIRMLEGEVERTHRLITDWVL
                     KPVRTVEEVEAEKRAVVAARVAEKRRIRDAKKAETAARRAERAKKEAERQAKIKVWTD
                     LIQACATSEVNSFEERRKTALDCLHELRKTKYRLNSFYELKIDDALVALKLATRDEKT
                     PSWVTYSVYFR*"
     gene            152283..152597
                     /locus_tag="SR-VP_0-2_scaffold_141_2071242_prodigal-single
                     _284"
     CDS             152283..152597
                     /product="hypothetical protein"
                     /codon_start=1
                     /transl_table=11
                     /translation="MAATQRFSVLLSGRKPPEDALAFARRMFADMRGCEVTAASEGPN
                     GMRVTLGVLHLDDEPFPPRYIQLFGEIVTERRGYKILGGTPIFTGNLTRTVESILRPK
                     LA*"
     gene            152599..153246
                     /locus_tag="SR-VP_0-2_scaffold_141_2071242_prodigal-single
                     _285"
     CDS             152599..153246
                     /product="hypothetical protein"
                     /codon_start=1
                     /transl_table=11
                     /translation="MFRIDDESNPAIRARIEEEFFEGAALKLDWQVEGQQVREGAVIV
                     GAKAGPNIHESHACHELAHFVEIDDARCGLYGWGLKVPEIWVYDRMCVEPTTHQMIDR
                     ELRVIAYQVNLLEYLGAHEDELDRSQLFQDAVTAGGAPAAVALVTSLRFMADWCMLPR
                     RGRDQHSNDVSRVVWCARRVERLRRQKKYSIESFRREWKRKNEVLRNFDLSRDGL*"
     gene            153254..154210
                     /locus_tag="SR-VP_0-2_scaffold_141_2071242_prodigal-single
                     _286"
     CDS             153254..154210
                     /product="hypothetical protein"
                     /codon_start=1
                     /transl_table=11
                     /translation="MARFVGYYQDSDLPDAVQQGRKVTIKKGTMVKVFGREPKPAGKT
                     YKITVNHIMPGITNIEDVIDRSGDKPRLLKKHTHESNPRVCWAGPGGLWAEADMNDIP
                     EAMDALPSLAEAQRRLGEEASKWAGRCYEIACAFVAAGLVKGTAVYGHFLGKINPESY
                     FGDRVGAPFVQHGWVLLPDGRVFDPTRFGFENDKGEAPYLHVGPLTAEYDEGGNKFRK
                     ALRPPPPEFDPSERMIVFSQRDLPTGPWKHVEKLLRIDYTDGEQEPGTLSFEQVAWLA
                     NASFEDLQPHAAAIYDALEAVGEEALIPIDNRRKAQRLSRSA*"
     gene            154210..154419
                     /locus_tag="SR-VP_0-2_scaffold_141_2071242_prodigal-single
                     _287"
     CDS             154210..154419
                     /product="hypothetical protein"
                     /codon_start=1
                     /transl_table=11
                     /translation="MATEILTVPENHLLEVICVIRKGIEASPKISPVVREQLMKWCTD
                     EEAYMLGDDAKPPPPKPKLRRRRRQ*"
     gene            154419..154967
                     /locus_tag="SR-VP_0-2_scaffold_141_2071242_prodigal-single
                     _288"
     CDS             154419..154967
                     /product="Uncharacterized protein {ECO:0000313|EMBL
                     :KKK69814.1};  TaxID=412755 species="unclassified
                     sequences; metagenomes; ecological metagenomes.;"
                     source="marine sediment metagenome.;""
                     /codon_start=1
                     /transl_table=11
                     /translation="MPREPEEALPKVEENDLRSITRESERCLTVVTLHLNWEKRITWL
                     KLGQVRVCHQGDRHDGRWRLDAYLPHGVTDFEHDSAYAIKLPLIGVVFERIDYHQTQL
                     VAWVDSSEPRNFNVPLPGYNPMEHPKTFVCDKNGGYRCETPHKIIPENLYVPPFNREL
                     FDAVKGKKVEILVTPVYPKEEQ*"
                     /db_xref="A0A0F8ZTS3_9ZZZZ"
     gene            154964..155443
                     /locus_tag="SR-VP_0-2_scaffold_141_2071242_prodigal-single
                     _289"
     CDS             154964..155443
                     /product="Phosphopantetheine adenylyltransferase {ECO
                     :0000256|HAMAP-Rule:MF_00151,
                     ECO:0000256|SAAS:SAAS00109024}; EC=2.7.7.3
                     {ECO:0000256|HAMAP-Rule:MF_00151,
                     ECO:0000256|SAAS:SAAS00109037};; Dephospho-CoA
                     pyrophosphorylase {ECO:0000256|HAMAP-Rule:MF_00151};
                     Pantetheine-phosphate adenylyltransferase
                     {ECO:0000256|HAMAP-Rule:MF_00151};  TaxID=1192034
                     species="Bacteria; Proteobacteria; Deltaproteobacteria;
                     Myxococcales; Sorangiineae; Polyangiaceae; Chondromyces.;"
                     source="Chondromyces apiculatus DSM 436.;""
                     /codon_start=1
                     /transl_table=11
                     /translation="VKTIAVYAGSFDPVTNGHIDLIERATNVFDEVVVGVGVNSAKKY
                     LFSEEERIDLIRKSLPIEKNVKVQAFQGLLVDFCHKVGSKIIIRGLRAVTDFEVELGI
                     AHANADLAPDIDTFFLPTKPQFSFVSSSTVKEIARYAGRLDHYVPIHVAEAIVKKMF*"
                     /db_xref="A0A017SZK7_9DELT"
                     /db_xref="UniRef100_S4XP45"
                     /db_xref="scu:SCE1572_10735"
                     /db_xref="S4XP45_SORCE"
                     /db_xref="2.7.7.3"
     gene            155474..156049
                     /locus_tag="SR-VP_0-2_scaffold_141_2071242_prodigal-single
                     _290"
     CDS             155474..156049
                     /product="hypothetical protein"
                     /codon_start=1
                     /transl_table=11
                     /translation="MARHDGTIPQDPTWCSYCILSKEGPCENHRGPDGKPQMFDGYDA
                     FEPTEYIQSLIGLRFLAWDSYLPIGPGGNSTRVWVCFGYDPRNGFWMRTVDDRGPTRE
                     TNISGRAIDRTWHRLHMTPGAWWLLEAIQELGRMPTEDEAKERRLMLDLATQTCRRFD
                     LLTSDGTLNDAGRKALADHPSDRRTLMEYRL*"
     gene            156066..156359
                     /locus_tag="SR-VP_0-2_scaffold_141_2071242_prodigal-single
                     _291"
     CDS             156066..156359
                     /product="hypothetical protein"
                     /codon_start=1
                     /transl_table=11
                     /translation="MPRPDGKPTILELLTESAIEDVGKGLKATEVLAQLRDQLGREPE
                     HDDVMRFLGIDPRADKPWPPWEDCAGCPSHKDGPHKFGCQLHGAYRIILPARS*"
     gene            156402..156620
                     /locus_tag="SR-VP_0-2_scaffold_141_2071242_prodigal-single
                     _292"
     CDS             156402..156620
                     /product="hypothetical protein"
                     /codon_start=1
                     /transl_table=11
                     /translation="MPFFLKSAVENAEKLEGIGTPKALELAKDMRTYEAEFASWQTTP
                     PEEEQRSKTISAYLTMARQVMEYCVKPT*"
     gene            156679..157212
                     /locus_tag="SR-VP_0-2_scaffold_141_2071242_prodigal-single
                     _293"
     CDS             156679..157212
                     /product="Uncharacterized protein n=1 Tax=Paenibacillus
                     polymyxa (strain SC2) RepID=E3EJQ4_PAEPS"
                     /codon_start=1
                     /transl_table=11
                     /translation="MRFHDIPQFTKSASYAADISWLYLEKWYGDQVEETNFDVNPDFQ
                     RGYVWVPLQKTRYVEFILRGGTTGRDIFTNCPCWGRRLPKNNEYVLVDGKQRLEAVLG
                     FLRNEVPIFGGHFRKDFTDEPNILTASFRWHVNDLKTRSEVLQWYLDLNSGGTVHSEE
                     EFARVRKLLERALENEA*"
                     /db_xref="UniRef100_E3EJQ4"
                     /db_xref="A0A0F9WXR6_9ZZZZ"
                     /db_xref="ppm:PPSC2_p0260"
                     /db_xref="E3EJQ4_PAEPS"
     gene            157209..157619
                     /locus_tag="SR-VP_0-2_scaffold_141_2071242_prodigal-single
                     _294"
     CDS             157209..157619
                     /product="hypothetical protein"
                     /codon_start=1
                     /transl_table=11
                     /translation="MRDDHVTPGQTWEDMDRRAKGRRLEVERLFMGTDHLQYAACRVV
                     GTGKLTNIRVSRFSPGSTGYRLLSDPRVPAPKSPARHPAFIAETEKRLTRAQDQLAEA
                     LRAVRSGQPASCLVFVTEAASELSGVQQALHTRV*"
     gene            157649..159979
                     /locus_tag="SR-VP_0-2_scaffold_141_2071242_prodigal-single
                     _295"
     CDS             157649..159979
                     /product="Helicase domain protein n=1 Tax=Conexibacter
                     woesei (strain DSM 14684 / JCM 11494 / NBRC 100937 /
                     ID131577) RepID=D3FB43_CONWI"
                     /codon_start=1
                     /transl_table=11
                     /translation="MPTFRNKISTKCHTCGTPVAVKEGWTEGPPWITKCNPCSGQVEV
                     EPKIKLTAEGNMVAVAPVGFLGSEKFAQYRAATEGAKYEATRRLNILPIAKVAQIVSK
                     LQAAGFTLDVDPTLVAAVQAITAQTKDLVKDAGERAEQVDRALRERGLFLFPFQKSGV
                     GWLVPRSGALLADEMGLGKTIQVLISLPKDAPVLVIAPAVAKGVWAREAAKWRPDLKV
                     VKLTGRGSFRYPRKGEMVVTNYDILPNLDKNELDLCVNQPETVVVADEAHALLNSKTK
                     RTKSFRAISETVRGDRGRVWLLTATPLLNDPVGLWNLFQAADIAREAFGSWKQFVALF
                     NGYEGDFGGYVWGDPTPEVAERIRRVSLRRLRVDVLPELPVKTWREISVDLDSKTSKA
                     LEAATLFFKQFVPTAWDWLKGDEDEDPREGRPVREGISMEDIQKAKAVLATHGHTSFS
                     SMAHGRELLAKAKIPTLLQLVEEFEGQNEPVVVFSAHRAPIDFIGEREGWAVITGDTS
                     PDDRTAIEDAFQQGKLKGVAATIRAGGVAITLTRAHNVVFVDRDFTPALNDQAEDRVC
                     RIGQSRGVIVWDLVANHPLDEILYEILGRKEILIDASVGASKVIEVTVTTAAPDFATI
                     QADAAAKAAAEAAAKAEAERIAKERAEQAELLRKDNEDKERTEKEREKSENKKRRARE
                     RAVARGWVEAADHPERHAPVNAREVWASNAIQQLSALDPDHAQVENEVGFNKADGYVG
                     HWLSQELPLGLTPKQWALAIKLCHKYHGQIGECPQE*"
                     /db_xref="UniRef100_D3FB43"
                     /db_xref="cwo:Cwoe_4822"
                     /db_xref="D3FB43_CONWI"
     gene            159984..160658
                     /locus_tag="SR-VP_0-2_scaffold_141_2071242_prodigal-single
                     _296"
     CDS             159984..160658
                     /product="Uncharacterized protein n=2 Tax=Stigmatella
                     aurantiaca (strain DW4/3-1) RepID=E3FKG0_STIAD"
                     /codon_start=1
                     /transl_table=11
                     /translation="MPQERRYPPKPQGWSDKDWRAAVDKSYADQVRQAQAQQPKAAQQ
                     AKPTSVAPPPLPKEATGPQVVKVDVGFKEAYADTMVLHCSDGRFTNAVQGLLTANGCP
                     NYDIMALAGGPALLDMTNASMVEVEAMRGSTSFLVKGHGIKKVYLVAHEGCGFYKRRY
                     GGQSNAWLRDRQVRDLQVAAAWFKKTHPKVEALLYMAIPSTTGGTVQFFPVEPGDLSK
                     IMMVLI*"
                     /db_xref="UniRef100_E3FKG0"
                     /db_xref="A0A085WLA9_9DELT"
                     /db_xref="sur:STAUR_0124"
                     /db_xref="E3FKG0_STIAD"
     gene            160669..160959
                     /locus_tag="SR-VP_0-2_scaffold_141_2071242_prodigal-single
                     _297"
     CDS             160669..160959
                     /product="hypothetical protein"
                     /codon_start=1
                     /transl_table=11
                     /translation="VRRNNVGYFDKAIKRVFKDASEVREDWPNKQVTFQLFSANSSIR
                     FKYPSAELLKVFGDNVTLNFEARGDSRYQDQGDVGVVLEVTLHGVTFPEGPG*"
     gene            160959..161174
                     /locus_tag="SR-VP_0-2_scaffold_141_2071242_prodigal-single
                     _298"
     CDS             160959..161174
                     /product="hypothetical protein"
                     /codon_start=1
                     /transl_table=11
                     /translation="MPVQDVVAAINRWDQLTKERFDSILAPFGVDHDDEALVSALIDH
                     GWHCTPYDDEFLYLRDLQQSEIAASPV*"
     gene            161180..161341
                     /locus_tag="SR-VP_0-2_scaffold_141_2071242_prodigal-single
                     _299"
     CDS             161180..161341
                     /product="hypothetical protein"
                     /codon_start=1
                     /transl_table=11
                     /translation="MYDPKCLDLATTFLEDHPKLNTEKNRDALAQEIQRAIEDWISYE
                     EDAAAEAQR*"
     gene            complement(161332..161532)
                     /locus_tag="SR-VP_0-2_scaffold_141_2071242_prodigal-single
                     _300"
     CDS             complement(161332..161532)
                     /product="Uncharacterized protein n=1 Tax=Parvibaculum
                     lavamentivorans (strain DS-1 / DSM 13023 / NCIMB 13966)
                     RepID=A7HTA3_PARL1"
                     /codon_start=1
                     /transl_table=11
                     /translation="MPLVQLVVILIVIGVLLWMVNTYIPMDPKIRKILNIVVVVAVVL
                     WVLSLFGLDLGHIGNVYVGRHR*"
                     /db_xref="UniRef100_A7HTA3"
                     /db_xref="pla:Plav_1517"
                     /db_xref="89881262"
                     /db_xref="A7HTA3_PARL1"
     gene            complement(161556..161846)
                     /locus_tag="SR-VP_0-2_scaffold_141_2071242_prodigal-single
                     _301"
     CDS             complement(161556..161846)
                     /product="hypothetical protein"
                     /codon_start=1
                     /transl_table=11
                     /translation="MTQRVRILLFVYETPGKSATQIAKALGLKRDSVSSVLTKASKDD
                     GFIERVADTGPRGGWTYHPKHAVTSEAFQKYLSSQARPLPPTAWEHILKSEA*"
     gene            complement(161843..162508)
                     /locus_tag="SR-VP_0-2_scaffold_141_2071242_prodigal-single
                     _302"
     CDS             complement(161843..162508)
                     /product="hypothetical protein"
                     /codon_start=1
                     /transl_table=11
                     /translation="MNEREKELLRAAQKVVSIARAQVDEEQSVMLWALSEYDEAFRAC
                     RSATVYDHLLEDDHLTSESKPKETPEKVSIGAWVEPPPEPEVDDIRYTIRQFEVAYQR
                     AEADLSAIRTSHLAKHPPEEPVSTELAHAYKRVFRLTNVLRHLRSVLDVAVFGYVETI
                     TDMVAVDLKASSTTYADSLLADDTPPQAQVMVDGALRTNPNAEELDTPGGLLRDPPYN
                     SEG*"
     gene            complement(162512..162593)
                     /locus_tag="SR-VP_0-2_scaffold_141_2071242_prodigal-single
                     _trna_43"
     tRNA            complement(162512..162593)
                     /product="Sup"
     gene            complement(162556..163251)
                     /locus_tag="SR-VP_0-2_scaffold_141_2071242_prodigal-single
                     _303"
     CDS             complement(162556..163251)
                     /product="HNH endonuclease n=1 Tax=Oscillatoria acuminata
                     PCC 6304 RepID=K9TG45_9CYAN"
                     /codon_start=1
                     /transl_table=11
                     /translation="MSAEFINAVRSSSSIAGVLRALGRALVGTNYAFVKREVKRLGLD
                     TGHWKGGGPQASKFTAAELLIVDNYRPRNLVKRLVLREELIPHTCAECGLGSEWQGKP
                     LVLRLDHKNGIRNDDRLENLRFLCPNCDSQTDTFCGRNKASKGQGETSGKKRVCGVCR
                     KNLTFRRRCRSCASKDRDPHPKKIQWPPIEELQARLNASSFLAVASELGVSDNAIRKH
                     LRSCARVVEGTRL*"
                     /db_xref="UniRef100_K9TG45"
                     /db_xref="oac:Oscil6304_2163"
                     /db_xref="K9TG45_9CYAN"
     gene            complement(163284..163362)
                     /locus_tag="SR-VP_0-2_scaffold_141_2071242_prodigal-single
                     _trna_42"
     tRNA            complement(163284..163362)
                     /product="Sup"
     gene            complement(163369..163926)
                     /locus_tag="SR-VP_0-2_scaffold_141_2071242_prodigal-single
                     _304"
     CDS             complement(163369..163926)
                     /product="Uncharacterized protein n=1 Tax=Sinorhizobium
                     phage phiM12 RepID=S5MDL5_9CAUD"
                     /codon_start=1
                     /transl_table=11
                     /translation="MSTAMKALIGIVAVVLLSTIMTVGCALGVNNDCARAENGIKAQY
                     DENQNNYANYFNKLKEMAQVPTIAEKHLEELYKTAISGRYGQDGSKAMFQFIQEQNPN
                     IDPKLYERMQEVIESGRNSFEADQKTLIDKKNVYQNILDQMPGGMVAHMFGFPKIDLT
                     KFGIVTNDETQQAFATKKAGPIQIQ*"
                     /db_xref="UniRef100_S5MDL5"
                     /db_xref="A0A0G1TBD5_9BACT"
                     /db_xref="str:Sterm_0835"
                     /db_xref="S5MDL5_9CAUD"
     gene            complement(163938..165044)
                     /locus_tag="SR-VP_0-2_scaffold_141_2071242_prodigal-single
                     _305"
     CDS             complement(163938..165044)
                     /product="Uncharacterized protein n=1 Tax=Aeromonas phage
                     Aeh1 RepID=Q76YD8_9CAUD"
                     /codon_start=1
                     /transl_table=11
                     /translation="MVFGFLFIFPLLIALGGFIFLKGITWKEFLAQIAAQALVIGCCA
                     GLSSCGDNTSDTETLNGFVTKKEQESVHCSHSYDCHCHQVCSGSRKKGTRSCSEHCDT
                     CYRHSNDWDWDVNTSIAQESTLTIDRIDSRGSDEPPRWTAVKMGEPVSVSHSYTNYVK
                     GAPDTLFRHQGLTEKYKGKYPTYPGKVYDYYKVDRVVTYGVTLPDLPAWNAALSDINA
                     RLGTPKQVNMILVLVKGLPQDYFYALQEAWLGGKKNDAILVIDMKDDMSPEWATVMAW
                     TSNEMFNVRLRDDVMDEGPLTKEKIVGVFDRNVQQYYKRKHMADFKYLMAGATPSVTF
                     WVISMIIGFAVSIGLTVFFNQEDFFGDENRRSWE*"
                     /db_xref="UniRef100_Q76YD8"
                     /db_xref="88726784"
                     /db_xref="Q76YD8_9CAUD"
     gene            complement(165046..165291)
                     /locus_tag="SR-VP_0-2_scaffold_141_2071242_prodigal-single
                     _306"
     CDS             complement(165046..165291)
                     /product="hypothetical protein"
                     /codon_start=1
                     /transl_table=11
                     /translation="MAGRQEFKEEGAVHLTFTAHEDKEPSSSKLTVVVLEKHCASITP
                     AIVVNFIRGAIRDYRWDPKGTKDHHVNPHAVLRIIGG*"
     gene            complement(165317..165646)
                     /locus_tag="SR-VP_0-2_scaffold_141_2071242_prodigal-single
                     _307"
     CDS             complement(165317..165646)
                     /product="Tax=RBG_16_KB1_OP1_55_9_curated"
                     /codon_start=1
                     /transl_table=11
                     /translation="LITREDLSPGQQAIQAAHALRQFTAEHPEIDKAWFEKSNTLALL
                     GVKNEAALGVIHKKALCRDIPVAAFREPDRDNELTAIAIGPTGKQLTKNLPLALRDPS
                     PQKQPDH*"
                     /db_xref="87129209"
     gene            complement(165659..166102)
                     /locus_tag="SR-VP_0-2_scaffold_141_2071242_prodigal-single
                     _308"
     CDS             complement(165659..166102)
                     /product="hypothetical protein"
                     /codon_start=1
                     /transl_table=11
                     /translation="MKQAILKLKQRVKDCAAKSCDFQRQIRILKYGSEENAQLHGQLR
                     KTKDRNTRAERKALRHPKTGGQRSQLRVEKRDHKDDARHVLLAYGFVRGRPYASMEQK
                     CKVSPSAGLIHWHLTEVLGKENVPWTKDQISAWLEGTVAEEAKVA*"
     gene            complement(166243..166701)
                     /locus_tag="SR-VP_0-2_scaffold_141_2071242_prodigal-single
                     _309"
     CDS             complement(166243..166701)
                     /product="hypothetical protein"
                     /codon_start=1
                     /transl_table=11
                     /translation="MKSKLAAAIDAAVRVAEVRGILKLAAHTKMAITYVPLAKMLGLF
                     AGGSELAGLLGEIQEECYQNGTPILTSLVIKVNLGVPGPGYFSHLRSLGIEIGPSAKE
                     EFEYWLGQMELLGVPLTQEALEWARSFGVVVPAHLGGSPPPAAPSVAVNA*"
     gene            complement(166851..167156)
                     /locus_tag="SR-VP_0-2_scaffold_141_2071242_prodigal-single
                     _310"
     CDS             complement(166851..167156)
                     /product="hypothetical protein"
                     /codon_start=1
                     /transl_table=11
                     /translation="VVVLKFIGIVLVIIAYSIGLFFLFRYMQRRHDAKMALIQQKFQA
                     DKKAIEEAHRVRTQQLDELRAEMVDIAARQRRGEIGVVEAMNAFDDIQRRTDQLFAS*"
     gene            complement(167175..167798)
                     /locus_tag="SR-VP_0-2_scaffold_141_2071242_prodigal-single
                     _311"
     CDS             complement(167175..167798)
                     /product="Tax=RIFCSPHIGHO2_01_FULL_OP11_45_11_curated"
                     /codon_start=1
                     /transl_table=11
                     /translation="VNPLDSPKLQAQVLGAFFGESVRAEKLPAGDPVRVNGQKMADAF
                     TNGVAFLLTSFPNDRIQSLMKLVWDVVGHRIAPVALGPQVPSLSLAARLDGDAIIFMP
                     HNWLEMIAKDPVEQMGALVFVGSQAVDFYNGKLLTSKETAQQDHTNTIKRARAYEAEY
                     LKTVKAGFPDWKFTPYQQKVLGEYPEGISTPTVASLLYLWKPFVAPQ*"
                     /db_xref="87539565"
     gene            complement(167795..168112)
                     /locus_tag="SR-VP_0-2_scaffold_141_2071242_prodigal-single
                     _312"
     CDS             complement(167795..168112)
                     /product="Uncharacterized protein n=1 Tax=Thermosinus
                     carboxydivorans Nor1 RepID=A1HT16_9FIRM"
                     /codon_start=1
                     /transl_table=11
                     /translation="MQEFVDQELKCKDCPCTFVFSAGEQKFFAEKGLQPPVRCKPCRQ
                     ARKAQKEGTASPQGAPEASVYGSSRPVMIDVEPPQRGGGGGGGKKGRGGGRRRDRDQD
                     DRW*"
                     /db_xref="UniRef100_A1HT16"
                     /db_xref="A1HT16_9FIRM"
                     /db_xref="dmt:DESME_15340"
     gene            complement(168182..168502)
                     /locus_tag="SR-VP_0-2_scaffold_141_2071242_prodigal-single
                     _313"
     CDS             complement(168182..168502)
                     /product="hypothetical protein"
                     /codon_start=1
                     /transl_table=11
                     /translation="MSADDDGKPECPYGDSVVLGPDLGDGTHPVVRHTSDHRIEYGTA
                     RILEPGQKPPDNGEHLRLRPTGGPYYEVKPLKGDRSGPAQVATRAYRNGWDNIFGKTV
                     RGQA*"
     gene            complement(168526..168840)
                     /locus_tag="SR-VP_0-2_scaffold_141_2071242_prodigal-single
                     _314"
     CDS             complement(168526..168840)
                     /product="hypothetical protein"
                     /codon_start=1
                     /transl_table=11
                     /translation="MMQELKDGAKKAYRKLIFELHPDRTGNDPEKTAQMTFLGQVMAD
                     IDRLEVRPPAPVMPRVQIQVQVPFGRRPGVTTAGQVHVNTSSNTTTTTGPQPIYVVFM
                     RP*"
     gene            169037..170479
                     /locus_tag="SR-VP_0-2_scaffold_141_2071242_prodigal-single
                     _315"
     CDS             169037..170479
                     /product="hypothetical protein"
                     /codon_start=1
                     /transl_table=11
                     /translation="MPAGDPQFGEIWAMANVSGGAPFPVVVADVGPHIITFVGMNGNR
                     LRMPVGRISSWNFMTGYPRVSATCQTPGCTHAGFLRYSQRGRTYFVCPRHLPIGVTAE
                     IVQETPNDVTPLNRPTLACPGCDSPDPIENFGYTDDAPETNWALLTCPRCPQRWIAVW
                     ESSAVSPWAMNTLRTILDACERRQIQPTGIRMHPSMMQDLRRDPRQEPWTFNGESADA
                     ASSDPHFENIPVVVESALNIQAIINVPTDVRSTRSVQRLGNATPGSGGVPRLGGQPNR
                     TLSNLNDGILGPRTIAVRQAELRNALLTEQVAQAEQRAELRTASEQPMATPDDIEAEI
                     LEGSAWVQRSTGNIMHVLRLDNAVDGTRVIVYCNKGEENEPAMRMVVRDFLANHRAYV
                     AQEEWPTIEVKPVIEITSGEEWEFTATPSVGISIIAVDHKKEVVHVEELESKRKRTIS
                     FSEFIQKRWRKVVRKTAYQWLLDGDALGDD*"
     gene            170454..171014
                     /locus_tag="SR-VP_0-2_scaffold_141_2071242_prodigal-single
                     _316"
     CDS             170454..171014
                     /product="hypothetical protein"
                     /codon_start=1
                     /transl_table=11
                     /translation="MVTPLAMIEGGMFMPDLSPAPTRVDDLDRFRPAPACGQWWAHHN
                     PMYLALVTAVFPDSSTTTSQIRMNLWGPQGAEEDAIWIAPMPAADYLWCMRVYERTPL
                     MKLWTIGQAYYLPNTGRLIFVGPSDAKTVMLLGAFDFELWPASRFDDERMQLIQHCPP
                     PEKVGKTLNDYHEEWAETPDVVYTGA*"
     gene            171011..171382
                     /locus_tag="SR-VP_0-2_scaffold_141_2071242_prodigal-single
                     _317"
     CDS             171011..171382
                     /product="hypothetical protein"
                     /codon_start=1
                     /transl_table=11
                     /translation="MTERQSQRQQLHQTLRTCLVVIVGGLRREEKLRIVNERFGLEEV
                     EWHEIDSDSPRATDSIVNRIRNGSVGAVVVLQGLMAHKVSKRIYDACHSCNVPYALAD
                     KGGTGTLEQAFSELERKLASV*"
     gene            171609..172025
                     /locus_tag="SR-VP_0-2_scaffold_141_2071242_prodigal-single
                     _318"
     CDS             171609..172025
                     /product="hypothetical protein"
                     /codon_start=1
                     /transl_table=11
                     /translation="VTPCTGDWIENGALTFRSDRRRIAEVVAVRGNRISIRIDGEPHE
                     KDVKMEDFHWWKPFTTTGEVPPAWLKRGESYRVGSNRAIIMTTKPGWLSFLESCPDYS
                     DVFRMVEYEKFKEHWRPDKPRTAWDIMNGPDPYGGA*"
     gene            172025..172567
                     /locus_tag="SR-VP_0-2_scaffold_141_2071242_prodigal-single
                     _319"
     CDS             172025..172567
                     /product="hypothetical protein"
                     /codon_start=1
                     /transl_table=11
                     /translation="MLIDATRPQVALRLDIEPRTILIRAQDSEDAEGILYDFDVPADS
                     LGNIAHTFKKDLMGDGGAYSVLEWNINRQVLSGPGPTWQLALYAGFNQDSLEQRKHQL
                     HDLRRRHALFIWITEDAYSGWFVTIGEQATETNRDPCQFVIPCPELDFYAVYRTPGQT
                     DEILDATRPTAWEHLQREDA*"
     gene            172506..172853
                     /locus_tag="SR-VP_0-2_scaffold_141_2071242_prodigal-single
                     _320"
     CDS             172506..172853
                     /product="Uncharacterized protein n=1 Tax=Rhizobium sp.
                     CF142 RepID=J1SN28_9RHIZ"
                     /codon_start=1
                     /transl_table=11
                     /translation="MRSSTLLDPPRGSTSNEKTPDPCPLCERPNYFPTDHHMVPKCRG
                     GKETKTLCRDCHSAIHRTFSNKELEREYSTVEALLSHPTFAKTIAFISKQDPRRRTRT
                     ALTKKQQRRGRNA*"
                     /db_xref="UniRef100_J1SN28"
                     /db_xref="A0A017SXZ3_9DELT"
                     /db_xref="rce:RC1_2071"
                     /db_xref="J1SN28_9RHIZ"
     gene            172850..173164
                     /locus_tag="SR-VP_0-2_scaffold_141_2071242_prodigal-single
                     _321"
     CDS             172850..173164
                     /product="hypothetical protein"
                     /codon_start=1
                     /transl_table=11
                     /translation="MMNVHESFLARFNEPEVTRAITLELPFADARRLFEDYRALATHA
                     SYTESIESPYSTLTFTFGHGTTVPPELEMILRGRKPFQPAVRAEPPTPRTAWEWILDP
                     AL*"
     gene            173140..173736
                     /locus_tag="SR-VP_0-2_scaffold_141_2071242_prodigal-single
                     _322"
     CDS             173140..173736
                     /product="hypothetical protein"
                     /codon_start=1
                     /transl_table=11
                     /translation="MDPRPGIVTAASPGWPQSLEALLPGAFVVVLANDPWEAVAGRLA
                     GFQLRDTLAILGPEDVRMALLFRLPTDHKVTEALLEHGTAVLDIDSTRIRWRNESERL
                     AALPGSMPKANRSVGTFETRDRRMERPEDFQNPLGRWPTNLVIVHGPECLKQEAWVCG
                     PECYARTLDAQSGYYPEFADEPELLAWLRALVRSPSVV*"
     gene            173746..174459
                     /locus_tag="SR-VP_0-2_scaffold_141_2071242_prodigal-single
                     _323"
     CDS             173746..174459
                     /product="hypothetical protein"
                     /codon_start=1
                     /transl_table=11
                     /translation="MPTTWKLRYRLLTEDAQHTCRHHLTALQHDANVYSVTFTRDIGQ
                     DHAILDVVFNDGVDQPATPELQALNHRYPASGILFFTPEDYAVVGPNPGGIQPGTLFT
                     AGRRSGRSLYQQFYSAYYNDSVAAAIDLHQSFPISMGTTVSVSHEFGVAAWRQTVPTW
                     AQPHVYAKETATGMVVQIVGVVPCPEVSSGFILAKLCNDPGMKVAILVDFFAKNYVET
                     EKPVIGPTWHEHLLADDGL*"
     gene            complement(174464..175375)
                     /locus_tag="SR-VP_0-2_scaffold_141_2071242_prodigal-single
                     _324"
     CDS             complement(174464..175375)
                     /product="hypothetical protein"
                     /codon_start=1
                     /transl_table=11
                     /translation="MSEKESTRGLDSKAAHDLIDRFLRALGPQKSLEVLRGHLQAQVE
                     SVKEQPRTRANFQRTTRLLRVRYQEIFGEIQTEGLATEEDDGLAPRPRVAARTSADAL
                     LEAAFSDTAPPIEPTPEPPSPDDLAALAEEDERRSKAEKEVIGAISRRADELLEGFVK
                     MSGKELNRAPVVETIHGRPIVFILSYTVTTPKMTIKHDIKVNGKAAIIKHPKMVRLPN
                     GDHLLRSHPQDDPALGRKSVRYVKALHAEDGMFFFGYYEIDGKQQDQCSEFFQIIKGV
                     LTPISEASYRAAQNRLQMGDSPLPPAN*"
     gene            complement(175696..175998)
                     /locus_tag="SR-VP_0-2_scaffold_141_2071242_prodigal-single
                     _325"
     CDS             complement(175696..175998)
                     /product="hypothetical protein"
                     /codon_start=1
                     /transl_table=11
                     /translation="MRALKVGMSGPDVYAWQAFLKDAQGTSFYRGSVTGDYDHETEQA
                     TTDFQRFHELDKKNFGRHVGVQRGVADNATVGQAMLLGYPVISDDTIMAHLREVTP*"
     gene            176043..176240
                     /locus_tag="SR-VP_0-2_scaffold_141_2071242_prodigal-single
                     _326"
     CDS             176043..176240
                     /product="hypothetical protein"
                     /codon_start=1
                     /transl_table=11
                     /translation="VVVDGTTLVLRQRLRILRIGDFKISRILKSPMAAQILPKSILSF
                     STCFEVSTQLASFVCKFLTAS*"
     gene            complement(176608..177069)
                     /locus_tag="SR-VP_0-2_scaffold_141_2071242_prodigal-single
                     _327"
     CDS             complement(176608..177069)
                     /product="hypothetical protein"
                     /codon_start=1
                     /transl_table=11
                     /translation="MNTVLTTLMSKVVETAEQKTVNLVLARNMPERRFLLSYADRFCL
                     LFASEVTRILYKRDTGTSDPWFLYRIMVHGGFGAVWFGVVDQPVPLDFHPDYVWWPDA
                     HGVYGRTATWGPKNVMFRMSSEYDRFVGLFDPSKEVSQKKTAWEHLLAEAV*"
     gene            complement(177066..177521)
                     /locus_tag="SR-VP_0-2_scaffold_141_2071242_prodigal-single
                     _328"
     CDS             complement(177066..177521)
                     /product="hypothetical protein"
                     /codon_start=1
                     /transl_table=11
                     /translation="MKRQVPNQVLTNAVADAADGKRVVVLVDDVNDIDRTVEHARRYT
                     TELVREQMGSKHANSMFAVSENRWILALARGGGWVFFYPIEITDTDEDINAPDFVYWQ
                     DPKGGYARLPYHEWVVQRRAGNVWRPRRAGVADAPRTAWDHILDDELDA*"
     gene            complement(177532..177954)
                     /locus_tag="SR-VP_0-2_scaffold_141_2071242_prodigal-single
                     _329"
     CDS             complement(177532..177954)
                     /product="Uncharacterized protein n=1 Tax=Paenibacillus
                     alvei DSM 29 RepID=K4ZHS5_PAEAL"
                     /codon_start=1
                     /transl_table=11
                     /translation="MEPFSPEQLSIFNVVRDAIVVNNTKKGFRDQLREGLTDEQWNGQ
                     IGAVIRAAVMTSNQHGEASEFWEAFRNGKLNSPCDKAAKMEALGLPVLTSAEEEIADE
                     IIRAFDKAQAHGVDVAKAVAVKMAYNATRPHLHGGRAA*"
                     /db_xref="UniRef100_K4ZHS5"
                     /db_xref="pste:PSTEL_09595"
                     /db_xref="A0A089LQY0_9BACL"
                     /db_xref="K4ZHS5_PAEAL"
     gene            complement(177975..178868)
                     /locus_tag="SR-VP_0-2_scaffold_141_2071242_prodigal-single
                     _330"
     CDS             complement(177975..178868)
                     /product="hypothetical protein"
                     /codon_start=1
                     /transl_table=11
                     /translation="MPSPIDHCTSCRRPVYANQGTPGECSCPEAGLRVLLAQERARNN
                     RGNSDFVSGFMQPQVAPPPVARGVRTASQALPDLDPTMLLSPAGRQEMQAAQSMPFPA
                     ARPIRGQTAVAVQFDDAGLFEESQNFGSRTASAPAVDLESMWMANTGIPYEPGSSVMD
                     DGLTDFEFTTYEPQDLDLDLERPVGGSRGGVRFRVDQPPPPRPIATRPVASERGPMRE
                     VTRVREGRFSVLREDSSPSRDEFTNMVRDAIPASRPTRPSAAELNAKQSAIQQARTLQ
                     ENAKRPTAYQHLLANSLGDDD*"
     gene            178928..179467
                     /locus_tag="SR-VP_0-2_scaffold_141_2071242_prodigal-single
                     _331"
     CDS             178928..179467
                     /product="hypothetical protein"
                     /codon_start=1
                     /transl_table=11
                     /translation="VSQQYNSFIRAAKRLSNDSEDSHLRLMLLLVETEPKTAIWFENP
                     HGLRSWDELLREEGLCTPSKYHGFKAANANPNIDVKTLGVYASILIQRLPKEMRSKVI
                     AMTREWIKNHRVPPTYQRISTYVKTLRGKQPKQPGTLASLRDENARLKKKLEEKEAYI
                     SQLKNMLTNHKIRVPREAA*"
     gene            179467..179949
                     /locus_tag="SR-VP_0-2_scaffold_141_2071242_prodigal-single
                     _332"
     CDS             179467..179949
                     /product="hypothetical protein"
                     /codon_start=1
                     /transl_table=11
                     /translation="MADDQALPVMGTLDDTKAFLKTALDFQRTLHRMRFFLPNNSVSE
                     IVTITGSVERAASEFLKKGARAPRKGKGKRKPHKARKKRESGPFLRERMIAAMGDKVM
                     SLGDITEACIKRGWAPTTAVPRNAISAVIAMNHPKKMFLKVPSAGRGHYQVSAKYRKS
                     *"
     gene            179985..180389
                     /locus_tag="SR-VP_0-2_scaffold_141_2071242_prodigal-single
                     _333"
     CDS             179985..180389
                     /product="hypothetical protein"
                     /codon_start=1
                     /transl_table=11
                     /translation="MDDTKVPPVSDSRWRDWAAPLLEFLKEPRTWREIDSWGIRKGHG
                     ETYIRHLIAWLEDKHLVYSYDDGKTLRWLGAGRSRKVTEVPEKLSDLLVAGGPPSGEL
                     DEAPIDGGLGHGDREREGDDDPLVPLVTTPED*"
     gene            complement(180216..180833)
                     /locus_tag="SR-VP_0-2_scaffold_141_2071242_prodigal-single
                     _334"
     CDS             complement(180216..180833)
                     /product="Uncharacterized protein {ECO:0000313|EMBL
                     :KKN72149.1};  TaxID=412755 species="unclassified
                     sequences; metagenomes; ecological metagenomes.;"
                     source="marine sediment metagenome.;""
                     /codon_start=1
                     /transl_table=11
                     /translation="MAFLGLKVPPETARLFAEIDVPGEKSAPSAMHITMVYLGKEVPI
                     ETIAATIPVVMKVVSGTRPFSVQTSHVSTFPAGDDGVPIIARVQSNDLHRLRNALLNA
                     LDAASIPYNKKFPEFKPHVTLAFSKDPLVEEIVNIDIPTIEWGAHELVLWGGDQGDKR
                     IIVTFPFSIAMTKAAVDRSFVQLATRWPAGNEQVRKLLGNFRDLP*"
                     /db_xref="A0A0F9SYX4_9ZZZZ"
     gene            complement(180859..181548)
                     /locus_tag="SR-VP_0-2_scaffold_141_2071242_prodigal-single
                     _335"
     CDS             complement(180859..181548)
                     /product="Putative uncharacterized protein id=3488428 bin
                     =GWB1_Spirochaetes_59_5 species=Methylobacterium
                     extorquens genus=Methylobacterium taxon_order=Rhizobiales
                     taxon_class=Alphaproteobacteria phylum=Proteobacteria
                     tax=GWB1_Spirochaetes_59_5 organism_group=Spirochaetes"
                     /codon_start=1
                     /transl_table=11
                     /translation="MTRTFDTIETLIDHVLDLQYFHENDDGQVPIPVLRDGGVGRFAV
                     VLGENASGKSFFRRCVTAVAHEGGAEPIPISMEGRGLSYGGIGGLIYGDEAWQSTGQN
                     SVGTVLGGITTCRNREKPHVMFWDEPDLGLSDSWAAGMGIALREFAEDLPKHTKAVFL
                     VTHSRALVRELLPVKPHYLYLGDAAGPRTFVEWLNRPIEPRPIETLHEESMRRFRMIR
                     KILDRVKGKRD*"
                     /db_xref="GWB1_scaffold_27691_6"
                     /db_xref="mea:Mex_2p1279"
                     /db_xref="86113949"
     gene            181615..181869
                     /locus_tag="SR-VP_0-2_scaffold_141_2071242_prodigal-single
                     _336"
     CDS             181615..181869
                     /product="hypothetical protein"
                     /codon_start=1
                     /transl_table=11
                     /translation="MRKFRQLIAAARALGPEVHICLLGTQDEAIWICRVSMGHDVVLF
                     ESPPGLIDAVVDDAAKKLKGMSQKMRAVLSEPDTTPPSKP*"
     gene            complement(181928..182104)
                     /locus_tag="SR-VP_0-2_scaffold_141_2071242_prodigal-single
                     _337"
     CDS             complement(181928..182104)
                     /product="hypothetical protein"
                     /codon_start=1
                     /transl_table=11
                     /translation="VLLLVKLLKFDVVLPELPEQGDDEAPGDEAQEAEHADNSGQNVK
                     YRSIGHDSEIYTWP*"
     gene            182623..183261
                     /locus_tag="SR-VP_0-2_scaffold_141_2071242_prodigal-single
                     _338"
     CDS             182623..183261
                     /product="hypothetical protein"
                     /codon_start=1
                     /transl_table=11
                     /translation="MPTDDNDKPANATPASEAASDPDAVGREEDNELSAYWNDLKREG
                     GPELPERRFAREHPGDLIIGTSKERELVRIHADGQLTYGPEYTPDEAAVTFWEAMGRR
                     RLESEERIIQIFATERLLARIGQADLAYERAQRRAREDAASEHDRFMEEMSRRSLEAR
                     VHELVEFARGLYLGRPDLQEQVRTPIFEPRPAEPAPEEDLMPLEDDDDRPVN*"
     gene            complement(183258..183803)
                     /locus_tag="SR-VP_0-2_scaffold_141_2071242_prodigal-single
                     _339"
     CDS             complement(183258..183803)
                     /product="Uncharacterized protein n=4 Tax=Clostridiales
                     RepID=A7B1M2_RUMGN"
                     /codon_start=1
                     /transl_table=11
                     /translation="VRLEDLFTPKRDDTPTVEDVSMDGPLVTAPPYPCARVDLKCGEC
                     GALMKLRSPSKKYPTRPFYGCSRFPECRGTHGAHADGRPLGIPANKETKLARIRVHKV
                     FDLIWKNRYLTRPQAYAWMRRRLGFTSTEAHIGQFTAEECEELRLAVLDGFPALKTAW
                     DRLVEEKDPYEDVDVDWDEEP*"
                     /db_xref="UniRef100_A7B1M2"
                     /db_xref="X0VCC2_9ZZZZ"
                     /db_xref="rum:CK1_32020"
                     /db_xref="A7B1M2_RUMGN"
     gene            complement(183809..184324)
                     /locus_tag="SR-VP_0-2_scaffold_141_2071242_prodigal-single
                     _340"
     CDS             complement(183809..184324)
                     /product="hypothetical protein"
                     /codon_start=1
                     /transl_table=11
                     /translation="MITIDFTEEVISVEPDSDIDILASIHTGAPDSCTFEENGWGKEI
                     EVELANRSGIRGEGLFLVSVRYLKEEGKYEITSKTRTGQARKVVIELKLFPDHLRLTV
                     LRDSSRSFWIYENLDPEQIKNDDVPIYFDSYFNFDVNALPQPPDESAQEGPRPQTAWE
                     HLDNDDYEEGS*"
     gene            complement(184321..185250)
                     /locus_tag="SR-VP_0-2_scaffold_141_2071242_prodigal-single
                     _341"
     CDS             complement(184321..185250)
                     /product="hypothetical protein"
                     /codon_start=1
                     /transl_table=11
                     /translation="MEAYWESVQRTKPARKRSSSDLVRVPTVVPYVKWAQIPEGADRS
                     FLHVLPGAPADRDRVFREYSLGDWLHFQGGIVIDSTDADMWIKTGPLNSLVSRLRTLP
                     LPVESKDMTLPWFPHLPGVWELLWGLIAVENFVIEEPLRGLIDQPFYLVHDVHRALWE
                     ARFLAREHESHVPVEVFVETFLRWVLNEPLTVSDRAALSQIGVRRVVGTEQEQLDVFL
                     FLLTLAGQNGLLNRAVLYFDKLERALDGAGRPILRQLHTLVLTGERWTKLGNCPLGVI
                     VGFSAQTRDRTQLRRLHAKLATEIEVGICRAYE*"
     gene            complement(185393..185962)
                     /locus_tag="SR-VP_0-2_scaffold_141_2071242_prodigal-single
                     _342"
     CDS             complement(185393..185962)
                     /product="hypothetical protein"
                     /codon_start=1
                     /transl_table=11
                     /translation="VEDDDDLESYWKDVQAAAPLKRVTGNSTPIYVAFEAAAAKARED
                     MAKESARFLNQPLTPEALSAMISVGLQKFLSRWYEELRTVDFSTLIAVILEGKDVPLP
                     ELKEFVRALPGTLLERLVGPERQETLPTRTGAIHALLAIEYHFRKNRITMQRDYELRR
                     DLTDDMLTVTLYPASGGEITFRLDEKFDL*"
     gene            complement(185971..186417)
                     /locus_tag="SR-VP_0-2_scaffold_141_2071242_prodigal-single
                     _343"
     CDS             complement(185971..186417)
                     /product="hypothetical protein"
                     /codon_start=1
                     /transl_table=11
                     /translation="MKLHQVMLGREPTPIQQRLYDEFPTAVGYSDRTLDAERFQAVTV
                     LTIRRAIEAKRGPEPHRVLVFIPPAHEAWVLDQFRTFTKDVFAYCKTLSGNRAALAKR
                     WGEHFHQIVIAKRVLQFSDPPPHWMAFGFDREDLIPDWVRSRLIVV*"
     gene            186496..186978
                     /locus_tag="SR-VP_0-2_scaffold_141_2071242_prodigal-single
                     _344"
     CDS             186496..186978
                     /product="hypothetical protein n=1 Tax=Gemmata
                     obscuriglobus RepID=UPI00016C3596"
                     /codon_start=1
                     /transl_table=11
                     /translation="MPEDELDDEADDIDAYWKDVKAPPLPKTYFGVRDENGNCKVWVQ
                     RKGKARRPLPKRLNVMNHSPAGFEWGYSGSGPAQLALAILIDHDPQKGSEWAVRRHQF
                     FKQKIIAALPREADWKLTPEDIQRAIDAIDAHLGEDPKTLEEDPQDTEQEPGQPVPDR
                     *"
                     /db_xref="UniRef100_UPI00016C3596"
                     /db_xref="W0K446_9EURY"
                     /db_xref="hah:Halar_0421"
                     /db_xref="UPI00016C3596"
     gene            187182..187907
                     /locus_tag="SR-VP_0-2_scaffold_141_2071242_prodigal-single
                     _345"
     CDS             187182..187907
                     /product="Uncharacterized protein n=1 Tax=Sorangium
                     cellulosum (strain So ce56) RepID=A9GV95_SORC5"
                     /codon_start=1
                     /transl_table=11
                     /translation="VNVVIAWLMSFMVAMVPPTMKQWYPEAKEAPEAASARYESIATD
                     VSIIVWDPANPPLFKGPYGREKTAAVLESIMLHEGHFRRDVDYGLGKWGRGDGGRSWC
                     LMQIRFDSPTGGKTRDWNKTRGHYVLPSDPKTDEIEAGWTGPELIQDRQKCILTGYRY
                     VQNSFKQCAKLDVLQWLRVYAKGNCDEGEEQSKARMGTAINWFNNHRPPFTDKQALQL
                     LTPPTKREVSYLLPSGPEVLASQ*"
                     /db_xref="UniRef100_A9GV95"
                     /db_xref="A0A0F8Y3T6_9ZZZZ"
                     /db_xref="scl:sce0570"
                     /db_xref="A9GV95_SORC5"
     gene            187963..188433
                     /locus_tag="SR-VP_0-2_scaffold_141_2071242_prodigal-single
                     _346"
     CDS             187963..188433
                     /product="Expressed protein n=1 Tax=Chlorella variabilis
                     RepID=E1ZM09_CHLVA"
                     /codon_start=1
                     /transl_table=11
                     /translation="MQFLSDDELTELKARCQEASTHGFKIGAVEGFLAQLEGEVGDVP
                     VAQRGSPEHLLQLIGMVQEGRETAPAPSMPPPPPKAKPKPTKPVQKPAAAVTPRSAPP
                     PAPEQPKAPEAPPAGDTEPPPPPSTPTVTIGGEDPTVPVSLTDPTVPNTDDPQS*"
                     /db_xref="UniRef100_E1ZM09"
                     /db_xref="A0A0A9L8M0_ARUDO"
                     /db_xref="mie:LG41_22530"
                     /db_xref="E1ZM09_CHLVA"
     gene            complement(188430..189182)
                     /locus_tag="SR-VP_0-2_scaffold_141_2071242_prodigal-single
                     _347"
     CDS             complement(188430..189182)
                     /product="hypothetical protein"
                     /codon_start=1
                     /transl_table=11
                     /translation="MPTRLDDLITNCTPEEMFDALGYAWVQLFNETPKKESLLCLLCQ
                     WALETGWGKACHCWNIGNFKSKDGDGRNYVYYKCDEIFDPQTSKNYIATAQPRTFEDK
                     YGKGPNAVYEYTDKSGNIAVVFYPDHPVARFRAYESLHEGAIDYVSSLYNRFTLAWPY
                     IKAGDPDQFIHQLKVQHYFTANEDTYRKTVDSLFVSFQHKNFDMSQLPVVSDASAAQI
                     QGLVALTLSESLPAWGGPEGGAGPSDSGPANA*"
     gene            complement(189206..189436)
                     /locus_tag="SR-VP_0-2_scaffold_141_2071242_prodigal-single
                     _348"
     CDS             complement(189206..189436)
                     /product="hypothetical protein"
                     /codon_start=1
                     /transl_table=11
                     /translation="MGTRVTVHMAKPFPEEGWLNDPRHAWFKAGYEYAMTQTMAIPAL
                     SQTTPEDLWSAVTAILRGAYRAEKPPPTASEL*"
     gene            complement(189446..190012)
                     /locus_tag="SR-VP_0-2_scaffold_141_2071242_prodigal-single
                     _349"
     CDS             complement(189446..190012)
                     /product="hypothetical protein n=1 Tax=Zavarzinella
                     formosa RepID=UPI00037448AE"
                     /codon_start=1
                     /transl_table=11
                     /translation="MSSNRTPDIEKLYRWMEIRVENGIPVSMDNLLADIDHSALLGRL
                     LAGKEPFPEPPPRAYSYPNYTLLENGRGEPGEVYERDRGFMTDEATPVLFIDQLEWKI
                     VEKRGPEEWIVAYYITDVEALKKAASTGRMSLGAYVGSLSRKVGRQAHGPQKLASTRW
                     RVFRRGTDMREGYAAEDPRAKLWGIKLV*"
                     /db_xref="UniRef100_UPI00037448AE"
                     /db_xref="A0A0F9PQ16_9ZZZZ"
                     /db_xref="UPI00037448AE"
     gene            complement(190129..190683)
                     /locus_tag="SR-VP_0-2_scaffold_141_2071242_prodigal-single
                     _350"
     CDS             complement(190129..190683)
                     /product="hypothetical protein"
                     /codon_start=1
                     /transl_table=11
                     /translation="VTEELYPEISRDLVGYRRIIRYDRRAGIIPCAHHKCGKAWATAF
                     KPPGWKDDFHRSLAETARLWVNGDVGVTKEKTFGWVSPPFYACEEHRPPGYQDLDRAG
                     PWAPICEYCGALSPKWVESATAYHWEATSLPVNPTAWDWLRFTTEDDFGPDPNRPHAF
                     CESCAQEYNDWWDEQWREYRAAQL*"
     gene            complement(190680..190988)
                     /locus_tag="SR-VP_0-2_scaffold_141_2071242_prodigal-single
                     _351"
     CDS             complement(190680..190988)
                     /product="hypothetical protein n=1 Tax=Acidobacteriaceae
                     bacterium TAA166 RepID=UPI0003B79D66"
                     /codon_start=1
                     /transl_table=11
                     /translation="MGWASRYIEKLLAGETVQFRPHGNSMSGKVENGELVTVEPVSDS
                     RMLAVGDIVLCKVHGREFLHLVKGIRRGSTTLFQIGNNRGHINGWTSNIFGKCTKVEP
                     *"
                     /db_xref="UniRef100_UPI0003B79D66"
                     /db_xref="psl:Psta_2314"
                     /db_xref="B0BFI2_9BACT"
                     /db_xref="UPI0003B79D66"
     gene            complement(190997..191806)
                     /locus_tag="SR-VP_0-2_scaffold_141_2071242_prodigal-single
                     _352"
     CDS             complement(190997..191806)
                     /product="Uncharacterized protein {ECO:0000313|EMBL
                     :KKN60312.1};  TaxID=412755 species="unclassified
                     sequences; metagenomes; ecological metagenomes.;"
                     source="marine sediment metagenome.;""
                     /codon_start=1
                     /transl_table=11
                     /translation="MKLILGINGVAGSGKDTVGDFVKADNNFTKVALADELKRAAKRF
                     YDFTDDQLWGPSQLRNEPDKRYPREHTWGWVEQEGTEGAGYEMCHCCEVIFHEPGGGA
                     GARRNLDAKDTHLPQCYLTPRYALQRLGTEYGRECYPNTWVDLTLRDVNALFKDHRAR
                     YSQKTGVFLEQGGERDWDEADRIEAEAVQGVAIPDVRFINEMEAIRAAGGKLIRVKRP
                     GAGLKGKGRHKSETEMLKVPDSFFDAVIDNTKTLEDLRARVQEVLRSWAPV*"
                     /db_xref="A0A0F9SDE7_9ZZZZ"
     gene            complement(191832..193025)
                     /locus_tag="SR-VP_0-2_scaffold_141_2071242_prodigal-single
                     _353"
     CDS             complement(191832..193025)
                     /product="Gp334 n=1 Tax=Bacillus phage G RepID
                     =G3MA75_9CAUD"
                     /codon_start=1
                     /transl_table=11
                     /translation="MQVVFAQEHFPTEVISTIFLAGPTPRDYTQVQSWRDAALAALEK
                     AGFQGHVFVPEPRDKVWKKDPGAYDAQIEWEDEALNRADMILFWIPREVPNMLGLTTN
                     DEWGVWKDSGKVVLGAPPDAVSTNYQKYHAEKLGVQVFDNLEATVQAAVERVKVGCPR
                     SGVECQVPMHIWNTPYFRAWYNAQRHAGNRVERVRVSWSLQVGPKKDIPVLWVVDAHV
                     FITAENRIKDNEVIVGRSDIAATVLWQRATNLRDTQVVLVREFRTPSRSFDGYVRELP
                     GGSSKNHGTFFQTAVEELHEETNIVVAAEPTLTIAKDRLMTHPPRQMAATLSCFSGAC
                     FSAEVTADEMSKIRATIGKVHGVVEDGERTYIEVRTVGELLDFDVTDWSTLGMIFMAL
                     SKAMR*"
                     /db_xref="UniRef100_G3MA75"
                     /db_xref="tcu:Tcur_2824"
                     /db_xref="88730765"
                     /db_xref="G3MA75_9CAUD"
     gene            complement(193025..193414)
                     /locus_tag="SR-VP_0-2_scaffold_141_2071242_prodigal-single
                     _354"
     CDS             complement(193025..193414)
                     /product="hypothetical protein"
                     /codon_start=1
                     /transl_table=11
                     /translation="MARFLHINIGFITNSSSCVYYFPRQLYEDPSIQAFMKAFEIDGG
                     FIGQDLWHRGACATIAVTKEQKEEVRNLLVNNDYEATAPGINTEDDSIVIIYGDEYQS
                     IASTLAGMLNQLAHRLGIQHISSDEYN*"
     gene            complement(193417..194610)
                     /locus_tag="SR-VP_0-2_scaffold_141_2071242_prodigal-single
                     _355"
     CDS             complement(193417..194610)
                     /product="Uncharacterized protein n=1 Tax=Bacteroides
                     fragilis HMW 615 RepID=K1GPP4_BACFG"
                     /codon_start=1
                     /transl_table=11
                     /translation="MELKVGGRSYYHSQFDETTGTLVRDVELARDIYSAPWDRLRRDS
                     KDYEAFEKRYPRRHYSHTVFSPVPETVDVSITDKCHFGCTYCYQNSLPDLKHGPKDLV
                     ETIIKGFDQPPYQIAIGGGEPTLHPDLPYILRKARELGTVPNYTTAGDKISDRVIEAT
                     NEVCGGVAMTYHAFKGIDWFVEHYTKLKERLKVQLNVHLIADKDVAKNLAALVNAYKQ
                     LGSLSIVLLAYYPEVGRATLDSLITKRVYMKDLPEAIKMARSVRYKIAFSEGLLPYFL
                     SRPELGVETRFAMPSEGFFSCYFNPKGQISQSSFDPPRDESPTAFSEGSQKLWDDLYS
                     HGSSPNGEACYSCKFSNRCSTPETFHYFLCGFAKHNSIPLKELPPPPPKTAYQHLLEN
                     TDEEE*"
                     /db_xref="UniRef100_K1GPP4"
                     /db_xref="A0A0A1S7A2_9FLAO"
                     /db_xref="mel:Metbo_2482"
                     /db_xref="K1GPP4_BACFG"
     gene            complement(194632..195312)
                     /locus_tag="SR-VP_0-2_scaffold_141_2071242_prodigal-single
                     _356"
     CDS             complement(194632..195312)
                     /product="Putative uncharacterized protein n=1 Tax
                     =Dictyostelium purpureum RepID=F0ZSY0_DICPU"
                     /codon_start=1
                     /transl_table=11
                     /translation="MLHVNRLETLFKSFDVSVKPPYTSLADLARGYLECFRGAYEGPG
                     RYYHTLRHIENALIAFDLMVPENLPNRNRIELAIWFHDIVYDVTKHDNEEASAGVFEH
                     NARFALGLSQEVIGDVKQMILATKHTSGQTGLTAYLVDVDLSILGCLPELFDEYEENV
                     KKEYVPAVTTDEGFRAGRLAFLKGMLKRKADGGFIFSTPEFQGEWERIAVLNIERSIA
                     KLEAAAPV*"
                     /db_xref="UniRef100_F0ZSY0"
                     /db_xref="F0ZSY0_DICPU"
                     /db_xref="aol:S58_33780"
     gene            complement(195296..195838)
                     /locus_tag="SR-VP_0-2_scaffold_141_2071242_prodigal-single
                     _357"
     CDS             complement(195296..195838)
                     /product="Uncharacterized protein n=1 Tax=Paenibacillus
                     polymyxa (strain SC2) RepID=E3EJQ4_PAEPS"
                     /codon_start=1
                     /transl_table=11
                     /translation="MPKFNDIPKFPRAHYEVDIEWRSLERTLQDSALTEGLDLDPDFQ
                     RAHVWTREQQTAYIEYQLRGGEVGKNLTFNHPGWDNHEKKYQKGPYVIVDGKQRMEAV
                     RAFLRDEVPVFGYRYSEFTDSLRLIHASFKWRVCSLKTRAEVLQLYLSINAGGTPHTA
                     EEIARVRELLTKETSDAARK*"
                     /db_xref="UniRef100_E3EJQ4"
                     /db_xref="ppm:PPSC2_p0260"
                     /db_xref="A0A011AE46_9CLOT"
                     /db_xref="E3EJQ4_PAEPS"
     gene            195980..196201
                     /locus_tag="SR-VP_0-2_scaffold_141_2071242_prodigal-single
                     _358"
     CDS             195980..196201
                     /product="Uncharacterized protein n=1 Tax=Oxalobacter
                     formigenes HOxBLS RepID=C3X4G6_OXAFO"
                     /codon_start=1
                     /transl_table=11
                     /translation="MSDPEQNPPPAPPPKKRRGFAAMSPEKQREIAAKGGKKAHEKGT
                     AHQFTSDEARDAGTKGGFAAAKKRKRPES*"
                     /db_xref="UniRef100_C3X4G6"
                     /db_xref="A0A017T8K3_9DELT"
                     /db_xref="mic:Mic7113_1387"
                     /db_xref="C3X4G6_OXAFO"
     gene            196219..197958
                     /locus_tag="SR-VP_0-2_scaffold_141_2071242_prodigal-single
                     _359"
     CDS             196219..197958
                     /product="Uncharacterized protein n=1 Tax=Sorangium
                     cellulosum So0157-2 RepID=S4XTB8_SORCE"
                     /codon_start=1
                     /transl_table=11
                     /translation="VRRQKVLLGVFIGAGITGGLIALWFLASSFACRKVEREYPGIFV
                     GDVQIRWQRFVLHDVRVDRSWVKGSLPQVVVNWDRTDVQVDGGEVQVNLDRKPKGEGS
                     EARRHIEARNLAVGFKGHGFTGHASKVFYNGHQLAFASARLYNDRLTASLETTEVDLP
                     SLGFRISDMGVVVKNLPHITGETAFDLSGVEGSVKEEWAKIKHLQGLPEISGWSTYIS
                     LDGISVSHTDDGRFANPNAKPGDPGTLQVLIEDATVTHPWISSKPVTFHYVTSTFPTG
                     AIPTQIQILSPIGKEADSFVWVDIDPETYHLTGTSACQAWADVLPDGLRDGPLKTPEF
                     HGNLGFDVTFKPKPALKLDDTCHSTCNAPEIKALRSEFTYTAYHPNGTPFERTTGPKH
                     DDWVRLAGISPDVMLAVTSLEDPGFVRHRGFIPMAFELSFIEDLRKGKFSRGGSTITM
                     QLAKNLWLRREKSVGRKVEELLLASVLESCFTKNEILEIYLNVVEFGLDQYGIGPASK
                     FFFDESPMQLNSAQAFYLAALLPSPKKAVPHPDPSTMKHMANIMQMLVSQGRLPDDMM
                     LTVTAPDTNGWEQ*"
                     /db_xref="UniRef100_S4XTB8"
                     /db_xref="scu:SCE1572_15505"
                     /db_xref="S4XTB8_SORCE"
     gene            198105..198521
                     /locus_tag="SR-VP_0-2_scaffold_141_2071242_prodigal-single
                     _360"
     CDS             198105..198521
                     /product="hypothetical protein"
                     /codon_start=1
                     /transl_table=11
                     /translation="MLKPPPIEETSFYCAMFLDTDSRHRLLAWWLKHVKVPLHLGVKM
                     HHMTIKFEPQGMDCLFLDTDEQKSIKVIGWAADGRGQAVLVDIGENLICYNEHPHVTM
                     AVAEGTSAAYSNELLARGHTPIDGPTLTGWADYARD*"
     gene            complement(198530..198997)
                     /locus_tag="SR-VP_0-2_scaffold_141_2071242_prodigal-single
                     _361"
     CDS             complement(198530..198997)
                     /product="Putative HNH endonuclease 2 n=1 Tax=Cronobacter
                     phage CR3 RepID=I1TRV4_9CAUD"
                     /codon_start=1
                     /transl_table=11
                     /translation="MNSWERKQAAIRRRQELRAKAVDYLGGQCNICHYDGCAAAFDFH
                     HVDPLQKDFTISERMTSWSAICQELDKCVLLCCRCHREVHDGLHPGYIVYPDTDRGMI
                     DGPEELDFADDPEESQRLQSEGRDVGRHVEENPDLESLGGWTVHAPELRSARP*"
                     /db_xref="UniRef100_I1TRV4"
                     /db_xref="oac:Oscil6304_2169"
                     /db_xref="88346474"
                     /db_xref="I1TRV4_9CAUD"
     gene            199044..199721
                     /locus_tag="SR-VP_0-2_scaffold_141_2071242_prodigal-single
                     _362"
                     /gene="rnhB"
     CDS             199044..199721
                     /gene="rnhB"
                     /product="rnhB; ribonuclease HII (EC:3.1.26.4)"
                     /codon_start=1
                     /transl_table=11
                     /translation="VTKKTGVAAIDNTDAFYIRGSDECGYGAWAGPLVVCAAIVPREW
                     SGNNDVTDSKVLTEKARQDLAVKYMKTVTWAIISVKPAEIDAVGVWRALHAAHRKALD
                     DVLKKHEEDGCVGGLLTVVDGNLEIDGAIALPKADLLVPAVSIASILGKVARDKFMEK
                     EAERFPGYNFAKNKGYGTPDHQEGLVKLGICEIHRKSYAPVARLVKKQEVMDQPTEMW
                     AAFEDDE*"
                     /db_xref="sox:TM7x_02310"
                     /db_xref="UniRef100_UPI0003603A0D"
                     /db_xref="A0A0F6RCL6_9GAMM"
                     /db_xref="UPI0003603A0D"
                     /db_xref="3.1.26.4"
     gene            199718..201157
                     /locus_tag="SR-VP_0-2_scaffold_141_2071242_prodigal-single
                     _363"
     CDS             199718..201157
                     /product="DNA adenine methylase (EC:2.1.1.72)"
                     /codon_start=1
                     /transl_table=11
                     /translation="VTEFLFTSERSWQKADEIVDYLRGPRLWVPRVDYPDLDAWIEKV
                     HAQLKSEAKRALVAFQGGQVVGAVVYQRHVDAPEVLEVKNITVRPDMRGRHIASFLLR
                     NAEIEGAHDFGAREVVADAKVQNLAIRAYLFRNGYRSDDVKDLYGLGAGADVVYRKAL
                     PRGTHGGPTVYPCRMAKSGARPFIKWAGGKTQLLPAISKVLPKKTRTYFEPFIGGGAV
                     FFAMGEEARFEHAILNDWNTELVDAYRVVRDFPDDLIKKLTEHMGQDWNTVEYFNQVR
                     AQKTADMGPVERTARMVYLNKTCFNGLYRVNKSGQFNVPFGKYKNPSLFDELNLRACS
                     ALLNRTAELRSGDFSNAVEGAEPGDVVYFDPPYVPVSATSNFASYTTGGFTMNDQHRL
                     MCYFKQLTEQGLICVLSNSDTESVRALYSDFHIISVQAKRHINSKGTGRGFVGEVLVV
                     NDAELAKSVEGLPLQVVEQEVPGYDTVSE*"
                     /db_xref="bcy:Bcer98_3991"
                     /db_xref="UniRef100_A7GVL4"
                     /db_xref="A0A0F9CIJ6_9ZZZZ"
                     /db_xref="A7GVL4_BACCN"
                     /db_xref="2.1.1.72"
     gene            complement(201214..202005)
                     /locus_tag="SR-VP_0-2_scaffold_141_2071242_prodigal-single
                     _364"
     CDS             complement(201214..202005)
                     /product="Group I intron GIY-YIG endonuclease id=3954339
                     bin=GWB1_Spirochaetes_59_5 species=Pseudomonas stutzeri
                     genus=Pseudomonas taxon_order=Pseudomonadales
                     taxon_class=Gammaproteobacteria phylum=Proteobacteria
                     tax=GWB1_Spirochaetes_59_5 organism_group=Spirochaetes"
                     /codon_start=1
                     /transl_table=11
                     /translation="MPRSWVIYTLSDPRNPGAVRYVGITHQRCSKRLAKHLELARKDL
                     RSSHLINWLRKLMASEAKPLMVVIHAGSGDTWGSVESWWISWHRVRGHQLTNATEGGE
                     GCPGHAVTAEARAKIRAAREGKPLSAEHRAKVAAGNRGKKMSPEAIAKSASFWRGRTH
                     NANTKAKISAARSGTVGSKQRPETIAKRVAETRIKMASAEWLDPRRGRPLTSEHRAGI
                     ATAKKGYKHSPEAIAKMSASKRARDIERGMALTSATQGSRRPAPS*"
                     /db_xref="GWB1_scaffold_7306_29"
                     /db_xref="86113153"
     gene            complement(202005..202868)
                     /locus_tag="SR-VP_0-2_scaffold_141_2071242_prodigal-single
                     _365"
     CDS             complement(202005..202868)
                     /product="2-alkenal reductase id=3256086 bin
                     =GWB1_Spirochaetes_59_5 species=Myxococcus stipitatus
                     genus=Myxococcus taxon_order=Myxococcales
                     taxon_class=Deltaproteobacteria phylum=Proteobacteria
                     tax=GWB1_Spirochaetes_59_5 organism_group=Spirochaetes"
                     /codon_start=1
                     /transl_table=11
                     /translation="MSEPMDDIAIRVAAKYKNKKKIKTKDGEEAVVYEYSEKQIANRN
                     KAKAKRIDKLRGKISDLRKKVNKDLTSSDPEKLLTALAVGLIDHTYERVGNDDSAKDG
                     HFGVTGWKREHVKFGKGKATLKYVGKSGVDHTKEVTDGKLVKALRDAYEACDEDSDCL
                     FEWDGGSVTAEKVNDYLKPFDVTAKDLRGFHANREMQERLKAIRSKGKDLPEDKKKRE
                     KILKTEFLKALDEAAESVGHEASTLRSQYLVPGLEETFLKDGTVSDKFGQLLDGTLEQ
                     RVLSRWVLGLV*"
                     /db_xref="GWB1_scaffold_2035_4"
                     /db_xref="A0A0F9NY90_9ZZZZ"
     gene            complement(202861..203193)
                     /locus_tag="SR-VP_0-2_scaffold_141_2071242_prodigal-single
                     _366"
     CDS             complement(202861..203193)
                     /product="hypothetical protein"
                     /codon_start=1
                     /transl_table=11
                     /translation="MLLPSNLPVRVAARFYRRASYFELGSIVLYGKYKNKRGKIVAFA
                     EDKWGNPTIEIEPIPKGRKQNKVFGLFKVWRADVKEKALAEQAAKGGDAKVAIAPFMA
                     DEDDDDDE*"
     gene            complement(203177..203773)
                     /locus_tag="SR-VP_0-2_scaffold_141_2071242_prodigal-single
                     _367"
     CDS             complement(203177..203773)
                     /product="hypothetical protein n=1 Tax=Streptomyces canus
                     RepID=UPI000366E87B"
                     /codon_start=1
                     /transl_table=11
                     /translation="MGRPVLHTGCLIEGCSDPHFAKGWCAHHYHKSRLHGTPLAPGKR
                     RSRTCGKMPPGSTCSVAGCKSKYLALGFCRKHYGAFRMHGDPTKTSRGPRGKGHIYSG
                     YHYDTKGVLVHRDIMARSLGRPLLRSETVHHKNGVRSDNRLVQGHELCCPGTCCNLEL
                     WSKSQPSGQRVRDKVAWAHEIIRLYGPLIEEHVDAAAE*"
                     /db_xref="UniRef100_UPI000366E87B"
                     /db_xref="A0A0G0YV36_9BACT"
                     /db_xref="btw:BF38_5721"
                     /db_xref="UPI000366E87B"
     gene            complement(203798..203986)
                     /locus_tag="SR-VP_0-2_scaffold_141_2071242_prodigal-single
                     _368"
     CDS             complement(203798..203986)
                     /product="hypothetical protein"
                     /codon_start=1
                     /transl_table=11
                     /translation="MDTAPPRRYLIRQPGRDDQEFSSVPEVVKHLVDNPGFAAVYADG
                     QVLMTKGMPPVRGLEYPA*"
     gene            204057..205280
                     /locus_tag="SR-VP_0-2_scaffold_141_2071242_prodigal-single
                     _369"
     CDS             204057..205280
                     /product="hypothetical protein"
                     /codon_start=1
                     /transl_table=11
                     /translation="MTDPLDSLRVAVAAKVEEEMRPLKARFDDVTECLRTYSDAARAG
                     TETRILNSILLTLGQPTVPVDPVLGDATSKLRGALSDFLQLLSTPEGARPPDQPTAVA
                     DAVPTETAANDDDAATNAEEEDEPPSEVTPKTRKDVPLEVVDRANALMDAVQQLDKTT
                     EHPIRLGFLLQILTCELRICMEQFPINHPLGESLGEIGIRGVNRIREEKTPETYIKGL
                     AFGARYKWRQLIAETQTKLRQFDTDAASGVPSKKGNGSKPKSSPKNEPPQKPTYTWPE
                     LSQLRQFIESRGPVIIAGGIRKEDKIAAVQERFGVACEWHEIDRNNPRATDALATRIQ
                     GGKVSGIIMLEGLMAHKTSRKIEKAIQNQQKMIPLAFGDTGGIAKLGEALDALERDIT
                     INRYGIGTITLPTAS*"
     gene            complement(205258..206406)
                     /locus_tag="SR-VP_0-2_scaffold_141_2071242_prodigal-single
                     _370"
     CDS             complement(205258..206406)
                     /product="Uncharacterized protein {ECO:0000313|EMBL
                     :KKN67679.1};  TaxID=412755 species="unclassified
                     sequences; metagenomes; ecological metagenomes.;"
                     source="marine sediment metagenome.;""
                     /codon_start=1
                     /transl_table=11
                     /translation="MFTIDTLTGSVKIAVIHDKCADGTASAILLHDVLPDVEIRFVQY
                     GTKAHKELKPEPGMLFVDFSPFVDLPKEVIENDPVKVAEVVKPFVDAGAMILDHHKTA
                     KLVVQAFGDKGRFGDENADPGVCGAMLVYQHIWLPMTKYYEQQEAEASSDGGNDAGYK
                     YGSQYDDAKDFATLAGIRDTWLRKDPRWLEACYQGEALRFFPNDHWLAYKNPFVYSNR
                     GWWKEQRALGQLVFEKHQRSLKIAIGGAFRWTSPRGTRVIMFEGSTMSSDAAEMLDQE
                     VDLVIGFNHFIEEGQTNPILVFSTRSHTHYDCSALAKYYGGGGHTKAAGFNNNIDLVS
                     ADHLTFIPRWTSLNPYTTFQRAIIHFEDTDPDFLASRAVEGSTTPSGA*"
                     /db_xref="A0A0F9SKV6_9ZZZZ"
     gene            206514..206726
                     /locus_tag="SR-VP_0-2_scaffold_141_2071242_prodigal-single
                     _371"
     CDS             206514..206726
                     /product="hypothetical protein"
                     /codon_start=1
                     /transl_table=11
                     /translation="MGAAAATPRYSWKKVTSFQTSRSDYGGDTDYFVTFCCAACGVLT
                     DVKDTPFRGPELPTQAAWREQNPQRS*"
     gene            complement(206714..207238)
                     /locus_tag="SR-VP_0-2_scaffold_141_2071242_prodigal-single
                     _372"
     CDS             complement(206714..207238)
                     /product="Appr-1-p processing domain protein n=1 Tax
                     =Flavobacterium johnsoniae (strain ATCC 17061 / DSM 2064 /
                     UW101) RepID=A5FLX7_FLAJ1"
                     /codon_start=1
                     /transl_table=11
                     /translation="MPIKYLRGDATYPQGVGPKYIVHVVNTRGGWGAGFVLAVSKRWK
                     DPENMYRGWFRSGFYGTDEDERPVEFELGNVQFVLVDHNGPLWVVNMLAQRGYGPKNQ
                     DQHRTAADDAEIPLRYDALESCLSKIAPNVRLAKASVHMPRIGCGLAGGRWEKVEPII
                     QRVLGDVPVYVYDL*"
                     /db_xref="UniRef100_A5FLX7"
                     /db_xref="A0A0B4E5D9_9FLAO"
                     /db_xref="fjo:Fjoh_0749"
                     /db_xref="A5FLX7_FLAJ1"
     gene            complement(207213..207800)
                     /locus_tag="SR-VP_0-2_scaffold_141_2071242_prodigal-single
                     _373"
     CDS             complement(207213..207800)
                     /product="Uncharacterized protein {ECO:0000313|EMBL
                     :KFZ26324.1};  TaxID=1541960 species="Bacteria;
                     Tenericutes; Mollicutes.;" source="Mollicutes bacterium
                     HR2.;""
                     /codon_start=1
                     /transl_table=11
                     /translation="MSLPRPPNQLIGQRFGRLVVLSLRHVQRSPGRWIYMALCWCTCD
                     TELEVLSSSLRAGRTKSCGCDKSRYAKTTGDRNVGFKGFREIRAKFWHGYRQGAARRG
                     IEFRLTMEYAWGLFETQDRKCALSGVPIGFGTLAKGAHTSASLDRLDHLEGYVEGNVQ
                     WVHKQVNVLRNTLPVVEFIEWCRRISKHADQVSTG*"
                     /db_xref="A0A094IKN2_9MOLU"
                     /db_xref="GWB1_scaffold_6850_9"
     gene            complement(207848..208054)
                     /locus_tag="SR-VP_0-2_scaffold_141_2071242_prodigal-single
                     _374"
     CDS             complement(207848..208054)
                     /product="hypothetical protein"
                     /codon_start=1
                     /transl_table=11
                     /translation="MALKKPKPRVKVILWSEQMKLKRPFEVQLISGPRDDQEEFAIQR
                     YAKKEDAEAHATVLRDALAWSPPA*"
     gene            complement(208072..208461)
                     /locus_tag="SR-VP_0-2_scaffold_141_2071242_prodigal-single
                     _375"
     CDS             complement(208072..208461)
                     /product="hypothetical protein n=1 Tax=Salinispora tropica
                     RepID=UPI00036DB13A"
                     /codon_start=1
                     /transl_table=11
                     /translation="MKVLVTGSRDWTDRKAIERELRKLPAGTIIVHGACPTGADAIAD
                     EIARKLGFEVRPYPADWDEAERQGNRNSAGPIRNSKMLRDEHPDKDGVPFDLCLGFTL
                     NLDRSRGTRDCVRKARKAGIKTDVHPA*"
                     /db_xref="UniRef100_UPI00036DB13A"
                     /db_xref="A0A0G1YQJ4_9BACT"
                     /db_xref="UPI00036DB13A"
     gene            complement(208458..208736)
                     /locus_tag="SR-VP_0-2_scaffold_141_2071242_prodigal-single
                     _376"
     CDS             complement(208458..208736)
                     /product="hypothetical protein"
                     /codon_start=1
                     /transl_table=11
                     /translation="VSEAFVPLPAHFRRALLTEQTSRINKLHLAISWKQLRGWYVEWR
                     WAGEGPELPYGVMRSRLCFQFEPDGPFIEAKSFDEDVVPTLKYGKEQK*"
     gene            complement(208733..209056)
                     /locus_tag="SR-VP_0-2_scaffold_141_2071242_prodigal-single
                     _377"
     CDS             complement(208733..209056)
                     /product="hypothetical protein"
                     /codon_start=1
                     /transl_table=11
                     /translation="VNGTDYKVFACEPPPFTDERANLDCLEHEPPPCPLCGSAYVSLM
                     AHHGPSVCWLECFLGHCVEVHWDTLNGDHHVEVTDKPRYVLTMAINWVVVEAKPVKVK
                     RAKKG*"
     gene            complement(209053..209742)
                     /locus_tag="SR-VP_0-2_scaffold_141_2071242_prodigal-single
                     _378"
     CDS             complement(209053..209742)
                     /product="hypothetical protein"
                     /codon_start=1
                     /transl_table=11
                     /translation="MSDDLTGRLEALVQHLNNIREKLGEEAWKAEIRRHARQGIQAGG
                     KSEIFWRAFIKEFDWLNADELKAEAPPKAPQNDMMMRMMIDAMKQQIPALKTQAQFGV
                     AMESFKALVETLGAIFERDPQRVEAAMKALMLSLEVAGKVTDLGEMLKDVPEAATSSA
                     ADAFKNPPAEFNERDTQEKLLKELSLLKNVADLNMWYDMTKRDRDSIKSQDLRNGLLD
                     AIRARKREMTS*"
     gene            complement(209753..210043)
                     /locus_tag="SR-VP_0-2_scaffold_141_2071242_prodigal-single
                     _379"
     CDS             complement(209753..210043)
                     /product="hypothetical protein"
                     /codon_start=1
                     /transl_table=11
                     /translation="MKCIVCGRPPGEEPVILKLTEAEKAAIQVSGPAEAPDEVVYCKP
                     CNRLMTDRTAGASYLKGLSEIGYRSTGVPNAEEYAKRIQEMLLARGSVKPVS*"
     gene            complement(210040..210657)
                     /locus_tag="SR-VP_0-2_scaffold_141_2071242_prodigal-single
                     _380"
     CDS             complement(210040..210657)
                     /product="hypothetical protein"
                     /codon_start=1
                     /transl_table=11
                     /translation="VKRKLPLFIERSLGDMHVSRLALASEFEHDIRSEKKISCKSGCA
                     ECCYHPVLISVLEGIFLYRWFAEHGRWTPSFRQSLEKFSKTTTGLAFEVWAITHIPCP
                     LLTSKNECSAYEARPLTCRTTFSTGNPHYCHTHRIGPDTGFVNRVEVLSKFHVREVEL
                     LKRYNLFHMLFNVGKAMLLAEKVCNGTIDLEDVNQEYVRGLEKTA*"
     gene            complement(210654..210848)
                     /locus_tag="SR-VP_0-2_scaffold_141_2071242_prodigal-single
                     _381"
     CDS             complement(210654..210848)
                     /product="hypothetical protein"
                     /codon_start=1
                     /transl_table=11
                     /translation="MTSNGCTQCGGTGLLEVSRQGDPIPNLPGWTYSATMYVSCSCCL
                     VLVPTTFFPALAPAEPERLP*"
     gene            complement(210838..211419)
                     /locus_tag="SR-VP_0-2_scaffold_141_2071242_prodigal-single
                     _382"
     CDS             complement(210838..211419)
                     /product="hypothetical protein"
                     /codon_start=1
                     /transl_table=11
                     /translation="MIRLGDLVDLHGKRWLVRKLERLTRSVILMDVTGGIDTIENNLD
                     ETSPTTCTVVASPMHDWPYVAVPGSRRLGKIQEIRRPSLQLQRGYTVLVPFEDWLVAD
                     ALQIGGAIFFNPALNLRYGDVLVGVYQKGTTRIAIPKQFMPLTQRVAEVEAARAAAAA
                     PEEEPEIPELPAELRPPMTAYDHLMEDNYDDDE*"
     gene            complement(211416..211790)
                     /locus_tag="SR-VP_0-2_scaffold_141_2071242_prodigal-single
                     _383"
     CDS             complement(211416..211790)
                     /product="hypothetical protein"
                     /codon_start=1
                     /transl_table=11
                     /translation="MQDREELTSKAATRLLKSRLRQHVYAKSFEHDEESLNDILVVEK
                     SIETAAERSWKQMLSLWDETLCNDGEAPVKLNAVIDGALADAVEEIYDFNLASHPNAR
                     ESIAEFVKDFRPTMLWQMPVRP*"
     gene            complement(211876..212772)
                     /locus_tag="SR-VP_0-2_scaffold_141_2071242_prodigal-single
                     _384"
     CDS             complement(211876..212772)
                     /product="Uncharacterized protein n=1 Tax=Pseudomonas
                     alcaligenes OT 69 RepID=U3HBS6_PSEAC"
                     /codon_start=1
                     /transl_table=11
                     /translation="MDSKQIKVIHAGLTKDVSTAKKSFETAAAKLEAANAEYETAKTS
                     LQAAGTQLAKFESVFKGQPAPTAAAAPAATPVKAKVAKKPAKKVAAKAAAPAAAPKAK
                     VAKKPAKKVAAKAAPKAKAAPKAKAAPKAKAAPKAKAAGPKKKSSKRAAAGRQEVLQG
                     KRPPVKQAMREVIGTGVMSGQEVFDALKAKNWLPNSNNPLGYIRYLLSSATDHFERDP
                     VKGRGFYRVKGGTAAPAAKKRAPKAAKAAPAAASTTEAAPAPAAAPAAAAAPAAPSAP
                     MQSADDILAEVGWAGTSAAAPS*"
                     /db_xref="UniRef100_U3HBS6"
                     /db_xref="A0A0F0DPM1_9PSED"
                     /db_xref="pfc:PflA506_5211"
                     /db_xref="U3HBS6_PSEAC"
     gene            complement(212908..213129)
                     /locus_tag="SR-VP_0-2_scaffold_141_2071242_prodigal-single
                     _385"
     CDS             complement(212908..213129)
                     /product="hypothetical protein"
                     /codon_start=1
                     /transl_table=11
                     /translation="MALVSAYRELWVEAARLRFRINFGSSLCENCEGLKAGPGVVATC
                     FQVRQCSYSNVREDAVSARHLQVINRLSK*"
     gene            complement(213195..213425)
                     /locus_tag="SR-VP_0-2_scaffold_141_2071242_prodigal-single
                     _386"
     CDS             complement(213195..213425)
                     /product="hypothetical protein"
                     /codon_start=1
                     /transl_table=11
                     /translation="MATRMFNQPPPTIKTPQKLDEWRQLMRKTIEKAEKADDRRQHGL
                     RKALADDNSEKHLRMLGIISEADILREFPEKG*"
     gene            complement(213429..213740)
                     /locus_tag="SR-VP_0-2_scaffold_141_2071242_prodigal-single
                     _387"
     CDS             complement(213429..213740)
                     /product="hypothetical protein"
                     /codon_start=1
                     /transl_table=11
                     /translation="MSRTDRRLAKKAGRKMGAVLPNLQAGLSAVQQLQGAFGDAKQLT
                     TALQEALGKVTGMEHELARQRYVTLRLFQMATGAPQIYEDLENQYRAEFDKLHEAGEG
                     L*"
     gene            complement(213774..214190)
                     /locus_tag="SR-VP_0-2_scaffold_141_2071242_prodigal-single
                     _388"
     CDS             complement(213774..214190)
                     /product="hypothetical protein"
                     /codon_start=1
                     /transl_table=11
                     /translation="MSCGCNSTPCSCSGSTALPDASECPPPPTTFCNLYRPGMTNVWV
                     EKGPNPEDINCPGICLLDTMSEAQIIWSIEHDEKARQDLLLVTTDPHLRELATTIPRL
                     PVVEETDAEQALINRPNEPSGNPFYTIFRGQPPFAQ*"
     gene            complement(214228..214482)
                     /locus_tag="SR-VP_0-2_scaffold_141_2071242_prodigal-single
                     _389"
     CDS             complement(214228..214482)
                     /product="hypothetical protein"
                     /codon_start=1
                     /transl_table=11
                     /translation="MDAPEENSTDLTDEQVIGATITVGEDDIVKKLCAVHNCPGCGTR
                     MHVVKHSLRRRTPHLYWITWFECNEGHRDSAVFRADWVKT*"
     gene            complement(214482..214694)
                     /locus_tag="SR-VP_0-2_scaffold_141_2071242_prodigal-single
                     _390"
     CDS             complement(214482..214694)
                     /product="hypothetical protein"
                     /codon_start=1
                     /transl_table=11
                     /translation="MKRWYRAVCDEHREACSVLVSNPSVTASYLTPWDSLIQGWLETH
                     VNCKLRLVHDDVDLDFLHNNGYRMVR*"
     gene            complement(214691..215536)
                     /locus_tag="SR-VP_0-2_scaffold_141_2071242_prodigal-single
                     _391"
     CDS             complement(214691..215536)
                     /product="hypothetical protein"
                     /codon_start=1
                     /transl_table=11
                     /translation="MGPPLQSGRTERLPYSLSRWTDVPGAKWGWFQEALRQREMIAID
                     PRTGVPGRWSLAPEETLGLVWWTKAPTVLADAAADLKPYDNQFHVTITGWHEVEKGVP
                     HWRDAAEGLVRLSKEFGKGHVIWRFSPVPVLPGGDLVTRFASIANKLKGHVGAVYLSF
                     LQENDLMPEKRSAGDRVTVMKLLAEVAADRGIKVLLCNEDRTLAGLDVHPNLAAGVCA
                     QPEYWMLDSREKPPSEGCGCVLMADPFTINESCTFGCQYCYAADKSLAPKKRNTTKGH
                     LPVVP*"
     gene            complement(215563..216528)
                     /locus_tag="SR-VP_0-2_scaffold_141_2071242_prodigal-single
                     _392"
     CDS             complement(215563..216528)
                     /product="hypothetical protein"
                     /codon_start=1
                     /transl_table=11
                     /translation="VSQVQAKEFSSPEALKTYLREHPNADAKNHTVKKEDGGSGSGAA
                     RTKTKIDKSVADDIGKVWKKKPSGNAVDAVRSMIEKGEDVSVNMLDKAMGVLHNEANK
                     PGVSKDDAKAYRELKKKLKSKAQMKEAAMIEEIVPNVVARYKEACGCVPAPAPTMSPM
                     EDHLAVAPEGWEDTVKKMKKHPEIDNPWALAWWMKDQGHKQSSEPSFLLFANALHKEA
                     ESEELKEEESAASKHEKKGEWNLIISKSRKTRWDYFMKNPQGGGGGSSSYTSEKAAIA
                     VGMRSVGWEKNAPGKDKVWVIVQDWDPEKGDYVVKKTFWEPIPKK*"
     gene            complement(216538..217239)
                     /locus_tag="SR-VP_0-2_scaffold_141_2071242_prodigal-single
                     _393"
     CDS             complement(216538..217239)
                     /product="hypothetical protein"
                     /codon_start=1
                     /transl_table=11
                     /translation="MSDQALVLRVAARHQMRVIRAAWEGKLVGKDWRLQWSRDEWHLE
                     ELPQKGKKKLRVGTLGNVGNRYSSHGGMDAFIPQNILRAAKVTPSDSYDHVKEKLLKA
                     SEEAASETVAKRNQAGDSQWDFLTKGIQWYERLVYFTEIMPEGMEPFNAEGKDFVVKV
                     EWTRFSAYDPDADMQATQPHYTMYESSSPAAARKLYQILREDPKALHSTSWRDFDGWL
                     KSNKISYKVHFSQWT*"
     gene            complement(217264..218535)
                     /locus_tag="SR-VP_0-2_scaffold_141_2071242_prodigal-single
                     _394"
                     /gene="clpX"
     CDS             complement(217264..218535)
                     /gene="clpX"
                     /product="clpX; ATP-dependent Clp protease ATP-binding
                     subunit clpX (EC:3.4.21.92)"
                     /codon_start=1
                     /transl_table=11
                     /translation="MSEANKRCNFCGRSRNEVKNNILIQAKDGSAICAGCIDDGRRAI
                     EETLKRDSAQKEEPLKKPPEILKYLDQYVIGQDRTKRDVAVALYNHYKRREVLKHGGS
                     ISVDDEQVEIDKSNIMLLGPSGTGKTHVARAVARFLKVPFYVGDATRLTQSGYVGDDV
                     ETLLQGLIADADGDIERAEWGVVFIDEFDKIARKSGRGGTGYRDVTGEGVQQALLKLL
                     EGAKVPVPRGMGAKNIVAGMGGSDMIDTTNILFIGAGSFAGIEEIVERRLNHSAGVGF
                     GKAERKKLDKTQVYQSVIEDDILEFGMIPELVGRMPVLTTTVALSEDEMIEVLTRPKN
                     AIIKQVRALYKMDNVDLQFDAEALRALAQDAIKRPTGARALRSIVEHVLQSYSFSVPA
                     DPTIAALRITEDVVRKGAPAVVVHRDVKAQG*"
                     /db_xref="mmar:MODMU_1710"
                     /db_xref="UniRef100_I4EUT6"
                     /db_xref="I4EUT6_MODMB"
                     /db_xref="3.4.21.92"
     gene            complement(218568..219419)
                     /locus_tag="SR-VP_0-2_scaffold_141_2071242_prodigal-single
                     _395"
     CDS             complement(218568..219419)
                     /product="2-alkenal reductase id=3256086 bin
                     =GWB1_Spirochaetes_59_5 species=Myxococcus stipitatus
                     genus=Myxococcus taxon_order=Myxococcales
                     taxon_class=Deltaproteobacteria phylum=Proteobacteria
                     tax=GWB1_Spirochaetes_59_5 organism_group=Spirochaetes"
                     /codon_start=1
                     /transl_table=11
                     /translation="VDEIVLRVAARHFRASLEHEFEHRVQKMVSYAPDSNPPPAEVKE
                     FRKWIFDNFQFQKGPKQYKREREELDRFWRFLEHGESLGINPGGFPRMVESLWGQMKS
                     YLPTWVSVFSKAGGALKPIQSEVKVGANTYVNLVGASDERLHAMIKVIEEAFGGLKGW
                     RKKALDGGLKVVFAGPKDFRGTASGKYRSEQDELWIRATSGGRIEKGGSGYGGLQYVI
                     THELGHRYERKHHVQYDFERAEWQTSRYSSKDGEAFAELFAISNFGITGPWPHDRVER
                     FEKLMGG*"
                     /db_xref="GWB1_scaffold_2035_4"
     gene            complement(219419..220219)
                     /locus_tag="SR-VP_0-2_scaffold_141_2071242_prodigal-single
                     _396"
     CDS             complement(219419..220219)
                     /product="Nitrilase/cyanide hydratase and apolipoprotein
                     N-acyltransferase n=1 Tax=Bacillus methanolicus MGA3
                     RepID=I3EB62_BACMT"
                     /codon_start=1
                     /transl_table=11
                     /translation="MPIKVAAVQFAPTLKDPSGNLSKLTELVALAAKNGAQLVVLPEL
                     CTSGYSFMDEEEAMPFAEVLTDFVPPQSADEGIAELRAAPNSMLVMWALSKRYNIAIA
                     WGVLEKDAATGKLYNTQVLRAPGGGIWEFYRKVNLWGNDFLWASEGRANPPVLKIDFD
                     GVTKKVGLLICRDVRDKKDDTWKSFYQKGDADLVAFSANWGDGGFPSVTWMEFAKDND
                     TTLIVSNRYKKEENNDFGEGGVCVIEPSGKVHCKGLVWNQNCIVYAEV*"
                     /db_xref="UniRef100_I3EB62"
                     /db_xref="pbj:VN24_25635"
                     /db_xref="A0A0D5NQZ2_9BACL"
                     /db_xref="I3EB62_BACMT"
     gene            complement(220274..220669)
                     /locus_tag="SR-VP_0-2_scaffold_141_2071242_prodigal-single
                     _397"
     CDS             complement(220274..220669)
                     /product="hypothetical protein"
                     /codon_start=1
                     /transl_table=11
                     /translation="MIASSEPDKLPTYFAVQVKASEKPYDVVTLLMRAAKNQGKLFRK
                     LEVLDTLTVGTTAYLRMRSDLEGPEALLAEAFPGRPSITANLGGYVLQNGTREAKIPN
                     VTMLAAPKLGQTQAYHGTKIKHWERQFST*"
     gene            complement(220685..221218)
                     /locus_tag="SR-VP_0-2_scaffold_141_2071242_prodigal-single
                     _398"
     CDS             complement(220685..221218)
                     /product="Dihydrofolate reductase (FolA) {ECO:0000313|EMBL
                     :AIE95260.1}; EC=1.5.1.3 {ECO:0000313|EMBL:AIE95260.1};; 
                     TaxID=1457792 species="Archaea; Euryarchaeota;
                     environmental samples.;" source="uncultured marine group
                     II/III euryarchaeote AD1000_61_A07.;""
                     /codon_start=1
                     /transl_table=11
                     /translation="MTTSLIVAADPNWVIGVNGDLPWRYPADMKRFKRLTMAGTVIMG
                     HKTWESLPYPLKGRRCLVLTTSSSPTSRHPADSFEFYPSLDIALLAAGSDQHGTNGDV
                     WIAGGGTIYELALRTCKADVEFVDLTVVPEVKLVPGDVVTRFPADLLEPFKFRSSETN
                     EEDPRLTHKLYELPFPP*"
                     /db_xref="A0A075FUB0_9EURY"
                     /db_xref="hba:Hbal_0457"
                     /db_xref="UniRef100_I5C311"
                     /db_xref="1.5.1.3"
     gene            complement(221215..221937)
                     /locus_tag="SR-VP_0-2_scaffold_141_2071242_prodigal-single
                     _399"
     CDS             complement(221215..221937)
                     /product="Putative uncharacterized protein id=3144627 bin
                     =GWB1_Spirochaetes_59_5 species=Desulfosporosinus youngiae
                     genus=Desulfosporosinus taxon_order=Clostridiales
                     taxon_class=Clostridia phylum=Firmicutes
                     tax=GWB1_Spirochaetes_59_5 organism_group=Spirochaetes"
                     /codon_start=1
                     /transl_table=11
                     /translation="MPGALLDPTDIVGDRFGNLVVAEFLRVEPYAYGKQRPRTRQDYV
                     YRCTCDCGRSDVIARRVHLLTGHKKSCGCQWKPKGGQNWRWTGHGEISGVLWSKIRNH
                     ARYRSLSFEITIGDAWAKFLLQDRRCALTNVLLVFGTSTSEENEGGRTASLDRTDSAI
                     GYTCSNIQWVHKDINQMKMDLKVTRFVELCHAVAKHSPQTSTLSKGARLAAQRPSNYG
                     ELSGEDQWAIDKELGILDWDGK*"
                     /db_xref="GWB1_scaffold_1776_26"
                     /db_xref="86109223"
     gene            complement(221989..222339)
                     /locus_tag="SR-VP_0-2_scaffold_141_2071242_prodigal-single
                     _400"
     CDS             complement(221989..222339)
                     /product="hypothetical protein"
                     /codon_start=1
                     /transl_table=11
                     /translation="MARIFHVTVIKEVETTIIAESLEEAKKAMEDDDIDEWADAEWEI
                     RVTDPLEFCKKHPQRIPTKFKEPDAGVVDGESISFYDYKKQHPDWLEKVEADAKEFRA
                     NLTLDAVNEKLPGI*"
     gene            complement(222339..223328)
                     /locus_tag="SR-VP_0-2_scaffold_141_2071242_prodigal-single
                     _401"
     CDS             complement(222339..223328)
                     /product="Thymidylate synthase {ECO:0000256|HAMAP-Rule
                     :MF_00008}; Short=TS {ECO:0000256|HAMAP-Rule:MF_00008};;
                     Short=TSase {ECO:0000256|HAMAP-Rule:MF_00008};;
                     EC=2.1.1.45 {ECO:0000256|HAMAP-Rule:MF_00008};; 
                     TaxID=77133 species="Bacteria; environmental samples.;"
                     source="uncultured bacterium.;""
                     /codon_start=1
                     /transl_table=11
                     /translation="MQQYIELVKHILATGTRKENRTGVDTISTFGYYFEHDLRNGFPL
                     LTTKNVSWKNIVVEMLWFLSGQTDISILKRHGCKFWDAWADENGKVPSAYGNFWRQFP
                     THEGPMQYSSGGVTVEMPKGSPAYNDQIAWMLAELRRNPMSRRMVCSAWAPGNAQTSK
                     LPPCHCLFMLNVQNEEGPIPAVAVFDADGKQVPQQGLMTKRLCLSLTQRSCDTALGIP
                     YNIASYALLLSIFSHLSGIEPGIFGHTLVDAHIYTAKPDGSMAEFDHIPGLKEQIARP
                     VRPLPTLKISDSIKELADIEKLMGPEVSTEEVMSHFVLDGYDPHPGINFKVAV*"
                     /db_xref="A0A059X5I2_9BACT"
                     /db_xref="GWB1_scaffold_265_91"
                     /db_xref="pbr:PB2503_08194"
                     /db_xref="2.1.1.45"
     gene            complement(223331..224065)
                     /locus_tag="SR-VP_0-2_scaffold_141_2071242_prodigal-single
                     _402"
     CDS             complement(223331..224065)
                     /product="5'(3')-deoxyribonucleotidase n=1 Tax=Emticicia
                     oligotrophica (strain DSM 17448 / GPTSA100-15)
                     RepID=I2EW58_EMTOG"
                     /codon_start=1
                     /transl_table=11
                     /translation="MVRRRRLLVDVDDVLADFQTPVFEIIERVLGKKLTPYDYQIWDM
                     FTLFPEDEVKLIHAEIEKPGFCLNLKPKPGAIEAIRKLRTFVDVYPVTSPFHSEPWVN
                     ERTKWLLQHFEFRKKEVTHTGSKFLVEGDAILEDNPEHITTWADEHPGGLPMLWHVPN
                     TRTMVHLDKYRVHAWDDVIKRVKTHAKKANVYELLHEREWTHDEDGSNYCQECGASAP
                     NSGIPQQHNPNCRMDEILTRYLGKDR*"
                     /db_xref="UniRef100_I2EW58"
                     /db_xref="eol:Emtol_2776"
                     /db_xref="I2EW58_EMTOG"
     gene            complement(224090..224359)
                     /locus_tag="SR-VP_0-2_scaffold_141_2071242_prodigal-single
                     _403"
     CDS             complement(224090..224359)
                     /product="hypothetical protein"
                     /codon_start=1
                     /transl_table=11
                     /translation="MPHRKADSYRPPKKVEPEEARALILQWMKDLGRPVLVGQVALHI
                     GRNFSLSDAETLLARMAHEGVIRHATKAELRSYDYPEGYVLVTKT*"
     gene            complement(224313..224582)
                     /locus_tag="SR-VP_0-2_scaffold_141_2071242_prodigal-single
                     _404"
     CDS             complement(224313..224582)
                     /product="hypothetical protein"
                     /codon_start=1
                     /transl_table=11
                     /translation="MRYCSFVVWAPGTVELPEHLLIIERGMNAFSILVEDVAGFKKKL
                     TNAGVVIKQDKFLDEFDPVPAIAAEEPFPLDAAPESRFLPPTEEG*"
     gene            complement(224606..225793)
                     /locus_tag="SR-VP_0-2_scaffold_141_2071242_prodigal-single
                     _405"
     CDS             complement(224606..225793)
                     /product="hypothetical protein"
                     /codon_start=1
                     /transl_table=11
                     /translation="MSTDLAKLEPQVLTVARPSGPSLLAARTIVDRDAATRAVFLQAK
                     AEGWDANRLAEALVEPIGALLEGSPVEVQEVSRYLADEFQQIGDGILIISTTTGQAIA
                     KLTDDDYYTPTHMVPREGGGMAKPLPRIRPELEGFIVRRAFDDDREARAEQRLAARLH
                     QTELLQTEGDPRLKAVTRRGRKSVAEEVQDRLPTAIFEATGVAKDFLQFFNVQNTLDS
                     VHLDDDWTQLPKRSAIARTSTLIADLQALNLRHNHVSAALAKISTQWVRDIARTLSIE
                     AQKFHVPSARAFDSLTAADMEKVKLWVGDPNFTQACQASFPGQRLLPADGAEPCGLLS
                     TVGVLLVHPDGFKFEHREYHDRWEMNAAVEYTLFVCGWETVRSLNLTDVPVTGVSVEL
                     VSR*"
     gene            complement(225806..227377)
                     /locus_tag="SR-VP_0-2_scaffold_141_2071242_prodigal-single
                     _406"
     CDS             complement(225806..227377)
                     /product="hypothetical protein n=1 Tax=Fervidibacteria
                     bacterium JGI 0000001-G10 RepID=UPI000371F29D"
                     /codon_start=1
                     /transl_table=11
                     /translation="MTPELLHHLRSLSRFIFFVTDEEDRFLIKLKDVLKKFLNRTYVY
                     NYTLGLVSIENLTRDWGTRAHAQNNDLMGIHDALIHIYKEDPKDEQNFFIFTDPERAL
                     SDPQVVRRFLNIAHQVHSDIRNIKICIFVGHRRFIPEQLARYVEVVEDRGLNENEIAE
                     VVQNACTQLNLEVPADAPELFKGLTSFEIDASIAQSVVKTRKEGDRRVEPRYITDYRR
                     RQLKKTNLVQYVPSNVSFDQIGGADRFKTWARETAAAWTKEGREFGLEVPKGVLLTGV
                     WGTGKSMSAKALGHEWGVPVIQLEMGKLRSSGVGDSEGNIYRALRIIESAQPCIVWID
                     EAEKSLSGGQSSAASDSGTTSRVIGIFSTWTQETTAKVSLVLTANTLKTLPVEFVNRA
                     EDRFFFDLPNETERIDVLKIHLAKRKQDPDRFNLAKLAEASKHMVGREIEQVIKDSLR
                     KSFVRHGASGGLREDILADELRRKPRILKTMMDEVKEIVDWVGYDPDTDDGIKARYAS
                     APSKERVGGGLTVVK*"
                     /db_xref="UniRef100_UPI000371F29D"
                     /db_xref="msd:MYSTI_07297"
                     /db_xref="87028528"
                     /db_xref="UPI000371F29D"
     gene            complement(227482..227808)
                     /locus_tag="SR-VP_0-2_scaffold_141_2071242_prodigal-single
                     _407"
     CDS             complement(227482..227808)
                     /product="hypothetical protein"
                     /codon_start=1
                     /transl_table=11
                     /translation="MSHRVTTQTEIKDRGLAIQALKQAGLSYREVGDQLAITSGRMAN
                     STIDLRTGTITGDTDHGHTRETLGMLRQYYGEAKYRAECAKQGISIESRTVNKAGDIV
                     LMCSMG*"
     gene            complement(227867..228052)
                     /locus_tag="SR-VP_0-2_scaffold_141_2071242_prodigal-single
                     _408"
     CDS             complement(227867..228052)
                     /product="hypothetical protein"
                     /codon_start=1
                     /transl_table=11
                     /translation="MAMKFTATIKHDGTVVTEVLDRGNHLCSEVYRVTEAVGKQLSDE
                     NIGPECDTVSEVVGGDR*"
     gene            complement(228095..228727)
                     /locus_tag="SR-VP_0-2_scaffold_141_2071242_prodigal-single
                     _409"
     CDS             complement(228095..228727)
                     /product="hypothetical protein"
                     /codon_start=1
                     /transl_table=11
                     /translation="MADRWDQFAECNADKAPIDVFTAACCSRCLNPECTRSLAGASKF
                     DQRVSTWYERLYGNVPRMSTEDPRYAKISGQKFLMIDGGRVPSISTSSSAWLDPRDLE
                     RPPEAPKLALPVIPPKRPDPPPTASAPPEAAQALPTPETHQKYSPRNLMLANAPVQPG
                     QMIQSATGTPAPPAQAPKDPWAAPPSTTTASPGVKVVKPGATVKLGGSGV*"
     gene            complement(228766..231687)
                     /locus_tag="SR-VP_0-2_scaffold_141_2071242_prodigal-single
                     _410"
     CDS             complement(228766..231687)
                     /product="DNA polymerase I-3'-5' exonuclease and
                     polymerase domain protein n=1 Tax=Riemerella
                     anatipestifer RA-CH-1 RepID=J9R7I6_RIEAN"
                     /codon_start=1
                     /transl_table=11
                     /translation="MPEEDTELEDIFASLVVNEPPPPAPAAPTAPASSDDDAEALMLM
                     EAAAAAPAPTIQATGDTDTDDAAEFMNAIGLKPERTVPDITKPWMKYHKFELVQSLEQ
                     VTEVVDAAIASGRCSLDLETEGLDNRIEYDANGNPQTVHKIVGYCISHDGITGYYIPV
                     RHAPNDGGPDLNVKPLDAVEAEIRRLCVASQPLPAPGALEKDPLSFKDFAEPPKLVIF
                     FWNAKFDQEFLYPVTGIDWWHPDSFEDGLLAFFCNYSADKSLGLKYKSAERLRDQDGN
                     SYIMIELKELFPRTREIKFASLSPDEPGVIKYACSDAICTFLLCEPPRAHEKDRIDVI
                     KLAKSKYGFTYRVEKQTTQVVRVMERNRAQIDRSVVDALLKVHQDEKARLFNEIVAFA
                     RQHGRSGLDPSSPAQLAEFLFGEEQNCLNITPKPEKTENGQYKTGGDVLEEMVKNNPH
                     APPILQWVVDYRAVEKVLGTYLLSMSNNTDKLDQLRFNFKQTGTGTGRFSAPAQEAEQ
                     GFSGVPIHGIPATSSVRKAFWARLGYSMAKCDYAGQELRIAANVSGEPLWVTEFLEGD
                     GDLHTLTAMAFFNKDKKSVTKDERKGGKIANFSLIYGGGPAAVMRATGCDKLEASRRK
                     QAFDKSVPKFATWIKNQHAIVKKDLGVWTPFKRWLAIPDANHPDKAVAAACERYSTNY
                     PIQGSGADIMKISMVLLHKEFHRKGWLKNGGDDSVRMLLTVHDEIVFEIRHDRVVEVI
                     PIIVKLMESPTFMASPAWKVPLVVEPLIGPNWGSGYKCEKPKPGYVPKADEILVNGFV
                     YGTVRKAEKGDLPGAGEVLETDKDGKQVIRIVDPAWLRGVKTDGPPTEATPPTEDPGG
                     EAPEAPGTPPAAPVARPAVTATLPSPSLPTTPVTPIPPPSKVPTKSTKPVTLRINRLN
                     ALTVEQVANACFNSPGDRVLHLQWTEGSTLIDPSFGILVDPAKLAAKLFELNLGDGEY
                     S*"
                     /db_xref="UniRef100_J9R7I6"
                     /db_xref="A0A0F8ZEW8_9ZZZZ"
                     /db_xref="rag:B739_1879"
                     /db_xref="J9R7I6_RIEAN"
     gene            complement(231690..232085)
                     /locus_tag="SR-VP_0-2_scaffold_141_2071242_prodigal-single
                     _411"
     CDS             complement(231690..232085)
                     /product="hypothetical protein"
                     /codon_start=1
                     /transl_table=11
                     /translation="MGFLELYLIYERAGAYEEYWRPLQAVQEVSKLFAVLSNEQMEQA
                     LQGWSRPLVNALGPPPDGALLKLPKASRKCAHEKGCTLYQPEACGTLLKGLPWCFNPA
                     GFEDDTVQKRMSEIIFLWREGVYVVVVRE*"
     gene            complement(232103..232738)
                     /locus_tag="SR-VP_0-2_scaffold_141_2071242_prodigal-single
                     _412"
     CDS             complement(232103..232738)
                     /product="Uncharacterized protein {ECO:0000313|EMBL
                     :KKL45203.1};  TaxID=412755 species="unclassified
                     sequences; metagenomes; ecological metagenomes.;"
                     source="marine sediment metagenome.;""
                     /codon_start=1
                     /transl_table=11
                     /translation="MARDFGREARDQVERQEASRLWVRARTDAVLKFVTAHDVLRRNG
                     IKLKQSGADREEQFSCPFHGRDNTPSARVYPETVRGPSHVWCFVCHTRWDVIGLWKKF
                     SGADPKFTRVLAEIERAFGIIPPEAPPIDYDVGEDPEIAEIILLFDVCERRLLSAKRA
                     FDMKAYLTIGSVLDRLRNQFEEQTATYNTLKDTLQKVLDKIGEKERSCLAG*"
                     /db_xref="A0A0F9C794_9ZZZZ"
     gene            complement(232738..234198)
                     /locus_tag="SR-VP_0-2_scaffold_141_2071242_prodigal-single
                     _413"
     CDS             complement(232738..234198)
                     /product="Lipoprotein, putative id=2649172 bin
                     =GWB1_Spirochaetes_59_5 species=Pelobacter propionicus
                     genus=Pelobacter taxon_order=Desulfuromonadales
                     taxon_class=Deltaproteobacteria phylum=Proteobacteria
                     tax=GWB1_Spirochaetes_59_5 organism_group=Spirochaetes"
                     /codon_start=1
                     /transl_table=11
                     /translation="MKRLLKSVIDVDSTITQENLVFNFQRLLSAHIEWGRHDDERIYQ
                     FVRGYFEQQLEMPSLATLRDYFTRIDDVEVSERLKDVEAATSYVRTNFSHLLTTILED
                     QNKIKAIKLCKEAEAIIARGLEIDGERKQGVRDGLVYLAQKSNDLIVPNFNARIRGDI
                     REDGQAMWDEYVTAKLNKDKVWGKFTGLNEIDKVCRGAKKGELWVHAAYPGELKTSFA
                     SNWCYNLVTHYKTNVVYVSLEMPYEQVRRNIYSIHTANAKWGDLGYKPLDYRKIRDGE
                     LTPEEELFYKRSIDDFTTNPDHCHFEILTPEREMTMADIRMEVELLHKQMEVGLVVID
                     HGQWVEARKSKKSKDYTIELNSVVRDAKRFALHFNHREGIPVLLLFQINRQGKDDAEK
                     NAGVYKMKAITYANEVEKTADIITTTFLDDVHRRDGTTKFSNLKNRDNPLFPPFIAGV
                     NFTSRRISNLDKFSTATSGLGIEEQNEAVRLMGQQL*"
                     /db_xref="GWB1_scaffold_11530_5"
                     /db_xref="liw:AX25_00520"
                     /db_xref="86113991"
     gene            complement(234199..235155)
                     /locus_tag="SR-VP_0-2_scaffold_141_2071242_prodigal-single
                     _414"
     CDS             complement(234199..235155)
                     /product="hypothetical protein"
                     /codon_start=1
                     /transl_table=11
                     /translation="MPEAETPPCKLCGGEGKIRVKEDDPRSLRNTFRPCVCLIVRRVE
                     TFLGPELFMAAPLQAPSPLLQRGSDGVFKLDRTSENLFVKAKWSDILSHFKWALTAKF
                     LADDNYRFRITTDERILMVRLGKESYNQRSKAIRDDLETYNQLQDYIGADFDLVILRL
                     GFLGHKNVAAPGYLKEALMLREVALKPTWLLMSPSSPFGPGHFTYSDELAEYITEHFD
                     VVDFKSNDDGPLHGVEGTERKPKPTVLDDEESVALGAPSDVEEEQAPVKRPPDVLQSD
                     DEDPMGLNRSGRAKPGSWKKKKSSWKKRGNDDGGSGGMGGLV*"
     gene            complement(235168..235437)
                     /locus_tag="SR-VP_0-2_scaffold_141_2071242_prodigal-single
                     _415"
     CDS             complement(235168..235437)
                     /product="Putative uncharacterized protein n=1 Tax
                     =Clostridium thermocellum (strain ATCC 27405 / DSM 1237)
                     RepID=A3DI80_CLOTH"
                     /codon_start=1
                     /transl_table=11
                     /translation="MKFRPQNIAARVALTFKKKPVDIQAERLTKDESLDTLEGEMQGK
                     KGDWKATGVEGEQWFIKDSIFEKTYEPVDDEAKEAWEAAYGSSSV*"
                     /db_xref="UniRef100_A3DI80"
                     /db_xref="cth:Cthe_2457"
                     /db_xref="A3DI80_CLOTH"
     gene            complement(235434..237212)
                     /locus_tag="SR-VP_0-2_scaffold_141_2071242_prodigal-single
                     _416"
     CDS             complement(235434..237212)
                     /product="SNF2 family protein id=4026560 bin
                     =GWB1_Spirochaetes_59_5 species=Streptococcus constellatus
                     genus=Streptococcus taxon_order=Lactobacillales
                     taxon_class=Bacilli phylum=Firmicutes
                     tax=GWB1_Spirochaetes_59_5 organism_group=Spirochaetes"
                     /codon_start=1
                     /transl_table=11
                     /translation="MPNAISLPGKLAETYERLKQVRASKTVTLKPTPMLRTEIVGFDG
                     QPIAFRLRYYQTQGIFHLITMKRMILGDGTGLGKTVEMIGALCYLWERTTDARTIIVS
                     PKSAIRQWGSELQRFAKGVKVYVVSGKLEDRKATYEAWANHPLGPGEDRPVLILNYHI
                     LVRDWMAGMIRPTIDGKPDGKPDPKKPITPGLLDRITKGHKTFVVYDECTAFKNTATK
                     THQVCKFLSDRSERCYGLTATLLKNNLMEGFAIYKVIHPTVFSTKTKFLEDYCVTKMM
                     PVGKGRQIPIVVGYRNLQHFRETIDPYFLGRAKHQVSDELPKLLTKEVKCELYPAEVA
                     KYREALNGIIELGDGEIRDFEEHKALVALTYCQQVVDSLTLLKFKGGDEIEAGLFKDE
                     LHSIKELGSKEQALVDLFEEELDGEKTIVYTRFASLVPRLQKILAERNIKSVAIAGYV
                     QDTEKRPDRQRAQQAFQDPKSDVQVIFITDAGSEAINLQAAAFEVFYDAPWSWGNYVQ
                     LLGRPIRIGSPHQHVVAIHLIAELPGKTAKERRTIDDHTLELLSKKKDLVDKVLGEAA
                     VGALEFGKDNFLKDLAQKLKEDAKKP*"
                     /db_xref="GWB1_scaffold_8486_3"
                     /db_xref="btn:BTF1_31372"
                     /db_xref="86113695"
     gene            complement(237242..237841)
                     /locus_tag="SR-VP_0-2_scaffold_141_2071242_prodigal-single
                     _417"
     CDS             complement(237242..237841)
                     /product="hypothetical protein"
                     /codon_start=1
                     /transl_table=11
                     /translation="VRAFVLALLALVLVAAPARAQEGCPPGYTCVPPADMKVFVQLLT
                     DQQCRNKTEPKLTLDPIVIITDRQGRVYTSGNDPKPYKLYIDWCNYKIEAKANVQTQV
                     AERVEPEYGFRFRVKAALGYLPLQALDKNSSKAVDAGLLLEPFFLHWANVNAFVGFRS
                     FGAGLGFDITKNFGVYAGYAMVWGDWKSDVIGALDFAFW*"
     gene            complement(237838..238110)
                     /locus_tag="SR-VP_0-2_scaffold_141_2071242_prodigal-single
                     _418"
     CDS             complement(237838..238110)
                     /product="hypothetical protein"
                     /codon_start=1
                     /transl_table=11
                     /translation="MTYSYARTAVTSPGNRLSEAHSNLNSAKTSLEQVDAVLKGLANE
                     LGIESHNPEMKRKLGDVHNVQRTVERLLHEAKAAIPALEKLQKEFR*"
     gene            complement(238107..238358)
                     /locus_tag="SR-VP_0-2_scaffold_141_2071242_prodigal-single
                     _419"
     CDS             complement(238107..238358)
                     /product="hypothetical protein"
                     /codon_start=1
                     /transl_table=11
                     /translation="MQVYSYSRRAATPTEYADEMDAAFIAQQVINGGKSANWAFPKDA
                     SQLALAQRIEHDLARFNIGVIDYKSGTWGHKPGGSHVYK*"
     gene            complement(238361..238894)
                     /locus_tag="SR-VP_0-2_scaffold_141_2071242_prodigal-single
                     _420"
     CDS             complement(238361..238894)
                     /product="hypothetical protein"
                     /codon_start=1
                     /transl_table=11
                     /translation="MADPTPPQPTFWGRVLAGLKWLGMKLAAPGAVLIVVAVAVLLVA
                     MGVKDLQIGGILAKLLGKKPDGKAIDVANSVPKDRVDDKGQVIKPGQPDQKGDVQATV
                     VPIQNPGLFSNPDTVTFTPPGADKPVEVELPTGVKAKDVESVVVVHPSTYAVTVKDNS
                     GISAQHIDDLLSKYGQG*"
     gene            complement(238894..239301)
                     /locus_tag="SR-VP_0-2_scaffold_141_2071242_prodigal-single
                     _421"
     CDS             complement(238894..239301)
                     /product="hypothetical protein"
                     /codon_start=1
                     /transl_table=11
                     /translation="MPQLDVGFQVFLNWQTAIFMCGIYLVTYFVRNIVEKMIWPNALS
                     NRYYNDLALHLAPLIFGALIALLAKKFPWPMPIADVTSAKLMYGGICGAFCGLFYGRL
                     RAFLGGGADATEDPPAATAGAVKATSTPPPAKK*"
     gene            complement(239341..239646)
                     /locus_tag="SR-VP_0-2_scaffold_141_2071242_prodigal-single
                     _422"
     CDS             complement(239341..239646)
                     /product="hypothetical protein"
                     /codon_start=1
                     /transl_table=11
                     /translation="MAARTLSYKDMPLSLRKEGASQARKQLRALLANPFLPQDQKATI
                     EARMTHLDNWERGEIKPLPTAVRQLGGQPAPKELPPRTPQNHVVQVGEDVKTTDGLS*"
     gene            complement(239646..243983)
                     /locus_tag="SR-VP_0-2_scaffold_141_2071242_prodigal-single
                     _423"
     CDS             complement(239646..243983)
                     /product="Gp420 id=2790180 bin=GWB1_Spirochaetes_59_5
                     species=unknown genus=unknown taxon_order=unknown
                     taxon_class=unknown phylum=unknown
                     tax=GWB1_Spirochaetes_59_5 organism_group=Spirochaetes"
                     /codon_start=1
                     /transl_table=11
                     /translation="MSNNLGSGVSRVLDPTGTQYTEVILQQGKPPMDAEFNLLQELAL
                     NFSKTLALRGTPSGWLGNETNSKADFITSVAWSNWFKFGPQRTGEQQAVMWAVVNGWL
                     IPVTGTRTGTPPGSPDDADTFNVVALDPPPSNSGDFRVDFAFLEVWLARVPPNPSALN
                     KPAASAIWRYGNVEGGFTFLPDDLIDPALGFETSERVQLQYRIRVAKGLVGLTSNPDG
                     FDPTVVKAQGAAAATTSFVFTNMRQALGDPGLWRAGDGTANSLGTVDGYSYAIPLSAI
                     FRRNAVAWNGDPSQNLNGAFNRNPLAVDRTGIQTFSTTPTLSADLSASAVTATILSAA
                     NIPLPLNPASPVLIKIGDELLTYASITTGITPTLTGLVRGVNGTRAELHKSTSTIQVI
                     SGRPDGLFADQVAGTDILDLRHLVNPNGFNYDALLKENFDRLLRGQLRANWKRSGAGP
                     QGSFVFYQDKISTGAVSLGVTRLDAADSIREVFSDAAVAQRIEAPIKANGLGTPAQIA
                     APGYELPISVLHSTRLAPNTFSPLDVITVPIAQLKAGLPGGDADQIRWINDGFPQSVT
                     LRIDGQTDPVPSNLYTVTPAIPTSADDLTITLAANFPTTTNQIYLTLNAMYGPGRGLS
                     RRPDSLHSVAFINPSTEIMSRPSGIPATNQQMRISWALLWSKYRNGLYHGLLPETSEA
                     YADLGSKTLVVTPFRRIVWPTEFRTLDGTAANPRTTTIVSSATGQANSTTTFTDLAAN
                     FVVSGVVAGDALTITNGFAPGRYTILTVAATTLTVERSIFGGAVPPALNLSYTIAHAQ
                     GLMPLFKRDGVTPKWLTTDPLGIFSGTSDTSSTGFANTKNIYVNLPRSFVPGWGAVTL
                     PILPNDTPNFAQGVNFMSLSKSGSPAGDGDKNYVPYTPQFGSLSYAAFATINLQTLAP
                     AVYNAAFLFALNNFAGMRFFTDARGLGRQGLELPPFYGIARLFAVYEAQDYITNGSAF
                     NPSTRAPLGSGATNLLRQNMDQGEGPVFWIELDDDGDSTFILNAKAIDITRSPNPIAS
                     FSAGNYVIEASIFGFDRGSFDITKDFRLVLTRPPNRTQAADTVVRANNIGVPITGPTS
                     VLPGPATASDQIVINYSRTPYQGDPWGSQTSYIDIPYTPGPLTTGTAFQIGSTQIDQN
                     NLTRPNQKVLEVLSSVAFTTTLGTGRLSGGLGNFGDFNSDPLTLQNVGFEDLSVWPPP
                     SSIAARPITQANCFTTDLDEVATEYLGASERLPLGALFRDKDFRGGLFDNATFAPLDI
                     DPGVGVGTNISSLAATKAIEQTEVTLDTATTALGAPGDIIVHVDGEQGNYSLLTNFRV
                     NRGGSVFTGNGGHPGGEVTSKNQIANAPEGHTNIIHGRAYLVRNYPTSVGANEVSSGS
                     ELMLLVVTQVKPIIGGVFSDTVFIGTNGSGEGYAAADLYRIEGHPMLRDNVRVFIDPS
                     TIALAKRST*"
                     /db_xref="GWB1_scaffold_12872_1"
                     /db_xref="86111019"
     gene            244204..245706
                     /locus_tag="SR-VP_0-2_scaffold_141_2071242_prodigal-single
                     _424"
     CDS             244204..245706
                     /product="Putative uncharacterized protein n=1 Tax
                     =Ichthyophthirius multifiliis (strain G5)
                     RepID=G0QNN3_ICHMG"
                     /codon_start=1
                     /transl_table=11
                     /translation="MAHRFSIIFTIFFLAACSGGEFSSALGNPDTGGSSGAENDAGPG
                     TGGKLGLSTGGSKNNGTGGTAGSGSSVGTGGSPEADSGGGAAGSGGQVNTGGAQETGG
                     TGSGGSATGGITSTGGQQATGGSGSGGKPNTGGTTGSGGQGTGGKPNTGGTTSTGGTT
                     STGGITSTGGTTSTGGTTGSGGSGTGGANTGGTGGNPCSGSDKLCGGSCTDTVTDPFN
                     CGSCDHVCDGTCTGGKCDPTPTNLGVNPEPAPGTFYLVVSDNYGYFSEDYANQAASGL
                     AGGPLSSPTIIAAGPNGPLAMDANYVYSDINSNQVFIEKTPIGTGVSGIGPEAAPLST
                     SHIVGLAVTDTLIYWMDAAGNLFKAPKSGSPGQRGTLVQSGLDTGSMVIQNGIVYWLG
                     LGTNHLYSMPIGGGSPNPIANVQDGSQLAGDATDLYWTMPSAGTVMKLAISAINSLQP
                     SIFIGGQNHPTAIAVNSTHVFWTVQVAQKPPCTGACTTSTVVVSLPKSGQ*"
                     /db_xref="UniRef100_G0QNN3"
                     /db_xref="G0QNN3_ICHMG"
                     /db_xref="msa:Mycsm_06763"
     gene            complement(245732..246370)
                     /locus_tag="SR-VP_0-2_scaffold_141_2071242_prodigal-single
                     _425"
     CDS             complement(245732..246370)
                     /product="hypothetical protein"
                     /codon_start=1
                     /transl_table=11
                     /translation="VSLHYLIDNFANPLSSAKIIDVNTVQPANPSTLVNGALLIRVPD
                     GVAVQKPLDYTDLITQKHLGLLAFYAGFPHITFDDLQDALHVNPAAAGTKGTFGARNS
                     ISIYPGGILTSTVIPLTGPAPNQVVITWETYEDTDSDDLTDRFTRVYTEVASSPSNIT
                     CLVSFNGGATFNATTDGSVLSIPPADQGTNFVIKFTNAFTSRLSIGSWAVLY*"
     gene            complement(246371..254485)
                     /locus_tag="SR-VP_0-2_scaffold_141_2071242_prodigal-single
                     _426"
     CDS             complement(246371..254485)
                     /product="hypothetical protein"
                     /codon_start=1
                     /transl_table=11
                     /translation="MAGSFTPTGSYSNLTRLELEQLRKADFFAGGKGLTVGDSALPPE
                     GVVGKGDINAEPYFTGQSLLLDDVYGITPPTLPGPGLGTLTTTQGVPSETARWFGPTH
                     VFDSTRGTASAAGQWSDDTPALNFTLFVQPGDLLLIKPNPAMSDSNASVVGTITVVAA
                     STLTVSNIFNPTTLTTTFDTTSGGVDRFPYVIVRPTALPLFAVPGSGPVGREQTFLAV
                     IPGSTVINNIAPTLDVINSERVRNIVPPFYSGTTAVDRADFVFDFGTPRIALFASLQT
                     LGYRIVLYPDLGNGTGPDLTRPIATLNPIIDPAIPAADSRMTFDYKAGIIRFSDAPAL
                     GGDIKRPGVTNSTNPTTGRLNLYAVYWAVDQTLTEGAARSLYTVRSDDTTTRTPGKVF
                     WDAVRQVWSIGHTTQTNNFTVSAPDPSEFADGSTAFGTFDPANSAFEPTGARYFVYRS
                     AAGKANVWKFKRSDSSSIFDLPSAYEVVVADKTAYTVGDGASPPVSPGGDLNPIGLFN
                     IGYRNLNQTITGGLKQMASSGYGTFHLRRGKYLSEGDTIYVPPGVLIEGEGAATSIEA
                     RANGSFVYNPIFKFGPNTYWGVYDFDFDPNTGDADPPNRFFWTDTTRLEGIATVWNPV
                     RRVWGVVQADATTNGIYFNEVNTDGTFTLPGLGMEIKQSAAVLFTVNSPNASNHTGAH
                     YPRVAHHNSQDEYLIIWTEESGGGPVVAWQILNRNFSIVTSIQYVRKFISNQYPSAFG
                     TFRNHPSVAVDNSQSNAGFGYTFVIVYEAYTGLGSRISSSVGFEVIASSNGVTLNSSQ
                     ATLTGQNIVTSTDVSSDDQGNYLFVYSIHRHQLWYSTAGTVLGGGNTLTDAGALFNVN
                     TSGGFVQPGSRVLVLASTGATKADQGRSGVVGQVVGPTQISVIFDEHPGGLTLFTENA
                     TFTYAIAPVSWIEASYLDNTGTFSTGSAVLAGDATTTTSVNYNTFEREPDFVRICRGS
                     DSWLVAYQTFDTTAYFSHTFAPNFDNQINQSFHDNPSGVPKGLMSSLVPQRQHISTCY
                     VMVGMFGVPMAPSNTNTPGYSPGTFGALGVPSDEQIITARSLGGRHVNIPYPDALSTT
                     ERFELQISARNYTYPWKAVFPQRPVSLIPAVTWSGSDWLVVSPSVNRIESDTGTYLED
                     PPASGNFWLIDPTFYFGDGNPSAIDGSFLQPTVDVGSDQIFFPAATVGSQYQTISAVS
                     SEHVIAFSGAVPGLVSGTTYSWKMIKGAGASTTISNGIKNPGFRVSPQGDVVLSSSYF
                     TFADSIRDNDLTTPRQTETLNRLLWGETQPQTLDANFNPTIRYGATYPSWNDIVASSR
                     LKVDLTYQGVAVGTPKGCNETTDEPPMVAIAWGENFYGFLERRVQGSVGFRQNQVTLQ
                     RQSFGPWNSGLSNLSLIGGKNNQTILTREHVFTRHGYTVSGNSGFATDGYRNCHVHLS
                     YRFLRGTQDTLSAFDTAYSGDVRDDTAYTADISAVYTDATGRNPIRFRGPLFASSAER
                     EPYYGAVGNGGQFSPFLQGIGNKFLNAATPKVIWNGQHFVAFVPGALQKIDTSPEFFS
                     SGPAALARIQSTITMVMFPGDENRNSVDDSLTGDSEIGNPAFFLNNIRSPKITSVGIV
                     SCGLSVDWEAVEFTVIDVAYSGHTYCVVWSIGHNNTAAKPSTNPGGNVIGYTLFKESG
                     GNTIPFGAVTPSTFLPGSAPSFIIESNGLSYNNAYGGKARFRDPKVVWNGKAFVISYL
                     HLDDFGGNTGADIVGLHATVTAQGLLQIGGLTGATNDLVGKVITLTGAAQPANNGSFF
                     ITASPGGSVTLNTTGVFPDGNSGSIHWVIADFALGPMGRYLRQITVDENGNGIQPQLK
                     ATAGSASLGTIDPLTGSARALGRVVSQGFAGVNLVLDSTYANNHVQPGDLLVITNAVQ
                     YGSVGGPFLQAGTQGVNLAVGGGIMQLSDSPSSSFTAVNVDNCYITISHSNGLLNNGT
                     FPITSFVGATTVQYANSSGLTDPIGGAASITAFVGNIATITGLVVTINEAVIGGLIEI
                     VGAASGGNNGFFVITAIGPGATSLQYCNPAAVAPDAHNGAISWATLSTWTVRRGTAEF
                     SGTYPVLDYDPSNRQLQLGAGFFAGNINPNLLNPPHDSILLYGHIMSGGAGTPRDADL
                     NSWNAGPNSSATRIFSLFQATASNTITKYWTCVYNERKDEYLFVVEALVGGVSSLCLM
                     TMRAADGAITNEVVSSPAANVTNVTAAYNGDRYLLAVVLVPTLPTAGIAFLSWSDNLG
                     FDVGTVINSTVGLTDLVGNVGRQAPGPSYDPLDFALDPIPQFQKIDLIWNNRLNRWVA
                     SISVLWSPATPVVDDVYHAAFGTNWGAGAIVFTDAQGVTTYSNRTLTLTGASTIRQPG
                     TRVLAQREETVHTQLFAGASEFYTETTITDPGGVDFITSDVVVGDVFIRFDSGGGDNT
                     DLHRTIAFVTPTELLITGTFTGTNNTTSHGYQIRRVNRAQLTSDNGGTVTYGVSHVQD
                     TNRNFGTFNVAAGDRLYINGNILVFVVAVSTTTNPNDTISFTPSITPAVANGTHYSVQ
                     RNTGYLFNIVKTADNTHLTIDASSTEQRTPTFLTSGQTLFRVPREDVFVVTIGNDAPA
                     VRIEDADQVYLQNVDVSGPADVEERYINLARPIYQVGGMVYGKADNLVGTGTVVYRPR
                     PGVAFDFLTPVNKVETVRLTNVRSKARAKYGWGLDNGARRLDRYTSGRKS*"
     gene            254632..255216
                     /locus_tag="SR-VP_0-2_scaffold_141_2071242_prodigal-single
                     _427"
     CDS             254632..255216
                     /product="hypothetical protein"
                     /codon_start=1
                     /transl_table=11
                     /translation="MSSANITSVTSVTTPPTQNSNITLHGTGFGASQGTSIVYVFPET
                     GQFDVPAIVSWTTTAITLTLPATMDITSNAFAIVQIGGEQSGARSPNFTVAAEIFPAE
                     TNFSNGRFIGAPPGTLDVGSNPLPLVNPPYFECVGVITGFPGPDYNSDWQTDTQGNTN
                     SATVSPGSFLLLGDLTVRHANALGLLFPGQGGGG*"
     gene            complement(255220..257427)
                     /locus_tag="SR-VP_0-2_scaffold_141_2071242_prodigal-single
                     _428"
     CDS             complement(255220..257427)
                     /product="hypothetical protein"
                     /codon_start=1
                     /transl_table=11
                     /translation="MPSTKDPNQIVNPGPGRLPADVVPAGALMFSPGGGGGAALQAHI
                     NNPHDAHMAHAIGVDPFYPPTGQPILSSVGGVVDGESVLDFINQFKDLIPARPNSIGF
                     NLAGGVTSGIPVWGLLDALGVGTGTSVTGGYAQGTNVTASHYLVPNGTSTFTMAGLLF
                     PADRGVVAFYKNTSGDFFDAPNTTLVAALSLGDPPAPIGIPDAAFNELTRNTAQPNYV
                     ASGLGLDLISLTFRHPYLSNYSAYPGTPYGPFSTNFFGYQLAEFALSSQSISVGNAQD
                     FLIVHWKETYATSLASIQPVNLTLVNLVAANCYSAVPVAGNFDDNTQPVYNVNRHNVF
                     RDSDSATAPTGGAWTSAQNGVPTTVPLSGVQFYDNGGTALTWTVDVTANDLFGNSFNT
                     GSVDNPPNVPTQFHSAFDPVVIDFGTFGGGLLKVPYYAMHKAGPNALYSITNTPVPAD
                     VGEYQNALLSIVTPVSASPAGGFGTLKANLRDPFHTTPVVFPDPKKYLFNSFPQTGGG
                     TASTDTFEPFVDEKYRYIITFDPSPSATVPILPAGGDVFPSSTPFVVTGPDLQEVGNL
                     LLYPQVDYSAALFRPVAQPNYSGFPAGDGALHLRRYQRAFDTGIARNTGKIRIRGLAQ
                     AAFTTNAPYNGVETTGHTTGGAIIQIKVPGAGGTGWLDLGRAFGDPGLSTLDFYGCST
                     GVVVSGPDVTVTFNTTAFTSSNGSGKFLLFIRVTLINGNGTPLSIDELQWLPP*"
     gene            complement(257427..260030)
                     /locus_tag="SR-VP_0-2_scaffold_141_2071242_prodigal-single
                     _429"
     CDS             complement(257427..260030)
                     /product="Uncharacterized protein {ECO:0000313|EMBL
                     :KKL11518.1}; Flags: Fragment;;  TaxID=412755
                     species="unclassified sequences; metagenomes; ecological
                     metagenomes.;" source="marine sediment metagenome.;""
                     /codon_start=1
                     /transl_table=11
                     /translation="MAKNYGPLVSGYLDPTGRNWETVVFQAGKPVLDKELNLGEDVDL
                     GGAQEAITRAIPSGWLADDFITTTDPTGAIFMGSPASNTIEIPQNLFAHVNGWIIQVA
                     NTEFTGSNRLDLGAGPPNPGDRRTDVIVLEVWRRLISPAPSTDGKSAGSLIWRYGNVK
                     TDPANDLVLNFPDDILDGTLGSESTKRVQIQYRLRVIQGVDIFSFPYGLDQPIVSVAN
                     SVPPNAATPDGTPTLFGYANQSASGDAGLWRAGDGNPLNTLGTVDGYMYAIPLMAVFR
                     RNLSAFNRRLNHNGGVLSPGPSDRPDGLFNDIFVARDLADLRLGVSPNGWQLTEILQK
                     NFNFLLDNQLYTEWTDTSPFGGGYAGVTVFAADEIGLANVHGGDGITTGTTGVGEFIG
                     EFDAVRRRYSDRSTYELVTVAIPAPGGAWLNGASITIDPTALAVYPYAAFNWASFAPA
                     SVVIQDVVSASWIGNAGGKKTADAIPFVTSITSLGAIPVVPVNMNFGTIAPLGLTNET
                     LYVEILIAFPPGIGLSRTPTDTFGAGTFFINNPGQLPAIAPVSFNAFANQTIDAPHRE
                     VQLEYTTVALTITQAADTTIVGASTFTLQERADSIVSVLRNALPLIGGVTLDVSGRIV
                     TFTNPGDFTSPGDVLTIQYVALRPMPQNGEQMTIYYAARAPQTSRSQVIGTSIQVDPK
                     YVSPDLYVITTGSGSQDEGYPWPFGYVQTGGIYPNSTNTYTGESELSGRAAVSVTEFN
                     ATTGFLKLPTFVPMVASPESLVFDRANSDIDVEGRSFFKTVPVGYVPNAYAQDLSDPK
                     RHKDVLPVLCELAVDSALGFRGQLVLVLLLRYAIFDETDGVFFNSDLTQNTTVASVFR
                     IKGNLLDKRAT*"
                     /db_xref="A0A0F9DHN2_9ZZZZ"
                     /db_xref="GWB1_scaffold_12872_1"
     gene            complement(260042..260683)
                     /locus_tag="SR-VP_0-2_scaffold_141_2071242_prodigal-single
                     _430"
     CDS             complement(260042..260683)
                     /product="Marine sediment metagenome DNA, contig:
                     S01H4_C04541 {ECO:0000313|EMBL:GAG54478.1};  TaxID=412755
                     species="unclassified sequences; metagenomes; ecological
                     metagenomes.;" source="marine sediment metagenome.;""
                     /codon_start=1
                     /transl_table=11
                     /translation="MRILEAVRQASATFRGALGGRYEEKAGCIVRGDVFITLRDGKTR
                     DIQDRREFKNLIVKDASILVARLVKNNTEPPHGAFVLAMGTGNVGWDPMNPPAPTVTQ
                     RSLYSEIARKTFATTTFIDGGGLPTAIPTNVVDFETIFAEAEAVGPLDEMGLLGGNIS
                     SNLSIKNPVLPPNGPYDPTVDLTTKETMINYLTFKVINKPPTSTLDIVWRLTF*"
                     /db_xref="X0Z1X0_9ZZZZ"
                     /db_xref="GWB1_scaffold_3493_2"
     gene            complement(260737..261930)
                     /locus_tag="SR-VP_0-2_scaffold_141_2071242_prodigal-single
                     _431"
     CDS             complement(260737..261930)
                     /product="hypothetical protein"
                     /codon_start=1
                     /transl_table=11
                     /translation="MARGFGGFGGGGFGGPLPFGGYVGITAHHVNVGETVTISEVIII
                     THPQGGGGYGGVAYGGGPWGGFDAGVEITIELSETVPISEALTISTFLFTFVPAAVSS
                     TKVRLTFETSLRVNAALTDPTSYTILDSDLNVIPVALVIVEGDPLFPTAVSLVLGTDL
                     VSSALYDVNVGSGVVTSIGSRIFPDTKAFQWFKASQEMVIRFKDLSGEVQGGLFGTPE
                     GLVFFSPSLTTSAPNSIIQIDDVSVCTRAYDVYTFPSPPDPSPLFTFSTTVEAGTLNG
                     PAVLFAPWDRLVQARFNLGSLEQDTMPPAFDGQVSMVFRQPFDPNFVSLLNDPAWALF
                     KPAQTPLTFICANNLGPIPSGPTTILILGAPMIGDSDMADVANVVYGAVANPTGTAST
                     NFAAS*"
     gene            complement(261930..262622)
                     /locus_tag="SR-VP_0-2_scaffold_141_2071242_prodigal-single
                     _432"
     CDS             complement(261930..262622)
                     /product="Uncharacterized protein n=1 Tax=Singulisphaera
                     acidiphila (strain ATCC BAA-1392 / DSM 18658 / VKM B-2454
                     / MOB10) RepID=L0DP08_SINAD"
                     /codon_start=1
                     /transl_table=11
                     /translation="MSGIAILTPCGTSIDNEHLECVQALENVDVIRTYGATCLDQARA
                     LLVSKALGTAADIFFWIDSDILFDPADVYKVADRCRTGAYEVLAVAYSKRGPGLGVAA
                     NFKPGAYKVRFYEPGVHEAHSVGLGFTAVRRSVFEGMSKGLPYVTVPGEKLKVWPFFL
                     PIVTGGMYLAEDYAFSERALKAGFKLGIDVEPRITHKGSYKYAIEDIGFVCPKYKVLE
                     VVPPEKLPEGVQ*"
                     /db_xref="UniRef100_L0DP08"
                     /db_xref="saci:Sinac_6305"
                     /db_xref="L0DP08_SINAD"
     gene            complement(262642..266934)
                     /locus_tag="SR-VP_0-2_scaffold_141_2071242_prodigal-single
                     _433"
     CDS             complement(262642..266934)
                     /product="hypothetical protein"
                     /codon_start=1
                     /transl_table=11
                     /translation="MAATALIQFLQAPFTGLSGQVLVGIAGVVPITIQNTNNVGVASW
                     QIDLVYTPPGSVVSVATPLAFSNNSNTPTDSSVLPDMPGCYRYVLKVWDVINRVGLPT
                     DVDIRNFAILDADGTILPPYQNDPQPLPTLASGLPGAKPNEMNINGSELGWVGDGTDG
                     LLAQILQKHINPPLRTAQAQESLVADSLVPFLNFPLAVVFDGTSVWVLKTNGGFVLGG
                     IDTAGWGVAKIDPVRLVYTENLSLGDGGAAVGDPVPGFDIFDKLLWTGTQLFAFGFNP
                     ISNEAVAQEIIRGTGTTPSSFGVRCVLNIPFEVLVGAVWDSINSKVFIVTVATGSIYR
                     FDPTTLSTPFASPEVFLALNVTAYDLVYDVAAGAYPDAKPKLYVPTAGTVYRVTDLEL
                     LALSVDASVADPSTRLILAAGFLFGGASGSLTRFIKQPLSVDLSTGGPSFPLGIAYDP
                     ISNNGFITYIDNVTANPLVQKIDTALNFIGSPVTIDSNAFSAIPFAPSQLVVLPPSIS
                     QTLLIPEDGLSHVGYGNVWALDIPSFVTPVKVTSPFRLHYGAVNQRIQYCVNPADVPN
                     TTWDGVSDVMVLAFPFPGPCTITVGFAPKGKRLVVIDALGGVNPTNTVTFALPVQTPS
                     ATLTTPFGFVEFLGVGVGFWGEKGRSVVVSVPPFSSVSFVDLGTAVLAGNDGSVSKPW
                     KTVTTAIGALVGISPTSIVLTPGDYSGESPVTIPGGFTGDCSISSFSPPNFASGPGAG
                     QSDLTIPNISSPQSLTFEGVNAGTLVAGALLTARHSTISSVSGGDLDLSDCRLITVIN
                     TAGGFGVTVIRDSSLNSAIGSITTGGTSIILRECSFTGAAVSVTFTGGPGTLNVDAET
                     YRSAVDAGGFTITNGTLDIVASPVLESLDSPGVDQNDYAPPGWRDASVALIAPSAQIN
                     VTGFAAVTTGVLRKTLVNNGSGSQSLITLKHQHAGSLGPNRLNCYNGADVSIGYRQSA
                     SLTYDPFLINWIVEQPIAALSETTDNPATNQNDYSPLGWTSTGIHILDLGASINITGF
                     DAKVGVLQKTLINFNSSFTVTLKHQSASSAVGNRLDLFNGADITLGFRQSVTLNYDIA
                     NIVWRADQEIAAPAETSDSLSSSQNNYSPPGWSSTGIHEIAPTGSVNITGFDAAVGVL
                     QKTIVNDSTNSTASIVLVHQSVSSLAANRIEGPGGASLTLNFRQAALLVYDLTNSYWR
                     AIGLSATTGISEITDSPGASQNNYAPTGWSDAGIALISPSTAINITGFSNSASIIRKV
                     LTNTSSTAANTITLKHQSASSTAANRLDLFNGADIILGYRQTVNLLYDSGNSVWRVDS
                     NIPSPSETSDSTGTSQNNYAPAGWSSTGAHLVNASAAINITGFSSTVGVLVKHLVNSA
                     TTGANTITLKHQNASSSVGNRIECFGGADIVMAQRQIVTLIYDLGNAFWRAQ*"
     gene            complement(266947..272589)
                     /locus_tag="SR-VP_0-2_scaffold_141_2071242_prodigal-single
                     _434"
     CDS             complement(266947..272589)
                     /product="Serine-rich adhesin for platelets n=1 Tax
                     =Staphylococcus haemolyticus (strain JCSC1435)
                     RepID=SRAP_STAHJ"
                     /codon_start=1
                     /transl_table=11
                     /translation="VSFTGKLGTSDSSLGNIELGTAGSASTNVSDTVTVSDATTEQLA
                     HLVGVSDTVTVTDAIAASHSNPTSVADNVTLTDAAANTYGPHAVVSDTVTVSDSLATH
                     AVLSAGTADTVTVTDATTPKYGAVADVSDHININEGISVGAEENIQETVDVFDAVAPV
                     HGLTQAATDTVALSDSLSFNNQIVVADTVTVFDATGLNTSTHPSVADTVPVNDVRTTQ
                     HSTHPSVADSVTITDSLGQAFGKAVSVSDSASVSDALTSVGVFNASLVETVVLNAALG
                     SALGSSQAVADSIAVSDTTQASIGQSIDLAIFLPVSESLSVGTGVISNGTTTTAHFGA
                     PLRIEGVPDVGNYAITPASDPPFPVLVLSATPILNSISTGTSATVLDSHTVQIPGATL
                     GPSDVGGYIFLNSPMNTIGYSRILNVVSSDTAVVDRALLATDPMNGSIPWELTTGVKG
                     VELQTTKPTNGGIYTFSVANLQASSDGTPFFLDTPFPATSLQPRLTDASFLDNGQVLL
                     TFSDVMLTDPALTDPREYSVTGPSAVTVQSAQTVSDTQVLLHTVGAGFGSYMVTVNAT
                     GTPHDFAGNPIDPTFNQAIFNGSPPLDARSIFVDHGPIAKPPLIIQTGVTATIVNAVT
                     VSLPTATLSPTMVGLSLTLTGSLKNGGTFIITSVPSPTQVRVAASFSVPDPANGTIAW
                     KVFDPRDGQIADDPTDVTVTINSIPVTPDAVVGLLGQIVLSAPPVHGDVVDVDYSWIC
                     NPTVDARRMNSTEFRFNSWNRNGVGPFDPRTHTYRYNNTMVVPRTFNPLDIQARLAQP
                     LQRDLKYRAYERAYSAILNDPNLLLFNSPTGHIAFPPLSRSIPTTFINYQATILPEND
                     GANPWTREGTGSAVINVNELIVSDTSTGPFPGGQPIYWTRPLDLTFPHVFAIAWRMTL
                     NLNPISEGVFTGVAAGYADDQKAVVIGFLNDGGTRKIGILLRGGGNDPSLITSWGGSG
                     SGAVAFDWSTLHSYRVFQDVDGTVHFFVDGGVVDTLTLPKSELPFLEELNDPFNELQG
                     VYFGSLSRQATNVSTWDFVRYTILPTNPFQSAPSIFVSYEGDTPPEDASEPWTPVGFH
                     GTETIVTNDHLILDSTSATTPTAEIEAGLVSGDFKGFFRIEPLLQVSSDVVLDVGVSL
                     RTYTHGITPNAVMAAVDDGQYLVQLCFFPDKSSPLLSYGGRSFPDEFVPYTWTKLGGA
                     AAEMIGQILRIEDTTAVDGLVYFINDSAAAGGDTRVVSSLFDYMFEFRARVISHTADI
                     NFFAGVNADVFDGVRDVGVMFQDVAGVKFVTFHSDGAPIAFGQFTFNWDDGQFHTYRV
                     VKSTGGNLVSLFVDTVLIGTLPYSNFTAAVPGPIGVVTFGSSTPASVQSLSTVDWMYC
                     NAWRVNPVQHQYVGLWRGFDSNALTGYHLPLKVSGRDAQVGGNALGDANVNFVAAGVV
                     VGDVLIVDVGPNKGVYNIASVAPNLLTVDVSTPFPVSPTTLNYRIPSEVDWTLPHRYR
                     VVRDPGGGISVFLDTLTAPIIAIGYNQLDLPSSIVGLPDIVAAGMPSISWGAFDPTNL
                     SQTSWDYVRFGITRQQPEKGIVPHHQILNQRNVIASYEHHTTSVPHPHTDFWSESEGI
                     PPQTLPDLLRDPTVVAYTLLNEGTPLVPSTQTFEVRKPTPVLVPVAGFNRIEDLMNSQ
                     AFVFNEGGEQIQLLVPNDILYNSLEVIERDTGEPYLIAPFDDECQPTFGPFRYQKEVC
                     LEYTGDVLPEDDTAAPTPWVIQSDDASHVIATAFAGVLTYGTDATGTNTIYRNNTPLP
                     DAPGLQTEVKFKLRLLNDSSLGLGDSQVRFGLSAPGFTVSLGLVTTPIGERRVVVYDQ
                     QSGNIVGSVLFDFLDGALHTYRLVRDIGASQVQIFIDS*"
                     /db_xref="UniRef100_Q4L9P0"
                     /db_xref="A0A0F8XT21_9ZZZZ"
                     /db_xref="nin:NADRNF5_0001"
                     /db_xref="SRAP_STAHJ"
     gene            complement(272643..273152)
                     /locus_tag="SR-VP_0-2_scaffold_141_2071242_prodigal-single
                     _435"
     CDS             complement(272643..273152)
                     /product="Uncharacterized protein n=1 Tax=uncultured
                     archaeon RepID=I3RKR9_9ARCH"
                     /codon_start=1
                     /transl_table=11
                     /translation="MHIIETVSLPRAKVLIHQERAYDFDEKTGLWVYKPVDEDEVALN
                     LITNAGRVQLHTYGYGTTSRANGFNYIALSNDAAAPAATDTTLASELVGSGLSRVQGV
                     VTLPTGSGNQTTVANTFTYTGGSSQGVQKTALFDASSSGNMNHEIQFTQRTLFTNDTL
                     TMTFTITLG*"
                     /db_xref="UniRef100_I3RKR9"
                     /db_xref="nvn:NVIE_000970"
                     /db_xref="A0A060HF89_9ARCH"
                     /db_xref="I3RKR9_9ARCH"
     gene            complement(273192..274007)
                     /locus_tag="SR-VP_0-2_scaffold_141_2071242_prodigal-single
                     _436"
     CDS             complement(273192..274007)
                     /product="Uncharacterized protein {ECO:0000313|EMBL
                     :KKL71141.1}; Flags: Fragment;;  TaxID=412755
                     species="unclassified sequences; metagenomes; ecological
                     metagenomes.;" source="marine sediment metagenome.;""
                     /codon_start=1
                     /transl_table=11
                     /translation="LARFVTDPNRLNFTVEQEGKEYNLRLLQRAQAIFSTLLNLLASN
                     YVSAVQGPNYTIALKAVAVELARIELALEDVDRDRDFSATRSDFLYSIIGYLLLLNGR
                     LPPLEFSDTEFRSFLLNLIRIYFQGSIPQSMADVVALFIQGDITVTEDFLLVRKGASG
                     FDISDEFTFQIDVVAPPGGGFPPDVFANDSSTRLILDITRPAHTLFKIRYIFQDQYIP
                     NAPFNRILDAMRWTLGAYYYEDFRSYWAGIRNRDRLGRKANQAVVGEDHSGDF*"
                     /db_xref="A0A0F9EY06_9ZZZZ"
     gene            complement(274000..274245)
                     /locus_tag="SR-VP_0-2_scaffold_141_2071242_prodigal-single
                     _437"
     CDS             complement(274000..274245)
                     /product="hypothetical protein"
                     /codon_start=1
                     /transl_table=11
                     /translation="MKYEVVLEDKIELSATHTYIFDPPRPSSGPLTRERFQQMYWSMT
                     EEDRRAFIATLAASMVQPVRCGGWDYSGRPGKGPLLG*"
     gene            complement(274242..277658)
                     /locus_tag="SR-VP_0-2_scaffold_141_2071242_prodigal-single
                     _438"
     CDS             complement(274242..277658)
                     /product="id=3646180 bin=GWB1_Spirochaetes_59_5 species
                     =unknown genus=unknown taxon_order=unknown
                     taxon_class=unknown phylum=unknown
                     tax=GWB1_Spirochaetes_59_5 organism_group=Spirochaetes"
                     /codon_start=1
                     /transl_table=11
                     /translation="MASAPQIALRDGSGFTTSLTFTTNEEAITITGVVAVNTAVIQVS
                     INGGPFVSDPSLVSFVLQTFTIPNPAAFPTGLLLELGVNTIQIRTVDIVGAVSPSSTV
                     TVTRVPVVTTVPAQIPTGIRLRRHRNSVDLLAAVPTDTSNFTGFNFYASTAAGGSTGY
                     FKINATPVSASTEFEQDTLGTIPDAVSWVNTFFKNVRIRISEEDEFGNELAVRLDTIH
                     DVSTLTGSLQFSDTLSNYTLNNFVVFNHNRSGGTNIINSDQFASVSLTDPLFYVVTGV
                     YFDAIQNIEVETPFSQEVLGKPLIIDTSIKDLPPRTQPQIVADYVLAVQRVNSQISLI
                     PGSVSRDVDIDPFASEAERIWFLLDFVHRSQSFLTLLPIDNVSGNGVSDSVAGSAYKQ
                     ALKAALGLTSDTTVQALIDQQFDKLAGNVQKTRLPGRPSVGQVVLFTPTKPTQDITVP
                     AGSFVSSDADPTTGVPSQRFRIGGSFVLPAANADAFFNFNTKRYEITADVVAEVAGSA
                     ANLPAGAIKNISGVSGLQVTNTSATVFGNDRESNADLSDRAILAFSSVDTGTEGGYAS
                     TAAEQIGIIKAKIVKSGDPLMMRDYDPVRHKHIGGKVDIYVQGLRERQVSETFAFTFD
                     TALDIQCQIIDLTNLVFRVLDSRVTPSTPIIEILNNPPQNLGVRNATVGLDYDLTGVM
                     ILDYQTFQINTSIPQPVTAIDDVILADYRFRVVNQFHFTLQPVRRVISVVGEVAGPLD
                     PTNNFQLFKTDDPLITGESTIANDFLSIIQFGGKPSGDTITINNELHVLIGFVEEPLD
                     SVGINTATIKVFNAARTIQYSPPGSAAPDFDIIPGTATTPVRIVRTAASLIKTGQQVS
                     VDYIHDENFVVTYVINDLLQQLQQVVNVKRHVTADVLVKQAIQNFINIETTVQLKTGA
                     TKDNVDPEIRSNVSLVLNQKIIGQGVAQSNVDASINDTSGVEFNVLPMALMAYADGSQ
                     KLREKVLSTFVHLSTLDIGGNRVFILTNPLENPTTDGGGLTTEHKGVFQDDVALTMAP
                     SLLQVGIGPNQAWIIGAEGAIINGYSDDATLIGEGVPVDQLEATRLKLTADHILISLT
                     GAGIPEDDPSNHAYAVSYIIRGATGSNDIVAADVEFIDLGDFTITYRSAT*"
                     /db_xref="GWB1_scaffold_3493_7"
                     /db_xref="89410632"
     gene            complement(277662..278801)
                     /locus_tag="SR-VP_0-2_scaffold_141_2071242_prodigal-single
                     _439"
     CDS             complement(277662..278801)
                     /product="id=3646181 bin=GWB1_Spirochaetes_59_5 species
                     =unknown genus=unknown taxon_order=unknown
                     taxon_class=unknown phylum=unknown
                     tax=GWB1_Spirochaetes_59_5 organism_group=Spirochaetes"
                     /codon_start=1
                     /transl_table=11
                     /translation="MSFDRQIDQVCPHTIAEEALFPGFDRQTVRPLRPVSSIASMKVL
                     LNHDLVVPSFGVAIPGQAVGTKAGPFNITQGVNDTLVFQINGGPFQTAVIPAAAKIPT
                     DRIVLLLNQQVSGISFSNFNNRIAFRTNDEGRDASVFFSPASTITTTLGIVTPREFRG
                     QQVVPGWTMITDPNSIPERPFRLLMFDAPLRSDTDVVELSYATVQQECRRCGGSGVEN
                     DWRYSTDGDVVAVVDEALLIQEIQKLMFTVLGTNPFHVWYGTGILDAIGKKLTAGGFV
                     QNLIVSDIYQAFERWQSIKKQQEEKAGQFVSDREFPFRLLSVNLTQSQQDPTVIFVDI
                     TIQNRSTDPIQLTRGLKIPQPTDLLGSSAAQGTIRQSLSNFVLTG*"
                     /db_xref="GWB1_scaffold_3493_8"
                     /db_xref="86108773"
     gene            complement(278798..279541)
                     /locus_tag="SR-VP_0-2_scaffold_141_2071242_prodigal-single
                     _440"
     CDS             complement(278798..279541)
                     /product="hypothetical protein"
                     /codon_start=1
                     /transl_table=11
                     /translation="LSFEFLGTFTKSQFDRFSAFVRAQTQTIDQRVQHLQAELNRVGS
                     LVFTYDSGGVPTGFSFDEDTYIGNLFSVYEALGGDAFYDLQVRSASQPIYKLTGDETH
                     MPQQMSNGEVIGTPGLSDAASAELLRQARDWTWDNLYTRREALERKIRRALDYSDQLQ
                     SEINNLLTIRSDVTIENSLEFLLTGVQQLISDRQYMAAQDDSSKADPHGKLAYAPFAS
                     YMPGPDRSQVTDFERTFDGQVVPTGSSSG*"
     gene            complement(279547..280200)
                     /locus_tag="SR-VP_0-2_scaffold_141_2071242_prodigal-single
                     _441"
     CDS             complement(279547..280200)
                     /product="Putative endonuclease (Modular protein) n=1 Tax
                     =Modestobacter marinus (strain BC501) RepID=I4EXB8_MODMB"
                     /codon_start=1
                     /transl_table=11
                     /translation="MAPKKVTPELEDALIAAYVGGASLESVGEQQGCSPEGVRNVLVR
                     RGIPRRPRGVPANPVLPTKICSSCTLPFPRTEFYGEGKRSSECRGCLSKKSEDRYASD
                     PSFRQRKIEASASWQDANREKARESQRRWARRVNGWLPEAFEQAWVKQGGRCAICKVP
                     LLRTGTASSSVHADHDHRTGRPRSLLCSKCNRGLGCFRDSFELLREAVGYLQAHQGG*"
                     /db_xref="UniRef100_I4EXB8"
                     /db_xref="A0A0F9SQU9_9ZZZZ"
                     /db_xref="dji:CH75_04775"
                     /db_xref="I4EXB8_MODMB"
     gene            complement(280237..282408)
                     /locus_tag="SR-VP_0-2_scaffold_141_2071242_prodigal-single
                     _442"
     CDS             complement(280237..282408)
                     /product="hypothetical protein"
                     /codon_start=1
                     /transl_table=11
                     /translation="MAASASWSSFSLQVPGKDLLEPVRNVLETLLLFLEVLKTILDTI
                     KTLLLDFGNPVRALVEALIALINTLFESLKRTGIYGWFDAPEPGYDPTFRRFSGGYPG
                     FVSRFKGSLVDTKDPGRPQPIAGATKSGFILLVVDAESIQGLVRLVTLLFRFFGKEFL
                     NPQYGAPANVKVLPLGAKGDPILSIVRVFNEKPKSLVIEWSLPSTVHIGDPGFSDMFT
                     SLSTEFLPPKFLIEKSSKNPNVELDASSLSDASAVGTVTTQITTNFELRGQPGVPIKR
                     KVRLTDEYQDPFVKFEKYIPIDTANNSTTFFLGQLGTFRYIDNDVEIGKTYWYRVRAY
                     SGTLAINGDGSISFQPPETNVIDRVPLVRWPSTDPGDPVVMGRSSVISRQHIFEIPDK
                     FDVLENLKRLFELAFSLNFHVPLSPEAKFNSQGLPATPDTFNSMIGEGSLTNLSGTLI
                     TFTAVPILGSAATATSVTGAFSPDPVTGKLPLMPWQTFKVIFNASRLSSIVGGAFLET
                     GNANAFQALMQGALPKGIVPGLPADTTLEKLCFDLTTTSEDSTVMRAVATRYGDNFKD
                     PTLRLNVLQAIEFCKTFTLGGAPPDWIQISLLRDIVPWSGQLLYELLAKIQALLDAYN
                     GVLDEIKAFIDMIERKINTLEQFIEYLLSILDFIESLQVGFFLLNVAEADGGLPDWFQ
                     ALDNAGGTKPPSGPEGYTAGAAFAYIAADISAFVTAFELIF*"
     gene            complement(282914..283090)
                     /locus_tag="SR-VP_0-2_scaffold_141_2071242_prodigal-single
                     _443"
     CDS             complement(282914..283090)
                     /product="hypothetical protein"
                     /codon_start=1
                     /transl_table=11
                     /translation="MSEEKKPEDEPKKGPTWEQRTDFRINKQMREVVGMTISATQAQI
                     TLLRRKLEKLQYGS*"
     gene            complement(283093..289368)
                     /locus_tag="SR-VP_0-2_scaffold_141_2071242_prodigal-single
                     _444"
     CDS             complement(283093..289368)
                     /product="Uncharacterized protein {ECO:0000313|EMBL
                     :KKL65583.1}; Flags: Fragment;;  TaxID=412755
                     species="unclassified sequences; metagenomes; ecological
                     metagenomes.;" source="marine sediment metagenome.;""
                     /codon_start=1
                     /transl_table=11
                     /translation="MSFSIRGYVLEPPRVGQSNSPFTITPNNFVSDSVAFGIAYPSDE
                     SNPRDDYLVLVTSEGDPPNNNGLLVNAKFGWTKNEVVQRFDYDAKGGRFRPLPGGPLA
                     FAVDATTNKPGVLQVVGTGVPPATNVQLKVFPPLQVLAAAPFRVSVGVIGSGITMTVV
                     LVATDAAFTPGGPLALGTVELSHSTGNLNWNTTDLTTFAGQEVRFQQQQFFAFTKSTG
                     RVGAMGDPVILLNPIPGSGQFPLIRIGFQQYLQTVEVPNESFFTPPPVGTVQWAADTG
                     RLHFNLVDVSANLGRGCYFDGVLFVRDVQLPRQNLGVVNTPSSIVGLPPPGGDLIFAL
                     PSATPYYQFPQVSLVTSFDPIGQKGIVQVNSTTGAVQFSTADKSEFGTQPVEIVFGDL
                     PIEHGVSMRFFRCPVDLDAQTSGIKDVTALYAVQNAIWAKPIIGSPQVFLPSTPVDDV
                     TLQVSVEQGTGTFTGTLNRLDVPAPTPGIGFVLDFDQGILQYAQRKNLQVTPLLTPSG
                     GLVLPDPLLVGANRTIELEVAPGTGIYTTLVEGVDILTDTVSGAVSFISTQGVVITTG
                     GFGSTNGTTAFTDLTVDFTTLPVLSGDYLEIVAGAPKGIYKIISVTATVLTLDTTAVA
                     GTNLSYEILRGKEVLADRFFQPVQLVDPNTKVERIRALGNIQNATTLVASGTATFPDG
                     TTLNDPGTDFIVAGVQPGDTVILTSGPDANSARHVLAVAQHTLTVARTFTSFASGTYQ
                     VVRRLSIPAADSSTSRFRFGQTTFSTVVTTVATDSAFTAPGLLPAGTVQVSAETGNLN
                     FSQTNVTAGGLVYWVHLLLVNVDYTLQAGLGVVQFSDRLLSLEEVLVTYVPAPPVTSP
                     PTPAGPAVQERGTFIVRKELTQSHPAPTSTLTFNPTGKTVALNPPQKVYRGGRPQTLT
                     VQCNVDPVASTITFLPDSQVTNALPHGATVGPTENVYIDYFIYQAMGGEKNLTVLQPP
                     MQTAVINITQGTNNFVVLSNQTTVFPAGYLLRIEGSEVFLIGSSVYNAGLNQTTVTLA
                     GTQTFPDNFTSPKLFVSSGPIRTTSTLFFPSYFLTEIQPFDPIPRGINVFNVSGDRTS
                     SYKTGTIVYFTDGLSSFTDFFQVSSSKFDAGTGKTTVTLLANALRQYVRGQQILNFSV
                     RPIFEASTTSFQTAQLPILSQPFSLFRKVEGQVGVLQTSPADYTVTDSGAVTVADPLL
                     PLEEISVFYTGHKIVAAGVNVRSSYTCVIVPSDQNGLLGQVLQANYSIFSPDNFYYRV
                     ETLTNFKGEIAQELQAAATAGAPTSGPMTSNASTPTLSEQGRKSVFFDEGHLANEDIV
                     ARASLLFYNEAIDFLEDALQDMDGRVVGNHDGRFLFDGTTGAQHPPGPVANQIDDVIK
                     VSNAPYSVTFPPFAVISIGTFQKYYLPGPLSRFYPTLKNFFGVSAAGANTGDEVLDTG
                     SKNVTAISTLFTRLAWAVVTVPAAASATTLFVDDADGSATLARPPFENGMKCVIQKQD
                     GTFINTEGSPVTVTVVSATQLTISGLAGAVPAGATIYRSPSDSSAQTGVNILTYYQQG
                     RDYAFKGDSGQVTYIKPFPPLDGSVPAIDPGLRCHPIPAGQAISGALTTTTTTTDPFE
                     FPALTGGTTDDDGDMSFPVLTPSFACEFRTVGEAPSTTNIGFLADESTLIPAIQAATT
                     APFVASGSLDVTKTIITKAGGGPFPSPLPKVNDLARILTGLNGATEFRRITAVNSPAG
                     TITVDSPFTFQDSGFQYTITVSSTTVAGTATFPTSTTLQDLAATFLTSVKVGWTVVVQ
                     TGPNAELRRQVASITSNTVLVFTPALPSLVGGTYRVDNPLDTYGGITGDLLDQLVTAV
                     AGEVGIYLTNAGSPLSEQSAINTYFSTVFDPIITSALGQTTATVATLTDATATFFTSQ
                     VNAADYVYIQSGADAGIYQVTNVISQTQLQVDTPFPATLTNVSYQVVSVFGASKQSLL
                     DLFAILQAIQLYTSAAQAFETLLTTPVTVLKASIVDPNAFARGYLTTDFTARLLVLAA
                     RILSLGDLGNGPIGKIQNVLASTDRLYDKRFTWIDARINLQTGILVGETRAIQARIQA
                     QADVLKQLTKLLAVEGS*"
                     /db_xref="A0A0F9DUR6_9ZZZZ"
                     /db_xref="GWB1_scaffold_10209_4"
     gene            complement(289371..290060)
                     /locus_tag="SR-VP_0-2_scaffold_141_2071242_prodigal-single
                     _445"
     CDS             complement(289371..290060)
                     /product="Uncharacterized protein {ECO:0000313|EMBL
                     :KKL22649.1}; Flags: Fragment;;  TaxID=412755
                     species="unclassified sequences; metagenomes; ecological
                     metagenomes.;" source="marine sediment metagenome.;""
                     /codon_start=1
                     /transl_table=11
                     /translation="MKNCFKCGFPKPLKLFTRNKQSPDGRGSWCYECNRDYQNNYNKL
                     SDVRTVRRAWLEQNREAINSKERERCRDRREFIDSLKQDKPCLDCGGLLPPFCMDFDH
                     VRGEKRLPLSQMVTYSPEVIVAEIEKCDLVCACCHRIRTEQRRLPSGNIYRQRLMAKL
                     NALKSNPCEDCGRLFQPAAMEFDHVRGTKLACVSSLWSWDRMLDEVKKCELVCACCHR
                     KRTGARKAEAA*"
                     /db_xref="A0A0F9BL96_9ZZZZ"
     gene            complement(290057..290626)
                     /locus_tag="SR-VP_0-2_scaffold_141_2071242_prodigal-single
                     _446"
     CDS             complement(290057..290626)
                     /product="hypothetical protein"
                     /codon_start=1
                     /transl_table=11
                     /translation="MPLTPVGLSAVLIPNLVGAGMLGTGLPQYALGVSNGVVFYNVQL
                     KVVTVDAGTLGVGAGVLPLLIPQPLLLSALFAGFAAQALIGPMAPPLAIGLANGLSLG
                     FVQGLVTTVHPGVGVGAGVARFVGPSAVPSMIAGFASAGMTGPGATKKASAIGIALDI
                     VFQAFTLPIPIVGPPSILPGGGAGFGTVV*"
     gene            complement(290626..292785)
                     /locus_tag="SR-VP_0-2_scaffold_141_2071242_prodigal-single
                     _447"
     CDS             complement(290626..292785)
                     /product="Putative uncharacterized protein n=1 Tax=Volvox
                     carteri RepID=D8UA98_VOLCA"
                     /codon_start=1
                     /transl_table=11
                     /translation="MRDQPRNPSGHVPGREFADTGDPYGLKVALITRVDEVTMKADLK
                     ILTGGGDRFEVDLTQGMYGPRTFWGGIPEVNSLAIVGYRRRHKNLHEAMILGYIPQGN
                     RMGLRFDPFAPDNPANVDPADLSTFQKIFGPNYRVKRLKMRPGDVGGMSSRGAEFALT
                     QDVRMINRAGDLFELRDTDRTWVGQSVHRVENECGVMRISGPIRRGGFFTYPDILEAD
                     GVTLKNSGAERYFGRTVYQNAGPGPSGGTSKYADKNGKLLDAFNNTTEFPPVMYSNGR
                     RAYYSATQPAVNFEDPVNGAGALPFVEYRTEVSHTSDMTQEVREEIDGFQMTRARPYI
                     EHVLGTVVGNDSSSLMGQRQYGRVLKPAIFDEFNAPVQGRFRMEEAARSPTDDTEVTQ
                     LAAAYYFAVHPPTTMGDDLFAMSVSKQGKFYANIPGSRFERYPSGTKNVSAEINMGGA
                     LKMRLGAATPDNIALHLTLEGGAIFDFKSSAAGAGILFRTHSSYNIQCQGVPDNEDLA
                     YSEDIQGQKQSFTTSDSIQNVGGAKVTTVNGRYQTNADRYNLNAHSGYSGNFGEMNLL
                     VSGKTQYNYALAVLENIIAGGRISTIVAGGNVLNVLAGAAVTNVPGGAITDTAGAAWA
                     ATAGASASINAGASASITAGASFSAQAGASASITAGLNFTATAAVAASLVAPQVMLGI
                     PAVLGVSRGAPMMPPGSPSLDWITGLPLQGCAVVRSM*"
                     /db_xref="UniRef100_D8UA98"
                     /db_xref="D8UA98_VOLCA"
                     /db_xref="oac:Oscil6304_1081"
     gene            complement(292787..296353)
                     /locus_tag="SR-VP_0-2_scaffold_141_2071242_prodigal-single
                     _448"
     CDS             complement(292787..296353)
                     /product="id=3842754 bin=GWB1_Spirochaetes_59_5 species
                     =unknown genus=unknown taxon_order=unknown
                     taxon_class=unknown phylum=unknown
                     tax=GWB1_Spirochaetes_59_5 organism_group=Spirochaetes"
                     /codon_start=1
                     /transl_table=11
                     /translation="MPRSPYQGTFKPNIRPTVVTAPDALVYINGEMTVIGCPQCERTF
                     DINKYVTSIQTDGNVENAPGSATIALSVPRHTIDDFYFDGNPVITPMMEVEIYAKGFY
                     LLEGVPQYYPIFWGVVTEVNDSYSGGEHSVSIHCADILKWWELCKMNITPSFTVPSGQ
                     MGRSIFGNVLFGTNPYDVIWSLALQSYGDVMIGTGSLISQYREANQKQTFDSALSDLM
                     LYWEQRFSRIRSNLLLYGVNGVAVRGDSLSALYSRNKSTSGQPFASQAVKNANGGKDG
                     GQMVFDPTDANVTAFRTQFSNAGQVDFWQSEYQTKLEIANAAKAAIGFEFFMDVTGDI
                     VFKPPFYNLDVLSNKPTSWIQDIDIIDWDFSESEAEVVTQIVMQGSFGGNIDYSMPAE
                     ATPFTSVTDYHLLRKYGWRSQNYNSEFLRDPQLMFYHGLDLLDRINSKRSRGTVTIPF
                     RPELRMGFPIYIAPKDQVWYVAGISHNISFGSRATTTLTLTAKRSKWIAPRGMATLNL
                     TSFKGAQVPQNQTENLSFQYTSRQLSQGGHFQLQLNDAAKMPPDPSAVQTSVDNPYDP
                     LILRHPKTGRIVGYPNAVMIYTRPFSPADKDFKQVAGQKTAVNANITKSNQATFQATA
                     TETANFIDSRFKATDFDRLKEKHSTNRYQYGLNSAGVYVYAHDNTGTGVIGEILTLPT
                     ANVAVTPAPTASNKVLEGKTCMIRPVSDERGFEVIGHFRYGRRVALRDGRLVMTDSTN
                     AKANVDVQLALAGGLFETLNAQSQGLNAITSAYANPADAITKMQPEDTQTAAILNPDT
                     KQPKFSDAGDNFVKAAALNTPEQQGSIASVEASQLSRALTLAEMSIKVQTTKDTDCPC
                     VLGRADLAFINVGYQVKTLNQATSDKTSLFKQAPGGTFGPAQGFMNTLDPSMSTQQQA
                     AATGISPADASGPVTVGEQARAQRIENQIGQQIDQTQAFIDSLTQQLGATTNKKQQAS
                     IQKQISGAQARIVTLQANKAKAAAVQTDIAMSGGEVLGPSSTEMLNRVEQYMVALYKA
                     LDVDHQHYEKDLRGDLLPGTQQEINNPDFEPPQASELAPPFSPSNRFALGDPKALAGA
                     VNSNVANLTQSWNTFGEKLKASAQRSLLSQQIAKDNVDLQRLNGQKSQLEQRLADNQA
                     IVLQPGAPPVKQQIDALNQRILSLEQDIHQNQAELSRLSTAP*"
                     /db_xref="GWB1_scaffold_5691_6"
                     /db_xref="86113511"
     gene            complement(296356..298212)
                     /locus_tag="SR-VP_0-2_scaffold_141_2071242_prodigal-single
                     _449"
     CDS             complement(296356..298212)
                     /product="Peptidase M15B and M15C DD-carboxypeptidase VanY
                     /endolysin n=1 Tax=Geobacillus thermoglucosidasius (strain
                     C56-YS93) RepID=F8D2P4_GEOTC"
                     /codon_start=1
                     /transl_table=11
                     /translation="MAQQNTDQLVYQQIEDTADFFEPAVYELLTFYSALSNEPEELDG
                     QFIPLSAVPYRSPQETRIFAIGILPPSSNVTGRLLDRSQSLSKVNPSGGYGGTTLSAS
                     QLTNQTEEIPANILSDPRGNFTVVRGNNIVSQQPSGGTLRRSEALINGLDPAIQPLAR
                     QLIRNAAQQGINIVVVEGSRTNERQDKIFAQGRDGDKGLVVTAAKGGDSFHNYGLAFD
                     IAMVGAKGQAVWPPPPRSAVDLWQQLGNTGKDSGMEWGGDFTQVQQDFGHFEYHPGLT
                     LQDVKNGARPPVPNDTSVVLEQDAQSANGWVTTGSNNASQAASNISQAANRDINRTDL
                     GFKFLQAQQAQIKATLEAIDRMRRTPPLRMLVNPSSFKIAPEKVIAENWGRNGPIIEH
                     WGENQDKIDASGKIAGFYTMDTNGAFIPQTQTTGAVTLGSPGNGPGLGRTARQFSQSY
                     QNFMSLWLLYKNNGGVWLSDYINTDSSKRTNLSVVGSVYIYYDNTLYFGSFDNFSITE
                     AETAPFTLDYTFSFTVRATFLLDRVADQALTYGAPQAVNGLPPKNVVPNNPNSSPMAP
                     TNPAVSPVPSEAETQNGIVTLLATSAQQKISAGQQPNEVELNALHERLGNFF*"
                     /db_xref="UniRef100_F8D2P4"
                     /db_xref="gmc:GY4MC1_3878"
                     /db_xref="A0A0F6BSU5_GEOS0"
                     /db_xref="F8D2P4_GEOTC"
     gene            complement(298216..299121)
                     /locus_tag="SR-VP_0-2_scaffold_141_2071242_prodigal-single
                     _450"
     CDS             complement(298216..299121)
                     /product="id=3842752 bin=GWB1_Spirochaetes_59_5 species
                     =unknown genus=unknown taxon_order=unknown
                     taxon_class=unknown phylum=unknown
                     tax=GWB1_Spirochaetes_59_5 organism_group=Spirochaetes"
                     /codon_start=1
                     /transl_table=11
                     /translation="MPRISSANPDFPQDEVPSQKPNYIHGLDKRQTFIPMAFQITSPF
                     NSRVVLLPHALVMHVNPQNYSENHTKKVERIQTRGGFVEQHWGDELTEITGDGSTGAF
                     MNINTGLTSVLRQRTIAWDRYRDLHDLYHNNGSLYDPFGNIVLQGNVMLMYDRGTYLG
                     YFQTFEVEEADDQPFSFRISWSFKVQEEIMKIPNLIQDPAQRGKINFGRAPNFQGQKT
                     LQGVPTTNTAATVESIQSATFDQRLSAVTTQASSNPDAQTASATTINQALKARQQGNY
                     TDAFTLLNNASKIISTTAPPPNRTK*"
                     /db_xref="GWB1_scaffold_5691_4"
                     /db_xref="A0A0F9QR42_9ZZZZ"
     gene            complement(299121..302516)
                     /locus_tag="SR-VP_0-2_scaffold_141_2071242_prodigal-single
                     _451"
     CDS             complement(299121..302516)
                     /product="Putative dihydrolipoyllysine-residue
                     succinyltransferase n=1 Tax=Streptomyces scabies (strain
                     87.22) RepID=C9YTR6_STRSW"
                     /codon_start=1
                     /transl_table=11
                     /translation="MPDPITKQIVEVEARAKSDQLVKDTVKTQKLYSKSFGLMTKAVN
                     LLGRKAKDMVKGSVRENKAWTKETNKGLASQKKMLELSLRHAEEFLDLNRQLRDATGE
                     QRNEVEKLIASREKEYGVGIRGAKEYVKQLQYAKVAVDELHKEEAEKRQKRFEDIATY
                     KGSDAGKDIGEGFVDVLSSLKGGDLMGMGKGLASAFGASMKGAAGRITRKGVEAGAAG
                     KDVGLLMKGLQPIVNMIAKIGPLLSIAGASIAGLIKLFLDADSMVKDFQKDLLSSAST
                     AETLYRNSLSVNTAMSDMQDTLKGIRKAAYSLESIQFGISPQDAAAVVNTLTAEGVAI
                     DRIRTEAKAANQDVQSFTQNLLEVSVAYSRNFGVSLSEITQLQSEMMTELGANFKDVQ
                     LSFHMMEKNAVESGIATNKFFSMIRGVSADLSLYNTRLEDAVHLLGQLGKVMSPRNAE
                     KFLHTSMSVIKNMGRTQRLQTALLAGGGGGKGVGKAKAVVDRDVDRSAKALSDKIAGA
                     LGGSAGDYEDAVKKGGKGFMDLLAKLPKQMQGEIREAQIELQLKTKLGAGGTYGVGIA
                     SGEVSAAGQLQIIADALKNFNGGKSIADGIASIGEQAMAENLGISIEDLKANAKLEIA
                     MKDQRDSLMEELQAGGDRQAKALEKLRKANIKIGKSDKETAKNIDQAGYDQIMDTMDE
                     SAVDAAKGSKEEINWGKRQAELTVSLSQKLEQLVGFIMNQFYDAVIGIWDTISDLLGD
                     DRKKQGRKVEEKLARAGNDELMKTFRDVGGDIDKFRGSVIMHTDAGKQLGEALMKAPK
                     ENAKYIDAGIKDLAKNRWVGGDEKLAAVFKDAGINDDDKLTKFTKAMAVQGKSTVDAA
                     SDAGLTQEELGRLLAKAQWQIPADAFADATTQFAKSIGPGGQQPAQTATAPAAAAPPP
                     APAAPPQPAPVAAAPPPPPPPPAPVQPPGPKQAPVSSDTVEATADAQMKHQADVADDQ
                     ARKMKTPSWGVVLNGPFLANKFGSQMEESVYKGTSQALLEYFLYSSLKQQDVAMAIGR
                     GADPKQFSKQFANAMVQTGGVPQAAIDKVAPMAANARGGTVMQPAPGEVMASVKPGEN
                     IVPAGKGGGGGTVVELRLKGDLARWVDARVVDGVAKFETNKRK*"
                     /db_xref="UniRef100_C9YTR6"
                     /db_xref="scb:SCAB_67051"
                     /db_xref="C9YTR6_STRSW"
     gene            complement(302516..303790)
                     /locus_tag="SR-VP_0-2_scaffold_141_2071242_prodigal-single
                     _452"
     CDS             complement(302516..303790)
                     /product="hypothetical protein"
                     /codon_start=1
                     /transl_table=11
                     /translation="MHAAASSYDEEQEQLRRQLEGDTGDIRIEIPKEPEVNPEVYRDV
                     EPLLFRGFLTLPAEIGGVSFVFKSLNQHEFELLRFMGGVNAEGNVTPKFWNTFLAYGV
                     FLVDGQNVLSDRDHAIPKIATMFSDLPPTARQRVIRHLSEINRRASNAILLTEPYYME
                     STSRFRWAQLRGLDLTSPSVTGIRGSEAIGLNWAQLLWRALNYFDDRTETMEREWENA
                     KFIGSCFAGKGLSKIYHQDNERRKKDKEERIARKDKTLRQVLLGEKFDDKIATLNGAT
                     LVTARSVEDLATQLEKDLKGEKDWHDKVIEEHENRIRTNLQSRRDQLQQRIQESASEF
                     GGKSVVGGDESSSLEGLSPGEVQERIERRKQLEAQAVARQMVYPELDPKASEFLERHN
                     MAPTNVPLTTRDPSGAVPIQPPREAGRPFRRT*"
     gene            complement(303794..304924)
                     /locus_tag="SR-VP_0-2_scaffold_141_2071242_prodigal-single
                     _453"
                     /gene="infB"
     CDS             complement(303794..304924)
                     /gene="infB"
                     /product="infB; translation initiation factor IF-2"
                     /codon_start=1
                     /transl_table=11
                     /translation="MGSSISAKKLGEALSRATKVGIVEERFSIGDCEMVLRNLRPDEY
                     QAVIDDCKDLEEVTYMYGYQSGHVARALVEMNGVDLRDVKYVEVEEEDPKTPGSVRAI
                     KIELYKYVLDHVMNTWSKEAVFTSYRKFADVIQKAEEKAKEGIVFITPDETPEEKFRR
                     LLGDLREVESDVPENILDKVLEEAGYMRRSTAEEVKATMERADQLARERLEAEKAAQQ
                     GAAQESPAAPAAPPAAPSGTGVPRIIRTPTADDVMRNRQPLNRQPVEVPAPPPMAGEP
                     GSFDAPQQQPFQQPHVPITHSKRAAEVAALEAEVGIAMVGNEAVPVTKGPGGIPVASL
                     GQNDAPELARGGAEKQDVRQFHQIVERPPTAGLNPRFRPPPR*"
                     /db_xref="pzu:PHZ_c3439"
     gene            complement(305090..305806)
                     /locus_tag="SR-VP_0-2_scaffold_141_2071242_prodigal-single
                     _454"
     CDS             complement(305090..305806)
                     /product="Uncharacterized protein {ECO:0000313|EMBL
                     :KKK50105.1}; Flags: Fragment;;  TaxID=412755
                     species="unclassified sequences; metagenomes; ecological
                     metagenomes.;" source="marine sediment metagenome.;""
                     /codon_start=1
                     /transl_table=11
                     /translation="MPSNVSTANYIYRMGTAPNTRAAVSQKNKIYGYAVGAPAFQQIG
                     ALSEFTFDESRTIDPVRGVGFGDQIAELVPSVTEPMTLTLNRTLIYTANLFQTVGYKG
                     GIDGLVRSLRHHRWPFDIKQELVISEIATLQDPSGVSVQATVTTGPTSADNPIVTPRA
                     LLTFFEGCWFNSWSASFTSDAAMVAENTSVTVTDIIDGVSQYGEFIDTGLAPTSAVGA
                     AGKGFSLRFAANSNAILPVG*"
                     /db_xref="A0A0F8WP80_9ZZZZ"
     gene            complement(305834..306736)
                     /locus_tag="SR-VP_0-2_scaffold_141_2071242_prodigal-single
                     _455"
     CDS             complement(305834..306736)
                     /product="hypothetical protein"
                     /codon_start=1
                     /transl_table=11
                     /translation="MARKSIVTVGTDGLSDWVQTSEGVKYMLGPVSVLKFVVELSEGS
                     RTARQVLDKFLATGKAVLAVDEDLMWGLLTPHRARYSAEAASPLIPPLDRNSSKRQGL
                     KMADADQFIKDAISNQVARIEAQISVLQQHAKEASPGSISSDSMKADVERLRDLVAWL
                     RRGSPYGDQSKNSTYYGLPEQVPGGKAASDTTKTGGELPPWLKKDDDKKDDEEKKKEA
                     NVKLAREALRTISAADERIDQVVLAGKKFDVARAKADLHKIATRVSVIMKSADVGKPF
                     AAADLTELSKRASYLHGLFASAKV*"
     gene            complement(306771..307607)
                     /locus_tag="SR-VP_0-2_scaffold_141_2071242_prodigal-single
                     _456"
     CDS             complement(306771..307607)
                     /product="hypothetical protein"
                     /codon_start=1
                     /transl_table=11
                     /translation="VPVIIDPRLPIIVPDAVSFETGASRAQASDPSLYVYEHHGDEFG
                     WSDPGALVCFVEDWLLGRPMPPLFASRTVQIDTLVAIALFERRPELLSVPGVYAFAMQ
                     ADFVHRRGAAALAHIDDTLGLFFMALEGNFAGALSKSELESRVILSTAWIVEYLTDGQ
                     LPYFGERPPVRVVQRGTDGFVVAETTGDLRLGWVDLFRQGFTRGILVGPEENARRRVL
                     VAKKGPYVPLRLDIAAQHLNAMETAQGELAGWGNHGLWLSGPEDGTLILVSHLIEVLI
                     RV*"
     gene            complement(307625..308191)
                     /locus_tag="SR-VP_0-2_scaffold_141_2071242_prodigal-single
                     _457"
     CDS             complement(307625..308191)
                     /product="hypothetical protein"
                     /codon_start=1
                     /transl_table=11
                     /translation="MPTSFPALEDLPITELEADSPLGIGKLGLFDYLVSVPNNGITFV
                     AALGGILQSWGPVWPQAAIDSANRRAASTLAHMGLISGDTFTFFRTSLKLTQAQVATQ
                     MNVPLLTEQAWEANTIPVPRIIWGILAEMVCQADQRYLPPELSVNPDFRPRLIRIFPN
                     GVGTATAHIPVPPCDLEPGPLQCPTIIG*"
     gene            complement(308199..312491)
                     /locus_tag="SR-VP_0-2_scaffold_141_2071242_prodigal-single
                     _458"
     CDS             complement(308199..312491)
                     /product="id=3081505 bin=GWB1_Spirochaetes_59_5 species
                     =unknown genus=unknown taxon_order=unknown
                     taxon_class=unknown phylum=unknown
                     tax=GWB1_Spirochaetes_59_5 organism_group=Spirochaetes"
                     /codon_start=1
                     /transl_table=11
                     /translation="MALGPFISYVPPGVYTRTLTEANASNNTSGLRIPVIIGVGQEEL
                     EVDDQELVRGSSSTVDQGIVNEDTSLSWVVDATNPNNLILGAQDGTLLTFRVKNFPIV
                     DGQGFGRVTNDTRSVTVTVNGTPVALGSVQGSRGLVTLQVPTQPTDAVRVSYFFHRGD
                     TSFTDDVSSQVTVANAALVSPGFAPFNIVTGTNDQFILTVNSLQASLILPPGALSAAA
                     VASAISAALIPNLLATVFTDNDGLDHVQLTTTQGITIGSGTANGPLGWQSGTQTTRNT
                     QFRVFNRPVVDGSGGGITTTDPTKVVALVNNIQTVVQSVDGKNGVITLPFAPAPGSTV
                     TLQYFANTWQDTFDYLPNSLVTTVLRCGISPGRNDFVQGPDFIISNPSTDVSIINWGT
                     GVVTTATNTSPGATPFDGTTGSGGQISTTLVDDKIFLAACTPVTDTTTIPATVSSTKF
                     VLPEIPTTGNGRDTPLGLSLFNAVANGRQDLVTNRPDLITVYAGRTLRDALNKAAIPV
                     TAVDGPNRVITLKTAIPPDWTVFATFWYSNIVDDTYILTCTVPGPVGSGQYTVFSSIR
                     NENLFETRFGTKSGLAQQVQWPRGVETIPDAFHTGAGTPVAEIVTVTFSQSAASNAAF
                     TNRLAEPYSFFTPFSATWATILNGATVTTNLTAAAKGFLVSGHVAVIQTGPDAGKITI
                     PVSPNNAFNITIDDQDVAIVVTSGNRTPAQIVTDLNTAIDLVPAFAGTAPNNLASFVQ
                     IGPATGDVIFIIQSYSTPGALPGGFDALSYVRVRQGTVETVLGFKTFQRADGTPGAIN
                     KPATLLSGMVGPFNITAGLNDTFIIRVNGTDYTITLPAGPAVTAAAVVAAIALVPGLA
                     TVPSVGTLANLNKVRLTSPTNDANSSILILGGSANTPLGFVQNQFASQQLVNAQEVVD
                     ALDATVGFLAAGVAYVDQINGKNYITIESLTVGAATSSVGFANSANSAFNPTTGIGLT
                     PGTDGDNGEDPHDQYTVTSTAANGSSGIGIPGQTYTDAQTGLRFTVLPASTGSYTPAG
                     FFTMLVSPTFHVDPSTPRLSIPGLETIISNTVNVGVNDTATIQTFDPGGLEPAVGDFY
                     FISYRFMKQDFSTRIFQQLKTIEANFGKTSPENRVTLAAYLAITNGAVLVGIKQVLKV
                     PNTNQASDQSFIDAINSLATPLPGNVKPDILVPLATSTAVYSFLTQHCEVEANPRNQS
                     ERLGFIGFASGTSPLSAQSVSRALNSSRIIAFYPDSSVITLTDELGNSFDSLVDGTFF
                     AAAVSGAVVQPAVDVATPYTRRRIQGFTSIPRVLDPVEANQTATAGITLLEDLDPLIR
                     IRQGLTTNMASILTRTPTVVQIADFVQQQSRQILDSFVGTKFVSSRPNEVVVTMTGLF
                     KSLVQAEIIAAFTGFTAAVDAADPTILRFSGFYAPIFPLLYLVLTFNLRAQI*"
                     /db_xref="GWB1_scaffold_16387_1"
                     /db_xref="86111313"
     gene            complement(312635..313078)
                     /locus_tag="SR-VP_0-2_scaffold_141_2071242_prodigal-single
                     _459"
     CDS             complement(312635..313078)
                     /product="hypothetical protein"
                     /codon_start=1
                     /transl_table=11
                     /translation="VPKYVFECQTCNLRFERILKMGDHTLHPCPECKEDAPGIITNIA
                     GFAFAPGGAATANSGVHDQDYPTADKAVGRSAEVRWEMMNRRNTVKEEARKQGQTHAL
                     IRHTGPGYIDYEPMSDVGLNAHRKLAKTAIATVRANNEAAKARAR*"
     gene            complement(313100..314293)
                     /locus_tag="SR-VP_0-2_scaffold_141_2071242_prodigal-single
                     _460"
     CDS             complement(313100..314293)
                     /product="id=3081512 bin=GWB1_Spirochaetes_59_5 species
                     =unknown genus=unknown taxon_order=unknown
                     taxon_class=unknown phylum=unknown
                     tax=GWB1_Spirochaetes_59_5 organism_group=Spirochaetes"
                     /codon_start=1
                     /transl_table=11
                     /translation="MYYYLTQSLKRRLILELKDSFGQHPIYDKIVPYIQNKYSFAERP
                     QFGIVVKGSSANKVALSADNFMGTVESYVMLAYVGQPAYPLEWVREDLACVRENNDRM
                     PTAPGIYYIEILSVPDTAQAVGTFAVDPLLSAIDEPVLQFVTGIEREAQLQQVPVKGT
                     LRLWQNRNFELKEGVDYTVDYTPGSGGAIRFLTRFTPNSIVTADYFYPAPSIGPVTFQ
                     WNTADFTTLHGVVLAFGKRAKVGDKVAVRVYSKRVEAARAFGGRFDATFEFDVISQDP
                     IQMEEIADLTIMYLWAQKRPFLSTEGIEITDVSMGGETEEVYDETADLYYYNATMSIQ
                     IQADWELHVPLPLTVSRVSATTAATDQDPEHGQSTIVGTTQNKLFYATAPIITGRNNA
                     FERIT*"
                     /db_xref="GWB1_scaffold_16387_5"
     gene            complement(314298..315320)
                     /locus_tag="SR-VP_0-2_scaffold_141_2071242_prodigal-single
                     _461"
     CDS             complement(314298..315320)
                     /product="Putative uncharacterized protein id=2929227 bin
                     =GWC2_OP3-like_45_7 species=Archaeoglobus veneficus
                     genus=Archaeoglobus taxon_order=Archaeoglobales
                     taxon_class=Archaeoglobi phylum=Euryarchaeota
                     tax=GWC2_OP3-like_45_7 organism_group=OP3 (Omnitrophica)"
                     /codon_start=1
                     /transl_table=11
                     /translation="MSGSNQSTFKPAVGLDIGTMNIVSARMDNHSKVTTTRIRDAFID
                     LDPDSKKTLRLSKVDYIEKGEQILVIGDSALNMANLFKREVRRPLSRGVISAGELDAQ
                     QILSLLVEQVLGKPVVEGEHCFYSVPAAPIDDPEQDIVYHTEVFRRIIAEHGYTPHPM
                     NEAMAIIYSQCADETFSGLSVSFGSGMCNVALAYQTVCGMEFSIARGGDWIDVHSAKA
                     TNSTASRMCSLKEKGVDLAKPATRDDEAIALYIRHLIKYCLESIALQFRKVQSTLNLP
                     EPIPFVVSGGTSKATGFMTVFNQELEAVKKKGFPIQISEVRAAKDPMTAVAEGLLVLA
                     TEEHAG*"
                     /db_xref="gwc2_scaffold_12353_2"
                     /db_xref="hme:HFX_2114"
                     /db_xref="85803340"
     gene            complement(315348..316094)
                     /locus_tag="SR-VP_0-2_scaffold_141_2071242_prodigal-single
                     _462"
     CDS             complement(315348..316094)
                     /product="Marine sediment metagenome DNA, contig:
                     S01H1_L03983 {ECO:0000313|EMBL:GAF78981.1}; Flags:
                     Fragment;;  TaxID=412755 species="unclassified sequences;
                     metagenomes; ecological metagenomes.;" source="marine
                     sediment metagenome.;""
                     /codon_start=1
                     /transl_table=11
                     /translation="MPPEQAPPPPPETPTAAKDPYSGLHAEAIYAMWHDPIAYDHMKM
                     GPPYLPEMKVRFASADQEAIRKLVKAQENAAPLTQIFSHLLGEYQNLPMAELAVLLSC
                     LRAASLVHQTHHWQTRGNTFYGDHLLYMRLYDDSQGLIDGLAERAVGSGGHLLVHPAI
                     QAGQLNALVKFFIGDLQTNASVDEYVRVSLATEVQVLAVLALVYELLEGKQELSHGTD
                     NLLQGIADKHEEFVYLLRQRSSVKLSYVRR*"
                     /db_xref="X0SV38_9ZZZZ"
     gene            complement(316121..316705)
                     /locus_tag="SR-VP_0-2_scaffold_141_2071242_prodigal-single
                     _463"
     CDS             complement(316121..316705)
                     /product="hypothetical protein"
                     /codon_start=1
                     /transl_table=11
                     /translation="MKGDITVFGTVAGTHVIEDICMDVPHGQTVVIPAEKAARSKDLW
                     RGISSKCLFQLHTGAGPATATPTPPRTVPDDVLQQRLQHYEQRCRQLEEENAQLKERL
                     AEATGYNQKLDAVLAAIQGIPSSTVVVQQVASGTATPSPRTDLADGSAPTFIPSEIKP
                     KEATARIEVKQETAESDVAGAAGRLRKLRQNAGS*"
     gene            complement(316702..317226)
                     /locus_tag="SR-VP_0-2_scaffold_141_2071242_prodigal-single
                     _464"
     CDS             complement(316702..317226)
                     /product="hypothetical protein"
                     /codon_start=1
                     /transl_table=11
                     /translation="MADYVAGRVYLRPLLPSQTVLAFDPDGVLRRTKRVLLKRIRGKL
                     LQETFSDAAKKAIARSVRVETKPNSLIITASHPAFGPLVMGQKKQQMTWLTKARVPIP
                     IITETGKLIFRNATARSMADGRWVHPGRKPSTFVEKAKTETREFIKSRLAKEYAQHVA
                     MAYRQAARAPRGSL*"
     gene            complement(317226..318584)
                     /locus_tag="SR-VP_0-2_scaffold_141_2071242_prodigal-single
                     _465"
     CDS             complement(317226..318584)
                     /product="id=3081517 bin=GWB1_Spirochaetes_59_5 species
                     =unknown genus=unknown taxon_order=unknown
                     taxon_class=unknown phylum=unknown
                     tax=GWB1_Spirochaetes_59_5 organism_group=Spirochaetes"
                     /codon_start=1
                     /transl_table=11
                     /translation="VPYATNRDRNVTELEISRAPWPAPPLNVFMTSGFEPGVIDLSWK
                     DPSELAINSRFRICGVNVYRSFDNEFGPFERITDLVVGSLFWRDRTDNLLVPDENVTN
                     QFVLFGDCSGSGTDAPRYVFRVQNWPIVKEASQQVHADSPEDVQVFINGQRARVLRVF
                     GFSGEIEIDPFAYANVATQNWDPSIIPQPGDTVTCTYRYTRKLLKTDLIQRTFYRVTT
                     VAIPINKDLSVCQPQDLVETPIQMATAANTYEIEKLDYIWKEAVHRNRFILEQGGERV
                     RVFLRKNVGLPCPCTPDDYHKQPLNDCLTCFGTGIVGGYEGPYEMIIAPDDAERKISQ
                     SVMGRTVAHTYEVFTGPVPILSQRDFILKLNGDRYSVGGVRFPNGRGMVLQQHFTIGH
                     IDEKDIRYKVPVTNPVKYVAVQFAPSGPEQEAVAVPTDKTNIPEERQLQGRTPVWENI
                     EY*"
                     /db_xref="GWB1_scaffold_16387_9"
                     /db_xref="86111319"
     gene            318897..319205
                     /locus_tag="SR-VP_0-2_scaffold_141_2071242_prodigal-single
                     _466"
     CDS             318897..319205
                     /product="hypothetical protein"
                     /codon_start=1
                     /transl_table=11
                     /translation="MCYTKALRNGTLLLQRLTGMVSFPFAHPSRIATSADIVPPVSPR
                     KLYIRTPALPARSLLRLRNVLGRCFDEIECWLRHAFPSRQPIKENARQPPFAAACGGC
                     *"
     gene            complement(319169..319498)
                     /locus_tag="SR-VP_0-2_scaffold_141_2071242_prodigal-single
                     _467"
     CDS             complement(319169..319498)
                     /product="hypothetical protein"
                     /codon_start=1
                     /transl_table=11
                     /translation="MSTESNQKVRLTVNDPVDKDTLGRFAELERVYDNACRELMELER
                     HKVTLIATTSRVDAERTRMFEKVLIDRGLAPNTKIEIEGETGKLIIHQPPQAAPQQPP
                     QAAANGG*"
     gene            complement(319548..319898)
                     /locus_tag="SR-VP_0-2_scaffold_141_2071242_prodigal-single
                     _468"
     CDS             complement(319548..319898)
                     /product="hypothetical protein"
                     /codon_start=1
                     /transl_table=11
                     /translation="LDTDSTHPVHPCLCGFDCESYKQMKKHRRQCVQWQNRPNAVQIM
                     IERRRKTRKGRPSEPASVEVCSICHHRSDHHDAGCPNSQAEAVRRDSLKKHGIDPFLF
                     EIFLRVLAKRYDGK*"
     gene            complement(319961..320710)
                     /locus_tag="SR-VP_0-2_scaffold_141_2071242_prodigal-single
                     _469"
     CDS             complement(319961..320710)
                     /product="hypothetical protein"
                     /codon_start=1
                     /transl_table=11
                     /translation="MTYTPRNPLKRIYKVDFTAQTTQSFKPDGNYTIDGKTWTTENST
                     NASVLGITNGTGLVMTINSGGQIYGDNTRSSALIRAALSQWVSPFRQQQIKGVRVMFR
                     VTLTSATLNFQFWKGGFEYGSNPTLIHAVAGTGFSSAVSGVGIQSQVTSGTTSARDGT
                     IAVGSNDVFAVTLIFPFGVDFEQNVFSGGNFPSSLTAKTSWGGGSPDTTLNSNFEVDL
                     WRIVMSGQPTGAASPFTITITHMQIDELLFN*"
     gene            complement(320718..321467)
                     /locus_tag="SR-VP_0-2_scaffold_141_2071242_prodigal-single
                     _470"
     CDS             complement(320718..321467)
                     /product="hypothetical protein"
                     /codon_start=1
                     /transl_table=11
                     /translation="MTYTPRSPSKRFYKIDFTAQTTQNLKPDGTFTIDGKSWTSENTT
                     SATTFSLTNGTGLQIVSTGGTNTKYQDNTRTAPLIRSAVTGSGSQFITPYQLSKIRGF
                     RVMFRVSTNAAQNTQAIMVGMEYTFGAALLHAVNSITFSTSQKIIGQVAASTTSTFDS
                     GLAVGSNDVLAVTLSNPFQPDFDYGVFSGGNFPSSLTTQSTWAGVSPDTTLNGNFEVD
                     WRIVIAAPTNGAAGNFTSTITHMQIDQLLYN*"
     gene            complement(321464..322033)
                     /locus_tag="SR-VP_0-2_scaffold_141_2071242_prodigal-single
                     _471"
     CDS             complement(321464..322033)
                     /product="Uncharacterized protein n=1 Tax=Synechococcus
                     phage S-CBM2 RepID=I3UL98_9CAUD"
                     /codon_start=1
                     /transl_table=11
                     /translation="MATEQFANSASSTLNGAIISSDTSLVVTAATSFPSIPQFRILID
                     SEIILVTAVAGTTFTISRAQEGTTAAGHSNGATITHILTAGALSQYRDDVQLAKVLSG
                     VTSNTTIVQTNEIVSIGTLSGAITITLPASPATGEKHQIKDTNGSAGVFNITISGNGK
                     NIDGSSTFVMDVNYMNVTLGYDGTTWMIL*"
                     /db_xref="UniRef100_I3UL98"
                     /db_xref="A0A0F9DHT0_9ZZZZ"
                     /db_xref="atf:Ach5_14010"
                     /db_xref="I3UL98_9CAUD"
     gene            complement(322033..322929)
                     /locus_tag="SR-VP_0-2_scaffold_141_2071242_prodigal-single
                     _472"
     CDS             complement(322033..322929)
                     /product="id=3954252 bin=GWB1_Spirochaetes_59_5 species
                     =unknown genus=unknown taxon_order=unknown
                     taxon_class=unknown phylum=unknown
                     tax=GWB1_Spirochaetes_59_5 organism_group=Spirochaetes"
                     /codon_start=1
                     /transl_table=11
                     /translation="VSVSFFRGQQLGRDDLSLFLVDANSVPTNAAEISYALFDFTTGA
                     EVLVGPAQRQPVNAGVGAYYASVIIPLDANLGTYRVRWTFKEYVGGPIQQVVQEFAVI
                     DKVTPGVVSPIATPIVADLILRLRILLRDNNPDRNYHFRPPAHEETVQQFNRVFGYIW
                     EDSEMAEYLDFSLNEIIAAPPRTPFASIDQMIQSRREWSSLLLTGAMARALFALQINW
                     IADEFGYSIGGVSLDLSKSEKYASAQQSANDLFDKQLEKAKATINIIGGLQQPKYGTG
                     IRSAFGPFVGRGVLSPRKFMGF*"
                     /db_xref="GWB1_scaffold_7306_7"
                     /db_xref="86113129"
     gene            complement(322926..323546)
                     /locus_tag="SR-VP_0-2_scaffold_141_2071242_prodigal-single
                     _473"
     CDS             complement(322926..323546)
                     /product="hypothetical protein"
                     /codon_start=1
                     /transl_table=11
                     /translation="MDPTLAAFETAILVDRVVNRHLARVAMEFSTPEARKKYLEEHPG
                     ADASKHTVKKEEKGGGKGKGRNVAPAAQAATKAKARSEGVNKAHEDMKSLLGKVENAD
                     SGARKKFDKAYDKIAEGGEAAAKDAKKLIEQYHSDEDDSHVGAAAKLLQHAVQDWETN
                     TMAHAKHRDAMTGKKKLQQAEQSWAYARKIDEYIGMLDKALKGGSE*"
     gene            complement(323559..324437)
                     /locus_tag="SR-VP_0-2_scaffold_141_2071242_prodigal-single
                     _474"
     CDS             complement(323559..324437)
                     /product="hypothetical protein"
                     /codon_start=1
                     /transl_table=11
                     /translation="MALIDVSGEADGTGDALASVGISSPLGGSSSGSGGAGSGPITPF
                     LIFGGTLSGSGVASAGFTQTLLFSAEPVGLGDLSDTLLALVSGTASGTSTATATMQHI
                     VGLRGVASGVGTFNLSIPEEIFGFGILTAFMEVLHVPRPLCPPRCTCSAHGPVNTDPI
                     SGATFGPGGIKRFRWLQTFQRGDLAICIRDVRGVPFGPYFIGYTMFTVSSTGVMHQVG
                     PTDHKPVMATLGTYYATGTAGENGQPGNWAIRWRFQRSFGGPVMEQIQQFQVLDAVLA
                     QEPLDQTVRVRKFGWN*"
     gene            complement(324448..324831)
                     /locus_tag="SR-VP_0-2_scaffold_141_2071242_prodigal-single
                     _475"
     CDS             complement(324448..324831)
                     /product="Uncharacterized protein n=1 Tax=Paenibacillus sp
                     . P22 RepID=T2LRW3_9BACL"
                     /codon_start=1
                     /transl_table=11
                     /translation="MPKSTYLDNNYLNNSLRGIPFTPPATIYLALYTVAPGVGGGGTE
                     VSLGGYGRQTVTFTVPASGQCTNTADVTFPIATAGWGTIVAFALLDASSGGNLLYFGN
                     LSTPRNVLTNDQVRFPSGQVIVTEA*"
                     /db_xref="UniRef100_T2LRW3"
                     /db_xref="W8YX75_9BACL"
                     /db_xref="dru:Desru_1096"
                     /db_xref="T2LRW3_9BACL"
     gene            complement(324838..325236)
                     /locus_tag="SR-VP_0-2_scaffold_141_2071242_prodigal-single
                     _476"
     CDS             complement(324838..325236)
                     /product="hypothetical protein"
                     /codon_start=1
                     /transl_table=11
                     /translation="MATTRGRIVQANQTVIDQVDFFLPDGFTRVTGLTVGQLVSHIFL
                     NNVLQPWPLISGLGVTDAQVNAGSIYFNEIPGSPGYYSVRFRPTAVGFWRNLLDYSAG
                     QQIAAQDFDVVLSMPGPEGLTASFIGAQKC*"
     gene            complement(325240..325410)
                     /locus_tag="SR-VP_0-2_scaffold_141_2071242_prodigal-single
                     _477"
     CDS             complement(325240..325410)
                     /product="hypothetical protein"
                     /codon_start=1
                     /transl_table=11
                     /translation="MALIEIEAKLIGTSEAQAQSGVRMDLQANLVGRSGSMGTRPPVQ
                     PPPTDQKSEGRG*"
     gene            complement(325419..326000)
                     /locus_tag="SR-VP_0-2_scaffold_141_2071242_prodigal-single
                     _478"
     CDS             complement(325419..326000)
                     /product="Cell wall surface anchor family protein n=2 Tax
                     =Streptococcus agalactiae RepID=Q3K052_STRA1"
                     /codon_start=1
                     /transl_table=11
                     /translation="MPVVDVSADIVADSDASTGTSLTALYAAGTSMAADSSTANGLTA
                     LYATSSSMTADSSSSENGTMLYGVSAPMTADSSSSDTAKASYAASAPITANSSVGANA
                     GDVETLVLAAVSNSLFGATLSSGEHPAATMLGSSIFFIDPAKVTVVHFVKQTSVPKSA
                     QASKIPKLRITPPAPPAASLSISTGPRRPQRRE*"
                     /db_xref="UniRef100_Q3K052"
                     /db_xref="E3C8W0_9LACO"
                     /db_xref="spv:SPH_1885"
                     /db_xref="Q3K052_STRA1"
     gene            complement(326021..326422)
                     /locus_tag="SR-VP_0-2_scaffold_141_2071242_prodigal-single
                     _479"
     CDS             complement(326021..326422)
                     /product="hypothetical protein n=1 Tax=Aureimonas
                     ureilytica RepID=UPI0003734CED"
                     /codon_start=1
                     /transl_table=11
                     /translation="MAAKAQTLSNQLLDAVLRNVAYVSPATVYAALYTVAPTPTTSGT
                     EVVTSGGTLYARQAVTFGAAAAGVSQNSAPVTFPVAGAPWGTILAAAITDNATAGAGN
                     VLYFGNLAVSKVVGTGDQVSFATSALSVTEQ*"
                     /db_xref="UniRef100_UPI0003734CED"
                     /db_xref="psab:PSAB_20430"
                     /db_xref="A0A0F9G8E6_9ZZZZ"
                     /db_xref="UPI0003734CED"
     gene            complement(326466..327056)
                     /locus_tag="SR-VP_0-2_scaffold_141_2071242_prodigal-single
                     _480"
     CDS             complement(326466..327056)
                     /product="Gp93 n=1 Tax=Mycobacterium phage Wildcat RepID
                     =Q19XW7_9CAUD"
                     /codon_start=1
                     /transl_table=11
                     /translation="MKTCSKCEIPKEETEDNFYRVKRTGKFRACCKACHNRDNIDRAA
                     ANPKRHNARSKAWREANPEKWAATTKRWREANPERIRINSRRSRFKVDFEALWEAQKG
                     LCACCGDPMLPSGRQKESVCVDHDWACCPSERSCGKCVRGLIHWSCNLVLGYSKDDLR
                     VLRGAVAYLERWQTRPFDSSYQPPFPELPTRLETGS*"
                     /db_xref="UniRef100_Q19XW7"
                     /db_xref="A0A068F2K5_9CAUD"
                     /db_xref="Q19XW7_9CAUD"
     gene            complement(327100..327378)
                     /locus_tag="SR-VP_0-2_scaffold_141_2071242_prodigal-single
                     _481"
     CDS             complement(327100..327378)
                     /product="hypothetical protein"
                     /codon_start=1
                     /transl_table=11
                     /translation="MRNQMSNPRVSKDLPKSGEFKTPDLYFAAYLQTANVEMKRTDRE
                     NGRVYFVFDATLSNIDELKTGWFNNTAKVPAQPYAHNIKSLKSVCHMG*"
     gene            complement(327472..328848)
                     /locus_tag="SR-VP_0-2_scaffold_141_2071242_prodigal-single
                     _482"
     CDS             complement(327472..328848)
                     /product="hypothetical protein"
                     /codon_start=1
                     /transl_table=11
                     /translation="MRVGIIRGDLPGPLFLADLEPTSQTNFPTEPAGQTRYVSRPNVA
                     LVTAAMTAAAGAGLESTGDITFPLTINAGNQTLKAKISAAAGFTTILIPAAVYANTAA
                     LVAAANPVLALSGMALEIDPLHPLRVVLYSLTFGPGSYIQNDTIVGGSTFNTPAVLPN
                     GASFTEPTAAALITALLPVGGPLDVSAATIRTNLGPALTDAQVKTIADSIAPQFVETT
                     PDVVSYQIGDIHGYLLPNYTPDPNRLPALALGPAITVVQDDGVSLFTAALPQITGAVH
                     NTPNPGDLTITGVGMANVEAFNATTVHVTNPTTGQFVRVQQKVIQATLSGGTQGVVTA
                     TSIVIPASLLGGATGFGSVVGNTVELQYRTLANTNYGTAANITAVADGISTLTGLTNM
                     NAAMVGNKITLSNCATPGNNGTFFITAFISAASVQIANANLYPLAPDANNGSIRWSVP
                     PPVAFVTT*"
     gene            complement(328874..329227)
                     /locus_tag="SR-VP_0-2_scaffold_141_2071242_prodigal-single
                     _483"
     CDS             complement(328874..329227)
                     /product="hypothetical protein"
                     /codon_start=1
                     /transl_table=11
                     /translation="VQYRLLPEIVEQEGTHFQSFSELWRPTELLFIQQIRELLHDMQS
                     RYDRLVAATGELETLTYAAKYIKVIQGMRLLLREANFQWKADQLRFLRAASQFYSGYG
                     TVLRFLRFEQARGTF*"
     gene            complement(329232..329840)
                     /locus_tag="SR-VP_0-2_scaffold_141_2071242_prodigal-single
                     _484"
     CDS             complement(329232..329840)
                     /product="hypothetical protein"
                     /codon_start=1
                     /transl_table=11
                     /translation="MLRLIHNQTTAGAILVDDIDDGLPNKEVHRLGSTADPKAYERDG
                     YANKAKQPCYVPFSRSGFPTLPGYIDLNQTNKVTFSSGKGKIFKLNKAGYITVVSFTA
                     AQVVAPAITAATTVGPDFVITGTTLASVAPDTTTVTLAQGTGATAPAPAVWTQAAILA
                     AAGSISGLSIHIPTAAFTTAPVLNNTVSVQANEKTSNTFIST*"
     gene            complement(329948..330928)
                     /locus_tag="SR-VP_0-2_scaffold_141_2071242_prodigal-single
                     _485"
     CDS             complement(329948..330928)
                     /product="hypothetical protein"
                     /codon_start=1
                     /transl_table=11
                     /translation="MSCKHGGEHPDPQERVLVKMTVSAVAVPVPPNSNLDRSMFVWCG
                     SAGSAGDPLATDVKMQALLNWCANHGVNLLFLDMWGYLGGGNWSTAHVSSMQKFIHFA
                     HASGIRVYALAGNTDWGHNQQWVMANIIRPLASYNMLSEAVTTNGGSAFDGLIFDVEY
                     WSAGVGNYTAVEPTGLCDLMLATKRILALPVGCFATQWLADGTSGALSFSYNSGPTQL
                     EGLNLMDCADFVAVACYSNNSTTQVGMFQNWFDYASATGEADNLGLFCGSETGTGLGG
                     QSYWTGAPGALATMETAHTAISAAFTAAPNTNASFRGQCIDPYSSYDQMT*"
     gene            complement(330918..331721)
                     /locus_tag="SR-VP_0-2_scaffold_141_2071242_prodigal-single
                     _486"
     CDS             complement(330918..331721)
                     /product="hypothetical protein"
                     /codon_start=1
                     /transl_table=11
                     /translation="MAITDRPVLSVIPYDENSVGFLIDQSGVQAGSDVDHAILKGRIS
                     GAVAGTVSGYIATAATTIVAVRGTIYTEQTTNFTATLVSSSASDAAASTGTRTVKVTY
                     YDQTMAGPFTETLTMNGTSNVTSVGTNYCFIEKIESVTVGSNGTNVGTISLKNGGTTV
                     ATIAISDGITFFAHHYVQPSKLCLIRRLYLGANGATGSCFLRSALPLTANSFEEQIMP
                     QFRVVTAQPQQVYDMTSFAVAGPARVTLYSKPDASTASTTFGGFSYYEL*"
     gene            complement(331725..332975)
                     /locus_tag="SR-VP_0-2_scaffold_141_2071242_prodigal-single
                     _487"
     CDS             complement(331725..332975)
                     /product="Uncharacterized protein {ECO:0000313|EMBL
                     :KKL24079.1}; Flags: Fragment;;  TaxID=412755
                     species="unclassified sequences; metagenomes; ecological
                     metagenomes.;" source="marine sediment metagenome.;""
                     /codon_start=1
                     /transl_table=11
                     /translation="MPTPTAYTYSIQNDFPNHAVASDRLTLEIQQSSIITALDHIDTS
                     GDAVNIWFKDVLSGGDQTTLTAVVHAHSGLPLSGTSVTGSFTANAQTITLVPGGNANV
                     GVQVSGTWVATIVFEATIDGTNWFSIEVFPVGDIAAVASVTTNGQWRFPSSGFNQVRA
                     KTTSYTSGTASLTFLATNAASIIRTVDGVTSFISGYGATSNTTRVSILATPYTEQLTN
                     AQRSISSSNANDTSAGTGARVVQVTYYDQTMAGPFTENVTLNGTSAVNTVGTNICFIE
                     SMRVITVGTLGNNQGTITLFIATAGAGGTIGTIAVNDNQTNWCHHYVATGKTLFLDQI
                     MCANQGISNGNVTVLKTSPTIANTPDLVITPQIRVAAGNMTNDPIFEAPVRVVGPARI
                     ILQVKQDASSGTSNWFAGFGYQEV*"
                     /db_xref="A0A0F9BQ94_9ZZZZ"
     gene            complement(332975..333400)
                     /locus_tag="SR-VP_0-2_scaffold_141_2071242_prodigal-single
                     _488"
     CDS             complement(332975..333400)
                     /product="hypothetical protein"
                     /codon_start=1
                     /transl_table=11
                     /translation="MPLQDSMPHLYERPQIVQTAFTEITVDTTTTSTSFTDLLTLTIV
                     TDNNPVISYFSVSADCTGTQDIDFQLVIDGVAQRGCALRVIAASFGTSAELVDKSAAL
                     SIGSHTIKIQWSVSGNTGQIRPATNIDEHASLLVEEVTR*"
     gene            complement(333400..333813)
                     /locus_tag="SR-VP_0-2_scaffold_141_2071242_prodigal-single
                     _489"
     CDS             complement(333400..333813)
                     /product="hypothetical protein"
                     /codon_start=1
                     /transl_table=11
                     /translation="VPLVDPVKLVQTAFTELTSNTTTTSGTFVNLLTLTITTGANAVI
                     VHFSVSVNNSDIFFQQQQQFQLLVDGVATRGCGVRTVNSNHALAGGLVYKTSVLSAGS
                     HTFTIQWLTSGSTAQIRPASTSTEHASLILKEVTV*"
     gene            complement(333827..334237)
                     /locus_tag="SR-VP_0-2_scaffold_141_2071242_prodigal-single
                     _490"
     CDS             complement(333827..334237)
                     /product="hypothetical protein"
                     /codon_start=1
                     /transl_table=11
                     /translation="MPLFSPPQLIQTAFSEISANTTTTSGSFVDLLTVTLTTGPTRVE
                     IYFTTSASNNAFGGASLQFQITIDGVAQRGCKLRGIALSTASCAAIFFRSAQLSIGSH
                     TIKVQWLTDVGTAQIRPVTTIQEHGSLLVNEITV*"
     gene            complement(334261..334911)
                     /locus_tag="SR-VP_0-2_scaffold_141_2071242_prodigal-single
                     _491"
     CDS             complement(334261..334911)
                     /product="hypothetical protein"
                     /codon_start=1
                     /transl_table=11
                     /translation="MPDIEILGRVGQQILADGTVTNIRQGKTGELSIGQVHGAYYEQS
                     ARGNAWTLATAAAGVTVAAANVFSASAGQPIVGIFNPINSGKNCTITRAAIMLASGTA
                     PAGGWVWGVIAPNAGVTAAGGNGAINNGSLITGGSIAKTFVNSALTGAGAGTLFRILG
                     GPTTGAAAANANLTTQEETAGDLICPPGGVVGIFAAAAGTSPIVMAYMTWEEIPIS*"
     gene            complement(334938..337853)
                     /locus_tag="SR-VP_0-2_scaffold_141_2071242_prodigal-single
                     _492"
     CDS             complement(334938..337853)
                     /product="Cell wall surface anchor family protein n=1 Tax
                     =Streptococcus sanguinis SK115 RepID=F0I8I2_STRSA"
                     /codon_start=1
                     /transl_table=11
                     /translation="MTDSPAVILYDSTGTEIAVANGVAIPVGTRSILVAGTDGTNART
                     VLVDSSGRPVVVGAGVAGTPAGGILSIQGVGGGTPVPVSGSFTTGDTTATGNLNALNA
                     AVSVAQAGEHSVGLQLAAGTLVGTIVPELSFDGGVTWVSTFFDDPTTGAKSASIVFAS
                     NNTATASSIIGAGGVSNVRVRVSAFTSGTAAITVKATQIDDPSTLFDGVAGGALPPTV
                     AQVGGSDGTNLRALRTASDGTLRVDPTGVTTQPVSGTVTVNGTVTSNQGTAAALASAW
                     PVKVTDGTNTMPTMDVASRAGFQKITDGTNTASVTAASALKVDGSAVTQPVSGTVTAN
                     QGTAAALASAWPVKVTDGTNTLPTMDVASRAGFQKITDGTNTAAVKAASTAPLATDPA
                     LVVAISPNSSLTATNPSVGSNNSAIPTSSTQVGGSDGTNLQAARVFDVDTSGGTQYVL
                     GVGLRKAASGGSVEAGTASDPLRVDPTGSTTQPVSGTVTANQGTAAALASAWPVKVTD
                     GTNTMPTMDVASRAGFQKITDGTNTAAVKAASTAAAAADPSLVVGLSPNSPLPAGTNT
                     IGRTQSFLTSPNAVLANLFAFVSPYGTLRTSTEPSALFTETFEGGVLDTTVKWNATAV
                     GGAASAVTNATLVLSIGTIGGDAAAISTQPTFAAQGIGFLVVGWIQQIEAAAVAGSHH
                     FFGLGVPPTVWAVTTPLQNAVGFEQDTTGNLNAVIYQSGSIIFSQALTRPNDGAFHRY
                     AVAVRSDLVVWYLDSIEVPVASANFLEPSITTLPFRVHVMNPVVAPGSSPVSVTAAIG
                     VGDSSNTNHTLSDGKYPWQKANIDATGALKVANQFTAQLTNGNNSQLVVDPEIPAALE
                     AIRQAIFFYGDLTVNSQHQEVRDVTVPRSQSKTVASSATSVLILEVNVGRTGATIFND
                     STQVLYLNLDDQQASTTVYTVRMLPNAYYELPFHYAGAISGIWAAANGNARITEFLF*"
                     /db_xref="UniRef100_F0I8I2"
                     /db_xref="A0A090CG02_PODAN"
                     /db_xref="sne:SPN23F_17820"
                     /db_xref="F0I8I2_STRSA"
     gene            complement(337850..338953)
                     /locus_tag="SR-VP_0-2_scaffold_141_2071242_prodigal-single
                     _493"
     CDS             complement(337850..338953)
                     /product="Tax=GWB1_Spirochaetes_59_5_curated"
                     /codon_start=1
                     /transl_table=11
                     /translation="MPLSKADLYDADVYDAPELNTDGSVVYLTITVVSTVAPNIVNVN
                     LASDGEGILTSRDHPVEAGNDFADVTGTTGGAGDGTFLVASVVSDTQFTVTGTVGNST
                     GGSVNFRYRPGAKNIGYDFTGRTHITHNNVQDALTDLDGAVTGGIDSNTHKTLRQLIH
                     LADGEGGPFEGFTTGAYRTETGTIFPTSVIWYEDNTLVKKIVEKTLTYTGAFPTTIQW
                     KVYNTDGSTVLAIATDTITYSGAFETSRTRAITDFSVGSSFLTEATHKTLRQLIHLAD
                     GAGGPFEGFTSGAYRETTPTANPFPTGIIWYDDVTKTKKIVEKTITYNPGRSINTLQW
                     KVYDTDGVTVLSTVTDTIAYSGIFETSRTRAIV*"
                     /db_xref="86111482"
     gene            complement(338955..339401)
                     /locus_tag="SR-VP_0-2_scaffold_141_2071242_prodigal-single
                     _494"
     CDS             complement(338955..339401)
                     /product="hypothetical protein"
                     /codon_start=1
                     /transl_table=11
                     /translation="MENVPQAKMDIPNYTNYQPEQEQLRLRKRLGDLMRMGAATPDTF
                     QQAVLQIWQEAERQRQMSMTQAEEHLRKYHSCNAQAHAFSMTSSIAFAVINGFVVMEE
                     RRVQEEQRQAQERAEKEREAAKLASDVPQAEGTLAPRKKRTPRTRS*"
     gene            complement(339653..341419)
                     /locus_tag="SR-VP_0-2_scaffold_141_2071242_prodigal-single
                     _495"
     CDS             complement(339653..341419)
                     /product="hypothetical protein"
                     /codon_start=1
                     /transl_table=11
                     /translation="MAQFSRYNALDQFLDIAGSATQLSTKTLSDETAGFGQAVAGQTG
                     ATASITAAGGGLITITGLTGMTANSVGRFLTVTGAATGANNGTFLITNFISATSVQYA
                     NASGVAPDGNNGAISWTERDPYTLLDDVNFERTDRTKIKGVNYDQPIPTYQRPTAVGT
                     NVDANLSNIAGKTLDAFARSVSRGQFNWAVETTLTDIYGAGSLKHADATNTTGVPVFD
                     AAPFTSDYNSCFVGVTNALTGDELEVLTGIHTGERIFGLTYGGASTSPNSVEIRWYSA
                     PNGADITTSSTAYTWEQGAATAKTGTTAVTIVAGANGASALTGLTAGGFVNGDVGTWL
                     TVSGASNGANNGTFVIISVQSATAVTVQNHAAVSEGPTAAVTWTQHLATVPTLVDLTY
                     GFNQRLDQLDQNAFRFPMVSGLVSDADLRQDIIDIQSTIGITDGSTNISTFITNTTAN
                     YVFFTLPGGAGDTVVAALNALNFQIGNRNYTGPYLTSGQTITASLQALSNAISNSSVT
                     RYIERLASAVNANTSHLLPGGATYVLDGTNNGLHLWVFWRGLLRDPGSVANGDDYQET
                     DTTHITPYAKINANDHINYFIH*"
     gene            complement(341436..341972)
                     /locus_tag="SR-VP_0-2_scaffold_141_2071242_prodigal-single
                     _496"
     CDS             complement(341436..341972)
                     /product="hypothetical protein"
                     /codon_start=1
                     /transl_table=11
                     /translation="MAGPTYERYRQIRRADNVDDQQGSPAILNAIPNSVTQEDYQVFY
                     LSRLRQVIFGNDPGPHHWYEDFLGEGILSLKDLSANLAPVVRKGFPFVGPRDGNNRVF
                     RTTPLKFVHDLAGSGQTIEVWHNGRRLIQTAASDPGQGDYTVSESGGVGTGFDTITLL
                     TFAPVGASMLVSDFLVDF*"
     gene            complement(342002..342325)
                     /locus_tag="SR-VP_0-2_scaffold_141_2071242_prodigal-single
                     _497"
     CDS             complement(342002..342325)
                     /product="hypothetical protein"
                     /codon_start=1
                     /transl_table=11
                     /translation="VYLINALSLQVAQQLFIAVNRYRAAQNLVGSKDGVNVVFHTPGL
                     ERFVHNLPFLDISVLYNGVRLALLDDYLVSESGGPGTGFDTVILLIPPLPSDHLFADY
                     ILASP*"
     gene            complement(342346..342996)
                     /locus_tag="SR-VP_0-2_scaffold_141_2071242_prodigal-single
                     _498"
     CDS             complement(342346..342996)
                     /product="hypothetical protein"
                     /codon_start=1
                     /transl_table=11
                     /translation="MNRLFKIARRRPHIVDFYTPFTYGVTGYRIKWAQNFDGVFATIL
                     TSSNIGFLDDNVNRNVVDTQPTTGTDVRIVFDPTTYSIDDTKAFWLQYVPVIGGIEQT
                     PGAPTLILPDSVLKGQGIVTIHGAAPSAATFAGSLQLDLPFLMQDFRIHSEDTTNYLF
                     VATDSSGAEQQLRPDTFPQYNTIHGAQGTIYVRGATSAGVGAAVNFSAVFTLAFPR*"
     gene            complement(342993..343457)
                     /locus_tag="SR-VP_0-2_scaffold_141_2071242_prodigal-single
                     _499"
     CDS             complement(342993..343457)
                     /product="hypothetical protein"
                     /codon_start=1
                     /transl_table=11
                     /translation="MPLYSMKCQVCEATCTTKLTFAEYDEVKAGTRTLTCGIPDCGGW
                     AAIEFNPGDVNFVLKDGEHGGWISKAGKENAYRKKHTRAVERRQRDHAPRTTLQPNFG
                     GKLTGSWKDARDAAYDSTLERVKQETDRQTAQQAAAEAAKTYDPLINREVAR*"
     gene            complement(343474..344334)
                     /locus_tag="SR-VP_0-2_scaffold_141_2071242_prodigal-single
                     _500"
     CDS             complement(343474..344334)
                     /product="id=3532111 bin=GWB1_Spirochaetes_59_5 species
                     =unknown genus=unknown taxon_order=unknown
                     taxon_class=unknown phylum=unknown
                     tax=GWB1_Spirochaetes_59_5 organism_group=Spirochaetes"
                     /codon_start=1
                     /transl_table=11
                     /translation="VNYGRRALAQPLVSRPAYGQGRASVPVAESGLPSGGPSNKGLPL
                     DDSIPGEKTNAKPEDDIRDFDRNTDTPIYRKDGPDDQLKDRDRIDVRDDNADKHDGIG
                     EMGKGTWDTTIKTKYPYRDGLPHQQYASTEFVVELWKLRQAHELRITPGRVFLAAKPE
                     EILAGLNPKFQERATSCSVQLKRADIGNLRWLFSVNCGNGPKVVKLKAFRAKNVVKLG
                     RMDVDLSCSCPAWQWLGPEHHAKREDYIDGKPRGTATVPVIRDPQGVNRVCKHVAAVL
                     SSVKSWEIPK*"
                     /db_xref="GWB1_scaffold_2934_15"
                     /db_xref="86110782"
     gene            complement(344356..345423)
                     /locus_tag="SR-VP_0-2_scaffold_141_2071242_prodigal-single
                     _501"
     CDS             complement(344356..345423)
                     /product="Uncharacterized protein {ECO:0000313|EMBL
                     :KKL79722.1};  TaxID=412755 species="unclassified
                     sequences; metagenomes; ecological metagenomes.;"
                     source="marine sediment metagenome.;""
                     /codon_start=1
                     /transl_table=11
                     /translation="MRRGTGSRSKTAAGISIFLLEELGDARLRHAQLKKYIDEAMTLI
                     EKSGKRDHFFEVAGNLIHGIPEILFKLGKALDAAALAAARLDYEETKNTLKPEKIEEL
                     ERALQDVRIRNVQRRSDDESGGQEQAQDPSSVKTAMEFKFRIPVGPTTVKEVAKRLQH
                     AGIDAHDGTEHVYGTIEGAGASQGHAQDDAAHKINQAAGSNIVRPHELRKGSGKENDM
                     NAKTASEQLLKIAQATEATGKVPMPQFLSLLASLERGKRTASVAPDKLAGYMRGLAEG
                     LAKEPNPSRHKLAAQLRRVLAEAMEPTSSQVAAAIYQQANSREDVMKGFKEANPDMSD
                     ADLEKAADMWEKHKDVVKDKN*"
                     /db_xref="A0A0F9HX89_9ZZZZ"
                     /db_xref="GWB1_scaffold_20885_1"
     gene            complement(345499..346656)
                     /locus_tag="SR-VP_0-2_scaffold_141_2071242_prodigal-single
                     _502"
     CDS             complement(345499..346656)
                     /product="hypothetical protein"
                     /codon_start=1
                     /transl_table=11
                     /translation="MPDVNQIRFKAGTMQHFITTKSFALGAIGQIPKGADIYFDGSKV
                     EFGGTEYSFPQFRAALRQGWAVLEGDYEEGNPEYDRKVSANIQVRHATNGGNPMQPQQ
                     RMSIATTESDERQVGTVGRHAQNTKDRNANYRRGDAPNTSSTNMGVEVEEQDGVPVRT
                     LKTAAGEKAKQARTTLTAGSVGETLRQANSSGVIDPGEGITQEEMLERMPDEDRAIYL
                     AQLEAKKSQYVDEPPMAGRKVVGRVISREPQQREGGAMTSRVSTAVGSVAVADMAGMA
                     PGVKPKESVLVEDGITFRNTNGPEKLAPQVHPREASRTVQGQDVRRQIAKLMCPDFPD
                     NYDFAVSPRKKIARLMADYEDRPDVIKAVYAAESDDFKAALVEEFPQAFGG*"
     gene            complement(347183..348250)
                     /locus_tag="SR-VP_0-2_scaffold_141_2071242_prodigal-single
                     _503"
     CDS             complement(347183..348250)
                     /product="hypothetical protein"
                     /codon_start=1
                     /transl_table=11
                     /translation="MDAIIARVLQRYSEVVPFRPRPPSGPTTEIGGKKYVLTDYSPFG
                     GNELSDGGEGHARLIEVPSSGSKFKYLWAYDTDRKLVAAWRVTDGNEKAYGSAQQEMH
                     HVVHLEKHGQLNRVTSGEFSHIEAEMRHREDENTKALKKWIEEEKTDYQATVDRLARE
                     FFEHHVRPKLDKAVHDVKAGVIPLGFKEHPHPHASPELQRISYVVGNILTKDFTPEKV
                     DAYLKTKGIDPDAPEHDMQASYWAVGDIRDATYDEYFPHRTASERVSYVKKEHGEYCV
                     HSETNPDWNGGCYDTKAEANERLRQVEYFKHRGASDLVSRVVFRYLTGVRVRYAADLS
                     LMRPTGAQASHLPADRSNGQP*"
     gene            complement(348276..348737)
                     /locus_tag="SR-VP_0-2_scaffold_141_2071242_prodigal-single
                     _504"
     CDS             complement(348276..348737)
                     /product="hypothetical protein"
                     /codon_start=1
                     /transl_table=11
                     /translation="MQKIEKLCDAILIHARSKSDTSAPKVTFSFNHNGTDIPDVFDSW
                     HLKVTLISVEMPIEEPHEGDPDVPKERVDATWEAKGESPEKAFIAVAMQVQYLFKTRG
                     QQIRGEQAALDLAVQTLKADTNLAAIWDTPEDEALRALGQMAAEAAGAPSQ*"
     gene            348785..349048
                     /locus_tag="SR-VP_0-2_scaffold_141_2071242_prodigal-single
                     _505"
     CDS             348785..349048
                     /product="hypothetical protein"
                     /codon_start=1
                     /transl_table=11
                     /translation="MVNLVRVVRRHVQAQEVGKFELPPDHLFAMEVPEGGSSCAKCKF
                     GSEDGKHCGNQYFQDWRKSLKAEDPSELPLPADRYCCDVFAAK*"
     gene            349083..349313
                     /locus_tag="SR-VP_0-2_scaffold_141_2071242_prodigal-single
                     _506"
     CDS             349083..349313
                     /product="hypothetical protein"
                     /codon_start=1
                     /transl_table=11
                     /translation="MFSERQVKEFTKSAIKSLGDGGWALCTPAIRRAVISEKAFAVVR
                     MQESVITTSAMDNLLQRMLQEAGLADADGNVL*"
     gene            349310..349561
                     /locus_tag="SR-VP_0-2_scaffold_141_2071242_prodigal-single
                     _507"
     CDS             349310..349561
                     /product="hypothetical protein"
                     /codon_start=1
                     /transl_table=11
                     /translation="VKRQVPGSIAVTGAKVGDTVQKILKADVWHGKHELSPMKGTITK
                     IAPASKKRMLGGVKAYIYVKWENGHEGRNEDRGLVKVSF*"
     gene            349591..350091
                     /locus_tag="SR-VP_0-2_scaffold_141_2071242_prodigal-single
                     _508"
     CDS             349591..350091
                     /product="hypothetical protein"
                     /codon_start=1
                     /transl_table=11
                     /translation="MAITSINKDGSTEVSFKGCVVAVYKKEERVMSDVYADVLYAKVY
                     KADADTFEDVYVRAYFECDPGTSTATVDATQAIQDLYAAHQAVKAAEHALNEAKRSRT
                     IALAALKAPAKGRTVKVVKGRKVPVGTVGECFWMGSNDFGARVGIKDASGNKHFTAAS
                     NVEAVI*"
     gene            350099..350341
                     /locus_tag="SR-VP_0-2_scaffold_141_2071242_prodigal-single
                     _509"
     CDS             350099..350341
                     /product="hypothetical protein"
                     /codon_start=1
                     /transl_table=11
                     /translation="MPLTEEAVVQYVSQTSQPTTRELATHFGVPLAKMRAFLLGMDQK
                     QYGQGTFTHGDMGTEHVGVQGRKRQAPSGSSRRARF*"
     gene            350374..350775
                     /locus_tag="SR-VP_0-2_scaffold_141_2071242_prodigal-single
                     _510"
     CDS             350374..350775
                     /product="hypothetical protein"
                     /codon_start=1
                     /transl_table=11
                     /translation="MKTLATQFWIMTPQWEGPFLAETCYAASEAEAVAKTREIFTEEV
                     VDLDQIRPATGVELPWNNPAFTLYVVGERIRATGPVEDLQHLYGDRPVRSATPAEREE
                     YCRQYRLEEDIRDDEEFDRGFNDAKAAREAV*"
     gene            350785..351078
                     /locus_tag="SR-VP_0-2_scaffold_141_2071242_prodigal-single
                     _511"
     CDS             350785..351078
                     /product="hypothetical protein"
                     /codon_start=1
                     /transl_table=11
                     /translation="VPKKPAEGFKPTRRTRIRIEFIHTSSKPLSGIPRKFMGLATMKG
                     AYTFVLAGLNAIKVSTGSISEAKWEIGLVPPRKPRKPKRTPRSLGGTKPPGPR*"
     gene            complement(350972..352168)
                     /locus_tag="SR-VP_0-2_scaffold_141_2071242_prodigal-single
                     _512"
     CDS             complement(350972..352168)
                     /product="hypothetical protein"
                     /codon_start=1
                     /transl_table=11
                     /translation="MDPLALKVARRFVAERLTKDWLMAVRRGWLKAMKPTIHDYKDVL
                     QAITTLERFAENLRDQVFNVRRGPLTSLHSQEEYQKLDAAFKKLIHEIRDTGWSRAKH
                     WQECYEGKALSDCRADGEKMLDLYRTNFESATSSYKPARGGLGLSREAGLTEFFDDVL
                     KLLYADAKLIREHYDREEQRQQREQERGHEPGPIDVLHTEETFFREFHLGRMRVVIAD
                     PQTHGHRIREYVKFADKAHQLIEKKGFGKAWYGTMILKSSDFQKLTPYEQAQYERAGY
                     KNLESVAGLFHSGADIVELTAPSNERLVRTICHEIGHRWWFKFLSSTNRALFEDLLKR
                     GVEPVSEYGKNNAVEAFAEVFAWYCTGLVLNADQEASFRRVISGSSLAFEASSEEPDR
                     FPTWPR*"
     gene            complement(352168..353439)
                     /locus_tag="SR-VP_0-2_scaffold_141_2071242_prodigal-single
                     _513"
     CDS             complement(352168..353439)
                     /product="id=3954330 bin=GWB1_Spirochaetes_59_5 species
                     =unknown genus=unknown taxon_order=unknown
                     taxon_class=unknown phylum=unknown
                     tax=GWB1_Spirochaetes_59_5 organism_group=Spirochaetes"
                     /codon_start=1
                     /transl_table=11
                     /translation="MPDLPIRPALFIQLFHTGIFPDGRVNQNPVQVTDLDVGYENQNR
                     KVPVYVPYLGSIIIPASSRSMLSFQEGAIAKFCAVGILRAKMFYQPERYTHATRPPAS
                     DYPIGVAIWNEDEHSPNFSDGVTWVSFAAGGPPAPHETSHATGGFDALTVDPTTATNN
                     ANTTGLTVNSATAAINVNDPGHVHGLTDPGHSHTVNATTATNIPIALGFHETIGRINA
                     DFRTVGTIDQSVATSTPSEQTAHLRTMDVTFPAGWVGGTVTVNGIGPLGEAVSEVHTK
                     PVGGGLTAGVRSFAVVTNYVNSAPAGAPGTTASVSVSNLLGVSNYPVAAFFKVSIDGA
                     VDSFLVTDLVNGTFDVTGAHVGNHTVEVWYTININHTQNSHTHTVNSSTTGATATSHT
                     TGISVSDTGHSHGATDPGHGHTQNAHDHTLT*"
                     /db_xref="GWB1_scaffold_7306_24"
                     /db_xref="86113148"
     gene            complement(353450..353908)
                     /locus_tag="SR-VP_0-2_scaffold_141_2071242_prodigal-single
                     _514"
     CDS             complement(353450..353908)
                     /product="hypothetical protein"
                     /codon_start=1
                     /transl_table=11
                     /translation="MLLSVRKYEPMGTYSYARPSVYRYARSAAKGPDFYTPATFKAAA
                     GAFVTALHRDTGIPWKLHGIQKSNRKTGAGQEAFFEAKFYPAGPEHQMKTLSATLSAS
                     MTTWGTNVEYLVQAFVEQGLKPAFEEKFSTKDFAAMNHWISNLKIHGVTV*"
     gene            complement(353908..354204)
                     /locus_tag="SR-VP_0-2_scaffold_141_2071242_prodigal-single
                     _515"
     CDS             complement(353908..354204)
                     /product="Uncharacterized protein {ECO:0000313|EMBL
                     :KKK87014.1};  TaxID=412755 species="unclassified
                     sequences; metagenomes; ecological metagenomes.;"
                     source="marine sediment metagenome.;""
                     /codon_start=1
                     /transl_table=11
                     /translation="MPVIEQFPHCDQNVLHKPGDCKYCDMHPDWQALREAWGINFTGE
                     KDAKKSPCPSERLRPAHLVHRWGGNQPTNVPVDTTSPTAWSRLRDGSDDEIPES*"
                     /db_xref="A0A0F9B8J7_9ZZZZ"
     gene            complement(354301..355179)
                     /locus_tag="SR-VP_0-2_scaffold_141_2071242_prodigal-single
                     _516"
     CDS             complement(354301..355179)
                     /product="Gp27 id=3256196 bin=GWB1_Spirochaetes_59_5
                     species=Bacillus phage G genus=unknown
                     taxon_order=Caudovirales taxon_class=unknown
                     phylum=unknown tax=GWB1_Spirochaetes_59_5
                     organism_group=Spirochaetes"
                     /codon_start=1
                     /transl_table=11
                     /translation="MNQVSNEFKQQVISEYIKTAAGRAKLAASMIQPLRLRRDYTAVG
                     RKTFLVEQLPDGALPIYDKDPDVTAFVVGEEGENILAIQKPRRVIFPLFEVASNPEIP
                     LTQIKERRFDLIERAQDLAKAQIQAAEDERVFAVLDSIAVNGFDTLPGQTNPDVAVVA
                     PISPSVLADAFAEVERNDLRVARIYMNAVDYADIRKFGRDILDIESQATLLKTGLQAV
                     LWGAQIITSRLVPVGFVYVCAEPENFGRFPVRTELTVLSADDPKARTIGFSCFENVGI
                     GAFNPRGLTRLVVTRI*"
                     /db_xref="GWB1_scaffold_2035_10"
                     /db_xref="86110473"
     gene            complement(355208..355831)
                     /locus_tag="SR-VP_0-2_scaffold_141_2071242_prodigal-single
                     _517"
     CDS             complement(355208..355831)
                     /product="id=3256195 bin=GWB1_Spirochaetes_59_5 species
                     =unknown genus=unknown taxon_order=unknown
                     taxon_class=unknown phylum=unknown
                     tax=GWB1_Spirochaetes_59_5 organism_group=Spirochaetes"
                     /codon_start=1
                     /transl_table=11
                     /translation="MTTFAIGGQSSGDFRETSARVQLLHVVTRNSVGVLTPDAFTQAN
                     PPVVPGQKSTTLATITKVGVLGGSIAFTRPDFGNGFHGGPVKVGGAYVAGQQPLGIFI
                     NDSLGNAFENTPGVASGRGPYVCGSGSTVGVSIYETKIQIGGGAGGPVAYFPGDKVYA
                     SVNGLLTNVVGDTYENNVAGTPAPTLIGIVKVAPDANSSLLVIDMRV*"
                     /db_xref="GWB1_scaffold_2035_9"
                     /db_xref="86110472"
     gene            complement(355930..357441)
                     /locus_tag="SR-VP_0-2_scaffold_141_2071242_prodigal-single
                     _518"
     CDS             complement(355930..357441)
                     /product="Uncharacterized protein n=1 Tax=Eimeria maxima
                     RepID=U6M0C0_EIMMA"
                     /codon_start=1
                     /transl_table=11
                     /translation="MRERTTWNRDEILKRAAMNRQADPYAMNQDHKQPPADKYLTGDP
                     STFAEDIHPATDTWEAEYKGGQVERDAIGLPEMRNDTFNHPEKTASAAREQLLVRKAD
                     LCVKVARMMLAGKKFASQEALVTAIEDQSVGLMNMTDSDLINTFSRLANEQQEQQASQ
                     QQQQQASQQQQQAGQQQQQQAAAPVAQQEQQVQEQIKQAAAALAAGKPQAAQSIIASV
                     VKKLAGEQQQQQAGQQQQQQAGQQDQQQQAAQQDQQQQAGQQQDQQQQAGQQDQQQQA
                     QQQTQQTMQAQIQDMVTQAVQQLANGQQQQAPKMANGQQPQDQGMQQQAQGQGQGQQG
                     QPQQQQAQQQGQQQQAQQQPGMPQQQQAQQDQQACGPMADDQLLDQMLAPQGGGMMAS
                     DGIGDIQLDAAPMDVGEVHLGAEDDVLRSLFANDDEAQQAQQAQQAQQAKEASTGMNR
                     TASRTLGTQPTTGVRRIGGAGAPQTRTASAGDVDQLSALWQSAPDVRDAFGLK*"
                     /db_xref="UniRef100_U6M0C0"
                     /db_xref="A0A0G2JAI2_9EURO"
                     /db_xref="cbw:RR42_s2943"
                     /db_xref="U6M0C0_EIMMA"
     gene            complement(357487..359022)
                     /locus_tag="SR-VP_0-2_scaffold_141_2071242_prodigal-single
                     _519"
     CDS             complement(357487..359022)
                     /product="Hedgehog/intein hint domain protein id=3256189
                     bin=GWB1_Spirochaetes_59_5 species=unknown genus=unknown
                     taxon_order=unknown taxon_class=unknown phylum=unknown
                     tax=GWB1_Spirochaetes_59_5 organism_group=Spirochaetes"
                     /codon_start=1
                     /transl_table=11
                     /translation="MAFHKYANANVIKSAINSAEWDHVRRQALAPAPDFRNRESAKVI
                     IQEYDPKRYLLSHCTIIASVDTAPTSQPIGSHMVDGFEVNRRFADYFVTPETSKYINN
                     NNDCWERKLLLSCFKTFIGAENYVEHIQIPELSKGKIIDAAARNIGDSIYVDILVATD
                     RRHEALVEAIRTGQLGTLSMGCSVEFTTCTKCGNVAEDETHLCPHIRYFKGSDFVDDF
                     GKKRKIAELCGHIGSEPGSVKFIEASWVANPAFTGAVLRNILSPEEVSGVSNRLQVAF
                     SHPPRMADEGGMQKAARALSDWNFNSLIAQSQDKGQGQGQGQGGGQREEEFEGASGGA
                     AAPSGEDPIEKAVKDLTGLLREKAIEHVRKEIGKDDASHSTDDMNQNETIIKSALKFP
                     EWRRIGRAVLRTTRDPKLTKTVLAGLILYKSGGWSTLKSAKFTGREILAVSRVLDLMT
                     KRSAMAGESRVYQATIAVGGTKPYSDVESYLSACRQVIGRSITGSEAGALLEKGRLYS
                     LGS*"
                     /db_xref="GWB1_scaffold_2035_7"
                     /db_xref="86110470"
     gene            complement(359037..359774)
                     /locus_tag="SR-VP_0-2_scaffold_141_2071242_prodigal-single
                     _520"
     CDS             complement(359037..359774)
                     /product="hypothetical protein"
                     /codon_start=1
                     /transl_table=11
                     /translation="VIDYWRLVKEYKVGDHVQRYAPGQGGYSMSPFLGRVTAVLRGLG
                     QLDIQFPYGVERLWPDDVVRVDPRITSWLPPEVVDQTYMSWDVQKARELWASSNSRGL
                     WLGTAMPQGFYIDLARHWSKGAGEVAAYDDLWHRYAKYGTADDALRGEVGKFYLVGRN
                     LSELRIQQHAAKTAAYWVAQNRQYRVTNDELKAGKPMCPKCGTQMRRTTYKMDKGARH
                     KLFACPKDLYLLKADAILGPDGEPLGW*"
     gene            complement(359771..360220)
                     /locus_tag="SR-VP_0-2_scaffold_141_2071242_prodigal-single
                     _521"
     CDS             complement(359771..360220)
                     /product="Gp93 n=1 Tax=Mycobacterium phage Wildcat RepID
                     =Q19XW7_9CAUD"
                     /codon_start=1
                     /transl_table=11
                     /translation="VTEQQLEGQEKTCSKCGASRDTSFFYSEPRNADGRFSWCKDCVR
                     TYKNSRYNPENFKSARFGINFNELWVVQKGLCAVCGTPMLPRGRDLNSVAVDHDHRCC
                     DGQKSCGRCVRGLIHIRCNRLLGFALDDPKILELAAEYLKQRRESLT*"
                     /db_xref="UniRef100_Q19XW7"
                     /db_xref="Q19XW7_9CAUD"
                     /db_xref="aja:AJAP_27930"
     gene            complement(360243..360662)
                     /locus_tag="SR-VP_0-2_scaffold_141_2071242_prodigal-single
                     _522"
     CDS             complement(360243..360662)
                     /product="hypothetical protein"
                     /codon_start=1
                     /transl_table=11
                     /translation="MPKFATQDADKLLSTLDQTSLTIQANFKAWGMPEADARKLCAAI
                     DTTADEIEAASHGPESLAARQAEVVAKVAKMASRAKQGEVIQREPDEPYMDTFKNPMA
                     PIQTESDEPYMRAYGPPDQSSAVVHGDSTTGRPLTSH*"
     gene            complement(360712..363723)
                     /locus_tag="SR-VP_0-2_scaffold_141_2071242_prodigal-single
                     _523"
     CDS             complement(360712..363723)
                     /product="Podospora anserina S mat+ genomic DNA chromosome
                     7, supercontig 1 n=1 Tax=Podospora anserina (strain S /
                     ATCC MYA-4624 / DSM 980 / FGSC 10383) RepID=B2AVH8_PODAN"
                     /codon_start=1
                     /transl_table=11
                     /translation="MDRWATKDFHEREEEEAERLMRPAPKVKPPRHDKRREDTRPERD
                     PDVAGDPDLKGDPDLSMNYKTIGGRVLQRWLRRAEIERASEPEEDRIKVRRKDTGKVV
                     YVTKDGLKKAPGKYDKFEERDDAPEAEKPETGGEDAFFYEKGEKLRQKANEEPYFKGL
                     LDNLEKGTGQGARLLRQNPNIPAATYLGYTSAYLPKGVKTLGDLHRAITTVRPEEDEE
                     EEPAKEEPKAEPPKPEAKPEAKPEPPKAEEPKPDPEAEAKAKEKAEKADEKRRKDEKA
                     VQRKKDVAALKELSKADPKTAQVLRALADPESDLHQQVAQKGDKGVESIKALKDVKLP
                     KTIESVQDLLEATAELHKPLPPPEGREVTRQERRRAETAIADTFPEHIAEALNDKDLH
                     PDEVSQLINEYRKAKDVPLRNADVDKFATQIGQHYVTDPDKVPVSEEVEKLPPEEQAE
                     AQRKHAIRMVALSLAARERIAESIQSNSGIRRSLAEHLAENMLRSNPGESEEEASARG
                     DQHAEKFFKESLASGLPAEPMSDGDVKQLLKAVGNNATAKKLAVAYAQAQDYKEARQR
                     FLDTGSKEHINEWDDPQVIANGIGKASKFLSDRAKRYPDDAKVQDVGMEFRHRVMDRL
                     RALTPEKYPLVQGRLNDYEAADYEASKKKYEREKKQHEAEVAKATRQFEKDKAKAEKQ
                     RQKAPQGAEEPPVIPSVEERLKQKGIRAPREPVKPPLYDWWTGKAQEEGKSLWDKLLK
                     PRKSAALVERVLFGHLSTKYSSYPGGLAMGSTPDRVRTAVYWGAAPYPAGHEGFAPYS
                     EWTQAHARDLGAKDYDAILTAAREWLRAPILTAGVEGIYRDTQLRAALDLAIRDYDGG
                     KYSVGLYPTVYNNLLAKLGGQSPNDTLLSDHEQRQASQSTYGVSPGEVLNMKPSAQIS
                     AFAARLASKDPVLAYELVDFATKLAEEEEKKEGGQGQGQEQQAKQAAVNIAAQNQLKY
                     QSLRSLIIRTASSHPEAREAFMPLLSAVKQG*"
                     /db_xref="UniRef100_B2AVH8"
                     /db_xref="A0BFH1_PARTE"
                     /db_xref="mes:Meso_2069"
                     /db_xref="B2AVH8_PODAN"
     gene            complement(363758..365578)
                     /locus_tag="SR-VP_0-2_scaffold_141_2071242_prodigal-single
                     _524"
     CDS             complement(363758..365578)
                     /product="Uncharacterized protein {ECO:0000313|EMBL
                     :KKM74617.1};  TaxID=412755 species="unclassified
                     sequences; metagenomes; ecological metagenomes.;"
                     source="marine sediment metagenome.;""
                     /codon_start=1
                     /transl_table=11
                     /translation="MPTGGRFSNVPRFQGTPASTPQPVRLRSAPYIARQYGNQMQPLT
                     EREREARRLQRLTSRTANFGIDPVGNSNTLMSGSTSFFSPQLSTDFLELPQSLREKRE
                     IYRHFYNTDPIVGQSIDLHTELPLSKVRLSSPKPRTAPKGFESAESYGRYILSFFERM
                     EKRIKLFRNLITATHHYWLDGSVFIFAEDSTVDVPQEIGYEQRQIGTKAEVTEDGEAR
                     ETPEYGWTERADREDQELAYYQKHYKGWDRLIILPIDQVKVTTYSFTDKLRIELIPSD
                     RDRALIEQAKIGNDPVAEEMVEEIPEEVREYIANGRLIPLGTDPDEGSFCYHLAGRRG
                     AGEELGQSILDRCLRTLYYREKLRQAQTQIASRAMTPKRIVWAEDISETDIEDLRQQV
                     DLALVDPDYSIVANYEVHWEEMGSKDRLLDLSSEYEITDKQLHAGLGVTESLLSGETL
                     YSGDRLKLEVINTRYMFLREMLQEFVEEALFKPVAKRKGFVEKDEWGEEVILSPRLSF
                     TRLPLRDSQDTYDALFNLYQKGSIPIEIILELFNIDPNEAKSKIEADMFTVNDAVFNE
                     VVRGIYQALGQKLADETDVAQKIAEYLKLKPVAKKPEGRF*"
                     /db_xref="A0A0F9MZD6_9ZZZZ"
                     /db_xref="GWB1_scaffold_2035_3"
     gene            complement(365562..366113)
                     /locus_tag="SR-VP_0-2_scaffold_141_2071242_prodigal-single
                     _525"
     CDS             complement(365562..366113)
                     /product="hypothetical protein"
                     /codon_start=1
                     /transl_table=11
                     /translation="MAGNPTVMPPEQLVAEIYEIRDDITRKASRLAELSQALYDQARR
                     RGARREYERLASLVGELEGFIRNASGEQAEEAQAELVRAQHEQRVQRDRLAAYTVFAN
                     TWTRFAGMLVQAVQRARSAERVLSQLPPVAQTEQPRGRRVPEPVEATPPPAPHADPVP
                     QRTMLEELIEMYGAELVGDADRR*"
     gene            complement(366114..366674)
                     /locus_tag="SR-VP_0-2_scaffold_141_2071242_prodigal-single
                     _526"
     CDS             complement(366114..366674)
                     /product="Uncharacterized protein {ECO:0000313|EMBL
                     :KKL17682.1}; Flags: Fragment;;  TaxID=412755
                     species="unclassified sequences; metagenomes; ecological
                     metagenomes.;" source="marine sediment metagenome.;""
                     /codon_start=1
                     /transl_table=11
                     /translation="MPFPPPSGSFQVDFKGIDLIRGRDCIVFIKGPAHNVALDPAMLA
                     GGWPGGQGIQWANSTIDEPVATYSQGLFGGFTIWGSNESADQFTAMTNNQIVYEHTVV
                     MTGRALISTSTYEKYTYASRLAGPLVPIVYKAHQPLFFSLRGLWTNEDELTISVSPFA
                     PAVTTGFVAQVPKAINEFYLGIETRL*"
                     /db_xref="A0A0F9BUQ9_9ZZZZ"
     gene            complement(366674..367189)
                     /locus_tag="SR-VP_0-2_scaffold_141_2071242_prodigal-single
                     _527"
     CDS             complement(366674..367189)
                     /product="Uncharacterized protein {ECO:0000313|EMBL
                     :KKL17682.1}; Flags: Fragment;;  TaxID=412755
                     species="unclassified sequences; metagenomes; ecological
                     metagenomes.;" source="marine sediment metagenome.;""
                     /codon_start=1
                     /transl_table=11
                     /translation="MEIPRTRDVITLVKGQTIPAVVSDNMAKLGWPGGQGVTWIDSPS
                     DTFLVDYADGTYAGFMLWGSNESADQFNAFTQNQPTYKFGVVCCGAWVISTSSFEQYT
                     LQSRMVGPLVPNTFKVGSRLRFSLRGLFTPQDEWTISGDPRAPNNFFCAVIIEAPSPS
                     NSNYIMLQTTL*"
                     /db_xref="A0A0F9BUQ9_9ZZZZ"
     gene            complement(367189..367710)
                     /locus_tag="SR-VP_0-2_scaffold_141_2071242_prodigal-single
                     _528"
     CDS             complement(367189..367710)
                     /product="Uncharacterized protein {ECO:0000313|EMBL
                     :KKL17682.1}; Flags: Fragment;;  TaxID=412755
                     species="unclassified sequences; metagenomes; ecological
                     metagenomes.;" source="marine sediment metagenome.;""
                     /codon_start=1
                     /transl_table=11
                     /translation="MTEIARTRDVIIFDKGKAFTVNVDLTMAVNGWQGGQGVQYTPPP
                     LDEPFVTFSDGYAAGFVLWGSDESSDEFTSMTRNQPTYKFVTIGAGSWVIATRTFEQF
                     TYASRTGGGPLVPIVYNASDRLVFSLRGLWTKEDEWTLSGDPRAPNKFYLGYVIQTPI
                     PARDNYMTIQVSI*"
                     /db_xref="A0A0F9BUQ9_9ZZZZ"
     gene            complement(367710..367964)
                     /locus_tag="SR-VP_0-2_scaffold_141_2071242_prodigal-single
                     _529"
     CDS             complement(367710..367964)
                     /product="Uncharacterized protein {ECO:0000313|EMBL
                     :KKL17683.1};  TaxID=412755 species="unclassified
                     sequences; metagenomes; ecological metagenomes.;"
                     source="marine sediment metagenome.;""
                     /codon_start=1
                     /transl_table=11
                     /translation="MDDFQAPPTVFANHVIQQLVHHTMGEDLVIEQKDYLSMRTVFRW
                     LGGSWVLLGEGDMLNFEILKNVVTAWGQMPGRKKESDEVI*"
                     /db_xref="A0A0F9E0Q2_9ZZZZ"
     gene            complement(367964..370030)
                     /locus_tag="SR-VP_0-2_scaffold_141_2071242_prodigal-single
                     _530"
     CDS             complement(367964..370030)
                     /product="Ribonucleoside-diphosphate reductase,
                     adenosylcobalamin-dependent id=2842462
                     bin=GWB1_Spirochaetes_59_5 species=Rhodothermus marinus
                     genus=Rhodothermus taxon_order=Bacteroidetes Order II.
                     Incertae sedis taxon_class=unknown phylum=Bacteroidetes
                     tax=GWB1_Spirochaetes_59_5 organism_group=Spirochaetes"
                     /codon_start=1
                     /transl_table=11
                     /translation="MPPKQPKGPGIDLSSMWRDAGIRAKAAAEEQEREEQELEVAPAV
                     AGVLAPVEGAPTLFRPRIFNILDYITAPWGLGMRLFPAQTFIVKLYYHLPLEEHVKTI
                     EVRDMFNTKTLYHFTEKEYLRYLFDEGRCNIGEQDHERRELVLAIGRRAGKTTLSGIF
                     ASYEVYRLLNLVNPQAYYGLPNGNRIQIISIATDKDQAGILFNEVTGHLAKCEYFKPY
                     IANNTLSYIQFRTPYDIDRYGPTMRHQDGRFTSFNGKASIRVTFKSCIAKGLRGAGNV
                     VVILDEVAHFQDKGQSSAKDIYDAVTPSTAAFSPKNPDTGMPIFGETTDTEARIILIS
                     SPLNKTGKFYELFDLAMRKGPGSDNLLAIQAPTWEINPTVSTTYYRQKYHADPLVFMT
                     EHGAQFSDRVRGWFEREEDLQACINPQLRPREVGVPRAPYQMGIDIGMMKDGTAIFIT
                     HVDRSLAGGAQIVVDYHEYWQAGVDWRESNPHLGNNYSSDYCRSLTNVERLDFDEIAE
                     WIIKLTKRFHITDGLFDRWNGIPLEQALLKRGLTQFKSEFFPRDLTSKMYQAVKMLMF
                     DRSVMLYDWPLPRGEKHSPFIKELLNLQAQMMSKNIVIVSAPEGSGHHDDMSDAFVRA
                     VWLSAERMRNQKHVYGALPGPYAGAPPAMTLSTYQKVRARKHGGFGDRTVPRMGGGMG
                     GFRRGR*"
                     /db_xref="GWB1_scaffold_13411_1"
                     /db_xref="86108686"
     gene            complement(370034..370723)
                     /locus_tag="SR-VP_0-2_scaffold_141_2071242_prodigal-single
                     _531"
     CDS             complement(370034..370723)
                     /product="hypothetical protein"
                     /codon_start=1
                     /transl_table=11
                     /translation="MSDNTPDNDDLIEDSEEDFEGEETNEALEAPTAEAAAAGNVVSI
                     LPVHAAPYTGARPEGGGRHLKVARRPGRPRKVERMPSTSDLEYHAKMTEEKAKFIDQD
                     SVVVRSRTKAEPLEILAAIKMEVAKESASLHFQRIELEKYGKDTSQVSSRRIDALKKI
                     ADIELEIRKMGGDTIDVHSERMQRIFKFFIETVKETLQETLSVEEIDMVFNRLGTRFD
                     GWQEKLAEILR*"
     gene            complement(370733..371158)
                     /locus_tag="SR-VP_0-2_scaffold_141_2071242_prodigal-single
                     _532"
     CDS             complement(370733..371158)
                     /product="hypothetical protein"
                     /codon_start=1
                     /transl_table=11
                     /translation="MNDGCIALLVVARFQNRMADQPSGARQDAKKLVKPINSPKGISR
                     ETVREYVKTEDDGNDETIKPNRKDIQPADVFQPKPRHMNVLDYARKGWPGTDDDYSDM
                     DHALRNQIPNDKGWDTVKNLSQYLVRTEGGGGTKPVGHK*"
     gene            complement(371168..373186)
                     /locus_tag="SR-VP_0-2_scaffold_141_2071242_prodigal-single
                     _533"
     CDS             complement(371168..373186)
                     /product="hypothetical protein"
                     /codon_start=1
                     /transl_table=11
                     /translation="MGDLGNLGDFMKEGSVSDLSWLDVDDKAYRELDKLPKQNLDIQP
                     DLEALWARQDESSTTYLVPNKVPVPPFPGAGTPHTMGDMSQEHGSLRAHAEEIRKIAR
                     LALMQSHDPKRMRDALVKRFDLNTLQAHRAVLASVLEERGLLGKLYVSASDFPGCESS
                     KSHVKQFVHRFASSAPYVVAKTACGNCIHASKSPTGGINCAVFHKELVLEVPYSDALA
                     SSVESMQRANGAAVQASQGAPKERIRLAMLAPQANRAPAVGVYNGVGLAQIRPPAPLP
                     APVAGQRLIQASDLVRGKEASSAREAKAQPIVAFLRREMLKGHDAVELAKTLRLAFKV
                     EDLQATRSLWEPLFKEAGLYGAIYSRQDSFDDCHVGADFLAKHNPGVRAMVAGSKCTS
                     CVYNKAARCMMYGKKLVRDASEMYTPETVEAVLMEHKMAGRLQPWDVKTASSWGGTPR
                     DQLKAIHQAASRPTAASAAPRMDFVKGFYGGTPTHTASELTVREIVKTASRFLNEGLY
                     GTDLARALRARFEPRDIQAAEQGLRQVTAEQGLQGIYYIDASIYADYGRGCDEAARLH
                     RARLVPYVKLGSKCGSCVHQARTGFCSKINKTLVVEPPYTDKVAQQQAILSSGDATDT
                     GIAGLINNGASMLAEYQMQNGGMEIELSPEKQASGPTEIEFNNQRALF*"
     gene            complement(373179..374900)
                     /locus_tag="SR-VP_0-2_scaffold_141_2071242_prodigal-single
                     _534"
     CDS             complement(373179..374900)
                     /product="id=2799763 bin=GWB1_Spirochaetes_59_5 species
                     =unknown genus=unknown taxon_order=unknown
                     taxon_class=unknown phylum=unknown
                     tax=GWB1_Spirochaetes_59_5 organism_group=Spirochaetes"
                     /codon_start=1
                     /transl_table=11
                     /translation="VQSRPKVLAALARHENQMLRTAAGLPPQFGGDDDESQGGFPHPP
                     GPGQAKLSRDIPEGHEYDPKALKPIAKMLWAMSVALGHAMTAHRQFTKLKSSTVSPDG
                     LLGGKGYVMSVKDVRKQLYDACEALSAISDTIHDEINAPHWKPKLAQLEKEESDRIQN
                     LVNDAEHMLDNPEEEVEEEEKEVEKGHAPWHHPAVDKENKRKNKDPKSQVPDGGDLES
                     NPRAEPFRNDQKKTPGGIKEASKAPSYFRAVVANSSVPVESLPGPRVEHLDRGDTDQT
                     GPFGTYNQDEPQKVDDPWSRDQGQGNDYAYPSGWDNDLHEKEASDRGRIFKAAISQLL
                     ILEAAGALPDANTDSTPTEGFDFGIGDGNGNDAHGQGAGGYGTGNPGAPDSNPGGGTG
                     NMGVYGPSSGLPKDPGGTLNPSESDSTPTVENEISGRGRYAYRRTAQAELPQDAAPSV
                     ARSDYYQGEKGDNMLDTAPSNVGSTKLPGEQIPAKLTPTTARPSHNEEHMFATGGLPG
                     DGTTVDQERDRDLGPNKTDTVEQVNTPYIRWDNTTPEMRPDFTYQRDPVQGPYVHNDL
                     AERPDNG*"
                     /db_xref="GWB1_scaffold_1297_48"
                     /db_xref="86110349"
     gene            complement(374914..375324)
                     /locus_tag="SR-VP_0-2_scaffold_141_2071242_prodigal-single
                     _535"
     CDS             complement(374914..375324)
                     /product="hypothetical protein"
                     /codon_start=1
                     /transl_table=11
                     /translation="MSNFNYDIGQIDLGQAADIDGFLGTTSSEQPMQSSQQTILQSIG
                     VKSGGDFDLQSIEAGGPSAGIDALFQQQPQMVQASDHRRRVASLGDLSSFIRLSGETL
                     IHRSQKDLWALKKEADGSFFIERLFDDNGSPLKG*"
     gene            complement(375333..376244)
                     /locus_tag="SR-VP_0-2_scaffold_141_2071242_prodigal-single
                     _536"
     CDS             complement(375333..376244)
                     /product="hypothetical protein"
                     /codon_start=1
                     /transl_table=11
                     /translation="LPTALVASRLQFQDYQFQVALTTGIWKWTTRCDVSGSFPVFQIR
[truncated: 696,383 more chars]
