# Supplementary material for: Clades of huge phages from across Earth’s ecosystems
Source: Nature. 2020 Feb 12;578(7795):425–31. doi: 10.1038/s41586-020-2007-4 (PMC7162821; doi:10.1038/s41586-020-2007-4)
Supplement: Supplementary file 6 — Genbank files for all genome. [file 41586_2020_2007_MOESM6_ESM.zip › genbank_genomes_SD-4/RIF_PHAGE_CIR_47_33.gbk]

LOCUS       rifoxyd1_full_scaffold_5_prodigal-single     341069 bp    DNA     linear   BCT NOV-13-2019
DEFINITION  rifoxyd1_full_scaffold_5_prodigal-single, contig.
ACCESSION   rifoxyd1_full_scaffold_5_prodigal-single
VERSION     rifoxyd1_full_scaffold_5_prodigal-single.1  GI:
KEYWORDS    .
SOURCE      RIF_PHAGE_CIR_47_33
  ORGANISM  RIF_PHAGE_CIR_47_33
            .
COMMENT     Data sourced from ggkbase. For additional details see
            http://ggkbase.berkeley.edu/organisms/405074
FEATURES             Location/Qualifiers
     source          1..341069
                     /organism="RIF_PHAGE_CIR_47_33"
                     /mol_type="genomic DNA"
     gene            62..292
                     /locus_tag="rifoxyd1_full_scaffold_5_prodigal-single_1"
     CDS             62..292
                     /product="hypothetical protein"
                     /codon_start=1
                     /transl_table=11
                     /translation="MTVQELIHHLEHFHPDLEVRIGTRPVGYPAQASVAGVTQIVNEN
                     PSEDEDVLEPGVVLVLQGEHRGYLTRSAWGGV*"
     gene            558..719
                     /locus_tag="rifoxyd1_full_scaffold_5_prodigal-single_2"
     CDS             558..719
                     /product="hypothetical protein"
                     /codon_start=1
                     /transl_table=11
                     /translation="MSDTDFDTLAAEILQDPVARVAYLENKLRREIADTYGLEVTLSV
                     KKREDQKKA*"
     gene            725..1105
                     /locus_tag="rifoxyd1_full_scaffold_5_prodigal-single_3"
     CDS             725..1105
                     /product="hypothetical protein"
                     /codon_start=1
                     /transl_table=11
                     /translation="MNFTLTLDEVDTLILIKALDLYARLGTGQIEEVKELFRDTMPID
                     NMDEALQLLLEAKLLMTGIHGRGSHGIANPEVGLGTQRAYEICDTLRHSMVLNAPATP
                     SYSVYFREPLPLTGKAFPKVTIEE*"
     gene            1110..1325
                     /locus_tag="rifoxyd1_full_scaffold_5_prodigal-single_4"
     CDS             1110..1325
                     /product="hypothetical protein"
                     /codon_start=1
                     /transl_table=11
                     /translation="LYLARIKVISNKYMGDRSTHEILRLVVAPTDDEAYALIEQALDR
                     PDPYGDSIRVEVLELSETIGDLSGIQT*"
     gene            1309..1557
                     /locus_tag="rifoxyd1_full_scaffold_5_prodigal-single_5"
     CDS             1309..1557
                     /product="hypothetical protein"
                     /codon_start=1
                     /transl_table=11
                     /translation="VEFKPKSLEVTDITSLGIAGWGLLVELAISLGASDYCNEIEPKT
                     GKQIAQHLGCNGWRVGHLRYLKYAYESGRFHVKHTGID*"
     gene            1621..1788
                     /locus_tag="rifoxyd1_full_scaffold_5_prodigal-single_6"
     CDS             1621..1788
                     /product="hypothetical protein"
                     /codon_start=1
                     /transl_table=11
                     /translation="MNSDLEKEIELIKRSLRSAIAVTRGLRTIDVELEGPDNRVVINK
                     KKLDELVKIKK*"
     gene            1785..1979
                     /locus_tag="rifoxyd1_full_scaffold_5_prodigal-single_7"
     CDS             1785..1979
                     /product="hypothetical protein"
                     /codon_start=1
                     /transl_table=11
                     /translation="MKPLYKTTLIIWSEFPGGADEADLAEFADAVVTYEDAFCSKQES
                     ILVNNPKEDPDWVKTDIFGD*"
     gene            1982..2170
                     /locus_tag="rifoxyd1_full_scaffold_5_prodigal-single_8"
     CDS             1982..2170
                     /product="hypothetical protein"
                     /codon_start=1
                     /transl_table=11
                     /translation="MKTISVKIGTMSLSKVNHVKGRLALNEFITWREKGHMTRPETGI
                     IDEIRSIGGETVYFVCRI*"
     gene            2173..2622
                     /locus_tag="rifoxyd1_full_scaffold_5_prodigal-single_9"
     CDS             2173..2622
                     /product="hypothetical protein"
                     /codon_start=1
                     /transl_table=11
                     /translation="MIFEHVEIVKQAREYFSGRHANCLESRLIAGLLQVIDCNVGQVV
                     TVYTVHKTLDDHGALGALVGVTKSEMDAREMAVGHGWFRSGGKITSCCGFETVAGIYL
                     LQSSELIPLNVDLIRTQDEVRKGALAKLTSAEMAALGIKDPLQNGNL*"
     gene            2609..2968
                     /locus_tag="rifoxyd1_full_scaffold_5_prodigal-single_10"
     CDS             2609..2968
                     /product="hypothetical protein"
                     /codon_start=1
                     /transl_table=11
                     /translation="MGICKECGHQLTGAMVLGLVYCRDCLTCFTTAKLVAASGGWTPG
                     LTVNIGDKLLTIANRIDPTPYAIAAAASFGVTPEVVQAIKAGKPHPTTHPLASLPIRA
                     EGPAKIDYSEWYDTDVD*"
     gene            3014..3325
                     /locus_tag="rifoxyd1_full_scaffold_5_prodigal-single_11"
     CDS             3014..3325
                     /product="Conserved domain protein n=1 Tax=Myxococcus
                     xanthus (strain DK 1622) RepID=Q1CXL6_MYXXD"
                     /codon_start=1
                     /transl_table=11
                     /translation="MINIYLDDERNTPEGFKRTYTAQETVELLWKNSGNVGALSLDHD
                     LGDEAVVGSGYHVLTWLEDRVFHNEMDPPEAIWVHSANSSARIKMLLAVKKIYEIYRN
                     R*"
                     /db_xref="UniRef100_Q1CXL6"
                     /db_xref="mxa:MXAN_6740"
                     /db_xref="Q1CXL6_MYXXD"
     gene            3332..3613
                     /locus_tag="rifoxyd1_full_scaffold_5_prodigal-single_12"
     CDS             3332..3613
                     /product="hypothetical protein"
                     /codon_start=1
                     /transl_table=11
                     /translation="VDINNTDTGRLLTKLVGPNPGIPKLVSEMTTTEVAEVLYLYCKD
                     HSHGTNTEQKTVSALEEMGFRMSPTKKSDNLQGYQLELYGFISSIKNPI*"
     gene            3579..3743
                     /locus_tag="rifoxyd1_full_scaffold_5_prodigal-single_13"
     CDS             3579..3743
                     /product="hypothetical protein"
                     /codon_start=1
                     /transl_table=11
                     /translation="MGSSRPLKIQFKDTAYTKLKRVVSAVIDVSLAIANETIRLPCDI
                     TSVVLNLMED*"
     gene            3749..4105
                     /locus_tag="rifoxyd1_full_scaffold_5_prodigal-single_14"
     CDS             3749..4105
                     /product="hypothetical protein"
                     /codon_start=1
                     /transl_table=11
                     /translation="MPAVPRTSRISPVNNEQVLYALLWSMCDAWEGGDAADLGGSGGH
                     INGEYLRGVMEHTLRTLMFLFPWPIGVGLSDAMETLSKDTIDILTLVCEQNLNADTAT
                     PALYARWVEKFFTNLG*"
     gene            4114..4506
                     /locus_tag="rifoxyd1_full_scaffold_5_prodigal-single_15"
     CDS             4114..4506
                     /product="hypothetical protein"
                     /codon_start=1
                     /transl_table=11
                     /translation="MARPLKVLVLRCRVVTPNGEYEVHPSHTFEVTGDHDPESSIHHR
                     YKDFLNRLEEPDNLNLAVCIQLTEEGVPTSLNCYKTTRELGILQLGAFGIKPHNYSLD
                     LLDDRDLFGNLCRAVDKIKAAIKKQKWD*"
     gene            4554..4913
                     /locus_tag="rifoxyd1_full_scaffold_5_prodigal-single_16"
     CDS             4554..4913
                     /product="hypothetical protein"
                     /codon_start=1
                     /transl_table=11
                     /translation="MRVAFFAHTTPTDDSSTECIINLELEREPQIGSSIFLKKAEESG
                     IVHSTMYKVIDVHYAMAEVHDITEEEADKAWADVCSTMQFASRRPKIRDLHPMVLDMI
                     LQSKGWNRVEVMVEAVK*"
     gene            4910..5122
                     /locus_tag="rifoxyd1_full_scaffold_5_prodigal-single_17"
     CDS             4910..5122
                     /product="hypothetical protein"
                     /codon_start=1
                     /transl_table=11
                     /translation="MKSRLDTWKQNTPRLQLVALMAGIAGDAHNLVDGTVTDADRTQT
                     YHERIYDNTQEALDILRYWPNLDSWD*"
     gene            5126..5380
                     /locus_tag="rifoxyd1_full_scaffold_5_prodigal-single_18"
     CDS             5126..5380
                     /product="hypothetical protein"
                     /codon_start=1
                     /transl_table=11
                     /translation="MLLSELAEAIQFLRAHRIEGVVHAGYVPASYPNMTPAHPSDTYI
                     VIELNEDDYPVPDVTHKGLRKLGWVPEDEGRMWYNHTGRP*"
     gene            5536..5778
                     /locus_tag="rifoxyd1_full_scaffold_5_prodigal-single_19"
     CDS             5536..5778
                     /product="hypothetical protein"
                     /codon_start=1
                     /transl_table=11
                     /translation="MTWQRELPTLPPEEDPKQHWWFYGTIGRGASIEYHIISVWRVGG
                     PKAPWVMYGLRSSIVEPVNEEWSGWWCPVAIPDPPV*"
     gene            5800..6630
                     /locus_tag="rifoxyd1_full_scaffold_5_prodigal-single_20"
     CDS             5800..6630
                     /product="Putative uncharacterized protein n=1 Tax
                     =Bacillus amyloliquefaciens LL3 RepID=F4ENG3_BACAM"
                     /codon_start=1
                     /transl_table=11
                     /translation="MSAGAHFLAMDLKQLLATLTIKVGKKIHGHTSRDHILLECGYSH
                     VRIDRSGSIQARKEGEGERNNLDRVCPDVDFETAYVWMVSILIAGRTVEVGQGVDYKS
                     ICGWWPRSHVNMSPKELVRQVVDRGWDLNPDYQRGHVWTPSHSERFMGHFLEGNMVPP
                     FYVQRWDSEKNAPPHLKADYWDHAEVVDGQQRIRAITAWLDGSILAELSDGRRIAYRD
                     FDEVERRCLPVFSIYFFDISRAERLKFYLKLNRAGVYHTDAEIDKVRKLLENETTTRE
                     *"
                     /db_xref="UniRef100_F4ENG3"
                     /db_xref="bql:LL3_02299"
                     /db_xref="M5NWJ3_9BACI"
                     /db_xref="F4ENG3_BACAM"
     gene            6608..6922
                     /locus_tag="rifoxyd1_full_scaffold_5_prodigal-single_21"
     CDS             6608..6922
                     /product="hypothetical protein"
                     /codon_start=1
                     /transl_table=11
                     /translation="MKQQRGNRKPGSTVSNRLWKLTPCKPGWQSEYPKDDGGLFTRYH
                     TWKKVFVCRKCDTTARRTTDCAEHPKCPGCQTVMEELPWKAQIRKKGTKNRFDKPEAA
                     YV*"
     gene            6915..7229
                     /locus_tag="rifoxyd1_full_scaffold_5_prodigal-single_22"
     CDS             6915..7229
                     /product="hypothetical protein"
                     /codon_start=1
                     /transl_table=11
                     /translation="MYKMVFWRWRILRNGRSDNWTNAHSVVGIELDLKATIKAVEKIA
                     EQLYENKSSQFSVERWTKFEWELLGKQPADYIDAKMLERYEKLVYRASIEYQLLLENI
                     NP*"
     gene            complement(7236..7538)
                     /locus_tag="rifoxyd1_full_scaffold_5_prodigal-single_23"
     CDS             complement(7236..7538)
                     /product="hypothetical protein"
                     /codon_start=1
                     /transl_table=11
                     /translation="MRLSDLNPHFLDGYKSESESESVKGVGIEFDCPCGNKQCIPIYV
                     QFANVLAGVPYDMESKSPRWQRTGDTFETITLKPSIRRISHCGWHGWVTDGNVTSC*"
     gene            complement(7551..7784)
                     /locus_tag="rifoxyd1_full_scaffold_5_prodigal-single_24"
     CDS             complement(7551..7784)
                     /product="hypothetical protein"
                     /codon_start=1
                     /transl_table=11
                     /translation="MKRLSAQLREAAGGFEAPSLSLSERKKLVRQFKLDLDKLQDDAI
                     SLIDMETEDGKDWKRIWNELGEIEPLEFKYLGY*"
     gene            7857..8294
                     /locus_tag="rifoxyd1_full_scaffold_5_prodigal-single_25"
     CDS             7857..8294
                     /product="hypothetical protein"
                     /codon_start=1
                     /transl_table=11
                     /translation="MDTTHNTALTVASLVRHLTPLFGPRFAIEEYPADNHDGRDGKPV
                     AYVEVDGQFDLYPFSQEVTCSILGTMSVKTVWHIDILVDASDPSVGIFGCEPVEHTEH
                     IALGDAIVEIARLMAADRVELSLDREADELIDAQMQAAHGAER*"
     gene            8291..8539
                     /locus_tag="rifoxyd1_full_scaffold_5_prodigal-single_26"
     CDS             8291..8539
                     /product="hypothetical protein"
                     /codon_start=1
                     /transl_table=11
                     /translation="MNSRNQYLSEEEWNQLWNTADTLVCKAGNFELRSGCDIKERTAE
                     NRPVIRKNRWAVWDFSSGAVYVCANEEVAHRIFKAWTT*"
     gene            complement(8602..9693)
                     /locus_tag="rifoxyd1_full_scaffold_5_prodigal-single_27"
     CDS             complement(8602..9693)
                     /product="Transposase n=1 Tax=Hydrogenobacter thermophilus
                     (strain DSM 6534 / IAM 12695 / TK-6) RepID=D3DGI5_HYDTT"
                     /codon_start=1
                     /transl_table=11
                     /translation="MRRAAIVSLDFITASKKQKISNLLQAYRAGVNFYLKSLWSEPGG
                     LDKETLARLTNTRLTERYKSIALRQALSILSSGCKAAAETGQSFSLPHFTGDCVFDAK
                     VVGIENGEKSFDLVIKLSSLAKGERIIIPTRRTRVLNKWLAVPGAKMGKGIQISENSL
                     AVWVDLPDQDLKVPNPETTVGADSGVIKLLTLSDGSKPTYLGTEFRQIRDKLRRRVPD
                     SNGFRRAQKERENYIGRILNKIPWNQISVLGIEDLKGIKKGKNPKRNKGFRKAMAPWT
                     VRRVHERLKHKAQENRVLVVPVLAAYTSRICPKCLKESEKNRKGERFRCVSCGYGQDA
                     DFVGATNIRSRTLRLLGSLESPRLKNQLK*"
                     /db_xref="UniRef100_D3DGI5"
                     /db_xref="hte:Hydth_0471"
                     /db_xref="D3DGI5_HYDTT"
     gene            10132..10602
                     /locus_tag="rifoxyd1_full_scaffold_5_prodigal-single_28"
     CDS             10132..10602
                     /product="hypothetical protein"
                     /codon_start=1
                     /transl_table=11
                     /translation="MSFDFINFVVCSAIPGDLILVDGADYQYWDVGVDDEPSGNILWR
                     NRDTGDTLTPTDIIDGGCKVVVGFLTSLLYVNAYRVSTCWGGPEEGGWTYEVGEALAS
                     IPLAPGQLNGEEIDRISSQLEVALASEANRRQEIRVVVQRKFAENWPDERPYYE*"
     gene            10609..11076
                     /locus_tag="rifoxyd1_full_scaffold_5_prodigal-single_29"
     CDS             10609..11076
                     /product="hypothetical protein n=1 Tax=Calothrix sp. PCC
                     7103 RepID=UPI000315B615"
                     /codon_start=1
                     /transl_table=11
                     /translation="VEDPILSFEGEYFFLSNFYPSLIVIKGTTFPALEHAYQAMKSTD
                     ASEQQKIARASTPGRAKRMGRQIVQLRPEWESIKIEVMTRLVRIKFSVPELRQKLLAT
                     GEARLEEGNRHYDTWWGIHPIGSGKGRNELGRILMQIRNEIRYNCDENNPEEL*"
                     /db_xref="UniRef100_UPI000315B615"
                     /db_xref="A0A0F9LHH3_9ZZZZ"
                     /db_xref="puv:PUV_17890"
                     /db_xref="UPI000315B615"
     gene            11051..11254
                     /locus_tag="rifoxyd1_full_scaffold_5_prodigal-single_30"
     CDS             11051..11254
                     /product="hypothetical protein"
                     /codon_start=1
                     /transl_table=11
                     /translation="MRIIQKNCKPENVIYTVQCKHCNNIIEFLQSETERIADQSLVKI
                     TCPSCSEYIYTLKRQPNVPILSL*"
     gene            11266..12150
                     /locus_tag="rifoxyd1_full_scaffold_5_prodigal-single_31"
     CDS             11266..12150
                     /product="hypothetical protein"
                     /codon_start=1
                     /transl_table=11
                     /translation="MTIPHIQRLTGLDVTLGRVWALMPHEYDIAGAAAKYNEIANGDA
                     DKYPAWYFTSPGTKVKGAIHTYRLSKGPSGLELSNAFVKNAQSRGSREEFEACFNWQS
                     ANLEGLINPPSDYMGGFGWRVFYENSIADPSRRVPDFWALQRGASPGAYPVNKGVAEG
                     RPLRLAGIGLAYPHGKDPNTTQNHSNLAALEEDCDLVVHGEDKLLWAEVRGCSANTSG
                     APQQWCALCGRALGLTGCAHCNYLYRDNGFDCGGGPPIWARVQKLVEERLWLFAEDPS
                     IARLEWAAEMAKYQKSED*"
     gene            12201..12497
                     /locus_tag="rifoxyd1_full_scaffold_5_prodigal-single_32"
     CDS             12201..12497
                     /product="hypothetical protein"
                     /codon_start=1
                     /transl_table=11
                     /translation="MATMTVSNPGNMAIETHVWALSMAEAKKVLKHTKSSAYWKPLLK
                     NGGYWWSHFVHPVNTAIRNHRDYVTLFTAGFATPEFSQMLRDSGVDYEIIKGGN*"
     gene            12500..12712
                     /locus_tag="rifoxyd1_full_scaffold_5_prodigal-single_33"
     CDS             12500..12712
                     /product="hypothetical protein"
                     /codon_start=1
                     /transl_table=11
                     /translation="MARRKPEFKYEVVVEILSGITDKPVHLDGIFVHAYNGEEALAKG
                     EQYVRESEYWDERIQPSYRGKCQRVD*"
     gene            12758..12991
                     /locus_tag="rifoxyd1_full_scaffold_5_prodigal-single_34"
     CDS             12758..12991
                     /product="hypothetical protein"
                     /codon_start=1
                     /transl_table=11
                     /translation="MDNTNLKNPNALLQTLGAALNQHDHHKIGVLNVTFVCENGDRFE
                     FGLPQALDAIANDLYWDERGNWADATHCTVDTF*"
     gene            12991..13272
                     /locus_tag="rifoxyd1_full_scaffold_5_prodigal-single_35"
     CDS             12991..13272
                     /product="hypothetical protein"
                     /codon_start=1
                     /transl_table=11
                     /translation="MSTSPKIGDLGVEAIDEEVENRLFGTVPDATFSVISFLFKGTTL
                     ISIEVESILVGISRCYRWSQPLEEVLVDLESAVLREISELHKRLPPEAL*"
     gene            complement(13287..13436)
                     /locus_tag="rifoxyd1_full_scaffold_5_prodigal-single_36"
     CDS             complement(13287..13436)
                     /product="hypothetical protein"
                     /codon_start=1
                     /transl_table=11
                     /translation="MVRAPWAMALRRSASVVPSGTTRVKVKVVSAGCSFGSFNSFLLV
                     MGSDL*"
     gene            complement(13653..13760)
                     /locus_tag="rifoxyd1_full_scaffold_5_prodigal-single_37"
     CDS             complement(13653..13760)
                     /product="hypothetical protein"
                     /codon_start=1
                     /transl_table=11
                     /translation="MMARLDHFHDGKDCLLSTGRFNHVGVLINYSVINL*"
     gene            13827..14057
                     /locus_tag="rifoxyd1_full_scaffold_5_prodigal-single_38"
     CDS             13827..14057
                     /product="hypothetical protein"
                     /codon_start=1
                     /transl_table=11
                     /translation="MSLLAEYDISSLKDFLFPPEVWQRSPLVKYEGGTYDLSENDVHI
                     YTHDGVWFVCMVEGDTLATVDSRHVAQFKCID*"
     gene            14113..14745
                     /locus_tag="rifoxyd1_full_scaffold_5_prodigal-single_39"
     CDS             14113..14745
                     /product="hypothetical protein"
                     /codon_start=1
                     /transl_table=11
                     /translation="MPAPFLQTLRLPIQGQMVEFTSVVADQEDFDRAFEVMKSAFPDE
                     PGLAAIKEAGHLPLAKAGSKTQPLFDMFGVKTEFMSLIVRGTGKKLLEAKDDSNVVHY
                     AITDEVAKAMEAAFQTLPGEVQIVIRNTVNNSVDALLSPTPDRLIQIISTFIRKNGQD
                     KDTIAHMLVAAKESVYETLMRNTNVPEFDPTGYFTRFYTNCYLALNRSVH*"
     gene            14747..15034
                     /locus_tag="rifoxyd1_full_scaffold_5_prodigal-single_40"
     CDS             14747..15034
                     /product="O-acetyl-ADP-ribose deacetylase {ECO:0000256
                     |HAMAP-Rule:MF_01205}; EC=3.5.1.-
                     {ECO:0000256|HAMAP-Rule:MF_01205};; Regulator of RNase III
                     activity {ECO:0000256|HAMAP-Rule:MF_01205};  TaxID=1619248
                     species="Bacteria; Proteobacteria; Gammaproteobacteria;
                     Enterobacteriales; Enterobacteriaceae; Enterobacter.;"
                     source="Enterobacter sp. 35699.;""
                     /codon_start=1
                     /transl_table=11
                     /translation="MNITVTQGNIVDHPVEVIVNAANSDLRVGSGVCAAIHAAAGPEL
                     EELCNFALKTWGRTPPGEVTFTLPGNLSARFVCHAVAPIYHQTPVSIRGPC*"
                     /db_xref="A0A0F1BAM0_9ENTR"
                     /db_xref="UniRef100_V3P178"
                     /db_xref="eau:DI57_10545"
                     /db_xref="V3P178_9ENTR"
                     /db_xref="3.5.1.-"
     gene            15034..15315
                     /locus_tag="rifoxyd1_full_scaffold_5_prodigal-single_41"
     CDS             15034..15315
                     /product="Macro domain protein n=1 Tax=Bacteriovorax sp.
                     BAL6_X RepID=T0DDB7_9DELT"
                     /codon_start=1
                     /transl_table=11
                     /translation="MSVYTRAIGDSAGYRCKSIAFPALGTGVYGWPKLEAAKIAVSVA
                     RMYQAAGMDMDIVFVAYDDETFDIYSSLLELTDMGNYRPHPEDVEHVPA*"
                     /db_xref="UniRef100_T0DDB7"
                     /db_xref="T0DDB7_9DELT"
                     /db_xref="fco:FCOL_12965"
     gene            15444..15719
                     /locus_tag="rifoxyd1_full_scaffold_5_prodigal-single_42"
     CDS             15444..15719
                     /product="hypothetical protein"
                     /codon_start=1
                     /transl_table=11
                     /translation="MSVQIRVARISVRAKEAVIRANGNMYLEFREVYIPLATSFLFRV
                     GALLHLKTQIGNTWLVYYEKDSKLLHWRDLDHDDFQSILNRTTYELT*"
     gene            15706..15900
                     /locus_tag="rifoxyd1_full_scaffold_5_prodigal-single_43"
     CDS             15706..15900
                     /product="hypothetical protein"
                     /codon_start=1
                     /transl_table=11
                     /translation="MNSPEQVISRREYAEVAAWNVYPSRRDDSLRQLLVRLLESDLLK
                     NYTPDGYRREDRPCKGIKNA*"
     gene            15893..16279
                     /locus_tag="rifoxyd1_full_scaffold_5_prodigal-single_44"
     CDS             15893..16279
                     /product="Uncharacterized protein {ECO:0000313|EMBL
                     :KKW13008.1}; Flags: Fragment;;  TaxID=1618448
                     species="Bacteria; Microgenomates.;"
                     source="Microgenomates (Gottesmanbacteria) bacterium
                     GW2011_GWB1_49_7.;""
                     /codon_start=1
                     /transl_table=11
                     /translation="MRSPWFVVLIHASGCLEEKLPEIEIVDFQVKDAQVKDALNNQPD
                     AILKSPVSLNWTEDISPGLKRYTGQFYLGNCNYGVEGLMFPPISGISTLRAAIEPDGY
                     PVPDPNCPSPRDIIGWGFNHYKGSKQ*"
                     /db_xref="A0A0G1W2R0_9BACT"
     gene            16276..16599
                     /locus_tag="rifoxyd1_full_scaffold_5_prodigal-single_45"
     CDS             16276..16599
                     /product="Uncharacterized protein {ECO:0000313|EMBL
                     :KKW13007.1};  TaxID=1618448 species="Bacteria;
                     Microgenomates.;" source="Microgenomates
                     (Gottesmanbacteria) bacterium GW2011_GWB1_49_7.;""
                     /codon_start=1
                     /transl_table=11
                     /translation="MSNSIAMFVCGSALRDGFRRLPEDLVEEIQDYMVDQSFLVGWHR
                     TYSCNEDIVWFGVSYGSASNGFDTIPECSAEAVVKVQALYDQLSDNLKKLVGLPVLGI
                     LVYQS*"
                     /db_xref="A0A0G1YDF2_9BACT"
     gene            16887..17129
                     /locus_tag="rifoxyd1_full_scaffold_5_prodigal-single_46"
     CDS             16887..17129
                     /product="hypothetical protein"
                     /codon_start=1
                     /transl_table=11
                     /translation="VFKNKQWDGYPDPATVDPDHRSDLVRARVKAGLLPFPSLPLSHK
                     YNTVAAVCSRCGIKIYQGTGMLWSRKLVLCKCCMVG*"
     gene            17143..17385
                     /locus_tag="rifoxyd1_full_scaffold_5_prodigal-single_47"
     CDS             17143..17385
                     /product="Uncharacterized protein {ECO:0000313|EMBL
                     :KKW13006.1};  TaxID=1618448 species="Bacteria;
                     Microgenomates.;" source="Microgenomates
                     (Gottesmanbacteria) bacterium GW2011_GWB1_49_7.;""
                     /codon_start=1
                     /transl_table=11
                     /translation="MLYRVTFPPDTNDARQAAQMLSSAPGYRIFSQDRHVIQSVAVDG
                     VQPAGNNPVLVEATPKSIENVRFLVTNKGGSISVIG*"
                     /db_xref="A0A0G1W2L5_9BACT"
     gene            17400..17738
                     /locus_tag="rifoxyd1_full_scaffold_5_prodigal-single_48"
     CDS             17400..17738
                     /product="Uncharacterized protein {ECO:0000313|EMBL
                     :KKW13005.1};  TaxID=1618448 species="Bacteria;
                     Microgenomates.;" source="Microgenomates
                     (Gottesmanbacteria) bacterium GW2011_GWB1_49_7.;""
                     /codon_start=1
                     /transl_table=11
                     /translation="MHIYCWDEVHEETETRYVPKEFELLLEASGANNLAKAKMIAAWQ
                     DNSEYYGKDGINTQITSCEVEDGVIKAVGFFKLNNTDCRVLIYWSDNTISTETLINRD
                     AAKWTTLKSS*"
                     /db_xref="A0A0G1W333_9BACT"
     gene            17714..18019
                     /locus_tag="rifoxyd1_full_scaffold_5_prodigal-single_49"
     CDS             17714..18019
                     /product="Uncharacterized protein {ECO:0000313|EMBL
                     :KKW13004.1};  TaxID=1618448 species="Bacteria;
                     Microgenomates.;" source="Microgenomates
                     (Gottesmanbacteria) bacterium GW2011_GWB1_49_7.;""
                     /codon_start=1
                     /transl_table=11
                     /translation="MDNPEIVLDLVKGSKIVAQWLEAWPLGSHSLAGMQMKTAATEHY
                     VVGTCVHFYSKGPGLPCEVVMVDPDPEGGSTVEATIQDCSCDKPHVAIKPAWIKGVK*"
                     /db_xref="A0A0G1Z2K8_9BACT"
     gene            18049..18294
                     /locus_tag="rifoxyd1_full_scaffold_5_prodigal-single_50"
     CDS             18049..18294
                     /product="hypothetical protein"
                     /codon_start=1
                     /transl_table=11
                     /translation="MRAEECIDSTLFAKWPVIVILLIAAVILTYLAAQQSSKEQESCA
                     FACGTNLPSKLVKEQGSDEFECYCNGMVKAEGWKEPE*"
     gene            18254..18544
                     /locus_tag="rifoxyd1_full_scaffold_5_prodigal-single_51"
     CDS             18254..18544
                     /product="Uncharacterized protein {ECO:0000313|EMBL
                     :KKW13003.1};  TaxID=1618448 species="Bacteria;
                     Microgenomates.;" source="Microgenomates
                     (Gottesmanbacteria) bacterium GW2011_GWB1_49_7.;""
                     /codon_start=1
                     /transl_table=11
                     /translation="MGWSKLRAGKNPNDMEQTPNSRDNKRNISGGVFAKKLETPPVVG
                     EYIKQYTRANGKEPVIVRKGSRFFVGEGRTVSFTLAGLMTAAQVLKERADRS*"
                     /db_xref="A0A0G1W2Q6_9BACT"
     gene            18568..19029
                     /locus_tag="rifoxyd1_full_scaffold_5_prodigal-single_52"
     CDS             18568..19029
                     /product="Uncharacterized protein {ECO:0000313|EMBL
                     :KKW13002.1};  TaxID=1618448 species="Bacteria;
                     Microgenomates.;" source="Microgenomates
                     (Gottesmanbacteria) bacterium GW2011_GWB1_49_7.;""
                     /codon_start=1
                     /transl_table=11
                     /translation="MNKLSSILRNTALNFDPTLFEEAKKNASKTKWVKPSISEEIEEL
                     ERTAEEEGIALEVLLQACETAKLVTLTDDVWSQLDNSWSWETETIELAIEYADEIGRD
                     TTRILRGVGGTLPAPMVLFREGHNPYLIGGNTRLSVFRALNATPKVLAVHI*"
                     /db_xref="A0A0G1YDE7_9BACT"
     gene            19044..19436
                     /locus_tag="rifoxyd1_full_scaffold_5_prodigal-single_53"
     CDS             19044..19436
                     /product="Uncharacterized protein {ECO:0000313|EMBL
                     :KKW13001.1};  TaxID=1618448 species="Bacteria;
                     Microgenomates.;" source="Microgenomates
                     (Gottesmanbacteria) bacterium GW2011_GWB1_49_7.;""
                     /codon_start=1
                     /transl_table=11
                     /translation="MDKIVKAEDLDQWGDDYAGTIRDLFAENYMAIAPYEHPYEALVN
                     EDGDILGASTFGFRHRDEGSFSITVTPDARRQGVAKKLVQSIVDQHKNTTLRPWVVNP
                     VMAHLLEGMGFEPDGEWSQDNPYMERTP*"
                     /db_xref="A0A0G1W2K8_9BACT"
     gene            19439..19618
                     /locus_tag="rifoxyd1_full_scaffold_5_prodigal-single_54"
     CDS             19439..19618
                     /product="Uncharacterized protein {ECO:0000313|EMBL
                     :KKW13000.1};  TaxID=1618448 species="Bacteria;
                     Microgenomates.;" source="Microgenomates
                     (Gottesmanbacteria) bacterium GW2011_GWB1_49_7.;""
                     /codon_start=1
                     /transl_table=11
                     /translation="MYRTELRDGVIAIRFDGTETLLYVAKQVSLSEEEIDVLISVLSK
                     AKERRAEFKERRLPD*"
                     /db_xref="A0A0G1W329_9BACT"
     gene            19664..19840
                     /locus_tag="rifoxyd1_full_scaffold_5_prodigal-single_55"
     CDS             19664..19840
                     /product="Uncharacterized protein {ECO:0000313|EMBL
                     :KKW12999.1};  TaxID=1618448 species="Bacteria;
                     Microgenomates.;" source="Microgenomates
                     (Gottesmanbacteria) bacterium GW2011_GWB1_49_7.;""
                     /codon_start=1
                     /transl_table=11
                     /translation="MTYADACTQFNSKILPFLPHGDAPARRTAWNNWTDGLCKDKIIT
                     QKQYDTWVHPKPKG*"
                     /db_xref="A0A0G1Z2K3_9BACT"
     gene            19846..20256
                     /locus_tag="rifoxyd1_full_scaffold_5_prodigal-single_56"
     CDS             19846..20256
                     /product="Uncharacterized protein {ECO:0000313|EMBL
                     :KKW12998.1};  TaxID=1618448 species="Bacteria;
                     Microgenomates.;" source="Microgenomates
                     (Gottesmanbacteria) bacterium GW2011_GWB1_49_7.;""
                     /codon_start=1
                     /transl_table=11
                     /translation="MTEAYTTWIAQYAVRNNNVLAGFCYSASVEMQKAFPELILCRGY
                     VYESREHWWLKTLDGEIVDPTAAQFTIFCEVLLKSDYEEYSPEIHGPEPIGRCMKCGD
                     YCYESVEGASSIACGTECLAELNEYYNGKIKFAR*"
                     /db_xref="A0A0G1W2Q4_9BACT"
     gene            20324..20593
                     /locus_tag="rifoxyd1_full_scaffold_5_prodigal-single_57"
     CDS             20324..20593
                     /product="Uncharacterized protein {ECO:0000313|EMBL
                     :KKW12997.1};  TaxID=1618448 species="Bacteria;
                     Microgenomates.;" source="Microgenomates
                     (Gottesmanbacteria) bacterium GW2011_GWB1_49_7.;""
                     /codon_start=1
                     /transl_table=11
                     /translation="MSNIKITIVYIGAPQAADYEPTTKHLETFEAAPFLGAAFKTWRK
                     VEITNDDYRTRYQRDRYRSFLGGCPTLDDPREFPIGTGRQAPSNC*"
                     /db_xref="A0A0G1YDE1_9BACT"
     gene            20611..20988
                     /locus_tag="rifoxyd1_full_scaffold_5_prodigal-single_58"
     CDS             20611..20988
                     /product="Uncharacterized protein {ECO:0000313|EMBL
                     :KKW12996.1};  TaxID=1618448 species="Bacteria;
                     Microgenomates.;" source="Microgenomates
                     (Gottesmanbacteria) bacterium GW2011_GWB1_49_7.;""
                     /codon_start=1
                     /transl_table=11
                     /translation="MGMRGKDWSPNELVIFINRVMAQLEYPEENDENDLLRECTSRLL
                     DIERQCAATFEELQIVFPESSEPVGVIKVEDQTWEYVSDLDRVMFDTDTNRYPCTFEG
                     HDVVDYDSTAYAGVTRLYRRVKE*"
                     /db_xref="A0A0G1W2K4_9BACT"
     gene            20995..21339
                     /locus_tag="rifoxyd1_full_scaffold_5_prodigal-single_59"
     CDS             20995..21339
                     /product="Uncharacterized protein {ECO:0000313|EMBL
                     :KKW12995.1};  TaxID=1618448 species="Bacteria;
                     Microgenomates.;" source="Microgenomates
                     (Gottesmanbacteria) bacterium GW2011_GWB1_49_7.;""
                     /codon_start=1
                     /transl_table=11
                     /translation="MEQYYGDTIVWMARCFPGDWTWERVYDALNNGTGLDPIIIAYTY
                     DMLTAWCIQRLVEKYGVFDGDQIFRNMGPGRTCYRVKEGMCNALLASGIPAHVKGVFY
                     PCGDETNSLLPL*"
                     /db_xref="A0A0G1W323_9BACT"
     gene            21357..21617
                     /locus_tag="rifoxyd1_full_scaffold_5_prodigal-single_60"
     CDS             21357..21617
                     /product="Uncharacterized protein {ECO:0000313|EMBL
                     :KKW12994.1};  TaxID=1618448 species="Bacteria;
                     Microgenomates.;" source="Microgenomates
                     (Gottesmanbacteria) bacterium GW2011_GWB1_49_7.;""
                     /codon_start=1
                     /transl_table=11
                     /translation="MNGRVFFRKYGSGPNTTYMVLGIIKAPEGTFPVDTVCPVVGYTI
                     GNTSVITVVTDPAVTLDRAEMTRGMTATEILTSGIWNKHPGE*"
                     /db_xref="A0A0G1Z2J9_9BACT"
     gene            21623..22057
                     /locus_tag="rifoxyd1_full_scaffold_5_prodigal-single_61"
     CDS             21623..22057
                     /product="Uncharacterized protein {ECO:0000313|EMBL
                     :KKW12993.1};  TaxID=1618448 species="Bacteria;
                     Microgenomates.;" source="Microgenomates
                     (Gottesmanbacteria) bacterium GW2011_GWB1_49_7.;""
                     /codon_start=1
                     /transl_table=11
                     /translation="MDEEYLNTALQVWADVRCKAGLAEIEAAALNILKGVPPDPRGNN
                     THDGHMLDPERGTLCLCEVCIAARQSEVDEINRSGCEPFTPEDVQEIRYAWARLALSD
                     QYVNTVKTSVGLYWVEIHRETQPFVWGGDKNIITYMEDLPSN*"
                     /db_xref="A0A0G1W2P9_9BACT"
     gene            complement(22058..22267)
                     /locus_tag="rifoxyd1_full_scaffold_5_prodigal-single_62"
     CDS             complement(22058..22267)
                     /product="Uncharacterized protein {ECO:0000313|EMBL
                     :KKW12992.1};  TaxID=1618448 species="Bacteria;
                     Microgenomates.;" source="Microgenomates
                     (Gottesmanbacteria) bacterium GW2011_GWB1_49_7.;""
                     /codon_start=1
                     /transl_table=11
                     /translation="MAGITDNHRDILLWEQAKEMARTDGLNEKDGDEFWRLVFHSYKS
                     LHPNHHFKRKAELVAHIFVATNYKA*"
                     /db_xref="A0A0G1YDD6_9BACT"
     gene            22321..22611
                     /locus_tag="rifoxyd1_full_scaffold_5_prodigal-single_63"
     CDS             22321..22611
                     /product="hypothetical protein"
                     /codon_start=1
                     /transl_table=11
                     /translation="LQCPLCKREVPNSLFEEHHLSTRRKSDEVEKVCSSCHRTIHVLF
                     RDSDLRNSTLDLDSVEGLLANEQFCKALVFIRKQPPESSIKVRESARRRKGH*"
     gene            22672..23856
                     /locus_tag="rifoxyd1_full_scaffold_5_prodigal-single_64"
     CDS             22672..23856
                     /product="Putative uncharacterized protein n=1 Tax
                     =Dictyostelium fasciculatum (strain SH3)
                     RepID=F4PYG0_DICFS"
                     /codon_start=1
                     /transl_table=11
                     /translation="MKINLAMVEAAVAGCTSFVRREFVTPYGREWVSYDYSYAYPALF
                     EEHPARLECRGIVFDKDTGQVVCRPYHKFFNAGEIPGTGLDKLGLDRPHYILEKLDGS
                     MIRPMWVHEGEVHFGTRAGVTEVSEQATEYARTRPQYHQLCEDLMNIGHTPIFEWCSL
                     QNRVVIAHPVDRLVLTGIRDNLTGLYQPYTTMRAIANDYGVECVRAFDLNTSDREAFA
                     AYVADLLDMEGFVIRFEDGEHPVMVKVKADDYVRRHKTLGILRSERAMFETLLDGLLD
                     DAKSRLNENDLPAVNTFEAEFYEILNCRSAHALELLTKARESGCTRKEFATEIVGKRG
                     DRGVLFNLFTREYLTMKEVADEFMAVLSKEGTKNDPDKIRRILMADVSWNPGRKISTG
                     DE*"
                     /db_xref="UniRef100_F4PYG0"
                     /db_xref="A0A0G1W2K0_9BACT"
                     /db_xref="tam:Theam_0167"
                     /db_xref="F4PYG0_DICFS"
     gene            23858..24106
                     /locus_tag="rifoxyd1_full_scaffold_5_prodigal-single_65"
     CDS             23858..24106
                     /product="Uncharacterized protein {ECO:0000313|EMBL
                     :KKW12990.1};  TaxID=1618448 species="Bacteria;
                     Microgenomates.;" source="Microgenomates
                     (Gottesmanbacteria) bacterium GW2011_GWB1_49_7.;""
                     /codon_start=1
                     /transl_table=11
                     /translation="MKQIKIGSRSFNILTVAEIAKLTNQRLYQYLRTARSYRGLFVYH
                     CATCYGPCVRPEPVGRDERIPALDWAVAAADREKQRRK*"
                     /db_xref="A0A0G1W318_9BACT"
     gene            24129..24764
                     /locus_tag="rifoxyd1_full_scaffold_5_prodigal-single_66"
     CDS             24129..24764
                     /product="Uncharacterized protein {ECO:0000313|EMBL
                     :KKW12989.1};  TaxID=1618448 species="Bacteria;
                     Microgenomates.;" source="Microgenomates
                     (Gottesmanbacteria) bacterium GW2011_GWB1_49_7.;""
                     /codon_start=1
                     /transl_table=11
                     /translation="MNATQIRKEAETTGTDPKNWGPEGYHSLHYNTQRAVRNLYLEPA
                     PWGTPQYDTPLMFTRKRAIEMQPDCAGKRLAAHFNEVNGGRFVLGMGIYQAYWQWRPD
                     TYKDANGVPNQLVVAGDGFPMARIRFGTDGLWRWDWMRNPDVLKASCNSEMWGTLTQP
                     YKEWTPFDQYMAGVVTKNLGLEAGTDLTFMMGVPVSEDEFIRLTYAGRKLC*"
                     /db_xref="A0A0G1Z2J5_9BACT"
     gene            24758..24967
                     /locus_tag="rifoxyd1_full_scaffold_5_prodigal-single_67"
     CDS             24758..24967
                     /product="Uncharacterized protein {ECO:0000313|EMBL
                     :KKW12988.1};  TaxID=1618448 species="Bacteria;
                     Microgenomates.;" source="Microgenomates
                     (Gottesmanbacteria) bacterium GW2011_GWB1_49_7.;""
                     /codon_start=1
                     /transl_table=11
                     /translation="MLDATKILQGLNDEIVSAELRVAKLKNIEYLVSSLLKLEGWNEE
                     QEADWMELCKIAANIGYPRLERHGD*"
                     /db_xref="A0A0G1W2P4_9BACT"
     gene            25016..25414
                     /locus_tag="rifoxyd1_full_scaffold_5_prodigal-single_68"
     CDS             25016..25414
                     /product="Uncharacterized protein {ECO:0000313|EMBL
                     :KKW12987.1};  TaxID=1618448 species="Bacteria;
                     Microgenomates.;" source="Microgenomates
                     (Gottesmanbacteria) bacterium GW2011_GWB1_49_7.;""
                     /codon_start=1
                     /transl_table=11
                     /translation="MGTRTYVVLTATKDDDKNTIIAVATHSGRLATFERRTRVWVCHE
                     CATAPQLGQDISELPGGVSRIYHPRSGDPVVVTGYFKEPTKAEVGFYNCVVFKEGQYP
                     SVVPASAVLNGKPGVVIDYQPDGMGAWEET*"
                     /db_xref="A0A0G1YDD1_9BACT"
     gene            25427..25654
                     /locus_tag="rifoxyd1_full_scaffold_5_prodigal-single_69"
     CDS             25427..25654
                     /product="Uncharacterized protein {ECO:0000313|EMBL
                     :KKW12986.1};  TaxID=1618448 species="Bacteria;
                     Microgenomates.;" source="Microgenomates
                     (Gottesmanbacteria) bacterium GW2011_GWB1_49_7.;""
                     /codon_start=1
                     /transl_table=11
                     /translation="MSELHSYYVAILPNEDKKNVIGTVAEKLSDLPEYPGRRVWLLEG
                     CCNVPQVGQNLLDTVGTATHHFHSYTPLNAR*"
                     /db_xref="A0A0G1W2J6_9BACT"
     gene            25660..25944
                     /locus_tag="rifoxyd1_full_scaffold_5_prodigal-single_70"
     CDS             25660..25944
                     /product="Uncharacterized protein {ECO:0000313|EMBL
                     :KKW12985.1};  TaxID=1618448 species="Bacteria;
                     Microgenomates.;" source="Microgenomates
                     (Gottesmanbacteria) bacterium GW2011_GWB1_49_7.;""
                     /codon_start=1
                     /transl_table=11
                     /translation="MVRENTPELEPANYVWIYTVEFWRQGDRDIYEYGPFASLSEAET
                     VFPMFKDRMGGYQGRIAPTAVPKPVALEKLKHPYLHHGETQAKAVLLLGW*"
                     /db_xref="A0A0G1W315_9BACT"
     gene            25999..26418
                     /locus_tag="rifoxyd1_full_scaffold_5_prodigal-single_71"
     CDS             25999..26418
                     /product="Uncharacterized protein {ECO:0000313|EMBL
                     :KKW12984.1};  TaxID=1618448 species="Bacteria;
                     Microgenomates.;" source="Microgenomates
                     (Gottesmanbacteria) bacterium GW2011_GWB1_49_7.;""
                     /codon_start=1
                     /transl_table=11
                     /translation="MDKTSGALRDIVKSPKLKEIETLLAKRLTQDLPKALENMGWKFL
                     SSWAPSILKDRIDSSSSARKAVNDLRLVADSVERSESATDKQNYKRTMAIFHHLISAL
                     SVYQEIFFEDQDKYIEDYLSDRVWDKFLSYTGTVAGE*"
                     /db_xref="A0A0G1Z2J0_9BACT"
     gene            26452..26772
                     /locus_tag="rifoxyd1_full_scaffold_5_prodigal-single_72"
     CDS             26452..26772
                     /product="Uncharacterized protein {ECO:0000313|EMBL
                     :KKW12983.1};  TaxID=1618448 species="Bacteria;
                     Microgenomates.;" source="Microgenomates
                     (Gottesmanbacteria) bacterium GW2011_GWB1_49_7.;""
                     /codon_start=1
                     /transl_table=11
                     /translation="MNTVPDHLEGKAREAAQVIIDCVLIQNSQAQLSESVFLSPEFNH
                     TGYGNNAVLVVLHEEGPHRPFFLYNNPRLIEMYEALTEELALVSLWCEQCTDWCSAIY
                     TMDK*"
                     /db_xref="A0A0G1W2N9_9BACT"
     gene            26774..27169
                     /locus_tag="rifoxyd1_full_scaffold_5_prodigal-single_73"
     CDS             26774..27169
                     /product="Uncharacterized protein {ECO:0000313|EMBL
                     :KKW12982.1};  TaxID=1618448 species="Bacteria;
                     Microgenomates.;" source="Microgenomates
                     (Gottesmanbacteria) bacterium GW2011_GWB1_49_7.;""
                     /codon_start=1
                     /transl_table=11
                     /translation="MPSITFSITVDAPIAATALEMAVVLNQALTTGLETTDTNVVIVD
                     NKGFFIPAPRVGAETVRAISEESMNHFRASAVLESVPAVFAHNLVAALKQACVAWALN
                     DDVTKADLYLARMNLILDEVKIGLTKSRL*"
                     /db_xref="A0A0G1YDC5_9BACT"
     gene            27169..27453
                     /locus_tag="rifoxyd1_full_scaffold_5_prodigal-single_74"
     CDS             27169..27453
                     /product="Uncharacterized protein {ECO:0000313|EMBL
                     :KKW12981.1};  TaxID=1618448 species="Bacteria;
                     Microgenomates.;" source="Microgenomates
                     (Gottesmanbacteria) bacterium GW2011_GWB1_49_7.;""
                     /codon_start=1
                     /transl_table=11
                     /translation="MPNTEKSEWYLCLLNSDSSVDKDGIRRWGDGVIISPFVLQEAGL
                     QCTPAHINAFLAETYDYVGMIENQSLESAIREFGHNTHIFDTITGHTWTT*"
                     /db_xref="A0A0G1W2J1_9BACT"
     gene            27472..27828
                     /locus_tag="rifoxyd1_full_scaffold_5_prodigal-single_75"
     CDS             27472..27828
                     /product="Uncharacterized protein {ECO:0000313|EMBL
                     :KKW12980.1};  TaxID=1618448 species="Bacteria;
                     Microgenomates.;" source="Microgenomates
                     (Gottesmanbacteria) bacterium GW2011_GWB1_49_7.;""
                     /codon_start=1
                     /transl_table=11
                     /translation="MYTLETLPITVHYPWMEKEVLTKRANLTNESKSYSDENGIRRWH
                     FNRRVIPYWVFKEAFCVCPDTQRETYERETQEFLESYRRNQPSEPSDEERFEALAAHG
                     SGVQLVNVFTGRVWVT*"
                     /db_xref="A0A0G1W311_9BACT"
     gene            27829..27987
                     /locus_tag="rifoxyd1_full_scaffold_5_prodigal-single_76"
     CDS             27829..27987
                     /product="Uncharacterized protein {ECO:0000313|EMBL
                     :KKW12979.1};  TaxID=1618448 species="Bacteria;
                     Microgenomates.;" source="Microgenomates
                     (Gottesmanbacteria) bacterium GW2011_GWB1_49_7.;""
                     /codon_start=1
                     /transl_table=11
                     /translation="MVIVIDLSTGEETREENCEVEVEPVPVTLLPIFPELGLQVVEDS
                     HYNEEISD*"
                     /db_xref="A0A0G1Z2I5_9BACT"
     gene            27968..28093
                     /locus_tag="rifoxyd1_full_scaffold_5_prodigal-single_77"
     CDS             27968..28093
                     /product="Uncharacterized protein {ECO:0000313|EMBL
                     :KKW12978.1};  TaxID=1618448 species="Bacteria;
                     Microgenomates.;" source="Microgenomates
                     (Gottesmanbacteria) bacterium GW2011_GWB1_49_7.;""
                     /codon_start=1
                     /transl_table=11
                     /translation="MKKSLINWTLIGHDLPYYMTGDAHPDLDYGNPPAGTGRCNP*"
                     /db_xref="A0A0G1W2N3_9BACT"
     gene            28523..28807
                     /locus_tag="rifoxyd1_full_scaffold_5_prodigal-single_78"
     CDS             28523..28807
                     /product="Uncharacterized protein {ECO:0000313|EMBL
                     :KKW12977.1};  TaxID=1618448 species="Bacteria;
                     Microgenomates.;" source="Microgenomates
                     (Gottesmanbacteria) bacterium GW2011_GWB1_49_7.;""
                     /codon_start=1
                     /transl_table=11
                     /translation="MNPITTIQQLGGMGRLSAMIGAHSFVTGPDSLTFKWKVQSRANC
                     VRIILDRDLYNLSFLKIRGTTVREVSTVEMVDSIALKSVFERETGLFLSL*"
                     /db_xref="A0A0G1YDC0_9BACT"
                     /db_xref="cyj:Cyan7822_6622"
     gene            28822..29148
                     /locus_tag="rifoxyd1_full_scaffold_5_prodigal-single_79"
     CDS             28822..29148
                     /product="Uncharacterized protein {ECO:0000313|EMBL
                     :KKW12976.1};  TaxID=1618448 species="Bacteria;
                     Microgenomates.;" source="Microgenomates
                     (Gottesmanbacteria) bacterium GW2011_GWB1_49_7.;""
                     /codon_start=1
                     /transl_table=11
                     /translation="LANHKYLERMLLLPINKDGPCDDEYREAALQAIHTADVVAVRGN
                     TVATHGKDGVVWMETAGGIVKFNWLPASDINHYVFAMNTSSLRDVSSALAAKSRITMD
                     EFITRY*"
                     /db_xref="A0A0G1W2I8_9BACT"
     gene            29185..29409
                     /locus_tag="rifoxyd1_full_scaffold_5_prodigal-single_80"
     CDS             29185..29409
                     /product="Uncharacterized protein {ECO:0000313|EMBL
                     :KKW12975.1};  TaxID=1618448 species="Bacteria;
                     Microgenomates.;" source="Microgenomates
                     (Gottesmanbacteria) bacterium GW2011_GWB1_49_7.;""
                     /codon_start=1
                     /transl_table=11
                     /translation="MGLINVLGTCVVCSLAVRAAHYYAMKSMFGLFYHPELFTEVVYT
                     AGPHIVVFVACLALLVGLLKVKQHKLARGF*"
                     /db_xref="A0A0G1W306_9BACT"
     gene            29411..29605
                     /locus_tag="rifoxyd1_full_scaffold_5_prodigal-single_81"
     CDS             29411..29605
                     /product="hypothetical protein"
                     /codon_start=1
                     /transl_table=11
                     /translation="MRFSEMTVDELKAIQPGTRVHTTRGPGVFSYIRFGPPTWAVSEA
                     ACVHLDHYQETLGTRGRRSL*"
     gene            29547..29930
                     /locus_tag="rifoxyd1_full_scaffold_5_prodigal-single_82"
     CDS             29547..29930
                     /product="Uncharacterized protein {ECO:0000313|EMBL
                     :KKW12974.1};  TaxID=1618448 species="Bacteria;
                     Microgenomates.;" source="Microgenomates
                     (Gottesmanbacteria) bacterium GW2011_GWB1_49_7.;""
                     /codon_start=1
                     /transl_table=11
                     /translation="VFILTTTRRHWVPGDDVLSKQCGVNLTMRMHRRVAWNITTFDPF
                     VYVERLDRFFHQDDLPNFRGLTAGTTWVSSHSRLFRTKAKMLKFLNSDTRCPVGGAEG
                     WIVMRVTWRGGHVWTGEYAVMKKPN*"
                     /db_xref="A0A0G1Z2H9_9BACT"
     gene            29988..30581
                     /locus_tag="rifoxyd1_full_scaffold_5_prodigal-single_83"
     CDS             29988..30581
                     /product="Uncharacterized protein {ECO:0000313|EMBL
                     :KKW12973.1};  TaxID=1618448 species="Bacteria;
                     Microgenomates.;" source="Microgenomates
                     (Gottesmanbacteria) bacterium GW2011_GWB1_49_7.;""
                     /codon_start=1
                     /transl_table=11
                     /translation="MNRIVTLDPEARRLMAIGSVTVGLRGSANLARALSALKTPEESS
                     ELEALQASYQLGVATGSITLAFMKAAALHTPNDHSVLGAIIAMIEGLSSLRDEMTETL
                     APFNNLLSQVLAAVQNLEWGTDHVRVNGDTIHIEVGLGVYLTVNMDESGKCKVWYLTK
                     DRHYHIEVNHPEIGSRDIFSCQKVFAGALVALGVAMA*"
                     /db_xref="A0A0G1W2M8_9BACT"
     gene            30602..30796
                     /locus_tag="rifoxyd1_full_scaffold_5_prodigal-single_84"
     CDS             30602..30796
                     /product="hypothetical protein"
                     /codon_start=1
                     /transl_table=11
                     /translation="MQVLVTKCWGNKHGFYYRLVLSDGRKTIVPGTSWNESVIAEALN
                     RLASVYRLRSKNVRFLLGYS*"
     gene            30826..31173
                     /locus_tag="rifoxyd1_full_scaffold_5_prodigal-single_85"
     CDS             30826..31173
                     /product="hypothetical protein"
                     /codon_start=1
                     /transl_table=11
                     /translation="MSLYWCTRHAAHPPGSEGYADSFLRREGVLIQAGYEEAAFDAME
                     SMYPNDCLESPLKLRFMVSPFKKWYEAYRKWVSANGWCAKCTRPWQESICICGNFHRV
                     PEGLFCLTDEDVG*"
     gene            31236..31583
                     /locus_tag="rifoxyd1_full_scaffold_5_prodigal-single_86"
     CDS             31236..31583
                     /product="Uncharacterized protein {ECO:0000313|EMBL
                     :KKW12971.1};  TaxID=1618448 species="Bacteria;
                     Microgenomates.;" source="Microgenomates
                     (Gottesmanbacteria) bacterium GW2011_GWB1_49_7.;""
                     /codon_start=1
                     /transl_table=11
                     /translation="MKTAYLIATLDTSVCPPIVVKVNTYSEANPTVMGRMTNAVLLSV
                     NGSDLDEAFDTIEVTVRNHPSYAWVKPYMPKTENGRNDFTASIRFQDYLRGFKSRMVC
                     WSRTRTAAKLLKG*"
                     /db_xref="A0A0G1W2I4_9BACT"
     gene            31589..31933
                     /locus_tag="rifoxyd1_full_scaffold_5_prodigal-single_87"
     CDS             31589..31933
                     /product="Uncharacterized protein {ECO:0000313|EMBL
                     :KKW12970.1};  TaxID=1618448 species="Bacteria;
                     Microgenomates.;" source="Microgenomates
                     (Gottesmanbacteria) bacterium GW2011_GWB1_49_7.;""
                     /codon_start=1
                     /transl_table=11
                     /translation="MEVTDERKVYVVHHNIGMPEAYPGTYVAMCLIEATAIRLARGKG
                     PQGANDDISHACAKLIDGTWYAPITLLKPTDEDTRHQNHKDSVAAVMAKARAAGLTSE
                     EISLLKSEGLTK*"
                     /db_xref="A0A0G1W302_9BACT"
     gene            31930..32211
                     /locus_tag="rifoxyd1_full_scaffold_5_prodigal-single_88"
     CDS             31930..32211
                     /product="Uncharacterized protein {ECO:0000313|EMBL
                     :KKW12969.1};  TaxID=1618448 species="Bacteria;
                     Microgenomates.;" source="Microgenomates
                     (Gottesmanbacteria) bacterium GW2011_GWB1_49_7.;""
                     /codon_start=1
                     /transl_table=11
                     /translation="MNLAEKYTGKTFVFHSPFESTPGWKDGDRGELVRLIPEGTEGVE
                     EGVGDLWIGRNLGSGEEHQLWGGEAFTETGEPVIYEHAFTNWKPSTSRK*"
                     /db_xref="A0A0G1Z2H4_9BACT"
     gene            32215..32892
                     /locus_tag="rifoxyd1_full_scaffold_5_prodigal-single_89"
     CDS             32215..32892
                     /product="Uncharacterized protein n=1 Tax=Ruminococcus sp.
                     CAG:724 RepID=R5Q286_9FIRM"
                     /codon_start=1
                     /transl_table=11
                     /translation="MDIYLVRHGESMGNVNHKVHETTADHAIPLSSDGFMQAAKAGNW
                     LKDNLPDRSSLGFFSRGPKRTHRRLWSSPYLRTRQTAKVIHEVVGEPLITDYKEHVLL
                     CEQQFGLFDGVPDEELPVKYPNEHAHYAKCEKFEGRFFARLPLGESRFDVAQRVHQAF
                     GTLHRDAQRNNIHDLVIVAHGVTIRAFVMMWFNLPYEWFEAEPNPKNCSIRHITDGKD
                     KGYVFTP*"
                     /db_xref="UniRef100_R5Q286"
                     /db_xref="A0A0G1W2M3_9BACT"
                     /db_xref="mrd:Mrad2831_6372"
                     /db_xref="R5Q286_9FIRM"
     gene            32965..33465
                     /locus_tag="rifoxyd1_full_scaffold_5_prodigal-single_90"
     CDS             32965..33465
                     /product="Uncharacterized protein n=1 Tax=Rivularia sp.
                     PCC 7116 RepID=K9RIN3_9CYAN"
                     /codon_start=1
                     /transl_table=11
                     /translation="MQNARVLVFVDGANIMAQAQDFSRRPNFRTLIDSCVGHNFLVDA
                     YVYLPLPHTNGEGVLRFHDHLRSMGLQVVAKRAKMLPDGTTKCDMDMELGMDAMELCQ
                     DIKPDMMVLASGDGDFAPLIQRIRRRGIVTAVASCHGSLANELRLVSQNFVDLTKWRE
                     SQKENQ*"
                     /db_xref="UniRef100_K9RIN3"
                     /db_xref="A0A0G1YDA8_9BACT"
                     /db_xref="riv:Riv7116_4943"
                     /db_xref="K9RIN3_9CYAN"
     gene            33492..33752
                     /locus_tag="rifoxyd1_full_scaffold_5_prodigal-single_91"
     CDS             33492..33752
                     /product="Uncharacterized protein {ECO:0000313|EMBL
                     :KKW12966.1};  TaxID=1618448 species="Bacteria;
                     Microgenomates.;" source="Microgenomates
                     (Gottesmanbacteria) bacterium GW2011_GWB1_49_7.;""
                     /codon_start=1
                     /transl_table=11
                     /translation="MKTFTISVTVTLSFDVIALNQEEAVVKGQKELNRFASRNDEDPV
                     LAVSELLSPYFNTLDTPEINLWHITDETDGPGVSDDSDVEGK*"
                     /db_xref="A0A0G1W2I0_9BACT"
     gene            33755..34381
                     /locus_tag="rifoxyd1_full_scaffold_5_prodigal-single_92"
     CDS             33755..34381
                     /product="Uncharacterized protein {ECO:0000313|EMBL
                     :KKW12965.1};  TaxID=1618448 species="Bacteria;
                     Microgenomates.;" source="Microgenomates
                     (Gottesmanbacteria) bacterium GW2011_GWB1_49_7.;""
                     /codon_start=1
                     /transl_table=11
                     /translation="MNPFGHLALALSKTNGPAKGIDEAVGIMNAVNIGLIPDCDVFRK
                     ALAAWGIAIKGKGDNISKMIGSERTMKVDLPNGWEARPHGSGGHNALFDNSGATRLRW
                     HIHPWDPIATWVENRYSIRTEDLSVSKVVYRILDGAVVIHTFPFEYPHARTIADREGG
                     RTYYNQPEDRQQSRANYMAGEAAQEMASKWLDENRPGCRDALKSWSID*"
                     /db_xref="A0A0G1W2Z8_9BACT"
     gene            34429..35133
                     /locus_tag="rifoxyd1_full_scaffold_5_prodigal-single_93"
     CDS             34429..35133
                     /product="Metallophosphoesterase n=1 Tax=Rhodoferax
                     ferrireducens (strain DSM 15236 / ATCC BAA-621 / T118)
                     RepID=Q21QW5_RHOFD"
                     /codon_start=1
                     /transl_table=11
                     /translation="MVISVVSDVHCEHDTTNKLAAIREMPKKEFLVLAGDIGTRSSLE
                     AAVEAFCGRANHVIMVAGNHEAWGRTIQASLDQCKELESKFPNFHFLNNSSVVIDGQR
                     FVGTSLWFPDHPLNFAFHHLDNDFARIDNFVSDVYAHATAAKRYLEGAVDTDDVVITH
                     HLPSHESVHPRFRASEGNRFYVHDVSRLVEYAQPKLWIHGHTHDPVDYMIGDTRVICN
                     PMGYYICPITTVDVEQ*"
                     /db_xref="UniRef100_Q21QW5"
                     /db_xref="A0A0G1Z2G9_9BACT"
                     /db_xref="rfr:Rfer_4142"
                     /db_xref="Q21QW5_RHOFD"
     gene            35135..35413
                     /locus_tag="rifoxyd1_full_scaffold_5_prodigal-single_94"
     CDS             35135..35413
                     /product="Uncharacterized protein {ECO:0000313|EMBL
                     :KKW12963.1};  TaxID=1618448 species="Bacteria;
                     Microgenomates.;" source="Microgenomates
                     (Gottesmanbacteria) bacterium GW2011_GWB1_49_7.;""
                     /codon_start=1
                     /transl_table=11
                     /translation="MNKLTIRKPTTIPPDVYTPSNDVYDGDRLVARIRATHHMGRYQI
                     LWVLGCSGLNAEKVPQNPMLMEEIKSAIWKLWSEIGSVAMGVEIPSVD*"
                     /db_xref="A0A0G1W2L8_9BACT"
     gene            35454..35669
                     /locus_tag="rifoxyd1_full_scaffold_5_prodigal-single_95"
     CDS             35454..35669
                     /product="Uncharacterized protein {ECO:0000313|EMBL
                     :KKW12962.1};  TaxID=1618448 species="Bacteria;
                     Microgenomates.;" source="Microgenomates
                     (Gottesmanbacteria) bacterium GW2011_GWB1_49_7.;""
                     /codon_start=1
                     /transl_table=11
                     /translation="MKLEFMTVKIAIRTAGSHKTGADVVDSCNEHFRALRDAGAIVDW
                     CYNPDGIDGHETVEAPEPYVEDSVWFL*"
                     /db_xref="A0A0G1YDA3_9BACT"
     gene            35657..35914
                     /locus_tag="rifoxyd1_full_scaffold_5_prodigal-single_96"
     CDS             35657..35914
                     /product="Uncharacterized protein {ECO:0000313|EMBL
                     :KKW12961.1};  TaxID=1618448 species="Bacteria;
                     Microgenomates.;" source="Microgenomates
                     (Gottesmanbacteria) bacterium GW2011_GWB1_49_7.;""
                     /codon_start=1
                     /transl_table=11
                     /translation="VVPVTQAEKLTKALLLRFLNQSFAFGYNTTVEVKGKEWDVTLNQ
                     KGQIVLRPVDGKGKVIRIHITLTELHPIRRGEDLFNLLSGL*"
                     /db_xref="A0A0G1W2H6_9BACT"
     gene            complement(35919..36473)
                     /locus_tag="rifoxyd1_full_scaffold_5_prodigal-single_97"
     CDS             complement(35919..36473)
                     /product="Uncharacterized protein {ECO:0000313|EMBL
                     :KKW12960.1};  TaxID=1618448 species="Bacteria;
                     Microgenomates.;" source="Microgenomates
                     (Gottesmanbacteria) bacterium GW2011_GWB1_49_7.;""
                     /codon_start=1
                     /transl_table=11
                     /translation="MKTLASALKAVVGSSDKPNRTVYFKRLSPQELLEAIKTVVDSPK
                     PEASKIEDIDGLISDYKRLGKLAGLIGPSVWNEIKADKAILRKLEEEFKKYVSRLLPE
                     VNVKFQALSNEHQFQLFGDVPNAPSFAGHSVHIMLSEGDTTDYENGFLSEKAKDKIKK
                     GLESLVEKKAVYTRNGEPLKRLGN*"
                     /db_xref="A0A0G1W2Z2_9BACT"
     gene            complement(36486..36908)
                     /locus_tag="rifoxyd1_full_scaffold_5_prodigal-single_98"
     CDS             complement(36486..36908)
                     /product="Uncharacterized protein {ECO:0000313|EMBL
                     :KKW12959.1};  TaxID=1618448 species="Bacteria;
                     Microgenomates.;" source="Microgenomates
                     (Gottesmanbacteria) bacterium GW2011_GWB1_49_7.;""
                     /codon_start=1
                     /transl_table=11
                     /translation="VQKLAAALRSVIAADKTEYDSLGVGFFRLEGSVKDNNGRDIPHT
                     GKVGVVDFGDGGSPSMGLYSIIFPADGKGFTTATSIYPRMETGESVPLVTDSRGTSFT
                     IKAGDIAKLRRETSLEKEFERRVGPEGMRPNHFTKLFK*"
                     /db_xref="A0A0G1Z2G5_9BACT"
     gene            37016..37246
                     /locus_tag="rifoxyd1_full_scaffold_5_prodigal-single_99"
     CDS             37016..37246
                     /product="Uncharacterized protein {ECO:0000313|EMBL
                     :KKW12958.1};  TaxID=1618448 species="Bacteria;
                     Microgenomates.;" source="Microgenomates
                     (Gottesmanbacteria) bacterium GW2011_GWB1_49_7.;""
                     /codon_start=1
                     /transl_table=11
                     /translation="MNSKDLAIFAKCGDGSFLPRYETEMDSVLKLVDKGLLESDPRGY
                     TPLLDNPNRSVCSVRLSPRGARVLEGVLKILD*"
                     /db_xref="A0A0G1W2L3_9BACT"
     gene            37263..37496
                     /locus_tag="rifoxyd1_full_scaffold_5_prodigal-single_100"
     CDS             37263..37496
                     /product="Uncharacterized protein {ECO:0000313|EMBL
                     :KKW12957.1};  TaxID=1618448 species="Bacteria;
                     Microgenomates.;" source="Microgenomates
                     (Gottesmanbacteria) bacterium GW2011_GWB1_49_7.;""
                     /codon_start=1
                     /transl_table=11
                     /translation="MASAKDMIVFAKCGLVTYYLPEDEEEDAIASRLVKAELVVRRTD
                     EGHCLRDSRRMVDSVKLTPKGSIFMDGILAILG*"
                     /db_xref="A0A0G1YD99_9BACT"
     gene            37550..38053
                     /locus_tag="rifoxyd1_full_scaffold_5_prodigal-single_101"
     CDS             37550..38053
                     /product="Uncharacterized protein {ECO:0000313|EMBL
                     :KKW12956.1};  TaxID=1618448 species="Bacteria;
                     Microgenomates.;" source="Microgenomates
                     (Gottesmanbacteria) bacterium GW2011_GWB1_49_7.;""
                     /codon_start=1
                     /transl_table=11
                     /translation="MSVDFTASQSQTTTITNPCDFIGCCESDRCGYCDNGISEEREHE
                     ASINLSNASMAKLVYLLNLQEFCDYEESHGILHTAMGGVRQRIFRMRNQPEAREAATE
                     APSVITPGGWAGIRTETVDGVIQIHRMGPTIIHCGVTDERIIMQLEAMDAILAWAQER
                     NDRVWWG*"
                     /db_xref="A0A0G1W2H2_9BACT"
     gene            38106..38351
                     /locus_tag="rifoxyd1_full_scaffold_5_prodigal-single_102"
     CDS             38106..38351
                     /product="hypothetical protein"
                     /codon_start=1
                     /transl_table=11
                     /translation="VALWHVLILRNDDTEATDQEAYDVCHQLGWGKPEGVEHGIWHVQ
                     PTPEEEATRGALFDNGGQIPDVVCEIGDSSYRIEIPN*"
     gene            38370..38699
                     /locus_tag="rifoxyd1_full_scaffold_5_prodigal-single_103"
     CDS             38370..38699
                     /product="Uncharacterized protein {ECO:0000313|EMBL
                     :KKW12955.1};  TaxID=1618448 species="Bacteria;
                     Microgenomates.;" source="Microgenomates
                     (Gottesmanbacteria) bacterium GW2011_GWB1_49_7.;""
                     /codon_start=1
                     /transl_table=11
                     /translation="MTPEDRDRLIEAGEELKRQRTLETCLRTIVMFQGREWAPGRPMK
                     SRYFIVNVPKDWAGIDNPFDRAQHYINSPHRFPLFYEMHTEWGRFDSARVTAVLPDLG
                     DDAVEIT*"
                     /db_xref="A0A0G1W2Y8_9BACT"
     gene            complement(38715..40238)
                     /locus_tag="rifoxyd1_full_scaffold_5_prodigal-single_104"
                     /gene="guaA"
     CDS             complement(38715..40238)
                     /gene="guaA"
                     /product="guaA; GMP synthetase (EC:6.3.5.2)"
                     /codon_start=1
                     /transl_table=11
                     /translation="MEILIVDYGSQYTQLISRRLLEMGAANKILPWDKVTDDLFPSAI
                     ILSGGPAVVTDSGAPTLDPCILNFGAPILGICYGMQLLTTALGGSVCTTGDGEYGRAS
                     IKALQKSKLLGGIEGEFEVWVSHGVSVDQVPHGFRVDALSESGLFAAISNDDAHFYGV
                     QFHPEVSHTAIGGKILSNFLKIAGIPLRKNSYTILSNIQIELQEQLGPTSKVLCGVSG
                     GVDSTVVAKLLHDAIGDRLTCVFVDTGLLRQEEVEDTMNMFDGYGIGVKCYDASEQFL
                     YALRGVTDPETKRKIIGREFINAFMTAVGREKFDFLAQGTLYPDVIESMSTKGPSSVI
                     KSHHNVGGLPKELGLKVCEPLRFMFKDEVRELGKELGIPDKMLWRQPFPGPGLAIRIV
                     GEVTPQRVSAARKANHIVSEVVEAEYSTNASKKFWQYFAVYAPVKSVGVVGDERTYGD
                     TVVVRICDSLDGMTANWSRMGYDVLDKISTRITNEVPGICRVVYDISHKPPATIEWE*"
                     /db_xref="dhy:DESAM_10115"
                     /db_xref="UniRef100_L0R940"
                     /db_xref="A0A0G1Z2G0_9BACT"
                     /db_xref="L0R940_9DELT"
                     /db_xref="6.3.5.2"
     gene            complement(40246..41352)
                     /locus_tag="rifoxyd1_full_scaffold_5_prodigal-single_105"
     CDS             complement(40246..41352)
                     /product="Inosine-5'-monophosphate dehydrogenase n=1 Tax
                     =Catellicoccus marimammalium M35/04/3 RepID=K8Z845_9ENTE"
                     /codon_start=1
                     /transl_table=11
                     /translation="MKNFTRFELERTHGLTYDDVLLCPAYAEFTPNEADTGTTIGSIR
                     LSIPILSSAMDTVTDEAMLREMWKCGGLGVLHKNMSIEKQCTTIKESREEWGTRTAAA
                     IGVSLPNRFRARALVEARTDAIVIDSAHGNSKNVVSMVEYVRGLDADITIIAGNVTDA
                     NGTYRLYKAGANVVKVGIGGGSICTTRVVSGAGVPQLQAISDCATVCDSEDGLSIIAD
                     GGIRYSGDITKAIAAGAHAVMIGNILAGCDEAPGERVIGINDGKYYKKYRGMGSVGAM
                     ESGSSDRYSQDGVAQDKLVPEGVEGLVPYTGPVSQVLFQLVGGLKSGMGYVGAKTINR
                     LRGGMRFTTVTQAGRSESHVHDMLSVTPTTNYKG*"
                     /db_xref="UniRef100_K8Z845"
                     /db_xref="A0A0G1W2L0_9BACT"
                     /db_xref="pce:PECL_1650"
                     /db_xref="K8Z845_9ENTE"
     gene            41719..41910
                     /locus_tag="rifoxyd1_full_scaffold_5_prodigal-single_106"
     CDS             41719..41910
                     /product="Uncharacterized protein {ECO:0000313|EMBL
                     :KKW12951.1};  TaxID=1618448 species="Bacteria;
                     Microgenomates.;" source="Microgenomates
                     (Gottesmanbacteria) bacterium GW2011_GWB1_49_7.;""
                     /codon_start=1
                     /transl_table=11
                     /translation="MTILPERTVEETVFITPEQAQIFGDQRYRYTLFDNLSEGDKRHI
                     QRPCTRTKATSRIAITTTQ*"
                     /db_xref="A0A0G1W2G8_9BACT"
     gene            42067..42273
                     /locus_tag="rifoxyd1_full_scaffold_5_prodigal-single_107"
     CDS             42067..42273
                     /product="Transcriptional repressor NrdR n=1 Tax
                     =Eubacterium siraeum V10Sc8a RepID=D4MNA7_9FIRM"
                     /codon_start=1
                     /transl_table=11
                     /translation="MPVQTCDNCGEETRVIDSRHGEHFIRRRRECMACKVRFSTVEIT
                     EKEYNRLTRDSDFVKSVKEFFKGL*"
                     /db_xref="UniRef100_D4MNA7"
                     /db_xref="esu:EUS_28210"
                     /db_xref="D4MNA7_9FIRM"
     gene            42274..42552
                     /locus_tag="rifoxyd1_full_scaffold_5_prodigal-single_108"
     CDS             42274..42552
                     /product="Uncharacterized protein {ECO:0000313|EMBL
                     :KKW12950.1};  TaxID=1618448 species="Bacteria;
                     Microgenomates.;" source="Microgenomates
                     (Gottesmanbacteria) bacterium GW2011_GWB1_49_7.;""
                     /codon_start=1
                     /transl_table=11
                     /translation="VDPTLEVARKLTFRRLKPTCPKVRECEDVLLGAMAQLETRVNNS
                     PDRENLINGFVAIKTAVYDFFLLNDEIRNKLRNEWVEHIAELIDNHNL*"
                     /db_xref="A0A0G1W2Y3_9BACT"
     gene            42654..42806
                     /locus_tag="rifoxyd1_full_scaffold_5_prodigal-single_109"
     CDS             42654..42806
                     /product="Uncharacterized protein {ECO:0000313|EMBL
                     :KKW12949.1};  TaxID=1618448 species="Bacteria;
                     Microgenomates.;" source="Microgenomates
                     (Gottesmanbacteria) bacterium GW2011_GWB1_49_7.;""
                     /codon_start=1
                     /transl_table=11
                     /translation="MHPACIAGYRDYMKGDFEAMFHRLAIDMDKWGETDEGRKLNSLI
                     FQYNEE*"
                     /db_xref="A0A0G1Z2F5_9BACT"
     gene            42812..43861
                     /locus_tag="rifoxyd1_full_scaffold_5_prodigal-single_110"
     CDS             42812..43861
                     /product="Uncharacterized protein {ECO:0000313|EMBL
                     :KKW12948.1}; Flags: Fragment;;  TaxID=1618448
                     species="Bacteria; Microgenomates.;"
                     source="Microgenomates (Gottesmanbacteria) bacterium
                     GW2011_GWB1_49_7.;""
                     /codon_start=1
                     /transl_table=11
                     /translation="VENLPNCTCGAFSWVGGGGSFGPSYAFTPRECTECGARLHRVDR
                     DGWWLALIVQPTVSDETFETYANSVLTIQARVYKKGWEAAVNAEEDIRYNNLVASWGL
                     NPSKGCKYTPRKLLDENGTQIGWVEEEETHTYPDREPYTYKTIVYDFLDHNGNKIEID
                     TKAFRKAWIEMLDAHPRNPGIVRAPDPINLPEGITAYVLRNQIWEKTPPQAEVLPLPN
                     DPLRMGWEDYFGKVFDAVWAATGVACNLTETPNQYYTDRTQSEPWYRFEVAGSKFTVG
                     PRKRVISLEVNFPRSCKVVAIRDLALRDNTTYEANAAWKNETEVADSVLVHAWTQDKL
                     IEYLTILVRIATEQN*"
                     /db_xref="A0A0G1W2K3_9BACT"
     gene            43880..44230
                     /locus_tag="rifoxyd1_full_scaffold_5_prodigal-single_111"
     CDS             43880..44230
                     /product="UPI0003CF0D62 related cluster n=1 Tax=unknown
                     RepID=UPI0003CF0D62"
                     /codon_start=1
                     /transl_table=11
                     /translation="MNGRSYANVNSEILLRGPAQFDMCGQFLGYPLQVTAEKVSPGLV
                     KRLVKYAVNQMVDHGFPCFGKVRVYTMDGDERPADRDYCVEFINSKGNGLGVQRILMK
                     NGHPFLDHGFYVIN*"
                     /db_xref="UniRef100_UPI0003CF0D62"
                     /db_xref="X6AP55_9RHIZ"
                     /db_xref="UPI0003CF0D62"
     gene            44276..45079
                     /locus_tag="rifoxyd1_full_scaffold_5_prodigal-single_112"
     CDS             44276..45079
                     /product="Tax
                     =RIFCSPHIGHO2_02_FULL_OD1_Magasanikbacteria_33_17_curated"
                     /codon_start=1
                     /transl_table=11
                     /translation="MDHNSFPIGAKVTIAIPAENWGWGYRPFPQETEVTVTGYSWIDY
                     GRIGTGANTPGFFTNSCWLVVTDGTKTETVSHHCLRGEQVRIPQEKIGDLPDSDFYED
                     DVVAFTRDHAWPKGTELVVCNIDYNSDMRTVRHYSVGPKDGGTTYADTEDLRLVSRGN
                     VWKKYHGLPMTFPFLQEEMDFALRIAACDEMKNPRQDNMYSWNLAEIMDAIKAGEVDC
                     FTNGSIIGSLAGGRPRLVAYRLHDRDLAERARKHMLTRFTDEFVRSRSR*"
                     /db_xref="87725842"
     gene            45079..45651
                     /locus_tag="rifoxyd1_full_scaffold_5_prodigal-single_113"
     CDS             45079..45651
                     /product="hypothetical protein"
                     /codon_start=1
                     /transl_table=11
                     /translation="MNDNNLIAATVLLGGPAVSMAMGCKHPMQTEDGRVLVCMAQAGE
                     CRHNSRHYESGMSSERAWSLPQIEPGCDRRCGYRMEVADPSVDTVWTRYHRQYDLAGF
                     EYYKRAQDACGYNIRLHAQRKEQAKRDGVPIDSVRFTYSHDSRTCPECSKPQVVPANN
                     WVDTVREKLKAASRVEMSRYGYNCTYYDNE*"
     gene            45644..45928
                     /locus_tag="rifoxyd1_full_scaffold_5_prodigal-single_114"
     CDS             45644..45928
                     /product="hypothetical protein"
                     /codon_start=1
                     /transl_table=11
                     /translation="MNKTKPTYGNPERAFEVRVLELHIESLEDQIEVSRAGLDSLKKA
                     AVVQILGYNPGTIRTLGWSCPESPIGECVVPLRGSDRGCCLFCDLPDERK*"
     gene            complement(45933..46589)
                     /locus_tag="rifoxyd1_full_scaffold_5_prodigal-single_115"
     CDS             complement(45933..46589)
                     /product="hypothetical protein"
                     /codon_start=1
                     /transl_table=11
                     /translation="MRFSSKLKIVAASSALKYKVVVEDVDGEHIIEKNLTKEDAIKAA
                     TKWLGHEFVENDNETHVSNYGGVVHIDRHTSNPEADKLRDMISRSWSTDPDELAWENE
                     YTHELGKIDSKSIDELLDFLIENGVVKHKEASGGWKDRIEAQKKFPTQFRQAEEFFKE
                     MDPRDPKMCPLEPNGTTYISGKSDQLEKAKKLLDKLGWKYELGKDEYQGYKTLKINIH
                     *"
     gene            46812..47063
                     /locus_tag="rifoxyd1_full_scaffold_5_prodigal-single_116"
     CDS             46812..47063
                     /product="hypothetical protein"
                     /codon_start=1
                     /transl_table=11
                     /translation="MAKLYVVSTWGFDNDSVIEKALEELNVEFLKVPRKTDWSDFRVN
                     LAGEHIVALSERFDVMIHHVTGDKKMIFLDIKGSRFKQR*"
     gene            complement(47064..47303)
                     /locus_tag="rifoxyd1_full_scaffold_5_prodigal-single_117"
     CDS             complement(47064..47303)
                     /product="hypothetical protein"
                     /codon_start=1
                     /transl_table=11
                     /translation="MKIQVIIKYLPEGNEPIIPDDVVDFDQYEMSDSRVLHLERAPNG
                     DAVRIIPGDATFVLKGTTSAPPLPQAAPGNIWQQF*"
     gene            47426..47902
                     /locus_tag="rifoxyd1_full_scaffold_5_prodigal-single_118"
     CDS             47426..47902
                     /product="hypothetical protein"
                     /codon_start=1
                     /transl_table=11
                     /translation="MSGRRPRIVASSLALLALLAPANAAPEEQGQEPVTDGLPGPIVT
                     PEPEPVLEPVSPPTAALQQKAPAPLCLCGCLVQTSSVRRLFRQGHDARLVGFVARGKL
                     ADGSEPSPEQTAAANQIRSAKAWTAARRLPPVLEAATQEEISATEQAGEATASNVG*"
     gene            48159..48344
                     /locus_tag="rifoxyd1_full_scaffold_5_prodigal-single_119"
     CDS             48159..48344
                     /product="hypothetical protein"
                     /codon_start=1
                     /transl_table=11
                     /translation="LDFTRASVWVDPDYCPPNDDKTFRVDLPNKDVFVIVYLPGAVGL
                     NGSEVGGEYGDYEEFEK*"
     gene            48341..48583
                     /locus_tag="rifoxyd1_full_scaffold_5_prodigal-single_120"
     CDS             48341..48583
                     /product="hypothetical protein"
                     /codon_start=1
                     /transl_table=11
                     /translation="MSLPHNDPQVLGYYHQYLKDLRLVLGDLEFSPNLNVEKIIWKGA
                     EIAALAGYSGASNDGGGWKHVLEGTLNLLYRRSIVG*"
     gene            48620..48874
                     /locus_tag="rifoxyd1_full_scaffold_5_prodigal-single_121"
     CDS             48620..48874
                     /product="hypothetical protein"
                     /codon_start=1
                     /transl_table=11
                     /translation="MISVSADTDPDFLAAVNQMVAQNIAGRGAPDRVKITIQNTSVYF
                     QGPVSFLDSTDLERLCGWPVRVWYHDLTSFLVCYQKPNRD*"
     gene            49172..49453
                     /locus_tag="rifoxyd1_full_scaffold_5_prodigal-single_122"
     CDS             49172..49453
                     /product="hypothetical protein"
                     /codon_start=1
                     /transl_table=11
                     /translation="MWHPIQCGRPRHEADHPFTLFGELVKYGDTLEFLLPDGHVHPPV
                     MVHGGSENIMGGTTEVYVYLTLHGLSVRYGFGALAQCMVSARKATPTPG*"
     gene            49508..49741
                     /locus_tag="rifoxyd1_full_scaffold_5_prodigal-single_123"
     CDS             49508..49741
                     /product="hypothetical protein"
                     /codon_start=1
                     /transl_table=11
                     /translation="MSEHMISVDIYVDRNSHPHKPDYQYHVSAHLAGIPPLGYRIVVP
                     EDNNGGTTYKSYVVVEGSMRTHEPVVILYCRAV*"
     gene            49791..49878
                     /locus_tag="rifoxyd1_full_scaffold_5_prodigal-single_trna_
                     1"
     tRNA            49791..49878
                     /product="Leu"
     gene            50245..50589
                     /locus_tag="rifoxyd1_full_scaffold_5_prodigal-single_124"
     CDS             50245..50589
                     /product="hypothetical protein"
                     /codon_start=1
                     /transl_table=11
                     /translation="MTDPVRFHIDAIPRDFAPTTETVILFDDVAELHIDVRDPGELWK
                     VWFKDDTDYPYPTERMSYDHSNQTWTWCFYDYNVQVPCETFGICAQTAWMTYMYLSIQ
                     YRKGREGVKAKD*"
     gene            50634..50948
                     /locus_tag="rifoxyd1_full_scaffold_5_prodigal-single_125"
     CDS             50634..50948
                     /product="hypothetical protein"
                     /codon_start=1
                     /transl_table=11
                     /translation="MVIKPGTKSTTLGTGLTFKVRDHRGTYGFPGDQCGFVFRYDYPV
                     PDTSRMEVYTIQADIDRDWHVSYTSWVGPKEVICGPHNESYWSTNEAAAQALEWYLKS
                     RG*"
     gene            complement(50960..51205)
                     /locus_tag="rifoxyd1_full_scaffold_5_prodigal-single_126"
     CDS             complement(50960..51205)
                     /product="hypothetical protein"
                     /codon_start=1
                     /transl_table=11
                     /translation="MITLAKQLRRIAQIDPVMVDLLDQCQKANDAYSVTMAEIKKTGL
                     GFAGVSEELREKLRADYDLIVEVNKKRIKHEGILPPR*"
     gene            51304..51561
                     /locus_tag="rifoxyd1_full_scaffold_5_prodigal-single_127"
     CDS             51304..51561
                     /product="hypothetical protein"
                     /codon_start=1
                     /transl_table=11
                     /translation="MSDSDTYYYVSIVYYGHKVFKCHGMCPDEAHKEVYLPLFEQYGN
                     SLPWHQCGDAPTERYKVVMMPYVADRITQNENGEWVAFTGT*"
     gene            51614..51766
                     /locus_tag="rifoxyd1_full_scaffold_5_prodigal-single_128"
     CDS             51614..51766
                     /product="hypothetical protein"
                     /codon_start=1
                     /transl_table=11
                     /translation="MLEQIIHSFQHLHIHNDHGELTALVGLSATFGISIRLYWSRICA
                     FFKKGC*"
     gene            52003..52308
                     /locus_tag="rifoxyd1_full_scaffold_5_prodigal-single_129"
     CDS             52003..52308
                     /product="hypothetical protein"
                     /codon_start=1
                     /transl_table=11
                     /translation="MADRFINNGCHAWFSYKQAEVAGYRVHQRPDGTTYQVTTISDTT
                     DHGCGWDDMKYLGVIGPDDTSLGQYEATDPLQAMLNRAADEAWNDAALNYYEEMGWD*"
     gene            52363..52683
                     /locus_tag="rifoxyd1_full_scaffold_5_prodigal-single_130"
     CDS             52363..52683
                     /product="hypothetical protein"
                     /codon_start=1
                     /transl_table=11
                     /translation="MKAKVSCELCPNEEGVSTMYLVFEAPYHSPSGVEGVFINEECGD
                     WVSISTLDDETFTFADEVSGKTATFTERELTALVCEAMKSQYGWSWTGPVMFVAKVMY
                     KHKV*"
     gene            52767..53108
                     /locus_tag="rifoxyd1_full_scaffold_5_prodigal-single_131"
     CDS             52767..53108
                     /product="hypothetical protein"
                     /codon_start=1
                     /transl_table=11
                     /translation="MKAIWKANRVDFRPSNVDPNNLGASHWQNAETETTVFWIVAFLV
                     ATGDTWRSFPRSELNAWAFEHGHRPAGIHFNKLSVYDDNDSRSEYADLITEPLGDNDI
                     RMVPTTRFLSR*"
     gene            53163..53591
                     /locus_tag="rifoxyd1_full_scaffold_5_prodigal-single_132"
     CDS             53163..53591
                     /product="hypothetical protein"
                     /codon_start=1
                     /transl_table=11
                     /translation="MKIWLSYSTLCHSLEAAITDPKVVLPEPGDCFFFGCHEIVVGSC
                     PYAGHTGREWPPGVLFAAQKLFITAKSVRRALCCGDLRDEGKDLWEELAKLTGARDRF
                     MSELDRIFEDRCRGQDYCYPTAVEVLEKMGIVGVSHTTRT*"
     gene            53634..53840
                     /locus_tag="rifoxyd1_full_scaffold_5_prodigal-single_133"
     CDS             53634..53840
                     /product="hypothetical protein"
                     /codon_start=1
                     /transl_table=11
                     /translation="MNKFVVTTTRIPTNFNAPTCNVVEAETEQGALLIIKDYYRDFSL
                     PQYVYSVSPYVPPPAGRILNREEL*"
     gene            53897..54091
                     /locus_tag="rifoxyd1_full_scaffold_5_prodigal-single_134"
     CDS             53897..54091
                     /product="hypothetical protein"
                     /codon_start=1
                     /transl_table=11
                     /translation="LNTSEHELRERVCGILQSGDLALYQMKRQWFKSKADEIAIQSLE
                     DHLALVRAYLKKRDAELKGG*"
     gene            54093..54194
                     /locus_tag="rifoxyd1_full_scaffold_5_prodigal-single_135"
     CDS             54093..54194
                     /product="hypothetical protein"
                     /codon_start=1
                     /transl_table=11
                     /translation="MWELFEVTGWVGVFSLTMVGIDWIGVKLGLWVD*"
     gene            54228..54512
                     /locus_tag="rifoxyd1_full_scaffold_5_prodigal-single_136"
     CDS             54228..54512
                     /product="hypothetical protein"
                     /codon_start=1
                     /transl_table=11
                     /translation="MERIEAGCNIHGGFHLSPDCSGLLRHHTCPIPRPVVVYNLQPAT
                     ATVAYKAKITIAGIEVGNVCSLCFNQEMSRQNQVKISEALKENEDHGKSV*"
     gene            54496..54789
                     /locus_tag="rifoxyd1_full_scaffold_5_prodigal-single_137"
     CDS             54496..54789
                     /product="hypothetical protein"
                     /codon_start=1
                     /transl_table=11
                     /translation="MENQYELLTRILQDAGIPTATTPPKLQPYGDAAKCPRLWWPNTE
                     TPYVQVCMTNSTPGHERYEVVDDRHNAFGYEPLVVGEDVTASDATALVRNILA*"
     gene            complement(54813..55361)
                     /locus_tag="rifoxyd1_full_scaffold_5_prodigal-single_138"
     CDS             complement(54813..55361)
                     /product="hypothetical protein"
                     /codon_start=1
                     /transl_table=11
                     /translation="MSTVAKLFKTMIEVAHSNRDKLLLILCANLRITSDKQISGLTYG
                     QAQALVRDCQMPDKVKASLQTRLLEYGRKNKLEAKSLLFKSILHWGKLTRTAIWKIID
                     KAITKAGAKLALDDKQTDYKIKGGVGIFRTLRDAVNEQTRTLVEIFQPRVVRSVNCCA
                     TVATEPEVYDDVAEVLRAYSSI*"
     gene            55468..55779
                     /locus_tag="rifoxyd1_full_scaffold_5_prodigal-single_139"
     CDS             55468..55779
                     /product="hypothetical protein"
                     /codon_start=1
                     /transl_table=11
                     /translation="MDISDTDNNTTLGTSLTFLILDYRGKYDFPGDQNGFVFEHRRSI
                     PKTTSTEGYAIRTDDTGGGWRVDYIPQFGPKETVYGPNRESYWPTNEEAAAALELYLK
                     D*"
     gene            55839..56135
                     /locus_tag="rifoxyd1_full_scaffold_5_prodigal-single_140"
     CDS             55839..56135
                     /product="hypothetical protein"
                     /codon_start=1
                     /transl_table=11
                     /translation="MRFLNDNDLSALVCHMNRQIVGLASRSVNGERVTLIAKLHVAVP
                     DDDTVEDTDVPVTPSTERGTITYHTHRHLGGVLLEETDGTPSLTQAIREFNEWI*"
     gene            56190..56456
                     /locus_tag="rifoxyd1_full_scaffold_5_prodigal-single_141"
     CDS             56190..56456
                     /product="hypothetical protein"
                     /codon_start=1
                     /transl_table=11
                     /translation="MSNLEDADFTRIIEASLAVEKAADELQTKLASLQNKVAPYLPPN
                     KGLRVWIEAMRAAAYCDGPGETGHEDGKVFSSARLARVLLSASE*"
     gene            56653..56868
                     /locus_tag="rifoxyd1_full_scaffold_5_prodigal-single_142"
     CDS             56653..56868
                     /product="hypothetical protein"
                     /codon_start=1
                     /transl_table=11
                     /translation="VKLDMVKYLSFEAVVPVKMDSSHRDPELDEPKARTLLASLGVAP
                     RDTNRALKILRVRVEQVAAQVSYEDLI*"
     gene            56934..57182
                     /locus_tag="rifoxyd1_full_scaffold_5_prodigal-single_143"
     CDS             56934..57182
                     /product="hypothetical protein"
                     /codon_start=1
                     /transl_table=11
                     /translation="MAVYNRTKKADRAREIADRQAEIEAIEAGLWPRDINDQFRWYDR
                     TPTFTPAQWARKMCEDTIAYLTAIPGRIANGELSGWEA*"
     gene            57184..57417
                     /locus_tag="rifoxyd1_full_scaffold_5_prodigal-single_144"
     CDS             57184..57417
                     /product="hypothetical protein"
                     /codon_start=1
                     /transl_table=11
                     /translation="MKVSELIQWLATQDQEATVEVVVHMDRGSYYEQGGTATTEEFTG
                     ELSEYTDFRENQFVTPDQPHFNRRFLLLGVYKG*"
     gene            57459..57866
                     /locus_tag="rifoxyd1_full_scaffold_5_prodigal-single_145"
     CDS             57459..57866
                     /product="hypothetical protein"
                     /codon_start=1
                     /transl_table=11
                     /translation="MSTEKEATTTRAVLNPATTKDWLKSMLTSSLRRVTRVEIHYLPP
                     RWAAVVEMAFMMMEAVYYQPGDEPKAREAGIKIIDTAVEAFKGEYTDKAATALNQMGS
                     MLRCCNDLDEPAEVKMLAYVKELMARQTEPVKK*"
     gene            57939..58217
                     /locus_tag="rifoxyd1_full_scaffold_5_prodigal-single_146"
     CDS             57939..58217
                     /product="hypothetical protein"
                     /codon_start=1
                     /transl_table=11
                     /translation="MGTTSAGRHAWYSQSQAWVAGHVTYQRPDGTTYQVTTISSRPEH
                     GCGWDDMRYLGVIGESDICIGSTEALNPKQAKLDKINDFVRYKEWEME*"
     gene            58214..58444
                     /locus_tag="rifoxyd1_full_scaffold_5_prodigal-single_147"
     CDS             58214..58444
                     /product="hypothetical protein"
                     /codon_start=1
                     /transl_table=11
                     /translation="MKQFTFYWLDGKRDVLSGRDAADAMNRAGYGHGALGALDFHAWG
                     DCKEYVWNPKTRRWDNPGLNERLDRETLIPKE*"
     gene            58450..58692
                     /locus_tag="rifoxyd1_full_scaffold_5_prodigal-single_148"
     CDS             58450..58692
                     /product="hypothetical protein"
                     /codon_start=1
                     /transl_table=11
                     /translation="VNSHFEQVVWHAQNAGFQVETLAGDNCSFRVYPDDGSRWATVTV
                     GHSGLVRWNTPGAEFRQFDSPSVAFKELKKAWGTNL*"
     gene            58828..59244
                     /locus_tag="rifoxyd1_full_scaffold_5_prodigal-single_149"
     CDS             58828..59244
                     /product="hypothetical protein"
                     /codon_start=1
                     /transl_table=11
                     /translation="MFDPLTHYMQTILTLLAMDNDSLRGAVQEALKQDSLEPIKGALS
                     PRDLAYNFYHKEWEIWVQMELYQSSMERRRNWDALSRVEVMVFGRATQGRIIETLDDG
                     FSVEFEDEMEIPIGEMWPSHHGCMGGLFKREDVTFL*"
     gene            59299..59406
                     /locus_tag="rifoxyd1_full_scaffold_5_prodigal-single_150"
     CDS             59299..59406
                     /product="hypothetical protein"
                     /codon_start=1
                     /transl_table=11
                     /translation="MRTLESLADGRLITFLGAVSVDFRHVLTCPTGSRI*"
     gene            59608..60033
                     /locus_tag="rifoxyd1_full_scaffold_5_prodigal-single_151"
     CDS             59608..60033
                     /product="Uncharacterized protein n=1 Tax=uncultured
                     bacterium RepID=K2CA73_9BACT"
                     /codon_start=1
                     /transl_table=11
                     /translation="MSTLNQKYSDTDGVGLGRCEECGYMFVNENERHTKTGLPGFSCE
                     LHKAVHIDDWIELPPANDQEKLVKEWFDHFRRPAIQKDYKWLAARKVFCIFEGKRMRC
                     TGASRMGDVWLTYNLVKDFGYDRRVDVAGCSDWTVEGPK*"
                     /db_xref="UniRef100_K2CA73"
                     /db_xref="86990335"
                     /db_xref="K2CA73_9BACT"
     gene            60030..60311
                     /locus_tag="rifoxyd1_full_scaffold_5_prodigal-single_152"
     CDS             60030..60311
                     /product="hypothetical protein"
                     /codon_start=1
                     /transl_table=11
                     /translation="VKVAIYKSQGVVPFQTREWDVSEAYATNEEAIRVCNAMNWKMVS
                     ANCNPGVFTVDVSESQMNLWKLHKQMDICEIPTLVMLSDGIQYHVDPLG*"
     gene            60314..60574
                     /locus_tag="rifoxyd1_full_scaffold_5_prodigal-single_153"
     CDS             60314..60574
                     /product="hypothetical protein"
                     /codon_start=1
                     /transl_table=11
                     /translation="MQINGIDVLVGTQVQSLVFDYETSVARGGICRGDIGNVVRVEPE
                     RVEVVFYPWGVPTMSWWTKSETAHLTTLVHMQTVLWLTLGRR*"
     gene            60738..61061
                     /locus_tag="rifoxyd1_full_scaffold_5_prodigal-single_154"
     CDS             60738..61061
                     /product="hypothetical protein"
                     /codon_start=1
                     /transl_table=11
                     /translation="MSKQFSSGMHAWFSWKQAEAAGVRTLKRPDGTTYHLTTVTAALE
                     HGCGWDDMQYLGTIGEDDTDVCSTMSSRENCNHVKNTTLLPLDVGSKEFFKLVLDCES
                     NQKNK*"
     gene            61117..61428
                     /locus_tag="rifoxyd1_full_scaffold_5_prodigal-single_155"
     CDS             61117..61428
                     /product="hypothetical protein"
                     /codon_start=1
                     /transl_table=11
                     /translation="MADLRREFTTDQYEAMRPDLEEARAAVLAALARHHELGLTQWVR
                     QDADSVPDPAVKEAFSLLNQAARLIDRAQFELVLRLHTTGAIAPKNGPTREATNGNHS
                     P*"
     gene            61409..61696
                     /locus_tag="rifoxyd1_full_scaffold_5_prodigal-single_156"
     CDS             61409..61696
                     /product="hypothetical protein"
                     /codon_start=1
                     /transl_table=11
                     /translation="MATIPRDFTIAQYDAMAPDFEAARAGVLALLARHHELGQSHWLG
                     GDSDSAPNPAVKEAFDLLHQAVRLMDRAQHELVMHLCANGHIPFQTDQKPD*"
     gene            61806..61985
                     /locus_tag="rifoxyd1_full_scaffold_5_prodigal-single_157"
     CDS             61806..61985
                     /product="hypothetical protein"
                     /codon_start=1
                     /transl_table=11
                     /translation="MSALVVGSGDADKGLQTPSANPPNVVSLGVKSQAITDKATQGLL
                     MVLDRLQRPPGLASG*"
     gene            62229..62675
                     /locus_tag="rifoxyd1_full_scaffold_5_prodigal-single_158"
     CDS             62229..62675
                     /product="hypothetical protein"
                     /codon_start=1
                     /transl_table=11
                     /translation="MRLALATAYQTHTPLNCAPASSTHNFANSIHEHGCTRNRVCCAF
                     VYARTDVLHHALANTCKCSRERTGCHMWAHTRVCSVFKKICPQYLVLISEICPHCSHS
                     PKTTTPALEAPQFRTIHPLTPLEPKLFTRPHLETFNFWCVYLYLWF*"
     gene            complement(62865..63542)
                     /locus_tag="rifoxyd1_full_scaffold_5_prodigal-single_159"
     CDS             complement(62865..63542)
                     /product="hypothetical protein"
                     /codon_start=1
                     /transl_table=11
                     /translation="MIHLGPWAVNPGLGHPKIDRSVREAKGRSAHVGSSGLVAGGLVL
                     LCRSGLQDGLGGGRELRGGALELPVDDLGGRRDLRLREALGRLAEHPHQPGVVALAEG
                     PGVVAGLGQAPAEAERGLGDDSDRLDDDDGRDPGRARIGLFDRDDDRLLRSGGNREAQ
                     GVQLLDDDLGSAGGLGGGLGGLGGHWESPVQSVDCLWDSSLPIPPRQSLVGGGESLRG
                     GKENLRL*"
     gene            64093..64326
                     /locus_tag="rifoxyd1_full_scaffold_5_prodigal-single_160"
     CDS             64093..64326
                     /product="hypothetical protein"
                     /codon_start=1
                     /transl_table=11
                     /translation="MSRFKPSVSQLMEVQHRVDTQNPSQVALFCRVIGASMLANAAAS
                     IPSVWRAARAQLAIEAATLNVVLGIDLEVVWCD*"
     gene            64384..64656
                     /locus_tag="rifoxyd1_full_scaffold_5_prodigal-single_161"
     CDS             64384..64656
                     /product="hypothetical protein"
                     /codon_start=1
                     /transl_table=11
                     /translation="MARFYVQASEYELIASLDVVVADTYEAIQHFNRHFKGRVGGWKD
                     VKSSTHIVINLDNPKEHWLGTDSFKRICTGWREGREYWSGPHSIEY*"
     gene            64720..65172
                     /locus_tag="rifoxyd1_full_scaffold_5_prodigal-single_162"
     CDS             64720..65172
                     /product="hypothetical protein"
                     /codon_start=1
                     /transl_table=11
                     /translation="MLSEDRLEVLDLYGFGWNRFFQTVHEPDPEVKRSMIGDVLLMWE
                     FDKTGAEYHWYDLFTRLRRDEHAIILEQLLVFIDQGFVLGPFADDTITINPEKQEELM
                     LFVGMWPEGFEAPEGVEVLRLTEEAKDILETEGGEEYLIEQAVKALKD*"
     gene            65243..65548
                     /locus_tag="rifoxyd1_full_scaffold_5_prodigal-single_163"
     CDS             65243..65548
                     /product="hypothetical protein"
                     /codon_start=1
                     /transl_table=11
                     /translation="MSRIDAEFKSVVAFASYKLDNDDPTFTGADLQTLNRVTLTSVPN
                     IKLQLLELGLTQAIPEKASVVRGFTANSHDRWAGNPCAGGSGGSSIQKFAGNAAGWN*"
     gene            65601..65870
                     /locus_tag="rifoxyd1_full_scaffold_5_prodigal-single_164"
     CDS             65601..65870
                     /product="hypothetical protein"
                     /codon_start=1
                     /transl_table=11
                     /translation="MSRGNSQVNRNYECATKMAECADFVVEHLGSHAHFQVRWGQFWA
                     TVRLDRNGDVSCGSFNRNFSPWGSSASVFSELLRQWKSEGEPKAD*"
     gene            65931..66209
                     /locus_tag="rifoxyd1_full_scaffold_5_prodigal-single_165"
     CDS             65931..66209
                     /product="hypothetical protein"
                     /codon_start=1
                     /transl_table=11
                     /translation="MSPPFLIDFQAMQDHLNSREMVLAACSINRGQHAGQRLRLVARF
                     LVEDPGDKDTIFYYVTRTFQGDKVYEDGPSPRLALSVSLFNSISLGEG*"
     gene            66261..66518
                     /locus_tag="rifoxyd1_full_scaffold_5_prodigal-single_166"
     CDS             66261..66518
                     /product="Uncharacterized protein n=1 Tax=Caulobacter
                     phage CcrColossus RepID=K4JVM8_9CAUD"
                     /codon_start=1
                     /transl_table=11
                     /translation="MTLANDPRRWGGICKWDGTSAPTVTVQPRLLDLQGYDSNGQYFG
                     RGLPLYCVTDEEGDMNFFVRAEGMDHARELVLERVPTCQFA*"
                     /db_xref="UniRef100_K4JVM8"
                     /db_xref="K4JVM8_9CAUD"
     gene            66857..66997
                     /locus_tag="rifoxyd1_full_scaffold_5_prodigal-single_167"
     CDS             66857..66997
                     /product="hypothetical protein"
                     /codon_start=1
                     /transl_table=11
                     /translation="MVKNLIIGLLLVAFVARANPEKVAHLSKMATTGVTYLEKQVGFK
                     FW*"
     gene            67046..67351
                     /locus_tag="rifoxyd1_full_scaffold_5_prodigal-single_168"
     CDS             67046..67351
                     /product="hypothetical protein"
                     /codon_start=1
                     /transl_table=11
                     /translation="MYKSLAEFLASTNLLERLTNIDRALNVNGALCNHHDGVVFKINF
                     GPYTASCMWLDTVSDNTWNVQLSYLDSDHKYHPFGGSVSTSEFKIVKGVAEICGLGN*"
     gene            67724..68023
                     /locus_tag="rifoxyd1_full_scaffold_5_prodigal-single_169"
     CDS             67724..68023
                     /product="hypothetical protein"
                     /codon_start=1
                     /transl_table=11
                     /translation="MPAAAALALDTFQANHANDDLWDVMTFADMVENWHLSTPEEECF
                     KAALELEGLGLLTVSTGFLCYSVELTGLGREASQIFHQRFLDRVKAQNPDFDGVW*"
     gene            68076..68303
                     /locus_tag="rifoxyd1_full_scaffold_5_prodigal-single_170"
     CDS             68076..68303
                     /product="hypothetical protein"
                     /codon_start=1
                     /transl_table=11
                     /translation="METEILTQWFNEESGNHWIVVEDAIGKFLHKGKRVALLAVSGDV
                     DNTFVLKWVVDPCWTTEEEESALSVLGVAAR*"
     gene            complement(68849..70459)
                     /locus_tag="rifoxyd1_full_scaffold_5_prodigal-single_171"
     CDS             complement(68849..70459)
                     /product="hypothetical protein"
                     /codon_start=1
                     /transl_table=11
                     /translation="LIRCLWDSSSRPRVRQSLVGGPGQEDRNETISSSYPFSPAATLR
                     QSANQPEEPDACEDESLRTQVRLCPGHLSADWAQLDDSQSRTKVRLAKVGQHLVPGRA
                     DPRGHGLADHEIPRAIRFVDRWDGNTIGIRVAVSAIVTVRLLLVGSPREELCRRLRQR
                     FGGAKDEVLGVRRIAVEVGVDSPRPKGGAGGGSGSFDLGGGEWHRAVSSWLLVWDSSP
                     LRRLRQSALFDPDSPTQVLALADGGHEAHDRHDRGHQETEHPPCPAELPLLQARHGAE
                     ANGAKADVNEGNALGDGFASHFRSLPCWCGVLQTETKPVNRSGVEGEDRPVSHDAGPA
                     GFALLDEFAVRPTQELGELVPDFAFGEVSHHHLRVRCVFVNGRGGRDNENRDGEGHLE
                     SSWLVVSPELSPERKFGQLQLVTRELWLNHCLARPTKAGRVGNLEVMETADRGHPSQI
                     PRILDPSCDSTRTTGSSSDCCFHHSVNSSPHRLVPPDSSHCRSSSSHEFQPLNPLGIS
                     GMSFSTGKAGSYRQSRSGACQSGSLAPW*"
     gene            complement(70456..71310)
                     /locus_tag="rifoxyd1_full_scaffold_5_prodigal-single_172"
     CDS             complement(70456..71310)
                     /product="hypothetical protein"
                     /codon_start=1
                     /transl_table=11
                     /translation="VTVLAHREMTHEVLLFVSLGPDGIVLGGSPQMGTLPPSLLQLPL
                     CGFESSLGPFEFSNHVPKSADHCKWSSVGGGGAKLPSGFLRPSEAAVNRLGKLDGRVG
                     QTKARSAGVRGVLLVRALLGFVLLRRSGLQHGLRRGRRELRGGGLRLAVPDLAGGGDL
                     RLREVVRGLLLLRDRPLVGGQEAHQPGVMALAEGPQVAARLHEAAAEAERGLGDDSDR
                     LFGLDGHDHRDFGLGRHDGLGSGLHDGGDRETEGVEDLGLLAGGAGGLGGALGGLGGH
                     GMISFVLG*"
     gene            71483..71743
                     /locus_tag="rifoxyd1_full_scaffold_5_prodigal-single_173"
     CDS             71483..71743
                     /product="hypothetical protein"
                     /codon_start=1
                     /transl_table=11
                     /translation="MSTPQEIQAQKTLIQRLDAAGILDSEKDCDFKLRDELFFRVGNT
                     IFGYEDPTITEVPSTTMGDDVSTYEVNYVRMLAVWVDPVKIL*"
     gene            71846..72061
                     /locus_tag="rifoxyd1_full_scaffold_5_prodigal-single_174"
     CDS             71846..72061
                     /product="hypothetical protein"
                     /codon_start=1
                     /transl_table=11
                     /translation="MIEAVKSAHRLGCNPGGEVQGCPVQEDLVIADRWLSRLLSREEC
                     TQVDEEVYKAKLKLTESHDRLNKGAGH*"
     gene            72048..72611
                     /locus_tag="rifoxyd1_full_scaffold_5_prodigal-single_175"
     CDS             72048..72611
                     /product="Uncharacterized protein n=1 Tax=Pseudomonas
                     phage PAK_P4 RepID=V5JX98_9CAUD"
                     /codon_start=1
                     /transl_table=11
                     /translation="VRDTNSVSKECLHCKVSFVPPYRNRQKKFCCVEHSRLWQSQTLT
                     NQNTVSRDGKCRKCAITIDTNFPGKNRGGRSRLCAKCFSNYTSERYLSRKLALIEFLG
                     GKCHDYGQQYHYAAMQFHHTDPNSKEFDWSRLRRQSLATVLNEISKCALLCNNCHAIR
                     HCQSQISDESLRMKNNFLADLRSAHAF*"
                     /db_xref="UniRef100_V5JX98"
                     /db_xref="V5JX98_9CAUD"
                     /db_xref="oac:Oscil6304_2169"
     gene            72800..73024
                     /locus_tag="rifoxyd1_full_scaffold_5_prodigal-single_176"
     CDS             72800..73024
                     /product="hypothetical protein"
                     /codon_start=1
                     /transl_table=11
                     /translation="MTTPAGPMATEYVAHAETCPRCETVDRGVVSDSRLRPGSRCPVG
                     KILVKAAVREDVRLGRCHPNGQSKSFVSPK*"
     gene            73411..73632
                     /locus_tag="rifoxyd1_full_scaffold_5_prodigal-single_177"
     CDS             73411..73632
                     /product="hypothetical protein"
                     /codon_start=1
                     /transl_table=11
                     /translation="MLVYLLINEKATTYLDKWRLFASKQECLAAARKLGYGSSPFGEF
                     GSLSDEPGKITQEMGCNRLAWISPWFLSY*"
     gene            73789..74016
                     /locus_tag="rifoxyd1_full_scaffold_5_prodigal-single_178"
     CDS             73789..74016
                     /product="hypothetical protein"
                     /codon_start=1
                     /transl_table=11
                     /translation="MLALGLFLITIGSAGIAIILFEAVIELSKMKRRVFSSDQWVDLF
                     SQNIILLTVSALAAFSVLVGVVLTLVGLLKN*"
     gene            74030..74821
                     /locus_tag="rifoxyd1_full_scaffold_5_prodigal-single_179"
     CDS             74030..74821
                     /product="hypothetical protein"
                     /codon_start=1
                     /transl_table=11
                     /translation="MSELVALSKTLPRHPGYVSFVNESRFLPGRSRILREQGVVVFVR
                     ESDGTGGLEFPFWCNFQKLKDLGHTKGWVPKWFVPAGRGRALLRVKPTEYKTMPLGEF
                     KYKTCEPNYQYQDEVIMKDFFRHAEGIRDGLFDNRTSSDFKGEENNFNDTLRAIYAKI
                     ASRDFPFEVGDWVYVPLNGGELQTKAQIQLTKYDFDPNCCVVRLEPFLAEDATGKSKL
                     LTSGGVQVIRKSLVTQRAFPPVPYESKRGIGAKYDPTPYINLDWE*"
     gene            74901..75164
                     /locus_tag="rifoxyd1_full_scaffold_5_prodigal-single_180"
     CDS             74901..75164
                     /product="hypothetical protein"
                     /codon_start=1
                     /transl_table=11
                     /translation="MSKQLMAISILEDMIVAGWSPETSILDAIQFLQTSTDVANLQPT
                     EDYNRTQRIRKLKRDLAQAGDRRDSDACDEIEAELDKLRGYCT*"
     gene            75136..75516
                     /locus_tag="rifoxyd1_full_scaffold_5_prodigal-single_181"
     CDS             75136..75516
                     /product="hypothetical protein"
                     /codon_start=1
                     /transl_table=11
                     /translation="LTNFAVIAPENQLFKNACRVACNWAIHQYLQANAGGCVDFAAKS
                     TWHIELCNFYVATFYGLPDGFGAGSFYPEAHSKIHSETQELTGYLDTAIGFPIRGIPD
                     YDQLASKFFEIFHTIAMATLESQH*"
     gene            75513..75875
                     /locus_tag="rifoxyd1_full_scaffold_5_prodigal-single_182"
     CDS             75513..75875
                     /product="hypothetical protein"
                     /codon_start=1
                     /transl_table=11
                     /translation="LTPDHELQTLGNEKFPANSANVIRWWTLPDNAYVVMFEYYDGCD
                     LENESTPLPMIHGAIRFDGCANLYSDNPDGSGMHFCGPYAAQVILRMYQIAGEQMGQD
                     FNIPALPKNYSLERYNEP*"
     gene            75865..76545
                     /locus_tag="rifoxyd1_full_scaffold_5_prodigal-single_183"
     CDS             75865..76545
                     /product="hypothetical protein"
                     /codon_start=1
                     /transl_table=11
                     /translation="MSLNDRLCPPPNEKLAIIGIEVSFSIPVFLSVEQDRELSNLIGE
                     IVESRYNQPTEGVHWVSGYGSKPNYSRMDAIFLGLKPDPEAPEDGEPTYNDSIYQIVT
                     TAREFVSDSERYNTKLERDQHPNPVPEPVRIDKRPSRRSYSQHDERLDTLPEGTIIRD
                     HTGVVVHVRQSDCWLGFDFSREVETYNLTYPVQVIWVPETEICTACNGVTTVCETCGS
                     RGWVLPTP*"
     gene            76566..77276
                     /locus_tag="rifoxyd1_full_scaffold_5_prodigal-single_184"
     CDS             76566..77276
                     /product="hypothetical protein"
                     /codon_start=1
                     /transl_table=11
                     /translation="MNVYGHTINHALVSNRLKFYIDRGRDYVDISAECQNCGACLHFE
                     LDSQKNLFVESMYPFPSVTPWSDPFLVNFAKPFECPYQEVIPLSFDFEVKSGVIALGN
                     DFRGNLELEPKVTPYFSYKGLLGDRTYIQHRYESLKYLTGRVGNTHITFVDKDGGIDV
                     VEGWGENAVHEFSTELWWFMIMDAADLPFGCTDSFGRKIGFHKVESGWYKFTYHQELL
                     LTELTESQVWATLRKIVL*"
     gene            77280..78167
                     /locus_tag="rifoxyd1_full_scaffold_5_prodigal-single_185"
     CDS             77280..78167
                     /product="Uncharacterized protein n=1 Tax=Plesiocystis
                     pacifica SIR-1 RepID=A6G7U7_9DELT"
                     /codon_start=1
                     /transl_table=11
                     /translation="MLKIILDMETQDPDDVLTLAMLADHPQVDLLAVTVTPGTPHQIG
                     VVSHVLWLLEKESVPVGSFNINHTKGRGTPQEHYVTCVSDWHYKAFGPMEPISKTEVG
                     WQLLERTLGPDTTLVTGAPLKNPGALLENTANSNLGRIFVQGGFAGQGVVPECDQLPK
                     FKGLVSCPTFNLNGDPKAALRVLESKRFSERKMVSKNVCHGVTYTQEFHDKLRTMERS
                     RQGLRLITRVMNSKIGKALHDPLTACCAIEPKIGKWAPVIVFRTVHDEWGSELSPEST
                     TQIITSYDPNLFFRTFSAT*"
                     /db_xref="UniRef100_A6G7U7"
                     /db_xref="A6G7U7_9DELT"
                     /db_xref="msd:MYSTI_04258"
     gene            78192..79442
                     /locus_tag="rifoxyd1_full_scaffold_5_prodigal-single_186"
     CDS             78192..79442
                     /product="Peptidase, M16 family n=1 Tax=Eubacterium brachy
                     ATCC 33089 RepID=V1CLS8_9FIRM"
                     /codon_start=1
                     /transl_table=11
                     /translation="VSYSIHEVLGIPVIFNTTGTPMVSVRVIVNAGSTHEDVPGTAHF
                     LEHMFFKGSEKRGYEEINRIAARMGNTNAYTCPNRTVFTIDTVEGKVLEALELLLEML
                     FTPKLDPAEIEKERSVILEEWRAGEDDPVGFMIESAVNLVSPNRNGRPVIGTEDSIKS
                     ITANTLRDFRSKNYTRQNLAIAIIGGTTIDSEPIDSAIAGYGWYLIDSSKNDIVTLEK
                     DFKPWEEDHSRAITHVAGQAGICLFTPWVSAAEDQNLASHVLANMLGEGMHSLLFNRL
                     REQSGLCYATGCSPMGSWDDQSLLCYALLSPENVIRGVTEMKAVLEELALGQFDDDLL
                     EISLANSLFASASRSETASGWAQTFVDDYFYFEKVGLIPEIFHGYDFITSRLGSMDMV
                     QLREEIIVIAKKMVTQSLTVVMNG*"
                     /db_xref="UniRef100_V1CLS8"
                     /db_xref="adg:Adeg_1653"
                     /db_xref="33562282"
                     /db_xref="V1CLS8_9FIRM"
     gene            79435..79710
                     /locus_tag="rifoxyd1_full_scaffold_5_prodigal-single_187"
     CDS             79435..79710
                     /product="hypothetical protein"
                     /codon_start=1
                     /transl_table=11
                     /translation="MGKLEILKAFAFAHAITVTTLMLSSNFVPLLVTIFWGIGVVISG
                     LIEFRIRHRPGPPWQIRAMLVISGWGMPLLAVVGSIVYACKKTRINQ*"
     gene            79732..79947
                     /locus_tag="rifoxyd1_full_scaffold_5_prodigal-single_188"
     CDS             79732..79947
                     /product="Uncharacterized protein n=1 Tax=Spiribacter sp.
                     UAH-SP71 RepID=U5T8L0_9GAMM"
                     /codon_start=1
                     /transl_table=11
                     /translation="MQHDSLNKFRQFITEQMIAQGMSRSDLSRVLGLHRSRVTKILDH
                     DDNLTFKTMYRVAQALGYKIEINLTKE*"
                     /db_xref="UniRef100_U5T8L0"
                     /db_xref="spiu:SPICUR_09185"
                     /db_xref="U5T8L0_9GAMM"
     gene            79956..80294
                     /locus_tag="rifoxyd1_full_scaffold_5_prodigal-single_189"
     CDS             79956..80294
                     /product="hypothetical protein"
                     /codon_start=1
                     /transl_table=11
                     /translation="MNKPEEFPDGNGIVYLTSLFIMQIENKFGEEIPAEKVDFVIDSI
                     ERHASVYDALMEKAFKKAGVKTPSETTGALHQSALALWEVCFSLAMLTMFNKQTLRGV
                     NKLISKNTEE*"
     gene            80297..80617
                     /locus_tag="rifoxyd1_full_scaffold_5_prodigal-single_190"
     CDS             80297..80617
                     /product="hypothetical protein"
                     /codon_start=1
                     /transl_table=11
                     /translation="VFIKAQSPSNLEGSVGGYDETYTTAPSCYRCPCGESWPLGVLTH
                     TGYLPAGSPKPKGPNVWSEQITQGPIRVKRWLACGMCINTATGIAIEVRDLFLERYPP
                     GTAD*"
     gene            complement(80614..80985)
                     /locus_tag="rifoxyd1_full_scaffold_5_prodigal-single_191"
     CDS             complement(80614..80985)
                     /product="Putative uncharacterized protein n=1 Tax
                     =Mesorhizobium alhagi CCNWXJ12-2 RepID=H0HNJ2_9RHIZ"
                     /codon_start=1
                     /transl_table=11
                     /translation="VTPVFQTTFGDGSDGSEPGNCQAACIATLLDLSIEEVPNFAKFG
                     VKYWDEQEAFLAKHGLWLMYTKEEPCTSSVVHYIGSGISPRGLRHAVIMLDEEIVHDP
                     HPSQAGLVGKPDRFGILCKIL*"
                     /db_xref="UniRef100_H0HNJ2"
                     /db_xref="H0HNJ2_9RHIZ"
     gene            81045..81368
                     /locus_tag="rifoxyd1_full_scaffold_5_prodigal-single_192"
     CDS             81045..81368
                     /product="hypothetical protein"
                     /codon_start=1
                     /transl_table=11
                     /translation="MLIAPPGTKVKTLSLWRLSFYFCPTNRRIGRLMDIQPPIPSEKY
                     LDPWYQSDLCAPIVIPAESILVIDRIYFEKKTSKVILKMILGHCQYRLLCTLSDINQM
                     EYELA*"
     gene            81361..81558
                     /locus_tag="rifoxyd1_full_scaffold_5_prodigal-single_193"
     CDS             81361..81558
                     /product="hypothetical protein"
                     /codon_start=1
                     /transl_table=11
                     /translation="LLEEIDDETLAAFAEGRLTKPEYDTVTQKLLSQNTARAAFRDLY
                     PHEYRKWENGNWNNQYPLTQY*"
     gene            81510..81788
                     /locus_tag="rifoxyd1_full_scaffold_5_prodigal-single_194"
     CDS             81510..81788
                     /product="hypothetical protein"
                     /codon_start=1
                     /transl_table=11
                     /translation="MGERKLEQSVSIDTVLTAFVHQCHIAKRSDQESLCNVVATILTF
                     SLKKMGPTLDGSLLKLLDGTAALLVHDVMPPEKVLSELKIAINNLYIP*"
     gene            81802..82107
                     /locus_tag="rifoxyd1_full_scaffold_5_prodigal-single_195"
     CDS             81802..82107
                     /product="hypothetical protein"
                     /codon_start=1
                     /transl_table=11
                     /translation="MFTLTPRLTHWSLESLAHRLTRIRSENPFMIDRESWSLGSDNNV
                     WLHAGGAPGTFRINNRTFDTPQFIAFMAFVAFEIGEVTSPVPEMMEKLRPYIVPRKW*"
     gene            82109..82384
                     /locus_tag="rifoxyd1_full_scaffold_5_prodigal-single_196"
     CDS             82109..82384
                     /product="hypothetical protein"
                     /codon_start=1
                     /transl_table=11
                     /translation="MRYNQKVADELWTQYSQHVRVSMLLCGILVLACLLNSVAGYMGY
                     SNTSMSLWAISAVLFVVLLVYDQRRRTSRDKWRSYTFSLETNETDSL*"
     gene            82475..82615
                     /locus_tag="rifoxyd1_full_scaffold_5_prodigal-single_197"
     CDS             82475..82615
                     /product="hypothetical protein"
                     /codon_start=1
                     /transl_table=11
                     /translation="MKVFNSVTWSEIYKYTNSLSVNGPVGLTPIVFIDAGTRVFCKST
                     GK*"
     gene            82612..82740
                     /locus_tag="rifoxyd1_full_scaffold_5_prodigal-single_198"
     CDS             82612..82740
                     /product="hypothetical protein"
                     /codon_start=1
                     /transl_table=11
                     /translation="MTCKKIVVTSNTKNFEGDSKKTLVCGETNQYILKLVISRWLQ*"
     gene            82737..83300
                     /locus_tag="rifoxyd1_full_scaffold_5_prodigal-single_199"
     CDS             82737..83300
                     /product="hypothetical protein"
                     /codon_start=1
                     /transl_table=11
                     /translation="MTILIMATLIKAFLGTPEESLPKCSAATHRWCPERAKLWSLPID
                     MAIRYTGTKVKRSQLQALAAIETIHDPEVYARKKDPTEYQRGLYSIMCKDGDKETWGS
                     QKWLHVLRKADPMLHGLKCSDIDSSSTWSVFLQTVSAIKVLEYMSPDLEHAATVVYAG
                     NKKSKNQEMRKVMFKRFTRYFDEVPEL*"
     gene            83309..83563
                     /locus_tag="rifoxyd1_full_scaffold_5_prodigal-single_200"
     CDS             83309..83563
                     /product="hypothetical protein"
                     /codon_start=1
                     /transl_table=11
                     /translation="MWLCTIFTMGLSGCGSAPINLPRPKKELNTRVYKCSFSDKKEHN
                     ELWVSVVIKVSGALIDVSNSAGLGSDRIELKARCSESYIN*"
     gene            complement(83556..83807)
                     /locus_tag="rifoxyd1_full_scaffold_5_prodigal-single_201"
     CDS             complement(83556..83807)
                     /product="hypothetical protein"
                     /codon_start=1
                     /transl_table=11
                     /translation="MYSIHLLCAGFVVSTMAIIQSIDVSTAIQFVAWFDIRPYPQLGT
                     AVPTSLHTSLGLTNNEAEDWGGGLKRRYVTRYLVLVRFS*"
     gene            83833..84195
                     /locus_tag="rifoxyd1_full_scaffold_5_prodigal-single_202"
     CDS             83833..84195
                     /product="hypothetical protein"
                     /codon_start=1
                     /transl_table=11
                     /translation="MFSRLASINPILADLIKEAAKTGEAAIVDHLKSRLSPFMSVTLG
                     EKSKYGAMVTMIIQAEQLMKLIESDYSILSPAQTIVVVKKSVNTGNDAPDLSDLDEHT
                     RSAGPGPVRAPMAFVKPA*"
     gene            84199..84720
                     /locus_tag="rifoxyd1_full_scaffold_5_prodigal-single_203"
     CDS             84199..84720
                     /product="hypothetical protein"
                     /codon_start=1
                     /transl_table=11
                     /translation="MAHIKSIIVTDSEVKMPDLPIDLKRPVGVIVASVDSDTLSNLAD
                     VFCSHNIIVSNLVPKFLVIDNNGTRMALKCVEDKPKSCLLKIDGCNTNVFVYQVGNSC
                     FVLSDPDINDTNFIADHLQKVTQAIYLDNPLLTGKQIPIIFGNSIRLLQTVGCPNWFV
                     EWHLRDKDNQNGM*"
     gene            84710..85306
                     /locus_tag="rifoxyd1_full_scaffold_5_prodigal-single_204"
     CDS             84710..85306
                     /product="hypothetical protein"
                     /codon_start=1
                     /transl_table=11
                     /translation="MACEFWLADEVKTIAEGLIADGTDHSHLASAKIVYMFRETPTKR
                     GGKIVYATMSKMSAMMAALIRETETSTEEKISGPDAIVLGASVYTPDIAAQIVAEGTS
                     EEDTPSNKPKREEFVFLMMVAWECWKALDDNKKKALVDHELCHAQGEEDEDTGDMRWF
                     TIGHDYEGFLSNIKRFGFWTPEYQSMADTVVKIEDENS*"
     gene            85330..85521
                     /locus_tag="rifoxyd1_full_scaffold_5_prodigal-single_205"
     CDS             85330..85521
                     /product="hypothetical protein"
                     /codon_start=1
                     /transl_table=11
                     /translation="MREEAGERLKNFLLEYEGLCRKYRCVLNTENSEDVVLVPLEEYG
                     LYGNSELENQIRKLELSLP*"
     gene            85550..86233
                     /locus_tag="rifoxyd1_full_scaffold_5_prodigal-single_206"
     CDS             85550..86233
                     /product="Thymidylate synthase, flavin-dependent id
                     =3163061 bin=GWB1_Spirochaetes_59_5
                     species=Syntrophobotulus glycolicus genus=Syntrophobotulus
                     taxon_order=Clostridiales taxon_class=Clostridia
                     phylum=Firmicutes tax=GWB1_Spirochaetes_59_5
                     organism_group=Spirochaetes"
                     /codon_start=1
                     /transl_table=11
                     /translation="MLLVKPTAIIEAGTFGNEALSIIERAGRTCYKSEPKGESAAFVR
                     RILDSQHESVIEHAGFSVRFVVDRGVSHELVRHRLAAFSQESTRYVNYSRKGGGHCQF
                     IIPSWLSAELFEGENTEKDFYTPAQNGSYSLSAVQWLTAMQSAENAYRDLCALGWTAQ
                     QARSVLPNSAKTELVMTANYREWRHVFKLRTSKQAHPQMREVMAPLLDQIKTLVPVVF
                     DDINLHKTV*"
                     /db_xref="GWB1_scaffold_1815_2"
                     /db_xref="ccl:Clocl_3035"
                     /db_xref="86112429"
     gene            86243..86659
                     /locus_tag="rifoxyd1_full_scaffold_5_prodigal-single_207"
     CDS             86243..86659
                     /product="hypothetical protein"
                     /codon_start=1
                     /transl_table=11
                     /translation="MQYVIDVPETDASLVWQLVMQSFINSSRYSASEINSIEIKVYQE
                     WDEAKKRMFVLVHKLLQSMDYLSLGALLGHFGRPILHSVEERRSAVSDLVEDGMIEIV
                     KVYKDDKELEVVLVCHHNDKVKQLLRTLIKGGSNNV*"
     gene            86652..87635
                     /locus_tag="rifoxyd1_full_scaffold_5_prodigal-single_208"
     CDS             86652..87635
                     /product="hypothetical protein"
                     /codon_start=1
                     /transl_table=11
                     /translation="MSNNAYKGVPNPKKDSAYACELNVHYSQSIGWGEKTNGKVVVKP
                     LPPPLDKLCGLLVDDPIVAISIFDFQTEFSATHTESPLVCDGVMGNKTFSVLKSTSVN
                     PVGRDYIVLNKVHVPVDFKVISFDENGGYSFYPHRKNYRSRVNKITAITVHWDAALSA
                     ISCFNILLRRNFSTHFCVDVEWDGKKLIPVVYQFGDPSDMVTHHGGFVNGWTIGIDIS
                     NAVDMQFQSSYVSRLKVPRPVVTGSVHGDKSTILGFYPEQKACLKSLCHALMRTYNIK
                     PVAPTHKDTISPEVFKSSWSGVMGHLNLTTNKWDPGPEWPSLVTSIVDSYK*"
     gene            87651..88919
                     /locus_tag="rifoxyd1_full_scaffold_5_prodigal-single_209"
     CDS             87651..88919
                     /product="Adenylosuccinate lyase {ECO:0000256|RuleBase
                     :RU361172}; Short=ASL {ECO:0000256|RuleBase:RU361172};;
                     EC=4.3.2.2 {ECO:0000256|RuleBase:RU361172};;
                     Adenylosuccinase {ECO:0000256|RuleBase:RU361172}; 
                     TaxID=1144310 species="Bacteria; Proteobacteria;
                     Alphaproteobacteria; Rhizobiales; Rhizobiaceae;
                     Rhizobium/Agrobacterium group; Rhizobium.;"
                     source="Rhizobium sp. CF080.;""
                     /codon_start=1
                     /transl_table=11
                     /translation="MIDRYSYPEMVKVWSDEHKYDLWFQLETKVCRAMEKLGTVPPGT
                     ASAIESNTKINIKRILELESIVRHDVIAFLSHIEEQNADHSRWLHLGLTSSDITDTTF
                     SILLDEALSLIEGQVCELLDVIRELAYKHKFTMVIGRSHGMHAEPTTFGLIMASFYSE
                     FKRNQARLNQAKEGINVCKFSGPVGNFSSIDPLVEVEISLRSGMSPEPAASQIINRDR
                     HAYYFSVLALVGTSIERLALQIRHWQRSEVGEVEEPFSPRQKGSSAMPHKHNPIISEN
                     LTGLARMLRGYAQSAMENVALWHERDISHSSVERFIGPDSTSILYYMLKKTVFLLKNM
                     RVNSAKMAENLNKSMDYIHSQKLLLALTTGGTPRQEAYTHIQNALKSGESLEEWSKRQ
                     IATSVLVDKVFNGHQDYTKHVDYIFERTFV*"
                     /db_xref="W6VXB7_9RHIZ"
                     /db_xref="UniRef100_J2HX68"
                     /db_xref="ngl:RG1141_CH17050"
                     /db_xref="J2HX68_9RHIZ"
                     /db_xref="4.3.2.2"
     gene            88941..89642
                     /locus_tag="rifoxyd1_full_scaffold_5_prodigal-single_210"
     CDS             88941..89642
                     /product="hypothetical protein"
                     /codon_start=1
                     /transl_table=11
                     /translation="MIKNTTITTTGRMMNLETGSEISVVDFVSLFTQRRFSTVSVPCA
                     IDISTHLIICGMVGARYYRWFKDRVDPCPRHDFVLACYQHDLPETFLSDIVVPVKNVV
                     GREVINKIEDTAYAGIMGWAYGEDTPVDPPHEALKDADTLAMIAELSWYLECWPRHKG
                     LRTVLVQSYDYLSRRNLIPFILSKEGMFIRNPIVMHYFYSMDANCLRDLGISNYDVPN
                     ETYFDECAFESKDTK*"
     gene            89643..91268
                     /locus_tag="rifoxyd1_full_scaffold_5_prodigal-single_211"
     CDS             89643..91268
                     /product="60 kDa chaperonin n=1 Tax=Acinetobacter sp. NIPH
                     2171 RepID=N9MMA2_9GAMM"
                     /codon_start=1
                     /transl_table=11
                     /translation="MDQTKTITHGTIVRKKMVRGAQILARTVGVTLGPKGRNVMIDRA
                     MLGPVITKDGVTVAKEVMLSDPLEDMGATIVRQASEKTSDDAGDGTTTATVIAGRLIT
                     EANKLVESGMSPINLHKGMLIAQRYITDQIGQTATKISSVEEIKAVATLSANGDTTIG
                     DTVSEAMDAVGKDGVIMVEESNTVKDVLELIEGARYEKGWKDQAFGGISGTATLENPY
                     VLIIGERVEAINAFVDTIHFILESGRPLLFIANDIALDALSTFILNHKKEQLICCCVP
                     GPSFGQKMRDMMEDLAIFTGATLIATNKGIKPSDIKPEHLGTCDKAVINKTHTTIFGG
                     KGSNENITARITSLRSQRDSALSLFDKDRYQERIGMLSGGIGVIKIGEMTEAALRERK
                     ARVEDAIGATRSAIKHGVVAGGGSILAKISASMGDLDDYGEHDVEECAGWNAVRTAIQ
                     EPIRLIAKNCGVNADTVYRVVSSSVDPKFGWNASTEEYGDLFIDGVIDPSAVTQNVVV
                     NAISAVHGILTSECAIVYTQYVKDQDLSGGLHV*"
                     /db_xref="UniRef100_N9MMA2"
                     /db_xref="N9MMA2_9GAMM"
                     /db_xref="acc:BDGL_002105"
     gene            91261..91563
                     /locus_tag="rifoxyd1_full_scaffold_5_prodigal-single_212"
     CDS             91261..91563
                     /product="hypothetical protein n=1 Tax=Paenibacillus elgii
                     RepID=UPI000248D23A"
                     /codon_start=1
                     /transl_table=11
                     /translation="MSEVNTDKIPQDLVSSGYLQEANRQFFHLLGLALGVVEEDDGSI
                     SKLFILDYRDDPEGMAFDDAFISSDDAKKKAGHIKFELARKSVVRLKNLGYVVQPV*"
                     /db_xref="UniRef100_UPI000248D23A"
                     /db_xref="A0A0F9KES3_9ZZZZ"
                     /db_xref="UPI000248D23A"
     gene            complement(91560..91835)
                     /locus_tag="rifoxyd1_full_scaffold_5_prodigal-single_213"
     CDS             complement(91560..91835)
                     /product="hypothetical protein"
                     /codon_start=1
                     /transl_table=11
                     /translation="MVNDPFHDNDPGDERWIVVQKHRSGVPKLCKSLLGMGITPEQII
                     SARFMPEFGVFSDVESARDYLNSLDIELRSSFEVRRILIYIDPEQIN*"
     gene            91886..92365
                     /locus_tag="rifoxyd1_full_scaffold_5_prodigal-single_214"
     CDS             91886..92365
                     /product="hypothetical protein"
                     /codon_start=1
                     /transl_table=11
                     /translation="VYIYNKIVLGVAVTKDQFFVKSGRKLQCGHLVVLPIKKFCAECG
                     KSAKLKETFVPTENFADWCRKSGISLSKAWLPDETIPGQLAAFQVNPIYDIECKGEGQ
                     IAFGFCMYFCTGSDEGCRVNFDLLGAIHEYKVKLFLALTELGLSGEPVLYPTVMASY*"
     gene            92380..92919
                     /locus_tag="rifoxyd1_full_scaffold_5_prodigal-single_215"
     CDS             92380..92919
                     /product="hypothetical protein"
                     /codon_start=1
                     /transl_table=11
                     /translation="MRLNARLEEIRVHLGHCLNKDSQRVCDIDAAKAILGSMGGSDLD
                     ADWEERVCREEAERLISTAENSKIPFSKWVWLDDPTLWDLTDRPGFPFGCLNEDGMMT
                     DEEEAEFEAYTQRIKQLESLTFKGSVHCVPGVVIKLYDGTEHVLGGRLPDLYVDTDWW
                     TTEILVIAYIPSPFYSQSV*"
     gene            complement(92924..93181)
                     /locus_tag="rifoxyd1_full_scaffold_5_prodigal-single_216"
     CDS             complement(92924..93181)
                     /product="id=4084137 bin=GWB1_Spirochaetes_59_5 species
                     =unknown genus=unknown taxon_order=unknown
                     taxon_class=unknown phylum=unknown
                     tax=GWB1_Spirochaetes_59_5 organism_group=Spirochaetes"
                     /codon_start=1
                     /transl_table=11
                     /translation="MKMLSAVFLFIPGCVPAYVVQEVGGAEDCPLACQNLVKLGCEEG
                     KPLEDGTTCEVFCRQSLTNGHNLKPKCVSSILSCDKIESCQ*"
                     /db_xref="GWB1_scaffold_9497_3"
                     /db_xref="86112720"
     gene            complement(93178..93975)
                     /locus_tag="rifoxyd1_full_scaffold_5_prodigal-single_217"
     CDS             complement(93178..93975)
                     /product="Papain family cysteine protease id=4084135 bin
                     =GWB1_Spirochaetes_59_5 species=Pythium ultimum
                     genus=Pythium taxon_order=Pythiales taxon_class=unknown
                     phylum=unknown tax=GWB1_Spirochaetes_59_5
                     organism_group=Spirochaetes"
                     /codon_start=1
                     /transl_table=11
                     /translation="VVIKYGYSGEGEHPGDWSFEDRLSPMLGTSGAGTVDLRDYSSPR
                     HNQKGSNSCVAQGVIKALEIKRILTYGKSKHIDLSVLALYYLARELRGGPDGGRVDNG
                     TTISAACDALKRFGVCEDVVWPFDLSKVSVAPSWAAMRRAYVNKIDSYYRIRGIGSYR
                     VDACIKALRNNCPVVVGTLIGNNWDGYGKKPDMVIGKPSTTEGGHITVLVGWDGTNFI
                     GENSWGTKWGYDGYYFMDPDVIADFTLTDDPFVVSAPWDPFALGNKK*"
                     /db_xref="GWB1_scaffold_9497_1"
                     /db_xref="dor:Desor_2071"
                     /db_xref="86112718"
     gene            complement(93969..94604)
                     /locus_tag="rifoxyd1_full_scaffold_5_prodigal-single_218"
     CDS             complement(93969..94604)
                     /product="Marine sediment metagenome DNA, contig:
                     S01H4_C04541 {ECO:0000313|EMBL:GAG54478.1};  TaxID=412755
                     species="unclassified sequences; metagenomes; ecological
                     metagenomes.;" source="marine sediment metagenome.;""
                     /codon_start=1
                     /transl_table=11
                     /translation="VITSKYRKNRLNDETSVKSVSKWIHKETYSRKPSGHISIKEMGP
                     DGNWTEVYSAANVITGDHSILIAWLMKNSGGPGGGAVALAVGSGDPAWDKQDPPAPTS
                     TQRALVAEFFRKTFSGTSFRDENGDEQAAPSNIVDFTTTFAEAEAVGPWVEMGIVGGN
                     APSGPDAGISIVTAGGDASQEGVDILINYKTMKVINKPSGATYSLTWRIVW*"
                     /db_xref="X0Z1X0_9ZZZZ"
                     /db_xref="GWB1_scaffold_3493_2"
     gene            complement(94620..98324)
                     /locus_tag="rifoxyd1_full_scaffold_5_prodigal-single_219"
     CDS             complement(94620..98324)
                     /product="Uncharacterized protein {ECO:0000313|EMBL
                     :KKL71141.1}; Flags: Fragment;;  TaxID=412755
                     species="unclassified sequences; metagenomes; ecological
                     metagenomes.;" source="marine sediment metagenome.;""
                     /codon_start=1
                     /transl_table=11
                     /translation="MAGMDLIESGQKYDILLRDESKIVLQSLMAVLPSEYRSAIPSTN
                     YGLYLSTIAREIARIKIKLDKIRQDNNLTQVRPEFLWQFLGVYLFKGDVPNKAMSDDE
                     FNAFLMSLFKLLLQGSKKESIGSGLELILSGSVQIRERYKNSTYDISDQFTFDIEIDG
                     VELSNSQIDDTLKQVLTLIKPAHTIYKLTYLFEEEVDLQTEETITSNVQWYYYEDGRK
                     FWEGIEGVHKLGGQKVHHKTDEPANIHGSTITPRGRILTNSAGTQLAQSADVIVTVNG
                     DEVEVSDVYPTVPGIVLSDAPPINAEILVSYYWVQYTNIPFARLNDPNFVLNSLNGSG
                     YPNHLIDVTDTEEDFGVVHTGSVEEPEEVYHAYHMVCKENSAVLNDPTSLLLNMRSKE
                     DPSSLWDAPEHSVIQYEGDALPSSPWTDGGSGGLITVGNGALTLTSTPLSNRYWSAPL
                     PDQDFSTSVVFRIKLTNVASNGAFSGFSVIVTNGIKAAVCNIRELPALLTTGDELSEG
                     SWTHNGLEVDTSTFHTYRLSWDYEESVSLYVDEMLVATLLWSGLPKVSELNYTKQHTT
                     PCVMFGSFDYVANGVSEWQFVRAYTKPEGIRTPVRFKKYLWDPTTTLSDDWAESNTWG
                     VESNSDETSRIYSYGDTGLSSPYHFTRTEIGCGVVVVETQIGVIASSETQFQVAHISN
                     GLYSVDLFLKLVRLEEVNTKWGWVGDSLLEDVGCTLQTFGGGIISNLENESQSVYTPS
                     GSSFGYTMATWNPAWTEVVSFCLSINDVSTSPNVYFVISNALETLRVKFVYDNGKKIQ
                     VYVQDVILVGEYAVDWSLQHTYDVIFKDNNDILVQIDGSTACTTQVSSVSNGEYIQVG
                     CDGTTNSEGITVNLSRITVVPTPPSTVIPGIKTGDSEILWALNEINSIGDILFKIGMD
                     FEVATLHVNGGLVEWENGDFYLNNLFIDSSRVSVGLGSYDTENVLILDVKSLRYLLHP
                     GFDSEESPGKNVLNSFNIQPDPSHLYTKTAHTHPVSDEFLASMSTSMDTWTVLNGRFP
                     IVPVSQSGGVTLEELDLDLDYAFNKTSSKQYLEISANKILIHSFPSSALYLDVDHYHT
                     SDGKLENVLFPASDYFGIISLSVDNPVQTDTYVFPTQGYDSEYMLFNSVGTFNAGAFG
                     PVKNFVKHVLDLLFEDAVTKDISESFVSFVSFRLFSVDESVFNNQPQDGLDNPGGYTE
                     VSPGSLFNTSFRFSSPAAVSETVDLIGYIS*"
                     /db_xref="A0A0F9EY06_9ZZZZ"
     gene            complement(98409..101849)
                     /locus_tag="rifoxyd1_full_scaffold_5_prodigal-single_220"
     CDS             complement(98409..101849)
                     /product="id=3646180 bin=GWB1_Spirochaetes_59_5 species
                     =unknown genus=unknown taxon_order=unknown
                     taxon_class=unknown phylum=unknown
                     tax=GWB1_Spirochaetes_59_5 organism_group=Spirochaetes"
                     /codon_start=1
                     /transl_table=11
                     /translation="MSIVINSPNSGVLSPHSFTTNKESISISGAVPAGTALVQVSINS
                     SGWTSYGMVYYDDPNFVIPDPSYLQSGIPLQSGLNTLEIRTTDGLGKVKFSTTLNIHR
                     VNPSNLGVILSPPTGFKIRRHRDSVDLLVSKSPESGVIGYNFYASTDTKGKYLKLNKD
                     LVTEVSFQESVETELDTVSSVITSTESVSVKVGPSNSNGDISENIIDSTLDVTNVDGS
                     IKATLTLVSVLTTDVFLFNHNRLTTVSNGTLNSDILSLVPPGNPLFYVCTSVAWDSAT
                     HQYIESPLSYELSGIPIAISSNYSQISVDQFDGIVKSIITNIMQKQPDVSLIPGSVNR
                     TVLIDPFASEFERIHFLADFTHRSKSFSTLLGIDDTDGDGVSDPVSLNAYKIGLKAAL
                     KLETDSDVQRIIDLSFESLASNYNVTRQGPKFAKGNVRAWTTARPVSLNSLTVRPGSK
                     VYSESSVESSATVEYTVVGGFTATGEVDDYYDPSSGVWQTGSIQIIARVSGKVGNKPP
                     NRVNKPGYGFGSLRVTNDLAIAYGEENENNLSLAERSLLGLAVDSGTKNGYEQTARIS
                     GVTDVEVVDAQHPSMFRDWDPIREKHVGGKVDVWVCGEELDVVTETFAFNFGEGRKVL
                     ATFVGESQDLLFTLNDSRLTQNSPIKQVIDDVDRGLGAYNVTTGKRFVLTGVLTYPDV
                     LYNQIKLNPDALNQIDYNPDDVVRIDYAFQLNSAYVLKTQPARSVVTLVGDVSGLLVE
                     GTHFDFIADADPRTIGRSSGSNDRVQINRILSGNTWMPSGDPLLVAKENHTLLGVIPL
                     RLDQFGINPSSVAVYEDAGGEVEYTLGEDYTITSAVSVSDYTTITRVASGSIPDGGVV
                     YVDYAHDENFTVTYVTNRIIDRINAATNLKKHATADVIIKENLSAWVDVEATVVLVPK
                     FDPVQADINIRTALGRLQESKRPGVSLDQSDVITAIGSAIGVDKVVVPLARLTRADGT
                     LVVAELVHSKTDSTGFVHLVEESTYNTSVYLFTSPLQYPTSDHGGNWITQPVGVFKET
                     QPMTTHGIDSATEISGTVNGAFIIGSDGASLAGYSDDATLTLAGFSTDADRQIERKLR
                     TANRVLVAIPTNEIPTDYMFEATYSVYGSTGARDIGVSSIERAMFSLIRMACVNEQTS
                     *"
                     /db_xref="GWB1_scaffold_3493_7"
                     /db_xref="89410632"
     gene            complement(101873..102946)
                     /locus_tag="rifoxyd1_full_scaffold_5_prodigal-single_221"
     CDS             complement(101873..102946)
                     /product="hypothetical protein"
                     /codon_start=1
                     /transl_table=11
                     /translation="MSFDFNLLNACPHSVFRDELELVDGTECLLPYPPSSVNDVYVND
                     VHVPQGGLMLPAKWDTNKTFPITISSSSDLSLTVNGEEYTLRLVLGSYDLNKLRQSLL
                     SIPIHISAPNNKLCIRSRELGAAASIGFGSSAVHEELGLPNNRMVTGSVWCPPWNVVD
                     DDSRLFDEYRKIVFLQDLRNLFGQGVKVECSYVTPAKSCRRCFGLRLENDWRYNESGE
                     IVTIEEEALLLQEARNVVLTMRGTNRFHSWYGTQIMSVIGEKYHASLDLRLMSEISQV
                     LQKLQSIKKQQERVQYVSDGEYLFRIEGISVKLDANDPTIIRIAIGLKSRRNTPVTFK
                     TSLVRSMLELPLLSGTDGAMRIG*"
     gene            complement(102943..103623)
                     /locus_tag="rifoxyd1_full_scaffold_5_prodigal-single_222"
     CDS             complement(102943..103623)
                     /product="hypothetical protein"
                     /codon_start=1
                     /transl_table=11
                     /translation="MSSSLHFSGAFTLEEYLLLRAYIGNREIELNGIMIWTTVELAAN
                     GTILKTERDPTTKKLSRLVVAPGTRLAQLIEHYKRNGGNPLDLDIPAIYDPKIPQSYT
                     QGDADTPAMLVNKDGSEKDVRVHNDTYAAVAVYELKEFFLPSIKSKLGRWEYKILKAI
                     DYSDKLVSIQSKIKDLTKVDGSRSIQSLVAQVEIVMSDPSFPRAGSDLNAGTIAGDST
                     SGMGGSVA*"
     gene            complement(103627..105630)
                     /locus_tag="rifoxyd1_full_scaffold_5_prodigal-single_223"
     CDS             complement(103627..105630)
                     /product="hypothetical protein"
                     /codon_start=1
                     /transl_table=11
                     /translation="MPAKWKSIAIEDLLVAREAIETVTDTFDSILAFTGAVRNVLRVI
                     KAFLLDLGNPIRTALQIAVAAIEQILNDLDQAGVYSLLVLPEAGADNSYSNVKGGIDN
                     FLNTVILSLEDVNDPNRPQFSSNANVGGFVLVADSGNIATVMEAILSLLKLFGINKKL
                     SLPAPNPVTVKMHRGGVPILRLLDSFDPNPEVMIQWQGFGGITEWQVERSRYPNGLPY
                     IVTKISDSKYTYGPADSPDEVPGANINQWVGTDKFGSVVRYFDVIENIAPTGDVDQVD
                     VSTGIMGFLTNAYTYVDKDATLSPADTEVKTYYYRVRAKSGSPMYTVDPNGKLTIEGG
                     ILGSPSYPVSITIPSKKIADIRVLVSRILWAGFNVSAPCLLEVEEKGGLTGNYRGYQY
                     AVAAINNVTDNNTNVRSSIAKTSALQWNTSVANGMAAVVKADKGRLEADIMAALYRLP
                     GTWSMIEKLYTDSADSIERWQGPGDEGSLLGGNLRGSLGISDDAVGGVDRVFIDTVLR
                     KILKYGVVSGVEPNWSTIRPLREFLPPVSELLNALISELKALMEAYDSTIKDIIATID
                     MLDHKIEKLESLIKMIENIILEILNLRGGFYLVYVDQANSTNDFLNKVQEGVGAPSDN
                     PDERSDAIQPDPNAYTAGITILYGGPSFAAIKPLWDLILGAAG*"
     gene            complement(105752..112327)
                     /locus_tag="rifoxyd1_full_scaffold_5_prodigal-single_224"
     CDS             complement(105752..112327)
                     /product="hypothetical protein"
                     /codon_start=1
                     /transl_table=11
                     /translation="MAFKFTGYTLEKPRVSSANKITTLPPDVYVPTAKLNDYESVWDP
                     NDENPGNRAEYLVQSNKNAKLPLASFRWTKNEPNRARFGWNGSVSRWDPLPGLPPTVL
                     TSNAAITVGDSDHLDIQIKPSPNYNLAEETPASIRLTINDVAVTINIVDDLSTSVVEI
                     PVSGTVSLFKQDNVIRINSVDCEPHPVMWFGNVFASFKDSTGVIGKVGEILYLQPVPI
                     SGEKSIIRIGNYPPLHLGDNTPVSGEFYVSNTGEVTISDADITEYGGRYVYYLGVNNG
                     LNSQAQPVTSPSTDYSDPDAFENVRSIGTINNPELATLYGSPVTEGGEIFVYAKSGDN
                     TYVFSKPQWVDYDPSPGDLKRGSIAIRRTTGQITTSTSDRSSKGDWDLYWVTGDVHIE
                     DGIHCRFFRNIAYPTTWNEPDVYATGSYTSDEPFDVKIGGSSTIPLFVTPIHNNNLRF
                     DVVALSGAFPAGQLAEDGITPSGKDGAYVISESGTELVLHRRVNNLEVSLPEDTYAVN
                     LPHSVLLGREYSFEYKYRDGKPWASLDSDRYILSSSAGSVTLKSIVTEETLADNVLSP
                     CTLNLPLLSVHRFYKAESTVGSAPQIRTSYSRVRIDLESDLLEVSPILGYTGETVLGQ
                     PSWFQDTESELPIHTLVEVGSRILVHGVTTSTHTVTGVSAPVGDTPSRVIVTPNIAYS
                     DSDLRYSIHLKPQSMDDLEYSVDPWSGHIIFSQNILDNFPEEDVWVGYQYPLNEVNFS
                     PDGSISLNQGLLSEDKVLAEYYQPIDLDEPGVLVEEFLEIERTSTAVVHNSLSYATFN
                     PEGHEVVDGSARVYIKGRPIKSPDQYTIDDSKIMFTNAKVGISDNVIIKFKTKTALGG
                     EKAFSTSFTPRDTRLSLVSNTNEFSVVGDRSSLAGVIVLFDGDAYTINTAVFNPGLNT
                     TVITLADDEYLRRQYTAPIVLVSSKILESSDYTLVGTCDFAVGSVTFTSKNDLVQNWQ
                     PGHIVRVTSTKSFTAMVSGAKQSGDDVVVSFVGPSPCTTVSGNVYRSDLPVVPTGEVN
                     FKLSKEMIPTESISVWVCPVNEDPSDEYTSTSYKIEGSRVLVLKTPIQEGQKVVSSYT
                     ARDYLPAGSSFRASYTRMVDTTADGFKSQSLSGVFDYFAPDSTYFRIEHISTTLGEVS
                     ADLKSDTSSQVPSRGVSSTPSTPENWDYGSVGFIAKRGKLVSSDYVAKRFLSYVNDVC
                     ISFEEILSNVDGRVVGDADGTFTPEADIDALVCMRLRPKEIVSSGTIGEPTPDNQDAI
                     KSYTNFPFGYRIDWLGTWAYAWERHKYSRFFPTWSVKEGITDPSLEYADDDDVFDLET
                     EHPSRVRGWKKPGVCIVTSGVNDGAVIIPVNNPINDYANGVRQIIAGDVISIVRLDGT
                     VAAPGSKVTDSTTTSITLQNGGAPTEEEIVLLAKLRLPIDAWGTVEHIVYAGDTVYTL
                     DPKWKEGPNFDVTEDGVVTHDPGDSAYYPEPNQLVKFKFKTVWTDPNPRKIPALNSVG
                     TDDRECLSIPRIQPKLPVSSTTPVTSLNTEPYLLSLVLEYLQSMLTDTQESLTGLAGV
                     VSGDGMTLTQAGGFSTTIVGDLVVIPEASNSGSGGMQMCLSSDADSVYVGMKIDGVGI
                     DYEIDYEEGTGVVSDPTILLLDAPSGISALTGDEYLVITSAVNGGMYKIASMTNVPSP
                     RFVIDAGVPFSNIAGANHTYRLVIRRSGAVSTSTILTHDLGADNFLSIPVGSKLTVDE
                     GVPGVGVCNGVWEVLSSNGTTITVKGCFPSGNDKQWFIDRGCMDVDEFVMVDITSLSR
                     ITCRSIDLTETFTPGTQILILYGPNIGRYLVESSNLSTGDTLVVVTGLVYPGYDAAHP
                     FRWYDSASNDEDTKAYIRRPRRDSNLIRNYAEAMGSLSGIFKTNQRNRVYGECQVADT
                     VLTDFVSNLTGVSEGDLVFIPDKSPNRLIRKVSSVVNNDITLSIGTELETKRVRYRID
                     NNTPTNQIDNWDNLREQVLSSLIVSGSGAVQNNKLDIITAVDLTGLTSGVVYVSSDTN
                     PMLSIGVIDPDNSKITVSQEFVSAGNIDFEVWGTVPFIGTEVVEVVCEGWTNLRQYIA
                     WDDINIPIITYDPPRNPPNPTYGDATDGVLTDRLSAVQGRIDYLNGVLNESEGLIDKI
                     ESILNSGPNLNGVRYTWINSRINLKSGFLQRILRMDLEKEQQEKELLESILKTLILES
                     M*"
     gene            complement(112329..112907)
                     /locus_tag="rifoxyd1_full_scaffold_5_prodigal-single_225"
     CDS             complement(112329..112907)
                     /product="hypothetical protein"
                     /codon_start=1
                     /transl_table=11
                     /translation="MIVAKVLSSALISKFTSVGIVGQKASAEALAISSGVSDFLMMLS
                     ANATCTGPMGTGSASGNFIIPPALGQIMVASFSSYGLVGSASQSLAYAIGSTISEYVS
                     SSGLITAPTIVGSGSGTANFTAVPSVTLYNFLLGYFSSLVGDGEMLKSMSLAIADGVC
                     TSVLASASPLTVVGTPQYPFSVVPSVSIGIVS*"
     gene            complement(112904..114970)
                     /locus_tag="rifoxyd1_full_scaffold_5_prodigal-single_226"
     CDS             complement(112904..114970)
                     /product="Dentin sialophosphoprotein, putative (Fragment)
                     n=1 Tax=Perkinsus marinus (strain ATCC 50983 / TXsc)
                     RepID=C5KVB6_PERM5"
                     /codon_start=1
                     /transl_table=11
                     /translation="MRKPSSASASRSPGHAGAYTNSGEKLPSNIDLNSPQNRGKPKFA
                     TVTFVDAENHTVDLAWIGQTGGRSGVRMPASGGPRTQSGMTLEFGTKVLCGFYEINTG
                     SNIYEPYIISVHPTQTKEGHDGGVTQDVDPDLLDPETAERMRGYLEVTRHVKPRSYPG
                     EYVISSKDGSDLYLDDGVSLQDSTGCEIRLRPSDHAFIVSANENFQSYGGVSIFSGPI
                     QRNDLYCPSDATVPDFIKDSPYTNPMIGNVSIAPDGTILNYVASHWQTLGGLYPILVE
                     HRTEIRRTSNLAVNPEAGEKTLNRNPPEIEIIDGTLVSKSLALNDLPVYGKPLKFIMW
                     TEDPAPGSGNPQFVGVNDAQGEASETSTRAVSHLYRMTRADGRSVYHVVDWDGKHSYH
                     IPKPSAASLGRSLEANLEGGALVVLGGDSNNNSFALKTSNKIDISAGTGEGGKSLEVV
                     GKGGVHFSFGKDSNGLAWRQDVNGDYEINISGKITENVKGSRILSGSNVSINAARAST
                     ITENDQTRMVGGDETTTVVGATSAQFGGGRSVTIANANPLRPSPTADAIRILLGNREK
                     TLLAGNDVTSVVAGSISRNVVTGAITDNIATGSYTVSVGVGAVAISTGSGAVAISTGS
                     GAITMTCTGAIIQTSATHIVASPMVLLGPSPIYGAVCGGIPMPGPHLDYITGLPLFGS
                     PFVRVS*"
                     /db_xref="UniRef100_C5KVB6"
                     /db_xref="C5KVB6_PERM5"
     gene            complement(114977..117922)
                     /locus_tag="rifoxyd1_full_scaffold_5_prodigal-single_227"
     CDS             complement(114977..117922)
                     /product="id=3842754 bin=GWB1_Spirochaetes_59_5 species
                     =unknown genus=unknown taxon_order=unknown
                     taxon_class=unknown phylum=unknown
                     tax=GWB1_Spirochaetes_59_5 organism_group=Spirochaetes"
                     /codon_start=1
                     /transl_table=11
                     /translation="MSSPWSGSWVENARPVIRMAPDCIVYINGLVEVTSCLDCHRKID
                     INNYVTGITTDLSVENAPGSASISLCIPIHDFDNFRKDGVFIINSMMEIEIHSKGAYH
                     INGECKYYPIFWGVVTTIQTGWSGGEHTVSINCADITKWWELTRVTTQRGVVTSNYGG
                     SIQGATGAAGHAFEGWSVFQIFYFIALNVAGDNALLSGQLESYAQSTPSEKFVDVADV
                     MSYWVERFKKQIFNIRVYGLGVKKNADGTSEDTFMPDLKAMQQMVLYGKRTKPKDRGN
                     RNTTKFDAVRMDVSKVLLAKQLQFQPGPVFEAEQMSRLELANQIKDLIGYEFYMDSDG
                     GITFKPPWYNMNVMNLPTQIITDKDIISWSESDDESRVYTVLKVAGSFIRSDIAVGGE
                     GWLVPQGIVVDHRLAKRYGYRMGPETRMEYYSDPYSLWIYAVDRLDVLNSKRRSANVE
                     IPHRPEIRMGIPVYIEPSDTFWYVLSVNHSLTFSGRATTSLTLTAPRSSFTMDRDMNL
                     DAKTSGTMTANLVAKRNEIRATNSANRGIPNVVLMPNFEKLKEFRESGKKLGASRLDK
                     KIQKQIEAAKTRAASAEAKLVLESRIASVVDKNLNQFENAADVVNLVTDVARMARMAS
                     RDILSLPGVNAILSASGKVQTDSEEYNQDNANSEMYTGEYAELNASINAFAHGATEAW
                     GYYKYALQDEALLKINDGVPDNEQLKKIEYISVASVSETSSKGKAIFRHHLVQPISDE
                     FGYEVYGNWPYGRGWRVNSMGKMTRVDESMAADTIAELIPEIDDGTLNLRTPPKPSVA
                     DQSRSVHQVGVLDASKSLSEMQPLELSGKCLCSLKKDDPLIRAVINAGVDHIGATQES
                     LRKSSVSDIVSQLLSINEFEFITHSEIEKELSGEYITAPGLLQQSEGFSPPGAMVPPP
                     TQKEMGMAGPSGAEYDEATELLARRKIADDAIRELRAELGYTEKANDEVAKILEWAAD
                     LDIDSFPRV*"
                     /db_xref="GWB1_scaffold_5691_6"
                     /db_xref="86113511"
     gene            complement(117958..118857)
                     /locus_tag="rifoxyd1_full_scaffold_5_prodigal-single_228"
     CDS             complement(117958..118857)
                     /product="hypothetical protein"
                     /codon_start=1
                     /transl_table=11
                     /translation="MADSTSFTLENVPVPENSGIKWLNTAMRPVAASRTESAAMAFKL
                     VPPPRSTVSESTVGINKAAINSGFGRKSMPKNPRAENLEAVNTGNNNTVPANMNDVID
                     AIEALPTLVLLINPSTLDFALSKVRTEGQMTRTRKYKIEHWGENLDEIKISGQTGGFV
                     CVDPDGYGGLTRSHRNGSAAWRNLQSLVAVYRSNGNVYVDGSVPSNNSAGDSRIPYKI
                     GYVNMFYDGVMYSGRFSEFQINETADMPHVVDYSASFTVHRTTRLDQSIRVPNSFKTS
                     GIGNTVNELGGIIGRGVVAVGNL*"
     gene            complement(118861..119478)
                     /locus_tag="rifoxyd1_full_scaffold_5_prodigal-single_229"
     CDS             complement(118861..119478)
                     /product="id=3842752 bin=GWB1_Spirochaetes_59_5 species
                     =unknown genus=unknown taxon_order=unknown
                     taxon_class=unknown phylum=unknown
                     tax=GWB1_Spirochaetes_59_5 organism_group=Spirochaetes"
                     /codon_start=1
                     /transl_table=11
                     /translation="MPIGRHGIRGAPRQSLSTQYEGGLDQPVNGDWIPFVFWVIGPDL
                     TTVVSPPLYMRVNPSGFSTQMSKVVDSFNTKGAWIEQSWGESLQIFQIESGTGAFISV
                     EHGLVSAHTFNNESAPLRHKTLSNYQFKRLLDLYRNNGLIRDENGSVYMAGRIRVAFD
                     QGVYDGFFNEFTWTEDASRPYMFTFSISFQVEEIVIQTVYSNSQV*"
                     /db_xref="GWB1_scaffold_5691_4"
     gene            complement(119481..122657)
                     /locus_tag="rifoxyd1_full_scaffold_5_prodigal-single_230"
     CDS             complement(119481..122657)
                     /product="Singapore isolate B (sub-type 7) whole genome
                     shotgun sequence assembly, scaffold_7 n=1
                     Tax=Blastocystis hominis RepID=D8MA31_BLAHO"
                     /codon_start=1
                     /transl_table=11
                     /translation="MASTETIKFLLDIDTKTNKLQSVISDAEDDIKKFQSRIEKSLRI
                     DLEFGINSDKALSKATKALKTLNKKVSKDLSQLSNELKISVDTSGLEKLDQLYSKLSK
                     KKKQYDKAAGNAPKQDKIAVEMGDIKDDIAQITSGIEDAREKLLKQAEIEIKLKIDAE
                     FKGKLAKDVFGAIKGGIGKFASKDLFGAIATTGGGLGKAGLAHLEHKEKKAGGSGLKA
                     AKFGMYMGGAAGVIGALIGLLSAADTQFKEFSKSAVEAGGGLQFLKDTSGATAGGMSS
                     NSKDIFDGLEKYNDAIVKFDFNRMWRVDPKQHMEFLNAIQGANVSVKDLQNIAGETFT
                     SFENDLMKNAVMLHLNLGVPLSEIGDALGTWVTNLGMSLDDVKMSMAALSQDALSSGM
                     QTKRFFDIVKNTTKGMGLYGIKVEETSSLLKELSMALGPDEAERAMAGIASFYHNESM
                     QGSIRALAIGGRRGTKAVEGSVNRSVDRAIGDGDTTTKENRSERIKTLKGIRDALIPK
                     MQKKTATVEEQGKYRQATAALSQATQFGKGGIMNAAMALPATDLQGKLETKMAEIGRM
                     TGIYDIGDMDKMTSRSKLAAEGAGVMNDEQFRQLSALGSYVKDIGGGSLEKAIATMSD
                     EQKKALMGTMAGPAKETAENTTTMADALSQVIPAILNQISGGIYDIVDYFANSRMFGG
                     TNKDKLTSQYRKEEKAVKADLKNEQRKKEKMLEVGDKEGAEKQDGAIAYQKKRLKEVR
                     DKSETLNAITGNSVAEDASIEVMQTYVNTLMDAKAKQEFEIENKKAEKDKAEKDKARK
                     EKEATITKLPPKERQKAQEKLAQEDANAKKEEETRVTELNKKYGHRFDKGSEPVLTQN
                     EPVIPLPGVLTEDPLKNVVETISEGNKLYAEMDEKMKGTEDILKRVESGGSLNTLGEL
                     GKDTVKGLGDDISNKVNKGNILNSLADSSLTPDQLAEVSEYVGGSGEISSATKLAMNA
                     DPGQANRLKLLTMHDAKITRGGLAQIMPGEIYKPAQAEQMKTGALANNGGGSGANITI
                     NIHGGDINAVKQTVLGILYDHDRRRATA*"
                     /db_xref="UniRef100_D8MA31"
                     /db_xref="A0A0A1TF44_9HYPO"
                     /db_xref="D8MA31_BLAHO"
     gene            complement(122664..123308)
                     /locus_tag="rifoxyd1_full_scaffold_5_prodigal-single_231"
     CDS             complement(122664..123308)
                     /product="hypothetical protein"
                     /codon_start=1
                     /transl_table=11
                     /translation="MHWTGLMGHLPNDPKITGMAGTDLIGLNDYQYIWISIMSREDKE
                     FQRHLHNEAAKLVAATNSPKFVEKLEKHERSIEKDRDKKRQRLVEGIETTEDGYELKI
                     ARTTDELSTQLQQQIKGEKDEHDLSIEMHEKKIEDDNRDFEEFVKDRTIQQARVSRPS
                     IPDGAVKLDEESFGLTLSQMNEYRRLSDEKAKFERESLVSPSVIMEAWRQRQRK*"
     gene            complement(123595..124197)
                     /locus_tag="rifoxyd1_full_scaffold_5_prodigal-single_232"
     CDS             complement(123595..124197)
                     /product="hypothetical protein"
                     /codon_start=1
                     /transl_table=11
                     /translation="MSIKESLDKFKALGRKTLKFSAMDGAITGVFRVYTRNRDAEIME
                     WAGEMDGLLYTRRYKIGMLSNAIIELNGISFRELKNIEIDADTKVPVNIYLRDNIIGH
                     DDEGWDESLINALIKQYQVLQAKVELEAIAGVEYENLGIPEQISVLESKLEALRAIQE
                     RVPGQGATSEPTAPTETASESGETQSSSNPDSAGVPDSTK*"
     gene            complement(124219..124944)
                     /locus_tag="rifoxyd1_full_scaffold_5_prodigal-single_233"
     CDS             complement(124219..124944)
                     /product="Uncharacterized protein {ECO:0000313|EMBL
                     :KKK50105.1}; Flags: Fragment;;  TaxID=412755
                     species="unclassified sequences; metagenomes; ecological
                     metagenomes.;" source="marine sediment metagenome.;""
                     /codon_start=1
                     /transl_table=11
                     /translation="MALNAGYIYREGATPNTNVAVSQKVKIYTVSYGEATASQIGVSS
                     EFTQEAESREMVAVRGIGYGDRVQEIVPGNTAEATISITRRLLYVLNLHQQLGYRGGV
                     AGAVRSIRYHRWPFDLKQEMVFSELAHRNVMDNGGGDGMTTRAADADFDARVNGVTSA
                     VVTWYEGCWVESYGQTGIAADGNAIDEQVSAKVTDIVSHHGFQGVDTFYAMNTGNNPF
                     RDVGGGSALYGAAHPASAPRPDR*"
                     /db_xref="A0A0F8WP80_9ZZZZ"
     gene            complement(124993..125352)
                     /locus_tag="rifoxyd1_full_scaffold_5_prodigal-single_234"
     CDS             complement(124993..125352)
                     /product="hypothetical protein"
                     /codon_start=1
                     /transl_table=11
                     /translation="METKIASAVATLESAIAARLAARRSATEDKPEGNNKTAAHTEAK
                     ARVAAVVAHMANVAEIFENAAEYGVNTTAAMDTLKATIADVANAVEPLEDEPAETVTA
                     AVERIENSVFQLYPKLV*"
     gene            complement(125419..129792)
                     /locus_tag="rifoxyd1_full_scaffold_5_prodigal-single_235"
     CDS             complement(125419..129792)
                     /product="id=3081505 bin=GWB1_Spirochaetes_59_5 species
                     =unknown genus=unknown taxon_order=unknown
                     taxon_class=unknown phylum=unknown
                     tax=GWB1_Spirochaetes_59_5 organism_group=Spirochaetes"
                     /codon_start=1
                     /transl_table=11
                     /translation="MAGPFEGYSPPGNYSRTNVEEPQPVVAASARVPIFIGTGSETLQ
                     RKSFEVIRGSSATVDTAVYSENVSSRFLTNNDTDNPVYGEADGTIVKFRVQKYPIVTG
                     SGSGSSSSNPAHVSVVVNDEAVVVTEVDGANGYITLSVGPDVDTVTKVTYFYRRSDTQ
                     ITETLSSQVTLGSAVLESSAETFDVVADTNDSLILIVDGVSSTIPLTAGLGRTAAQIK
                     TDIDTVGPVGLTTSTDVRPNGSTVLRLTADQEVAVGAGTANAILGWNATSTSGRNCVF
                     KVAHFPIVDGRDGAITTTDPSHVTVTVDDDEVIVSEVDGANGLVTVSLPPKAGTVVTV
                     THYFSNWQDTGDTLPDAGIVSIDRIGNTEGSSDYTQDTSFVLDSENSKILWGAAYRVV
                     SNTHTSGSEYLDTTQISPTLIDNRLYLTECTRSGSSRKEFILPIAPTTGNGYDTPLGS
                     SVFQDITNSRRDLPNDRPDLVSVYHGVDVRDALNRPAITVSKVESSSRKVTLSSPIPP
                     DHKAYATFWYNRLADAYDTSAYNLAVVAAGGSGTGTYTVTGQNSTILRQVRFSKPGLA
                     GNAPAVSVAWPSGSESQPDAIHYGGTSLDEIVTVVFKNYLKEPAQYVVGNSESYDLRV
                     GFSDQFRPVPSNTAVAPIELATSIVKAHLVGGYVNGAYQAAWLGKKVAFDIDGTSIET
                     AAIEADDTIADIVVKINAQLADCATFRVDANQAGYGHLVIKGSAAPGVLEDEAGVDTA
                     IGDMSTTSKYIEVIGTAVSGDQLDVTDLGLVMGTKVYGVSRATTMPAWQRGSVAGPYA
                     IAADTDFSFSVDGVDIVVTLPDGGAITTAAVAVAINAVTSVDATLVAVYGAGEVPDVA
                     YISDWQAGGDRLMLLSPSEGDTSNITIGANVVANGLLGFTAAVVANSTMVSAIDLATV
                     LNAHDGGNFTAPVANTFRSNFVADTVTDPTEGASGTFLRIRTRSSGTSTAVTFASAED
                     DAQVLNAWEVLGVSAGDTDSGQGSQQGFYVYSNQASGTGSADDSVLSDDGTGSDGFVG
                     VTYTDSVTGLRFTVLPSEADYDEDSSFRLTVTRTHTASANTPTYSIPGLSVVVANTLS
                     VAVGDSAKVETFDRSSGEAEPAIGDSYYVDWSYTKTDITPKIFTDMNDVVREYGPVNP
                     ANRLSLAAWLAIRNGASAVACKQVFKSSGAADASASVYIAALNDLKVALPNGTNPAVV
                     VPLTGSADVHQSVREHCQMMSSIRNRKERTGIVGFPSGTTPTAAQLRARAIGNELVQV
                     VYPDTASMDLVDELGRTTTVLVDGPIVAAAYAGRFVSLSYDEATDFTSKPIVGFKKMM
                     RTMDEVTMNQVASAGITLVHTVGSRIEVRHSVTTDMSSVLTRTPSVIQVKHRIQRGVR
                     TALNKYIGQKNVGSLVGDAEKTVKDYLGQEVGVQIIGAYDKVKIKPNDNDPTIWEVSA
                     AYQTILPVLWIVTTFTLRVKL*"
                     /db_xref="GWB1_scaffold_16387_1"
                     /db_xref="86111313"
     gene            129911..130270
                     /locus_tag="rifoxyd1_full_scaffold_5_prodigal-single_236"
     CDS             129911..130270
                     /product="hypothetical protein"
                     /codon_start=1
                     /transl_table=11
                     /translation="MARQDQTMSQNKLLNKVLELIPETDLIEAIEVLQLRLYGIQKEH
                     SSQPPKPKSDIGDEQIKTLLLDFSNKVNSCTNWQIKIKATAFLDGVQSFYDRKNYLTD
                     KQVAAVASYTKSLDQHN*"
     gene            130281..130481
                     /locus_tag="rifoxyd1_full_scaffold_5_prodigal-single_237"
     CDS             130281..130481
                     /product="Putative regulatory protein, FmdB family n=1 Tax
                     =Geobacter uraniireducens (strain Rf4) RepID=A5GAM4_GEOUR"
                     /codon_start=1
                     /transl_table=11
                     /translation="MPLYEYRCTKCEHEFEQTNKMDSPNPPCPKQNEGTQCGCDTVKL
                     VSKSSFYLKGGGWYNDGYGKSN*"
                     /db_xref="UniRef100_A5GAM4"
                     /db_xref="gur:Gura_1168"
                     /db_xref="A5GAM4_GEOUR"
     gene            130456..130653
                     /locus_tag="rifoxyd1_full_scaffold_5_prodigal-single_238"
     CDS             130456..130653
                     /product="hypothetical protein"
                     /codon_start=1
                     /transl_table=11
                     /translation="MTVMASQIKFRKCRFTEWTRSILPLMEARQLLAGEWYVYNFKSS
                     ECQGVISEDAVIDYKPIKIIH*"
     gene            130681..131502
                     /locus_tag="rifoxyd1_full_scaffold_5_prodigal-single_239"
     CDS             130681..131502
                     /product="Uncharacterized protein n=2 Tax=Citrus
                     clementina RepID=V4TKE5_9ROSI"
                     /codon_start=1
                     /transl_table=11
                     /translation="VAVIIADGLEFDGIAVSGVGSAISITNVGICLDIGTVTPASLKC
                     NVVLITHGHIDHMSGLVLHANIRAMQGNKTTTYVVPPWLEPQVHSLFSIWAKLQEENS
                     GPNVTVIALEAGKSVTLNRHKITAFATNHRIPSQGYLISEERKKLKKEFAYLPGDEIG
                     RISRSGVEVIDIIEHKRIAYTGDTRASIFDTNSEAVNADVLITESTFLGDLTNEFVEE
                     RGHTHVRQIAERSHLFHNKAVILVHFSARYDNKMIAEEVAKLAKIFPVPLHFLPV*"
                     /db_xref="UniRef100_V4TKE5"
                     /db_xref="V4TKE5_9ROSI"
                     /db_xref="lie:LIF_A2723"
     gene            131634..132164
                     /locus_tag="rifoxyd1_full_scaffold_5_prodigal-single_240"
     CDS             131634..132164
                     /product="hypothetical protein n=1 Tax=Zavarzinella
                     formosa RepID=UPI0003723184"
                     /codon_start=1
                     /transl_table=11
                     /translation="MRTLTIEQIRDIAIRAHGTQKYGEDPYSVHLDAVVSMLGEFGFD
                     SFEDKAVGLLHDTVEDTDLTSEKLIRIGVPIVVVDGVLFCTDEPGVNRKTRKRLTYAR
                     IKSVIAACSAYDSVSTTIGVRVKLADRLVNIKKCMKDNPKLLEMYVSEHHDFCNTYYM
                     PGTNYAMWEHCSKVFD*"
                     /db_xref="UniRef100_UPI0003723184"
                     /db_xref="app:CAP2UW1_3711"
                     /db_xref="UPI0003723184"
     gene            complement(132161..132574)
                     /locus_tag="rifoxyd1_full_scaffold_5_prodigal-single_241"
     CDS             complement(132161..132574)
                     /product="FmdB transcriptional regulator"
                     /codon_start=1
                     /transl_table=11
                     /translation="MPLYEYKCAHCNLKFEVLRPNSKKDDPTKCTECKKEARRTLSAP
                     EAQFNAPGFVASDFQDVDKVVGADAEKRWISVEHRRSDMMNVISKEKATNVARTSDGK
                     YVPIHYSQAVTHVQNQRFGESVAPPTSLPSIAQKD*"
                     /db_xref="rxy:Rxyl_2441"
                     /db_xref="86742155"
     gene            complement(132583..133788)
                     /locus_tag="rifoxyd1_full_scaffold_5_prodigal-single_242"
     CDS             complement(132583..133788)
                     /product="id=3081512 bin=GWB1_Spirochaetes_59_5 species
                     =unknown genus=unknown taxon_order=unknown
                     taxon_class=unknown phylum=unknown
                     tax=GWB1_Spirochaetes_59_5 organism_group=Spirochaetes"
                     /codon_start=1
                     /transl_table=11
                     /translation="MYYKLLSSVKERLIREIKRHLLDHPKFVKMVPFVQGKWAFEDRP
                     QMAVVVSNNSASPLKLSSDNFLGTVLSYSMLSKMPDKPGTSVEWIKDDLYAIDRNGGH
                     FPTNPGVYILDISGSHIEKQGTFTITPWYYENREPLIKFVTGNENAITLAHVPLQGSL
                     RIIQNDNIQLIESEYSVDYDTGEISILRDFSPGDYIWAEYVHLGNAMGPFSWQENTSN
                     TTALPGVFIAFGNRVQNGDQHAIVITEGRVATSLNYGGQWNMNMSIDIITRDSIQFEE
                     LIDYLGVLLWGPSRNQLSYEGIEITEMDFSGEAEEAYDESGEDTYIIGSISLTMLSDY
                     HMSFPLPQLVRVVRDYDDTIAEELAQMSNLDSITVKSTLKLMKSLGLFFTNDPSIPSS
                     NRNSHQPMI*"
                     /db_xref="GWB1_scaffold_16387_5"
     gene            complement(133798..134487)
                     /locus_tag="rifoxyd1_full_scaffold_5_prodigal-single_243"
     CDS             complement(133798..134487)
                     /product="hypothetical protein"
                     /codon_start=1
                     /transl_table=11
                     /translation="MLAVCLRSTRPLKYNDIQFKAGRKLYFNLESIPIEILHLTRVKS
                     LVPSKSTSNFLVKQLHRLLSELNDMEKKLKQSGGAWILEVKNSRVYSAPVRAQACETP
                     VALPEKLEAISPVVPEVPIVPEVVAAVASEVPTVPEIVETIVVAPVTMEAVETPVETT
                     LETLETLEENPSTVDLSEEPDGVAYDLLTVVPNEGMKLDTLMKIAAARGIATKRGMSK
                     KAVVDRILDPK*"
     gene            complement(134501..135157)
                     /locus_tag="rifoxyd1_full_scaffold_5_prodigal-single_244"
     CDS             complement(134501..135157)
                     /product="hypothetical protein"
                     /codon_start=1
                     /transl_table=11
                     /translation="LNELIKLSQSDLLKSAQGFISGVRKSIRPQNLKAPTGNFTRSFK
                     VQMLGDKVSIVCTHEAAREAGDQANRVKLNIQGIKYAVHRGDVTFQLPNSNVTIRTAR
                     SIQSIIKGISPNATFGKTPVALLAALNAQKLNATNSTTSKQGIDKSSLPVKIDGNTVV
                     YSIPKNEKKQWTPQKIENKNNFIQRSIKAGVHEFKKHLQEKARVTITKTIKKSIMDLL
                     *"
     gene            complement(135154..136440)
                     /locus_tag="rifoxyd1_full_scaffold_5_prodigal-single_245"
     CDS             complement(135154..136440)
                     /product="id=3081517 bin=GWB1_Spirochaetes_59_5 species
                     =unknown genus=unknown taxon_order=unknown
                     taxon_class=unknown phylum=unknown
                     tax=GWB1_Spirochaetes_59_5 organism_group=Spirochaetes"
                     /codon_start=1
                     /transl_table=11
                     /translation="MASTPDRKPSPFEIQRPSLPIPPINAMVLPPYQKGMVDLRWDDP
                     STFTANSKFTILGVNIYRSDAGEYYKLNDDPIGALFYRDQTIDVSVVDENVSNRFKTS
                     WSMHHECILVPAHTPITKPSTNGALADSPNDVIFKINGTPLKVARVTGYTGDIELNTR
                     RSHNIKTGKFVEPILPSIGVDTCTLSYSYTRSVLPTSTSTRRTTYKVTTVAVDPFDSN
                     ETVESRLEDCNVLTVDRIEETDWIWSEAVKRNAWILDQGGERVKVFLRKFYGTRCLCW
                     NPSHKQAENDCQTCLGTGWVGGYDGPYNIIIAPSDGAKTVTRDPRGLVTTHQYEVFMG
                     PSPLLSQRDFIVRQNGDRYTVGGITLPSARGMILQQQFSLSVIPESDIRYRASVSDTV
                     DRYPETREVMPMITDNPGVDPNVQRRGRTPTFGKQN*"
                     /db_xref="GWB1_scaffold_16387_9"
                     /db_xref="86111319"
     gene            136504..137565
                     /locus_tag="rifoxyd1_full_scaffold_5_prodigal-single_246"
     CDS             136504..137565
                     /product="hypothetical protein"
                     /codon_start=1
                     /transl_table=11
                     /translation="VEHNQEICLVVGGPQKRWQWIVEYLSKNTGTKIRVCEQGRFSFG
                     RKIINSYVLVLKDLIDHRFKNEIIKCTGTGCTLVYSDRTRPGLIKAFEIMGISSLGLT
                     STHSKEDKVDKVDNIVFGTDINELVHAIASGTSWSRLHTKLVLESKVNVEQTPFVEQV
                     TKCAKANCLSIPKNPPNRSQPKTKIDPEFYPNLVPEVLRIKATNSWIDTFRILYNSGV
                     LHPESTLSGFTQGIRAAIAKTPGTTVETTSATETVVPDRQYSAVEYDEVFSKWHEGEE
                     ALKAAKTELEEKSAELRTLEGKFAAVSINLQMMTNRLNVAPTGTKHDPIFLKMLVALE
                     SSCTERGPFHALCKTILED*"
     gene            complement(137562..138311)
                     /locus_tag="rifoxyd1_full_scaffold_5_prodigal-single_247"
     CDS             complement(137562..138311)
                     /product="hypothetical protein n=1 Tax=Pseudomonas
                     geniculata RepID=UPI00029AC0D4"
                     /codon_start=1
                     /transl_table=11
                     /translation="MDLKISINLDGKELPVIVHNKNLYSEVPLSGEYKIRISNQVNKR
                     RLVVVSVDGVNVVNGKEASPDGLGYVVGPWQTIDIPGFLRTNQEVAAFTFSSEEESFT
                     NQSGMGTSNNGVIGVAIFEEKVKPNVFITNMTLSSGPNAFSEHTRGYNQETTIGGTVQ
                     CCATFDSTTIEATEKAPVVSTAYGAKKEFVTMETDFERATSMPCKVFSLYYGVRARLK
                     AWGVPIIEVRALPKAFPNSTASVPAPPGWQG*"
                     /db_xref="UniRef100_UPI00029AC0D4"
                     /db_xref="A0A031H2G5_9GAMM"
                     /db_xref="buj:BurJV3_0268"
                     /db_xref="UPI00029AC0D4"
     gene            complement(138562..139554)
                     /locus_tag="rifoxyd1_full_scaffold_5_prodigal-single_248"
     CDS             complement(138562..139554)
                     /product="hypothetical protein"
                     /codon_start=1
                     /transl_table=11
                     /translation="MMTLSTKLRLIVSKSTDFSNEIDAFQKECGKNDLEVPPLQLQTR
                     GIYLTIAYGKPVVLAPSNAHFKPSGWRYGGVEYANVPEVVEAIKNQRQKVLAYIATLD
                     SLLPVDKEIKVKLSEHLETHSNNIDSVLKLLDHTKHTFYLISSSDWKTDRPNSKFLHV
                     MDTISKNSSKFRVFNHRDQALIVPSDLSIEDLESASSRIHIGSLIRKISSFIRKMSSI
                     VTEDPNKEISLVLDGVQHARGDTEIYLKNLSEDQLNKIQWTKVPLGGFMFPNSGVDSR
                     VHLDENGKITGNFEKIRQNPNSYVKFKNSKSNTYVFAKNVSLQTLQKLVAANIL*"
     gene            complement(139613..139876)
                     /locus_tag="rifoxyd1_full_scaffold_5_prodigal-single_249"
     CDS             complement(139613..139876)
                     /product="hypothetical protein"
                     /codon_start=1
                     /transl_table=11
                     /translation="MSRLYFVTRKDLSEGKRAAQLLHAMDHWALNHGPHLGTVIVYGV
                     PKEQDLISAVPANGKCVLWHEPDLNNQLTAFATDQPMESLKLL*"
     gene            complement(139873..140553)
                     /locus_tag="rifoxyd1_full_scaffold_5_prodigal-single_250"
     CDS             complement(139873..140553)
                     /product="hypothetical protein"
                     /codon_start=1
                     /transl_table=11
                     /translation="MDKIALKSSLKEKICTRRLLKTEIYALKHTIRGCRKQLKQPNGA
                     AEVARLQRRLDKSKNKSHGLRSRIPNSSLLREHHLALAFLNNTPYKACESKLKAGEDK
                     PNVKSLSKLIGTCLDKDYRTLLEGAISLWLNSAAINSKENVVGEASRLVQESINKSRR
                     IIQSLEDSLNKYSDVVLIHKCNSMSAGIVGYRLDRETKYKDETKNLENLENQLIAINS
                     PDVKWFGL*"
     gene            complement(140752..141480)
                     /locus_tag="rifoxyd1_full_scaffold_5_prodigal-single_251"
     CDS             complement(140752..141480)
                     /product="Metallophosphoesterase n=1 Tax=Acidiphilium
                     cryptum (strain JF-5) RepID=A5FTM2_ACICJ"
                     /codon_start=1
                     /transl_table=11
                     /translation="LKLLIVSDLHAEFHRDHGESLVADLADADIAVLAGDVGVLQGGS
                     LKTILTTFSKKYANVVYTLGNHEFYGSVAAVAEAEIAAMCSQFGNIYLLRDEPVTISG
                     RRFIGGTLWFPEPEQYTKKFGRDSMADFTTIRKFEPWVYERGRRDVDMIQKNVMETDV
                     VVTHMIPHNDLVTERWQGSKLNAFFVGGIDDCTLVTPKLWVYGHTHDSTDKTLGLTRF
                     VCNPFGYARQSENPKFNPKLLIEV*"
                     /db_xref="UniRef100_A5FTM2"
                     /db_xref="acr:Acry_3342"
                     /db_xref="A5FTM2_ACICJ"
     gene            complement(141583..141759)
                     /locus_tag="rifoxyd1_full_scaffold_5_prodigal-single_252"
     CDS             complement(141583..141759)
                     /product="hypothetical protein"
                     /codon_start=1
                     /transl_table=11
                     /translation="MTYTHEQKVDMLVKMLSLPDGAKRLEELLTKHFNESDAPTVVGL
                     VQKVALLMQGKYQH*"
     gene            complement(141756..141965)
                     /locus_tag="rifoxyd1_full_scaffold_5_prodigal-single_253"
     CDS             complement(141756..141965)
                     /product="hypothetical protein"
                     /codon_start=1
                     /transl_table=11
                     /translation="VANPSASLLVVLDGEYNPDSAQAIAGAIKMIKGVLSVDAVPTNM
                     THYVAKQMAKSEIRQQMQELLNTNK*"
     gene            complement(142097..142369)
                     /locus_tag="rifoxyd1_full_scaffold_5_prodigal-single_254"
     CDS             complement(142097..142369)
                     /product="hypothetical protein"
                     /codon_start=1
                     /transl_table=11
                     /translation="MRRWRKKLKDYQTSLRKYIEQLSIVYCSVCGTLNSEYKGGNKCT
                     HCGHIFSGGYRRTHRGEVVLIRGWYAVTAEMQQNEDKRFFGAIDSV*"
     gene            complement(142393..142764)
                     /locus_tag="rifoxyd1_full_scaffold_5_prodigal-single_255"
     CDS             complement(142393..142764)
                     /product="hypothetical protein"
                     /codon_start=1
                     /transl_table=11
                     /translation="MTDHKLLTSKNFGKCEHCGSKKGRTAHVLVQTKGAKSDRPLTIH
                     NASHFFVYDHLYESEVWLNPTFGGLNVVVEFDNAGKAVSLVPYDPYTVGKLIEQRVPV
                     IRIERTEIDFIEATKIKSAST*"
     gene            complement(142761..143069)
                     /locus_tag="rifoxyd1_full_scaffold_5_prodigal-single_256"
     CDS             complement(142761..143069)
                     /product="hypothetical protein"
                     /codon_start=1
                     /transl_table=11
                     /translation="MTHMQKIDTLCERMLTVEGKTKLYFSLAWAMQTRMNFAGYCGLL
                     EEIVIPEEEFWTLVDKTSETQHLSHAEAILWLNDTVIVPTKNPIHPLAKSDITVRIII
                     *"
     gene            complement(143082..143157)
                     /locus_tag="rifoxyd1_full_scaffold_5_prodigal-single_trna_
                     8"
     tRNA            complement(143082..143157)
                     /product="Sup"
     gene            complement(143161..144696)
                     /locus_tag="rifoxyd1_full_scaffold_5_prodigal-single_257"
     CDS             complement(143161..144696)
                     /product="Uncharacterized protein n=1 Tax=Halovirus HGTV-1
                     RepID=R4TLE9_9VIRU"
                     /codon_start=1
                     /transl_table=11
                     /translation="MDIATLYAQISDQEHNEIDFGYRLPTPKQRGWVVYQCCGRSVCN
                     QRSIVNRTLRKRGEYWCSPCRAKSPQGKAQRSKQSKQAWANPEYVSNQSKILGAIANS
                     EDGRAQRSKQAKQAWEDPDFREFQQDRITKMFQSDQHKQLVSERNKADYKADPDKYFR
                     EKVSVMHTPEARANHDLAIQNPEYKKIHSELAKERFKNPEYRAKIAAGIEAFSRSGRQ
                     SKPEKVVSDVLDLLEIKYTREKSVGPYNFDLYLSDFNIYIEVQGDYWHNLPNNQRRDV
                     AKSAYLRIANPDSLLLCIEEHETLIPDLVQDKIQSVIGVSESKITEFEFNQLIVKPIE
                     HSEGNRFLRAWHYAQCGRKAKFMFGAYLDGQLIAVAKFAPVVRKEVSTSVGLTPKTVS
                     ELDRLCIRTDCHKPNFGSWFLARSAKHFWDQFPETKAIVSFADTTVGHEGIVYQASNW
                     EHVSTTKPDYVYVDTTGWMMHKKTLYNHAVGCHMTEKEFAESKGYVKVFGKEKKKFVL
                     FRQ*"
                     /db_xref="UniRef100_R4TLE9"
                     /db_xref="A0A0F9IYS3_9ZZZZ"
                     /db_xref="R4TLE9_9VIRU"
     gene            complement(144739..147162)
                     /locus_tag="rifoxyd1_full_scaffold_5_prodigal-single_258"
     CDS             complement(144739..147162)
                     /product="Putative helicase, ATP-dependent,
                     intein-containing n=2 Tax=Bacillus amyloliquefaciens
                     RepID=F4E6P5_BACAM"
                     /codon_start=1
                     /transl_table=11
                     /translation="MQPGKFNVVLDQAWGSSGKGALSSRLVDIFNVRNVSSANYPNAG
                     HCQTFDAIIPTDRGLKKLGDIVTQNQKGLQLLNMDGCWESPTDLVDDGVRVVNKIKLK
                     NGIEYKCTDIHQYYVWDPTENAPQWIRSMDLVPGVHQFLFPKKTNWVGTSLPIDMLSL
                     IHRANGTALTNKPDELLMAEYLGLLVGDGCYSPKKANVSIAFHSDQMDVCCKTQKFYD
                     GIGIPWNVYKVKDKQCHVLETCSISELRQIFEQVGLKLATKAEKEIPTAVTVGTPEII
                     GAFLRGLFDSDGSAKKRRVSFGNISKDVVLMAQQLLLLLGINSTYRSYQDKRPSRSRS
                     HQIEMAGLENLTLFRERVGFLSEVKSARLNVEIATYDADWSQGSLINLNYNRLIQIRK
                     AAHSTNSTENGAIAGAYVLRNAATLRAAGFTGLVKLAEDYHVVDIKEVNLAIGEERVF
                     DVTMPQTHSYLANGAISHNTIAHPNLKDGKFVAKALPTACGLKKALGREVAGWISPGS
                     SFRWEQFIKEYEECGGPDLYVHDRAGIVTEDHAAREREGAESTKHLASTMQGSGTALA
                     DKVLRKQNVPLVGNTPAPIDLPGNIQITNGMAFRDATHKIISKGDYWLHEGSQGYALS
                     IDHGSHYPNCTSRNCTVQAAMDYMAIPPNMVGDVYLNLRSHPIRVGNVYDESGKELGN
                     SGGWYPDQQELTWDEIAKRANMPEEEAKMLAERERTTVTKRIRRVGTFSQIGLKDAAR
                     TCGATKLVLNFVNQINHIDVGLRGGKEALVKFSSETRAFIDMLENCSGLPVVMVGTSA
                     LHDDYVYLG*"
                     /db_xref="UniRef100_F4E6P5"
                     /db_xref="A0A0F9GMM8_9ZZZZ"
                     /db_xref="bxh:BAXH7_01285"
                     /db_xref="F4E6P5_BACAM"
     gene            complement(147165..148853)
                     /locus_tag="rifoxyd1_full_scaffold_5_prodigal-single_259"
     CDS             complement(147165..148853)
                     /product="hypothetical protein"
                     /codon_start=1
                     /transl_table=11
                     /translation="MHQDDLTVEKYGYRYSDLAPQSKKPVVVQCDFCLEVFERKKYQF
                     SKPGRVPPDACSGCDQLKSHWVRQKQTTPREYYLLSVLKRPAGADSLLTIAKHGYGLD
                     TLSPRSEKAVEAVCEFCLEQYTTSLQSLSRSNKVVCCKLCSPVAATWIREESTQSKHD
                     FWLSKRKPPDYAWADDDATFVKFGYKATKIFPLCEKTIIYKCYVCDNTSETKMSYYTQ
                     AHPLTCGSAKCKAIKRRTTLLKLYGSESGFDIPGVKEKLQNPTTERIVASILESHYKV
                     PFERSFTVGPYSFDFYVPLCNLLIETHGDYLHNFKDNGYSGTPRDKAKATYIEKYSKY
                     KLVWLWEHELHLGRLRKVLDYHILRAIEEPIQFQLSDLEFRPVPLKEAHVFLTTNHYL
                     GTLGTAASPYGAYFKDTLVCLLVFGGVTRHGTVKKTAEQLGLGKLNPGSVREIRRFCV
                     RSGLDVNNLSSYCMSKLIGAYKSESPKLKLLVSFSDPNVGDSGGLYKACSFIEAGQTG
                     ESYHYFDPVTVRYIHKRTVYDQALSNHMTERQFVEYTGLCTVSEVPKTKWVRRV*"
     gene            148962..149222
                     /locus_tag="rifoxyd1_full_scaffold_5_prodigal-single_260"
     CDS             148962..149222
                     /product="hypothetical protein"
                     /codon_start=1
                     /transl_table=11
                     /translation="MNKFDIVDAIMQPHNINFSFAKGEVVACLTYPGQNTVGGIPMVL
                     KLETSGHNFMVQPFAAGTTKEEVKARLCDQVDRLFMAIADIL*"
     gene            complement(149251..149817)
                     /locus_tag="rifoxyd1_full_scaffold_5_prodigal-single_261"
     CDS             complement(149251..149817)
                     /product="hypothetical protein"
                     /codon_start=1
                     /transl_table=11
                     /translation="VSSINKMVSMLRIKSSQLSALADSIEQAGLPEGVAEVVGPIFDA
                     LVPNVNEAVYTERLVAQVNSLKDLAADALAQAAKSSVAVESGLVFVPPLTSGVIQSIL
                     EGHENIGAITEGLVMSAKVYAGVRRFGREDLEIETRLDVLRAGGMGRMWGAWLIVDKN
                     IPTDQIISIGIDDKNNRSFFSHTNVAVV*"
     gene            149954..151018
                     /locus_tag="rifoxyd1_full_scaffold_5_prodigal-single_262"
     CDS             149954..151018
                     /product="Alr0150 protein n=1 Tax=Nostoc sp. (strain PCC
                     7120 / UTEX 2576) RepID=Q8Z0E7_NOSS1"
                     /codon_start=1
                     /transl_table=11
                     /translation="MSNLDFDLVKHTIVMTRGGSVSYGMATPTSDLDIKGIFIPPEEY
                     TLGFYLNCETINKNEDLELFRHLLNQDSLRYVDNGLEGSVYSLVKYLFLAAKGNPNIL
                     EVLFCEEEDVIHTSEEGEILREHRGLFLTQVVRHQYVRYAMAQLEDIKRHKSYLLNPI
                     KNKPTRSDFGLPTQPAIKKHKLGLIEAAIKKQTDRGYTRDQALKILVTYPEYEKDLST
                     PNFIANLNGEAAYTSAATTYTRQQLHWENRNAKRAALEAKYGFDTKHTSHVVRLLKTG
                     HEILTQGKLTVRRPDFEELLAIRAGSWSYEEVMTWANDMVRKINYDSLDSPIPLEPDM
                     VAINNLCVRLHKMFYKKLGF*"
                     /db_xref="UniRef100_Q8Z0E7"
                     /db_xref="A0A0F9V2D0_9ZZZZ"
                     /db_xref="ana:alr0150"
                     /db_xref="Q8Z0E7_NOSS1"
     gene            151021..151524
                     /locus_tag="rifoxyd1_full_scaffold_5_prodigal-single_263"
     CDS             151021..151524
                     /product="hypothetical protein"
                     /codon_start=1
                     /transl_table=11
                     /translation="MLDKILDSIKSDSVLHCAMSTPEIRARISPHMDDSATIVVWLKE
                     KNEIFNTPSALETCALFVMSVLDEPRWLEKVAIRITLIDEDGEVVSSHSRPLTPVGDK
                     PDGYYESDPIPDKPNFDVEDMLRDHVARHVMAELGCDTDFVLDHYVEVLQEEFWKKPV
                     SQDKEPV*"
     gene            151521..152063
                     /locus_tag="rifoxyd1_full_scaffold_5_prodigal-single_264"
     CDS             151521..152063
                     /product="hypothetical protein"
                     /codon_start=1
                     /transl_table=11
                     /translation="MKNQYVFSFDVESVGLWGPSFAVGWVLFSPLGAALSSGILAYDP
                     KLCPPTYSFADEEWVATNIPPLPYKCNSLFEVTSKFEQTLREVQSFVLNQNPYGYILY
                     LADCPHPVETNFLRECHQHFPVTNTIMHPLVDLGSIRLAKGLNPTSVEPRLPLELPIH
                     DPRCDALQSGRLYFEAMRRG*"
     gene            complement(152068..152490)
                     /locus_tag="rifoxyd1_full_scaffold_5_prodigal-single_265"
     CDS             complement(152068..152490)
                     /product="hypothetical protein"
                     /codon_start=1
                     /transl_table=11
                     /translation="MAAPLVLFVLVALFCVVLGQSDVLNFGGIIKKLLKIRDYTDPLD
                     IILESEPVRPVPVGAPDAKYWVEIKTHPIELSKNPLRDKEKITITDNGNKVDIALPVG
                     IEDKHVSQVISIKPQVYVVKIKDDSGIKVGDLLSKLPK*"
     gene            complement(152528..152806)
                     /locus_tag="rifoxyd1_full_scaffold_5_prodigal-single_266"
     CDS             complement(152528..152806)
                     /product="hypothetical protein"
                     /codon_start=1
                     /transl_table=11
                     /translation="MSTKTALTPNSAKAKVSEILVQLKSLKLGLEEAKKGNAGDSFLG
                     NVHRAVENAENTLEAAQKVLLEKYKIASVPTSIDVSLNKLASVLNSIK*"
     gene            complement(152803..153171)
                     /locus_tag="rifoxyd1_full_scaffold_5_prodigal-single_267"
     CDS             complement(152803..153171)
                     /product="hypothetical protein"
                     /codon_start=1
                     /transl_table=11
                     /translation="MEYLKIMLDNLLPVVVMIVAGVLTVLGRQLVKVIEAKFQIQIDS
                     EMESRLLGLIKSGISSAEEYAHKKLKVDSPTSSEEKLQKAIEYVKKEAKKAGMDEWVD
                     SHVHSLEAVIEAQLNKARAK*"
     gene            complement(153207..157421)
                     /locus_tag="rifoxyd1_full_scaffold_5_prodigal-single_268"
     CDS             complement(153207..157421)
                     /product="Gp420 id=2790180 bin=GWB1_Spirochaetes_59_5
                     species=unknown genus=unknown taxon_order=unknown
                     taxon_class=unknown phylum=unknown
                     tax=GWB1_Spirochaetes_59_5 organism_group=Spirochaetes"
                     /codon_start=1
                     /transl_table=11
                     /translation="MADTINSLGGVVSRVVPSDNYQITDVVFQKYKAPLDSELNLVAQ
                     SALDHNRALVKATFPASGWACDSTSPGVYNTNKSYVNQFTFGFEDRPLTAIIDGYVIP
                     IAGTDNPVSGNFLNWIKLPPPPSDDTRIDLVFLEVWRALVSPTPSTSNKPSSSTMWKY
                     GNVLFGGTNLTDYTKDSTYGAQTTKRVQLQYRIRVVSVNKLALLNNPDGFLNSLVLAQ
                     ANLSSPLENSRYYMSPSDHGLWLAGWSGDAPVNNVLDVEVGADPTNGLGTADGWVKAI
                     PICAVFRKVNGGYSVLDDAKNHSINRIPTINSASGATTITDVATLFSDISSTTVTNIK
                     LTATTSAGIPTSGSSLIKIDDEVLSFSSISNGYLVGVTRGELNTVKRSHSTGAIITLL
                     AGRGTSVRPDGLFADEITQDDILDLRHTVNTNTDRNLLISTFMDLMGGNLDSTWKMDQ
                     QDSSCVGPLLVSTDRFSDDDQDMPGAYSIGESANGLRTVWSDAATPWRHHVVALKPHT
                     AIVNVGDDVSAVDSNYTLDAHAINIIKQTVANKFSNGDVIRVRIYPHNVGGAQNRFVF
                     PGGPTPITLVPLSDSRQYPGRGVNEELVSIWTDGLTTEHTQNTYYGTGSSADATLLAY
                     NIDASTAIIDTPISPSSSSPFAYDEDMCVYISGAPAPTGDAVFDSSYRCYLRYTTLTT
                     GGHGLSRRPEKILSVSILEGHKDLLLPRNNIITKTQPIQMHHSVHTNYYENDQPTLTA
                     CYVDPGSKTFMLTPWQQIKLYPLQVITYATMPITEDPSTGSFPNKDAHDPLGIWDNTR
                     SIEIPPGIFPTIIHTSKPYVGIDVPVYPVQYGTRYPTNDGNFVYSGGINCFVQARSSQ
                     TVNSGILDYATSGSTWVTFMTHTVDDVPVATGFNRQVGVDVENKRIGCRVVTASQTPW
                     GRSGIQFSTFHGIARLWAVYEVGDFRDNGTSTDETTREPLSSTVGKAVNLLRDDCEGV
                     PLWYWLDAEEDGTFVLDESMVDITRSPNAIASFDSGKYVVEATCFGFSRGFLVGSTEG
                     YATSQKLVVRQGAPGGVVDSDVWADRLLENGDVYLVTPGPVRGSAGNKEADIAVTYTR
                     RPYQGDPITGTYDKVDRRGAISVAGRTAISTTDTYTDLVEPVSFEVMDSICFATTLGT
                     GRIAGFNGNTVVEKWSILDSAYEYDIQSEDLPINFVGVAGGDYGSFIHPRYAGATTRL
                     PMGRLFLDKNFVGQDYKFDGKLSNFAINVLSRIVSSQAQTDRDSIDFSDPQTVMVPGF
                     GATMVLSKGVNTDTMGTQFRTYRGDTGSLIRRNGNYGPITVDAATLETPKETYSLSPV
                     LVGIACLVRTVEEQHDGVVIHRGGELQLVVSTSVEYNTVSSSVLKNLHSRIGHNGVGE
                     GFSAVDRYRIKGHPLVALPNRNNQLA*"
                     /db_xref="GWB1_scaffold_12872_1"
                     /db_xref="86111019"
     gene            complement(157443..158171)
                     /locus_tag="rifoxyd1_full_scaffold_5_prodigal-single_269"
     CDS             complement(157443..158171)
                     /product="hypothetical protein"
                     /codon_start=1
                     /transl_table=11
                     /translation="MRYYVIDQFTQRVMYATDDISGVILNGAFVVPVHDEIEINESDL
                     TLGFTQPNTVVSDGLIDQIRKATWSWALPRYGWSVGSASTYMYPFLSSSDVDTGNSSK
                     INIGKCGTITVRQGGVLVTTARGFMWSECGDIRTVTPLFCMGRWVRSESNKDSVSGSS
                     ISEYTTSNIGPVKFWHQFTAQTSDYWCTIRVSVNGGAGYSTLSGSGVPVTIPVENDGV
                     SLVIKIENNTSRDIDLNWFCLVAQ*"
     gene            complement(158181..160730)
                     /locus_tag="rifoxyd1_full_scaffold_5_prodigal-single_270"
     CDS             complement(158181..160730)
                     /product="Uncharacterized protein {ECO:0000313|EMBL
                     :KKL11518.1}; Flags: Fragment;;  TaxID=412755
                     species="unclassified sequences; metagenomes; ecological
                     metagenomes.;" source="marine sediment metagenome.;""
                     /codon_start=1
                     /transl_table=11
                     /translation="MAGEKNYGASVTRWLDPRGYSWEGVVGQTGKIFLDSEHNLDSDL
                     SSYGMAGIRASIRPSGFIVMHPCHSNDTTGDILGSSYTATANTITLDGRAQGIRAEVN
                     GWEIVVVPLGETRNVTLPEPSEFLGDKCIDFIFLEVWRAKIDSTATNKSAGVPDKIFR
                     YGNVESPHGSNLSDDLIDPQQNAESTVRVQIQHRIRVYSISGFGPEDPVTNPKFLGMT
                     ELFAHGANSGEGSRTFSNISSVDPGLWQAGSGDAQSRTDLGSIDGYVYAIPICAIFRR
                     NAAAFNVSTNQNGGVASPGTSDRPDGLFNNIIDIKDIMDLRSHTSTSTSRAHLLTQEA
                     LINGNLCTQWEDTQFADGATGIKTLRIDELSTGDNAFAYKIGNFDSIRRRFSDKPTIE
                     NYWITLDGQSWAVDPDAVYALPANAQSAGAIITGVLYANWKDLTSNDLDYTITGLGTG
                     TITFNVGPLAGGFSPGDEVIVLLEVSYPAGLGLRRNPSQMFSANRSLFTYVSNAAHFY
                     ATQESTFLSDIGTYHVPDGIDYFESFLSAYFEADVASSGFQLVYERVSTNYNCGAIVQ
                     GDDVYAIVPDRIYDVLSVTIGAAADINNWTFVEDGAGSRITFTSDKPIAADQIHILYS
                     PIRPLSPSANSSVLVAYEANAPQTVPGNIPGAAFQLQNISIRVIETAPIVYSSIHGPS
                     CWRMSYQYRNPGKHIPVVVDELSNWNGDHELTSSIDMDLVTFSTDTGLASLPVLVKSD
                     LSQIDLDAQYTGVDAEDRVYYKFIDNRTIRPVVASHNMGSFINHRNWFTMIGVINSDI
                     ATVGPKGTVVVLVFSGWSVDKYNKITNPDTAADSWSCVGIYRPIGHPLVRL*"
                     /db_xref="A0A0F9DHN2_9ZZZZ"
                     /db_xref="GWB1_scaffold_12872_1"
                     /db_xref="med:MELS_1113"
     gene            complement(160813..161460)
                     /locus_tag="rifoxyd1_full_scaffold_5_prodigal-single_271"
     CDS             complement(160813..161460)
                     /product="hypothetical protein"
                     /codon_start=1
                     /transl_table=11
                     /translation="MTKLSAVLRCVAYSTSSNVALQHNDNGGDHSFIMYDAQVVNNAA
                     DTYGKEKDTNPDVMTNFVATLKESITGILSMELATDGCGYNYEISIVAAKKGYGPLLY
                     DTALSVAKEDGMGVIPDRDGVTGPAQSVWEYYIRNRGDTVHERLPSTCPESDAHNPNM
                     EHSFKIKSPINYSIMKSLHSDVMETAKQAGIPNRLFRSYLNAHATSYFTKKYTST*"
     gene            complement(161457..162131)
                     /locus_tag="rifoxyd1_full_scaffold_5_prodigal-single_272"
     CDS             complement(161457..162131)
                     /product="hypothetical protein"
                     /codon_start=1
                     /transl_table=11
                     /translation="VLKLSAHLRKIAYDVGVVDKHLALCIVHGSDAYDITAYNYDVVK
                     SSIEKFEKEKLQNPDCIDDFFVSLKSSVLGTITMEPATSGCGSNYEISSSAAIGGNGP
                     LLYDVALSIAKNEGVGVIPDRDGVSGKAQGVWDFYKYRRNDIITHPLSGKCPESKSSL
                     RNDVGDDILEYEYYIKSPIKYEEAVSRHTSLVTMVKKAGIPADSYINTLSIQSAVFFR
                     TKYRST*"
     gene            complement(162143..162904)
                     /locus_tag="rifoxyd1_full_scaffold_5_prodigal-single_273"
     CDS             complement(162143..162904)
                     /product="hypothetical protein"
                     /codon_start=1
                     /transl_table=11
                     /translation="MSVKNYITLRDAIKATGDHRYGHGQSSVWFVKKEHSASFLQGFR
                     HLKNQSPSLLLNLSNPDETLLTTHAKIGYVDEITPEHILEMMQRSVWCPDGQADQMLK
                     LKHTNHSSMTVGDLIKLKNGKVIMVDSVGFVDLETQKKYTGIRDEHMKFRTLAASLRK
                     VAAVDLQESGFSTPARSLMVDIMNEIRTLRSGYNSLTPEDKMEIAADTLQDAVLLFMS
                     ARKELPEGLESTEQTEQLKKVLMRAQRIISEIKSL*"
     gene            complement(162937..163386)
                     /locus_tag="rifoxyd1_full_scaffold_5_prodigal-single_274"
     CDS             complement(162937..163386)
                     /product="Uncharacterized protein {ECO:0000313|EMBL
                     :KKN74988.1};  TaxID=412755 species="unclassified
                     sequences; metagenomes; ecological metagenomes.;"
                     source="marine sediment metagenome.;""
                     /codon_start=1
                     /transl_table=11
                     /translation="MVNPEHIKQFESVLNTFNTPTQCVAHHAIRDLLGRVANSPFQDR
                     NNTETWTQIGSIAFVEFSTLSSSSVDTVAELSVFLSKKRHDYGVKNIVEFGEFGIKVR
                     TVDKLARIENMLARSGATAVGEPMVDAWRDIVGYSAVAILLISEHYV*"
                     /db_xref="A0A0F9WA51_9ZZZZ"
     gene            complement(163421..164326)
                     /locus_tag="rifoxyd1_full_scaffold_5_prodigal-single_275"
     CDS             complement(163421..164326)
                     /product="id=3954252 bin=GWB1_Spirochaetes_59_5 species
                     =unknown genus=unknown taxon_order=unknown
                     taxon_class=unknown phylum=unknown
                     tax=GWB1_Spirochaetes_59_5 organism_group=Spirochaetes"
                     /codon_start=1
                     /transl_table=11
                     /translation="MSVSFYRGQELGRSDLSIFLKDEDNNSSDAAEIVYNVCDFTTGI
                     EVLVGNENRLPVHPDVGEYYASFIVPPNSNLGEFRIHWYFKQYVGSEAIEIVQEFSVV
                     DSNVQVSAPLYNDARATMIRRVRILVRDNAPDKNYRWRPPTSEGTLTQFNRVFGFIWE
                     DEEISEYLDFAVDAINLAPPATDGMFGDFDAMVAQKPAWRALILNHTIASAARAIQFN
                     WVADEFDYSIGGISLSIEKSSKYEGLASASEQQFNTQLELAKRTLKFSLGLRQSRFNG
                     GIRGGHKLGPTTRDGVQSPRNWMSW*"
                     /db_xref="GWB1_scaffold_7306_7"
                     /db_xref="86113129"
     gene            complement(164327..164659)
                     /locus_tag="rifoxyd1_full_scaffold_5_prodigal-single_276"
     CDS             complement(164327..164659)
                     /product="hypothetical protein"
                     /codon_start=1
                     /transl_table=11
                     /translation="MTYVDFALTVVGIVYTLTRSKIGHPFRLLLTRIKLEYFSTCPFC
                     VGFSAGVLVRLSHSSNFSNTDCLDLIRFGFVGCVFALAGTLVLDILIVAHQFLVIQNE
                     RFTQSEEE*"
     gene            complement(164656..165018)
                     /locus_tag="rifoxyd1_full_scaffold_5_prodigal-single_277"
     CDS             complement(164656..165018)
                     /product="hypothetical protein"
                     /codon_start=1
                     /transl_table=11
                     /translation="MSHSAQNKAKDGVSSLGLGDAVRRLALLVSYTNIRKINNVRLST
                     EIESLVEALNQHRVEVSFACDIDFDRPKGNDALAIIKESSTTNCCTVITTVDGHHAKV
                     LATPKKSVPTSKTKKANV*"
     gene            complement(165046..167730)
                     /locus_tag="rifoxyd1_full_scaffold_5_prodigal-single_278"
     CDS             complement(165046..167730)
                     /product="Predicted protein id=3531995 bin
                     =GWB1_Spirochaetes_59_5 species=Micromonas pusilla
                     genus=Micromonas taxon_order=Mamiellales
                     taxon_class=Mamiellophyceae phylum=Chlorophyta
                     tax=GWB1_Spirochaetes_59_5 organism_group=Spirochaetes"
                     /codon_start=1
                     /transl_table=11
                     /translation="MAQILVLDGGVRKTSSLSLGLDGTSFDLGAAAGVITLGGGAGNS
                     TLSLGGDLALNSKSFTGAAVFADGVTITGNLTVNGTTTTVNSTIMEVDDNIALVNAGP
                     SGSANAGYAAQRYQAANDVGTGDVVTDANALVATIADIGDQTGMTNVQVKLAGGSATN
                     DYYTGMWLKSAGDNVRLVTEYNGISNIATVASAWTTQPADTEAVSIYSPFHGLVYDET
                     NDVWVVAHLTGRLGGDAVLDALPLRVGTLAADDLATLTGGAMLPDSVSITIGTGSDFA
                     IQHDGTNTVATSATGELRFDNVAVASDIVMMLGADTTATGFVVKNNSGNELLRVNGDG
                     TMIPKGGATMITGGGDFSIGGGMAGGLLHLFANNADQVIVGNGSMYPSADSTVTLGTS
                     AAAFSAAYVDTITSLDANDRVKLGTDAQVLLSLPVFTTQEITDNIAVPAAGDLLYDST
                     TSTLKYRTGAAWVSLEASGGATLDGAYNGGVGITVDNGAVALTQAKTTENVGTLSIVY
                     AASAFTGTSNGIVVDLSNATSFNNAGDIYGVKLTGATNAGAGASVGLSISGFDAGIEN
                     AGTLAQSGVTTFTGNVGQTTGTFTYNVGASAFSVDGASFSIDSTSASNVSVTGGNLTL
                     STLTSGTLVLDSVGLVDLNAGANLDIDVTGTVDILSSGVFSIDGTGNSNVSATSGSLT
                     LSTITSGTLALTSAGALNLSAAAASTYGIVDNSATSLVIGESTNAYLTLDTTDGAEVI
                     SFGNATTNQKVKIVGSGGLVVGQTGAAAAPFAVHFDTPAVHAAVDVGSVVYIDADGKV
                     QLADADAAANSQVAGVALDASALDTASTIRVALFGKIASGAGGGAWTSGATLYLSTTD
                     GQITATAPSGSGDVVLPMGIAIGASSLLLRVGEPIILP*"
                     /db_xref="GWB1_scaffold_2934_1"
                     /db_xref="pri:PRIO_4264"
                     /db_xref="86110768"
     gene            complement(167862..168164)
                     /locus_tag="rifoxyd1_full_scaffold_5_prodigal-single_279"
     CDS             complement(167862..168164)
                     /product="hypothetical protein"
                     /codon_start=1
                     /transl_table=11
                     /translation="MSSIRGQIKQLRHRRELLNQEALKIKEEFEAWRDRVNSKIEERL
                     KVDQERINVINTDIGTLLVDINNLVTKLVEEEEDPDTLAASPSNKTPALDEEDLGI*"
     gene            complement(168157..168468)
                     /locus_tag="rifoxyd1_full_scaffold_5_prodigal-single_280"
     CDS             complement(168157..168468)
                     /product="hypothetical protein"
                     /codon_start=1
                     /transl_table=11
                     /translation="VALKTNNLLLGTVLEFSGTKRVSIERGDRFQTMVYDTGSNAIEL
                     SKSKMLLHLTQLVTELENMDTNSVTSFESILDNSVLSLLLKKHKQIRDAVFIARSNAN
                     E*"
     gene            complement(168469..169248)
                     /locus_tag="rifoxyd1_full_scaffold_5_prodigal-single_281"
     CDS             complement(168469..169248)
                     /product="hypothetical protein"
                     /codon_start=1
                     /transl_table=11
                     /translation="MNSFKIGDHIGVGDLDILLYDSGNVPVDPFWITYTIYDCTTGNK
                     IAKPLVGAPSRAGVGEYFVFLFFMAGQWNIGSHIIEWKYKSTQQSNVVKSIQRFDVVR
                     DVCRQATLDKMPAQKLGSIPNPNDFEWDDSMLAYGIHSKPVWNRTGSSIAAGTMVYIK
                     QDGSMAPAIATALLTSDVVGSLPTTVVNNAQGRFVFNGFSICIKEEGSPEPQSNQQLF
                     LSNTQAGTVTTMSPVTGVITVVGKFFKGGVLVHVERPIELN*"
     gene            complement(169245..169589)
                     /locus_tag="rifoxyd1_full_scaffold_5_prodigal-single_282"
     CDS             complement(169245..169589)
                     /product="hypothetical protein"
                     /codon_start=1
                     /transl_table=11
                     /translation="MIFVLRGSTNYLSCLFKSSAGNTPMSPVEATVRIVRYVDNAVTD
                     VISTTEMTYSGYTGRFHYRWDVSAELPPYTVCYIEFKGLDSDDNDLSLEDAATVLDFG
                     GFGGGLRAFSST*"
     gene            complement(169591..170040)
                     /locus_tag="rifoxyd1_full_scaffold_5_prodigal-single_283"
     CDS             complement(169591..170040)
                     /product="hypothetical protein"
                     /codon_start=1
                     /transl_table=11
                     /translation="MEEFVTNDTNYAATLLAAGFVLFDCRIDNNKHYFCFNVPSIPDL
                     KSKHVNNSLLISAMRTLKSYTLGDFCLDFCNPKTSDLFFAAFLRANNVELTGTSKVGN
                     RFYFHFRPFNSEKEIKKLRIEFISGSFVNSGNFISCVKRLKPLVHGV*"
     gene            complement(170067..170516)
                     /locus_tag="rifoxyd1_full_scaffold_5_prodigal-single_284"
     CDS             complement(170067..170516)
                     /product="hypothetical protein"
                     /codon_start=1
                     /transl_table=11
                     /translation="MAHLLQKYSAALGPLFVGDLEPRSNHVPYLQHPQSQFVGYPTQA
                     NCLKGADAAGVTITAANADSMVALALAGDMRLASYQGVVGMTDEQTLVLLDYLAPRIV
                     ETDAFRLSFTEGVIAGFATSREWVAGGATAVALTVLADNANNSAFAL*"
     gene            complement(170533..171570)
                     /locus_tag="rifoxyd1_full_scaffold_5_prodigal-single_285"
     CDS             complement(170533..171570)
                     /product="hypothetical protein"
                     /codon_start=1
                     /transl_table=11
                     /translation="MANRIRVHHTQLDANDASQTNYLILSDLNNGVTMPGTSGEGNYT
                     RQRVTVVGDDLVDSRLSTIVKYNTTTATRFSLDGGDPTTESLSGYLDFAANSDVLMSA
                     DRGVIRKFAAAGIVGSTTYDATAITPLTAPVMGVQVAAVDVQGAYLNGDGDIVINGTN
                     LRSISPFTTHVRIGIAAREAGTEIAGGFPFDPAGAVSVDLKTVAADDSTRITIADEAY
                     ATRTALLAALNAELADSGLDIVAVAGEAHATAVDLVHKFPGPSTTLTITAVAGADLAA
                     LLGWAAGEHTGGVLRGTGEVSSEAEDGTQVIITAADKAANFNGTIASDTVYINANGID
                     SVTGRVITVSP*"
     gene            complement(171608..172015)
                     /locus_tag="rifoxyd1_full_scaffold_5_prodigal-single_286"
     CDS             complement(171608..172015)
                     /product="hypothetical protein"
                     /codon_start=1
                     /transl_table=11
                     /translation="MMYDFCCTKCNTTQCLSMTYKQRKDEEELASIGMHSIKCKCGSP
                     CEYNFVPTDASVSLKGVGWVSRDTVESKNRAARVAAVGKKQRDHVKPLELVPNYKGDE
                     AHTWRDVQDHVRSTKGDLAASTYQPMVSKETSR*"
     gene            complement(172012..172671)
                     /locus_tag="rifoxyd1_full_scaffold_5_prodigal-single_287"
     CDS             complement(172012..172671)
                     /product="hypothetical protein"
                     /codon_start=1
                     /transl_table=11
                     /translation="MQVTSRLPGHVEVRESTNNLAGVFELLLTDKFKVPLPTDGDLVA
                     LEWYLADTFSDFVPEHLGQVKSNRQVCYKFDPDTFTAGADAINVYIADSTAFFASVRR
                     AAVGAGDPGEASPLVLIIPTITTSVTDAGSIPIVLKGTAGNATWVRCPLPRQTSMVEI
                     KNTGGVNALRVAYTEPLSDKFSSYETVATSGSISNSSSPKQIWLYGVAGTTTVEVVAT
                     L*"
     gene            complement(172729..173184)
                     /locus_tag="rifoxyd1_full_scaffold_5_prodigal-single_288"
     CDS             complement(172729..173184)
                     /product="hypothetical protein"
                     /codon_start=1
                     /transl_table=11
                     /translation="MKTSRHNVVLQSLVSKLRIKIDQISVKCNTIHTALDQCRDNPDV
                     YAAIESLPDSVREIQAEIGKVSFVVNDFDSSAISDCYPSSEIDQLNKQMKLSSIRTAH
                     VFSNFMKSQYQLSEAAVTEFIHQDVFKTIPDFVAAMPTAVRSLHVVENE*"
     gene            173428..174189
                     /locus_tag="rifoxyd1_full_scaffold_5_prodigal-single_289"
     CDS             173428..174189
                     /product="hypothetical protein"
                     /codon_start=1
                     /transl_table=11
                     /translation="MERSCGPKIHNLVCVASWEVVTPDFDLLRWMEVEHEYKNVKTLY
                     HGTSYHHVDKIVEEGLKPGRSTCMFGKGVYFGLPEKAIGYGRGIRAKYIIESQVVLGK
                     IKVALKAEKYSLSSLQKDGCHSVHGKAGHTISWGGTLSLDEWVVYSEDQILITKIHEY
                     QEKTIAPPIKTNDVCGLVVDKNVPTNKNNRTFADILKQQLCSNRATTKVRLDTKQVIW
                     VCDGCIQKFNLKIGSKIKIKDRVKGVIEHRITFQE*"
     gene            complement(174291..174512)
                     /locus_tag="rifoxyd1_full_scaffold_5_prodigal-single_290"
     CDS             complement(174291..174512)
                     /product="hypothetical protein"
                     /codon_start=1
                     /transl_table=11
                     /translation="MKAVEKIDAMIATLQAAKDAAVMFDGGMLNNPGTKLRNMAGELR
                     DELGAFRKEILAARNEKKALKAPKIAEAE*"
     gene            174665..174856
                     /locus_tag="rifoxyd1_full_scaffold_5_prodigal-single_291"
     CDS             174665..174856
                     /product="hypothetical protein"
                     /codon_start=1
                     /transl_table=11
                     /translation="MTHEEHETKLLEAMDRISILEAQNKQLVADVSKIDKCPDCRVVL
                     GICAIPVGVRGENLGVVGR*"
     gene            175069..175932
                     /locus_tag="rifoxyd1_full_scaffold_5_prodigal-single_292"
     CDS             175069..175932
                     /product="Uncharacterized protein id=2799638 bin
                     =GWB1_Spirochaetes_59_5 species=Corallococcus coralloides
                     genus=Corallococcus taxon_order=Myxococcales
                     taxon_class=Deltaproteobacteria phylum=Proteobacteria
                     tax=GWB1_Spirochaetes_59_5 organism_group=Spirochaetes"
                     /codon_start=1
                     /transl_table=11
                     /translation="MHWVLQNNLFNDAGFQRLLDTLERLGISYSLHKVIPFIGVLSPA
                     LEKDQDFVFTDDFDESYEPDLPEGPKIVIGSYSMATYAARKGWVPGAFANENHDFSVQ
                     VKHWGEAMLNHDAHIFPFSEIPKDPVGKRELFFIRPVADSKCFAGHVCSWAQYLEWRT
                     KILTLGADNGGTLEPSTLVMVSPVREIYREYRLWVVDQKIVTASLYKEGGRVIYREVP
                     SDDPVLRYAAYYTGHPMNGDGWAPAKAFVLDVAETPDGYKILEVNCLNAAGFYAADLQ
                     KLVMALEGSFR*"
                     /db_xref="GWB1_scaffold_1297_26"
                     /db_xref="mxa:MXAN_4193"
                     /db_xref="86110327"
     gene            175929..176261
                     /locus_tag="rifoxyd1_full_scaffold_5_prodigal-single_293"
     CDS             175929..176261
                     /product="hypothetical protein"
                     /codon_start=1
                     /transl_table=11
                     /translation="MKTFDKHTLTEILNTDECDIGLQPESRLVETRATGRTFEDGLVE
                     EWKGVLKWEDDKFYLVTYRKASQYYTSQCGDDDSGPLDHIQADTVDCEEVFPHQVTKI
                     VYKNFPQE*"
     gene            176360..177610
                     /locus_tag="rifoxyd1_full_scaffold_5_prodigal-single_294"
     CDS             176360..177610
                     /product="hypothetical protein"
                     /codon_start=1
                     /transl_table=11
                     /translation="MNTHEQYASVCRDVAKIIASSCDDVLAKEILTIHLQKHSTGLSI
                     EGLNQHFPYQRSGWNLAKRINHIAKTVVYPSTHDIIKFCKRLVDTPVGGLNVEHFIKE
                     GKECGLPESESELRQLMDKIAPAAEFHSMREQGQGVINATCVSTRLSVNAHPRGIDPE
                     LVALSKSLPRNPGYVSFVREARYLPAHQRVFQEQGMVVFVRAGDGTGHREFPMLCHFR
                     LLKRERTGWVPKWFVPAGTGIALVKVKPTEYAAIPLGEFEPGITDYDSVSVSDSVFNE
                     ALRKIYKEASERDRAMLSGTSGLFPPDKASVDGGFSFEIGDWVYAPLTLLSGPDGTGQ
                     THQIKAQVQFTSGIGMGSDYYTIRFDICDIEVMGKRFIAPRGDRAIRKSLITQRAFPP
                     IPYESKRGIGAKYDPTPYINLDWE*"
     gene            177642..178151
                     /locus_tag="rifoxyd1_full_scaffold_5_prodigal-single_295"
     CDS             177642..178151
                     /product="hypothetical protein"
                     /codon_start=1
                     /transl_table=11
                     /translation="MSKLTIEEIIDLRYSELRDDTVKLYSRAGELADLCITQAERIKK
                     LEAQVAIRPVMTGMHFDADAAVAELLNNHVLDVNSRDYMWDGKVEARTLVLFVDCNDV
                     FGRGADAEPLDYSEVKVLYELWEKDKVWGPAKFCALKRNCRPMESVEMKMKECGVWDY
                     MLESMRCGA*"
     gene            178139..178408
                     /locus_tag="rifoxyd1_full_scaffold_5_prodigal-single_296"
     CDS             178139..178408
                     /product="hypothetical protein"
                     /codon_start=1
                     /transl_table=11
                     /translation="MWGLKTDKDGETKFIGFNNPTHEKVFMDWVGPHLIGFGVQWYPG
                     LYFSKRITDGHHTYRLVLGSVSCAFIYHPKYLPDGTTKNAFHKCK*"
     gene            178386..178673
                     /locus_tag="rifoxyd1_full_scaffold_5_prodigal-single_297"
     CDS             178386..178673
                     /product="hypothetical protein"
                     /codon_start=1
                     /transl_table=11
                     /translation="MPSTNANRVVPFFELFDTWGIPLDTIFEVFHSNGVLPDWKDFWV
                     KAESKNWNPYSTLGKLKEAVVQVYDDDFAKNWETRMKHCISTKWGYKLVKD*"
     gene            178768..179109
                     /locus_tag="rifoxyd1_full_scaffold_5_prodigal-single_298"
     CDS             178768..179109
                     /product="hypothetical protein"
                     /codon_start=1
                     /transl_table=11
                     /translation="MNGFIFDYGGTLDTLKNPVQYIKDIKKKYTDYEIVLYSGTEVDE
                     VEATHPGLIREIRLFVPKPDLIVPALKNAGITFKKVIFVDNDPIMRKVMEKLFKGGCT
                     TYSPERMMELV*"
     gene            179106..179654
                     /locus_tag="rifoxyd1_full_scaffold_5_prodigal-single_299"
     CDS             179106..179654
                     /product="hypothetical protein n=1 Tax=Lewinella persica
                     RepID=UPI000361F88B"
                     /codon_start=1
                     /transl_table=11
                     /translation="MIWFTSDTHFGHRNVIKYSNRPFHSLEEMDAELVANWNAMVKPD
                     DVIYHLGGCSFCKRGVPHPSLEQLNGGVRYLRGNHSKGLVVPLHWFCLGDYHELEYRC
                     TKFVLNHYSQRVWNKGHYGSIHLHGHSHGELPPIGRSVDVGVDSPFLTVSKEYRPFSI
                     DEILKWTHDRPLIPHHSRSVEE*"
                     /db_xref="UniRef100_UPI000361F88B"
                     /db_xref="A0A0C1R7U4_9CYAN"
                     /db_xref="csr:Cspa_c39570"
                     /db_xref="UPI000361F88B"
     gene            179657..180001
                     /locus_tag="rifoxyd1_full_scaffold_5_prodigal-single_300"
     CDS             179657..180001
                     /product="hypothetical protein"
                     /codon_start=1
                     /transl_table=11
                     /translation="MEMDNAIEVFKHRCIEAIKDTISPDLEFAIGVYCWSQEAMDTHG
                     IRVNSIAISGKNECGGKWEVILVEGDAMDAPMLFYAERYILARMLENYVDTDNYWRLF
                     APVFKTWAHRTL*"
     gene            180005..180658
                     /locus_tag="rifoxyd1_full_scaffold_5_prodigal-single_301"
     CDS             180005..180658
                     /product="hypothetical protein"
                     /codon_start=1
                     /transl_table=11
                     /translation="MIKLSFKGFTAEFSTSQEAIAFVKELEGSQKAVSIKKSGGERYY
                     KRGALTTRVEEWLKNRNQEMFTTVELAEHLYGHSSGRALNPTRKCLIRLEKEGKVTSD
                     GIISTLAPRQWVGCVAKKEVVPPTSNNAKEEEKSLADTIFDDLGDDAEGCKFYVSDLI
                     SKYCLEYLNWIEDATRTDDLPDEERISPEDVRSALDELDQANKINFVNRPRERFVVL*"
     gene            180673..180927
                     /locus_tag="rifoxyd1_full_scaffold_5_prodigal-single_302"
     CDS             180673..180927
                     /product="hypothetical protein"
                     /codon_start=1
                     /transl_table=11
                     /translation="MMLSIRRMLEDADSQWTGTRRWRRKVWESRNRLLEWAYHKGLEV
                     HGNLILPGKRVPHPKTVDEEKQSLPPFPSGGKLGINTNSV*"
     gene            180954..182894
                     /locus_tag="rifoxyd1_full_scaffold_5_prodigal-single_303"
     CDS             180954..182894
                     /product="hypothetical protein"
                     /codon_start=1
                     /transl_table=11
                     /translation="MSPTCPCNKVFRPYQDNILRFFLRHCLQKQADKEYLLSSPTGSG
                     KTSIAQAFIQCTISVNKFKRCLAITPQRQIESGFIPIAEKCTLETYLGTVTLNRKEWC
                     TAREQNYNGSAFLKAEETVEKVLVTTHAQVMSWHKDPNFLPDDLTDILLVVDESHKAG
                     ENNVLGTGFLKAWKERGGTILYVTATPFRTDGTNVIPHGIRRQIRTLAEHADGIHAPG
                     NLPIRAIPLPLSARNLMQFSGREQATGSMETSCQTIIDLMKSDNWPKSVVNVPAIGSL
                     KWACILESMLTKLGFRVFNAVGSKLKVKTLDSLLQSEREVKDYFDSQVDVIIACKRFD
                     LGTDWPLCSHIYNIGVPKAFNLIIQRWGRAMRLKSHTNYPAEHINTACLTFMVPHVSE
                     EVWDKFEAFSKDHVFLLECFMHDMETAQQYQTCLRWRPEDTNRSRSGRRSTSDEDLLD
                     DIQAELTGMGGEQATSSANRIVLGAEIKLKEMGVASTIHNIIEYATNTLRLPPEEIQK
                     VKDLFGRRLLLTTEEGQSVADRMMDQIKNQTTGGAFVPTAVIQEGLRSAFDEVIAIHE
                     NVVVNQAASIMGFVAILTSRTAQAIAEDLKFRLKTPDISVDDIKVAITKYFNKNGKIP
                     LEILGMLPSTLGLALEQSRGQV*"
     gene            182881..183309
                     /locus_tag="rifoxyd1_full_scaffold_5_prodigal-single_304"
     CDS             182881..183309
                     /product="hypothetical protein"
                     /codon_start=1
                     /transl_table=11
                     /translation="VGKCKRKTNRRTLWPSWRAISTKIIPSDRKHTPVSRHEFSESNL
                     SRDGFRSKHDTRLTTLNLIKRSHYFIPDDFDRGVLNGDWLDLCGVRDETLGMLLEGDV
                     LGNQGRYIGVNSDPEVISVNRGILGVCLKLCGFKMSGQIW*"
     gene            183264..183626
                     /locus_tag="rifoxyd1_full_scaffold_5_prodigal-single_305"
     CDS             183264..183626
                     /product="hypothetical protein"
                     /codon_start=1
                     /transl_table=11
                     /translation="VSQALWVQDEWANLVTDVARFPDLRVISFDGFNSVKNNNAERIR
                     RDSIDLAEFQYKRNGAVLLAMNFSLRGSTDGQVEEHKQRCLKWKNGLCPNNHTQPEFR
                     VYRSKSTRMLTAWLPLGF*"
     gene            complement(183586..183930)
                     /locus_tag="rifoxyd1_full_scaffold_5_prodigal-single_306"
     CDS             complement(183586..183930)
                     /product="hypothetical protein"
                     /codon_start=1
                     /transl_table=11
                     /translation="MTYVHPLATMDSKEVTTATLLFEEIKEALKSGYTVLSHDEPYNR
                     KIGYSMRIENDSTHLYIWIYILDFKKTLADSIPIFGTAIAESACGPIGRQKIIAMLAA
                     RNLTEAKLSASL*"
     gene            184153..184359
                     /locus_tag="rifoxyd1_full_scaffold_5_prodigal-single_307"
     CDS             184153..184359
                     /product="hypothetical protein"
                     /codon_start=1
                     /transl_table=11
                     /translation="MWVTLGKRQDAILRGIRNNITIGTDGSISTFERTNIGGDRHFRN
                     FPNSHQFVRKRTFAPGLKYLPLVH*"
     gene            184413..184658
                     /locus_tag="rifoxyd1_full_scaffold_5_prodigal-single_308"
     CDS             184413..184658
                     /product="Uncharacterized protein {ECO:0000313|EMBL
                     :KKN25985.1};  TaxID=412755 species="unclassified
                     sequences; metagenomes; ecological metagenomes.;"
                     source="marine sediment metagenome.;""
                     /codon_start=1
                     /transl_table=11
                     /translation="MAELPIVKIVVYSRRFGADEIVLYTSMPSPFLAGVDDEPLSISF
                     RASKDTGLQYVLDNFPSAPEVWTQDTEAGDGKQERIK*"
                     /db_xref="A0A0F9P2F0_9ZZZZ"
     gene            184662..185000
                     /locus_tag="rifoxyd1_full_scaffold_5_prodigal-single_309"
     CDS             184662..185000
                     /product="Uncharacterized protein n=8 Tax=Mycobacterium
                     abscessus RepID=I8C8N0_MYCAB"
                     /codon_start=1
                     /transl_table=11
                     /translation="MVRLLQNIKKPEGIVVGDGATKCYMSDRVPCTVVEVLSEGKTVI
                     VQEDRAIRTDRNGISEDQTYVYTPCPAGIKEKYTLRKNGRYILMGTKAGQAGHHLEVG
                     YREKYFDPHC*"
                     /db_xref="UniRef100_I8C8N0"
                     /db_xref="X8DLZ9_MYCAB"
                     /db_xref="I8C8N0_MYCAB"
     gene            185016..185372
                     /locus_tag="rifoxyd1_full_scaffold_5_prodigal-single_310"
     CDS             185016..185372
                     /product="hypothetical protein"
                     /codon_start=1
                     /transl_table=11
                     /translation="MTDLVTTLKNRHKVLGIDRAIILAAFPKECKSYLLWEGRYLQSV
                     HLLITLNAIQLVGATLGPVTTGSHTFSFFISFWLVPIGLSFIICGNMSIKRHHELCIE
                     YYNPHRAIVQITKETT*"
     gene            185374..185631
                     /locus_tag="rifoxyd1_full_scaffold_5_prodigal-single_311"
     CDS             185374..185631
                     /product="hypothetical protein"
                     /codon_start=1
                     /transl_table=11
                     /translation="MRIKGKKSETIEVQVDAIEFLTELKTRVDVTSGVMFMGHFLAGD
                     GIWCKPNGETVRVATKEEITYHNAWSLIFDETKKAKEKKLV*"
     gene            complement(185623..186159)
                     /locus_tag="rifoxyd1_full_scaffold_5_prodigal-single_312"
     CDS             complement(185623..186159)
                     /product="hypothetical protein"
                     /codon_start=1
                     /transl_table=11
                     /translation="MGKDIVKELLLAFKSERNKTMAYLVCMLGLTVQEVQTLTPEKAR
                     VLNQSRRSGNPAVESMLKKWEYKNGNGLMFKSVIYKGILDPSAIFRVFSPIIKKVMDS
                     SGGISALKKVFVSLTSKIAPPPETKEKVAKFIAKFIATGKTVGKIPTMSWLQPGIYDD
                     SVEVSYFGDDEMMVLRLN*"
     gene            186311..188338
                     /locus_tag="rifoxyd1_full_scaffold_5_prodigal-single_313"
     CDS             186311..188338
                     /product="Uncharacterized protein n=1 Tax=Enterobacter
                     cloacae subsp. cloacae (strain ATCC 13047 / DSM 30054 /
                     NBRC 13535 / NCDC 279-56) RepID=D5CL65_ENTCC"
                     /codon_start=1
                     /transl_table=11
                     /translation="MTDFLALANHIIERWIEAAQIPIEGYSCDKYYEQKDLIKIAETT
                     QWDPTGITALMLLYGVVESYVVDMKFTGVQVLDNLDDLQKTLLPLKKIRDSLRTPELK
                     ELFEDKAAVWEEAMSFYGVDRDDVRSWLNPFQMGQLQRDAFYSINKLEAHQFLCGEGS
                     KVPLKLNDSVWEVWNVNSMLRIIRDQPESGISIFLVRTPDGLHSYFSIGIKNGDNIVI
                     LTDRDRHDNVLQQGMKRRPDRDFQKRAEKHRFPYHLVGVKCNEENKRLYAEARTDLVP
                     YQSRVVSLSRIAELLPDEILWVWLLADLINKKFWKNQFRLLELSYTGEMVVKPSVLVG
                     DGALAKSGVYTPLVLPPLTSNEVSSENTKELWRCKPTGHNDWMDQRYGDQISDQVYNL
                     IGTPAEQDWQGRVESAPKLIGVDGQATDVEYGKDHFGRRVIKEIVVGDTSLPVAAVQG
                     LVPTDFGSAQYIKKARVFAARCNRAAVLQKLANKEYEKEYDFYTEWYRNKITENIQVL
                     MAAIPHEVFEVKWEGRLSFHEKLDSKPPRQNILRVRQLSSSCVYSKTHTTSNDVQWYS
                     GNLHVSCLINPNRPASVAAVFTPGGPQGMAALCGISVADLPWPFVHWSREEPYTGNHI
                     LDDVDPVEWRLHNPWMKFPSAYTICLSKTEYNKLRHKAGLPRKELPSERDY*"
                     /db_xref="UniRef100_D5CL65"
                     /db_xref="enc:ECL_B086"
                     /db_xref="F3E747_PSEAV"
                     /db_xref="D5CL65_ENTCC"
     gene            complement(188628..189014)
                     /locus_tag="rifoxyd1_full_scaffold_5_prodigal-single_314"
     CDS             complement(188628..189014)
                     /product="hypothetical protein"
                     /codon_start=1
                     /transl_table=11
                     /translation="VDDLEAQVWCQALLSRGFEEEETRAISNRKYLLWAEARKYLGVS
                     DQTMSGLSFRGKLISLKDELGRIYRPYRYDLKHVMALDMYRNSKHRGRQKPSAHKVTS
                     VPVTINTNVVGIVTEEEVTTPGMLLD*"
     gene            complement(189096..190355)
                     /locus_tag="rifoxyd1_full_scaffold_5_prodigal-single_315"
     CDS             complement(189096..190355)
                     /product="hypothetical protein"
                     /codon_start=1
                     /transl_table=11
                     /translation="MSLRVAQVAVQHIIANTTNVRSIIRLYSVCARHGGQLSIMADVA
                     KDRANRDISKNVLKNFGKLPYEETQAKNGGNKNKNTLSDGTFDYLGVITRAIRGAGFV
                     KGVSSDALDDMIQIASMWLYQCSINTQENSNLFEKMDPEKPFAPFLAKATFHYVQRAQ
                     AQQAKHRQRNTPIEIEKDGESFNILDKLKVETTTFEDKKSEELYKKLVAAILKTLKEK
                     DKEGGTNFAELFGRVVLNEVNRGKSQDFRDIVYITGFKKWGADKATINKKWGGQGDLF
                     GAVVTKLEPIMPATKQVTSKEKAEYVWLLFGLTRKVDAVIEKARGLDLDKAADAVIDF
                     AKTVMKNAPVKGAVPQNLIDYAKNAKDPYSPGSVSQQLDKLRDEMDEILSPRNGDPEV
                     LLYLRELSDYRQVSRSVGDSAWNKLSI*"
     gene            190466..190744
                     /locus_tag="rifoxyd1_full_scaffold_5_prodigal-single_316"
     CDS             190466..190744
                     /product="hypothetical protein"
                     /codon_start=1
                     /transl_table=11
                     /translation="MKYMMAVVVALVAYSCKNAPVVSSVVDAGKPAALVSAAPPVVVP
                     EVVISAAPSEAPAAPSEAIAIPSTLPSAAVSAAPSEALVPASAAPSAH*"
     gene            190809..191147
                     /locus_tag="rifoxyd1_full_scaffold_5_prodigal-single_317"
     CDS             190809..191147
                     /product="hypothetical protein"
                     /codon_start=1
                     /transl_table=11
                     /translation="MINFDEDSVDLLVDTLGDKVHCPRCNTTKVPTGLVNVTYQPVDT
                     DRHSYNYYAPPVNYVPLAIFVCHKCGHIDTFSIGVLGIGYELRRNTDASYFIKLIDLR
                     PKPHLVLLKK*"
     gene            191144..191419
                     /locus_tag="rifoxyd1_full_scaffold_5_prodigal-single_318"
     CDS             191144..191419
                     /product="hypothetical protein"
                     /codon_start=1
                     /transl_table=11
                     /translation="MTDDSIRVLAVTPYEAATIVQYALEIGRYTGIRIPVPYEEAREV
                     LVKENCDKGYVTRAVWYRTTNVLLIRVKKNKHGFAVIKALSCKYKVI*"
     gene            complement(191412..192029)
                     /locus_tag="rifoxyd1_full_scaffold_5_prodigal-single_319"
     CDS             complement(191412..192029)
                     /product="hypothetical protein"
                     /codon_start=1
                     /transl_table=11
                     /translation="MFWTKQKNTYSLTLTTNELSHFIKFTGEKTDDLFESGLWLDPKG
                     RVFSTNGAILLMAHPANVDHLNSSIKPDWFSKFWLIHVNHLRGIKEFCDSDFVCIDIS
                     QGRSVCTLRTEGWGVEVESENTNSEGHGEGPDLDVLIPTQARLTSEMAMFYPKRLAMV
                     DALTQLCKCKEKKIKVMHRYTKEPWRFDLVCDCATKWSVILATAI*"
     gene            complement(191993..192601)
                     /locus_tag="rifoxyd1_full_scaffold_5_prodigal-single_320"
     CDS             complement(191993..192601)
                     /product="hypothetical protein"
                     /codon_start=1
                     /transl_table=11
                     /translation="VPGLDVEKYKMDICRITLKQNPAKYGLDPIDTVQEVIKMILVKN
                     AGAHPFVCPDEERAKGARGKYTTYIWRVARSTIFNMAKKVMNNPIAAQNQITKKQDGV
                     DPLEVFASLQFESNEPESTRVFDDAEEWIISEYGLVYSKVCIVVGRMLRAGDTIEYIA
                     TYTGTDASKVLKSKHLYVKLCREWAESDSNRCFGQSKKTRIA*"
     gene            193136..193606
                     /locus_tag="rifoxyd1_full_scaffold_5_prodigal-single_321"
     CDS             193136..193606
                     /product="hypothetical protein"
                     /codon_start=1
                     /transl_table=11
                     /translation="MNDNWGNSSRTNSRSFDNRGPRRGPSDDRQPVVPNQPFYERPAS
                     ERPERPERSDNREGGLQTEHQIYTVDGRLPQDLVSDNGMWAERRGVEQWYLHAYKRRF
                     GPESVNGHVVREAFNISFIVQAVTELSSKATREIVKEELFEDDPDDINAGPALD*"
     gene            complement(193603..195777)
                     /locus_tag="rifoxyd1_full_scaffold_5_prodigal-single_322"
     CDS             complement(193603..195777)
                     /product="Putative Ribonucleoside-triphosphate reductase n
                     =1 Tax=Mesorhizobium sp. STM 4661 RepID=M5F9D3_9RHIZ
                     id=5087577 bin=OP11_3 species=Mesorhizobium sp. STM 4661
                     genus=Mesorhizobium taxon_order=Rhizobiales
                     taxon_class=Alphaproteobacteria phylum=Proteobacteria
                     tax=OP11_3 organism_group=OP11 (Microgenomates)
                     organism_desc=Complete genome"
                     /codon_start=1
                     /transl_table=11
                     /translation="MQEFKVAPGMASSVFHNKYSRKKEDGTYQTWGERITEVVDGNFS
                     LDPRTEDHSEERNLDYNRTLDLSRQGVMVYAGRHLQHGDQGQKSKNGEKWTNCSTAMF
                     SFVQFWLLMQGSGVGRDYSSDLVRVNLDHMPNVRFVLQGPDVITGAGGHPNYEPWIES
                     AQEARHKYDSESEMVRWFTVDDSVEGWVQVVEILETAAWQEKHADKLFIFDFSNIRPK
                     GAPIRGQQNRPASGPIPFIHAMVQVASLKGAGMKPWQQAMHMDHYLAACVAVGDVRRS
                     ARIAAKSWRDRDVLEFVDIKRGGWLYTANNSVLVDDEFWDAASSPKPSHARRVFEAVT
                     SAAYFDQTGDPGFLNQARMCWNPEGLDTITEDTIISSTIRQKMDFHPKTMEMVAAALK
                     VAKKKSKPFLTNPCSEIVLANYGGYCIIGNVCMMNATSDADLEDACKLMAQALIRVNT
                     MQFMYESEVKRTNRIGVGLTGIFEFAFQRYGFNFYDLINTEKSKSFWDFIRHLRDITV
                     QEASRFSLDIGVNTPHTVTTIMPNGTIGKVMGCTEGAHLPAYGYYCRWVMYSKSSEAL
                     EDFRQRGYPIKDVSHQYAGHVVVGFPTKLDIADLMGDQLVTADQVTPEEQFKWIELVE
                     ENWLGVQTNNNISYTLKYDPKKVGYQEFMAVVLEHQRKVRTCSVMPQIDLSAYAYQPE
                     EPLTKEGYDLLVGGIQQADREDYDENALACSGGACPIEQNIN*"
                     /db_xref="OP11_3_1_125"
                     /db_xref="A0A0F9WRK6_9ZZZZ"
                     /db_xref="gxy:GLX_07730"
                     /db_xref="M5F9D3_9RHIZ"
     gene            195988..196263
                     /locus_tag="rifoxyd1_full_scaffold_5_prodigal-single_323"
     CDS             195988..196263
                     /product="hypothetical protein"
                     /codon_start=1
                     /transl_table=11
                     /translation="MVIILLGIAFVCIFPGWLYYLKTNNSMPFWLSGWGTGLYFLIKP
                     MTEKWVINFATNEDNTMRKLSLMAGAVICLLMLVASIVSFTYKDPEK*"
     gene            complement(196242..196706)
                     /locus_tag="rifoxyd1_full_scaffold_5_prodigal-single_324"
     CDS             complement(196242..196706)
                     /product="hypothetical protein"
                     /codon_start=1
                     /transl_table=11
                     /translation="MTQASQIPQRQQAMAPRRRDNELSESDKKWTSDLNQYVPKTKLE
                     ASAKFECKVYWCVLEFGKSCASRWEAINIGGTNWGTNRLCHGCESGKARYNLLKEASK
                     EEASKEEATAPETGTIRKSKRCSGKKRSDGAPCGRWAKSDSDYCYIHFSGSL*"
     gene            complement(196752..197303)
                     /locus_tag="rifoxyd1_full_scaffold_5_prodigal-single_325"
     CDS             complement(196752..197303)
                     /product="hypothetical protein"
                     /codon_start=1
                     /transl_table=11
                     /translation="MNRLSSQLRDFSTSLVFGTFNVTSKDLEPSVLKTLNEYGLSRLA
                     FYNLIGYALKNNLGNVLDVENTVKQSIRNVLLRSDVNPYIIDAVHQYLITNKTTSVSL
                     DIEKVFGIKTTDALSKFIAVCMRMSNKKDVQDKMSELFSSNVLTVSSIKYVFNGFMES
                     LGSGLMDSTKADNAYKGKEWDTP*"
     gene            197821..198015
                     /locus_tag="rifoxyd1_full_scaffold_5_prodigal-single_326"
     CDS             197821..198015
                     /product="hypothetical protein"
                     /codon_start=1
                     /transl_table=11
                     /translation="MQIDNSSNEQSIYECEIISNNKCDIRYWNIRYNDNVGVNRIVLE
                     DLLNTDLINLGWYFYNTCIS*"
     gene            198012..198338
                     /locus_tag="rifoxyd1_full_scaffold_5_prodigal-single_327"
     CDS             198012..198338
                     /product="hypothetical protein"
                     /codon_start=1
                     /transl_table=11
                     /translation="MISSVPFPKRMLKSEMISLIDDFILLAQGKGKLGMSRTHPDVVC
                     VFLQGRNYNIRYEDWLIVAPVVDTPMFTEESANDVLFKFESAKVRTSLLSLINESSAP
                     DYLIVE*"
     gene            198342..198563
                     /locus_tag="rifoxyd1_full_scaffold_5_prodigal-single_328"
     CDS             198342..198563
                     /product="hypothetical protein"
                     /codon_start=1
                     /transl_table=11
                     /translation="MSIQNPDGSTVLDASDPKTLEEGSLGEIVAIGCRACTSKQYTRI
                     ARIPNRVQYRCNGCGNIVVHDTGSSFTLT*"
     gene            198532..199233
                     /locus_tag="rifoxyd1_full_scaffold_5_prodigal-single_329"
     CDS             198532..199233
                     /product="hypothetical protein"
                     /codon_start=1
                     /transl_table=11
                     /translation="MTQEALSPLLDCLDIPKILYGSDTKKSFSITKNKFIQLHCKTKE
                     EGCTCDQCSLTSHPNFYFIEPVEDPKSKAKVKSRHIKTEDLKEFVSFRTPLFGGKVFN
                     VVVGVDWCTPDAVAVLLKTIEDRKDDAQWWLIASDINSVSGAIRSRCVEVFVAGSDAK
                     LHSSIIGIFELNSWNAIPLLDDLCKSYPPTVVLSMLIRTHPHKVTESLSSIIESNMLV
                     YTNLVKTVYLTMAAA*"
     gene            199236..200156
                     /locus_tag="rifoxyd1_full_scaffold_5_prodigal-single_330"
     CDS             199236..200156
                     /product="hypothetical protein"
                     /codon_start=1
                     /transl_table=11
                     /translation="METYFVTGTDSYRKTACVHTIKNKNKQLDMKVLRSDDDFIEYIE
                     EESIFNPTNKLLVVLDAEKIKPDEHMKAALECDRPHVVIFHASSDQRNKKLESVSGMK
                     VMEFNGLKTYENNNEFKPWVNRLIRANGLLFSPEANDLFCRYVTPDLHSVQSELEKIK
                     YYKPDDTITTDDIKLLIECRSTLGMWDPVMSLFGSDKDTAVRQLLQLLEEDSAPAVLA
                     GMYNLVFKLSMLSDMLSKKESLDNISKTLGIPKFLLSLNWVGISEKTSTEKIVKVLHY
                     MCTADNMLTTSAVPPNDVMVQLFKSISDTT*"
     gene            200213..202165
                     /locus_tag="rifoxyd1_full_scaffold_5_prodigal-single_331"
     CDS             200213..202165
                     /product="DNA ligase id=2492262 bin=GWB1_Spirochaetes_59_5
                     species=Sorangium cellulosum genus=Sorangium
                     taxon_order=Myxococcales taxon_class=Deltaproteobacteria
                     phylum=Proteobacteria tax=GWB1_Spirochaetes_59_5
                     organism_group=Spirochaetes"
                     /codon_start=1
                     /transl_table=11
                     /translation="MSTNYIEELVTKLQAWDAAYTMGTPAVSDDVYDAVKREVYLAAP
                     GHPYLNAVGAPVPATSRWPEVRYTTVMGSLHKVHTEPEFRDWATKTGSNTFRASYKGD
                     GFALSLMYEKGVLVCAGTRGEGDRGENIYHNAILFAGVPQRLPHPLTTEIRGEVILTN
                     SQRLKMVEDGLRSEAYANNRNGAVGAGKAGDPTDRSKSKLCSYLTFIAYAVVGGVNGL
                     VDREMEYKVLRSLGFNTFTYITGGIDAIIGFMNDETLRRPLLDFDIDGVVVEVYNFQD
                     CNKLGMGPDNRPRYARAWKFEAETAIGTNNMVTWEVGQGGTITPCANFNPPISLGGTS
                     ISRASLHNAKWVKDHAIGDGAIVVIKRAGDVIPQVVSVVTPGPSGVSSPPAFCPECGA
                     VVDYKTTKDGVGAHLWCTNIKCFARVYGKIERWIDTLGVKQFGGALITALVRENLVSS
                     PDDLYKLKADAVAELLKPDSKSRFGDSARTAIQNLKAVKEVDLATFVAGLGITGVDRS
                     TVQLAIDSGFKTYDSLLVATVPKLASIPKMGAHTAQKLVDGLISTAPIGRRLLVAGIK
                     VAPPKTGKFTGLKICFTGSRDLVEIASAEGARIASSCSKDTSFLVAEDLASVSGKAEQ
                     ARKYGVKIITRDEFLAMLTTAGPPCC*"
                     /db_xref="GWB1_scaffold_10063_2"
                     /db_xref="scu:SCE1572_27220"
                     /db_xref="86111510"
     gene            202197..205658
                     /locus_tag="rifoxyd1_full_scaffold_5_prodigal-single_332"
     CDS             202197..205658
                     /product="ATP-dependent RecD-like DNA helicase {ECO
                     :0000256|HAMAP-Rule:MF_01488}; EC=3.6.4.12
                     {ECO:0000256|HAMAP-Rule:MF_01488};;  TaxID=866499
                     species="Bacteria; Synergistetes; Synergistia;
                     Synergistales; Synergistaceae; Cloacibacillus.;"
                     source="Cloacibacillus evryensis DSM 19522.;""
                     /codon_start=1
                     /transl_table=11
                     /translation="MEITVKARIDRVTFSTPNERFFIFYATLLDTHKKGTRLSFKGYA
                     HSVEPHPDLVFTATGNFTSHPKYGEQFDFIKMSEVLESEYGIVMFLQHNFKSIGPAAA
                     KNIASKFGADTVKILNDNIDVLDDCEFLTTEQRRQIKENWFNLARYRDVALFLHDLGV
                     TPGLVSKVWAKLGSDTQIILTENPYRLMDVPGIGFTKADMIATKTGFPPDSNCRIQAC
                     LNHCIDEVCFAGGNTYTYVDPLLSRMLDYLGDHVTRVKILENIKLLRDAKKLITDKDS
                     DGAVTVASPKLHWAEQRSAEFLVKHISTNENVDLDYLPNFIARQEGKIGYGLSEDQKK
                     SIELVYTFGCAVITGLPGTGKTTVTRVVYELLKDMGKRICLMAPTGVAAKRMESAIPG
                     AAAFTIHRTLGYMGDDEFSFNEDNKLDCSAAIIDESSMVDVVLLEKLLAALPDSAVIV
                     FVGDHAQLPSVGPGNVLFDLINSNIIPVVRFTKIYRQGELSGIITAAHDIYYGKVPDF
                     GKKGSDFRVVEIVDSSNCPDHDKIRESTKEVAIRLFNGDFGSFQVLAPMYKGQTGIHE
                     LNTLLRDALNPLSPGDLQTKKFRVNDRIMVTANDYDLGVFNGDMGKVDTINKASNTVT
                     IKVFGDPDKYVTMETNEAHDMLTLAYCVSIHKCVHPSTYTEVNGGLYPIGILNSSGSI
                     SSHSGTKPYTQVHKYGEAPALQLETEDGYTLTATPNHGLDVWDGTSFTKQLFQDIRPG
                     ALTRLKLGCVTDRTSYVTLPPSVSVHSSAMLHNIPVQVTHDVAEFLGLMVADGTVYDA
                     GFRLAKEHVEVADRFDALCRSIFGVEPKRFFTLGAHHVEVNSTYLVAWLRQIGGIHPN
                     NKYVPDCVMESGTAVQRKFCKAFFEDGSVHLRRGRNILDHIQIAIHNPHLRYQVYTLL
                     LRLGIAVSCIKSKTTPILAIYGQQALVFGKEIGFITYEKDRRSKLPAGAEWHTPIPVS
                     AAEIQECRKHAIVRLPKNLRNKEWLKRGTWSKYFLNGVLSKLDPQSDIHSILVDKLGY
                     NYQFVKSMIPTECESVCVEVPDGHQFLQNGFCGWNSQGNAWDTVIIILTRDNGRMLYR
                     NLIYTAITRARSRVLILGDRQAVTRAIENNDANKRNTKLAKVLRSVYDSTKNTDTKET
                     VDVGSET*"
                     /db_xref="A0A011A9A2_9BACT"
                     /db_xref="ctx:Clo1313_0739"
                     /db_xref="UniRef100_G9PVJ2"
                     /db_xref="3.6.4.12"
                     /db_xref="3.1.11.5"
     gene            205639..205965
                     /locus_tag="rifoxyd1_full_scaffold_5_prodigal-single_333"
     CDS             205639..205965
                     /product="hypothetical protein"
                     /codon_start=1
                     /transl_table=11
                     /translation="MSEVKPEDLLVTSFTVSGKFVSRTYRGGDTFISMTVSPRSPIPL
                     MDMAAAHAIASKNLYKRLMTDAISKGHISKPDGLNELRLVLSNIDALSNPNKKPEQTK
                     TDSNET*"
     gene            205955..206833
                     /locus_tag="rifoxyd1_full_scaffold_5_prodigal-single_334"
     CDS             205955..206833
                     /product="hypothetical protein"
                     /codon_start=1
                     /transl_table=11
                     /translation="MKPERFEYICGRLDTMNLTLPPDPVEVGYDGLAQLISQARAFMS
                     ESERYMRETLKNIHIVSILLNNKKSQYEIQSDSLLTDHDIKHLPNILDRRAAVNQLLK
                     PLIAEIAAHEAELFSNNSARTIIRSKMNDLKGIIMDLKTMHRLLVDDKHSGAYYGSEH
                     KDPTLPGKVVVTVPENVSVDDLISGDETPTDFGHAVIDSPASAVTTEDIDCIDVSVLL
                     TSDIPAPVSNKNSDAFDIDEILANVSSPSVAKPVSSPSPTDDDNVLALLNQVQIPPKK
                     DIVAVDSYDLAGLIGD*"
     gene            206939..207730
                     /locus_tag="rifoxyd1_full_scaffold_5_prodigal-single_335"
     CDS             206939..207730
                     /product="hypothetical protein"
                     /codon_start=1
                     /transl_table=11
                     /translation="MGAGFVDLDLEDGDSKANKSLTGGRTETYKGIKNYTNRLSFIWY
                     NQIPGTSEKDPIESRYATDTRPKFKGANVAYKKDSGLGFVIYEGDNEFIKSAIGDSKG
                     RVITLVVKYLTDKDGNLIKGAISPERGWEVIPWVMAKQRFDELMKYHKQSPFQTHDIL
                     ASCENSEFQNFKFISCNEALWRNPKLSKNILSAAATFKEEELLKQLGTIRSDQWILEK
                     LGKGPGSSGNVADLVADAIDLDDLTAGSKAAGGDVPTDYDDLLAP*"
     gene            207727..208374
                     /locus_tag="rifoxyd1_full_scaffold_5_prodigal-single_336"
     CDS             207727..208374
                     /product="id=2799597 bin=GWB1_Spirochaetes_59_5 species
                     =unknown genus=unknown taxon_order=unknown
                     taxon_class=unknown phylum=unknown
                     tax=GWB1_Spirochaetes_59_5 organism_group=Spirochaetes"
                     /codon_start=1
                     /transl_table=11
                     /translation="LIYGLDPSLNGFGWAKLNGSGLFANSGRIHTSPKNQFVHRHWHI
                     KTELGSIIEPNSVVGIESVAFEGTQSEGLYALYTHTMEVLWQKGCDVVLFDPTTLKCL
                     SKEKWAVDPEIKPFITMDKPEMIQVATQLSNNNFKSSDEADAYLAGYFADRFWQLYDG
                     RISVGDLGPSEQKSFAGIKQPTKGKNAGQILKTGAIFRENVRFFRFSRHDLSFEE*"
                     /db_xref="GWB1_scaffold_1297_15"
                     /db_xref="86110316"
     gene            208378..209637
                     /locus_tag="rifoxyd1_full_scaffold_5_prodigal-single_337"
     CDS             208378..209637
                     /product="Protein RecA n=1 Tax=Clostridium sp. CAG:288
                     RepID=R7FJB1_9CLOT"
                     /codon_start=1
                     /transl_table=11
                     /translation="MAMTSAQVGLSFLKKKYKDVYDTSYTEISEQKQVPHIPTGSIIL
                     DNLIGGTRIDGNKRVCPGWPKGKIVECYGHESSGKSTVAMHYCAQILAAGGSVCYVDL
                     ENAFSHGYAKNMGIDIHSDRFILLQPYTFEDAFNIIEVMVEAKVDAVIIDSVSGLIPK
                     AVFEAELGTGQQVDSLPKLMSQNLKRVVQLQRKCGLITTIFFVNQVRDKIKTSKYDTG
                     PNEDTSGGRALKFYATLRIKLRRKSIESAMVRDPLTGDSSKQAISNVIQVTGVKNKID
                     SRQNHTALMNIRYGHGIDNYRSIMDIAIMRKIITKYNKTYLEYVGSSPEVSFGRPADD
                     GTWSPMAGSKNGIEQCRAFIINNPSVFKDILSRVMEYLSTGVQEISSEMVEGEELESQ
                     TVGGQEDLEADENVPDIADLIGDDDIE*"
                     /db_xref="UniRef100_R7FJB1"
                     /db_xref="R7FJB1_9CLOT"
                     /db_xref="pce:PECL_710"
     gene            209649..210812
                     /locus_tag="rifoxyd1_full_scaffold_5_prodigal-single_338"
     CDS             209649..210812
                     /product="ATPase involved in DNA repair-like protein id
                     =2799606 bin=GWB1_Spirochaetes_59_5 species=Desulfovibrio
                     salexigens genus=Desulfovibrio
                     taxon_order=Desulfovibrionales
                     taxon_class=Deltaproteobacteria phylum=Proteobacteria
                     tax=GWB1_Spirochaetes_59_5 organism_group=Spirochaetes"
                     /codon_start=1
                     /transl_table=11
                     /translation="MITIRIKNFQAITEAVLEVSGFTTLVGRSNVGKSSVIRAIQSCI
                     TNKPPAGYVRRGTTSAQVQISDGNFTFGWEKGKSVSKYTVNQTTYEKTGRDVPDEITN
                     NGYRQLEVNGQNLDVQIGAQWSPLFILSKSGFLLADLVSGFTGLAVLIDAIQLANADL
                     SSFNKGLNLLKSNLESTTGRLVGFDGIDPFRDIVVGIEGLVETANAKRSALSQLKEYK
                     DKIDVEALVCIHNKSIKLVNIPDVNISTDHINILVDLHNKYHLYHRLSNFCVLDLPEV
                     DLDELLQKQNDRDTLIKVNKEFVSLCYVSDLSAPEVPHVPDDLFDKSTKLDGLRVVNG
                     QLSSLVTTINSLTAELKVIDNQIADTDVELDTLLASMSMCDVCGTIIHDHASN*"
                     /db_xref="GWB1_scaffold_1297_17"
                     /db_xref="spl:Spea_3087"
                     /db_xref="86110318"
     gene            210793..211773
                     /locus_tag="rifoxyd1_full_scaffold_5_prodigal-single_339"
     CDS             210793..211773
                     /product="Ser/Thr protein phosphatase family protein id
                     =2799615 bin=GWB1_Spirochaetes_59_5
                     species=Carboxydothermus hydrogenoformans
                     genus=Carboxydothermus taxon_order=Thermoanaerobacterales
                     taxon_class=Clostridia phylum=Firmicutes
                     tax=GWB1_Spirochaetes_59_5 organism_group=Spirochaetes"
                     /codon_start=1
                     /transl_table=11
                     /translation="MITLVTRSDVHLSDVSPKSRTDDYKEAMFNKLTTIFKMAASLEA
                     DAILDAGDLFHVPAASRNTHALVKRAIEVHREWDIPTYVLPGNHDLQMGSYDSLNKQP
                     LGVMFASKTVLPLWGDNEFVLIKDGIKVRVVGVPYSPKPSLADFNIKKKDEDILICVT
                     HAMVAKDGTFAWKGEYETEPIMSWDQLSEFEPDVFFGGHWHRDQGAALHNNKWFVYLG
                     SIARGSLSHDNIGRTPRIGVITIDRIGGCVNANVKTHTLPVPPSDSVFNMEQHAETVN
                     IRSRIADFVTKLTSESFIQSTSPVDAIKNRKDLSPEIIDLVVKYLTNAAK*"
                     /db_xref="GWB1_scaffold_1297_19"
                     /db_xref="eat:EAT1b_3042"
                     /db_xref="86110320"
     gene            211775..212602
                     /locus_tag="rifoxyd1_full_scaffold_5_prodigal-single_340"
     CDS             211775..212602
                     /product="hypothetical protein"
                     /codon_start=1
                     /transl_table=11
                     /translation="MSRYLSYTGMSVYNDCPLRYKWQYIDQKKPEDPENKAGTVYGSV
                     MGRMLERFYNQEMWRNTSTVVQTLLNFVDKDVAQVEFKNKDIDYPKAKLDRNQVIADI
                     NSHIPEMVRTIQRNSLLGMYAKSEVKMSITSEIDGCGEWEITGKADLIYTQKGKTFIL
                     DGKGSPKREKYTDPDQLLSYALLYCNLHGVPPDGLGWVFFRFTGDDSLLWLDFTMDSI
                     LLFKSRLYNTIRSIHSGKFDPTPSVNTCRMCQYTDCSARLCAKKVVNTFSSSGAIDL*"
     gene            212602..212886
                     /locus_tag="rifoxyd1_full_scaffold_5_prodigal-single_341"
     CDS             212602..212886
                     /product="hypothetical protein"
                     /codon_start=1
                     /transl_table=11
                     /translation="MSELTDRILKLRGQSKTLTTRRATLVGQIDASKDRLRQIIDEIK
                     AKGYEPTTLGDTIKLEESQLSVQLATIESELQNANRELTRIEEAISANRR*"
     gene            212870..214045
                     /locus_tag="rifoxyd1_full_scaffold_5_prodigal-single_342"
     CDS             212870..214045
                     /product="hypothetical protein"
                     /codon_start=1
                     /transl_table=11
                     /translation="VQIVVKAADLSNTLDLASLVQEDKDDAPLYNSVVFKYHNPTEVL
                     AHAAMKTMDRFGIFVLPLQVVSPSFDPVAISIESLKKAIDTTDDDEFITISTGTSVSL
                     QFLSSDVKLPIVNPKGFPKLIDAVPNSRVGDLPVLVLRQALELCKSYIGKDPSKPNAM
                     VAETRSRKADPQVPNSVDDHAMLALDMACQSVFSDPSLSFPFRIEAAHISKCISLLKK
                     LPPDYMLEIHNNSTCIGIKSKFGVFVFRQSPIGFYPSLVSYLASMPSTTDPDADILQI
                     NSQDLIKAIKIITVPLSDTENRMSVFVGSGDSKIKLSTTTSGETSSTVVSCTRPSNLS
                     NELVFDINYLYLKQAISQLGTPDVFLVTYRDKVKSNWVQVVATLGTSCGSIVFAKKR*"
     gene            214042..214683
                     /locus_tag="rifoxyd1_full_scaffold_5_prodigal-single_343"
     CDS             214042..214683
                     /product="id=2799650 bin=GWB1_Spirochaetes_59_5 species
                     =unknown genus=unknown taxon_order=unknown
                     taxon_class=unknown phylum=unknown
                     tax=GWB1_Spirochaetes_59_5 organism_group=Spirochaetes"
                     /codon_start=1
                     /transl_table=11
                     /translation="MNMDFLDIKNRANRALSIYDDLIAEKASIEASIRKDTHEVEKTR
                     QAILILQELYDQLITTCVKSIADTVTVGLQAIFHDQNLVCVPIVEKQQSRVQVEFRVK
                     EVCVDGETEGDILTSFGGGVAAIVDMVLRLYALIKSPSLKKFLALDESLGAVSDEYIP
                     ATVQFIKEFCKTSSVDVLLVTHKPAFSENADLNFQVQKDSSGYKIIKTAEFRT*"
                     /db_xref="GWB1_scaffold_1297_31"
                     /db_xref="86110332"
     gene            214680..215090
                     /locus_tag="rifoxyd1_full_scaffold_5_prodigal-single_344"
     CDS             214680..215090
                     /product="hypothetical protein"
                     /codon_start=1
                     /transl_table=11
                     /translation="MTEDIRNQLDKVIKLHREIYINSRTERAPQNCAYNAEATVGMNG
                     FCVKTHVCSLQNAPIQVLCDDLNTAIKCPSFTKYKTTGDLNAEYEAILSDPDQLSIHY
                     PEIRALKWVLSKMDQEPQEQHHRFSWKRLLGLIP*"
     gene            215060..215557
                     /locus_tag="rifoxyd1_full_scaffold_5_prodigal-single_345"
     CDS             215060..215557
                     /product="hypothetical protein"
                     /codon_start=1
                     /transl_table=11
                     /translation="LETALRSYTVKGPSESTLAFELPTNAFFNVEDKYIISGVNKTAI
                     ARHNTHESVIRLGLHKAKTITEYYDAIAPLLGTNVIKLDTDTELTIRDQYLDREIHDA
                     VVFTGNESFAGLESTKDILNLSVVYYPDLGPFGLLIPKAGLLIRSGDLVGFVLPEPSL
                     VYAFI*"
     gene            215544..216248
                     /locus_tag="rifoxyd1_full_scaffold_5_prodigal-single_346"
     CDS             215544..216248
                     /product="hypothetical protein"
                     /codon_start=1
                     /transl_table=11
                     /translation="MHSFDTDFLSDIVKFAHSNVDLAYDYLSKRGVSEDQIDEFDLGF
                     VPNINFDLVGAGPDFDRFLKFTLGLKRLCGTVVIPITDFAGSIVGIHTRSITAKEYSI
                     FVTSRGKWSPFFIGAKQAVEHIWAKNKANIVEGPFDFFPIQRHAKNTLCSLGAQVADT
                     QVEGLARVCSEVHCVFDADEGGTSGYSELEPRATKRGLYCYNDSIVGVPGCKDPGAVW
                     EYGGDYLIKKKIAHLL*"
     gene            216275..217528
                     /locus_tag="rifoxyd1_full_scaffold_5_prodigal-single_347"
     CDS             216275..217528
                     /product="DNA polymerase III subunit gamma-tau id=2799657
                     bin=GWB1_Spirochaetes_59_5 species=Thermovibrio
                     ammonificans genus=Thermovibrio taxon_order=Aquificales
                     taxon_class=Aquificae phylum=Aquificae
                     tax=GWB1_Spirochaetes_59_5 organism_group=Spirochaetes"
                     /codon_start=1
                     /transl_table=11
                     /translation="LRDWATRYRPKLFNEVLGQQHIIKILKGIKSNNSQYSSSYIFSG
                     PFGTGKTTLARVWAKVMSCESVSSDMEPCNLCDSCVGIDTDTSIHYTEIDGANESSKE
                     DMQRIIESTQYLHSGPKKIYTVDEAHRLSLAAKSALLKSVEEDDITGEKRLLCMYCTT
                     HVKSMPDALRSRCLEFKVLKPNEEDIINRLQSICNENEVQFTPAALSVICKTKNNHPR
                     SCFNTAYALSLAGPITEDNVRQYLRVYSINIVDSILNMDLNGVLEFVDSNLESVSAES
                     IYQSWMNEISGAIRSGAITKGVVETYDLITKRTSFTEHSLICDVVRSHFLVHSAEQVV
                     VNTTQQTLPSVPVPLVSIGAVGQRRKLQEGPLAHLLPNKTTRTVQEDKPSLTLPVLSG
                     LNLPDKDRPMPISEFKTFYTRIVGE*"
                     /db_xref="GWB1_scaffold_1297_37"
                     /db_xref="aas:Aasi_0331"
                     /db_xref="86110338"
     gene            217532..218035
                     /locus_tag="rifoxyd1_full_scaffold_5_prodigal-single_348"
     CDS             217532..218035
                     /product="hypothetical protein"
                     /codon_start=1
                     /transl_table=11
                     /translation="MGWLSVELSSSSAGMRLSDIKYALSKSCPNSEIFVPITEEVDVN
                     GQVITTVLCEGYAFIKHVPDFALYKLQRCSIVISVLSELKRGQLVPAIISDDKIDRMR
                     RQLADIIGNKISDNSKVQILSGLYSGLSGDVVVIIDNEAIIKIREVKSKTILATVPLG
                     GIKLVEG*"
     gene            218083..218730
                     /locus_tag="rifoxyd1_full_scaffold_5_prodigal-single_349"
     CDS             218083..218730
                     /product="Uncharacterized protein {ECO:0000313|EMBL
                     :KKM24336.1};  TaxID=412755 species="unclassified
                     sequences; metagenomes; ecological metagenomes.;"
                     source="marine sediment metagenome.;""
                     /codon_start=1
                     /transl_table=11
                     /translation="MSYLQSFDPHNIETRISSEKSLWYHIDFRGPVDEGQKDRILSLL
                     SRIPPIEADYIHLYFMCGKRQDDIAAIFQRTQADVSYRLSKGVKRLKFLLTLPDAVDE
                     DLIRLKLSPILCNGRDKDRICHNGVMVDLDLEILVGMYKTTCQSFVARTHEITQGKVR
                     HRFFRSMERIRCSAQHEVDPDVRRILETFEKMSRHVNILRDISYPQFFVPDCILF*"
                     /db_xref="A0A0F9I9Q0_9ZZZZ"
                     /db_xref="GWB1_scaffold_1297_39"
     gene            218782..219036
                     /locus_tag="rifoxyd1_full_scaffold_5_prodigal-single_350"
     CDS             218782..219036
                     /product="hypothetical protein"
                     /codon_start=1
                     /transl_table=11
                     /translation="MSRRVLMAKSVADSFVQSLQAEHETTFPHPTNTVISVLDSNTST
                     FIARCGGGITVSSYGENSTSVTTRSADLHKLVNAVLKALK*"
     gene            219033..220154
                     /locus_tag="rifoxyd1_full_scaffold_5_prodigal-single_351"
     CDS             219033..220154
                     /product="hypothetical protein"
                     /codon_start=1
                     /transl_table=11
                     /translation="MIQRITNLASVVANQFVIAREGTVDDFAEYVFATRTSPISPNEI
                     EEYLKAEFGVEVLDALPSKAGVARFSIEDPVTVNIEKHKAKDYPIADCPEYQTHNGKE
                     GIVIDVQGQDVVVELSDGNKVLFHGGMKANSGLTKPTKSYDAPPHGPIEIIYTRNPEN
                     KPSRMEAVQEYLDKKPGQRSPNYYSGNFSNPRRTQSGDKWTLNVRTQQRADQPGGEFG
                     FAAMDPFNGAIWYIGRPNKRPVGWFAKLKQIVENTQKTASVKTAGNLPNGFANSISTG
                     LKSLGIFANGMDTKIVHARGFELETPSVLASVINKLSVSFSGNQFEGGMSEQVVVSIL
                     HDTETGPVTYKIPVGKFVFDANTNQTTFVPVSGKTKEIP*"
     gene            220154..220753
                     /locus_tag="rifoxyd1_full_scaffold_5_prodigal-single_352"
     CDS             220154..220753
                     /product="hypothetical protein"
                     /codon_start=1
                     /transl_table=11
                     /translation="MDIFTPQYSGIDQALSREQNFFFIKPEMARQSNIGPFARLSATD
                     TLVRMSERDLWAVEPTIDGKYVIKRLFDDSEGPIQIGTTKTAGLNSEKYYVIATGLHG
                     GVVAKRGPFDFAIASDKLDILKKVWGASSIIQVPGSQIDLNKYGLGATGDPVSTPGAS
                     KLHRLTSMVAMTSSRLLVQRSASVTSQIYDYHGNPYRVV*"
     gene            220753..221250
                     /locus_tag="rifoxyd1_full_scaffold_5_prodigal-single_353"
     CDS             220753..221250
                     /product="id=2799763 bin=GWB1_Spirochaetes_59_5 species
                     =unknown genus=unknown taxon_order=unknown
                     taxon_class=unknown phylum=unknown
                     tax=GWB1_Spirochaetes_59_5 organism_group=Spirochaetes"
                     /codon_start=1
                     /transl_table=11
                     /translation="MSDLYKTVATNHVFRVASSATGGTGRAIPDSFNGDQLSLKHLAK
                     AQWQLLVALGHVLSGYSTISKIKSTSMSPDGKLGGYGYVMGISNIRKDLAEIVEKLST
                     ITDTIHDETNGPHWKNQPKDTQKILEESDQLLSNGLEAVAESEYAEEVLNSVGPKDSG
                     HEQRP*"
                     /db_xref="GWB1_scaffold_1297_48"
                     /db_xref="86110349"
     gene            221234..223687
                     /locus_tag="rifoxyd1_full_scaffold_5_prodigal-single_354"
     CDS             221234..223687
                     /product="hypothetical protein"
                     /codon_start=1
                     /transl_table=11
                     /translation="MNKDLKINLGGVINLDGFVDVSMSNLDWLDVDPESYREHTQLPR
                     QNDVVDQLSGLWNGPDASHAPPVNTSILYAPPAGRTAGFNPEAVFKYTRLSIAAGHKG
                     ADLYNRIASIINQFAPDFVSSHSRIASTPHDEKYTAFKDTLSNIIASELGLLGKLYLY
                     ASDFSKCESGEIFKFSKSVGIKATRLLAKDKCTDCIFKQNNKCNPSGMSLHSSLSLDN
                     QLLSELGVSNPVSDIRAAIVSHLDPAPVVKTSHTPFLINKPVSVSAAQADEFLDSIEA
                     PQAVKNSDNDRLTTVLYQKACLGSIPIKGEYNKVAYELDSLHIHHMIGSQSFKDCTSA
                     AHSLRNSKNFAPFIAKSICKCGDVAVCNKTNLYIHDDKTQPYPDSFEAVRTTIDAAIN
                     HGYKSEQLGKKAASLLGITKFTSLQILSKFLSVAESIKAQKFASPEIINTPVTLTEAD
                     RVIESSLESIDNNNTRAHQVFVSKINEPVISYATMLSARGISVSDGLNKTASKFPDRD
                     TDSILKESRILEDWGIIGKHYVHSRNSASECKRTNDFLTKTGSAAIVTVVASEACGGC
                     VLNRVGTCSAFRAKLSSTPYTPEVLGVISSDVKSVKASRVASVEAGPSIEGAIKTFVT
                     RNDPAPRQTPISLNSGVAFSGVTNTKKVISAADVSSTVTKVRVAINNGLHGHALMEFI
                     SKLDKDVVVAAKSDILPLVKLSGNLGVNYIDPAAYPDYGVCKVGPAQHQNRKALLVLE
                     QEKCTGCTMKNALGDCTRYNRRLVSEPSARTNESITVQSAPILNPVHAFDLQSTLSIE
                     LNQEVNTLPLEIKMRGNTM*"
     gene            223696..224196
                     /locus_tag="rifoxyd1_full_scaffold_5_prodigal-single_355"
     CDS             223696..224196
                     /product="hypothetical protein"
                     /codon_start=1
                     /transl_table=11
                     /translation="MADTILTVPYVVMQPDKTSKAEILDFPALYKDFSADELVSMIEA
                     DASGPELQKTILIQMAEECAVLKDRRQHITTNLKDPSEVVSIRVKSLKLLYDTIAKFD
                     TRGTAFDFNSPTVQAIFRVWMERMLSTLHECGVHSNMVDKISGSFATNLADWQEDVVE
                     RIKKTE*"
     gene            224203..227403
                     /locus_tag="rifoxyd1_full_scaffold_5_prodigal-single_356"
     CDS             224203..227403
                     /product="Ribonucleoside-diphosphate reductase,
                     adenosylcobalamin-dependent id=2842462
                     bin=GWB1_Spirochaetes_59_5 species=Rhodothermus marinus
                     genus=Rhodothermus taxon_order=Bacteroidetes Order II.
                     Incertae sedis taxon_class=unknown phylum=Bacteroidetes
                     tax=GWB1_Spirochaetes_59_5 organism_group=Spirochaetes"
                     /codon_start=1
                     /transl_table=11
                     /translation="MDVFSDLIRDIVSKSKSSVVIEQKQESVVEFVESSWGLNYRLFP
                     GQRFILKLFYDEPLDNTEKTIPIPDPFTGQVKEWYSEQGYLDHLFSSKRTNIKNTGGG
                     KRNILVLPIGRRGTKCLRPETLIYTDHGILPIGSFGDLSGPEVQPLNITVVKQNRNTA
                     KTSNFYNPGILKTIDVKTHCGYVLGGSESHRVKVLYPDGKIDWKCFQDLQVGDRVGVH
                     RGPDLWGPGVDLTPHHPIWRSDNIRSSVPQYLDEDWGLLLGYLVGDGTWTRKSWLQIT
                     TSGQMIGSAAALCYKLFGRCTVKAYTDRNCSDIRVHSKPIREFLNRLGYTWNSKPNTK
                     HVPWVIMQSPKAIVAAFLRGLFEADGYCSGRKVGFTSASWQLAHEVQMLLLNFGVISR
                     LYVGNRYKGKDYYTVKLMGRRSRRIFADEIGFATPCKDDGLSINVNYHQDSNGSIEAV
                     PFQKIWLQRWRDSIPSSHELAGIPSGTTTNKLGWEKSKLRKILGNSLKASSTENVSYT
                     KLHKAVSEGWLDKCRDLEVRAHFEHLLESDLYWDTITETSHSEAHLCDIEVPDGHDYS
                     AGGFINHNSEIAALCAVYETWKLLQKNDPQKYYGLPPGEFIEIIVVATEKEQAATIFA
                     RAAARFEGNPYFKPYIVSQTLTFMKFRTQADIDKRGPRARASIKVSFRACNAKSLRGK
                     GYIVVILDELAFWEAEGGSSPDKVWTAVTPATKTFAPKDPEDARIPIGPSDGRIICIS
                     SPMNKAGKLYELYEDGMKGDPDTLVVQTPTWEVNPTIPPKEYISERHKMGPAFWCEWG
                     GEFSTRVKGWIEREADLVDCIKDPSRKPTHRGAVRVPHYLGLDLGLSAFQDGTGIAVS
                     HVDGDIIVLDEVIEITAGLGRYEHRERLDVEEDIYPIIADLCDRFMVVSGLFDQFNGY
                     LLEQFLHQKKLKQLKVEHITQELRSKMYQRFKLFMYDKKIDLLNFPLQDSLDGQPQKF
                     CKYINELLELEAERKSYSIVQVGHPKLAGKHDDMSDAIMRSVWLASDHVGTSSISAPR
                     IIANSGNHHSTLAAHKRKLAFGPRNPRMVPLSRFGR*"
                     /db_xref="GWB1_scaffold_13411_1"
                     /db_xref="baz:BAMTA208_06190"
                     /db_xref="86108686"
     gene            227400..227582
                     /locus_tag="rifoxyd1_full_scaffold_5_prodigal-single_357"
     CDS             227400..227582
                     /product="hypothetical protein"
                     /codon_start=1
                     /transl_table=11
                     /translation="MSIKTDIIMQIARRTMSDSQVNQVDQLFKDDGGKWAEVLKANEE
                     SVKKLKNIVKDVLSHE*"
     gene            227575..227913
                     /locus_tag="rifoxyd1_full_scaffold_5_prodigal-single_358"
     CDS             227575..227913
                     /product="hypothetical protein"
                     /codon_start=1
                     /transl_table=11
                     /translation="MSNIQELNNILASINDMSAKALTLSRVLLAEAKASDDATTVIQT
                     NMYVRMLSAMLSGLSKLSRHKISPINVPNYVKNARDKMFWVEARRIAYSKNKTSEVEI
                     EKIWKGLTRA*"
     gene            227906..229567
                     /locus_tag="rifoxyd1_full_scaffold_5_prodigal-single_359"
     CDS             227906..229567
                     /product="Gp14 id=3256083 bin=GWB1_Spirochaetes_59_5
                     species=Bacillus phage G genus=unknown
                     taxon_order=Caudovirales taxon_class=unknown
                     phylum=unknown tax=GWB1_Spirochaetes_59_5
                     organism_group=Spirochaetes"
                     /codon_start=1
                     /transl_table=11
                     /translation="VPKSTDQEGRVVRTILTSNVKVGKPSRKNRLAANISMAQNSQFY
                     DTIMSADMLELPQPGQNEAAVIRHFYEYDEYVGAAIDMHTQLPLSKIRLEQAECPDVE
                     LSEKSYRFFFKMCKRIKLFKRLVSILFDYNLHGEAVVWAEDSADSMPLDVRHTTERYI
                     NDYGKPVEEHIVRDDADTREVEWYKKHYKGWDKITTLPPECVEIKTFPFSNFSSITIL
                     HDDQTRALVNRADIDPVSAQAYDAIPQELRPYLTESDRIPLGTDPNKGSFVYHLARAK
                     SDYQERGVPVLRRCLKTLIYRDKLRQAQTQIASRAMTPKRLIWAEDLSPEQLEDLRDQ
                     VDMSLMDPDFSIITNYQVNWEELGARDRLLDLASEDESANKRLVAGLGITEGLITGEA
                     TYSGDRMPIEAINTKYMLLREHIQEYVHDYLFEPIARKKGFVYIDEDGDEIAVYPTIG
                     FTRMALTDSQDAYDKLYNLYQKGSIPISVILDLLNIEPRYARKQLEQDLFTVNDPNFN
                     EVLRSLYGEIGRALVEQSNAVAKTSEYLSLKPIAKEGSEEDNRFK*"
                     /db_xref="GWB1_scaffold_2035_3"
                     /db_xref="86110463"
     gene            229576..230199
                     /locus_tag="rifoxyd1_full_scaffold_5_prodigal-single_360"
     CDS             229576..230199
                     /product="hypothetical protein"
                     /codon_start=1
                     /transl_table=11
                     /translation="MKYQFATDKDPNSLGTGVNLTPAQKEDKEARRLVRPAPKFRNVR
                     RDVRREIVIDPTEPETGSKEIIASESKLVLVFDDDDFDDDPYRLAQACDIRPSNVHDF
                     LCGHVNGKRKVVSALFCGVSGDTMSFDIVVDPEYRRLGLASDLVKVVIDEYESNREAV
                     PDLVLQADAVNPNMQKILLDNGFKITRPSHSGYNMEKVSSLLRHSLR*"
     gene            230286..230657
                     /locus_tag="rifoxyd1_full_scaffold_5_prodigal-single_361"
     CDS             230286..230657
                     /product="hypothetical protein"
                     /codon_start=1
                     /transl_table=11
                     /translation="MPSNIEQARNWISRLDRCASMCEKKFADLGLTADQGVKMASKID
                     LISDAIEIKYLGKESFKARVSGVLNRDPDESYMDSFSEDGVIDGLMNWDEFMADFKNQ
                     DEAAIPPAAVSGNGGNFASKG*"
     gene            230670..231236
                     /locus_tag="rifoxyd1_full_scaffold_5_prodigal-single_362"
     CDS             230670..231236
                     /product="hypothetical protein"
                     /codon_start=1
                     /transl_table=11
                     /translation="VETPAPNDEYHPDSRELGNHYNVGDFVARQLPDGGITDVVGVIT
                     AVLRKIGFVDVEFPTGNERISIVEVWKVPKDSIFYAPATLNTSMETWDTSMSRYLDGV
                     NSGYSYAHPRVSSVVSKHMFRTYSPVVSFIKRAFSAGLSSKQITDVLGRVLPSNSFVE
                     MQELVAHVHGEVFRSKLPLLQMDNITVS*"
     gene            231236..232702
                     /locus_tag="rifoxyd1_full_scaffold_5_prodigal-single_363"
     CDS             231236..232702
                     /product="Hedgehog/intein hint domain protein id=3256189
                     bin=GWB1_Spirochaetes_59_5 species=unknown genus=unknown
                     taxon_order=unknown taxon_class=unknown phylum=unknown
                     tax=GWB1_Spirochaetes_59_5 organism_group=Spirochaetes"
                     /codon_start=1
                     /transl_table=11
                     /translation="MGFIRTAEAAVIHTGWTREQWGRIRDEAKDQGGNDRLASVNEEF
                     RHFDPSKYLLSHLTIMCSVDVEESPLPLGKFNSSKIKSSSLTKFLPGYGITNRNFSDF
                     LVKPEHSKYVNGNGDCWERKLLLSAYKTFIGGANYYEHLQVPELNKGIIVDAVARDVG
                     DTIYIDLLKATDRKHTYITEDLESDVLNTASMGCNASFAICTRCGNVAIEDTDVCDCV
                     SQGYKLSYYTDNDIRRIVAELIGHWSDPNSCVFFESSWVRNPAFKGAVKRKILTPLEV
                     NSSSGVPITFPELRVASLTATRSARVANLMWPLLVGNVMADGTPQKGQDTRPDALKKL
                     YPQKTAPPAEPVVEEPEESDPSTKEEPAPPPEDIAPQQEESVDPPVAEPEPEPVEDRS
                     PVELDIQDAKDALRQTLLEQVVDELTDKNKKEYVPDPNQDNNLFATVALKHINRGRVA
                     SVLFKSENDVHTTKYIQALASKIGAVHTSRQPSGIRRP*"
                     /db_xref="GWB1_scaffold_2035_7"
                     /db_xref="86110470"
     gene            232720..233658
                     /locus_tag="rifoxyd1_full_scaffold_5_prodigal-single_364"
     CDS             232720..233658
                     /product="hypothetical protein"
                     /codon_start=1
                     /transl_table=11
                     /translation="MSDRNRSTWSRAAATNRQADPFTMNQTRVQPSEDAYANGDPSTW
                     GEDVDHSNMWKNETRNEIGQPVPHSNVIDSALQVEEAARVAAQKAATAATTPPPVDPT
                     IFQYHLKRAKLATMIAESMLPGGTSDEVVVASAGHLMYLPDTALAGLREVQRNAGLVK
                     YAKEEAPAPEAPAPEVVAPAPEAPAPVNASMDFDAELEAALFAGTEEGQGGDNGIELP
                     SCDLGLEDPAEGVDPIIAALFEQALPAPVVRAASVTRTASQQPQAPATPQRLGAAPRA
                     RMASGDANRASADLSALWSSEPDVSAHFGTPISIKD*"
     gene            233823..234443
                     /locus_tag="rifoxyd1_full_scaffold_5_prodigal-single_365"
     CDS             233823..234443
                     /product="id=3256195 bin=GWB1_Spirochaetes_59_5 species
                     =unknown genus=unknown taxon_order=unknown
                     taxon_class=unknown phylum=unknown
                     tax=GWB1_Spirochaetes_59_5 organism_group=Spirochaetes"
                     /codon_start=1
                     /transl_table=11
                     /translation="MAGQSNADFKGSSDRLRILYRGHSNSSSKLTEDAYTNTNPPIAA
                     LAGVASSTLTGITKTGVLGSSVAVTRPDAGGGYIGGPPSNEALEGNFRPLGLFRRDAN
                     GLPNENDPGVASEKTAYLHGGGQYGCQLYESKILNTGAALSPSWTSGVLVYCSRNGLI
                     TTLDNANNTLERVAAHSMSPATGTVMGVVLMGPTSAIAEVTLDLHV*"
                     /db_xref="GWB1_scaffold_2035_9"
                     /db_xref="86110472"
     gene            234455..235240
                     /locus_tag="rifoxyd1_full_scaffold_5_prodigal-single_366"
     CDS             234455..235240
                     /product="hypothetical protein"
                     /codon_start=1
                     /transl_table=11
                     /translation="MSYFGISNQDFKGLAGRLRILYRGHGNCMAVLVDDAYTQANPGQ
                     AIVSDEATPTSSTLTGVTKRGVLSGSVAFTRPSTSGNVAVDNMVGGPRRRGGSSIGAA
                     NAEQAVDGTNAHAEDARTHVIGLFINDAMGNQSFDNQAGVASGKIAYLSGPVGSVGVQ
                     VYETRQQIDWARGGAGAAVSWGSGQYVYGSINGLVTNLVRDALESYSTGVLNDAGNGL
                     TDAAGGAVAAPSVSIMGTTKFGPTAALPEVCFDMRLFKYRTVA*"
     gene            235266..236141
                     /locus_tag="rifoxyd1_full_scaffold_5_prodigal-single_367"
     CDS             235266..236141
                     /product="Gp27 id=3256196 bin=GWB1_Spirochaetes_59_5
                     species=Bacillus phage G genus=unknown
                     taxon_order=Caudovirales taxon_class=unknown
                     phylum=unknown tax=GWB1_Spirochaetes_59_5
                     organism_group=Spirochaetes"
                     /codon_start=1
                     /transl_table=11
                     /translation="MSVSNAVKQQKIAELIGSQGGRDIIARSMIQPLRSRRDYFAVGR
                     KSLHVEQLPDGALPIYDKDVDVVAYIVSEEGDNIVAVQKPRRVHFPTFEIAANPEIPL
                     SQIRQRRFDVIDRSQDAARSQIQAAEDQRYFATLDSVAVDGYDNVSGSAARDVQVIAP
                     ISPSVLAEAFSEIEQNDLQVSRMFFNAKDYSDVRKFGRDILDIESQAVLLKTGLMAQL
                     WGAQIMISRLVPQGFVYIVCEPLYLGRMPVRTELTVISADDPRRRMIGFSVFEEIGIG
                     VYNPAGVTRLVVQRG*"
                     /db_xref="GWB1_scaffold_2035_10"
                     /db_xref="86110473"
     gene            236520..239393
                     /locus_tag="rifoxyd1_full_scaffold_5_prodigal-single_368"
     CDS             236520..239393
                     /product="Putative uncharacterized protein id=3532149 bin
                     =GWB1_Spirochaetes_59_5 species=unknown genus=Salpingoeca
                     taxon_order=Choanoflagellida taxon_class=unknown
                     phylum=unknown tax=GWB1_Spirochaetes_59_5
                     organism_group=Spirochaetes"
                     /codon_start=1
                     /transl_table=11
                     /translation="MTDYQQLLIAAGITPGTIHELYLKHTDVELAAQASVFDQIVPEH
                     VVAYWRKKWGVKTLTFRQRRDLGKGIPDISGLTKEKFLELHTNFGDTQIAKIYNISKQ
                     GIAKLRQRYGIAAVSYEKRINPTDELTDFQKAVIIGTSLGDGHITASGCLKLDHSAAQ
                     MNYIKFKHGVVANISKRLQYFEGDRFREYLTYGFTFVTSPHSWVKELRSILYPDGIKV
                     FPLDVIASLKPVSLAMWYFDDGHYEDYPSIAMGLATLTDVDNAIVGLDTAFGLKTYLS
                     PRSLPNCHVLQFRAESSDRLFELVAEFATPDVAHKIPKKFWPIKIDLPKYKVTREELQ
                     VSNDLQKKSKSWLTMTEAEQAEHTNNVFLGWREVGFPFQTPKSEELQTIVGLEDYQIL
                     DEDTIKACQVGQSICQAFMPHIWGQKPIDSTYSIKEIFDDDHMFKTVIVKSLNEKKSV
                     TAGAIRSSLRSYRRSGLYNFRPAAARVLVDKYCVSGGTVFDPCAGWGGRLLGVLLSEQ
                     RVNYVACEPSSATFNGLNELTNWLQEHGVNANNRVHLHNTPIEDFIVPDGIDLILTSP
                     PYWKKEIYSDEPTQSSIRYTTYSDWLDRFLKPLIENSWKKLNAGGHMILNVDDFNLNK
                     ETYNLVEDTQRIATQVGCGSPISIFKYDMASYGVENFESVLIWQKESGVVLPFHTRPK
                     VKCQHCGGDFEARAGKQFCSTLCRVKGHRHNSKLQSDTAKFWALDEYTRSITDKCRSC
                     GFYKLKSNLLGHVCSDCSVLPHNPKKICKFCSNPFQAENLTHQYCTEACYKKYRRREY
                     RKTVPAKTTRTAKCQICENEWEVPATGGWPTKCDQCKNQSDLDDRKRVCQYRHCNTEF
                     VDTSKFQGMHFCSPEHRGAEKRIRSGATADVPPKDLVIGRQRSKCMLCKQPFLLNGTK
                     NTRCDDCKVKTRTKQCLRCSNPFIDDSANNTCKFCIVCTKISR*"
                     /db_xref="GWB1_scaffold_2934_27"
                     /db_xref="86110795"
     gene            239447..239881
                     /locus_tag="rifoxyd1_full_scaffold_5_prodigal-single_369"
     CDS             239447..239881
                     /product="hypothetical protein"
                     /codon_start=1
                     /transl_table=11
                     /translation="MTTIADAILRVASVLQISADKPVDRLQVIIDKITEEMKISDNPG
                     LERFPAVVRYLRDHRTSESLATDVLHKMFPKDMSRDVKNTVYTNRYNPKVGDHVKIVG
                     GNYNGHVGTVQSLHEDKVIIVLNKPVTVTYHSVSVPDVYIHR*"
     gene            239890..240282
                     /locus_tag="rifoxyd1_full_scaffold_5_prodigal-single_370"
     CDS             239890..240282
                     /product="hypothetical protein"
                     /codon_start=1
                     /transl_table=11
                     /translation="MSLLNKLRSIRTEMAHAAQEVYDSWDQDEDGDDPKFGSGGICDR
                     ISDALASVVVNAIEDVEVHEGGQDGDDHSWLIVMNNAEAYSVDIPPRVYETGGGYSWK
                     KIPDVVFKSDDIVIDNIPIGDVINLLED*"
     gene            240285..240887
                     /locus_tag="rifoxyd1_full_scaffold_5_prodigal-single_371"
     CDS             240285..240887
                     /product="hypothetical protein"
                     /codon_start=1
                     /transl_table=11
                     /translation="MTPDNILEKYTNKITTYLKDPKRSRNILDQVLINLHTQIFEELP
                     VSVSITKKEHIDLGHGRVDGYEDIKVPGVPSRCLLKLSYTIDIPEVPGSVEHEAVSDI
                     IKFLYAILHEEDQLEKIVEHTIENDDENFPGTIDCGRGISAAVVYQLHTLEADTFIGH
                     QDQSKISVKLDIHLNLDPETKFHKDEYPHLKPESHRRVEP*"
     gene            240947..241828
                     /locus_tag="rifoxyd1_full_scaffold_5_prodigal-single_372"
     CDS             240947..241828
                     /product="hypothetical protein"
                     /codon_start=1
                     /transl_table=11
                     /translation="MSEIEYERGVFFTYVVRSVFTDGQQDMRFSVGDEFEYDGTILRI
                     GNEETTSQRIRGAIKHGWATRLGSPKVALQAPRANIKISAALPENRAKGMMEMTVERF
                     EDERVVGTVDGIRAAAKNPSGNIGKDRQPAPAVRTASELNFVGDSVSAPVSRGDRVVA
                     TISTPLKTSFNTETGKTVDLNTGKPILSVDEGKRINSGYSEAEIANINRDTAPSRVVE
                     RASRPSVARPTVKAPVQAAPTELEWDLSANPMKRIGDMRKQFADRPDVLLQLYSIETP
                     KIKAMMVERFPGVSFPK*"
     gene            241825..242334
                     /locus_tag="rifoxyd1_full_scaffold_5_prodigal-single_373"
     CDS             241825..242334
                     /product="hypothetical protein"
                     /codon_start=1
                     /transl_table=11
                     /translation="VILVLAQLVSPITPPTEDVCINHTMWSAQIRPLLEKLDRLEKST
                     PSIELDPVYIVEDQFGRTYVKNTKAKGTLRWADFTVDLEWEPKVELYPFGVYKSGPVI
                     ENFDISLAYPLFEWNSFSPIVYTGIQSYGFGTQYRLVPHMALSVVLGNGWYTQIDLYG
                     GLGVAFSIF*"
     gene            242352..243983
                     /locus_tag="rifoxyd1_full_scaffold_5_prodigal-single_374"
     CDS             242352..243983
                     /product="Non-specific serine/threonine protein kinase (EC
                     :2.7.11.1)"
                     /codon_start=1
                     /transl_table=11
                     /translation="MDNTVYDKLKSIRSKTDLEIKPSQFINKTLPGTDTPLEARNYQK
                     IGILHILLTPRMVLGDDTGLGKTLSSIFALCYIWERESLKTIVVTTKSAKRQWWDEFY
                     KFTNQGDKVKVVEGKPQARREVYEAFAKDDSRVLILHYHLLIQDYAYLLSAIKGIRYA
                     LVLDEVANLKNPKSKTHKICFALANNKNVARVVGLTATLLKNRLEEGFGVYRIVKPDV
                     FSTYYKFLDEYCIVKMQKVPGNRQVPIVVGHSKIQIHNFRQAIDPYFIGRLKYDVAKE
                     LPKIITRIIDCSMSKQQIDLYKEIYINNTLTKPNGEVLELTDLTQNGYAQAVVNSPHL
                     LGFTVTEDPKLETILDLLENELSGDKVIIFSQLRTMIDTMVPRLTKIGRKPCRITGSD
                     KEKEREAAKKGFQGDRYDTICITTAGSEAINLQQASVIILYDTPWSWGDYLQILGRAV
                     RIGSPYEGVTVYHIAASIPSIHKMGKIASPSKRLCPSDSVPTIDYIKIARIMSKKSLI
                     EAAMAQSSTVLDIDKDDVVSNKDLIRLAREELAAQ*"
                     /db_xref="amu:Amuc_1769"
                     /db_xref="GWB1_scaffold_8486_3"
                     /db_xref="86113695"
                     /db_xref="2.7.11.1"
     gene            243980..244714
                     /locus_tag="rifoxyd1_full_scaffold_5_prodigal-single_375"
     CDS             243980..244714
                     /product="hypothetical protein"
                     /codon_start=1
                     /transl_table=11
                     /translation="MTNLNPNCTKCGGRGHYKTHKDELGRRVFKRCELCHPTTASLAN
                     LGRLENAPTLLQDTTESNPILKFLSSNLVIRDTNYSDQYSMFDVLLKNAVLKTPDWVY
                     GEVTDRELVDAWLGKSDLLEGMGITRERQSSTDLVRKPPLLILRLGFITYKHNGLSEQ
                     VSDALLFRKMYNKPTWVVLGISDDFDQTHPCWSPKNAEILSSFPQTTLAKGAKKIPKP
                     KPGVAPDTSGTSGIPNDGYFSDISKV*"
     gene            244720..247551
                     /locus_tag="rifoxyd1_full_scaffold_5_prodigal-single_376"
     CDS             244720..247551
                     /product="Replicative DNA helicase n=1 Tax=Thermus
                     scotoductus (strain ATCC 700910 / SA-01)
                     RepID=E8PNB9_THESS"
                     /codon_start=1
                     /transl_table=11
                     /translation="MSEGINKILRSLLVLNDKPDQENAARNFEQVLVYRIDFTEDEEK
                     EIFNKIKNHFSTYRETPTIQDLRDAFELEKNPGAILVLDEISKEPCYVRSSFEALVMG
                     ELEKQRIAKIHILAKESAHIASHGLKIGKVELKGVNDAIRHFTGGADSLLVMNNGVRL
                     SGDVTQDHDDFIEEVEYTHSHPEEAYGCLTGIIQVDEGCMGVKPSEFWAHAAYSGGLK
                     CISGGSRIFDSRVGILREARDVYQNGAVGLYTHSLNHATGQIELAGVSHIQENGVRPV
                     FVLESSQGRQTGVSDNHPFLTPNGYVELKDLKIGDWIAVPSRLPIPLSATNQFTDAHA
                     KLIGYMLGGGYMNKGLTFVTVSDAIRTDFIEQLVTMGYVEGKATPLHPHFRSTFPKTR
                     VPTLRMGHSARSTKRYCASPLLLLLQSLGLMGKIASTKFIPNQLWSMSDHQLKLLVGA
                     MWSTDGHLSVWRNGKGKRVPSVKIKYTTKSRQLGADLQLVLQRLGIRTSLDRHWVKYK
                     GERRLYWTIAVIGHSAKFKFLTDIVVIGKTEACRLAIEALETQRDTCDDHIPLSVFKN
                     VKIPLRAVNKTGKTPVYIGSITKKQKKVSRTVALQFASVLNDPSINTLLSDHLNWEQV
                     RSIVCTGEEMTYDLSVPSNENFVVDGFVTHNTTFALNWAYFTAVFLRKNAEYFSLEMP
                     YKQVRRILKVMHSTHWKFTDAPSEGGLGWEPLEYKKVRDGKLTPIELERLKYISKDLS
                     NQELHGAIHVVKPDREVTIADLRFVAEAQHKKTPLSVIFIDYLQLVQSSDKSLRSTTE
                     RQNEVARAGKHLAMNFNGGAGIAVIGLWQINNEGYKHAQKKMEAKEEKKGGVYDLSHL
                     SWANELKNAADYVTYTYVDDDLRATNEAIIGNMKNRDNSIFSEARMRVEWGQRKLESL
                     MINSPLSANKSFETAGVKDLDIDVLLGGP*"
                     /db_xref="UniRef100_E8PNB9"
                     /db_xref="riv:Riv7116_4322"
                     /db_xref="E8PNB9_THESS"
     gene            247529..248128
                     /locus_tag="rifoxyd1_full_scaffold_5_prodigal-single_377"
     CDS             247529..248128
                     /product="hypothetical protein"
                     /codon_start=1
                     /transl_table=11
                     /translation="MSSSAVLKEAQDELRRKENLAKRIARIKECAKIHDVIKHHGLEV
                     RNGPEYGDDSPCKCPFHGYDNRPSAMVYYHSNTFYCFKCKKSHDLVGLESQLSNTTYF
                     SALRILEFRYSLPFIGEEKEEVEEVEEVKIEDIIYALKKNLIRNKGVASLNTYLKIFK
                     ALDMVSYDNHLPDADTDKLKAILVKITDRMKELYERRVC*"
     gene            248109..248291
                     /locus_tag="rifoxyd1_full_scaffold_5_prodigal-single_378"
     CDS             248109..248291
                     /product="hypothetical protein"
                     /codon_start=1
                     /transl_table=11
                     /translation="MNEEFVDCRCCRCGRGIRVLITVSQSKSAMCKSCKEKYAFVTKL
                     NTDTESRFTNKHGVIY*"
     gene            248293..248706
                     /locus_tag="rifoxyd1_full_scaffold_5_prodigal-single_379"
     CDS             248293..248706
                     /product="hypothetical protein"
                     /codon_start=1
                     /transl_table=11
                     /translation="VSNYTKINFNGVYEKFLVIRMENGVIEPQWAQLYSQILNTDWLR
                     DLIPMVPEDVWLEATRYRNTNKLQTYIRMEKGQYYRKVPAEYRCCRITQQCDVAQQKC
                     TLFVTAPVCFESDTFQLREVLMAWKEKHHVIVTFA*"
     gene            248719..251496
                     /locus_tag="rifoxyd1_full_scaffold_5_prodigal-single_380"
     CDS             248719..251496
                     /product="DNA-directed DNA polymerase n=1 Tax=Atopobium sp
                     . oral taxon 810 str. F0209 RepID=U1WAN7_9ACTN"
                     /codon_start=1
                     /transl_table=11
                     /translation="MDMFSLSRAIARPDWLDECKTRVVGSLQELSDLVDEVLSQPKPC
                     VASDIETTGLDARVYRADQLDIIEKIRREKPIQYREWSPSEIEWVHKVGHTTIDKVCG
                     IGLSPNGIRGYYIPLRHRPWDANCSNLPIPQTVEILKKLYANATIVEHHSKYDNEVME
                     YDLGIPMSGISLHDTMIKHYVLNSNAKRHGLKGLAKDLLDMSMIELEDLFPHAVGKGK
                     KERVEVQNLFPEEIEEYGCSDVIVTYRLDKFLDYHCWIKRGTRIDQHSHFSHPNGSMR
                     VKEVDSFKNLVQSLENPINNEKQHGEWVNLFVFQRDLLSIEHRLVDAIRDTERRRVKL
                     NIPMLEQNKANIIVKLAKIEREILSELGEKALVRIESEPNPWYCSLRSARDLSVLIYH
                     NLGFKPLENFAGTTGPGAGNKAAVDATASTDAAILADLIKENPKNKNITILQKILDYR
                     ALDKALMSYYEPVLQSVDPNGEARISYSPWSVDTGRLAARSGNYLVDGYSEVQWHAIP
                     SPDELSPQEVNDLKSMVVPREGYILCSADFSGEELRIAANLSREEKWIKEFLEGTGDL
                     HSITARILYDLGDNGTPTKSQRQAGKRTNFAKLYGGGGPAIARAVGAADASEGWRLAG
                     KLESGLPGIAAWQKRQESVAKQLGFVVTAAKRVRLVPQMFPDVADEREFRKIYAYGVR
                     TSINTVVQGTAADIIKLAMSLLRNRFKKEGWSMDIVAMLHNVHDEILFEINLKWLHKV
                     IPVIVECMEMKNILMKLWGWVVPLVIEPAIGMDWTAKYKWESIHKPPCENCKDGIPAE
                     SKKDYECGKCGRQVVPKEWGVSQEDIDAETSKISSHATLKVLQPKEEPRPVPVMLQSG
                     VIRYKLASPLSKRTAQLLFTAVNASQGSEPLVVYDSVGNVIFDESEGIKIDYNLFKEN
                     VDKHHLVGVLN*"
                     /db_xref="UniRef100_U1WAN7"
                     /db_xref="88309614"
                     /db_xref="U1WAN7_9ACTN"
     gene            251493..251843
                     /locus_tag="rifoxyd1_full_scaffold_5_prodigal-single_381"
     CDS             251493..251843
                     /product="hypothetical protein"
                     /codon_start=1
                     /transl_table=11
                     /translation="LKDLTRQCLEDVKSVDAAATIQVLRQGFCKGSPPCRNPGCLWSV
                     AKGTLFESRIATNFDRLLNSEKADPNDKEFEHIRNQDFKDVNAPTKVFVSGYTSKPIV
                     VTSGSVITFSKKPT*"
     gene            251886..252572
                     /locus_tag="rifoxyd1_full_scaffold_5_prodigal-single_382"
     CDS             251886..252572
                     /product="hypothetical protein"
                     /codon_start=1
                     /transl_table=11
                     /translation="MSADTEYPTTRVIIKSLGGVVVEQLNEQEYLAKIPINAHDSPVG
                     KLAALASLVGSNGLAGSEVVNEYLTGLGFTTCLTSHLRFVLKEIEAKRLTWGDALKML
                     QTPVSQDLIYRIIVKPMALEHLSMFVSDGISHGYGFAWADRDTIIIDRFLPGDFMSEI
                     NDLPQVQWTTNESGFISGFQKPLSGGWQLLLCPGNSKLILGESTVPMAGLSVNVHKEF
                     RVSFSTPGIF*"
     gene            252572..253114
                     /locus_tag="rifoxyd1_full_scaffold_5_prodigal-single_383"
     CDS             252572..253114
                     /product="hypothetical protein"
                     /codon_start=1
                     /transl_table=11
                     /translation="MSTKKVGEYEPSKAKLIEHRKVLWSAKTVPVYYEKSTWKFFAFP
                     DPADLENILTAETMHKLCDQLDGWDKTQAHKFVWHKEIWIVFVNDLKTFRFDLHVVDV
                     GTHPLISIRYKNQPNGYYSKTTKIPYSPVAESTLRTYLKTLNSDVDRIVSEDSIRMAF
                     PLVFGEKPPVSKRFKHLEMD*"
     gene            253120..253434
                     /locus_tag="rifoxyd1_full_scaffold_5_prodigal-single_384"
     CDS             253120..253434
                     /product="hypothetical protein"
                     /codon_start=1
                     /transl_table=11
                     /translation="MSVTKFNVEYTVRACQPSVNAAAPVTEYLEVPYLTVEAWVGAMK
                     KVGSLVFDDPMFGKLGFVDSNDVWHTLHTHVVTTVTSLSQTDRNFLQTPESRALLLGN
                     RP*"
     gene            253438..253893
                     /locus_tag="rifoxyd1_full_scaffold_5_prodigal-single_385"
     CDS             253438..253893
                     /product="hypothetical protein"
                     /codon_start=1
                     /transl_table=11
                     /translation="VSGFKRDEVVALPGFESTDRKTWLRLNTIMADENLMRRLHMGLP
                     VGNLKDRTQDLYFVEAAKHFGIPIEEVTPEQRRQMKDILFGQLYGQSEEVKALRAEAK
                     FMNFAEGLPYGMPDKLVEQPSDKYRLARQQAMANVWRIVYGLPDEPTED*"
     gene            253992..254447
                     /locus_tag="rifoxyd1_full_scaffold_5_prodigal-single_386"
     CDS             253992..254447
                     /product="hypothetical protein"
                     /codon_start=1
                     /transl_table=11
                     /translation="MAMVRAKYRCMALTQHYDGHTTATFRPVYRNSKQGPDEENKLFS
                     LETPSGEAELNYTECPADLKAGDFYYIDMEKCTGEECPQAWTITGTERQAGWNNTKIT
                     LALPWQYSSANPRCGSVQLGITRQETADLFTPFGSKWKVTFSFAEKSAD*"
     gene            254504..254743
                     /locus_tag="rifoxyd1_full_scaffold_5_prodigal-single_387"
     CDS             254504..254743
                     /product="hypothetical protein"
                     /codon_start=1
                     /transl_table=11
                     /translation="MSFKKLSAQLRSALKFYDIAETIDMGDIRVDLRDRDTWYGIAGD
                     FRGIEKSWKDGPPIYTIEVADRLDLLSDYDNEDVV*"
     gene            255009..255455
                     /locus_tag="rifoxyd1_full_scaffold_5_prodigal-single_388"
     CDS             255009..255455
                     /product="Uncharacterized protein n=1 Tax=Synechococcus
                     phage S-CBS4 RepID=H2BCR0_9CAUD"
                     /codon_start=1
                     /transl_table=11
                     /translation="MEKLSVLLLKSVLGGESSVPKKYMHIDFKPPMSVADAAAKGLEY
                     RRRASPSNKGGLTPAEAAKHGLGSGVQRAINLKNRDRVSPEVIRQMVSFFSRHEKNAT
                     IEPENKETPWNDRGYVAWLLWGGDPGRSWANKVMNQMRAADNKYND*"
                     /db_xref="UniRef100_H2BCR0"
                     /db_xref="H2BCR0_9CAUD"
                     /db_xref="dgo:DGo_CA1221"
     gene            255510..257054
                     /locus_tag="rifoxyd1_full_scaffold_5_prodigal-single_389"
     CDS             255510..257054
                     /product="id=2492276 bin=GWB1_Spirochaetes_59_5 species
                     =unknown genus=unknown taxon_order=unknown
                     taxon_class=unknown phylum=unknown
                     tax=GWB1_Spirochaetes_59_5 organism_group=Spirochaetes"
                     /codon_start=1
                     /transl_table=11
                     /translation="VGTIAHNVVLNFTDLTGDKTGCVTLGSNKFWKGHVVDHGNGTAD
                     FECKWGPTGEPGSDKGSKRGISLAEAIKILNSKVAEKEKKGYTRLQVRDDAEEAAKQA
                     AKGIVAAVAPGIAAAPAPKRIFHPEVGKLLSTIYGATSTVVRAGLSSQAGATASNPIG
                     NLSDSQLDIGGSILDEIGLALEAEFGRESTNNKATTFPLAKDGTPSPKVIDLTNRFMS
                     NVPREIGREMRGRENLHRLVISSYERLQAQREFLQLLRDAHLTQAVFQAAGAQTASSD
                     KEAVWYDGLNCAIEHLDPASPEFRRVVEIFSTGQSQKNSNWFRNGRSTLRVANVFKYC
                     RNGTESTFSAYADKVARKPGAVGKIMAWHGTKAENTIGISKQGLLMPENLPRGVSQTG
                     KAFGKGIYHAPNFLVAGVKTVGPYPTDGTNGALKSMNYTGMSGAAYGGGNAAAYMFLQ
                     EVALGKADVHFSACWDKHRPNDFPNNDFIFACGAKNQGGFVHDEIVTFDQNAQKFAYL
                     LLIKSV*"
                     /db_xref="GWB1_scaffold_10063_9"
                     /db_xref="86111518"
     gene            complement(257092..257295)
                     /locus_tag="rifoxyd1_full_scaffold_5_prodigal-single_390"
     CDS             complement(257092..257295)
                     /product="hypothetical protein"
                     /codon_start=1
                     /transl_table=11
                     /translation="MASVLARNGGDQDTEWSQEETEDCSKGLLAGSRHGIAEGRADEQ
                     DNDDDHSIYSSWLGLTTYSSQEG*"
     gene            complement(257306..257494)
                     /locus_tag="rifoxyd1_full_scaffold_5_prodigal-single_391"
     CDS             complement(257306..257494)
                     /product="hypothetical protein"
                     /codon_start=1
                     /transl_table=11
                     /translation="MGIQGRTRGEITITRSDLPLIHYGEFTSLRLESFLAVIFPIAMK
                     VGSARKHGNHGQDGQKPF*"
     gene            257547..258014
                     /locus_tag="rifoxyd1_full_scaffold_5_prodigal-single_392"
     CDS             257547..258014
                     /product="hypothetical protein"
                     /codon_start=1
                     /transl_table=11
                     /translation="MTPLSPLPRVGSQTAIREDWSNEHPPETRHDLSFCYGLWSRHHV
                     YEWCRLLRRAVLHIFGVLPGQFRECTKGHLHLQRLPLNMNTLLILTFILACGCSRLGE
                     DCFNHWDCDDNQRCSFSGTCRLSWYLDRCVEKNSCAHGLYCSDPGVCLREPKD*"
     gene            258019..258285
                     /locus_tag="rifoxyd1_full_scaffold_5_prodigal-single_393"
     CDS             258019..258285
                     /product="hypothetical protein"
                     /codon_start=1
                     /transl_table=11
                     /translation="MNTFLKFLLIASLIAPSAVQAKPCGRGYIADNKVCHKGGGYYLP
                     APARKVPKTKGRLGSVCASNSECKKGLYCTTSGYCQENNHKVAK*"
     gene            258282..258617
                     /locus_tag="rifoxyd1_full_scaffold_5_prodigal-single_394"
     CDS             258282..258617
                     /product="hypothetical protein"
                     /codon_start=1
                     /transl_table=11
                     /translation="MNTLNTILTITLVTALILPNAAGAKPCGDSYISDNETCHKGGGG
                     DDSTPPSWGSVILWSSVVVGGLFFLAWATSKSGNPSHGTGPGPNVQRGDSFESFVQDL
                     GGTVTITHK*"
     gene            258625..258846
                     /locus_tag="rifoxyd1_full_scaffold_5_prodigal-single_395"
     CDS             258625..258846
                     /product="hypothetical protein"
                     /codon_start=1
                     /transl_table=11
                     /translation="MAHRPNRTLQDTDDHIVSIVVVIVAVLFALGVGVYTVSSSIDCD
                     RKCAPKQGVFARQIMSYQCVCVDPEDIKE*"
     gene            258870..259253
                     /locus_tag="rifoxyd1_full_scaffold_5_prodigal-single_396"
     CDS             258870..259253
                     /product="hypothetical protein"
                     /codon_start=1
                     /transl_table=11
                     /translation="MQKLSTKLKNIFRNKITPRIKTEFANRAEKAGLDGKGRFPTIGR
                     AINIINGILEKPYTLSDGTQVSIELDDITSADLFVKSPAPALSISPLKLLTLFSPDPI
                     GNSMLAMSWHYIKERDNYEVLAYLS*"
     gene            259302..259736
                     /locus_tag="rifoxyd1_full_scaffold_5_prodigal-single_397"
     CDS             259302..259736
                     /product="hypothetical protein"
                     /codon_start=1
                     /transl_table=11
                     /translation="MTDKLSDQLRFAMAFSRRDFIDRAHEYIAGAIIEFYKVKLAKKN
                     GFTKWVVHWDNESKRLIDRQLVLLFLHPIRGFKDTKSAALQALSDIMVGSNGYQTVAT
                     NDVKKDFKVQGLQTGLDEQDAQDFKNWVSLAIEANHDLRVRK*"
     gene            259733..260152
                     /locus_tag="rifoxyd1_full_scaffold_5_prodigal-single_398"
     CDS             259733..260152
                     /product="hypothetical protein"
                     /codon_start=1
                     /transl_table=11
                     /translation="MTDKLSDQLRYAMAFSRRDFIDRAHEYISGAIREFYKAKLARKN
                     GLTEWVTHWDNEAKRLVNDQLAALFLHPIRGFKNKKQAATQAFEDIFEKSAGYQRIAT
                     TTVKRDFNVTGLVHSLDVSDADEFREWVLSVISESED*"
     gene            260236..260628
                     /locus_tag="rifoxyd1_full_scaffold_5_prodigal-single_399"
     CDS             260236..260628
                     /product="hypothetical protein"
                     /codon_start=1
                     /transl_table=11
                     /translation="MNKLSVQLREAAADYRSWFIVLDKDGDEPKTEYKVSGWTTLLST
                     LDDAADVAGYDADEEKYTIFEVLPTSDIYPHSKAIDLGATGEPHEDGAEPGESEYPSG
                     QPMAMVKGKSYNVVKTYKYDTDKKKFVN*"
     gene            260707..261054
                     /locus_tag="rifoxyd1_full_scaffold_5_prodigal-single_400"
     CDS             260707..261054
                     /product="hypothetical protein"
                     /codon_start=1
                     /transl_table=11
                     /translation="MSFKKLSAQLRSAAGSKIDGSMCLTNDHDMGTPTKFVAWSFDAA
                     LKYLLKSPRHAVVLKSPEGKVAVFCGASDGPSNYYVSTFPMDDPNDADGGDWTARSAL
                     QEACGMTVMSSNT*"
     gene            261200..261631
                     /locus_tag="rifoxyd1_full_scaffold_5_prodigal-single_401"
     CDS             261200..261631
                     /product="hypothetical protein"
                     /codon_start=1
                     /transl_table=11
                     /translation="MPPVFVYLTLFGLAIFLLMLIAIFWPKYVSANPTKILPTVVCVT
                     KGHTWHEGDDTPHTLAGAKNSGFHWCTFTWRCKRCGVCTEPGDSPPPNFTWDHTWVNP
                     MDEPSWFDGRPGDCANIYRKRQDKIKEIKMAWARQEQDNVV*"
     gene            261621..261863
                     /locus_tag="rifoxyd1_full_scaffold_5_prodigal-single_402"
     CDS             261621..261863
                     /product="hypothetical protein"
                     /codon_start=1
                     /transl_table=11
                     /translation="MWYNNDPRHVVGKRATVIVWCPPDVVFTAYVETKNTYWVDVRNH
                     PSNTMASNGIGDNWPEGWLWTWLPTPSKAVMNEEKC*"
     gene            261865..262842
                     /locus_tag="rifoxyd1_full_scaffold_5_prodigal-single_403"
     CDS             261865..262842
                     /product="Uncharacterized protein n=1 Tax=Chamaesiphon
                     minutus PCC 6605 RepID=K9UMQ8_9CHRO"
                     /codon_start=1
                     /transl_table=11
                     /translation="MGGNFWKLDRMARVAYLDIEDDLRRYLDEAAPGQYRIPEYCGDK
                     ATFGDLDVLLSSNVLVKNPQFYDTLHRDLGITQFDSLHTGHTTVYRGLQVDFFIVSPD
                     NLKSSYNFMSYGELGNIIGRMVKRFDCKWGGDGLTFIFRWGDHFKREVNLTKNFEIVC
                     ECFCLNYDIWSKGFATQRDSFIWATNSMWFRSEPYFREDGPVANRIKTRTGMIDFVAF
                     VKSNFGPNSGAKTDDPIGHLEKYFPGSNLREKISKFEAQVKTIEAVSAKFNGRYIMGL
                     RPGLAGKELGDFISKFKASKENFEEWVIGNDQPTIDSAVLGFVPNRSEL*"
                     /db_xref="UniRef100_K9UMQ8"
                     /db_xref="cmp:Cha6605_5216"
                     /db_xref="K9UMQ8_9CHRO"
     gene            262843..263313
                     /locus_tag="rifoxyd1_full_scaffold_5_prodigal-single_404"
     CDS             262843..263313
                     /product="hypothetical protein"
                     /codon_start=1
                     /transl_table=11
                     /translation="MSDDKIHIRKSSFADTRTCDYTQVSEAQLLEASRQHINDIGLAM
                     RFFRSLILRAMQVHDFDKFTDIKSFHEDFLTGFKQTGWWDRHRRVNRHHLLVADGVPE
                     DVNLIDVLDLIADCVMAGMGRSGQVREFNIGPEVLMTAYKNTVELLKNQVVVDE*"
                     /db_xref="gpi:GPICK_04375"
                     /db_xref="A0A0B5BF55_9DELT"
                     /db_xref="GWB1_scaffold_56748_18"
     gene            263310..263840
                     /locus_tag="rifoxyd1_full_scaffold_5_prodigal-single_405"
     CDS             263310..263840
                     /product="hypothetical protein"
                     /codon_start=1
                     /transl_table=11
                     /translation="MTSTTKLLDALSWANNQLAWASVGIDDKAKCHIRVLTDFACETL
                     KKQEGLKTETRLTTTDPRAACLGIDVKMHTLKDAIMSMASRMPPGLADHFVRLLTDFY
                     ESCFHTHIALPLCVAKSILNRMWVTSEPPESCPECGEYRAPGDTIQTHYLHCAGCTIG
                     QLEEAILKAEFDGASR*"
     gene            263824..264942
                     /locus_tag="rifoxyd1_full_scaffold_5_prodigal-single_406"
     CDS             263824..264942
                     /product="hypothetical protein"
                     /codon_start=1
                     /transl_table=11
                     /translation="MVPRGSRYKRWTDQENEVLRSFLLGPDADCKPYSHLLSSLLPGR
                     SGQDIRNGLNILRRKLNNLCAGGCGNKVSTGGTQCDQCKQHDRTARVVRLAQGRCGNC
                     GIELDDASSTTLCTRCREYHSKYNTTCFKPKTATGHPSDVPGIRMFGWPRCGSAKFVA
                     RFLSKTNRPVVDLCGGTAEFLRLFSVFSGGPHSIHAYYDINPVIHNTMDHIINGAELL
                     HRTLLDITQSKTSKKNIKLIRKSLGGIPLFCASAIDVLKHNHHPDNTVYVCDPPWPGI
                     ISDVLKPYDTMDYEKLFGLLSNLPKNQDFVLSLGAERLALKYASRWLKGTRLFRLRTT
                     YIGSQSVIAMTPRMVELSGLEGSNREVILSNLGIYNEP*"
     gene            264932..265273
                     /locus_tag="rifoxyd1_full_scaffold_5_prodigal-single_407"
     CDS             264932..265273
                     /product="hypothetical protein"
                     /codon_start=1
                     /transl_table=11
                     /translation="MSHNLNLNELQGLILSGMNARQRSTTLDQRIKFLYSEVGELSRH
                     ALEMDGCYGPLAQSNAKSKTIAEIYDIMWNSLVLLHQLGVDDPAQGMTGLVDKNSNRS
                     WPDDDLAKPGT*"
     gene            265301..265720
                     /locus_tag="rifoxyd1_full_scaffold_5_prodigal-single_408"
     CDS             265301..265720
                     /product="hypothetical protein"
                     /codon_start=1
                     /transl_table=11
                     /translation="MAQNLNKLIEEFLELIVPDMDINSPESVSGKCDGVSSDLHYFLK
                     SRGVESSLIQGIGLKPPLGKNASKNLLGFLGTTPSHQKYFCHVVVKVGAQVIDLTGAQ
                     FGIGTSTVMSLSQFKSYWNRVKSFQPWMLSDGLRSLL*"
     gene            complement(265723..266151)
                     /locus_tag="rifoxyd1_full_scaffold_5_prodigal-single_409"
     CDS             complement(265723..266151)
                     /product="hypothetical protein"
                     /codon_start=1
                     /transl_table=11
                     /translation="MNLSAKLRSVVINKISYAGKLLTWFKLDSTISYSIVSIGGNVEE
                     PEWDSNILIDYKERKYRLVGKNGKTLVYYDELDTTRKMNGVEVKNTLPGSPHEIVRTV
                     WWKYLEEIAGKEVAKQFVFQESNHNGKLWVWDGQGGLKEG*"
     gene            266257..267054
                     /locus_tag="rifoxyd1_full_scaffold_5_prodigal-single_410"
     CDS             266257..267054
                     /product="Deoxycytidylate deaminase n=1 Tax=Kordia
                     algicida OT-1 RepID=A9DN32_9FLAO"
                     /codon_start=1
                     /transl_table=11
                     /translation="LKQKHLDIRIEQCLILSRASNCPRRKFGALLLDPVRNVVLMDGY
                     NGAARGGGELCGGHFCERNGLKRTDFEYKKVRRTQWVGGTPGAIGGSHPVDEHRVAIT
                     INGVLAHEIPYNPQLETILSQLPEVNLTDDPLRRLSVEEMAEYISRSSQKLITVEQKA
                     EAWIETMLAKHPGVVSGTHMEKGCHHAEMNVICNCAASGVKTDGAWIIITGEPCSLCS
                     KLIHHAGITKVIVIDGGYVGENGLEYLEKNGIAVEKVTGPVDPRATT*"
                     /db_xref="UniRef100_A9DN32"
                     /db_xref="lan:Lacal_0757"
                     /db_xref="87056543"
                     /db_xref="A9DN32_9FLAO"
     gene            complement(267056..267397)
                     /locus_tag="rifoxyd1_full_scaffold_5_prodigal-single_411"
     CDS             complement(267056..267397)
                     /product="hypothetical protein"
                     /codon_start=1
                     /transl_table=11
                     /translation="MHDLEFATVTRFETPISVRPEAEQFDANKRRHLECDVIHKVILT
                     VQSVLKQNPGYSLKITDDPHRREFNFMVGKWVWPVRLTDLKGSRYSTYFASLKGRFEL
                     EDKINERLPLL*"
     gene            267445..267699
                     /locus_tag="rifoxyd1_full_scaffold_5_prodigal-single_412"
     CDS             267445..267699
                     /product="hypothetical protein"
                     /codon_start=1
                     /transl_table=11
                     /translation="MESIKKVWPYIKDGIILILIPVIVWVMNVNTNNAVIKVELDQLK
                     EQVAASKTTSDQLVSLRLEFAGVKKDIEQALKKLDKLTGQ*"
     gene            267701..267982
                     /locus_tag="rifoxyd1_full_scaffold_5_prodigal-single_413"
     CDS             267701..267982
                     /product="hypothetical protein"
                     /codon_start=1
                     /transl_table=11
                     /translation="MKKLLLVVLLLFAATSLGQNEPEKTITAEQVQKFREQVQQELGY
                     PVKDLNAKLDVLIKKRGLSDKTTDNDSMALIRPDVFMAPSAPASATSLK*"
     gene            268044..268775
                     /locus_tag="rifoxyd1_full_scaffold_5_prodigal-single_414"
     CDS             268044..268775
                     /product="hypothetical protein"
                     /codon_start=1
                     /transl_table=11
                     /translation="MSLDSFPFAIDSSLPWRQTVDQLVQALIQAEHPFSSGEIARLIR
                     TREPSVVFSARGVGHYLRDAYTSGTMPVYPSVGAVVQVDRYTGDGHLVFVYGPDLNAA
                     GMHPFEVDVPLYQDPNAPVTTSTVASAQPAPAPVKHRAPPLAEDEARVNNDGTISVSN
                     LAVAKLNVAPGDAVFLEYHNSDSEVRIFAASQGIASIPYRLNKDRTRLTFKPVGRHTG
                     LVAQRVIKVDISSAASFLLSIDLNQ*"
     gene            complement(268780..269142)
                     /locus_tag="rifoxyd1_full_scaffold_5_prodigal-single_415"
     CDS             complement(268780..269142)
                     /product="hypothetical protein"
                     /codon_start=1
                     /transl_table=11
                     /translation="MAAHQPFPTSVAVIPTIRDLADRRQERGRLHRSRELHAAVGAER
                     DRYGVPINPRSLLVDGEDAIVRVRIVDEPLRHNPRAIPCLSVGCLIQNHGHPSPSRLA
                     ARRRDGVPIRTAANVFHN*"
     gene            269216..269956
                     /locus_tag="rifoxyd1_full_scaffold_5_prodigal-single_416"
     CDS             269216..269956
                     /product="NAD-dependent protein deacylase {ECO:0000256
                     |HAMAP-Rule:MF_01121}; EC=3.5.1.-
                     {ECO:0000256|HAMAP-Rule:MF_01121};; Regulatory protein
                     SIR2 homolog {ECO:0000256|HAMAP-Rule:MF_01121}; 
                     TaxID=1104324 species="Archaea; Crenarchaeota;
                     Thermoprotei; Thermoproteales; Thermoproteaceae;
                     Pyrobaculum.;" source="Pyrobaculum sp. 1860.;""
                     /codon_start=1
                     /transl_table=11
                     /translation="LNSNLINDAVKALKSGPVIISTGAGVSAESGIPTFRGSPDSLWQ
                     GYKPEDLATPEAFEKNPQLVWDWYYWRRRLIAQAQPNPGHHSLTEMALRHTDEFTLLT
                     QNVDGLHQRAGYAYPIEMHGSIWTTKCRTCGCVSKDEALSGTTVPKCVACGSLTGPGV
                     VWFGEEVHDGFFRVLSSITPKHTILIVGTSGNVFPANQIASVAKAHGATTICVNTDSA
                     MGPAIDIPLIGKSGDILPLIVENWDGVV*"
                     /db_xref="G7VHT8_9CREN"
                     /db_xref="UniRef100_G7VHT8"
                     /db_xref="pyr:P186_0659"
                     /db_xref="3.5.1.-"
     gene            270053..270262
                     /locus_tag="rifoxyd1_full_scaffold_5_prodigal-single_417"
     CDS             270053..270262
                     /product="hypothetical protein"
                     /codon_start=1
                     /transl_table=11
                     /translation="MARAKLEPLPFVNDGECGQYSTFVRTEDGKAHDLGRGQRPPIHD
                     HERDKVGTCPECRIVDAFTARYLNS*"
     gene            270355..271236
                     /locus_tag="rifoxyd1_full_scaffold_5_prodigal-single_418"
     CDS             270355..271236
                     /product="hypothetical protein"
                     /codon_start=1
                     /transl_table=11
                     /translation="MESDLTWISLDYVVRLNPRVSVTNDRGRTITLTKPLHQSLSGPY
                     ITQYDTITISKLSTTIDRITVDYPNTEYGRQLFAHDIERWLTPRSLARFEEELFECLL
                     KKGWERVHHYRGITTVKGYGKTLPLRMDVRSVGTPTVTIVTDRLDVVYAVYDSSKLAN
                     EIADVLDQHWRPDVQERITEKINTMVRDSLKGFIGEPITASAMRAMQKQVTDTLFKSV
                     DQNPCKEIALTDFRGGFRDSARNLQAFKQMWAEYAAYQFEPVKEYTTPDWVITPKDRQ
                     NTRYFGTDIFSYYDDDL*"
     gene            271245..271607
                     /locus_tag="rifoxyd1_full_scaffold_5_prodigal-single_419"
     CDS             271245..271607
                     /product="hypothetical protein"
                     /codon_start=1
                     /transl_table=11
                     /translation="MDRSEQLLSLDRKIASSLFNKKPCTSYLLSPYPGGVHVVHSMVD
                     GCSPDCILNINNSWPPPYSSDISVAWELVEKYQLSILRSDNGWIIESKEMGISMERES
                     VPLAISLVSWLIHSAAEK*"
     gene            complement(271564..272322)
                     /locus_tag="rifoxyd1_full_scaffold_5_prodigal-single_420"
     CDS             complement(271564..272322)
                     /product="hypothetical protein"
                     /codon_start=1
                     /transl_table=11
                     /translation="MSNNTNVSLSIVLPDAVSGQSGDSRPHVTLLYIGSVPTERLNEL
                     TDICQNKISEVGGSVTLQTEQVEYINDPHNNRTIVWQSITSSYDFSPLRTNLVYDLLI
                     AGFSVMDKSPLAYHPHMFVTYLEGLNSRLDSSYVLPAFRWTINNVQLWYGDTLVDLAI
                     NKSAKNKAVHVALKHISEKTKEMRSSAQSPSNLGFQEFVVFWEKASPTQIAEMEKFLK
                     NDNFNGAWSLLQEVSGMPLDPISQPQSESARTLN*"
     gene            272384..272932
                     /locus_tag="rifoxyd1_full_scaffold_5_prodigal-single_421"
     CDS             272384..272932
                     /product="Putative restriction endonuclease n=1 Tax
                     =uncultured bacterium 293 RepID=E3T633_9BACT"
                     /codon_start=1
                     /transl_table=11
                     /translation="MHTLVLGVDFMPINIIPWQAAITKLFQNRVTVLSSYDREVRSLH
                     MAIQIPAVVLSRGRRNKKRRSHPNRKNVLARDGYMCQYMGCKTKILSSGVMPFSSLTM
                     DHVVPLCKGGKTVWVNCITACFACNQMKGCLTLEESGMVLKRKPREPSFVEQIRMMSP
                     FPTIPEVWQPYLNFCNEKGTAA*"
                     /db_xref="UniRef100_E3T633"
                     /db_xref="A0A0F6YLX4_9DELT"
                     /db_xref="gdi:GDI_3128"
                     /db_xref="E3T633_9BACT"
     gene            272929..273285
                     /locus_tag="rifoxyd1_full_scaffold_5_prodigal-single_422"
     CDS             272929..273285
                     /product="hypothetical protein"
                     /codon_start=1
                     /transl_table=11
                     /translation="LKYIFRFEIEGGIEFGIEIDGVGVIHNGVLSAHDVYTDKEIADQ
                     ALDVMRLPPNLGGMGAKVVMSLLDPKAPFRPGNATDFKDFVARVNARKEHGMRIRKIF
                     DGELEVREIQDNRDKH*"
     gene            273331..273855
                     /locus_tag="rifoxyd1_full_scaffold_5_prodigal-single_423"
     CDS             273331..273855
                     /product="Thymidine kinase {ECO:0000256|HAMAP-Rule
                     :MF_00124, ECO:0000256|RuleBase:RU000544}; EC=2.7.1.21
                     {ECO:0000256|HAMAP-Rule:MF_00124,
                     ECO:0000256|RuleBase:RU000544};;  TaxID=1033810
                     species="Bacteria; Haloplasmatales; Haloplasmataceae;
                     Haloplasma.;" source="Haloplasma contractile SSD-17B.;""
                     /codon_start=1
                     /transl_table=11
                     /translation="MVTLIIGCMFAGKTDTLHTKLNRDCFGKRSVYLTTKDTRHGGDS
                     VTHSGTPVSDKVILVSLEWLVDNAHLLNNTTVGIDEIQFIDTTVLIPLIRKLSTKNRV
                     FLAGLDQDYLGESFETSIRAVSESDKIIRCKACCDKCGADAIRTHRITDSTDRILEGA
                     KESYIPLCKECRGF*"
                     /db_xref="F7PWN0_9BACT"
                     /db_xref="UniRef100_F7PWN0"
                     /db_xref="bmx:BMS_0713"
                     /db_xref="2.7.1.21"
     gene            273900..274925
                     /locus_tag="rifoxyd1_full_scaffold_5_prodigal-single_424"
     CDS             273900..274925
                     /product="Poly(ADP-ribose) glycohydrolase n=1 Tax
                     =Methanotorris igneus (strain DSM 5666 / JCM 11834 / Kol
                     5) RepID=F6BAL7_METIK"
                     /codon_start=1
                     /transl_table=11
                     /translation="MEKISHSERTLGIVYGTAVFDAIGKQVEGVKNITTPVTGYGPYQ
                     GSYDQLKNLAPNEWTDDTILTIATALGLVRAGFMSIGYQTNELIRAYNRYPDKGMGTS
                     TKLSIQKLEKGVEWDQAAKAGGGTGVGNGVCMKTAIIAAWATRGDSCLDLKTVLDFTE
                     KVGRLTHHDPRGYLPGVYMTWLTYKLMTGCEGSNKLILTHGTYPDRLFRELVEFASNQ
                     DNIHYRASSLSDSVHLKLQLAYDLPEQTTIFEAARILGTSCYAPESFSFVIWCFFRHV
                     LNSTNPTQAILDAINCGGDTDSVGAMLGALYGAYAGRAWIPAEFRNKVHRTKHLYSVA
                     IQVSTAP*"
                     /db_xref="UniRef100_F6BAL7"
                     /db_xref="A0A0D6KLF1_9CYAN"
                     /db_xref="aar:Acear_1345"
                     /db_xref="F6BAL7_METIK"
     gene            274964..275869
                     /locus_tag="rifoxyd1_full_scaffold_5_prodigal-single_425"
     CDS             274964..275869
                     /product="Uncharacterized protein (Fragment) n=1 Tax
                     =Treponema phagedenis F0421 RepID=E7NV08_TREPH"
                     /codon_start=1
                     /transl_table=11
                     /translation="MRVKKFYMRAPASRRKAKFYKRRWRRGRGHVMEVRGRVRRRYRP
                     QRYKIFHVRHRRSDLDNTLVMASRVAAEFITKEFPYSWSPVEVEPSEHPDFVGYVDFQ
                     GLDIDLENLAGDVRSGVDPQGNSWEAETIAHYGEIRGTEGVDGDLLDVYVGPNHDSPT
                     VVVIHQHTPDTGKYDEDKVMVGWDSVDHAVQAYKTQYKKPGFYVGLHTAINIGQFWRW
                     VNDVRNKGQRITDDSATQNTSEDEVPVCGCGYPMDSCRCALGWACPACGAHGLDEAGQ
                     RTVSDRTRSEEALEDMERARASHKY*"
                     /db_xref="UniRef100_E7NV08"
                     /db_xref="E7NV08_TREPH"
                     /db_xref="amai:I635_08865"
     gene            complement(275866..276798)
                     /locus_tag="rifoxyd1_full_scaffold_5_prodigal-single_426"
     CDS             complement(275866..276798)
                     /product="hypothetical protein"
                     /codon_start=1
                     /transl_table=11
                     /translation="MNNKLERSMWVGMQAWDLKETDVDDLEIALRYALENKDKSKIVV
                     LPDAYTGTIGELMHFDAGSVAPGDIVGISPIESKLRKYENGDTPVGIVVKSPTHCQAT
                     GAVTVDGLARKFIVDYVYRNQKYGYLNGKAPQLGDAVSYCEKEEYWRVENGEDSYGGV
                     VTDVVTDREIKVLIRRDYPYYYPNETSDWKDVVITGNLDCNNSTSYFMENRVEEYDAL
                     VSKLMTFFKLPKGTPIGDMMAELDRAIGYKPQSKTEHTGSSPLEMQTGTYIALDGRVY
                     KLGVEKVIDHKWEKRKEDGRCFGVDLPYDEPEDC*"
     gene            complement(276795..277070)
                     /locus_tag="rifoxyd1_full_scaffold_5_prodigal-single_427"
     CDS             complement(276795..277070)
                     /product="hypothetical protein"
                     /codon_start=1
                     /transl_table=11
                     /translation="MANWWLTSDGTDQWVFESLTDEEIWGLLKDYEVARRDICLIDHP
                     TALAYAAQLPDLIIKDKEYQSERYADARNEHAYATANMVKLSRLDQR*"
     gene            complement(277169..278290)
                     /locus_tag="rifoxyd1_full_scaffold_5_prodigal-single_428"
     CDS             complement(277169..278290)
                     /product="hypothetical protein n=1 Tax=Scytonema hofmanni
                     RepID=UPI00034872D3"
                     /codon_start=1
                     /transl_table=11
                     /translation="MADAVKTMAYAISGGVPWHGKGVPLTDEECTDGARMMQASRLGG
                     WGLTKIQAGANVMNADGEVSFLPADDKYWVMRTDEIDPAQADEEANEAEDGMAVHEGP
                     SYSHPLWGPVTSRYEVLQNEEAFAFFEPAVEAGLIRYETAIALQDGRRVCIMAKVVNS
                     TKLVVPGDEVELYLLLGTAHDGSSSVFFKPTGTRVVCQNTLNAALKENSERNIGIPHT
                     RKMREALKFLSEHVVKIHQRFDNVVEVYQAMAATPVTEENAKLLLNFLRPDPAGGGSA
                     AKATEWRDAVMELTSTSPGHETAEGTAWGLYNGVTYYLTHQYGRDEDTRFIANHWNVS
                     AKVRRNAFEVFARVARGEDIEQIIASEPTPDTGDDAAAE*"
                     /db_xref="UniRef100_UPI00034872D3"
                     /db_xref="B4VVD2_9CYAN"
                     /db_xref="cyj:Cyan7822_0471"
                     /db_xref="UPI00034872D3"
                     /db_xref="TIGR03299"
     gene            278386..278787
                     /locus_tag="rifoxyd1_full_scaffold_5_prodigal-single_429"
     CDS             278386..278787
                     /product="Uncharacterized protein n=1 Tax=Capnocytophaga
                     granulosa ATCC 51502 RepID=S2VQJ0_9FLAO"
                     /codon_start=1
                     /transl_table=11
                     /translation="MRLAIIGSRTFDDLTLMTTVIRGFLNSKHRIDMLVSGGARGADS
                     LAEMVAKELDIPINVYEVTPEDWSKYGKSAGHRRNIKIEENSDAVLAFCSGKFGSTPG
                     TKNCVDKFLKSKKPVVIIEHYSNNTHKIYKL*"
                     /db_xref="UniRef100_S2VQJ0"
                     /db_xref="A0A0G1VV01_9BACT"
                     /db_xref="S2VQJ0_9FLAO"
     gene            complement(278960..279226)
                     /locus_tag="rifoxyd1_full_scaffold_5_prodigal-single_430"
     CDS             complement(278960..279226)
                     /product="Uncharacterized protein {ECO:0000313|EMBL
                     :KKW10289.1};  TaxID=1618448 species="Bacteria;
                     Microgenomates.;" source="Microgenomates
                     (Gottesmanbacteria) bacterium GW2011_GWB1_49_7.;""
                     /codon_start=1
                     /transl_table=11
                     /translation="MATIGRWYLCPVGLLDAGVCKVTSVSGSVSTIELYTKDINGVTT
                     TISSSLLSPMVSNPREMVRLVTHGDVLLPDLEYTRPEIACHDIN*"
                     /db_xref="A0A0G1YVA1_9BACT"
     gene            complement(279276..279590)
                     /locus_tag="rifoxyd1_full_scaffold_5_prodigal-single_431"
     CDS             complement(279276..279590)
                     /product="Uncharacterized protein {ECO:0000313|EMBL
                     :KKW10288.1};  TaxID=1618448 species="Bacteria;
                     Microgenomates.;" source="Microgenomates
                     (Gottesmanbacteria) bacterium GW2011_GWB1_49_7.;""
                     /codon_start=1
                     /transl_table=11
                     /translation="MDTPPTVTIQKETLENIISTIQFLEKQNTQLIHIVRNAVVISVG
                     NGVLLCRRGPRVWSAIHSDKAKPNNKSQRLSIESALVLAAQMGAEPESLNLVQLNIDL
                     ID*"
                     /db_xref="A0A0G1VUW9_9BACT"
     gene            279624..280289
                     /locus_tag="rifoxyd1_full_scaffold_5_prodigal-single_432"
                     /gene="rnhA"
     CDS             279624..280289
                     /gene="rnhA"
                     /product="rnhA; ribonuclease HI (EC:3.1.26.4)"
                     /codon_start=1
                     /transl_table=11
                     /translation="MSLPTVELWTDGSVYPNPGGPGGWACLMRYYKSNAGTYQTKTFG
                     GGLFSTTNNRAELTAVLEGIRRILMPCVVHLYSDSEVTVRCLTGKYGKNSNTDLWDEL
                     DSVIKEKKHQIVARHMLAHLKAPNDRLRAMAEEYGLNPSEMIQYNAACDSLANQHRID
                     TLKSISGVVLMEDDETVVCENCKQYHFSKDTTYCEPSKLVYTHRRNVKLKREVDSFHS
                     PGA*"
                     /db_xref="tsc:TSC_c19390"
                     /db_xref="UniRef100_E8PMT9"
                     /db_xref="A0A0G1Y5X7_9BACT"
                     /db_xref="E8PMT9_THESS"
                     /db_xref="3.1.26.4"
     gene            complement(280271..280636)
                     /locus_tag="rifoxyd1_full_scaffold_5_prodigal-single_433"
     CDS             complement(280271..280636)
                     /product="Uncharacterized protein {ECO:0000313|EMBL
                     :KKW10286.1};  TaxID=1618448 species="Bacteria;
                     Microgenomates.;" source="Microgenomates
                     (Gottesmanbacteria) bacterium GW2011_GWB1_49_7.;""
                     /codon_start=1
                     /transl_table=11
                     /translation="MHDTEFDRLTTSYFDGMRLKNKSMEESVGLLRYIVKGQLGPLLS
                     QNFDWDQFETNLRLSLAKAFEQGVWAESGERTKDAQQASWNLLRGVLAGHALGSGDPE
                     EIARAKEFCGVEKSQAPGE*"
                     /db_xref="A0A0G1VUZ7_9BACT"
     gene            complement(280689..280988)
                     /locus_tag="rifoxyd1_full_scaffold_5_prodigal-single_434"
     CDS             complement(280689..280988)
                     /product="Uncharacterized protein {ECO:0000313|EMBL
                     :KKW10285.1};  TaxID=1618448 species="Bacteria;
                     Microgenomates.;" source="Microgenomates
                     (Gottesmanbacteria) bacterium GW2011_GWB1_49_7.;""
                     /codon_start=1
                     /transl_table=11
                     /translation="MGRIIYYFALATLVGVLSEYLTTRVHIETKNWDKDETYLGLVVY
                     QYNQHSTKLKRQTFIGWGYDDRSPFSILPQFYGIANKRTGWRFSLAGLIIETHKR*"
                     /db_xref="A0A0G1VVE7_9BACT"
     gene            complement(280981..281256)
                     /locus_tag="rifoxyd1_full_scaffold_5_prodigal-single_435"
     CDS             complement(280981..281256)
                     /product="Uncharacterized protein {ECO:0000313|EMBL
                     :KKW10284.1};  TaxID=1618448 species="Bacteria;
                     Microgenomates.;" source="Microgenomates
                     (Gottesmanbacteria) bacterium GW2011_GWB1_49_7.;""
                     /codon_start=1
                     /transl_table=11
                     /translation="MVKILESTRDANELTITVRFNINEAACVPVFIRNEVFRHLRQQP
                     ITEIVNSCNRHTDCAAADALVKSRGKLFGDIHCYENYCSECKMGMYG*"
                     /db_xref="A0A0G1YV95_9BACT"
     gene            complement(281219..281971)
                     /locus_tag="rifoxyd1_full_scaffold_5_prodigal-single_436"
     CDS             complement(281219..281971)
                     /product="Putative uncharacterized protein n=1 Tax
                     =Myxococcus xanthus (strain DK 1622) RepID=Q1CZB8_MYXXD"
                     /codon_start=1
                     /transl_table=11
                     /translation="MSKADRIAILQDTLSKVSSEHYSTNSTIMDYTGCDLPTNPGSPI
                     IEVTSEKTQDAILGCTDKTTILNFASGTRPGGGARNGVQAQEEDLCLCSDLLLHLEAH
                     PSLYQSNRAPNAPPEYLDWMIVSPEITFIKDGQYQPTPPMQVSVITYPAPNTRIARCR
                     PGTVLERRAVHIIDAAVAMSTDTLVLGAWGCGVFGNNPKSVALAFKKAISSHSGSIKK
                     VIFAIYGNDNNFNAFRTVFGDGKDTGVNKGRK*"
                     /db_xref="UniRef100_Q1CZB8"
                     /db_xref="A0A0G1VUW6_9BACT"
                     /db_xref="mxa:MXAN_6120"
                     /db_xref="Q1CZB8_MYXXD"
     gene            complement(282024..282428)
                     /locus_tag="rifoxyd1_full_scaffold_5_prodigal-single_437"
     CDS             complement(282024..282428)
                     /product="Uncharacterized protein {ECO:0000313|EMBL
                     :KKW10282.1};  TaxID=1618448 species="Bacteria;
                     Microgenomates.;" source="Microgenomates
                     (Gottesmanbacteria) bacterium GW2011_GWB1_49_7.;""
                     /codon_start=1
                     /transl_table=11
                     /translation="MTAIYIWASFTIGLVVGPIIIFAAYGLEPLATFAAFAAGIVVGT
                     IPVLVLDNTRSLWWVRRKIVQDQRKVLLDLADQVDRGALAAKTIEPALRLVRHAEVLR
                     RRSIAVRFDDQPQESYLLDLQPRKVPARPKGI*"
                     /db_xref="A0A0G1Y5X3_9BACT"
     gene            complement(282429..282782)
                     /locus_tag="rifoxyd1_full_scaffold_5_prodigal-single_438"
     CDS             complement(282429..282782)
                     /product="Uncharacterized protein {ECO:0000313|EMBL
                     :KKW10281.1};  TaxID=1618448 species="Bacteria;
                     Microgenomates.;" source="Microgenomates
                     (Gottesmanbacteria) bacterium GW2011_GWB1_49_7.;""
                     /codon_start=1
                     /transl_table=11
                     /translation="MHTLPDDVVNAMRQENESLKEQLDAANAKLAEENTAICRLMEQS
                     VELRCERDVAIARAEGGKEHTQALEKWALEVCEALHNLLSLARPHSSNDGVWPYTIKA
                     AEAALDNDVISYRQI*"
                     /db_xref="A0A0G1VUZ3_9BACT"
     gene            complement(282965..283387)
                     /locus_tag="rifoxyd1_full_scaffold_5_prodigal-single_439"
     CDS             complement(282965..283387)
                     /product="Uncharacterized protein {ECO:0000313|EMBL
                     :KKW10280.1};  TaxID=1618448 species="Bacteria;
                     Microgenomates.;" source="Microgenomates
                     (Gottesmanbacteria) bacterium GW2011_GWB1_49_7.;""
                     /codon_start=1
                     /transl_table=11
                     /translation="MLNSRDIASIVVLGRIADCGGTCKDMDAFTRWAAGIPFDEAQSR
                     MPLGMEWHQFPIANSMSPSALEYSQMIYRLACYAYALEETIIYNALIGDTEGRYYRHD
                     SGPFWTYAEAAVKVKSLCHYARVETKSMPRWKALALVQ*"
                     /db_xref="A0A0G1VVE4_9BACT"
     gene            complement(283380..283685)
                     /locus_tag="rifoxyd1_full_scaffold_5_prodigal-single_440"
     CDS             complement(283380..283685)
                     /product="Uncharacterized protein {ECO:0000313|EMBL
                     :KKW10279.1};  TaxID=1618448 species="Bacteria;
                     Microgenomates.;" source="Microgenomates
                     (Gottesmanbacteria) bacterium GW2011_GWB1_49_7.;""
                     /codon_start=1
                     /transl_table=11
                     /translation="MIPNKLTGKNLGALIQQEFGKEGFSNVPLEDCITETGILDRILN
                     RILSAPCPWCDGKRIVTSLKSFTGEQHCEPMKEACPCCDGFGAIILVRGIDRSQTYA*"
                     /db_xref="A0A0G1YV90_9BACT"
     gene            complement(283682..284137)
                     /locus_tag="rifoxyd1_full_scaffold_5_prodigal-single_441"
     CDS             complement(283682..284137)
                     /product="Uncharacterized protein {ECO:0000313|EMBL
                     :KKW10278.1};  TaxID=1618448 species="Bacteria;
                     Microgenomates.;" source="Microgenomates
                     (Gottesmanbacteria) bacterium GW2011_GWB1_49_7.;""
                     /codon_start=1
                     /transl_table=11
                     /translation="MRITQHRCQHCKTVYSLNSYSNSNLHNDVHCESCSRVIQTALSV
                     VPRKFEKVLEPIGIPLDLVLSWYKFEMEEFEKAKTKCFLPVRRVAFPLFDLTDPENQY
                     VTGWVRGQYKWSDYYVCFGYWTKHGETRIVAEMEKNLETGELKPWINYR*"
                     /db_xref="A0A0G1VUW2_9BACT"
     gene            complement(284373..284651)
                     /locus_tag="rifoxyd1_full_scaffold_5_prodigal-single_442"
     CDS             complement(284373..284651)
                     /product="Uncharacterized protein {ECO:0000313|EMBL
                     :KKW10276.1};  TaxID=1618448 species="Bacteria;
                     Microgenomates.;" source="Microgenomates
                     (Gottesmanbacteria) bacterium GW2011_GWB1_49_7.;""
                     /codon_start=1
                     /transl_table=11
                     /translation="MKRTNSLVSFSASETVGMVPANIRPTVTMDEGMFLELMALLGAE
                     IESYCERANLLTSPRLEDVRQIGVRYGDESTGDRLVQMVKAGFTSPPK*"
                     /db_xref="A0A0G1VUY9_9BACT"
     gene            complement(284648..285160)
                     /locus_tag="rifoxyd1_full_scaffold_5_prodigal-single_443"
     CDS             complement(284648..285160)
                     /product="Uncharacterized protein {ECO:0000313|EMBL
                     :KKW10275.1};  TaxID=1618448 species="Bacteria;
                     Microgenomates.;" source="Microgenomates
                     (Gottesmanbacteria) bacterium GW2011_GWB1_49_7.;""
                     /codon_start=1
                     /transl_table=11
                     /translation="MPESRITIVTPDDPNTNKIGFMVYERGIDDQTPDYDAEVLSSTD
                     AADQYLNHHGHPFKRSDRTGYTSVKVLTELTGRPWDQYALNMIQSCRPSALRVTTGDV
                     TSDSFHWRVTVFLFEDKRTIREIVQEVEVGLTGAKHGHGLNKYASGASPKPQNVFYNA
                     RGLNKLNLTK*"
                     /db_xref="A0A0G1VVE2_9BACT"
     gene            complement(285225..285725)
                     /locus_tag="rifoxyd1_full_scaffold_5_prodigal-single_444"
     CDS             complement(285225..285725)
                     /product="Uncharacterized protein {ECO:0000313|EMBL
                     :KKW10274.1}; Flags: Fragment;;  TaxID=1618448
                     species="Bacteria; Microgenomates.;"
                     source="Microgenomates (Gottesmanbacteria) bacterium
                     GW2011_GWB1_49_7.;""
                     /codon_start=1
                     /transl_table=11
                     /translation="VFHGSGNNIQPQLLRHSGDHITIEGNSLKTLGQMIHDNELSPGL
                     LLELDHGEKLLVGHVNSMFGRCDHCLSSRILDGVKTSTQLDWDDDDGWVEGPTAKDYT
                     PGNHIDVLSFLCLIKAGHVVEMGDGSRFVVGHINAQGGMCDASWKESEGNGPENMVCR
                     VKNLIP*"
                     /db_xref="A0A0G1YV86_9BACT"
     gene            complement(286208..286426)
                     /locus_tag="rifoxyd1_full_scaffold_5_prodigal-single_445"
     CDS             complement(286208..286426)
                     /product="hypothetical protein"
                     /codon_start=1
                     /transl_table=11
                     /translation="MTNEEKHIKIKEMLADPVQRQAILEAMAKGTEKRCQSEPHTVID
                     PKTRVKQTAGSWLQRAKHLHPRSRLTSD*"
     gene            complement(286423..286938)
                     /locus_tag="rifoxyd1_full_scaffold_5_prodigal-single_446"
     CDS             complement(286423..286938)
                     /product="hypothetical protein"
                     /codon_start=1
                     /transl_table=11
                     /translation="MKYHGIDINPFFTGPFVTLGQEVYAVFSAWNHWSFVTPVNVHEI
                     VLILSNKNNPKEKSRWFAIGGEYEPTDTIAIPPENLDEWVVVNSWYWADEPLAGHAIY
                     DEDDGVFVSFQRALESAKPWKGCRKAFLRKALKQHRDHVCGWLTKNHLSVGAPEPVFN
                     LPERKVWVRRK*"
     gene            complement(286967..287347)
                     /locus_tag="rifoxyd1_full_scaffold_5_prodigal-single_447"
     CDS             complement(286967..287347)
                     /product="hypothetical protein"
                     /codon_start=1
                     /transl_table=11
                     /translation="MPTIDLENRLKELRSLRSCVGDRPTAYQIFRSQLLLRQINDPSL
                     PKTHESIKIVEEAKSIVDSMLHLDSNIVHGDFDIHRASIRLGLPEDWILKALTCPGCV
                     SCGGSGIGPNEKIPACPECGGMGY*"
     gene            complement(287392..287928)
                     /locus_tag="rifoxyd1_full_scaffold_5_prodigal-single_448"
     CDS             complement(287392..287928)
                     /product="hypothetical protein"
                     /codon_start=1
                     /transl_table=11
                     /translation="MGADGGIGWVRVKDRELKQVYIDWILPYVTNSCAYAYGGEFVTP
                     ITDEPDWEDRIEGAYGTDCSTTLGGLCESIEFILDKSEHWSSLSGSDEIRTYTFAELI
                     QAIQTDPDPELKYKSYSLSNPWAQIEPLFMVARDMAFDDRYKIIPDEILTMTLKEWAA
                     KASEAIDTSCWYCTETWT*"
     gene            complement(287907..288119)
                     /locus_tag="rifoxyd1_full_scaffold_5_prodigal-single_449"
     CDS             complement(287907..288119)
                     /product="hypothetical protein"
                     /codon_start=1
                     /transl_table=11
                     /translation="MGSIIDAIAEDIELYKDLCSHYGEKFVENRVYTGHYTFLKGMYK
                     LGIEPYSEAFVTHKQAESESWAQTEA*"
     gene            complement(288123..288404)
                     /locus_tag="rifoxyd1_full_scaffold_5_prodigal-single_450"
     CDS             complement(288123..288404)
                     /product="hypothetical protein"
                     /codon_start=1
                     /transl_table=11
                     /translation="VSGVNRPYRSLRCTQACGAVSGAVFWGAITTGDAALNLMRGRPV
                     VAAQRAASIPLVVVLGAAAGALGWAPTWSPESLWETARAVALRFNNKVT*"
     gene            complement(288401..288706)
                     /locus_tag="rifoxyd1_full_scaffold_5_prodigal-single_451"
     CDS             complement(288401..288706)
                     /product="hypothetical protein"
                     /codon_start=1
                     /transl_table=11
                     /translation="MGRGNCSLTYKGYGRIYVLDPERVNDVIKIIGELDGYELSYMPK
                     EMVAPWSEYPRVVYTAKFEPDTDALTATCFAKGIAIWIFDSGNNQFPESRVHSEGES*"
     gene            complement(288718..289020)
                     /locus_tag="rifoxyd1_full_scaffold_5_prodigal-single_452"
     CDS             complement(288718..289020)
                     /product="hypothetical protein"
                     /codon_start=1
                     /transl_table=11
                     /translation="MRDLILTIYRDHVVCEGSDQAMFYCADDAGTIVRVVRPSQILSP
                     NGGLIADSRNTRIVQGVFMDSEAVVSVLKEASGGGRAFVIPLSNGSTAYFALSTSN*"
     gene            complement(289020..289499)
                     /locus_tag="rifoxyd1_full_scaffold_5_prodigal-single_453"
     CDS             complement(289020..289499)
                     /product="hypothetical protein"
                     /codon_start=1
                     /transl_table=11
                     /translation="MTKSEFLRQLSGAISADELMKLLVDTILEMLPDEPTSEVPQEST
                     ATVDSLNVHEMANYFRVDSTPIVTVFKPVVSSTIADIYTAVEACGGEVENLVVHPSTL
                     GEMDFGLIAEPVVIHSLLKQGAKLHVWGSLVSVSESVPTNKIYILSTDNDQYHAEIK*"
     gene            complement(289519..289593)
                     /locus_tag="rifoxyd1_full_scaffold_5_prodigal-single_trna_
                     7"
     tRNA            complement(289519..289593)
                     /product="Glu"
     gene            complement(289599..289688)
                     /locus_tag="rifoxyd1_full_scaffold_5_prodigal-single_trna_
                     6"
     tRNA            complement(289599..289688)
                     /product="Ser"
     gene            complement(289695..289910)
                     /locus_tag="rifoxyd1_full_scaffold_5_prodigal-single_454"
     CDS             complement(289695..289910)
                     /product="hypothetical protein"
                     /codon_start=1
                     /transl_table=11
                     /translation="MPKLVECSCCKGTGECSALDDDNDGKPVVVTGRCRACSGTGKTN
                     RLLTGLPELDKRLAEGVTPEVMSKFRV*"
     gene            complement(289914..290183)
                     /locus_tag="rifoxyd1_full_scaffold_5_prodigal-single_455"
     CDS             complement(289914..290183)
                     /product="hypothetical protein"
                     /codon_start=1
                     /transl_table=11
                     /translation="MQDLKDLIALIGDMKSDTFMDPQGRKLCQKFDPELGDPLLLLRN
                     LLDLTVRYSWACGNIVMVLHTILSKYPESETDKETRRRDLLVLGY*"
     gene            complement(290185..290829)
                     /locus_tag="rifoxyd1_full_scaffold_5_prodigal-single_456"
     CDS             complement(290185..290829)
                     /product="hypothetical protein"
                     /codon_start=1
                     /transl_table=11
                     /translation="MLLLNGMVTVIAGFAGHGRSSYLLSELYKKIVCGQSVVLFTEMP
                     ARQVMNKLITIHSGHPKFEDKRRELGIIDCLDYKSMYTWQLHSYEAKFYEIVRADFPS
                     DAVHVIVADNPADIETLAKAYDGPSIIAIDCGANYDCEKARKLAEETETAVVMTHQMS
                     MDAYKKALDSRCGYSTSDFSDSLKYHAVQLITVWHEDHPFLPSYKVETLFTKGV*"
     gene            291403..292734
                     /locus_tag="rifoxyd1_full_scaffold_5_prodigal-single_457"
     CDS             291403..292734
                     /product="Transposon transposase n=1 Tax=Acidithiobacillus
                     sp. GGI-221 RepID=F8XNH3_9GAMM"
                     /codon_start=1
                     /transl_table=11
                     /translation="MEVCVGLMIKDKVFSLKPSERMLYFPNSSTLTVNIKASCQMQSI
                     QLVNSWVAGVYVRILRKYIGKQKFIDSEAKQLYTIGKYRLTHGGKFGNAEVSQKLVDL
                     YWSWVWNPEIVGNPPRITYKIPMRMTEHTVVVEPPKNTVHFNGLWLKFSSLVSKQRIS
                     IPLKVTPHLHRFVGLANIALTVYVRKTRIGWQFLFTDKSEEPTFDGSVGKVGIDVGLN
                     TLAATSSGELHGYKFKKKFEYLKKRVQDARANRQRQGLKDDSLKLWKLEQRLSGQIKT
                     AVGSIANKLVKKYKDHTFVVEDLDLSGCKGSKRFAYKALQSSLARKAVIEKINPAYTS
                     QQCPSCGCIDKNNRNGIKFSCKSCGRKAHADFVGGFNILRRSENKNIGLKTSPKEAKV
                     ILRERYLRNRNSSSKLPGRKTKIKRACTDKPETHYGEMPQSLKSGSTEKLT*"
                     /db_xref="UniRef100_F8XNH3"
                     /db_xref="A0A060UZL6_9GAMM"
                     /db_xref="afr:AFE_1034"
                     /db_xref="F8XNH3_9GAMM"
     gene            complement(292775..293257)
                     /locus_tag="rifoxyd1_full_scaffold_5_prodigal-single_458"
     CDS             complement(292775..293257)
                     /product="PREDICTED: uncharacterized protein R617-like n=1
                     Tax=Amphimedon queenslandica RepID=UPI00021A505C"
                     /codon_start=1
                     /transl_table=11
                     /translation="MSEEFHFFWGSNFSQWAPSPFVIGGVAYCCAEQYMMAEKARLFG
                     DMGIEERIMGTSDPAEHQRLGKAVRGFNDSVWKAKAKQIVWKGSWAKYTQNEDLKTEL
                     LATGNKTIVEASATDCLWGIGLKASDSRAHSRSTWRGTNWLGEILTEIRNRIRSLGAV
                     *"
                     /db_xref="UniRef100_UPI00021A505C"
                     /db_xref="pih:UB51_25640"
                     /db_xref="A0A0D3VI58_9BACL"
                     /db_xref="UPI00021A505C"
     gene            complement(293494..293570)
                     /locus_tag="rifoxyd1_full_scaffold_5_prodigal-single_trna_
                     5"
     tRNA            complement(293494..293570)
                     /product="Arg"
     gene            complement(293609..294037)
                     /locus_tag="rifoxyd1_full_scaffold_5_prodigal-single_459"
     CDS             complement(293609..294037)
                     /product="hypothetical protein"
                     /codon_start=1
                     /transl_table=11
                     /translation="MSSKKSVLLSNHEGLQYDPSYGVLWSDTWVMFKLRRKIIRLAPT
                     LISMTSVDRDREIFGSNAEYYGYEEPKLPDYNWDFCMPFPIEDGDDPNVPTIVVNQPW
                     VTKSGTEGAIGWYIRQRFGVTTDFRFRWKNHKRKFFMVPG*"
     gene            complement(294131..294207)
                     /locus_tag="rifoxyd1_full_scaffold_5_prodigal-single_trna_
                     4"
     tRNA            complement(294131..294207)
                     /product="Gln"
     gene            complement(294374..294571)
                     /locus_tag="rifoxyd1_full_scaffold_5_prodigal-single_460"
     CDS             complement(294374..294571)
                     /product="hypothetical protein"
                     /codon_start=1
                     /transl_table=11
                     /translation="MDSQEIKPNRPWRIKYRDEQNRRCTGWMATDSPAIIEMVGKNSD
                     TVTEVNPVTGEPVEPDSKLPT*"
     gene            complement(294623..295171)
                     /locus_tag="rifoxyd1_full_scaffold_5_prodigal-single_461"
     CDS             complement(294623..295171)
                     /product="hypothetical protein"
                     /codon_start=1
                     /transl_table=11
                     /translation="MEPFAWIGIHPKTSELVIHGPEVATLSQREAISKLLYSKHFFVL
                     HDSHAIFPGDKIESVVFYGKPKHVDSYVVANVYNEVGSQSQLHDCKLFAYAKQYWSAD
                     GLQPEDFGALPFWFMHALTIRDYPMDAAPLKLANEELLDRVNEVLHPEGLHITVTAVK
                     HVGIERLFVGNVSIKEIQTAAD*"
     gene            complement(295175..295759)
                     /locus_tag="rifoxyd1_full_scaffold_5_prodigal-single_462"
     CDS             complement(295175..295759)
                     /product="hypothetical protein"
                     /codon_start=1
                     /transl_table=11
                     /translation="MLVLSEKEILGLRRLFQNIPYEESSFEEWQDVLLPAIALRGAEF
                     IDRNVIFGHNYPVAKTILESITDPEALRFLAKLRVLFSTADLKDLPPLEHCYSCGHDH
                     ERSPHQLSLRIVKPFKAIGWGATFTESSFRMGKARGALPTIESGTGASMWIDRAAIID
                     PETNKPWAHGLDGFFTDAVTKEEITSLEDYIVVE*"
     gene            complement(295762..296115)
                     /locus_tag="rifoxyd1_full_scaffold_5_prodigal-single_463"
     CDS             complement(295762..296115)
                     /product="hypothetical protein"
                     /codon_start=1
                     /transl_table=11
                     /translation="MFKLEAKSVFSMIEAAKTAGPYSGRVGKPITNNSIGSLDSYNYV
                     GWINLKTHVWVYVTPDTVENMESREWSAPWQQLGITDVHEAQKLISAEESRIKLFGPK
                     VDLDFGGNILGPTGN*"
     gene            complement(296332..296559)
                     /locus_tag="rifoxyd1_full_scaffold_5_prodigal-single_464"
     CDS             complement(296332..296559)
                     /product="hypothetical protein"
                     /codon_start=1
                     /transl_table=11
                     /translation="MLRTNMYGELWFIIHNAPVYSYRVNHALATQLCNAGWVRKNREN
                     GSYRPTESGTRSLNRHLTECPNINTDEYIAE*"
     gene            complement(296566..296796)
                     /locus_tag="rifoxyd1_full_scaffold_5_prodigal-single_465"
     CDS             complement(296566..296796)
                     /product="hypothetical protein"
                     /codon_start=1
                     /transl_table=11
                     /translation="VLIQFETMSKGPDSRKQTVVADFLGAVRDKTDGILVHTNIGTFM
                     MLHNTDYNKFMEGIVFGIQNNNVMVNFVSAKE*"
     gene            complement(296999..297490)
                     /locus_tag="rifoxyd1_full_scaffold_5_prodigal-single_466"
     CDS             complement(296999..297490)
                     /product="Gp45 protein n=1 Tax=Clostridium perfringens E
                     str. JGS1987 RepID=B1BPP7_CLOPF"
                     /codon_start=1
                     /transl_table=11
                     /translation="MKRFLILSAGLSLVGCPREEVSSDVRQRQQQEKILSEGTSQVGM
                     PGIKNFRERKIVKTLFELRDQEGLTTYTYVFSPMLGKFILVGKSLGFGIPAATQFTNP
                     EKIAAENLNQGYAILPQADPNGLFSPASADATWVLMLNPLTKKAEPQYFEEKDYSDYF
                     SSA*"
                     /db_xref="UniRef100_B1BPP7"
                     /db_xref="89923466"
                     /db_xref="B1BPP7_CLOPF"
     gene            complement(297505..297747)
                     /locus_tag="rifoxyd1_full_scaffold_5_prodigal-single_467"
     CDS             complement(297505..297747)
                     /product="hypothetical protein"
                     /codon_start=1
                     /transl_table=11
                     /translation="VSFKLFGAAEEDTRREVFKNSQAFQDGVISEIRNMQMSYASSAD
                     PDHKALLRSEMIRRADTVPHDAMPPDLASFVLNLRN*"
     gene            complement(297860..298300)
                     /locus_tag="rifoxyd1_full_scaffold_5_prodigal-single_468"
     CDS             complement(297860..298300)
                     /product="hypothetical protein"
                     /codon_start=1
                     /transl_table=11
                     /translation="MNAEVYIGNESVGTLAGTTLTLFPPWNALGISNVKIRLRLESIP
                     EVETRITSWNSATQVDGAVIIGGVKFHEFPVKEVEETTTFISKLQLENIRLGPFEVLV
                     HAINKSLKELHINAKSEITQSPFGITIRVQKWSVKTVESELQNV*"
     gene            complement(298831..298913)
                     /locus_tag="rifoxyd1_full_scaffold_5_prodigal-single_trna_
                     3"
     tRNA            complement(298831..298913)
                     /product="Thr"
     gene            complement(299672..300136)
                     /locus_tag="rifoxyd1_full_scaffold_5_prodigal-single_469"
     CDS             complement(299672..300136)
                     /product="hypothetical protein"
                     /codon_start=1
                     /transl_table=11
                     /translation="MIEKILDEKEQLDKRIAKLSFLINDEIFSKLKEHERARIVLQIT
                     HMTAYSEILRERIDAFSHCNDTRTMETNDLIRAEVSNPKQMISNQSVKKAWERFDRAD
                     HLSNIELDALIESVATGIAFLEARGESGGVLYKARINQISLLGFKRARTAKV*"
     gene            complement(300182..300439)
                     /locus_tag="rifoxyd1_full_scaffold_5_prodigal-single_470"
     CDS             complement(300182..300439)
                     /product="hypothetical protein"
                     /codon_start=1
                     /transl_table=11
                     /translation="MLKVQISGEAGEGKTTIALIINEALKAAGFEVELVDDSTPFMAR
                     FQHAVKLAALKDKPVLVSTLSLRSKSGNGECRWGVEPMEKV*"
     gene            300790..301206
                     /locus_tag="rifoxyd1_full_scaffold_5_prodigal-single_471"
     CDS             300790..301206
                     /product="hypothetical protein n=1 Tax=Oscillatoria sp.
                     PCC 10802 RepID=UPI0003452997"
                     /codon_start=1
                     /transl_table=11
                     /translation="MKKKCKRCEVIIPSRITYCTKCQDHFKSNTKRWKNETLGTLQAR
                     RVYQSNSQIRDDARVVVDKQGWVKCCAVCEYSLHVQVCHVKAIKDHTPDTIISAINDP
                     SNLILLCSNHHWEFDHGLLDIKEIRARQGSNLRPLA*"
                     /db_xref="UniRef100_UPI0003452997"
                     /db_xref="A0A0F9RZB2_9ZZZZ"
                     /db_xref="UPI0003452997"
     gene            complement(301505..301720)
                     /locus_tag="rifoxyd1_full_scaffold_5_prodigal-single_472"
     CDS             complement(301505..301720)
                     /product="hypothetical protein"
                     /codon_start=1
                     /transl_table=11
                     /translation="MGGDLSDIELNQLIDSINSGVTFLSARGETGGVLYKAESDQRTL
                     LDLKALRTRIRWTNDDPDGPIRPNPLE*"
     gene            complement(301914..301990)
                     /locus_tag="rifoxyd1_full_scaffold_5_prodigal-single_trna_
                     2"
     tRNA            complement(301914..301990)
                     /product="Val"
     gene            complement(301998..302651)
                     /locus_tag="rifoxyd1_full_scaffold_5_prodigal-single_473"
     CDS             complement(301998..302651)
                     /product="Uncharacterized protein {ECO:0000313|EMBL
                     :KKN22998.1};  TaxID=412755 species="unclassified
                     sequences; metagenomes; ecological metagenomes.;"
                     source="marine sediment metagenome.;""
                     /codon_start=1
                     /transl_table=11
                     /translation="MATRLDESLRAECLRLRTDERRSLNEIRGLTGVSKGALSALLRD
                     HPLTETEIKSKHIPHTISNKKERGTESWLHQSIDRAKLTSRDIGSLSECAVMARALAR
                     GIETYKSVFDCATVDIIMFLPQTNKLWKVQVKTARSDKGHGQPAIRLIHAPRVLAKTK
                     LIQPGKRYQSHEFDFIIAYDLYTDTCYIWSWQETSLYKNAITISPDAAERWDKILQT*"
                     /db_xref="A0A0F9S0V9_9ZZZZ"
     gene            complement(303352..303648)
                     /locus_tag="rifoxyd1_full_scaffold_5_prodigal-single_474"
     CDS             complement(303352..303648)
                     /product="Putative integron gene cassette protein n=1 Tax
                     =uncultured bacterium RepID=B0BGI5_9BACT"
                     /codon_start=1
                     /transl_table=11
                     /translation="MDRLDPIHPGEVLDEDFLKPLAISQYRLSKDIGVPPVRINEIVH
                     GKRGTTADTALRLAKFFGTTAEFWMSLQTRFDLEVQRDVSSEQLEHIKVFQADG*"
                     /db_xref="UniRef100_B0BGI5"
                     /db_xref="B0BGI5_9BACT"
                     /db_xref="sen:SACE_0851"
     gene            complement(303889..304416)
                     /locus_tag="rifoxyd1_full_scaffold_5_prodigal-single_475"
     CDS             complement(303889..304416)
                     /product="hypothetical protein"
                     /codon_start=1
                     /transl_table=11
                     /translation="MTDKVSAVLRTVVAMPTIVRDTPNGLDWGFYTREDPRMHLQVVA
                     PKNVHHKVWLENKGKRVFEPEGKVSASVLNPLRSYLKDHLFEVESEWANLLWETQWFK
                     LKFVGNGVHAIVYPGTHQEFRRVVNLAVEFPNGYQDMLAGSVTFNLKTSAIEVWPKRD
                     GALCRDWTASGFLWV*"
     gene            complement(305309..306661)
                     /locus_tag="rifoxyd1_full_scaffold_5_prodigal-single_476"
     CDS             complement(305309..306661)
                     /product="hypothetical protein n=1 Tax=Zavarzinella
                     formosa RepID=UPI0002E80FC9"
                     /codon_start=1
                     /transl_table=11
                     /translation="MIELFESVPPWVYLIAAGLATTVSSKMRDFVYRLFSHVIATDYL
                     SHHQVKSSIAGYLRAHAKRSPFGDRVYGAVHLRVHSRDREQYVATLDLGEGNQIFWLK
                     WWQPVFLSNTVTGSGKGPPSSSSETKTRIRYIRGTLNLPKILKETLDCFADEGASVNS
                     NRFRVIRCFGYGSQNDKNDSNSPGATKTIDEVEFETIHSKWSSTIIIGYSLEDIIPKT
                     ARTVANLVMSPTASQALEEIHFWRTSKDWFRERAVPWRRGYLLQGPPGTGKTSFVRAV
                     AMELKMPIFMFDLASMSNGELNRAWTGVVNSTPAIALFEDLDSVFDGRRNVNADKHKD
                     TVTFDCLLNCIDGVQESSGILLFITSNHAEILDPALGSQLIDGVWHPTRPGRIDGVVE
                     FGDLNEDGRMKMGARILCGVAQSVMDEVVSQGPCTPAVMQERCFSAAISWRMAQFKPN
                     *"
                     /db_xref="UniRef100_UPI0002E80FC9"
                     /db_xref="A0A0F9UUZ7_9ZZZZ"
                     /db_xref="cmp:Cha6605_4543"
                     /db_xref="UPI0002E80FC9"
     gene            complement(306654..306923)
                     /locus_tag="rifoxyd1_full_scaffold_5_prodigal-single_477"
     CDS             complement(306654..306923)
                     /product="hypothetical protein"
                     /codon_start=1
                     /transl_table=11
                     /translation="VVQVLIPAREIPYGGWFIKRTGTNAYLRLSDSSVKYHKLNLNRV
                     YGVSLTGNMTSVDQNTLVQPSTYEAYFRNVLATEEWERTVGIKND*"
     gene            complement(306928..307344)
                     /locus_tag="rifoxyd1_full_scaffold_5_prodigal-single_478"
     CDS             complement(306928..307344)
                     /product="hypothetical protein n=1 Tax=Rhizobium
                     leguminosarum RepID=UPI00037069C7"
                     /codon_start=1
                     /transl_table=11
                     /translation="MAEYGYILNDILRLGPAKPMGYVPQHTITHLCSRRIESVVKECE
                     DLGYLIEIAAQDVCKILSGAVYVCSPTHLQALLDKNLGTLEEAGWPVHAYAFMLRVTQ
                     EWVEPGVAIHDLISKAFGDPNTPNSPASHTTLANGD*"
                     /db_xref="UniRef100_UPI00037069C7"
                     /db_xref="A0A085FTJ3_9BRAD"
                     /db_xref="UPI00037069C7"
     gene            complement(307407..308996)
                     /locus_tag="rifoxyd1_full_scaffold_5_prodigal-single_479"
     CDS             complement(307407..308996)
                     /product="Uncharacterized protein n=3 Tax=Bacillus
                     thuringiensis RepID=C3IV30_BACTU"
                     /codon_start=1
                     /transl_table=11
                     /translation="MTVSTVAVTTTSHTPDEHYNWFLERVKNHYNLNSMSAPVFTTSV
                     SNLYETYLNSFKDPVERQAHACNCCRRFIERFGGLVTIGPDGRTHPVMWGGSTVYADT
                     DEAMAQAVRKAYVTGVFLSSEPEWGVPKTGPWTHFSVVPKTIFKHPTLNAEQVMAEKK
                     QDFQNVSRALDEFKQPLVEKVLALLEAEQLYRSEKVLGPAKWLHDLHVARSQAKGKLL
                     KENVVWLAIATAPSGFCHPRTSMVGTLLVDVANGVPFSTAAKRFADKMQPDQYQRPQA
                     PPKAGNIAAAEKIVEQLQSAGALARRYARLEEIQALWRPTPKSETKNGSGVFGHLKAK
                     DTSVQSVVTGAPAKPITWVKFESTVLHKAGKIELLVPGHGSFAALTTAVNFDAPPILQ
                     WDTPEKRNPVAWYQYTSGSPAHQWLLSAGSFRTVSAVTLQPSMWNGGMEHQGAGVLFV
                     LEGAKDTHDAGSCLFPEILKAEYREIRSVMEAHSKSSKMEGTEDQSASGLICQKSGTW
                     NVVLRVWVGNIATDYKLDRWD*"
                     /db_xref="UniRef100_C3IV30"
                     /db_xref="btn:BTF1_31277"
                     /db_xref="C3IV30_BACTU"
     gene            complement(309056..309289)
                     /locus_tag="rifoxyd1_full_scaffold_5_prodigal-single_480"
     CDS             complement(309056..309289)
                     /product="hypothetical protein"
                     /codon_start=1
                     /transl_table=11
                     /translation="MALYNTGANTDKLNKAIGGWTVVSVVPCTKTEAQFTLNLAMGTK
                     RKNVDVYSTEPGYWFREHSHKFVETGGPCNTKL*"
     gene            complement(309296..309586)
                     /locus_tag="rifoxyd1_full_scaffold_5_prodigal-single_481"
     CDS             complement(309296..309586)
                     /product="hypothetical protein"
                     /codon_start=1
                     /transl_table=11
                     /translation="MSPQDFITTLHVVCECSSTEHILQFVQFEPEEGEPEECCYTSVQ
                     LNPCNPWYKRVVMATKYVFGHQSRYGHWDCTILGKKEAEKLYVFLGKFLNKE*"
     gene            309591..309953
                     /locus_tag="rifoxyd1_full_scaffold_5_prodigal-single_482"
     CDS             309591..309953
                     /product="Excinuclease ABC, C subunit-like protein {ECO
                     :0000313|EMBL:KKW12795.1}; Flags: Fragment;; 
                     TaxID=1618448 species="Bacteria; Microgenomates.;"
                     source="Microgenomates (Gottesmanbacteria) bacterium
                     GW2011_GWB1_49_7.;""
                     /codon_start=1
                     /transl_table=11
                     /translation="VDNPNSVWWVYVIQSLVERRGKRGNPLPGFYYVGSTTDPTRRIR
                     QHNGLKKGGGKYTFKARPWVPRALYGPYCNRSEALRAEMALKHNKRGVERIKWSINDH
                     HLCRGLGPDDPWVTSSKP*"
                     /db_xref="A0A0G1W2J3_9BACT"
                     /db_xref="GWB1_scaffold_4705_2"
     gene            complement(309954..310238)
                     /locus_tag="rifoxyd1_full_scaffold_5_prodigal-single_483"
     CDS             complement(309954..310238)
                     /product="Plasmid maintenance system antidote protein, XRE
                     family n=1 Tax=Geobacter daltonii (strain DSM 22248 / JCM
                     15807 / FRC-32) RepID=B9M7A6_GEODF"
                     /codon_start=1
                     /transl_table=11
                     /translation="MNNPHPGTVLRQQFLKPLDLTEYLLAQHIKISDRQAWRIVNGMS
                     PMTAKVALRLSKFLKVPAEYWLELQNKYDLEVTESTYPDLLNKIEPHPKV*"
                     /db_xref="UniRef100_B9M7A6"
                     /db_xref="A0A0G1Z228_9BACT"
                     /db_xref="geo:Geob_1837"
                     /db_xref="B9M7A6_GEODF"
     gene            complement(310231..310656)
                     /locus_tag="rifoxyd1_full_scaffold_5_prodigal-single_484"
     CDS             complement(310231..310656)
                     /product="Uncharacterized protein {ECO:0000313|EMBL
                     :KKW12793.1};  TaxID=1618448 species="Bacteria;
                     Microgenomates.;" source="Microgenomates
                     (Gottesmanbacteria) bacterium GW2011_GWB1_49_7.;""
                     /codon_start=1
                     /transl_table=11
                     /translation="MQERQLTFWVVYNWDTKSVELSKDFPTPPKEGGSVSLHRVTTDI
                     SRLNPNDQEVQKIVGRSFEEWNTAAKRDSDRPLTHYLASNIMCQAAYLVPPHSYGPEI
                     GAVGSHWGAGGLGTEHVDKHITRIKLPGEKTIKITVEYE*"
                     /db_xref="A0A0G1W250_9BACT"
     gene            complement(310676..312208)
                     /locus_tag="rifoxyd1_full_scaffold_5_prodigal-single_485"
     CDS             complement(310676..312208)
                     /product="Sensory transduction histidine kinase n=1 Tax
                     =Methanosarcina acetivorans (strain ATCC 35395 / DSM 2834
                     / JCM 12185 / C2A) RepID=Q8TRB0_METAC"
                     /codon_start=1
                     /transl_table=11
                     /translation="MIQELEFHDWVLLFLLVLPYFLFWLKKTEYYKKSLEYKNQKELL
                     DKWFNSSSDLHCTVSNGVFTFLSKGWVKTIGYSLEELKSKPLINFVHPQDREKTIKEA
                     VALQNIDHHTMGFVNRYIRKDKAEVYLEWTAASDGTQVYATARDISEHHKRDIDLKYW
                     LLVGLELVATTRPTDLEKWSFVSKGLQQLLGRSELELTSRPWKEWIEFEEEFEEEFEE
                     EEVDSFTKITRAKAKTRTANGNRVHLLWSITRDRQSGGMYMSATNLTEFVKQQEHLKN
                     TIHELEQANVALSGFANVAAHQLRSPPRSILGAAQIIEEDFKLPDGMQEYITDIKQDA
                     VLLSDIIDGLHKVSDIRKLKNMKALPVDLNTILRPMRLAYCREASDCYIKISSDLPMV
                     LGDQTLLTEAFNNLIDNGLKFNKSIVKMVKIHVIADPQSFAPVVVVEDNGVGIDPVYH
                     KKLFLLFERLTTEFPGTGVGLYLTKMIIERLGGTIRLESEVDRGSKFFISLPTHKKES
                     SV*"
                     /db_xref="UniRef100_Q8TRB0"
                     /db_xref="A0A0G1YCW5_9BACT"
                     /db_xref="mvc:MSVAZ_1591"
                     /db_xref="Q8TRB0_METAC"
     gene            complement(312205..312642)
                     /locus_tag="rifoxyd1_full_scaffold_5_prodigal-single_486"
     CDS             complement(312205..312642)
                     /product="Response regulator receiver protein n=2 Tax
                     =Natrinema RepID=I7D1X0_NATSJ"
                     /codon_start=1
                     /transl_table=11
                     /translation="MRKTPHHLLLVEDRKQDARQVIRALNKLGWGHIPVDVVEDGVSA
                     LDYLFQRNVYSGVERPDLILLDWMLPLKNGIEVLREMRASPLLIKIPVIVFTTSSSDS
                     DVDEAHAAGSNAYLRKPIDPKEFEDVIHALGTFWIDHAFLPRS*"
                     /db_xref="UniRef100_I7D1X0"
                     /db_xref="A0A0G1W220_9BACT"
                     /db_xref="nat:NJ7G_3972"
                     /db_xref="I7D1X0_NATSJ"
     gene            complement(312639..313148)
                     /locus_tag="rifoxyd1_full_scaffold_5_prodigal-single_487"
     CDS             complement(312639..313148)
                     /product="Uncharacterized protein {ECO:0000313|EMBL
                     :KKW12790.1};  TaxID=1618448 species="Bacteria;
                     Microgenomates.;" source="Microgenomates
                     (Gottesmanbacteria) bacterium GW2011_GWB1_49_7.;""
                     /codon_start=1
                     /transl_table=11
                     /translation="VRDPPSTNAVLSVLVKSTEVMATITATISSYQNESVVNRQTLRE
                     ATTNIVAKLDNLDRSISELKLMSEGAEVTRRNELARIFELLGEERKDRKETNADAGKE
                     ERALIQEIIRSELGERKQERSLVVLGAQAVWNVGGRYIVLAVSLLFAAIVMKIAGISL
                     ADIIGVVGK*"
                     /db_xref="A0A0G1W2I9_9BACT"
     gene            complement(313280..313618)
                     /locus_tag="rifoxyd1_full_scaffold_5_prodigal-single_488"
     CDS             complement(313280..313618)
                     /product="Uncharacterized protein {ECO:0000313|EMBL
                     :KKW12789.1};  TaxID=1618448 species="Bacteria;
                     Microgenomates.;" source="Microgenomates
                     (Gottesmanbacteria) bacterium GW2011_GWB1_49_7.;""
                     /codon_start=1
                     /transl_table=11
                     /translation="MRNSTIVWCAPEADPIELAHIKSELEKAKGDPEHIVVVGSALHW
                     VEVPVGAVISVFKPGGIKAQKQEVDSVKTELEKGLKDPSYVAVVPYSISWTEFASHVR
                     CPPPCGKCDK*"
                     /db_xref="A0A0G1Z226_9BACT"
     gene            complement(313628..313855)
                     /locus_tag="rifoxyd1_full_scaffold_5_prodigal-single_489"
     CDS             complement(313628..313855)
                     /product="hypothetical protein"
                     /codon_start=1
                     /transl_table=11
                     /translation="LKTTNIEDLIRTTDQSGDVMPSFLAGPTTDEAERMGLIEARPLE
                     STVDGMPNFWYRLTTLGLSVKAKLKPETTED*"
     gene            complement(313842..314210)
                     /locus_tag="rifoxyd1_full_scaffold_5_prodigal-single_490"
     CDS             complement(313842..314210)
                     /product="Uncharacterized protein {ECO:0000313|EMBL
                     :KKW12788.1};  TaxID=1618448 species="Bacteria;
                     Microgenomates.;" source="Microgenomates
                     (Gottesmanbacteria) bacterium GW2011_GWB1_49_7.;""
                     /codon_start=1
                     /transl_table=11
                     /translation="MKINVVNSPRPHNANNPMARVLRLEWNVVDMGDIKAGDVFITLD
                     QNNEVRGEGSHDGMWIATEEATGDSGVATVACEQLNSKFVTHIPDLDVEVVYHLPQFL
                     PYNVYAWPESSKECVELENN*"
                     /db_xref="A0A0G1W245_9BACT"
     gene            complement(314701..314937)
                     /locus_tag="rifoxyd1_full_scaffold_5_prodigal-single_491"
     CDS             complement(314701..314937)
                     /product="Uncharacterized protein {ECO:0000313|EMBL
                     :KKW12787.1};  TaxID=1618448 species="Bacteria;
                     Microgenomates.;" source="Microgenomates
                     (Gottesmanbacteria) bacterium GW2011_GWB1_49_7.;""
                     /codon_start=1
                     /transl_table=11
                     /translation="MTAVMVYVASCSFLVGLAGGAFAISTFYYRREVGKSMVTARDPS
                     GRKYKFKMPNWNRFCHICGADSFKREKCDSGRHS*"
                     /db_xref="A0A0G1YCW0_9BACT"
     gene            complement(314934..315707)
                     /locus_tag="rifoxyd1_full_scaffold_5_prodigal-single_492"
     CDS             complement(314934..315707)
                     /product="Uncharacterized protein {ECO:0000313|EMBL
                     :KKW12786.1};  TaxID=1618448 species="Bacteria;
                     Microgenomates.;" source="Microgenomates
                     (Gottesmanbacteria) bacterium GW2011_GWB1_49_7.;""
                     /codon_start=1
                     /transl_table=11
                     /translation="MPISTLGVPNPPDSLIIFNRFEVDLSLPKNFVQKSLDTINIRDT
                     FISVGSFSVENGSIPRPPWYKRLFYRKEKITPPVKIKQIFEQILLNPEELKIFEDREN
                     KVLELRGRAVLAGQTSLVDSIDEESEVRKFENTLFALGMKKYISEKQLLQFTAVADRA
                     LCLDWIKNFVRPIPNEAVEAKVKCDELKLFDNYVVLHYDPENRGTLKKDREALKDPIL
                     FGVVRGSRKLYFVGDWKDELCDLTFQQIIDKMGSNLEIV*"
                     /db_xref="A0A0G1W215_9BACT"
                     /db_xref="GWB1_scaffold_4705_24"
     gene            complement(315707..315928)
                     /locus_tag="rifoxyd1_full_scaffold_5_prodigal-single_493"
     CDS             complement(315707..315928)
                     /product="hypothetical protein"
                     /codon_start=1
                     /transl_table=11
                     /translation="MGDASNLWEEFIVMVCINNATPHIPTPLCGLCGNTGYLAVITPF
                     PPCGLPPGHQRVTVQGPCICPNGRAKKRQ*"
     gene            complement(315962..316225)
                     /locus_tag="rifoxyd1_full_scaffold_5_prodigal-single_494"
     CDS             complement(315962..316225)
                     /product="Uncharacterized protein {ECO:0000313|EMBL
                     :KKW12785.1};  TaxID=1618448 species="Bacteria;
                     Microgenomates.;" source="Microgenomates
                     (Gottesmanbacteria) bacterium GW2011_GWB1_49_7.;""
                     /codon_start=1
                     /transl_table=11
                     /translation="MNKFRYALKRAGDSDPGNEFVAGCNNYYRRHGFLTEKQVAALDR
                     VTPSRTSCHDYNAVTGGRNLYNDNYADEQNEVYGEAIFDVPNM*"
                     /db_xref="A0A0G1W2I5_9BACT"
     gene            complement(316222..316581)
                     /locus_tag="rifoxyd1_full_scaffold_5_prodigal-single_495"
     CDS             complement(316222..316581)
                     /product="Uncharacterized protein {ECO:0000313|EMBL
                     :KKW12784.1};  TaxID=1618448 species="Bacteria;
                     Microgenomates.;" source="Microgenomates
                     (Gottesmanbacteria) bacterium GW2011_GWB1_49_7.;""
                     /codon_start=1
                     /transl_table=11
                     /translation="VQPFFLDTNCYSATINNSEELEVVIGVIAKEKSLSLLGALQWVL
                     STKGATFVRRYTQDDYPAKSPEEIAAMNRAVEIEKSSDTPSFGYRREHQGDITLAEWL
                     GHDFVEITKAKIFGYVQ*"
                     /db_xref="A0A0G1Z220_9BACT"
     gene            complement(316585..317616)
                     /locus_tag="rifoxyd1_full_scaffold_5_prodigal-single_496"
     CDS             complement(316585..317616)
                     /product="RIIB n=1 Tax=Vibrio phage PWH3a-P1 RepID
                     =M4QU48_9VIRU"
                     /codon_start=1
                     /transl_table=11
                     /translation="MSNITYSMTPGSVTVVVDGKATVVSSSAPNYKKLCTHLVNEEWN
                     LVPSCLTPAKTIESWANGQFKVVDGSILFKGEVIDPKLSKRIMSMAGRNEDPWPWIKF
                     WERLQLNPSWRSVKQLYGFMEHDQIPIDESGFVIAYKSVRNDWMDHHSGTILNKPGEK
                     PTFPRNKISDDPDVACHEGLHIGSLKYARDFGQVSSKIVVCRIDPADVVCIPKDCSMQ
                     KMRVCSYEVLGVHGAPLPSTTIKSEDLGVRTPVKETTPPKKVAPAEKESAKTDTKKAK
                     PEKPSTTKSLDGDKTWSYMDKYNEAKLMESSLEDLRKYASFGLHITGASKIPGGKAAL
                     VKKILDVRN*"
                     /db_xref="UniRef100_M4QU48"
                     /db_xref="A0A0G1W240_9BACT"
                     /db_xref="nml:Namu_2667"
                     /db_xref="M4QU48_9VIRU"
     gene            complement(317597..319720)
                     /locus_tag="rifoxyd1_full_scaffold_5_prodigal-single_497"
     CDS             complement(317597..319720)
                     /product="RIIA protein {ECO:0000313|EMBL:KKW12782.1}; 
                     TaxID=1618448 species="Bacteria; Microgenomates.;"
                     source="Microgenomates (Gottesmanbacteria) bacterium
                     GW2011_GWB1_49_7.;""
                     /codon_start=1
                     /transl_table=11
                     /translation="MKTEVEDRTLVTSGVTSVSVFGISKAAETHIMTILRDTLYTDKI
                     LAPLREYSTNAWDAHRSIGKDDLPIRVTLPTPLNPTLMIRDWGPGMSEEVVLYTYTQY
                     GDSTKRETNNEAGNYGIGAKSAFAYSDSFTVTSWHGGFKKIYSAVLDESNAGIMQKLH
                     EEPCGDETGIEVQMPVKPKDIEHFEARAVKLFKYFKPLPDINIIIPELRKFSIGTPYG
                     YLDKNDHSTGWTAVMGPIPYKLDLNQIESLLQDEELYGSLRKLCGVLYFDIGEVQTAT
                     SREELRYSDYTIKAVVSKIRQMYEHYIESLITLVSSSDNSNFHRRLEVSTTCKGFGIR
                     LSKQYQKWTIQSVPLYTEANKPKTFTISNIQNNSQSVIVDTRTTLYIKNEVKSIKGYG
                     LGDYACIVTPIAPDPVDFKVLREELDKYVKEANLDGVPITDISTVLWAKENTYTTVRT
                     KSGKVRCGPINPVYRARCFEYNPGVRGDKFSDSWEIVTRIPSKNDVFVILDKFEVCGL
                     DFIRMYRDDASIMKSIGLKMPGVYGYKTTEKKPVSGIDCIGKHYRDWRVEWAKETMTA
                     MNLGSLYNDMARVKSTKDSLPHNVRHYPASIEKRFAKLLGRAHPLYLVVREYTQLERT
                     INKNETLAPLVEHIRGIINDKTVVPPIGIIDTMKKYPMLHKLHKGGFSIFSDGEQELV
                     NCAVEYIKLIDSLTEIGSENVEYYI*"
                     /db_xref="A0A0G1YCV5_9BACT"
                     /db_xref="GWB1_scaffold_13813_13"
                     /db_xref="nml:Namu_2668"
     gene            complement(319780..319980)
                     /locus_tag="rifoxyd1_full_scaffold_5_prodigal-single_498"
     CDS             complement(319780..319980)
                     /product="Uncharacterized protein {ECO:0000313|EMBL
                     :KKW12781.1};  TaxID=1618448 species="Bacteria;
                     Microgenomates.;" source="Microgenomates
                     (Gottesmanbacteria) bacterium GW2011_GWB1_49_7.;""
                     /codon_start=1
                     /transl_table=11
                     /translation="MAVNALEAWKKLGSPGSSFETWMNLRWDEYCLQQYDILPERALV
                     SSAEFKDWFDNRYGYLDSVKLD*"
                     /db_xref="A0A0G1W211_9BACT"
     gene            complement(319971..320450)
                     /locus_tag="rifoxyd1_full_scaffold_5_prodigal-single_499"
     CDS             complement(319971..320450)
                     /product="Uncharacterized protein {ECO:0000313|EMBL
                     :KKW12780.1};  TaxID=1618448 species="Bacteria;
                     Microgenomates.;" source="Microgenomates
                     (Gottesmanbacteria) bacterium GW2011_GWB1_49_7.;""
                     /codon_start=1
                     /transl_table=11
                     /translation="MRVVVIDDWDNRHNWITSLFSQFDIQNVDITHFKCPNQVRDQDI
                     WDADLVCLDHDMCVWEEAGDLKGGLIVSLECPNTDRAHGLNMLNPHCGCPTGRDTVEQ
                     IIRLGANTKVWVHTSNHIGGPVMVKRLTEAGFKAVWQPADETRSLTLLLEGLEVLWP*"
                     /db_xref="A0A0G1W2I1_9BACT"
     gene            complement(320459..320824)
                     /locus_tag="rifoxyd1_full_scaffold_5_prodigal-single_500"
     CDS             complement(320459..320824)
                     /product="Uncharacterized protein {ECO:0000313|EMBL
                     :KKW12779.1};  TaxID=1618448 species="Bacteria;
                     Microgenomates.;" source="Microgenomates
                     (Gottesmanbacteria) bacterium GW2011_GWB1_49_7.;""
                     /codon_start=1
                     /transl_table=11
                     /translation="MSSMVDEIFKEFRKSFVKDFPDFFKAPPNNDKNTVPITGKTVTL
                     EIAVPGMTAKDLNIDFDGVSIRVDTKTVKSGLFSSKEFVLSGCSNPSFKATVSNGLLV
                     ITISQQPFESVKIIATDIK*"
                     /db_xref="A0A0G1Z218_9BACT"
     gene            complement(320817..321080)
                     /locus_tag="rifoxyd1_full_scaffold_5_prodigal-single_501"
     CDS             complement(320817..321080)
                     /product="Uncharacterized protein {ECO:0000313|EMBL
                     :KKW12778.1};  TaxID=1618448 species="Bacteria;
                     Microgenomates.;" source="Microgenomates
                     (Gottesmanbacteria) bacterium GW2011_GWB1_49_7.;""
                     /codon_start=1
                     /transl_table=11
                     /translation="MNTELSPESKRKILNKRMKALRKALRRNKRSQVLQTSKGLAIDD
                     KTPFGALVMAYLENTKSRQRGIPIFRDSVKPAIHNKKAAPSNV*"
                     /db_xref="A0A0G1W234_9BACT"
     gene            complement(321125..321613)
                     /locus_tag="rifoxyd1_full_scaffold_5_prodigal-single_502"
     CDS             complement(321125..321613)
                     /product="Uncharacterized protein {ECO:0000313|EMBL
                     :KKW12777.1};  TaxID=1618448 species="Bacteria;
                     Microgenomates.;" source="Microgenomates
                     (Gottesmanbacteria) bacterium GW2011_GWB1_49_7.;""
                     /codon_start=1
                     /transl_table=11
                     /translation="MSRVNFVLLQMGYAEGCFNSTLILYHRAGFATVTEAIESIHNVF
                     ATYQLSSVLKGHSFDAPAGATYCNKCGKSRETHTNEVDPEQMEHDIREYASGIADGSY
                     DLWQALLDAGWNTGCDEHMPFKDPEAKMAIVSSKGEECIISYMNMPEKLVATIPPNLP
                     VK*"
                     /db_xref="A0A0G1YCV0_9BACT"
     gene            complement(321606..321902)
                     /locus_tag="rifoxyd1_full_scaffold_5_prodigal-single_503"
     CDS             complement(321606..321902)
                     /product="Uncharacterized protein {ECO:0000313|EMBL
                     :KKW12776.1};  TaxID=1618448 species="Bacteria;
                     Microgenomates.;" source="Microgenomates
                     (Gottesmanbacteria) bacterium GW2011_GWB1_49_7.;""
                     /codon_start=1
                     /transl_table=11
                     /translation="MLTLEDALEQKSKFTLPGSVGVFTNKLERGIEELGLEVSSFKFY
                     VMEEDLLVAINERSGIVMATGYGMCNCIGMAKFDERILLPGEKPPIPRRKKENV*"
                     /db_xref="A0A0G1W209_9BACT"
     gene            complement(321902..322447)
                     /locus_tag="rifoxyd1_full_scaffold_5_prodigal-single_504"
     CDS             complement(321902..322447)
                     /product="Uncharacterized protein {ECO:0000313|EMBL
                     :KKW12775.1};  TaxID=1618448 species="Bacteria;
                     Microgenomates.;" source="Microgenomates
                     (Gottesmanbacteria) bacterium GW2011_GWB1_49_7.;""
                     /codon_start=1
                     /transl_table=11
                     /translation="LRSIEDLKARSEEFKRELMRIKRREVELESTIFDLVQIINKNNP
                     TLCPSCGTHITDDCAPSCAVYKAENLIPTGNTFTADLRSLNIRPSLLALALAAEAKIR
                     LLEYKGGWTHYTPIQCFNMLKDEAKELEEALTAQGLSTEEYRAGVLDEVCDNVIVSMM
                     IADVSKALSYEGDSLGRAIPK*"
                     /db_xref="A0A0G1W2H8_9BACT"
     gene            322513..322767
                     /locus_tag="rifoxyd1_full_scaffold_5_prodigal-single_505"
     CDS             322513..322767
                     /product="Uncharacterized protein {ECO:0000313|EMBL
                     :KKW12774.1};  TaxID=1618448 species="Bacteria;
                     Microgenomates.;" source="Microgenomates
                     (Gottesmanbacteria) bacterium GW2011_GWB1_49_7.;""
                     /codon_start=1
                     /transl_table=11
                     /translation="MELTEEEVKNILLSLTHISKEMYKAILTNPKHTPANGEHNVLVP
                     VNGLKILADNLSALCTQLQMKNGASETHDTSTPPPGTTLN*"
                     /db_xref="A0A0G1Z215_9BACT"
     gene            complement(323064..323282)
                     /locus_tag="rifoxyd1_full_scaffold_5_prodigal-single_506"
     CDS             complement(323064..323282)
                     /product="Uncharacterized protein {ECO:0000313|EMBL
                     :KKW12773.1};  TaxID=1618448 species="Bacteria;
                     Microgenomates.;" source="Microgenomates
                     (Gottesmanbacteria) bacterium GW2011_GWB1_49_7.;""
                     /codon_start=1
                     /transl_table=11
                     /translation="MRRKIIVELYFDLNEVKEILRSKYTEIPPEATIHLHFVRDSAGK
                     NLSRNSKVVVTYDKPLADGGLDGSKPSA*"
                     /db_xref="A0A0G1W231_9BACT"
     gene            complement(323340..324266)
                     /locus_tag="rifoxyd1_full_scaffold_5_prodigal-single_507"
     CDS             complement(323340..324266)
                     /product="Uncharacterized protein {ECO:0000313|EMBL
                     :KKW12772.1};  TaxID=1618448 species="Bacteria;
                     Microgenomates.;" source="Microgenomates
                     (Gottesmanbacteria) bacterium GW2011_GWB1_49_7.;""
                     /codon_start=1
                     /transl_table=11
                     /translation="MSTDQGVTKLGLAVFAALDSKAKFVGIRGYQAQPKNKWAARASS
                     KGRVDIITKALVAKRDGGTPTFNDPKGAHDPKAEDDFNDFCRYLDPTGKDEAEIRAFV
                     EAGVLATGEVMDLVLATHINYEKAKARDAKLLTELAGLTIALEKQNNVSIESLGLNEN
                     VVKKAFSLVGKGLAITAADYAAAIADILAEKTGERARSASIDAREAHYEQLLGNDGEP
                     ILGFKYNKTEGTARIYGFVASKTVTTKSNTPFEVRGYRTMVSAAAEVVRALLPTGKFR
                     EYILKEGNFKQISVDGITMEARHFPGQYGLDD*"
                     /db_xref="A0A0G1YCU6_9BACT"
     gene            complement(324333..325166)
                     /locus_tag="rifoxyd1_full_scaffold_5_prodigal-single_508"
     CDS             complement(324333..325166)
                     /product="Uncharacterized protein {ECO:0000313|EMBL
                     :KKW12771.1};  TaxID=1618448 species="Bacteria;
                     Microgenomates.;" source="Microgenomates
                     (Gottesmanbacteria) bacterium GW2011_GWB1_49_7.;""
                     /codon_start=1
                     /transl_table=11
                     /translation="MSDNLSSPSAATLARMAHSTPDGWCVVCRAEPDWQCDEVVHKCE
                     GFPTYDRASLPVCGYRTNTKVMKSKILDFFKLIETGYITLTSDTEPQFVFAGNVEYKA
                     SNGWRVIIFNDCNEWDYVDSVYNQNDQLLGVFKMGFPGHEAKDPEVLDLADFDYKPAK
                     SLWWNRYGIPGWCKYKNPLWHGNTNRDPGIRVISTKSYPFTVKRVNREYWVTSLGCQN
                     QENVRLLWKLEPRVLENIRWNARQVNAEDYLDALAPGFKEWRVEETRKMFSSTTDKSA
                     D*"
                     /db_xref="A0A0G1W205_9BACT"
     gene            complement(325735..325971)
                     /locus_tag="rifoxyd1_full_scaffold_5_prodigal-single_509"
     CDS             complement(325735..325971)
                     /product="Uncharacterized protein {ECO:0000313|EMBL
                     :KKW12768.1}; Flags: Fragment;;  TaxID=1618448
                     species="Bacteria; Microgenomates.;"
                     source="Microgenomates (Gottesmanbacteria) bacterium
                     GW2011_GWB1_49_7.;""
                     /codon_start=1
                     /transl_table=11
                     /translation="MAENATPRDEFKDQYTRKLMVEWCNQVMTFTAPAFEVPALRPGE
                     EIYQNYAREKGWVSSKDGRILSPGWKVAVAFLKR*"
                     /db_xref="A0A0G1W226_9BACT"
     gene            325972..326415
                     /locus_tag="rifoxyd1_full_scaffold_5_prodigal-single_510"
     CDS             325972..326415
                     /product="hypothetical protein"
                     /codon_start=1
                     /transl_table=11
                     /translation="MSPFPLYSYRLINLGSVDVNLIAMPITLEITYLNHTVQDRPRLQ
                     ELTNPGPSVFKNWLDGTDPVRVVLARSDESILGWMGCDRYGVIGWFVDPRFRHLGIAT
                     KMTKLISELGLLDSYLNAQPNDPVVYTNCSPKLVTGRFMTEGGTC*"
     gene            326463..326822
                     /locus_tag="rifoxyd1_full_scaffold_5_prodigal-single_511"
     CDS             326463..326822
                     /product="Uncharacterized protein n=2 Tax=Ralstonia
                     pickettii RepID=C6BQH1_RALP1"
                     /codon_start=1
                     /transl_table=11
                     /translation="MSHLWEIRHSYYCSDQNYYTSDSVIGKFDTWADFFDEMGECDPD
                     QSLLFRFDWEEDGHNGDDNYRSGILRLFWMGQRKGVYYCSKVKVCRNDEPAVLEFLQK
                     RWEHLHGLWAPVSNSKE*"
                     /db_xref="UniRef100_C6BQH1"
                     /db_xref="A0A095HH97_BURML"
                     /db_xref="rpf:Rpic12D_4783"
                     /db_xref="C6BQH1_RALP1"
     gene            326832..326966
                     /locus_tag="rifoxyd1_full_scaffold_5_prodigal-single_512"
     CDS             326832..326966
                     /product="hypothetical protein"
                     /codon_start=1
                     /transl_table=11
                     /translation="MNPIVDGIQKQLTQLGHTWVSMTVKTESKTERATILSYHRNNNW
                     *"
     gene            326963..327169
                     /locus_tag="rifoxyd1_full_scaffold_5_prodigal-single_513"
     CDS             326963..327169
                     /product="hypothetical protein"
                     /codon_start=1
                     /transl_table=11
                     /translation="VTASMRGGVFRGLAHPHDGLNNVEGLEDFIRRCPSHHKMIHNQT
                     REFNRLQFFITADYLTKCGLVIVD*"
     gene            327194..327637
                     /locus_tag="rifoxyd1_full_scaffold_5_prodigal-single_514"
     CDS             327194..327637
                     /product="Uncharacterized protein n=1 Tax=Caulobacter
                     phage CcrColossus RepID=K4K5Z9_9CAUD"
                     /codon_start=1
                     /transl_table=11
                     /translation="MQHQLTDPIQVLKFVTAGKATFTLKSVSTGVHYTFQVTKAPPKP
                     DFPNRTPIYFVSVLVGPDNTKNYMYFGTISGASMLFKMGAKAKVMDGAKSVQALMWFW
                     RNLVEFSVVRSEVKFYHEGRCARCGKKLTTPGSLELGFGPECANK*"
                     /db_xref="UniRef100_K4K5Z9"
                     /db_xref="A0A0F8X631_9ZZZZ"
                     /db_xref="K4K5Z9_9CAUD"
     gene            327711..327968
                     /locus_tag="rifoxyd1_full_scaffold_5_prodigal-single_515"
     CDS             327711..327968
                     /product="hypothetical protein"
                     /codon_start=1
                     /transl_table=11
                     /translation="MAKLSTLSDALRWPDSVEERVAQLRAIVAQKQYRNYQDMVLDLF
                     TASAILVVYDSLNDKNKLNLISRPLREMADIAFRVYGLTSN*"
     gene            327989..328381
                     /locus_tag="rifoxyd1_full_scaffold_5_prodigal-single_516"
     CDS             327989..328381
                     /product="id=2492275 bin=GWB1_Spirochaetes_59_5 species
                     =unknown genus=unknown taxon_order=unknown
                     taxon_class=unknown phylum=unknown
                     tax=GWB1_Spirochaetes_59_5 organism_group=Spirochaetes"
                     /codon_start=1
                     /transl_table=11
                     /translation="MSDFTYSVTQWEEYRVGQVVRIDTIGAFNDCVIMGFTKPTKHGD
                     VYVKLGRPMVHVTCAGTTGPSTSLSCEEFSCLATKLRFDTLVDKAGHWIHCGPSQVDF
                     SMLFGDPVTEEYVKCIADRVKPKASNDT*"
                     /db_xref="GWB1_scaffold_10063_8"
                     /db_xref="86111517"
     gene            328569..329342
                     /locus_tag="rifoxyd1_full_scaffold_5_prodigal-single_517"
     CDS             328569..329342
                     /product="Putative short chain dehydrogenase n=1 Tax
                     =uncultured marine crenarchaeote HF4000_ANIW141O9
                     RepID=B3T671_9ARCH"
                     /codon_start=1
                     /transl_table=11
                     /translation="MPKTIVHNLTNKVVVITGATSGNGEALVYKFLAAGAKVHAVGRN
                     KEKLWKLQDLGVIAHRADFSSLSDIRTLVSALPDKIDMLFHMAGNAITGNDEDRVLEF
                     WISDFTGPMLFLNTIRPRMAGGSVVAINTSASVGMGKIPSMHQYQLCKMEMVNWWWSV
                     RNDWATSGIHMMLISMGVVDTAIWDRTDGMGTAIKTWVKLFAPKPGECVDTVISDALG
                     KELVSYPGLWAKLVPIVDGKPCPKPSHKFVATLVARMVT*"
                     /db_xref="UniRef100_B3T671"
                     /db_xref="baco:OXB_2715"
                     /db_xref="A0A075HKL5_9ARCH"
                     /db_xref="B3T671_9ARCH"
     gene            329347..329691
                     /locus_tag="rifoxyd1_full_scaffold_5_prodigal-single_518"
     CDS             329347..329691
                     /product="hypothetical protein"
                     /codon_start=1
                     /transl_table=11
                     /translation="MLYVYLVLAFIAGLLVGGLTVNYLKKRKPLTAEDLRDLEIKALL
                     LCAEAYEETARVNALSGMGTYAETVRKFAETMRVKAADLLKDPAEVPLPVQRIVQFSV
                     HNGGKSELDPGA*"
     gene            329693..329887
                     /locus_tag="rifoxyd1_full_scaffold_5_prodigal-single_519"
     CDS             329693..329887
                     /product="hypothetical protein"
                     /codon_start=1
                     /transl_table=11
                     /translation="MKEKCDAVLEWEQFQGVMTRREVDGVSFYNFKCPKCRIHGFTDK
                     YYKLCKNLTAFNKDCMKPQH*"
     gene            329908..330165
                     /locus_tag="rifoxyd1_full_scaffold_5_prodigal-single_520"
     CDS             329908..330165
                     /product="Uncharacterized protein n=1 Tax=Nitratireductor
                     indicus C115 RepID=K2PQH7_9RHIZ"
                     /codon_start=1
                     /transl_table=11
                     /translation="MNKISSVLFVLAAEFEKYQRVDMAELRPYVPGEDLKGVSISEAD
                     LKAGSPKPGDMVARNPKNYDDTWLVAKEYFEDNFDLAEADH*"
                     /db_xref="UniRef100_K2PQH7"
                     /db_xref="K2PQH7_9RHIZ"
     gene            330219..330380
                     /locus_tag="rifoxyd1_full_scaffold_5_prodigal-single_521"
     CDS             330219..330380
                     /product="hypothetical protein"
                     /codon_start=1
                     /transl_table=11
                     /translation="MKTFDPIQADRAAARRHHFANNGTLAAWRGRPCIVANKRADKNK
                     KHCRKSGGD*"
     gene            330380..330835
                     /locus_tag="rifoxyd1_full_scaffold_5_prodigal-single_522"
     CDS             330380..330835
                     /product="hypothetical protein"
                     /codon_start=1
                     /transl_table=11
                     /translation="MFKVVIGGKVISLTGHPIEDLVDQTCSILQVTKEDFLTRDLIQA
                     VAHQYLRFHYLDLPFFYSSTVRDVLLGAGWLINDTSILVRIREVGEEAIAQFSGEVDG
                     HKIGDIVTHGRDEVWMGPIVLICRMGNVWGASICHMGSWFPLSEITKCP*"
     gene            330826..331026
                     /locus_tag="rifoxyd1_full_scaffold_5_prodigal-single_523"
     CDS             330826..331026
                     /product="hypothetical protein"
                     /codon_start=1
                     /transl_table=11
                     /translation="MSVEKALQRPINYSAVDTSEQYRVDKKLGILDWEPTAKEAREYS
                     RKRSEMGDPEYTGLDNDIASNF*"
     gene            331037..331267
                     /locus_tag="rifoxyd1_full_scaffold_5_prodigal-single_524"
     CDS             331037..331267
                     /product="hypothetical protein"
                     /codon_start=1
                     /transl_table=11
                     /translation="VKATLEFDLSDPQGKDDLNCAICGQDIRAVILKVLENLRNKRKH
                     AQLPRNQIKLIETLETDVRELIMDHKLTDLFY*"
     gene            331319..331585
                     /locus_tag="rifoxyd1_full_scaffold_5_prodigal-single_525"
     CDS             331319..331585
                     /product="hypothetical protein"
                     /codon_start=1
                     /transl_table=11
                     /translation="MRSPIMYDTGTPEGFIEAVEGALNKRQRIKVTYPDGWSESGYIG
                     WSTGSQKAMLLAYNSRSMGGGSIRTDQVVKVETTRGKQVLWEKK*"
     gene            331625..332164
                     /locus_tag="rifoxyd1_full_scaffold_5_prodigal-single_526"
     CDS             331625..332164
                     /product="DNA N-6-adenine-methyltransferase from phage
                     origin n=19 Tax=Salmonella enterica I RepID=V1UV61_SALET"
                     /codon_start=1
                     /transl_table=11
                     /translation="MKRKLAAEGGVKDEWRTPPALFEFCDQFMGWMCGINISLDAAAN
                     DNNTKFSANFITKEQDSLVQNWSDFCPKNKGIFINPPFSRVYDFVGKIKRSSEQGLST
                     VAILPGTWCVRWMHQFVFGSASHILVPNKRLAYLDCNGDKQNSPNFETIIVLWDALSH
                     PNTPRVRPLIVKPDGTYSI*"
                     /db_xref="UniRef100_V1UV61"
                     /db_xref="V7UUW4_SALET"
                     /db_xref="ecly:LI62_05930"
                     /db_xref="V1UV61_SALET"
     gene            332213..332386
                     /locus_tag="rifoxyd1_full_scaffold_5_prodigal-single_527"
     CDS             332213..332386
                     /product="hypothetical protein"
                     /codon_start=1
                     /transl_table=11
                     /translation="MAEPEFLTWLTNALSGFQAVDSLLAGEFKHSGAVWLYDSPQIVG
                     IAHTAPKWLLAKS*"
     gene            332556..333065
                     /locus_tag="rifoxyd1_full_scaffold_5_prodigal-single_528"
     CDS             332556..333065
                     /product="id=3144763 bin=GWB1_Spirochaetes_59_5 species
                     =unknown genus=unknown taxon_order=unknown
                     taxon_class=unknown phylum=unknown
                     tax=GWB1_Spirochaetes_59_5 organism_group=Spirochaetes"
                     /codon_start=1
                     /transl_table=11
                     /translation="MQLSSYFEAFPEAEKYRGYIETHTSRHLPSGVFVFTSESSHNWS
                     GPFPGHAAVWVIQRSVGCPPTSQVLMEVTNKLTHLAERGKLEYRAGFAADLLKIESGD
                     HTLLHQYSGWGTLEYPFRIWVMGNDDTSYSKWFRSLEEAKDTVSLLEANEPLDFITDF
                     LSLGWTFTN*"
                     /db_xref="GWB1_scaffold_1776_52"
                     /db_xref="86109249"
     gene            333047..333508
                     /locus_tag="rifoxyd1_full_scaffold_5_prodigal-single_529"
     CDS             333047..333508
                     /product="hypothetical protein"
                     /codon_start=1
                     /transl_table=11
                     /translation="VDIYKLGVTITNLGQVFQFISSRILELETLIRENTRERDIWLIH
                     TREVGLKPDSSTPGVVSLVSPSMFFYVENRIVATLNKSEEARREIDLLRAYRASLSPC
                     YNCGGKGDILFYFISHRPTLILRNALSVMVQVVHEVQRIRNGYRLDPSQGV*"
     gene            333453..333710
                     /locus_tag="rifoxyd1_full_scaffold_5_prodigal-single_530"
     CDS             333453..333710
                     /product="hypothetical protein"
                     /codon_start=1
                     /transl_table=11
                     /translation="MKYSGSEMVIDSTPPREFNQLYRGYLEGAVVDTTFLPKWGGYSD
                     AIRKDWVRIVKLPRCHHHKYRCRSIDSDGLVANGCKREKLA*"
     gene            333682..333999
                     /locus_tag="rifoxyd1_full_scaffold_5_prodigal-single_531"
     CDS             333682..333999
                     /product="hypothetical protein"
                     /codon_start=1
                     /transl_table=11
                     /translation="MGVNVKSWLKPIPVIAFLTLLGMGFVDWWLSTQPMPDRAHWVHH
                     GFIAFLSLGFVIAIWKISRTCDARHPHENFQCILTKGHQGCHTGIYIRTEKVEWWTDD
                     GQR*"
     gene            333986..334189
                     /locus_tag="rifoxyd1_full_scaffold_5_prodigal-single_532"
     CDS             333986..334189
                     /product="hypothetical protein"
                     /codon_start=1
                     /transl_table=11
                     /translation="MAKDDAERLEVSVNIHSCGTLESYNFHYDAKFCPKCDVWTEKKC
                     GYEYPECRTMCSTRPDKPSGTDK*"
     gene            334186..334470
                     /locus_tag="rifoxyd1_full_scaffold_5_prodigal-single_533"
     CDS             334186..334470
                     /product="hypothetical protein"
                     /codon_start=1
                     /transl_table=11
                     /translation="MTPWRLCDKTWWVAYCVGLVVGSAYAQYVAREVLNVTVFFLVVV
                     VCLVIIKRLFFKYVLKLRKHPIRDWSSSRFCHICGADADKREPCNTSLHS*"
     gene            334485..334982
                     /locus_tag="rifoxyd1_full_scaffold_5_prodigal-single_534"
     CDS             334485..334982
                     /product="hypothetical protein"
                     /codon_start=1
                     /transl_table=11
                     /translation="MKLDDAILEVLKPLDRPSEVPEICRSLKRYGLDSSWKEISNTLF
                     DLKSRNLADSVSIGPGKLQWVYKNDTGGVPSTNQDQRIKELETRCDQLLTALCLVVET
                     FGDPSVLLELQDKVAGLEFIAEEPQSTDQSEFIVDEPVPPTVTPRPEPKLVDTQWDPD
                     DPIPF*"
     gene            335023..335616
                     /locus_tag="rifoxyd1_full_scaffold_5_prodigal-single_535"
     CDS             335023..335616
                     /product="Uncharacterized protein {ECO:0000313|EMBL
                     :KKN04192.1};  TaxID=412755 species="unclassified
                     sequences; metagenomes; ecological metagenomes.;"
                     source="marine sediment metagenome.;""
                     /codon_start=1
                     /transl_table=11
                     /translation="MIKVYSIPKTGVWAAVSGGVDSMAMLSFLTTGKKRIEGVVNIGH
                     GTEYGKRATELVEKYCAEKEVPFHFAQVTGSNEMEWRDARREIYSKYSWVATAHHLDD
                     VIEWWLMTSLRGSPKLTPVRSGNVVHPFLRTPKSELAHWCERHHVPYLDDPTNVGNFN
                     ERAKIRVLMPSLLNIYPGIHTSIGNLLELRGDAPPNE*"
                     /db_xref="A0A0F9MXM6_9ZZZZ"
     gene            335609..335980
                     /locus_tag="rifoxyd1_full_scaffold_5_prodigal-single_536"
     CDS             335609..335980
                     /product="hypothetical protein"
                     /codon_start=1
                     /transl_table=11
                     /translation="MSNAPIHWVTTPKTEQSPEPTTREQENKPSPPLKEMAEYMLGKE
                     GYTFKGSNRVEFEGGVLLSFRGTKKVGSENSARYAVAMIESDGTMAWFETMSRKEKEK
                     HTKFVGNRNRGNRRSQLANKE*"
     gene            335987..336571
                     /locus_tag="rifoxyd1_full_scaffold_5_prodigal-single_537"
     CDS             335987..336571
                     /product="hypothetical protein"
                     /codon_start=1
                     /transl_table=11
                     /translation="MAATLIERLIAYGVATNKSEELEKVIPAKFVQVGDVTAGMYEQA
                     CKLLGIDSTAFYRGIVELLPDPFVWFEDKSVETGHGWRYCKHKLELHSPDAGIKVSVM
                     GLGTDENGNEYEEWVDTQSFVECSYAWIFPKSYWDEHKHVMDNIRLPHVQKSHPGFKA
                     GCDMESHFEFNQTPRAMRAYLTDCGLIEVESKWD*"
     gene            336562..336807
                     /locus_tag="rifoxyd1_full_scaffold_5_prodigal-single_538"
     CDS             336562..336807
                     /product="hypothetical protein"
                     /codon_start=1
                     /transl_table=11
                     /translation="MGLSLSLRDITEKAEKTEYIACEVSPYRVILKGTPTGLRTHPVW
                     IVQKQSPYGPWVDVTYHNFLCFAMSTFANLAKVTLED*"
     gene            336809..337150
                     /locus_tag="rifoxyd1_full_scaffold_5_prodigal-single_539"
     CDS             336809..337150
                     /product="hypothetical protein"
                     /codon_start=1
                     /transl_table=11
                     /translation="MQYFWMDGVKMFDGPYHDVEEAINYAKGMKSFASPEHMHIFLAT
                     FDPESKILDLYRDESDNVITWRHLAFQAPNPTVLAKHVTKELWKAAAVTAPQVTTVHT
                     SHFTLLHKLWM*"
     gene            337562..338239
                     /locus_tag="rifoxyd1_full_scaffold_5_prodigal-single_540"
     CDS             337562..338239
                     /product="hypothetical protein"
                     /codon_start=1
                     /transl_table=11
                     /translation="MTAAYYYGNKSVPVPKMETRKYNRKIRKARRHFKITFAAKSFPP
                     GVPPSEEYSPNVEEPWNQYLKSGVYTRWHRRRAKKNTAARGRQNLNKIAIGDKVELDG
                     FIGEVLQRLGRKTFKVKVLGYIPQVSRPMDVYIPQNEHIGNIFTIKVRNSLYTARTAP
                     VDVYGYAAKHIEYCDVVLSTPHTLKDEGWGKTWLECRAMWFCLGWNFSAGVEFDSWRA
                     RKLIGVV*"
     gene            338242..338607
                     /locus_tag="rifoxyd1_full_scaffold_5_prodigal-single_541"
     CDS             338242..338607
                     /product="hypothetical protein"
                     /codon_start=1
                     /transl_table=11
                     /translation="MKTLHVCVNGQDSVVVLDLSSEIKSSCQLRVNLANTVGRTDGGL
                     LHVSFQSRVKVYQYLLTGTETSLFDTCDTAIVENWDQESALAVRVIYCEFHVMSNGRV
                     RFYSDKYQTNWFPSALILG*"
     gene            338702..338899
                     /locus_tag="rifoxyd1_full_scaffold_5_prodigal-single_542"
     CDS             338702..338899
                     /product="hypothetical protein"
                     /codon_start=1
                     /transl_table=11
                     /translation="MRPDNQSLDKPLSKILEGTKEFSSAVTERIRSPDWGDAHKREIS
                     HIRTKLLELEAELSNLQINNW*"
     gene            339368..339973
                     /locus_tag="rifoxyd1_full_scaffold_5_prodigal-single_543"
     CDS             339368..339973
                     /product="hypothetical protein"
                     /codon_start=1
                     /transl_table=11
                     /translation="MRLVALQTQVFLAGCAVLVQSESGRLQFRPASKDAKAALALVTI
                     DRTDPANPVETETVLFEGRYSSQTFDAVRSQVEMALGCQLPDLPNRQQTVEVQADAPA
                     KTPKSKLPPNACLCGCGATTSSHKSRFVQGHDQRLVSMILKGDTANLSPEQLTVGQAI
                     IASKAAARAAKAATKPVLQAADTSAPTSASAPADTASVASN*"
     gene            340250..340723
                     /locus_tag="rifoxyd1_full_scaffold_5_prodigal-single_544"
     CDS             340250..340723
                     /product="hypothetical protein"
                     /codon_start=1
                     /transl_table=11
                     /translation="MDYTDILKQQVIEVASTVCPKLDDISSDTYTGICSYDLRKLHAV
                     LSDLTDYQQNEWNLRPILELTHCNIFKIWISAADFIIVGKHSPIELNPLPKAEEPWAW
                     LTLNSGRTIYFHISRRIMSGACYLDQEKRLPENLDLSLFRLLPWTEKCERPIAYI*"
     gene            340758..341006
                     /locus_tag="rifoxyd1_full_scaffold_5_prodigal-single_545"
     CDS             340758..341006
                     /product="hypothetical protein"
                     /codon_start=1
                     /transl_table=11
                     /translation="MAQSKKLTNLHVLMAIDVLGIGASPPTLAETLGVSITTVYKYLN
                     EMYSLSLAEAMHIGNGPTVYFVLPLGRRHLYTEYHGNY*"
ORIGIN      
        1 CGTCATTTGT ACACCGAATA TCATGGTAAT TACTGAATTA TAACAAGAAG GACTGATTGT
       61 AATGACCGTG CAAGAACTCA TTCATCATCT TGAACACTTT CATCCTGACC TGGAAGTGCG
      121 GATTGGGACC CGACCGGTGG GTTACCCCGC GCAGGCCTCT GTGGCTGGGG TAACCCAGAT
      181 TGTAAATGAG AACCCGTCTG AGGACGAAGA CGTGCTAGAA CCTGGGGTTG TGCTTGTCCT
      241 TCAGGGTGAA CACCGGGGCT ATCTCACCCG TAGTGCCTGG GGTGGGGTTT GACAATGGCT
      301 GATCAATGCT TTGGCAATTG GAAGATTTTT GCATGACGAT GGTACGTTCC ACCTCAAGGT
      361 CATTGGCTTT CCCGGGCATG AGTCCATGTG GGTCTTGGTG AACTTAGAAG AGGGGAACGA
      421 CTTTGAGGGT TGGGGTACAT TGGACAATGA CCCCATCATG TCCAATTTGA AATGTGGAGA
      481 CCGAATCCAG TACGGTAATG GTTCTGCCAC CGACAAGCCG CAGTACATAA CCCACACAAC
      541 CTGAGAGTCT GACACAGATG AGCGACACAG ACTTTGACAC ACTCGCTGCT GAGATTTTGC
      601 AAGACCCTGT AGCTCGTGTA GCTTACCTGG AAAACAAGCT TCGCAGAGAG ATTGCAGACA
      661 CTTACGGACT TGAGGTGACA CTTTCTGTCA AAAAGCGTGA AGACCAGAAG AAAGCCTAAT
      721 TGTAATGAAT TTTACCCTCA CTCTCGACGA AGTAGACACC CTCATTTTGA TCAAGGCTTT
      781 GGACCTGTAC GCCCGCCTTG GCACAGGTCA GATTGAAGAA GTGAAAGAGC TTTTTCGCGA
      841 CACGATGCCC ATTGACAACA TGGATGAGGC ATTGCAACTA TTGCTTGAGG CCAAGTTGTT
      901 GATGACTGGC ATCCATGGCC GCGGTTCTCA CGGGATTGCC AACCCTGAGG TTGGGTTAGG
      961 CACTCAGCGC GCCTACGAGA TTTGCGACAC ACTTCGGCAT AGTATGGTAC TCAATGCCCC
     1021 TGCTACACCC TCTTACTCTG TATACTTTCG AGAGCCTCTT CCTCTAACGG GCAAAGCATT
     1081 CCCCAAAGTT ACGATTGAAG AGTGACGTGT TGTACCTCGC CCGCATCAAA GTCATAAGCA
     1141 ATAAATACAT GGGTGATAGG TCAACCCACG AAATCTTGAG GCTCGTGGTC GCTCCAACAG
     1201 ACGACGAAGC ATACGCACTG ATTGAACAGG CACTCGACCG CCCCGACCCT TATGGAGACA
     1261 GTATTCGAGT GGAAGTGCTG GAACTGTCTG AAACCATTGG GGACCTCAGT GGAATTCAAA
     1321 CCTAAGTCAC TTGAAGTCAC TGACATCACC AGCCTTGGTA TTGCTGGTTG GGGTCTTTTG
     1381 GTTGAACTGG CAATCTCTCT AGGTGCATCA GATTACTGCA ACGAAATAGA ACCTAAAACT
     1441 GGTAAGCAAA TTGCGCAACA CCTGGGATGT AACGGGTGGA GAGTCGGGCA CCTTAGATAC
     1501 CTGAAGTATG CCTACGAGTC CGGTAGGTTT CATGTTAAGC ATACCGGGAT TGATTGACTA
     1561 GACTATGGTT CGTAGTTTAT TATAAAAATA GTGTATGTCT ACAACCGGAC TGTAAAAATC
     1621 ATGAACAGTG ACCTTGAAAA AGAAATTGAA CTCATAAAAA GGTCCTTGCG GTCAGCAATA
     1681 GCTGTAACCA GAGGATTGCG CACCATCGAT GTAGAATTGG AAGGACCCGA TAATAGGGTG
     1741 GTTATTAACA AGAAAAAGCT AGACGAATTG GTAAAGATTA AAAAATGAAA CCCCTGTACA
     1801 AGACCACCCT AATTATTTGG TCAGAATTTC CTGGGGGTGC AGATGAAGCA GACCTCGCCG
     1861 AGTTTGCTGA CGCTGTGGTT ACATATGAAG ACGCGTTCTG CTCCAAACAA GAATCAATTC
     1921 TTGTTAATAA TCCAAAAGAA GACCCCGATT GGGTGAAAAC AGATATTTTT GGTGACTAGT
     1981 TATGAAAACT ATCTCAGTTA AAATCGGCAC CATGTCACTC AGTAAAGTCA ACCACGTCAA
     2041 AGGCAGGTTG GCCCTCAATG AATTCATCAC GTGGCGCGAA AAAGGCCACA TGACCCGTCC
     2101 TGAGACCGGA ATTATAGACG AAATCCGGTC CATCGGTGGG GAAACCGTTT ATTTTGTGTG
     2161 TAGGATATGA AAATGATTTT TGAACACGTC GAAATTGTCA AACAGGCTCG TGAGTATTTC
     2221 AGTGGTCGTC ACGCAAACTG CCTTGAGTCC CGCCTGATCG CGGGATTACT CCAGGTGATC
     2281 GACTGCAACG TGGGTCAAGT GGTAACGGTG TATACCGTCC ACAAAACTCT TGATGACCAT
     2341 GGCGCACTCG GTGCACTTGT GGGTGTGACT AAATCTGAGA TGGACGCACG GGAGATGGCT
     2401 GTAGGCCACG GTTGGTTCAG GAGTGGTGGT AAGATAACCA GCTGTTGTGG GTTTGAGACT
     2461 GTGGCTGGTA TTTACCTGTT GCAATCTTCC GAGTTGATTC CACTGAACGT GGATCTGATC
     2521 AGGACCCAGG ACGAGGTCCG CAAGGGTGCT TTAGCCAAGC TCACTTCGGC AGAAATGGCT
     2581 GCTTTAGGGA TAAAGGACCC GCTGCAAAAT GGGAATTTGT AAAGAGTGTG GACACCAGCT
     2641 TACTGGTGCC ATGGTGCTTG GTCTCGTCTA TTGCAGAGAT TGCCTCACAT GCTTTACAAC
     2701 AGCCAAACTA GTAGCTGCCT CAGGCGGTTG GACACCCGGC CTCACCGTTA ACATAGGAGA
     2761 CAAGTTGCTG ACCATTGCAA ATCGAATCGA CCCCACTCCA TATGCAATTG CTGCAGCAGC
     2821 CAGCTTTGGG GTCACTCCTG AGGTCGTCCA AGCTATCAAA GCTGGGAAGC CGCACCCCAC
     2881 AACGCATCCC CTCGCTTCGC TTCCAATTAG GGCTGAGGGG CCAGCCAAGA TTGATTACTC
     2941 AGAGTGGTAC GACACTGACG TTGATTGACC CGCACTCTCT GTAGACGAAG AAGTGTGGAG
     3001 GCTAACAACT ACAATGATCA ATATCTACCT GGACGATGAG CGCAACACCC CCGAGGGCTT
     3061 CAAGCGCACC TACACTGCCC AGGAGACAGT TGAACTTTTG TGGAAGAATA GCGGGAATGT
     3121 CGGTGCCCTG AGCCTGGACC ATGACCTGGG GGACGAAGCT GTGGTGGGGA GCGGGTATCA
     3181 CGTCCTCACG TGGCTTGAAG ACAGGGTATT TCACAACGAG ATGGACCCCC CAGAAGCTAT
     3241 CTGGGTCCAT TCCGCCAACT CTTCTGCTCG CATCAAAATG CTACTTGCCG TCAAAAAGAT
     3301 TTACGAGATT TACAGGAACA GGTAATTAAA AGTGGACATC AACAACACAG ACACGGGTCG
     3361 GTTGCTCACC AAGCTGGTAG GACCCAACCC AGGGATTCCG AAGCTTGTCT CTGAAATGAC
     3421 CACAACGGAA GTGGCGGAGG TTTTGTACCT CTACTGTAAA GACCACTCCC ACGGGACTAA
     3481 CACAGAGCAG AAGACGGTTT CCGCCCTGGA AGAGATGGGA TTTAGAATGA GCCCCACAAA
     3541 GAAATCTGAC AACCTGCAAG GCTACCAACT GGAGTTGTAT GGGTTCATCT CGTCCATTAA
     3601 AAATCCAATT TAAAGACACA GCATACACAA AACTAAAACG GGTTGTCTCA GCCGTTATTG
     3661 ACGTCTCACT TGCAATAGCG AATGAGACTA TCAGGCTCCC CTGTGATATT ACAAGTGTTG
     3721 TGTTGAACCT TATGGAGGAC TAATTACAAT GCCCGCTGTA CCCCGCACTT CTCGTATCTC
     3781 CCCTGTGAAC AATGAGCAGG TCCTGTATGC TCTTCTTTGG TCGATGTGTG ACGCCTGGGA
     3841 GGGTGGTGAC GCAGCAGACC TGGGAGGGTC GGGCGGCCAT ATCAATGGGG AGTACCTGCG
     3901 TGGGGTGATG GAACACACCC TCCGAACCCT GATGTTCCTG TTTCCTTGGC CAATTGGCGT
     3961 CGGTTTGAGC GATGCAATGG AAACCCTTTC CAAGGACACC ATTGACATTT TGACTCTGGT
     4021 GTGCGAGCAG AATTTGAATG CAGACACGGC AACCCCCGCT CTGTACGCTC GTTGGGTTGA
     4081 GAAGTTTTTC ACCAATCTGG GGTAAAATTG ACAATGGCCC GTCCGTTGAA GGTCCTGGTG
     4141 CTCCGTTGCC GAGTTGTTAC ACCGAATGGT GAATACGAAG TGCACCCGTC CCACACTTTT
     4201 GAAGTAACGG GCGACCACGA CCCTGAGTCC TCGATTCACC ACAGATACAA AGACTTTTTG
     4261 AACAGACTAG AAGAACCTGA CAACTTGAAT CTGGCAGTGT GTATTCAGCT GACAGAAGAG
     4321 GGTGTGCCTA CGAGTCTGAA TTGCTATAAG ACAACCCGAG AACTTGGAAT ACTTCAGCTT
     4381 GGGGCGTTTG GCATCAAGCC GCACAACTAT AGCTTAGATT TGCTGGATGA TAGAGACTTG
     4441 TTTGGGAACT TGTGTCGCGC CGTTGACAAA ATAAAAGCAG CTATAAAGAA ACAAAAATGG
     4501 GATTAACTCC TACCCTGTCT AGGTGAATAG TTATAACAGG AGGACACACT ATAATGAGAG
     4561 TAGCTTTTTT CGCCCACACC ACGCCTACCG ATGACTCCAG CACAGAATGT ATTATCAACC
     4621 TGGAATTGGA GCGGGAGCCC CAGATCGGGT CTTCTATCTT TCTGAAGAAA GCGGAAGAAA
     4681 GCGGGATTGT TCACTCCACC ATGTACAAGG TCATCGACGT GCACTATGCC ATGGCGGAGG
     4741 TGCACGACAT CACGGAAGAA GAAGCGGACA AAGCGTGGGC TGACGTGTGT AGCACCATGC
     4801 AATTTGCCTC TCGCCGTCCC AAGATCCGTG ACCTACACCC TATGGTCCTG GACATGATTC
     4861 TCCAGTCCAA GGGGTGGAAT CGCGTTGAAG TCATGGTGGA GGCAGTGAAA TGAAATCCCG
     4921 CCTTGACACC TGGAAACAAA ATACTCCTCG TCTCCAGTTG GTGGCTTTGA TGGCTGGCAT
     4981 CGCTGGCGAT GCTCACAACT TGGTTGATGG TACGGTAACT GACGCAGACC GTACCCAGAC
     5041 ATACCATGAA CGTATTTATG ACAACACCCA AGAGGCCCTG GACATCCTGC GGTACTGGCC
     5101 TAACCTGGAT AGTTGGGACT GACACATGCT GCTGAGTGAA CTGGCGGAGG CGATTCAGTT
     5161 TCTACGTGCT CATCGAATTG AGGGTGTGGT ACACGCTGGC TATGTGCCTG CTTCATACCC
     5221 AAACATGACG CCGGCTCACC CATCAGACAC CTATATTGTG ATTGAGTTGA ACGAGGACGA
     5281 CTACCCGGTA CCAGATGTGA CCCACAAAGG CCTTCGCAAA TTGGGTTGGG TACCCGAAGA
     5341 CGAAGGTAGG ATGTGGTATA ACCACACAGG AAGACCCTAA TTAACTGATT GGCCTCAGTG
     5401 TAGAATTACT CTGGACAGTT AGACCCACCC TAACCTCTGG AGTCGTTATG TAACCCCTGC
     5461 AGTTTATGAC CTTATTTGAG CCTCTCGGCT GTTAACCAAG AGGCTCAAAA GTACTGTAGA
     5521 CAGAAAGTGT GTACCATGAC TTGGCAACGT GAACTCCCTA CCCTCCCTCC AGAAGAAGAC
     5581 CCAAAACAAC ACTGGTGGTT TTATGGGACA ATTGGGCGCG GGGCGTCTAT TGAGTATCAC
     5641 ATAATCTCTG TGTGGCGCGT GGGGGGCCCC AAAGCGCCGT GGGTTATGTA TGGGCTCCGC
     5701 AGTTCAATCG TAGAGCCAGT AAACGAAGAG TGGTCTGGCT GGTGGTGTCC CGTTGCAATC
     5761 CCTGATCCGC CCGTTTAAAG AATTATAGAA AGAACTAAAA TGTCTGCAGG AGCCCATTTC
     5821 CTTGCAATGG ACCTTAAGCA GTTGCTTGCA ACTCTTACCA TCAAGGTGGG TAAGAAAATT
     5881 CATGGTCACA CATCTCGGGA CCACATTCTT TTGGAATGCG GTTATTCTCA TGTGCGAATT
     5941 GATCGTAGTG GCAGTATTCA AGCTAGGAAG GAAGGGGAAG GGGAAAGGAA TAACCTTGAC
     6001 CGGGTCTGTC CAGATGTGGA TTTTGAAACT GCTTACGTCT GGATGGTAAG TATTCTCATT
     6061 GCTGGTCGTA CGGTAGAGGT TGGCCAGGGT GTTGATTACA AGTCTATTTG CGGGTGGTGG
     6121 CCCAGAAGCC ATGTCAACAT GTCACCCAAA GAACTGGTAA GGCAAGTTGT AGACCGTGGG
     6181 TGGGACCTAA ATCCTGATTA TCAACGAGGG CATGTGTGGA CCCCAAGCCA CTCTGAAAGA
     6241 TTCATGGGTC ATTTTCTTGA GGGCAATATG GTTCCGCCCT TTTATGTGCA GCGGTGGGAC
     6301 TCAGAAAAGA ACGCACCCCC ACACCTTAAG GCTGATTACT GGGACCACGC CGAAGTGGTG
     6361 GATGGCCAGC AGCGCATTCG GGCCATCACA GCTTGGCTCG ATGGGAGTAT CCTGGCTGAA
     6421 CTGAGCGACG GGCGTCGGAT TGCGTACAGG GACTTTGACG AGGTGGAACG GCGATGCCTT
     6481 CCTGTGTTTA GCATTTACTT CTTTGACATT TCTCGTGCAG AGCGTCTCAA GTTCTATCTT
     6541 AAACTAAACA GAGCAGGTGT TTACCACACA GACGCCGAAA TCGACAAAGT CAGAAAGTTG
     6601 TTGGAAAATG AAACAACAAC GCGGGAATAG GAAACCTGGG TCCACAGTTT CAAATCGACT
     6661 GTGGAAACTT ACACCTTGTA AACCGGGTTG GCAATCAGAA TACCCCAAAG ACGACGGTGG
     6721 GCTGTTCACG CGATACCATA CCTGGAAAAA GGTATTCGTC TGCCGGAAGT GCGACACTAC
     6781 AGCAAGACGT ACAACCGACT GTGCAGAGCA CCCTAAGTGT CCCGGCTGCC AAACTGTGAT
     6841 GGAAGAATTG CCCTGGAAAG CACAAATCCG CAAGAAGGGC ACCAAGAACA GATTCGACAA
     6901 ACCTGAGGCA GCTTATGTAT AAGATGGTAT TTTGGAGGTG GCGGATTCTC AGGAATGGGC
     6961 GGTCCGACAA CTGGACCAAC GCCCACTCAG TGGTCGGTAT CGAGTTAGAC CTGAAGGCAA
     7021 CGATCAAAGC GGTGGAAAAA ATCGCGGAAC AGTTATACGA GAATAAGAGT TCTCAATTTA
     7081 GTGTGGAAAG GTGGACCAAG TTCGAGTGGG AACTTTTGGG AAAACAACCG GCTGATTATA
     7141 TAGACGCCAA AATGCTTGAG AGGTACGAGA AACTCGTGTA CCGCGCCTCG ATTGAATATC
     7201 AGTTGCTACT TGAGAACATC AATCCATAAT TTTATCTAAC AACTTGTTAC GTTGCCATCC
     7261 GTAACCCATC CGTGCCAACC ACAATGACTG ATCCGTCGAA TAGATGGTTT CAGTGTGATG
     7321 GTTTCAAACG TGTCACCCGT ACGCTGCCAC CTAGGCGATT TCGATTCCAT ATCGTATGGC
     7381 ACACCTGCAA GCACGTTCGC AAACTGAACA TAAATCGGTA TACACTGTTT GTTACCACAT
     7441 GGGCAGTCAA ACTCAATCCC TACGCCCTTG ACTGATTCTG ATTCTGATTC TGACTTGTAG
     7501 CCGTCCAGAA AATGTGGATT TAAATCAGAC AATCTCATAA TTGGCCCACC TTAGTATCCG
     7561 AGGTATTTGA ATTCTAGAGG TTCAATCTCA CCCAGTTCGT TCCAAATCCG TTTCCAGTCT
     7621 TTACCGTCCT CAGTTTCCAT ATCAATAAGG CTTATGGCAT CGTCCTGGAG CTTGTCTAAA
     7681 TCAAGCTTGA ATTGTCTTAC AAGCTTCTTA CGCTCCGACA ATGACAAACT AGGCGCTTCA
     7741 AAACCACCAG CAGCTTCTCG AAGTTGAGCA GAGAGTCTTT TCATTTATAA ACTCCTTTGC
     7801 TTGTTGATTG CTATTAAGAT GTTATTGACA AGTTCTTCTT AACTAAGAAT AGGTACATGG
     7861 ACACCACACA CAACACCGCT CTGACTGTTG CCTCTCTCGT ACGCCACCTG ACTCCTCTTT
     7921 TTGGTCCCCG TTTTGCAATT GAGGAATACC CCGCCGACAA CCACGATGGG CGAGACGGAA
     7981 AGCCCGTTGC CTACGTAGAG GTAGACGGCC AGTTCGACTT GTACCCCTTC TCTCAGGAGG
     8041 TTACGTGTTC CATCCTCGGC ACTATGTCTG TGAAAACGGT CTGGCACATC GACATCCTGG
     8101 TTGACGCATC AGACCCGAGT GTTGGGATTT TTGGGTGTGA GCCTGTGGAG CACACCGAGC
     8161 ACATCGCTCT TGGAGACGCA ATTGTGGAAA TCGCACGACT GATGGCGGCC GACCGTGTTG
     8221 AACTGAGTCT GGACCGTGAA GCAGATGAAT TGATCGACGC ACAGATGCAG GCGGCACACG
     8281 GAGCAGAGCG ATGAACTCAA GAAATCAGTA TCTTTCAGAA GAAGAATGGA ATCAGCTTTG
     8341 GAACACAGCC GATACCTTGG TGTGCAAGGC GGGCAATTTC GAACTGCGAT CCGGATGTGA
     8401 CATCAAAGAA AGAACCGCTG AAAACCGCCC TGTAATTCGA AAAAATAGGT GGGCCGTTTG
     8461 GGACTTTTCC AGTGGTGCTG TCTATGTGTG TGCCAACGAA GAGGTGGCGC ATAGGATTTT
     8521 TAAGGCGTGG ACCACATGAA TACTTTCACT CAGGGTGATG TCATTCGCAT AGGTGGACAG
     8581 AGTTCTCCCT GAAATAATCA CTTATTTCAG TTGATTTTTA AGCCTGGGGG ACTCTAAGCT
     8641 CCCCAGGAGC CGTAAGGTTC TGGATCTGAT GTTTGTGGCG CCGACGAAGT CGGCGTCTTG
     8701 ACCGTATCCG CAGGATACGC ATCTAAATCT TTCGCCTTTA CGGTTCTTTT CCGACTCCTT
     8761 TAAACACTTT GGACAAATAC GGGAAGTATA AGCAGCTAAA ACAGGCACCA CTAAAACACG
     8821 GTTTTCTTGG GCCTTATGTT TTAAGCGCTC ATGGACTCTG CGGACCGTCC AAGGAGCCAT
     8881 AGCTTTTCGG AAACCTTTAT TTCTTTTAGG GTTCTTCCCT TTCTTAATCC CTTTGAGGTC
     8941 CTCTATTCCG AGAACTGAAA TTTGATTCCA TGGAATTTTG TTTAAAATTC TCCCAATATA
     9001 ATTTTCCCGT TCTTTCTGGG CTCTACGGAA ACCATTAGAA TCAGGAACAC GTCTTCTGAG
     9061 TTTATCTCTT ATTTGACGGA ATTCGGTACC TAAATAAGTG GGCTTAGAAC CATCAGACAA
     9121 AGTAAGAAGT TTGATCACTC CTGAGTCAGC ACCCACAGTG GTTTCAGGGT TTGGAACCTT
     9181 GAGGTCTTGA TCAGGTAAGT CAACCCACAC AGCCAAAGAA TTTTCAGAAA TCTGAATTCC
     9241 CTTCCCCATT TTAGCACCAG GGACAGCCAA CCATTTATTA AGAACCCTTG TTCTTCTGGT
     9301 CGGGATTATA ATTCGCTCGC CTTTGGCGAG CGACGATAGT TTGATTACTA AATCGAATGA
     9361 CTTTTCACCA TTTTCAATGC CCACAACCTT TGCATCAAAA ACACAATCAC CAGTGAAATG
     9421 AGGTAGACTA AAGCTTTGTC CCGTCTCCGC GGCTGCTTTG CAGCCGCTTG ACAAGATCGA
     9481 CAGAGCCTGT CTAAGTGCTA TCGATTTATA GCGTTCTGTG AGTCTCGTGT TTGTTAAACG
     9541 AGCTAAGGTT TCTTTGTCCA AGCCTCCCGG CTCGGACCAC AAGGATTTCA AATAAAAGTT
     9601 TACACCAGCC CGATAAGCTT GAAGAAGATT GGAAATCTTC TGCTTCTTTG AAGCAGTGAT
     9661 AAAATCCAAG CTTACTATGG CTGCTCGTCT CATTTGGACT TCTGATTTTC CAAATAGTCA
     9721 TCACAAATAC GTCGAATAAG TTCTGACAAA CCAATTTGTT TGGCTTCAGC TTCTTCTCGT
     9781 AAAAGTTTTT CTTGATTCAC TGTCAAAAGT ATTTGGCATC TTCGAGTTTT TAGTGTTTTA
     9841 AATTCCATAC ACTAAATGGT GTATAAAAGG GTTAACGATT TTGATAGAAA CGATCATTGA
     9901 CGAGTGTTTC TGACTATTGG AAGAACAACT GGTGAGGAGA CATACACGTT TCGGAATGTA
     9961 TATACCAATG ATGAGGTCGT TGCTGTCTGG TTCGTTCAGG ACAAAGGCAG CAAACACTAC
    10021 AGCCTAGAGG ACCTTGCCAG TGTGTCCTAC GATGTTATAT GTATGTCCGA CAAAATGAAG
    10081 GATTGACTCC ACTTCTCTAG GGATGAATAA CTATAGGAGG TTACAATTAC AATGTCTTTT
    10141 GATTTTATTA ATTTCGTCGT TTGCAGTGCC ATTCCCGGCG ACCTTATCCT GGTGGATGGT
    10201 GCAGATTACC AGTACTGGGA CGTGGGTGTG GACGACGAAC CGTCTGGGAA CATCCTCTGG
    10261 CGCAACAGAG ACACCGGGGA CACCCTCACC CCTACTGACA TCATTGATGG TGGATGTAAG
    10321 GTTGTGGTAG GGTTTCTCAC CTCGCTGCTT TACGTGAATG CCTACCGGGT TTCTACTTGT
    10381 TGGGGCGGAC CGGAAGAGGG TGGTTGGACC TACGAGGTTG GGGAAGCCCT CGCTTCTATC
    10441 CCCCTCGCTC CTGGCCAGCT GAACGGGGAG GAAATTGACC GCATCTCTTC TCAGCTTGAG
    10501 GTGGCCTTGG CCTCCGAAGC TAACCGTCGT CAGGAAATCC GGGTGGTTGT CCAGCGCAAA
    10561 TTTGCCGAGA ACTGGCCCGA TGAGCGACCC TATTATGAGT GATGCCTCGT GGAAGATCCA
    10621 ATCCTCAGCT TCGAGGGGGA GTACTTTTTC CTGTCGAATT TCTACCCGAG TCTTATTGTA
    10681 ATTAAGGGTA CGACTTTTCC TGCCTTGGAG CATGCCTATC AGGCGATGAA GTCCACCGAT
    10741 GCCTCCGAGC AGCAGAAAAT TGCCCGTGCG TCGACCCCTG GCAGGGCCAA AAGAATGGGG
    10801 CGTCAGATTG TCCAGCTACG TCCGGAGTGG GAGTCTATTA AGATCGAGGT AATGACCCGA
    10861 CTAGTCAGAA TCAAATTCTC AGTCCCTGAA CTGAGACAAA AATTACTGGC CACCGGTGAA
    10921 GCCAGACTTG AGGAAGGAAA TCGGCACTAC GACACTTGGT GGGGTATCCA CCCGATTGGT
    10981 AGTGGGAAAG GCAGGAATGA ACTTGGTAGA ATACTGATGC AAATCAGGAA CGAAATCAGG
    11041 TACAACTGCG ATGAGAATAA TCCAGAAGAA CTGTAAGCCT GAAAATGTGA TTTACACAGT
    11101 TCAGTGCAAA CATTGTAATA ACATAATTGA ATTTCTTCAG TCTGAGACAG AACGGATAGC
    11161 GGACCAATCT TTAGTCAAAA TTACTTGTCC GTCTTGTTCT GAGTACATTT ATACACTTAA
    11221 ACGACAACCA AACGTGCCTA TCCTCAGCTT ATAGGAGAAA CCAAAATGAC CATTCCCCAC
    11281 ATCCAGAGAC TGACTGGACT TGACGTTACC CTGGGACGTG TTTGGGCACT GATGCCACAT
    11341 GAATACGACA TTGCAGGGGC TGCGGCCAAG TACAATGAGA TTGCAAACGG GGACGCTGAC
    11401 AAATATCCTG CTTGGTATTT CACGTCTCCC GGGACCAAAG TGAAAGGTGC TATCCACACC
    11461 TATCGTCTGT CCAAAGGCCC AAGCGGGCTC GAATTGTCCA ACGCGTTTGT CAAGAACGCA
    11521 CAGAGTAGGG GCAGCAGGGA AGAGTTTGAG GCCTGTTTTA ACTGGCAATC GGCAAATCTG
    11581 GAAGGCCTGA TCAACCCTCC CTCCGATTAC ATGGGTGGCT TCGGGTGGCG CGTGTTCTAC
    11641 GAAAATTCCA TCGCCGACCC GAGCCGCCGA GTCCCTGATT TTTGGGCACT ACAGCGGGGT
    11701 GCCAGTCCTG GTGCCTATCC CGTGAACAAG GGTGTGGCTG AGGGTAGACC ATTGCGATTG
    11761 GCCGGCATTG GTTTGGCCTA CCCGCACGGC AAAGACCCGA ACACGACCCA GAATCATTCC
    11821 AATCTGGCAG CTTTGGAAGA AGATTGCGAC CTTGTGGTTC ATGGTGAGGA TAAACTGCTG
    11881 TGGGCGGAAG TTCGCGGGTG CAGTGCAAAC ACCAGCGGTG CACCCCAACA GTGGTGTGCT
    11941 CTGTGTGGCC GAGCTTTGGG GCTCACGGGC TGTGCCCACT GCAACTATCT TTACAGGGAC
    12001 AATGGGTTTG ATTGCGGCGG AGGCCCGCCG ATCTGGGCAC GAGTCCAGAA ATTGGTGGAA
    12061 GAACGCCTGT GGCTATTTGC AGAAGACCCG TCCATCGCTC GACTGGAGTG GGCTGCTGAA
    12121 ATGGCTAAGT ATCAGAAATC TGAGGATTGA CCGGGTTTGT TTCCATGTGA ATTATGACAT
    12181 AGAAGGAGGT TGTAATTCAC ATGGCCACTA TGACTGTTTC CAACCCCGGC AATATGGCAA
    12241 TCGAGACCCA CGTCTGGGCT CTCAGCATGG CTGAGGCCAA GAAGGTGCTC AAGCACACCA
    12301 AGTCCTCTGC CTATTGGAAA CCCCTGCTCA AAAACGGTGG TTATTGGTGG TCCCACTTCG
    12361 TTCATCCGGT GAACACGGCC ATTCGTAACC ACCGAGATTA TGTCACGCTC TTCACGGCCG
    12421 GCTTTGCCAC CCCCGAGTTT TCTCAGATGC TCCGCGACTC TGGAGTTGAC TACGAAATTA
    12481 TCAAGGGAGG GAACTGAAAA TGGCCCGTCG TAAGCCTGAA TTCAAATACG AGGTGGTAGT
    12541 GGAAATTCTG TCTGGAATCA CCGATAAGCC TGTGCACTTG GATGGCATCT TCGTCCACGC
    12601 TTACAATGGG GAAGAGGCCC TAGCTAAAGG TGAACAGTAC GTCCGTGAGA GCGAGTATTG
    12661 GGACGAACGT ATCCAGCCTT CCTACCGAGG AAAGTGCCAG CGGGTAGATT GACCATCATT
    12721 TTGTTCTTAT GAATTATCGC AGAAGGAGAT TATAACAATG GACAACACCA ACCTCAAGAA
    12781 TCCAAACGCC CTTCTCCAGA CCCTGGGTGC TGCTTTGAAT CAGCACGACC ACCACAAAAT
    12841 TGGTGTTCTT AACGTCACTT TTGTCTGTGA GAATGGGGAC CGCTTCGAAT TTGGTCTCCC
    12901 TCAGGCTCTC GATGCCATCG CCAACGACCT TTACTGGGAC GAGCGTGGCA ACTGGGCCGA
    12961 CGCCACCCAC TGCACTGTGG ACACCTTCTG ATGAGTACTT CTCCCAAGAT TGGCGACCTT
    13021 GGTGTCGAAG CTATTGATGA AGAGGTGGAA AACCGGCTCT TCGGCACTGT CCCCGATGCC
    13081 ACTTTCTCGG TGATTTCGTT CTTGTTTAAG GGCACGACGC TGATCTCCAT CGAGGTCGAG
    13141 TCTATCTTGG TTGGAATCTC CAGGTGTTAT CGGTGGTCTC AACCCTTGGA AGAAGTTCTT
    13201 GTAGACCTTG AAAGTGCCGT TCTCAGAGAA ATTTCAGAAT TGCACAAGAG ACTGCCACCA
    13261 GAGGCACTCT GATAACGCCT GTAGTATCAT AAGTCTGAAC CCATAACTAG GAGAAAACTG
    13321 TTGAAAGACC CGAACGAACA GCCCGCCGAG ACGACCTTGA CCTTGACCCT GGTCGTTCCT
    13381 GAGGGGACGA CTGAAGCAGA CCTTCGCAAT GCCATCGCCC AGGGGGCGCG AACCATTTTG
    13441 CCCCTCCTTC CTAAGGATAA AGCGTCTCGG CCCCTCTACA TGGCGCTCAA CAACGCCTTT
    13501 CCACACTAGG GGGTTGCTGT AGAATAAAAC CATGTTTGGA ATTTTTGTAA TCTTGATAGT
    13561 AGCAATCATC CTTTGTTTGG TCGAACTCGT TGTGGACATT TTGACGGAGG GCTAGGCTCT
    13621 TGTTTGCATA CGAAGGATTC ATGACCATCA AATCAAAGGT TGATAACAGA ATAATTAATC
    13681 AGGACTCCTA CGTGGTTGAA GCGCCCAGTA GACAAGAGGC AGTCTTTACC ATCATGAAAA
    13741 TGGTCGAGGC GAGCCATCAT TTTAAGTCTG CTCCAGAATT GTTATGTTAT TTTGGTCGGG
    13801 TGTACCGCAT CGGGAGGTGT TGAAATATGA GTCTTCTTGC TGAGTACGAC ATCTCCTCTC
    13861 TAAAAGACTT CTTGTTTCCT CCAGAAGTGT GGCAGAGAAG CCCCTTGGTG AAATACGAGG
    13921 GTGGGACTTA CGATCTAAGT GAAAATGACG TACACATTTA CACGCATGAC GGCGTCTGGT
    13981 TTGTGTGCAT GGTCGAGGGC GATACCCTGG CTACTGTTGA TTCCCGCCAT GTAGCACAAT
    14041 TCAAGTGTAT TGATTGACTT GTGCTCCCCC TGAGTAGAAG AAATTATATC CAATATAAGG
    14101 AAGTCAAATA CAATGCCCGC TCCATTCCTC CAGACTCTTA GGCTCCCCAT CCAGGGACAG
    14161 ATGGTTGAAT TTACCTCTGT GGTTGCAGAC CAGGAAGACT TTGACCGGGC TTTTGAAGTC
    14221 ATGAAGTCAG CTTTTCCTGA TGAACCTGGG CTGGCTGCAA TCAAAGAGGC TGGGCATTTA
    14281 CCCCTGGCAA AAGCGGGGTC TAAAACTCAG CCTCTGTTCG ACATGTTTGG TGTTAAGACT
    14341 GAGTTCATGT CCCTCATTGT GCGCGGTACG GGCAAGAAAC TCCTTGAGGC TAAGGACGAC
    14401 AGTAATGTTG TCCATTACGC AATCACGGAT GAGGTGGCCA AGGCTATGGA GGCCGCTTTC
    14461 CAGACCCTTC CTGGTGAAGT GCAGATTGTG ATCCGAAATA CGGTAAACAA CTCCGTGGAC
    14521 GCTTTGTTGT CGCCCACACC TGACCGCCTG ATCCAGATCA TCTCGACCTT TATCAGGAAG
    14581 AACGGGCAAG ATAAAGATAC CATCGCTCAC ATGCTCGTAG CCGCTAAGGA AAGTGTGTAT
    14641 GAGACACTGA TGCGGAATAC CAATGTTCCA GAATTCGACC CTACCGGGTA CTTTACCCGG
    14701 TTTTATACCA ATTGTTATCT GGCTCTCAAC CGATCGGTGC ACTAAGATGA ACATTACTGT
    14761 AACCCAAGGG AACATCGTTG ACCACCCTGT AGAAGTCATC GTGAATGCTG CAAACTCTGA
    14821 CCTTCGGGTT GGAAGCGGGG TTTGTGCTGC CATTCATGCG GCAGCGGGTC CTGAACTTGA
    14881 GGAATTGTGT AACTTTGCTT TGAAGACTTG GGGTCGAACC CCTCCTGGCG AAGTTACGTT
    14941 TACGCTTCCG GGTAATCTGA GTGCTCGGTT TGTATGCCAT GCGGTTGCGC CCATTTATCA
    15001 TCAGACCCCT GTTTCCATAC GGGGGCCATG CTGATGTCGG TTTATACGCG CGCTATCGGA
    15061 GACTCTGCCG GGTATCGTTG CAAGTCGATT GCATTCCCAG CCTTGGGTAC TGGGGTTTAT
    15121 GGTTGGCCCA AGCTTGAGGC TGCGAAGATC GCGGTGTCGG TTGCTCGCAT GTACCAAGCC
    15181 GCAGGCATGG ACATGGACAT CGTATTTGTG GCATACGACG ACGAGACCTT TGACATCTAC
    15241 AGTAGCCTGC TTGAATTGAC CGACATGGGC AATTACAGGC CTCATCCCGA GGATGTGGAA
    15301 CACGTCCCGG CCTGACCCTC TTGTACAGTG AGCGGAGAGG GGGTGCAGGA GACACGCCGC
    15361 ACCATACCCG CCATTGTCAC CAGCCCAGAC GCCGTGCAGG CCGCATGGAG TCAGGGAGAC
    15421 CGGTCCGTAG GGGTGTCGCA CGCATGTCGG TACAGATACG AGTGGCCCGC ATCTCGGTTA
    15481 GGGCCAAAGA GGCTGTAATT AGAGCAAATG GGAACATGTA CCTTGAATTT AGGGAAGTGT
    15541 ACATCCCACT AGCTACTTCG TTCCTTTTCA GGGTTGGGGC TCTTCTCCAC TTGAAAACCC
    15601 AGATCGGGAA CACTTGGTTG GTTTACTACG AAAAAGACTC TAAGCTTCTC CACTGGCGTG
    15661 ACTTAGATCA CGACGATTTT CAGTCTATTC TTAATAGGAC TACATATGAA CTCACCTGAA
    15721 CAGGTCATTT CTCGCCGCGA GTACGCCGAG GTTGCTGCAT GGAATGTGTA CCCATCACGT
    15781 CGGGACGACA GTCTCCGGCA ACTCTTGGTC CGGTTGCTGG AGAGTGATTT GCTCAAGAAT
    15841 TACACTCCGG ACGGATACCG ACGCGAAGAC AGGCCTTGCA AGGGAATTAA AAATGCGTAG
    15901 TCCGTGGTTT GTTGTGCTTA TTCATGCAAG CGGGTGTCTT GAAGAGAAAC TTCCAGAAAT
    15961 TGAGATTGTT GACTTTCAGG TTAAAGATGC TCAGGTTAAA GATGCCCTCA ATAACCAACC
    16021 TGACGCCATT CTGAAGAGTC CTGTGAGCCT AAACTGGACC GAGGACATCT CACCCGGTCT
    16081 AAAGCGATAC ACCGGGCAAT TCTATCTTGG GAATTGTAAT TATGGGGTGG AGGGATTGAT
    16141 GTTCCCTCCC ATCTCGGGTA TTTCCACTCT AAGGGCAGCA ATAGAACCGG ATGGATACCC
    16201 AGTACCTGAC CCAAATTGTC CAAGCCCCAG AGACATTATT GGGTGGGGCT TCAACCACTA
    16261 CAAGGGATCT AAACAATGAG TAATTCTATT GCTATGTTTG TGTGCGGGTC TGCGCTCCGT
    16321 GACGGTTTTC GGCGCCTGCC TGAAGACCTT GTAGAAGAGA TTCAAGATTA CATGGTAGAC
    16381 CAGTCTTTTT TGGTAGGGTG GCACCGTACC TATTCTTGCA ACGAGGACAT TGTCTGGTTT
    16441 GGAGTTAGTT ATGGTTCTGC TAGCAATGGG TTTGACACCA TTCCGGAGTG CTCAGCAGAA
    16501 GCGGTGGTGA AGGTGCAGGC ACTATACGAC CAGTTGTCAG ACAACCTGAA AAAGCTTGTT
    16561 GGACTACCAG TGTTGGGCAT ACTGGTGTAC CAATCATGAA TTGTAGATGT AATTGTGGCT
    16621 ACACCTGTGG TGGGCCGGAG GTTTGTCCCG TTTTTGGTGA GAATCCAGGT AAATGTATGG
    16681 AAGACCATCA TAGGTTTGAC TGCGACCACA ATTGGAATGG GCCCATAACC TCAGTTACAG
    16741 TGTTCGGGTG TGATAGTGAG TCGGAGACTT GCTCTGTCTG TAAAGCTGTT AAGGTGTTCC
    16801 ACGATTTGAG TGTGGGCTTG TAAAACCATC CGGACACGTG GTAATACTCA AATAAACACG
    16861 CTTCCACTCT AAAAGTGGAG CTTGTCGTGT TTAAAAATAA ACAGTGGGAT GGCTATCCAG
    16921 ACCCTGCGAC TGTGGACCCA GACCATAGGT CAGACCTAGT TAGGGCTAGG GTCAAAGCAG
    16981 GCCTCCTTCC TTTCCCGTCA TTGCCCCTAA GTCACAAATA CAACACGGTT GCGGCCGTCT
    17041 GCTCCAGGTG CGGCATAAAG ATTTATCAAG GAACTGGGAT GCTCTGGTCC AGGAAATTGG
    17101 TGTTGTGTAA GTGTTGTATG GTGGGGTAAA AGGACGATTA AGATGCTTTA CAGAGTAACT
    17161 TTCCCTCCAG ATACAAATGA TGCCCGTCAA GCTGCCCAGA TGCTATCAAG TGCCCCTGGG
    17221 TACAGGATAT TCAGCCAAGA TAGGCACGTT ATACAGTCTG TAGCCGTTGA CGGGGTACAA
    17281 CCAGCTGGTA ATAACCCCGT ATTAGTAGAA GCCACCCCAA AAAGTATCGA GAACGTCCGT
    17341 TTTTTGGTCA CCAACAAGGG TGGATCAATT TCAGTAATTG GGTAAGGAGA CCATTTACAA
    17401 TGCACATCTA TTGTTGGGAC GAAGTACACG AAGAGACAGA AACCCGCTAC GTTCCTAAAG
    17461 AGTTTGAGTT GTTACTGGAG GCTAGTGGCG CCAATAACCT CGCTAAAGCC AAGATGATTG
    17521 CTGCATGGCA AGACAACTCT GAGTACTATG GGAAGGATGG CATCAATACC CAGATCACCT
    17581 CTTGTGAAGT GGAGGATGGC GTAATTAAAG CGGTCGGTTT CTTTAAACTC AATAACACTG
    17641 ATTGCAGGGT ACTCATTTAC TGGAGTGACA ACACAATTTC AACCGAAACC CTTATCAACA
    17701 GAGACGCTGC AAAATGGACA ACCCTGAAAT CGTCCTAGAC CTAGTTAAAG GGTCTAAGAT
    17761 AGTGGCACAA TGGCTTGAAG CATGGCCCCT AGGTTCCCAC TCTCTAGCCG GCATGCAGAT
    17821 GAAAACTGCG GCCACAGAGC ACTATGTGGT TGGCACTTGT GTTCACTTCT ATTCTAAAGG
    17881 ACCTGGACTC CCTTGTGAAG TTGTAATGGT AGACCCGGAC CCAGAAGGAG GGTCTACCGT
    17941 TGAAGCCACG ATTCAGGACT GTAGCTGTGA TAAGCCACAT GTAGCTATTA AGCCAGCGTG
    18001 GATTAAAGGA GTCAAATAGC ATGGTTTGGG ATTCTGACGA TTTTCTTGAT GCGAGCAGAA
    18061 GAGTGTATTG ATTCCACACT TTTTGCAAAA TGGCCGGTCA TAGTAATACT TTTAATAGCG
    18121 GCAGTTATAC TCACCTATTT AGCTGCCCAA CAGTCATCCA AAGAACAAGA GTCGTGTGCT
    18181 TTTGCCTGCG GTACGAATTT GCCGTCTAAA CTCGTAAAAG AGCAGGGTTC TGACGAGTTT
    18241 GAATGTTATT GCAATGGGAT GGTCAAAGCT GAGGGCTGGA AAGAACCCGA ATGACATGGA
    18301 ACAAACCCCC AACAGCAGAG ACAACAAACG GAACATCAGC GGGGGTGTGT TTGCAAAGAA
    18361 ACTTGAAACA CCACCCGTGG TAGGTGAGTA CATTAAGCAG TACACGCGGG CTAATGGCAA
    18421 GGAACCTGTA ATTGTCCGCA AGGGTTCCCG GTTTTTTGTT GGTGAAGGCC GTACCGTCTC
    18481 CTTCACCCTA GCAGGACTAA TGACTGCAGC CCAAGTCCTG AAAGAAAGAG CAGACCGCAG
    18541 TTAGTATTTT TGTGTTAGTC TAGGAGTATG AACAAACTAT CTTCTATCCT CCGAAACACT
    18601 GCTCTCAATT TTGACCCAAC TCTGTTCGAA GAGGCTAAGA AAAATGCTTC CAAGACCAAA
    18661 TGGGTAAAAC CATCGATTTC AGAAGAAATT GAAGAATTAG AGCGTACTGC TGAAGAAGAG
    18721 GGTATAGCTC TTGAAGTATT GTTACAGGCC TGTGAAACAG CTAAACTTGT AACCCTGACT
    18781 GATGACGTAT GGTCTCAACT CGACAACTCG TGGTCGTGGG AAACTGAAAC TATAGAGTTG
    18841 GCAATCGAGT ACGCCGACGA GATTGGTAGA GACACAACCC GCATTCTTAG AGGTGTGGGT
    18901 GGGACACTGC CTGCCCCTAT GGTATTGTTT CGTGAAGGGC ACAATCCCTA CCTGATAGGG
    18961 GGAAACACCA GATTATCGGT GTTTAGAGCC CTAAATGCAA CTCCCAAGGT GCTGGCCGTC
    19021 CATATTTGAG GCATAAGGTT ACCATGGACA AAATTGTAAA AGCTGAGGAC TTAGACCAGT
    19081 GGGGCGATGA CTACGCTGGC ACCATTCGGG ACCTTTTTGC TGAAAACTAC ATGGCCATTG
    19141 CGCCATATGA GCACCCATAT GAGGCTTTAG TAAACGAGGA TGGTGACATT CTTGGGGCCT
    19201 CCACCTTTGG ATTTAGACAT AGGGATGAAG GAAGTTTTTC CATAACTGTG ACCCCAGATG
    19261 CCCGTCGTCA GGGTGTGGCT AAAAAACTAG TTCAAAGTAT TGTGGACCAG CACAAAAATA
    19321 CCACGCTTAG GCCCTGGGTT GTGAACCCTG TTATGGCCCA CTTACTTGAA GGAATGGGCT
    19381 TTGAGCCTGA TGGGGAATGG TCTCAAGATA ATCCGTACAT GGAAAGAACA CCATAAATAT
    19441 GTACAGAACC GAACTTAGAG ACGGTGTAAT TGCAATACGA TTTGATGGAA CTGAGACCCT
    19501 GCTGTATGTG GCAAAGCAGG TGAGTCTGTC TGAGGAAGAA ATTGATGTTT TAATCAGTGT
    19561 ACTGTCTAAA GCCAAAGAGC GACGGGCTGA ATTTAAAGAG AGACGTCTAC CAGATTAACT
    19621 GTACCCATTC TGAATGGAAT TACTGTACAA GGAGACAATT ATAATGACTT ACGCTGACGC
    19681 CTGCACACAA TTCAATTCCA AGATTTTGCC CTTCCTTCCT CACGGAGATG CACCCGCTCG
    19741 GAGAACGGCT TGGAATAACT GGACTGATGG TCTGTGCAAA GACAAGATCA TTACTCAGAA
    19801 GCAGTATGAC ACCTGGGTTC ACCCCAAACC CAAGGGTTAG TTGCAATGAC CGAGGCCTAT
    19861 ACCACCTGGA TTGCACAGTA TGCCGTCAGG AACAACAATG TACTGGCGGG TTTCTGTTAC
[truncated: 406,798 more chars]
