# Supplementary material for: Clades of huge phages from across Earth’s ecosystems
Source: Nature. 2020 Feb 12;578(7795):425–31. doi: 10.1038/s41586-020-2007-4 (PMC7162821; doi:10.1038/s41586-020-2007-4)
Supplement: Supplementary file 6 — Genbank files for all genome. [file 41586_2020_2007_MOESM6_ESM.zip › genbank_genomes_SD-4/S26_PHAGE_CU_47_66.gbk]

LOCUS       As_gut_js4906-26-3_S26_scaffold_18_curated_prodigal-single     251263 bp    DNA     linear   BCT NOV-13-2019
DEFINITION  As_gut_js4906-26-3_S26_scaffold_18_curated_prodigal-single, contig.
ACCESSION   As_gut_js4906-26-3_S26_scaffold_18_curated_prodigal-single
VERSION     As_gut_js4906-26-3_S26_scaffold_18_curated_prodigal-single.1  GI:
KEYWORDS    .
SOURCE      S26_PHAGE_CU_47_66
  ORGANISM  S26_PHAGE_CU_47_66
            .
COMMENT     Data sourced from ggkbase. For additional details see
            http://ggkbase.berkeley.edu/organisms/404989
FEATURES             Location/Qualifiers
     source          1..251263
                     /organism="S26_PHAGE_CU_47_66"
                     /mol_type="genomic DNA"
     gene            <2..955
                     /locus_tag="As_gut_js4906-26-3_S26_scaffold_18_curated_pro
                     digal-single_1"
     CDS             <2..955
                     /product="Putative uncharacterized protein n=1 Tax
                     =Dialister succinatiphilus YIT 11850 RepID=H1CXK0_9FIRM"
                     /codon_start=1
                     /transl_table=11
                     /translation="FNGHAFVSLTMSVPVLHENAGKQQIRYIAVPIGYVMSNGETSKL
                     KLACQLLDEVMPILEKRQVILLFDSWYAKRELLAHALSYPNLNVICNARHDTAMFELP
                     DSTAGRRGRPPKYGKRLMLDEIANDLTNYLCRMDNYFVAHRLVKTRIFGDHTVHAYVT
                     LSKSGSYRLFFSTIDPMALHMSIAWQENKGLRNTSSKHMAIYPLKLYKLRWGIETNYY
                     EQKMFWELGSYKVRTRTAIEHLLNLTNAGHALMKILPYEDERLSTYRDKRPQELRHAL
                     SQQIHKEVFFAILVSKAQSSINSSALLKALQALAWGDGQAA*"
                     /db_xref="UniRef100_H1CXK0"
                     /db_xref="ain:Acin_1305"
                     /db_xref="C0W963_9FIRM"
                     /db_xref="H1CXK0_9FIRM"
     gene            1468..1998
                     /locus_tag="As_gut_js4906-26-3_S26_scaffold_18_curated_pro
                     digal-single_2"
     CDS             1468..1998
                     /product="hypothetical protein"
                     /codon_start=1
                     /transl_table=11
                     /translation="MTEWEDKKQELIEFGADEDEIAFYRGVYEGGDGRDWKKREKTRL
                     EKLEDSIISYTTEDQGKMTRGELPTKLIWSPAGPICRVKDAEMEDIELALGQIIVSKP
                     PTPGLLVKDSWFDQDFDKDREDNEKSPITKIIISKDYAEFLINKWQELYEAKKDIKRK
                     EFKKAVEENRKIFGDL*"
     gene            2280..2465
                     /locus_tag="As_gut_js4906-26-3_S26_scaffold_18_curated_pro
                     digal-single_3"
     CDS             2280..2465
                     /product="hypothetical protein"
                     /codon_start=1
                     /transl_table=11
                     /translation="MLHRVIIDSVWFSDKDKRKIRGNIDKIHKVEPGMLNAVAMLPRM
                     KFGNVIYLNVHSVKRLQ*"
     gene            2647..3285
                     /locus_tag="As_gut_js4906-26-3_S26_scaffold_18_curated_pro
                     digal-single_4"
     CDS             2647..3285
                     /product="Uncharacterized protein n=2 Tax=Megasphaera
                     RepID=S7HIL2_9FIRM"
                     /codon_start=1
                     /transl_table=11
                     /translation="MARISDLTVNGDTHLLGKTYGTLSGRATNADLADKATNATHADA
                     SASAESLTYQCMQMVFSRIYPIGSVYISMNNTDPGSLFGGTWKRISQGRMLLGANDTN
                     YKLGSTGGEETHTLTAAEMPTHSHSGSTSMNGDHKHGTWGENGGNPPFGFYDSNNNHF
                     GSKGSLDWDNAIYNTSTNGNHNHTFATDNTGGNQAHNNMSPYLACYIWQRTA*"
                     /db_xref="UniRef100_S7HIL2"
                     /db_xref="S7J4N3_9FIRM"
                     /db_xref="cls:CXIVA_07170"
                     /db_xref="S7HIL2_9FIRM"
     gene            3308..6280
                     /locus_tag="As_gut_js4906-26-3_S26_scaffold_18_curated_pro
                     digal-single_5"
     CDS             3308..6280
                     /product="hypothetical protein"
                     /codon_start=1
                     /transl_table=11
                     /translation="MTLPYDRKFNVGRQSEQLFNEELHKNYEATRHLLDVPEGRHAVP
                     SAKLDGSIWLDRSENQLKSWNKSANTWVPIFESKFQIVDQITNQLPPENPVIGQLWLY
                     ADVLMYYNGTKWTPVKALIQDGSQFNLSVFENFLLTSPLWKIGNTIVEDEDIVKYQEE
                     RRKYLQGKLDYPADNEFKEGRKWAQGDEKNAPESPTLTDMLLDAKCQLLVPNIDIDRI
                     FLDGDLDFGYECAPNSKICITYPKRELVDKTPSLIHVNPGRLTEMTKTIVKVDRQAPK
                     IGIKAENTEYYGFRSDSPYGELLLPEAEKDDGGYIVLKDGIYLSYDQAQNFDYVLAVH
                     YKFSWYKSTGKMAVVSGKEQTNSFYIQNYAGPLTVFTDGYNLEEPEYDEDNISQVVTV
                     NTEGEQIEDYSFLHSLKSEYGYIRDKDLYGRGVVKVLREYKKPLLFVNGEAMDPRSHD
                     IEIDKNYIYVAGAQINMPWTVIELYDSMHDYDMSMGAVGNGIVADNDISGHPIIRYDK
                     SKIDDEDDVILFVDGLLVKHEDILRDNFIGCVTTEGLTKGQHYILLRDKYKCLYNESA
                     LSPAIPVGTMSDSLVYINGKLICNNKAVNTIATMDQLKSTAVNGEIKFFYSDKRDVTK
                     GQFALFDSITSTWSILPEEEAKKLQPIVNAYDNAPQAIKFNLTLDAQKDDIRIFGFNY
                     ANAIEHPMIIRNLPTDGADPEMKIVTNQKEFRIKEAFTPEIGALAVYVNGIRQYDVIE
                     HMDGQGFELPVPVTGIVTYTIEYPEKGAARVSQREILTEKNIIPNTINAYHTTKPMYP
                     GRVVFYVNGIRQPQQAFTILDNYTLLVNDEKTMLVGNANNFPDEEVRPSEDGQHFYVH
                     HEKSDQILVEVKQDYDRQENTILLDGTTNRSIDVEHYDLPLGILEASDEVAIYLDGLF
                     TGLKKSVDSDKEGMSYALSPYTGTIDIKDADTIQRIINDPLYTFYETHPEVKLLYQNT
                     HEGKSYPKKYHNLLFEWR*"
     gene            6290..8320
                     /locus_tag="As_gut_js4906-26-3_S26_scaffold_18_curated_pro
                     digal-single_6"
     CDS             6290..8320
                     /product="hypothetical protein"
                     /codon_start=1
                     /transl_table=11
                     /translation="MSDLQKVGPSLLEMDDITQYLNTKGLTDKDKNGNETDYHPFITD
                     KDKATDTKMVGGVDAARIAVSIASTENGNDRTTVRNAMNLNGHSADYFLTSEKGSGIV
                     SSVDDIRTVYNQAIRSLRDELYQLRAELARTGIVENYQANEGFYDTFRTNHPLHESGE
                     IARAIKESNDQYHIIVQEDKYAKFAVGDRMLIKDLVSGTDAIVTITEKKPDMETLTFT
                     PGAGFDIHKDKCVVYKSKGSNINGSFVFGEVTPVAPGDKEFYTGLDDDTYSMRRSITK
                     SHTGFGYSFRIPTVMQKNYLANLGIKVKKFGTPGALMCYIIDERNVQDWKNPAKAFDD
                     GIIVAKSQPLDVDAAKGEYIAQFDFFDGTTYPRLAQADDSEHKIRYCAVIEALEADAD
                     NRYEIVFLQNKREDGTFGDLQLNNTTYNYAQKENQSIESALATDTLINSSDLYIDMKL
                     KQAVESSFLPFHDGIYTAHFMTNQPVEESYARVTMRIAREGMFTVDAHGTTFSGGDAD
                     AVGDAGAIIVKGDTNDDVRGFDRCVGKNIVFGTSFRKAKEVNENRIVVFAGLPVKAGD
                     PVYPVNYQVKIKAKRREWKNVEAGGVMKYVAVDSDTYTFDLPLVAVMPDGAHRNADDS
                     DRLIFEAPMTTDAGIQFNDFEVQVYWEQSAQAVSNHIVGGIRTFDVALERLP*"
     gene            8349..8975
                     /locus_tag="As_gut_js4906-26-3_S26_scaffold_18_curated_pro
                     digal-single_7"
     CDS             8349..8975
                     /product="Putative uncharacterized protein n=1 Tax
                     =Dialister succinatiphilus YIT 11850 RepID=H1CYV8_9FIRM"
                     /codon_start=1
                     /transl_table=11
                     /translation="MVWFIFAPLNILCMLVCYLTNWFVCLFADEYGELPCVFRLWQTW
                     DDTLNPRFYIKEHVPSFLRYDYDKHYQEYFASTPELVRLGRKRCFVKIIDPHFTLKER
                     IQRYICRVMWLYRNCGYGFAFYVFGREANGATYTYTINKKDACGHYERCIHDTNDDII
                     SRAWSFKSTWPITKHLRWEVYLGWKIDPDVDKECQCMIANRIAFRSLD*"
                     /db_xref="UniRef100_H1CYV8"
                     /db_xref="A0A0B2JY86_9FIRM"
                     /db_xref="H1CYV8_9FIRM"
     gene            9067..10002
                     /locus_tag="As_gut_js4906-26-3_S26_scaffold_18_curated_pro
                     digal-single_8"
     CDS             9067..10002
                     /product="hypothetical protein"
                     /codon_start=1
                     /transl_table=11
                     /translation="VINTANDFQSALTFLEMETDSYPDAPGDNMSAYDYNQSMQAIET
                     HLNALYEKIRTLEDVNAYCRTFLIKEIQEKEEAYRKKLTIIEETSDQYRDRSYIAYTV
                     PIQQSADTIRDRDGSVIERMDIVDGRLEQHAIQSNTLAIASIDHTSDALLYENTYKNL
                     IGGHSGRSYYLSAMPIYNGVSEEVTVNFTGTVPCNIVNLSLSNCTASDIRLINEENGE
                     EPLDDTNETFATKNVKGLKFTLHCDKYEYVMVPETNKDTVDAGLPGTGKEAIAQAEQA
                     TYDQEKDTFLRDYAAWKKTSEATEAKNVVVEEVKA*"
     gene            9999..10781
                     /locus_tag="As_gut_js4906-26-3_S26_scaffold_18_curated_pro
                     digal-single_9"
     CDS             9999..10781
                     /product="hypothetical protein"
                     /codon_start=1
                     /transl_table=11
                     /translation="MSITYTYKSKQDGHTISGDAISLSSSAGIVEAGVNDSMRFTPVE
                     DIEIEKKSTAGGYSYEKKLTLPSRPDLTPSTPDHMEDGNRTRTAYYFGIDSIEASDQT
                     VEKTSAYLSPEIDIGPGSYLQLEVEANRNSAIEYSIIEGEKETPIVPVGISEIAYEKL
                     YWNLPTRFMIDTTKKVTILKNGVETTISRDMISAEDYGTNTYAIRYTPVSQSHNYTPT
                     GNKIHVKVVQRCGDGILPAVIKHMTIHRFGGDDVWNIKGSKQ*"
     gene            10754..12172
                     /locus_tag="As_gut_js4906-26-3_S26_scaffold_18_curated_pro
                     digal-single_10"
     CDS             10754..12172
                     /product="hypothetical protein"
                     /codon_start=1
                     /transl_table=11
                     /translation="MEYQGIKAVKDAYAGQVYDNGDAERALEVRGKDYKAPVFDGYEI
                     HPEHVPDLEEIQGVTNDIAVDLLALDQEFQACAQKYGELMDNVGLRLNSIETDLESEQ
                     ARIEDLNTICGNYQDFASVKTLNYKYFSGSFGHDGNYIYYCPVSGDQTQLTITEVTGN
                     GYEGNRYVYDRVDGYQQEAVDTSRRSYATDKDNYKTAYEYSRITADKKMPSYPSNVNF
                     DTEEAYCTITLVAEDPIGCIKVTSDLDHLVLTDLKYSEDGGGTYLSALDHEIDMTSKE
                     AIYKNGGNYAYGSGIICFPSTDHIRMSFRSHGVQQNELLAYDIADATTSEDGTPITKT
                     IELPYAKRHIIRLNDIHTVSSEFDTVALMQSYQLIDDPVTSIAIFANEYVPQSYSDKQ
                     HFEYILTVNGVDYDITPINSDRRGLKVIRFSEDIADDYYEVHISESIKSAYLKILMYA
                     DSSQSTPVLSNLKVCYGKVVDK*"
     gene            12169..13359
                     /locus_tag="As_gut_js4906-26-3_S26_scaffold_18_curated_pro
                     digal-single_11"
     CDS             12169..13359
                     /product="hypothetical protein"
                     /codon_start=1
                     /transl_table=11
                     /translation="MSLYSDEIEKLNYYREQIIELMAKNGELPNDMEVQKRLESIDTR
                     LAVFQYDNVVSGESFDTTKFNEDMAAIRQDLLILYKLAYMQCIEEYQKLEQYIDTHLK
                     ELEILAKHYKLRTDLELSTTSLGKTIYFKTSGFQFTEENTVAHVQLGKIEASAGSKLA
                     CLFEGRHIRMDQVVFNFGNQHCLPYSYNRDFFQVSGDPTHFSYLYERQTSTDTGESTV
                     EMAPDGFVPDKNNSYIIYTSKDAFQVQNEYGSEVEHRISGLANTFTGSGRIVFYIVNG
                     TYASFEFGNAPVKKNFDGTMIESMPKHQKITMSYTDGLSFSVSTNGTIYAMRANGVIS
                     GNKLYYPSPTTEKEFLIEEYTNDKKVSYDDASITISGLTAGTPLDITSIAIKEVEVYD
                     EVEV*"
     gene            13356..13592
                     /locus_tag="As_gut_js4906-26-3_S26_scaffold_18_curated_pro
                     digal-single_12"
     CDS             13356..13592
                     /product="hypothetical protein"
                     /codon_start=1
                     /transl_table=11
                     /translation="MILYNIRKRGPYEYDKFILNTFQLINEVKRMERSIKQDDTSKLM
                     QLAKVLDDVYEQGTQPEHTLHRLLLVRERMGDIA*"
     gene            13589..14650
                     /locus_tag="As_gut_js4906-26-3_S26_scaffold_18_curated_pro
                     digal-single_13"
     CDS             13589..14650
                     /product="hypothetical protein"
                     /codon_start=1
                     /transl_table=11
                     /translation="MIQKMSSKDIMDLLSKSQDSITDVRNNINKTKEGLANKLRIVQN
                     MQEYEAAEFRNIQEKLDAGAGSVKDILVFGDESMDGMYNRFGTTIHPAFVKSPHDIFN
                     LSSVTGKIFKGNMNVRLNDTLKEEYKNMLMDDSISNKGVTFEEFDTDTVTMNIEVNLG
                     DLIGDTSFNIMEIVPYIPGSLSIESIELYTIEDAQTSTSTPSFHFYREIPSIGSCRIM
                     LDQTRKFYNLFVTFKLNFRNSNGKYPFGLKHLYFLKGDYNPDSKVVVKIEENDYIDWI
                     SEDIVVHDQNGVYDSTLKDEGIKLYMTYTNGALSYEIAPSHGLTQNVIPRNIKSFYAS
                     IPVKRSMTSIRFKKIATRS*"
     gene            14687..15433
                     /locus_tag="As_gut_js4906-26-3_S26_scaffold_18_curated_pro
                     digal-single_14"
     CDS             14687..15433
                     /product="hypothetical protein"
                     /codon_start=1
                     /transl_table=11
                     /translation="MSRCLFVCKAHKKCYNGIMKGMNLIIGGALFAMNLTNYFYQNVA
                     GHLPEDPDDPRIHITQGTLSYLQDCGYADKEIRDLIDSIPDVKDCLTPSELPDSLWEG
                     SLIERGKFYIHRELQILPPPPMRKKDGTMTVSPFYIEMKIQYTMLDLIRKFYNELDID
                     SSLIDWKRNAGSFDYLLKKYEKLDVCQPLDFVLELIALAGRERRISQIVNLTQYEKGA
                     LGNIRGWRNEAHLRGTDHIIWRTQRWLDMQ*"
     gene            15415..16572
                     /locus_tag="As_gut_js4906-26-3_S26_scaffold_18_curated_pro
                     digal-single_15"
     CDS             15415..16572
                     /product="Primase n=1 Tax=Bacillus phage 0305phi8-36 RepID
                     =A7KUV5_9CAUD"
                     /codon_start=1
                     /transl_table=11
                     /translation="MARYAVREYAGAHKGCHINRVPLYIAEDAERDRHVLTFLKAYEN
                     TDVYYTIYTYYGEDKDTCPILAPLYLDFDDDDAEGHFIEERSDVYRAVHLLSKWFKAP
                     IEQVRLYFSGSKGFHIVVPHELFGWLPSKDLNTKLKCVMTQIQKELGTERIDGRIYDR
                     KRLFRIPNSINSKSGLYKIPLTLDELMELSSYEDLKQLASKPRFIQFPEPVYSEEAGK
                     AFTDWLDVYQDQKQRRHRHMGPMKIPEGGRSLLPCIEKILQDGVEEGSRNNTAVAVAS
                     SILQSGKTLDETEELLCDWNERNDPPLGGHELHAVLMSAYRMFEGERFYGCSTFKDLG
                     LCLGGDCILNRSERDHIAKGNQRWQKKSSRRPAKKKKTRIPWKLETLHRAP*"
                     /db_xref="UniRef100_A7KUV5"
                     /db_xref="cbv:U729_3154"
                     /db_xref="A0A0A7G0K6_9CLOT"
                     /db_xref="A7KUV5_9CAUD"
     gene            16539..17546
                     /locus_tag="As_gut_js4906-26-3_S26_scaffold_18_curated_pro
                     digal-single_16"
     CDS             16539..17546
                     /product="Replicative DNA helicase n=3 Tax=Bacillus
                     thuringiensis RepID=C3IUM8_BACTU"
                     /codon_start=1
                     /transl_table=11
                     /translation="VEIGDVAQSTLNDYDAFDEQAWNKGRGYQCGYPIFDEKLEGLEE
                     GLYVIGAESNAGKSAILTNLIWAYCQNEENHLFGVYFSLDDSRNELIPRLIAMNQHIP
                     ISAAGKPQRYQEWIDEGDAQAEVYQEYLDKRQEGIEELKRANHSFKIVDNDTIYCGEQ
                     ILDYCMKLQDYVRSFDPQGNIIVGIDSLADIEWLSQDFRAGDENAVVGFTSKQVKSWA
                     VDILKCPIFGTYHLRKIDQTKRPNIADMKSSGRLVYEASVIFLAHNDVSRNNQNASIY
                     WMEEGNPELRPVIEVQWAKNKKSSFKGRTYFDFTPEESYITEATREEMQRYDSLIYSS
                     R*"
                     /db_xref="UniRef100_C3IUM8"
                     /db_xref="btn:BTF1_31572"
                     /db_xref="C3IUM8_BACTU"
     gene            17687..17947
                     /locus_tag="As_gut_js4906-26-3_S26_scaffold_18_curated_pro
                     digal-single_17"
     CDS             17687..17947
                     /product="hypothetical protein"
                     /codon_start=1
                     /transl_table=11
                     /translation="LTDGSVHAIYLAPVSPGDEEDLVEDVNRFNRATLCHEIVHAFRI
                     ESTADCLDLNEEGNVEWFGQMLPRIVRACHDAGALFDEDIES*"
     gene            17975..18214
                     /locus_tag="As_gut_js4906-26-3_S26_scaffold_18_curated_pro
                     digal-single_18"
     CDS             17975..18214
                     /product="hypothetical protein"
                     /codon_start=1
                     /transl_table=11
                     /translation="MIYTDLNTPVNHVVFADEHDICQFCLDEEVEKQKRPRATIEEEM
                     RGKLDGQKVFILPNYKGERFVVCRDHMEKTWETLK*"
     gene            18216..18431
                     /locus_tag="As_gut_js4906-26-3_S26_scaffold_18_curated_pro
                     digal-single_19"
     CDS             18216..18431
                     /product="hypothetical protein"
                     /codon_start=1
                     /transl_table=11
                     /translation="MKRPQDVLGYKRQCPDFDQCPFCYGCRAYDPKYLKCQHCYEDDK
                     KKNICNTKKHRPEAIAKMLTRQKIDLE*"
     gene            18480..18959
                     /locus_tag="As_gut_js4906-26-3_S26_scaffold_18_curated_pro
                     digal-single_20"
     CDS             18480..18959
                     /product="hypothetical protein"
                     /codon_start=1
                     /transl_table=11
                     /translation="MEAILEDDLGKNIKAIHIESLHDFVVKALEEYGTTNQLNEANQV
                     WDILEQLMKKKHIYNEGQLVTFYEIVRAATMLHNLFYDGTITSLFLAREKLTPLAKEC
                     GLPEHDVINPIFELIEGQLGADTPVPRCVPTPNHPQELLALACWFVEETHGGKKMPA*"
     gene            18956..19150
                     /locus_tag="As_gut_js4906-26-3_S26_scaffold_18_curated_pro
                     digal-single_21"
     CDS             18956..19150
                     /product="hypothetical protein"
                     /codon_start=1
                     /transl_table=11
                     /translation="MSWLIVIPFLFIVLIILGIAYIYVECRDCDSDLPTIRELLIKER
                     EEYKAQKDKEAHRKWNSFLF*"
     gene            19129..19311
                     /locus_tag="As_gut_js4906-26-3_S26_scaffold_18_curated_pro
                     digal-single_22"
     CDS             19129..19311
                     /product="hypothetical protein"
                     /codon_start=1
                     /transl_table=11
                     /translation="MELVSLLVTAMSAVLYIIVAIFIVIAIIAIGLLVYAIHVYREDR
                     RNKKYHDLYINRRTTL*"
     gene            19382..19996
                     /locus_tag="As_gut_js4906-26-3_S26_scaffold_18_curated_pro
                     digal-single_23"
     CDS             19382..19996
                     /product="hypothetical protein"
                     /codon_start=1
                     /transl_table=11
                     /translation="MQKYLSKIAKYFLIQLMDGTVVSTDILKRKWDKLSEQHPDYITP
                     QRNLEGVDKLMRFYRWAENEELIVGDVSIPYELTLRENGDLLDFRGEITTIAVSNHGQ
                     KPYLLYLDFGNRFPDQAMLDMKLKYSLDSYATAKTTGKQLGIKVHHVKKDKDFFVMRS
                     AMDYARMEKILFNVAKSIHHGLYYPRENVMCSSCDMINLCRIWK*"
     gene            20014..20283
                     /locus_tag="As_gut_js4906-26-3_S26_scaffold_18_curated_pro
                     digal-single_24"
     CDS             20014..20283
                     /product="Putative uncharacterized protein n=1 Tax
                     =Megamonas funiformis YIT 11815 RepID=H3K5L3_9FIRM"
                     /codon_start=1
                     /transl_table=11
                     /translation="MELKDTVELMSSDRFDDRMKAEYCQTLIRAEKLTAMLNKWKENK
                     LDFEPKCSYELLFEQLIYMRNYLVVLKERAKIEGISIDTDVEAGE*"
                     /db_xref="UniRef100_H3K5L3"
                     /db_xref="H3K5L3_9FIRM"
                     /db_xref="cls:CXIVA_01820"
     gene            20287..20427
                     /locus_tag="As_gut_js4906-26-3_S26_scaffold_18_curated_pro
                     digal-single_25"
     CDS             20287..20427
                     /product="hypothetical protein"
                     /codon_start=1
                     /transl_table=11
                     /translation="MAIEIREYVGDGNIRSVNEERQNKKKPVKAHKNLKKATMKGKAT
                     KK*"
     gene            20424..20735
                     /locus_tag="As_gut_js4906-26-3_S26_scaffold_18_curated_pro
                     digal-single_26"
     CDS             20424..20735
                     /product="10 kDa chaperonin n=5 Tax=Pediococcus RepID
                     =D2EJE6_PEDAC"
                     /codon_start=1
                     /transl_table=11
                     /translation="MMIEPLGSRVLVEPRENEKETASGILLVKKVEETQQIGTVIAVG
                     TGHVLDDGTRLPVYVKVGDTVMFAKYAGTQINDDSHKYLMLEERDLIARISKVDKEKL
                     N*"
                     /db_xref="UniRef100_D2EJE6"
                     /db_xref="cpo:COPRO5265_0635"
                     /db_xref="E0NI70_PEDAC"
                     /db_xref="D2EJE6_PEDAC"
     gene            20878..21099
                     /locus_tag="As_gut_js4906-26-3_S26_scaffold_18_curated_pro
                     digal-single_27"
     CDS             20878..21099
                     /product="Uncharacterized protein n=1 Tax=Mitsuokella
                     multacida DSM 20544 RepID=C9KJH6_9FIRM"
                     /codon_start=1
                     /transl_table=11
                     /translation="MAAVDHPEYYNTGKIEVIDFIEDKQLGFHLGNVVKYVARAGHKD
                     PSKTIEDLEKARWYLDREIEYLKAHKTNS*"
                     /db_xref="UniRef100_C9KJH6"
                     /db_xref="C9KJH6_9FIRM"
                     /db_xref="ipo:Ilyop_2061"
     gene            21155..21772
                     /locus_tag="As_gut_js4906-26-3_S26_scaffold_18_curated_pro
                     digal-single_28"
     CDS             21155..21772
                     /product="Uncharacterized protein n=1 Tax=Clostridium
                     botulinum (strain 657 / Type Ba4) RepID=C3KZQ1_CLOB6"
                     /codon_start=1
                     /transl_table=11
                     /translation="MATVKRTTTKTATTKRGRRKAVPHTIDGIRYKSGTLVKIHEEMK
                     QAIVDGWIHSFTLPQVGDGQKKSKFGAYKAEVDGFIFDSVMEARFYVYLSGLRCKGEI
                     SDFDRQVTYELQPKFRSKVTGKIVLPITYIADFCIIANDGTQTVVDVKGKETDVFLMK
                     KKMMQYRYPELRFLCIQWRASTGTWEDLEDIKAARRKAKRSKKVG*"
                     /db_xref="UniRef100_C3KZQ1"
                     /db_xref="cbi:CLJ_B2556"
                     /db_xref="R4K2P8_CLOPA"
                     /db_xref="C3KZQ1_CLOB6"
     gene            21779..22690
                     /locus_tag="As_gut_js4906-26-3_S26_scaffold_18_curated_pro
                     digal-single_29"
     CDS             21779..22690
                     /product="Uncharacterized protein n=1 Tax=Bacillus
                     thuringiensis HD-789 RepID=J4A7N9_BACTU"
                     /codon_start=1
                     /transl_table=11
                     /translation="LTSSPRQHWSTTEEKSIPEKLEEYNHVEDLIMTYKKQFEEDCSE
                     EEKTAAGEAAAELLERFTPFFKKYLKSIKNTKLNLNDKETRRFVLLFIGDDDLKRALR
                     RDQQSERVQREIRHRFNFVTETYGQLESEDIMTDLQMLFLTLAKRYKQMGKNFCAYLY
                     NAYSYEVSRHIMRFIKNPGNIAYKNSEFEDYMESYKDKAIEICFEDKIYEDSIGLPDM
                     SWIAGTSCSEPFQRLTPFQRKLLVKYYMEDYNDRQIAAELDSHMNTINQKRRQAAEEL
                     AEALDIDPSEIQRSRKSGMKALFAHRN*"
                     /db_xref="UniRef100_J4A7N9"
                     /db_xref="btn:BTF1_31437"
                     /db_xref="A0A0B5QNN9_BACTU"
                     /db_xref="J4A7N9_BACTU"
     gene            22705..23436
                     /locus_tag="As_gut_js4906-26-3_S26_scaffold_18_curated_pro
                     digal-single_30"
     CDS             22705..23436
                     /product="hypothetical protein"
                     /codon_start=1
                     /transl_table=11
                     /translation="MKTGTKIQNLVVSGPLSEMTYEEVQYDGTKEEFLKDLECEEHPF
                     ITVYGELYDGNHRMELHIRKSEIKGYGIEMIDVDAKDIIAPASYFLPEEEEDEGEDEE
                     EEIDDEPLRTADDYDFDDDTEDDYREYITDQLALAFSPKEMTRSVVDIVLTAQQEVAS
                     RIEDYCDEKGEDCMYAFGDSPNYVAIDSIIDMMFLYHLATEASLAETMQTFKQKDLIE
                     VSWKAFLKATEYEEGLKFDKDSDSD*"
     gene            23596..23808
                     /locus_tag="As_gut_js4906-26-3_S26_scaffold_18_curated_pro
                     digal-single_31"
     CDS             23596..23808
                     /product="hypothetical protein"
                     /codon_start=1
                     /transl_table=11
                     /translation="MPYDRKKNTMTSVLLDKNTVREIDRLVQDGRYRSRSYAIAEITR
                     QSLDRNRSGGNNVDENEMEDTKAVSS*"
     gene            23765..25555
                     /locus_tag="As_gut_js4906-26-3_S26_scaffold_18_curated_pro
                     digal-single_32"
     CDS             23765..25555
                     /product="Single-strand DNA-specific exonuclease RecJ n=1
                     Tax=Weissella koreensis (strain KACC 15510)
                     RepID=F8I1L6_WEIKK"
                     /codon_start=1
                     /transl_table=11
                     /translation="LTKTKWKIRKPFLLDEMQYQEEAGDDISPMLARILMNRNIKAKD
                     ANLLLHDPLKKIVNPYDVYGAVEAAEQIVKAIHDDITKFFIYADYDVDGLMSGYIMTT
                     YLKQFRETQVHYPERKEGYGLQLDWCKKLIKQHEQEPGARYVVITVDNGIMKDEEAAL
                     LKENGIDLIITDHHERTTPSEPDALAVCDPKLGNASKMAYDLCGAAVAWEVCILIDDL
                     IGNDEEGKKIASYLPYVAVATVTDVMPMNVANAALVNAGLEVINKKQEETFCAFMKSV
                     GILFPLTAEKIAWEIGPRLNACGRMGNVQLGKDFLFAENEEEKIECAYAIDKINAERK
                     AAQKTELKRAIKTIDDAKQIVAMYPCPVYVISKDVPGGIAGGLAGQLAEHYKFPAIVF
                     NQVGSRLVGSSRSDGYTDLLEIFADIKRRGLDIEFGGHAAACGVGIAIRDFEVFTRAF
                     VTTTTAMRISSLEVVPADSPEQEELLDGEATLNNVVPDTYYELNRIPYANGLDTPRFL
                     FKDLLVIDTKYSSNNPDNIQFTFQDGTGCVRKFWAWRQGNAYKEAGEPKLVNVAASIG
                     MSGFGRDKGMIILNDVEVRPSEAEEQYGVI*"
                     /db_xref="UniRef100_F8I1L6"
                     /db_xref="wko:WKK_05890"
                     /db_xref="F8I1L6_WEIKK"
     gene            25542..25898
                     /locus_tag="As_gut_js4906-26-3_S26_scaffold_18_curated_pro
                     digal-single_33"
     CDS             25542..25898
                     /product="hypothetical protein"
                     /codon_start=1
                     /transl_table=11
                     /translation="MELYKIYNDTRKSIFKHGDKWFYAVGFFDKRPFPPKAPKGAGIL
                     WFDSNIGAFLKNSKGAWRSVKISEDARRKLKEILEKNAIDWKRNQFYDISARGRIFYH
                     ILEDGNIQMSVKKGGY*"
     gene            25898..28318
                     /locus_tag="As_gut_js4906-26-3_S26_scaffold_18_curated_pro
                     digal-single_34"
     CDS             25898..28318
                     /product="DNA-directed DNA polymerase {ECO:0000256|SAAS
                     :SAAS00057170}; EC=2.7.7.7
                     {ECO:0000256|SAAS:SAAS00057170};;  TaxID=1499968
                     species="Bacteria; Firmicutes; Bacilli; Bacillales;
                     Paenibacillaceae; Paenibacillus.;" source="Paenibacillus
                     sp. TCA20.;""
                     /codon_start=1
                     /transl_table=11
                     /translation="MTDSFVHLHFHTSYSLLDGYNPIEKAVKRLKELGMTSCAITDHG
                     NLGGIPEWQDTCRDNGIKPILGVESYWTPDISEITKDVKIRKKESIERMMQEGLIQDK
                     DDLKEIDKKGVQAYCIEKDISYESFPVITEDSKPSKQLTDAYMCDMHSYHLILLAMNQ
                     TGWKNLIKMQSIACTDGLYNGRGHVDNDLLRKYNEGIICQAACISSYFSRMVQQGRQD
                     IAEQQIQEFLDIFGDHFYLEIQPLSIQEQWQTNLFYMKMAQKYGIHTVATNDVHWTLK
                     SDYDDHDTLLCIGTNTGKTEEIDKKLYRYQHRKEKNQGADRYKYRRMRYANEFWIRSG
                     DEMRTAFAQQTYDMVSSGYIDSETQSDYSAYWEAAVQETGLVAGRIAADIKIGSDKPL
                     FSHIDVPVPLTPEQYLEELSWVGLYKYLSEHPDYDRQVYEHRLRTELDIIIPKGFAPY
                     MLTVREYVRWANEHDCETGPGRGSASGSLCLLCLGITKNVDPIQEQLLFSRFLTMDRK
                     DPPDIDVDFQNVRTVLYHLEDQYGKDHVAKIGTWGTLGVKSGVKAVAKIYGGYTPSEC
                     DTISKAIDEVNVGKMQPSFNDYDKLADGDDKEKEEYKKFHEIELKYPEFFRLARCFEG
                     SPCSMGVHASGVLVTPCPITDYFPLHKQSDGTITTFWTGPQLEHYQGLKYDVLGLNTL
                     QIIHDTLKSINENLTFQDLYEEVDLEDPSLYEYIRTGETDGIFQLESNLMKGLIKIME
                     PTSFEDICAINACARPGPLSAGFDKMYGEGKRGHLAQPPIRGCEDILEPTMNVILYQE
                     QLNYALAI*"
                     /db_xref="A0A069DII6_9BACL"
                     /db_xref="UniRef100_F8WZP1"
                     /db_xref="pma:Pro_0751"
                     /db_xref="F8WZP1_9PORP"
                     /db_xref="2.7.7.7"
     gene            28593..29378
                     /locus_tag="As_gut_js4906-26-3_S26_scaffold_18_curated_pro
                     digal-single_35"
     CDS             28593..29378
                     /product="Intron-encoded putative endonuclease n=2 Tax
                     =Clostridium butyricum RepID=B1QWJ1_CLOBU"
                     /codon_start=1
                     /transl_table=11
                     /translation="MIELYQSGLTLEEIAEIYHVNSATIQTRIQDAGITRHRGPKSKV
                     KKEDFFDFIDTEEKAYFLGWIMADGNVSIYNNQYSLKLHIQAGDRELIDKFLLAIDAD
                     YKVKIKQTNKGGLGAYVSITSKHMVQSLITLGVIPQKTGHECVPDIPETLMHHFFRGY
                     FDGDGIASYRPHGKRSGFIASKEVIDKIQSIMKTNQKCYHPKNTRKETKVYYFLWGKK
                     QSKRFYNYIYNDATIWLKRKRKVMDLICDNTEITKDSKESLAS*"
                     /db_xref="UniRef100_B1QWJ1"
                     /db_xref="A0A0C1UKL1_9CLOT"
                     /db_xref="fpa:FPR_22290"
                     /db_xref="B1QWJ1_CLOBU"
     gene            29612..30757
                     /locus_tag="As_gut_js4906-26-3_S26_scaffold_18_curated_pro
                     digal-single_36"
     CDS             29612..30757
                     /product="DNA-directed DNA polymerase {ECO:0000256|SAAS
                     :SAAS00057170}; EC=2.7.7.7
                     {ECO:0000256|SAAS:SAAS00057170};;  TaxID=1262898
                     species="Bacteria; Firmicutes; Clostridia; Clostridiales;
                     Ruminococcaceae; Faecalibacterium; environmental
                     samples.;" source="Faecalibacterium sp. CAG:82.;""
                     /codon_start=1
                     /transl_table=11
                     /translation="MRISKKVSGFDDMQADSITRKVTAKKKRKLFPMMKRCHIFGKKN
                     CEGPEGWEHDDHAPWYDPEGKLGKEISGAIANGYTEKEMLDYFDAIDGFSSYAFNASH
                     CNAYSYIGMLSTWLKKNYPEEFMAAVISNQNREEKKIYYINVCENNLGIKVMPPDINR
                     SGIGFTPDADHHQILYGIGGIKSVGEKYLPEILAGAPYKSVEDAVKRIPRKAFNKKAA
                     ENLIKAGAFDFESKNRYVLLNRLHKARKDKKEPELDPMEYTPAVCIAMEQEAMGIAIT
                     FKPWWDGVKAGGIVRNEQAKILSVEERRDKKGGLMAFVRLEIRDCEVRGILFASRYAK
                     LVSTFDMNRGTDILITGKKDAPRKAGEPANLIINDAKKDCSSKGVAA*"
                     /db_xref="R6PW40_9FIRM"
                     /db_xref="fpa:FPR_31080"
                     /db_xref="UniRef100_R6PW40"
                     /db_xref="2.7.7.7"
     gene            30754..31317
                     /locus_tag="As_gut_js4906-26-3_S26_scaffold_18_curated_pro
                     digal-single_37"
     CDS             30754..31317
                     /product="Sir2 family transcriptional regulator n=1 Tax
                     =Coprobacillus sp. 29_1 RepID=E7GAA9_9FIRM"
                     /codon_start=1
                     /transl_table=11
                     /translation="MKYFDRIVAMTGTDVPGAILPPVNHDMTCAKILNPVVKEENPEQ
                     FQQMLHTLHTTACISKPSDTHKVLAEYKIPIITTCADGLHQKAGSDDKNVIELCGNVL
                     KDNLRLYGEPFKNYIKAWDLINMASNNSMQCMLLIGLRGVELKETGELIQSAVDKGYY
                     IKQWENPEEHDVRGFLNQMDNEKDKIS*"
                     /db_xref="UniRef100_E7GAA9"
                     /db_xref="E7GAA9_9FIRM"
                     /db_xref="ers:K210_06885"
     gene            31427..31981
                     /locus_tag="As_gut_js4906-26-3_S26_scaffold_18_curated_pro
                     digal-single_38"
     CDS             31427..31981
                     /product="N-acetylmuramoyl-L-alanine amidase CwlB n=1 Tax
                     =Megasphaera elsdenii DSM 20460 RepID=G0VPG3_MEGEL"
                     /codon_start=1
                     /transl_table=11
                     /translation="MRVFLNPGHDRDYDSGAVNADGTRECDIAWEVGTKMKAYLEAAG
                     CECQIMQSDNLNWDSDYADRQDAAVCPTANDWPADIFVSLHCNAANTQARGTEVEIYS
                     AGGASELLAHCIQDQIVDSLCTVDRGVKEMPQLIVLKHTDMPAVLVEMAFIDNDEDCE
                     LLKENTDDFAAAIARGVTDFEQSN*"
                     /db_xref="UniRef100_G0VPG3"
                     /db_xref="med:MELS_1119"
                     /db_xref="G0VPG3_MEGEL"
     gene            32023..32319
                     /locus_tag="As_gut_js4906-26-3_S26_scaffold_18_curated_pro
                     digal-single_39"
     CDS             32023..32319
                     /product="hypothetical protein"
                     /codon_start=1
                     /transl_table=11
                     /translation="MSIKRRFTKEELRQFERNESTSKWKNLVRVRDIPAFSAWLTDDF
                     HGWQGQSPDEGELLRIFKDGTTLTVYWDKNAKQTVCGRHLMLLWHVFDDWEDFD*"
     gene            32323..32916
                     /locus_tag="As_gut_js4906-26-3_S26_scaffold_18_curated_pro
                     digal-single_40"
     CDS             32323..32916
                     /product="Putative uncharacterized protein n=1 Tax
                     =Megamonas funiformis YIT 11815 RepID=H3K9V5_9FIRM"
                     /codon_start=1
                     /transl_table=11
                     /translation="MSVYDLSHWQPAERIAELAQKEDCEGFILKLGEMNEDTREIELD
                     PMFVTHVNNAVAAGKPYGVYYMSRACNREEIEREAHWINDIVAEYLNGNAPELGTWWD
                     LERDEVKRDDISGDIFYVLDLLNSWWTTDRIGIYASYYYFRDYIGISNLIAKHTPVWN
                     AQYSDEDYMKQHDGVREVLWQFTTHENTQDENEYYGF*"
                     /db_xref="UniRef100_H3K9V5"
                     /db_xref="mhg:MHY_02480"
                     /db_xref="H3K9V5_9FIRM"
     gene            33007..33579
                     /locus_tag="As_gut_js4906-26-3_S26_scaffold_18_curated_pro
                     digal-single_41"
     CDS             33007..33579
                     /product="hypothetical protein"
                     /codon_start=1
                     /transl_table=11
                     /translation="MEEQDKNKRPLYLIIAVLAGLLLINTGYHLYEKYVERPPSIVTP
                     PSTTAQDLQPYFPNETKSTVKDISHQIERTVESKAPEYHYYTVTQEAADQQAQDYGKR
                     DHVDKVVKTTHEVELKDEKGIPTGQKVYENDYYGINLERKHRIKVGAIHVDDANYASL
                     AYQNRDIEYSIYGNQGGIKGGGVQVTIAKW*"
     gene            33709..33945
                     /locus_tag="As_gut_js4906-26-3_S26_scaffold_18_curated_pro
                     digal-single_42"
     CDS             33709..33945
                     /product="hypothetical protein"
                     /codon_start=1
                     /transl_table=11
                     /translation="MEIRVMVDEDRELTDKEKDLIFEAFADNYDKPKKEILKKIDGYN
                     NVTYNIEGIALVVCCSVQALQEAATHVIDLESEE*"
     gene            33952..34146
                     /locus_tag="As_gut_js4906-26-3_S26_scaffold_18_curated_pro
                     digal-single_43"
     CDS             33952..34146
                     /product="hypothetical protein"
                     /codon_start=1
                     /transl_table=11
                     /translation="MANLAYVQGDRNLTEEERLKIQDIMAHSKCPNESLIESIDDCKG
                     IQGGVIIVGDSPILQEVIEY*"
     gene            34174..34374
                     /locus_tag="As_gut_js4906-26-3_S26_scaffold_18_curated_pro
                     digal-single_44"
     CDS             34174..34374
                     /product="hypothetical protein"
                     /codon_start=1
                     /transl_table=11
                     /translation="MYETYITIHDSAVPGIFKDQTFSIEEMTKDEILDMVEQILDEMS
                     EAKEAPEEYLSELYDEEGEGIE*"
     gene            34371..34616
                     /locus_tag="As_gut_js4906-26-3_S26_scaffold_18_curated_pro
                     digal-single_45"
     CDS             34371..34616
                     /product="hypothetical protein"
                     /codon_start=1
                     /transl_table=11
                     /translation="MSDKADKIIESERLYIYPNDIRPGETMKRYILNITGIDDSFEDG
                     HAIIHTTHEDEYIAPGYIKIYHKVPKDTKAQKDGAAS*"
     gene            34905..35180
                     /locus_tag="As_gut_js4906-26-3_S26_scaffold_18_curated_pro
                     digal-single_46"
     CDS             34905..35180
                     /product="hypothetical protein"
                     /codon_start=1
                     /transl_table=11
                     /translation="MSEEIKKSNLKTIQDSLIVLKAFGDQTVINETEKIEDAIKNLIA
                     VNKPLIEDYAKEIKTFDQGVVGKYGLQVARVIEFGMIACITAKLFLF*"
     gene            35214..35507
                     /locus_tag="As_gut_js4906-26-3_S26_scaffold_18_curated_pro
                     digal-single_47"
     CDS             35214..35507
                     /product="DNA-binding protein HU 1 (DNA-binding protein II
                     ) (HB) n=1 Tax=Sulfurihydrogenibium azorense (strain
                     Az-Fu1 / DSM 15241 / OCM 825) RepID=C1DXF9_SULAA"
                     /codon_start=1
                     /transl_table=11
                     /translation="MTKKELVEAVYEFQAEHSDKPIKKRKVEEILNLALTKVTQSLDN
                     GEEVRLSGFGTFKTVDKAERFANNPRTGEQIVVPAKRVAKFTAAKALKEALND*"
                     /db_xref="UniRef100_C1DXF9"
                     /db_xref="saf:SULAZ_0074"
                     /db_xref="C1DXF9_SULAA"
     gene            35809..36537
                     /locus_tag="As_gut_js4906-26-3_S26_scaffold_18_curated_pro
                     digal-single_48"
     CDS             35809..36537
                     /product="Fiber protein n=1 Tax=Synechococcus phage S-CBS3
                     RepID=F4YCS2_9CAUD"
                     /codon_start=1
                     /transl_table=11
                     /translation="MAFNLVSAEQIKAVNLDDPNLPEDGGSGMTIKVDTAANLTKENP
                     ILLKGQLGAESDTTYMKLGDGVTAWNDLEYIKANKSVQDAVGNVIADTYLKKSGGTMT
                     GAIAFSDSNKASISLKNDNGFNSGIGFTETSILVLTGENGIFFTPTVGGAQTYIDADG
                     YHGNVDGTATKATQDDEGNAIVGTYATKTELSGKQDKLIFDTTPTANSTNPVTSDGVK
                     KYVDSAIDALDSVLTTLNADDKSY*"
                     /db_xref="UniRef100_F4YCS2"
                     /db_xref="F4YCS2_9CAUD"
                     /db_xref="nar:Saro_2740"
     gene            36549..38597
                     /locus_tag="As_gut_js4906-26-3_S26_scaffold_18_curated_pro
                     digal-single_49"
     CDS             36549..38597
                     /product="Cell surface protein n=1 Tax=Methanosarcina
                     acetivorans (strain ATCC 35395 / DSM 2834 / JCM 12185 /
                     C2A) RepID=Q8TI67_METAC"
                     /codon_start=1
                     /transl_table=11
                     /translation="MSKVLVTEAYLTDIGDAIRAKNKSTTKYKPSEMADAISSISVGG
                     SAVVVNSDSAWKYNITQKEHENITVNVSHEMVGDNTFGYQTKIIFTPAISSSYGYNAG
                     AIKKTVDEENYVANFIADDATEVDGLLKDGWAGIYALTSGSNYNSVSYYFNDYNNHSS
                     SKVSTGTSIENLLILGYYAEDGDGNLVAHTKSNVASYKPSTEESLKKYQNKYATDVMI
                     NGFKGSKSLISVDIPNATNIGASAFYACSALASTDFTNAISIGSTAFESCYSLTSIDF
                     PNATSVGESAFDSCTALESIDLPNATDIGNYAFNNCKSLTSINLPKATSVGRYTLANC
                     SALTSVNLPSVTNVGTQAFYDSTGLTSINIPSATNVETFAFQSCTALESIDLPNVTNI
                     GTSAFYSCNELEKIFLRSKTMCTLEGSLNLVLATVIYVPESLIDSYKTANYWSDYASQ
                     FKTLESIKLTKISIVGTKNLNTYNGNTTSTYTVQYNDGIVNPGQTGVTWSITGNATIS
                     QDGVVTLKNASVGDKLTITATSTYDTSISASLTVTIVNVAASMTVDLNNGQWVDTGTT
                     IDGHTVYKSDAGSYNTNNGESTCTVTFNGYSAVTVYIRSYAESNYDYTEVGPLDGTVS
                     RASTLNVVDTKGRQSDSTYYSYTFNIDDTNAHTFQVLYSKDASGNSNDDRGYFYVVAE
                     *"
                     /db_xref="UniRef100_Q8TI67"
                     /db_xref="mac:MA4289"
                     /db_xref="Q8TI67_METAC"
     gene            38654..38941
                     /locus_tag="As_gut_js4906-26-3_S26_scaffold_18_curated_pro
                     digal-single_50"
     CDS             38654..38941
                     /product="hypothetical protein"
                     /codon_start=1
                     /transl_table=11
                     /translation="MVAHSKKPQYRDHFGKRIRKDNVVAFAKIQKDTHTDKKNAVLLA
                     GVVIELINHDGVPSVKIEDMNTHKLSHIRRLDNIVVLCERAIEIEGEEPIG*"
     gene            39383..40336
                     /locus_tag="As_gut_js4906-26-3_S26_scaffold_18_curated_pro
                     digal-single_51"
     CDS             39383..40336
                     /product="Uncharacterized protein n=1 Tax=Selenomonas sp.
                     F0473 RepID=K9D013_9FIRM"
                     /codon_start=1
                     /transl_table=11
                     /translation="MASERSLTIEHQEITPAWFLSHYAELLPRYISNGRPTEDTMSSY
                     CYHINLYLKACEDKGWPPLQVTDFEVREYFWNKSQHAQAATVSAHITAVRTFYKMARR
                     IGLIKENPCAYIHASSGYRFDDEFHYFTIEQIGEVLECAQNEPDPFIRKRNIAMLYLM
                     GIEGLRVVELHRMNDKDIDWQHRSIYIHGKGHAGRIYPAPETFEVLRAYLYERPIRED
                     SEDDAFFYSDKRHRYARVSRNGIRYAIDKILRRCSYKQRGVSCHVFRHSCGTNLYAAT
                     KDLRLVQETLRQRDPKVTSRYAHVQERMEHRYTGRIIPKKN*"
                     /db_xref="UniRef100_K9D013"
                     /db_xref="K9D013_9FIRM"
                     /db_xref="sri:SELR_pSRC101930"
     gene            40362..40580
                     /locus_tag="As_gut_js4906-26-3_S26_scaffold_18_curated_pro
                     digal-single_52"
     CDS             40362..40580
                     /product="hypothetical protein"
                     /codon_start=1
                     /transl_table=11
                     /translation="MAKKGLMPKICPVCGMYMIHDGTTQEAEGKVEHYYCIKCKKIYD
                     ELVEDAVSYIIDELERKWERKQDHGEKK*"
     gene            complement(40584..40757)
                     /locus_tag="As_gut_js4906-26-3_S26_scaffold_18_curated_pro
                     digal-single_53"
     CDS             complement(40584..40757)
                     /product="hypothetical protein"
                     /codon_start=1
                     /transl_table=11
                     /translation="MHIVAIAIVVFLAMIGCMFGVFSAPEEDRLMRQFRNMILMFIAA
                     GVLFCVMFALMIR*"
     gene            complement(40847..42397)
                     /locus_tag="As_gut_js4906-26-3_S26_scaffold_18_curated_pro
                     digal-single_54"
     CDS             complement(40847..42397)
                     /product="Membrane proteins related to
                     metalloendopeptidases n=1 Tax=Megamonas hypermegale
                     ART12/1 RepID=D4KHW5_9FIRM"
                     /codon_start=1
                     /transl_table=11
                     /translation="MQLDQCLYCTRFEPVIGQMYEIMNDLGANVAGILDDNQMAYSNM
                     DKYVEQNRSEKYHTTTEKAKIDLTTVKQKNQAEAEPFASTWGKGIAMDWKLVPVEDQK
                     THINWRQSINDDGSALKRLASWYGNATNAGANIVGGNLTNSIGDKMKKNKEAMDGNSN
                     SKIQSYIDPGKSYPVNLDEIQNRLKDGWMQHLQELSKANSGIDPLTIGIVAYVDGSTD
                     LDGIAKKLGEIESTLGVKNPPLTIAAYKCGIETIMGNDKLPRIDDVVNPDSVSSSGSS
                     GSGKTAGKTFKDHNGKEQQGETYHLNWDNRDTWYYTEFAEPLAINNTANGGNADNMTF
                     FPKVCYAYCSVLPLCVTSEYDGDWAAFPFTQDQLSGGGEFDFTSKYGERDGRIHHGID
                     IQCAHGTEVHAIQDGTVVDPSGWGPADCNAVIIQHENDIVSKYLHNSEICVSPGQTVS
                     KGDVVSKVGGWGGGHDGTYPDHLHLEIGTNGLAGSDTNPITYYPKLADCEPERGNHWY
                     DLVNHSMH*"
                     /db_xref="UniRef100_D4KHW5"
                     /db_xref="mhg:MHY_08090"
                     /db_xref="D4KHW5_9FIRM"
     gene            complement(42707..43114)
                     /locus_tag="As_gut_js4906-26-3_S26_scaffold_18_curated_pro
                     digal-single_55"
     CDS             complement(42707..43114)
                     /product="Membrane proteins related to
                     metalloendopeptidases n=1 Tax=Megamonas hypermegale
                     ART12/1 RepID=D4KHW5_9FIRM"
                     /codon_start=1
                     /transl_table=11
                     /translation="MAVGGVELDAALGNAEEIRKRQHLLDPDKYELELKKPNPGKMPN
                     NEDAYPVDLKIEELEVHQPRVKIQQWNAGSKEGIEATKAALLVASTAEKRIVKLENLM
                     STFMRLLFRLGARVPINCVYWGGTTPFILDRRP*"
                     /db_xref="UniRef100_D4KHW5"
                     /db_xref="mhg:MHY_08090"
                     /db_xref="D4KHW5_9FIRM"
     gene            complement(43251..44408)
                     /locus_tag="As_gut_js4906-26-3_S26_scaffold_18_curated_pro
                     digal-single_56"
     CDS             complement(43251..44408)
                     /product="hypothetical protein"
                     /codon_start=1
                     /transl_table=11
                     /translation="VADAEEIVSGLLGPACAKTCHADSEPQLPASIMIAQAIQECGFD
                     PSNSQGYSWFNIRGEGPAGSYNGFRCYNSMEEACQDYIKNMKGGIYDDALAHLKPKIE
                     QDSTEDKLAYLQALLPHYAPDSDGNNGSQYFQNCVQFINTYGLLKYDDPNAANLTIDP
                     SIAAKFGARAGGGGGSASKAAASSDGGFEVKGTMVIKLPKNKTFAEPIYPDFVTINDT
                     VPAWVLDAMNSVKGEETKDHAGEIIKDGDAKETAPNGMHYSEADIKDLMDNTKGMTRE
                     AAIAQLAKTDKYTRKVTANGDGTFTIVGDDKAPTGTTNNSKQDKAAQTQPDQKTDSNT
                     NTNNSNTTTGGTDSNAGQQQSGTDAATGSDSKSEPGSPESANGSGSDQSGQ*"
     gene            complement(44420..44680)
                     /locus_tag="As_gut_js4906-26-3_S26_scaffold_18_curated_pro
                     digal-single_57"
     CDS             complement(44420..44680)
                     /product="hypothetical protein"
                     /codon_start=1
                     /transl_table=11
                     /translation="MFNGDFYYEDDETGKIISAKYYRSLKDEYRRDHWDQSALTRAQN
                     EYDYRQTMKQAEQDYITNTVLYQPIWGRDSMNREGHPEVNGK*"
     gene            complement(44840..45166)
                     /locus_tag="As_gut_js4906-26-3_S26_scaffold_18_curated_pro
                     digal-single_58"
     CDS             complement(44840..45166)
                     /product="hypothetical protein"
                     /codon_start=1
                     /transl_table=11
                     /translation="MTELISATSDPDPTAGSKIRFFTKDDDFIYYIADEEVLDNVYAF
                     YAIRGRQKPLLRKANSIVFGLPPDTTLFLVLFGRRCYRFSVSERSITFVNLDILKYFP
                     GTDYLS*"
     gene            complement(45138..45374)
                     /locus_tag="As_gut_js4906-26-3_S26_scaffold_18_curated_pro
                     digal-single_59"
     CDS             complement(45138..45374)
                     /product="hypothetical protein"
                     /codon_start=1
                     /transl_table=11
                     /translation="MERKETISGQEKTFVIPVHNMPYRTSTKKKPGFTTPCGMWDGDN
                     CGGILYANDEEYARYLKEREEKGDSNDGIDIGYF*"
     gene            complement(45316..45831)
                     /locus_tag="As_gut_js4906-26-3_S26_scaffold_18_curated_pro
                     digal-single_60"
     CDS             complement(45316..45831)
                     /product="hypothetical protein"
                     /codon_start=1
                     /transl_table=11
                     /translation="MKELIAYQIEEHDSSTGGDAYVSDIFNAEEVVKRISFALRIDKQ
                     SITAKIEPDDKEPLRHYLPPLTLDCAYPGSHPFPSMSAGTMSIHIAGYGCYRYYVYVV
                     LPLQAGYSTQQYVFKFVRAIEGETWHDVETRELIGKPFTAGTMNIVGGKLYGTQGDYI
                     WSGENFCYSGA*"
     gene            complement(45908..46330)
                     /locus_tag="As_gut_js4906-26-3_S26_scaffold_18_curated_pro
                     digal-single_61"
     CDS             complement(45908..46330)
                     /product="hypothetical protein"
                     /codon_start=1
                     /transl_table=11
                     /translation="MKELIDQQIDINIARQIEEADVQLFETIREKDERSRFAFALRVN
                     EEFVSIQVETDEGVTVSEPEWCAIPGKPPFGSTSSGKINVYVKGHGLYRSYCYTVMSL
                     KISANTTFYSFRVEKDDISSKKRHVTLLKRGGVYFVKN*"
     gene            complement(46327..46824)
                     /locus_tag="As_gut_js4906-26-3_S26_scaffold_18_curated_pro
                     digal-single_62"
     CDS             complement(46327..46824)
                     /product="hypothetical protein"
                     /codon_start=1
                     /transl_table=11
                     /translation="VKELITYWIGKYQKEEASVSVSHIINEEEQKRRYSHDLHIDEEA
                     VSIKLKGYDSKEIFDYPRWEAIAGYCPFQPLTGGTIEVYVKGHGLYRSYHYTVIPYKC
                     GTYEAHLFKVEKDNTDPKSIWDGSCDRDTADAMNMLSQNEITCSYDKVTASTFTGETI
                     GRSWR*"
     gene            complement(46837..49944)
                     /locus_tag="As_gut_js4906-26-3_S26_scaffold_18_curated_pro
                     digal-single_63"
     CDS             complement(46837..49944)
                     /product="Uncharacterized protein n=1 Tax=Firmicutes
                     bacterium CAG:41 RepID=R6MGX9_9FIRM"
                     /codon_start=1
                     /transl_table=11
                     /translation="MYKLCYNDVYFDLEYAATCHLGVAYASVLSSMTNIKMLARQLNR
                     KARQIHIGGNEYTTTRNAYKIFTAKISGTDYGHAVFFRKDMATENESGTRTDIDMFLF
                     LRRPAGVDRDPYIDLRVDNYPAELEDLLFAKLKGDGHFHGLASFGIISEWMPYLMRQL
                     IDSYSITPCYMLKLDDSRDPKNQELFVYNINVSDQTMLQWIQAGLLNKEIQINGTNTI
                     SEKLSEVEGLNEYLNAFGDILANRVQERFTPRFVPGRDPYSENLKLFDDYAQYHAGIN
                     IYPAQNNVIQAVSNCLSDQKFAFIAAQMGGGKTLLAIGSCYTSHTAAHKMLNVIFCPD
                     HLVKKWRDEIERFAPLSDIYIVDSFSELVQLAPKLKDEAHRYHNIWLILAKDTAKYGY
                     DERPAAVWNNVKKCYCCPACGKPLYTETEDRRFHIKTKNFFGKTAFLRHNTSNHVCMH
                     KNKVKEPKGDGTYRFKDGSDCNTKLWEPVVKNKGRGDWVKLGNAGWIERRFIPEVYEE
                     LDTKKQAFDALPENQRRGHSAFKARSGEDVLYRELKKIVVGGDSIPLQRAPRKFSLTK
                     YLLRYFKHKIDYFIADELHEYKSGDSIQGEAFGDLVAAANRTIGLTGTLMNGYASGLY
                     YLLYRTCPQRLRDEDFDFKSTTNFVRMYGKTQEKTVYHIDRRGHRDNGRKAEDKEMAG
                     ASPMLFTRFLLNNTVFMDLSDIAEGLPDYEEIPIGVDMDDELRSGYQNLYEQISANSG
                     DWAKGGRIMGQALVSLTTYPDMPYDQPPIFDPQNGDTIATPLDLPRGEREKERRFLDL
                     VEERINEGENVLVYYNWTNRTDTAQKLAGMLEDAGIRTATLKTSGEGGPDARDRQTWI
                     ESRVKDGVQVLLCNPRLVETGLDLLDFTSIIWYQMGNNLFTMRQACRRSLRLNQTHDI
                     KVYFLYYRETIQEVVLANMADKVKAARALEGHFSEEGLNALSHDDDMETRIIKDMANG
                     IQRHLDEREAFRANTIHNENRVDSIYEKTAIARNTVSFTSGVNSKKKMKVSFDDSLAL
                     LRTAF*"
                     /db_xref="UniRef100_R6MGX9"
                     /db_xref="R6MGX9_9FIRM"
                     /db_xref="tsh:Tsac_2705"
     gene            complement(49905..50021)
                     /locus_tag="As_gut_js4906-26-3_S26_scaffold_18_curated_pro
                     digal-single_64"
     CDS             complement(49905..50021)
                     /product="hypothetical protein"
                     /codon_start=1
                     /transl_table=11
                     /translation="MGIYTHSSSFGDTKKKKKNKKKGITQCTNSVITMSTSI*"
     gene            complement(49987..50313)
                     /locus_tag="As_gut_js4906-26-3_S26_scaffold_18_curated_pro
                     digal-single_65"
     CDS             complement(49987..50313)
                     /product="hypothetical protein"
                     /codon_start=1
                     /transl_table=11
                     /translation="MYTYYEKREEEDHYPYATEIARILYERHLLVTKNEKLAVRLTKA
                     LLENLRQYKHEPELYYETSKGLTQVFKSYLEVITFFDEVRKGGEANKVYEKELDGHIY
                     AFKFLR*"
     gene            complement(50333..51736)
                     /locus_tag="As_gut_js4906-26-3_S26_scaffold_18_curated_pro
                     digal-single_66"
     CDS             complement(50333..51736)
                     /product="Putative uncharacterized protein n=1 Tax
                     =Lachnospiraceae bacterium 7_1_58FAA RepID=H1CFQ4_9FIRM"
                     /codon_start=1
                     /transl_table=11
                     /translation="MLYCSYMMNAAVNRIASIMKTMQRQIKNPKEDFREDIVRNNAKE
                     ALLDIRCALTELTVEGSVKGSDYYSRLMMLDMTDQMTSDSASLDQCVTAFDTFIKGFN
                     PDAISSFEGWNDPYLNYDNEHSLAHHEEAAGYFSANIRFPQTRHAKVMDLQTGWGYAA
                     DTITKHANCSADCYGVDIDMRLEERNRQFYHRTIAGPLRGARITNEAFDALYLRPFYT
                     MVREEKLVVKKEERDLLLRAYTYLRTGGVIGFVLPAFRFYKEICSHIASHYDHVQVMT
                     TRQEKEEIDCKFRLVLVMGTKKAPEQVGETDPAVYELLRHLSDMRHFKELPEEIPDMY
                     DIPFDDVELVNFRGSILTDDEALRMINDSSAMNSFWKEETPQDIGDTQHPLLPFTIGQ
                     LGLVLTSGVLDGVIDEGDGHYHVVRGRIRKHRSAPEESERTTVRGNSVIESKVTVSNS
                     IELNVIGADGTFKKLIG*"
                     /db_xref="UniRef100_H1CFQ4"
                     /db_xref="H1CFQ4_9FIRM"
     gene            complement(52268..55438)
                     /locus_tag="As_gut_js4906-26-3_S26_scaffold_18_curated_pro
                     digal-single_67"
     CDS             complement(52268..55438)
                     /product="DNA polymerase III alpha subunit (EC:2.7.7.7)"
                     /codon_start=1
                     /transl_table=11
                     /translation="MDLFEPLPPEDERKPPLYYPLHVHLAFGSIGDSILRTKDYVKRA
                     KEYGLDRLAVTDHGSLSAIYDLARECKKEGIQPIYGMEAYETDDMTQKDKEHKGYSHL
                     ILLARTLEGFHNLIRIHNIAQTDGFYYKPRIDRSILRKYGRGLIASSACVQGSIPQVI
                     LADDPARAIALIQEYKSIFDSFYLEIQPGHFEEQLKVNDAIVELARYTDTPILVTNDV
                     HYLNHEDYMPHNFHVALRRKQVWKQGDPLLYPDTCYWFMSYQDICTNFVQTELVTPAV
                     IEEGIKNAACIAQECNVDVPLEVHMPKYVGLSEGQTEEQELYRRCYDSLNKMKEHLED
                     PVRYEERLERELDVISQKGFCGYFLIVQEYVNWARGNDIPVGPGRGSAAGSLVLYLLG
                     ICQADPIRYDLMFERFLDPHREAIPDIDEDFMTGARDRLFEHAIDVYGQDHCALVSTF
                     GIRKAKSAVRDVARVLGYDKEVGDAIAKLIPTVYYGDDGEKTTDLAIKDALEVVPELR
                     AYQEQYPDLFDIAMKIEGLPRSTGLHAAGMLISPESFDETLPLIRSGKEGVLATSLNL
                     DDAELSYVKFDFLALSFLETMASTQRDANWQFDYHKESLFHDDAVWDIIGSRNTTGIF
                     QLGSKTYKDRMPRLKPRSIDELAACLALIRGPAISSKMDEVYMEILEGKKEIQHLHPL
                     YDAITADTNGVLLYQEQVMKLAVAFGMDLTTGYRIVKDGAKKRVDKLRQYRTRFVQNA
                     LERDCDKDTANQIFNLIEKSSLYSFNRSHAVSYAMVSYVCAYLKVHFPLLYMKNLLTS
                     IFARGTEKEYDQTVEECRRLGIQFLPADINLSRGEFTIEGNKIRVGLCAVKGFGEKAA
                     EFITGMTKGGFFAADIHELKDAIQQQEMGRIFNKKVLTVSCFSGLFDRMLEEEGFTSR
                     LDYYEAYIAGEKDEPLNELKVGKLTIDPQNTTREELERAYFSLNFIYDPANTLPSFGW
                     HDVVPKENFEAKVLVDRVKKIKTKTGSPMAFLTLKSGDGVLDCTVFPNLYEKVKKNLK
                     RGSFLAISAQKEDEERCILRSIQDAS*"
                     /db_xref="dth:DICTH_1283"
                     /db_xref="B5YEZ7_DICT6"
                     /db_xref="UniRef100_UPI0003B341AC"
                     /db_xref="2.7.7.7"
     gene            complement(55476..55658)
                     /locus_tag="As_gut_js4906-26-3_S26_scaffold_18_curated_pro
                     digal-single_68"
     CDS             complement(55476..55658)
                     /product="hypothetical protein"
                     /codon_start=1
                     /transl_table=11
                     /translation="MFKATFLPGVEECMKDEAIEKIARALLMECNISIAYPERLWPCI
                     VEICKEYHKLASEEEI*"
     gene            complement(55781..55909)
                     /locus_tag="As_gut_js4906-26-3_S26_scaffold_18_curated_pro
                     digal-single_69"
     CDS             complement(55781..55909)
                     /product="hypothetical protein"
                     /codon_start=1
                     /transl_table=11
                     /translation="MKNWCLENPWMTFILAIFLINGISEIVRYICIAIAGTPIPRL*"
     gene            complement(55940..56662)
                     /locus_tag="As_gut_js4906-26-3_S26_scaffold_18_curated_pro
                     digal-single_70"
     CDS             complement(55940..56662)
                     /product="Thymidylate synthase ThyX {ECO:0000256
                     |HAMAP-Rule:MF_01408}; Short=TS
                     {ECO:0000256|HAMAP-Rule:MF_01408};; Short=TSase
                     {ECO:0000256|HAMAP-Rule:MF_01408};; EC=2.1.1.148
                     {ECO:0000256|HAMAP-Rule:MF_01408};;  TaxID=500635
                     species="Bacteria; Firmicutes; Negativicutes;
                     Selenomonadales; Veillonellaceae; Mitsuokella.;"
                     source="Mitsuokella multacida DSM 20544.;""
                     /codon_start=1
                     /transl_table=11
                     /translation="LNVILLTHTPEPEKIVAAAAKLCYSQKADIQSLMDDLDSDKTNQ
                     FIHKLMSMHHESPLEHVSFTFAVEGVSRSLLAQITRHRIASFSVRSQRYCSEGNFEAV
                     IPDAFAENPEKRAVFRSAIADAKHAYNKLQENGAKNEDARSVLPNACTTRFIVTMNLR
                     ELLHFFNLRCCVRAQAEIRELANRMLILCKEVSPVLFEHAGAHCEAFGYCPEGEMSCG
                     RAPTIEKLLESYHTVNGAHMSS*"
                     /db_xref="C9KJB1_9FIRM"
                     /db_xref="rch:RUM_20700"
                     /db_xref="UniRef100_C9KJB1"
                     /db_xref="2.1.1.148"
                     /db_xref="2.1.1.14"
     gene            complement(56698..57000)
                     /locus_tag="As_gut_js4906-26-3_S26_scaffold_18_curated_pro
                     digal-single_71"
     CDS             complement(56698..57000)
                     /product="Uncharacterized protein n=1 Tax
                     =Erysipelotrichaceae bacterium 3_1_53 RepID=E2SPB4_9FIRM"
                     /codon_start=1
                     /transl_table=11
                     /translation="MKYELTVDNVAVESDYNVSEKEARAYIQDVIDETNCDPRDLEKI
                     VLSLDGKEVNIDYQMEKKPFERIRRITGYLVGTVDRWNNAKQAELRDRVKHTTCSC*"
                     /db_xref="UniRef100_E2SPB4"
                     /db_xref="E2SPB4_9FIRM"
                     /db_xref="ele:Elen_2980"
     gene            complement(57108..57183)
                     /locus_tag="As_gut_js4906-26-3_S26_scaffold_18_curated_pro
                     digal-single_trna_11"
     tRNA            complement(57108..57183)
                     /product="Gln"
     gene            complement(57186..57261)
                     /locus_tag="As_gut_js4906-26-3_S26_scaffold_18_curated_pro
                     digal-single_trna_10"
     tRNA            complement(57186..57261)
                     /product="Lys"
     gene            complement(57269..57355)
                     /locus_tag="As_gut_js4906-26-3_S26_scaffold_18_curated_pro
                     digal-single_trna_9"
     tRNA            complement(57269..57355)
                     /product="Leu"
     gene            complement(57360..57435)
                     /locus_tag="As_gut_js4906-26-3_S26_scaffold_18_curated_pro
                     digal-single_trna_8"
     tRNA            complement(57360..57435)
                     /product="Asn"
     gene            complement(57481..57567)
                     /locus_tag="As_gut_js4906-26-3_S26_scaffold_18_curated_pro
                     digal-single_trna_7"
     tRNA            complement(57481..57567)
                     /product="Leu"
     gene            complement(57898..57982)
                     /locus_tag="As_gut_js4906-26-3_S26_scaffold_18_curated_pro
                     digal-single_trna_6"
     tRNA            complement(57898..57982)
                     /product="Leu"
     gene            complement(57987..58075)
                     /locus_tag="As_gut_js4906-26-3_S26_scaffold_18_curated_pro
                     digal-single_trna_5"
     tRNA            complement(57987..58075)
                     /product="Ser"
     gene            complement(58080..58156)
                     /locus_tag="As_gut_js4906-26-3_S26_scaffold_18_curated_pro
                     digal-single_trna_4"
     tRNA            complement(58080..58156)
                     /product="Met"
     gene            complement(58568..58643)
                     /locus_tag="As_gut_js4906-26-3_S26_scaffold_18_curated_pro
                     digal-single_trna_3"
     tRNA            complement(58568..58643)
                     /product="Glu"
     gene            complement(58648..58723)
                     /locus_tag="As_gut_js4906-26-3_S26_scaffold_18_curated_pro
                     digal-single_trna_2"
     tRNA            complement(58648..58723)
                     /product="Thr"
     gene            complement(58894..58968)
                     /locus_tag="As_gut_js4906-26-3_S26_scaffold_18_curated_pro
                     digal-single_trna_1"
     tRNA            complement(58894..58968)
                     /product="Gly"
     gene            complement(59155..59358)
                     /locus_tag="As_gut_js4906-26-3_S26_scaffold_18_curated_pro
                     digal-single_72"
     CDS             complement(59155..59358)
                     /product="hypothetical protein"
                     /codon_start=1
                     /transl_table=11
                     /translation="MIGEMFDTILLYASMTMVAILIVSAIIWIIDDCTKAVKYLLREL
                     EVWWKKRNKKERFRKEMMSHHAE*"
     gene            complement(59355..61565)
                     /locus_tag="As_gut_js4906-26-3_S26_scaffold_18_curated_pro
                     digal-single_73"
     CDS             complement(59355..61565)
                     /product="Anaerobic ribonucleoside-triphosphate reductase 
                     {ECO:0000313|EMBL:EEX68808.1}; EC=1.17.4.2
                     {ECO:0000313|EMBL:EEX68808.1};;  TaxID=500635
                     species="Bacteria; Firmicutes; Negativicutes;
                     Selenomonadales; Veillonellaceae; Mitsuokella.;"
                     source="Mitsuokella multacida DSM 20544.;""
                     /codon_start=1
                     /transl_table=11
                     /translation="MANTVTKRDGHTVPYDVRKIYRAVESANNDIGAPLTRQDLNQVV
                     LAIAVKLKDKQNVSVEEIQDTVEDTLMSSGYPKLAKTYILYRQKHAERRKAAQNLMES
                     YNDLLFADSKDMDLKRDNANINTDAPMGIMLKLGAEGAKTFAKNYALPEEFVKPHIEN
                     YYHIHDMDFSFITLNCLQQDLSKTLKDGFSTGHGYLREPNSIRAAASLACIAIQSSQN
                     DMFGGQSISALDFSLAPYIDKSFVKAVRHTMEEWFKFLNYEQLPMDFSMMKYGMPIEE
                     ARHYILNVLNQKEIIADIKDADRIYDVASESVENETKQAMEALVHNFNSLHSRAGGQV
                     PFSSVNYGMDTSPEGRLVTKWVLNAIDAGLGHGETPIFPISVFLLKKGVNYDPDDPNY
                     DLFVRACEVSAKRLFPNFVSVDAPYNLKYYVPGDYRTFPTTMGCRTKTLANVNGPSYS
                     SSRGNFAFNTINLPMLALDARAKYPEDEEKRIKYFYELYDKYIDLSKRYLEYRYNIIA
                     HKKIKNFPFLMGQHLWMGSEELKEDDEIGSVLKHASISIGFCGLAECLVALVGHHHGE
                     SDSAQALGLEIVRHLRHKTDEYTQATHMNWACFSSPAESTAGDFMRACQKKYGKIPGI
                     TDHEYETNSFHVPVYYHTSAKHKIDIEAPYHAECNAGCISYIEMDGDPTKNVKAFMKI
                     VRAMHDANMNYFSINHPVDRDPVCGYTGIIENECPHCHRKEIESGHMKVKREKK*"
                     /db_xref="C9KMS9_9FIRM"
                     /db_xref="sri:SELR_07760"
                     /db_xref="UniRef100_C9KMS9"
                     /db_xref="1.17.4.2"
     gene            complement(61577..62230)
                     /locus_tag="As_gut_js4906-26-3_S26_scaffold_18_curated_pro
                     digal-single_74"
     CDS             complement(61577..62230)
                     /product="Uncharacterized protein n=2 Tax=Bacillus
                     amyloliquefaciens subsp. plantarum RepID=H2AIX8_BACAM"
                     /codon_start=1
                     /transl_table=11
                     /translation="MNDPFTKAKLQQKYPTEQVYTVSFLKGKVIPDGYTPVQLSDKEI
                     LKTMSSWQQGGRFIMRYDAEGNNSLLQLIPYTLVMSTDRTKVFVAKRTAGDSRLVSKF
                     SLGFGGHINPCDTQYVILSAATRELNEELNLKRETMPKFIGYVRDIGSNTSEHLGFVF
                     VLIADHVTVREKNNMEGTWMDLDDLVDHYYKFESWSKYLIDYLFVVSTEGRLFGEEL*"
                     /db_xref="UniRef100_H2AIX8"
                     /db_xref="baq:BACAU_1694"
                     /db_xref="89269079"
                     /db_xref="H2AIX8_BACAM"
     gene            complement(62230..62517)
                     /locus_tag="As_gut_js4906-26-3_S26_scaffold_18_curated_pro
                     digal-single_75"
     CDS             complement(62230..62517)
                     /product="Histone family protein DNA-binding protein n=1
                     Tax=Desulfovibrio desulfuricans (strain G20)
                     RepID=Q30XP8_DESDG"
                     /codon_start=1
                     /transl_table=11
                     /translation="MTKKELIMNISGILTDQEKPLSNAAIERVLDATAQTIQETLSTD
                     DEVTLSGIGKFKVAERAERHARNPQTGEQMTIPAHKVVLFRVAKSLKESLN*"
                     /db_xref="UniRef100_Q30XP8"
                     /db_xref="dde:Dde_2752"
                     /db_xref="Q30XP8_DESAG"
                     /db_xref="Q30XP8_DESDG"
     gene            complement(62547..62885)
                     /locus_tag="As_gut_js4906-26-3_S26_scaffold_18_curated_pro
                     digal-single_76"
     CDS             complement(62547..62885)
                     /product="hypothetical protein"
                     /codon_start=1
                     /transl_table=11
                     /translation="MKELICCYKKQKIAGFMPDELKARLECDGHDFVSSLDSDKIYFD
                     DKVMLDCIRNYYKINGKKVKKGTSTNKQLNCVKYRRELGFANWKATRHCPECHLHALE
                     LLKEGKLSLV*"
     gene            complement(62922..63296)
                     /locus_tag="As_gut_js4906-26-3_S26_scaffold_18_curated_pro
                     digal-single_77"
     CDS             complement(62922..63296)
                     /product="hypothetical protein"
                     /codon_start=1
                     /transl_table=11
                     /translation="MSVCESCELRAICSIYRMLSSQSKMISYTITNCRYRPDPDGNKI
                     DTRTGEVAPASEASELSKAFDDLIKPEDPPVVPSDDEPKVACTRCGKLIPESMITETF
                     GHENLCPECYDSAPPLSVKDLN*"
     gene            complement(63293..64498)
                     /locus_tag="As_gut_js4906-26-3_S26_scaffold_18_curated_pro
                     digal-single_78"
     CDS             complement(63293..64498)
                     /product="DnaG primase n=1 Tax=Bacillus phage 0305phi8-36
                     RepID=A7KV10_9CAUD"
                     /codon_start=1
                     /transl_table=11
                     /translation="MDQNYVKEVLRKTDLVELVEEYLDEPMQRLSPVLWRSHCPHPHH
                     DDSTPSFDVIRNADHIDTWCCHGCHSGKKDMNATGTAKNYGSDAIAFLQFMSDKDRSG
                     HSISFMDALRQLAKRAGMEMPQVDRGNYYRSLNLKNSMQSFEANLTERERAYLYERGL
                     TDEDIRLWRIGAFTFPKYSRRIVFPVITEDGFYRGYSARYLAYPDATHQPKYINSLND
                     KDGFFEKKKILYGEHLLDLSFGKIFITEGVMDVITARKFGLRNVVATLGTALSEEHVR
                     KIRHWNLKPTIIYDGDSAGQDKTHKALQLFEAAGVYPHVCVLPDGKDPAEFFLAYHQD
                     AGAYVEAHSQSYLEYILEPIVAEYHTKRSDLQRRFLPELIHLMKTIHKPEDLLLFKSR
                     VKEELDIHL*"
                     /db_xref="UniRef100_A7KV10"
                     /db_xref="A7KV10_9CAUD"
                     /db_xref="eha:Ethha_1057"
     gene            complement(64514..64720)
                     /locus_tag="As_gut_js4906-26-3_S26_scaffold_18_curated_pro
                     digal-single_79"
     CDS             complement(64514..64720)
                     /product="hypothetical protein"
                     /codon_start=1
                     /transl_table=11
                     /translation="LLEERQEPVCCQECIYYYGVDYSNPIRPVLCQHGAYISTNVKVP
                     KGEKCKHRKERRHIPSGSRRKHTA*"
     gene            complement(64759..65349)
                     /locus_tag="As_gut_js4906-26-3_S26_scaffold_18_curated_pro
                     digal-single_80"
     CDS             complement(64759..65349)
                     /product="hypothetical protein n=1 Tax=Orenia marismortui
                     RepID=UPI000381D29B"
                     /codon_start=1
                     /transl_table=11
                     /translation="MATQYQNDLMMEDLMHQIDEEEAEEYGAQDAYEQENFKILNQEQ
                     ANYFLGKYKEAEKENEAIEATAKEALDRYKMRVEGWVENATAANKREMERLAALLESY
                     ARSLQEEDPKKKTFKLINGSLAFRKQQPEFQYDDGALCTYLQLLGNKDFLKETVSVNK
                     TALKKAGAVVNGKFTINGEEVPGIKVTEREPKFSIS*"
                     /db_xref="UniRef100_UPI000381D29B"
                     /db_xref="cth:Cthe_2464"
                     /db_xref="A3DI87_CLOTH"
                     /db_xref="UPI000381D29B"
     gene            complement(65392..65670)
                     /locus_tag="As_gut_js4906-26-3_S26_scaffold_18_curated_pro
                     digal-single_81"
     CDS             complement(65392..65670)
                     /product="Transposase, IS605 OrfB family n=2 Tax
                     =Mitsuokella multacida DSM 20544 RepID=C9KP51_9FIRM"
                     /codon_start=1
                     /transl_table=11
                     /translation="VETYTLGYKFRIYPNKTQARLINRTLGCVRFVFNHFLAVRRDEW
                     KANHHSLTYVKTSQFLTDLKKREDTSWLSEADSMALQESPAFRHGECQ*"
                     /db_xref="UniRef100_C9KP51"
                     /db_xref="C9KP51_9FIRM"
                     /db_xref="bww:bwei_5452"
     gene            complement(65878..66381)
                     /locus_tag="As_gut_js4906-26-3_S26_scaffold_18_curated_pro
                     digal-single_82"
     CDS             complement(65878..66381)
                     /product="Anaerobic ribonucleoside-triphosphate
                     reductase-activating protein
                     {ECO:0000256|PIRNR:PIRNR000368}; EC=1.97.1.-
                     {ECO:0000256|PIRNR:PIRNR000368};;  TaxID=1262778
                     species="Bacteria; Firmicutes; Clostridia; Clostridiales;
                     Clostridiaceae; Clostridium; environmental samples.;"
                     source="Clostridium sp. CAG:169.;""
                     /codon_start=1
                     /transl_table=11
                     /translation="MTLLKHDKLRVAGIEPESVVDGDGIRMTIFFQGCSHHCPGCQNP
                     STWDPNKPVKEMTPEEIVEEYKKNPLLNGITLSGGEPYEQDVFVVDQLCKKIHELGGD
                     VWCYTGYDLEEIKWTLEDVDYIVDGPFVQEERDLSLAFRGSRNQRIWKIDKYGIFHDM
                     SREFDNR*"
                     /db_xref="R6C925_9CLOT"
                     /db_xref="UniRef100_R6C925"
                     /db_xref="dku:Desku_1173"
                     /db_xref="1.97.1.-"
     gene            complement(66378..66791)
                     /locus_tag="As_gut_js4906-26-3_S26_scaffold_18_curated_pro
                     digal-single_83"
     CDS             complement(66378..66791)
                     /product="hypothetical protein"
                     /codon_start=1
                     /transl_table=11
                     /translation="LEKPYTENVRTEPFLAIDKNEGEKDKWSVHIEDYNLGDLYEISG
                     VLGRTLSMLTDRVLKEYHKEEVLDSYQLMLINSFTEGFTYKSLANSIGLIFLLQNKYG
                     IKVEDTAKQLEKALDEEINSIKEKRRKIRKEGAEA*"
     gene            complement(66799..66954)
                     /locus_tag="As_gut_js4906-26-3_S26_scaffold_18_curated_pro
                     digal-single_84"
     CDS             complement(66799..66954)
                     /product="Uncharacterized protein n=1 Tax=Prevotella sp.
                     CAG:873 RepID=R7J2Q9_9BACT"
                     /codon_start=1
                     /transl_table=11
                     /translation="MNKGGFSWRRFLGITALKQNIARKTGIPTSRSGREAKVGRMILN
                     AIFGKKR*"
                     /db_xref="UniRef100_R7J2Q9"
                     /db_xref="H7FT05_9FLAO"
                     /db_xref="llo:LLO_0303"
                     /db_xref="R7J2Q9_9BACT"
     gene            complement(66947..68050)
                     /locus_tag="As_gut_js4906-26-3_S26_scaffold_18_curated_pro
                     digal-single_85"
     CDS             complement(66947..68050)
                     /product="hypothetical protein"
                     /codon_start=1
                     /transl_table=11
                     /translation="MNSAAYMYVDNDGNESYLARLPISSLEIIPELQRSHKNSVVKRI
                     SKNIHEDRIGALIVAKVQLGHSVVYHVCDGQHRYLALREAVKNGDLPKDVKVPCIVYT
                     NLDEKECRRICMDCNKDRATISHDDCFGMEWANDRPISIFIDDIFAKYGFSPIKTDDV
                     SPCNFLHGMTFYRFLINLNKKDASLEEYEKDQKEVPYVHMVLNLLSKLWDNDVKRTNT
                     NLLKGVYSFFKIYGNYIIEEGISEQELIDILSRTTPIKINDLANRIKWLSSEKGGSFG
                     GDTNQQATQRQALLSVIMMAYKYDFSRFTPNMKLTGSKVSDGTIMMRVKDSDYVDAAE
                     FLSKTTKVKKYKRAKGKGYGYEFFDHDEESQDE*"
     gene            complement(68133..68396)
                     /locus_tag="As_gut_js4906-26-3_S26_scaffold_18_curated_pro
                     digal-single_86"
     CDS             complement(68133..68396)
                     /product="hypothetical protein"
                     /codon_start=1
                     /transl_table=11
                     /translation="MLLQIGPIHKPFIQKLDGCLMIGLGFIIIGFVANSFSAILNCWH
                     DIAMACATDAQKEMIKEGSKQHIDLGALLERLREETWKYREND*"
     gene            complement(68410..70356)
                     /locus_tag="As_gut_js4906-26-3_S26_scaffold_18_curated_pro
                     digal-single_87"
     CDS             complement(68410..70356)
                     /product="lig; putative DNA ligase (NAD+) (EC:6.5.1.2)"
                     /codon_start=1
                     /transl_table=11
                     /translation="MDRKEHLKKIKEADTAYYDNAAPVMSDQEYDILRATYIARYGTE
                     DLDYVPGKPVTTRRFKHPIEVTSLAKVDENDIEKYDAELKRLTPVVLEPKYDGLTVVA
                     YPDGNGGYFFVTRGSGSEGDIIPNFHPAEKIIPEGKAWKSDNRTYAIRGEAFMTRDYF
                     KSMNRDLIKQGKEPKANPRNAVAGILNPTRKEESPYMQYITYICYDVIGLDAPESVKL
                     DYIWQHTPFEATWASCLYDSAGGDYEPSRKYILDMYNEFKKEGIPIDGMVLKTDQEHS
                     LERWGNTAHHPRNAIAVKSTQDAVMTKVRGVHWQVGKTGVVTPIADFDPVEILGSTVS
                     QASLSNPDELERFNLKEGDDIAVIKAKEIIPKIVMNYGGGNPDKPFTVPESCPSCGKP
                     LLKDGPVLYCKNSYCPDVLASKLAFIARKDVLDISGFGIEICKYIVNDTLFHSRYSFT
                     FDDLFWHTEEEFDGLGEKRAKNLASAMQHAMDTPHPFRNWLPSLCMDGVGHTAADKLL
                     QHFHTVDAIKAAIFSDNREELLKIPGFGGVLVDKLLSDEFKGRWTMMEFVFPIKVVSV
                     KLGDSLRFTDKHFALTGKMARPRSYYEELIKNHGGTVSSSVSKNTNYLVMADPKSTST
                     KAQKARKLGVKIISPKELKKLLGR*"
                     /db_xref="sri:SELR_15970"
                     /db_xref="I0GRB8_SELRL"
                     /db_xref="UniRef100_I0GRB8"
                     /db_xref="6.5.1.2"
     gene            complement(70356..70922)
                     /locus_tag="As_gut_js4906-26-3_S26_scaffold_18_curated_pro
                     digal-single_88"
     CDS             complement(70356..70922)
                     /product="hypothetical protein"
                     /codon_start=1
                     /transl_table=11
                     /translation="METIYRLTAGGKIKSQRYINELIAYRKEILDAGLDTADDTPIPT
                     FEDIECDIDAFEDEEENEYCNCWGATDEYTLNEALWLKYEEDYLEADIVDYPPKIEFV
                     KYTGKWPALCAGKLYFKVNGKEYKIKGLVSGGEVGFKGGYDGESYIKKGPWSLHDYNF
                     PEELKPYKRLITKMVNENVEYGCCGGCL*"
     gene            complement(70937..71173)
                     /locus_tag="As_gut_js4906-26-3_S26_scaffold_18_curated_pro
                     digal-single_89"
     CDS             complement(70937..71173)
                     /product="hypothetical protein"
                     /codon_start=1
                     /transl_table=11
                     /translation="VKGKASKAVAEFQGMCGKKVIIDSSHVEYIQDDKMMGKPCTLIC
                     FTSGKKLFVDAEYASVRDTLIAFRMGAYKKVELI*"
     gene            complement(71623..71880)
                     /locus_tag="As_gut_js4906-26-3_S26_scaffold_18_curated_pro
                     digal-single_90"
     CDS             complement(71623..71880)
                     /product="hypothetical protein"
                     /codon_start=1
                     /transl_table=11
                     /translation="MEETKYPEQIEIVWTVDDVLNMLAGIDEQDGTDILYKDLGMTRQ
                     EAARVLYEVERHHDADLGVTWSTLRYWVEELFSDKYYYGYH*"
     gene            complement(72008..72301)
                     /locus_tag="As_gut_js4906-26-3_S26_scaffold_18_curated_pro
                     digal-single_91"
     CDS             complement(72008..72301)
                     /product="Uncharacterized protein n=1 Tax=Thalassospira
                     xiamenensis M-5 = DSM 17429 RepID=K2M9V0_9PROT"
                     /codon_start=1
                     /transl_table=11
                     /translation="MFESNTEALVNPVNCAGVMEKGLALAFKNKFPDNYNAYRKVCQE
                     HSLIPGSIYTYCLPKREVTTTKYIINFSTKDHWRDLSKLEYIESGLRARKNHR*"
                     /db_xref="UniRef100_K2M9V0"
                     /db_xref="X0S465_9ZZZZ"
                     /db_xref="txi:TH3_01260"
                     /db_xref="K2M9V0_9PROT"
     gene            complement(72338..72640)
                     /locus_tag="As_gut_js4906-26-3_S26_scaffold_18_curated_pro
                     digal-single_92"
     CDS             complement(72338..72640)
                     /product="hypothetical protein"
                     /codon_start=1
                     /transl_table=11
                     /translation="MALQTFWQAFNEDRNPFTIFIDNKPYDGYAASVRIDRNTVPDGW
                     FVYDMRHDDFGDICEIKDGYVFADHMATFFTRHKLPIPGSLFRNGENDDEFGYSYN*"
     gene            complement(72892..73008)
                     /locus_tag="As_gut_js4906-26-3_S26_scaffold_18_curated_pro
                     digal-single_93"
     CDS             complement(72892..73008)
                     /product="hypothetical protein"
                     /codon_start=1
                     /transl_table=11
                     /translation="MTLNGHNHADCVRYKAISHKTNYLDSKSQLSPWLKPGA*"
     gene            complement(73008..73250)
                     /locus_tag="As_gut_js4906-26-3_S26_scaffold_18_curated_pro
                     digal-single_94"
     CDS             complement(73008..73250)
                     /product="hypothetical protein"
                     /codon_start=1
                     /transl_table=11
                     /translation="MDIIRFVENNGYVEFSYGEVYGLIYFDGKEASIESPADPFYVVP
                     TKAMNLEELEEDGAAYREVLACIMKYIAMDGMKKSY*"
     gene            complement(73439..73678)
                     /locus_tag="As_gut_js4906-26-3_S26_scaffold_18_curated_pro
                     digal-single_95"
     CDS             complement(73439..73678)
                     /product="hypothetical protein"
                     /codon_start=1
                     /transl_table=11
                     /translation="MNAYSLTVDDHQEGMSYHICATEAAADKLFQKIVKENYFDPEED
                     TKEDFEEACEQWFWESQYEDIVTCSKCHTLTEEEI*"
     gene            complement(73716..73970)
                     /locus_tag="As_gut_js4906-26-3_S26_scaffold_18_curated_pro
                     digal-single_96"
     CDS             complement(73716..73970)
                     /product="hypothetical protein"
                     /codon_start=1
                     /transl_table=11
                     /translation="MSKVWYLIGGNYDWGCGEVLGLYATEKACRKVFKDYLSKWWRWR
                     EGKDSTDSRHRSFEECVEAMHYEDYNGNAYLIAGWNDVQS*"
     gene            complement(73977..74450)
                     /locus_tag="As_gut_js4906-26-3_S26_scaffold_18_curated_pro
                     digal-single_97"
     CDS             complement(73977..74450)
                     /product="hypothetical protein"
                     /codon_start=1
                     /transl_table=11
                     /translation="MRKNIYRIVRYSHLPKEEEPRFMCKENYAFAFQAVARFRELIVK
                     DNGFRSVKEYEDHHGKGAFDLDYKGDIERGSYLIRPSHYKKNDFEHTEEYRLETVNVN
                     EAKWNTAAIDCGSEGIIDIFDQFSRIKFKKGLSLQDREELRLQLKGYFGTWVEKE*"
     gene            complement(74489..75235)
                     /locus_tag="As_gut_js4906-26-3_S26_scaffold_18_curated_pro
                     digal-single_98"
     CDS             complement(74489..75235)
                     /product="hypothetical protein"
                     /codon_start=1
                     /transl_table=11
                     /translation="MMLGQVTDELKKIRIHYSECTKTKEVMILYIYQVIGSVYDFHAD
                     NEGLMTDILYCGFSKWKSNQVFYEAIVKNLGYESVTAYNEVNSTSSFEEDFSQQIRGK
                     SYYYDDSDQVVKIWIKTIILDISKKKEQILAPTKDVDRKNWNELYYRIGHRLAITQYG
                     DKDTGIVNLALEDLDDHTVLDDIDKPDSIKEKVPFVNTEPDPEFVGELMDTIEGFLSK
                     NDDTIVVLRGKRYDGLAAKIKECIHNWQTE*"
     gene            complement(75213..75632)
                     /locus_tag="As_gut_js4906-26-3_S26_scaffold_18_curated_pro
                     digal-single_99"
     CDS             complement(75213..75632)
                     /product="hypothetical protein"
                     /codon_start=1
                     /transl_table=11
                     /translation="MSQIYWPIVMYGVNISEFQPKETYQDDPIDKEHCVPWDEILEQD
                     DMDPDIDDFLIAHLDNGRDIELSYTTTGTMFYDCEDVYVGVPAYHLFEANGKYYSQFS
                     QSEIRDAIVQVVQRYTDASYEEISRCIKFIDDVGASN*"
     gene            complement(75629..76423)
                     /locus_tag="As_gut_js4906-26-3_S26_scaffold_18_curated_pro
                     digal-single_100"
     CDS             complement(75629..76423)
                     /product="hypothetical protein n=1 Tax=Bacillus sp. ZYK
                     RepID=UPI000310FB87"
                     /codon_start=1
                     /transl_table=11
                     /translation="MQKIHDHIVLMKATVGSYNYNLNTDTSDKDYKYFVLPTFDELYC
                     GKFFSRAKESETEDYTVHDIRKLSHLFWKANVNFLEVLYGSPVFWKEATDLMNFLIKN
                     RQDLCTMNLPYLYDACIGMAINYSHRFLKVTPSSEASIEKYGYATKCMYQAVRILTFL
                     IRMKESHFDFYESIWYESGEERDMLMAIKQGKMSFDTANVLYYNYYLVRAKQFKQDFK
                     SQKPNENLLNALNDTIKSFLYQQIQKGNIAFRKLEKDQKIEGGVIQ*"
                     /db_xref="UniRef100_UPI000310FB87"
                     /db_xref="A0A0A0IT18_CLOHA"
                     /db_xref="jeo:JMA_42550"
                     /db_xref="UPI000310FB87"
     gene            complement(76461..76799)
                     /locus_tag="As_gut_js4906-26-3_S26_scaffold_18_curated_pro
                     digal-single_101"
     CDS             complement(76461..76799)
                     /product="Uncharacterized protein n=1 Tax=Mitsuokella
                     multacida DSM 20544 RepID=C9KQ14_9FIRM"
                     /codon_start=1
                     /transl_table=11
                     /translation="MRIRNLLAAATFAAALTVPCVSSAAYVTAYQNIVYEKDIVDTSS
                     IYNPDKNHFNCVVYTFHSSTDKGQPYIYKYMFDENKMAWKIHAGGEWNIIEPGSLAAD
                     VLKVCLPYLK*"
                     /db_xref="UniRef100_C9KQ14"
                     /db_xref="C9KQ14_9FIRM"
     gene            complement(76819..77529)
                     /locus_tag="As_gut_js4906-26-3_S26_scaffold_18_curated_pro
                     digal-single_102"
     CDS             complement(76819..77529)
                     /product="metallophosphatase n=1 Tax=Paenibacillus elgii
                     RepID=UPI000248C6DF"
                     /codon_start=1
                     /transl_table=11
                     /translation="MIYLTGDTHIPLDIDKLSTKNFPAQKKLTRNDYVIVLGDFGLLW
                     KKNKIYEYWLDILSKKNFTLLFVDGNHENFEWLNSFPVKFWNGGSVHEIAPNILHLMR
                     GHIFKIDKRRFFVMGGADSYDRLQRVAYIDWWPEERPNRADMQNAEAMLNLVNFKVDY
                     VLTHTCPAEVLPAIKKRHPEYRFDGENYSVENLLQDIKDHLAFKEWFFGHWHENFTYK
                     NYRCLYGDIICLNDLYDF*"
                     /db_xref="UniRef100_UPI000248C6DF"
                     /db_xref="pod:PODO_22945"
                     /db_xref="A0A089MRJ0_9BACL"
                     /db_xref="UPI000248C6DF"
     gene            complement(77526..77810)
                     /locus_tag="As_gut_js4906-26-3_S26_scaffold_18_curated_pro
                     digal-single_103"
     CDS             complement(77526..77810)
                     /product="hypothetical protein"
                     /codon_start=1
                     /transl_table=11
                     /translation="MFTDILCHYFGHKADKHILAYSIESHHMFYEVKIYDIARCSRCG
                     EIYHNDLIDQYERYAWYTQSAAEQEEKKLREQHIVQVSEAYTLLKEEKPT*"
     gene            complement(77813..78109)
                     /locus_tag="As_gut_js4906-26-3_S26_scaffold_18_curated_pro
                     digal-single_104"
     CDS             complement(77813..78109)
                     /product="Uncharacterized protein n=2 Tax=Bacillus cereus
                     RepID=J8N6L7_BACCE"
                     /codon_start=1
                     /transl_table=11
                     /translation="MSNEFGRYVDRYAYRCSDCGSKFAEDADTKRCPRCGSNAVDIMD
                     NARVCSECGKIMRDGYVFYDGEAYYCSDECLHKHFSEEEYVQAYYRDDAYWTEW*"
                     /db_xref="UniRef100_J8N6L7"
                     /db_xref="J8N7U8_BACCE"
                     /db_xref="pdt:Prede_2524"
                     /db_xref="J8N6L7_BACCE"
     gene            complement(78099..78569)
                     /locus_tag="As_gut_js4906-26-3_S26_scaffold_18_curated_pro
                     digal-single_105"
     CDS             complement(78099..78569)
                     /product="hypothetical protein"
                     /codon_start=1
                     /transl_table=11
                     /translation="MKSRVINTKHLTKMPGGNYLGLTSRLKPSLFYGYPVREGTVYLQ
                     FMERGCQMAHYTLDESLTSETDDGKTMWFYEPDEKAVKKFPDLEGTHFIVLFDQINKR
                     KWKNQKNKEKWLYGKKPSAKHIAFKKKTHAKRMKRKARMLAKQQKEKEAENHVE*"
     gene            complement(78550..78984)
                     /locus_tag="As_gut_js4906-26-3_S26_scaffold_18_curated_pro
                     digal-single_106"
     CDS             complement(78550..78984)
                     /product="hypothetical protein"
                     /codon_start=1
                     /transl_table=11
                     /translation="LKNENERIITNPEECQCLYCLGGSHKKKLMDLLDRVRLREGLTG
                     SGCLKAKLTNYKEDTYYFHKRLHEDDNYPVSFDVSIEVQEHDMPLLFKEASVMDENFL
                     QPHPCGKQEYHQIEQCIRELINKKILVWKDGKEEADDEEPRH*"
     gene            complement(79020..80888)
                     /locus_tag="As_gut_js4906-26-3_S26_scaffold_18_curated_pro
                     digal-single_107"
     CDS             complement(79020..80888)
                     /product="Uncharacterized protein n=1 Tax=Bathycoccus
                     prasinos RepID=K8ELS3_9CHLO"
                     /codon_start=1
                     /transl_table=11
                     /translation="MRLVEYQERKQDRQYPYAVRFLATPETKPHFNAFASLIGKYGCR
                     YSIEEKSWLVTQEVMAALWELDQKLFVHEEKAHKEEAVDATSVSSELSLPVSDSIGST
                     MKLQPYSYQKDIIRFCVGAKTALIVSPCGSGKSPSLIGCYLEARKAGIIDGPGMIVVK
                     ASLKVQWYSEVMKFSDLKPVIIKTSKQTTPLYAKAEKLKRSEATIEEAYELEAQADAV
                     LAKQFEGADLFILNYETLNDENIRRILHKIKPQFIACDEIQYVKSDKAKRSKSLYDVS
                     NNAIVRIGATATPVQRDPLDIFGIFKFIRPELFPKRGQFERFYLRYGGFGRIIGAKNE
                     EDLNKTIRPYMIIKSKEEVAKQLPSLVVSQRYCTFEPKQQEVNDRLMKELDDLHEQEK
                     QYLGAFVGNPAMIERAKRENPEIGKLEAGIVMRQTFAQELADSELLLQSSESEAAKNY
                     TTKAKRDNKLELLMDILEENWEEDPQKKICIFSKYRRMQDIITQHIQKLGSKKTSIFY
                     GMQIAYVNGSLSPEQRYAEVYQKFQGENSTARLLLCSDAGAEGLNLFECPLLIEYDLA
                     ESYAIQTQRHGRIERADSKARHVQVIQLITENSWDEIQYKIVSKKEAYDTTIIHGE*"
                     /db_xref="UniRef100_K8ELS3"
                     /db_xref="A0A069DI63_9BACL"
                     /db_xref="lde:LDBND_1992"
                     /db_xref="K8ELS3_9CHLO"
     gene            complement(80986..81438)
                     /locus_tag="As_gut_js4906-26-3_S26_scaffold_18_curated_pro
                     digal-single_108"
     CDS             complement(80986..81438)
                     /product="hypothetical protein"
                     /codon_start=1
                     /transl_table=11
                     /translation="MLDIALAEESNSSYVLSKSYVLQFLGDPGQFAMRGEDIRYRQFS
                     FLAAFLLYDKNTYEQETYLKVLNDEYCRIDFASGFFIKKKLAGFFKRYWEYQTVLRHN
                     RITVDPRMVDYLLKNLAEGRDEYLIQYFGYSFVAVKILEEMADTLCLM*"
     gene            complement(81488..82861)
                     /locus_tag="As_gut_js4906-26-3_S26_scaffold_18_curated_pro
                     digal-single_109"
     CDS             complement(81488..82861)
                     /product="hypothetical protein"
                     /codon_start=1
                     /transl_table=11
                     /translation="MNTYGISERRAKARKQTEEEHIQATRHPYETLLERIRTWKEDDG
                     WMPLFITKMNEEFGIGEKNYQSDVVYSLRCHPNIITKDRPAVSRGRIQSVTLYKWVSV
                     EEKARLLFRSIVYQNIHEKEIQRLESFYPHGIGELNVNDILCVYDYLEKSGAGSKWIE
                     FRPLTISSQRGVYMDHILQVLNDLQERKAILIQEVQKKKRLPFYIGHLVTEDHPYEDL
                     LEEMMTGKAAHEFQPPTKKSRKKRASIIAAMASSQAERSIKAEGGKASAETQEKIIKD
                     APENPFLMNAAKTKDLFDTDQKSGTIDINHAKLQIGSLIDDIVRETYRKQDQKEKAMQ
                     TELAEAKQALESVTAKFHLAAKENYSLKSQLDDMQKAYRELKRKQENSDIFIRHLMQN
                     TSEKLTDMQGQFLNILGSLSNMRRDQLCNPSILNRIKLDAFHVVEETSKAILNYTPDR
                     LPPNEKR*"
     gene            complement(82877..84853)
                     /locus_tag="As_gut_js4906-26-3_S26_scaffold_18_curated_pro
                     digal-single_110"
     CDS             complement(82877..84853)
                     /product="DNA helicase {ECO:0000256|SAAS:SAAS00145970}; EC
                     =3.6.4.12 {ECO:0000256|SAAS:SAAS00145970};;  TaxID=1262885
                     species="Bacteria; Firmicutes; Clostridia; Clostridiales;
                     Eubacteriaceae; Eubacterium; environmental samples.;"
                     source="Eubacterium sp. CAG:248.;""
                     /codon_start=1
                     /transl_table=11
                     /translation="MNSLAYEVTNTKTKKQEILDGMNDDQKKVVMNYKGRHAVIAGPG
                     SGKTRAMVARTAYMIEDGVPADQILMFTFTRKAANEMKDRVLSYIGEKAMAVTVSTYH
                     SFCMKLLRQYADLLDWDLHFTIYDQNDQDKVITQVMRDYQLDRGVKAVMVRNQISHWK
                     EEMLDPKQAHEQAKTFEQRLYADIYADYTRELKKNNAFDFDDLIYRSVQILERFPLVR
                     KQVNDRYRYITSDESQDASPRDLRLIELLAVECDNDICCVMDDDQSIYGFRGVKINAV
                     YQFIEKNHFQISVLSRNYRSTKVIVNAACSLISNNANRFEKNLYTENRAGARISVTEQ
                     DTSMKEGRHVAAIINTMVRAGYHYNDIAILYRMSYLSHDVEDALLKRHIPYEIVKGSA
                     FYARTEIKDLASYLKFYVNPMDTEALTRALNAPKRSIGEVSVERIMEFHKNACAAYQD
                     CATLDMRAIRRSILAEFRNHACNLKGKAKNGLKQFVAIIESLEELDGEVKTSEFVKRL
                     YQLSRYEDYIHETMGDDEERIANVEKFIDIADTYDTLQGFLDGVMDSGTKEEQEAEKD
                     HVHLLTMHASKGLEWPIVIIVDATDGIIPHKLAQTPEDVAEERRLFYVAMTRAKEFLF
                     ITHSKTRSIRGQLIEVPESKFLNEINPVYIQRAE*"
                     /db_xref="R6K933_9FIRM"
                     /db_xref="UniRef100_R6K933"
                     /db_xref="eel:EUBELI_01558"
                     /db_xref="3.6.4.12"
     gene            complement(84893..85102)
                     /locus_tag="As_gut_js4906-26-3_S26_scaffold_18_curated_pro
                     digal-single_111"
     CDS             complement(84893..85102)
                     /product="hypothetical protein"
                     /codon_start=1
                     /transl_table=11
                     /translation="MTQEIEIIIDNDKDTTTTVQTVRGFAGGACVKTLAQVQAGLGLG
                     KAFDEGDTPERYKKQDVNAFINSLR*"
     gene            complement(85247..85666)
                     /locus_tag="As_gut_js4906-26-3_S26_scaffold_18_curated_pro
                     digal-single_112"
     CDS             complement(85247..85666)
                     /product="hypothetical protein"
                     /codon_start=1
                     /transl_table=11
                     /translation="MSHWAKYSATVLNSVEMPIFQEALKELGLTYDDSVKHLGDNWGS
                     ADVDGVLVRENGNRTSLGLNIEDAGRVRGKKHYKVTVNGDFWNTGFDEYTFCNTLSQI
                     YMKINAQAKLRLQGWNVSKVETDADGKVHIRAQRRSA*"
     gene            complement(85756..86145)
                     /locus_tag="As_gut_js4906-26-3_S26_scaffold_18_curated_pro
                     digal-single_113"
     CDS             complement(85756..86145)
                     /product="hypothetical protein"
                     /codon_start=1
                     /transl_table=11
                     /translation="MDPVNFQDDILNNRKKKKEKELKKKITHPSVELQSKIDRIARNE
                     YDAFNAKVEELIELASKMSLFHDDTESIRDGLVRHFSAMLYGYVVDLDPLDPEVTADD
                     LHTHEVLIRHIIEDYGLLEDREKKKED*"
     gene            complement(86191..87804)
                     /locus_tag="As_gut_js4906-26-3_S26_scaffold_18_curated_pro
                     digal-single_114"
     CDS             complement(86191..87804)
                     /product="ATPase, AAA family n=1 Tax=Treponema
                     lecithinolyticum ATCC 700332 RepID=U2M2C8_TRELE"
                     /codon_start=1
                     /transl_table=11
                     /translation="MREAMNEVRILLRARTQCIWINTYEEAEALKDLEELLPTALPNH
                     GLRVWSQTSGITGISLKGGEPDRSMEDLEMFKGVCKMIQQDIDEHAPLQAYVFLDLSN
                     IITDSDTRRAIRDMKEKPPRSYIPFIVIAPTTNIPTDISKLFRVVDYGLPRFDEIHSM
                     VSTANALLTKKEKEDPNGGYHPITEDEVKDVCRASYGLTVKEVDMILRESMVRDKTID
                     IDYVVKQKVEAVKKSGALDYKMSTIKLADIGGNEAIKQWLYEQEAAFSPEAREFGLPV
                     PKGYISVGIPGCGKTMFAEAFAGEMAWPMLELNMSKVMDSLVGESEKRIEYALDVAKA
                     SAPCVLLLDEVEKMLGGINSSNQSDSGITARVFQTILKFMNDNDSGVYVIMTSNDVSQ
                     LPPEFTRAGRLDCIWYFGLPRKSDRRGIFKIHFDKMGHPVSDVLLSEAADVSDDFTGA
                     EIESAVHGTIRKAFARSQKDGNTDIIDEDIIAACHETIPVARSSREKILALENYCASR
                     ARRSDFTDEEIHEKEEERASDGYDDIFSL*"
                     /db_xref="UniRef100_U2M2C8"
                     /db_xref="A0A024QIY2_9BACI"
                     /db_xref="cbj:H04402_01076"
                     /db_xref="U2M2C8_TRELE"
     gene            complement(87842..88585)
                     /locus_tag="As_gut_js4906-26-3_S26_scaffold_18_curated_pro
                     digal-single_115"
     CDS             complement(87842..88585)
                     /product="hypothetical protein"
                     /codon_start=1
                     /transl_table=11
                     /translation="LHSDGLGFKLPIYTIPVYDKVAVDVKMRLYAHDDQPGIFLEGTT
                     ESSRITITETMKLEEKKTADDLFRTVIEENKYIEESPVLQDATTKIVTKIEQELIKEH
                     GVFPLNTSINGGVALFRNKQGEYIASSESVIFGIDKTSDIQFNRCVGSITVDDVKDVL
                     FFYNKDNAYVRISGFRELECSSDTENDMLLSYKGTDGILKNGEEKIKLPKELFSSYPS
                     VEGLVDARSAFLSHSKKEEAVVDFDDLDF*"
     gene            complement(88660..89316)
                     /locus_tag="As_gut_js4906-26-3_S26_scaffold_18_curated_pro
                     digal-single_116"
     CDS             complement(88660..89316)
                     /product="hypothetical protein"
                     /codon_start=1
                     /transl_table=11
                     /translation="MRIFNAKWTSTSAGPSPDNNKRTEVFLAGCKMAMDGHPCKGCFN
                     PKLWDHRHCVADVGAYEVAKQIERFAPNRYITFVGGEPLDQAKELITACAWLKPEYHI
                     IVITHYMLEEIIEHGWQDLLVYIDILIDGKYDETQRIWDEDKAGDGLHDVVGSGNQTI
                     WDVRYARQHNVPYYEGILASDALGLFLTDSWDLHWVKRDESAATQILERPKFTVFKAS
                     *"
     gene            complement(89352..89564)
                     /locus_tag="As_gut_js4906-26-3_S26_scaffold_18_curated_pro
                     digal-single_117"
     CDS             complement(89352..89564)
                     /product="hypothetical protein"
                     /codon_start=1
                     /transl_table=11
                     /translation="MILDHDEEVRCPKCGGLLMHTQDLYTIRKSKSIPGRWERRFEGT
                     IAVCASCGTTAKTFLKSDPEELREEP*"
     gene            complement(89561..90292)
                     /locus_tag="As_gut_js4906-26-3_S26_scaffold_18_curated_pro
                     digal-single_118"
     CDS             complement(89561..90292)
                     /product="hypothetical protein"
                     /codon_start=1
                     /transl_table=11
                     /translation="MLKAIEIDPKVKEALRIDPALVVRQKPGKAAADYVSGAVVVDIL
                     NKAFDYAWDWEIKKCWIEQSEDFVNRYEKDANGNPTVEPQPPVAHVLGTLYVHMKTDS
                     GEEVIISKSATGAQEISGKVQKQESIYKSADTDALKRAARLLGVCLKLWRKNAEGKDD
                     NAFYEMLVADELWTSEEKEAHKEELEYLHKVQEERGFSDGVMDQAVQAWSQGRIAGMA
                     MLTPDRMTQFTQYIRESVAQSGGNA*"
     gene            complement(90329..91360)
                     /locus_tag="As_gut_js4906-26-3_S26_scaffold_18_curated_pro
                     digal-single_119"
     CDS             complement(90329..91360)
                     /product="Internalin, putative n=1 Tax=Trichomonas
                     vaginalis RepID=A2DRI3_TRIVA"
                     /codon_start=1
                     /transl_table=11
                     /translation="MSFLDKLNATPVNPAAGAQNKPVNPFLSKNINPFAEMLKKQQEA
                     KKETKTEKPAPAPVEEKKPEPVAEEVKPEPAPVIEEEPKKKEKPTEKEEKETVEKEAI
                     PSEEKKEEVEEPKAEEKTEEEKPKKKTRKRATRKTKKTAAAEEEKFDEEEAENDESAE
                     VKQYSMDEVMNLLSTNKNFDEASDILMSSLDDDDWIELRDKLAKRIQDVHIDADLNPG
                     AVKFFIDELDALYTEVKLYLIKTTASLDRITNKQTGVASIISAKTLAGIKGRPSPAQK
                     EDAVNTALSDVVVGGTHLNLLALLATGQARKTVLSGFMDIIKSKKDTLITASSMLKIE
                     NTAINPPRI*"
                     /db_xref="UniRef100_A2DRI3"
                     /db_xref="A2DRI3_TRIVA"
                     /db_xref="aae:aq_2032"
     gene            complement(91367..92122)
                     /locus_tag="As_gut_js4906-26-3_S26_scaffold_18_curated_pro
                     digal-single_120"
     CDS             complement(91367..92122)
                     /product="hypothetical protein"
                     /codon_start=1
                     /transl_table=11
                     /translation="MSPEDQILSLVRENYQKVGNPVDYVQSIVKPLALEQLRTAMQQC
                     NVCPIATNKTRTLFKGAGYEPVMMISNHPLDTQAGSGVTYPFDGSEEERILNILFDYY
                     HVDRKKLCWMNLVNCFPTVQAEGVNISESRPLKLSEIRMCRGFLEYAVRIVQPRFLIL
                     FGNEVLNHFNIVTLNKAHGKRFEFMGIPCMPVPDVSRVVIAMHDKDMLPEEIEEKKLD
                     LQNDLGKAFALADKLLPEEHILMNKSGEEKKGD*"
     gene            complement(92152..92829)
                     /locus_tag="As_gut_js4906-26-3_S26_scaffold_18_curated_pro
                     digal-single_121"
     CDS             complement(92152..92829)
                     /product="hypothetical protein"
                     /codon_start=1
                     /transl_table=11
                     /translation="MPCDWGHDDCRWEGKKCSGCILESFYYEPPEVKPRRRMKQHQDK
                     ADGRMGSNFEFTNHKVMAKVFGGSEQEVNVGMTLNSGATIKEKGDEQVSGLVNIMEEL
                     KTQEPDRKGGTKSFSIQRKWLDKLHREALAEGKEMWWLKFAFSEPEGEAGRTFVVLEQ
                     DQILSLALMVRNDRARQKVAETTKKKLIAELDAARAEIQRLQAQISYAKCSKELEELQ
                     KKLYHNI*"
     gene            complement(92899..94113)
                     /locus_tag="As_gut_js4906-26-3_S26_scaffold_18_curated_pro
                     digal-single_122"
     CDS             complement(92899..94113)
                     /product="RecA n=1 Tax=Bacillus phage 0305phi8-36 RepID
                     =A7KV38_9CAUD"
                     /codon_start=1
                     /transl_table=11
                     /translation="MASLVKPKDDKKMTMNQILKLVDTAADKINQKAGKVICGRIGKT
                     PEIMDRLKIRFIPTPSMVMNNAIGGGFPRRRCSIISGMPDSGKTSVLLETIAINQKKD
                     PNFFAVWLESESSLEQSYLIDTMHIDPDRFFYMEVRHGQSAEEILDVLYTILQTGIAD
                     MVVINSLKCLVPKHEEEASLASATVAEQARMNSRIVKKFRAIVAEYDTAFVIVQHLSS
                     DIMSYGAPLVLSGGKAIQYWSALTLSLSRSKKKFEAKDPLKDGEGAKIYVSVLKNHVL
                     CDRNPYVRFEYYVVYGQGTEQILEALTVAEAKGIAAVRGAWVYWYDKNGEEKQKWNGR
                     AAFRKYMLEHKDVWQEFMGQLNGQEEASDMSEEEIAKTIEDDQKLGEAVINLEEMAMS
                     EEEIEEAEKKDS*"
                     /db_xref="UniRef100_A7KV38"
                     /db_xref="A7KV38_9CAUD"
                     /db_xref="adg:Adeg_0628"
     gene            complement(94147..94320)
                     /locus_tag="As_gut_js4906-26-3_S26_scaffold_18_curated_pro
                     digal-single_123"
     CDS             complement(94147..94320)
                     /product="hypothetical protein"
                     /codon_start=1
                     /transl_table=11
                     /translation="MNVQAAEKTYVLNISLTEEEILNLIHQIDAIYPGLKPEENKELL
                     SLKHNLALTLANY*"
     gene            complement(94317..94688)
                     /locus_tag="As_gut_js4906-26-3_S26_scaffold_18_curated_pro
                     digal-single_124"
     CDS             complement(94317..94688)
                     /product="hypothetical protein"
                     /codon_start=1
                     /transl_table=11
                     /translation="MLKTTDDTNKAAYIRQGLTQYVGALAQSIEGDSKEKLQLITAAL
                     TEEALRLCMNEEKKLDFFTAKPILRAAGYILSKRAKETKEDAKVLPEEIRQSLLLLSA
                     RYDKTAQEIKGYTETEKTKEP*"
     gene            complement(94669..97239)
                     /locus_tag="As_gut_js4906-26-3_S26_scaffold_18_curated_pro
                     digal-single_125"
     CDS             complement(94669..97239)
                     /product="DNA gyrase subunit alpha (EC:5.99.1.3)"
                     /codon_start=1
                     /transl_table=11
                     /translation="MTSAPNQDKNIETEEKGADKLAEQESNTAQITDVEYGDYMGDAY
                     LRYAMDVLEDRALPDVRDGLKPVQRRILYSMHNQNLRSSGPFMKSARTVGNVLGELHP
                     HGDQSVYDAMINLGQDWKARYPLVAVHGNAGSPDGDPPAAMRYTEAKLSRYGEKMLQD
                     IDKDTVPFHPNFDESTQEPEVLSGLVPNLLLNGNSGIAVGLACSFAPHYAGDVYKALD
                     TIIDHALEREDTSEEELIRIVQAPDFPTGGVIVNPSDVRQAYRTGRGSIQIRSKYHIE
                     HIKKHDAIIITEIPYNVNKATMVKKMDERRLSGAIPDIRSVRDETDRDGVRIVVELRD
                     NADTNVILHRLLKETPMQSSFSLNHNALVNGHVQEGLTLKQLFEYFLEHATNVVRNRV
                     QYDYQKDMKRKHIVDALVTVLSDENLDSVIELIRSSEDEAAAAKAMSVFGLDEEQGAA
                     IASMKLGALSHAPKDRYLKEQENLRAATEHAQLILSDTSELLKELRSQLDAVAQSFTK
                     EERRTEIEENASDDYTERDLVKEQDIVITYTQNGIIKSTLASEYNAHNRGTRGQSAGQ
                     LRDDDAVRDVISLTTKDDLLFFTDLGYCHVLPAYKIPIGKKSQTGKYVANYLSLSEGE
                     SILTMIAWNKEHENSTILMATRRGLVKRIDKSIFSNRASKTRVITLNDDDMLAAAVPI
                     EEGKTALLVTTNGKATRFDPYEEKFGIRTSGRAARGIRGMKLMDGDLIADLLPCEPDG
                     QLLMITQHGYTKKTLFEEIPLRHRGSQGVILFKPNENTGLVIAACVAKEDHDLFIVTE
                     NGIINRITTDTIRTLSRSASGVRSIRLEPGDSVVAIAMTPQQEEEEEEEEEEDAEDDG
                     *"
                     /db_xref="sbu:SpiBuddy_3057"
                     /db_xref="F0RZW1_SPHGB"
                     /db_xref="UniRef100_F0RZW1"
                     /db_xref="5.99.1.3"
     gene            complement(97236..97928)
                     /locus_tag="As_gut_js4906-26-3_S26_scaffold_18_curated_pro
                     digal-single_126"
     CDS             complement(97236..97928)
                     /product="Single-strand DNA-binding protein, ssb n=1 Tax
                     =Clostridium ultunense Esp RepID=M1ZJ69_9CLOT"
                     /codon_start=1
                     /transl_table=11
                     /translation="LSEQNLNNLAIAGKLRTMEEAYTKQHEENGKKVSETFYRLVIDA
                     PRYSDHIDSIPVICSEKLLFRLDISVGKYVGISGAIHTEHIPDEDDPKKSHLLIYGYA
                     SDVLVLSEEDYKFLDNERNTFEAEGYVCKKPVFRQTMSKRLITDLLIAVNGRVRSNYI
                     PCIAWGSNAKMASRLAVGDKIYLTGRFQSRNYTKKTKNSIEQRTAYEVSIKDFRVLPP
                     AEEASAPSEEEA*"
                     /db_xref="UniRef100_M1ZJ69"
                     /db_xref="M1ZJ69_9CLOT"
                     /db_xref="csd:Clst_1307"
     gene            complement(98007..98156)
                     /locus_tag="As_gut_js4906-26-3_S26_scaffold_18_curated_pro
                     digal-single_127"
     CDS             complement(98007..98156)
                     /product="hypothetical protein"
                     /codon_start=1
                     /transl_table=11
                     /translation="MDPAKRRLNRITVKDAEEAENMLAVCMGKDVEARKEFIVAEGSA
                     LALSE*"
                     /db_xref="srb:P148_SR1C001G0394"
     gene            complement(98329..99021)
                     /locus_tag="As_gut_js4906-26-3_S26_scaffold_18_curated_pro
                     digal-single_128"
     CDS             complement(98329..99021)
                     /product="Putative uncharacterized protein n=1 Tax=Blautia
                     hydrogenotrophica DSM 10507 RepID=C0CM91_9FIRM"
                     /codon_start=1
                     /transl_table=11
                     /translation="MEKVLSGVYRITNTLNGKFYIGCSTNIKRRWSAHRTRYKQASNK
                     EYNKPLYKAIREDGIENFNFDILELVDDREKLYSREYFFIKELHACQNGYNEDYGGEN
                     HGRAKLTADDVVDIRERYAEHESKRNVYLDYCYKIGERGFHKVWNGYTWPDIKMDVYT
                     KENKDFHKHDTGSPGELNKRTALTNEEVLLIRKKKTEGEKARKVYEPFKNKLTFGSFM
                     NIWYGCNWKNIA*"
                     /db_xref="UniRef100_C0CM91"
                     /db_xref="A0A0E9E530_CHLTH"
                     /db_xref="C0CM91_9FIRM"
     gene            complement(100468..101769)
                     /locus_tag="As_gut_js4906-26-3_S26_scaffold_18_curated_pro
                     digal-single_129"
     CDS             complement(100468..101769)
                     /product="DNA gyrase subunit B {ECO:0000256|HAMAP-Rule
                     :MF_01898, ECO:0000256|RuleBase:RU003363}; EC=5.99.1.3
                     {ECO:0000256|HAMAP-Rule:MF_01898,
                     ECO:0000256|RuleBase:RU003363};;  TaxID=1262687
                     species="Bacteria; Firmicutes; Negativicutes;
                     Selenomonadales; Acidaminococcaceae; Acidaminococcus;
                     environmental samples.;" source="Acidaminococcus sp.
                     CAG:542.;""
                     /codon_start=1
                     /transl_table=11
                     /translation="MSKKTQDEIEILRFPDNVRKRTGMYLNSRNHCVDEIIENSIDQY
                     MIGNCKTIAVAVVGDTITVEDDGAGMPVEPSTDPEHEGESQLEVALTVLHAGGKFVQN
                     DQKKTGGLNGVGASCVNAVSSYYQVVVNKNGKIYRTRFEKGIVTEPTHEIGTVTEGVH
                     GTETSFVLDDSIWKDDVLDLKRIDHRCRQLAYLNPGLEIMVYFNTEDASGSKVKEEKI
                     YCFPEGIKAYVEMLTKGKTQLILPELITSHVMSEEGHDIELSIGFCYTDTYSSDIKGF
                     VNNIYQEYGGDHVTGLKEGFAKAMSRYAVEEGYLKSSSDIKQADALEGLVAVLSVAVP
                     DPNYEGQGKNNLRMKDVRTVCRESISDFFFDYLSRDANRAKVLVEKTISAAKARAAAK
                     KARDAARGITKAAASGSLPEKFSDCSGNDPEKDEIFLVEGE*"
                     /db_xref="R7M217_9FIRM"
                     /db_xref="afn:Acfer_0008"
                     /db_xref="UniRef100_R7M217"
                     /db_xref="5.99.1.3"
     gene            complement(101777..102178)
                     /locus_tag="As_gut_js4906-26-3_S26_scaffold_18_curated_pro
                     digal-single_130"
     CDS             complement(101777..102178)
                     /product="hypothetical protein"
                     /codon_start=1
                     /transl_table=11
                     /translation="MQENENLAKLQDEMLGQVDQEVALEQEIEEASSRIAHNMAKSNN
                     KSTFEVNSLVYEIQAAPRAVPSKSGIKHYIIMIIADQMKMKILGKKYIPYTVNAEIDN
                     NLEWEANLKAMIQAWMRHVSGLTDKADFEEE*"
     gene            complement(102178..102648)
                     /locus_tag="As_gut_js4906-26-3_S26_scaffold_18_curated_pro
                     digal-single_131"
     CDS             complement(102178..102648)
                     /product="hypothetical protein"
                     /codon_start=1
                     /transl_table=11
                     /translation="MSNVRNSISLIGRIPATDKIKLTYREAQDPKHNSIRGCLGVRRN
                     FKKQEEKYYPEDLINFVAFGHTAKYINDYVGRGGQMAITGELRREDDWKDKDGQMHRG
                     GLVAWVDDATKLGSEQAGSGNASQAVTQAPANPFATNAAAPAMKNPFLSQKAIY*"
     gene            complement(102796..103533)
                     /locus_tag="As_gut_js4906-26-3_S26_scaffold_18_curated_pro
                     digal-single_132"
     CDS             complement(102796..103533)
                     /product="Uncharacterized protein n=2 Tax=Labrenzia RepID
                     =U7GJX4_9RHOB"
                     /codon_start=1
                     /transl_table=11
                     /translation="MATKTPVYNELTKQFTNAFVRGILIANYENDKIEDSTLRVQNAI
                     AIAQAIATAGLVQPDLVNDKQLEALADQVRNRVNYKHTQKEEASAAVAPESKEPASKK
                     EAMQKAVDKKIAEQEAAKEKEENPAQADIKPQPMEKTQAVAPAPAAEEPKAAEPAAGS
                     AEDTSAYENERDWNDITLNKFANEIQFVNQLKEAFGEETCNMLMQQYSQGTYSSVDEL
                     VPANIKGFVAYVQQLQAAAQNGESQAS*"
                     /db_xref="UniRef100_U7GJX4"
                     /db_xref="snc:HMPREF0837_10201"
                     /db_xref="U7GJX4_9RHOB"
     gene            complement(103523..104827)
                     /locus_tag="As_gut_js4906-26-3_S26_scaffold_18_curated_pro
                     digal-single_133"
     CDS             complement(103523..104827)
                     /product="ATP-dependent Clp protease ATP-binding subunit
                     ClpX n=1 Tax=Caldicellulosiruptor lactoaceticus 6A
                     RepID=G2PZF5_9FIRM"
                     /codon_start=1
                     /transl_table=11
                     /translation="LAEETKRPRCAWCGHEILEDSINIPVQSKIDNVFICYECAKKIY
                     LNKELREKRQIFRKLRIRGGTAKKKMTPSALKEYLDNYIIGQDKAKEVLSVAIYNHYK
                     MLRLKKDLEGDEAELDKSNIFIVGPTGAGKTAMLKRVAQVLHVPFAMIDATSITASGY
                     VGEDPEVCLQRLLQAADGDIKKAERGIVYIDEIDKIARKGENLSTTADPGNEAVQQAL
                     LKILEGSVVDVPLKGSRKHPQSEVVRINTENILFIVGGAFEGIEKIIAKRMHKGESSL
                     GFGSKLKNDKKMKYNDFILDIRTEDLRKFGMLPEFIGRIPVICPMQELDEEALVSILT
                     KPKNALLKQYQTLMRDEETELVFTGAALKAVAHEAIKRKTGARSLRAIMEEVLHEEMF
                     TLPDKSEVTRVIVDADENDKFSVKEEMNTRTEEEEEQIYYGD*"
                     /db_xref="UniRef100_G2PZF5"
                     /db_xref="clc:Calla_1568"
                     /db_xref="G2PZF5_9FIRM"
     gene            complement(105033..105617)
                     /locus_tag="As_gut_js4906-26-3_S26_scaffold_18_curated_pro
                     digal-single_134"
     CDS             complement(105033..105617)
                     /product="ATP-dependent Clp protease, proteolytic subunit
                     ClpP (EC:3.4.21.92)"
                     /codon_start=1
                     /transl_table=11
                     /translation="MALIPMVLEREGNAERSYDLYSRLLKDRIIWVQGTVEPAMANII
                     KAELLFLESEDPDADITMYIDSPGGEVTTGLGIYDTMQYIKPDVSTICVGMAASMGSL
                     LLMGGAKGKRYALLHAEIMIHQPSGGAQGKESDVEIQYKQLQKCKEMLTNLYVKHTGH
                     SYEELLKDMDRDHFMTPEEAKEYGLIDAIIEHRE*"
                     /db_xref="ssg:Selsp_1305"
                     /db_xref="C9LUB1_SELS3"
                     /db_xref="UniRef100_C9LUB1"
                     /db_xref="3.4.21.92"
     gene            complement(105647..106135)
                     /locus_tag="As_gut_js4906-26-3_S26_scaffold_18_curated_pro
                     digal-single_135"
     CDS             complement(105647..106135)
                     /product="hypothetical protein"
                     /codon_start=1
                     /transl_table=11
                     /translation="MNKNHIDPEQLAEFLALLASPMSFHHHLREEDEEEDEQEMEEET
                     EKDADSLQDALRDGVIVLAKDPKDLTRSYEAVYLFGQFFPRTRESVQFWANATLSDIY
                     EIHRFTDISQLNEFFWADAAINAELVWQKACSYEGMSKGELIELVKKLRHKLDEADQD
                     RY*"
     gene            complement(106861..108129)
                     /locus_tag="As_gut_js4906-26-3_S26_scaffold_18_curated_pro
                     digal-single_136"
     CDS             complement(106861..108129)
                     /product="Transposase, IS605 OrfB family n=1 Tax
                     =Mitsuokella multacida DSM 20544 RepID=C9KLK4_9FIRM"
                     /codon_start=1
                     /transl_table=11
                     /translation="MEHKKMADYAYHYGLNVRIYPSQQQKEIIRRNADAARCVYNEHV
                     AVNKEIARFGRRSIYIDFIEKRIEALRERIRTVTALKDRYPWLRHPDIDAQSIANARQ
                     NYQRAWKQFRAVHHAGVPNFHKKTSVESYQTNPHYSKGTEIFLFTSNARFLDKHHLML
                     PKLKRIRFQGSRKILDRLFAMKEVRIGTITITKDSLHRYFASFQLGSDEPFVKASPKT
                     KAEIGIDLNIENFYADSNGEIVANPRYYRRQKRRLANAQRKLSRRIVRAKKEHRPLRE
                     AKNVEKQRLLVARLTAQVMQRRRDFLHRTSATLIKNHDLVAAEELRSRNLLKNHALAM
                     SIQDNGWRMFLSMLTYKAALYGKNFVTVDPRNTTQTCHACGHIMSGKEKLTLKDREWI
                     CPKCGIHHIRDVNAAKNILARAKAKLVSMH*"
                     /db_xref="UniRef100_C9KLK4"
                     /db_xref="C9KLK4_9FIRM"
                     /db_xref="lfe:LAF_0176"
     gene            complement(108787..109470)
                     /locus_tag="As_gut_js4906-26-3_S26_scaffold_18_curated_pro
                     digal-single_137"
     CDS             complement(108787..109470)
                     /product="hypothetical protein"
                     /codon_start=1
                     /transl_table=11
                     /translation="MTIENNSKKVLRRRSFRRVKKGLAAILTVSVLATGSISYYEGMQ
                     AKAAAAQKMQEAQDIVTQSDQEVDDKNIEVQRLEETNEQLRDENRALHGKLEEARREV
                     SRGSSDDVSPAGGFDVVVTAYTLSEASCSKGTSHPAYGRTANGTNLAGHSLYSARAIA
                     VDPRIIPLGTRVKIQFKDPEMRRFNGVYTAVDTGGAIKGNRIDLFAGEGAESLAMHIG
                     RRQATAVLL*"
     gene            complement(109526..110497)
                     /locus_tag="As_gut_js4906-26-3_S26_scaffold_18_curated_pro
                     digal-single_138"
     CDS             complement(109526..110497)
                     /product="Uncharacterized protein n=7 Tax=Clostridium
                     difficile RepID=T3ES56_CLODI"
                     /codon_start=1
                     /transl_table=11
                     /translation="MATKNVCVLENHEIMPIYNWKGQRVVTYEDIDRVHHRTSGTARR
                     AFSANRFHFRKGIDYETLSGDTYQKFIRENYGKDYVKRGAPILNIFTETGYLMLVKTF
                     TDSLAWDVQRMLVRNYFNEGLCTGTTMIDDIASKWKEVFQVFHDQILEEARLQARDVF
                     LTLTDSEELLHREIFKPTGNISRDDLTASAVAVKYGWYTSTGKPHFRFVSGLRKDAGI
                     YLNTAEAHDTEYVKYSPLYTPYEEGCMNMLAYFTPAGQKKLKEHWDKTHYERFSESFY
                     RRNWADHKIGDRKSATYSYGGKSYEIYDKHNHLIVEHRMNLFEGKVI*"
                     /db_xref="UniRef100_T3ES56"
                     /db_xref="F7JKF7_9FIRM"
                     /db_xref="sfn:SFy_2727"
                     /db_xref="T3ES56_CLODI"
     gene            complement(110609..111217)
                     /locus_tag="As_gut_js4906-26-3_S26_scaffold_18_curated_pro
                     digal-single_139"
     CDS             complement(110609..111217)
                     /product="hypothetical protein"
                     /codon_start=1
                     /transl_table=11
                     /translation="MNNPGPIHIKHAPHDKRQMIITWSSASEETKKLPLVFHRLHLEW
                     LDHNDSNILSLPIDQNQFTFPSHWNGRVYASIEIVNQQDETGMPSASCYSDYSLTPDM
                     PHNLTMARTEHNVTFSWQPPESDSEAEDIRYAVVIRYVGEGRDKAIEVTRQTVDTCQF
                     RFEMDKPGVYEVSIQARRYARLDSHKDVGYLDSAELIQCFRL*"
     gene            complement(111174..113267)
                     /locus_tag="As_gut_js4906-26-3_S26_scaffold_18_curated_pro
                     digal-single_140"
     CDS             complement(111174..113267)
                     /product="hypothetical protein"
                     /codon_start=1
                     /transl_table=11
                     /translation="MVQKHKLLVFPETYPTKDEGNRFIGKIKNQILDYPQELSVNQIA
                     KVLKEKHPVAFGYGKRHSTIRKGYRESDWIQQSIVAIDVDNAVPGEKKQAEGEAYLTM
                     KQAMAICKEKNLPPAFCYHTLSSTPLWERYRIVWALDRPVKTKRELQCIMRAILSAFT
                     KKTPDGTIRFADEKCIDLSRIFYGGQDICYLNATATLCASDLVREGRVHITEYFHKKD
                     LDKHAVLAHYKNEGEIDTGYETLDAVIEELIRYTENPKKDEVLHPECPETVGIAGFGS
                     PASNALLDLDSMSGYEKAKSLQTLAAQGFVNSQYVILKRINLNKFLFGSDSTCFNCVL
                     PSHLDSKPSASIYLSDDGWRYHCFSCNVDCDIFELLERLTGKTHLEVRKYLCAKFGFP
                     FETEWQHRHREELEELISQLLDKSFKEDHPILYDTMMKNNKFGTYTIMIEMARRLLLD
                     KRSTNTEIPMFFFPKSEMQRVMPIFGFRSSLTVMTHNIKALERYGLIKEYADDEIPKV
                     LLDKLLLWKKKRQYIYRSSVYSILPLTPERIEYAEKQIVREKQLNIRRGNMNRAQIVM
                     ADKDKADEIYVQQRGEELSPAVLNFYKRYKSAAKNLIEKKGYTCEKEIYSRIKGGYSY
                     KAKVALSVTCMPRLLQDLGLRKVPFTKQIEKDYGVISTRTYKYTYGASRIIIPKGDKQ
                     ENEQSRAYSHQACTA*"
     gene            113751..113996
                     /locus_tag="As_gut_js4906-26-3_S26_scaffold_18_curated_pro
                     digal-single_141"
     CDS             113751..113996
                     /product="hypothetical protein"
                     /codon_start=1
                     /transl_table=11
                     /translation="MDTIKRYGKMILDKIIEHFNPTMVFFIVMFFAFEIGNGMFGKHF
                     DLGALITFAGVILAKDAAQYGISSALNSPRGEAPMRK*"
     gene            complement(114075..114257)
                     /locus_tag="As_gut_js4906-26-3_S26_scaffold_18_curated_pro
                     digal-single_142"
     CDS             complement(114075..114257)
                     /product="hypothetical protein"
                     /codon_start=1
                     /transl_table=11
                     /translation="MKNYTTRFKIEGECPHCHQPYGYEILVEGTKETPVNEVSYCYCK
                     QQKKQHHHLAHKKPAA*"
     gene            complement(114421..114960)
                     /locus_tag="As_gut_js4906-26-3_S26_scaffold_18_curated_pro
                     digal-single_143"
     CDS             complement(114421..114960)
                     /product="Calcineurin-like phosphoesterase./RNA ligase n=1
                     Tax=Phascolarctobacterium succinatutens CAG:287
                     RepID=R6WKL9_9FIRM"
                     /codon_start=1
                     /transl_table=11
                     /translation="MSKRLVLMHGIPGVGKSTFIRSRGLEYLTISPDTLRLLYSEPEI
                     VKINGHDRWQISQKKNKKVWDLVFRLLEERMQDGSDTIFDACNFTQDFLIRYRKMADL
                     YGFRTVVIDFSKVPLKEAMSRNKGRLYQGHGLRYVPEHVIRDIYQKMEPVPEGMESID
                     MTKPGAVSAFWDWWNHQKG*"
                     /db_xref="UniRef100_R6WKL9"
                     /db_xref="R6WKL9_9FIRM"
                     /db_xref="bpum:BW16_09245"
     gene            complement(114983..115171)
                     /locus_tag="As_gut_js4906-26-3_S26_scaffold_18_curated_pro
                     digal-single_144"
     CDS             complement(114983..115171)
                     /product="hypothetical protein"
                     /codon_start=1
                     /transl_table=11
                     /translation="MLYCLVKVEGKKVTDIFCHPGSTRPYLAKDRKGILDLKRRFGGI
                     PAEINAQGKVTRIFYHMA*"
     gene            complement(115177..115536)
                     /locus_tag="As_gut_js4906-26-3_S26_scaffold_18_curated_pro
                     digal-single_145"
     CDS             complement(115177..115536)
                     /product="hypothetical protein"
                     /codon_start=1
                     /transl_table=11
                     /translation="MLADELQNKTNSAVQEKIDVIKEKMEEEAGKGNKLLVVSTTDDA
                     ENMQIIQYFRQEGINAKIRYRRDIPYLIFDWSQKKRSWLQRAIDTLYVHISKDKHLKG
                     LDEHGKPDSMAPEKDGE*"
     gene            complement(115538..116068)
                     /locus_tag="As_gut_js4906-26-3_S26_scaffold_18_curated_pro
                     digal-single_146"
     CDS             complement(115538..116068)
                     /product="hypothetical protein"
                     /codon_start=1
                     /transl_table=11
                     /translation="MSLPGLKEELNEEKDILTLINAAHIISKKQQYVETVHTCDRAIQ
                     DVLHDIELSPLNCVGLIKDVKLLKEYLKERRKSKNLLYITNEVLAKGIQQAPNIVKAR
                     TEENMYYRPRVVEGLMVENLNPELREKIDKRIEAQGQEDPGQLLDKNIEKAASKKLKK
                     KNWKKYSNTNMNKKGW*"
     gene            complement(116065..116790)
                     /locus_tag="As_gut_js4906-26-3_S26_scaffold_18_curated_pro
                     digal-single_147"
     CDS             complement(116065..116790)
                     /product="hypothetical protein"
                     /codon_start=1
                     /transl_table=11
                     /translation="MVVTIEQDQLITVNKRQSDAATLERYFEPKEDGDRGETYIYKAK
                     QKLLIFVEDHGNHGWALIAAAPTIGELVKLQKSKQKKSGEKHGKKVNLRKLAQKKAKQ
                     DARKPERRILWFSRHNMDTRAYFALEQEIYPNERLRIIPYQARIVEGADVLRVAEQYA
                     CDTICAVLKAQDGINQYDEILAQANPKLDVFRPLFSQRETGRNFSPKGSMKVLYQDAY
                     DFRGWMDMRTRRVYGTPLKEESL*"
     gene            117076..118302
                     /locus_tag="As_gut_js4906-26-3_S26_scaffold_18_curated_pro
                     digal-single_148"
     CDS             117076..118302
                     /product="Transposase ISLasa12 n=1 Tax=Megasphaera
                     elsdenii DSM 20460 RepID=G0VRG9_MEGEL"
                     /codon_start=1
                     /transl_table=11
                     /translation="MSNLTKTIKLRIHVTPEQETLFRQMTEQYRQACNFVSQYIFDNR
                     FNMAYQSLNRELYSDLRSQFGLKSQLAQSSIKTTIARYKTVKQQLFQNPYKYKDENGN
                     WQRITKTLEWLWKPVFFSRPQANLVRNRDYSFVDDGQILSINTLGKRTKCTFEGEHFA
                     EYLDGAYDLGTAKLVELKGLWYLHIPVTKAVEDFQKENVRHVVGIDRGLRFLTVSYDE
                     QGKTEFVSGKKIATKRHKFKEVRKQLQSKGTKSAKRKLKAISGRENRWMSDVNHQLSK
                     TLVQKYDKDTLFVLEDLAGVSFEESNLSRTAKQNYDLRSWSFYQLEQFLTYKAHENRS
                     EVLKVSAKYTSQRCPKCGTIRKANRDHHKHLYSCQCGYKSNDDRIGAMNIQLLGTMWI
                     SGDNHPRYERITTTLE*"
                     /db_xref="UniRef100_G0VRG9"
                     /db_xref="med:MELS_1640"
                     /db_xref="G0VRG9_MEGEL"
     gene            complement(118474..119079)
                     /locus_tag="As_gut_js4906-26-3_S26_scaffold_18_curated_pro
                     digal-single_149"
     CDS             complement(118474..119079)
                     /product="hypothetical protein"
                     /codon_start=1
                     /transl_table=11
                     /translation="MVFVYRDRFPGSLDVHKVKTTVYRWVFDQAMEEESAGDFWSTEH
                     AEYSMNAEHCANEASSIKFDESKIYDSIDEGMAAQKGSRYAFRYYLDEKSRTEERLED
                     RIQREIQKLQCYADSHHVRTHKSKFTGCRYCGSKVNNEYVNEDNVCPCCGNSLYSDTD
                     RATINRYKGNINRWQQELEEMQRTNKRKKSGTMWYVSTLYH*"
     gene            complement(119084..119290)
                     /locus_tag="As_gut_js4906-26-3_S26_scaffold_18_curated_pro
                     digal-single_150"
     CDS             complement(119084..119290)
                     /product="hypothetical protein"
                     /codon_start=1
                     /transl_table=11
                     /translation="VKYYVTYRIEGRYTAEVEASSIEMAQKEAVTTYETADFGEVEDV
                     GECGNTEQICVEDEEGNIVWEKEG*"
     gene            complement(119303..119746)
                     /locus_tag="As_gut_js4906-26-3_S26_scaffold_18_curated_pro
                     digal-single_151"
     CDS             complement(119303..119746)
                     /product="hypothetical protein"
                     /codon_start=1
                     /transl_table=11
                     /translation="MFKRKKQLKKLYNGLPLFPDKYGYEAFSVLAIYILGGLKAYKAC
                     GNSYAPDFDSYEDWIAAVDKMIWSFDQIVNECPDDPETIHFNEKWKEAEKKGIQLMEC
                     DEVGRVTFSDLFNDGRPTKEEELAYHARVQEGLDLFAKYFRDLWD*"
     gene            complement(119792..120181)
                     /locus_tag="As_gut_js4906-26-3_S26_scaffold_18_curated_pro
                     digal-single_152"
     CDS             complement(119792..120181)
                     /product="hypothetical protein"
                     /codon_start=1
                     /transl_table=11
                     /translation="MGMTQYFYAVEKEDIIDDFDFRDNHGDKYAWDEFANFGKETGIY
                     NWMHALWEKKVAAAPSHGSDDLAEEYLLLDQDDVAQLEKDFYEGKFFPDTGDKEDDDW
                     LKHRFQDFLNDAKRYLKYGRVIYYAAR*"
     gene            complement(120201..120554)
                     /locus_tag="As_gut_js4906-26-3_S26_scaffold_18_curated_pro
                     digal-single_153"
     CDS             complement(120201..120554)
                     /product="hypothetical protein"
                     /codon_start=1
                     /transl_table=11
                     /translation="MDPIISPTWIYLIHVGDTIYGLSIFVLFVSVVALLLLGVEFVAD
                     PGSDSEKELTIKGVKICIVAIIVCTLMLVLTPDKKTMYAMIAASIITPDNISGAEAHI
                     VDLITKIANAVNAAK*"
     gene            complement(120572..120958)
                     /locus_tag="As_gut_js4906-26-3_S26_scaffold_18_curated_pro
                     digal-single_154"
     CDS             complement(120572..120958)
                     /product="hypothetical protein n=1 Tax=Acetivibrio
                     cellulolyticus RepID=UPI0001E305CB"
                     /codon_start=1
                     /transl_table=11
                     /translation="MDFVFNKDIEKRDRIIFGKYRPEEYYGGIRRFENLGIERLEYLF
                     KNRFIDPEDCQNLAPSAQEFLDFMRKYPFWEAHGYVVEAKRPDYRISIEGIARETVPD
                     DPEELRAYLRLCGDADDFQPNYCWYD*"
                     /db_xref="UniRef100_UPI0001E305CB"
                     /db_xref="paen:P40081_22165"
                     /db_xref="A0A089J400_9BACL"
                     /db_xref="UPI0001E305CB"
     gene            complement(120994..121419)
                     /locus_tag="As_gut_js4906-26-3_S26_scaffold_18_curated_pro
                     digal-single_155"
     CDS             complement(120994..121419)
                     /product="Uncharacterized protein n=1 Tax=Eubacterium
                     plexicaudatum ASF492 RepID=N2A3T2_9FIRM"
                     /codon_start=1
                     /transl_table=11
                     /translation="MFIAARGSHKRPPWLNILWESIERKENMIYTSYFAMAHKIEDKD
                     KLLSIALWPPKNTNIQWMPYLAPTKEILLRYKQDHDEEAYTKTYREKVLGILDVDKVA
                     AYLQRRILLCYERPEAFCHRHIVAQWLNENGYDCEEIRF*"
                     /db_xref="UniRef100_N2A3T2"
                     /db_xref="N2A3T2_9FIRM"
     gene            complement(121424..121720)
                     /locus_tag="As_gut_js4906-26-3_S26_scaffold_18_curated_pro
                     digal-single_156"
     CDS             complement(121424..121720)
                     /product="hypothetical protein"
                     /codon_start=1
                     /transl_table=11
                     /translation="MLIFTLFIFLVGVVTGIVFQMFYQWDKTREMKSRALIGSLFVLR
                     DGTVGRLVDFHRDFNCPDRPDNEIAYDVRLFESGDVQHVHEEDVELVVEPKGAK*"
     gene            complement(121746..122102)
                     /locus_tag="As_gut_js4906-26-3_S26_scaffold_18_curated_pro
                     digal-single_157"
     CDS             complement(121746..122102)
                     /product="hypothetical protein"
                     /codon_start=1
                     /transl_table=11
                     /translation="MVDKNHCCPYCGSDNVTICASPIVNVELNDEGHCANILDDDQDI
                     SRQVDELGPEDFACTCRDCGEDFNIVFEESDKQEYRFVKCREDRGNDFDRKYKLFYYE
                     QKKDWEEAHNNKRHAS*"
     gene            complement(122104..122373)
                     /locus_tag="As_gut_js4906-26-3_S26_scaffold_18_curated_pro
                     digal-single_158"
     CDS             complement(122104..122373)
                     /product="hypothetical protein"
                     /codon_start=1
                     /transl_table=11
                     /translation="MTNENYMYLHCDAWESYASMNPCYDNHIYRKRAGRRAMWKALKE
                     DIENEIVEVDRKRLPEVRKAILEGNPEDANEYILYAHILSLEEAF*"
     gene            complement(122395..122661)
                     /locus_tag="As_gut_js4906-26-3_S26_scaffold_18_curated_pro
                     digal-single_159"
     CDS             complement(122395..122661)
                     /product="hypothetical protein"
                     /codon_start=1
                     /transl_table=11
                     /translation="MKPIELLIPADLNECYSRDTCVCSSCEHTFRCRYGCIECAMHQG
                     RRAHNIPVCDGFDDISEWSSYQDFMNSDLEKLGRWLQGEDVDLD*"
     gene            complement(122688..123005)
                     /locus_tag="As_gut_js4906-26-3_S26_scaffold_18_curated_pro
                     digal-single_160"
     CDS             complement(122688..123005)
                     /product="hypothetical protein"
                     /codon_start=1
                     /transl_table=11
                     /translation="MSRGGKESKPVELLFPAYVNRCVFYRMTRIGESPMCRCASCERR
                     FWCKYGCPSCMIMDSKVWAKSQHTRFEAIPEDSEARQILGSPVKLGIQLSKSIRGDNH
                     CQW*"
     gene            complement(122989..123360)
                     /locus_tag="As_gut_js4906-26-3_S26_scaffold_18_curated_pro
                     digal-single_161"
     CDS             complement(122989..123360)
                     /product="hypothetical protein"
                     /codon_start=1
                     /transl_table=11
                     /translation="MGLDQFAYFPKKKNVINDEYFKGVENARSAFYWRKNYPLQSWMQ
                     DFWSDKTGKTSVYEFNCSPIRLREEDIELLRKDIESGKLTEDFAKSDYTPFMKERDLS
                     FCKMALEKIREGRAVYYVPWW*"
     gene            complement(123372..123806)
                     /locus_tag="As_gut_js4906-26-3_S26_scaffold_18_curated_pro
                     digal-single_162"
     CDS             complement(123372..123806)
                     /product="hypothetical protein"
                     /codon_start=1
                     /transl_table=11
                     /translation="MGYYSDVAIVIRQRDKDAFLQSMKEFDEKNKDIEKKDRYIYGYT
                     AKEIYDLAEKHDDVVSYSEYERRNDDTYFVMSWKYQKWSTCYVFAYSFFEHLDLLFDR
                     DFVRVGEEAGDIETYYGLDSGIISPHVEQDIWIYDHGELRDW*"
     gene            complement(123808..123990)
                     /locus_tag="As_gut_js4906-26-3_S26_scaffold_18_curated_pro
                     digal-single_163"
     CDS             complement(123808..123990)
                     /product="hypothetical protein"
                     /codon_start=1
                     /transl_table=11
                     /translation="MVTFQVVWTAQGKEYIDADSEEEAKAKFEQLAAFDGLEYYPHIE
                     YMLYDKDELEKQKKVK*"
     gene            complement(123992..124315)
                     /locus_tag="As_gut_js4906-26-3_S26_scaffold_18_curated_pro
                     digal-single_164"
     CDS             complement(123992..124315)
                     /product="hypothetical protein"
                     /codon_start=1
                     /transl_table=11
                     /translation="MIELLKLAEKEPHQAIVYVVSTRDFRFFLSMKKDDERRHFRGHT
                     SFITLFPHRKSVHLTPYPEYGVWRLSLFSRRDIMKKEKTFLKKWTITDIDDDERFVLY
                     FKEAN*"
     gene            complement(124315..124704)
                     /locus_tag="As_gut_js4906-26-3_S26_scaffold_18_curated_pro
                     digal-single_165"
     CDS             complement(124315..124704)
                     /product="hypothetical protein"
                     /codon_start=1
                     /transl_table=11
                     /translation="MGLDQMAFIVHPQFVISPTKYDPGMYELGSREIYSWNGHPSLQR
                     WMAELWSKETHKNPGTFNLDDILIRWQDIEQLRGDIQSGALYKLEWQGEKTPNCEAKR
                     ENDLEFCDIAEEAVTNGRYVVYYWSSW*"
     gene            complement(124709..125224)
                     /locus_tag="As_gut_js4906-26-3_S26_scaffold_18_curated_pro
                     digal-single_166"
     CDS             complement(124709..125224)
                     /product="hypothetical protein"
                     /codon_start=1
                     /transl_table=11
                     /translation="MAELEPYRITWKDSGEIVIKTADIAQAIVEFNRMAMDGEIESHP
                     ILVNITPDNTTRARRAEEARREYISLFFDAGDVIPHNEREKDFWVWFSEEGWPMIDSV
                     RDADPKKLSPEVIESFTSMLENDLRKVEEVRNSNLKGLARSTCYNRHTHDLMNSMQST
                     LSFLYRIVEEE*"
     gene            complement(125236..125583)
                     /locus_tag="As_gut_js4906-26-3_S26_scaffold_18_curated_pro
                     digal-single_167"
     CDS             complement(125236..125583)
                     /product="hypothetical protein"
                     /codon_start=1
                     /transl_table=11
                     /translation="MDSLQVVLLLSSVICILIAYILRLKRKEKELTFQLKAACEEISK
                     GYRIVVQADEMINWLVTKLEEFGTVSIYSDGYHSDFQFTRRHEKERTNAEKSIAEVHD
                     EKSPDNPFGDIVL*"
     gene            complement(125597..126178)
                     /locus_tag="As_gut_js4906-26-3_S26_scaffold_18_curated_pro
                     digal-single_168"
     CDS             complement(125597..126178)
                     /product="hypothetical protein"
                     /codon_start=1
                     /transl_table=11
                     /translation="MFYDTIVLATLVIAFAILAFGFFVYYQLKLNRLRKEHAKLVDDI
                     NRREVAIVKARLEEARLKEEMAAAFRENTPDLYDQMTQQHDRLDQDRLHVKKSSTPPI
                     PRSNSSALHHDMKRETQYSSGNGYHRCSDHSSAGSFLGGALLGGAIGSMISDSDDENK
                     EDTAAEETTNSDCDCDCSSDCDCNCDCNCDCSD*"
     gene            complement(126181..126624)
                     /locus_tag="As_gut_js4906-26-3_S26_scaffold_18_curated_pro
                     digal-single_169"
     CDS             complement(126181..126624)
                     /product="hypothetical protein"
                     /codon_start=1
                     /transl_table=11
                     /translation="LKKICAVMKGNYETVCLGVFTDRKKAECFRDRENVLLNDDSDDA
                     AWIKELPLDPDPRPFPKYVFITNEYYDISEGGITPESIFYYEAEEPCPIKLEIETVEG
                     ETLLTGFSGTVEVIEGETNEEMVARGLRIVKEKFKEYVNRKRGRE*"
     gene            complement(126873..127979)
                     /locus_tag="As_gut_js4906-26-3_S26_scaffold_18_curated_pro
                     digal-single_170"
     CDS             complement(126873..127979)
                     /product="IS605 OrfB family transposase n=1 Tax=Megamonas
                     funiformis YIT 11815 RepID=H3K9R3_9FIRM"
                     /codon_start=1
                     /transl_table=11
                     /translation="VKTYKFKLYNSKRNRKLQHQLWVANKIYNHCIALHKRYWHLFHR
                     SLSKNKLQKHLARIKKLPKYQYWQDIPSHAIQDITNRIDKGYKLFWGNLKRKRKTAPP
                     KFRSWRKYRSFSYNMVGKGVIKGNTIKIAGDKYKFFKSREVEGAIKLLTLKRDSCGDF
                     YVYLICETPELENKFRSGKSVGFDFCLKGNMLIGSDEEDDVKAPSFFKKQQKAIAKAN
                     RNLSTKKMHSNNRRKARLALARLHRKVTNQRNAFHWQLARSLCQKYAAICLEDLNMKW
                     MQKGHGKKVGDYGFAEFLNILEYVAPPFGTRVVRVDKFYPSSQLCHDCGYKNEEVKNV
                     SVYQWDCPQCGKHHDRDRNAARNILSEGQRLLSA*"
                     /db_xref="UniRef100_H3K9R3"
                     /db_xref="H3K9R3_9FIRM"
                     /db_xref="gsb:GSUB_17450"
     gene            complement(128040..128219)
                     /locus_tag="As_gut_js4906-26-3_S26_scaffold_18_curated_pro
                     digal-single_171"
     CDS             complement(128040..128219)
                     /product="hypothetical protein"
                     /codon_start=1
                     /transl_table=11
                     /translation="MKELCEYYARFERVYVYYFDKDEAQEWGVRTFEFPDHHSITIER
                     LDGLVTENRAASPCL*"
     gene            complement(128326..128508)
                     /locus_tag="As_gut_js4906-26-3_S26_scaffold_18_curated_pro
                     digal-single_172"
     CDS             complement(128326..128508)
                     /product="hypothetical protein"
                     /codon_start=1
                     /transl_table=11
                     /translation="MKELCKYYSEHKFLNSKIVQDGLEGATIVWHEYGKPEESGQITD
                     TGFPRITFDPYIRMIT*"
     gene            complement(128523..129644)
                     /locus_tag="As_gut_js4906-26-3_S26_scaffold_18_curated_pro
                     digal-single_173"
     CDS             complement(128523..129644)
                     /product="Uncharacterized protein n=2 Tax=Eubacterium sp.
                     14-2 RepID=S0IYV4_9FIRM"
                     /codon_start=1
                     /transl_table=11
                     /translation="MKVLKIDKNNYQVYKGDAEMQDKLDTGVYTLHFQKMMGFYFERR
                     EPFAVKEKLYGDAEHVTDMIINGFEHSERPIGAIFSGNKGLGKSVTCRRLCEKMLNKG
                     YPVILVNEYIPGIADFIDSVEQECIFFFDEFEKAFRKRGNGDIEPQSELLPLFDGTNS
                     TTKRLYLVTCNSLRNLDDYLINRPGRFHYHIREQYPNVKELHEYLSDKLKPECQDQIP
                     DILLFSQQIPLNYDCLRAIVFEVNIGNKFRDVINYMNIMEEGAPLYTMDIYFKNGNVM
                     TTQQYLDMKMRSLKTVDVYEIALPDGLADINVTYTPSKAKYDSKDYTYVLDGKDASYI
                     VTYRYDDQDTKDDDEQPHHDIERIVFKLSHDSYSNFFKF*"
                     /db_xref="UniRef100_S0IYV4"
                     /db_xref="S0IYV4_9FIRM"
                     /db_xref="btn:BTF1_31282"
     gene            complement(129641..129796)
                     /locus_tag="As_gut_js4906-26-3_S26_scaffold_18_curated_pro
                     digal-single_174"
     CDS             complement(129641..129796)
                     /product="hypothetical protein"
                     /codon_start=1
                     /transl_table=11
                     /translation="MDIIMSAIRKMFGMATCHHNWKVHVGVQYLDYAPYSFYECEKCH
                     KKKEYRA*"
     gene            complement(130165..130485)
                     /locus_tag="As_gut_js4906-26-3_S26_scaffold_18_curated_pro
                     digal-single_175"
     CDS             complement(130165..130485)
                     /product="hypothetical protein"
                     /codon_start=1
                     /transl_table=11
                     /translation="MAMEKNLLTFAAVGVGAMICGLQGAKKVCSGGHTVANGLRWTAD
                     KIDAGSEWGEKKCDAGIAYCQQAKEMYETEAAMAEAEGIDAVVEQKKNGTYNGVYNVQ
                     ATMG*"
     gene            complement(130548..130865)
                     /locus_tag="As_gut_js4906-26-3_S26_scaffold_18_curated_pro
                     digal-single_176"
     CDS             complement(130548..130865)
                     /product="hypothetical protein"
                     /codon_start=1
                     /transl_table=11
                     /translation="MKLEKLNEIVTEMGVEAPGTVFFDFGSFVEQLKWAVNAADYGKG
                     EHFIFVYNCQKIPVGYIWYTEDWTPKCVTVWSHTSAVALRRAFLYAKQLKEKSEARME
                     MRA*"
     gene            complement(130862..131059)
                     /locus_tag="As_gut_js4906-26-3_S26_scaffold_18_curated_pro
                     digal-single_177"
     CDS             complement(130862..131059)
                     /product="hypothetical protein"
                     /codon_start=1
                     /transl_table=11
                     /translation="MLTVYISSVWGDIRFRHARPKAYVKAQELAHKRSSNIPMQEELH
                     LIQALQEAELESQWQKRRFAV*"
     gene            complement(131079..131207)
                     /locus_tag="As_gut_js4906-26-3_S26_scaffold_18_curated_pro
                     digal-single_178"
     CDS             complement(131079..131207)
                     /product="hypothetical protein"
                     /codon_start=1
                     /transl_table=11
                     /translation="MSYKDMTIKELVEARNELNKRDAEYRKRLSIIEFELERRMVV*"
     gene            complement(131197..131382)
                     /locus_tag="As_gut_js4906-26-3_S26_scaffold_18_curated_pro
                     digal-single_179"
     CDS             complement(131197..131382)
                     /product="hypothetical protein"
                     /codon_start=1
                     /transl_table=11
                     /translation="MTKLSKIKRHSVLFRRHYNGWKKDNGVIDLETGKKIINFYGNQR
                     LLMKIKAQVLGGLQDEL*"
     gene            complement(131398..131631)
                     /locus_tag="As_gut_js4906-26-3_S26_scaffold_18_curated_pro
                     digal-single_180"
     CDS             complement(131398..131631)
                     /product="hypothetical protein"
                     /codon_start=1
                     /transl_table=11
                     /translation="MTNKDTNEKLLQALTETIDSLQLITDMQGDIENDHYKADDALID
                     FFDQIAETTDDGRVAYAATKVKALFEDLPKYYA*"
     gene            complement(131631..131792)
                     /locus_tag="As_gut_js4906-26-3_S26_scaffold_18_curated_pro
                     digal-single_181"
     CDS             complement(131631..131792)
                     /product="hypothetical protein"
                     /codon_start=1
                     /transl_table=11
                     /translation="MKRFLITYETERGEIFEDELEADSRAEARELANDAIWDMGGSII
                     RIDEVEEGL*"
     gene            complement(131814..132170)
                     /locus_tag="As_gut_js4906-26-3_S26_scaffold_18_curated_pro
                     digal-single_182"
     CDS             complement(131814..132170)
                     /product="Uncharacterized protein n=2 Tax
                     =Thermoanaerobacterium RepID=I3WBN8_THESW"
                     /codon_start=1
                     /transl_table=11
                     /translation="MKIMNAFSIQMILDLIGETDGENQVTVSFSPLSKEKAAAILDLD
                     GVDSFIGHKEMADIVSKMLGMEIPFQRRFAKLVPGEAAIIAQVKGGRLPEGATTLPEG
                     MEIVFILVMVKEHKFC*"
                     /db_xref="UniRef100_I3WBN8"
                     /db_xref="tsh:Tsac_2690"
                     /db_xref="W9EHF3_9FIRM"
                     /db_xref="I3WBN8_THESW"
     gene            complement(133072..133512)
                     /locus_tag="As_gut_js4906-26-3_S26_scaffold_18_curated_pro
                     digal-single_183"
     CDS             complement(133072..133512)
                     /product="hypothetical protein"
                     /codon_start=1
                     /transl_table=11
                     /translation="MKIVIAFEETEGKGIQNIVETVEKLDIANRKSTNIDRGGNNNTE
                     ETKGRDRVGDGPSANNPLNTCVSSIVVRRNQTNGGVDVEINVIPAFVVDALDIVRDHA
                     QTIKLLYSHGKKLFKSYVDFVIESVGVFGSMKERFDKAISKYKE*"
     gene            complement(134155..134403)
                     /locus_tag="As_gut_js4906-26-3_S26_scaffold_18_curated_pro
                     digal-single_184"
     CDS             complement(134155..134403)
                     /product="hypothetical protein"
                     /codon_start=1
                     /transl_table=11
                     /translation="MLNQRLGHGNYAGTACHRPWDLGRVEGHSGVCVTSKYKLSEGAV
                     RKDGVIKKAYRVRIASALLGHADSEAWLEKRGCMLVRA*"
     gene            complement(134491..135288)
                     /locus_tag="As_gut_js4906-26-3_S26_scaffold_18_curated_pro
                     digal-single_185"
     CDS             complement(134491..135288)
                     /product="hypothetical protein"
                     /codon_start=1
                     /transl_table=11
                     /translation="MATFTNSAKIFAIEARNGVVARVRINTMSTSGKAGLKAFAVSQP
                     GVANLALELGMFSKTVEQLLAAKVNHVMILVSSNTATRFFQAQAAIKAGASKEEAVQK
                     VVDTIASWSSDTTGIAEALPEAVEAYFAIRESGLDITVSKMNTVHLWELDSQACKAAG
                     IEDSAELNFVNSIDDTFGVRCLDQSYLTGKHKVVIVGSRYYVARDGLSGINARRLVGW
                     NESEEEKARFVAANLPENVGVTAYQLLNEKLPHVAAEGEVEEDGADI*"
     gene            complement(135816..136823)
                     /locus_tag="As_gut_js4906-26-3_S26_scaffold_18_curated_pro
                     digal-single_186"
     CDS             complement(135816..136823)
                     /product="poly(3-hydroxyalkanoate) granule-associated
                     protein PhaF n=1 Tax=Pseudomonas fluorescens
                     RepID=UPI0002FE8AF1"
                     /codon_start=1
                     /transl_table=11
                     /translation="MKNINTINVQNVNVNNTIAHLNALTKQREEIVKKLAAIDTEIKE
                     TRKTIEVKQAVLKLQKEYADKAAALKKEYDNKIKALVGDDNTSDPTPAPESPKPAPKA
                     MVKETVAPKAAPVAKKVEEKKPATAPAAKAEAKPAEVPKAAAPVEKKATPTPKKVTVN
                     ATPSEKKEAAKAHNKSQFLHEITVDNFQRVINGIKKEEAVEAILHATLDGTKEQFATL
                     SNAILYGYQCGVKKFWFTYSEPEYLDAVSEEMAAVLEAGQKYGFTIKVTQRRVTSAAK
                     ADAPQSVKTQGASSAKADRTAAAAPEASEKKQKAMAVNPDGFRAWTLANAAVVDGSDE
                     I*"
                     /db_xref="UniRef100_UPI0002FE8AF1"
                     /db_xref="rla:Rhola_00010290"
                     /db_xref="A0A0F3G246_PSEPS"
                     /db_xref="UPI0002FE8AF1"
     gene            complement(137072..138895)
                     /locus_tag="As_gut_js4906-26-3_S26_scaffold_18_curated_pro
                     digal-single_187"
     CDS             complement(137072..138895)
                     /product="hypothetical protein n=1 Tax=Anaeromusa
                     acidaminophila RepID=UPI00036C7150"
                     /codon_start=1
                     /transl_table=11
                     /translation="MTIKMNKGQQAAFSNVEAWLKSRNVSTFYLLRGYAGVGKTTMAM
                     EIARHLIRKGLKVAFVAPTNKAVRVIDAKLDEAGLHSVPRATVHKAIYQPNNEEGSGF
                     HYHPDKKILPKGGLVICDESSMVPQDMLEDLAQAASDFRFRVLLMGDSFQLPPVSSKG
                     KTVFQMGFPESELTQVMRQAGGSGILDLATALRAGGATLLPNQPACDVGFMSYYQILQ
                     AYVADLKAHKSAICIAWTNRARVAMNHAVRVGLFGKDDLGLHEGERVIGVDNGENLVN
                     GEEATLPTIPNTLNVDMTVMVTFYKGRQPVQKQVRLVGFEDADHQKWLIAPDLDEAGL
                     MRGQLPAEAFPDGWKEEVHTPFGTKYSLDKEINLCTFGYVITAHKSQGSQWDKVYVTE
                     VQKTGDAIMQARWFYTAVTRAAKELVLSTQITGRKVSWEQISAIAAPFMTANVAQKVQ
                     PVQQRPIAKAQSQPKVEKPKAETKAVPSFKASFFTKFEAAVKAQQAEPKKEVKKEAKV
                     AEPSFKSNLFAKFDAALATKAESKKEVKQEETPVVVKPVPSEKKVEAPSPKEEDKAAK
                     EAEKAVKAKKIEEVNAMPTFVPSPKGKDESNRSFALRLTGF*"
                     /db_xref="UniRef100_UPI00036C7150"
                     /db_xref="I9L5U0_9FIRM"
                     /db_xref="pft:JBW_00345"
                     /db_xref="UPI00036C7150"
     gene            complement(139041..140879)
                     /locus_tag="As_gut_js4906-26-3_S26_scaffold_18_curated_pro
                     digal-single_188"
     CDS             complement(139041..140879)
                     /product="hypothetical protein"
                     /codon_start=1
                     /transl_table=11
                     /translation="MKKITRKYWKSLTKQVMFKLDLTVCRQHWMRACLSPNRAPGQTV
                     VPFSQFTTALVYAKRWKKGDMKAAAICKAIMSTAFPFQHKAGVEYNPLPLEVQGGNVH
                     QYICEGAIKAHIEQMGEMELTAENCYLAAFDLQAIARYYTETIIDAAKTGKIVVIENI
                     DNFDRKKERSRQDLEFSVDWNTRAMKEAEQMRHLAPGQSFLNDVFEDLRKGAMKTAEE
                     AVHGLAQIEQEFSPKTREWVNKTALDPECKKYILFCKRMKEVYWSLNTIKKAYEAMLD
                     RGISVSLRSSSIFELQKKGVKEAYNVAFDHLRDQLRWVLKDVNPIHRVALLLYVTFLY
                     RDPGQTKKQISAYAQQTLEEEFFQFVLMMYKHDLDVPKYTEDELEEVHGFYDYESDEE
                     CTVDFLFGQYESDDGKRYAFAKNPNLDGEYIVRKNTHNKWVASRVISELVKVPVPQER
                     TLTFITKMGEDLRTEQADKDGAFDPGKTITLIPQVTINGNTEDAVVVDGKSVTEFRCD
                     YPETIDVEGKPYPPVNGSKTRWINDPVTRALYSHMQGEVCGVVGAKVKGNRGRDQYIA
                     IVTLKNVRKAVDVKVTETTKSAKPKTAAKVAKKDVQFHSTFLGQEA*"
     gene            complement(140945..141307)
                     /locus_tag="As_gut_js4906-26-3_S26_scaffold_18_curated_pro
                     digal-single_189"
     CDS             complement(140945..141307)
                     /product="hypothetical protein"
                     /codon_start=1
                     /transl_table=11
                     /translation="MITYGKVESVVSVKEAFKAAETERASRHVQEAEKRREKAKEANL
                     SDSQISLLLERVENLPEGAIIVPASQDVMDKHDVWDYDGDHVQIDLDPRMVEIVKSTI
                     TIIVHIMEDDEFQSKLEH*"
     gene            complement(141514..143499)
                     /locus_tag="As_gut_js4906-26-3_S26_scaffold_18_curated_pro
                     digal-single_190"
     CDS             complement(141514..143499)
                     /product="hypothetical protein"
                     /codon_start=1
                     /transl_table=11
                     /translation="MRKITNQRQLTCPACRRHVLRKDGTAFEHVPEGVVREDVTYKSV
                     MVNTLCVEADQAGIVHAIIRPVSQPAGRLSPYLYGFIEERRVNGAYYPNFTRALLNVQ
                     LDKKSAKIVAPYLKGRIYEKGGHYYVVNPYNRSEIYCLDGGSEEDADIIFSEDRKSLR
                     EDVVVYADNKLGCMIASSGQIKNSEITFPADNLKGFNFYDILNRLTFGLLDRLTKKIR
                     LANKPKKIAQLSTRLAQIIAPAVEGKKLDVFAVYMGIYNPLWDGQIYVQNFYAADWFA
                     DRIDHRRHVWVDPKVVVGMTCQSRPHMCKGNASVVSREYLDEFFRLRGWDVVVLQRDK
                     ITEEEQDAFDQGVWSKGEAGPFAGKLVVIVDDMESFRKKGIQAFTDLNGLKETFDLRR
                     KSGWNVLDTTEEGDGWVKTSTQAGASYLVADEDAYTKLFNELAGAMIQRKVDDLMSDV
                     GRAPHGDDFHEGTDLTQMIVRLAPKFARNLWGPAWKHVVDQAAKGLSRKIGRCNVDAE
                     GCYEVLVVDPSIDFGFHTLEMKDGVMQVFCKAMHGQDGVLKRYPKANAYGVSVAHPVT
                     ADDFERKAKETNLSDSQISLLLERVNALPEGAILVPASQDAMDKHDGWDYDGDHVQID
                     LDPRTVEIVKKTITIIVHIVEDDDFAAKFGAEDPTSK*"
     gene            complement(143784..144005)
                     /locus_tag="As_gut_js4906-26-3_S26_scaffold_18_curated_pro
                     digal-single_191"
     CDS             complement(143784..144005)
                     /product="hypothetical protein"
                     /codon_start=1
                     /transl_table=11
                     /translation="MKFSNEVRINRRHEETRRQRALLAIIATVVMAVMALIVIGRAWD
                     ISTQVQSDYGAQAASYQAAREEVANGISR*"
     gene            complement(144266..144457)
                     /locus_tag="As_gut_js4906-26-3_S26_scaffold_18_curated_pro
                     digal-single_192"
     CDS             complement(144266..144457)
                     /product="hypothetical protein"
                     /codon_start=1
                     /transl_table=11
                     /translation="VKTTTYEVAGCVVDRYDTPHRFSVQVEAADSNSARNQVLGKLRL
                     YKGDLVRDVSVREIPHTNR*"
     gene            complement(145079..145357)
                     /locus_tag="As_gut_js4906-26-3_S26_scaffold_18_curated_pro
                     digal-single_193"
     CDS             complement(145079..145357)
                     /product="hypothetical protein"
                     /codon_start=1
                     /transl_table=11
                     /translation="MFNFINSVKFNAKNAADKAAIKGYRAGFKACDAVACAAVAGMHA
                     CIEGQERHQEALDARHAAWMALQDDLRKEEQDCYATDADGNHIEVTVE*"
     gene            complement(145515..145748)
                     /locus_tag="As_gut_js4906-26-3_S26_scaffold_18_curated_pro
                     digal-single_194"
     CDS             complement(145515..145748)
                     /product="hypothetical protein"
                     /codon_start=1
                     /transl_table=11
                     /translation="MANVYEFVSGAELSDTEMVSEAHHNCKDAKALAESLAKSFVEGI
                     AFSRVIEVKRGEDYIFTVIRVNDRIMRDLVVIR*"
     gene            146068..146469
                     /locus_tag="As_gut_js4906-26-3_S26_scaffold_18_curated_pro
                     digal-single_195"
     CDS             146068..146469
                     /product="hypothetical protein"
                     /codon_start=1
                     /transl_table=11
                     /translation="MAIIPKVYGAIKGLGTFTARNEEEFGRLMGAVRNYSHVRGAAGG
                     SMIGNEGVYITNNAKAGAKDDLGTYGMNINKDGKKAITLQTDIGNRLLINMLNADGRG
                     GLDYGRLGAAGAIGAASVFGAATVYDHLSNN*"
     gene            146491..146772
                     /locus_tag="As_gut_js4906-26-3_S26_scaffold_18_curated_pro
                     digal-single_196"
     CDS             146491..146772
                     /product="hypothetical protein"
                     /codon_start=1
                     /transl_table=11
                     /translation="MSKVIVNDKDEVEGRFSVQVYRDTSMNPPILHREGVFITEDAPY
                     FEVITSLQSKHYYIEGIDVYKETAGSEDRSRGYEFTYTKMTELGEGESG*"
     gene            146772..147458
                     /locus_tag="As_gut_js4906-26-3_S26_scaffold_18_curated_pro
                     digal-single_197"
     CDS             146772..147458
                     /product="Uncharacterized protein n=1 Tax=Bacillus cereus
                     BAG1X2-2 RepID=R8F7K9_BACCE"
                     /codon_start=1
                     /transl_table=11
                     /translation="MAETEKDDLFEGESSISEIAEIDSNSQRMLDKLIDKKNPWGYNY
                     KGLTAKQAAMRMLATSTGMYARVPITCKGENCPYAEQCQLLPYSMAPVGEYCPIETSQ
                     IELRVTQYMKDIDIDSASFTDRALVDEIVQCDILLERCKALMAREGSPVIQMSIGVDN
                     EGNEITQPGVSKAWEAYERISKKRNDAYQLLMLTRKDHKNDGDTQQKSLSEILAEADD
                     VIDNDADNNK*"
                     /db_xref="UniRef100_R8F7K9"
                     /db_xref="A0A024QIQ0_9BACI"
                     /db_xref="R8F7K9_BACCE"
     gene            147475..147813
                     /locus_tag="As_gut_js4906-26-3_S26_scaffold_18_curated_pro
                     digal-single_198"
     CDS             147475..147813
                     /product="hypothetical protein"
                     /codon_start=1
                     /transl_table=11
                     /translation="MGVVNEAMNAARGSGKSAVKQALHSNEGINRSFFSNLSSGFANA
                     TSGIRGMMNGKGIKRAHRNPDGTWNKAAIAGTAYAGYVGLDAMNRWFNGGNLTHNAAG
                     ERDIIGIPLI*"
     gene            148116..148343
                     /locus_tag="As_gut_js4906-26-3_S26_scaffold_18_curated_pro
                     digal-single_199"
     CDS             148116..148343
                     /product="hypothetical protein"
                     /codon_start=1
                     /transl_table=11
                     /translation="MKRIGAGEGRTISSGRPSPTAPLALPAGSGAADSGFNWKDWAKI
                     GAIGVGGVAIAGLGIGALVAGSYENQWQNGR*"
     gene            148390..148857
                     /locus_tag="As_gut_js4906-26-3_S26_scaffold_18_curated_pro
                     digal-single_200"
     CDS             148390..148857
                     /product="hypothetical protein"
                     /codon_start=1
                     /transl_table=11
                     /translation="MGLASDVSRDVGAMFNRQIPRTYGAINGMSESAKVLEKNAVGMA
                     HQAATLKNAMYPDLKDLYTRMKQTTLDGSSEQALRVASAMKRAGIDYAGYGALGKGAV
                     VGQTWGEKLQIALSAADGSGNYDKTRLALAAVGGVLGTAAVARVGMNAVDGDY*"
     gene            148862..149545
                     /locus_tag="As_gut_js4906-26-3_S26_scaffold_18_curated_pro
                     digal-single_201"
     CDS             148862..149545
                     /product="hypothetical protein"
                     /codon_start=1
                     /transl_table=11
                     /translation="MAYDNPYEDLGINSTEASTADKVGEAAKKAGKKVGSGAWWLGKK
                     AAKGGAKFAAGVGSASAKFAAGLGEETIKGATFGAGFAWGAMHPEYEDTSGLHGAEKF
                     KAEMRNTTRRMGDPKTPFRMAGKFFSSLVDYEPGRQVWNKSTGKLEQKLPNMKLTGRG
                     WALALAGGAIASVMSGNQEMEKRSMGRVDATVTTATPDYQPKQYDTHLDYGGASGDLV
                     FALWANRHG*"
     gene            149607..150041
                     /locus_tag="As_gut_js4906-26-3_S26_scaffold_18_curated_pro
                     digal-single_202"
     CDS             149607..150041
                     /product="hypothetical protein"
                     /codon_start=1
                     /transl_table=11
                     /translation="MPGVTGVIGDILKNHKMTAANVGMSLYFGADQYQEERQAGSSAP
                     IAAGKAIVDNTLPLLMGLPQYLGYEAITHMPELAMQGVDAYNRYSRELGQQQRRQTFN
                     TARFNDTEQYYTMRQAGMAIAQRSRYNTQQAMLGNEAKYMMK*"
     gene            150075..151160
                     /locus_tag="As_gut_js4906-26-3_S26_scaffold_18_curated_pro
                     digal-single_203"
     CDS             150075..151160
                     /product="hypothetical protein"
                     /codon_start=1
                     /transl_table=11
                     /translation="MGKYRFARGLASKMKNAGVSRSDMNKIRQNIRDIQDAGTFKGFD
                     DMSFEDSMTDWLEATVDYAFSGDKKYEGILSNTISDNKQYGFLKGTKLEQQLQQKFDA
                     YEKERLDRTTTGSSSKPVQSFVTAMPGRTPPRPGDAAPGEPQLDEWQQRVIQNASEGK
                     LVRSMKEVETDFAGQPDNSEAIPVSKSAKSGDSSSGNPPPKRRKRKKRSQKQSGGSGN
                     LPAASGGDSGGSVGPDYTWEEFQGKYRPSSGGKMNAAERYMTKNRWDEINDDWARAQE
                     AKKAGNQAEYDSIVGRYGGATSRRGLQDFVLNKMQKEGPGISDYVWGYKMPQTAVGAS
                     LVFGLGSEIIGANNGQKSNADLYSAPM*"
     gene            151209..152348
                     /locus_tag="As_gut_js4906-26-3_S26_scaffold_18_curated_pro
                     digal-single_204"
     CDS             151209..152348
                     /product="Uncharacterized protein n=1 Tax=Bacillus cereus
                     BAG1X2-2 RepID=R8F8G6_BACCE"
                     /codon_start=1
                     /transl_table=11
                     /translation="MANITSAVEKDRIRRLKEDPVYWARVFLISNNAAIHKYGPWVAR
                     DYQEKMLRDKSVRKVYRCGRRTGKSETMIVEGLHKAYTHKNFRILYVTPYENQVNLIF
                     TRMRELIHDSPLLKQEVVKMKNSPYTVELKNGSTILGFTTGASSNSGAASIRGQRADA
                     IFMDEIDYMAENDYSTVAAIAGERVDISICASSTPTGKRSTFYRMCTDPSFGYHQHFH
                     PSMDNPNWCKQMEDQFRSEMTDSQYEHEILAEFGTEEMGVFNKEKLDLAMTFDYYAYN
                     ELTDMQQRKCKEENAWPTIYTYGKDRIAPYNPFRCVGIDWDAYGATSSIIVLDFDVNI
                     KKFRVIKRIEVPRSEYTIDNAVNYVIEVNRIYQPAWIYADRGYGK*"
                     /db_xref="UniRef100_R8F8G6"
                     /db_xref="A0A069DH80_9BACL"
                     /db_xref="cbv:U729_3279"
                     /db_xref="R8F8G6_BACCE"
     gene            152557..153252
                     /locus_tag="As_gut_js4906-26-3_S26_scaffold_18_curated_pro
                     digal-single_205"
     CDS             152557..153252
                     /product="Uncharacterized protein n=1 Tax=Bacillus cereus
                     BAG1X2-2 RepID=R8F8G6_BACCE"
                     /codon_start=1
                     /transl_table=11
                     /translation="MKMSESSRAQDKKLAVKNNMDYQIERLHIYGDQHPESGLKAKLK
                     GWQFKNTLDVMDPVTKEVKKEPMKPFMVNQLGISFDRERIILSPFDDTLHKQLVDYEV
                     ERISQSGQPVYTSVNEHFVDALGLAHLAFVLEFPKLTALIKEPEFSTKIVHSHISLGE
                     KRVMKAFNDIESVNTNSNPWKNRSQGNNDDDDLPGDKPTWVKVPMGASSHPLRSARWG
                     SRTGRGFGGRSTW*"
                     /db_xref="UniRef100_R8F8G6"
                     /db_xref="R8F8G6_BACCE"
                     /db_xref="cbv:U729_3279"
     gene            153381..155405
                     /locus_tag="As_gut_js4906-26-3_S26_scaffold_18_curated_pro
                     digal-single_206"
     CDS             153381..155405
                     /product="hypothetical protein"
                     /codon_start=1
                     /transl_table=11
                     /translation="MEDKNKERLLYKPDIEAERHYESKGTFPETTTSTTSTSTTTTTP
                     DIHQEIIDDLEELKDMVDFLPDSLHFIGGTLDKLAKRERVVQYEENPPIDCEPAADCT
                     TDCNVTNCAINDCDSDCGYPADCNCISDCDDFHQATNCISYDDNPDNQNTTNCGTEHN
                     STDNCTPIDAVNCNCEDKEWHPSPIIPYGEDKWTDYTPGTNINQGSTGEKEKNLPDIN
                     YFPEEDPGDVVDLPNLFPGPTKIKVDLVEPRSLVDIAQGNYNEDQINLHEYYIQRLQT
                     VLQHYFQQMIMIMQDSGVSDLDALTQDFDGEKVKIPNNNLAHLRDHIVRSQIQRTQKA
                     RLMQKTHNVDNTLMHMRTWQASAAARARYYKEQYIDSGAFLDSADNELLRKSRSSYDT
                     AYSQALYNLYKYLNSSVVGIGDVLKLTLDEAKAKGKLLKEGVDIYASRKKEIKEARDK
                     QIQEAQAEHDAAVAKAKETKQKNQNGKDIDSSSGRNQHEQDLFKDDTGAALTGNVSNG
                     DDSNKDGSSSSSDQATDEQYKNDLAYLESKGYTKEAADAELAKLPQYKERFGQSNQAS
                     DDQYKNDLAYLQSKGYSKEDADKELAKLPQYKDRLGAQETTTNNDASSNNDVSQAAKD
                     AVKKVTEKKSSTSLADAISGIGKQKQQEMLQQSIINAPGAGIGKRIDSNQ*"
     gene            155420..157540
                     /locus_tag="As_gut_js4906-26-3_S26_scaffold_18_curated_pro
                     digal-single_207"
     CDS             155420..157540
                     /product="Uncharacterized protein n=3 Tax=Bacillus
                     thuringiensis RepID=J4ABX3_BACTU"
                     /codon_start=1
                     /transl_table=11
                     /translation="VKISKIFSFGTGGPRLTLKEAPAKSSGAASQITNANVNNFVVKA
                     VGFQGDGQNTDFTSPTHDLSEIKSAADADSYINIAIQKYSQLIFKAGYNIVSDNDAAA
                     EYIRSRMRMMGFTTGTPMDITFQEVARDLVEYSNAFLIKSRVDASQLGGVQAQGVLDT
                     LPVGGYFHVDPTTITIKRDKNGTIKQYQQESGNNKKTFKPADVVHFFVDREGGDAFGT
                     PRLSSALEDVKLLRKIEGNVLDLIYRFAIPIYQMKVGLPQTGMMATDKEISDAQKEIE
                     KMASDGIIVTNERTEFNSVGAEGQALDATGYLSYFENRVFSALNLSQAMMGRGGAKQD
                     ADSMEEQVHDLVKFYQRIFEVFVESSIFNELLLEGGYNPIVNKQDIVKFQFNEISLDT
                     KVKMESHAMNQFQGAAITFEEMRQQLGMDTDAVEESRLYPNMIQQKNALELVEAKLGS
                     ASNTQDGQQNGVSANSGTSGPDKQVKNSGGNSAQSIVHPTNQHGTTTANIKESYENQH
                     GSTAQNIAKYKKNFASVYKKYASMRNEIIERDADTDLTMSLTRDAIVKDLRSRTEDSI
                     AHGVNRAIREAKRGTADKKIPVSLINERIRSVTNGILKDIKKRLEHAESKEEKRAAFD
                     AIEYRLRFLCEEIVDKAYWFGYVKACAQLKVPEVYVDFGQNGKSKDKESHHAIINPRA
                     FALDDIPSYNAYCTCKLGLRKAGE*"
                     /db_xref="UniRef100_J4ABX3"
                     /db_xref="btn:BTF1_30787"
                     /db_xref="A0A0B5QZV8_BACTU"
                     /db_xref="J4ABX3_BACTU"
     gene            157555..158817
                     /locus_tag="As_gut_js4906-26-3_S26_scaffold_18_curated_pro
                     digal-single_208"
     CDS             157555..158817
                     /product="Uncharacterized protein n=1 Tax=Bacillus cereus
                     BAG1X2-2 RepID=R8F881_BACCE"
                     /codon_start=1
                     /transl_table=11
                     /translation="MIREFLDADITEAKGTPLNLQEGQGFGDDPIDPNSLMVEVEGIH
                     AYPHATRNYTRYMPKALKNSIPSWTKPYRRPVILHHNEKNGRTIGRIVEASYKTNKTL
                     SGTPALLFTVNIPGEEDKKDIQSGIDTTTSIGVMAHDVRCSICGKQIIDENGCEEGHC
                     RGEVYLNEKTKKNEVCYWDIYSMEAKELSYVIVPSDIYSKNINIYPATKPGGKKPEIS
                     ESADPALPKLNKGDSEMEEKLNELTEAKAQLEKQVAELKEAQEKSESSIKDLTEAKEK
                     AEAKIKELEEAKAKLEADATEGQSLKEGLESELAETKKALRESRVEEMQYLRKATGRK
                     ELDKEVAESRSDDFVRDSIIDMKEELAAKAPKPKIDELPKPGDVKNPALASDKKDIKE
                     SVEDSDHNEIDLESGLKSLFSGVFRARS*"
                     /db_xref="UniRef100_R8F881"
                     /db_xref="R8F881_BACCE"
                     /db_xref="bcu:BCAH820_0608"
     gene            158838..160475
                     /locus_tag="As_gut_js4906-26-3_S26_scaffold_18_curated_pro
                     digal-single_209"
     CDS             158838..160475
                     /product="hypothetical protein"
                     /codon_start=1
                     /transl_table=11
                     /translation="MALQPTDYTVNERLQPGARGEVFQADLPGYRTVEDRINRTQNKL
                     NVNAHDCLNIKYGFDTTLPVLFRYGFAIGYNQIVIPKGRIVAVDPHKDSVDFESQKQF
                     NTLTLANGGAAVRLRQDGDLYKNGGGDTALVSSASQGKQLQHVGKGWVPVQGMDKAYT
                     ATSYRPFSDNSASVTGAATFVSADKALTDAGFKVDPVTGKVTDATGKAVLNNVHVGNK
                     PAGIIQRNEYTRDDDAFNGMMPGPVLTDAMIELPWFVFKDKAEENPWGSAYGAVFPGA
                     LMKSDENGRFVVSPLSFPDQVATMSLAEYECERQQVVGEIYSVNHELVPEGAAKWATW
                     ALEDRLKSDEFNPAVYAKTNRHGEDTVNASPFNSNGKDPGYPFERNYLNHDLHMLASV
                     GRQDNYDPRMNAEYQYSDLGIPGLTDGKNAVVHKDVTFKPGVMRKAAANVEYDPFYFR
                     NIDINVENMRIQLGSDEFVECKEGMVLGGGAFKITFASPQNGHVVIEVADRALADKYL
                     EKPVEVTFKYDTRGMAGVPTFMDWDGIAGSVKVLLTK*"
     gene            160548..161822
                     /locus_tag="As_gut_js4906-26-3_S26_scaffold_18_curated_pro
                     digal-single_210"
     CDS             160548..161822
                     /product="Major head protein n=1 Tax=Bacillus phage
                     0305phi8-36 RepID=A7KUP9_9CAUD"
                     /codon_start=1
                     /transl_table=11
                     /translation="MPMNMTEMLSNIGKLKEAALKEEADFKAGKRDSAPAVSPKTFDM
                     MERMVLNINGDYDHGRASIREALMSTDTVKLIPKVIEGQLREAAEPEYLATRFMSTVH
                     VDGGNTAVYVIPIVGELHAHEVGEGTRYNEEYVDWNTAENGQLEVRVKKVGLKVSITE
                     EAIADSSWDIYGINVRKMGQAMGRFKEEWCFNTFSHHGHVIFDNARREQNPDAGTNGR
                     AHDGSLNDTMTTEDFLDLVLALMSQDQTPTDIIMHPLAWVIFARNSMIGNGLTYGAFG
                     AQQVHPWGATQGTPGFAGLAAEQGPQKIIMSPDQVQGRLPMQGIQVSFSPQVKFDKVN
                     KKFDMYVLNRNNVGVIVQREGLSTDNWTDPERDIRLLKVKERYGVGILDNGRGIAVAK
                     NLAVAPTYPVPPEVTVNLPVVKDDSSKTTTNP*"
                     /db_xref="UniRef100_A7KUP9"
                     /db_xref="A0A024QIP1_9BACI"
                     /db_xref="btn:BTF1_30772"
                     /db_xref="A7KUP9_9CAUD"
     gene            161898..162461
                     /locus_tag="As_gut_js4906-26-3_S26_scaffold_18_curated_pro
                     digal-single_211"
     CDS             161898..162461
                     /product="hypothetical protein"
                     /codon_start=1
                     /transl_table=11
                     /translation="MTTKKVIAVVRLNAGQGAYYDELTRIHLTVRHPQANVYAGMNVS
                     GLRRSVKSGRLRLVQGSFGDEEQTFRIGYRNGQRVLIVSNSYAAAPKAPEREKQQEDA
                     ASQMTHTKIDEVIEEAPAPVEEAKAESAPKAKAAEAKVEAPTVEEPAEEKADDAVSDD
                     SSNDSENETDTTVKKTTRRRRSRKSTK*"
     gene            162475..163308
                     /locus_tag="As_gut_js4906-26-3_S26_scaffold_18_curated_pro
                     digal-single_212"
     CDS             162475..163308
                     /product="hypothetical protein"
                     /codon_start=1
                     /transl_table=11
                     /translation="MSEYRFDVREITHSLKEQGVRIEFSLDLDEDTINLDNVILAVLD
                     KGAQRMVPFELLVDGGTLFLKLNEWAVPNQRYTLLIQPGIESITGDKLDHAVMRNFTF
                     PSEVTSEVDIKSPGDFERIKEAKFTWEETGDKKVGSFYLEIAKDSAFYDIVLRANTGD
                     TSYTTDLKENGQYFLRVRAQAGVDSYGHWSDKKTFLLENACNCECPDCPGNKDNNNND
                     TAAGDKPEGAIIIEDDTNPEELKLVTKPENGITPPHFDFIFDDDIDTTDVTVEIVRSD
                     F*"
     gene            163310..163981
                     /locus_tag="As_gut_js4906-26-3_S26_scaffold_18_curated_pro
                     digal-single_213"
     CDS             163310..163981
                     /product="hypothetical protein"
                     /codon_start=1
                     /transl_table=11
                     /translation="MATEVLDSTLDVVNGNTLEITPSTPPADNSSYEIKIKGLRSKDG
                     KRVFPTTSVKIITAMSPMYCTLASLRALVDNFGIPEEDLLSFIRDASKYADFVGQDNT
                     TTTSDANDQFALEEFTRTKACIDCLLRGAMSKTMNGGGTYTLDVATLEDPVNATAFKN
                     LLDDLRKALRGWQDAIRGYYNEGRAKPKATRIGTKSNTNSQIAHTTVDKILNDFTRTP
                     PEGND*"
     gene            163985..164461
                     /locus_tag="As_gut_js4906-26-3_S26_scaffold_18_curated_pro
                     digal-single_214"
     CDS             163985..164461
                     /product="hypothetical protein"
                     /codon_start=1
                     /transl_table=11
                     /translation="MLPFDDKIRQIVKMYSYPMWIILRNQDVLCTCLDPTTHQPDPNC
                     MKCLGTGRQITIKRIKAARQPFKIAETGTGIARNEYIYNSNYYTLGDIHAHERDIFVD
                     NGHADVIQDPQENRSDHTDPVYYHYIAAPKKDNLAIFLDHFNQVIEAAHKNKAGDP*"
     gene            164461..165474
                     /locus_tag="As_gut_js4906-26-3_S26_scaffold_18_curated_pro
                     digal-single_215"
     CDS             164461..165474
                     /product="hypothetical protein"
                     /codon_start=1
                     /transl_table=11
                     /translation="MAVSRKEIVIDKHSNMLIIGAGSTAYHYKEISYEDNINDVFTNY
                     GASPLTDAFVIAKQAGVPSIFLLNIKDNRDLFSVMDDITQHDFTYIIPLHTYVSEYFY
                     DTYNNNRPTLYIEYMLQKLGPWAESTILATDKHASLFEDQDAYVKYMNNVARCLEYEC
                     TSDLRMDDIVFVGNNLEANPYANLYVGIALCTTDMSLYPTSSFGKTIFMIDSYDSPYN
                     WAYFKEHTDGKTTIENLLNFKAGGPNKIVTIERIVKLIKRELDLSEFEGLLYNEYQRI
                     RILTKISTYLSSLVGYVINKYDVESIEPIENDNHTITVLTRFTVWPINSTESCTVEKG
                     IHV*"
     gene            165489..166145
                     /locus_tag="As_gut_js4906-26-3_S26_scaffold_18_curated_pro
                     digal-single_216"
     CDS             165489..166145
                     /product="Uncharacterized protein n=1 Tax=Clostridium
                     saccharoperbutylacetonicum N1-4(HMT) RepID=M1MU01_9CLOT"
                     /codon_start=1
                     /transl_table=11
                     /translation="MNVGDLADLLQIQKDHQDNVVDAIDHTGTSRYLKANKSATLDDF
                     VAMVAMLVKKTMKKDAVEFVPDEGARIELDPKKTLDHPYILFDVISRIPMTELKPRAR
                     EVIEERTDDKANARSGMVWGQRQKVIVQFNILACDYVQANRVMNNLEELIFKYTAYLK
                     KNGVAEILFQMQGTDRNLDYYRQSSSVRSLQYMIEIEKLFVQFDSDIEDATILGFQVQ
                     *"
                     /db_xref="UniRef100_M1MU01"
                     /db_xref="csr:Cspa_135p00230"
                     /db_xref="M1MU01_9CLOT"
     gene            166169..169288
                     /locus_tag="As_gut_js4906-26-3_S26_scaffold_18_curated_pro
                     digal-single_217"
     CDS             166169..169288
                     /product="Tail sheath subunit n=1 Tax=Bacillus phage
                     0305phi8-36 RepID=A7KUR3_9CAUD"
                     /codon_start=1
                     /transl_table=11
                     /translation="MSIFDNDANLPGVITEVETDYAFGYDTSQFGSTDSVVIIGTAFN
                     GPVGQAMPVYSPEHASYVFGKTYDAARNIEASLVPGVQDAWNRGCRTIYACRVGGKDM
                     YKDFEFNIDTDYRLRVSTMFPTNTGKDCYLLYDNTYGDETVTFYKPADRATIAEKRQG
                     LVQNASSVLSTTIRLGADYGITSSDRLVEAIRTFNNHAFNNVLKLSIIDQDGVDVTES
                     KEAYNLPLGIVFPGVYFIGRDHSTCEEKTKTQFHIVKDDVVEGDDAAQLPYTNFDQPY
                     FRSLAVNTDVTQPLPIFDKDMNDLKAVLQKVHVTMDKPWDFLSVLDGSDKAFVKDETD
                     YEEADLSGYKLYERLGEGYAVTAHAIMRTKKTPVLDKQGKPVYNSDGTPKETVEELTP
                     RIKETPMSNRNHTVPTGEGIYSVLQDAEIQYRVLNCANVDDKADGKLPKADAFRKTTA
                     QEVGLLESEGDDASPRIMLTSKVSEDDRTDARAYDISFQKIEKSLVDSTEDIYTNTVF
                     KIIPEVTYDEKAFDAANVANGTLVMAVKDDKGYLIRFNGKGWTKMNGEGLIGTGYIVS
                     AEDGLHLAECAAENKEDAKTSDGKKTYTQYFFKHVASVAGKDAQGNDKQLLHNKEYIL
                     GESLQHVFVFQSSDTLSPLGDLKAMLTEEEEPILVYAESHPFGKGKFIIMSSMFDTIT
                     LEELVEYLNEDEVTKKIFDVEVYGDAAVNKADFVNTLMVEHKDAVPEVKDTDGVTIKT
                     PAQPEVKGNLTAHMEADRHIIYDYTMYIPYRSIDSFARQLAQHCTYTELKTTPTWGFI
                     GFSRVNNVTLSGVAQRVSEAVDANYDFYAKNNFGRNLLDRTNTPYPIGKNVSVVFTQY
                     IVPMEQDSYSYIANGAAGYAGMVSTLPLTQSSTNQPINVDALSFTLTQSQLVSLTGKG
                     IVTIKRSFTKGNVITDGITMAPADSVFRRLSAARVVGSVENLIRQACEPFIGLQNHQA
                     NRNALNTAIEAKLESIKGTLIEDYKFTMNNNRALRKLSYIEINYQIVPVYEIREVRNT
                     IKVKDSIES*"
                     /db_xref="UniRef100_A7KUR3"
                     /db_xref="cbv:U729_3077"
                     /db_xref="A0A0A7G2I2_9CLOT"
                     /db_xref="A7KUR3_9CAUD"
     gene            169375..169491
                     /locus_tag="As_gut_js4906-26-3_S26_scaffold_18_curated_pro
                     digal-single_218"
     CDS             169375..169491
                     /product="hypothetical protein"
                     /codon_start=1
                     /transl_table=11
                     /translation="MPKAVASDYARTYTSFSGCDIVCTFGNHVIGSLQAITY*"
     gene            170199..170738
                     /locus_tag="As_gut_js4906-26-3_S26_scaffold_18_curated_pro
                     digal-single_219"
     CDS             170199..170738
                     /product="Uncharacterized protein n=14 Tax=Bacillus cereus
                     group RepID=C3IUV1_BACTU"
                     /codon_start=1
                     /transl_table=11
                     /translation="MGNPEPRSFSRGKRGIAGSLVFTVFDRDQLLDDLADDVLEEESF
                     HRIGGDEGLEYDVISVDEWDKAMTEYALNGISDNSATANNNSQVTRNIATAARPIYDD
                     EIPPFDITISFANEYGQKATIVLYGVEILNEATGFSIDNVTSEKACTFVARRVRYMQP
                     VDRNTKEHDVINSVKAVTV*"
                     /db_xref="UniRef100_C3IUV1"
                     /db_xref="btn:BTF1_30737"
                     /db_xref="A0A0B5QWS1_BACTU"
                     /db_xref="C3IUV1_BACTU"
     gene            170805..171920
                     /locus_tag="As_gut_js4906-26-3_S26_scaffold_18_curated_pro
                     digal-single_220"
     CDS             170805..171920
                     /product="Uncharacterized protein n=2 Tax=Bacillus
                     thuringiensis RepID=C3IUV0_BACTU"
                     /codon_start=1
                     /transl_table=11
                     /translation="MLEIKRKERSTIKDSKTNDTITSTSGEIKRDLSHKWTSFQHTMY
                     SALRAYNSTQASEYAPTYASFSGHDMVVIFEIPIPNGPSISQVIGSLQTVTYSIHDEK
                     YPIRGIGDMNAKGYVFGPRTIAGTMIFTVFNRHWARNMMDKYLAVLGKRAHFLTDELP
                     PMNVTVSMANEYGQRARLAIFGVTFVNEGQVMSINDNYTENTFQFYATDVDYLDSEDD
                     TEEEKIEKKKRITRRQLNRNIMNMLPDSIRSFKPITNLIKELTDSTADSIVDRYGLKK
                     IADPLDLQPYMDKMKESSPILGEIAEALVDPKKLKKYDRAIQEYARLHPYPEEPVEED
                     KEKHSLFNTLKTAKDAAKAVISTEEDAEDDLKSRGGS*"
                     /db_xref="UniRef100_C3IUV0"
                     /db_xref="btn:BTF1_30732"
                     /db_xref="C3IUV0_BACTU"
     gene            171924..173675
                     /locus_tag="As_gut_js4906-26-3_S26_scaffold_18_curated_pro
                     digal-single_221"
     CDS             171924..173675
                     /product="hypothetical protein"
                     /codon_start=1
                     /transl_table=11
                     /translation="MIKEIRPICILRQFGKVLELHINSFKNGHRMLYWYKAGNREHTQ
                     HQQLYKADVRLDDFTDEGYYYFYTANQKGERSARIKAYILYENTTDQIRSILSCAPSE
                     LPDKKLGASVTTRLQSDLAHQADQRISALIGHYLDQDKNNVSQVRNSYYQLACAAERY
                     ENQQNKTWNTTISEPISIRYSGNGILETNGFITDVAIEQEDGRTLRHLKTYTKTEIPL
                     GIANPGVYYINLYIDSDLVNRFVFIRFDEELTANKWQEDWKAADRQEKIENERLDNVT
                     ASSLTLTNSERNTYSTEVQLNPQYPVIPRIKVEPIDGLESVNIHIYNYGLLQALGRRF
                     SLCVKENDMLFTNYFDNEELLRSGDFDYQCAANFIADDCYFFIRDEKDTILNRLAMHS
                     STTDLASFREKIRQIEVETYQKRMLPFIEYRVSGYSTLLSQFLHSSLTESDTPAEDIW
                     LRLLEHVLYDEVAINKNEVAAAIVEEYNCTQVYETEFFTPPVTYSYSEDKLIFPPKED
                     HYALVVHSVDYGERDFETEYIPSDNGAIEVSLKDKSKYIIYAVDAKTYHVSGAFYINM
                     EQGEKAMRQYNINLEVR*"
     gene            173679..174449
                     /locus_tag="As_gut_js4906-26-3_S26_scaffold_18_curated_pro
                     digal-single_222"
     CDS             173679..174449
                     /product="Virion structural protein n=1 Tax=Bacillus
                     cereus (strain G9842) RepID=B7IZH5_BACC2"
                     /codon_start=1
                     /transl_table=11
                     /translation="MAFPIDPGAEAIMQNQAQTLGMGRYASEASSSSANSEQPAQQAI
                     LDLDKRPIQTPIITSFEKTKKGNSITLGSAFLKRYYSVIDAEIYFGNHFVEDINTINW
                     TINQNVRPLFGYNSYTLDEVARGSRIIQGSFAINFISPNYLFDLLEVAQGESITNLKS
                     YVVEQPSIKAGDVQGKINKSLRGIKQGNNTSPIWPQTFDIDIIFGQKTGIGNPVHILL
                     EGVAIMNCASGLSGYASGGPPAVQEMYSFLAKDIKTIA*"
                     /db_xref="UniRef100_B7IZH5"
                     /db_xref="bcg:BCG9842_A0102"
                     /db_xref="B7IZH5_BACC2"
     gene            174503..174838
                     /locus_tag="As_gut_js4906-26-3_S26_scaffold_18_curated_pro
                     digal-single_223"
     CDS             174503..174838
                     /product="hypothetical tail chaperonin"
                     /codon_start=1
                     /transl_table=11
                     /translation="MKEDQKELTQEQIDAWKKQFGSVYKTVVSGEPFIWRKLKRGEYV
                     KVMTKESLKKGSQDARVYARQDEITKICTLYPEDIDKKIEENGALSSVISDEIMFRSG
                     FAAEETTEL*"
                     /db_xref="bcg:BCG9842_A0103"
     gene            174844..175659
                     /locus_tag="As_gut_js4906-26-3_S26_scaffold_18_curated_pro
                     digal-single_224"
     CDS             174844..175659
                     /product="Uncharacterized protein {ECO:0000313|EMBL
                     :CDQ41809.1};  TaxID=1462526 species="Bacteria;
                     Firmicutes; Bacilli; Bacillales; Bacillaceae;
                     Virgibacillus.;" source="Virgibacillus sp. Vm-5.;""
                     /codon_start=1
                     /transl_table=11
                     /translation="MRMEEEAPQQSVDITRLYFQFKEHWRNVFIAAIGSEYFIYRALG
                     RQEYYDILDSKELQNDYLKEEAICHACLLWPENYNWAECDAGIPTKLKDQILKNSYLD
                     SVTARKAILDHYRQDMYNLDNQITAIICEAFPTLDIEEVEQWDVEKTMKYFSRAEWTL
                     HNLHGIPFQDANAQTEAQGVQSQYEYGREDSPEMERPKRPAPETQETEEDDGKRTIRG
                     GSRKSRLTPEKLRELQEKYPSIDWAHDNIQMEGIEGMAQSGADSTPPALRVGW*"
                     /db_xref="A0A024QH18_9BACI"
     gene            175770..180476
                     /locus_tag="As_gut_js4906-26-3_S26_scaffold_18_curated_pro
                     digal-single_225"
     CDS             175770..180476
                     /product="Virion structural protein n=1 Tax=Bacillus phage
                     0305phi8-36 RepID=A7KUR9_9CAUD"
                     /codon_start=1
                     /transl_table=11
                     /translation="LAYDEDDERRKREREKEEKRRQRERDKREREREQEQRRRREKEL
                     ERQKKADKQRKERQKQNEEEQERERYGRDNDGTGNTVAKAAVATAGTAAGVSALYRTG
                     AISSVAKNVDRFSRFLKDANMLRERHLQGDPTITNYRAFLRDAKQAWEARSKEMDNGI
                     HLSFRPGTMFEHIREMDAMRNASGIGGRAFRTGFLANDSRKYFNAVYSSKMDMDYNTL
                     KRFNRFIDTISRHPSDTEHFMRTEQKFNFSPQEAAIAHDLEKRMKDLASSKDASKGAR
                     KKARDQASAAADEGMSIDMLKRLYGKGDKDKETLIGRVNRTVKDLIHGKDRAATMQDV
                     FNNEDEILNSWNYKNKNRKMEAQRTIDRLKELREEFKAKGQEKDFLDLTPDSFGLRVD
                     ANGKLYSFSSSHAIYDTVLGAAASTLPGKILKLRDFQYLGKMPAAHYFAKGEKDPILA
                     ARIRKSGVIEDDDLLAEGRLDTDYYQIGDRIFRGLEDGSIEDTGIEGMHMISGRYGAQ
                     YRELRAMLGDTRYKKSDNKYLNWLDIGQDYEEWNGSIFNDIRGIFKKNQDPSWRGNVF
                     TRIFDNSEDARQAVSNFAPDQAMGYLNDVDTFMDFMKEHTFKLDQETIQKLMDHMDDD
                     SLAKKYLDILQETDLDKLEHEIFLQKGSSLSQAGTFLNKDLNRLMNLRAVDPGDAKNV
                     LDLQEKPGTPTSEILSAFSNNTVNKGADYEEQLRRELGKEALMQYAAEKGGDASSNYK
                     AVFDLIKDSNLRNQNDVNARRLASIAYLQNAVGSPMKNRITRDENGLITNVDSSLHTE
                     IDNIFTAFSGATDESAAFRETSEKLINEHVSSLESYFHNDDIETPEAYSDIIHINDTV
                     GVVDMLKSMNDWTKFKATTKSFFNQWNAGRDNPEDITTATLVPYFFLKRLSDDMNSVG
                     LGFSRDSVGSTGQFIKNIMLKRVIPVGLAVNYFEWLDDTSQEVTGTSITGAAANGIAD
                     VDLGIRKVLDFTGARDWLNEEKSINPIMQYWGDHTDFMSYDERKKYYESGYDPVRKGA
                     WWTFGGVNEARGSEIEYWEPSFVRRINSDYEDKALYDGYFDKWSHSLLPTPSNPLSPL
                     FAILDPYWMEKKHEDDRPYPVSGPMFQEGTPWGAILNATIGNLIKPETELHPWRLRNG
                     VDIESALHRMNEWIKDKARDIGRQNYIVLNGNNMQPVTFTAYDAPTEDTKVYSIQSGP
                     GGGEARAEEGIYGVAQSSYESAAGLGDANGSGMVSEGGAPTPGGIASVVTGTKDVTAE
                     DLLKDTDGPIDYKAALKQKLFGVGDGYIQDGKLVTDKDGKLKEVVYKPDGVASNPKSG
                     EIKLSDALSLDSIINGDTNGIKHTLKQIVDSFHPIGQIKKMNEDTKAAAAYNAAVDES
                     EGFMTPDKLSQYRPSEGMALLDDADTVAELVNAGQGYDLVHDAAVSWRLIAGIYGYMG
                     GATLGVGDQTEQHIARSNDMTSFARTFWDSNMGGAGGDVMEIVRRFIPDFKRSTRVNP
                     LMNEMPDWLPERFRYGDPYTEIIKGEMRLPGKGYEALNDLHPDQFGKHTCRIKNVRIA
                     ENSLELQLPIMCSNAA*"
                     /db_xref="UniRef100_A7KUR9"
                     /db_xref="A7KUR9_9CAUD"
                     /db_xref="btn:BTF1_30712"
     gene            180721..182787
                     /locus_tag="As_gut_js4906-26-3_S26_scaffold_18_curated_pro
                     digal-single_226"
     CDS             180721..182787
                     /product="Virion structural protein n=1 Tax=Bacillus phage
                     0305phi8-36 RepID=A7KUR9_9CAUD"
                     /codon_start=1
                     /transl_table=11
                     /translation="LKYGAFDRFKILADVAPFSPEYKVWKRIAQKTVTDPELIQEMGD
                     IKERVNQQGKKHDFYDYKVLGRDVQYKNVVVSEVMDYGQFRSGDQIYKVAGVKVQGNA
                     QETRKEVLARYLHPGDSITIAVDVNQAEGQNRDTNKSTNAAVFIGGGENLGQMMMQQG
                     DATKRKGDNSAAATLPNYSETQKAIALVSEVVAHADIPWLSDQFLRVRTPLESYNAEQ
                     IYGTPYQSWEHPISSFLVPAMERAIHERDWWNTPLSWAAEYLVEKEGLKGGARAAVDA
                     VYALSNRGAFVGGAVANLIAPGHGRAAMKFTSNLTAGLHVLTGGKNDFDAAMSAAFVG
                     RELAHKLERSEKWGAILGAAWGVTYRHMMGLSGDQTWVPKRTRDKWKMQEYFDHLTYT
                     KYMGLYHAAAKKAKEEEGIDVEDEEEIRELRDDARRKMNDRIKKIKEALKGTRGDTPE
                     KERLMKMLNEKLKDLQNTPTVLKGGEWTHSALIYKQAADSTMAGLKKGSTWSQIITAL
                     PTNDREYFMEFVKESDPSKRNKILDSVSPQLRKALNLAWGKTKDKDLNPEKENAQYFR
                     SHVLPKETWTGWRPDVDLKNVEVKEVANEGMLLSDFGFYESQMRDPNVINAPKIEKDD
                     GNVGLISRRLTRVLEGQGLDDVNVSVTAAADGMGTQILSNFEIYAGLKSQQKKVDDSV
                     KQQVAS*"
                     /db_xref="UniRef100_A7KUR9"
                     /db_xref="A7KUR9_9CAUD"
                     /db_xref="cbv:U729_3131"
     gene            complement(182864..183958)
                     /locus_tag="As_gut_js4906-26-3_S26_scaffold_18_curated_pro
                     digal-single_227"
     CDS             complement(182864..183958)
                     /product="hypothetical protein"
                     /codon_start=1
                     /transl_table=11
                     /translation="MSNKQKQVVSRSVFVSDDAYDDDKQPVFDAAYFKSLAHKEAPPV
                     SREETERQQKIEGLYPSFRQKAIPLEDLFPAPPEWNYFKKSPALVEELMKNIAIYGQQ
                     SPAIVWEQADGRYMILGGHTRYQALCSLRDLFRQNGDEEEAARYETMYCNVYAQDTLD
                     DIEARKIIIYDNTIRRENTTAVKVQSIINMNRLMKDTRPVHRPDTKRIRIAKQISEIF
                     GDSEGTIKGLYQLRNLIPEFWPLLDSKDSTEKITQQFARAVSVLPSHLQHFLYKSGLY
                     QQKWTSRKLKALAHVQSEEEIENLFTEPDPYVIRSQITTDIPVPDTYKALTIPCSVTE
                     IAVARDLIRNALTSSDQISEQTKELLRRLL*"
     gene            complement(183955..184977)
                     /locus_tag="As_gut_js4906-26-3_S26_scaffold_18_curated_pro
                     digal-single_228"
     CDS             complement(183955..184977)
                     /product="CobQ/CobB/MinD/ParA nucleotide binding domain
                     protein n=1 Tax=Weissella paramesenteroides ATCC 33313
                     RepID=C5R9C0_WEIPA"
                     /codon_start=1
                     /transl_table=11
                     /translation="MPIRRRHFTTMLSIELIERLRDLSEAKQIRTSRLTDEAIFDLLC
                     KYAREDGITMTRIEPEPRITKHVLCIANHKGGVGKTTTTAALAYLFAKKGGYRVLLID
                     ADAQINLTQTMETPADGRRDIRGAVLSQAVNADVPIDTFILPTQYKDIDMIPGSLALE
                     SEAFTASVQKAKLEEGINPWEEVVNRAKELGQYDIILMDSHPSIGIDTLLPMQACDDI
                     LIPLEASEKSVAGLFQVYRNIVRSRRKANPKIRLLGYFFNKVKTNTASSRQYIPSARE
                     VIPEGIRQANHGQDEGIAFQATIRDSEDAKKADNFHCAVTERFHSKKIAKDFEKLYDE
                     IVEALA*"
                     /db_xref="UniRef100_C5R9C0"
                     /db_xref="C5R9C0_WEIPA"
                     /db_xref="ttr:Tter_2844"
     gene            185122..194868
                     /locus_tag="As_gut_js4906-26-3_S26_scaffold_18_curated_pro
                     digal-single_229"
     CDS             185122..194868
                     /product="hypothetical protein"
                     /codon_start=1
                     /transl_table=11
                     /translation="LENQQTFTNSYAMDSYNKAVADRLQQIYDASASARLMESQRQQQ
                     YQMVKLYRSDPEAWAALDDNRILVDYLTQKNNRRPANKQRSRKDILSESFKIRDRQFH
                     RVENKYFRNIKAWQEWQTKHWNDISTYGQSYDHIVADLKAQNMQSTLSEARTTFRILN
                     QYGLTGHTGNINRDSNTQDVYDPAAQETFYSQNGVRFFDDVTGANGSNTTTVQAEDAS
                     IGYQKTIYRQQETTADLYAGWKHIQDTGVAGAYDLETLGSADKYGRQVLDRITEFSFL
                     GKKKDSKTGKFVDDPTHSFGTVFGITSEDEFNEYMRIIDKLEHGSKEPITDRDRVIFG
                     RLKLAGSQKSVFGVMRQDGVVRYESFAGKEDVVGEQFDTAREGAKRLYWLGQEQAKRK
                     VVYKGHEMLGVEAEFFKFLDYVHDNDITLISHNGTTFDNRMSSMFLAGEPNRSGEYRP
                     NASLVTEGAREYAKDKYAGGVHPKHQFDSIMAEITFDPHHKWTKEEVALAAKQGLTSK
                     QLEFLQRINDPDFYERQGAAHLAAVDIQADLEYTLNSDRFGFQKTKKGEKSRRIIPDD
                     FKPGETFELHGGNTQLLYMTKSINVDDYNLYGFVKDAFTGTYRTTDKHNVGKSGYEKD
                     LFPQWPLQGGVAYTVDSVKKVTPNEITRMGFSGMSQRLNGREMYLVGFKSHVKPGYES
                     YKTQSISYLYGTYDDVQHVLQEATYYTNELVPGINGTAHWENRLTDKQLEELSVVHVR
                     DQRVARDETLKNAYSSILEESSNTILNESAARVRRGLEYKKDKRLLHFMDDMDTYAVE
                     QVQKNQLDATEENLSNFRHEFIQNVRQKSAEIEKRIQGGEQFSFGSNDLEGSFHKYFG
                     FAERGGGVRVYRETVDSAINSIGYMHQIRGLVSRALESAERRGGDDAFLKQQYYQEYM
                     NVLIDRATTKGGTESVGAVETGTRAFKLNKYTIDMSGYREGKRKPIDIVKSGGLKQFD
                     TPRFAVSLDGSGIGLADRLIRFQSEGKKDLSRVTDAQKMQALNDFKDYLVSTAAQNRL
                     SFRNSADMRRFKLKHFDIEHDTLETASQFIMDRLRYSKERDKNAGLIDDTIRYDLLFF
                     RRAEDAKHKGQDTVQKVYNFGLTDQEIEESFKTADQRIPTMTKYGAELETDANGNVIY
                     DSKGHAKVNEEAAKKKAAELRQHARRIVDEVIFSDGTDEEILKRLQQDNGYTDEEIEY
                     FREKRRVEKENLTDIMEQYINGLRGVGASIEYDTNNKTLSVIDANGKTTLIDNLVHAG
                     YKDGISYFEVGKQQIVDQLGFYEIGYGRKKDLAYGSRFMKAASDTGYRMSILRTAAKE
                     NSDIGAAVKRTIGDINNTFSEVTAAGHHDAQDVRAMALFDNRDMFRYMKKMYKAGYLQ
                     DIKPVYKKDLITGKDLLDENGEKILDVNDPKTVLYNYLNEEETEYNPLIAEEFEKIMY
                     YNQTAAALNYDYLKKETARYIKSTHNALDAADRREIPQAILDMLHFEWTKNTKGGRSS
                     AVQNADFGEAQTMGGRGEFEQMGHFMKFDSTNFMRLAGESDKSPYEYLKDVSVGQAIQ
                     SRTHDRNTSNREGLLHDVDTTANAQKLDITTADLHTYVNDAIRAGRIDKNGHLANFLS
                     LASTGEASAIISIDVADEAFSRRSTEQSFRADNEMFVDPDSGQFFDIEDVWNRNRADF
                     KIMRNSDNIEFHYGTGFGVQRGETFGATYGYQGAKNFIQAKEAGIARFGFYTHSGMLV
                     DEETINHILNKANNKAALMKAQTEEDVRRIFYEILGRKEYGFTKEMHVHSFMLSGNDK
                     LVEQNAEKGMHRFLGLALGESNQKVKAIIDVLGGKEGAKYDRSGLKVKDFGAIFLEHE
                     FVRGDILKSMLKRPEHLAETAFGIMLNTYRDENDQLTSKQMAAVIRSQYGGTTEEAVR
                     AFYGDIMAERNSLKHELNEKVLRPIGVVRGNESVSVISETYEAEKKHQNVNTRVSRIV
                     NQARRAFQDLSDSEKKALGDIDQRIYKSLSKGIEELSYENGKFIVNNPNGRINEGILR
                     NETSILSRDLGHSMYTNIKTGREYTADEVIPLLKRARAAKEKLWEQGRTALTVEEAEA
                     ITKADQIQVGSAFGVGRSVYMDVRTKDHLYDQNQYESIQRRAASGDKRAADLLHHLDE
                     RYSEVVYTSLGQEPNVDNNRYSTDTGKYGKRIKMTHRNIDYLSGLTYTDDTLKEIRGK
                     IQEAVEGGYMTKDVAERQLKLFEGRKDGELVYGSLIKEMLGMAYQNPSEVAIAKFDSE
                     GNQVALTKQELAAAKRERKQLHEDGLGDEEIDRIIDSAKNAKSSPERITASYVRKMSM
                     SSSYSLAGKFNLNPSEEGIDTLKKAGFKVMNIDDIINLGSGIDMKQNGRNWYEAISNS
                     LNGQRIILDLNSKKLGNKKLYASESERYMALPFTAPALMQNGEIVQAPFQKTLAKAFG
                     KLDTYYSDTGTMDDQTQDERLSDISQQFQAAKEEQIRLVSQKHKIIASSSEVFFNRGI
                     FATTARTQISGHELAGIFSRLEFNGMKLKDTARMAKEKKLMDLQYGIASTSKMNLLYD
                     QAYFKKLGFEGTALEEAQKKTKEYLKTKGTIMVHSRDPQGYLTSTNTAALYFDDSVKG
                     DTLLASEALQEAKKNDNDSDKTPLGIVEGEADITVNGQTRHEKIDYATYNALKDMQGV
                     SIKLADTTENLFRDTKAAILNQSLRINPRYMAMDHVATENEYYVNKDGSLNLNRIKKY
                     TDIRQFSGGAFDFEIDKSKMVDGGLGMDTGDHRLSYSIGSINYTPEEKQRLGASYDRL
                     VSEYLQDGINEKAKAFNGSLTAEQLQAEQNKFVRDFQGSKLADQRSALSRFLLNNKNY
                     SQDQIDEYTKALEFNLNESKVEDRIAKDLKKNGAGIMNYDIFNYLQISLNSHVYTGAE
                     GENFIQVSTAIYEDFLSPKNTEGAGDLGYQQKIHNAMQDVLKSAATNDAEAIHTAHEK
                     FYNTLLDVGAQNSKWMKKLSNLPEDEGEREQFVKKVLWDYSGLAERVDLSNFSGKAFR
                     VGQANEGIVTNSLDYLKDSNDSIQAWMEQVNRYTKDLTGEDVFTEYEGAKIRDTWKQA
                     QQTAASGTLSQDAGAYKQALVDHGTAPAESTVQKHAEASGAMSAVHGMMASLDRIGGI
                     KGMIAGMAGGILLAGYGSSPATPASTQAAGAQEEEQEYYGGGDQMTVNGVPRLSDSNL
                     NVMRGGPQKGYVINISAQSQRGQQQAINAINGAVQSGTIPTRNSVNIQMNTSYSDKMN
                     QLQVNQMVANSLLG*"
     gene            complement(194916..196127)
                     /locus_tag="As_gut_js4906-26-3_S26_scaffold_18_curated_pro
                     digal-single_230"
     CDS             complement(194916..196127)
                     /product="hypothetical protein"
                     /codon_start=1
                     /transl_table=11
                     /translation="MPLQEEVQQLQLFYDRPLARGVPEKTLSKNEILFHVWIKNCIQK
                     AYFQNPQMDLDTPFKITIDIGQIAAAKGIKSRSSVAMFKKRMFDCAEELIGQSIPAEW
                     IWEVLPDGRKQKKQFPFYSSLSVTDDGYVEIRTSPDFQKYYILKVLQHPELQVNLDFY
                     MQAKSQYSYGLMNLLLAEVAEQRLGEEDRYATQYHIRIPYEEVYQVIKPAKANYSPSN
                     YSLKVIEKAVEDINNNPFSQIQIEVEKVRGPKLSIIAYDFLVTLSHPVNGQPTFPAYA
                     REELIDSVTRCPSHDYLEKRMRELGVDEPFRKWAWRNRTAVMIACALFHTLANSNNPR
                     YFNAVLTKWKSYDKDIYDYTSEVKINHPELVDDVIESITPRKDEIPKRKEPLRKEDIQ
                     SDFLRKYWKKP*"
     gene            complement(196808..197923)
                     /locus_tag="As_gut_js4906-26-3_S26_scaffold_18_curated_pro
                     digal-single_231"
     CDS             complement(196808..197923)
                     /product="IS605 family transposase OrfB n=1 Tax=Centipeda
                     periodontii DSM 2778 RepID=F5RNN3_9FIRM"
                     /codon_start=1
                     /transl_table=11
                     /translation="MLKTFKFKLFHAKRNRKLHRQINAAGMAYNHCIALHKRYWKLYH
                     KSLNLYILQKHLTKLKKQPRFAYLKEIGSQALQDITQRIDKGYKLFWKNLERKQKTAP
                     PGFRKVRKYKSYTLKQAGWKLDEEHGVIYIAKQKYRYARSRDTEGKIKTLTVKRDKLG
                     DIYLYFVCELPDVKVEARTGKSVGFDFGFKGRMLVAENPDEDIKEPIFFCKVKNDIAR
                     ANRKLSSKRMRSNNRNKARLELARLYRRTVNQRNAYHWQLARELCSRYAIICLEDLSM
                     RFMQKGHGRKIMDYGFAEFQNILSYVGKQTGIRIVKVDKFFPSSQLCSKCGHKNPEVK
                     DLRIREWDCPVCGTHHDRDRNAARNIHREGLRILESA*"
                     /db_xref="UniRef100_F5RNN3"
                     /db_xref="F5RNN3_9FIRM"
                     /db_xref="nth:Nther_2486"
     gene            198498..207101
                     /locus_tag="As_gut_js4906-26-3_S26_scaffold_18_curated_pro
                     digal-single_232"
     CDS             198498..207101
                     /product="Nuclease (SNase domain protein) n=1 Tax=Bacillus
                     weihenstephanensis (strain KBAB4) RepID=A9VUY6_BACWK"
                     /codon_start=1
                     /transl_table=11
                     /translation="MDEQTRINMETINEQRVQNRASVDANRFLLPDMGDFYLGAVDDL
                     YLKKIDQMVNDNLQANGEDAAFYTEIPPYTKPGLYDGAAFVKANVSFDPDNGFDNGNT
                     IQVPLDAIEGDSEGKAVAAINDHMNAAQQKMRRMTGLESDSLNVRLLGIDCYHPAKWC
                     HETDVDTSKLDTTKKLYAAIKDGNTNYIFDKSEPHEDSDWISFVKIGGRYREYKPDGN
                     SYDNISFGWCLESGDGDDASAKQASQKMADLIQKGGNQVYFMLDTSPVSEKDFPTPMT
                     NLINDQVAVDQLGLFGSSKRDNLSGYNRLEDPATRFVGNAYVKIDGQWVNLAKAALCD
                     NNDGIAPSSSYHGLHPQLFEPKGYDKDEITYADAYFKAMDELDSRRKIQKEIFGVNFD
                     SLNKWTVTLGDITLFVPPTNITINETIQNKRAPILRAHGSMTKTGHHSVRTLILHIYF
                     NEERGINGYAYSVMSPNGTEMVYQLNSLRSLIAQTKFIPFIPIDNDYINQTLGIDAVT
                     VQALSVNSVEGFPRLLEATLQLQEFDYTSYVPELLVKNVAGLGTYRNWFSTAFNWDTM
                     RWYYQRPIMNGDDLSEKDYDFNSDPFYQATLMNRTMLMPFQFKDSTMTFYIANQDYLD
                     QMFQEKMELLRGKNTSIDIDDREKQMLQDLGRIYDAVNSATGSPEFQAHLDALNQKPL
                     VLLDDYSPNEGVGYDTTIDSGLHEVGTQGLINADEADEHINAALDMLLSKLKTVTDAT
                     GKPMVQDSRLCEYRQETNGSGSASTKLCYALCISVDPTSIATEADFTDLKKDIGTYLN
                     LSPNQFYNDGKLYIPICVGASRDGNLIKKLKSGALWKSLYNSALWDTSGQKWSLDTET
                     TDMKFLAMCSNKGNGNNPSGVKNAVGVVNVGNLENMQYDRYDAGTVRVRNWSAAIVNH
                     YSNINLEDINGSCPQYLGGDDTMFNVVIETTDRDTVKCLTALPQIAADYARRYHFVIP
                     CWPMRVDSEFTRFFGCFDMMLENVEAATSQDPMDKVYTLQLTLRSVDRTLRAKEALAR
                     TEASNSGDTRSKDYGSKELRSYFDITKTLGQAELYPDLELPTLDEMKDIGYDFIRYKF
                     QEDRVYVDPDFYFIYPQTLTSQVIRETCMNLGKIMNDDGTEMTIEDKAGGKTTYKPNK
                     GKGIKVTGQNDTAKNESQKAKDAADAAYKQKAQKLTENLKKTEDQIESYETGVTLENW
                     DVCDDIRTLFLEDQYKKEIDSFISQAHANGDDPDTISAQLNEEYKNSDGLNAEDVANN
                     ASVAAGVVGAAGGGPAAAAVAAAGAAAGTVAAAPDKATEATQDVKDATGDKNAATPDS
                     VTKPNSDSDGATPDGETGKETVEKTDQQKYTEGKWAYHALKDAREASEEIDDYLKNTP
                     IDKPIYETIMNKGSVARTVDKVLTYGTPPGLFRKILTGEDTKTYEDLYDKVDDLVSQT
                     SLMKFLSKEFVKSTIANVTNDMINDEKVASIFKKLNIETSPKFRETVQDILYAAACAA
                     SSSKEYTMKSESDDWRPNPLFIGVTVSQSGASQTDSVEDAVENATQFGVFGIKMYDRD
                     KFQTITGEQLDETQDSGYDSVNQTNFLIDPFFRNKGEDAIEGYKQGCITNIEYCTVAY
                     FRLMLYWLKRLIDKNAVPAITSDVLRKTASQEFAIEQSQLNAGVPSANVASLYEHSKF
                     FNKNVNALDSGKIWSASVLASTDGSKEILDRIDERDYRGLNGLISGCSKPAAPVEGSD
                     TYALTIRKMILALVGVERIKDINSAGIVQSKAAQQYKFDTMEKIYLDAADDPSTYIPH
                     SCHDMIVHDARGRMLRAFPTFYLVFVDEGRKLGRFKLHDNFYNTMAVMDMQIVKSRKI
                     AADTATITMSNFYNTYTTDNADQQQVSEAGFLDVFKSIYSPESYMEEQEDQRKNSPVT
                     EAQIRLRPGVRIHIRMGYGSNAAHLPIVFNGVVAECDAQDAVELICQGDGIELMNPIM
                     DDDDASYVGKKDGIWPSFLSQNTRTPRQIMNGILTTHGGFLTDAVKDLPILGQIVNPN
                     PYGIYHFGNPDFKDIIKSGEPTQNIFDAYAKPMWGDDKSVTAEYALDEPPQITFEMMN
                     KTVWDCAHICKSVMPDFICGIAPFGFRSTLFIGAPRFYYAYDYYESDHAILERRKPYQ
                     QFHIYTSTMDIIGDGIKASSKDMKTVALGLYEVAESLNIKSQKRVGPLYVDCDIYPEW
                     QKTMIVNTNLYGKGTMILGTFTNTLANDLLDYESDESGEVVSNEKIAWRMTASALKDS
                     VKDMYCGDLIVMGDPTVKPHDRIYINDTYTGYAGQCTVKEVIHNFSADQGFTTTVSPD
                     VICAVDDPFELAAQHGFDIGGTVVASATATMLYAKACMNMNCGPKEMNAKVMEKLKKW
                     SGYTKFKNSELGQKAGEKAKDIGGKIAKQAGEIMKGGSKLAKFGKGVSAAGAVIGGVV
                     ASPALIASLALTAGVSIITSTVSNAIERTTKNLQVMVIYPIKRFGIAYTAGVEGSLGL
                     VYGSPSFNKQGALTSIFTSLAGSSDNPLVDGIKGIFFDDDVRDIANKYKRDQGVQDAE
                     GNPTDTESRYNAMLKNVASSSYGVPNDYRTQKIIHQATTPKELKTTYDHYAMLDTEHF
                     QNDPKLKNNSLISGDPRLKGYIDEGFLKILHETPELNKGERVQDQNLMLDGNTVHVKT
                     IAYENQDGSVYYDLPMLNQNAIDILYEILRRTKNNMPSVNGSDPYESYDYTKNSCVIL
                     KSGLRVGDKDSRSSTGFSFILEPKGNAEGAFKNAVAEFESETKSDSESNSMYNSALFD
                     SKEIGDGEVAFTVRMPSYLSSKEDAANGNDGPDDDTDASQDTDNETQSDENSTDTDNT
                     ASSSEKEETEVDPSDPNHDDDAVEEGEYADGNTSVSTSE*"
                     /db_xref="UniRef100_A9VUY6"
                     /db_xref="bwe:BcerKBAB4_5758"
                     /db_xref="A9VUY6_BACWK"
     gene            207070..207438
                     /locus_tag="As_gut_js4906-26-3_S26_scaffold_18_curated_pro
                     digal-single_233"
     CDS             207070..207438
                     /product="hypothetical protein"
                     /codon_start=1
                     /transl_table=11
                     /translation="MATLRSALLNNIVQPIARNNESYTTVAKVLDSDEVNNVCSILYV
                     DKGGRKRNKDNVVVRLYDTGSGYFPKTGEYVEVQLDRDTCVIVARHVGNYNMDVRSKM
                     MLAQDIYSDNPGCAPGSSIY*"
     gene            207502..208614
                     /locus_tag="As_gut_js4906-26-3_S26_scaffold_18_curated_pro
                     digal-single_234"
     CDS             207502..208614
                     /product="NLP/P60 protein n=1 Tax=Nakamurella multipartita
                     (strain ATCC 700099 / DSM 44233 / JCM 9543 / Y-104)
                     RepID=C8XCW3_NAKMY"
                     /codon_start=1
                     /transl_table=11
                     /translation="MPVEEDDIAPSSSFNDIPIHVKMQQDEPRSFTKTLSELKDKANY
                     LSRKKEKGFVNEQTGAAMVVRDNGQTNLASSLGAQYKLNPNGTAHEISLESYTTTNRK
                     NYITDEIVINHHKLNPALYELTDMQNIDLPLGGKGIVGNFNVLGTVLVKAWEPELKRY
                     MLIRRLCRMPMFSNQLNVPLINKGLNITDPLEIDEDILALSKYGYQVNSEIKDAKSLV
                     GKEGVNRGGSGGSSFGGAGAGTANAAMVEKAVQIAIQIANQNLPYVWGAEGPDSYDCT
                     GFVSTAFNQAGFDVPVCHGSTYDAAFPAVGFETIPYSDGNMDQLQRGDILNNYHHTEL
                     YIGGGQVAGAHSTASGVNVKEYFDDEWEYIWRWPGK*"
                     /db_xref="UniRef100_C8XCW3"
                     /db_xref="nml:Namu_3235"
                     /db_xref="C8XCW3_NAKMY"
     gene            208630..210372
                     /locus_tag="As_gut_js4906-26-3_S26_scaffold_18_curated_pro
                     digal-single_235"
     CDS             208630..210372
                     /product="hypothetical protein"
                     /codon_start=1
                     /transl_table=11
                     /translation="MSEKFPWPKEGQSKESYLQPYIDDYRQKEKAYEEFVVHNPQAAQ
                     QHTDEFWKYQQAADGAKVRLSIMTNRWEVHQKVLAEKEAKKKKNKPSSSNSGTAATTT
                     KNPSQHTSSGSTGNKIPSVPATTSNEPPSPPAGISKNPDNKTKTETKKKKKSLKDMVN
                     EKSGKLYGLNHDEYWDVAQPIVKKKGSDWIDNHIGKVEHPKITDDVRDRLDWTVNNDW
                     LYKVKDSRDTLMENLKKQGWDVPDDEAGRQALYERVQQESPDLFYQGMYVGTDPNAIK
                     NAKRAFQLAYDSGQRVEANKKKREEAAKELTEEQKQKQATEKFAQTLSDLATQAVDAK
                     LQSIMGDNVKKILAKYGYDWTAQGCIDAVKDAIRAFHYAKYMSEDQLNELKKETYNSL
                     SKFVDKQTDKIIDRYGAELMKTKINPLLTEADVKAKELIEETGKKIQDFETKYQVKME
                     MLMQMGDDLNGSVGHFNKSVESKLAKYGISVDMESITNPAVKKVATQINDSITKSKFG
                     FRYLNQKSQVSAVYQAVERYKKMVDEYQKSARALVQKWIDVVKDKVKATTERLLKNLL
                     SRVHVSCGSIKLQF*"
     gene            210386..210913
                     /locus_tag="As_gut_js4906-26-3_S26_scaffold_18_curated_pro
                     digal-single_236"
     CDS             210386..210913
                     /product="hypothetical protein"
                     /codon_start=1
                     /transl_table=11
                     /translation="MIDFKISDEGDLVIGHKKELPQLRLSFHASEYPVFHLQFAQKME
                     SAKEEHDGFHLQFATYNSNIQSPAIVKSVINEEWLQQYIRNLLRTEYGELRNRSTFGS
                     HLYQQKHKNLIQADTINAIQDTVKEELEKALDFYEGDIRVVASPEKVDGLFYCQNMMI
                     YIFESGSLIYQFSLI*"
     gene            210944..211744
                     /locus_tag="As_gut_js4906-26-3_S26_scaffold_18_curated_pro
                     digal-single_237"
     CDS             210944..211744
                     /product="Uncharacterized protein n=1 Tax=Bacillus cereus
                     VD166 RepID=J8MDG4_BACCE"
                     /codon_start=1
                     /transl_table=11
                     /translation="MAKSAQEVQQDIQKRFEDTIKDTIKEGSVIDMYNSAISEEIGDI
                     YDEIEKNKTPHIWSNLEGETLDWTGAWTNLPRKTGESDTNYRYRLKHWTKSNEASNTI
                     AIQNAVMTMQYASNVDYQPYTHGSGTGTCYIIPKEYTADTIMKALEETKDAVKQAASP
                     SLYVEYIIPTVRSVKFEIYIQSEDGDLDVIKHSLETDIAQYVNTIPPKDYLSVGDINR
                     MGINEPFVDYFSVVSLLIDNNPVATTRVLQTIDTKLLFDEIIWIEGVK*"
                     /db_xref="UniRef100_J8MDG4"
                     /db_xref="bwe:BcerKBAB4_5764"
                     /db_xref="J8MDG4_BACCE"
     gene            211747..216768
                     /locus_tag="As_gut_js4906-26-3_S26_scaffold_18_curated_pro
                     digal-single_238"
     CDS             211747..216768
                     /product="low copy number virion structural protein"
                     /codon_start=1
                     /transl_table=11
                     /translation="MALRTAEQALMRAVENFPRWMSIRKRPRTSNGGLYLKAILDEET
                     NIQKELDDYIKDFFLLSYVGREDTLIDYAYVAQIGDVSKDLFESDQISITTDARLFLK
                     ERPSYALYQEEYIIICSEAVPESKMFSFRVNGFPYSVRLTQAHIWNVIDEFAMMSGIE
                     RYEGETNHELLVRCFSAFRNPTNSTETGIKHTIENAVENFLPIEDKDIRIEVPDEENL
                     NLPDEEYGTVYERLAQLNEDIFRTKEWDMETWEHNFAKIGFIPNQWDAPIDVYQDGVG
                     QMEDLQVSLSDQSSDATTDIEVTGYEASRVMIDNYIRRHNIKRDIPLKLSRYNDELKS
                     KKVGYRIIASEVKKIDPSSIYLRCATKVSGQGRHYLSDIITDKGELTSSSGGLLDKGS
                     TYTLTFLPKSEYSMMAIYHADILKDQKREHLLKEDKVFKFHNGVLYNSNVATNATTLD
                     QLKDYKNITATADGFTIGGASATGELVLDVTGMDNKRINLPTYCPMVNITQNTIEVQG
                     NGFILNELGDWVSQGNQPYSTLTIDLKCNEIAFQIPEEEDPEKQGSYIVTVQAEGKII
                     ESRKAAQPLDYDRQFDSLTNIHIEIQKLGDMPVVVRNITASSYEIKCWTEAGEVVRTP
                     HAMTLPDVGGKKNALHVSMTMYSNYAPILNCIHIGASVASASYTISGIKADATENALD
                     IASDCIVELYKETEDGLELVTEDYSTQSTYTNNTDHDIYAEIDTSNFLEIRSASMAIQ
                     STTKNGRIVNYITFMPGDSYADIIIDGTSYVVKERKNLSNLLDIQLDDAVYVSSGIEG
                     FIVVRKSGQEEIQKIERDQIAPSADSFAYEGTMSDGVSACFVADAQNGVMTHTSTFER
                     NFECTYLSVSGGQQYIAYNEEAMYQKELDGVKIVNTFAPLLDMNKLLLFRVDKGLDKT
                     FDVSFIKVWGGHTEYADWSFGQKKEGMRIRAYFDFNNEAEYKLDANQVTESFAISNNI
                     ALHDTYTINGEDTPLGRYIIIPPDDMQILYETATNDGQDSHQSGFYAKEDLFNKLYHS
                     NVTRILMLYDTDTKKEIPATDYSLMSEPGILTWKTNQYADHYILAAYEYKKPKYLAYK
                     DLSSLYEIIGYSTDAYKKINSEPILVEGLKNGESRSINFDGKKPDKIIVTCTNPNFQA
                     MVSGNTVRVNQVGSDGSALVRTGYYYDDGEEYYYFKEKHTEDIDRMNNVDMHFVRHIG
                     DTLSMIQASSNYIRDTAMGLGDRQDILCAFDGEEPENTQGISTLNSLTACDSYGKWKT
                     FRMDVNLVDGYNGLGLSFDGKEDGYAILDITDIVKSNMTISMKKDASLNVQVCEEIYP
                     DEDRFRRSVFARPFASVSEEGDFSIYSFTDIDPEHRYYLYVTDSGMLDDIISADQDVY
                     RTVKNLHRKNLNALGFSFDEHVEIGYEHRFDFDPAGIVTDGLEVNNAGVITTGSNVDW
                     GLTRIYSMQEEPRSCSYKNLLFLHDAFYSKGQEGTLTTPILFLPNKASILNLYVKVND
                     IVVDPFRDFNIHILTASSENEMFREVAADEQVNLASVSASRLSSYVKAAITMPKGRVI
                     NNIEIYVRYAETENGALHIVRNTYGTLQSKVYDATYAANLQPVRIDGDVNDPDNIRLF
                     VRALKEEGEQEQWTIWYECDIDSDLSIKDGHIFNGYRHYQFELAMYGEDTTAKIRNVV
                     CKVVE*"
                     /db_xref="bcb:BCB4264_A3565"
     gene            216775..218910
                     /locus_tag="As_gut_js4906-26-3_S26_scaffold_18_curated_pro
                     digal-single_239"
     CDS             216775..218910
                     /product="hypothetical protein"
                     /codon_start=1
                     /transl_table=11
                     /translation="MSIFDATARIEMQDNGIYFYEQDVLPCSYLFNGNLTIDLYVSYR
                     YSGFGIVLAENNGYPFRQADRVYLLKVGYNDFQVQMKKQDHITTEVRNSCVLAPSSED
                     KPLHLLVTIHDQQITFDWLAETAAGKERRYNLGSYHIDGQLNEYRIGFYSNAGNEIHS
                     MTFAQDVPERWATNIHNTCGGRVRFMKDGFLMENCKNRAEIEQKEILLDPGLYYLRYE
                     KQPINNKNDIECVIMPTSASSRTDEQFEDQNKNLLKPDGTLEIKEAPLSVNIKFKGKN
                     GRISNLYLTDSKDGSFIETEDEAKQIDGSYISIDTRGIKEIHWKGEINGIPLFTDYMK
                     DCPYAVLESSKHRVTLEEAGISLGIEYAFIYHVETHLFDVYRKDYTNHITTVVLPIED
                     NEHHVNLFFNMTALIYELKVIMQNDETIDMIAQKTFQKYIPDSLCGPILVTNSAGEPL
                     DISASYREVMRGETTVAYYTSSMPIQLREGMPYGKMNLKVYGIPEDAVIDPKGATIEA
                     YASRYELIDDELYHFEGEYFIFPETILQKYPHIAVVYRDTEDYTYWFTNWEREIYENP
                     NGRLTFEHDVVDNDSAILLYGILPGSHTDKTMLYRIPSEKMISSIDLFADAYEIIPSS
                     DYDVNYLNNELILADDIRKKYKGFVIDYLKQDSYAINYDETMQQYAVDISSQDTKTHI
                     SYDDTSRYIMTGIQADKSKYIILRRDKRG*"
     gene            218907..220703
                     /locus_tag="As_gut_js4906-26-3_S26_scaffold_18_curated_pro
                     digal-single_240"
     CDS             218907..220703
                     /product="hypothetical protein"
                     /codon_start=1
                     /transl_table=11
                     /translation="MKIHMPKHHIEEADSVNLKDIPLAYINTNDTVQDIDANISIVCA
                     KDTSKAVHAYDYIDDPDQIFYKSDHTPIENVNLHRSGNLYFYEPQGMTEYSPQTFTAR
                     ALIKKKLSYDKDKSYNLKVTVIDDDDSNTFSNSMIQIFGDAYDRNVVPKNIKVNGGEL
                     NVHSLTTGRYSDVDFVFAHSTDGNEISVGKGATFDQSIASILDGHTNVWLSTDKFGGM
                     YTSGYKEDNGNSKKQHVEFTHPTLYPDVTSYEQTVDSITIFDEKKVNVYFPKSRYKYE
                     FIGKSILILERKNSGYLIVTPTFILNDLKSNVHLVYEVMMYVFLKSYYLSDTMSSWIT
                     DEPVDYMAYYARKVNRRHKEITLDSLLQNADYEIGSSYELVDVTVDTEPEDTVTFAGI
                     SQNGTMRFLKAGGRPDPQKQDGYISFLTTRLTVINYVQEDVNILESKLMLDYTIVDSV
                     GYITVHPFVSSSLRIHTASDQTLRISDPNVTHYLCSLPGVPEIESTMQLIPFDQYDEK
                     LHGHILATIILKAKRATKLYDISIEGGGLPEAAKDDYNMIDIGNTYGRPYRVGSTMII
                     RMPKKYKEYDPYIRAAVLDHISSGEYPVFIYE*"
     gene            220722..222716
                     /locus_tag="As_gut_js4906-26-3_S26_scaffold_18_curated_pro
                     digal-single_241"
     CDS             220722..222716
                     /product="hypothetical protein"
                     /codon_start=1
                     /transl_table=11
                     /translation="MIKNELLDLDFAPGLKAKDVNYNFDVVKGWIDRERLRIGGHGLV
                     EGFNMTANLDDYTVTVSDGLMVNTKGEEVFVPGHTFKVGKPEFTEVSEPSVTDTGIVV
                     VPEDGILTLKYRPYSDSKVGFIEYIPPRDERPSEDEIRIEDVQTGMRVPILEIIGRSV
                     MVNTAAWAGHSVRIHYYTTDSRIDSILIDMHGNYEYERSIRSTSPSHVDLGDFTDHYM
                     IGVVYWDVSTKLDVQFYAVHRTYRKVYVDEQNRLWLNGELYHRSKFIYFEEPPDPQVN
                     DLWYSSKDNILYIYREQDGEDGWAPINDCSSMTIREHKMFVPGTADWPADNQHFRFRE
                     DETNLWFVPNQHSLEIRIDNNVLMEDQYEEYAPKLEEDYLTNGRGFNLKDPLDRPTYV
                     EVIVNQIVRTRPVRELFQRAAIFVDEGHEYYNPLNKTKTFDTKAAYVIGEDQLEVYLD
                     GKRLVKDIDYIELNENKESATTNDEQSNSKSFRLKCDITNAQLVAYKISKHVWNYNHL
                     DKMIADMKAATRKNQEDIALLRTQIEELNTNVTKQVQGMQNMLNAYKQEMGSPESYMK
                     ADAMLKETQIPASAKDRMVTGRLSKVIPTDNPVIDGLKVTDFITVAYVSEDTGTSPLI
                     DTQDYTVSATDSGIRIDLVDANQISIDANLYVQALMIGER*"
     gene            222722..223171
                     /locus_tag="As_gut_js4906-26-3_S26_scaffold_18_curated_pro
                     digal-single_242"
     CDS             222722..223171
                     /product="hypothetical protein"
                     /codon_start=1
                     /transl_table=11
                     /translation="MEDPKITWYAKLNKETQYEETNDYYAGSYTPGHAIDVDIQIWNN
                     RFGLDDVATLSDFYIVVSFDRVEDSSLFDYCTIVLNDANIIPLKKNGKKAVLELPDTV
                     KLSGTKNDGTLDSNVDHYMNLEFQFDAEGTKLKENDLKDMYFQIIQK*"
     gene            223279..225114
                     /locus_tag="As_gut_js4906-26-3_S26_scaffold_18_curated_pro
                     digal-single_243"
     CDS             223279..225114
                     /product="hypothetical protein"
                     /codon_start=1
                     /transl_table=11
                     /translation="LDSQVTHFLNPRKRVHEITNISKAALHDILLKAANRKDIPDYYS
                     RGSLILSEDTLELFAAKGYGTKIEKVSDVEIGGSVQDFTRPGVENKIYIATVDPKGVY
                     VWSDKDAGYHQVSNTNDEGDFCYDSDIVYITKDKDGNIGFLREDAHEIVAGKNDTKWV
                     PLKKGRPDKIYIDTEKNELYRFDPSRISDKDEQNGGKYDIKNGMVQVAGTAPLLEAAF
                     NDYKKSNNEAIRLVTEKADKNETDIADLSGDLRPRMQSAEQNIEDLRQTKASKKELSD
                     TKAELLQDLNKETEQCQQVQANLDAYKIEQAAEDKKQDDALTAHNEANQEKFTSLDQE
                     IAQLKADLYAHIREIDDIPLKQVAYATKKEKLELPAMIGTTVDDGTKVSLAVDWSKAA
                     YDASHSGEEQLLTGTLLLPKWVKNDEAREPSCRVLVGADPHRDGNWTVHRFILPLMAT
                     SIKKFKEKLGLTELSNEDVFGEGYANGMQEALSKRHFELRLIGATFQGQTTVFEDDTP
                     LILDDAILDNAEHNYLPAETYKNGVAILPRTASLEEQGEPGKILADIGFCSDKAHPYW
                     NGSYSYDEVTDTLRFTKMGQSTALVYEARKLNDGYIPYPTINEII*"
     gene            225143..225697
                     /locus_tag="As_gut_js4906-26-3_S26_scaffold_18_curated_pro
                     digal-single_244"
     CDS             225143..225697
                     /product="hypothetical protein"
                     /codon_start=1
                     /transl_table=11
                     /translation="MTDEQAAELQQKLVSIENDQAVLKSTCDAFASKVNRSVGDFASE
                     KDLPKKLLGIGDNLFDAVFKLDGKINELRKLMSNLYIKTYQDVQISKGQATEEFHLTA
                     FPVEGTPISMYVNGLRYFQGKEFTYDAAKNIVRWNNQATSLTDPGNLGTKEKPWEIAN
                     NSLVVFEYQIKTIMPWSPKSTADS*"
     gene            225752..226903
                     /locus_tag="As_gut_js4906-26-3_S26_scaffold_18_curated_pro
                     digal-single_245"
     CDS             225752..226903
                     /product="hypothetical protein"
                     /codon_start=1
                     /transl_table=11
                     /translation="MAFYKPTLEQIKGAIEMRQQLDALIKSYDATRVITNIPLKTQDG
                     SDAHGKTYDANTLLAWLLNNQADLRKIQSDSATLVDNRLKRFEDKLVKDTVRVPLNAV
                     WSSDHFVVTLPGSFETLVPNVGSEAVAAYNLDNTPVLDEHGNQITFDLKKLQFNGIPS
                     VVDPVASARTPDGSKVMKARTESFDFKIFPVGEFKLSELPEDYLVDNTELQAIAYQQA
                     IDKLVIQLTKDSDLIDAIKKMIGTEAVKTQIEKEDKAIRDLVTASITAQNEARENLKN
                     NIDSRLLYQGDIYVPKTQAFNLTNSAATEFVLDETPNTGKISLNINGIIYDEEADAFT
                     VNRAAKKITWTATAANGGFDLTNKITNKIVAHYYTTGRTEALAKTQAGV*"
     gene            226907..228022
                     /locus_tag="As_gut_js4906-26-3_S26_scaffold_18_curated_pro
                     digal-single_246"
     CDS             226907..228022
                     /product="hypothetical protein"
                     /codon_start=1
                     /transl_table=11
                     /translation="MADAEITALQVKDSLDSYVSKMNILTGDITTAPQRIQEFLDRYG
                     GTDLIGALGKVEDSFGQAKALLTQAQQCYQQAEGELNLVSQKIDKVDWDAFTKNQQTI
                     ESNYEEFRNGIQANSDKEHSLELLLAAVQKAIELRATKEELAEQTARVNNATIQFSNL
                     LFDVQNLNEKLSASIKADERRLDAAEAVLPTKMDIDNCYDKGQADTKFAFKEEIPTLA
                     KLNGVDKDYAQETYAQSSDMKKVRVALFGEDGDQIPLTQKVQELKLDKAESNDVYSRT
                     AADLQFARKDEIVPEGSVRTIVSDEIRRNVYDASGNAIFITRASAGEMIKQDVALEVI
                     SVLRKYGVITDPKAPLEGATEEEKKELANGTNPSTST*"
     gene            228089..228658
                     /locus_tag="As_gut_js4906-26-3_S26_scaffold_18_curated_pro
                     digal-single_247"
     CDS             228089..228658
                     /product="hypothetical protein"
                     /codon_start=1
                     /transl_table=11
                     /translation="MDLFSGGLSLFETFGFWEGLASLIVLSLLSGILYYMKKIYPDLR
                     REKNEHKRRLEKLERDRNHEQKEAYDYLCKASDRQDTLLNSNVQALQSLNTSLTMLGQ
                     TFEKVSDKLSGHDQKSQDMMLQLNNIVSTMPTKDSLSCLCNRIDQIQETEADKDDIQA
                     LMQTLSGMDQHIQAANSTLTEIRTHQLAH*"
     gene            228812..230527
                     /locus_tag="As_gut_js4906-26-3_S26_scaffold_18_curated_pro
                     digal-single_248"
     CDS             228812..230527
                     /product="Uncharacterized protein n=1 Tax=Desulfovibrio sp
                     . X2 RepID=S7V969_9DELT"
                     /codon_start=1
                     /transl_table=11
                     /translation="MRVGRGVRKINEAITQEGRALIITEENTSKLKWDSIPDGSLHIN
                     PNDGTMSVKCKGNSDWVPAGIKNDGTISIAKDTILHEETFIVKEIKRNEKNQATELIY
                     EDMAKHLRHTQYDTEYGYVFELEDGHYPVGRNCLEVMIDDVLRRTPQSGGVKEIDETH
                     FAMSEELEVGQEITAHYYGVVRIGNPYPRFFESDTKPPEAEVGDFWIDYSADPLNKTT
                     DAISESSTIHWDQILNKPTTLAGYGITDIVSYDGHKHTVNDVIGLEAAISKSGGNAAT
                     VNYYEANANKPDTLCILNSNGQVPAANLAPHKHVWTDITNRPNALPANGGNSDTVAGY
                     TANGNAPNTLAILDSAGNVPGNHLGAHYHKWLDITDRPTMLPADGGDANTVSGKAVND
                     NAPNTLAILNEEGKLPGSHLGTHQHKASDITDLQSTFSSMFPAGMIMLWYGATGNIPK
                     GWAVCDGTNGTPDMRGRVPVGVSQNYALGSAGGEATHILKKEELPNLGKGHISTVAPT
                     SGSYQNGDGTIFKKDGDVDAGVVRDLNPNNVGKNMTLDLSTGFSNKPIQNMQPYCALY
                     YIMKL*"
                     /db_xref="UniRef100_S7V969"
                     /db_xref="S7V969_9DELT"
                     /db_xref="scu:SCE1572_26840"
     gene            230549..232210
                     /locus_tag="As_gut_js4906-26-3_S26_scaffold_18_curated_pro
                     digal-single_249"
     CDS             230549..232210
                     /product="hypothetical protein"
                     /codon_start=1
                     /transl_table=11
                     /translation="LDLNDSQKYKGRVKMRNLDPKLQGLLGKSVQSGTIEMKDFSPEF
                     QNIITRILNTGSSGAGYNDTELRQKIGSLDYNKADKAALKNYFNKNTDHVSYEMMQND
                     VATKIQNAAASSDLPKYRLKADAISYEDLDSRLKVKIDNASKAGGSGSGEGGTIDEAN
                     IIKINERLNQHDTGIQANAKNITTLTNRMDALGNTDTLKAMPAQIQSNAQNIQRLTDS
                     FNDLIGANDPNNKEPGHFGFNRLTSEVQNQIKVGTTALDSVNKLKTSVDKNTGDITSI
                     SSKVDNASKTASDANTQAAKNTKDISNINATLTDRVNGIDGKVNTMTLDDVLNHSLNT
                     VTAGKIQETHLSDTIKAKLNKADTLKKEVDEAKTIAENSRVIVGTVGQFAYKGANANA
                     TKSILYRIYLYPTTIDIMTLEDNETHLAGCITSNKLMEFRDGRWNEVVQGFLNEKYCY
                     AIYYDLSSHKFYYHDGAAMDELPAANTNLVELVVPARSSADWIHGMPQKAIKSITMLD
                     TDQASRTYNMYINAESTCTFAFNDQKMTAFNDTEEDVTLQIAYND*"
     gene            232233..233348
                     /locus_tag="As_gut_js4906-26-3_S26_scaffold_18_curated_pro
                     digal-single_250"
     CDS             232233..233348
                     /product="Putative uncharacterized protein n=1 Tax
                     =Megamonas funiformis YIT 11815 RepID=H3K511_9FIRM"
                     /codon_start=1
                     /transl_table=11
                     /translation="MPVINLLIGRYTQDEATGQTKVAKEWVPLYVDALGNRLSADRNL
                     GDLRDASQALENLHLTGNVTTHTHKTYDDGLKNLEEELKTTANQLKEQINKAKQSMTD
                     SHVSREYDFKNLRDQLYTLIRSEVNTASDGLQQEQDARTRQDNYILGIVERKDNEHKL
                     AQTTEASARTAADTQLSNTIEAHKEETKKKLDDMKSYADTRYDDLANMITQLRNDMKE
                     ETAKTAAANSMPVGCVIAWPLNADIPDGYLECNGQVVNATSYPLLAALMASTPDMRTV
                     FLQGSNTAGQLVQAGLPNLTGYVYAFTGHKAGEQETDGSLFNVGNSTHSSQTTPGADD
                     GYVKEIRFDASKKNTIYGQSETVQPPAYTVKWIIKAK*"
                     /db_xref="UniRef100_H3K511"
                     /db_xref="H3K511_9FIRM"
     gene            233373..234128
                     /locus_tag="As_gut_js4906-26-3_S26_scaffold_18_curated_pro
                     digal-single_251"
     CDS             233373..234128
                     /product="hypothetical protein"
                     /codon_start=1
                     /transl_table=11
                     /translation="MADTATTEFDAKLSALESSFDLKLTQLQKSYDKKLEALKAERQE
                     ELQAYYGNEGDFLVKGAQNITTKQIFNRFYFAHTDDEIQILKTALDSPIYDIRDGKGY
                     DQGVVGGTWGTLDDVMKQSKYKNTYIYDNVSGTLYYNDNGALIELVTNSITSRTFSIE
                     SNGSYRFLLAHPLMRDVRILVQDNTKNRPEPLYVATEGLCTVSYDAEGIDIINETSAK
                     IDVTIYYKGGIGAETIDYSDRATSYVKEQGGSH*"
     gene            234128..235789
                     /locus_tag="As_gut_js4906-26-3_S26_scaffold_18_curated_pro
                     digal-single_252"
     CDS             234128..235789
                     /product="hypothetical protein n=1 Tax=Clostridium
                     botulinum RepID=UPI00031B5E95"
                     /codon_start=1
                     /transl_table=11
                     /translation="MDENKKQDGISIAERLKHAQEDNAEIRSALTKEVQDRTKETQQL
                     NVDVSGLKSQMAAEITARTAADTQHEQQIQENTNAIAEETRQRQARNAEHDNDIIQLG
                     KDLNKESAERERQDTALNGRIDQANASFQQETENRTAADQALTDRIIKDEAALQAETQ
                     NRINDDKALNTRVDNVAKDLDAETQNRILADKAEQNRAEAAYPKKSGSGAYGSWSIDI
                     TGRAAIATEADHAALASEADHAKKATSDGNGHDITQTYATLGTTIAGAGTNWNTLTNL
                     TTYKIQGCTMDDAHAAPPGEYNFGILVVDGIKDSLDNEHRINQIYYPHVPNNAQFPIW
                     IRMRNRNEWTPWKPIASAKYVQDYAPSKNGSGATGTWEIKSRNAFQADNAAHADTSTT
                     VNATAPNGGAADLVNGVMASNDYARIRVRGANSNGELEIATADDGNEPIYAAQYNGTF
                     NSVAHQITLMDSNGDTHLNNLNANTVTASIVKATLNGNVNGTSNRATNDGNGRNIVNT
                     YATKDDVNKAISDLQQKVNELIEKSKVFDDQGRLVFPNGNKFYID*"
                     /db_xref="UniRef100_UPI00031B5E95"
                     /db_xref="cbt:CLH_0899"
                     /db_xref="A0A0A7FP94_CLOBO"
                     /db_xref="UPI00031B5E95"
     gene            235815..237800
                     /locus_tag="As_gut_js4906-26-3_S26_scaffold_18_curated_pro
                     digal-single_253"
     CDS             235815..237800
                     /product="YadA domain-containing protein n=1 Tax
                     =Burkholderia terrae BS001 RepID=I5D0A3_9BURK"
                     /codon_start=1
                     /transl_table=11
                     /translation="VKATSLRLKELAAQDKALALRIDTADADRDAIRTKVNALQTSLS
                     STASKLNDEAQERQSVEMTVTQLNNKVNTIQTTTNQLASTAAQNSSAISDATQAISTM
                     NDTVESMHKNAVDRVALKLYDTEKAFAADTERANGQLAYIRESGRTMRYHLNRVGSGT
                     LFESYNGHNAHTFQALGKDANDNPIIAYAFRCLYRNDNSNAIFQTTADLHGGADVYEI
                     DGVDNIIDATAWAAGSYARKDIVAVYDKVQYTTWKTAHDTWKSQHDAYEAFQKYITDH
                     DAWEERHDTLTQQLADAQAALTAAQKQKTDWDKANPSSTTTNPYIATVTAAQKDVDST
                     QAKITADVEPTEVAETEDPGDEPVLADSACRARRRGYVFADGDAVRNGKVYNKSGAVV
                     SDIDSTFAIPQEEARYLYEIVRENNVRYSYNNTETGSTVDRVYVIPQDLNFTTVSAGR
                     YASIAADNTIAIGYKAAPSVANSIAFGANAKADAANSIAFGTSSETGTPDDAVVSFGN
                     DTLQRRLIHVANAKENQDATPYAQVKALDTAVTTALTSQINALKTSLTKSINDNVSSL
                     TSKITSNTTAISNEAKTRADQDAAIKKSISSLQSTLEKKIADSIGAAKTTIESDIDTK
                     VAAAKSAIEAEMNAAIKKAIDDYKASVASSSSSTTNP*"
                     /db_xref="UniRef100_I5D0A3"
                     /db_xref="A0A095DJ17_BURCE"
                     /db_xref="spn:SP_1772"
                     /db_xref="I5D0A3_9BURK"
     gene            237812..237997
                     /locus_tag="As_gut_js4906-26-3_S26_scaffold_18_curated_pro
                     digal-single_254"
     CDS             237812..237997
                     /product="hypothetical protein"
                     /codon_start=1
                     /transl_table=11
                     /translation="MYDEDKLTETRKETSDQQPGINAGNKEMHFNFSSVKAFSEEEHT
                     LSHILEKLIQYSHYHSS*"
     gene            238012..238329
                     /locus_tag="As_gut_js4906-26-3_S26_scaffold_18_curated_pro
                     digal-single_255"
     CDS             238012..238329
                     /product="hypothetical protein"
                     /codon_start=1
                     /transl_table=11
                     /translation="MTDILDEKIDISASQAREPLSFTVQDASYDRIHYKHDTLVKGDS
                     YTFKVETHPAFSAGTYSLRDIIDRLSKCAHLHDKTIFTGTLPTTNANCNCNCDCDCGD
                     DGG*"
     gene            238338..238598
                     /locus_tag="As_gut_js4906-26-3_S26_scaffold_18_curated_pro
                     digal-single_256"
     CDS             238338..238598
                     /product="hypothetical protein"
                     /codon_start=1
                     /transl_table=11
                     /translation="MSILDQKFYTTGSISSGSVNAYGKNFGSEYWVKFGNMPTLSSGT
                     YKIRDIINALTKNAHTHTMEYHFYDCNCNCDCNCDCGGDDGS*"
     gene            238540..239751
                     /locus_tag="As_gut_js4906-26-3_S26_scaffold_18_curated_pro
                     digal-single_257"
     CDS             238540..239751
                     /product="Radical SAM domain protein n=1 Tax=Anaerococcus
                     prevotii (strain ATCC 9321 / DSM 20548 / JCM 6508 / PC1)
                     RepID=C7RIA0_ANAPD"
                     /codon_start=1
                     /transl_table=11
                     /translation="MIVIVIVTAIAIAEGMTAHDKKGQNVLYQKNKIKRIYLMLGSAC
                     NFNCRYCIQSGEFQGYRHETKQEINPDVYAYIHSIEEARKKKKDKLTIMYWGGEPLLY
                     FDTIKKVIPRFPNTEHAIVSNGSLLTQEIVDYINAYHVHYVVSNDGPNTDKTRITNIL
                     EDEVFLSLFRQIRSRGVDSVISAYCQDYQALEQYITDRCGQETAQDSEFLLPSVIMPE
                     DAYHFDYEKYRQSLRMRLEHGIAGILSGNMSQDFIKTSLYLHIFEHADEITMPRCSQM
                     DTILNVDLQGNIYACHNSTIKIGTIYDDEITLSANYRAYLEEQRILEKKGCANCEAYE
                     LCKGGCLIIEPEAHGQEACCRLRRVYAQEVKRAYEIISKKILAALGNKTGSLDEVVKT
                     IHEQYKEEVKS*"
                     /db_xref="UniRef100_C7RIA0"
                     /db_xref="apr:Apre_1837"
                     /db_xref="C7RIA0_ANAPD"
     gene            239754..240452
                     /locus_tag="As_gut_js4906-26-3_S26_scaffold_18_curated_pro
                     digal-single_258"
     CDS             239754..240452
                     /product="hypothetical protein"
                     /codon_start=1
                     /transl_table=11
                     /translation="MGISGKKAHVISVNYGSHDVDLTTLDNDCVIAIGTAKVIKPDLA
                     NVFYMPYVDGGILANGNDIYSPWRHVDKVIDTGWTEDDIRSDILHLRPVITGAMTFHV
                     KANIHCTERHLYKAGNWSWVRAQIRWKHQSTPDGDAGRARNLDCGKNWNIMYDKFYGY
                     NTDGETMPMEATFTLNAGSYDILACVFVHTSNGDGSGTRYDWYETECSPNGFSGNDSG
                     ARVLKNGISSVIPY*"
     gene            240477..241367
                     /locus_tag="As_gut_js4906-26-3_S26_scaffold_18_curated_pro
                     digal-single_259"
     CDS             240477..241367
                     /product="Uncharacterized protein n=1 Tax=Acidaminococcus
                     intestini (strain RyC-MR95) RepID=G4Q4C1_ACIIR"
                     /codon_start=1
                     /transl_table=11
                     /translation="MIKIRFNKERLDDLTYHVKLSGRCLTIEAEREGDPHIYADRIPV
                     LREYNVYSLVYAQGRSVMRFHNIPYQTNAIFYDLNAIGQPLRRHFDNALEMFNRNGVL
                     ANVTTGVFAQDWRPSGNRDIVIDILQGSKEKTTIEVDGEYETEEFCMSAVQKEGFPRD
                     KIWDGYTLTIGDTGYMVNSHEAKIKNDFGFDGDIPGTIEYEGDGPITMKIEKFHGRYN
                     PTAMMTRNIDNDEVLVETTAGLTDTHRVYLENGVGTFRFFPLGYEGKMHIKLGRRWYV
                     VCNDYTFNIRKKKPEGETKA*"
                     /db_xref="UniRef100_G4Q4C1"
                     /db_xref="ain:Acin_1897"
                     /db_xref="G4Q4C1_ACIIR"
     gene            241364..242389
                     /locus_tag="As_gut_js4906-26-3_S26_scaffold_18_curated_pro
                     digal-single_260"
     CDS             241364..242389
                     /product="Uncharacterized protein n=1 Tax=Acidaminococcus
                     intestini (strain RyC-MR95) RepID=G4Q4C0_ACIIR"
                     /codon_start=1
                     /transl_table=11
                     /translation="MKREPNITLSIYLGSRCNAGCLYCHREESKDETINLEAITHKIE
                     ELHPVKINYFGGEPLLYFDTIRAIYDRFPRIRYQVTTNGILLPKYKDELLLRNFRIVL
                     SYDGGTNGDLRHITIPEVDLSAFQSVGLSTTLYHGNTDLEAIHKGILKLEERVNRPLT
                     MYPHIMHDTSEQNEAYALTLEDYDSIIAQWKKNIIEMVDCYEQYSLVQFQKSGLLQFF
                     IQNDDGYFLTFGETHCVSRSRVKIDGQGNEWDCLYIRDMKPEENKAKLDAYFPTCLNC
                     NVYPWCGGACVKSKAHHLECYFYHEMFSWWADFSASHHHAIQCLKGELLWNSTSSYSH
                     RGTAALR*"
                     /db_xref="UniRef100_G4Q4C0"
                     /db_xref="ain:Acin_1896"
                     /db_xref="G4Q4C0_ACIIR"
     gene            242386..243012
                     /locus_tag="As_gut_js4906-26-3_S26_scaffold_18_curated_pro
                     digal-single_261"
     CDS             242386..243012
                     /product="Uncharacterized protein n=1 Tax=Megasphaera sp.
                     BV3C16-1 RepID=U7UKQ0_9FIRM"
                     /codon_start=1
                     /transl_table=11
                     /translation="MKVNIIGTRYDITYNGQETSVDCSVLRDGSSTVVMYNPLQDTLY
                     PIYNFREILQVINLPASKFSNSVQMPCVMQIDKSDGNIFVKISIPHSMRHLDSDTTDF
                     SQYEVRPVDQVHELDLQFSWQLQGTRAHFDSEDEAYFIVNTYLNRSSFWKEPVYLNYA
                     GQSKLLGSGENIIRFKYVPHNELFAGARDCRYLGRIIYLESILNRKEK*"
                     /db_xref="UniRef100_U7UKQ0"
                     /db_xref="U7UKQ0_9FIRM"
                     /db_xref="ain:Acin_1895"
     gene            243155..244171
                     /locus_tag="As_gut_js4906-26-3_S26_scaffold_18_curated_pro
                     digal-single_262"
     CDS             243155..244171
                     /product="Radical SAM domain protein n=1 Tax=Desulfovibrio
                     africanus str. Walvis Bay RepID=F3YY33_DESAF"
                     /codon_start=1
                     /transl_table=11
                     /translation="MNLTIRRIFLMLGNECNLQCKYCLQHDIVEDEVEHTVRPKVVSY
                     ILRLQMMQKSPINITFFGGEPLLFWNQIKMFVDALEAYGVRFSIITNGKGLTRERIEY
                     LNAHKISVGLSWDGIWVERTRGYDVLADKLDLLYDIRTLCISGVGTMLNPPAVFAHAV
                     DDFDQDYYKKQHHHVGINYDLLLDNCHNCGDLAVYDYDEWKKQIEALVREYEEKKDTA
                     GARLIANWIRHGRAPYSPLSAKCGNGITVLNLDMQGNLYQCHNNHRRIGTIDEDDFAS
                     FKRIMMIDPTAKNYRTMCKDCEVLTCCKGGCMLMDQPTRKRYYCELARATYEPLLRLL
                     SYEK*"
                     /db_xref="UniRef100_F3YY33"
                     /db_xref="daf:Desaf_3528"
                     /db_xref="F3YY33_DESAF"
     gene            244199..246907
                     /locus_tag="As_gut_js4906-26-3_S26_scaffold_18_curated_pro
                     digal-single_263"
     CDS             244199..246907
                     /product="Side tail fiber protein from lambdoid prophage
                     Rac n=1 Tax=Megasphaera elsdenii DSM 20460
                     RepID=G0VSB0_MEGEL"
                     /codon_start=1
                     /transl_table=11
                     /translation="MTLEKQLGSILKKLKNTVTNIIEIEGTVNSRAESVDTINKDVQA
                     KAEEMKKYVDTMNASVNTLNTLETQISDLKTSVSSTTDRAEKMLKETQAIRDTLTDAL
                     VWKGSVENYAALPTKNVRVGDTYNVTAADSAHNINAGDNVVWDGSKWDVMGGIMNVDS
                     LAVKGQDANFKDVTATTFHGALNGKADSATTADVAKTVAWNNIGGKPATFPSDIKFDD
                     VPTTGSSNAVKSSGIKSALDEKISTAGGTLTGNLELSDSNVAISTKGGAISGGDTSIS
                     LSSKGTVDFTDSNTGTRTSYISTSDGKYHGDIIGNADRATLAVNDDAGNNIADTYAKK
                     TDLPTVPTKVSAFTNDAGYLTSHQSLAGYASLSKANSYTGVNTFGGATQLNETKIYGT
                     TSFYANNAVVATIAGNQFSGNAATATKATLDSGSNNIADTYVPHYVYIGETDLDSIRI
                     GGLYAAPLNANATAERHYPEVSHAGSTLVMNNGANGENGCTQVYTTFDTHNSYKREYD
                     AETQTWSAWRKYAFEDSTVAKAQKLATARKINITGNATGATNFDGSADANISVTVNES
                     KHAAAASALNSMGRKTAIKDGTWEPGGLHLYQCYDNGYPTTYGNVISIGGAGGGELLA
                     GWSGADKGIEHLYYRNRRDARALWSDWRTVAFTSDINSYAPTKTGGGASGTWGIDIXG
                     NAATATSATTAGNADTSAAIYYSSQGTNYIKVGSADTGDAANKTANMVIGSWYGITFY
                     DVCDSKIAGGMNVRDGSLTMKGTIAGSKVYNAVYNDYAEFFEKDENITFEAGDIVALD
                     TSSEEERYIKATENSIVVVGVCTHEYAHIIGGKGQTIEENEKEFVPISLMGRVYVKVD
                     SSVKRGDKIAASSVPGIGRKAMSGEHSIGTALTNPHNGKARVLINL*"
                     /db_xref="UniRef100_G0VSB0"
                     /db_xref="med:MELS_1932"
                     /db_xref="G0VSB0_MEGEL"
     gene            246970..248061
                     /locus_tag="As_gut_js4906-26-3_S26_scaffold_18_curated_pro
                     digal-single_264"
     CDS             246970..248061
                     /product="Uncharacterized protein n=2 Tax=Acidaminococcus
                     RepID=G4Q8B6_ACIIR"
                     /codon_start=1
                     /transl_table=11
                     /translation="MTDKKSRFLNHRVNTIFVMLGNACNLKCRYCLQQCQEIVSLPHN
                     INKRIYDFIQQIQNDNGEDYPVCLQFYGGEPTLYFEQIKEIVSKTASMGCEFSTISNG
                     KAITKEMVDFFNKHDFHVAISWDGDRVIKTRGYDAFKENGENLLQLKHLCISSVLTSE
                     AYPIELMDAQYRIAQHYQSLHGRDLSLNIDLVFDTGITDKTLIEDIDYNRIEKEMYDL
                     TIGYIDAIKNKKPYPYPLMNQYFNYIKNFYEYNKELDDVMLGKCGNGLTTLNMDLDGN
                     LYACHNDFEPIGTIYTPFHVYLLNLLKKDYVLTRKAPCKNCIAASACQKGCKFLPDGK
                     RQDTYCQIYQSFYGGIVKALIDYGGGGKC*"
                     /db_xref="UniRef100_G4Q8B6"
                     /db_xref="ain:Acin_1222"
                     /db_xref="C0W9N2_9FIRM"
                     /db_xref="G4Q8B6_ACIIR"
     gene            248062..248319
                     /locus_tag="As_gut_js4906-26-3_S26_scaffold_18_curated_pro
                     digal-single_265"
     CDS             248062..248319
                     /product="hypothetical protein"
                     /codon_start=1
                     /transl_table=11
                     /translation="MANGAITKTAFSSTAGNIITAVEINKIQTAVNNLNTYKNNVDNC
                     GFTNFCQSCQSCQKACQTCQTCQKCQSTRDCDCDCGGDDGS*"
     gene            248401..248688
                     /locus_tag="As_gut_js4906-26-3_S26_scaffold_18_curated_pro
                     digal-single_266"
     CDS             248401..248688
                     /product="hypothetical protein"
                     /codon_start=1
                     /transl_table=11
                     /translation="MIWCLAKKQEQQLLVHLQKVQSLRHHKLFHFKQQSISLKMLFLI
                     IAVNLIAVRLSLVNRKHVKHVKHVKHVKEDLLIIVIVEMMAVNSKPAVYSF*"
     gene            complement(248699..249694)
                     /locus_tag="As_gut_js4906-26-3_S26_scaffold_18_curated_pro
                     digal-single_267"
     CDS             complement(248699..249694)
                     /product="Integrase core domain protein n=1 Tax
                     =Mitsuokella multacida DSM 20544 RepID=C9KML6_9FIRM"
                     /codon_start=1
                     /transl_table=11
                     /translation="MCHYTHLTPFEREKILFFLAKGKSVTEIAHLLDRSKSTISRELR
                     RNAAPAGQPMSYCPLTAQTLYKRRREACRPHKRLEYAPLHSYIQICILEYHWSPEEIV
                     GRIQLEHGCRLVSVPTIYRAIHAGLLNPPGASAKFVLRKLRHHGKRRHKKGSEERRGK
                     FVISHPIEDRPVSAANRSVRGHWEADTVVGKQGKACLVTLVDRKSRYLLGGKAMSKTA
                     AAVNRVMCEALSGQPHLSVTPDRGKEFSKYAQLRKELKRVTFYFPAPHHPWERGTNEN
                     TNGLLREFFPKGKDITDTPEDYIQRKYHELNLRPRKCLGYKTPYEVYFSKVLHLA*"
                     /db_xref="UniRef100_C9KML6"
                     /db_xref="C9KML6_9FIRM"
                     /db_xref="ssg:Selsp_0630"
     gene            249884..251245
                     /locus_tag="As_gut_js4906-26-3_S26_scaffold_18_curated_pro
                     digal-single_268"
     CDS             249884..251245
                     /product="Transposase, IS4 family n=2 Tax=Selenomonadales
                     RepID=C0W963_9FIRM"
                     /codon_start=1
                     /transl_table=11
                     /translation="MSQLYTSQPTVNRLLTIFSSLFHSATRPTRHLLAWLLIAQLALE
                     SASSVRCLFRQFLSKQTDTSLNSYYRALGNGLVTDASIRQALALWALAIVPEALRQEP
                     ILLSVDDTSIAKWGKHFDGVGILYDHAKHDGKSYFNGHAFVSLTMSVPVLHENAGKQQ
                     IRYIAVPIGYVMSNGEASKLTLACQLLDEVMPILEKRQVILLFDSWYAKRELLAHALR
                     YPNLNVICNARHDTAMFELPGPTAGRRGRPPKYGKRLMLDEIADDLKNYLCRMDDYFV
                     AHRLVKTRIFGDRTVHAYVTLSKSGSYRLFFSTVDPMALHMSIAWQENKTLRNTSSKH
                     MAIYPLKLYKLRWGIETNYYEQKMFWELGSYKVRTKTAIEHLLNLTNAGHALMKILPY
                     EDEKLSAYRDKSPQELRHALSQQIHKEVFFATLVSKAQSSINSSALLKALQALAWGDG
                     QAA*"
                     /db_xref="UniRef100_C0W963"
                     /db_xref="C0W963_9FIRM"
                     /db_xref="ain:Acin_1305"
ORIGIN      
        1 TTTCAATGGC CATGCCTTTG TTAGCCTGAC GATGAGCGTG CCGGTTCTCC ACGAGAACGC
       61 GGGCAAGCAG CAGATCCGGT ATATTGCGGT ACCGATTGGC TACGTCATGA GCAACGGCGA
      121 AACTTCAAAG CTGAAGCTTG CCTGCCAGCT CCTCGATGAA GTCATGCCAA TCCTTGAAAA
      181 ACGCCAGGTA ATCCTGCTCT TCGATAGCTG GTACGCCAAG CGCGAGTTGC TCGCACATGC
      241 TCTCAGCTAT CCGAATCTCA ACGTGATCTG CAATGCACGC CATGATACGG CCATGTTCGA
      301 GTTGCCGGAT TCGACGGCAG GCCGTCGCGG CCGTCCACCA AAGTACGGTA AACGCTTGAT
      361 GCTGGACGAG ATTGCCAATG ATCTCACGAA TTACCTTTGC CGGATGGACA ACTATTTTGT
      421 TGCTCACCGT CTGGTGAAAA CGCGCATCTT TGGCGACCAT ACCGTCCATG CTTATGTGAC
      481 GCTGAGCAAG AGTGGCTCGT ACCGTCTCTT TTTCAGTACC ATAGATCCGA TGGCGCTGCA
      541 TATGAGCATT GCTTGGCAGG AGAACAAAGG GCTCCGCAAC ACCAGCTCCA AGCATATGGC
      601 GATTTACCCG CTCAAGCTCT ACAAGCTCCG CTGGGGCATT GAGACGAACT ACTACGAGCA
      661 GAAGATGTTC TGGGAGCTCG GCAGCTACAA AGTTCGCACA AGGACTGCGA TTGAGCATCT
      721 GCTGAACCTG ACGAATGCCG GGCACGCTCT CATGAAGATC CTGCCATATG AGGACGAGCG
      781 GCTGAGCACC TACCGGGACA AGAGACCGCA AGAGCTGCGG CACGCGCTAA GCCAGCAGAT
      841 CCACAAGGAA GTATTTTTCG CCATTTTGGT GTCCAAAGCC CAAAGTAGCA TAAATTCAAG
      901 CGCTCTGCTC AAAGCCTTGC AAGCCTTGGC TTGGGGCGAT GGGCAAGCGG CTTAAAAGCT
      961 GTAAACTGCT GTAGTAAGCG CTAAATAATC TGGTGTATTT TTCTCCCTCT CTGCTGTGAG
     1021 ATAATGGACT CACGCGAAAA ACGCGAAATG TGCAACTCGA ATGACTCAAA TGACTCGAAA
     1081 CGCCGGAAAT ATGCAAGATG CGCAACTCGA ATGACTCAAA TGACTCGAAA CGCTGGGAAG
     1141 ATTCGGGATT TTGAGCAGGA TGCACGAATC ACAGCAGGAA GCGAGGGAAC CTATTGAAAT
     1201 CCGTCAATCA AGTCAAGCGG CATCCCGAGC ACCTCGACGA CGTCCTGCCA TGGAACGAGA
     1261 TCATCCAGCA AAACTGTAAA TGAACCATCA AAGCTCTACT GCTCCGCAGC GGAGCTTTTT
     1321 GATATGTGCC TCAGTGACAA CGAAAGGGTG AACCATCAAG GCGATGAATT ATACACCAGG
     1381 TGATTTAGCG CTTACATTTT TTTGCAAGAC AAGCAGGAAA CGCCGCCATT TGTGTAGAAT
     1441 CTAAATCCTA ACAGAGGGGG CGTTAGTATG ACAGAATGGG AAGACAAGAA GCAAGAGCTG
     1501 ATCGAGTTCG GTGCCGACGA AGATGAAATC GCATTCTACC GTGGTGTATA CGAAGGTGGA
     1561 GATGGCCGCG ATTGGAAGAA AAGAGAGAAG ACCAGGCTCG AAAAACTCGA AGATTCAATT
     1621 ATTTCCTACA CAACAGAAGA CCAAGGTAAG ATGACGCGCG GCGAGTTGCC GACAAAGCTT
     1681 ATCTGGAGTC CTGCTGGTCC GATTTGCCGT GTGAAAGATG CTGAGATGGA AGACATCGAA
     1741 TTGGCTCTCG GGCAAATCAT CGTCTCGAAG CCGCCGACGC CAGGTCTGCT AGTAAAAGAC
     1801 TCGTGGTTCG ATCAAGACTT TGATAAAGAC AGGGAAGACA ACGAGAAGAG TCCGATAACA
     1861 AAGATCATTA TATCCAAGGA TTATGCAGAG TTTCTGATCA ATAAATGGCA AGAACTGTAT
     1921 GAAGCGAAGA AAGACATCAA ACGAAAAGAG TTCAAGAAAG CGGTAGAAGA GAACAGAAAG
     1981 ATATTCGGTG ATCTATGACA AGCTGCCGCT GCCGATATAG TAAAATATAA AATTAACCAC
     2041 ACCAAGTCTA TAGATGATTA TATCAAAGTA TTCCCGAATG TGAACGCAGA CGGGATAGAG
     2101 GGCGTAGCGT TGCGCCCAGC TGTAGTAACT CTTTCGATGA GCGCTCGCCG CGGCTCAGGC
     2161 TGTGTCTGAT GCGAGAAAGA GTGAACAGCG CAATTTATTA AAAATACGAA TATCATTATT
     2221 TGGTATTTAT AATAAATATA ACGTAGAATC TTGATTCATA AACAAAAGAG GTGATGTGGA
     2281 TGCTCCACCG AGTCATCATC GACAGCGTAT GGTTTAGCGA TAAAGACAAA CGGAAGATAC
     2341 GAGGAAATAT CGATAAGATT CACAAGGTGG AACCGGGAAT GCTGAATGCA GTCGCGATGC
     2401 TGCCGCGCAT GAAGTTCGGA AACGTCATTT ATTTAAACGT ACACTCCGTC AAAAGATTAC
     2461 AGTAAGAGAA ATAGCAATTA GAGCCGCCGT CTGCGCACGA GAAAAAAACG CGCAGACGGC
     2521 GGCTCTTGTT ATCTTATCTC CGTCTCTTCG CGTAATACTT TAGAAGAGAA CAAGCTTACT
     2581 GTACGAAATT CGTACAGTAC AAATAGAGAG AAAAAACGAT AGCAAAGAGA GAGGTTGATG
     2641 AAATAGATGG CAAGGATATC CGATCTCACC GTGAACGGAG ATACGCATCT CCTTGGAAAG
     2701 ACTTACGGAA CTCTGTCCGG TCGCGCCACG AATGCGGATC TAGCCGATAA AGCAACGAAT
     2761 GCAACGCATG CTGATGCTTC TGCCAGCGCA GAGTCGCTTA CGTACCAGTG CATGCAGATG
     2821 GTATTCTCCC GGATCTACCC GATCGGTTCA GTATATATCA GCATGAACAA TACAGACCCT
     2881 GGTTCTCTGT TCGGAGGCAC GTGGAAACGT ATTAGTCAAG GGCGTATGTT ACTTGGTGCA
     2941 AACGATACAA ACTATAAGCT CGGAAGTACT GGCGGAGAAG AAACGCATAC ACTAACAGCC
     3001 GCTGAAATGC CTACCCATAG TCACTCAGGC TCGACGAGTA TGAATGGCGA TCATAAACAC
     3061 GGTACGTGGG GCGAGAACGG CGGCAATCCT CCCTTCGGGT TCTATGATAG TAATAATAAC
     3121 CATTTTGGCT CGAAAGGAAG CCTTGATTGG GACAATGCAA TTTACAATAC GTCAACGAAT
     3181 GGCAACCATA ATCACACGTT CGCGACTGAC AATACAGGTG GTAACCAAGC TCATAATAAC
     3241 ATGTCTCCAT ATCTAGCCTG CTACATCTGG CAACGTACTG CTTGATTGGA GGTGAAATTA
     3301 ATCTCTCATG ACACTCCCTT ACGATAGAAA ATTCAATGTC GGGCGCCAGA GCGAACAGCT
     3361 TTTCAACGAG GAACTTCATA AGAATTACGA AGCGACTCGT CATCTGCTCG ATGTCCCGGA
     3421 AGGGCGGCAC GCAGTACCGT CCGCGAAGCT TGATGGCTCG ATCTGGCTCG ACCGCAGCGA
     3481 GAACCAGCTG AAGAGCTGGA ACAAATCAGC GAACACATGG GTGCCGATCT TCGAATCGAA
     3541 GTTCCAGATT GTCGACCAGA TCACGAACCA GCTGCCACCG GAGAATCCGG TCATCGGTCA
     3601 GCTCTGGCTC TATGCCGATG TCCTGATGTA CTATAACGGC ACGAAGTGGA CACCGGTGAA
     3661 GGCGCTGATC CAGGATGGTT CACAGTTTAA TCTCTCAGTA TTCGAGAACT TCCTGCTGAC
     3721 GAGCCCCTTA TGGAAGATCG GCAACACGAT CGTCGAAGAT GAAGACATCG TGAAGTATCA
     3781 GGAAGAACGA AGGAAATACC TGCAGGGGAA GCTTGATTAC CCGGCAGACA ACGAGTTCAA
     3841 GGAAGGCCGG AAGTGGGCAC AGGGCGACGA GAAGAACGCG CCCGAGTCAC CGACGCTCAC
     3901 GGATATGCTG CTCGACGCGA AGTGCCAGCT TCTCGTACCG AATATCGACA TCGACCGCAT
     3961 CTTCTTAGAC GGCGATCTCG ACTTCGGTTA TGAGTGTGCA CCGAACTCAA AGATCTGCAT
     4021 CACGTATCCA AAACGCGAGC TCGTCGACAA GACGCCGTCG CTCATTCACG TAAATCCCGG
     4081 CCGCCTGACC GAGATGACGA AGACGATCGT GAAAGTCGAC CGTCAGGCGC CTAAGATCGG
     4141 TATCAAGGCG GAGAACACCG AATACTACGG ATTTCGCTCA GACAGTCCGT ATGGCGAACT
     4201 CCTGTTGCCG GAAGCCGAGA AAGACGATGG CGGCTATATC GTCCTGAAGG ACGGCATCTA
     4261 TCTCTCGTAC GATCAGGCGC AGAACTTCGA CTACGTCCTT GCTGTGCATT ACAAGTTCAG
     4321 CTGGTACAAG TCGACCGGCA AGATGGCCGT CGTATCCGGC AAAGAGCAGA CGAACAGTTT
     4381 CTATATCCAG AACTATGCCG GCCCGCTCAC GGTATTCACT GACGGCTATA ATCTCGAAGA
     4441 GCCGGAATAC GACGAAGATA ATATCTCACA AGTCGTCACG GTCAACACAG AAGGCGAGCA
     4501 GATCGAGGAT TACTCCTTCC TGCATTCCCT GAAGAGCGAG TATGGCTATA TCCGTGATAA
     4561 AGACCTGTAC GGGCGCGGCG TCGTCAAAGT GCTGCGCGAG TATAAGAAGC CACTCCTCTT
     4621 CGTGAATGGC GAAGCGATGG ATCCGCGTTC GCACGATATC GAGATCGACA AGAACTACAT
     4681 CTATGTCGCC GGTGCACAGA TTAATATGCC GTGGACGGTC ATCGAACTCT ATGATTCGAT
     4741 GCATGACTAC GACATGAGCA TGGGCGCAGT CGGGAATGGC ATTGTTGCCG ATAACGATAT
     4801 CAGCGGCCAT CCGATCATCC GTTACGATAA ATCGAAGATC GATGATGAAG ACGATGTTAT
     4861 CCTTTTCGTA GATGGCCTTC TCGTTAAGCA CGAAGACATC CTTCGCGATA ACTTCATCGG
     4921 CTGCGTTACG ACAGAGGGGC TCACAAAAGG ACAGCATTAT ATCCTCTTAC GAGACAAATA
     4981 CAAGTGCCTG TACAACGAAT CAGCACTCAG CCCGGCAATC CCGGTCGGCA CGATGAGCGA
     5041 CTCCCTTGTC TACATCAATG GTAAGTTGAT CTGCAACAAT AAGGCAGTCA ATACGATCGC
     5101 GACGATGGAT CAGCTCAAAA GCACAGCAGT CAACGGTGAG ATCAAGTTCT TCTATTCCGA
     5161 TAAACGTGAT GTGACGAAAG GGCAGTTTGC TTTATTCGAC AGCATCACAA GCACATGGTC
     5221 GATTCTCCCA GAAGAAGAAG CGAAGAAGCT GCAGCCAATC GTCAATGCTT ACGATAACGC
     5281 GCCGCAGGCA ATCAAGTTCA ACTTGACGCT CGATGCGCAG AAAGACGATA TCCGTATCTT
     5341 CGGATTCAAC TATGCGAACG CAATCGAGCA CCCGATGATC ATCCGCAATC TTCCGACTGA
     5401 TGGTGCAGAT CCTGAGATGA AGATCGTCAC GAATCAGAAA GAGTTCCGCA TCAAAGAAGC
     5461 ATTCACGCCG GAGATCGGCG CGCTTGCAGT CTACGTGAAT GGTATTAGAC AGTACGACGT
     5521 GATCGAGCAT ATGGATGGGC AGGGCTTTGA GCTCCCCGTT CCGGTTACGG GCATCGTGAC
     5581 GTATACGATC GAATATCCAG AAAAGGGCGC CGCCCGTGTC TCGCAGCGTG AAATCCTGAC
     5641 CGAGAAGAAC ATTATCCCGA ATACGATCAA CGCATACCAT ACGACGAAAC CGATGTATCC
     5701 TGGGCGCGTC GTATTCTACG TGAACGGTAT CCGTCAGCCG CAGCAGGCAT TTACGATCCT
     5761 CGATAACTAT ACGCTTCTCG TAAACGATGA GAAGACGATG CTTGTCGGCA ACGCGAATAA
     5821 CTTCCCGGAT GAAGAGGTAC GCCCCTCAGA AGATGGACAA CATTTCTATG TCCATCATGA
     5881 GAAGAGCGAT CAGATCCTAG TCGAAGTCAA ACAGGACTAT GATCGTCAAG AGAACACGAT
     5941 CCTTCTTGAC GGCACGACGA ATCGCTCGAT CGATGTCGAG CATTACGATC TGCCGCTCGG
     6001 TATCCTCGAA GCATCCGATG AAGTCGCGAT CTATCTCGAC GGCCTGTTCA CGGGGCTGAA
     6061 GAAATCCGTT GATTCGGATA AAGAAGGCAT GTCGTATGCC CTGAGTCCGT ATACAGGAAC
     6121 AATCGACATC AAGGACGCAG ACACCATCCA GCGCATCATC AACGATCCGC TCTACACGTT
     6181 CTACGAGACA CATCCGGAAG TGAAGCTCTT GTATCAGAAT ACGCACGAGG GCAAGTCGTA
     6241 TCCGAAGAAA TATCACAACC TGTTATTCGA ATGGAGGTAA TCGACTCTTA TGAGCGATCT
     6301 GCAGAAAGTA GGCCCTTCGC TGCTTGAGAT GGATGACATT ACGCAGTACC TGAACACGAA
     6361 AGGTCTTACT GACAAAGATA AGAACGGGAA CGAAACGGAC TATCATCCGT TTATCACCGA
     6421 CAAAGATAAA GCAACGGACA CAAAGATGGT TGGCGGCGTT GATGCCGCTC GCATCGCCGT
     6481 ATCGATTGCA TCAACGGAGA ACGGAAATGA TCGCACGACC GTCCGCAACG CTATGAATCT
     6541 CAACGGGCAC TCGGCGGATT ATTTCCTGAC ATCTGAAAAA GGAAGCGGTA TCGTCAGCTC
     6601 TGTTGACGAT ATTCGCACCG TGTACAACCA GGCAATCCGT TCTTTGCGTG ACGAGCTCTA
     6661 TCAGCTTCGC GCAGAGCTTG CACGTACGGG TATTGTTGAG AACTATCAGG CAAACGAAGG
     6721 CTTCTACGAT ACATTCCGTA CGAATCACCC GCTTCATGAG TCCGGCGAGA TTGCACGCGC
     6781 GATTAAGGAA TCGAATGATC AGTATCACAT CATTGTGCAG GAAGATAAAT ACGCGAAGTT
     6841 CGCTGTCGGC GATCGGATGC TGATCAAAGA TCTCGTAAGT GGTACTGACG CGATTGTCAC
     6901 AATCACAGAG AAGAAACCAG ACATGGAAAC GTTGACGTTT ACGCCAGGCG CCGGTTTCGA
     6961 TATCCATAAA GATAAATGCG TCGTCTACAA ATCGAAGGGC TCGAACATCA ATGGTTCGTT
     7021 TGTCTTCGGC GAAGTGACAC CGGTCGCTCC TGGTGACAAA GAGTTCTATA CAGGTCTCGA
     7081 TGACGATACG TACAGCATGC GCCGCTCGAT CACGAAGAGC CACACGGGTT TCGGTTATTC
     7141 GTTCCGCATC CCGACAGTCA TGCAGAAGAA CTATCTCGCG AACCTCGGTA TCAAAGTGAA
     7201 GAAGTTCGGC ACGCCTGGCG CTCTGATGTG CTATATCATC GATGAGCGCA ACGTACAGGA
     7261 CTGGAAGAAT CCGGCGAAGG CATTCGATGA CGGTATCATC GTCGCGAAGA GCCAGCCGCT
     7321 CGATGTCGAT GCAGCGAAGG GTGAATACAT CGCACAGTTC GATTTCTTCG ATGGCACGAC
     7381 GTACCCGCGC CTCGCGCAGG CTGATGACTC TGAACACAAG ATCCGTTATT GTGCGGTCAT
     7441 CGAAGCTCTT GAGGCAGATG CGGATAACCG TTATGAGATC GTCTTCCTGC AGAACAAGCG
     7501 TGAAGACGGT ACCTTCGGAG ACCTGCAGCT CAACAATACG ACATACAACT ACGCGCAGAA
     7561 AGAGAACCAG TCGATCGAGT CGGCACTCGC GACGGATACG TTGATCAACT CGTCGGATCT
     7621 CTATATCGAC ATGAAGCTGA AACAGGCGGT CGAGTCTTCG TTCCTGCCGT TCCATGATGG
     7681 CATCTATACG GCGCATTTCA TGACGAATCA GCCTGTAGAG GAATCCTATG CCCGCGTCAC
     7741 GATGCGTATC GCACGCGAAG GCATGTTCAC GGTCGATGCG CACGGTACGA CATTCAGCGG
     7801 CGGCGATGCC GATGCAGTCG GTGATGCCGG CGCGATCATC GTCAAAGGCG ATACGAATGA
     7861 TGACGTACGT GGTTTCGATC GCTGTGTCGG CAAGAACATC GTATTCGGTA CGTCATTCCG
     7921 CAAAGCGAAA GAAGTAAACG AGAACCGTAT CGTCGTATTC GCCGGCCTCC CGGTCAAGGC
     7981 CGGCGATCCT GTTTATCCGG TGAATTACCA GGTGAAGATC AAGGCAAAAC GCCGTGAGTG
     8041 GAAGAACGTC GAAGCTGGCG GCGTTATGAA ATACGTTGCA GTCGACAGCG ACACATACAC
     8101 ATTCGACCTT CCTCTTGTCG CCGTTATGCC TGACGGCGCT CACCGCAATG CTGATGATTC
     8161 GGATCGTCTG ATCTTCGAAG CACCGATGAC GACGGATGCG GGAATCCAGT TTAACGACTT
     8221 TGAAGTACAG GTCTATTGGG AACAGAGTGC ACAGGCTGTA TCGAACCATA TCGTAGGCGG
     8281 TATCCGTACC TTCGATGTCG CACTTGAGCG TCTTCCTTAA TGGCTCATAA GAAGAAGGGT
     8341 TGTTATTTAT GGTATGGTTC ATCTTCGCAC CTCTCAATAT CTTATGCATG CTCGTATGCT
     8401 ACCTGACGAA CTGGTTCGTC TGTCTTTTCG CAGATGAATA TGGCGAGCTG CCATGTGTGT
     8461 TCCGTTTATG GCAGACATGG GACGATACAC TGAATCCGAG GTTCTATATC AAGGAACATG
     8521 TGCCATCGTT CCTGCGCTAC GATTACGATA AGCACTATCA GGAGTACTTC GCATCGACGC
     8581 CGGAACTGGT CCGGCTCGGA AGAAAACGCT GCTTCGTTAA GATCATCGAT CCGCACTTCA
     8641 CGTTGAAAGA ACGGATCCAG CGTTACATCT GCCGTGTCAT GTGGCTCTAT CGGAATTGCG
     8701 GCTATGGCTT CGCTTTCTAT GTTTTCGGGC GTGAAGCGAA TGGCGCGACT TATACTTATA
     8761 CGATCAACAA GAAAGACGCA TGCGGCCATT ATGAGCGCTG TATCCATGAC ACGAACGACG
     8821 ACATCATATC GCGTGCATGG TCGTTCAAAT CGACATGGCC GATCACGAAG CATCTCCGCT
     8881 GGGAGGTCTA CCTCGGCTGG AAGATCGATC CGGATGTCGA TAAGGAGTGC CAGTGCATGA
     8941 TCGCAAACCG TATCGCGTTC CGTTCACTCG ACTGAAGAAA AAACATACAC AGGCCTTGCT
     9001 CTTTATGAGC AGGGCCTTTT GCGTAATAGT TAAAGAGAAA TGCAAAAGAG AAGGAGGAGA
     9061 ACGCTGGTGA TCAACACCGC GAATGATTTC CAGAGTGCGC TCACGTTTCT GGAGATGGAG
     9121 ACGGATTCTT ATCCGGACGC TCCGGGAGAC AACATGAGTG CTTATGATTA TAACCAGTCG
     9181 ATGCAGGCGA TCGAAACGCA TTTGAATGCT TTGTACGAGA AGATCCGCAC GCTTGAAGAC
     9241 GTGAATGCAT ATTGTCGCAC GTTCCTAATC AAGGAGATCC AGGAGAAAGA AGAAGCATAT
     9301 CGGAAGAAGC TGACGATCAT CGAAGAGACA TCGGATCAAT ATCGGGATCG CAGCTATATC
     9361 GCATATACCG TCCCGATCCA GCAGAGCGCC GATACGATCC GCGATCGCGA TGGTAGCGTC
     9421 ATCGAACGCA TGGACATCGT GGATGGCCGT CTCGAGCAGC ACGCGATCCA GTCAAATACG
     9481 CTCGCGATCG CTTCGATCGA CCATACTTCT GATGCCTTGC TTTATGAGAA TACCTACAAG
     9541 AACCTGATCG GCGGGCATAG CGGCCGTTCA TACTATCTAT CGGCAATGCC AATCTATAAC
     9601 GGGGTCTCAG AAGAAGTAAC TGTGAACTTC ACGGGAACTG TCCCATGCAA CATCGTGAAT
     9661 CTGTCTTTGT CGAACTGCAC AGCATCTGAT ATCCGCTTGA TCAATGAAGA GAACGGAGAA
     9721 GAACCGCTCG ACGACACGAA TGAGACATTC GCGACGAAGA ACGTGAAAGG CCTGAAATTC
     9781 ACGCTCCATT GCGATAAGTA TGAGTACGTA ATGGTCCCGG AGACGAATAA GGACACGGTA
     9841 GATGCGGGCT TACCTGGAAC AGGAAAAGAA GCTATCGCGC AAGCCGAGCA GGCGACTTAC
     9901 GATCAGGAGA AAGATACATT CCTGCGTGAT TACGCCGCAT GGAAGAAAAC CAGTGAGGCT
     9961 ACGGAAGCGA AGAATGTCGT CGTCGAAGAG GTGAAGGCAT GAGCATCACA TATACATACA
    10021 AGAGCAAACA GGATGGCCAT ACGATCTCAG GAGACGCTAT CTCACTCTCA AGTAGCGCTG
    10081 GTATCGTCGA AGCTGGTGTG AATGACAGCA TGCGTTTCAC GCCAGTCGAG GATATTGAGA
    10141 TCGAGAAGAA GAGCACTGCC GGCGGCTATT CTTATGAGAA GAAGCTTACG CTTCCGAGCC
    10201 GCCCGGATCT CACTCCTTCG ACACCGGATC ACATGGAAGA CGGTAATCGG ACAAGGACGG
    10261 CATATTACTT CGGCATCGAT TCGATCGAAG CATCGGACCA GACTGTAGAG AAGACAAGCG
    10321 CTTACCTGTC TCCAGAAATT GATATCGGCC CCGGCAGCTA CCTGCAGCTC GAAGTTGAAG
    10381 CGAACCGGAA CAGTGCAATC GAGTATTCGA TCATAGAAGG CGAGAAGGAG ACCCCGATCG
    10441 TCCCAGTCGG CATCAGCGAG ATTGCTTACG AGAAACTCTA CTGGAATCTG CCGACACGCT
    10501 TCATGATTGA CACGACGAAG AAAGTGACGA TCTTGAAAAA CGGCGTCGAG ACAACGATCT
    10561 CCCGCGACAT GATCAGTGCG GAGGACTATG GTACGAATAC ATACGCGATC CGCTATACGC
    10621 CGGTAAGCCA GTCTCATAAC TATACGCCGA CAGGCAACAA AATCCACGTG AAAGTCGTAC
    10681 AGCGCTGCGG TGACGGTATC CTGCCTGCCG TGATCAAGCA TATGACGATC CATCGATTCG
    10741 GAGGTGATGA TGTATGGAAT ATCAAGGGAT CAAAGCAGTA AAAGACGCTT ACGCTGGACA
    10801 GGTATATGAC AACGGAGACG CAGAGCGCGC ACTCGAAGTC CGAGGAAAAG ACTATAAAGC
    10861 GCCAGTCTTC GATGGATACG AGATTCATCC AGAACACGTG CCAGATCTCG AAGAGATCCA
    10921 GGGGGTAACA AACGATATCG CGGTCGATCT CTTAGCTCTC GATCAGGAAT TCCAGGCATG
    10981 TGCTCAGAAG TACGGAGAAC TGATGGATAA CGTCGGCCTG CGCCTGAACA GCATCGAAAC
    11041 GGATCTCGAA TCCGAGCAGG CGCGCATCGA AGACCTGAAC ACGATCTGCG GCAACTACCA
    11101 GGATTTCGCT TCCGTGAAGA CACTGAACTA CAAGTACTTC AGTGGCAGCT TCGGTCATGA
    11161 CGGGAATTAT ATCTATTATT GTCCCGTGAG TGGCGACCAG ACACAGCTGA CGATCACGGA
    11221 AGTGACCGGC AATGGCTATG AGGGGAACCG TTACGTCTAC GATCGTGTCG ACGGCTATCA
    11281 GCAGGAAGCC GTCGACACTT CGCGCCGCTC TTACGCGACC GATAAAGATA ACTATAAGAC
    11341 AGCTTACGAG TATTCCCGAA TCACGGCAGA TAAGAAGATG CCCTCGTATC CATCGAATGT
    11401 GAACTTCGAT ACCGAAGAAG CTTACTGCAC GATCACGCTC GTCGCGGAAG ACCCGATCGG
    11461 CTGCATCAAG GTGACGAGCG ATCTCGATCA TCTTGTCTTG ACAGACTTGA AGTACTCAGA
    11521 AGATGGTGGC GGCACCTATC TGTCCGCTCT TGATCACGAG ATCGACATGA CTTCTAAGGA
    11581 AGCGATCTAT AAAAATGGCG GCAACTATGC TTATGGCAGC GGCATCATCT GTTTCCCGTC
    11641 AACGGATCAT ATCCGTATGA GCTTCCGTTC GCATGGTGTA CAGCAGAATG AGCTCCTTGC
    11701 GTATGATATC GCAGACGCAA CGACTTCAGA GGACGGGACA CCGATCACGA AGACGATCGA
    11761 GCTGCCATAC GCGAAACGCC ATATCATCCG TCTGAACGAC ATCCATACAG TCAGTTCAGA
    11821 GTTCGACACA GTTGCCTTGA TGCAGTCGTA TCAGCTGATC GATGACCCGG TCACTAGCAT
    11881 CGCGATCTTC GCGAACGAAT ATGTGCCACA GTCTTATTCC GATAAGCAGC ACTTTGAATA
    11941 CATCTTGACG GTGAATGGCG TCGATTATGA TATCACACCG ATCAATTCGG ATCGGCGTGG
    12001 CTTGAAGGTG ATCCGTTTTT CAGAGGATAT CGCTGATGAT TACTATGAAG TCCATATCAG
    12061 TGAGAGTATC AAGAGCGCAT ACCTGAAGAT CTTGATGTAT GCAGATAGCA GCCAGTCGAC
    12121 GCCGGTCCTC TCGAACCTGA AAGTCTGTTA CGGAAAGGTG GTCGACAAAT GAGCCTATAC
    12181 AGTGACGAGA TCGAGAAACT CAATTACTAT CGGGAGCAGA TCATCGAGTT GATGGCGAAG
    12241 AACGGAGAGC TCCCGAATGA CATGGAAGTA CAGAAGCGTC TCGAATCGAT CGATACGCGC
    12301 CTTGCTGTCT TCCAGTATGA CAACGTTGTC TCTGGCGAAT CTTTCGATAC GACGAAGTTC
    12361 AACGAAGATA TGGCGGCAAT CCGTCAGGAC TTGCTGATCC TCTATAAGCT CGCTTATATG
    12421 CAGTGCATCG AAGAATACCA GAAGCTTGAA CAGTACATCG ATACGCATTT GAAAGAACTC
    12481 GAGATCCTAG CGAAGCACTA CAAGCTGCGT ACCGATCTCG AACTCTCGAC AACATCCCTC
    12541 GGTAAAACGA TCTATTTCAA GACTTCCGGT TTCCAGTTTA CGGAAGAGAA TACGGTCGCG
    12601 CATGTCCAGC TCGGAAAGAT CGAAGCATCT GCCGGTTCGA AGTTGGCCTG CCTCTTCGAA
    12661 GGCCGCCATA TTCGCATGGA TCAGGTTGTC TTCAACTTCG GGAATCAGCA CTGCCTACCG
    12721 TATAGCTATA ACCGTGACTT CTTCCAGGTA TCCGGAGATC CGACGCACTT CTCGTATCTT
    12781 TACGAGAGAC AGACAAGTAC AGATACAGGG GAGAGCACCG TCGAGATGGC GCCAGACGGA
    12841 TTCGTGCCAG ACAAGAACAA CAGCTATATC ATCTACACGA GCAAGGATGC CTTCCAGGTA
    12901 CAGAATGAAT ATGGCTCAGA AGTAGAGCAT CGGATCAGCG GACTGGCGAA TACGTTCACG
    12961 GGAAGCGGCC GCATTGTCTT CTATATCGTC AATGGCACAT ACGCGTCCTT CGAATTCGGC
    13021 AACGCTCCAG TCAAGAAGAA CTTCGACGGC ACGATGATCG AAAGTATGCC GAAGCACCAG
    13081 AAGATCACGA TGAGTTATAC CGACGGCCTC TCGTTCTCGG TGAGCACGAA CGGCACGATC
    13141 TACGCGATGC GCGCGAATGG TGTCATCTCT GGTAACAAAT TGTACTATCC TTCTCCGACG
    13201 ACAGAGAAGG AATTCTTGAT CGAAGAGTAT ACGAATGACA AGAAAGTCAG CTACGATGAC
    13261 GCGAGTATCA CGATCAGCGG CCTGACTGCC GGGACGCCGC TCGATATCAC ATCGATCGCG
    13321 ATCAAGGAAG TCGAAGTATA TGATGAGGTA GAAGTATGAT CCTATATAAT ATCCGCAAGC
    13381 GCGGGCCATA TGAATACGAT AAGTTCATCC TGAACACGTT CCAGCTCATC AATGAAGTGA
    13441 AGCGCATGGA ACGAAGCATC AAGCAGGATG ACACGAGCAA GCTGATGCAG CTGGCGAAAG
    13501 TCCTCGATGA CGTCTATGAA CAAGGGACGC AGCCAGAGCA CACACTGCAT CGGCTGCTCT
    13561 TGGTACGGGA ACGAATGGGG GATATCGCAT GATCCAGAAG ATGAGCTCGA AGGACATCAT
    13621 GGATCTCCTG TCGAAATCAC AGGATTCGAT CACGGATGTC CGCAATAACA TCAATAAGAC
    13681 GAAAGAAGGC CTCGCGAACA AGCTGCGCAT CGTGCAGAAC ATGCAGGAGT ATGAGGCAGC
    13741 GGAGTTCCGG AATATCCAGG AGAAACTGGA CGCGGGCGCC GGCTCTGTAA AAGATATCCT
    13801 CGTCTTCGGA GATGAATCGA TGGACGGGAT GTATAATCGC TTCGGTACAA CGATCCATCC
    13861 CGCTTTCGTC AAATCTCCGC ATGATATCTT CAATCTCTCT TCCGTGACGG GAAAGATCTT
    13921 CAAAGGGAAC ATGAACGTGC GCTTGAATGA TACTCTGAAA GAAGAGTACA AGAACATGTT
    13981 GATGGACGAT AGCATCTCGA ATAAGGGAGT CACCTTCGAA GAGTTCGATA CGGATACTGT
    14041 CACGATGAAC ATCGAAGTGA ATCTCGGCGA CCTGATTGGC GATACGAGTT TCAATATCAT
    14101 GGAGATCGTT CCGTATATCC CTGGAAGCCT ATCGATCGAA TCGATTGAGC TCTATACGAT
    14161 CGAAGATGCA CAAACGAGCA CGAGTACACC ATCGTTCCAC TTCTACCGGG AGATCCCGTC
    14221 GATCGGCAGC TGCCGCATCA TGCTTGACCA GACGCGCAAG TTCTACAATC TCTTCGTAAC
    14281 GTTCAAGCTG AACTTCCGCA ACAGCAATGG GAAATACCCA TTCGGCTTGA AGCATCTCTA
    14341 CTTCCTGAAA GGGGATTACA ATCCGGACTC GAAGGTCGTT GTCAAAATCG AGGAGAATGA
    14401 CTACATCGAC TGGATCAGCG AAGACATTGT CGTGCATGAC CAGAACGGAG TATATGATTC
    14461 GACCCTGAAA GATGAAGGTA TCAAGCTCTA TATGACGTAC ACGAATGGCG CGCTCTCCTA
    14521 TGAGATTGCC CCTTCGCACG GACTAACGCA GAACGTGATC CCGCGCAACA TCAAAAGTTT
    14581 CTATGCTTCG ATCCCGGTGA AACGGAGCAT GACGAGCATC CGCTTCAAGA AGATCGCGAC
    14641 GCGCAGCTGA TATCGATAGA GAAAAATAGA GACACTTGTT CTTCTTATGA GCAGGTGTCT
    14701 TTTTGTTTGC AAGGCTCATA AGAAATGTTA TAATGGAATC ATGAAGGGTA TGAACCTTAT
    14761 AATAGGGGGT GCTTTGTTTG CTATGAACCT TACGAATTAC TTTTATCAGA ATGTTGCAGG
    14821 CCATCTGCCA GAAGATCCGG ATGATCCCCG TATCCATATC ACACAGGGGA CGCTATCGTA
    14881 CTTGCAGGAT TGTGGCTATG CCGACAAAGA GATCCGTGAT CTGATCGATT CAATCCCGGA
    14941 CGTGAAGGAT TGCCTGACTC CTTCAGAGCT CCCTGATTCT CTGTGGGAAG GGAGCCTGAT
    15001 CGAGCGAGGC AAGTTCTATA TCCATCGGGA GCTCCAGATC CTGCCGCCGC CACCGATGCG
    15061 GAAGAAGGAT GGTACGATGA CAGTATCTCC ATTCTACATC GAGATGAAGA TCCAATATAC
    15121 GATGCTCGAT CTGATCCGCA AGTTCTATAA CGAACTGGAT ATCGATAGCA GCTTGATCGA
    15181 CTGGAAACGC AATGCCGGTT CCTTCGATTA CCTCTTGAAG AAATACGAGA AGCTTGATGT
    15241 ATGCCAGCCC TTAGACTTCG TACTCGAACT GATTGCCCTT GCAGGGCGCG AGAGGCGGAT
    15301 CAGTCAGATC GTCAATCTCA CACAGTATGA GAAAGGCGCC TTGGGCAATA TCCGTGGCTG
    15361 GAGAAACGAA GCACACCTGC GTGGTACGGA TCACATCATC TGGAGGACAC AGAGATGGCT
    15421 AGATATGCAG TAAGAGAATA CGCCGGGGCT CATAAAGGAT GCCATATCAA TCGCGTGCCG
    15481 CTCTATATCG CGGAAGACGC AGAGCGAGAC CGCCATGTGC TGACATTCCT GAAAGCTTAC
    15541 GAGAACACCG ACGTCTACTA TACGATCTAT ACATACTATG GAGAAGATAA GGATACCTGC
    15601 CCGATACTGG CACCGCTTTA CCTCGATTTC GACGATGATG ATGCCGAAGG ACATTTCATC
    15661 GAAGAACGGT CAGATGTCTA TCGGGCCGTG CATCTCTTGT CGAAGTGGTT CAAAGCGCCG
    15721 ATCGAGCAGG TAAGGCTCTA CTTCTCCGGT TCGAAGGGAT TCCACATCGT CGTTCCGCAT
    15781 GAACTGTTCG GATGGCTGCC AAGCAAAGAC CTGAACACGA AACTGAAATG CGTGATGACA
    15841 CAGATCCAGA AGGAACTCGG GACAGAGCGC ATCGATGGGC GCATCTATGA CCGAAAGCGT
    15901 CTCTTCCGGA TCCCGAACAG CATCAACAGC AAATCAGGGC TCTATAAGAT CCCGCTGACA
    15961 TTAGATGAGT TGATGGAGCT CTCCTCTTAT GAGGATCTGA AACAATTAGC ATCGAAACCA
    16021 AGATTCATCC AGTTTCCTGA ACCTGTATAC TCAGAAGAAG CAGGCAAGGC ATTCACGGAT
    16081 TGGCTCGATG TCTACCAGGA TCAGAAACAG CGGCGACACC GTCATATGGG ACCAATGAAG
    16141 ATCCCCGAAG GAGGCCGCTC GCTGCTCCCG TGTATTGAGA AGATCCTGCA GGATGGCGTA
    16201 GAAGAAGGCA GCCGGAATAA TACAGCTGTC GCTGTCGCAT CCAGTATCCT ACAGTCCGGG
    16261 AAGACTCTAG ACGAAACCGA AGAACTCTTA TGTGACTGGA ACGAACGGAA CGATCCGCCA
    16321 CTTGGCGGGC ATGAGCTGCA CGCCGTATTG ATGAGCGCTT ACCGGATGTT CGAAGGAGAG
    16381 CGCTTCTATG GCTGTAGCAC ATTCAAGGAT CTCGGTCTCT GCCTCGGTGG AGACTGTATT
    16441 CTGAATCGTT CTGAGCGTGA CCATATAGCG AAAGGAAACC AAAGATGGCA GAAGAAAAGC
    16501 AGCAGAAGAC CAGCGAAGAA GAAAAAGACC CGTATTCCGT GGAAATTGGA GACGTTGCAC
    16561 AGAGCACCCT GAATGACTAT GACGCTTTCG ATGAGCAGGC ATGGAATAAA GGACGAGGTT
    16621 ATCAATGCGG TTATCCGATC TTTGACGAGA AGCTTGAAGG ACTTGAGGAA GGTTTGTACG
    16681 TCATTGGTGC AGAATCGAAC GCCGGTAAAT CGGCGATCCT GACGAACCTG ATCTGGGCAT
    16741 ATTGCCAGAA TGAGGAGAAC CATCTCTTCG GAGTCTACTT TTCTCTCGAC GATTCCCGCA
    16801 ATGAGTTGAT TCCGCGCTTG ATCGCGATGA ACCAGCATAT CCCGATCAGT GCCGCCGGCA
    16861 AACCACAACG CTATCAGGAG TGGATCGACG AAGGCGACGC GCAGGCTGAG GTATACCAGG
    16921 AATATCTCGA TAAGCGTCAA GAAGGCATCG AAGAGCTCAA AAGAGCAAAT CACAGCTTCA
    16981 AGATCGTCGA CAACGACACG ATCTACTGCG GAGAACAGAT CCTTGATTAC TGTATGAAAT
    17041 TGCAGGATTA TGTCCGCAGC TTCGATCCGC AAGGTAATAT CATCGTCGGG ATTGATTCTT
    17101 TAGCAGATAT CGAATGGCTG AGCCAGGATT TTCGTGCTGG CGATGAGAAT GCCGTTGTCG
    17161 GATTCACATC GAAGCAAGTG AAGAGCTGGG CAGTCGATAT CTTGAAATGC CCGATCTTCG
    17221 GTACGTATCA CCTGCGCAAG ATCGACCAGA CAAAGCGCCC GAACATCGCA GATATGAAGT
    17281 CTTCGGGGCG CCTTGTTTAT GAGGCGTCTG TTATTTTCCT GGCTCATAAT GATGTGAGCC
    17341 GCAACAACCA GAATGCCTCG ATCTACTGGA TGGAAGAAGG GAATCCGGAA CTGCGTCCGG
    17401 TCATCGAAGT CCAGTGGGCA AAGAACAAGA AGTCGAGCTT CAAAGGGAGA ACCTACTTCG
    17461 ATTTCACACC AGAAGAATCG TATATCACAG AAGCGACACG AGAAGAGATG CAGCGCTATG
    17521 ACAGCCTGAT CTATTCGAGC CGCTGATAAA GAAGAAAAAG AGAAAGGGGA ACCACGCTAC
    17581 GCTGAAATTT GACCACGCGG ACAGTGTCGA TGTACTCGGC CGCACATACC GCATCATTGA
    17641 AACAGATGAA AAGAAGGAGA AGCGTCTCAG AGGAGGTCGC ACCGGCTTGA CGGATGGCAG
    17701 CGTCCATGCG ATCTATCTCG CGCCAGTATC TCCTGGAGAT GAAGAAGACC TCGTTGAAGA
    17761 TGTCAACCGA TTCAATCGTG CAACGCTCTG TCATGAGATT GTGCACGCAT TCCGTATCGA
    17821 ATCGACAGCG GACTGTCTGG ATCTCAATGA AGAGGGTAAT GTCGAATGGT TTGGTCAGAT
    17881 GCTTCCGCGC ATCGTACGAG CATGCCACGA TGCCGGTGCT CTGTTTGATG AAGATATCGA
    17941 GTCTTAATAA GAATGGAAAA AGGAATTTTG AACTATGATC TATACTGATT TGAATACGCC
    18001 TGTTAATCAT GTCGTCTTCG CGGATGAGCA TGATATCTGT CAGTTCTGCC TCGATGAAGA
    18061 GGTAGAGAAA CAGAAGCGCC CGCGCGCGAC GATCGAAGAG GAGATGCGCG GCAAGCTCGA
    18121 CGGGCAGAAA GTATTTATCC TACCGAACTA CAAGGGCGAG CGCTTCGTCG TCTGTCGTGA
    18181 CCACATGGAA AAGACTTGGG AGACGTTGAA GTAATATGAA ACGTCCACAA GATGTCCTCG
    18241 GATATAAGAG GCAGTGCCCG GACTTCGATC AGTGCCCGTT CTGCTACGGA TGCCGCGCCT
    18301 ATGATCCGAA GTACCTGAAG TGCCAGCATT GTTATGAGGA CGACAAGAAA AAAAACATCT
    18361 GCAATACGAA GAAGCACCGC CCGGAAGCGA TCGCGAAGAT GCTGACGCGA CAGAAGATTG
    18421 ATTTAGAGTA AAAAGTAAAA ACAACAGGAG GAATCATTAC GGCTATCTCA GATAAAGAGA
    18481 TGGAAGCAAT CCTTGAGGAT GACCTCGGGA AAAATATCAA AGCAATCCAT ATCGAGAGCT
    18541 TGCATGATTT TGTCGTGAAG GCTCTGGAAG AATACGGAAC AACAAACCAG TTGAACGAAG
    18601 CGAACCAGGT ATGGGATATA CTTGAACAGC TGATGAAGAA GAAGCATATC TATAACGAAG
    18661 GCCAGCTTGT TACGTTCTAT GAGATCGTGC GTGCAGCAAC GATGCTCCAT AATCTGTTCT
    18721 ACGATGGTAC GATCACGAGC CTTTTCTTGG CCCGTGAGAA ACTGACGCCC CTCGCGAAGG
    18781 AATGTGGCTT GCCGGAGCAT GATGTCATCA ATCCGATCTT TGAATTGATC GAAGGCCAGC
    18841 TTGGTGCCGA TACGCCGGTG CCGCGCTGCG TACCGACGCC GAACCATCCG CAGGAACTCC
    18901 TTGCCCTTGC TTGCTGGTTC GTCGAAGAGA CGCATGGCGG GAAGAAGATG CCGGCATGAG
    18961 TTGGCTTATC GTCATCCCGT TCTTGTTCAT AGTTCTCATC ATCCTGGGCA TCGCTTACAT
    19021 CTACGTAGAA TGCCGGGATT GTGATAGTGA TCTTCCTACA ATCCGGGAGC TCTTGATCAA
    19081 GGAACGAGAG GAATATAAAG CTCAGAAAGA TAAGGAGGCA CATCGGAAAT GGAACTCGTT
    19141 TCTCTTCTAG TCACAGCAAT GTCAGCTGTG CTGTATATCA TCGTCGCGAT CTTCATCGTT
    19201 ATCGCAATCA TCGCAATCGG GCTCTTGGTG TATGCCATCC ATGTCTATCG GGAAGATCGT
    19261 CGAAATAAGA AATACCATGA CTTATACATT AACCGAAGAA CAACTCTTTG AATACATCAA
    19321 GTGCCCGATC CGATATGACG CGATCTACAA CAAGCGGATG ATCACAGGAG AAGAGCCTTC
    19381 GATGCAGAAA TATCTTAGCA AGATCGCGAA GTATTTCCTG ATACAGTTAA TGGACGGCAC
    19441 AGTCGTGTCG ACCGATATCC TGAAGCGGAA ATGGGACAAG CTCTCGGAGC AGCATCCGGA
    19501 TTATATCACG CCGCAGCGAA ACCTTGAAGG CGTCGATAAA CTCATGCGCT TCTATCGCTG
    19561 GGCCGAGAAC GAAGAACTGA TTGTAGGAGA TGTATCTATC CCTTATGAGC TGACCTTGCG
    19621 AGAGAATGGA GATCTTCTTG ACTTCCGAGG AGAAATCACA ACGATCGCTG TCAGCAATCA
    19681 TGGGCAGAAA CCATATCTGC TGTATCTCGA CTTTGGCAAC CGCTTCCCGG ACCAGGCTAT
    19741 GCTCGACATG AAACTGAAGT ACTCTTTAGA TTCTTATGCG ACAGCGAAGA CAACGGGGAA
    19801 ACAGCTCGGG ATCAAGGTAC ATCACGTCAA GAAGGACAAG GATTTCTTCG TCATGCGCAG
    19861 CGCGATGGAT TACGCGCGCA TGGAGAAAAT CTTGTTCAAT GTCGCGAAAA GCATCCATCA
    19921 CGGACTTTAT TATCCTAGAG AGAACGTGAT GTGTTCAAGC TGCGATATGA TCAATCTTTG
    19981 TCGCATCTGG AAATAAAGAA GGAGAAAAAA GAAATGGAAC TGAAAGACAC TGTAGAACTG
    20041 ATGAGCAGCG ATAGATTCGA TGATCGCATG AAAGCAGAGT ATTGCCAGAC CCTGATCCGT
    20101 GCAGAGAAAC TAACGGCAAT GCTCAACAAG TGGAAAGAGA ATAAGCTCGA TTTTGAACCG
    20161 AAGTGCTCTT ATGAGCTCTT ATTCGAGCAG CTTATCTATA TGCGCAATTA TCTGGTTGTA
    20221 TTGAAAGAGC GCGCAAAAAT TGAAGGTATA TCTATCGATA CTGATGTAGA GGCAGGTGAG
    20281 TAACCAATGG CAATCGAGAT CCGTGAATAT GTCGGTGACG GCAATATCCG TTCCGTCAAC
    20341 GAGGAACGCC AGAACAAGAA GAAGCCGGTA AAGGCTCATA AGAATCTGAA GAAAGCTACG
    20401 ATGAAGGGGA AGGCGACAAA GAAATGATGA TCGAACCATT AGGCAGCCGC GTACTGGTCG
    20461 AACCAAGGGA GAACGAGAAA GAGACTGCAA GCGGCATACT GCTCGTCAAG AAAGTAGAGG
    20521 AGACACAGCA GATCGGCACG GTCATCGCTG TCGGTACTGG TCACGTGCTC GATGACGGTA
    20581 CGCGCCTGCC GGTCTACGTG AAAGTCGGCG ACACTGTTAT GTTCGCGAAG TATGCCGGCA
    20641 CGCAGATCAA TGATGACAGC CATAAGTACT TGATGCTCGA AGAGCGTGAC TTGATTGCAC
    20701 GCATCAGCAA AGTCGATAAG GAGAAGCTAA ATTGACCAGC AACGAGAAGT TCTGTTGTAT
    20761 TACCGCAGGA ATCACCTGTG CAATCCCTGC TATCTTTGAC GATGTAGCAC AATCGCTCTG
    20821 TGTCGTCTTA TGGGGAATCT GGGCGGCGGT CATCTTGAAG AAATAAGAAG GGGAAACATG
    20881 GCAGCAGTAG ATCATCCGGA ATACTATAAC ACAGGCAAGA TCGAGGTCAT CGACTTCATC
    20941 GAGGACAAGC AGCTCGGCTT CCATTTAGGT AATGTCGTGA AATACGTCGC GAGAGCTGGT
    21001 CATAAGGATC CATCGAAGAC GATCGAGGAT CTCGAGAAAG CCCGCTGGTA TCTCGATCGT
    21061 GAGATCGAGT ACTTGAAAGC TCATAAGACA AACAGTTGAC AGACTGATAA GAAATGATAA
    21121 AGTAAGACTT GTAAGATGAA AGGAGGGTGC CAATATGGCT ACAGTGAAAC GTACGACAAC
    21181 AAAAACGGCA ACCACGAAAC GAGGGAGACG TAAGGCGGTG CCACATACGA TCGACGGAAT
    21241 CCGATATAAG TCTGGTACCC TCGTGAAGAT ACACGAAGAG ATGAAACAGG CGATAGTAGA
    21301 CGGCTGGATT CACAGTTTCA CGCTTCCACA GGTAGGGGAC GGGCAGAAGA AATCGAAATT
    21361 CGGCGCATAC AAAGCCGAAG TCGATGGATT CATCTTCGAT TCCGTGATGG AAGCGCGCTT
    21421 CTATGTCTAC CTCTCCGGTC TCCGCTGCAA GGGAGAGATC AGCGATTTCG ACCGCCAGGT
    21481 AACATACGAG CTCCAGCCGA AGTTCCGCAG TAAGGTGACT GGCAAGATCG TCTTACCGAT
    21541 CACCTACATC GCGGACTTCT GTATCATCGC GAATGACGGG ACGCAGACAG TCGTTGACGT
    21601 GAAGGGGAAA GAGACTGACG TGTTCCTAAT GAAGAAGAAG ATGATGCAGT ATCGCTATCC
    21661 CGAGCTTCGT TTCTTATGTA TCCAGTGGAG AGCCTCGACC GGTACCTGGG AAGACCTCGA
    21721 AGATATCAAG GCCGCCCGCC GGAAGGCGAA ACGTAGCAAA AAGGTGGGAT AAATTAAGTT
    21781 GACGTCGTCG CCCAGACAAC ATTGGAGCAC GACAGAAGAA AAGAGCATCC CCGAGAAGCT
    21841 GGAAGAATAC AACCATGTCG AGGATCTCAT CATGACGTAC AAGAAGCAGT TCGAAGAAGA
    21901 CTGCTCAGAA GAAGAGAAGA CGGCAGCAGG AGAAGCAGCG GCAGAGCTGC TCGAACGCTT
    21961 CACACCGTTC TTCAAGAAAT ATCTCAAGAG TATCAAGAAC ACGAAACTGA ACCTGAATGA
    22021 CAAAGAGACG CGCCGGTTCG TCCTCCTCTT CATCGGAGAT GACGACCTGA AGCGTGCCTT
    22081 GCGCCGTGAT CAGCAGAGTG AGCGTGTCCA GCGCGAGATC CGCCACCGGT TCAATTTCGT
    22141 GACCGAGACT TATGGCCAGC TCGAATCCGA AGACATCATG ACGGACCTGC AGATGCTGTT
    22201 CCTGACCCTC GCGAAACGCT ACAAGCAGAT GGGCAAGAAC TTCTGCGCTT ACTTATATAA
    22261 TGCTTATTCT TATGAGGTAA GCCGTCATAT CATGCGCTTC ATCAAGAATC CAGGCAACAT
    22321 CGCCTACAAG AACAGCGAGT TCGAGGATTA TATGGAATCC TACAAAGACA AGGCAATCGA
    22381 GATCTGCTTC GAGGACAAGA TCTATGAAGA CAGCATCGGA TTGCCGGATA TGAGCTGGAT
    22441 CGCTGGCACA AGCTGCAGTG AGCCATTTCA GCGGCTCACT CCGTTCCAGC GTAAGCTCTT
    22501 GGTCAAGTAT TACATGGAAG ACTACAATGA CCGCCAGATC GCAGCAGAGC TCGATTCTCA
    22561 TATGAATACG ATCAACCAGA AACGCCGGCA GGCTGCAGAA GAGCTTGCCG AAGCACTCGA
    22621 TATCGACCCA TCGGAGATCC AGCGCAGCCG GAAGAGCGGC ATGAAGGCCT TATTCGCACA
    22681 TAGAAACTGA TTAACAGGAG ATTCATGAAG ACAGGAACAA AGATTCAGAA CCTCGTCGTA
    22741 TCCGGTCCAC TTTCTGAGAT GACGTACGAG GAGGTTCAGT ATGACGGAAC GAAAGAGGAA
    22801 TTCTTGAAGG ACCTCGAATG TGAAGAGCAT CCGTTTATCA CCGTATACGG AGAACTCTAT
    22861 GATGGCAACC ACCGGATGGA GCTGCATATC CGCAAGAGCG AGATCAAAGG CTATGGCATC
    22921 GAAATGATCG ACGTCGACGC AAAAGACATC ATCGCGCCCG CTTCGTATTT TCTTCCAGAA
    22981 GAGGAAGAAG ACGAAGGCGA GGACGAGGAA GAAGAGATCG ATGATGAGCC GCTTCGCACC
    23041 GCTGATGACT ATGACTTCGA TGATGATACC GAAGACGATT ATCGGGAGTA TATCACAGAT
    23101 CAGCTCGCCT TGGCTTTCTC TCCGAAGGAA ATGACGAGAA GCGTCGTCGA TATCGTCTTG
    23161 ACGGCGCAGC AGGAAGTCGC TTCTCGTATT GAAGACTATT GCGATGAGAA AGGTGAAGAC
    23221 TGCATGTATG CTTTCGGAGA CAGTCCGAAC TATGTCGCAA TCGATTCGAT CATCGACATG
    23281 ATGTTCCTGT ACCATCTTGC TACAGAAGCA AGTCTCGCCG AGACGATGCA GACTTTCAAG
    23341 CAGAAAGACC TGATCGAAGT CTCTTGGAAA GCTTTCCTCA AGGCGACAGA ATATGAAGAA
    23401 GGATTGAAAT TCGACAAGGA TTCAGATTCA GACTAACTCA TCCATAAATT CATAGTGCAT
    23461 AACGAGGCTT CTCTATCTAA AGGAAACAGA TAGAGAAGCC TCTTCTTATG AGCCTTGACT
    23521 CTCTGATAAG ATATTGTATA ATAAAAGCAG GAAAGGTTAT GAACCTTTTT TGTCAGAGAG
    23581 AGGAGGTAGA AACTCATGCC GTATGACCGG AAGAAGAATA CGATGACAAG TGTCCTGCTC
    23641 GATAAGAACA CCGTAAGAGA GATCGATCGT CTTGTCCAGG ATGGCCGATA CCGTTCGCGC
    23701 AGCTATGCGA TTGCGGAGAT CACTCGTCAA TCGCTCGATC GGAATAGAAG TGGAGGAAAT
    23761 AACGTTGACG AAAACGAAAT GGAAGATACG AAAGCCGTTT CTTCTTGATG AGATGCAGTA
    23821 TCAGGAAGAA GCGGGCGACG ATATCAGTCC GATGCTTGCC CGTATCCTGA TGAACCGGAA
    23881 TATCAAAGCA AAAGACGCGA ACCTCTTACT GCATGATCCG TTGAAGAAGA TCGTGAACCC
    23941 GTACGATGTA TATGGTGCAG TAGAAGCAGC AGAACAGATT GTGAAAGCGA TCCATGATGA
    24001 TATAACGAAG TTCTTCATCT ATGCCGATTA CGATGTCGAT GGCTTGATGT CCGGTTATAT
    24061 CATGACGACT TACCTGAAGC AGTTCCGCGA GACACAAGTG CATTATCCAG AACGTAAGGA
    24121 AGGATACGGC CTACAGCTTG ACTGGTGCAA GAAACTCATA AAGCAGCATG AACAAGAGCC
    24181 GGGCGCGCGC TACGTCGTGA TTACGGTCGA TAACGGGATC ATGAAAGACG AAGAAGCCGC
    24241 GCTCTTGAAA GAGAATGGCA TCGATCTCAT CATCACGGAT CACCACGAGC GCACGACCCC
    24301 TTCTGAGCCG GATGCGCTTG CTGTATGCGA CCCGAAACTA GGTAACGCAA GTAAGATGGC
    24361 ATACGACTTA TGTGGTGCCG CTGTCGCTTG GGAAGTCTGT ATCCTGATCG ATGACCTGAT
    24421 CGGCAATGAT GAAGAAGGGA AGAAGATCGC ATCGTATCTC CCGTATGTCG CTGTCGCTAC
    24481 TGTCACGGAT GTCATGCCGA TGAACGTAGC GAATGCCGCA CTCGTGAACG CAGGTCTCGA
    24541 AGTAATTAAC AAGAAGCAGG AAGAAACCTT CTGTGCGTTC ATGAAATCAG TCGGTATCCT
    24601 ATTTCCGCTC ACGGCAGAGA AGATCGCTTG GGAGATTGGC CCCCGTTTGA ACGCTTGCGG
    24661 ACGCATGGGC AATGTACAAC TCGGAAAAGA TTTCCTGTTC GCAGAGAATG AAGAAGAGAA
    24721 GATCGAATGC GCTTATGCGA TCGATAAGAT CAATGCAGAA CGCAAGGCAG CTCAAAAAAC
    24781 AGAGTTGAAA CGCGCGATCA AGACGATCGA TGACGCAAAG CAGATAGTCG CTATGTATCC
    24841 GTGTCCTGTC TATGTCATAT CGAAAGATGT CCCGGGTGGC ATCGCAGGCG GCCTTGCTGG
    24901 GCAGCTTGCA GAACATTACA AGTTCCCCGC TATTGTCTTC AATCAAGTCG GAAGCCGCCT
    24961 TGTCGGCTCT TCTCGTTCTG ATGGATACAC CGATCTTTTA GAGATCTTCG CGGACATCAA
    25021 GAGACGCGGC CTTGATATCG AATTCGGAGG ACATGCTGCG GCTTGTGGAG TCGGCATCGC
    25081 GATCCGCGAC TTCGAGGTGT TCACGAGAGC TTTTGTTACA ACAACGACTG CTATGCGTAT
    25141 CTCGAGCCTC GAAGTCGTTC CTGCGGATAG TCCCGAGCAG GAAGAACTGC TTGATGGAGA
    25201 AGCAACACTC AACAATGTCG TACCGGATAC ATACTATGAG CTGAATCGTA TCCCATATGC
    25261 GAATGGCTTA GATACGCCGC GTTTCTTGTT CAAGGATCTC CTTGTTATCG ACACGAAGTA
    25321 CTCTTCGAAC AATCCTGACA ACATCCAGTT CACCTTCCAG GATGGAACCG GCTGCGTCCG
    25381 TAAGTTCTGG GCATGGCGGC AAGGGAATGC TTACAAAGAA GCAGGAGAAC CGAAGCTGGT
    25441 CAATGTCGCT GCATCGATTG GCATGAGTGG ATTCGGACGC GATAAGGGGA TGATCATCCT
    25501 GAATGACGTC GAAGTGCGTC CATCGGAGGC GGAGGAACAA TATGGAGTTA TATAAGATCT
    25561 ATAACGACAC AAGGAAGAGC ATCTTCAAGC ATGGAGACAA ATGGTTCTAT GCAGTCGGAT
    25621 TTTTCGATAA GAGGCCTTTC CCTCCGAAAG CTCCGAAGGG GGCAGGTATC CTCTGGTTCG
    25681 ATAGCAATAT AGGCGCCTTT TTGAAGAACA GCAAGGGCGC GTGGCGTTCT GTAAAGATTT
    25741 CAGAGGACGC TCGCAGAAAG CTGAAGGAGA TCCTAGAAAA GAACGCCATC GACTGGAAAC
    25801 GCAATCAGTT CTATGATATC TCCGCAAGAG GACGCATCTT CTATCATATC TTAGAAGACG
    25861 GGAATATCCA GATGTCCGTA AAGAAAGGAG GATACTGATG ACAGATTCAT TTGTACACCT
    25921 GCATTTTCAT ACTTCATACA GCTTGCTTGA TGGTTACAAT CCGATCGAGA AAGCTGTCAA
    25981 ACGACTCAAG GAGCTTGGCA TGACATCCTG TGCGATCACA GATCACGGCA ATCTTGGCGG
    26041 CATCCCGGAA TGGCAGGACA CCTGCCGCGA TAACGGGATC AAGCCGATCC TCGGTGTCGA
    26101 GAGCTACTGG ACACCGGATA TCAGCGAGAT CACGAAGGAC GTGAAGATCC GCAAGAAAGA
    26161 GTCAATCGAG CGCATGATGC AGGAAGGACT TATTCAGGAT AAAGATGACC TGAAAGAGAT
    26221 CGACAAGAAA GGGGTGCAGG CATACTGTAT AGAGAAAGAT ATCTCTTATG AGTCTTTCCC
    26281 TGTTATCACA GAAGACAGCA AACCAAGTAA GCAGTTGACC GACGCTTATA TGTGCGACAT
    26341 GCACTCATAT CACTTGATCT TGCTCGCGAT GAATCAGACT GGGTGGAAGA ATCTCATAAA
    26401 GATGCAGAGC ATCGCCTGCA CGGATGGTCT CTATAATGGG CGCGGCCATG TCGATAACGA
    26461 CCTTCTCCGT AAATACAATG AGGGTATCAT CTGCCAAGCC GCCTGCATCA GCTCGTACTT
    26521 CTCTCGTATG GTACAGCAGG GAAGACAGGA TATCGCAGAG CAGCAGATCC AGGAGTTCTT
    26581 GGACATCTTC GGCGACCACT TCTATTTGGA GATCCAGCCG CTTTCGATCC AGGAACAGTG
    26641 GCAGACGAAT CTCTTCTACA TGAAGATGGC ACAGAAATAC GGAATCCACA CCGTCGCGAC
    26701 AAACGATGTC CACTGGACGC TCAAGAGCGA TTATGATGAT CATGATACGC TCTTGTGCAT
    26761 TGGCACGAAT ACTGGTAAGA CTGAAGAGAT CGACAAGAAG CTCTATCGAT ATCAGCATAG
    26821 AAAAGAGAAG AACCAAGGGG CGGACCGCTA TAAATATCGC CGCATGCGTT ACGCGAACGA
    26881 ATTCTGGATC CGTTCCGGTG ATGAGATGCG CACCGCTTTC GCACAGCAGA CTTACGATAT
    26941 GGTATCCAGC GGCTACATTG ATTCAGAAAC ACAGTCGGAC TACAGTGCTT ACTGGGAAGC
    27001 CGCAGTCCAA GAAACAGGGC TTGTTGCAGG ACGCATCGCG GCTGATATCA AGATCGGCAG
    27061 CGACAAGCCG TTGTTCTCTC ATATCGACGT ACCAGTTCCT CTTACTCCAG AGCAATACTT
    27121 AGAAGAGCTC TCCTGGGTAG GGCTATATAA ATACTTGAGC GAGCATCCGG ATTATGACCG
    27181 TCAGGTCTAT GAACATCGTC TTCGTACGGA GCTCGATATC ATCATCCCGA AAGGATTCGC
    27241 TCCATATATG CTCACCGTAA GAGAATACGT ACGCTGGGCG AATGAACACG ATTGCGAAAC
    27301 AGGACCAGGA CGCGGCAGTG CGAGCGGCAG CTTGTGTCTC TTATGCTTAG GCATCACGAA
    27361 AAACGTCGAT CCGATCCAGG AGCAGCTTCT CTTCTCTCGT TTCTTGACGA TGGATAGAAA
    27421 AGACCCCCCC GACATTGATG TGGACTTTCA AAATGTTCGG ACAGTTCTAT ATCACTTGGA
    27481 AGACCAGTAT GGGAAAGACC ACGTAGCGAA GATCGGTACA TGGGGAACAC TCGGTGTCAA
    27541 AAGTGGCGTC AAAGCTGTTG CAAAGATCTA TGGCGGCTAT ACGCCGTCGG AATGCGATAC
    27601 CATCTCGAAA GCAATCGATG AAGTCAATGT TGGCAAGATG CAACCTTCTT TCAATGATTA
    27661 TGATAAGCTC GCAGACGGTG ATGACAAAGA GAAAGAAGAG TACAAGAAGT TTCATGAAAT
    27721 CGAATTGAAG TACCCAGAGT TCTTTCGTCT TGCACGCTGC TTCGAAGGAA GCCCCTGTTC
    27781 GATGGGCGTA CATGCCTCTG GCGTCCTTGT TACACCATGT CCGATCACGG ATTACTTCCC
    27841 TCTTCATAAA CAGTCAGACG GAACGATCAC GACATTCTGG ACTGGTCCGC AGCTTGAACA
    27901 TTATCAAGGT CTGAAGTACG ATGTGCTTGG CCTGAATACC CTGCAGATCA TCCATGATAC
    27961 GTTAAAAAGT ATCAACGAAA ATCTTACCTT TCAGGATCTC TATGAAGAAG TAGACTTAGA
    28021 GGACCCTTCT CTTTATGAGT ATATCCGAAC CGGAGAAACA GATGGTATCT TCCAGCTCGA
    28081 ATCGAATCTG ATGAAAGGAC TCATAAAGAT CATGGAGCCG ACCTCTTTTG AAGATATCTG
    28141 CGCAATCAAC GCATGCGCGC GCCCCGGTCC ACTTAGTGCA GGATTCGATA AGATGTACGG
    28201 TGAAGGCAAG CGTGGTCATC TTGCACAGCC GCCGATACGT GGCTGCGAAG ACATACTGGA
    28261 ACCCACAATG AACGTAATTC TATATCAAGA GCAGCTAAAC TATGCATTGG CAATTTGAAT
    28321 AAGAAATTAT CAAACAGCAT TGGGTAATAT CGGTAGACGT CACATAAAAA TTATAATAAT
    28381 AAATATACAA TAAAAAGTAA TGTACAGAAA GAAGGTGATA AAATGCCAGG AAAACAATAT
    28441 ACAGATGAAG ATAGAGAAAA AATTCTTGCG GAGTATAAAA AATAGGTAGC AAAATAGAAA
    28501 TTAAAAGAAA ATATGGCGTT TGCGTACAAA CTTTAGATAG ATGGTTGAAA GGTATCGGCT
    28561 CTGCAAAATT TGGACCAAAG AAAGTTGCAA AAATGATTGA ATTATATCAA TCTGGATTGA
    28621 CGTTAGAAGA AATTGCGGAA ATATATCATG TAAACAGCGC AACAATACAA ACTCGAATTC
    28681 AAGATGCCGG AATCACGAGA CATAGAGGGC CAAAATCTAA AGTTAAAAAA GAAGATTTCT
    28741 TTGATTTTAT CGATACTGAA GAAAAAGCAT ATTTTCTTGG GTGGATTATG GCGGATGGGA
    28801 ATGTTAGTAT TTATAACAAT CAATATTCAT TAAAGCTCCA TATTCAAGCT GGCGATAGAG
    28861 AACTTATAGA TAAATTCTTA TTAGCAATAG ACGCCGACTA TAAAGTCAAA ATCAAACAAA
    28921 CAAATAAAGG CGGTTTAGGC GCTTATGTTA GTATAACATC TAAACATATG GTGCAATCTT
    28981 TGATAACACT TGGCGTAATT CCTCAAAAAA CAGGTCATGA ATGTGTTCCA GATATACCAG
    29041 AAACACTAAT GCATCATTTC TTTCGAGGAT ATTTTGACGG AGATGGCATT GCAAGTTATA
    29101 GGCCTCATGG TAAGCGCTCT GGATTTATTG CTAGTAAAGA AGTTATAGAT AAAATACAAA
    29161 GTATTATGAA AACGAATCAA AAATGCTATC ACCCAAAGAA TACAAGAAAA GAAACAAAAG
    29221 TTTATTATTT TTTATGGGGA AAGAAACAAA GCAAAAGATT TTATAATTAT ATCTATAACG
    29281 ACGCAACAAT ATGGCTTAAG CGCAAACGCA AAGTAATGGA TTTAATATGT GACAATACCG
    29341 AGATAACTAA AGATAGTAAA GAATCTTTAG CATCGTAACG CGTAGGGGGT GAACCTGTAT
    29401 AATCAGAATA TAATCCCCCC AAGAGTGCCC GACACGTCGG CTAGCTCTCC GACCTTTCAC
    29461 AAAAGTGACT GCCTAACGTA AAGACGAGGG TGAAAATGTA CGCTGAACTG GGCTGGAACT
    29521 AACCAGTCGT ATCTTTTGTG AACCTTTAGC AAAAGTATGA AGGCGACTTC CAGAAGTATC
    29581 GAACAAAAAA TCGATACGAT AACATATTTG GATGCGCATC AGCAAGAAAG TATCTGGATT
    29641 TGATGACATG CAGGCAGATT CAATTACGAG GAAGGTAACA GCGAAGAAAA AACGTAAGCT
    29701 TTTCCCGATG ATGAAGCGCT GTCATATCTT CGGTAAGAAG AACTGTGAAG GACCAGAAGG
    29761 ATGGGAACAC GACGATCACG CTCCTTGGTA CGATCCGGAA GGGAAACTCG GGAAGGAAAT
    29821 CTCTGGTGCT ATCGCGAATG GATATACAGA GAAAGAAATG CTCGATTACT TCGATGCGAT
    29881 TGATGGCTTC AGCTCTTACG CCTTCAATGC AAGTCATTGT AACGCTTATA GTTACATTGG
    29941 TATGCTCAGT ACATGGCTTA AGAAGAACTA TCCGGAAGAG TTTATGGCTG CTGTCATCAG
    30001 TAACCAGAAT AGAGAAGAGA AGAAGATCTA CTATATCAAT GTATGCGAGA ACAATCTCGG
    30061 GATCAAAGTC ATGCCGCCGG ATATCAATAG GTCTGGTATC GGCTTCACAC CGGATGCAGA
    30121 TCATCATCAG ATCCTGTATG GCATCGGCGG CATCAAGTCG GTTGGTGAGA AGTACTTGCC
    30181 CGAGATCCTT GCTGGCGCTC CGTATAAGAG TGTCGAAGAT GCAGTTAAAC GTATTCCGCG
    30241 CAAGGCTTTC AATAAGAAGG CAGCAGAGAA CCTGATCAAA GCCGGCGCCT TCGACTTCGA
    30301 GTCGAAGAAT CGTTATGTCT TGTTGAACCG TCTGCATAAA GCTCGCAAGG ACAAGAAGGA
    30361 GCCAGAGCTA GATCCGATGG AGTATACGCC CGCTGTCTGC ATCGCGATGG AACAGGAAGC
    30421 GATGGGCATC GCGATCACGT TCAAGCCTTG GTGGGATGGC GTCAAGGCAG GCGGCATTGT
    30481 CCGAAACGAA CAAGCAAAGA TCTTATCCGT CGAAGAAAGG AGAGACAAGA AAGGCGGCCT
    30541 GATGGCTTTC GTCAGATTGG AGATCCGTGA CTGCGAAGTG CGCGGTATCC TGTTTGCCAG
    30601 CCGTTACGCG AAACTCGTCT CTACCTTTGA TATGAATCGA GGAACGGATA TCCTCATAAC
    30661 AGGTAAGAAG GACGCGCCTC GCAAGGCAGG AGAACCTGCA AACTTGATCA TCAATGACGC
    30721 GAAGAAAGAT TGTAGCAGCA AAGGAGTGGC TGCATGAAGT ATTTTGATCG TATTGTCGCA
    30781 ATGACGGGAA CTGACGTCCC CGGGGCGATC CTGCCGCCAG TCAATCACGA TATGACATGC
    30841 GCGAAGATAC TGAACCCTGT CGTGAAAGAA GAAAATCCAG AACAGTTCCA GCAGATGCTC
    30901 CATACCCTTC ATACAACAGC ATGTATCTCG AAACCGAGTG ACACACATAA AGTTCTGGCT
    30961 GAATATAAGA TCCCGATCAT CACGACCTGT GCAGATGGTC TTCACCAGAA GGCCGGCAGT
    31021 GATGACAAGA ACGTCATCGA ACTGTGCGGC AACGTGTTAA AAGATAATCT GAGGCTGTAT
    31081 GGAGAACCAT TCAAGAACTA CATTAAAGCA TGGGACCTCA TCAATATGGC ATCGAACAAC
    31141 TCGATGCAGT GCATGCTCCT TATCGGATTG CGTGGTGTAG AGCTGAAAGA AACAGGCGAA
    31201 CTCATCCAGA GCGCCGTCGA TAAAGGATAC TACATCAAAC AATGGGAGAA TCCTGAAGAG
    31261 CACGATGTGC GCGGTTTCCT GAATCAGATG GACAACGAGA AAGATAAAAT AAGTTGAGAA
    31321 CGATAAGAGG GAGTCTGATA TAGACACCCT CTTTCTTTAT GAGCTTCTTC AGGGTAATAG
    31381 AATAGCGAAA ACGAAAAATC TAGCAAGATA AGGAGACTGA TATTCTATGA GAGTATTCCT
    31441 GAATCCGGGG CACGATCGTG ATTACGATAG CGGTGCTGTC AATGCAGATG GCACGCGTGA
    31501 ATGCGATATC GCTTGGGAAG TCGGCACGAA AATGAAAGCC TATCTCGAAG CGGCTGGCTG
    31561 CGAATGTCAG ATCATGCAGA GCGACAACTT GAACTGGGAT AGCGATTATG CAGACCGTCA
    31621 GGATGCCGCC GTATGCCCGA CGGCGAATGA TTGGCCGGCC GACATCTTCG TCTCGCTCCA
    31681 CTGCAATGCC GCGAATACGC AGGCGCGTGG CACGGAAGTC GAGATCTACA GTGCCGGTGG
    31741 TGCTTCTGAG CTTCTTGCTC ACTGCATCCA GGATCAGATC GTTGATTCTC TCTGCACAGT
    31801 TGATCGTGGT GTCAAAGAGA TGCCGCAGCT CATCGTCCTG AAGCATACGG ACATGCCTGC
    31861 AGTCCTCGTC GAGATGGCCT TCATCGATAA CGATGAAGAC TGCGAGCTTC TCAAAGAGAA
    31921 CACGGATGAT TTCGCTGCAG CGATCGCGCG CGGCGTGACG GACTTCGAGC AGAGTAACTG
    31981 AAATTGCGAT AGAACGATGA ATAGATAGAG AATAGGAGCC TTATGAGCAT CAAGCGACGT
    32041 TTCACGAAAG AAGAGCTGCG CCAATTCGAA CGGAATGAAT CTACCAGCAA ATGGAAGAAC
    32101 CTGGTCCGCG TGCGAGATAT CCCTGCTTTC TCTGCATGGC TGACAGACGA TTTTCATGGT
    32161 TGGCAGGGGC AGTCCCCTGA TGAAGGAGAG CTGCTCCGTA TCTTCAAAGA CGGTACGACA
    32221 CTGACCGTTT ATTGGGATAA GAATGCGAAG CAGACCGTAT GCGGCCGTCA CTTGATGCTC
    32281 TTGTGGCATG TATTCGATGA TTGGGAGGAT TTTGATTAAT CTATGAGTGT ATATGATCTT
    32341 TCCCACTGGC AGCCAGCGGA GCGCATTGCA GAGCTTGCTC AGAAGGAAGA CTGCGAAGGT
    32401 TTCATTCTGA AGCTCGGCGA GATGAATGAA GACACGCGCG AAATCGAGCT CGATCCGATG
    32461 TTCGTGACGC ACGTGAACAA TGCTGTTGCC GCTGGCAAAC CATATGGTGT CTATTATATG
    32521 AGCCGTGCGT GCAATCGTGA AGAGATCGAG CGCGAGGCAC ACTGGATCAA TGATATCGTA
    32581 GCAGAATACC TGAATGGCAA CGCGCCAGAA CTCGGTACAT GGTGGGATCT CGAACGTGAT
    32641 GAAGTGAAAC GTGATGACAT CTCCGGTGAT ATCTTCTACG TGCTTGATCT GCTGAACAGC
    32701 TGGTGGACCA CCGACCGTAT CGGCATCTAC GCAAGCTATT ACTATTTCCG TGATTATATC
    32761 GGTATCTCGA ATCTTATCGC GAAGCATACG CCAGTCTGGA ATGCCCAGTA TAGCGACGAA
    32821 GATTACATGA AGCAGCATGA TGGCGTGCGC GAAGTCTTGT GGCAGTTCAC GACACATGAG
    32881 AATACGCAAG ACGAGAACGA ATACTACGGA TTCTGATATC TGTACGAACA TCGTATGGAA
    32941 AAAGAAAAAG GCACCGGGGA GGTGCCTCTT TTTATAGGTC TACAGGAAAG GAGCTCGAAA
    33001 GAGAGAATGG AAGAACAGGA CAAGAATAAG CGGCCGCTAT ACTTGATCAT CGCAGTCCTC
    33061 GCTGGTCTGC TCCTCATCAA TACAGGATAT CACCTTTATG AGAAATATGT CGAACGTCCC
    33121 CCGTCGATCG TGACACCACC GAGCACGACA GCACAGGACC TGCAGCCATA TTTCCCGAAT
    33181 GAGACAAAGA GTACGGTAAA GGATATCAGT CATCAGATTG AGCGCACGGT CGAGTCGAAG
    33241 GCGCCGGAAT ATCACTATTA TACCGTAACA CAGGAAGCTG CCGATCAGCA GGCACAGGAT
    33301 TACGGGAAGA GAGATCATGT CGACAAAGTC GTAAAGACGA CGCACGAAGT CGAATTGAAA
    33361 GACGAGAAGG GCATTCCGAC TGGCCAGAAA GTGTACGAGA ACGACTACTA CGGCATCAAC
    33421 CTCGAACGAA AACACCGGAT CAAAGTGGGC GCGATCCATG TCGATGATGC AAACTACGCA
    33481 AGCCTTGCTT ACCAGAACCG TGATATCGAA TATAGTATCT ACGGAAACCA GGGGGGCATC
    33541 AAAGGCGGCG GCGTACAGGT AACGATCGCG AAGTGGTGAT TTTCTCTTAT TATGAGTGAA
    33601 TATAAGGAGC CCTAGGGTAA TATAATTTTT GAGTTCCGGC AGGAGTCGCC GGAAACGAAT
    33661 ACAGGTATTG TTTAATCGCA AGAAAAACAG AGAGGGGAAA TCTAGATAAT GGAAATCCGT
    33721 GTTATGGTAG ATGAAGACCG TGAACTGACA GACAAGGAGA AGGATCTGAT TTTCGAGGCC
    33781 TTCGCTGATA ACTATGACAA GCCGAAGAAA GAGATCCTGA AGAAGATCGA CGGCTACAAT
    33841 AACGTCACGT ACAACATCGA AGGCATCGCT CTTGTCGTAT GCTGCAGCGT GCAGGCACTG
    33901 CAGGAAGCCG CGACGCACGT CATCGATCTC GAGTCGGAGG AATAAGATAA GATGGCAAAT
    33961 CTTGCTTATG TGCAGGGAGA CCGTAATCTC ACGGAAGAAG AGCGCTTGAA GATCCAGGAT
    34021 ATCATGGCGC ACAGTAAGTG TCCGAATGAA TCCTTGATCG AGAGCATCGA CGACTGCAAA
    34081 GGGATCCAGG GCGGCGTCAT CATCGTCGGC GACAGTCCGA TCCTCCAGGA AGTCATCGAA
    34141 TACTGAGATA CTGAAGGTGA GGTGAGAAAC AGCATGTACG AGACTTACAT CACGATCCAC
    34201 GACAGTGCAG TCCCGGGCAT CTTCAAAGAC CAGACATTCA GCATCGAAGA GATGACGAAG
    34261 GACGAGATTC TCGATATGGT TGAGCAGATC CTCGACGAGA TGAGCGAAGC AAAAGAAGCT
    34321 CCGGAAGAGT ACTTGTCGGA ACTGTACGAT GAAGAAGGGG AAGGAATCGA ATGAGCGACA
    34381 AAGCTGATAA GATCATCGAA TCAGAGCGCT TATATATCTA CCCGAATGAC ATCCGTCCCG
    34441 GCGAGACGAT GAAACGCTAT ATCCTGAATA TCACCGGCAT CGATGATTCT TTTGAGGATG
    34501 GTCATGCTAT CATCCATACG ACGCATGAGG ATGAATATAT CGCCCCCGGT TATATCAAAA
    34561 TCTATCATAA AGTGCCGAAG GATACGAAGG CTCAGAAGGA TGGTGCTGCA TCATGAAATG
    34621 GAACAAAGAT CATGAAGCGA AATTATTCAT CCTCATATTC AGCTTCATTA TAGCAATCAT
    34681 CATGTATTTG ATCATGAGAT GGATCTTCGG CAACGAGACG CTTGCTAGTC TCTACAGTTC
    34741 AGTCTTTTAT TTCTTTCTTC TTTTAGGGAT GGAAAACAAC TATCATCGCG AGAAAGACAA
    34801 AGAAGAGCTG AAGAAGTACG TAGACAGTAA AATAGAAGAA TCGTATACCG AGCTGTCCTT
    34861 CAAGATCGGA GACACTCGGG AAGAACATGA AAGGAAAATG CATCATGAGC GAAGAAATCA
    34921 AAAAGTCAAA CCTGAAGACG ATCCAGGATT CCCTGATTGT CCTGAAGGCA TTCGGTGATC
    34981 AGACAGTCAT TAATGAGACC GAGAAGATCG AAGACGCAAT CAAGAATCTG ATTGCTGTCA
    35041 ATAAGCCGCT GATCGAGGAT TATGCAAAAG AGATCAAAAC CTTCGATCAG GGTGTTGTTG
    35101 GCAAGTACGG TCTGCAGGTC GCGCGCGTTA TCGAGTTTGG CATGATCGCG TGCATCACAG
    35161 CAAAGCTGTT CCTGTTCTGA TAGAGTTGAC AAAAAGGGAG AAATAGATAT ATTATGACGA
    35221 AGAAAGAATT AGTAGAAGCT GTTTATGAAT TCCAGGCTGA GCATTCTGAT AAGCCGATCA
    35281 AGAAGAGGAA AGTCGAAGAA ATCTTGAATC TTGCACTGAC AAAAGTAACG CAGTCTCTTG
    35341 ATAACGGTGA AGAAGTGCGT CTTTCTGGCT TCGGCACGTT CAAGACGGTC GACAAAGCAG
    35401 AGCGTTTCGC GAATAATCCG CGTACAGGCG AGCAGATCGT TGTACCGGCA AAACGTGTCG
    35461 CAAAATTCAC AGCTGCGAAG GCTTTGAAGG AAGCGCTGAA TGACTAATAG GCGCTCATAA
    35521 AAAAGAGAAT CATCCATAAG GCGGAATCGC CGCCGATCAT AAAAGATCTC CTCCTATAGA
    35581 ACAAGAGAGG CGCTGTTTTT ATCACGAAGA TAAAAGGACG GTGCCTCTTT TGTCTTATCT
    35641 GTAAGTAATA GATAAGTAGC TGAAAAGGCA AAAAGAACAA GAAAGGGGAG CCACATACTA
    35701 TCGGAACGAT AAAACAAGAT TATGATATTC AATAGCGATG GACGTTACTG TACGTATAAC
    35761 GTACGATTAG ATTGACATAT ATAAAAATAG AAGGAGTTGT GAGAAGATAT GGCATTCAAC
    35821 CTTGTATCAG CAGAGCAGAT CAAGGCCGTC AACTTAGATG ATCCAAATCT GCCAGAAGAC
    35881 GGCGGCTCCG GTATGACGAT CAAAGTCGAC ACTGCTGCCA ATTTAACGAA AGAAAATCCA
    35941 ATCCTCCTAA AAGGACAACT TGGCGCCGAA TCGGATACGA CATACATGAA ACTCGGCGAC
    36001 GGTGTTACTG CTTGGAATGA TCTTGAATAT ATAAAAGCGA ATAAGTCTGT ACAAGATGCC
    36061 GTTGGCAATG TCATTGCAGA CACGTATCTA AAGAAAAGCG GCGGAACTAT GACTGGCGCA
    36121 ATTGCTTTTT CTGATTCAAA CAAGGCAAGT ATTAGTCTTA AAAACGATAA TGGCTTCAAT
    36181 TCTGGTATTG GGTTCACTGA AACATCAATT CTTGTGCTGA CAGGAGAAAA CGGCATTTTT
    36241 TTCACGCCAA CTGTAGGGGG CGCACAAACC TATATTGATG CAGATGGGTA TCATGGTAAT
    36301 GTTGATGGCA CAGCTACTAA AGCAACACAG GATGATGAAG GTAATGCTAT TGTAGGCACG
    36361 TATGCCACGA AAACGGAGCT GTCAGGGAAG CAGGATAAGC TTATCTTTGA TACGACCCCT
    36421 ACGGCTAATA GTACAAACCC AGTAACAAGC GATGGTGTCA AGAAATACGT AGACTCTGCC
    36481 ATAGATGCTC TTGACTCTGT CCTAACAACT CTTAATGCAG ATGACAAGAG TTATTAAGGA
    36541 GGTAAGATAT GAGTAAAGTA TTAGTAACAG AAGCATATTT AACTGATATA GGTGATGCTA
    36601 TACGAGCTAA GAACAAAAGC ACTACTAAAT ATAAGCCAAG TGAAATGGCA GATGCTATTA
    36661 GCTCTATTTC TGTCGGAGGT TCCGCTGTTG TCGTTAACAG TGATTCTGCC TGGAAATATA
    36721 ATATTACACA GAAAGAGCAT GAGAATATTA CTGTTAATGT TAGTCACGAG ATGGTTGGGG
    36781 ATAATACATT TGGCTATCAG ACAAAAATCA TATTCACACC TGCTATTTCT TCTAGCTACG
    36841 GATACAACGC AGGGGCTATA AAGAAAACAG TAGACGAGGA AAATTATGTT GCTAATTTTA
    36901 TAGCAGATGA TGCTACAGAA GTCGATGGAT TACTCAAGGA TGGATGGGCT GGCATCTATG
    36961 CCTTGACATC TGGTTCAAAT TATAATTCAG TTTCTTATTA TTTCAATGAC TATAATAACC
    37021 ATAGTTCTAG TAAGGTTAGT ACAGGAACAA GCATAGAGAA TCTATTAATT CTCGGATATT
    37081 ACGCAGAAGA TGGTGATGGA AATCTGGTCG CACATACAAA GTCTAATGTA GCGAGCTATA
    37141 AACCATCAAC TGAGGAATCA CTTAAAAAAT ACCAAAATAA ATATGCTACA GATGTTATGA
    37201 TTAATGGGTT TAAGGGGAGC AAATCCTTAA TATCCGTTGA CATTCCTAAC GCTACAAATA
    37261 TTGGTGCCTC TGCGTTTTAT GCTTGCTCTG CTTTGGCGTC TACAGATTTC ACGAATGCTA
    37321 TAAGCATTGG AAGCACTGCG TTTGAGAGTT GTTATTCTTT AACATCTATA GATTTCCCTA
    37381 ATGCTACAAG CGTTGGCGAA TCTGCGTTTG ACAGTTGTAC TGCCTTAGAA TCTATAGATT
    37441 TGCCTAATGC TACGGACATT GGCAATTATG CGTTTAATAA TTGCAAGTCT TTAACGTCGA
    37501 TAAATTTGCC TAAGGCTACA AGTGTTGGAC GATATACACT TGCTAATTGC TCTGCCTTGA
    37561 CTTCTGTAAA TTTGCCTAGT GTTACAAATG TTGGAACACA GGCGTTTTAT GATAGCACTG
    37621 GTTTGACTTC CATAAATATA CCTAGTGCTA CAAATGTTGA AACCTTTGCG TTCCAGAGTT
    37681 GTACTGCCTT AGAATCTATA GACTTGCCTA ATGTAACAAA CATTGGCACT TCTGCGTTTT
    37741 ATAGTTGCAA TGAACTGGAA AAGATTTTTT TACGCTCTAA AACTATGTGT ACCTTAGAGG
    37801 GTAGCCTGAA TCTTGTCCTT GCAACGGTTA TCTATGTCCC TGAGTCCTTG ATTGATTCCT
    37861 ATAAAACAGC GAATTATTGG AGCGACTATG CAAGTCAATT TAAGACCCTA GAAAGTATCA
    37921 AGCTTACTAA AATTTCTATT GTAGGTACTA AAAATCTCAA TACTTATAAT GGAAATACAA
    37981 CGAGTACATA TACAGTACAG TATAACGATG GAATTGTCAA CCCGGGACAG ACTGGTGTAA
    38041 CATGGTCTAT CACTGGTAAT GCGACAATAT CCCAAGATGG TGTTGTAACG CTGAAAAATG
    38101 CTAGTGTTGG AGATAAGTTA ACTATCACAG CAACCTCTAC GTATGACACT TCTATCTCTG
    38161 CATCGTTGAC CGTAACAATT GTCAACGTCG CGGCCAGTAT GACAGTTGAT TTGAATAACG
    38221 GACAGTGGGT AGATACTGGA ACTACTATTG ATGGTCATAC AGTGTATAAA TCGGATGCAG
    38281 GTTCCTATAA TACAAATAAT GGTGAGTCTA CGTGTACAGT AACGTTCAAT GGATATAGTG
    38341 CGGTAACTGT ATATATTCGT TCTTACGCAG AAAGTAACTA TGACTATACA GAAGTTGGCC
    38401 CTCTGGATGG TACGGTGTCT AGGGCTAGTA CGTTAAATGT TGTAGATACC AAGGGTAGAC
    38461 AAAGTGATTC AACATATTAT TCCTACACAT TCAATATCGA TGATACTAAT GCTCATACTT
    38521 TCCAAGTGTT GTATTCTAAG GATGCTAGCG GTAATAGTAA TGATGACCGT GGCTACTTCT
    38581 ATGTTGTTGC AGAATAACAA AGAACCAGTT ATTTTCTTGT GTAACTCATA AAAAGAAAAG
    38641 AGGAATCTCT CCTATGGTAG CTCACTCGAA AAAACCTCAG TACCGTGACC ATTTCGGGAA
    38701 AAGGATCCGT AAGGACAATG TTGTCGCTTT TGCAAAGATC CAGAAGGATA CGCATACCGA
    38761 TAAGAAGAAT GCCGTACTGC TTGCCGGTGT CGTAATCGAA TTGATAAACC ACGATGGAGT
    38821 GCCGTCTGTG AAGATCGAAG ATATGAACAC TCATAAGCTC TCGCACATCC GGCGGCTCGA
    38881 TAACATCGTT GTCCTCTGCG AACGTGCGAT TGAAATAGAA GGAGAAGAGC CAATCGGATA
    38941 AACAATGTCC CGGAAAAGGG GAGGGAAAGG AAAAGCCCTC CCCTTTTCCG GTTTGGGGGA
    39001 GAGAAGAAAA AGAGAGAGAA GAGAAAACGA ACGAAGGAGC TGAAAAAACA AAAGGCATTA
    39061 TTGGATACGA ACTATTTTTA GCCCTGTCAA AAAATCCGAC CTCCTGAGCG CTCCTCTAAG
    39121 GGGCTTCTCT TTCTTTTTGC ATATAATCTT ATATGTCTGA GCAAGATGCC CGTTATAGGC
    39181 CGTTCTCGTG CGTCACAGAA GGAAACTGCA TTTTCAAGCC GTTTCTTTCT TATTATATAT
    39241 AGGTTTGGTG TGAGATTATG CTGCATCAGC CTCGTGTCGT CGAAAGTTAT AACTGTGCAT
    39301 ATTTGCACTT ATGCACAGTT AGCGGTTGAA AACAAGTACC GGATTGTGTT AGACTAAGAA
    39361 GTGACACGGA GGTGATACTT CTATGGCTTC AGAACGTTCT CTTACAATCG AACATCAAGA
    39421 GATCACGCCA GCATGGTTCT TGTCACACTA CGCAGAACTG TTGCCACGCT ATATCTCGAA
    39481 TGGAAGACCG ACGGAAGATA CGATGTCTTC TTACTGTTAT CACATCAATT TATATCTAAA
    39541 AGCGTGCGAA GACAAAGGTT GGCCGCCCTT ACAGGTGACA GACTTCGAAG TACGTGAATA
    39601 CTTCTGGAAC AAGAGCCAAC ATGCACAAGC TGCTACTGTA TCGGCTCATA TCACGGCAGT
    39661 GCGTACATTC TACAAGATGG CACGGCGTAT CGGTCTGATC AAGGAAAATC CTTGTGCGTA
    39721 TATCCACGCT TCTTCTGGAT ATCGGTTCGA TGATGAGTTC CATTACTTCA CGATCGAACA
    39781 GATCGGTGAA GTCCTGGAAT GCGCGCAGAA TGAACCGGAT CCGTTCATCC GGAAACGGAA
    39841 TATCGCAATG CTCTATTTGA TGGGAATCGA AGGATTGCGC GTTGTCGAAT TGCATCGGAT
    39901 GAACGATAAG GATATCGATT GGCAGCACCG TTCGATCTAT ATCCATGGTA AGGGACATGC
    39961 AGGACGCATC TACCCAGCTC CTGAGACCTT TGAAGTGTTG CGCGCTTATC TTTATGAGCG
    40021 CCCTATACGA GAAGACTCAG AAGATGATGC GTTCTTCTAT TCTGACAAGC GACACCGTTA
    40081 CGCAAGGGTC AGCCGGAATG GTATCCGTTA TGCGATCGAC AAGATCCTGC GCCGCTGCTC
    40141 GTACAAGCAG CGTGGTGTTA GTTGCCATGT TTTCCGGCAT AGCTGTGGCA CAAATCTCTA
    40201 TGCGGCGACG AAAGACTTGC GCCTCGTGCA AGAAACGCTG CGTCAGCGCG ACCCGAAGGT
    40261 CACGTCACGC TATGCACATG TACAAGAGCG CATGGAACAT CGCTATACTG GCAGGATTAT
    40321 ACCGAAGAAG AACTGAGAAT CACGAAAGGA CGAAAAGGAT TATGGCTAAA AAAGGACTCA
    40381 TGCCGAAAAT ATGCCCAGTA TGTGGCATGT ATATGATACA CGATGGTACG ACCCAGGAGG
    40441 CAGAAGGCAA AGTCGAGCAT TACTATTGCA TCAAGTGCAA GAAGATATAC GACGAGCTCG
    40501 TCGAAGATGC AGTCAGCTAC ATCATCGACG AACTCGAACG GAAATGGGAG CGAAAACAAG
    40561 ATCACGGTGA GAAGAAATGA CGCTCACCGG ATCATCAAAG CGAACATGAC ACAGAAGAGT
    40621 ACGCCCGCCG CGATGAACAT CAGGATCATA TTGCGGAACT GGCGCATGAG TCGGTCTTCT
    40681 TCCGGAGCGG AGAAGACGCC AAACATGCAG CCAATCATTG CCAAGAAGAC GACGATTGCG
    40741 ATTGCTACGA TATGCATAAC GAAACACTTC CTTCCTATTA TATATAAACT AATTATAACA
    40801 CTAAAACACT AAAAAGAGAG CACCTGATTT GATAGGTGCT CTCTTTTTAG TGCATCGAAT
    40861 GGTTGACAAG ATCGTACCAA TGGTTGCCGC GTTCTGGTTC GCAATCTGCC AATTTCGGAT
    40921 AATATGTAAT CGGATTCGTA TCAGAACCCG CAAGACCATT TGTGCCGATC TCCAAGTGAA
    40981 GATGATCAGG ATACGTACCA TCATGGCCGC CACCCCAACC GCCGACCTTC GAGACGACGT
    41041 CTCCCTTCGA AACTGTCTGT CCTGGCGACA CACAGATTTC TGAGTTATGC AAGTATTTGC
    41101 TGACGATATC ATTTTCATGC TGAATGATGA CCGCATTGCA GTCAGCAGGA CCCCATCCAC
    41161 TCGGGTCGAC AACAGTACCG TCTTGGATTG CATGGACCTC CGTGCCATGT GCACATTGAA
    41221 TATCAATACC ATGATGGATC CTGCCATCAC GTTCACCATA CTTCGATGTG AAATCGAATT
    41281 CACCGCCACC ACTGAGCTGA TCCTGCGTAA ACGGAAACGC CGCCCAATCT CCATCGTATT
    41341 CAGATGTAAC ACAAAGAGGC AATACGGAGC AGTAAGCATA GCAGACCTTC GGAAAGAATG
    41401 TCATATTGTC CGCATTACCG CCATTCGCTG TATTGTTTAT CGCGAGTGGC TCTGCAAACT
    41461 CTGTATAATA CCATGTATCA CGGTTGTCCC AGTTCAGATG GTACGTCTCC CCCTGCTGCT
    41521 CTTTGCCATT ATGATCCTTG AATGTCTTTC CGGCCGTTTT GCCTGAGCCA GAAGAGCCAG
    41581 AGCTGCTGAC CGAGTCCGGA TTCACGACGT CATCGATACG CGGCAATTTA TCATTGCCCA
    41641 TGATTGTTTC GATTCCGCAT TTATAGGCGG CGATCGTGAG CGGCGGATTC TTAACACCGA
    41701 GTGTCGATTC GATCTCTCCG AGCTTCTTCG CGATGCCATC GAGATCTGTA GATCCATCGA
    41761 CGTAAGCAAC GATGCCGATC GTGAGCGGGT CGATACCAGA ATTCGCTTTC GAGAGCTCCT
    41821 GGAGATGCTG CATCCATCCA TCTTTCAAGC GATTCTGGAT CTCATCGAGA TTGACAGGGT
    41881 AGCTCTTACC AGGATCGATA TAAGACTGGA TCTTACTATT CGAGTTCCCA TCCATCGCTT
    41941 CTTTGTTCTT CTTCATCTTA TCGCCGATCG AATTCGTCAG ATTGCCGCCG ACGATGTTCG
    42001 CACCAGCATT CGTCGCATTG CCATACCACG AAGCAAGACG CTTAAGAGCA GAACCGTCAT
    42061 CATTGATCGA TTGACGCCAA TTGATATGTG TTTTCTGATC TTCAACCGGT ACAAGCTTCC
    42121 AATCCATTGC GATGCCTTTG CCCCAGGTAG AAGCAAATGG TTCAGCTTCA GCCTGGTTCT
    42181 TCTGTTTGAC TGTCGTCAGA TCGATCTTCG CTTTCTCTGT TGTCGTATGA TATTTCTCAG
    42241 AACGATTCTG CTCGACATAC TTATCCATAT TCGAATAAGC CATCTGATTA TCATCCAGAA
    42301 TACCGGCAAC ATTCGCACCA AGATCGTTCA TAATTTCGTA CATTTGCCCA ATTACAGGCT
    42361 CGAAGCGCGT GCAATATAAG CACTGATCGA GCTGCATATC CTGGCCTTCT TCGACTCGCT
    42421 CATCCTTTAA GCAACGGATA CCCTTGTATT TCGTACAATT TTGTTATCGA TGAGCTTTTT
    42481 ATCTCACCTT CTGCATCATT ACAATGCAGC TCAGCGTACC TTTTTACGTA AAAATGTATG
    42541 CCATCAACGT ATGGCGGCCT CTTGGTAGGA TTATTTCACC TGCTACGCGT TGCCCCTGAC
    42601 CCATAAAGAG CCTTCGGTTC TGATTGCCTG CCCATATTTT TATGAGCTTT ACGGTTTTCC
    42661 AGCTTAATTC CGCCATCATG ATCCATGAGC TTCAGATGAC TTTTGCTCAA GGACGTCTAT
    42721 CTAAAATAAA CGGTGTGGTT CCGCCCCAGT AAACACAATT GATCGGCACT CTTGCGCCTA
    42781 ATCGGAATAA GAGCCTCATA AATGTAGACA TCAGATTCTC AAGTTTGACG ATGCGTTTCT
    42841 CTGCCGTAGA GGCAACGAGA AGCGCGGCTT TCGTCGCTTC GATGCCTTCT TTCGAGCCTG
    42901 CATTCCACTG TTGGATTTTA ACACGAGGTT GATGTACTTC GAGCTCTTCG ATCTTTAAGT
    42961 CGACCGGATA TGCGTCTTCG TTATTCGGCA TCTTGCCCGG GTTCGGCTTT TTGAGTTCTA
    43021 ATTCATACTT ATCCGGATCT AGAAGATGCT GACGCTTGCG GATCTCTTCT GCATTACCGA
    43081 GGGCGGCGTC TAATTCGACT CCACCTACTG CCATTTTCAG ATCGTCCTTC GAAAGTTCGA
    43141 GTGACGCATC TTTGCCAACG AATGTACCAA TTGCTGACTG AATACGCAAT GTGTCTTTAT
    43201 CATCTTCAGA AAAACCATCA GATCCGTTTG TCGTTGTCGC TGCTGTCGGA TCACTGCCCT
    43261 GATTGGTCGC TTCCGCTGCC GTTTGCTGAT TCTGGGGATC CTGGTTCTGA CTTTGAGTCT
    43321 GATCCTGTTG CTGCGTCTGT TCCTGACTGC TGCTGTCCGG CATTACTATC CGTTCCTCCT
    43381 GTCGTCGTAT TAGAGTTGTT TGTATTTGTA TTAGAATCCG TCTTCTGATC TGGCTGGGTC
    43441 TGTGCTGCCT TGTCCTGTTT TGAGTTATTC GTCGTACCGG TCGGCGCCTT ATCATCACCG
    43501 ACAATCGTGA ACGTACCGTC ACCGTTTGCC GTGACTTTAC GCGTATACTT GTCCGTCTTC
    43561 GCAAGCTGTG CAATAGCGGC TTCTCTGGTC ATGCCCTTTG TATTATCCAT GAGATCCTTG
    43621 ATATCTGCCT CAGAATAATG CATGCCATTC GGCGCTGTCT CTTTCGCGTC GCCATCTTTG
    43681 ATGATTTCGC CAGCATGATC TTTCGTCTCT TCACCTTTGA CACTGTTCAT TGCGTCGAGT
    43741 ACCCATGCCG GCACTGTATC ATTGATCGTG ACAAAATCCG GATAGATTGG TTCTGCAAAG
    43801 GTCTTGTTCT TAGGCAGCTT GATAACCATC GTACCCTTTA CTTCAAAGCC ACCATCAGAA
    43861 GAGGCTGCGG CTTTTGAAGC AGAACCTCCG CCTCCACCAG CACGAGCACC AAATTTTGCT
    43921 GCAATAGAAG GATCAATTGT TAAATTAGCA GCATTAGGAT CATCATATTT CAACAGCCCG
    43981 TATGTATTAA TGAATTGAAC GCAATTCTGA AAATATTGAG ACCCATTGTT GCCGTCAGAA
    44041 TCTGGAGCAT AATGCGGTAA CAATGCCTGA AGATATGCAA GTTTATCTTC TGTTGAATCT
    44101 TGTTCTATTT TTGGCTTTAA ATGAGCAAGA GCATCGTCAT AAATTCCGCC TTTCATATTT
    44161 TTAATATAAT CCTGGCAGGC TTCTTCCATG CTATTATAAC AACGAAAACC ATTATAACTT
    44221 CCAGCAGGGC CTTCGCCACG AATATTGAAC CAAGAATAAC CTTGCGAATT TGAGGGATCA
    44281 AAACCACATT CCTGGATTGC TTGAGCAATC ATAATTGAAG CAGGAAGCTG TGGTTCAGAA
    44341 TCAGCATGAC ATGTTTTCGC ACAAGCAGGG CCTAAAAGAC CGGATACGAT TTCTTCAGCG
    44401 TCCGCCACAG TCTATCACCT CACTTGCCAT TGACTTCAGG GTGTCCTTCG CGATTCATCG
    44461 AATCGCGTCC CCAGATCGGC TGATACAGGA CCGTATTCGT GATGTAATCC TGCTCTGCCT
    44521 GCTTCATTGT CTGCCGGTAG TCATACTCAT TCTGAGCACG AGTAAGAGCG CTCTGATCCC
    44581 AGTGATCGCG ACGATACTCA TCCTTCAGAC TCCGGTAGTA TTTGGCTGAG ATAATCTTCC
    44641 CAGTCTCGTC ATCTTCGTAA TAAAAATCGC CATTGAACAT GACTTCACCT GACGCGTCAC
    44701 ACGTCATGAC TTCATTCCAA TGGGTAATGC GATGAAGATG CCACATGATA ATTCTTTACA
    44761 TGAATCTCCT TTCCTCATAA GCATGAGAGG CGGCGACATG TCGCCGCCTC TTTCTCTTTT
    44821 CGTGAGTTTA TTACGTAGCT CAGGATAGAT AGTCGGTACC TGGGAAGTAT TTCAAGATAT
    44881 CCAGGTTGAC GAAGGTGATC GATCTTTCTG AGACCGAAAA ACGATAGCAT CTCCTGCCGA
    44941 ACAGGACCAA GAACAGTGTC GTATCTGGTG GCAAACCGAA CACGATACTA TTTGCCTTTC
    45001 TCAAAAGCGG TTTCTGTCTT CCTCGGATCG CATAGAACGC ATAGACATTA TCAAGCACCT
    45061 CTTCGTCCGC GATATAATAG ATGAAATCAT CGTCTTTCGT AAAGAAGCGG ATCTTGCTGC
    45121 CGGCCGTCGG ATCAGGATCA GAAGTAGCCG ATATCAATTC CGTCATTGCT ATCGCCTTTC
    45181 TCTTCCCTCT CTTTCAGGTA ACGGGCGTAT TCTTCATCAT TCGCGTACAA GATGCCGCCG
    45241 CAGTTGTCGC CGTCCCACAT ACCGCATGGT GTCGTGAATC CCGGTTTCTT CTTCGTAGAA
    45301 GTACGATACG GCATATTATG CACCGGAATA ACAAAAGTTT TCTCCTGACC AGATATAGTC
    45361 TCCTTGCGTT CCATATAATT TCCCTCCTAC AATATTCATC GTTCCCGCTG TAAACGGTTT
    45421 ACCAATCAAT TCTCTTGTTT CGACATCATG CCACGTTTCT CCTTCTATTG CTCTCACGAA
    45481 CTTGAAGACA TACTGTTGTG TGCTATAGCC AGCTTGCAGC GGCAACACGA CGTAGACATA
    45541 GTAACGATAG CACCCATATC CAGCGATGTG GATGCTCATC GTTCCTGCAC TCATCGACGG
    45601 AAAGGGATGC GATCCCGGAT AAGCGCAGTC AAGCGTGAGC GGTGGCAGAT AATGCCTTAA
    45661 TGGTTCTTTG TCATCTGGCT CTATCTTGGC TGTTATGCTC TGCTTATCGA TCCGCAGGGC
    45721 GAATGAAATC CGTTTTACAA CTTCTTCTGC GTTGAAGATA TCTGAAACAT ATGCATCCCC
    45781 TCCTGTTGAT GAATCATGTT CTTCAATCTG GTAAGCAATC AGTTCTTTCA TCCAAATGTA
    45841 GACGGGATGC TCGGTCTTTC AGATCGAGAA GAGATGCCCC GTCTTACCTC GCTTTCTTTT
    45901 TTTGGTCTTA GTTTTTAACG AAATATACAC CGCCTCTCTT AAGAAGCGTC ACATGTCGTT
    45961 TTTTAGAACT TATGTCATCC TTCTCTACTC TGAAAGAATA GAACGTCGTA TTTGCACTAA
    46021 TTTTCAATGA CATAACAGTG TAACAATAAG AACGATAGAG TCCATGCCCC TTGACATAGA
    46081 CATTTATCTT GCCAGAGCTC GTTGATCCGA AGGGCGGTTT CCCAGGAATA GCGCACCACT
    46141 CCGGTTCACT AACTGTCACG CCTTCATCAG TTTCGACTTG TATGGATACA AATTCTTCAT
    46201 TAACACGCAG AGCAAAAGCG AATCTACTTC GTTCATCTTT TTCTCGAATG GTTTCAAATA
    46261 ATTGGACATC TGCTTCTTCT ATTTGGCGAG CGATATTTAT GTCGATTTGC TGGTCGATCA
    46321 GTTCTTTCAT CTCCAAGATC TCCCTATAGT CTCTCCTGTG AACGTAGAGG CCGTAACCTT
    46381 ATCGTAAGAA CATGTAATCT CATTCTGACT CAGCATGTTC ATAGCATCTG CAGTATCTCT
    46441 ATCGCAGGAA CCATCCCATA TCGACTTTGG GTCTGTGTTA TCTTTCTCTA CTTTGAAAAG
    46501 ATGAGCTTCA TATGTACCGC ATTTATATGG TATGACAGTA TAGTGGTAAG AGCGATAAAG
    46561 CCCATGTCCT TTAACATAGA CTTCTATCGT TCCTCCAGTC AATGGCTGAA AAGGGCAATA
    46621 GCCTGCGATA GCTTCCCATC TAGGATAATC AAATATCTCC TTTGAATCAT ATCCTTTGAG
    46681 CTTTATAGAC ACAGCTTCTT CATCAATGTG GAGATCATGA GAATATCGCC TCTTTTGCTC
    46741 TTCCTCATTG ATGATGTGAG AGACGGATAC ACTTGCCTCT TCCTTTTGAT ATTTACCGAT
    46801 CCAGTAAGTA ATTAACTCTT TCACGATGAC ACCACCTCAG AACGCAGTAC GCAAGAGAGC
    46861 GAGGCTATCG TCGAACGACA CTTTCATCTT CTTCTTGCTA TTCACGCCAC TCGTAAACGA
    46921 TACAGTGTTG CGCGCGATTG CCGTCTTCTC GTAGATAGAA TCAACACGAT TCTCATTATG
    46981 GATCGTATTC GCGCGGAATG CTTCACGTTC GTCAAGATGA CGCTGGATAC CATTTGCCAT
    47041 ATCCTTGATG ATACGGGTCT CCATGTCATC GTCATGACTG AGCGCATTCA AGCCTTCTTC
    47101 GCTGAAGTGA CCTTCGAGCG CGCGCGCTGC TTTGACCTTG TCTGCCATAT TCGCGAGCAC
    47161 TACCTCCTGG ATCGTCTCTC GATAATACAA GAAGTAGACT TTGATGTCAT GCGTCTGATT
    47221 CAGTCTCAAG GAGCGGCGGC ATGCCTGGCG CATCGTAAAC AGGTTATTGC CCATCTGATA
    47281 CCAGATGATC GAAGTGAAAT CGAGAAGGTC AAGACCAGTC TCGACAAGAC GCGGATTGCA
    47341 CAAGAGAACC TGTACACCGT CTTTCACTCG GCTTTCGATC CAAGTCTGGC GATCACGTGC
    47401 ATCCGGGCCG CCTTCTCCGC TCGTCTTAAG TGTCGCAGTA CGGATACCAG CATCCTCGAG
    47461 CATTCCGGCC AGTTTCTGAG CTGTATCGGT ACGATTCGTC CAGTTATAAT AGACTAAGAC
    47521 ATTCTCGCCT TCGTTGATAC GCTCTTCGAC CAGATCAAGG AAACGACGCT CTTTCTCCCG
    47581 TTCTCCGCGA GGAAGATCGA GAGGTGTCGC GATCGTATCA CCATTCTGAG GGTCGAAGAT
    47641 CGGCGGCTGA TCATATGGCA TATCTGGATA TGTCGTCAGG CTGACAAGAG CCTGCCCCAT
    47701 GATACGGCCA CCTTTTGCCC AGTCACCACT GTTTGCAGAG ATCTGCTCAT AAAGATTCTG
    47761 GTATCCACTT CTGAGTTCAT CGTCCATATC GACACCAATC GGAATCTCCT CATAATCCGG
    47821 AAGTCCTTCC GCGATATCCG AGAGATCCAT AAAGACCGTA TTGTTCAGCA GGAAACGCGT
    47881 AAAGAGCATC GGCGATGCGC CAGCCATCTC TTTATCTTCT GCCTTACGGC CATTATCACG
    47941 ATGTCCACGG CGATCGATAT GATAGACCGT CTTCTCCTGC GTTTTACCAT ACATGCGCAC
    48001 AAAGTTTGTT GTTGATTTGA AATCAAAATC TTCATCGCGA AGACGCTGTG GGCAAGTACG
    48061 ATACAGGAGA TAATAGAGGC CAGAAGCATA ACCATTCATC AGCGTGCCAG TAAGGCCGAT
    48121 CGTTCGGTTC GCTGCAGCGA CAAGATCGCC GAACGCTTCA CCCTGGATCG AGTCACCAGA
    48181 CTTGTACTCA TGCAATTCAT CTGCAATGAA GTAATCGATC TTGTGCTTGA AATAGCGAAG
    48241 CAGATACTTC GTGAGCGAGA ACTTGCGCGG CGCACGCTGC AGCGGGATTG AATCACCACC
    48301 AACAACGATC TTTTTCAGCT CGCGATACAA GACATCTTCA CCAGAGCGCG CTTTGAAAGC
    48361 GCTGTGGCCG CGGCGCTGAT TCTCAGGGAG TGCATCGAAT GCTTGTTTCT TCGTATCCAA
    48421 CTCCTCATAA ACTTCCGGAA TGAAACGCCG TTCAATCCAG CCAGCGTTAC CAAGCTTTAC
    48481 CCAGTCTCCG CGGCCTTTGT TCTTCACGAC CGGCTCCCAG AGTTTCGTAT TGCAATCACT
    48541 GCCATCTTTG AACCGATACG TTCCATCGCC TTTCGGCTCT TTCACTTTGT TCTTGTGCAT
    48601 GCAGACATGG TTCGACGTAT TATGGCGCAG GAACGCCGTC TTGCCGAAGA AGTTCTTTGT
    48661 CTTGATATGG AAGCGACGGT CTTCTGTCTC CGTATAGAGC GGTTTCCCGC AAGCCGGGCA
    48721 GCAATAGCAC TTCTTCACGT TATTCCATAC CGCAGCCGGA CGCTCGTCAT ATCCATACTT
    48781 TGCTGTATCC TTCGCGAGGA TCAACCAAAT ATTATGATAA CGATGTGCTT CGTCCTTGAG
    48841 TTTCGGTGCA AGCTGCACAA GCTCTGAAAA GCTGTCGACG ATATAGATAT CTGAAAGAGG
    48901 AGCGAAACGC TCGATCTCGT CTCTCCATTT CTTGACAAGA TGATCTGGAC AGAAGATGAC
    48961 ATTCAGCATC TTATGAGCCG CTGTATGAGA AGTATAACAG GATCCGATCG CGAGCAAGGT
    49021 CTTCCCCCCG CCCATCTGCG CTGCAATGAA CGCGAACTTC TGATCAGACA AGCAGTTTGA
    49081 AACAGCCTGG ATCACGTTAT TCTGAGCCGG ATAGATATTG ATACCAGCAT GGTACTGTGC
    49141 GTAATCATCG AACAGCTTCA AATTCTCGCT ATAAGGATCA CGCCCAGGTA CGAAGCGCGG
    49201 CGTGAAGCGT TCCTGCACAC GGTTCGCGAG AATATCTCCG AAAGCATTTA GGTATTCATT
    49261 CAGTCCTTCT ACTTCAGAGA GCTTCTCGGA GATCGTATTT GTCCCGTTGA TCTGGATCTC
    49321 TTTGTTAAGC AGACCTGCCT GGATCCACTG CAGCATTGTC TGATCAGATA CATTGATGTT
    49381 GTAAACGAAA AGTTCCTGAT TCTTCGGATC TCTGGAATCG TCAAGCTTCA GCATGTAGCA
    49441 TGGAGTGATG CTATAGGAAT CGATCAGCTG CCGCATAAGA TATGGCATCC ATTCACTAAT
    49501 GATACCGAAG GAAGCAAGGC CATGAAAATG GCCGTCGCCC TTCAATTTCG CGAAAAGCAG
    49561 ATCTTCAAGT TCAGCAGGAT AATTGTCTAC GCGAAGATCG ATATAAGGAT CACGATCTAC
    49621 GCCGGCTGGA CGTCTCAGGA ACAAGAACAT GTCGATATCC GTGCGCGTGC CGGATTCGTT
    49681 CTCTGTCGCC ATGTCTTTAC GGAAGAAGAC AGCGTGACCA TAATCCGTAC CGGAAATCTT
    49741 TGCTGTGAAA ATCTTATACG CATTGCGTGT CGTCGTGTAC TCGTTGCCGC CGATATGAAT
    49801 CTGGCGCGCT TTCCGATTCA ACTGGCGTGC GAGCATCTTG ATGTTCGTCA TCGAAGACAG
    49861 GACAGATGCA TAGGCGACAC CGAGGTGGCA GGTCGCTGCA TACTCTAGAT CGAAGTAGAC
    49921 ATCGTTATAA CAGAGTTTGT ACATTGCGTT ATTCCTTTCT TCTTATTCTT CTTTTTCTTC
    49981 TTCGTGTCAC CGAAGGAACT TGAATGCGTA TATATGCCCA TCCAGCTCCT TCTCGTACAC
    50041 TTTATTTGCT TCACCTCCTT TACGTACTTC GTCAAAGAAG GTGATGACTT CCAGATAACT
    50101 CTTAAAGACC TGTGTCAATC CTTTTGAAGT CTCATAATAG AGTTCTGGTT CATGTTTATA
    50161 CTGGCGCAGG TTCTCGAGGA GCGCTTTCGT CAAGCGCACC GCAAGTTTCT CGTTTTTCGT
    50221 GACGAGAAGA TGGCGCTCAT ACAAGATACG TGCGATCTCT GTCGCGTATG GGTAGTGGTC
    50281 TTCCTCTTCT CGTTTCTCGT AATAGGTATA CATATCTTCT TCCTCTCTCA GTTCAACCGA
    50341 TCAGCTTCTT AAATGTGCCA TCTGCTCCGA TGACATTCAG CTCAATCGAA TTTGAGACCG
    50401 TTACCTTCGA TTCGATGACC GAATTGCCAC GCACTGTCGT GCGCTCGGAT TCCTCCGGAG
    50461 CGCTGCGATG TTTGCGGATA CGGCCACGAA CAACATGATA ATGGCCGTCT CCCTCGTCAA
    50521 TGACACCATC AAGGACGCCG GACGTTAAGA CGAGGCCAAG CTGACCAATC GTGAACGGGA
    50581 GAAGTGGATG CTGTGTATCC CCGATATCCT GCGGCGTCTC TTCTTTCCAG AAGCTGTTCA
    50641 TAGCAGAACT GTCATTGATC ATGCGCAAAG CTTCATCATC AGTCAGGATA CTGCCGCGAA
    50701 AATTGACAAG CTCGACATCG TCGAACGGGA TGTCATACAT ATCCGGAATC TCTTCTGGCA
    50761 GCTCTTTGAA ATGTCTCATG TCGCTAAGAT GGCGAAGAAG CTCATAAACA GCAGGATCTG
    50821 TTTCACCTAC CTGTTCTGGT GCTTTCTTCG TACCCATGAC AAGCACGAGA CGGAATTTGC
    50881 AGTCAATCTC TTCTTTTTCC TGACGAGTCG TCATGACCTG TACATGATCG TAATGCGAAG
    50941 CAATGTGGCT GCAGATCTCT TTATAGAAAC GAAATGCCGG CAAGACGAAG CCGATGACGC
    51001 CGCCCGTACG CAGATACGTA TATGCACGAA GCAGGAGGTC TCGCTCTTCT TTCTTGACGA
    51061 CGAGTTTCTC CTCTCGCACC ATTGTATAGA ACGGGCGCAG ATAGAGAGCA TCGAATGCTT
    51121 CATTCGTGAT GCGCGCGCCG CGAAGAGGAC CTGCGATTGT GCGATGATAG AATTGACGAT
    51181 TCCTTTCTTC CAAGCGCATG TCGATATCAA CGCCATAGCA GTCTGCAGAA CAGTTCGCAT
    51241 GTTTCGTGAT CGTATCTGCA GCATATCCCC ATCCCGTCTG TAAATCCATC ACTTTTGCGT
    51301 GACGCGTCTG TGGGAAACGA ATATTGGCAG AGAAATATCC AGCTGCTTCT TCATGATGAG
    51361 CCAAAGAATG TTCGTTATCA TAATTGAGGT ACGGATCATT CCATCCTTCG AATGAACTAA
    51421 TAGCGTCTGG ATTGAATCCT TTAATGAAAG TATCAAATGC AGTGACGCAC TGGTCAAGAG
    51481 AAGCAGAATC AGATGTCATC TGGTCGGTCA TGTCGAGCAT CATCAAACGG CTATAGTAGT
    51541 CGCTGCCTTT GACAGACCCT TCTACCGTAA GTTCCGTCAA AGCACAACGG ATATCGAGCA
    51601 GCGCTTCCTT TGCATTATTC CGTACGATAT CCTCACGGAA GTCCTCCTTC GGATTCTTGA
    51661 TCTGACGCTG CATCGTTTTC ATGATACTCG CGATGCGATT TACGGCAGCA TTCATCATAT
    51721 AAGAACAATA TAGCATAGAG TATTCTACCT CTGCTACTTA AAACATAGAT AAATGTGTCT
    51781 ATGTCAAGAT GTTTTGCTAC AATCTCACGA TTTGTAGTTC CTTGTTCATC ATATCCGTCC
    51841 TCGCCGTCAA AAGACAGGCT ACTAACGTTT GTGTGATACT CCAAAGGCGT AAATTCCCGA
    51901 CTAGCCATCG GTACATATTG ACAGTATCTT GTTTGTGATA TTCTGCCAAT TACATCTAGT
    51961 AGCTTTCTCC TTTCATAATA TTTTGTTTTT GCGTATTGGC TCATCAGCCT TGCTTGGTTC
    52021 TCGCATTTAC CACTGTCCAA CGGCTACCAT CAGGGTGCTG TCCCGTAGTT AGACGGACTG
    52081 TTTCAACCGC CTCTGGCTTA TTTCCAGCCG TTTCGACTGC TGTAAAGTCA GCACAAACTA
    52141 ACTCAATGGA TTCTTTGAGT CTTTAGCATA TTGCTACACT TTTGTTCATA TTTGAGCATC
    52201 CTTTCAGTTA CTTAAATTTC CTCCTTTCTT TCTTATCAGT TATAGTTCCA GTATAACACT
    52261 TTTCTTATCA GGATGCATCC TGGATCGACC GCAGGATGCA TCGCTCTTCA TCTTCCTTCT
    52321 GAGCAGAGAT TGCCAGGAAG CTTCCTCTCT TCAGATTCTT CTTCACTTTC TCATAAAGGT
    52381 TTGGGAATAC CGTGCAGTCC AGGACGCCGT CACCGGACTT CAAGGTCAGG AACGCCATCG
    52441 GGCTGCCTGT TTTCGTCTTG ATCTTCTTTA CGCGGTCAAC CAGCACCTTC GCTTCAAAAT
    52501 TCTCTTTCGG TACGACGTCA TGCCATCCGA ACGACGGCAA GGTATTCGCT GGATCGTAGA
    52561 TGAAGTTCAA ACTGAAATAG GCGCGTTCCA GTTCTTCTCT CGTCGTATTC TGAGGATCGA
    52621 TCGTCAGCTT ACCGACTTTC AGCTCATTCA ACGGCTCATC TTTCTCTCCT GCGATATACG
    52681 CCTCATAATA GTCCAGTCTC GAAGTGAATC CTTCTTCTTC TAGCATACGA TCGAAGAGAC
    52741 CGCTGAAGCA AGATACCGTC AGCACCTTCT TGTTGAAGAT ACGTCCCATC TCCTGCTGCT
    52801 GAATTGCATC TTTAAGCTCG TGTATATCTG CAGCAAAGAA TCCCCCTTTT GTCATTCCTG
    52861 TAATAAACTC TGCTGCTTTT TCACCGAATC CTTTGACTGC ACACAAACCG ACGCGAATCT
    52921 TGTTTCCTTC GATCGTGAAC TCCCCGCGGC TTAAATTGAT GTCTGCAGGA AGGAACTGGA
    52981 TACCCAACCG GCGGCACTCC TCAACGGTCT GATCGTACTC TTTCTCCGTA CCACGAGCAA
    53041 AGATACTGGT CAACAGATTC TTCATATAGA GCAGTGGGAA ATGGACTTTC AGATACGCGC
    53101 AGACATAACT GACCATCGCA TAAGAAACAG CATGCGACCG ATTGAACGAA TAGAGCGAGC
    53161 TCTTCTCGAT CAAATTGAAG ATCTGATTCG CTGTATCCTT ATCGCAATCA CGCTCTAATG
    53221 CATTCTGAAC GAATCGCGTA CGGTACTGAC GAAGCTTGTC TACTCGTTTC TTTGCACCGT
    53281 CTTTCACAAT ACGATAACCC GTAGTCAGAT CCATGCCAAA AGCAACAGCA AGTTTCATTA
    53341 CCTGTTCCTG ATACAGCAGG ACTCCATTCG TATCTGCTGT GATTGCATCA TAGAGAGGAT
    53401 GCAGGTGCTG GATCTCTTTC TTTCCCTCGA GAATCTCCAT ATAGACTTCA TCCATCTTCG
    53461 AGCTGATGGC TGGTCCCCTT ATGAGCGCCA GACAAGCTGC TAACTCATCA ATTGAACGAG
    53521 GTTTGAGACG CGGCATGCGG TCTTTGTACG TCTTCGAGCC AAGCTGAAAG ATACCTGTCG
    53581 TATTGCGGGA ACCGATGATA TCCCATACAG CATCATCATG GAAGAGAGAT TCTTTGTGAT
    53641 AATCGAACTG CCAATTTGCA TCGCGCTGCG TGCTCGCCAT TGTCTCGAGA AAGCTCAATG
    53701 CTAAGAAATC GAATTTCACA TATGACAGCT CTGCATCATC AAGATTCAGG CTGGTAGCCA
    53761 GCACGCCTTC CTTTCCGGAA CGAATCAATG GGAGCGTCTC GTCGAAAGAT TCCGGGCTGA
    53821 TCAGCATACC GGCTGCATGG AGACCGGTGC TACGAGGCAA CCCTTCAATC TTCATCGCGA
    53881 TATCAAATAG ATCTGGATAC TGCTCTTGAT ATGCGCGAAG CTCCGGTACG ACCTCTAAGG
    53941 CGTCTTTGAT AGCAAGATCT GTTGTCTTTT CTCCGTCATC GCCATAATAG ACCGTCGGGA
    54001 TGAGTTTCGC AATCGCATCG CCTACTTCTT TGTCATAGCC AAGAACGCGA GCGACATCAC
    54061 GCACAGCGCT TTTCGCCTTG CGGATTCCGA AGGTAGATAC GAGCGCACAG TGATCTTGCC
    54121 CATAGACATC GATCGCATGC TCGAATAAGC GGTCTCGCGC TCCTGTCATG AAATCCTCAT
    54181 CGATATCCGG GATAGCCTCT CGATGCGGAT CAAGGAATCG CTCGAACATC AGGTCATACC
    54241 GGATCGGGTC TGCTTGGCAG ATGCCGAGGA GATACAAGAC AAGCGAACCG GCAGCAGAAC
    54301 CTCGACCTGG ACCGACTGGT ATATCGTTTC CGCGTGCCCA GTTTACATAT TCTTGTACGA
    54361 TCAAGAAGTA ACCACAGAAC CCCTTCTGAG AGATGACATC AAGCTCTCGC TCGAGTCGTT
    54421 CCTCATAACG GACAGGGTCC TCTAGATGTT CTTTCATCTT GTTCAAGGAG TCATAACAGC
    54481 GGCGATAAAG CTCCTGTTCC TCTGTCTGTC CTTCTGACAA GCCTACGTAT TTCGGCATAT
    54541 GCACTTCGAG CGGTACATCG ACATTGCATT CCTGCGCGAT GCAGGCAGCG TTTTTGATTC
    54601 CTTCTTCAAT CACTGCTGGC GTCACAAGCT CAGTCTGTAC GAAATTCGTA CAGATATCCT
    54661 GATAAGACAT GAACCAGTAA CAAGTATCTG GATACAAGAG CGGGTCGCCC TGTTTCCATA
    54721 CCTGCTTCCT GCGCAAAGCG ACGTGGAAGT TGTGCGGCAT ATAGTCTTCA TGATTCAGAT
    54781 AGTGAACGTC ATTCGTTACG AGGATCGGTG TATCCGTGTA GCGTGCGAGT TCAACGATCG
    54841 CGTCATTCAC CTTCAGTTGT TCTTCGAAGT GACCAGGCTG GATTTCGAGA TAGAACGAAT
    54901 CGAAGATGGA CTTGTATTCC TGGATCAAGG CGATCGCGCG CGCCGGATCA TCTGCTAGGA
    54961 TCACCTGTGG AATACTTCCC TGTACGCAAG CAGAAGAAGC AATCAATCCG CGGCCATACT
    55021 TGCGTAGGAT GCTACGGTCG ATACGCGGCT TATAATAGAA GCCATCGGTC TGTGCGATAT
    55081 TATGGATCCG GATTAAATTA TGGAATCCTT CGAGTGTACG CGCCAGTAGG ATAAGATGGG
    55141 AATATCCTTT ATGTTCTTTG TCCTTCTGAG TCATATCATC TGTCTCATAA GCTTCCATCC
    55201 CGTAGATCGG CTGGATCCCC TCTTTCTTGC ACTCTCGTGC AAGATCGTAG ATCGCAGATA
    55261 AAGAACCATG ATCTGTAACA GCCAGGCGGT CAAGACCATA TTCTTTTGCA CGCTTCACGT
    55321 AGTCTTTCGT ACGCAGGATC GAATCACCAA TGCTGCCGAA TGCGAGATGC ACGTGCAACG
    55381 GATAATAGAG CGGCGGCTTC CGCTCATCTT CTGGAGGCAA TGGTTCAAAT AAATCCATCT
    55441 TCTCTTATCC TTCTCCTTTC TTTCTCTCTC TTTTTTTAGA TCTCTTCTTC GGAAGCGAGC
    55501 TTATGATATT CCTTGCAGAT CTCTACGATG CATGGCCATA ATCGCTCTGG ATAAGCGATC
    55561 GAGATGTTGC ACTCCATCAG CAGGGCACGC GCGATCTTTT CGATTGCTTC ATCCTTCATA
    55621 CACTCTTCGA CGCCAGGAAG GAACGTAGCT TTGAACATTC CGTCTCACCT CCTTTCCCTA
    55681 TCTTGTGTCT CGCCTGCGTT ACTTGCAGAT AAGCAATAAG AAAGAGAGCT CAGAAAGACA
    55741 GGAAGCAATA TATCACTTCC CTTTTCTGAG CTCTCTTATC TTACAATCTC GGAATCGGTG
    55801 TACCGGCAAT TGCTATGCAG ATATAGCGGA CGATCTCACT GATTCCATTG ATCAGGAAGA
    55861 TAGCGAGGAT GAATGTCATC CACGGATTCT CTAAGCACCA ATTCTTCATG TTTTTCTCCT
    55921 TGTCTTCTGT TATCTCCAGT TAGGATGACA TATGCGCGCC GTTCACTGTG TGATATGATT
    55981 CGAGCAATTT TTCAATCGTC GGTGCGCGGC CACAGCTCAT CTCTCCCTCC GGACAATAAC
    56041 CGAACGCTTC ACAGTGTGCG CCGGCATGTT CGAACAAAAC GGGAGATACT TCCTTGCAGA
    56101 GAATCAGCAT ACGATTCGCG AGTTCACGGA TCTCTGCCTG CGCACGGACA CAGCAGCGTA
    56161 AGTTGAAGAA GTGCAGTAAC TCACGCAGAT TCATCGTCAC GATGAAACGT GTCGTGCAAG
    56221 CATTCGGTAG TACGGAACGT GCATCTTCAT TTTTTGCTCC ATTCTCCTGA AGCTTATTAT
    56281 ACGCATGTTT TGCATCTGCG ATCGCGCTAC GGAACACCGC GCGCTTCTCT GGATTCTCGG
    56341 CAAATGCATC TGGAATGACC GCTTCAAAAT TCCCCTCTGA GCAATAACGC TGCGAGCGCA
    56401 CAGAGAACGA CGCAATACGA TGACGCGTAA TCTGTGCAAG AAGCGAACGT GATACACCTT
    56461 CAACAGCGAA GGTGAACGAC ACATGTTCCA ACGGACTTTC ATGATGCATC GACATCAGTT
    56521 TATGAATGAA CTGATTCGTT TTATCCGAAT CAAGGTCATC CATGAGAGAC TGAATGTCTG
    56581 CCTTCTGAGA ATAACAGAGT TTTGCAGCAG CAGCTACAAT CTTCTCCGGC TCTGGTGTAT
    56641 GTGTCAGTAA GATAACATTC AATAAATCAG CATCCCCTTT TCTTGTTGTT AAATATATTA
    56701 GCAGCTACAC GTCGTGTGTT TAACACGGTC ACGGAGCTCT GCCTGCTTCG CGTTGTTCCA
    56761 ACGGTCGACG GTGCCGACGA GATAGCCGGT GATGCGACGA ATACGTTCGA ATGGCTTCTT
    56821 CTCCATCTGG TAATCGATAT TGACTTCTTT GCCATCAAGA GACAGGACAA TCTTTTCGAG
    56881 ATCGCGCGGA TCACAATTCG TTTCATCGAT GACATCCTGA ATATATGCGC GCGCTTCCTT
    56941 CTCGCTTACA TTGTAATCGG ATTCTACTGC TACATTGTCT ACAGTAAGCT CATACTTCAT
    57001 ACACTATCAC ATTCCCTTCT TAACTCATGA GAATCGTCAT GAACAACAAA ATGATTGCCT
    57061 AAAGACAGGT ATATCTGTAA CACATCTTTT TTGATGTGAA ACATTTATGG CGGGGGTATT
    57121 CAGATTTGAA CTGAAGCCTT GCGGGTCAAA GCCGCATGCT CTAACCTATT AAGCTATACC
    57181 CCTATTGGTG TATCATCCGG AACCCGAATC CGGGGCACCT TGATTAAAAA TCAAGTGCTC
    57241 TGCCGACTAA GCTAATGATA CAAAATAATG GTGCGAAAGG TGGGAATCGA ACCCACATGA
    57301 TATTGCTATC ATCAGATTTT GAGTCTGAAG CGTATGCCAA TTCCGCCACT CTCGCATAAT
    57361 GGCTCCTCGG ACTGGACTCG AACCAGTGAC ATACGGATTA ACAGTCCGTC GTTCTACCGA
    57421 CTGAACTACC GAAGAATTTT GGTCCAGATG ACACGATTCA AACGTGCGAC ATCTGGTTAA
    57481 TGGTGCGAAT GGAGGGGGTC GAACCCTCAC GGTATTACTA CCCTGGGATT TTAAGTCCCA
    57541 TGCGTCTGCC AATTCCGCCA CACTCGCATA ATAATTGGTT TTATAGTCTT TTCCTTGACT
    57601 ACCTAGCTTT TCAGATGCGT TTTAGTGCTG GCCAGTCACT TTCAAGCGTA GTCCCGTTCA
    57661 CATCAGGGGC TTTAGGATTC GGTATGATGA TCCTTCCACT TTCAGAAAGG TTACAATCAC
    57721 AGAGATGGTT CCAACATTTT TAAAGCGCAT TTTCCATTCA GCGCTGCCAG TTTATCCCAC
    57781 CAACTAGCAA GGAAAGCCTG AGCGTCGTGG ATCGCGACCT TGTCAGCCAA AGCCCGTATG
    57841 TTCCTGAAAC ATCAGGGGCA TCGGGAGTCC ACGGGGCTCA CGCAAAAAAA TCAAAATTGG
    57901 TGCGCTTGGA GAGATTTGAA CTCTCACGCC TTGTGGCACT AGATCCTAAG TCTAGCGTGT
    57961 CTGCCAGTTC CACCACAAGC GCATAATGGC GGAGAGGGTG GGATTTGAAC CCACGGTGCG
    58021 TTGTCGCATC ATCGGTTTTC AAGACCGACT CCTTAAACCA CTCGGACACC TCTCCATAAT
    58081 GGTGGACCCC CTCAGACTTG AACTGAGGAC CGATCGGTTA TGAGCCGAGT GCTCTAACCG
    58141 ACTGAGCTAG AGGTCCATGA TGGTACTTTA ATATCCCGGA CTACGCGGAT ATCTGTCTCT
    58201 AATTACGCAA GAGAGCTTGA GCGGTCGATA CGCCCCAAAC ATCACGCCAC GTGTTCTTTT
    58261 CGCGGAGTAC GATATATCAT TGCGTTGTCC CAAATCATAA GAGACATATT ACATACATCT
    58321 CATCTGTCGG AACGCAACAA CTCGACACAT GTCTAGATAA TCTCTCATCG CCATCAAAGG
    58381 GACTTACATG GGAGTACCCG ACATATCGCC CGTGTCATAT CGGAGTTTTA ACGTCTTGTC
    58441 TTTGACGTAT TTTTAATGAG GTCATGATTG CTTCTTCAAT GTCGAAGTCT TTCGGCTATC
    58501 CGGATTAACG GATTCATCAT GGCTGCAACG CTCTCGCGAA CGCGCCAACC TCATTATATA
    58561 AATAAAATGG TGACTCCTGT GGGACTCGAA CCCACGTTAT CGCCGTGAAA GGGCGGTGTC
    58621 TTAACCAGCT TGACCAAGGA GCCATAATGG AGCTACCGAC AGGAATTGAA CCTGTAACTT
    58681 ACGCATTACA AGTGCGTTGC TCTACCGATT GAACTACAGT AGCGTAAAGC GGTAGCGCTA
    58741 TACGAAAGAG CACGTCTACT CCTTCTTTGA CCGTAATTTG CTGAAAGCGC CACTTGGATT
    58801 ACGCGTTTCC AAGATTTGGT TTAATATACA TATTGCCGGA TTGGCGTGTC TCGGATAATT
    58861 GAGACAGCTT TTTTGCGACA ATCATATATC GATTGGAGCG GATGACCAGA ATCGAACTGA
    58921 CATAACTAGC TTGGAAGGCT AGGATTCTGA CCATTGAACT ACACCCGCAT GAGAACCTAT
    58981 TCTATTTTTC TCCTCGGAAT AGGGGAGCGA GGATTCTAGA TTTAGTTATC GCTCTTCGGG
    59041 ATATGCATGC GTCCGCGTTT ATGCATGATG CCACTAATGA TGCAGATGAA TCCTACCGAG
    59101 ATAGCTGCGC CTCCTAAGAA GGACGCAGCC ATTAGTAAAA GATAAAAGAT ATGGTCATTC
    59161 AGCATGATGC GACATCATCT CTTTTCTGAA TCTCTCTTTT TTATTACGCT TCTTCCACCA
    59221 TACTTCAAGT TCACGAAGCA GATACTTGAC TGCTTTTGTG CAATCATCGA TGATCCAGAT
    59281 GATTGCTGAA ACAATCAAGA TCGCTACCAT TGTCATTGAA GCATAGAGAA GGATCGTATC
    59341 GAACATCTCA CCAATCATTT CTTTTCTCTC TTCACTTTCA TGTGGCCACT TTCGATTTCC
    59401 TTACGGTGGC AGTGCGGGCA CTCGTTCTCG ATGATGCCCG TGTAGCCGCA GACCGGGTCG
    59461 CGGTCAACCG GATGATTAAT AGAGAAATAA TTCATATTAG CATCATGCAT AGCCCGAACG
    59521 ATCTTCATGA ATGCTTTTAC ATTCTTTGTT GGGTCTCCAT CCATTTCAAT GTATGAGATG
    59581 CATCCCGCGT TGCATTCGGC ATGATATGGT GCTTCGATAT CAATCTTATG CTTTGCGGAA
    59641 GTATGATAGT AAACCGGAAC GTGAAAGCTA TTGGTCTCGT ATTCATGATC CGTGATACCA
    59701 GGAATCTTTC CGTATTTCTT CTGGCATGCT CTCATAAAGT CGCCAGCTGT ACTCTCTGCT
    59761 GGAGATGAGA AGCACGCCCA GTTCATGTGG GTTGCCTGAG TATATTCATC AGTCTTATGG
    59821 CGAAGATGAC GGACGATTTC CAAGCCAAGA GCCTGCGCAG AATCCGACTC ACCATGATGA
    59881 TGCCCGACAA GAGCGACCAG GCATTCCGCA AGGCCACAAA AACCAATTGA AATAGATGCA
    59941 TGTTTCAATA CACTTCCAAT CTCATCGTCT TCTTTCAGTT CTTCACTCCC CATCCAAAGA
    60001 TGTTGTCCCA TCAGGAAGGG GAAGTTCTTT ATTTTCTTAT GAGCAATGAT ATTATATCGA
    60061 TATTCAAGAT AACGCTTTGA GAGATCGATA TACTTGTCAT AAAGCTCATA GAAGTATTTG
    60121 ATTCGTTTCT CTTCATCTTC CGGATATTTC GCTCTCGCAT CAAGGGCAAG CATCGGAAGA
    60181 TTAATTGTAT TGAATGCGAA GTTGCCACGT GAGCTAGAGT AGCTTGGGCC ATTCACATTA
    60241 GCTAACGTCT TCGTACGACA CCCCATTGTA GTCGGGAATG TACGATAATC ACCAGGTACA
    60301 TAGTACTTGA GATTATACGG TGCATCAACC GATACGAAAT TCGGAAAGAG TCGTTTAGCA
    60361 CTTACTTCGC ATGCGCGCAC AAAGAGATCA TAGTTCGGAT CATCTGGATC GTAGTTGACG
    60421 CCTTTCTTCA AAAGGAATAC ACTAATTGGA AAGATTGGTG TCTCACCATG TCCAAGGCCA
    60481 GCATCGATAG CATTCAATAC CCATTTAGTA ACAAGACGTC CTTCTGGAGA TGTATCCATA
    60541 CCGTAGTTTA CACTGGAAAA TGGCACTTGT CCGCCTGCAC GAGAATGGAG CGAGTTAAAA
    60601 TTATGTACAA GCGCTTCCAT CGCTTGCTTC GTTTCGTTTT CTACGGATTC AGAAGCGACA
    60661 TCATAAATAC GGTCTGCATC TTTAATATCT GCAATAATCT CCTTCTGATT TAGGACATTG
    60721 AGAATATAAT GGCGTGCTTC TTCGATAGGC ATGCCATATT TCATCATCGA GAAATCCATA
    60781 GGAAGCTGTT CGTAGTTCAA GAATTTGAAC CATTCCTCCA TTGTATGACG TACTGCTTTT
    60841 ACAAAACTTT TATCTATATA CGGTGCAAGA GAGAAATCTA AGGCACTTAT AGATTGGCCA
    60901 CCAAACATAT CGTTCTGTGA GCTCTGAATT GCGATGCAAG CAAGGGATGC TGCAGCACGA
    60961 ATACTATTTG GTTCGCGCAG ATAACCATGT CCTGTAGAGA ATCCGTCCTT CAAAGTCTTG
    61021 GAAAGATCCT GCTGAAGGCA ATTCAGGGTG ATAAAACTGA AGTCCATATC GTGTATATGG
    61081 TAGTAATTTT CAATGTGCGG TTTCACGAAC TCTTCTGGAA GTGCGTAATT CTTAGCAAAT
    61141 GTTTTAGCGC CTTCTGCACC GAGCTTGAGC ATGATACCCA TTGGAGCGTC CGTGTTGATA
    61201 TTTGCATTAT CACGTTTCAG ATCCATATCC TTCGAATCTG CGAAGAGAAG ATCGTTATAA
    61261 GACTCCATCA AGTTCTGCGC AGCCTTGCGG CGTTCCGCAT GTTTCTGACG ATACAGGATG
    61321 TACGTCTTCG CAAGTTTCGG ATATCCAGAG CTCATAAGGG TATCTTCTAC AGTATCCTGG
    61381 ATCTCTTCTA CTGAGACATT CTGCTTGTCT TTAAGTTTCA CTGCAATCGC GAGGACGACT
    61441 TGATTCAAAT CCTGTCTCGT GAGCGGTGCG CCGATATCAT TATTCGCGCT TTCTACTGCT
    61501 CTGTAGATCT TCCTGACATC ATAAGGGACG GTGTGGCCAT CCCGTTTCGT TACTGTGTTT
    61561 GCCATAACTT GCAGTATCAG AGCTCCTCTC CGAATAAGCG GCCTTCCGTA CTGACGACGA
    61621 ATAGATAATC GATCAGGTAC TTCGACCAGC TCTCGAACTT ATAGTAATGA TCGACAAGGT
    61681 CATCCAGATC CATCCAGGTA CCTTCCATAT TGTTTTTCTC TCGCACAGTT ACATGATCTG
    61741 CGATGAGCAC GAAGACAAAC CCAAGATGTT CGCTTGTATT GCTGCCAATA TCTCGAACAT
    61801 AGCCAATAAA CTTCGGCATT GTTTCTCGCT TCAGATTTAG CTCTTCGTTC AATTCACGAG
    61861 TTGCCGCCGA TAAGATGACG TACTGTGTGT CACACGGATT GATATGGCCA CCGAAACCGA
    61921 GAGAGAATTT CGAGACAAGG CGAGAATCGC CTGCCGTACG TTTCGCGACG AAGACTTTTG
    61981 TGCGATCAGT ACTCATGACA AGCGTATATG GAATCAGCTG GAGCAAGGAG TTGTTCCCCT
    62041 CTGCGTCATA ACGCATGATG AAGCGGCCGC CTTGCTGCCA GGATGACATT GTTTTCAATA
    62101 TTTCTTTATC CGAAAGCTGG ACCGGTGTAT AGCCATCCGG GATGACTTTC CCCTTCAAGA
    62161 ATGAGACGGT ATAGACCTGC TCAGTCGGAT ACTTCTGCTG TAGTTTCGCT TTCGTGAACG
    62221 GATCATTCAT CAATTCAGGG ACTCTTTGAG CGACTTTGCC ACTCGGAAGA GTACCACTTT
    62281 ATGAGCCGGG ATCGTCATCT GCTCACCCGT CTGCGGATTG CGGGCATGAC GCTCTGCACG
    62341 CTCTGCTACT TTGAACTTGC CGATGCCAGA GAGCGTGACC TCGTCATCTG TCGAGAGTGT
    62401 TTCCTGGATC GTCTGTGCCG TAGCGTCAAG CACACGCTCG ATCGCGGCAT TCGACAGCGG
    62461 TTTTTCCTGA TCCGTGAGGA TACCGGAAAT GTTCATGATC AGTTCTTTCT TTGTCATAGA
    62521 TGTATTTCCT CCCTATTAGT TATCTATCAG ACAAGCGAGA GCTTGCCTTC TTTAAGCAAC
    62581 TCTAAAGCAT GAAGGTGGCA TTCCGGACAG TGTCTTGTTG CTTTCCAGTT TGCGAAGCCA
    62641 AGCTCACGTC GATACTTGAC GCAGTTCAGC TGCTTATTGG TTGACGTGCC CTTCTTCACC
    62701 TTCTTGCCGT TGATTTTGTA GTAATTCCGG ATGCAATCGA GCATCACTTT GTCATCGAAG
    62761 TAGATCTTGT CGCTATCAAG TGACGAGACA AAGTCATGTC CATCGCATTC GAGTCGGGCT
    62821 TTGAGCTCGT CCGGCATGAA GCCGGCGATC TTCTGTTTCT TGTAACAACA AATCAATTCT
    62881 TTCATGGTGT AAAAAGCCGA CTTCCTTTCT TCTTCTGTTG TTCAATTCAA ATCTTTCACG
    62941 GAGAGCGGCG GTGCACTGTC ATAGCATTCC GGACAAAGAT TCTCATGACC GAAGGTCTCG
    63001 GTGATCATGC TCTCCGGGAT AAGCTTGCCG CAACGCGTGC AAGCGACTTT TGGTTCATCA
    63061 TCCGATGGGA CGACCGGCGG ATCTTCTGGC TTGATCAGGT CATCGAATGC CTTGGAGAGC
    63121 TCTGATGCTT CTGAAGCAGG AGCCACCTCT CCCGTTCGGG TATCTATCTT ATTACCATCC
    63181 GGATCAGGGC GATACCGGCA ATTCGTGATC GTATAAGAAA TCATTTTTGA CTGGCTGGAA
    63241 AGCATGCGGT AGATCGAGCA GATCGCGCGT AATTCACAAG ATTCACATAC ACTCATAAGT
    63301 GGATATCCAA CTCCTCTTTC ACGCGGCTCT TGAAGAGCAG CAAGTCTTCT GGTTTGTGGA
    63361 TCGTCTTCAT CAGATGGATC AGCTCCGGCA GGAAGCGCCG TTGCAGGTCC GATCGCTTCG
    63421 TATGATACTC AGCCACGATC GGTTCGAGGA TATACTCGAG ATATGACTGC GAATGTGCTT
    63481 CGACATAAGC ACCAGCATCT TGATGATATG CTAAAAAGAA TTCTGCAGGA TCTTTGCCGT
    63541 CTGGCAAGAC GCACACATGC GGATAGACGC CTGCTGCTTC GAAGAGTTGC AATGCCTTAT
    63601 GAGTCTTATC CTGTCCAGCA CTGTCTCCAT CATAGATGAT CGTTGGTTTT AAGTTCCAAT
    63661 GACGGATTTT GCGAACGTGT TCCTCTGAGA GAGCTGTTCC TAGTGTCGCA ACGACGTTGC
    63721 GGAGACCGAA CTTTCTAGCG GTGATAACAT CCATGACACC TTCAGTGATG AAGATCTTGC
    63781 CAAAAGACAA ATCAAGCAGA TGCTCTCCAT ATAGGATCTT CTTCTTTTCG AAGAAGCCGT
    63841 CTTTATCATT CAAGGAATTG ATATACTTCG GTTGGTGTGT CGCATCCGGA TATGCAAGAT
    63901 AGCGTGCGGA ATAGCCGCGA TAGAAGCCGT CCTCAGTGAT GACTGGGAAC ACGATGCGAC
    63961 GACTATACTT CGGGAATGTA AACGCTCCGA TACGCCATAG GCGAATATCT TCATCCGTAA
    64021 GACCACGCTC ATAAAGATAA GCACGTTCTC TCTCGGTCAA GTTCGCTTCG AAGCTCTGCA
    64081 TCGAATTCTT GAGATTCAGG CTGCGATAGT AGTTTCCCCT GTCGACTTGC GGCATTTCCA
    64141 TGCCAGCACG TTTCGCAAGC TGCCGTAATG CATCCATGAA CGAGATGCTA TGACCACTAC
    64201 GATCTTTATC ACTCATGAAC TGCAAGAACG CGATCGCATC AGAACCATAA TTCTTTGCCG
    64261 TACCTGTCGC ATTCATATCC TTCTTGCCGG AATGGCAACC ATGGCAGCAC CAGGTGTCGA
    64321 TGTGATCAGC ATTTCGTATG ACATCGAAAC TTGGTGTACT GTCGTCATGA TGCGGATGAG
    64381 GGCAATGCGA ACGCCATAAA ACTGGCGAAA GCCGCTGCAT CGGTTCGTCC AGATACTCTT
    64441 CTACCAGTTC GACCAAGTCC GTCTTCCGTA AGACTTCCTT TACATAGTTC TGATCCATAG
    64501 TCTGTTTCTC TTCTTAGGCT GTGTGTTTTC TTCGTGAACC AGAAGGGATA TGCCGCCTCT
    64561 CCTTGCGGTG CTTGCATTTC TCTCCCTTCG GCACCTTCAC GTTCGTTGAA ATATAAGCGC
    64621 CATGCTGACA CAAGACTGGA CGGATCGGAT TACTATAATC GACTCCGTAG TAATAGATAC
    64681 ACTCCTGACA GCATACTGGT TCTTGTCTTT CTTCGAGCAA AACGCAGCCC CCTCCTTGTC
    64741 TATTCTATTA TGAGTAACTC AGCTGATCGA GAATTTCGGC TCTCGTTCCG TCACCTTAAT
    64801 GCCCGGGACT TCTTCACCAT TGATCGTGAA TTTACCATTC ACGACAGCGC CGGCTTTCTT
    64861 CAGAGCCGTC TTGTTCACGG AGACCGTCTC CTTCAGGAAG TCTTTGTTCC CGAGAAGCTG
    64921 CAGGTATGTA CAGAGTGCTC CATCGTCATA CTGGAACTCC GGCTGCTGCT TGCGAAATGC
    64981 AAGAGAACCG TTAATCAGCT TGAACGTTTT CTTCTTCGGG TCTTCTTCCT GCAAGGATCT
    65041 CGCATAAGAC TCGAGAAGTG CGGCAAGACG CTCCATCTCA CGCTTGTTCG CGGCGGTAGC
    65101 ATTCTCGACC CAGCCTTCGA CACGCATCTT GTAACGGTCG AGCGCCTCTT TTGCCGTCGC
    65161 TTCGATCGCC TCATTTTCTT TCTCTGCTTC CTTGTACTTG CCGAGGAAGT AGTTCGCCTG
    65221 CTCCTGGTTC AGGATCTTGA AGTTCTCCTG CTCATACGCA TCCTGCGCGC CATACTCTTC
    65281 AGCTTCTTCT TCGTCGATCT GATGCATCAG GTCTTCCATC ATCAAGTCGT TCTGGTACTG
    65341 AGTAGCCATA CGTAGGCCTC CCCTTTCTTG TTATTGCGAA AACAAAATCT ACTATTGACA
    65401 CTCCCCATGC CTGAAGGCAG GGGATTCCTG TAACGCCATG CTATCTGCTT CGGAAAGCCA
    65461 GGATGTATCC TCGCGCTTCT TGAGATCGGT GAGGAACTGA CTCGTCTTGA CGTAAGTCAG
    65521 AGAATGATGG TTCGCTTTCC ATTCATCACG CCTGACCGCC AGGAAGTGGT TGAACACGAA
    65581 ACGGACACAA CCGAGCGTGC GGTTGATTAA CCGTGCCTGC GTCTTATTCG GATAGATACG
    65641 GAACTTGTAT CCCAGTGTAT ATGTTTCCAC ATTCTCACTT CCTTTGCGAT GTTTTCTGGC
    65701 TCTCGAAATA CAGCCGTCAG AGAGTTGTCC GCCTTTAATT CCTTGCGTAA ATTCGACGGA
    65761 CGCGCCTTAT ATCCCCAGCC CTGAAGGGAC GGGGGTTTAC GGCACATCTA CTAATAATAA
    65821 TAGCACCATC TTCTTATGAG CGCAATGATT TTTACTCATA AGAAGATAGT GCTTGTGTCA
    65881 CCGATTATCG AATTCTCTTG ACATATCGTG GAAGATACCA TATTTGTCTA TCTTCCAGAT
    65941 CCGCTGGTTC CGAGAACCAC GGAACGCCAG AGATAGATCG CGCTCTTCCT GCACGAAGGG
    66001 GCCATCTACG ATATAGTCGA CATCCTCCAG CGTCCATTTG ATCTCTTCAA GGTCATATCC
    66061 AGTATAGCAC CAGACATCGC CGCCGAGTTC ATGGATTTTC TTGCAGAGCT GATCGACAAC
    66121 GAATACGTCT TGCTCGTATG GTTCTCCTCC CGAAAGCGTG ATGCCGTTCA AGAGAGGATT
    66181 CTTCTTGTAT TCTTCGACAA TCTCTTCCGG CGTCATCTCT TTGACTGGCT TATTCGGATC
    66241 CCACGTACTG GGATTCTGGC AGCCAGGACA GTGATGGCTG CACCCCTGGA AGAAGATCGT
    66301 CATACGGATG CCATCACCGT CTACGACCGA CTCCGGTTCG ATCCCGGCAA CACGCAGCTT
    66361 ATCGTGCTTG AGTAAAGTCA TGCTTCTGCG CCTTCCTTTC GGATCTTTCT CCTTTTTTCT
    66421 TTGATAGAAT TGATTTCTTC ATCTAATGCC TTTTCAAGCT GCTTCGCCGT ATCTTCCACT
    66481 TTGATCCCAT ACTTATTCTG GAGCAAGAAT ATCAGCCCGA TCGAATTAGC AAGGCTCTTA
    66541 TAAGTGAAGC CTTCGGTGAA GCTGTTGATA AGCATCAGCT GGTAGCTATC CAATACTTCT
    66601 TCCTTATGAT ACTCTTTCAG TACCCTATCC GTAAGCATAG ACAGGGTACG CCCGAGTACG
    66661 CCGGAGATCT CGTAGAGGTC TCCTAAATTA TAGTCTTCGA TATGGACAGA CCATTTGTCT
    66721 TTCTCTCCTT CATTCTTGTC GATTGCAAGG AAAGGCTCTG TTCTGACGTT TTCAGTATAC
    66781 GGTTTCTCCA AAGCAAGCTC ACCTCTTCTT TCCGAAAATA GCATTCAGGA TCATGCGTCC
    66841 GACCTTTGCT TCCCGGCCGG ATCTACTGGT CGGGATACCT GTTTTGCGCG CGATGTTCTG
    66901 CTTGAGTGCA GTGATACCGA GGAAGCGGCG CCAGCTGAAT CCACCTTTAT TCATCCTGAC
    66961 TCTCCTCATC ATGGTCAAAG AACTCATATC CATAGCCTTT TCCTTTAGCG CGTTTATATT
    67021 TCTTGACCTT CGTCGTCTTT GACAAGAATT CGGCTGCGTC GACATAATCA GAATCTTTGA
    67081 CGCGCATCAT GATCGTGCCA TCTGAGACCT TCGATCCCGT GAGCTTCATG TTCGGCGTAA
    67141 AACGACTAAA GTCATATTTG TAAGCCATCA TGATCACGGA CAGAAGGGCC TGTCTCTGTG
    67201 TAGCCTGCTG ATTCGTATCA CCGCCAAAGC TTCCTCCTTT TTCAGAAGAA AGCCATTTGA
    67261 TCCTGTTCGC GAGATCATTA ATCTTGATCG GTGTCGTACG CGAAAGAATA TCGATAAGCT
    67321 CCTGTTCTGA GATGCCTTCT TCGATGATAT AGTTTCCGTA GATCTTAAAG AAACTATACA
    67381 CTCCCTTGAG AAGGTTCGTA TTCGTACGTT TTACATCATT GTCCCATAAC TTAGACAGAA
    67441 GATTCAGTAC CATATGGACA TACGGCACTT CCTTCTGATC TTTTTCGTAC TCTTCTAGTG
    67501 AGGCATCCTT CTTGTTGAGA TTGATGAGGA ATCGATAGAA TGTCATACCA TGCAAGAAAT
    67561 TGCATGGGCT AACGTCATCC GTCTTGATCG GAGAGAAACC ATATTTCGCG AAAATATCGT
    67621 CAATAAAGAT AGAAATTGGC CTATCATTGG CCCACTCCAT CCCGAAACAG TCATCATGGC
    67681 TGATTGTTGC GCGATCTTTA TTGCAGTCCA TGCAGATCCT TCTGCACTCC TTCTCATCTA
    67741 GATTTGTATA TACGATACAA GGAACTTTTA CATCTTTCGG AAGGTCTCCA TTTTTTACCG
    67801 CTTCCCTCAG TGCTAAATAA CGGTGCTGAC CGTCGCAGAC ATGATAGACA ACAGAATGCC
    67861 CCAGCTGGAC TTTTGCAACG ATAAGCGCAC CGATACGGTC TTCGTGAATA TTCTTGGAAA
    67921 TACGTTTCAC AACGCTGTTC TTATGAGAAC GCTGCAGTTC TGGAATGATC TCAAGACTGC
    67981 TAATCGGAAG TCTGGCAAGA TAACTTTCAT TACCATCATT ATCAACATAC ATATACGCTG
    68041 CACTATTCAT TTTTTATCCT TTCTTTTTAA ACGAGAAGCC ACTTTGCAAT TGTACAGTTA
    68101 ACAATTCGAT CGCATTCTTC TCTTTGTTTT CCTTAATCGT TTTCTCGATA TTTCCAAGTC
    68161 TCCTCACGGA GTCTTTCAAG TAATGCACCG AGATCAATAT GCTGTTTGCT TCCTTCTTTA
    68221 ATCATTTCTT TCTGTGCATC TGTAGCACAA GCCATAGCTA TATCATGCCA GCAATTTAAT
    68281 ATTGCACTGA ATGAATTTGC TACAAAGCCT ATAATGATAA AACCAAGTCC GATCATAAGA
    68341 CATCCATCCA GTTTCTGGAT GAACGGCTTA TGGATTGGCC CTATCTGCAA TAACATAGAA
    68401 AATATGATCT CATCTCCCTA ACAGCTTCTT TAATTCTTTT GGAGAAATGA TTTTCACGCC
    68461 TAATTTTCGC GCCTTCTGTG CTTTCGTTGA AGTACTCTTT GGATCTGCCA TGACAAGATA
    68521 GTTCGTATTT TTCGACACAG ATGAAGACAC TGTGCCGCCA TGATTCTTGA TGAGTTCCTC
    68581 ATAATAAGAG CGAGGCCGCG CCATCTTTCC GGTTAGAGCG AAGTGCTTGT CGGTAAAACG
    68641 AAGCGAATCT CCGAGCTTTA CTGAAACAAC TTTGATCGGG AAGACGAACT CCATCATCGT
    68701 CCAGCGTCCT TTGAATTCAT CAGACAAGAG CTTGTCGACT AAGACGCCGC CGAATCCAGG
    68761 GATCTTCAGC AGTTCCTCTC GATTGTCAGA GAAGATTGCC GCCTTGATAG CATCTACTGT
    68821 ATGAAAATGC TGCAAGAGCT TATCTGCTGC CGTATGTCCG ACACCATCCA TACACAGCGA
    68881 CGGCAGCCAA TTCCGGAATG GATGTGGTGT ATCCATCGCA TGCTGCATTG CGCTCGCAAG
    68941 ATTCTTCGCA CGTTTCTCGC CCAAGCCATC GAATTCTTCT TCCGTATGCC AGAAAAGGTC
    69001 ATCGAAGGTG AAGCTGTATC TGGAATGAAA CAGCGTGTCA TTCACGATAT ACTTGCAGAT
    69061 CTCGATGCCG AAACCAGAAA TATCTAATAC GTCTTTACGA GCTATAAAAG CCAACTTTGA
    69121 TGCAAGCACA TCTGGGCAAT ACGAATTCTT ACAATACAAT ACAGGACCAT CTTTCAGTAG
    69181 TGGTTTCCCG CAAGAAGGAC ATGATTCCGG TACAGTAAAC GGTTTATCCG GATTGCCACC
    69241 GCCATAGTTC ATGACGATTT TCGGGATGAT TTCTTTTGCT TTGATAACAG CAATATCATC
    69301 TCCCTCTTTC AAGTTGAACC GTTCAAGCTC ATCCGGATTC GAAAGAGATG CCTGCGATAC
    69361 CGTGCTTCCT AAGATCTCGA CTGGATCGAA GTCGGCTATC GGTGTCACGA CGCCGGTCTT
    69421 GCCGACCTGC CAATGCACAC CGCGCACTTT TGTCATGACC GCATCCTGTG TCGACTTGAC
    69481 CGCAATGGCA TTGCGCGGAT GGTGAGCTGT ATTTCCCCAG CGTTCGAGAG AGTGTTCCTG
    69541 ATCCGTCTTC AGTACCATGC CGTCGATCGG AATGCCTTCT TTTTTGAATT CGTTATACAT
    69601 ATCCAGAATG TATTTCCTGG AAGGCTCATA ATCACCACCG GCACTGTCGT ATAGACAGGA
    69661 CGCCCATGTT GCCTCGAATG GCGTATGCTG CCAGATATAG TCGAGTTTCA CGGATTCTGG
    69721 GGCGTCCAGG CCGATGACAT CGTAACAGAT ATACGTGATA TACTGCATAT ACGGGCTCTC
    69781 TTCTTTACGA GTCGGATTCA AGATGCCTGC AACTGCATTG CGCGGGTTCG CTTTCGGCTC
    69841 TTTCCCCTGC TTGATAAGGT CTCTGTTCAT ACTTTTGAAA TAATCTCTCG TCATGAACGC
    69901 CTCACCGCGG ATTGCGTATG TCCTGTTATC GCTCTTCCAG GCCTTACCTT CTGGAATGAT
    69961 TTTCTCAGCC GGATGGAAGT TTGGGATAAT ATCTCCTTCG GAACCAGATC CTCTAGTCAC
    70021 GAAGAAGTAA CCGCCATTAC CATCCGGATA TGCGACGACT GTAAGGCCGT CATACTTCGG
    70081 TTCGAGAACG ACTGGCGTAA GCCTTTTAAG CTCTGCATCG TACTTCTCGA TATCATTCTC
    70141 GTCTACTTTA GCGAGCGACG TAACCTCGAT CGGATGTTTA AAACGTCGCG TTGTAACTGG
    70201 CTTACCTGGG ACGTAATCAA GATCTTCTGT ACCATAACGC GCAATATATG TCGCACGTAG
    70261 GATATCATAT TCTTGATCAC TCATAACAGG AGCAGCATTA TCATAATAAG CGGTGTCAGC
    70321 CTCTTTGATC TTTTTTAGAT GTTCTTTTCT ATCCATTATA AACATCCTCC ACAACAACCA
    70381 TATTCTACAT TCTCATTAAC CATCTTCGTG ATTAGTCGTT TATATGGCTT AAGCTCTTCT
    70441 GGGAAATTAT AATCATGTAA GCTCCAAGGA CCTTTCTTGA TATAGGATTC TCCATCATAG
    70501 CCACCTTTGA ATCCTACTTC GCCGCCGGAG ACGAGTCCTT TGATTTTATA TTCTTTGCCA
    70561 TTGACTTTGA AATACAACTT ACCAGCGCAG AGTGCTGGCC ATTTGCCAGT GTATTTAACG
    70621 AACTCAATCT TCGGCGGATA ATCTACGATA TCTGCTTCCA GATAATCTTC TTCATATTTT
    70681 AGCCAAAGTG CTTCATTCAA TGTATATTCA TCGGTAGCAC CCCAGCAATT GCAGTATTCG
    70741 TTTTCTTCTT CGTCTTCGAA CGCATCGATA TCACATTCAA TGTCTTCAAA TGTAGGTATG
    70801 GGTGTGTCAT CAGCTGTATC AAGTCCCGCA TCGAGAATTT CTTTTCTATA TGCGATGAGC
    70861 TCGTTGATGT ATCTTTGAGA CTTTATTTTT CCTCCTGCTG TCAAACGATA GATAGTCTCC
    70921 ATAACTTCTT GTCCCCTTAA ATTAGTTCGA CCTTTTTATA CGCGCCCATC CTGAAAGCGA
    70981 TTAGCGTGTC TCTTACTGAA GCATATTCTG CATCAACGAA TAGCTTCTTG CCGCTCGTAA
    71041 AACAGATCAG AGTGCAAGGT TTTCCCATCA TTTTGTCATC CTGAATATAT TCAACATGGC
    71101 TCGAATCAAT AATAACCTTT TTGCCGCACA TACCTTGAAA CTCAGCAACT GCTTTGCTTG
    71161 CTTTTCCTTT CACGTTAGAA TCTCCTCTCT TTATTCGTTT TCCGGACGGA ACCAGAAGCC
    71221 CTTTTTGTCA ACATGGTCGA TATCGAAATA TCCACCACAA TGACGGCAGA ATCCTTTTAT
    71281 ATTGTCTATT GCAGATATCT TTAACGACAT CCACAAGAGT ATTTATCGTC GAACAGTTCT
    71341 TCTGTCATTA CAATATTTCC CAGTCAATTC CATGTTCGTT CATAAAAGTG ATTAAGTCTT
    71401 TCATATCTTC TTTATCAGCA TTACGAAGAA GGATGCGGAT GTATTTATTA GCATCTTCAT
    71461 CTTCGTAGTC AAAGTCTTTT TCAATCATTT TCCTGACACT TCTTTCTCAA AAAATACCCC
    71521 CGCTTATGCG AGAAGGATGC ATTTGGTTAA TTGCTTTGTC GCTTTCAATT TCAAGTATTT
    71581 ATAATCTCAG CATCCATTGT TCTTATTAAC ATTGTAGATA TCTTAATGAT ATCCATAATA
    71641 GTATTTATCA CTGAACAGTT CTTCTACCCA ATAGCGCAGC GTACTCCAGG TTACGCCAAG
    71701 GTCGGCATCG TGGTGTCTTT CGACTTCGTA CAATACGCGG GCGGCTTCCT GTCTAGTCAT
    71761 ACCCAAATCC TTATAAAGAA TATCTGTGCC ATCCTGTTCA TCAATACCTG CCAGCATATT
    71821 GAGAACATCG TCTACTGTCC AGACAATCTC AATCTGTTCT GGATACTTTG TTTCTTCCAT
    71881 TTTTACTCCA CCTTTCAGTC GCAAACCGAA CTAAAAGAGA TGTAGCTCTT TTTCGACTTT
    71941 TCTTTTACCG GCACTCAGTA TACTTCTCAC TATCGTTTAC GGCATTGCGA TGGAACGTAT
    72001 CGATAAGTTA TCGATGGTTT TTGCGAGCGC GCAAACCACT CTCGATATAC TCGAGCTTCG
    72061 ATAGATCGCG CCAATGATCT TTCGTTGAGA AGTTGATGAT ATATTTTGTT GTTGTGACTT
    72121 CTCTCTTTGG GAGACAATAG GTATAGATGC TGCCAGGAAT AAGGCTATGC TCCTGGCAGA
    72181 CTTTTCGATA GGCATTATAA TTATCCGGAA ATTTGTTCTT GAATGCAAGC GCAAGACCTT
    72241 TTTCCATCAC ACCGGCGCAA TTGACTGGAT TAACGAGCGC TTCTGTATTC GATTCGAACA
    72301 TACCTCCATG TACAATAAAG ATTATCTTGA TTTGTTCTTA ATTATAACTA TAGCCGAACT
    72361 CATCATCATT TTCTCCATTT CGGAACAAGG ATCCTGGGAT CGGAAGTTTA TGGCGCGTAA
    72421 AAAATGTCGC CATATGGTCT GCGAAGACAT AGCCATCTTT GATCTCACAG ATATCACCGA
    72481 AATCATCGTG GCGCATATCA TAGACGAACC ATCCATCCGG GACAGTGTTA CGATCAATCC
    72541 TTACACTGGC AGCATAACCA TCGTAGGGTT TATTGTCTAT GAAGATCGTG AATGGATTCC
    72601 GGTCTTCATT GAATGCCTGC CAGAATGTCT GTAATGCCAT ACAGATTCCT CCTTTTTTTA
    72661 TTCCTTTTTA CGTTCTTCTT CTAGAACTGA GATCAGCTGT TCTGCTGAGA TGATCTAAAA
    72721 GATCTGATAC AGATTGTAGA CAAAAGACTT TAACTCAGCA ATCCAGTATA CGATATAGGT
    72781 ACAATATATC GTCGTCAACC ACCGCCACTT CTATAAGTGG CGGCTTGTAA GTCGGAACTA
    72841 CATAGGCCAG TCAGTTTTGC CAGAAACTTA ATCTTGTCTA ATGATGACAA GTCAAGCCCC
    72901 TGGCTTTAGC CATGGGGACA ACTGGCTCTT TGAATCCAAA TAATTAGTCT TATGACTAAT
    72961 AGCTTTATAC CGGACACAAT CTGCGTGGTT GTGTCCGTTT AAAGTCATCA GTAGCTCTTC
    73021 TTCATACCAT CCATTGCGAT GTATTTCATA ATGCAGGCAA GGACTTCTCT ATACGCGGCC
    73081 CCATCTTCTT CGAGTTCTTC AAGGTTCATC GCCTTTGTCG GAACTACGTA GAACGGATCG
    73141 GCCGGAGACT CAATGCTGGC CTCCTTTCCA TCGAAATAAA TGAGACCATA AACCTCGCCG
    73201 TAAGAGAACT CCACATAGCC GTTGTTTTCA ACGAATCTGA TGATATCCAT GATATTTCCT
    73261 CCTTAGCCAA CGTAGTTTGC TTCGACACTT GCTTTGACTA TCTTATCCTC GTTTTCATGA
    73321 AGACGCCTGA TTGCTTCAGT CGCGGGTGGT TGACAAATCG TGATTTTGCA ACTTGCTTTC
    73381 CTTCGGCCAA GATAGTTGCA ATTTGGTTGC AATTTTAATT TATTTGTTTT AGCGATTATC
    73441 AGATTTCCTC TTCGGTCAGC GTATGGCATT TCGAGCATGT AACAATATCT TCGTACTGAG
    73501 ATTCCCAGAA CCACTGCTCA CATGCTTCTT CGAAGTCTTC TTTCGTATCC TCTTCTGGAT
    73561 CGAAATAGTT TTCTTTTACG ATCTTCTGGA AAAGCTTATC TGCGGCAGCC TCTGTCGCAC
    73621 AGATATGATA GCTCATGCCT TCCTGATGAT CATCTACTGT GAGTGAATAT GCGTTCATGA
    73681 TATTTTACCT CAAGAAAATA TTCATTTTTA TGATGTCAAC TCTGTACATC ATTCCATCCT
    73741 GCTATGAGGT AGGCATTTCC ATTATAGTCC TCATAGTGCA TGGCCTCGAC ACATTCCTCA
    73801 AAGGATCTAT GTCTGGAATC TGTACTGTCT TTTCCTTCAC GCCATCGCCA CCACTTTGAA
    73861 AGGTAGTCTT TAAATACCTT GCGACAGGCC TTTTCTGTGG CGTATAGACC TAAGACTTCG
    73921 CCACAGCCCC AGTCGTAATT ACCACCGATT AAATACCATA CTTTTGACAT CGCTCGCTAC
    73981 TCCTTTTCTA CCCACGTACC AAAGTATCCT TTGAGCTGTA ACCTCAATTC TTCTCGATCC
    74041 TGAAGTGAAA GCCCCTTCTT AAATTTTATC CTAGAGAATT GATCGAAGAT ATCAATGATG
    74101 CCTTCGCTGC CGCAGTCTAT TGCTGCGGTA TTCCACTTCG CCTCGTTTAC ATTGACCGTC
    74161 TCAAGACGAT ACTCTTCGGT ATGCTCGAAG TCGTTTTTCT TATAATGACT CGGACGGATC
    74221 AGATAGCTGC CACGTTCGAT GTCTCCTTTA TAATCAAGAT CGAAAGCTCC TTTCCCATGG
    74281 TGGTCCTCGT ATTCTTTCAC TGAACGGAAT CCATTATCTT TCACGATCAA TTCACGGAAG
    74341 CGCGCTACCG CCTGAAATGC GAATGCATAA TTCTCTTTAC ACATGAAACG CGGCTCTTCC
    74401 TCCTTTGGAA GGTGCGAATA ACGTACAATC CGATAAATAT TCTTCCTCAT AAGCCCTCCT
    74461 TCGGATATCC ATTATTTTGT TTCTAGAATC ACTCCGTCTG CCAATTATGG ATGCATTCTT
    74521 TGATCTTAGC GGCAAGACCA TCGTATCTCT TGCCGCGCAA GACGACGATG GTATCGTCGT
    74581 TCTTGCTTAA GAAGCCTTCA ATCGTATCCA TGAGTTCGCC AACAAATTCC GGGTCTGGCT
    74641 CTGTATTCAC AAACGGAACC TTTTCTTTAA TCGAGTCTGG TTTATCGATA TCATCTAATA
    74701 CCGTATGATC ATCAAGATCC TCAAGTGCAA GATTGACGAT ACCAGTATCT TTATCACCAT
    74761 ACTGCGTAAT TGCAAGACGA TGACCGATTC GATAATAAAG TTCGTTCCAG TTTTTACGAT
    74821 CGACATCTTT CGTCGGCGCA AGAATCTGTT CTTTCTTCTT GCTGATGTCC AGGATTATTG
    74881 TTTTGATCCA GATTTTAACA ACTTGGTCAC TATCGTCGTA ATAATAAGAT TTTCCCCGGA
    74941 TTTGTTGAGA GAAATCTTCT TCAAACGAAC TTGTACTATT TACTTCGTTG TAAGCAGTGA
    75001 CAGATTCGTA ACCTAAGTTT TTTACAATTG CTTCATAAAA GACTTGATTT GATTTCCACT
    75061 TTGAAAAACC ACAGTATAAG ATATCTGTCA TTAGCCCTTC ATTATCAGCA TGGAAATCAT
    75121 AAACAGATCC GATAACTTGA TAAATATACA AAATCATCAC CTCTTTCGTT TTCGTACATT
    75181 CTGAATAATG TATCCTGATT TTCTTCAGCT CATCAGTTAC TTGCCCCAAC ATCATCAATG
    75241 AATTTAATAC ATCTTGAAAT CTCTTCGTAA GATGCATCCG TATAACGCTG AACAACCTGC
    75301 ACGATAGCAT CACGGATTTC ACTCTGTGAG AACTGACTGT AATACTTTCC GTTTGCTTCA
    75361 AAGAGGTGAT ACGCTGGAAC ACCGACATAG ACATCTTCAC AATCATAAAA CATCGTGCCT
    75421 GTCGTTGTAT AAGAAAGCTC AATATCTCTT CCGTTATCCA GATGTGCAAT CAAGAAATCA
    75481 TCAATATCTG GATCCATATC ATCTTGTTCA AGGATTTCAT CCCACGGGAC ACAATGCTCT
    75541 TTATCGATTG GATCATCCTG ATAGGTTTCC TTAGGCTGGA ATTCTGAGAT ATTGACACCA
    75601 TACATCACAA TCGGCCAATA AATCTGACTC ATTGAATCAC TCCTCCTTCT ATTTTTTGAT
    75661 CTTTTTCAAG TTTACGGAAC GCGATATTTC CTTTTTGGAT TTGCTGATAG AGAAAGGATT
    75721 TGATTGTATC ATTTAGAGCA TTAAGAAGAT TTTCATTCGG TTTTTGTGAC TTGAAATCTT
    75781 GTTTAAACTG TTTTGCGCGA ACAAGATAAT AGTTGTAATA CAATACATTT GCTGTATCAA
    75841 ATGACATCTT TCCTTGCTTG ATTGCCATTA GCATATCTCG TTCTTCTCCA GATTCATACC
    75901 ATATGGACTC ATAGAAGTCA AAGTGACTTT CTTTCATACG GATCAGAAAA GTTAAAATAC
    75961 GTACCGCTTG GTACATACAT TTTGTTGCAT AACCATATTT TTCAATCGAC GCTTCGCTGG
    76021 ATGGTGTTAC TTTCAAGAAT CGATGAGAAT AATTGATAGC CATGCCAATA CAAGCATCAT
    76081 AGAGATATGG AAGATTCATT GTACAGAGAT CTTGTCGATT TTTTATTAGA AAATTCATAA
    76141 GATCTGTTGC TTCTTTCCAG AAGACTGGTG ATCCATACAA TACTTCTAAG AAATTAACAT
    76201 TTGCTTTCCA GAACAAGTGT GAGAGCTTTC GGATGTCATG GACAGTGTAA TCTTCTGTCT
    76261 CGCTCTCTTT TGCGCGCGAA AAGAATTTGC CGCAATACAG TTCGTCAAAC GTTGGAAGCA
    76321 CAAAGTACTT ATAATCCTTA TCGGATGTAT CAGTATTGAG GTTATAATTA TAGCTGCCAA
    76381 CAGTTGCTTT CATCAGTACG ATATGGTCAT GGATTTTTTG CATTAAGATC ACCACATTAT
    76441 ATTTTCATGT ACAGTTCTAT TTATTTTAGG TATGGCAAGC ATACTTTTAA TACGTCTGCA
    76501 GCTAATGATC CAGGCTCTAT GATATTCCAT TCGCCGCCAG CATGGATCTT CCAAGCCATT
    76561 TTGTTCTCGT CAAACATATA CTTGTAGATA TACGGCTGTC CTTTGTCCGT ACTGGAATGA
    76621 AATGTGTAGA CAACACAGTT GAAGTGATTC TTATCTGGAT TGTATATGCT GCTCGTATCA
    76681 ACAATATCTT TCTCATAAAC GATATTCTGA TATGCTGTAA CATAGGCAGC GCTAGACACA
    76741 CAAGGAACGG TTAGCGCGGC GGCAAAGGTT GCCGCCGCCA ATAGATTTCG GATTCTCATG
    76801 ATATTTTTCT CTTTTCTATT AGAAATCGTA CAAATCGTTC AAGCATATGA TGTCACCATA
    76861 TAAACAACGA TAGTTCTTGT ACGTGAAATT CTCATGCCAA TGACCGAAGA ACCATTCCTT
    76921 GAATGCAAGA TGGTCTTTGA TATCCTGCAG GAGATTCTCG ACAGAATAGT TTTCGCCATC
    76981 AAAACGATAT TCTGGATGGC GCTTCTTAAT AGCCGGCAAG ACTTCCGCTG GGCAAGTATG
    77041 CGTCAAGACA TAATCAACCT TGAAATTAAC AAGATTCAGC ATAGCTTCTG CGTTCTGCAT
    77101 ATCAGCACGA TTCGGACGTT CTTCTGGCCA CCAATCAATA TAAGCGACTC GCTGTAACCG
    77161 GTCATAAGAA TCTGCGCCGC CCATCACAAA GAACCGTCTT TTATCGATTT TGAAGATGTG
    77221 TCCACGCATC AGATGAAGGA TATTCGGTGC AATTTCATGG ACGCTGCCAC CATTCCAGAA
    77281 TTTCACTGGA AAGCTATTAA GCCATTCGAA ATTCTCATGA TTGCCATCGA CAAAGAGAAG
    77341 TGTGAAATTC TTCTTGGATA AGATATCCAA CCAATACTCA TAGATTTTGT TCTTCTTCCA
    77401 GAGGAGACCA AAATCTCCAA GGACAATGAC ATAATCATTA CGCGTGAGTT TCTTTTGCGC
    77461 TGGAAAATTC TTCGTACTAA GCTTATCGAT ATCGAGAGGG ATATGCGTAT CCCCAGTAAG
    77521 ATAAATCATG TTGGCTTCTC TTCTTTCAGC AATGTGTAAG CTTCTGATAC TTGCACAATA
    77581 TGTTGTTCAC GGAGCTTTTT CTCTTCCTGT TCAGCAGCAG ATTGTGTGTA CCAAGCATAA
    77641 CGTTCATACT GATCAATGAG GTCATTATGA TAGATCTCAC CACAACGGGA ACATCTTGCT
    77701 ATATCGTAGA TCTTTACTTC ATAGAACATA TGATGGCTCT CAATGCTATA TGCCAATATA
    77761 TGTTTGTCCG CTTTATGTCC GAAGTAGTGA CAAAGTATAT CCGTAAACAT TCTTACCACT
    77821 CCGTCCAATA TGCATCGTCA CGATAATATG CCTGCACGTA TTCCTCTTCT GAGAAATGCT
    77881 TATGCAAGCA TTCATCGCTG CAATAATACG CTTCCCCATC ATAGAAGACG TAACCATCAC
    77941 GCATGATCTT CCCACACTCC GAGCAGACAC GGGCATTGTC CATGATATCT ACAGCATTGC
    78001 TGCCACAGCG CGGGCATCTC TTTGTATCAG CGTCTTCCGC GAACTTAGAT CCACAATCGC
    78061 TGCAGCGATA AGCATAGCGG TCTACATAAC GACCAAATTC ATTCGACATG ATTCTCTGCC
    78121 TCCTTTTCTT TCTGCTGCTT CGCGAGCATG CGCGCCTTCC GCTTCATGCG TTTCGCGTGA
    78181 GTCTTCTTCT TGAAGGCGAT ATGCTTCGCG CTCGGCTTCT TCCCGTAGAG CCATTTCTCT
    78241 TTATTCTTCT GGTTCTTCCA CTTGCGTTTG TTGATCTGGT CAAAGAGGAC GATGAAGTGT
    78301 GTCCCTTCAA GATCAGGAAA CTTCTTGACT GCCTTCTCAT CAGGCTCATA AAACCACATC
    78361 GTCTTTCCGT CATCTGTCTC TGAAGTCAAG GATTCATCCA AAGTATAATG GGCCATCTGA
    78421 CAGCCACGCT CCATGAACTG GAGATATACC GTACCTTCAC GTACTGGATA ACCATAGAAC
    78481 AAGCTCGGTT TCAGACGGCT CGTAAGTCCA AGATAGTTAC CACCTGGCAT CTTCGTAAGG
    78541 TGTTTCGTAT TAATGACGCG GCTCTTCATC GTCCGCTTCC TCCTTCCCGT CTTTCCAGAC
    78601 AAGGATCTTC TTGTTGATCA GTTCTCGTAT GCACTGCTCG ATCTGATGAT ATTCCTGTTT
    78661 ACCGCATGGA TGTGGCTGCA GAAAGTTCTC ATCCATGACA GACGCCTCTT TGAAAAGAAG
    78721 CGGCATATCA TGCTCTTGCA CTTCGATGCT GACATCAAAG GAGACAGGAT AATTGTCGTC
    78781 TTCGTGCAGG CGCTTGTGGA AATAATAAGT ATCTTCTTTG TAATTCGTTA GCTTCGCTTT
    78841 CAAGCAGCCC GATCCAGTTA GGCCTTCGCG AAGACGAACG CGATCCAGTA AGTCCATCAG
    78901 CTTTTTCTTA TGCGAACCAC CAAGGCAATA CAGGCATTGG CACTCTTCCG GATTCGTGAT
    78961 GATTCTTTCA TTTTCGTTCT TCAATGTATA TTGTCTTCCT TTCTTATCTC TCTCATTCTT
    79021 TACTCTCCGT GAATGATTGT CGTATCATAT GCTTCTTTCT TGCTGACAAT CTTATACTGG
    79081 ATCTCATCCC AGCTGTTCTC CGTTATGAGC TGGATGACCT GAACATGGCG CGCCTTCGAA
    79141 TCAGCGCGCT CAATACGTCC ATGACGCTGT GTCTGGATCG CGTAGCTCTC TGCAAGATCA
    79201 TACTCGATCA GCAGCGGGCA CTCAAACAAG TTGAGACCTT CCGCGCCAGC ATCTGAACAT
    79261 AGCAAGAGAC GCGCGGTGCT GTTTTCTCCT TGAAACTTCT GATAAACTTC GGCATAACGT
    79321 TGCTCCGGAG ATAGGCTACC ATTCACGTAA GCAATCTGCA TACCATAGAA GATGCTCGTC
    79381 TTCTTGCTGC CAAGCTTCTG GATATGCTGC GTGATGATAT CCTGCATCCG ACGATACTTC
    79441 GAGAAGATAC AGATCTTCTT CTGAGGATCT TCTTCCCAGT TCTCTTCAAG GATATCCATC
    79501 AAGAGTTCGA GCTTGTTGTC GCGCTTTGCT TTCGTCGTAT AGTTCTTCGC AGCTTCACTC
    79561 TCGCTTGACT GCAAGAGCAG TTCGCTATCC GCGAGCTCCT GTGCAAAGGT CTGCCTCATA
    79621 ACGATACCAG CCTCGAGTTT CCCGATCTCC GGATTCTCGC GCTTCGCTCG TTCGATCATC
    79681 GCCGGATTGC CGACGAACGC ACCGAGATAC TGCTTCTCCT GCTCATGCAG GTCATCGAGC
    79741 TCTTTCATCA GACGGTCATT GACTTCCTGT TGCTTCGGTT CGAAGGTACA GTAACGCTGC
    79801 GATACGACAA GCGACGGCAG CTGCTTAGCG ACTTCCTCTT TCGATTTGAT GATCATGTAC
    79861 GGACGAATCG TCTTGTTCAA ATCTTCTTCG TTCTTTGCTC CAATGATACG GCCAAAGCCG
    79921 CCATATCGCA AATAGAATCG CTCGAACTGA CCTCTCTTTG GAAAGAGCTC TGGGCGAATG
    79981 AACTTGAAGA TACCGAAGAT GTCAAGCGGA TCGCGTTGTA CTGGCGTTGC TGTTGCACCG
    80041 ATACGGACAA TAGCATTGTT TGAGACATCA TAGAGACTCT TTGAACGTTT CGCTTTATCG
    80101 CTCTTCACAT ACTGGATCTC ATCACAAGCA ATAAACTGCG GCTTGATCTT ATGTAGGATA
    80161 CGACGAATAT TTTCGTCATT CAATGTCTCA TAATTCAAGA TGAACAGGTC GGCACCTTCA
    80221 AATTGCTTTG CAAGAACTGC ATCGGCTTGA GCCTCAAGCT CATACGCTTC TTCGATCGTT
    80281 GCTTCGCTGC GTTTCAGTTT CTCTGCTTTC GCATACAATG GTGTCGTCTG CTTACTCGTC
    80341 TTGATGATCA CAGGTTTCAA GTCCGAGAAT TTCATGACCT CACTGTACCA TTGCACTTTA
    80401 AGAGATGCTT TGACGACAAT CATTCCGGGA CCGTCAATGA TACCCGCCTT GCGTGCCTCA
    80461 AGATAACATC CGATGAGAGA TGGAGATTTA CCGGAGCCGC AAGGACTGAC GATAAGTGCC
    80521 GTCTTCGCAC CGACACAAAA CCTGATGATG TCTTTCTGAT AAGAATATGG CTGCAGTTTC
    80581 ATCGTGCTGC CTATCGAATC TGAAACTGGA AGAGATAGCT CAGAAGAAAC AGATGTAGCA
    80641 TCTACTGCTT CTTCTTTATG AGCCTTCTCC TCGTGCACAA ATAATTTCTG ATCAAGCTCC
    80701 CATAAAGCAG CCATCACCTC TTGTGTCACG AGCCAACTTT TTTCTTCAAT GCTATATCGG
    80761 CATCCATACT TCCCGATTAA GGAAGCGAAT GCATTGAAAT GCGGTTTTGT CTCTGGTGTT
    80821 GCTAAGAAAC GGACTGCGTA TGGATATTGC CTATCTTGTT TCCGTTCCTG ATATTCTACC
    80881 AGTCGCATGG ATTACCTCCA ATCTATCTGA AAAACATGTT CACGTTCAAA AACCACGAAC
    80941 ATGCAACTAA AAAAGACGAG AGCCGACAAA GCTCTCGCCA ATCTGTTACA TCAAGCAAAG
    81001 CGTGTCTGCC ATCTCTTCTA GTATCTTCAC TGCAACAAAG GAATATCCAA AGTACTGTAT
    81061 CAAATATTCA TCACGACCTT CTGCTAAATT CTTCAACAGA TAATCAACCA TACGTGGATC
    81121 TACAGTGATT CTGTTGTGCC GCAATACGGT CTGATATTCC CAGTATCGTT TGAAGAACCC
    81181 TGCAAGCTTC TTCTTGATAA AGAAACCTGA AGCAAAGTCT ATACGACAAT ATTCGTCATT
    81241 AAGGACTTTC AAATAAGTTT CCTGCTCGTA AGTATTCTTA TCATACAATA GGAAAGCTGC
    81301 TAAGAAGGAA AATTGTCGAT ATCGAATATC CTCTCCTCGC ATTGCAAATT GTCCTGGATC
    81361 TCCAAGAAAC TGCAATACAT ACGACTTCGA GAGAACATAT GAAGAATTAG ATTCTTCAGC
    81421 TAAAGCAATA TCCAACATAA AAATCTTGGC TCCTTCTATT TTACAGCAGA AAGACGAAAA
    81481 CATACAGTTA ACGTTTTTCA TTAGGTGGTA AACGATCTGG TGTATAATTC AAGATCGCCT
    81541 TCGATGTCTC TTCTACAACG TGGAAAGCAT CGAGTTTGAT CCGATTCAAT ATAGATGGAT
    81601 TACAGAGTTG ATCACGGCGC ATATTCGATA ACGAACCAAG AATGTTCAAG AACTGCCCTT
    81661 GCATGTCTGT TAACTTTTCA GAGGTGTTCT GCATCAGATG GCGGATAAAG ATGTCACTGT
    81721 TTTCCTGTTT GCGCTTAAGC TCGCGATACG CCTTCTGCAT ATCGTCAAGC TGCGATTTCA
    81781 AGCTATAATT CTCTTTTGCA GCAAGATGGA ACTTCGCCGT AACGGATTCA AGTGCTTGCT
    81841 TCGCCTCTGC AAGCTCAGTC TGCATCGCTT TCTCTTTCTG ATCTTGTTTT CTGTACGTTT
    81901 CACGCACAAT ATCATCAATC AGCGATCCAA TCTGAAGCTT TGCGTGGTTG ATATCTATTG
    81961 TACCAGACTT TTGGTCAGTG TCAAATAGAT CTTTTGTTTT AGCCGCATTC ATCAAGAATG
    82021 GATTTTCTGG AGCGTCCTTG ATGATCTTCT CTTGCGTTTC TGCAGAGGCC TTGCCGCCCT
    82081 CTGCTTTTAT GCTGCGCTCT GCTTGTGAAG AAGCCATAGC AGCTATTATA GACGCACGTT
    82141 TCTTACGTGA TTTCTTTGTC GGAGGCTGAA ACTCATGTGC CGCCTTGCCG GTCATCATTT
    82201 CTTCAAGAAG GTCCTCATAA GGATGATCTT CTGTTACGAG GTGCCCGATA TAGAATGGAA
    82261 GACGTTTCTT TTTCTGCACT TCTTGTATAA GGATTGCCTT CCTTTCCTGC AGGTCGTTGA
    82321 GCACTTGCAG GATATGATCC ATGTACACAC CGCGTTGCGA AGAGATCGTA AGGGGACGGA
    82381 ATTCGATCCA TTTCGATCCA GCTCCACTCT TCTCAAGATA GTCGTATACA CACAGGATAT
    82441 CGTTTACATT AAGTTCCCCT ATACCATGCG GATAAAAAGA CTCTAGACGC TGGATCTCTT
    82501 TCTCATGGAT GTTCTGATAG ACGATGCTTC TGAATAGGAG GCGCGCTTTC TCTTCCACAG
    82561 AGACCCATTT ATATAGCGTA ACAGACTGAA TACGCCCTCT CGAAACAGCA GGGCGATCTT
    82621 TGGTGATGAT ATTCGGATGG CAACGGAGAG AATACACTAC ATCGCTTTGG TAGTTCTTTT
    82681 CTCCGATCCC AAATTCCTCA TTCATTTTCG TGATGAACAG TGGCATCCAC CCATCGTCTT
    82741 CTTTCCAAGT ACGAATGCGC TCTAAAAGCG TTTCGTAAGG ATGACGAGTT GCTTGGATGT
    82801 GCTCTTCTTC TGTCTGTTTT CGTGCTTTAG CTCTGCGTTC CGAGATGCCG TACGTATTCA
    82861 TAAGCTACGC CCTTTCTTAC TCTGCGCGCT GAATATACAC CGGATTGATC TCGTTCAGGA
    82921 ATTTCGATTC CGGCACTTCG ATCAACTGTC CTCTGATACT TCTCGTCTTC GAGTGCGTGA
    82981 TGAACAGAAA CTCTTTTGCT CTCGTCATCG CGACATAGAA AAGACGGCGC TCTTCTGCGA
    83041 CATCCTCTGG AGTCTGTGCA AGCTTATGAG GAATGATGCC ATCTGTTGCG TCTACGATGA
    83101 TCACGATTGG CCACTCAAGT CCCTTTGAAG CGTGCATCGT CAGAAGATGA ACATGGTCTT
    83161 TTTCAGCTTC TTGTTCTTCT TTAGTTCCGC TATCCATGAC TCCATCAAGA AACCCCTGTA
    83221 GTGTATCATA CGTATCTGCA ATGTCGATGA ATTTTTCGAC ATTCGCAATG CGTTCTTCAT
    83281 CGTCACCCAT CGTCTCGTGG ATATAGTCTT CATAACGGGA AAGTTGATAT AGACGCTTCA
    83341 CAAATTCACT AGTCTTCACT TCACCGTCAA GTTCTTCAAG AGACTCGATG ATTGCGACAA
    83401 ACTGCTTGAG GCCGTTTTTT GCTTTGCCTT TCAGATTGCA AGCATGGTTT CTGAACTCTG
    83461 CCAATATGGA TCTACGGATA GCTCTCATAT CTAGTGTAGC ACAATCCTGA TAGGCTGCAC
    83521 AAGCGTTTTT GTGAAATTCC ATGATGCGCT CGACCGACAC TTCACCGATA GAGCGCTTCG
    83581 GCGCGTTGAG AGCACGTGTA AGCGCTTCCG TATCCATCGG GTTCACATAG AACTTCAGAT
    83641 AAGACGCGAG ATCTTTGATC TCTGTGCGAG CATAGAAGGC AGACCCCTTA ACGATCTCAT
    83701 AAGGGATATG ACGCTTTAAG AGAGCATCCT CAACATCATG GGAAAGATAC GACATGCGAT
    83761 AGAGAATGGC AATATCATTG TAATGATAGC CAGCACGCAC CATCGTGTTG ATGATTGCTG
    83821 CGACATGACG CCCCTCTTTC ATTGACGTAT CCTGTTCTGT TACACTGATA CGAGCGCCAG
    83881 CACGATTCTC TGTATAAAGA TTTTTCTCGA AACGATTTGC ATTATTCGAG ATCAAAGAGC
    83941 AAGCTGCGTT GACGATAACC TTCGTCGAAC GATAGTTACG AGAAAGGACG CTGATCTGGA
    84001 AGTGATTCTT CTCGATGAAC TGATAGACCG CATTGATCTT GACACCTCTG AAGCCATAGA
    84061 TCGACTGATC ATCATCCATG ACGCAGCAGA TATCATTGTC ACATTCAACA GCGAGCAGTT
    84121 CGATCAGGCG CAGGTCGCGA GGACTAGCAT CCTGGCTCTC ATCACTCGTG ATATAGCGAT
    84181 AGCGATCATT CACCTGCTTG CGAACAAGCG GGAAGCGCTC AAGGATCTGT ACCGAGCGAT
    84241 AGATCAGGTC ATCGAAGTCA AACGCATTGT TCTTTTTGAG TTCTCTTGTA TAATCAGCAT
    84301 AGATATCTGC ATAGAGGCGC TGCTCGAACG TCTTTGCCTG CTCATGCGCC TGTTTCGGAT
    84361 CAAGCATCTC CTCTTTCCAG TGCGAAATCT GATTACGGAC CATCACGGCT TTGACGCCGC
    84421 GATCAAGCTG ATAGTCGCGC ATCACTTGCG TGATGACTTT ATCCTGATCA TTCTGGTCAT
    84481 AGATCGTGAA ATGGAGATCC CAATCAAGAA GATCTGCATA TTGGCGCAGG AGCTTCATGC
    84541 AGAAGCTGTG ATAAGTACTG ACCGTGACGG CCATCGCTTT CTCTCCGATA TAAGAGAGAA
    84601 CACGATCCTT CATCTCGTTC GCCGCTTTGC GCGTGAACGT GAACATCAAG ATCTGGTCAG
    84661 CTGGGACACC ATCTTCAATC ATATAAGCAG TGCGAGCAAC CATAGCCCGC GTCTTACCAC
    84721 TGCCCGGGCC TGCGATAACA GCATGGCGGC CTTTATAATT CATGACAACT TTCTTCTGGT
    84781 CGTCATTCAT GCCATCCAGG ATCTCCTGCT TCTTCGTTTT CGTATTCGTT ACTTCATATG
    84841 CCAAGCTATT CATGATTTAG ATGGCGTCCT CCTTCCTTTA TAAAAAACAG AATCAGCGCA
    84901 GGCTGTTGAT GAATGCATTC ACATCCTGCT TCTTATAGCG CTCCGGTGTA TCTCCTTCGT
    84961 CGAATGCTTT GCCAAGGCCA AGACCTGCCT GTACCTGAGC AAGAGTCTTG ACACAAGCAC
    85021 CGCCTGCGAA GCCGCGCACC GTCTGCACCG TCGTCGTCGT ATCTTTATCA TTATCAATGA
    85081 TAATCTCGAT TTCCTGGGTC ATGAAAAGTT CCTCCTTGCA AAAATCCAAA ACTTTTTTCA
    85141 CAGAAAAAAT GAAAAACGCT CGCGTTACGG GTAATATAAT TATTTTAGGC TTTTTTAAGG
    85201 GGCGCGATGA TGCGCCCCTA CAAGTATGCC CTTGCTCCTT ACTTATTTAC GCAGAACGGC
    85261 GCTGTGCGCG GATATGCACT TTGCCATCTG CGTCTGTTTC GACCTTCGAG ACATTCCAAC
    85321 CCTGCAGGCG AAGCTTTGCC TGCGCGTTGA TCTTCATATA GATCTGGCTG AGCGTGTTAC
    85381 AGAAGGTATA CTCATCGAAG CCCGTATTCC AGAAGTCACC ATTCACCGTG ACTTTATAGT
    85441 GCTTCTTGCC ACGGACACGA CCGGCATCCT CGATATTCAG GCCGAGACTC GTGCGATTGC
    85501 CATTCTCACG GACGAGGACG CCGTCGACAT CAGCGCTGCC CCAGTTGTCA CCGAGATGCT
    85561 TGACAGAATC GTCATACGTA AGGCCCAGCT CCTTGAGAGC CTCCTGGAAG ATCGGCATCT
    85621 CGACCGAATT CAGTACCGTT GCGGAATATT TTGCCCAATG CGACATAAGA CATTTCTCCT
    85681 TTTTCTTTCT ATTCGCGAAT AAAAACAAAG CATCTATGAT CATGGCTGCT CTTATGAGCC
    85741 GCTCTTGTTT TATGCTCAGT CTTCTTTCTT CTTTTCTCTA TCCTCTAAAA GACCATAGTC
    85801 TTCAATGATA TGGCGGATGA GTACTTCATG CGTATGCAGG TCATCTGCCG TCACCTCTGG
    85861 ATCGAGTGGG TCGAGATCGA CAACATAGCC ATAGAGCATC GCGCTGAAAT GACGGACAAG
    85921 ACCATCACGG ATGCTCTCTG TGTCATCATG GAACAAGGAC ATCTTCGAGG CGAGCTCGAT
    85981 CAGCTCTTCT ACTTTTGCAT TGAAGGCGTC ATACTCATTC CTAGCGATCC TGTCGATCTT
    86041 CGACTGCAGT TCGACACTCG GATGCGTGAT CTTCTTCTTC AGTTCTTTCT CTTTCTTCTT
    86101 CTTGCGATTG TTCAGGATAT CGTCCTGGAA GTTTACTGGA TCCATTATAG TAGATTAAGC
    86161 TCCTTTTTTC TTCTATAGTT CTTTTCTTTC TCATAACGAG AAGATATCGT CGTATCCATC
    86221 AGAGGCGCGC TCTTCTTCTT TCTCATGGAT CTCTTCGTCT GTGAAATCAC TGCGACGCGC
    86281 GCGGCTTGCA CAATAATTCT CGAGTGCGAG GATCTTCTCA CGAGAAGAAC GTGCAACCGG
    86341 GATTGTCTCA TGGCAGGCGG CGATGATATC TTCATCGATA ATGTCTGTGT TGCCGTCCTT
    86401 CTGGCTGCGC GCGAATGCTT TACGGATTGT CCCGTGGACA GCACTCTCGA TCTCTGCGCC
    86461 TGTGAAATCA TCAGAGACAT CTGCTGCCTC AGAAAGGAGA ACGTCACTGA CCGGATGCCC
    86521 CATCTTATCA AAATGGATCT TGAAAATACC ACGGCGATCA CTCTTACGAG GAAGACCGAA
    86581 GTACCAAATA CAGTCAAGGC GACCAGCGCG CGTGAACTCT GGTGGAAGCT GAGAGACGTC
    86641 ATTCGAAGTC ATGATGACAT AGACACCGCT ATCATTGTCG TTCATGAATT TCAGGATCGT
    86701 CTGGAAGACA CGAGCGGTAA TACCACTATC ACTTTGATTG GAAGAATTAA TTCCACCGAG
    86761 CATTTTCTCG ACTTCATCCA GTAACAAGAC ACATGGAGCG GATGCTTTCG CGACATCGAG
    86821 CGCATATTCA ATCCGTTTCT CGCTCTCACC AACCAAGCTG TCCATGACTT TCGACATATT
    86881 CAGTTCGAGC ATTGGCCATG CCATCTCTCC GGCAAATGCT TCTGCGAACA TCGTCTTACC
    86941 GCAGCCCGGG ATGCCGACCG AGATATACCC TTTCGGCACT GGAAGACCGA ATTCACGTGC
    87001 TTCCGGCGAG AATGCCGCCT CCTGCTCATA AAGCCACTGC TTGATCGCCT CATTGCCGCC
    87061 GATATCTGCC AACTTAATCG TCGACATCTT ATAATCCAAA GCACCGGACT TCTTGACTGC
    87121 TTCTACCTTC TGTTTGACGA CATAATCGAT ATCGATCGTC TTATCCCGGA CCATGCTCTC
    87181 ACGAAGGATC ATATCGACTT CTTTCACGGT GAGACCATAA GAAGCACGGC ATACATCTTT
    87241 CACTTCATCT TCTGTGATCG GATGATAGCC GCCATTCGGA TCTTCTTTCT CTTTCTTCGT
    87301 AAGAAGAGCA TTCGCTGTCG ATACCATGCT ATGGATCTCA TCAAAGCGAG GAAGACCATA
    87361 ATCGACAACA CGGAACAGTT TCGAGATATC CGTCGGGATA TTCGTCGTCG GCGCGATGAC
    87421 GATGAACGGG ATATACGAAC GAGGCGGTTT CTCTTTCATA TCGCGGATCG CGCGTCTCGT
    87481 ATCGGAATCC GTGATGATGT TGCTGAGATC GAGGAAGACA TACGCCTGCA GTGGTGCATG
    87541 CTCATCGATA TCCTGCTGAA TCATCTTGCA GACGCCTTTG AACATCTCAA GATCTTCCAT
    87601 CGAACGATCC GGCTCTCCCC CTTTCAAGGA GATACCTGTG ATGCCGCTTG TCTGGCTCCA
    87661 GACGCGAAGC CCATGATTCG GGAGTGCGGT CGGTAGGAGC TCTTCCAGAT CTTTCAGAGC
    87721 CTCTGCTTCT TCATATGTGT TAATCCAGAT ACACTGTGTC CTTGCCCGAA GCAGGATGCG
    87781 GACTTCATTC ATTGCTTCTC TCATGAAATT TCCCTTTCAT TTTCTTCTTT TGTTTATCAA
    87841 CTCAGAAATC AAGATCATCA AAGTCAACGA CAGCTTCTTC TTTCTTGCTA TGACTCAAGA
    87901 AAGCACTGCG TGCATCGACC AGGCCTTCGA CACTTGGATA AGACGAGAAG AGTTCTTTTG
    87961 GTAGCTTGAT CTTCTCCTCT CCATTCTTCA GAATGCCATC TGTGCCTTTG TAGCTCAAGA
    88021 GCATGTCATT CTCTGTATCA GAACTGCATT CGAGCTCTCG GAAGCCGCTG ATCCGGACAT
    88081 AAGCGTTATC TTTATTATAG AAGAACAATA CATCCTTCAC GTCATCTACT GTGATGCTGC
    88141 CGACACACCG ATTGAACTGG ATATCTGATG TCTTGTCGAT ACCGAAAATC ACAGACTCAG
    88201 AAGAAGCGAT GTATTCTCCC TGCTTATTGC GGAACAGAGC AACGCCGCCG TTGATCGACG
    88261 TATTCAGAGG AAATACACCA TGTTCTTTGA TGAGCTCCTG CTCGATCTTC GTGACGATCT
    88321 TGGTTGTCGC ATCCTGGAGT ACTGGCGACT CTTCGATATA CTTATTCTCT TCGATGACCG
    88381 TACGGAAGAG ATCATCTGCT GTCTTCTTCT CTTCAAGCTT CATCGTCTCC GTGATCGTGA
    88441 TTCGAGATGA TTCAGTTGTT CCTTCCAGAA AGATGCCAGG CTGATCATCA TGTGCATAGA
    88501 GACGCATCTT GACATCGACA GCGACTTTGT CATAGACCGG GATCGTATAG ATCGGCAGCT
    88561 TGAATCCGAG GCCATCGGAA TGCAAGCAGA ACTCTTCTCC TTTTTTATTC TTGAATGTAG
    88621 CGATTAAACG GCTCACCGTT TATCATTCCC CTTTCCTCTT CAGCTCGCTT TGAATACCGT
    88681 AAACTTCGGT CGCTCCAGGA TCTGCGTCGC AGCGGATTCG TCTCGTTTTA CCCAGTGGAG
    88741 ATCCCAACTG TCTGTCAAAA ACAGGCCCAG TGCATCACTA GCCAGGATCC CCTCATAATA
    88801 AGGAACATTA TGCTGTCTAG CATAACGGAC ATCCCAGATC GTCTGGTTTC CACTGCCGAC
    88861 AACATCATGC AAGCCATCGC CTGCTTTGTC TTCATCCCAG ATGCGCTGCG TTTCGTCGTA
    88921 CTTGCCATCA ATCAAGATAT CGATGTAGAC AAGCAGGTCC TGCCAGCCAT GTTCAATGAT
    88981 CTCTTCTAGC ATGTAATGCG TGATGACGAT GATATGATAC TCTGGCTTCA GCCATGCGCA
    89041 AGCTGTGATC AACTCTTTCG CTTGGTCAAG CGGCTCGCCG CCGACGAACG TGATATACCG
    89101 ATTCGGTGCA AAACGCTCGA TCTGCTTCGC TACTTCATAT GCACCGACAT CCGCAACACA
    89161 ATGGCGATGA TCCCATAATT TCGGATTGAA ACATCCTTTG CATGGATGCC CGTCCATCGC
    89221 CATCTTGCAT CCAGCCAAGA ACACTTCTGT TCTCTTGTTG TTATCAGGGG AAGGCCCCGC
    89281 TGATGTACTA GTCCATTTCG CATTAAAGAT TCTCATAACA AGCGAGGTCC CCTTTCTGGC
    89341 TCCTATTCTT CTTACGGTTC TTCCCGGAGT TCTTCCGGAT CGCTCTTCAG GAATGTCTTC
    89401 GCTGTCGTTC CGCAACTCGC GCAGACAGCG ATCGTTCCTT CGAAGCGGCG TTCCCAGCGC
    89461 CCCGGGATGC TCTTGCTCTT GCGGATCGTG TAAAGATCCT GTGTATGCAT CAAGAGGCCG
    89521 CCGCACTTCG GGCAGCGCAC CTCTTCATCG TGATCGAGGA TCATGCATTG CCTCCAGACT
    89581 GCGCAACTGA TTCACGGATA TACTGCGTGA ACTGCGTCAT CCGATCCGGA GTCAGCATTG
    89641 CCATGCCTGC GATGCGCCCC TGGCTCCATG CTTGCACAGC CTGATCCATG ACGCCATCGC
    89701 TGAAACCACG TTCTTCCTGC ACTTTGTGGA GATACTCAAG CTCCTCTTTA TGAGCCTCTT
    89761 TCTCTTCCGA TGTCCAGAGC TCATCAGCAA CAAGCATCTC ATAGAAGGCG TTATCATCTT
    89821 TACCTTCTGC ATTCTTTCTC CAGAGTTTCA GACATACACC GAGAAGACGC GCTGCGCGTT
    89881 TCAGTGCATC TGTATCTGCC GACTTATAGA TCGACTCCTG CTTCTGCACT TTACCGGAGA
    89941 TCTCCTGCGC GCCAGTTGCG CTCTTACTGA TGATGACTTC TTCACCACTG TCTGTCTTCA
    90001 TGTGAACATA CAACGTCCCA AGGACATGAG CGACCGGTGG CTGTGGTTCC ACTGTCGGAT
    90061 TGCCATTTGC ATCTTTCTCA TAACGATTAA CGAAGTCTTC GGACTGCTCG ATCCAACACT
    90121 TCTTAATCTC CCAGTCCCAT GCATAGTCGA ACGCTTTATT CAAGATATCG ACAACAACGG
    90181 CGCCGGATAC ATAGTCAGCA GCAGCTTTGC CTGGCTTCTG CCTTACGACA AGAGCCGGAT
    90241 CAATCCGGAG CGCCTCTTTG ACCTTCGGAT CGATTTCGAT TGCTTTCAGC ATATACAATA
    90301 CTTCCTTCCT ATTATAACTA TGAGCTTATC AGATACGCGG CGGATTAATA GCGGTATTCT
    90361 CGATCTTCAG CATCGAGGAA GCCGTGATAA GCGTGTCCTT CTTCGACTTG ATGATGTCCA
    90421 TGAAACCGGA AAGCACGGTC TTGCGCGCCT GACCTGTTGC CAGAAGAGCA AGGAGATTCA
    90481 GATGCGTGCC GCCGACGACG ACATCGCTGA GTGCTGTATT GACAGCATCT TCTTTCTGAG
    90541 CCGGAGACGG GCGACCCTTG ATGCCAGCAA GCGTCTTTGC GCTGATGATC GAAGCGACAC
    90601 CAGTCTGCTT GTTCGTGATG CGATCAAGAG AAGCCGTCGT CTTGATCAGA TAGAGTTTCA
    90661 CTTCCGTATA GAGTGCATCA AGCTCATCGA TGAAGAACTT GACCGCACCT GGATTCAAAT
    90721 CAGCATCGAT ATGGACATCC TGGATGCGTT TCGCGAGCTT ATCACGGAGT TCGATCCAAT
    90781 CATCATCATC AAGGCTGCTC ATAAGGATAT CCGAAGCCTC ATCAAAGTTC TTATTCGTAC
    90841 TGAGCAGATT CATGACCTCA TCCATCGAAT ACTGTTTCAC TTCGGCAGAT TCGTCATTCT
    90901 CTGCCTCTTC TTCGTCAAAT TTCTCCTCTT CAGCAGCCGC AGTCTTCTTC GTCTTACGGG
    90961 TTGCGCGCTT ACGAGTCTTC TTCTTTGGTT TCTCTTCCTC CGTCTTCTCT TCTGCTTTCG
    91021 GCTCTTCTAC TTCTTCCTTC TTTTCCTCAG AAGGAATAGC TTCTTTCTCT ACCGTTTCCT
    91081 TCTCCTCTTT CTCTGTCGGC TTCTCTTTCT TTTTCGGCTC CTCTTCGATG ACAGGAGCTG
    91141 GCTCCGGCTT CACTTCTTCG GCGACCGGTT CAGGTTTCTT CTCTTCAACA GGAGCAGGAG
    91201 CCGGTTTCTC CGTTTTCGTC TCTTTCTTTG CTTCCTGCTG CTTCTTCAGC ATCTCTGCAA
    91261 ACGGATTGAT ATTCTTGCTG AGGAATGGAT TGACCGGCTT ATTCTGAGCA CCCGCAGCAG
    91321 GATTGACCGG CGTTGCGTTG AGTTTATCTA AGAATGACAT AGTATTTTAG TCCCCTTTCT
    91381 TCTCTTCTCC TGATTTGTTC ATCAGGATAT GTTCTTCTGG AAGCAGCTTA TCAGCCAAAG
    91441 CGAATGCTTT GCCGAGATCA TTCTGCAGAT CCAGCTTCTT CTCTTCAATC TCTTCCGGCA
    91501 GCATGTCCTT GTCATGCATC GCGATAACGA CGCGGGATAC ATCTGGGACT GGCATGCACG
    91561 GGATCCCCAT GAATTCGAAA CGCTTCCCAT GCGCCTTGTT GAGTGTCACA ATGTTGAAGT
    91621 GATTCAACAC TTCGTTGCCG AACAGGATCA GGAAACGCGG CTGCACGATA CGCACCGCAT
    91681 ATTCCAAAAA TCCGCGACAC ATTCGGATTT CACTCAATTT GAGCGGGCGA CTCTCAGAGA
    91741 TGTTGACCCC TTCTGCCTGC ACTGTCGGGA AACAGTTCAC GAGATTCATC CAGCAGAGTT
    91801 TCTTCCTGTC CACATGATAA TAATCAAACA AGATATTCAG GATACGCTCT TCTTCGCTGC
    91861 CATCGAACGG ATATGTGACA CCAGAGCCAG CCTGCGTATC AAGTGGATGA TTGCTGATCA
    91921 TCATGACCGG CTCATAACCA GCCCCTTTGA AGAGCGTCCG CGTCTTATTT GTGGCAATTG
    91981 GACAGACATT GCACTGCTGC ATCGCCGTTC TTAGCTGCTC TAAGGCAAGC GGCTTCACGA
    92041 TCGACTGAAC ATAATCAACA GGATTGCCGA CCTTCTGATA ATTCTCTCTT ACGAGCGACA
    92101 GGATCTGATC TTCTGGCGAC ATCGCTCCTT CCACCCCTTC TAAATCTCTT ACTAGATATT
    92161 ATGATACAGC TTTTTCTGCA GTTCCTCAAG CTCTTTTGAG CATTTTGCGT AAGAAATCTG
    92221 CGCTTGCAGG CGCTGGATCT CCGCTCTTGC TGCATCGAGC TCTGCTATGA GCTTCTTCTT
    92281 CGTAGTTTCT GCTACCTTTT GGCGCGCACG ATCATTCCGC ACCATCAAGG CGAGAGACAG
    92341 GATCTGGTCC TGCTCTAAGA CAACGAATGT GCGCCCAGCT TCTCCTTCTG GCTCGGAAAA
    92401 GGCAAACTTG AGCCACCACA TCTCTTTCCC CTCTGCCAAT GCCTCACGAT GCAGCTTATC
    92461 AAGCCACTTC CGCTGGATCG AGAACGACTT CGTGCCGCCT TTCCGATCTG GTTCCTGCGT
    92521 CTTCAGCTCT TCCATGATAT TCACGAGGCC GCTGACCTGC TCGTCGCCTT TCTCTTTGAT
    92581 CGTTGCACCA GAGTTCAATG TCATGCCGAC ATTGACTTCC TGTTCAGAGC CACCAAAGAC
    92641 TTTTGCCATG ACCTTATGGT TCGTGAACTC GAAGTTGCTG CCCATCCGGC CATCTGCTTT
    92701 ATCCTGATGC TGCTTCATCC GACGACGCGG CTTCACTTCT GGAGGCTCAT AATAGAAGCT
    92761 TTCTAATATA CAGCCAGAAC ATTTCTTGCC TTCCCAGCGA CAGTCATCAT GTCCCCAATC
    92821 GCATGGCATA ACTGTATCTC TCCTTCCTAG ACTCATAAAA AGAGACGCCT GATAAGGGGC
    92881 GCCTCCTGTT ATGCTTTCTT ATGAGTCTTT TTTCTCTGCT TCTTCTATTT CTTCTTCACT
    92941 CATCGCCATC TCTTCAAGAT TGATGACGGC TTCTCCGAGC TTCTGGTCGT CTTCAATCGT
    93001 TTTTGCAATC TCTTCTTCGC TCATGTCCGA AGCTTCTTCC TGACCGTTGA GCTGTCCCAT
    93061 GAACTCCTGC CAGACATCTT TATGTTCCAG CATATACTTT CGGAATGCAG CGCGGCCATT
    93121 CCATTTCTGC TTCTCTTCAC CATTCTTGTC ATACCAGTAG ACCCATGCAC CACGTACTGC
    93181 TGCGATACCT TTCGCTTCTG CTACAGTAAG AGCTTCAAGG ATCTGTTCCG TACCCTGACC
    93241 ATATACGACA TAGTACTCGA AGCGGACATA CGGATTGCGG TCGCATAAGA CATGGTTTTT
    93301 CAAGACAGAC ACATAAATCT TTGCGCCTTC ACCATCTTTG AGAGGATCTT TCGCTTCGAA
    93361 CTTCTTCTTC GAGCGAGAGA GACTCAGCGT GAGAGCGCTC CAGTACTGGA TAGCTTTGCC
    93421 GCCACTTAAA ACAAGCGGTG CGCCATAGCT CATGATATCA CTGGACAGGT GCTGAACAAT
    93481 CACGAATGCA GTGTCATATT CCGCAACGAT CGCGCGGAAC TTCTTGACGA TACGGCTATT
    93541 CATACGTGCC TGCTCCGCCA CTGTAGCGGA AGCAAGACTA GCTTCCTCTT CATGTTTCGG
    93601 AACCAGGCAC TTCAAAGAAT TGATTACGAC CATATCCGCA ATACCAGTCT GCAAGATTGT
    93661 ATAGAGGACA TCCAAGATCT CCTCTGCGCT TTGTCCATGC CGTACTTCCA TGTAGAAGAA
    93721 CCGATCAGGA TCAATATGCA TCGTATCAAT CAAGTACGAC TGTTCGAGAG AAGACTCAGA
    93781 CTCTAGCCAG ACAGCAAAGA AATTTGGATC TTTTTTCTGA TTAATGGCAA TCGTCTCTAA
    93841 TAGAACAGAT GTTTTTCCTG AATCTGGCAT CCCTGAGATG ATAGAGCAGC GTCTTCTCGG
    93901 GAATCCGCCA CCGATTGCGT TATTCATGAC CATCGAAGGT GTCGGGATGA ACCGGATCTT
    93961 CAGACGATCC ATAATTTCAG GAGTCTTACC GATGCGACCG CAGATGACCT TGCCAGCTTT
    94021 CTGGTTAATC TTATCTGCTG CCGTATCGAC AAGTTTCAAG ATCTGATTCA TCGTCATCTT
    94081 CTTATCGTCT TTCGGCTTTA CTAAACTTGC CATGGTGACT ATCTACGCCC CTTTTTCTTA
    94141 TAAAAGTCAA TAATTAGCCA GGGTGAGCGC AAGGTTATGC TTCAAACTCA GGAGTTCTTT
    94201 GTTTTCCTCC GGCTTAAGCC CTGGATAGAT CGCATCGATC TGATGGATCA AATTCAGGAT
    94261 CTCTTCTTCG GTCAAAGAGA TATTCAACAC ATAAGTTTTT TCTGCTGCTT GTACGTTCAT
    94321 GGTTCTTTTG TCTTCTCCGT TTCTGTATAT CCTTTGATTT CCTGTGCCGT CTTATCATAA
    94381 CGAGCAGAAA GAAGGAGGAG GCTCTGCCGG ATCTCTTCCG GCAGAACTTT TGCGTCTTCC
    94441 TTCGTTTCTT TTGCTCGTTT CGACAAGATG TAGCCAGCAG CGCGCAGGAT CGGCTTTGCC
    94501 GTGAAGAAGT CCAACTTCTT CTCTTCGTTC ATGCACAATC TGAGTGCTTC TTCCGTCAAG
    94561 GCTGCCGTTA TGAGCTGGAG CTTCTCTTTC GAATCTCCTT CGATCGATTG AGCAAGAGCT
    94621 CCGACATACT GAGTCAGTCC TTGACGGATG TATGCCGCTT TATTCGTATC ATCCGTCGTC
    94681 TTCAGCATCT TCCTCTTCTT CCTCTTCTTC CTCTTCTTCC TGCTGCGGTG TCATCGCGAT
    94741 CGCGACTACG GAATCACCAG GTTCAAGACG GATCGAGCGG ACACCAGAAG CCGAGCGGCT
    94801 CAGTGTCCGG ATCGTATCCG TCGTGATACG ATTGATGATC CCGTTCTCTG TCACGATGAA
    94861 GAGATCGTGA TCTTCTTTCG CGACGCACGC TGCGATGACA AGACCTGTGT TCTCATTTGG
    94921 CTTGAACAGG ATGACTCCCT GGCTGCCACG ATGTCTCAGT GGGATCTCTT CGAAGAGCGT
    94981 CTTCTTCGTA TAACCATGCT GCGTGATCAT CAAGAGCTGA CCATCTGGCT CACAAGGAAG
    95041 AAGATCTGCT ATGAGGTCTC CATCCATAAG CTTCATCCCA CGGATACCGC GCGCTGCTCT
    95101 GCCGGAAGTA CGGATACCGA ACTTCTCTTC ATAAGGATCG AAACGAGTAG CTTTACCGTT
    95161 CGTCGTAACC AAGAGTGCGG TCTTTCCCTC TTCGATCGGT ACAGCGGCTG CAAGCATGTC
    95221 ATCATCGTTC AAAGTAATGA CGCGTGTCTT CGATGCACGA TTCGAGAAAA TACTCTTATC
    95281 GATACGTTTC ACGAGACCAC GACGCGTCGC CATCAGGATC GTACTGTTCT CATGCTCCTT
    95341 GTTCCAGGCA ATCATCGTCA GGATACTCTC TCCTTCAGAG AGAGACAGAT AATTGGCGAC
    95401 ATACTTGCCT GTCTGCGACT TCTTCCCGAT CGGGATCTTG TAAGCAGGAA GAACATGGCA
    95461 ATAGCCGAGA TCCGTGAAGA ACAAGAGATC GTCCTTCGTC GTCAGCGAGA TGACATCGCG
    95521 TACTGCATCA TCGTCACGAA GCTGGCCGGC ACTCTGTCCT CTAGTTCCTC TATTATGAGC
    95581 ATTGTACTCA GAAGCAAGAG TAGACTTGAT AATGCCATTC TGTGTATATG TGATGACAAT
    95641 ATCCTGCTCT TTGACCAGGT CGCGTTCTGT GTAGTCATCG CTTGCGTTCT CTTCGATCTC
    95701 AGTGCGGCGT TCTTCCTTCG TGAAGGACTG CGCGACTGCA TCGAGCTGCG AACGGAGTTC
    95761 CTTCAAGAGC TCCGATGTAT CCGACAAGAT CAGCTGCGCA TGCTCTGTCG CAGCACGCAG
    95821 ATTCTCCTGT TCTTTCAGAT AACGGTCTTT CGGTGCATGT GAAAGTGCAC CAAGCTTCAT
    95881 CGAAGCAATT GCCGCCCCTT GTTCTTCATC CAGACCGAAT ACAGACATCG CTTTCGCTGC
    95941 AGCTGCTTCA TCTTCTGAGC TGCGGATCAG TTCGATCACG CTATCGAGAT TCTCATCACT
    96001 CAGAACAGTC ACGAGTGCAT CTACGATATG TTTCCGTTTC ATATCCTTCT GATAGTCATA
    96061 CTGAACACGA TTACGGACAA CATTTGTCGC ATGCTCCAAG AAATACTCGA AGAGCTGCTT
    96121 CAGCGTGAGT CCTTCCTGCA CATGTCCATT GACGAGCGCG TTGTGATTCA ACGAGAAACT
    96181 TGACTGCATC GGTGTCTCTT TCAAGAGCCG GTGCAGGATG ACATTCGTAT CTGCATTATC
    96241 ACGAAGCTCT ACGACGATGC GGACACCATC GCGATCCGTC TCATCACGTA CACTGCGGAT
    96301 ATCCGGGATC GCGCCGCTTA GGCGACGCTC ATCCATCTTC TTCACCATCG TGGCTTTGTT
    96361 TACGTTATAC GGGATCTCTG TGATGATGAT CGCGTCATGC TTCTTGATAT GCTCGATGTG
    96421 ATACTTCGAA CGGATCTGAA TCGAGCCGCG TCCCGTCCGA TAAGCCTGAC GGACATCAGA
    96481 CGGATTGACG ATGACGCCGC CAGTCGGGAA ATCCGGTGCC TGCACGATAC GGATCAACTC
    96541 TTCTTCTGAG GTATCTTCTC TTTCAAGAGC ATGGTCGATG ATCGTATCGA GTGCTTTATA
    96601 GACATCCCCC GCATAATGCG GAGCGAAGCT GCAGGCGAGG CCGACAGCGA TGCCGCTATT
    96661 GCCATTCAGC AGGAGATTCG GTACGAGGCC AGAAAGGACT TCCGGTTCCT GTGTGCTCTC
    96721 ATCGAAATTC GGATGAAATG GCACGGTATC CTTGTCGATA TCCTGAAGCA TCTTTTCACC
    96781 GTAACGGCTA AGTTTCGCCT CTGTATATCG CATCGCCGCC GGAGGGTCTC CATCTGGCGA
    96841 TCCTGCGTTA CCGTGTACAG CAACAAGGGG ATAACGCGCT TTCCAGTCTT GTCCGAGATT
    96901 GATCATCGCA TCATAGACGC TCTGATCTCC ATGCGGATGT AGCTCACCAA GCACGTTTCC
    96961 GACGGTTCTT GCCGATTTCA TAAACGGGCC GGAAGATCGT AAATTCTGGT TATGCATTGA
    97021 ATAAAGAATA CGACGCTGTA CTGGCTTTAG ACCATCTCGC ACATCCGGAA GTGCTCGATC
    97081 TTCGAGTACA TCCATCGCAT AACGGAGATA AGCATCTCCC ATGTAATCGC CATATTCTAC
    97141 ATCTGTAATC TGAGCAGTAT TGGATTCTTG TTCTGCCAAT TTGTCTGCTC CTTTCTCTTC
    97201 TGTTTCTATG TTCTTATCCT GGTTCGGAGC AGAAGTCATG CTTCTTCCTC AGAAGGAGCA
    97261 GAAGCCTCTT CTGCCGGCGG CAATACACGG AAGTCTTTGA TTGATACTTC ATAAGCAGTA
    97321 CGCTGCTCAA TGGAGTTCTT CGTCTTCTTC GTGTAATTGC GAGACTGGAA TCGTCCAGTC
    97381 AAATAAATCT TGTCACCGAC CGCGAGACGG CTTGCCATCT TTGCATTCGA TCCCCAAGCG
    97441 ATGCAGGGAA TGTAATTCGA ACGCACGCGC CCGTTCACGG CAATCAAGAG ATCCGTGATC
    97501 AGGCGTTTCG ACATCGTCTG ACGGAAGACC GGCTTCTTGC AGACATATCC TTCTGCTTCG
    97561 AACGTGTTCC GTTCATTGTC TAAGAACTTG TAATCTTCCT CAGAAAGGAC CAGCACATCA
    97621 CTCGCATATC CATAGATCAG GAGATGACTC TTCTTCGGGT CGTCCTCATC CGGAATATGT
    97681 TCGGTGTGGA TCGCACCTGA GATGCCGACA TACTTGCCGA CGGAGATGTC TAACCGGAAC
    97741 AACAGCTTCT CGGAGCAGAT TACCGGAATC GAATCGATAT GATCCGAATA ACGCGGTGCA
    97801 TCGATCACGA GACGATAGAA TGTCTCGCTT ACCTTCTTTC CGTTCTCTTC GTGCTGTTTC
    97861 GTATAGGCTT CTTCCATCGT TCTGAGCTTG CCGGCAATCG CAAGATTATT CAGGTTCTGT
    97921 TCTGACAAAT CTATTCCTCC AGTTTCTGAT TCATGGGTTC TTCAGTTCCT TTCCTTTTCT
    97981 AAGCTCTACT TTCTCTTCTT CAGTATTCAC TCAGAAAGCG CCAGGGCGCT TCCTTCTGCT
    98041 ACAATGAACT CTTTACGAGC TTCTACGTCT TTACCCATGC ATACAGCAAG CATATTCTCT
    98101 GCTTCCTCTG CATCTTTTAC TGTGATTCGA TTGAGACGAC GCTTAGCCGG GTCCATAGTC
    98161 GTATCCCAAA GCTGTGTTGC ATCCATCTCG CCTACGTTTT TACTTACCTG TTGCCAGGTA
    98221 ACCAGACTAT TTCTTCACTC CGGCTAGATA ATTCACTGCC ATCATCATGT CAACCTTTTC
    98281 CCAATACTAT TGTATCGGTA CTCCTCTTCC AAGGATAGTC GTTACAGGTT ATGCAATATT
    98341 TTTCCAGTTA CATCCATACC AGATATTCAT AAAACTGCCA AAAGTCAGTT TGTTCTTAAA
    98401 TGGTTCATAG ACTTTACGGG CTTTTTCGCC TTCTGTTTTC TTCTTTCTTA TTAAAAGAAC
    98461 TTCTTCATTT GTCAAAGCAG TTCTTTTGTT AAGTTCGCCA GGAGATCCCG TATCGTGTTT
    98521 ATGAAAGTCT TTATTTTCTT TGGTGTAGAC ATCCATTTTT ATATCTGGCC AAGTATATCC
    98581 ATTCCAAACT TTATGAAAGC CACGTTCACC TATTTTATAA CAATAATCAA GATAAACATT
    98641 TCTTTTTGAT TCGTGCTCAG CATATCGTTC TCTGATATCA ACAACATCGT CTGCAGTAAG
    98701 CTTAGCTCTT CCATGGTTTT CTCCACCATA ATCTTCATTA TAGCCATTTT GACAAGCATG
    98761 AAGTTCTTTA ATGAAGAAAT ATTCACGAGA ATAAAGCTTC TCTCTATCAT CTACAAGTTC
    98821 TAAAATATCG AAATTAAAAT TCTCGATACC GTCTTCTCTT ATAGCTTTAT AAAGAGGCTT
    98881 ATTATATTCT TTGTTACTAG CTTGTTTATA TCTTGTACGA TGAGCGCTCC ATCTTCTTTT
    98941 TATATTAGTA CTGCATCCAA TATAAAATTT ACCATTTAAA GTATTGGTGA TTCGATATAC
    99001 TCCAGACAAA ACTTTTTCCA TATTTCATTC CTCCCTGTCC TTTTTATTAC CTAAGAGAAA
    99061 TGAAAATTGC ATAATCCCAC GAGACGTTCC TAAATTATTT TAGGACGACC CCTCGTTAGC
    99121 CTTGTAATAT ACAAGACCCT GCCATAATAG CAGAAAAGTT GATAAGGGCT AGGCTTTTCT
    99181 TAACCCTTTA TATCTTTGTA CACTACATCT CTCAGTATCG AATGCGGCAA GTTCTGCGTT
    99241 CGAATAGAGA TATGTAATTT CTGCATTCTT GCCCTTGCCC TTTGTCACCT TGAACAAAGG
    99301 CGGACAAGCT GCGTATAAGT AACCATTCTT TATGAGCTCT GGCATATAAC GATAGAAGAA
    99361 CGTCATATGC AGACATTGGA TATGAAATCC GTCGACCGAT AACACCCTAC CTTTCGGCAT
    99421 ATTTTCAATT TCTAAGCGAT ATTGCTCAGA AGGGACTAGA GCACACTTTC ATCCGTTCTG
    99481 GATGGTCTCT CTCTGCTCGT TACACATTTA CGCTTACGCG ATTTAGCACG GTATTCCCAT
    99541 TCTCACCACA AATTAGTGGC TCAAGGGTTT CTTTTTATTA TGAAAGCTCC TTCGCCTGAT
    99601 AGAATCAGCT TATTCTGCTT TTACCGTTTT AGGAGACTTA TAATCCTCTG CATTCCTGCA
    99661 GGGACGACTG CTTTTATAAA CAATCTGCAT CGCTCATAAT GATGATCTTA TGGTATCTAA
    99721 GTTTGTTGAT ATCGAAGTCT TCACCGATAC CGCAACGCAA TGCTTTGATA ACATCGAGTG
    99781 TCTTCATCGA CGAATATACT TTGTCGGCTG TACTCTTCTC TGCATTCAAA ATCTTTCCGA
    99841 ATACAGGAAG AATTGCCTGA AAGTGACGAT CACGCCCCTG CTTAGCCGAC CCAGCTGCTG
    99901 AATCCAATCC GTTCAGTCAA AAGCGTTATT ATGACTGTCC TATTTAAAGG TTTCCCGCAT
    99961 TACTACGGGT GTCAGACTAT ATCTTCACTC CGGAACTGCT AGTTCCATCA TCATGCTCTC
   100021 TGTTTTGATT CTACTTAGAA TCTACTCTAC TTGCTTCTTC GCTAATATAA ATTAACTATG
   100081 CTTTCGATAG TCGTTGAACT CATTTCATAC TTTAAGCTAT ATAACCAAAT TTCTTATAAA
   100141 CCATTTCTCT AAAAGAAAGA ATCAAAAGTC TCGCGCCTTC ATCTCCATAT TTCAATTTAC
   100201 TAAAAGATTT AGTACGTTTC TCTTTTTTGT CGTTATAATA ATAGAGACGA TAGCGTGTAG
   100261 GAAATTCTTC TATTCCTCTA AGACCACTTT TATTATCCTT TCTTATATTG CAATATATAC
   100321 AAGATACTGG TTTCTTCTTT TGTTTAAAAC GATACGATCA GAGTTTATAG CGTAATCCTC
   100381 CTATCAAATC GCTTAAAGTA TGGAATTTAG CTGCTGATTC TCTTACACAA GAGTTCCAGC
   100441 AATTTAAAGA GTTTAACGAA GGCAATTCTA CTCACCTTCA ACCAGGAAAA TCTCGTCTTT
   100501 CTCTGGATCA TTTCCGGAGC AGTCTGAGAA CTTCTCTGGA AGAGAACCAG ATGCGGCCGC
   100561 TTTCGTGATA CCGCGTGCTG CGTCACGCGC TTTCTTTGCT GCAGCACGTG CTTTCGCCGC
   100621 CGAGATCGTT TTCTCGACCA AGACTTTTGC GCGGTTTGCA TCGCGGGAAA GATAATCGAA
   100681 GAAGAAATCC GAGATGCTCT CGCGGCATAC GGTGCGGACA TCCTTCATTC TGAGATTGTT
   100741 CTTTCCTTGT CCCTCATAAT TCGGATCCGG TACTGCCACC GACAGGACGG CGACAAGACC
   100801 TTCGAGCGCA TCTGCCTGCT TGATATCCGA AGACGACTTC AGGTATCCTT CTTCGACGGC
   100861 ATAACGGCTC ATCGCTTTCG CGAATCCCTC TTTCAGACCG GTGACATGAT CGCCGCCGTA
   100921 TTCCTGATAG ATATTATTTA CAAAGCCTTT GATGTCCGAA CTGTACGTGT CTGTATAACA
   100981 GAATCCTATA GAGAGTTCGA TATCATGTCC TTCCTCACTC ATAACATGTG ACGTTATGAG
   101041 CTCAGGCAGG ATTAATTGTG TTTTTCCTTT CGTGAGCATC TCGACATACG CTTTGATACC
   101101 TTCCGGGAAG CAATAGATCT TCTCTTCTTT GACTTTACTG CCAGATGCAT CTTCCGTGTT
   101161 GAAGTAGACC ATGATCTCCA GACCAGGATT CAAGTATGCA AGTTGGCGAC AACGATGGTC
   101221 GATACGTTTC AGGTCGAGCA CATCGTCCTT CCAGATCGAA TCATCGAGAA CGAATGAAGT
   101281 TTCTGTGCCA TGAACGCCTT CTGTGACTGT ACCGATTTCA TGCGTCGGCT CTGTCACGAT
   101341 ACCCTTCTCG AACCGAGTTC GATATATTTT CCCGTTCTTG TTGACGACGA CCTGATAATA
   101401 TGAAGAGACT GCATTGACGC AGCTTGCGCC TACTCCGTTC AATCCGCCCG TCTTCTTCTG
   101461 ATCATTCTGA ACAAATTTTC CTCCGGCATG TAAGACCGTA AGTGCTACCT CTAGCTGACT
   101521 TTCCCCTTCA TGCTCAGGAT CTGTAGAAGG CTCGACCGGC ATGCCTGCGC CATCATCTTC
   101581 GACGGTGATT GTATCTCCAA CCACGGCGAC GGCGATTGTC TTGCAATTGC CGATCATATA
   101641 CTGATCGATC GAATTCTCGA TGATCTCATC GACACAATGA TTTCGGCTGT TGAGATACAT
   101701 GCCTGTGCGC TTCCGGACAT TATCCGGAAA ACGCAGAATC TCGATCTCGT CCTGTGTCTT
   101761 CTTGCTCATC TTTCGTTTAT TCCTCCTCGA AGTCCGCCTT ATCCGTAAGG CCGCTGACAT
   101821 GACGCATCCA TGCTTGGATC ATCGCCTTCA GATTCGCCTC CCATTCCAGG TTGTTATCAA
   101881 TCTCTGCATT CACCGTATAC GGGATATACT TCTTACCGAG GATCTTCATC TTCATCTGAT
   101941 CTGCGATGAT CATGATGATA TAATGCTTGA TCCCGGATTT AGAAGGAACC GCACGAGGCG
   102001 CCGCCTGGAT CTCATAAACC AAGGAATTCA CTTCAAAGGT GGACTTATTG TTGCTCTTCG
   102061 CCATATTGTG GGCGATACGG GAAGAAGCTT CTTCGATCTC CTGTTCAAGA GCTACTTCCT
   102121 GATCGACCTG GCCGAGCATC TCATCTTGTA GTTTTGCGAG ATTCTCATTC TCTTGCATCA
   102181 GTAGATTGCC TTCTGAGAGA GGAACGGATT CTTCATAGCC GGAGCCGCCG CGTTCGTCGC
   102241 GAACGGATTA GCCGGAGCCT GCGTCACAGC CTGCGAAGCA TTGCCAGAGC CAGCCTGCTC
   102301 AGAACCGAGC TTCGTTGCAT CATCGACCCA GGCGACCAGG CCACCGCGAT GCATCTGACC
   102361 ATCCTTGTCC TTCCAATCAT CTTCACGACG AAGCTCGCCC GTGATTGCCA TCTGACCACC
   102421 GCGGCCGACG TAGTCGTTGA TATATTTTGC CGTATGGCCG AAAGCAACAA AGTTGATCAG
   102481 ATCCTCCGGA TAATACTTTT CTTCCTGCTT CTTGAAGTTA CGGCGGACAC CGAGGCAGCC
   102541 GCGGATGCTG TTGTGTTTCG GATCCTGTGC TTCACGATAG GTCAGCTTGA TCTTGTCCGT
   102601 TGCTGGGATG CGACCGATGA GGCTGATGGA ATTACGTACG TTAGACATAT GATATTCTCT
   102661 CCTTTTTATA TAGAAAAATT TACCTTTTGC TCGAGGTATA CCAATACACG AATTAACAAT
   102721 ACATGAATAT AAAAAGTATT ACTTTTTATA CAATGATGAT GGATTCAGAA GGGAAATTCC
   102781 CAGTAATCAG CAGGGTCAAC TCGCCTGGGA TTCACCATTC TGAGCAGCTG CCTGGAGCTG
   102841 CTGGACATAA GCGACGAAGC CCTTGATGTT CGCCGGCACA AGCTCGTCGA CGCTGCTATA
   102901 CGTGCCCTGG CTATACTGCT GCATCAGCAT GTTGCAGGTT TCCTCACCAA AGGCTTCTTT
   102961 CAGCTGATTG ACGAACTGGA TTTCGTTCGC GAATTTATTG AGAGTGATGT CATTCCAATC
   103021 GCGTTCATTC TCATAAGCAG AGGTATCTTC TGCAGAGCCG GCCGCCGGCT CTGCAGCTTT
   103081 CGGCTCTTCT GCTGCTGGAG CAGGAGCAAC AGCCTGCGTC TTCTCCATTG GCTGCGGCTT
   103141 GATATCGGCC TGGGCCGGAT TCTCCTCTTT CTCTTTCGCG GCTTCCTGCT CAGCAATCTT
   103201 CTTGTCAACA GCTTTCTGCA TAGCCTCTTT CTTCGAAGCA GGCTCTTTTG ACTCAGGAGC
   103261 AACAGCAGCA GAAGCCTCTT CCTTCTGAGT ATGCTTATAG TTGACACGAT TGCGCACCTG
   103321 ATCAGCAAGG GCTTCGAGCT GCTTATCATT CACGAGATCT GGCTGAACGA GTCCTGCCGT
   103381 CGCGATAGCC TGAGCGATTG CGATCGCGTT CTGGACACGC AGCGTCGAAT CTTCGATCTT
   103441 ATCATTCTCG TAATTCGCGA TCAGGATGCC ACGGACAAAA GCATTCGTGA ACTGTTTCGT
   103501 CAATTCGTTA TAGACTGGGG TTTTAGTCGC CATAATAGAT TTGCTCCTCT TCTTCTTCAG
   103561 TTCTGGTATT CATTTCTTCT TTGACAGAGA ACTTATCGTT CTCGTCTGCA TCGACAATGA
   103621 CGCGCGTCAC CTCCGACTTA TCCGGAAGCG TAAACATCTC TTCATGAAGG ACTTCCTCCA
   103681 TGATCGCTCG CAGGGAGCGC GCGCCGGTCT TGCGTTTGAT TGCCTCATGA GCAACAGCCT
   103741 TGAGCGCTGC GCCCGTGAAG ACAAGCTCTG TCTCTTCATC CCTCATAAGA GTCTGATACT
   103801 GTTTCAAGAG CGCATTCTTC GGCTTTGTCA GGATCGAGAC AAGTGCCTCT TCATCCAGCT
   103861 CCTGCATCGG ACAGATCACC GGAATACGGC CGATGAATTC TGGAAGCATG CCGAACTTGC
   103921 GCAGATCTTC AGTACGGATG TCCAGGATGA AGTCGTTATA CTTCATCTTC TTATCATTCT
   103981 TGAGCTTCGA ACCAAAGCCT AAGCTGCTCT CACCTTTATG CATGCGTTTT GCAATGATCT
   104041 TTTCGATCCC TTCGAAGGCG CCGCCGACGA TGAACAGGAT ATTCTCCGTG TTGATACGCA
   104101 CGACTTCGCT CTGTGGATGC TTGCGACTCC CTTTCAGAGG AACATCGACG ACACTGCCTT
   104161 CAAGGATCTT CAGGAGCGCC TGCTGAACAG CTTCATTGCC AGGATCTGCC GTCGTAGAGA
   104221 GATTCTCTCC TTTACGAGCG ATCTTATCGA TCTCGTCGAT ATAGACAATG CCACGCTCTG
   104281 CTTTCTTGAT ATCTCCATCT GCTGCTTGCA AGAGACGCTG GAGACAGACT TCGGGGTCCT
   104341 CACCAACGTA GCCGCTTGCC GTGATAGAAG TCGCGTCAAT CATCGCGAAC GGTACATGCA
   104401 AGACCTGCGC CACTCGTTTG AGCATCGCGG TCTTACCAGC GCCGGTCGGT CCAACGATGA
   104461 AAATGTTGCT CTTATCGAGC TCTGCTTCGT CTCCTTCAAG GTCCTTCTTG AGACGGAGCA
   104521 TCTTATAATG GTTATAGATT GCGACAGAGA GGACTTCTTT TGCTTTATCC TGCCCGATGA
   104581 TATAGTTATC GAGATACTCT TTCAAAGCAG AAGGAGTCAT CTTTTTCTTT GCCGTGCCTC
   104641 CGCGGATACG GAGTTTTCGG AAGATCTGCC GCTTCTCTCT CAGTTCTTTG TTCAGATAGA
   104701 TCTTCTTCGC GCACTCATAA CAGATGAAGA CATTATCGAT CTTCGACTGC ACCGGAATAT
   104761 TGATGCTGTC TTCGAGGATT TCATGTCCGC ACCATGCACA GCGCGGTCGT TTCGTTTCTT
   104821 CAGCCAAAGG ATCACTCCTC TTCCTCTTCC TCGGTTTCTA CAGGGATCAA TTGATGATCC
   104881 GGGATCAGGG ATTTGCACTT TGGGCAGCAG GATGCGCGCA TCTCACTGCC GAAGACTGCC
   104941 TGGATCGTTG CGCTGTACTG AGCAGAACGG CGTTCCCATT CCTTCTCGCC GTAGATCTCC
   105001 TTGCAGAGTG GACACTGGTA TTTCGTTTCA GATCACTCCC TATGCTCGAT GATTGCATCG
   105061 ATCAGTCCGT ATTCCTTCGC TTCTTCCGGC GTCATGAAAT GATCGCGATC CATATCCTTG
   105121 AGCAATTCCT CATAAGAATG GCCGGTATGC TTGACGTAGA GATTCGTCAG CATCTCCTTG
   105181 CACTTCTGGA GCTGCTTATA CTGGATCTCG ACGTCGGATT CCTTCCCCTG CGCGCCGCCG
   105241 GACGGCTGAT GGATCATGAT CTCAGCATGC AGAAGCGCAT AACGCTTTCC CTTTGCACCG
   105301 CCCATCAGCA AGAGCGAACC CATCGAGGCC GCCATGCCGA CACAGATCGT CGACACATCT
   105361 GGCTTGATAT ACTGCATTGT ATCATAGATG CCGAGACCAG TCGTCACTTC ACCGCCCGGG
   105421 CTGTCGATAT ACATCGTGAT ATCAGCATCC GGATCTTCAG ACTCAAGAAA CAATAGCTCT
   105481 GCTTTGATAA TATTCGCCAT CGCAGGTTCT ACCGTTCCCT GCACCCAGAT GATACGGTCT
   105541 TTCAGAAGCC TGGAATACAG GTCATACGAA CGCTCGGCAT TCCCCTCGCG CTCGAGTACC
   105601 ATCGGAATCA ATGCCATATT GTTAGAACAC TTCCTTCCTG AGAGAATCAA TAACGGTCCT
   105661 GGTCTGCTTC GTCAAGCTTG TGACGAAGCT TCTTCACCAA CTCGATCAGC TCGCCTTTCG
   105721 ACATCCCCTC ATAAGAGCAA GCCTTCTGCC AGACCAGTTC TGCGTTGATT GCTGCATCTG
   105781 CCCAGAAGAA CTCGTTCAAC TGTGAGATAT CCGTGAAACG ATGAATCTCG TAGATATCCG
   105841 AGAGAGTCGC ATTTGCCCAG AACTGCACCG ATTCTCTTGT TCTCGGGAAG AACTGGCCAA
   105901 ATAAATAGAC GGCTTCATAG CTGCGAGTCA GATCCTTCGG ATCTTTCGCG AGAACGATGA
   105961 CGCCGTCACG GAGTGCGTCC TGAAGGCTGT CAGCATCTTT TTCAGTCTCT TCTTCCATCT
   106021 CCTGCTCATC CTCTTCTTCA TCTTCTTCTC GAAGATGATG ATGGAAAGAC ATCGGAGACG
   106081 CCAGGAGAGC CAGGAATTCT GCCAGCTGCT CAGGATCGAT GTGGTTTTTG TTCATATTGT
   106141 GTCCTCCTCT TTTGTTCATG ATAGTGAAAA CTGGCGCCAC CTTCTCTGAA GACGAGAAGA
   106201 CAGCGCCCGT GGCCACGTAT TGCTACACCA AGGCTCGCCA GGACAGCTCA TAGCGCTGAG
   106261 CGGTTACTGC AAGGTGTCGT ATTAAGGGCC AGCTCAGAGC GTTACCTCTT CGCTGGCATG
   106321 ATGGATGCGG GAGCAGGAGT CGAACCTACG GAGTCGGGCT TATGAGGCCA GATTGAATTC
   106381 CTATTCTTCC CGCGAGGAAG AGCGATGACC TCGCTCAAAG GTTCTATCCG ATTCTTCTCT
   106441 TCCCGACGGA CTCGGAGAAG ATGGCCTGGA TAGATAGGCG ATCAGCCGTT GCACACCCGT
   106501 CTGGGTGTTA CAACAATATA TCTGCTTCAT CTCATGCATT GCAATGCATG AGATGTCACA
   106561 TTCGAAAAGA GGATTGATCC CCAATCCGGA AACAGGACCA TGCTGGCTTT CTGCTCGAGC
   106621 AGAGCGCCAG GTTGCACAGG ATCTCTTGCG TAGAAACCGG ACCAAGCGAT TCTGCATTAC
   106681 TCGGATTCTG TCAACTACCC GCGACTGAAG TCGCGAGCTT GAGGGAATCT TACGATACCT
   106741 CAATTTGCTT AGATAGGCCA GGCTTACTGC ATTCGCAGTC TTGCGAGGTA CAGCAGAGGT
   106801 CCGGTAATTA CCAAAGCCAT TAGCGTCCGC AAGTTGCCAA ACGGACAAGA TAGGTTTGCA
   106861 TCAATGCATG GATACGAGCT TTGCTTTGGC TCGCGCCAGG ATGTTCTTGG CCGCATTCAC
   106921 GTCGCGAATG TGGTGTATCC CACATTTCGG GCAGATCCAC TCGCGGTCCT TGAGCGTCAG
   106981 TTTCTCTTTG CCGCTCATGA TATGGCCACA AGCGTGGCAG GTTTGCGTCG TATTCCGAGG
   107041 GTCGACGGTG ACGAAGTTCT TGCCGTATAG TGCTGCCTTA TAAGTCAGCA TACTAAGGAA
   107101 CATCCGCCAG CCATTGTCTT GGATGCTCAT AGCCAGGGCA TGGTTCTTCA GCAAGTTCCG
   107161 GCTCCGCAGT TCTTCTGCTG CGACCAGATC GTGGTTCTTG ATCAGTGTCG CGGAAGTGCG
   107221 GTGCAGGAAA TCTCTGCGGC GCTGCATGAC TTGTGCCGTG AGCCTGGCGA CGAGCAAGCG
   107281 CTGTTTCTCG ACGTTCTTTG CCTCACGGAG CGGGCGATGC TCTTTCTTGG CACGGACAAT
   107341 CCGACGGCTC AGCTTGCGCT GTGCGTTGGC CAGCCGTCGT TTCTGCCTGC GGTAATAACG
   107401 AGGATTGGCC ACAATCTCGC CATTCGAGTC GGCATAGAAG TTCTCGATGT TCAGGTCGAT
   107461 ACCAATCTCT GCCTTTGTTT TCGGGCTGGC TTTCACGAAT GGTTCATCAG AGCCGAGTTG
   107521 GAACGACGCA AAGTAGCGGT GCAGGCTGTC TTTCGTGATG GTAATCGTGC CGATGCGGAC
   107581 TTCCTTCATG GCAAAAAGTC GGTCCAGTAT TTTACGCGAG CCTTGGAAGC GGATGCGTTT
   107641 GAGCTTGGGC AGCATCAGGT GATGCTTGTC GAGGAAGCGG GCGTTACTGG TAAACAGAAA
   107701 AATCTCCGTC CCCTTGCTGT AATGCGGATT CGTCTGATAC GACTCGACGG ACGTTTTCTT
   107761 GTGGAAGTTC GGCACACCAG CATGATGGAC GGCACGGAAC TGCTTCCAAG CACGCTGGTA
   107821 GTTCTGCCGT GCATTAGCAA TGGACTGTGC ATCGATATCG GGATGCCGGA GCCATGGATA
   107881 GCGGTCTTTC AATGCTGTTA CCGTGCGGAT TCGCTCGCGC AGTGCCTCGA TGCGCTTCTC
   107941 GATGAAGTCG ATGTAGATGC TCCGTCTGCC AAATCGTGCA ATCTCCTTGT TCACAGCGAC
   108001 ATGTTCATTG TAGACGCAGC GTGCCGCATC CGCATTGCGT CGAATTATCT CTTTCTGTTG
   108061 CTGGCTGGGG TAGATGCGGA CGTTCAGGCC GTAATGATAG GCATAATCTG CCATCTTCTT
   108121 ATGTTCCATT TTATTCGCCT CTTTTCCAGT TCTATTATAT AACAGCATAT ATGATCACGC
   108181 AGCTGCTATA TAATCATAAT CAACCAAAAG ACAGTTGCCA TATACATCTA GAACAAATAT
   108241 TCCAAGCAAC TGCCGATGTG GCCATTCTTC TCTTGGCTAA AGTGAGAAGA TTCCTGGCCA
   108301 CATTTTCTCT GAAAGAAAGG ACGGCAGGTA ACAGGAATCT CTCCCTGCCC CCCTGCATGA
   108361 AGTGGATCTT GTTTTATCCT CGGGATCCGG TGACGAGGTT CGGCACTCTC GCGAGCGCCT
   108421 ATTCCGTATC CTGCTTTCAG GGGGCGAACA GGAACGGCAA GGCTAAGAAC TTTTCATGGG
   108481 GGTGAAGTGT TTTAAGCTAA TTGGAGCGTT ACATGAGGAG GCAAGATTAC TTGCTCTTGC
   108541 GGCCGCCCTT GCCACACTTG GAGGCAAACA TGAGCACAAA CCTCCGTTTC CAGAAAAGAA
   108601 GTGTACCCGC TTACAGACGT TAACCTGCTT GCTGGCATTA AGCGGCGGCT TATTATACTC
   108661 TGCCGCCAAA GAGCCGAAAA GGACCAAATA TGTCAAGAAA GCAGTCACCC AGAAGACCGT
   108721 TTCCTCTCTA CGTCTATTAT AATATCACTT TTCGTTACGG TGTCAATGAT TTATGAGAAA
   108781 AAATACTCAT AAGAGGACAG CCGTAGCCTG TCGGCGTCCG ATATGCATCG CCAAGGACTC
   108841 TGCACCTTCT CCTGCGAAGA GATCGATGCG GTTTCCTTTG ATAGCGCCGC CTGTATCGAC
   108901 TGCCGTATAG ACACCATTGA ATCTACGCAT CTCTGGGTCC TTGAACTGAA TCTTGACGCG
   108961 TGTACCGAGC GGGATGATAC GAGGGTCTAC AGCGATCGCA CGAGCCGAAT AGAGACTGTG
   109021 CCCTGCAAGA TTCGTACCAT TTGCCGTCCT TCCATAAGCG GGGTGGGATG TGCCTTTACT
   109081 ACAGGATGCT TCTGACAGGG TGTATGCCGT CACTACGACG TCAAATCCAC CTGCGGGAGA
   109141 AACATCATCT GAGGATCCCC TACTTACTTC CCGGCGCGCT TCCTCCAGTT TCCCATGAAG
   109201 CGCTCGGTTC TCATCGCGAA GCTGCTCATT TGTTTCTTCA AGGCGCTGGA CTTCGATATT
   109261 CTTATCATCG ACTTCCTGAT CGCTCTGTGT AACGATATCC TGTGCTTCCT GCATCTTCTG
   109321 AGCAGCAGCT GCTTTTGCCT GCATACCCTC ATAATAAGAT ATAGATCCCG TTGCAAGGAC
   109381 GCTGACTGTC AGGATAGCAG CCAGGCCTTT CTTCACGCGA CGGAAACTTC TTCTACGTAA
   109441 CACCTTTTTT GAGTTGTTCT CTATAGTCAT TCTCGTCCAC CTTTCTGTTT CAATTCGCAC
   109501 TCTCAGTGAG CCGCGGCGAA AAGCGTTAGA TTACTTTCCC TTCGAACAAA TTCATTCTAT
   109561 GTTCTACAAT CAGATGGTTG TGCTTATCAT AGATCTCATA GCTCTTGCCG CCATAAGAAT
   109621 ACGTTGCAGA CTTGCGATCA CCAATCTTAT GGTCTGCCCA ATTCCGACGA TAGAACGACT
   109681 CCGAGAAGCG CTCGTAATGT GTCTTATCCC AATGCTCCTT CAGTTTCTTC TGCCCCGCTG
   109741 GGGTAAAGTA AGCGAGCATA TTCATGCACC CTTCCTCATA AGGAGTATAC AGAGGCGAAT
   109801 ACTTGACGTA TTCAGTATCA TGTGCCTCTG CCGTATTCAG ATAGATGCCA GCATCCTTCC
   109861 GGAGCCCAGA GACGAACCGG AAATGCGGTT TGCCTGTCGA TGTATACCAA CCATATTTCA
   109921 CAGCAACAGC GCTTGCTGTC AGATCATCTC TAGAGATGTT GCCAGTAGGC TTAAAAATCT
   109981 CTCTATGAAG AAGCTCCTCG GAATCCGTAA GAGTCAGGAA TACATCTCTT GCCTGCAGCC
   110041 GTGCTTCTTC GAGGATCTGA TCGTGGAACA CCTGGAATAC TTCTTTCCAT TTCGAAGCGA
   110101 TGTCGTCGAT CATTGTTGTA CCGGTACAGA GTCCTTCGTT GAAATAGTTT CGGACCAGCA
   110161 TACGCTGCAC GTCCCAGGCA AGACTATCCG TAAACGTCTT GACAAGCATC AGATAGCCGG
   110221 TCTCTGTAAA GATATTCAGG ATCGGTGCCC CGCGTTTTAC ATAATCCTTA CCATAATTTT
   110281 CACGAATGAA TTTCTGATAA GTGTCTCCTG ATAATGTCTC ATAATCAATA CCTTTGCGGA
   110341 AATGGAAGCG ATTTGCAGAG AACGCTCTGC GTGCCGTGCC TGATGTGCGA TGATGCACGC
   110401 GATCGATGTC CTCGTAAGTT ACGACGCGCT GCCCTTTCCA ATTGTAGATC GGCATGATTT
   110461 CGTGATTCTC TAATACGCAT ACGTTTTTCG TTGCCATATA CGATTATCCC CTTTCGGTCT
   110521 CTTCTTTTGT TCTGTTACTG GCAATAGGAC ACGAAAACGC ATCCTCACCT TTTATTATAC
   110581 TGCTGCTCTT ACTAGAAACG CAAGCCACTC ATAAACGAAA ACACTGGATA AGTTCCGCAC
   110641 TGTCTAAGTA TCCGACATCT TTATGAGAGT CCAAGCGAGC ATAGCGGCGA GCTTGAATAG
   110701 ATACTTCATA GACCCCTGGT TTATCCATCT CAAAACGAAA CTGACAAGTA TCTACTGTCT
   110761 GCCTCGTCAC TTCAATCGCC TTGTCTCTGC CTTCTCCGAC ATATCGGATG ACGACTGCGT
   110821 AACGGATGTC CTCTGCTTCA CTGTCAGACT CAGGCGGCTG CCACGAGAAC GTCACATTAT
   110881 GCTCAGTGCG AGCCATCGTG AGGTTGTGCG GCATATCTGG CGTAAGCGAA TAATCGCTAT
   110941 AGCAGGAAGC AGAAGGCATC CCTGTCTCGT CTTGCTGGTT CACGATTTCG ATCGATGCAT
   111001 AGACGCGTCC ATTCCAATGA GATGGGAATG TGAACTGGTT CTGATCGATA GGGAGTGATA
   111061 GGATGTTGCT GTCATTATGA TCCAGCCACT CCAGATGGAG TCGGTGGAAC ACGAGTGGCA
   111121 GCTTCTTCGT TTCTTCTGAA GCAGAGCTCC ATGTGATGAT CATCTGCCGT TTATCATGCG
   111181 GTGCATGCTT GATGTGAATA GGCCCTGGAT TGTTCATTTT CTTGTTTATC TCCTTTCGGG
   111241 ATGATAATGC GACTAGCACC ATATGTGTAC TTGTATGTTC TAGTAGAAAT GACACCATAG
   111301 TCTTTCTCAA TCTGCTTCGT GAAAGGCACC TTCCGAAGCC CTAAGTCTTG AAGAAGTCTC
   111361 GGCATACAAG TTACGCTAAG AGCTACTTTC GCTTTATATG AGTAACCGCC TTTAATCCTA
   111421 GAATAGATCT CTTTCTCGCA GGTATATCCC TTTTTCTCTA TCAGGTTCTT TGCTGCAGAC
   111481 TTATAGCGTT TATAGAAATT CAAGACCGCA GGAGATAATT CTTCTCCTCT TTGTTGAACA
   111541 TAGATCTCAT CAGCTTTATC TTTGTCTGCC ATAACGATCT GCGCTCGATT CATATTTCCT
   111601 CGACGAATAT TCAGCTGTTT TTCTCTGACG ATTTGTTTTT CTGCATATTC AATTCGCTCA
   111661 GGCGTCAGAG GAAGAATGCT ATAAACAGAG GAACGATAGA TATATTGTCT CTTTTTCTTC
   111721 CACAGGAGTA ATTTGTCCAA CAAGACTTTA GGAATTTCAT CATCAGCGTA TTCCTTGATC
   111781 AGCCCATATC GTTCAAGAGC TTTTATGTTA TGTGTCATAA CAGTAAGACT TGAACGAAAA
   111841 CCGAAAATAG GCATAACCCT CTGCATTTCA CTCTTTGGGA AGAAGAACAT TGGAATCTCT
   111901 GTATTCGTAG ATCGTTTATC TAAGAGCAGT CTGCGCGCCA TCTCTATCAT GATAGTGTAA
   111961 GTACCAAACT TGTTGTTCTT CATCATCGTA TCATACAAGA TTGGATGGTC TTCTTTAAAT
   112021 GATTTATCCA ATAGCTGGCT AATTAGTTCT TCTAGCTCTT CTCGATGACG ATGCTGCCAT
   112081 TCTGTCTCAA ACGGAAATCC GAACTTAGCA CATAGATATT TACGTACCTC CAAATGAGTC
   112141 TTCCCCGTTA GACGCTCTAA GAGTTCGAAG ATATCGCAAT CTACGTTACA AGAGAAACAA
   112201 TGATACCTCC ATCCATCATC GCTCAGGTAA ATAGAAGCTG ACGGTTTGCT ATCGAGATGG
   112261 CTTGGGAGGA CACAGTTAAA ACAAGTCGAA TCCGAACCAA ATAGGAATTT ATTTAGATTT
   112321 ATGCGCTTTA AAATGACATA CTGAGAGTTC ACAAACCCTT GTGCCGCAAG GGTTTGCAGG
   112381 CTTTTTGCCT TTTCGTAGCC AGACATTGAG TCAAGGTCTA ATAACGCATT GCTCGCAGGG
   112441 CTCCCAAACC CAGCAATACC AACGGTTTCA GGGCACTCTG GATGCAAAAC TTCGTCTTTT
   112501 TTGGGATTCT CCGTATATCT TATGAGTTCT TCGATAACGG CGTCCAAAGT CTCGTATCCT
   112561 GTATCGATTT CTCCTTCGTT TTTATAGTGA GCGAGGACGG CATGCTTATC TAGATCTTTC
   112621 TTATGGAAGT ACTCTGTTAT ATGCACCCTT CCCTCTCTTA CGAGATCTGA AGCACATAGG
   112681 GTAGCGGTCG CGTTTAAGTA GCATATGTCC TGACCACCAT AAAAGATGCG AGAGAGATCG
   112741 ATGCATTTCT CGTCCGCGAA CCGAATTGTG CCATCTGGAG TCTTCTTCGT AAAAGCAGAG
   112801 AGAATTGCAC GCATAATGCA CTGTAGTTCT CTTTTCGTCT TGACAGGACG ATCAAGAGCC
   112861 CATACGATGC GATAGCGCTC CCATAACGGA GTGCTCGAAA GAGTGTGGTA ACAGAACGCA
   112921 GGCGGGAGAT TTTTCTCCTT ACAGATAGCC ATGGCCTGCT TCATCGTAAG GTATGCTTCC
   112981 CCTTCTGCCT GCTTCTTCTC TCCTGGCACA GCGTTATCAA CGTCAATGGC AACGATGCTC
   113041 TGCTGGATCC AATCTGATTC TCGGTAGCCT TTTCTTATTG TCGAGTGACG CTTTCCGTAA
   113101 CCGAAAGCTA CAGGATGTTT CTCTTTCAAG ACCTTTGCGA TCTGGTTCAC AGACAGTTCC
   113161 TGCGGATAAT CTAGGATCTG ATTCTTAATC TTCCCAATGA AGCGATTCCC TTCATCCTTA
   113221 GTAGGATACG TTTCTGGAAA GACAAGAAGC TTATGTTTCT GAACCATTTT TCTTCTCCCC
   113281 TCTTCTATAG ACTCTGTTTT TCTTTATGAG CCCTATTATA TACCCTTTTC AGCTGATATA
   113341 CTACTAGATC TCTTTCTTTA TGAGTCTTAT CCTTTCGTCT TCCCCTCATA TCAGCTGGCT
   113401 GTTTCTCAGA AATCAGCTAC TCTAGCTATT ACCAGAAGCA AAAAGAAAAC AAAAGAGGAC
   113461 ATATCTACGC ACGATACGAA AATAGCCTCG TGTCTGAAGA ATGGACTTCG CGACAAGAGA
   113521 ATATAGGGAG GCGAGCGAAG CGAGCCGCGA GAAAGAGGGA TGTAAGCCCC GAAGGGGCGC
   113581 CTTCCGCCCG CGTGAGCGGG CGAGAGAAAA AGAAACTTGA AAAGGGCGTC AGGAGCGTCT
   113641 CAGACGCACG GTTTTACCTT TTACGTATAA TTTCTCATTC TTCTCCCTAA ATGGCTCGCT
   113701 ACGCGCTTCC TAGTGTCGTA ATAGGTATAT TAAGAAAAGG AGTTGATCAT ATGGATACGA
   113761 TCAAACGGTA TGGCAAGATG ATTCTCGACA AGATCATCGA GCACTTCAAT CCGACAATGG
   113821 TGTTCTTCAT CGTCATGTTC TTTGCCTTCG AAATCGGCAA CGGCATGTTC GGAAAGCACT
   113881 TCGACCTCGG TGCCCTGATC ACGTTCGCTG GTGTCATCCT CGCGAAGGAT GCTGCACAAT
   113941 ACGGGATCAG TTCGGCCTTG AACTCTCCTC GCGGAGAAGC GCCGATGCGT AAGTAATTTC
   114001 ATACGGAATC CGCACACAAA AAAGAGAGGT TCTATCTCAA GAGTCCTCTC TTTTTTGTGT
   114061 CTTACTGGTT CCCGTTATGC CGCCGGCTTC TTATGAGCCA GATGATGATG CTGTTTCTTC
   114121 TGCTGCTTGC AATAGCAGTA GCTGACTTCA TTAACAGGTG TCTCCTTGGT TCCCTCTACG
   114181 AGGATCTCAT AGCCATATGG CTGATGACAA TGCGGGCACT CCCCCTCGAT CTTGAATCTT
   114241 GTTGTATAAT TCTTCATGGT TCTCCTGAGT TAACTCCTTT CTTCAATGCT TCAACAGATA
   114301 GTACATGTTC CGGAAGATCG AGAGACTGCG CGCAGCAGTG CTCCCCGTCT TACCGAGAGC
   114361 AGCGAAGGCG AGATATGCCA ACGAGAATGC GATATTTTCC GTGTGTCTAC TCGTGATGCC
   114421 TCATCCTTTC TGGTGATTCC ACCAATCCCA GAAGGCGGAT ACAGCCCCTG GTTTCGTCAT
   114481 ATCGATAGAC TCCATGCCTT CTGGCACAGG TTCCATCTTC TGATAGATAT CCCGGATCAC
   114541 GTGCTCTGGT ACGTAACGCA ATCCGTGCCC CTGATACAAG CGCCCCTTAT TCCGACTCAT
   114601 CGCCTCTTTG AGTGGCACCT TTGAAAAGTC GATGACTACT GTGCGAAATC CGTACAGATC
   114661 TGCCATCTTC CTGTAGCGGA TCAGGAAATC CTGCGTGAAA TTGCATGCAT CGAAGATGGT
   114721 GTCTGAACCA TCCTGCATAC GTTCCTCTAA AAGACGGAAG ACAAGATCCC AGACCTTCTT
   114781 GTTCTTCTTC TGGCTGATCT GCCAACGGTC ATGACCGTTG ATCTTCACGA TCTCTGGCTC
   114841 AGAATACAAG AGACGCAAGG TATCCGGGCT GATTGTAAGA TATTCTAACC CACGGCTCCG
   114901 GATGAATGTT GATTTACCGA CTCCCGGGAT GCCGTGCATC AGGACTAAAC GTTTCGACAT
   114961 GTGTATGTGC TTCCTTTCTG AGTCATGCCA TATGATAGAA GATACGCGTC ACCTTGCCCT
   115021 GTGCGTTGAT CTCAGCAGGG ATACCACCGA AACGGCGTTT CAGATCAAGA ATCCCTTTCC
   115081 GATCTTTCGC GAGATACGGA CGCGTGCTTC CCGGGTGACA GAAGATATCT GTCACCTTCT
   115141 TCCCTTCTAC TTTGACTAAA CAGTACAGCA TCTCGATCAC TCTCCATCCT TCTCTGGCGC
   115201 CATGCTGTCT GGCTTGCCAT GCTCATCGAG CCCTTTGAGA TGCTTATCCT TCGAGATATG
   115261 TACGTATAAC GTATCGATTG CGCGCTGGAG CCAGCTGCGT TTCTTCTGGC TCCAGTCGAA
   115321 AATGAGGTAC GGGATATCCC TGCGATACCG GATCTTCGCG TTGATGCCTT CCTGACGGAA
   115381 GTACTGGATG ATCTGCATAT TCTCTGCATC ATCAGTTGTC GAGACGACAA GGAGTTTATT
   115441 CCCCTTGCCG GCCTCCTCTT CCATCTTCTC TTTGATCACG TCGATCTTCT CCTGCACAGC
   115501 GCTATTCGTT TTGTTCTGCA GTTCGTCTGC CAGCATGTTA CCACCCTTTC TTGTTCATGT
   115561 TTGTATTCGA ATATTTCTTC CAATTTTTCT TCTTCAATTT TTTACTGGCA GCTTTCTCGA
   115621 TGTTCTTATC GAGCAGCTGT CCTGGATCTT CCTGCCCCTG CGCTTCGATC CGCTTGTCGA
   115681 TCTTCTCTCG GAGTTCCGGA TTCAGGTTCT CTACCATCAG CCCTTCGACG ACACGCGGGC
   115741 GGTAGTACAT ATTTTCTTCT GTGCGTGCTT TCACGATATT CGGCGCCTGT TGGATCCCCT
   115801 TTGCCAGGAC TTCATTCGTG ATATAGAGGA GATTCTTACT TTTCCGGCGC TCTTTCAGGT
   115861 ATTCTTTCAA GAGCTTCACA TCTTTTATGA GTCCGACACA GTTGAGTGGA GACAGTTCGA
   115921 TATCGTGAAG GACATCCTGG ATTGCGCGAT CACAGGTATG CACTGTCTCT ACATACTGTT
   115981 GCTTCTTCGA GATGATATGC GCTGCATTGA TCAGTGTCAG GATATCCTTC TCTTCATTCA
   116041 GTTCTTCTTT CAATCCGGGA AGACTCATAA TGACTCCTCT TTCAATGGTG TACCATAGAC
   116101 TCTGCGCGTG CGCATGTCCA TCCAGCCACG AAAATCATAC GCATCCTGAT AAAGCACCTT
   116161 CATGCTTCCC TTCGGAGAGA AGTTGCGCCC AGTTTCGCGC TGCGAGAATA GTGGACGGAA
   116221 TACGTCCAGT TTCGGGTTGG CCTGTGCGAG AATTTCGTCA TACTGATTGA TCCCATCCTG
   116281 CGCTTTCAAG ACGGCGCAGA TTGTATCGCA AGCATATTGC TCGGCGACAC GCAGGACGTC
   116341 AGCACCCTCA ACAATACGTG CCTGATATGG GATGATGCGC AAGCGTTCAT TCGGATAGAT
   116401 CTCCTGCTCT AAAGCGAAGT AAGCACGCGT ATCCATGTTA TGGCGCGAGA ACCACAGGAT
   116461 GCGGCGCTCT GGCTTCCTTG CATCCTGCTT CGCTTTCTTC TGAGCTAACT TCCGTAGGTT
   116521 CACCTTCTTG CCATGTTTCT CTCCGCTCTT CTTCTGCTTG CTCTTCTGCA GCTTTACGAG
   116581 TTCACCAATC GTCGGCGCAG CAGCGATGAG CGCCCATCCG TGATTTCCAT GGTCCTCGAC
   116641 AAAGATCAAG AGCTTCTGCT TTGCTTTATA GATATAAGTC TCACCCCTGT CTCCATCTTC
   116701 CTTCGGTTCG AAATACCGCT CCAAGGTGGC AGCATCGCTC TGTCTTTTGT TCACGGTAAT
   116761 CAGCTGATCT TGCTCAATTG TAACTACCAT CTTGTCATTC ATCTCCTTCC TAATGCGGTT
   116821 CTCCTACTTA ATGGAGCAGT TCTTCGATAC CCATGACGAT GGCAAAACCA AGGCCAAAGC
   116881 CAATGCCGGC TCCGATACAC TGGATAAAAT TCATGACATT CTCTTTCATC TAAATGCGGG
   116941 CAGGATACCC TGACCTCTTA GGTCGGGGAG GAATGCCCGC TTCACCTCGC TTTCTTATCA
   117001 ACTAGATTTT CAGCAAAAAT AGTGCTATAA TGATTTTGAT GAAGTAATAT ACATTTTAGA
   117061 AAGGCAGGTG AAAAAATGTC TAACCTAACT AAAACCATAA AACTTCGTAT ACACGTTACT
   117121 CCCGAACAAG AGACGCTATT CCGCCAGATG ACTGAACAAT ATCGTCAGGC TTGTAACTTC
   117181 GTGTCGCAGT ACATCTTTGA TAATCGATTT AACATGGCCT ACCAAAGTCT CAACAGAGAG
   117241 CTGTACAGTG ACCTGCGCAG CCAGTTCGGT CTGAAATCGC AGCTGGCCCA GTCTTCTATC
   117301 AAGACGACGA TTGCCAGATA CAAAACTGTT AAGCAACAAC TCTTCCAAAA TCCCTACAAG
   117361 TATAAGGATG AGAATGGCAA CTGGCAACGC ATCACTAAGA CATTGGAATG GCTTTGGAAG
   117421 CCTGTGTTCT TTAGCCGCCC ACAAGCGAAC TTGGTCCGTA ACCGAGATTA CAGTTTCGTT
   117481 GATGATGGTC AAATCCTATC GATCAATACA CTCGGAAAAA GAACCAAATG CACTTTTGAG
   117541 GGCGAACATT TCGCTGAATA CCTTGATGGT GCTTATGACC TTGGAACAGC AAAACTAGTC
   117601 GAACTCAAAG GTTTATGGTA TCTCCATATT CCCGTAACCA AAGCTGTCGA AGATTTTCAG
   117661 AAAGAAAACG TCCGCCATGT TGTCGGTATC GACCGTGGAC TTCGTTTCCT TACGGTTAGT
   117721 TATGATGAAC AAGGTAAAAC TGAGTTTGTC TCTGGCAAAA AGATTGCCAC CAAACGCCAT
   117781 AAATTCAAAG AAGTACGGAA ACAGCTTCAG TCTAAAGGAA CCAAGTCTGC GAAGCGTAAG
   117841 CTCAAAGCCA TTTCCGGACG AGAGAACCGT TGGATGTCTG ATGTCAACCA TCAGCTATCT
   117901 AAGACACTCG TACAGAAATA CGACAAGGAT ACGCTTTTCG TACTCGAGGA CCTCGCTGGC
   117961 GTCAGCTTCG AGGAAAGCAA TCTTTCCAGA ACCGCGAAAC AGAACTACGA TTTGCGGAGC
   118021 TGGAGTTTTT ACCAGTTGGA GCAGTTCCTG ACATACAAGG CTCACGAGAA CCGTTCGGAA
   118081 GTCCTAAAAG TGTCTGCGAA GTACACCTCC CAGCGTTGCC CGAAATGCGG TACTATCCGC
   118141 AAGGCGAACC GCGACCACCA TAAGCACCTG TATAGTTGTC AGTGCGGTTA CAAATCCAAT
   118201 GATGACCGTA TCGGAGCTAT GAATATCCAA CTCCTCGGAA CTATGTGGAT TTCCGGAGAT
   118261 AACCATCCTC GTTACGAAAG AATAACAACT ACCTTGGAGT AAACTCCTTG GTAAAGCGGG
   118321 TGTTGTCAAC CACCCGATGA TGTAGGCGGA TTTAGGGAGG CACCTTTTAG ATGCCATTAA
   118381 TACCTATGCA GTTCCGACTT ACAAGCCGCC ACTTCTATAA GTGGCGGTGG TTGACTTTTA
   118441 AATTCCTCCT GTTCTCAACG ATCAATGATA TAGTCAATGA TATAGTGTCG ATACGTACCA
   118501 CATCGTGCCG CTCTTCTTGC GTTTGTTCGT CCTCTGCATC TCTTCAAGTT CCTGCTGCCA
   118561 TCGATTGATG TTCCCTTTAT AACGATTGAT CGTCGCCCGG TCCGTATCAG AATACAGGGA
   118621 ATTGCCGCAG CATGGACATA CGTTGTCTTC GTTCACGTAC TCGTTGTTTA CCTTCGAGCC
   118681 ACAATAGCGG CAGCCGGTGA ACTTCGACTT ATGCGTGCGG ACATGATGAG AATCAGCGTA
   118741 GCACTGTAAT TTCTGTATCT CTCGCTGAAT ACGGTCTTCT AACCTCTCTT CGGTTCTCGA
   118801 CTTCTCATCC AGATAATAAC GGAAGGCATA ACGGCTTCCT TTCTGAGCTG CCATACCTTC
   118861 ATCGATCGAA TCGTAGATCT TACTCTCATC GAACTTGATG CTCGATGCCT CGTTTGCGCA
   118921 ATGTTCAGCA TTCATACTAT ATTCCGCATG CTCCGTCGAC CAGAAGTCGC CGGCAGACTC
   118981 TTCTTCCATA GCCTGATCAA AGACCCAGCG ATATACAGTT GTCTTGACCT TATGAACATC
   119041 TAGCGAACCA GGGAATCGAT CTCTATATAC GAATACCATA TATTCAGCCT TCTTTCTCCC
   119101 AGACAATATT TCCTTCTTCG TCTTCTACGC AGATCTGCTC CGTATTGCCG CACTCACCGA
   119161 CATCTTCTAC TTCTCCGAAG TCTGCCGTTT CATAGGTGGT GACTGCTTCC TTCTGAGCCA
   119221 TTTCGATCGA AGAAGCTTCC ACTTCTGCTG TGTAGCGTCC TTCGATACGA TACGTCACAT
   119281 AGTATTTCAC CGTTCCATCA CCTCAGTCCC ATAAGTCGCG GAAGTATTTC GCGAAGAGGT
   119341 CAAGCCCTTC CTGGACGCGC GCATGATAGG CAAGCTCCTC TTCTTTTGTC GGGCGTCCAT
   119401 CATTGAACAA GTCGGAGAAG GTAACTCGTC CAACTTCATC ACATTCCATG AGCTGGATGC
   119461 CTTTCTTCTC CGCTTCTTTC CATTTCTCAT TGAAATGGAT CGTTTCTGGA TCATCCGGGC
   119521 ACTCATTCAC GATCTGATCG AAGGACCAGA TCATCTTATC GACGGCGGCA ATCCAGTCCT
   119581 CATAAGAGTC GAAGTCTGGT GCGTAGCTGT TTCCACATGC TTTATATGCC TTCAGCCCAC
   119641 CGAGGATATA GATAGCGAGC ACACTGAATG CTTCATAGCC ATACTTATCC GGGAACAACG
   119701 GGAGCCCGTT ATACAGTTTC TTGAGCTGCT TCTTACGCTT GAACATACCT TTCTCCTCTC
   119761 TATATAGTAT GCATCTTCAC TCCACCGCGA TTTAGCGGGC GGCATAATAG ATGACTCGCC
   119821 CATACTTGAG ATACCGTTTT GCATCATTCA GAAAGTCTTG AAAGCGATGC TTCAACCAAT
   119881 CATCGTCTTC TTTATCACCA GTATCGGGGA AAAACTTCCC TTCATAGAAA TCTTTCTCGA
   119941 GCTGTGCGAC ATCGTCCTGA TCAAGAAGAA GGTATTCTTC CGCCAAATCG TCGCTGCCAT
   120001 GAGAAGGAGC AGCTGCTACT TTCTTCTCCC AGAGTGCGTG CATCCAATTA TAGATACCCG
   120061 TTTCTTTTCC AAAATTCGCA AACTCATCCC AAGCATACTT ATCGCCATGA TTGTCACGAA
   120121 AATCGAAATC ATCAATGATG TCTTCTTTTT CGACAGCGTA AAAGTATTGT GTCATACCCA
   120181 TGCTCTTACC CCCTCTTTCT TTATTTCGCC GCATTGACCG CATTTGCAAT CTTTGTAATC
   120241 AGATCGACGA TATGAGCTTC TGCGCCTGAG ATATTGTCTG GCGTGATGAT CGATGCCGCA
   120301 ATCATCGCAT ACATCGTCTT CTTATCTGGG GTTAGCACCA GCATGAGCGT GCATACGATT
   120361 ATGGCGACAA TACAGATCTT CACCCCTTTA ATCGTGAGCT CTTTTTCTGA GTCTGAGCCT
   120421 GGATCTGCAA CAAACTCGAC ACCTAACAAT AGCAAGGCGA CTACAGAGAC AAATAAAACA
   120481 AAAATTGATA AGCCGTAAAT CGTATCACCG ACATGGATTA AATAAATCCA TGTCGGTGAA
   120541 ATAATTGGAT CCATTTAATT CACCCCTTTC ATTAATCATA CCAGCAATAG TTAGGCTGAA
   120601 AATCATCTGC ATCGCCACAG AGTCTCAAGT AAGCGCGGAG CTCTTCCGGA TCATCTGGTA
   120661 CCGTTTCTCT TGCAATGCCT TCAATCGAAA TACGGTAGTC TGGACGCTTT GCTTCGACAA
   120721 CATAACCATG TGCTTCCCAG AATGGATACT TTCTCATAAA ATCTAAGAAT TCCTGCGCCG
   120781 ACGGTGCCAG GTTCTGACAG TCTTCTGGGT CGATGAACCG ATTCTTAAAG AGATACTCCA
   120841 ACCTCTCGAT ACCTAGGTTT TCGAAGCGGC GAATACCACC ATAATACTCT TCCGGCCTAT
   120901 ATTTGCCAAA AATGATACGA TCACGCTTCT CGATATCTTT ATTGAATACA AAATCCATAA
   120961 TATTTTCCCT CCTAACCTTT ATGTCTTCCC ATATTAGAAT CTTATTTCTT CACAGTCATA
   121021 GCCGTTCTCA TTTAACCACT GAGCTACAAT ATGGCGATGG CAGAATGCTT CTGGACGCTC
   121081 ATAGCAAAGT AGAATACGTC TCTGCAGATA CGCTGCCACC TTATCGACAT CGAGGATTCC
   121141 GAGCACCTTC TCTCGATATG TCTTCGTATA TGCTTCTTCA TCGTGATCCT GCTTGTAACG
   121201 AAGAAGGATC TCTTTTGTCG GCGCAAGATA TGGCATCCAC TGGATGTTCG TATTCTTTGG
   121261 CGGCCACAAG GCGATACTCA GAAGCTTATC TTTATCTTCG ATCTTATGAG CCATTGCAAA
   121321 ATAACTGGTA TAGATCATGT TCTCTTTCCT CTCTATAGAC TCCCACAAGA TATTCAGCCA
   121381 AGGCGGCCGC TTATGGCTTC CACGTGCTGC TATGAACATG TTCTCATTTT GCTCCTTTTG
   121441 GTTCGACAAC AAGTTCGACA TCTTCTTCAT GGACATGCTG GACATCGCCA GACTCGAAGA
   121501 GGCGCACATC ATACGCGATC TCGTTATCCG GGCGATCTGG GCAGTTGAAG TCACGATGGA
   121561 AATCGACCAA GCGGCCTACG GTGCCATCAC GCAGAACAAA GAGACTGCCG ATCAATGCGC
   121621 GACTTTTCAT CTCACGCGTC TTGTCCCACT GATAGAACAT CTGGAACACG ATGCCAGTAA
   121681 CAACACCAAC CAAGAATATG AAAAGTGTAA AAATCAGCAT ATGATGTGCT TCCTTTCTCT
   121741 ATCTTTTACG AGGCGTGCCT TTTGTTATTA TGAGCCTCTT CCCAATCCTT CTTCTGCTCA
   121801 TAATAGAACA GCTTATATTT GCGATCGAAG TCATTGCCGC GATCTTCCCG ACATTTCACA
   121861 AATCGGTATT CCTGCTTATC AGATTCCTCG AATACGATAT TGAAATCTTC ACCGCAATCC
   121921 CTGCAAGTGC AAGCAAAGTC TTCAGGGCCA AGCTCGTCTA CCTGCCGGCT AATGTCCTGA
   121981 TCGTCGTCAA GGATATTGGC ACAATGACCT TCGTCATTTA ATTCGACATT GACAATCGGC
   122041 GATGCACAGA TCGTGACATT ATCACTACCG CAATACGGGC AGCAATGATT CTTATCTACC
   122101 ATATCAGAAC GCCTCCTCCA AGCTCAGGAT ATGCGCATAC AGGATATATT CATTCGCGTC
   122161 TTCCGGATTG CCTTCAAGAA TAGCTTTACG GACTTCTGGA AGACGTTTGC GATCGACTTC
   122221 GACAATCTCA TTCTCGATAT CCTCTTTGAG TGCTTTCCAC ATCGCGCGAC GCCCTGCACG
   122281 TTTCCGATAA ATATGATTAT CGTAGCAAGG GTTCATCGAT GCGTAGCTCT CCCATGCATC
   122341 GCAGTGAAGA TACATATAAT TCTCGTTCGT CATATTCTCT ATTCTCCTAG TTCCTCAATC
   122401 TAAATCAACA TCTTCACCCT GCAGCCATCT TCCGAGCTTC TCGAGGTCGC TGTTCATGAA
   122461 GTCTTGATAG CTGCTCCATT CTGAAATGTC ATCAAAACCG TCGCAGACTG GGATATTATG
   122521 TGCGCGTCTT CCCTGATGCA TCGCGCATTC GATGCATCCG TAACGGCATC GAAATGTATG
   122581 CTCACAAGAA GAGCAAACAC ATGTATCGCG GGAATAACAC TCATTCAAGT CAGCAGGAAT
   122641 TAATAATTCA ATTGGTTTCA TTGTATCATA GCACCACCTT ATTCCTTTTA CCATTGACAG
   122701 TGGTTATCGC CACGGATGCT CTTAGAGAGC TGAATGCCTA ATTTCACAGG TGATCCCAAT
   122761 ATCTGCCTAG CTTCAGAGTC TTCAGGAATA GCCTCAAATC TCGTATGCTG ACTCTTCGCC
   122821 CACACCTTGC TATCCATGAT CATACAGCTT GGGCAGCCAT ATTTACACCA GAAGCGACGC
   122881 TCACAAGAAG CGCATCTACA CATCGGCGAC TCTCCGATCC TAGTCATCCG ATAGAAGACG
   122941 CATCGGTTAA CGTAAGCAGG AAATAAGAGC TCTACAGGTT TCGATTCTTT ACCACCACGG
   123001 GACATAATAG ACGGCGCGCC CCTCTCTTAT TTTCTCTAGT GCCATCTTGC AGAAACTCAG
   123061 ATCGCGCTCT TTCATGAACG GTGTATAATC ACTCTTTGCA AAGTCCTCTG TCAGCTTCCC
   123121 AGATTCGATA TCCTTACGAA GAAGTTCGAT ATCTTCTTCT CTTAGCCGGA TCGGAGAGCA
   123181 GTTGAATTCA TAGACGCTCG TCTTACCAGT CTTATCAGAC CAGAAATCCT GCATCCAGCT
   123241 CTGCAGCGGG TAATTCTTGC GCCAATAGAA TGCCGACCTT GCATTCTCGA CTCCTTTGAA
   123301 ATACTCATCA TTGATGACGT TCTTTTTCTT CGGGAAATAT GCGAACTGAT CCAAACCCAT
   123361 TCGTCATCAC CTCACCAATC TCGTAACTCG CCATGATCAT AGATCCAAAT ATCCTGCTCG
   123421 ACATGCGGCG AGATGATGCC GGAATCAAGA CCATAGTACG TTTCGATATC ACCCGCTTCT
   123481 TCGCCTACGC GGACGAAGTC GCGATCGAAT AGCAGATCGA GATGTTCGAA GAACGAATAA
   123541 GCGAAGACGT AACAGGTTGA CCATTTCTGG TACTTCCAGC TCATGACGAA GTAAGTATCA
   123601 TCATTGCGCC TTTCATATTC AGAATAAGAA ACGACATCAT CATGTTTCTC GGCAAGATCA
   123661 TAGATCTCTT TCGCTGTATA GCCGTAAATG TATCTGTCTT TCTTCTCGAT ATCTTTGTTC
   123721 TTCTCATCAA ACTCCTTCAT ACTCTGAAGG AACGCATCTT TGTCACGCTG ACGGATCACG
   123781 ATTGCTACAT CACTATAATA ACCCATTTTA TTTCACCTTC TTCTGTTTCT CCAGCTCATC
   123841 TTTGTCATAT AGCATATATT CGATATGTGG ATAATATTCG AGTCCGTCGA AAGCAGCTAA
   123901 TTGCTCGAAC TTCGCTTTCG CTTCTTCTTC AGAATCGGCG TCGATGTATT CTTTTCCTTG
   123961 CGCCGTCCAG ACCACCTGGA ATGTTACCAT GTTAGTTCGC CTCTTTGAAA TACAAGACGA
   124021 ATCGCTCATC ATCATCTATG TCTGTGATTG TCCACTTCTT CAAGAACGTC TTCTCTTTCT
   124081 TCATTATGTC GCGCCTAGAG AAGAGAGATA GACGCCAAAC GCCATATTCA GGATACGGCG
   124141 TTAAGTGGAC GCTCTTCCTG TGTGGGAACA AAGTAATGAA CGATGTATGG CCACGGAAGT
   124201 GTCTTCTTTC GTCATCTTTT TTCATGCTCA AAAAGAATCG GAAGTCTCTC GTAGAGACGA
   124261 CATACACGAT TGCTTGATGC GGTTCTTTCT CCGCAAGCTT CAGTAATTCT ATCATCACCA
   124321 TGAACTCCAA TAATAGACGA CATATCGGCC ATTCGTCACA GCCTCTTCTG CGATATCGCA
   124381 AAATTCGAGA TCATTTTCGC GCTTCGCTTC GCAGTTAGGC GTCTTCTCTC CCTGCCATTC
   124441 GAGTTTATAA AGGGCACCCG ACTGGATATC TCCCCTAAGC TGCTCGATGT CCTGCCAACG
   124501 AATCAGGATA TCGTCAAGAT TGAATGTACC TGGATTCTTA TGAGTCTCTT TGGACCAGAG
   124561 CTCTGCCATC CATCTCTGTA ATGATGGATG TCCATTCCAT GAATAGATTT CCCGTGAACC
   124621 AAGTTCATAC ATCCCTGGAT CATATTTTGT CGGTGATATG ACAAACTGAG GGTGTACGAT
   124681 GAACGCCATT TGATCCAGCC CCATTTGTTC ACTCCTCCTC TACGATTCGA TACAGAAACG
   124741 AGAGCGTGCT CTGCATTGAA TTCATTAAAT CATGCGTATG TCTGTTGTAA CAAGTACTAC
   124801 GAGCAAGCCC CTTTAGGTTT GAATTCCTTA CTTCTTCTAC TTTTCTTAAA TCATTCTCAA
   124861 GCATAGAAGT AAATGATTCG ATCACTTCCG GTGATAGCTT CTTCGGATCG GCATCGCGGA
   124921 CAGAATCGAT CATCGGCCAA CCTTCTTCGC TGAACCATAC CCAGAAATCT TTCTCTCTTT
   124981 CATTATGAGG GATAACGTCA CCAGCATCGA AGAAGAGGCT AATATACTCT CGACGAGCTT
   125041 CTTCAGCACG ACGTGCGCGT GTAGTGTTGT CTGGTGTAAT GTTAACCAGT ATCGGATGCG
   125101 ATTCGATCTC GCCATCCATT GCCATCCGAT TGAACTCAAC AATCGCCTGA GCAATATCGG
   125161 CAGTCTTTAT GACAATTTCC CCACTGTCCT TCCAAGTGAT ACGATAAGGT TCTAATTCTG
   125221 CCATATTCTT CCTCCTCATA ATACGATGTC ACCAAACGGA TTATCTGGCG ATTTCTCATC
   125281 ATGCACTTCG GCTATCGATT TTTCTGCATT TGTTCTTTCT TTTTCATGTC TACGAGTAAA
   125341 TTGGAAATCA GAATGATAGC CATCACTATA TATAGACACC GTTCCGAACT CCTCCAATTT
   125401 TGTTACTAGC CAGTTAATCA TTTCATCTGC TTGTACAACA ATGCGATATC CTTTACTTAT
   125461 TTCTTCACAA GCTGCCTTCA ATTGAAAGGT AAGTTCTTTT TCCTTACGTT TTAAGCGCAA
   125521 GATATACGCA ATTAGGATAC AGATAACAGA CGAGAGCAAA AGAACTACCT GTAGCGAATC
   125581 CATATCTATC GCCTTACTAA TCGCTGCAGT CGCAATTACA GTCGCAATTA CAGTCGCAAT
   125641 CTGAACTACA ATCACAGTCG CAGTCACTAT TCGTTGTTTC TTCTGCGGCA GTATCTTCTT
   125701 TATTCTCATC ATCCGAATCA GATATCATAG AACCAATAGC GCCGCCAAGG AGAGCACCAC
   125761 CGAGAAACGA TCCTGCTGAA GAATGATCTG AACAACGATG ATAGCCATTC CCACTAGAAT
   125821 ATTGAGTCTC TCGTTTCATA TCGTGATGAA GAGCAGAAGA GTTGCTTCTC GGAATCGGCG
   125881 GCGTCGAAGA CTTCTTCACA TGAAGTCGAT CCTGATCTAA GCGATCGTGC TGCTGCGTCA
   125941 TCTGATCGTA AAGATCTGGC GTGTTTTCTC TGAAAGCAGC AGCCATTTCT TCTTTCAGGC
   126001 GAGCTTCTTC TAGTCGCGCC TTCACAATGG CTACTTCTCT TCGATTGATG TCATCTACTA
   126061 GCTTGGCATG TTCTTTTCTG AGCCGGTTCA GTTTGAGTTG ATAGTAAACA AAAAAGCCAA
   126121 ACGCAAGGAT AGCGAATGCA ATAACAAGCG TAGCTAAGAC GATAGTATCA TAAAACATGG
   126181 TCACTCACGG CCTCTCTTTC GATTCACATA CTCTTTGAAC TTCTCTTTCA CGATACGCAG
   126241 CCCGCGCGCA ACCATCTCTT CATTCGTTTC TCCCTCAATC ACTTCGACCG TGCCGCTAAA
   126301 TCCAGTAAGA AGAGTCTCTC CTTCTACTGT TTCTATCTCG AGTTTGATAG GACACGGTTC
   126361 TTCTGCCTCA TAATAGAAAA TACTTTCAGG AGTAATACCG CCTTCACTTA TATCGTAGTA
   126421 CTCATTCGTG ATGAATACAT ACTTAGGGAA CGGGCGCGGA TCTGGATCGA GCGGCAGCTC
   126481 TTTGATCCAA GCTGCATCAT CGGAATCATC ATTCAGCAGG ACATTCTCTC TGTCCCGGAA
   126541 GCACTCCGCT TTCTTCCGGT CTGTAAACAC GCCTAAACAT ACCGTTTCGT AATTTCCTTT
   126601 CATAACAGCG CAAATTTTCT TCAACCTTGT TTTCCTCCTT TCTTATCGGA ACTATATGCA
   126661 CAGAATATCG AACTTCTGTA TCTTCATCTA TAAGATGCCA CTCCCATTGA AATTTATCAG
   126721 ATACATCAGA AGCAACAAAC AAAGGAGTGC TTCCCTTAGT CAATTTGACA TACTCCCACG
   126781 GCTAAAGCCG GGGGATTCCG GGGTCGAGCA GGAACTGCGC ATCTCGCGAT GGTCTTACGT
   126841 TCCCTAACCC AACAGATGAT GCCCCACCTG TTTTAAGCGG AAAGAAGCCT TTGTCCTTCA
   126901 GACAGAATAT TCCTAGCCGC ATTCCGGTCT CTGTCGTGGT GTTTCCCGCA TTGCGGACAA
   126961 TCCCACTGGT AGACCGAGAC GTTCTTAACC TCTTCGTTTT TGTAGCCACA GTCGTGACAG
   127021 AGCTGAGACG AGGGGTAGAA TTTGTCCACA CGGACAACTC TTGTGCCAAA CGGAGGTGCT
   127081 ACATACTCTA GAATATTAAG GAACTCAGCG AATCCGTAGT CTCCAACTTT CTTGCCGTGG
   127141 CCTTTTTGCA TCCATTTCAT GTTAAGATCC TCGAGGCAGA TTGCGGCATA TTTCTGACAA
   127201 AGACTACGGG CAAGCTGCCA ATGGAAAGCA TTGCGTTGGT TCGTGACCTT GCGATGCAAG
   127261 CGGGCTAAAG CCAGCCGAGC CTTGCGACGG TTGTTCGAAT GCATCTTTTT CGTCGAAAGA
   127321 TTCCTGTTTG CTTTGGCAAT CGCCTTCTGC TGCTTTTTGA AAAATGATGG GGCTTTCACA
   127381 TCGTCTTCTT CGTCTGAACC TATAAGCATA TTTCCCTTGA GGCAGAAATC AAATCCGACG
   127441 CTTTTACCCG ATCTGAATTT GTTTTCTAAC TCTGGGGTCT CACAAATGAG ATAGACGTAG
   127501 AAGTCACCGC AAGAGTCGCG CTTCAACGTG AGCAGCTTAA TCGCACCTTC AACCTCGCGG
   127561 GACTTAAAAA ACTTGTATTT ATCTCCAGCA ATTTTGATGG TGTTACCCTT GATAACGCCT
   127621 TTGCCAACCA TGTTGTAGGA AAATGAACGA TATTTTCGCC AGCTCCTGAA TTTCGGTGGC
   127681 GCGGTCTTTC TCTTGCGCTT CAGGTTTCCC CAGAACAGCT TATAGCCTTT GTCAATCCTG
   127741 TTGGTAATAT CCTGAATCGC ATGGGAAGGG ATATCTTGCC AGTATTGATA CTTTGGCAAT
   127801 TTTTTGATTC TGGCCAGATG CTTCTGCAAT TTGTTTTTGC TCAGAGACCT GTGAAACAGA
   127861 TGCCAGTATC TTTTATGGAG GGCAATGCAA TGGTTGTATA TCTTGTTCGC AACCCAAAGC
   127921 TGATGCTGCA ATTTTCTATT TCTCTTTGAA TTGTAGAGCT TGAATTTATA CGTCTTCACA
   127981 TTGCTCACCT CCATGAGTTT ATTTTATCAT TTTCTATTTG CCGCACCTAG ACCCCATGTC
   128041 TAAAGACAGG GGCTTGCGGC GCGGTTCTCG GTCACAAGCC CATCAAGCCG TTCGATCGTG
   128101 ATCGAATGAT GATCAGGAAA CTCAAATGTA CGAACTCCCC ACTCCTGCGC TTCGTCTTTG
   128161 TCAAAGTAAT AGACATAGAC GCGCTCGAAT CGTGCATAGT ATTCACAGAG CTCTTTCATC
   128221 TCTTTTGGTT CCACCTTTCA CTCGAAAGAA ACGAATCGGC ATATATCTCG GTCATCGGCG
   128281 CCGAAACCAC GAAGGGAATC TCATGCGATA AATACAGCTG CGTAGTTATG TTATCATTCT
   128341 TATATATGGA TCGAAGGTGA TACGAGGAAA CCCAGTGTCG GTTATTTGTC CAGACTCTTC
   128401 AGGTTTCCCG TATTCATGCC AAACGATGGT AGCGCCTTCC AGTCCGTCTT GGACGATCTT
   128461 ACTATTCAAA AATTTATGTT CGCTATAATA CTTGCAAAGC TCTTTCATAA TCGCCACCAG
   128521 AATCAGAATT TGAAGAAGTT GCTATAGCTA TCATGAGAAA GCTTGAAAAC AATGCGTTCG
   128581 ATATCATGAT GCGGCTGTTC GTCGTCATCT TTCGTATCCT GGTCATCATA GCGATAAGTA
   128641 ACGATATAAG ACGCGTCCTT CCCGTCAAGC ACATAAGTAT AATCTTTAGA GTCATACTTA
   128701 GCTTTCGACG GAGTATATGT GACATTGATA TCAGCAAGGC CATCAGGAAG AGCAATCTCA
   128761 TAAACATCTA CCGTCTTCAG CGAGCGCATC TTCATGTCAA GATACTGCTG GGTCGTCATG
   128821 ACGTTACCAT TTTTGAAATA GATATCCATC GTATAAAGCG GCGCTCCTTC TTCCATGATG
   128881 TTCATGTAGT TGATGACATC ACGGAACTTG TTGCCGATGT TCACTTCGAA CACGATCGCG
   128941 CGCAAGCAAT CGTAATTCAA TGGGATCTGC TGGCTAAACA GCAGAATATC CGGAATCTGA
   129001 TCCTGACACT CTGGCTTCAG CTTGTCCGAA AGATACTCGT GAAGCTCTTT GACATTCGGA
   129061 TACTGCTCAC GAATATGATA ATGGAAGCGG CCCGGGCGGT TTATGAGATA ATCATCCAAG
   129121 TTCCTCAGGC TATTGCAGGT AACGAGATAC AAGCGCTTCG TCGTACTGTT CGTGCCATCA
   129181 AACAACGGGA GCAGCTCGGA CTGTGGTTCG ATATCTCCAT TACCACGTTT GCGAAAGGCT
   129241 TTCTCGAACT CATCGAAGAA GAAGATGCAC TCCTGCTCGA CAGAATCGAT GAAGTCAGCA
   129301 ATACCTGGGA TATATTCATT CACGAGAATG ACTGGATATC CCTTGTTCAA CATCTTCTCG
   129361 CAAAGGCGGC GACAGGTGAC GCTCTTACCG AGGCCTTTGT TTCCTGAGAA GATCGCACCA
   129421 ATCGGACGCT CGCTATGCTC GAAACCGTTG ATGATCATAT CCGTGACATG CTCGGCATCA
   129481 CCATAGAGCT TCTCCTTCAC GGCAAATGGC TCGCGCCGCT CGAAGTAGAA TCCCATCATC
   129541 TTCTGGAAAT GCAGGGTATA TACGCCAGTA TCCAGCTTAT CCTGCATCTC GGCGTCGCCT
   129601 TTATAGACCT GGTAATTGTT CTTGTCAATC TTCAGAACTT TCATGCTCTA TACTCCTTTT
   129661 TCTTGTGACA CTTCTCGCAC TCGTAGAACG AATACGGTGC GTAGTCAAGA TACTGGACAC
   129721 CGACATGGAC CTTCCAGTTG TGATGGCACG TAGCCATGCC GAACATCTTA CGAATCGCGC
   129781 TCATGATGAT ATCCATAACG AAAAACACTC CTTCTCTTCT TCAGTAGAAA CAAAAAATAA
   129841 CAGGAATTGT CGAAGACCGA TGTGAATATA CGCCTTATGA GGTGGTAACA TATATTCCTC
   129901 ATAAGAAGCG AAAACCGCGC TCGGTTTATC TCCTCCCCTC ATGCTAGGGC TTATGCCCTA
   129961 TAAAACGTCA GAAACACAAG CATTAACAAG AACAAAAACA ACAGGGCGTA TCTCGAAAAC
   130021 GGGCTTGCCT CCCGAAGGAC GAAGGTCATT CGGAAAAGCG TGAAAGGAAC TTGCGAGATA
   130081 CGAAAAAAAA GAAGAGGCAC TATCGGCAGC ACTATGTGCC ATCAATATCA AACCTCTTCT
   130141 CTCTCTCATC CCCTTCTGTA TCTATCAGCC CATCGTTGCC TGCACATTGT AGACACCGTT
   130201 ATAGGTGCCA TTTTTCTTCT GCTCGACTAC AGCATCGATG CCTTCAGCTT CAGCCATTGC
   130261 AGCCTCCGTC TCATACATCT CCTTTGCCTG CTGGCAATAA GCAATACCAG CATCGCACTT
   130321 CTTCTCGCCC CACTCACTAC CGGCATCAAT CTTGTCTGCC GTCCAACGGA GACCATTCGC
   130381 AACGGTATGG CCACCGCTGC AGACCTTCTT CGCACCCTGC AGGCCGCAGA TCATTGCACC
   130441 TACACCAACA GCGGCAAACG TCAGTAAGTT CTTTTCCATA GCCATAATAA ATTATCCTCC
   130501 CTTTCTTATG AGATGTCAAT ATCTCATAAA TACAAAACTC ATCAATATCA CGCCCGCATC
   130561 TCCATTCGAG CTTCACTTTT CTCTTTCAGC TGCTTCGCAT ATAAGAACGC TCTCCTTAAT
   130621 GCAACGGCTG AAGTATGGCT CCAGACGGTG ACGCACTTCG GCGTCCAATC TTCGGTATAC
   130681 CAAATATAAC CAACCGGAAT CTTCTGACAG TTATAAACAA AGATAAAATG CTCGCCTTTA
   130741 CCATAATCTG CTGCATTTAC AGCCCACTTG AGCTGTTCTA CGAAGGAGCC GAAATCAAAA
   130801 AAGACGGTTC CGGGCGCTTC CACGCCCATC TCCGTCACGA TCTCGTTGAG CTTTTCCAAT
   130861 TTCATACGGC AAACCTCCTC TTCTGCCACT GAGATTCAAG CTCTGCTTCC TGCAGAGCTT
   130921 GAATCAGATG CAGTTCTTCC TGCATCGGGA TATTGCTACT TCTCTTATGA GCCAGTTCCT
   130981 GTGCTTTCAC ATAAGCCTTC GGTCTCGCAT GACGAAACCT AATGTCTCCC CACACAGAGC
   131041 TAATATACAC CGTCAGCATT CCAATTACCT CCTCAAACTT ATACGACCAT TCTTCTTTCC
   131101 AATTCGAACT CAATGATACT GAGCCTCTTC CGATACTCAG CATCACGTTT ATTTAATTCG
   131161 TTACGTGCCT CCACCAACTC TTTGATTGTC ATATCTTTAT AGCTCATCTT GTAAGCCTCC
   131221 TAATACTTGT GCTTTGATTT TCATCAGCAA GCGCTGATTA CCATAGAAGT TAATGATCTT
   131281 TTTTCCTGTT TCCAGATCAA TGACGCCATT ATCCTTCTTC CAGCCGTTGT AATGACGGCG
   131341 GAATAAGACA CTGTGTCTCT TGATTTTGCT GAGTTTCGTC ATAAATCTTT TCCTCCTTTA
   131401 TGCATAGTAT TTTGGAAGAT CTTCAAAGAG CGCCTTCACT TTCGTAGCAG CATAGGCGAC
   131461 CCTGCCGTCG TCCGTTGTTT CGGCGATTTG ATCAAAGAAA TCGATCAAGG CATCATCTGC
   131521 TTTGTAATGA TCATTTTCGA TGTCCCCCTG CATATCAGTA ATCAGCTGAA GGCTATCAAT
   131581 AGTCTCTGTC AGCGCCTGAA GAAGCTTTTC GTTAGTATCT TTATTCGTCA TTACAATCCC
   131641 TCCTCTACTT CATCAATACG GATAATGCTG CCACCCATAT CCCAGATGGC ATCGTTGGCC
   131701 AGCTCTCTGG CCTCGGCGCG CGAATCAGCC TCGAGTTCAT CCTCGAAGAT TTCACCGCGC
   131761 TCAGTCTCAT AAGTGATAAG GAATCTCTTC ATTACGAGCC GCCTCCTTTT TATTCAGCAG
   131821 AATTTGTGCT CCTTCACCAT CACGAGGATG AAGACGATCT CCATCCCCTC CGGGAGCGTT
   131881 GTTGCCCCTT CCGGCAGACG ACCGCCCTTT ACCTGGGCGA TAATTGCCGC TTCACCTGGC
   131941 ACAAGCTTCG CGAACCTACG CTGGAATGGA ATCTCCATTC CGAGCATCTT ACTAACGATA
   132001 TCAGCCATCT CCTTGTGGCC GATGAAGCTA TCCACACCAT CGAGATCGAG GATCGCTGCT
   132061 GCCTTCTCCT TCGAGAGCGG CGAGAACGAT ACCGTAACCT GATTCTCCCC ATCGGTCTCA
   132121 CCGATAAGGT CGAGAATCAT CTGGATCGAA AAGGCATTCA TGATTTTCAT GGTATATTCC
   132181 TCCATATATC TATTCTTTCA CTCTTATATC TATACGAGGG TATACACTCT CGTTATATTC
   132241 AAAATAAGCC GTCGTATCCG CAATCCAATC ATCTATTCCG CTTCCGGCGA TACTCGGAAG
   132301 CAGATGACCG GGCAATACGG GCGGCGGCAC CGCGATTTCA TTCTCTTGGC CTCCACGGCA
   132361 GAAGTTCCAA GAACAGGCAG TCTTGTTTCC AGTACTCGTG GTCAATGCTA CTGCCAGCAC
   132421 CCACGAGGTC TAACTATTCT ATTCGGCTAA TCGTTACGGG CCAGAATACG GCGCAAAGAC
   132481 ACCCCGTAAC AATCGAAAAA CAGTGAATCT GAAGTACCGG CCTTAACCCA CTGGCGTTCT
   132541 ACTTCGCTCA CCCTATGTTT TTCTCGTCAT CTAAAGTTTA AGGTGCCCTG ATAGGTCGAT
   132601 GACGTAAAGC TTCCTAATCA GGAGTAAGAC GCGATGTCAA GTTTTCTCAC TGGGCCGTCC
   132661 TGCTTACCAA GGGACTCAGG CAGAGGTAAC AACCTTCTCT ATTTTGGCTA CTCATATCAG
   132721 AAGAGCCTAT TGTTCCTTTC TAGGCGAAAG AGACTGATAT GAGGGTCAGA CTACTTTATC
   132781 TGCTCCCTTT GACAAGGACA AAAGCAGCTG CCGTACCACA ATTCTCTGTG GCAGAGGTTC
   132841 CTAGATATTA TACTACTCCT AAGGAGAAGA AAGCTAGTCA GTTTTTCTGT GAACTTTCAT
   132901 CCCCTACGAA GAGAGTATAG GCGAACGGAA TGAACGAGAA AGAAGAAAAG AACGGGAGAA
   132961 AGAGAAAGAA ACGAGCCAAC GGAATGAGCT AAGATGCCAA ATCCCGTTAG CACAAGGAGC
   133021 CGCCGCCGAT GTATTGCACA CGACATCGGC GGCGGCTCCC CTGGTTCCCT CTTACTCCTT
   133081 ATACTTACTA ATAGCTTTAT CGAATCTTTC CTTCATACTA CCAAATACTC CTACACTTTC
   133141 TATAACGAAA TCAACATAAG ACTTGAACAG TTTCTTGCCA TGACTATAGA GAAGCTTAAT
   133201 CGTCTGAGCA TGATCTCTGA CAATGTCTAA AGCATCGACA ACGAAGGCAG GAATAACATT
   133261 AATTTCAACA TCGACGCCGC CATTTGTCTG ATTCCTTCTT ACTACTATGC TGCTTACACA
   133321 TGTATTAAGA GGATTATTCG CGCTCGGTCC ATCTCCCACT CTATCTCTTC CTTTTGTCTC
   133381 TTCAGTGTTA TTGTTACCTC CTCTATCAAT ATTAGTACTC TTCCTATTAG CAATATCCAG
   133441 CTTCTCAACT GTTTCTACTA TGTTCTGGAT ACCTTTGCCT TCTGTCTCTT CGAATGCGAT
   133501 TACGATTTTC ATAGTATAAA CGAGCTCCTT TCTATTCTTT TCTTCTAAAT AATCAGTTGA
   133561 CTATGTCTCA ATCAAGCTAT ATCGACATAT ATAACTATTT TAAACCAGCT GCATATCAGC
   133621 TGTATCATAC CACATCAGCT ATCTCATATT AGGCTATATC ATACCAGGTC TCCATCAAAA
   133681 TTCTGCACTA TATTTCACGG ATTCCTGAAA GCGCCGGCCC CGTGGACATT TTGCCGATTT
   133741 TCAGAACTCT ATCTATTACT GGCTAAAGTG TTTTTTCGCT CATAGGATCA ATACCGAGAA
   133801 AATGACTATT TCTCGACAAA CGTCCTCTCC CAGTAGACAT TCTCATAAGA TCAACACCTA
   133861 TAGGCGCTCG CTCTCTTCTT TCTTCTTATC CGCGCTCGGT CAATCTCGGC CCATCTCGTT
   133921 CGGTGTAGTA GCCGTACTAG GGAGAGTACT TCCTTATACT TACTACACGG TATCTATACT
   133981 TAGGAGCGGA GTCTATATCT CATAAGGGAG AACATATCCA GGCGCGCCCC GATGTGCTCT
[truncated: 148,490 more chars]
