# Supplementary material for: Clades of huge phages from across Earth’s ecosystems
Source: Nature. 2020 Feb 12;578(7795):425–31. doi: 10.1038/s41586-020-2007-4 (PMC7162821; doi:10.1038/s41586-020-2007-4)
Supplement: Supplementary file 6 — Genbank files for all genome. [file 41586_2020_2007_MOESM6_ESM.zip › genbank_genomes_SD-4/GWD1_PHAGE_CIR_38_79.gbk]

LOCUS       gwd1_scaffold_1_prodigal-single     332697 bp    DNA     linear   BCT NOV-13-2019
DEFINITION  gwd1_scaffold_1_prodigal-single, contig.
ACCESSION   gwd1_scaffold_1_prodigal-single
VERSION     gwd1_scaffold_1_prodigal-single.1  GI:
KEYWORDS    .
SOURCE      GWD1_PHAGE_CIR_38_79
  ORGANISM  GWD1_PHAGE_CIR_38_79
            .
COMMENT     Data sourced from ggkbase. For additional details see
            http://ggkbase.berkeley.edu/organisms/404953
FEATURES             Location/Qualifiers
     source          1..332697
                     /organism="GWD1_PHAGE_CIR_38_79"
                     /mol_type="genomic DNA"
     gene            complement(<1..3030)
                     /locus_tag="gwd1_scaffold_1_prodigal-single_1"
     CDS             complement(<1..3030)
                     /product="hypothetical protein"
                     /codon_start=1
                     /transl_table=11
                     /translation="MNKLPVKLIAVTAIALDELEAVFNQPVNPNLTNANFVISPLYGV
                     GNLNIVSITQSLDSSVTIIIHTDTQIPFMLYRVVTSGVRALTSSAIIETNSVDNIAVF
                     DGFATDSVILDRMIDSLSPMLANKTKIEPTTGQEVETFTSKLFRVVSDELSRIEDEIG
                     KTEADYFIGVQVDSEAVTRGRGHYDKLNNIGANEITRVAKEKSSKAIIKSDTSSVFFD
                     GDVQLITQSIMGSLTVSLTPSSGYLEVDALSPSLINASRFMLGFPAPQAGDKRYIRFV
                     NAEEATITATPYVLEVQLGPILKVLAVMVQTGPVMAMYDLSSYALKTNFYDVGNAYVD
                     VKLTDTQFKLSPVLGVPPPQAGDKVFVVYSYNNSTRKIQENLNVTAVVGLPPARVTNT
                     TLPIIGTPDPNLDPVFNEIEMEQSSASGGAFFINNVGLLSYSGISNATSTNTSLVIMK
                     KEVDVLIRIDHDLTLTELSDGRFVCLNPFQREVSWSVVRTLSWGEYMVNYRNTQSTSA
                     QTEIAIAQFDAGSPNDTLLAARLTAFPQVIYVSYLRLATYEEDIDYSVILGNANVYAN
                     NPLMTGAIALPSSDSSQISEGQIVNIAYQYEDVFVEGRDYNLFANVEECYERVGSSMF
                     IDEDGKFNIKTQHSPIEEVNKVFSEGTGIDYTVNHVYDDRIIVNEPISVENVIEVVTF
                     KDVTDVIELKDVAGALSLSHAMLLNEAKTTIGGTVYDSVSLQKVDKIAIRTAYLSGTD
                     GFLLQFQNKLISEGETADRFTGIDTTSVLYPFTIDPYLLTDAYLQNQGLFEDVFNKND
                     CINITTFVGINEEPTCFYGTIDSSVSFEPTVCVHDTGAVCDVTGTAFSPIDGYNVDAN
                     LYKSHCKSQSCFKYTSVFHKEVPFIDGKTEFYRRVIGEDGIPLVDKNGQYIFTRREAP
                     GAYSIDYINGVVHVAIDSWAPVVGLQSQIVARYTTAALQARHQNVLNVNYVQKQAISS
                     SAGQNIQKTALNYLKVDHIDNDTIYLSDVCRFDNNIHC"
     gene            complement(3052..6108)
                     /locus_tag="gwd1_scaffold_1_prodigal-single_2"
     CDS             complement(3052..6108)
                     /product="Gp188 n=1 Tax=Bacillus phage G RepID
                     =G3MBQ4_9CAUD"
                     /codon_start=1
                     /transl_table=11
                     /translation="MIKNYQQIVADLKDKLRSRIQGADLTDGSVIKELLDSYADELSG
                     LYAEVKNMQNLQSVKTVFGSDLDKLASNYSMQRKQAQTAGGVVLLTRSLLSPDERIIV
                     RSGSLVYTSSSSIATNAPVSFRIVGDVVISGANREIYRATANQYRSFLDANGIYDTYA
                     IAVSVTAVNQGSTSNVAKGSIRKHAIAAVNNVINFETTSGGEDLESDDNFRKRLLLVF
                     AGSNLTTMFGLKSFFMSQPTVSDVAIIGPGHPLMVRDGTVSDGETVLVPGSGGMLDVY
                     IAGRKLERGEENFIFSPVAGVPITDSSNDYVLGRSSYIDRFSGLLRELDASNRKLLAS
                     DPQLYVQAPIADLVSVVGSQSGAFEKDVNYTLIKDADSDSPSAFANSSFGFDRIRWLK
                     QEKSIIAEDVTRTRDSSYDFTQYTDLTSIDDIHSQLPVNQEPAIVSSSIVNENGTLVA
                     TVYTRHIPVSSVSAVENYDTGERYIIESYDSSGKIKISGRALPTTDATVLISYTWDKY
                     FDPSFDYSLIDNMIYWTDSSAPLLQVGKDDIINGVVLSDTINISGVTGSITVPNEINL
                     TVSARGTGKRIAVVQGISITTVMNQYQRVTSNISLDDTGAAYVFRVIPPTDASGIIGG
                     VYERDVVTSYVSLARRGDTIGRVYPETNPLSLNGTFTYPEPVVMYSNDTIQENKIVSY
                     STTSNGLQLLISTTDITQPRPGDDIYLSFLWEVRHPVSSTSNTTRHADETGTIRTYYV
                     LGTTEGLTEDTIRNVNNPMYVNPNSGLANIGNYDRLIFAGAISGSNNAQYTYKRFATI
                     DNIAVSTDNYSLFTGVTVSLVSSPISSTRYKVNYTYSSPKPGERILTTYFYNKSVGDL
                     TKTIESERIINTDILVKAAIEVPLFVAVSIVAASGSNPVTMQSAVSNALLTIMNTESL
                     GGTLQPSYVSSELFRLVSGLINVNFTRFSKQTETGTKEILLKDNEYYSLSSSNATVVV
                     AVGRETVGKDYFTEGATSPTLQPTGQASTCENARNVIYNPKECSPR*"
                     /db_xref="UniRef100_G3MBQ4"
                     /db_xref="A0A0F9VEZ1_9ZZZZ"
                     /db_xref="G3MBQ4_9CAUD"
     gene            complement(6108..6584)
                     /locus_tag="gwd1_scaffold_1_prodigal-single_3"
     CDS             complement(6108..6584)
                     /product="Uncharacterized protein {ECO:0000313|EMBL
                     :KKK68403.1};  TaxID=412755 species="unclassified
                     sequences; metagenomes; ecological metagenomes.;"
                     source="marine sediment metagenome.;""
                     /codon_start=1
                     /transl_table=11
                     /translation="VSFDLRIENGDISFQNSKVETVTNEDKLVQSLVRILLTPLGEVR
                     LRPYYGTNLGGIIARPLMPDFIFITKIEDSVKEALEFLMAQQSTQARYQYVSPGEEIR
                     EILSVMAEKSLSDPRQINVGIAIRAGSGDVVAKTFTISPGAIVQVTGGVVTERGGF*"
                     /db_xref="A0A0F8XHN2_9ZZZZ"
     gene            complement(6623..8425)
                     /locus_tag="gwd1_scaffold_1_prodigal-single_4"
     CDS             complement(6623..8425)
                     /product="hypothetical protein"
                     /codon_start=1
                     /transl_table=11
                     /translation="MIYQARCVDFAYGHKIVVNTDNVDDSTRIITSVFPIGSSSPLNI
                     TSSGFENYANRDDLNLALSAAIEVAKQSLVPALTPSAPPLNLPDPLSPSSRPMTSAPG
                     PTQTTLTPKTEELKAYKQSVGNETPADVARDMMGIISSVKAGQASYVDTAGQAKWETL
                     RGSFERLLGLKSDEIPEEQLLAGSQKPFVYFVYALLHDKGVVQSIDGQEVSGQDLINK
                     LYESMIKRLRELDGHNLVATMSVADAIRTTGTQILSTIASAKAGVTPTKQKISDDLSK
                     GVNKAQGIINTIESFASTSFSPLEQKELFKEEAKFGSIDYQKFRFDRNDAGNVFATTP
                     ETASLMQNTSLSSAWLNTGADTMRKQKLDLLNRSQAYAARYRFSGDVYSVLVEGKGLE
                     NDPNTLTMRMVVSYFASCLKTMKGTCSECRHYNGAGSYSPSRDNTKAPSPPLQPESHP
                     SAAWDTIYNQAKSDWESGNYTKYNNVTASLSRIISGTDSSQEQKNQASQLKEEITNQV
                     IERGKGYVIVKHVDTMLTTRDEVQAERAKLAKAKPPSCALGFTNPNNTNKGPDDYCWV
                     DAVAPGRGASGIKYELNTDISKKIRELAKNLSKG*"
     gene            complement(8422..10938)
                     /locus_tag="gwd1_scaffold_1_prodigal-single_5"
     CDS             complement(8422..10938)
                     /product="hypothetical protein n=2 Tax=Aminicenantes RepID
                     =UPI00035D69AD"
                     /codon_start=1
                     /transl_table=11
                     /translation="MYCAFDEADLLSRINDPVATIRLGGVQEAIRVQANTPAIIDAFK
                     GRINGPSSEFVLVSGSIGQAIINSCVYALGRLGDADYVSTTEEDYLADLIDDPPIINQ
                     SRNAEPTRYQYEGSVVGNAYEIDSELMLMETSNYDFISLGVVAGDKIVIRDIYLTESP
                     IDGAWIDSSFVDGNLVLDKLSLNTSSGIDVATRNSIITTMKAYNWIISEVSTDGYFVT
                     VERNPTIQPFKVTDLYGGAYVDVPGSFFQVSGTPDDYVVYFAAIRLDAFDYAIYDSLG
                     ILKYESYIAEAPVIDADNSLFHKALTKAIIADALIELAARKYVKPTTVTRTLNNLYTD
                     ALASTDPELEISAYAASTLTLARKAAKRYDEDTANSIDEDVQTKFYSPGSPTLGCNTD
                     VLAGEDPTNTCITYFSPIVNMRCGNLQPIYENRTVSFGPTVFDSSGNLVLDAGVPDLN
                     YHTMSYSWDFGDETTSTDPSPTHTYIIAGVYVVTFIATDLISGLAQEATCNVEVLTEY
                     VNVTVPTHVIPQEPFCITVAYRYVEDLTIEPFGISIDGNGCYEVTLPLPGTTHGAVGP
                     TEFDVTAVEPLTLNLESDAVNCPNVSKSFTAIVAGGLEPYEYVWAVDAVSVNDVGELL
                     AEVFEEGEHTVSIVVTDAMGTVISGSIDFVIYPRLDAYINYMVTNVIGNDRLPGYTID
                     LAPCVTSTGLPNQYEYSWDFGDGEVNSGADQTHTYTTPAEYTISLHLTDPNGCSETLD
                     VNSTISIYGAPIILLRNITEDKQLCPRKLIMEISISRGLAPHTLTVDMGDGQILYPVS
                     SGGIFSFEHFYALSGTYTVRLTVTDAQMITSELDTIVSVG*"
                     /db_xref="UniRef100_UPI00035D69AD"
                     /db_xref="A0A0D5YUV2_9FLAO"
                     /db_xref="mhu:Mhun_0597"
                     /db_xref="UPI00035D69AD"
     gene            complement(10938..11945)
                     /locus_tag="gwd1_scaffold_1_prodigal-single_6"
     CDS             complement(10938..11945)
                     /product="hypothetical protein"
                     /codon_start=1
                     /transl_table=11
                     /translation="MQVSTTQYDIEFGGKLDEFLGSLFGDFGSGGSGQGGPGGVTTIT
                     EALSAAECSNKEHIQRALEAVDKMDFCVMGPLRIYLSIVKALSQVVGASLGAIDLGPI
                     ASAISMLSGSIQSLGDINMGIIKIHTDIAVSAAGIKGQGLMNIKTLSDLNVTIAGRQM
                     NLKQMKDNKSEFSKIMKETAKNWWDSQQAVVAIKNTKDLMKKGVGKIRKLIDDMDTQE
                     KKAMDKVNDIFKIANMLKSMICSIFGLLRAFLSALQAAGIAIGIQGTIVAEVVQVLQA
                     ILSALAAFFAALQDMLNFLSVLITESEGISLKMFDHTLSLVKEKFRELKYAAFGGPGG
                     G*"
     gene            complement(11946..15551)
                     /locus_tag="gwd1_scaffold_1_prodigal-single_7"
     CDS             complement(11946..15551)
                     /product="hypothetical protein"
                     /codon_start=1
                     /transl_table=11
                     /translation="MATGQRQYSFSDLRFATIVTANGDGTYDISYGDNSPYQIRKGVT
                     SLLPGAGFGGGLHTAYAPGEVVGVIHATYGIPYIIGGLPLASYKDGVDQNTGQRSVFH
                     STYRTGKPGDHILSSGSGGDAAVAVLANGSVVIDGPTGEDYFKLSPDTRSTTLVSRKH
                     YHATDAFNLRAGSTKRDMYRITNKDEDLRLDLEKGDDADRIALTVGAKAKHLALRTTV
                     EFAGKNSKDMNQAPINKSKNEGLAECRIVYREFAASYLDPLDDQIKAEDENRNFYRKV
                     YLRSNTLELADNDLAEIVYGPLVDINGLVLDINHMPIHADDSASHAEINTVLLEGVSV
                     SGTQEDKLSKAYPTLLNNATVLNIRINTLGTDYKREMHHSDGKDGARRFEGLAKGQIS
                     KNWAYDTALDSDIWSNINPDDLNELKSNKGAFLPPIFDFSVDKNGTFKLHVPASSLTH
                     SIAEWTKYDLDETAEVSIQSSPEENHVRSKTKNLELFQRIKRYGGELYHPVHQTSLNT
                     IGGELRVLTDNVGVKHYAMLSPVGANAETGTASSQEKTDLFDNASGDSHTKAYCPIGQ
                     SAKISLDGRMDLSIGRDHADWKSLVADLRGGAILRLGRMYDVQPCECQAEAPWGDTKV
                     AARSGKSSQEKIFNDRRSLVFETDGSITGTIGRSIERELSLDLNMKAGLKLHIGKANY
                     GISLRRKLIHYFRDYNPNTTFDIDSKINVGYRFFDSSQSTETWDEFDEERHDKIAYNP
                     RLIDGTFKGAEPQPFPDGKGKQTPESTNKIADRSLEAADPKNHHEPNNVINKKLTDEV
                     RKARIKHGLFEEVAHVVNNRHRSQGLGSYDSETRNNDERLTLKADARDTEAGSININT
                     EADVLLTIRDDLDYTYRKGNRTSLRLDTSGQVIAWLGADIDDYRSLSLECDGAIQTTV
                     GKTKYEGKSLYGLLKGGIKLIVGKDNEDVEHNTDEGLQGYPSSNSDYQYSSEANPDGT
                     GPANGGKKYEKVGYHPHIDQATRQAAGAEEPRPHKDDYATWQAAIQQVNYEGTSLNLK
                     TLGSNWLTLGMNKDKESLVLDTAGSVIAQIGVDKKNRSAIIHCDGSMSAYFGKDNRPG
                     GDGGRSLNVQMAGGAHISIKPGNTKTNDFGDSNTGDGLILAVSGNVKIVVLESDSVQV
                     DITTKKYHEQIHATDAIDFVYDAPEIRQTYNGNLTNIVNGVKIYSGKELGVTEEK*"
     gene            complement(15564..15878)
                     /locus_tag="gwd1_scaffold_1_prodigal-single_8"
     CDS             complement(15564..15878)
                     /product="hypothetical protein"
                     /codon_start=1
                     /transl_table=11
                     /translation="MTDIDTLLIKLRQVADAFSGHGSIDTYLVVLYDPQKVVELQQSG
                     IIKSMAELDTLTIKNCNVVIAELKTELGNAADIFNFHTETRIDSVSGNGSQLFIFIDY
                     FA*"
     gene            complement(15880..21753)
                     /locus_tag="gwd1_scaffold_1_prodigal-single_9"
     CDS             complement(15880..21753)
                     /product="Uncharacterized protein {ECO:0000313|EMBL
                     :KKN07706.1};  TaxID=412755 species="unclassified
                     sequences; metagenomes; ecological metagenomes.;"
                     source="marine sediment metagenome.;""
                     /codon_start=1
                     /transl_table=11
                     /translation="MSNPNNYSIVLHKPPKTQPSLRVNWEYSLINGEAPNTRFPYYYQ
                     EKDQVGSFVEPNEWRKDESPGSSTGTSSTPAVNPSPTATPEKTQPSNAAPLTTPSSAS
                     GGPETISWDEISGVAQTYRKQMLASELTYTREWRDDILRVQEGRYKSWEEADGTYFSE
                     PGTIAKDLQRIPEIDANKSLVVVQTPSASVYFRKKYFRLLTSAAAWSPAFQSAVTDLM
                     IQKTVDISTIEALTKYRYMYGVSETDAEGTLTKIAKNHGTEAPQSKEYNHYRAYWYGK
                     QVTGIDVGGVLEVTNFSSLTTNLSIDTGDAGSCSITLEDPYNLLYVSKKDIDNLFDYT
                     KDLNRQDSKTRQDRVDLEKKLTDAQAALTIANQKRDKAVHDLAAVSPTTEPSGSVTAA
                     APDSDQVLTQLVKSIQVKINDSRRGGGIQSVWPNESIPFNTDISLTEEDMIAISKALI
                     SEDENAIMPKDKLDNWWRQQLSTIYDDQVVNHQEWRSNISKVRVSTIVGDHRLSYLLN
                     NVEPTWSNLVALYYSLQSDVFSTALSTNQCEQITSVPLMQDMWHSWGNKVMQDAGSSA
                     YFLDLGVSTNDCTSTCGAAIKAIDRFMALATAMSLVYSMALDVLDAAPPGDSTEPSPP
                     EKEKNPLDIINDEVANAEISVVDAQKALDNFDSGQIEQRPIAKLKSGATFTRKSEIDN
                     LYKFLVGRSVFTVMDEIYVWMSPEKENLMDFNLLQELYDRYKLLQSKIKDGVQEKLQE
                     DIDALKQAKADELKKTEEPKPVETQAQVQDCQSLIKELVAQGIAVIQSLRPLSSPMWN
                     PSATDLDPAQLFSTESIAQLKSLCTYDVAMGHVDAFLKNYTIGNRNLAPETILTMNSD
                     MDVFIPFPANWDTLMFKYSGYFLYNLTKGSSQRWMVYAENSTSPFVGVSFDSPNLSTS
                     QLAELATYTTAYLNWRSQIIIAQTGKSKIHSVINIKSILNGIISIMQIVLPPIHDGHQ
                     QPLYLPTDTLRFVGNNRGSCWYKDNFWDTLGLFNYNQSNAQCAENNSVTYDADTSAVV
                     SEALWLLKDYLSSLNQSSSDNFMSSQDATAKEETTSVQTSDPAIAGQVEADVSAEANS
                     NKQMSEYLAANQATQEYDNQITAYTEQLNQLNDYKTEMADIETRFKAFGLSPTTIPKD
                     LSQFMVFALSGGMQVFSGVVTRVSEAYNDGVHTVNINASSVMRFLEMTRFINSPSVTN
                     FGGYLYDPIDVEVKVETDETVTPTGHFSWRHGQYFVAGNANSMAIFTSAYDRATALES
                     MTSDYVKRVGLAFEKAPLQSLDSANIISVITTGLAFNPQLSMKASIPDSNHSFRRYLD
                     TKIAQSPIPDKWINLLQIAANAQNKAFGDFTPFGWIPADISLYDPKTFKDEQYIHQVI
                     MFDSAEDSTPLPSPQGVPRTEALKENEKFRALINGAIFPGQTLSEQIVLSTYGQVGKY
                     RNIVATGKRSTSLAWADMKITGAQIDEELDQLKILELSNIHKDDITEFRVDSVIGGYP
                     SVDAPDDDALLKCINYRDAQLAVLQNKRSDVVMNIDQNFVIIDMTYMASIAVRAFNFQ
                     VNQNMELWDTDRLNPKQICEDVVEQLDWEFFPDAQGNLWYRKPQYNRVPLSVFKEKIL
                     PYVLSFLKNSPDFAEAGSWADWERQIGTDAASQRLLKYLPGIDKSWVRAYQYKYLLAH
                     LVEVDYPISEEGVAKEIFGDSILPSSSARSHYYIKDKNILSWSFDESEPKFCRLNVLG
                     KYDGLTDTPGIPVYLTAAGVDFDLWYHYGFREEKVQKAFITNAQSQGMPYVSAYLTRQ
                     YSALLSGSIQIIGNPFYQTGEVIYVESRNMLFYVTKVAHNFSYSGQFTTTLSLGYGHY
                     PGVWIPNPYDQTAALLSHDTRFLTSYDVSNFTKLLEFKRDKIKNATSDPSSNTHSVEW
                     NEICGLNCDKENIIKATWDPSIVDRLRASLYYDRAEHELKLVSELRSATQSPGLTEG*"
                     /db_xref="A0A0F9Q351_9ZZZZ"
     gene            complement(21781..22440)
                     /locus_tag="gwd1_scaffold_1_prodigal-single_10"
     CDS             complement(21781..22440)
                     /product="Uncharacterized protein {ECO:0000313|EMBL
                     :KKN07708.1};  TaxID=412755 species="unclassified
                     sequences; metagenomes; ecological metagenomes.;"
                     source="marine sediment metagenome.;""
                     /codon_start=1
                     /transl_table=11
                     /translation="MAEWKRHLMVWELYDGTMVEMYINPQQVVFNHTKKITSTRTKGG
                     FVVQYWGDDLDTLQLTGTTGSAGIEAIEVLYDIYRSEQLSESGLSVLGQIEKRYNKSL
                     TTDKKQDDNSQTAYHSSDLVSRATQVTLWYGNKRYYGFFTNFSITESASSPGEYTYTI
                     NFTVWKTKGRDANYMPWHRTVQGELTFPSSRENEKAAQNVSTQQAADKQSASKSQISE
                     D*"
                     /db_xref="A0A0F9QR42_9ZZZZ"
     gene            complement(22453..25272)
                     /locus_tag="gwd1_scaffold_1_prodigal-single_11"
     CDS             complement(22453..25272)
                     /product="hypothetical protein"
                     /codon_start=1
                     /transl_table=11
                     /translation="MNEQDKNIQRATKAAIESSNVAYESYLRVLQRLTRSFKLMENTA
                     DDMNSILNDQIKTLSDSGVIRNLTSMMKKSENLKIKTAGNLLESGANLIDTVTTFEQA
                     MIKTKTSAIQLGASFGQTTEEVSRFANATLSHIGELKSTLHVQQDRIDQYLNTVKMMA
                     GSYAMLNAQIIDSSGNVVDNLQSTLFKFSNAFQYDIIPLTKMVYGAAGRMGASDDPKI
                     AAYRMMEAWVDATKMLRIVGMSTTKGLGDLASIVAGTEGSIVDGTRRIANITSLYTSV
                     FTILRNKGQEALTDEFTRIMDDGMRNLSPVISGLMVSGGFAKNIIGDVQDPLVGGMML
                     RAAVRAGKDLRTGKNVSTNDVMDMIINTLEGSAKTPLFVWGPEFTKGLTHSQANTAAN
                     QSLLFDQLLSSVFGVKDKNQAMLMRGILIDYKKTNKVTEANYKKMQQTMGNGLSEAEA
                     IESMKRTTLQQIWDHVSGMYMKAIGMAGNNVESTKRKSDILFSLTSGSKQHYIDTRLE
                     TFQKENKTDKVVAATALGKQWENMKRADVMASSDPIHGSEYIADTLKEISKKYALRVK
                     LTAAEEAILNDPASSAEAKMSIYGKALGIVVAQDLSASGIKDEAYTREAITALNPWSV
                     EAEANEKRARLQGEALTPMGGSGGSLAAAFKETTQGSSTSLKDIKQQGIPSGDTEGVT
                     MHGQGQILRHQEGEATIGASDMLRIQNMGGLQYILSKAKMLSEANLSGAALDELKAEV
                     AGVESGPDGYYAANKQTSATGKYQFVQSTAKELYEKHTSAFSNMGVSTQDFSSKESMR
                     QMMFGPEGAKIQETMMGLAVQDYAKGLRNINIPVTAETLKLVHFMGLGGFKKWIKEGA
                     SLDYNPTAGGVKNATVGQYLGLGRRSGAMASAVASQLTVGGMDNWFDVDAGPQEIKID
                     KLIAAVNTSGARTGEEYRLQATIRF*"
     gene            complement(25269..27668)
                     /locus_tag="gwd1_scaffold_1_prodigal-single_12"
     CDS             complement(25269..27668)
                     /product="metalloendopeptidase-like membrane protein"
                     /codon_start=1
                     /transl_table=11
                     /translation="MADEVTVDSKTGADIISAVTAQRKLAEASGQVAENIAQSFEQVT
                     EVFQKTNKAVSELGGTFTKLFGDINSVNDIPLIGTIEDIAMSVDKRIGVAVKALLIAA
                     ETMNKIDSAFVDLKRSSVITGAAFGQSSMEVERYAKSQMATLGRLSQTLSVHTEEFNK
                     YQEVLRKTAFSYRDMDTMIQAWGPKKAIVDHMFAMSKGLGMEFSTVLKDFEDLTLRAG
                     HATGDFAKNATTTAQIYRGFSYSANRLGITVPYLREEIMKSVSGHWASITNIENRAMD
                     LRLNYEKFYMGLQQRGQEGLAGDFLAKVQTGLTGLSSGNAAWLLGASGGGTMADVQTF
                     FAQIREASGQGKMAPALLKIKTSMQKYFGSFESVPELIAQGVAKNDPRWNASFVVQSK
                     IQEMFHVNEGEAQNLIQLVNSVLSGKLTAEEKLSAEEKIKNVFDQGQGIAQQQLTTLQ
                     NIAINVKGLFLHWVYGKNAEDLLEKNLKTTAETFEKQHLADKEAKLKRPLSAVEKQNA
                     LSEARSLWVSLREMVAVGAIEPDRGSIEDALAELMGKGTVSSTVTGARGAARVGSGGS
                     PPGTIRGQYGETRIDSRGRRYLHSGIDISGKEGTVFPSPVTGIATYHPEGFPGYKNMG
                     NTVSVITGNEEHVFGHLSGIPDGFKNGPVNIGEPIGLVGSTGRSTGPHIHYEVRSLDS
                     SNRSRTAGGRIVTIEPPQNNVLSLRAAVSNLPPRISPTVPKLPSSLPTSDVTSSSKLI
                     ASNEMATNTKAPSSQMDSNQNEPKSKGPVNKTTTVNAALIQTKNAPLENESTGGTPGS
                     K*"
                     /db_xref="afd:Alfi_0652"
     gene            complement(27729..28064)
                     /locus_tag="gwd1_scaffold_1_prodigal-single_13"
     CDS             complement(27729..28064)
                     /product="hypothetical protein"
                     /codon_start=1
                     /transl_table=11
                     /translation="MTRLQFFWYAANVNADDEDTLEYDRNITEYLAALSSNEGAERVK
                     STQDSRENKIGEHSSAQDNSFDDTVQGLFGRSAGPDGASPPVISKNPRGLSPKDLDDI
                     RIIKKGSHK*"
     gene            complement(28142..28654)
                     /locus_tag="gwd1_scaffold_1_prodigal-single_14"
     CDS             complement(28142..28654)
                     /product="hypothetical protein"
                     /codon_start=1
                     /transl_table=11
                     /translation="MSDLKNPIPDEILHGRREDIPRVTAANTAPTTLTINTGNSVNTI
                     EDLLMLGYLSKAVTIGNFVFKLKTLTNEEKVSAYTSIPKLAENTVETASKLRDVLLAR
                     AISSVNGSPLEYYYAGTVTNLAVHDQRLEVINKLSTPVLDKLFSLYSSLEDEAAKVVE
                     NVKFDDVKNS*"
     gene            complement(28728..29447)
                     /locus_tag="gwd1_scaffold_1_prodigal-single_15"
     CDS             complement(28728..29447)
                     /product="Uncharacterized protein {ECO:0000313|EMBL
                     :KKL98111.1};  TaxID=412755 species="unclassified
                     sequences; metagenomes; ecological metagenomes.;"
                     source="marine sediment metagenome.;""
                     /codon_start=1
                     /transl_table=11
                     /translation="MASNVNTDYPSTGSNLDRRIRTGLSPLILVKVNGEAVGAIQSLN
                     PTESRTLARVQELGTDGFIELVPNSPTTVTLQVTRIVFDNLRLPPAFRRGFAHIQAQR
                     LPFDIDVFDRSHGTASPNVNMQVTSYRNCYFSNYSATYQANNYQISETATIEAQYAED
                     LLPVTTAYNERGLAPDMHPIENLANLGIRIGALDFPDLIDEFWIGGATPEEAPPPRIL
                     VTYSTQPQRTVAYLHGRNSLG*"
                     /db_xref="A0A0F9H557_9ZZZZ"
     gene            complement(29514..30233)
                     /locus_tag="gwd1_scaffold_1_prodigal-single_16"
     CDS             complement(29514..30233)
                     /product="Uncharacterized protein {ECO:0000313|EMBL
                     :KKL98111.1};  TaxID=412755 species="unclassified
                     sequences; metagenomes; ecological metagenomes.;"
                     source="marine sediment metagenome.;""
                     /codon_start=1
                     /transl_table=11
                     /translation="MTDQNFGEAYPITGSTITRRITAGLSTHIIVYVETDSGWEAVGA
                     IQNLTATETNALKRIGETRTGRTIELIPQGQDVVTLQVTRLVFDNLRLTHALGAGFSH
                     IRAQRIPFDIVVFDRTHDEAANAFRGPSAPKPYIVIYKNCWLGNHTTTYNSNSYIITE
                     SATLEAEGVADEHPIIQALNERGMNTRQDQIESEYDIMVDNRGSIRPPGPPSQADMDA
                     NKIKNAPYPKTGMGVPFPGVQ*"
                     /db_xref="A0A0F9H557_9ZZZZ"
     gene            complement(30243..30740)
                     /locus_tag="gwd1_scaffold_1_prodigal-single_17"
     CDS             complement(30243..30740)
                     /product="Putative uncharacterized protein n=1 Tax=Blautia
                     hydrogenotrophica DSM 10507 RepID=C0CM91_9FIRM"
                     /codon_start=1
                     /transl_table=11
                     /translation="MQSGVYLIRNIINGKIYIGSSVNIYNRWKQHKRDLIKKVHKNTH
                     LQTAWEKLRGKIMSGETKAKISAALRGRTPSAKARENMSLAQRGNKNKLGKHISEEAK
                     VKISLAQRGKSVSQESRAKMSLALRGNKHLLGHRHTEVAKMKMSLSRKKYLESRRNRI
                     AKKFN*"
                     /db_xref="UniRef100_C0CM91"
                     /db_xref="C0CM91_9FIRM"
                     /db_xref="bqy:MUS_1601"
     gene            complement(30806..34810)
                     /locus_tag="gwd1_scaffold_1_prodigal-single_18"
     CDS             complement(30806..34810)
                     /product="Uncharacterized protein {ECO:0000313|EMBL
                     :KKN61317.1};  TaxID=412755 species="unclassified
                     sequences; metagenomes; ecological metagenomes.;"
                     source="marine sediment metagenome.;""
                     /codon_start=1
                     /transl_table=11
                     /translation="MSNNIPGIVGYVQPNAFSRLIFTASGVGNPGGVRNVAIIGLGQR
                     EEYLVYRASGNGTDGINVTTSLENNYNALSIGIGVESPNGLVYQTSKFPIVTNQFTLF
                     QNGSALLRSRSTVVSDTTPVFESGTNYAVDFETGQVLLAPASAVVSTNLTDGSFEHLA
                     VPANVPSEVWTLAAIAQPETRGTVFSVIGSKSGQVFGAETFTEQRNTTYSAGPTLVNG
                     GIFYYDNNGNRKAVPASSYVTSEPDMYYGTVVVPPATGAVTHGGNIIQDPTKNFQTLG
                     VQVGHYIEFLDNGCPNFGQFYEISAVGVDEGGGMDYSKLQVSGSSLVNYGSTAYSIVT
                     SGDVGQNYYARPLTIYGANKLSTSRKRYFVRVIGSLPTDLTDPDYPRVYLSPGQALYA
                     TSDDYAYNPTTHEWGGTWYAGEDGTGLTTNEVTGNIPTAAYGRAASVSVYTSAGEDSG
                     LLVNFAMPTGIDDFDDFTAYYDALYNTIPTSSATDTATTADGSIVETPDSIIKTFTIS
                     PLGGWGTDQGYIQGSLTVTVNGVEVDIVEPDPPFAQFINQTFTLAVAPLVGDVVVATY
                     IVGDLGVARQVGFRLGDVWMIEADGKYDNGKISFSLLSGENPFSVGDVLSVTVTSAAL
                     STGDTLVAAYVCESDLNDPEEFFDPVSLYKKHGYPSTTNTLALGAQLSFANGAKSVVA
                     LQAKPTSPLRTAEDLLASRASELFVGNGGVYYTAHTHGGQNLGSDDQDQGANRSHTLM
                     HAGDYADAMTTLHRHNDGTTYINPSKDSNALYLFLRETPYQDEMHFFITTAASIVPRQ
                     IFLNKVPRTLVTDVISMPCSRSFGTECNTEAVTANPYFLDSTSIYYLTVFPTGNTWDV
                     YGDPSMTAAFTYPDSIRNTYSNDGLFPIPDATAYDWSTNLTSKKPCGGLFRLRNGYDI
                     NGTGTTTTTVDGLPLSAYTDAELAFRATCSDSYDAVLGTFLKLRYNGGSLDPNDLNIE
                     DAKLYMRTQRTDMSYMVWTSGEIILSDRAGLTAGEGISVSFIAVDDAPFVDAEWAEAA
                     AILEAADAYWIVPLPTDHISAVQQTFRAHVEVMSDTPNKKERQLITGAFYGTTDAGVE
                     IPLLPQNLYSGSTNQLAIEDVGVLEGIQSGALGEDVANYGVPENFGRSYRTMYFYPDK
                     IVVDIAGVNYNMPGFYMAAAAAGFLSSRGYIAEPLTWKHLIGFNIPRDRNLLVTNSTI
                     ANRLGAAGVVVVQGLAAGGKVLHAKTTIQGGSAFQEEPTAIDVADLIAKEVRDDLGNR
                     FIGKAQTTELPHEILRTVKSNLQGAMFRKLISNFDSIQVTQDSVEPRQFNISFQIAPV
                     LPLLWIYCEVTVGI*"
                     /db_xref="A0A0F9SGA6_9ZZZZ"
     gene            complement(34900..35781)
                     /locus_tag="gwd1_scaffold_1_prodigal-single_19"
     CDS             complement(34900..35781)
                     /product="Uncharacterized protein {ECO:0000313|EMBL
                     :KKN61318.1};  TaxID=412755 species="unclassified
                     sequences; metagenomes; ecological metagenomes.;"
                     source="marine sediment metagenome.;""
                     /codon_start=1
                     /transl_table=11
                     /translation="MSDLKRLETREDLLYNTLAVDAKDIIIGSLREWFSHDNIFTFRQ
                     DEFGYPLIPQTDLRGGGLAGSQDIVWGVNSTKIIITDDYRFNSRFFPAITVTDNGGNN
                     SEVSFNQEMGGVKYQLEEVVIDGQIVQRRVPSHIIFAGAWKQNYAINVVAEDHQTRKR
                     LKDIVSMLFVNVLRETLLSRGIFIEKVGLGGDREDQFANDYYYSSSINLDLYSEWRRE
                     VPVIMLVEAIVSQSNLLSAALSPQDLRIVRDCVSKHPMAAFYSSQQNDGAVNNIVPGH
                     AHADFKIFPKPNDCKKK*"
                     /db_xref="A0A0F9V648_9ZZZZ"
     gene            complement(35768..36385)
                     /locus_tag="gwd1_scaffold_1_prodigal-single_20"
     CDS             complement(35768..36385)
                     /product="Putative prophage protein n=1 Tax=Insectomime
                     virus RepID=V5L6H8_9VIRU"
                     /codon_start=1
                     /transl_table=11
                     /translation="MICPRCKLDKDIDSFDGYKSCDACRRRRAQIHRNYINSHQDKMK
                     NYNKEYYHKNKDKMLANYKVYYATTNSRRQYRQKYEKNHKVELQAKRTEKYQNNLNYR
                     LTACLRSRINKAIKGNDKAHRTATLLWCSVDEFKLYLQSRFLDGMTWDNYGNKVNQWS
                     VDHIKPCASFDLSDPEQQKQCFHYTNLQPLWHVDNIKKGAKYERP*"
                     /db_xref="UniRef100_V5L6H8"
                     /db_xref="A0A0F9KPR1_9ZZZZ"
                     /db_xref="prc:EW14_0716"
                     /db_xref="V5L6H8_9VIRU"
     gene            complement(36400..37086)
                     /locus_tag="gwd1_scaffold_1_prodigal-single_21"
     CDS             complement(36400..37086)
                     /product="hypothetical protein"
                     /codon_start=1
                     /transl_table=11
                     /translation="MAISNDDISAQVATLTRQLSDMRTQVNETNRLVSLLFNSISSLS
                     ETTAIVSNQVEEVATTTTDMNAIVVTLPTTSYTATLAAISQTLGTINTNLMNIEAAVL
                     ALPHDAVFDAMTQSLEDIKIILGAPPLGQNIWSRLSTITTVTTADETAKVRVYGRLTG
                     ELVCPITVTVFDCMTSNTVTSTSVNLTDGTFQFYVIPGRYVVEFTGSAVKTVNVTIDV
                     PEVTEFNMTP*"
     gene            complement(37103..40360)
                     /locus_tag="gwd1_scaffold_1_prodigal-single_22"
     CDS             complement(37103..40360)
                     /product="Secreted protein containing PKD domains n=1 Tax
                     =uncultured Flavobacteriia bacterium RepID=F4MN44_9BACT"
                     /codon_start=1
                     /transl_table=11
                     /translation="MSTLVNFTAYGDEDQTQPSTADHWVWDFGDGNTATTYTNATTHV
                     YNPDGVFQVTVSAYISADPYDPYVQCVATNIINVCTLFSGSFTYSVSGLSVTVTGSTV
                     GAPAASYSYYYYDFDDSGYAYAVESNTGTAPAVVHGYTSTSATPYTPTLVCKNGGRVV
                     DFGPMAGGEVDFSTGGALIESGTAVVLMGASLNHLTVVSPSDYTVGTDKITLDTGITA
                     GYYLQLLYVDSGSGYNQTSSVYAADVLLPANGLSVGLTPSGIAECFNGGITFVKYVFG
                     GSAPYTYSWNFDSTSELGTSSADDTWVTVAGTEIKTSTSASPGEIIYNANPTASLPVS
                     TIITATLTVTDSALVSSTASAVLTFGELPAVFPSGYENFSRRYISSSSVGALFTRVYS
                     VQLGTSTEADHNYIWTPEDDLDSTVIAQPTCTPTASSRRYLETITKVENGSSCVEYVG
                     CENFAECYVNIPSVTLGAVTLSSSLGTCLKAVSIKINSVSPAAEGLALIVERVRGAAG
                     TVADVGVSGDLPEVIDYTASPTCNFITAGLPGGILMLDTPYRTFNTSNRVAYKITQST
                     TFPLYITALDPVCSSTTATTHDYRVRLIDVAGILDASVTEAMMVDNSRASLAISNDIT
                     LQHTGVESCLSSATINVSPSGHPTNYYYGETITFSTTVSGGVAPLFYNWNFDGLGNFT
                     GGGYSYEFVDGTSATSASPQVRFLSPASAPNKIARIGLTVHDSSNGGAGVDIIAPTTD
                     LTMEYIAPCVVSCSASVPTTAVVSTSVAFAGSAPITGCTSSVTYDWDFGDGTAHSSSQ
                     NPSHTYSTPDTYTWVLIATASGPLGVTTCTRSGAIVVSSACVITACGTATESPAPPEV
                     GCYCPWDESVPFIATYSTTGTCGTPTFTWNFGDGNTGSGQSTTHIYTTRNTTFNWTLT
                     VNINGVTCSTNGQVKTCTLAQCDGSIPGCFVAGTLITMADGTLKPIENIQSGDRIIGA
                     DASGHVIADVLAPLVHNNYSEFMLLGVSAGPATMIMTSEHKVWIEEKQDYIEVSEAIR
                     GGFTAKLFTGKTYPWALASTGHFADTVYNLTTSTRNYFANGVLVSNMKAVITTPS*"
                     /db_xref="UniRef100_F4MN44"
                     /db_xref="F4MN44_9BACT"
                     /db_xref="cai:Caci_6157"
     gene            complement(40374..42314)
                     /locus_tag="gwd1_scaffold_1_prodigal-single_23"
     CDS             complement(40374..42314)
                     /product="hypothetical protein n=2 Tax=Aminicenantes RepID
                     =UPI00035D69AD"
                     /codon_start=1
                     /transl_table=11
                     /translation="MITDINSSKYPLSYDDDASLGYLTPGQSDISSTNINQIRSSIFA
                     IERVLGLNPGAGRTVAQRITQLSGDLESVFNGSLSHSLIFGYDSQHYSAKAIFGTNCD
                     AFITYDGFRKNRSVAPLTGDTFLPFDCESNTASVVPLSIVGAQASSGDDKHFRIRLFD
                     DVEITGSLRIIDKMVGPWGLLTKGQYDYSNGQCSYNFSDSAMTIPEWVDREIELIGNP
                     LWVNVSGDCMYGDLAMSFSVPDGYGDGYGEGYGEGYGEGYGSIYPAALTFGACAAPSA
                     MIMFDLYGMRTLPEINTFDLFVHEAVTISDVAPLLIYGVPAIEPGIEQIQHRRIKLID
                     DIEVVGSIRANQFIYAGNNTAINVPPELNSSNAIVYNQYIDYPSASKFRSNFSAGFVG
                     PGVTIGHRPGHTHSTQDILDLAFLLQGPQIISIYDTYDTAGDPPLGPTEKSDGLAGRA
                     VCRPDVGADDVFSQSMILRANYLPFIDGEPLPQIIIRGQNTSTEKTIDAIAAWTLSTG
                     ETELKFDIPNTSPTDDYDVTVIATNGLMGRSTHRATVGGIELVEPLAATLTGDATGFT
                     NVDALFSITSVSGGKQPYAYQWTFGDDTGEDGSADVAHSYTDAGDYTVTATVTDVNGF
                     IVVNSQVVTILTNCNVYVGYTI*"
                     /db_xref="UniRef100_UPI00035D69AD"
                     /db_xref="scs:Sta7437_4718"
                     /db_xref="86771873"
                     /db_xref="UPI00035D69AD"
     gene            complement(42330..44834)
                     /locus_tag="gwd1_scaffold_1_prodigal-single_24"
     CDS             complement(42330..44834)
                     /product="Phage tail fiber protein n=1 Tax=uncultured
                     Mediterranean phage MEDS1 group RepID=K7XWX8_9VIRU"
                     /codon_start=1
                     /transl_table=11
                     /translation="VATTDVRSTRYPLNLDDDSSLPYLIPQVSDVSATDYLSLKSSIL
                     ALERTVGVFEDPISDPESYENGELISVSDRLKNFSTTEFVPRAGNVLITGPLTMDKLQ
                     RISFGLNCETYVVFAGENTNISTTVPAISGTVGLFPSDSAQNTTAVVPLAIVGNDASP
                     NFALYHRRVKIFDDLEVNEDLRVNRDLVVLGTAYLSADTLIDNQTLDQRYIMKAGGNP
                     GGYITGDLSQFSGSYKVLNPNSTVSLSTTGVSGSPLLVIEDIASTWKMGTQSGTLRIY
                     SSNAGGTNVSIFNSLNIAVGLTISGNVTAAGLYLDDGTGRGMFRGVINNTPFAGSTTS
                     PNHYMLGPSQASQGFNGEANLIDHLNNINAHHEELHSFESHVVQVGYNSGVYRSFIQP
                     AGKIKSLGEMIEDLLSGTNADGYHTHSSQQYWWTMKATASDSTTIRSWVDANYCSKTG
                     GCNSSSSLDAHRTATIIDHPNRSITAEKIDERIIGITYLPGVDLSLQTVSADIIAARQ
                     GKASLYAVLGSLSSLTTPVTTDLVAAINSAYASAMPTGTITMWGGTAAPSGFVMCDGT
                     AYTRAAQTYSALYSVIGIRYGSGDGSTTFNVPNLRSKFPMGGTTATDLGRTGGSISGH
                     THGSFGAATTAGYNSGGVNGNIDAGDDFPNWLQHTHLLRPNVANYSSASGQVMRFTSG
                     GSGITRITTQTSGSISSFSASSTTGWTNVTCSAAHNLKEGSSITISGTTGGAYDGDYL
                     IATYALATNQFSIYRTFSSTSTGTFIGGFAHGLSNGNTIKIMQSTHYTGSFMISNVTS
                     TTFDIARAYVGDELAVWSVSDAALPPYVTVNYIIKL*"
                     /db_xref="UniRef100_K7XWX8"
                     /db_xref="rhl:LPU83_1711"
                     /db_xref="107412159"
                     /db_xref="K7XWX8_9VIRU"
     gene            complement(44846..46951)
                     /locus_tag="gwd1_scaffold_1_prodigal-single_25"
     CDS             complement(44846..46951)
                     /product="Uncharacterized protein {ECO:0000313|EMBL
                     :KKM70471.1};  TaxID=412755 species="unclassified
                     sequences; metagenomes; ecological metagenomes.;"
                     source="marine sediment metagenome.;""
                     /codon_start=1
                     /transl_table=11
                     /translation="MSILLTLDPPISPEVIDRIRIYKSLFVDGSYSLVADLNARDGNG
                     AFITTYEDSCGHRGYWYKVGYLSSDSTIVAGFKIYKEFSNRVNLFTFPSLATVNNGQA
                     VYFGQEGSRDEFEAKHGTLPSTALYYSVPSFFNTPNDQAKFNLKTDTNTVISGVEINV
                     SDQSYILFNWKPCEVISDPVRSCAVTPVKLEYALPDVPKDWRVTAVHIKRADAIDSTY
                     ELIAKLNAKISYHNWQTSFVDMGGSDQFFYKVAFELSKWDDNNCQSQIVMSQDSDPMS
                     PIVVDGEHLVKIVYNSPIINDQRTSESIPFNTYPYCGYHRFSPHDVFLGRSASPYSRP
                     NDLARGSDCGSPNMFGGPLSIYDQNIQRQLMLLQVTGEAVILLRRKWTGPVCKCVGKT
                     EEHPIKQCASCFGTGFTGGFDRIYFNEDASNPEGRILLRFNPTVDDLNLGKQTGLTVI
                     NQPTAWTIAQPIVRDRDILVQFDPIDKNREIWRYEVLDVTRNAFMGGVGGAQVIRLQR
                     LDRYNNIAYSVPLSGIMFTEKWDMESNLHNSYGNRTGEKDQAINLDAATPVSKTSTEI
                     TALLHSYSLKIWAFLRAGIIPGSTMVSQFVKNDNTIIYASLGDKLTLVPITYATINNY
                     SSLRHVSVEIESALNKDLTVTARYVSVPVPPDSTMYFNLAAGETDTILTDNRMLVRGG
                     ELSLTQSSLVKSLVMIYLD*"
                     /db_xref="A0A0F9K723_9ZZZZ"
     gene            complement(46951..47418)
                     /locus_tag="gwd1_scaffold_1_prodigal-single_26"
     CDS             complement(46951..47418)
                     /product="hypothetical protein"
                     /codon_start=1
                     /transl_table=11
                     /translation="MFFFAADNLDIVFTLTSNGQTITPDPYNVVVSIYLDGILQIMGK
                     PVLSGQVYHYAFSVVDADISPQLYNVYSFVVETFDAGLSLIANGSFIVHISEYDNLDS
                     TELYLSNDSSEIFLAPTIKTYEECLVAQPAKPKIIALETFKQTGTGCDCLTRS*"
     gene            complement(47445..47927)
                     /locus_tag="gwd1_scaffold_1_prodigal-single_27"
     CDS             complement(47445..47927)
                     /product="hypothetical protein"
                     /codon_start=1
                     /transl_table=11
                     /translation="MATIDDVYDLLQRIADTVGVNDGYGEGYGDSDADGYADGYGTYG
                     EGAGFSLYKEVLRIQQMLQLNLDAPISSREPALKEPGRGPYFIARYIKDDTSSHNPIY
                     NALVEATYSGTADIIRSTKTNQSGKFVLFFDAQDPVDVIITSDIYQGTKLYGVIPQPY
                     *"
     gene            complement(47990..48169)
                     /locus_tag="gwd1_scaffold_1_prodigal-single_28"
     CDS             complement(47990..48169)
                     /product="hypothetical protein"
                     /codon_start=1
                     /transl_table=11
                     /translation="MIKINTINVNEVQDCVQQDSTVPPSPHRPTPPFVGNVGGIHIDT
                     IKHITIPECQHSSQN*"
     gene            complement(48166..48654)
                     /locus_tag="gwd1_scaffold_1_prodigal-single_29"
     CDS             complement(48166..48654)
                     /product="Uncharacterized protein {ECO:0000313|EMBL
                     :GAK96934.1};  TaxID=319236 species="Bacteria;
                     Bacteroidetes; Flavobacteriia; Flavobacteriales;
                     Flavobacteriaceae; Nonlabens.;" source="Nonlabens
                     sediminis.;""
                     /codon_start=1
                     /transl_table=11
                     /translation="MDKRRGARIISPAYVGSYSKKAIIQSIPTDVEPKNKKETRSSKK
                     KYKTQDKLKKILEQILKQKAKEEQTFSWLLSPRGAKLRVDIYFPDIKLAIEYHGKQHS
                     YFPNAFHKTAEDFRYANMCDVWKKSQLQYHDIQLIEFSYKDKISIDLVRRRLIGSGVV
                     IK*"
                     /db_xref="A0A090Q1G8_9FLAO"
     gene            complement(48654..49400)
                     /locus_tag="gwd1_scaffold_1_prodigal-single_30"
     CDS             complement(48654..49400)
                     /product="Uncharacterized protein {ECO:0000313|EMBL
                     :KKN67675.1};  TaxID=412755 species="unclassified
                     sequences; metagenomes; ecological metagenomes.;"
                     source="marine sediment metagenome.;""
                     /codon_start=1
                     /transl_table=11
                     /translation="MNSVANAAMPGDHREHKVCSVCKIKKRHLRPRRMKMSIKVIAKK
                     LTGKARKKLPESSFAIPASHPQNKGKKDKFPINDESHARNAISRANQFSTSPDWWSGS
                     AQELVNTVTRAVKSKFPKIEISDKAKKKKANLSEILDLIVTAADELDNLGLTKESTIL
                     DNISRLLIATEPLKVQQPPPPSTNQAKPGTGDVNPPPIQQPETTDGKTPINVKDSKKT
                     PSLTTKPGEAAKPVEGQTISTTPPAETPKV*"
                     /db_xref="A0A0F9SFK6_9ZZZZ"
     gene            complement(49422..50291)
                     /locus_tag="gwd1_scaffold_1_prodigal-single_31"
     CDS             complement(49422..50291)
                     /product="Uncharacterized protein {ECO:0000313|EMBL
                     :KKL10676.1};  TaxID=412755 species="unclassified
                     sequences; metagenomes; ecological metagenomes.;"
                     source="marine sediment metagenome.;""
                     /codon_start=1
                     /transl_table=11
                     /translation="VAIIIEAKDPITMESTPVKTAVLGSNCDLSNDNVTITQSGGCCP
                     GSSGNNHQIPGTARQTVCSSCGTSYPVERSRTTGGFSTISCPTCGTAAGYVGDGGTCQ
                     WYTCSGSSCSSCGTCPTKRIIDECELEILNDLICQMRAELKDSNTSCYAFSAAELSAF
                     LDAALSEFNGTPTFTNFTWKSIDLRRFRFIIVEGAVLLALGAQVLIEAGREFTITENG
                     INFNPAQVSAALQNQFTARFTQYKNDLLFIKDHFRASPAAVLNYQSLLVNDGILGNPA
                     IARLRHLRQRRIF*"
                     /db_xref="A0A0F9CYF7_9ZZZZ"
     gene            complement(50316..50828)
                     /locus_tag="gwd1_scaffold_1_prodigal-single_32"
     CDS             complement(50316..50828)
                     /product="hypothetical protein"
                     /codon_start=1
                     /transl_table=11
                     /translation="MALYKNVSKMALNIRTPKAKSFSPGEVFDLDAMFAGMKMAGSDL
                     ERYMHKGLIVSVSPAAQVIKTADGAVVVTPTKPEEGPYIPKSVMGTVEKRAGAAATVV
                     PPEDIPEVIGQDAEGDGFTPTSNLNLSADVLAKIEQVKKVISGEVAAPKSEIKKSKSA
                     PKTAKKNSKK*"
     gene            complement(50884..52443)
                     /locus_tag="gwd1_scaffold_1_prodigal-single_33"
                     /gene="ymdA"
     CDS             complement(50884..52443)
                     /gene="ymdA"
                     /product="ymdA; uncharacterized HDIG domain protein (EC:3
                     .1.4.16)"
                     /codon_start=1
                     /transl_table=11
                     /translation="MTILIILLSLWCIGDLSLFVYFFKSGKAEREEILAQRERLFQEE
                     SNQRAKLSEERGTFYDEQEKFHAQLAQLTLTASSISEREDNLKEYGSQLDNAKSELID
                     KSGILNIKELAISAREKDLSIKEASLEHLAEEYRARVERAAEMSLSEGKAIVLASAKK
                     ETEREVAILFREAKEETQRLADIEAQRIMTLAIERVAISQAPLKLTSQIIIADENFRG
                     KLIGHEGKNIKLLEELAGVQVLTNNEDTKLLTVSAFNPISRELCKRTIEELMTTNFVN
                     PKKIKEIYEKHSSELEKEILKTGRDACRGLGLSMPHTEIAKLLGKLKYRTSYGQNVLN
                     HSIEVAQLCGALAGELKLDIRLAKRAGLLHDIGKAIDIEKEGTHPELGGIAARRYGEH
                     EIVINAIESHHEDIEVINLISILVAVCDGISGSRPGARRNNLADYVKRIETLEGIALS
                     FQGVTQATALQSGRDLRVAVNADIVDDAMSSQLASLIAKQIHDQMDYPGKIKVTIIRE
                     KRMIASAGHSY*"
                     /db_xref="cml:BN424_2093"
                     /db_xref="UniRef100_E1M5T1"
                     /db_xref="89639087"
                     /db_xref="E1M5T1_9STRE"
                     /db_xref="3.1.4.16"
     gene            complement(52456..54099)
                     /locus_tag="gwd1_scaffold_1_prodigal-single_34"
     CDS             complement(52456..54099)
                     /product="Putative ATPase (AAA+ superfamily) n=1 Tax
                     =Leptolyngbya sp. PCC 7375 RepID=K9EZV8_9CYAN"
                     /codon_start=1
                     /transl_table=11
                     /translation="MKDKGSQLAKMLEDLEMAEEAEANDESSYPAIASNPKSRPAAPD
                     MATSTLQRGTVTNSNNKHIAMVDWIPTVLGITREEQFHSYLNDINDTTDVSNFTSIDS
                     RIAFWYTLLTANRLKLVSFETIKDGNKIILRYKINTSDFDDACGFSDITIDVYSTNIT
                     TTANISNFILDENDEDDKKLVLNKVAINSSGVDDCSAIDLGMAKITTSKGDVVYMCRH
                     VARAMDRAVSTDCFWFEDLEIVRNVGDIICGLYKACRNKERTVYIVEGENEVVRDQEG
                     FFMRNIYKDIVNDIKTFLDSKSLFREAGIAYRRGYLMYGPPGNGKSQLARYLFNEFKD
                     FNLYAYYHTERRRGGSVDERLERTFALARDNAPSFLLLEDLDRIVSHGSASKEVITID
                     RLFNMMDGVCSPEGIVLLATCNHPENLDMALLGRPGRFDRVIEVGHPDRAERESLIGY
                     LCSCGEKSKLNAKEIKAVAQLADSTESLSMAYIKELYSRAFLKQLNAGNRKLPISPFV
                     LLDLVHEVVDESRNVDVIARRTGFRTNYENSARGEDHTS*"
                     /db_xref="UniRef100_K9EZV8"
                     /db_xref="npu:Npun_R4438"
                     /db_xref="86837940"
                     /db_xref="K9EZV8_9CYAN"
     gene            complement(54096..54368)
                     /locus_tag="gwd1_scaffold_1_prodigal-single_35"
     CDS             complement(54096..54368)
                     /product="hypothetical protein"
                     /codon_start=1
                     /transl_table=11
                     /translation="MTWNYRVFKKNSVSPSGEKSFYYEIHEVYYKKHIDDIPSFDDID
                     YISVDSISPQGETEEELRLDLDIMQKAFNLPTVDFDELYKNKGWEK*"
     gene            complement(54492..54568)
                     /locus_tag="gwd1_scaffold_1_prodigal-single_trna_27"
     tRNA            complement(54492..54568)
                     /product="Pseudo"
     gene            complement(54662..54740)
                     /locus_tag="gwd1_scaffold_1_prodigal-single_trna_26"
     tRNA            complement(54662..54740)
                     /product="Undet"
     gene            complement(54744..54817)
                     /locus_tag="gwd1_scaffold_1_prodigal-single_trna_25"
     tRNA            complement(54744..54817)
                     /product="Pseudo"
     gene            complement(54818..55489)
                     /locus_tag="gwd1_scaffold_1_prodigal-single_36"
     CDS             complement(54818..55489)
                     /product="HNH endonuclease n=1 Tax=uncultured bacterium
                     RepID=K2CGN0_9BACT"
                     /codon_start=1
                     /transl_table=11
                     /translation="MIKIKFTCEYCGVEGERRKSDYNRAKHHYCSHKCSVKASDSIVY
                     TECAFCRKQLILKRNKVRAKARVFCSHSCASKMINVERGGKLRKGEINCSYCGKKLAG
                     EQFKYCSISCQHQHIYSNFIKAWQDGIVSGSTANGGVASTIRKYLHDKYGCRCAICGW
                     NKINPHTHKIPLQVHHIDGNSHNASEDNLILICPNCHSLTDKFGARNKGNGRDSRRIR
                     RANQK*"
                     /db_xref="UniRef100_K2CGN0"
                     /db_xref="A0A0G0WIT5_9BACT"
                     /db_xref="mva:Mvan_5177"
                     /db_xref="K2CGN0_9BACT"
     gene            complement(55503..55576)
                     /locus_tag="gwd1_scaffold_1_prodigal-single_trna_24"
     tRNA            complement(55503..55576)
                     /product="Pseudo"
     gene            complement(55579..55666)
                     /locus_tag="gwd1_scaffold_1_prodigal-single_trna_23"
     tRNA            complement(55579..55666)
                     /product="Gln"
     gene            complement(55677..55752)
                     /locus_tag="gwd1_scaffold_1_prodigal-single_trna_22"
     tRNA            complement(55677..55752)
                     /product="Cys"
     gene            complement(55761..55846)
                     /locus_tag="gwd1_scaffold_1_prodigal-single_trna_21"
     tRNA            complement(55761..55846)
                     /product="Thr"
     gene            complement(55853..55938)
                     /locus_tag="gwd1_scaffold_1_prodigal-single_trna_20"
     tRNA            complement(55853..55938)
                     /product="Gln"
     gene            complement(55948..56035)
                     /locus_tag="gwd1_scaffold_1_prodigal-single_trna_19"
     tRNA            complement(55948..56035)
                     /product="Tyr"
     gene            complement(56039..56114)
                     /locus_tag="gwd1_scaffold_1_prodigal-single_trna_18"
     tRNA            complement(56039..56114)
                     /product="Arg"
     gene            complement(56116..56814)
                     /locus_tag="gwd1_scaffold_1_prodigal-single_37"
     CDS             complement(56116..56814)
                     /product="Putative uncharacterized protein n=1 Tax
                     =Streptomyces pristinaespiralis ATCC 25486
                     RepID=B5HGB8_STRPR"
                     /codon_start=1
                     /transl_table=11
                     /translation="MPVCVLCHAEFPNRQRIDDKIRNLKNRKLCLKCSPFGEHTQAHN
                     LLPRKRNFTDDQFMEAVKNNITIKAVLLQLKLSPRGNNYKLVHRLVEQFNLDVSHWSV
                     ELSNSNTMKKKYLSIKRDASKILCLGSTTGRRAVKACLLRTGVKNECAMCHLSVWQGQ
                     PLSLQLHHINGQWDDNRENNLLLLCPNCHSLTDTFCGKKNETINKACACGARIKSKST
                     QCVKCYKGSRKLGK*"
                     /db_xref="UniRef100_B5HGB8"
                     /db_xref="A0A0F8WUS7_9ZZZZ"
                     /db_xref="hym:N008_10620"
                     /db_xref="B5HGB8_STRPR"
     gene            complement(56826..56903)
                     /locus_tag="gwd1_scaffold_1_prodigal-single_trna_17"
     tRNA            complement(56826..56903)
                     /product="Pro"
     gene            complement(57003..57092)
                     /locus_tag="gwd1_scaffold_1_prodigal-single_trna_16"
     tRNA            complement(57003..57092)
                     /product="Lys"
     gene            complement(57310..57612)
                     /locus_tag="gwd1_scaffold_1_prodigal-single_38"
     CDS             complement(57310..57612)
                     /product="hypothetical protein"
                     /codon_start=1
                     /transl_table=11
                     /translation="MSTKKPGPGTFPMWENRIVIKRKIFCWTWNVSIPGATDTVFSQF
                     ALAMKALEDHGYKVYDIDTFPYRKDEIGQVTVVGTFKVKRHFLWRGEILATYVGEG*"
     gene            complement(57667..57760)
                     /locus_tag="gwd1_scaffold_1_prodigal-single_trna_15"
     tRNA            complement(57667..57760)
                     /product="Ile"
     gene            complement(57820..59205)
                     /locus_tag="gwd1_scaffold_1_prodigal-single_39"
     CDS             complement(57820..59205)
                     /product="Putative uncharacterized protein n=1 Tax
                     =Koribacter versatilis (strain Ellin345)
                     RepID=Q1IMI8_KORVE"
                     /codon_start=1
                     /transl_table=11
                     /translation="MKTNKKTHTVVHTAEGAVAANINAKQQLRRSVMSCLLWEDSFYE
                     EGVSIAKRITDLVKKVDPEDVASLAIEAREDFKLRHVPLLLVRELARVHKGDSLVSDT
                     LARVIQRPDEMGEFVSLYWKEGRQPLSMQVRKGIAKAMGKFNEYSLAKYNSSKSNIKL
                     RDILRLVHPSPVGDEQTRLWKRILTDELATPDTWEVALSAGKDKKETWTRLIDENKLG
                     GLAFLRNLRNMETAKVDKDIVRRGFDQINVSRVLPFRFLSAANAAPKFEVELEKVMLK
                     SFEGREKLPGKTLFIVDVSGSMGGSLSHKSEMNRHDAAAALAIVAREMCEDPVIYATA
                     GNDMTRIHKTSIVPARHGFALKDAIRTQANQLGGGGIFLKQVMDYVKNAEGEADRIIV
                     ITDEQDCDIKHKPSTAQPFGRYNYMLNVSVEKNGIGYGQWTHIDGFSEAVLDFILLSE
                     KENEQEICQTN*"
                     /db_xref="UniRef100_Q1IMI8"
                     /db_xref="aba:Acid345_2911"
                     /db_xref="Q1IMI8_KORVE"
     gene            complement(59600..59767)
                     /locus_tag="gwd1_scaffold_1_prodigal-single_40"
     CDS             complement(59600..59767)
                     /product="hypothetical protein"
                     /codon_start=1
                     /transl_table=11
                     /translation="MIWSLASFILGVLVTIIALSIIAPGTSAHFLVRVGERKAQLWRW
                     IKAKVSGLFHK*"
     gene            complement(60000..60725)
                     /locus_tag="gwd1_scaffold_1_prodigal-single_41"
     CDS             complement(60000..60725)
                     /product="Uncharacterized protein n=1 Tax=Enterobacter sp.
                     MGH 14 RepID=U7CFQ0_9ENTR"
                     /codon_start=1
                     /transl_table=11
                     /translation="LNREQLESLHKYRLDIPEGQSGSWIIERYSYIDTDVLDPKRNYP
                     YDPTYVPFVDVTYTRLRVHPPLQLSPPEQLIKPFPSKCKQQSQFVAEHSHAHSITIHP
                     VSVVMSDEPYEVAAALPFVDKAYGSVLMLGLGLGVVLNMLENKTEVIKITVVENSPDV
                     IKLVGGYWKSRLGNKLQIIEYDACTWEPTEKFDCIFHDMISSSDWDALSARYPASVNE
                     SFWADGWNRVFKNTEGKYVLKNI*"
                     /db_xref="UniRef100_U7CFQ0"
                     /db_xref="A0A0F9SL32_9ZZZZ"
                     /db_xref="pant:PSNIH1_20860"
                     /db_xref="U7CFQ0_9ENTR"
     gene            complement(60727..62586)
                     /locus_tag="gwd1_scaffold_1_prodigal-single_42"
     CDS             complement(60727..62586)
                     /product="hypothetical protein"
                     /codon_start=1
                     /transl_table=11
                     /translation="MAARTSANNGKWSDPASWNGGATIPANGDTTTITHAIEFNVDQN
                     AMATGVTITINSPGALTASEIYGTYASCNDGTDTITVNETHLFQTDQRVVYRKNTSAA
                     VITNLVDGTTYYIRTPSGATFQLAASAGGAAIDITGTAGDHTFEPIYNFKCGAAHITV
                     ASGGTFSAGSSGTPYDSHCQFVVNLNGARYFTGAGSLNLYATHPTTLSTTLTTAALTT
                     DTHLHVNTIDLDKWIPGTLIVAGSKNSPTQATLGSGSTTTQLELSGAIGVAKPIGSIV
                     VIATRNVRITGSTGYAVTNFTGLINFSAEVSGCTNFMNTATNAVISGGAVVGVAQIGN
                     SCYGVQVTGGAICATQYCFIYCYGATITGGIIFSSPYVFFAGTAVRLLGGTYFGNNIT
                     TINSADVCAQNITIDNSTYSFANSTGVLDSVVFANTSNYNLFKCPFFTMQNTFMDAAN
                     EVTGYSETNSGSVPINNYASSRDHDQVAGAYKAWSRGGIIVKQAVTYPTGYSFAYQLT
                     CETASYWGYYQEKATVAPGQTLKYLVYRYQTADTSSKTEIVALGNDPLIGSGTALATT
                     TFTTGTAAWEAKQIEWKNTDTIPREVMLRVSGKHASGVLTFLPVLIQGRESWG*"
     gene            complement(62587..62787)
                     /locus_tag="gwd1_scaffold_1_prodigal-single_43"
     CDS             complement(62587..62787)
                     /product="hypothetical protein"
                     /codon_start=1
                     /transl_table=11
                     /translation="MSEIIIGTSYLEPTQWCVDVFIDGAKTQLTWSLMPRECPTQEEI
                     NIAVAHLLEILNTPIIIPEDVT*"
     gene            complement(62798..70378)
                     /locus_tag="gwd1_scaffold_1_prodigal-single_44"
     CDS             complement(62798..70378)
                     /product="Putative uncharacterized protein n=1 Tax
                     =Flavobacterium phage 11b RepID=Q5ZGD1_9CAUD"
                     /codon_start=1
                     /transl_table=11
                     /translation="VSRFLNRVAWPPPPLSIEHGGTGASTQPGAANNILPPQAGHNGD
                     ILFTDGSNVSWISPGSGGIVTSVINSDSSLTIYPTIGDVTASINLAHSNVWSASQSIV
                     LADSSAATDFLINPAIKTSGSLFKLQVNDVNKFVVDYEGKITSATWNGTTIETLYGGT
                     GLTSYSKGDLIYASAINTLSQLTSAGHLEGQVLKLINSGGSLLPEWSTHKASVGVVST
                     PSPKYTENSDGTITVDCSAAPVSVALRSTSDFSTPIVSYSLTGSYGPFTIVPTARNYI
                     YIAYNGGSPAILHTTDVSLINESDSTPYITVGRIDKSGTANITDGGAGTILVTVTPAL
                     TQHGLVSTWDEVTIAGAVDLTYNGTFTVTRIDAYSFKITPPSGYTADDTCTWSSIELD
                     VLDWDEPGSGLQNKLHRRFVKTQRFARESGLELSEDTGRVVVVPTGVAWYGGKAITMA
                     ATRSDTTTSRTYQWHHVGGVWTKTITTQYNNSQFDDGTDTQSLSPGRFVANWIYRDVS
                     DTDRCLHIILGHGTGTGHTVLETIGEVAPTSAELPPEMSVTAMLLGRIIARQGSETAE
                     QIDSVFDLIAYPSEHIVKTALDTVTGYGVVSGMSLASDNESWTDLEIDAADNTKIKST
                     GSTPRAFAAGDIGKIITVTAGVGFTTGAYTITAGPDLNGFMTLSGAVGIVGSVNGSAT
                     IAAFKINSGAYYTPSTGERYYTTETKIALPNILTHLVTYVALDVDETVIQHTSPFTDA
                     ERRSQLFLGVVVHSNHISVNAVNNLPDVGLAALSQYNDLLDALKGFNDSGNDFEANGA
                     NLQINKTAGTLFKRGVNFANDTTTPHVITTGALTAPANLRFRTQTGVETADLNYIDSG
                     FYDLAGVRTAVSPAGRFQIMRIALFPSNLVRIQYGQQLYVKMSDAFAGLATEPFVVEQ
                     NINENGLFRAILVVQGNATALNDSTQAQFIMLNRFGDVPQAAGVTGGVDLQRAYENSL
                     PNPEILTNLINGALNIRRGTAADTDSVWTVQNNAGDSVAIFDANGLLTLGADLATNVP
                     GSIKMWGAGANSWFTSFITGTQTANVTYTLPTAMPTLTGQALVSTDAGVMSWATVTTP
                     PAGLDTYIQYNNSGVFGAEAEFTYNYSTNLLAVGETSISSNVITMLTSDPKIFLRHGQ
                     GNLSVYFSGLGLNDLTANGPYIGAEGRLNTYDFIIAIDSVSGPVDTFQWTSPTNIQTF
                     GVAITGAAQYLTDGVSITFASTTGHTLGEYWTIIVDNTDLFQLVNAAGTVAFNVQNDG
                     RIGSSLLNASGLPRIPILAEQGFGFTCAGMIPGGGFPEYFLFATVGDGLDTTPVFRLM
                     APTSLSDGTLIDSTWWTPTGVHFANDIYYSPAGPWGVGGNTPKPYATQFWVTSQGYLT
                     GAGGSDTYVQYNASGVLTGDSGLTYQAGTSDLYVAGSISIATSAVMTPNVADGALAVA
                     YLFDSLTELTNAAGAKNLVVANGTVEKFSVNPRQTVLNTELVIHPPTSTTEIFAAPFY
                     NIDSRDSSDVSRFKVDSDGNVTMSYDIAIGPTTLLLDAPPANGLIVDTDAWSPIIEFE
                     SKLGDQSAVMEFESKVGMQSSVTELETASTRTVVVGRDRVRYNYDYSNKIYTTDSTDA
                     KIYATNGTIAKVQSQSAPSNSLHFLIDNTYDTLIDGTGYWWAGGYRDIGGGLGNPGFV
                     VDTTAITWWAGTIYNYMDSSGVWTTNDAETTYAWLDPAQGLNLYSDTMTLLMGATTPY
                     LKFNPGVASSGTSIAYLFDTVNNLNTPGDRLVSIQNQTVEKFSISDTDVTSLVLFTAP
                     DVFVGDLNRSDVTYFSDLKMATGVPFSERQKFKIAVTYSGGNVTATISFVGAYTDFSY
                     YISGKKFTVTSTELAAYTATTASAEGVWFFYINNTTVDVAAPVMILSLTPWVIYDPDV
                     LLWDFYFNASDNSITWVGEERHTAGRDIFNHARNHAQGAQYKNGLLINHYNNLTTLSA
                     NTDDNFGRALVGVSNGSFYDEDIFDSIAHADTAYTSTVAAPATNWNLIVSQFLGFTDT
                     NSSVVAGTLTFPASHTLVTGQPLTVFQGNTTTVRGTFTVTLGGTGASFSVTTVTGSNA
                     FANNDVVVVGSRIPIYYISSVAGSTYTWRKLATTEFLGVSGGAAYTTANIASGAAQYN
                     DPSVGGWLGITANRYYPVYLAATNSTSEPVIAIMGQSSSTSSILTTVLTENAWNYSSL
                     VGLAGLSIQEVVPFYRLTFYYNTTGLFSNTRIKLVDAMFINIRVSTVSGSIVAPASIS
                     NHALLTNLEYPTSEHTYFLGQDATWTAPVVGQIPYAYDVTAPTKPLFLGSSDFMWATE
                     LSITKNNITTTSTDALRLKNTTVSLVGTQVQQSPNLMFENHVWDLDGAVDDKWEWFVY
                     TKGTATNITTNTMYFDVSKNDAAATTPASLTSDGALYISKVIGPVFEKTFGFDGVLVT
                     FTGARRWYPSTAITVISCTASVNTAPTGATVLVDVDKNINDGGATIFTTQANRPEIAI
                     SGYVSAAEVPDITSFLSSDYMTVDVDQIGSTIAGSDITVTIRYTYA*"
                     /db_xref="UniRef100_Q5ZGD1"
                     /db_xref="A0A0G0BA94_9BACT"
                     /db_xref="wwe:P147_WWE3C01G0570"
                     /db_xref="Q5ZGD1_9CAUD"
     gene            complement(70578..70653)
                     /locus_tag="gwd1_scaffold_1_prodigal-single_trna_14"
     tRNA            complement(70578..70653)
                     /product="Val"
     gene            complement(70703..70781)
                     /locus_tag="gwd1_scaffold_1_prodigal-single_trna_13"
     tRNA            complement(70703..70781)
                     /product="Glu"
     gene            complement(70784..70857)
                     /locus_tag="gwd1_scaffold_1_prodigal-single_trna_12"
     tRNA            complement(70784..70857)
                     /product="Pseudo"
     gene            complement(71070..71146)
                     /locus_tag="gwd1_scaffold_1_prodigal-single_trna_11"
     tRNA            complement(71070..71146)
                     /product="Pseudo"
     gene            complement(71156..71249)
                     /locus_tag="gwd1_scaffold_1_prodigal-single_trna_10"
     tRNA            complement(71156..71249)
                     /product="Met"
     gene            complement(71258..71332)
                     /locus_tag="gwd1_scaffold_1_prodigal-single_trna_9"
     tRNA            complement(71258..71332)
                     /product="Phe"
     gene            complement(71336..71413)
                     /locus_tag="gwd1_scaffold_1_prodigal-single_trna_8"
     tRNA            complement(71336..71413)
                     /product="Ile"
     gene            complement(71733..71822)
                     /locus_tag="gwd1_scaffold_1_prodigal-single_45"
     CDS             complement(71733..71822)
                     /product="hypothetical protein"
                     /codon_start=1
                     /transl_table=11
                     /translation="MLSTWSHIEFAERHNVMFNDIAGVGSICL*"
     gene            complement(71868..72473)
                     /locus_tag="gwd1_scaffold_1_prodigal-single_46"
     CDS             complement(71868..72473)
                     /product="hypothetical protein"
                     /codon_start=1
                     /transl_table=11
                     /translation="MKKFICTMLAAALVGLSAFAAAPERKYELTFGPAYTWSESAHMQ
                     SLNGLSSATNIKLSFQDDMGLYVGFFLPISKNLGFYPGLTANWDGKFWRDGQSYNQIT
                     FKTYALDLDARYNFNFNSGTFYLMGGPTITFLPEGQRLSANVGVGLNFKLFSSDAFRL
                     TFEGKYRVNPSTFSYTDVKGGDYESARPETWTAFTGLTFKF*"
     gene            complement(72540..72983)
                     /locus_tag="gwd1_scaffold_1_prodigal-single_47"
     CDS             complement(72540..72983)
                     /product="Uncharacterized protein {ECO:0000313|EMBL
                     :KKN92365.1};  TaxID=412755 species="unclassified
                     sequences; metagenomes; ecological metagenomes.;"
                     source="marine sediment metagenome.;""
                     /codon_start=1
                     /transl_table=11
                     /translation="MQKKKVHRILAPRPKVYLAGPIKDCTDAEAGDWRKEATEKLAEI
                     GYDVLDPFKRDYRGVEDNHWQEIVEGDKHDIEAADYIIANCPKASAGTSMEIYLSWEM
                     GKAPIVIAPKPVSPWVRYHAADVVDSLDEAIMMLKIFGSRKIANK*"
                     /db_xref="A0A0F9UGM9_9ZZZZ"
                     /db_xref="gwf2_scaffold_275_35"
     gene            complement(72995..73243)
                     /locus_tag="gwd1_scaffold_1_prodigal-single_48"
     CDS             complement(72995..73243)
                     /product="Putative uncharacterized protein n=1 Tax
                     =Planctomyces brasiliensis (strain ATCC 49424 / DSM 5305 /
                     JCM 21570 / NBRC 103401 / IFAM 1448) RepID=F0ST79_PLABD"
                     /codon_start=1
                     /transl_table=11
                     /translation="MPYIPESDRDRLRPHCGPENVGELNYVITSIIDNYIGPSMRYSD
                     INAVIGALECAKLELYRRLAAPYEDEKKEINGDVYQNR*"
                     /db_xref="UniRef100_F0ST79"
                     /db_xref="pbs:Plabr_1679"
                     /db_xref="F0ST79_RUBBR"
                     /db_xref="F0ST79_PLABD"
     gene            complement(73258..73333)
                     /locus_tag="gwd1_scaffold_1_prodigal-single_trna_7"
     tRNA            complement(73258..73333)
                     /product="Sup"
     gene            complement(73352..73573)
                     /locus_tag="gwd1_scaffold_1_prodigal-single_49"
     CDS             complement(73352..73573)
                     /product="hypothetical protein"
                     /codon_start=1
                     /transl_table=11
                     /translation="MSLTDGSSSRDLVNYEIVLRGPNGMFQVAEQDSAVVLVNEEGKV
                     IESRLYDDRDFRIIQMFKAGLRHTGIGSF*"
     gene            complement(73680..73859)
                     /locus_tag="gwd1_scaffold_1_prodigal-single_50"
     CDS             complement(73680..73859)
                     /product="hypothetical protein"
                     /codon_start=1
                     /transl_table=11
                     /translation="MSDTPYTYIIVRKDISPEQQTVQACHAALEVGFRFEKPEKTSFL
                     ILLEVVNQAELLAAS*"
     gene            complement(73852..74004)
                     /locus_tag="gwd1_scaffold_1_prodigal-single_51"
     CDS             complement(73852..74004)
                     /product="hypothetical protein"
                     /codon_start=1
                     /transl_table=11
                     /translation="MSGKSEDEQDVIRDNMGFLFRDMTDEENKIVEELSANLYRLEDV
                     LGGSHE*"
     gene            complement(74056..74475)
                     /locus_tag="gwd1_scaffold_1_prodigal-single_52"
     CDS             complement(74056..74475)
                     /product="hypothetical protein"
                     /codon_start=1
                     /transl_table=11
                     /translation="MDTFKTEFKKLAHEKKLTRYDMALYCLSKAILKDNSYERASIFL
                     NKSFTPVTKSIKLKNGARPWFSLWDALHSLDKALLTIRKQSELFNYNFSGPWAENIKL
                     LTSTMTEDDLVKISSLLIQFKSTYGEIRFYEKVEVVS*"
     gene            complement(74557..75033)
                     /locus_tag="gwd1_scaffold_1_prodigal-single_53"
     CDS             complement(74557..75033)
                     /product="hypothetical protein"
                     /codon_start=1
                     /transl_table=11
                     /translation="MSKIGLFKTAIYPLPVIISDSKSSIDGLWAKIKNTPDYKRLIQH
                     PNKYKFNQLDMLVNRTLFFAVILADSLILLRRDYVEWKAAGSKDLDKQRLMEIDLNKL
                     NSLSKAGGLFGVGMEKPEISDIASEVASRISYWKDYRYIHELLSQFYRDTFGGTMS*"
     gene            complement(75026..75205)
                     /locus_tag="gwd1_scaffold_1_prodigal-single_54"
     CDS             complement(75026..75205)
                     /product="hypothetical protein"
                     /codon_start=1
                     /transl_table=11
                     /translation="MVEMKEIPISEWPEEDREQVLNLLQWSANRCVQAAKEAMEQSDI
                     KFTEEELEEMGKIDV*"
     gene            complement(75199..75387)
                     /locus_tag="gwd1_scaffold_1_prodigal-single_55"
     CDS             complement(75199..75387)
                     /product="hypothetical protein"
                     /codon_start=1
                     /transl_table=11
                     /translation="MKNAAETWKKLWNVNYNINFKGLNTFGRIVFFPVFIAGAFCIVL
                     EYPVFLFQGLCENWRRLW*"
     gene            complement(75421..75768)
                     /locus_tag="gwd1_scaffold_1_prodigal-single_56"
     CDS             complement(75421..75768)
                     /product="hypothetical protein"
                     /codon_start=1
                     /transl_table=11
                     /translation="MLHKFECLLVKLKLYDFWWSLQRRWWQTHVIKNKTLIPCGSYCY
                     CYLDDLIPNKYKLITKKRWKACPYLRNKINAPDQNYGYCIYLDLGDFDDTPYISLLWD
                     QCKECGINNDLDF*"
     gene            75839..76258
                     /locus_tag="gwd1_scaffold_1_prodigal-single_57"
     CDS             75839..76258
                     /product="hypothetical protein"
                     /codon_start=1
                     /transl_table=11
                     /translation="MRLFIAQALKIEPANNIEEYKGQHLIVLENGSFVPTLNGKHRST
                     KEALGVKGKNAIEIHVFPGSGMAIRLDGNITSAQKNLIKEYVRGSYTPAGIYIENYAT
                     GEAVPLSRAEFFAWIEGSDLSISKFNKRSNLKLYNKK*"
     gene            complement(76497..76584)
                     /locus_tag="gwd1_scaffold_1_prodigal-single_trna_6"
     tRNA            complement(76497..76584)
                     /product="Ser"
     gene            complement(76804..76890)
                     /locus_tag="gwd1_scaffold_1_prodigal-single_trna_5"
     tRNA            complement(76804..76890)
                     /product="Leu"
     gene            complement(76894..76980)
                     /locus_tag="gwd1_scaffold_1_prodigal-single_trna_4"
     tRNA            complement(76894..76980)
                     /product="Leu"
     gene            complement(77150..77728)
                     /locus_tag="gwd1_scaffold_1_prodigal-single_58"
     CDS             complement(77150..77728)
                     /product="hypothetical protein"
                     /codon_start=1
                     /transl_table=11
                     /translation="MYVEISPRQTGKTTRLIAAIKAHLAAHPSNEAILYAVNYNYIYN
                     SMPLVDQGRINRFSRCSYAGRNKIKLFVDEFDYLLSMEDFNEIRCRYNLNNSYWSTTP
                     RFIRNSIKKDDDVLLSILFLNGGKWFSMNKANVRHVWRNRFYLKTISKEVMKIEYFGY
                     WFPPGMLPVLSKDVYSPAGFIEHFIPPKWLDF*"
     gene            complement(77728..78282)
                     /locus_tag="gwd1_scaffold_1_prodigal-single_59"
     CDS             complement(77728..78282)
                     /product="hypothetical protein n=1 Tax=alpha
                     proteobacterium SCGC AAA160-J14 RepID=UPI00036D4A72"
                     /codon_start=1
                     /transl_table=11
                     /translation="MKDINVVLSWSELSVAADVGKYRHIRSLQKNLKDKHGFNGDDGW
                     TIHVEGAAGEMAFAKAMNVYWSMACDVFKAPDIGGNVQIRTRSKDDYELIVRPGDSDT
                     DAFVLMTGKAPHFCIKGWVTGKEAKQKEWSKAYANRPAAFFVPQSALHDLSTLVIQSE
                     VGDIYNSVTDKNAIVKDDTPRFNL*"
                     /db_xref="UniRef100_UPI00036D4A72"
                     /db_xref="A0A0F9PPA5_9ZZZZ"
                     /db_xref="UPI00036D4A72"
     gene            complement(78325..79458)
                     /locus_tag="gwd1_scaffold_1_prodigal-single_60"
     CDS             complement(78325..79458)
                     /product="lysine 2,3-aminomutase YodO family protein (EC:5
                     .4.3.2)"
                     /codon_start=1
                     /transl_table=11
                     /translation="MEGDHKVNDDSSLKNNYFPEISIEDWSDWKWQYRNRIKTVSGLS
                     KFLPVDSELFKRSNHELHMAITPYYLSLIDKKNYHDDPIYKQAVPSLEEFNDAGLIDP
                     LHESEQSPVDGIVHRYPDRCLFISTSWCAMYCRFCTRKIQWEHGEMPKSRRQLEAMLD
                     YIRKTPAIRDVILSGGDPLSLPMDTLEFILSSLRSISHVEIIRIGTRFPVVLPQRITE
                     DLTNILKKYRPLYINTHFNHVNEITIESSAACDKLLCVGIPVNNQSVLLRGVNNTTQD
                     MLNLCHGLLKIGVRPYYLFACDAVKGAEHFRTTIETGINIIAGMRGFTSGLAIPQFVV
                     DTEGGGKVPVNPHYVARNENNEIVLYNYEGKAFKYKNPEKNNN*"
                     /db_xref="dly:Dehly_0994"
                     /db_xref="RBG2_11_17"
                     /db_xref="87005122"
                     /db_xref="K01843"
                     /db_xref="5.4.3.2"
     gene            complement(79534..79770)
                     /locus_tag="gwd1_scaffold_1_prodigal-single_61"
     CDS             complement(79534..79770)
                     /product="HNH endonuclease n=1 Tax=Amycolatopsis
                     vancoresmycina DSM 44592 RepID=R1GBR2_9PSEU"
                     /codon_start=1
                     /transl_table=11
                     /translation="MLINMSRRGLRNWVWFSRYRTAVLAPCYICGWLLSFDEATLDHV
                     VPKSLGGKNELNNLEICCAKCNHKKADRLLKNNG*"
                     /db_xref="UniRef100_R1GBR2"
                     /db_xref="amn:RAM_35000"
                     /db_xref="R1GBR2_9PSEU"
     gene            complement(79760..80701)
                     /locus_tag="gwd1_scaffold_1_prodigal-single_62"
     CDS             complement(79760..80701)
                     /product="Putative uncharacterized protein n=1 Tax=Blautia
                     hydrogenotrophica DSM 10507 RepID=C0CM91_9FIRM"
                     /codon_start=1
                     /transl_table=11
                     /translation="MATMGVYAIKNKVNGKIYIGSSNDLHRRKLVHFRELTNNKHCNR
                     WLQKSFIKHGMDNFEFEIIEEVQDELKLIEREQYWLDFHKSYQSRNGYNICKVAGGTD
                     GITYTEESKQKISESRLGCPGTGKNTKGDPNNFKAKTYCFKDQDGNNIEIKNLEEYCR
                     QHSLDESHMRKVFYGRAKTHAGYSLPDYNPPPVKEYDFKDPQGNIHHVVGNLKKWCRE
                     NNLRYSSVQYLVSGKVYQVQGWSRPLTELKSAYYKIQHPDNSISETNNLAEFCRQNNL
                     DGGAMALVVQGKLKQHKGFKVLESYVPPNKSRRKNVN*"
                     /db_xref="UniRef100_C0CM91"
                     /db_xref="blr:BRLA_c031240"
                     /db_xref="86347221"
                     /db_xref="C0CM91_9FIRM"
     gene            complement(80820..81800)
                     /locus_tag="gwd1_scaffold_1_prodigal-single_63"
     CDS             complement(80820..81800)
                     /product="Gp27 n=1 Tax=Bacillus phage G RepID=G3MB97_9CAUD"
                     /codon_start=1
                     /transl_table=11
                     /translation="MPNINSNSQVDALKELVRYAQLIAEGGENLPSNFGLSSNESSYS
                     ETEKEALLKEALATDSGRVALGQAMANPIRRNLDYQGIGRKALIVDPLPPGAIAVYDK
                     DIDVGATVISSNGAAPESRVFGDRVSVPEFEVVSYPTVRIAEVRRRRFNVIDRAQQKA
                     RQEIQAQEDANIFAALDFAAGQENTAQSIPADLTVPDLLALKKQIDRWDLVTTKFMLN
                     IEEFTDIMGWYALNSSGYGVDMVTQREILQTGLYARIWGADIIVSKMVPRGTIYALTD
                     PEFVGVMPVRQDIEVLPADEPRQLKLGWVVNEIIGIAVVNGRGVAKGTKV*"
                     /db_xref="UniRef100_G3MB97"
                     /db_xref="A0A0F9K5P9_9ZZZZ"
                     /db_xref="G3MB97_9CAUD"
     gene            complement(81824..82528)
                     /locus_tag="gwd1_scaffold_1_prodigal-single_64"
     CDS             complement(81824..82528)
                     /product="hypothetical protein"
                     /codon_start=1
                     /transl_table=11
                     /translation="MLYLFYEGGNPFGFFDFYNDATSVVTTAPLIQGGMIGFFKSVSG
                     GPLGDGYGPVIPLGDGQDEGAGSQIKTAIAPATTQNGYVHESYTPLVLIDDGHTGYGT
                     MFGHQFGYDSGSTAYKYYHGWQTGDLVGPNTMAGSGKVTGWFQNGLYGTDNYFVYDEA
                     TPETPGTALAWDVVGTAGNHGASFYKGGGATTGTDSKTTAYFVSWMGDPSYVSTSFAG
                     VGGDTAKSVMLFAWAQ*"
     gene            complement(82608..83123)
                     /locus_tag="gwd1_scaffold_1_prodigal-single_65"
     CDS             complement(82608..83123)
                     /product="hypothetical protein"
                     /codon_start=1
                     /transl_table=11
                     /translation="LIKHSDSKIEIIEKATSFITSSKNKLEEGDKFGEEVVATSQALM
                     SMELYSKDATLLTQLIGSASIVHDIQLRTGLLDTIDVIFQEFGIYAGYVMGINDTIAI
                     EFTSLVDEKVLIPTAQLRKVIADLYESSGDKKLLTSLSILDGIRAQVEQKLLGKNTDE
                     FYVCKTKQDLN*"
     gene            complement(83116..84996)
                     /locus_tag="gwd1_scaffold_1_prodigal-single_66"
     CDS             complement(83116..84996)
                     /product="hypothetical protein"
                     /codon_start=1
                     /transl_table=11
                     /translation="MTSKIDYSGAFVALHRIATVLKEYDKSVEADALKAVMCNDMAAL
                     EKTSLSGEQLLNLHNEIQAAMDEEKAPSVVRAAVTEIFKTPLKAMGVKMSNKKIVSSK
                     VKIAAKAPVTTYLRLESDRASRPKEITRPLVLRKNLKIDTTGYSNLDQIGSGEIPSMV
                     TDAYDKAEENYNSNPNSNVNKGRFKDTQEAHDKSGVLIVPSYMNYGVMFRDDVSHMIM
                     EQVANRGTTGLSTYVGGVPLNNNDLNTIGDVAVRLVLKNETKLAKRAAAIIYTELLRR
                     AAGKPEGLNKAAYDNTSMAWRWPMVSREVVYPIRPTSNAIQYAHPDQAVSIDPRSLFG
                     IIMRIDIKNKVMQNAATSRPIGRSAEDLKVHYLKMLNAGEFAEALKFRKSAADIYDVN
                     CGEYDDKIVERAHKEPYVKVEDGIFPTITKQQDIDEAAATTTPTGKVSDEPKHFAFID
                     LKDLTDKFISAKKEEDKKDEKTKEESEPVDLSFVVPSLEDEGEYPFSRDIETKDMEDV
                     LSGPEVTEIGEEVESPLGEQIQNTGINFSINPDTGIVTLNVNMTANKTFDSTAEAMDW
                     AVKLSELLNSRMADIKAAGYKLPAIIRAAQVHNEFVKFLASSVIFSRNINTLLDMVGD
                     FD*"
     gene            complement(84980..85711)
                     /locus_tag="gwd1_scaffold_1_prodigal-single_67"
     CDS             complement(84980..85711)
                     /product="hypothetical protein"
                     /codon_start=1
                     /transl_table=11
                     /translation="MPNANLKEKVTERIADTLLNTPWWTVFKEENYRLSLANKLINAY
                     LINKGKNTLTEPELNDLLKRVVSAVTYAAAKPSDLSRGDLAMAQKFTHDAYSAMITAL
                     TPVTHIPENIPETMSVQPYAGKNEFDLPLPRIALGKMFRGTVADIFSIQSISKMLDEA
                     LGAPDKENRKNFSFTEIEGLLKAYFINGVSEAWRNAVKETYHISAPTIFSMIKIADAL
                     DEAGYEQEANEIDSIVRGLLDDQQN*"
     gene            complement(85715..86416)
                     /locus_tag="gwd1_scaffold_1_prodigal-single_68"
     CDS             complement(85715..86416)
                     /product="Uncharacterized protein {ECO:0000313|EMBL
                     :KKM65178.1};  TaxID=412755 species="unclassified
                     sequences; metagenomes; ecological metagenomes.;"
                     source="marine sediment metagenome.;""
                     /codon_start=1
                     /transl_table=11
                     /translation="MMRPLDVEGLPTGLYSVDPNATFQPGMVGGLQAIGGEIFMTVCD
                     GVTVPPYGIFDDVKTHAFTKPVYHERVLLTPDPTFVSTDQAGILYINRSLDKSLRTGN
                     IIPYSFKVDVDVVLNPINGIVTFPANTPLNYSVSGTLPYDSILAVASYTFEIAGTPGD
                     DTTRGSGKVTVWNRRGEYITDQFDTLATYPLNAPLYVCGGKLTTTAPCDTAPMVGFVT
                     GPPSTINATLQFLWW*"
                     /db_xref="A0A0F9J6I7_9ZZZZ"
     gene            complement(86444..86854)
                     /locus_tag="gwd1_scaffold_1_prodigal-single_69"
     CDS             complement(86444..86854)
                     /product="hypothetical protein"
                     /codon_start=1
                     /transl_table=11
                     /translation="MDIGKELVKLADELDKEGYVEASNKIDEVLTRIAAKKDDKKEEN
                     FLPVLKMRCTKDGDDGSYTVIIEAPAGIAPNDPVVLEYMKKYGPYDDIDVDYRDMMAD
                     SDPSRLNKFTYTIQNRGKSQNPELDISGIVPPKP*"
     gene            complement(86925..89768)
                     /locus_tag="gwd1_scaffold_1_prodigal-single_70"
     CDS             complement(86925..89768)
                     /product="Gp19 n=1 Tax=Bacillus phage G RepID=G3MB89_9CAUD"
                     /codon_start=1
                     /transl_table=11
                     /translation="MLIKMGEAAGPSSAFQFVTPDEALESQIVSERFAKFLEKFKSAA
                     DNHSIKGPSVAPYRSDDFLYFKTVIMHAAERSNLDKAGELTGDGKFLITKESDKEIWR
                     WTSDKGIYPYANANGDIFPEDELVKAASTWVGKGLYCNHQSNDVEKLRGIIVDTIYDK
                     ASKELWGLVALDKKNFPILAAQVKNGTIRNVSMGTAVKRSYCTLCGNMAVVEADYCDC
                     IKRGMKNRVVGNTLVGEINVGLTGVELSLVGVPADKDATIRHVYASLQAQLAEINAEL
                     STEASDDGIQKVAELKEQIDAVERTIKRDKEKKSIGGITMLTVEEREKRAADRRKILT
                     AYMQGTTEPKPGQVNYPPEPMNEQLRGEELAKSKREESATAPQMGDKGGDQKVRTEQQ
                     RTVAERKTDREQLRQAYMQGTTEPTPGGQYTPEPMNEKLRNEELSKAKGEETSTCSAI
                     NQTNSIKEKLQRASYLGARFVYAKDEEGTVIPEQSFWAVHATDAPQAEFTEENSILTV
                     SASEAYGNDLHRVAKDDTGSDDPEGRTNWQFMASKAYGNELVAFIKDAGIDTVFATFK
                     VAEDPALAAGLEAPPESEPISGTDPLAEPEAPISPELPGEEGSEEDKDKVTTSEEAGE
                     ALEKAKESLTKVKDFVVDELSSPDFDASSADAGVDMVEQGKGLVEKAEGEGPEALASE
                     LMEFVKHAELFLEAKKKAPKCKKCGKNHFPFQKCPTGKEEKGKGKEKEEKGDKSEGKK
                     KEAAATGKEVKDISAPANKGTAAKDPTGKEVKDIPDVVSPLASDSVDSDNVGGQDMRI
                     ESKPEQHAKDMAAATSTPSGKVASESFAEKVGATIQAEQLRREKDLAVAKMKRAFDLA
                     SILASKGHIADTEIRKKADEFYELSDDAFSSVKRIVEAMSNAQGRVKVASAIASIGNV
                     NGERTLTGDTPADEKSLTEKLSGIFTGPKIRFK*"
                     /db_xref="UniRef100_G3MB89"
                     /db_xref="A0A0F9T5N8_9ZZZZ"
                     /db_xref="G3MB89_9CAUD"
     gene            complement(89772..90134)
                     /locus_tag="gwd1_scaffold_1_prodigal-single_71"
     CDS             complement(89772..90134)
                     /product="hypothetical protein"
                     /codon_start=1
                     /transl_table=11
                     /translation="MRKNFSFSELQGALRTTSLTKTASALNPGEMSPEQALENICTVG
                     DTLDAHGLEQETEKLTASIQVLMSLIKTAAKENSFEMTFKCPDCGAEIEAEVEIEGDG
                     EGETEEPKKEKEDEGSEE*"
     gene            complement(90192..90344)
                     /locus_tag="gwd1_scaffold_1_prodigal-single_72"
     CDS             complement(90192..90344)
                     /product="hypothetical protein"
                     /codon_start=1
                     /transl_table=11
                     /translation="MLVKTAIVGEVILCDKCGHCHELESPCLFETPVEKIKTEEIIDQ
                     KKGQND*"
     gene            complement(90354..91205)
                     /locus_tag="gwd1_scaffold_1_prodigal-single_73"
     CDS             complement(90354..91205)
                     /product="hypothetical protein"
                     /codon_start=1
                     /transl_table=11
                     /translation="MKLASNTSRTYSLEEIKSLKVLSSKLSDHARIIASFVSGIKNSD
                     VTRLIASDELMKKLTELDGEVDKAKDMKELNALLSGSIDLRVSNQLDVPQKEVESVSA
                     KAKEQAAGTLLQPTGSIRENKSMKNIIKEALNDAPPMPVPDSPAAAAPPPSQEDNTLV
                     AILNTVNLGQFVDAMQGQKNTNVLAVMQDLKQELDNAAKTAGSEALFAYDLRGKAAAA
                     QQSAEDSMQSVADMKKQINVVLQALKSFMDFAKTNSPSQPLQSLQTNVEALISGINDG
                     MKDADVK*"
     gene            complement(91261..94077)
                     /locus_tag="gwd1_scaffold_1_prodigal-single_74"
     CDS             complement(91261..94077)
                     /product="Gp14 n=1 Tax=Bacillus phage G RepID=G3MB84_9CAUD"
                     /codon_start=1
                     /transl_table=11
                     /translation="MDDAKFYQGDVKGFNPLDELSPARRDQLKGGPSKKSTAGVKTGD
                     ITLNMPAAAVDSTKSLSAYKTASENGGGGSVRTIPRVYSPLFELSNLQLPRDRRTLNA
                     WCRHFYSTHPLVRNCVNLHATFPISKFEITCDEKTIETEMNELAEDMRLIHVLYGVAL
                     VYWMLGEAFPYGDWNDNDKTWRRWVVHNPDYVDVKYSAVTMEPLIALQPDDTLKRLVK
                     SNDPKDKYIRATLPKEIVYYISRGMNIPLDSFNVTHVKFLSEPYDHRGTSIIASCFKD
                     LMLYDLLRESEYAQAANLINPLTHVKLGDPLGRWRPSDEDLAQFRDIFVDLQFDLDPK
                     LITHGAVQIEKVGNAGGIIDTTPKLDRIIKNIMAGLMVPEGVITGEGPNYCYDEETET
                     LTKSGFKKYNEITDIDEIATFNPTTKLIEYQHYNEKIVNQYDGNMVHFKTKFMDIKVT
                     PNHKMYVRDRKSLEWGTVEASDVKLRSNILDHGDWVGNTPSVIEYGGFTFTPKEFINL
                     IFYTWTRSRVIEEAGEKVMIYKYAQRGPAVEWKDALVVLGVKYDAKYKGYVMRDQNFI
                     NLCQKEINSEFDHWKLPRLIGEWSKHDIYEVLNRLAGKHGIAKKSYVSRRGLLLRASF
                     ALYSKELLDFIQELFFKCGYSTRIEAEFKPWRNKTIYRMNFSHVAKQTARIIDTRSKG
                     KTRKDCKAEVPYNGIVYCFDVPPNHLFITRRNGLVTIQGNSTASVGLEVLRQRYLMFR
                     DELEHWIRNKVMKPIAVARDWTVTESKQKKLIIPRIQWNKLTLKDLNDYMQKVAEGHN
                     TAKVVSRDSYLKSLDLDPDEELENRRKEMIEDAILTKEKNILYSPAYTLSELRTLNTD
                     SLIEDRVVPGANQPPSGPGAGGQGSPDFSGGLGGSMPDLGGGLGAPPEGEAPPGGPPD
                     IGGPPETGSPASPGGPPPPAGPPQ*"
                     /db_xref="UniRef100_G3MB84"
                     /db_xref="A0A0F9SR89_9ZZZZ"
                     /db_xref="dsl:Dacsa_1442"
                     /db_xref="G3MB84_9CAUD"
     gene            complement(94092..96074)
                     /locus_tag="gwd1_scaffold_1_prodigal-single_75"
     CDS             complement(94092..96074)
                     /product="Uncharacterized protein {ECO:0000313|EMBL
                     :KKM16841.1};  TaxID=412755 species="unclassified
                     sequences; metagenomes; ecological metagenomes.;"
                     source="marine sediment metagenome.;""
                     /codon_start=1
                     /transl_table=11
                     /translation="MKCSVCKLQFEPLTSHEISMCPDCKIFLARSPKDHQIDVPEEAK
                     EIAVPVAKTFARDLASAFEDVDVTRWCEKYVSLPDSDAPFGVNDCGRDYLKEPFYYIT
                     GEALSKEGKPTVILKGRQVGFSVSSSALYLYLLNCGLYTDLRVLHAFPSLLNSASFND
                     EKVEVILSKSEHIRRRTYTSETMWFDEDSKQLNSKPKYIGKWTQRVKQFQGNNFLVID
                     ATSKDSGRLRGQTFHIIFYDEVQDMARKAIENLEETLTTSPYGPPGLGVKVYFGTPFN
                     EGTHFHALWLKTDQRYYHLKCHTCNETYPFYQYGSDSWREIWVEKHTVKCPKCGALED
                     KRKAVTGGLWVPQNPTSPMRGYHFNQLYVPTLSKESVLSKEIDKAPQQFQNEVLGEFY
                     VGAMSGESYRELVLSCADNQVSYPQYIEPYTSTTVTLGVDWGGKIDERSPQGSYTYIL
                     ILSHKDGKMQVERLERVDSRDPSEQVQRVKDLFIKYSVIQGVGDMGYGLAQIYELQKE
                     FNRRVLGCHSVSAKNVYNYNESSIPPFVSVNKDMVIDEVLSQFRNSRFVLPYKTTEDQ
                     FLTEALAEETAGLLPAEKLVNGNRIKTYGKRGSKTIDGFMALMYAYIAMRYTLSGGFS
                     SDVQTTYGAGRAMPLPRKVSNLPSSLMSRMKSSGRR*"
                     /db_xref="A0A0F9HNG5_9ZZZZ"
     gene            complement(96076..108042)
                     /locus_tag="gwd1_scaffold_1_prodigal-single_76"
     CDS             complement(96076..108042)
                     /product="hypothetical protein"
                     /codon_start=1
                     /transl_table=11
                     /translation="MAFTLYSAKGKEKETKTPKGLEEVETLFPGQGSLQSAQTALQAT
                     PKKPKAEKKELVKSKGKPKLTTKESPEALDLEESEQPEDTSSSLAETFEKAESITRKK
                     GPYSFNANSQYEIDTDPYYRVFEHRGKTIISSQPDTYIVMDYKTGSYNVGYKLGDGSV
                     SWSRLTSRSKVLVAKMVKALENVPSDPEAINNPNEPQGSMDWGQRLGKFLHLTKRAVA
                     YGNAAIFNIYIASGEGIIPEPDWQNKTFVKSGEYYKPVGETWEPEEAFVWYKVIASVL
                     GTPQECLLGMAKHRGTSTFDIYIADVDGSNSHKARIADIKLFNYISGDQIDITEINDY
                     YEKFSNKESAKQVVSADTIATDLATEEVNKLDSSTFFFVDGNAPKRIITGTRYEILRE
                     GSKAYIKAASGPAKAFHSDLNLRTALNAESIPLSEIDQVARITNRKSGFYHADMKAKM
                     ENVIAQGHAVQFEIGSMGDDGTFYPTGKDEDVFWAIIPTGRDFYMEVSKIEGGSASIT
                     ADTKTLEMVSTSPASPDQLKVVSKLISSVYPVFSKETYGDEALREQFSSLLITPPPNP
                     LYGFDLTSKHKQSKELLLLFINYMFNNLEAKLTKDTDYAITSKENVLAKVDSYLGRVT
                     KLDADSLAQLFFGSPITHINADYIDKFYEDIVGAGADQDLASTEEGLGQLRRRGKFVD
                     SYIQSPMIGQQEAGKWFIKAVEAVTIEPSGIYVIEKTKHGTTKKKQNIYLAERNLDFE
                     SGTDTSRLPFGAVSFSMIDFRTGNIVANVMAKESGKYNFQEISKDDFIKAFYSSRPTQ
                     ETLAQRLTSDLKGIGLTTPKAKTVSKQLVGQLAALLSDPEIIANILGVPEEDVATWLH
                     GPDKLDEKILAETIAYFSSLLGEDKYMGPSVALELEKLVSQLTTKAKKFNAKDFIESA
                     PTIAAELMLIVLNKLRGTDLMYKVATEARRSLDAYYNNTGTAAFVKVSTGLYSGPCAV
                     FSDKKDESKIILYQEGRIYNIDSEDAKESLITNTISSKNVFYVASMGQTAVKADVTMV
                     DKADRLAAENIAIKDIMTFVTSYNGDTISPADFIEFLQTTIVTKLNVKLSSNMLNKVG
                     RMAAMPKDAFTQEKAQQIAKIFSAAAFIPRILGHIMIYDIAAGKSGQMLKIYRDVVTT
                     NGFWAPVPSDWSVDPKVEKSGIVVYGNSRESYIKNLITATRPAPAFGDMETTIASMDR
                     DWGTSPESQAKVYDFFRKVNYVSGMCLAKVVSFEDGEESGESEFQNIQIVNQKIQTFF
                     MGPNKKSLASNLRYVIESGHKRLSKDVRLYDPSTLARKVAYWAMQNLHISASFIGLSS
                     NSTVEFNRSSFVDLINAYLAMPEKFKADNLYTDALYAAIKVSLSRAMNIIMTDRRYQL
                     ERETILARIPEEYLSDDAVSRSKQVELVQYLTQALMSYWLSNLASISAPSGKMKVNQK
                     FTGFEDLVRDPDEVVAGLAAASPEYLIGMLLWTLADNKVQRAVRSSLGGANTGITFQD
                     TMQPDKLTLTQMQQLLHETLGSFTVSLMSILDKSGHILNKYYNVAILKDYNKSRIKNK
                     DLSLRAFAEATINDEYRAAKIAEAWSPAFEEMKTRATVAEWKSSGVKGVMSPSFALAS
                     KFGAGAVIAQGMSDESHVNNGVPFLITAMQAMTKDHRFAFKMTADILEHEDFSETLPF
                     AAQEIKRILEAGKFKYNYKNKLDADSLKKYLLNVYFEIRRRRQGAYYVRPEDSMATME
                     GQTTAFEEVVKELANKKDGLTKYSFGDIQKEFNFASLPHKTKKEFTPMDKFFEVFKKQ
                     LTESGMNHMGAFSSIMQTFNYSKNYASFPLLVYMMKRNLGTIPNLSDIQYNKDFFETM
                     GRALAATVMDVSKLNTMTDAAARGMQKSFVSGGLNISTVISNIMAFVYCLNNPDIGQH
                     LRELNKLDSAGRVSLNRKMMSTRYGISSHAKEVLGVPSVSVSPDFVGMLDQSRVSSLA
                     EAIRAFSSRHQDIEDVVDYIHGEATYIPEEAKKLFEVFASMAGHQLNSTSQAVRIGND
                     EAIDKVTSGNYDASSEPSHNAFVVDAINQINENLVYNVFGATEAKMKFNPKKPFDTGA
                     IPVDQFSNFTDAMKAAMKAHNINTSDDLIGMIYNTRRDFQSSGEQLYDIICKMVTSML
                     PKQAPDSGAMPASPSSDAAWNFYVTQDGVDSLVPKALKDEIINADVEDISVADVLAMA
                     EKVFETLSIKLTGKALDDLATVKPKLSIGQKALDKNFSTLKADISNLINNKEELGDDE
                     YATQLYNMYSKNNRLVVLKFVADNYQTIGTTPLEAWDKIAAIMNNKLYLTDKSSQTIV
                     DKFKKSLHKTGGNKEYPFASTGSFDNEVHDLAYLATEIAITLSLPHGKVTETFSVPVD
                     IQNNQMDVQRYYRTVMATNAEKHVATLRTDIKSLTSKYQDLVNGAPVKDTVLALSKII
                     LDKKHRLDLEGVACKTLIRPMPLSERIETNVLEDVAKTVLVLPARALKSSDDKTTHYI
                     VMQDLTFKKITLIPYKNLPTDIAKEMKDSGSVVVELYPGAESDIAVLPSVMGSDISSA
                     SSAVASHLNEALGDKVPTDKAEALLVLFGYQLSSIIMALTDTLTTFESYRMAIIKRMG
                     FNSGSYAVISPSLLEISETVPIIQKNDLPVSFKEFLSDMDMEDQNIYLDKESLKDLVK
                     TVVPVKVLKVDRTLSGRKCAIVSIDIPGEVIKSKSVPTVQKPPSRRIIANVPYEYLSS
                     AAAEKTLPGVYFAVRERLIYSLSHPIPGKEALLKKFEIGPTDPAMINTTWLRKHLNGI
                     QQAEEAGAILPGTTTQAKRLLDRKFAEPARTIEPLIGKLSKSPVIIARDLHSTVLDVL
                     KRTCKGDEQASMDIDSHLAPIMPKMYSLTPVKTRTLANASGQKSIRFDSGSELVNAYW
                     LPSTNADADFQKNIGKYYDTARAIYGVKKTKSAGLIKAMSEATIIAPAEKALALLNES
                     LLVAEEVNDDSMIKILSAAIESIQDHFSDDLVSNQSLVLLTRAPLGDRSIIIPVSKNM
                     FCSLQQLMAYYTNWSTLKSKLVMTPKLAEVMSGGQELPCSFTYLESYADGSEIKVRIA
                     DMGDGFKVVPHKFILKSPTTGADLGVATGGSNSYLEDSSARADKDFVKSKDDKAIKVL
                     NPSALSRIRNVNGLRLVVYNGQSFTKKFEAPILPNAISGIKIKFEPQRAIVMSGDRYE
                     IVSDASVSLNPDFSLRATRERGKLKGGGYDLKVSDSRSTFVRTISGDEQLKRIRSMMD
                     RDATIYEILGAEFGNLGDIIKEQMNQIAITQKAHRTAELRQEQGGDADLCADLRALGS
                     KFQTKGRGSDERVIEIPDNTIFDDLNKLKCIGIGTKIQPLIHPTIEGVEDTPAVNASI
                     ALNTIDVVKRAKFKRAGFASGGGVNLLNDLIGKRKPGATSSPLQASLQHVYNTVLNDG
                     WNEFINKYEMSASKQFAKKNPYINLIDNYKKLLEAKQNGVSLGTEADRQFKALSAVIG
                     AGKSYLNMSMSKVEELIKDDTHKAVLSRFHDITDIEKMITNSHKDGRGQHASRVSKQL
                     FLLGSILAYYIYLAKHEPTVESADALKWYERFLKTEAQGIVFNFIKQFGLLDAGARLG
                     ITGVRGKSKNLFIAKSPDLANVTRQLEENIKIITDSIAANDGTTGYVMGLSNFFGLMP
                     LSNRVLINVLFKDISPFGVKRDEKNPQVKEVSEALNNLFQEIMLGDSSVLQLDASTNM
                     AIGELPATFLPENFRKLLAIEEEYIPEEELEMDEGEDLTPEQIEALGRNADMLIIQFK
                     KAMPIRFAKLISKPRKLKVTTMKCKTFGDTDLVTEPSSPMNIPEDNKRRQEQASSKLL
                     LFKYADENVIDAQIEELRIVLAENNKNMQEMKEQWTRVLVNSIDLKDIDEKERIKFAE
                     DTFKDFTKFIYKRDNLYKNVDQLPAMLEKLYEIISGGHKYDKIPTAFMQMFFSYRSPA
                     YSLMRSMVSLFNDNSFLAEQNALIEDVISSNSLDTFEDGNKSMEGEDAPEGTLMNPHT
                     *"
     gene            complement(108079..108639)
                     /locus_tag="gwd1_scaffold_1_prodigal-single_77"
     CDS             complement(108079..108639)
                     /product="hypothetical protein"
                     /codon_start=1
                     /transl_table=11
                     /translation="MAIKTWKELLSAIDPTLDASNIALTQISASLELPDGRKIDLPIR
                     ADSTVDSLKAAFTLPSPPKEEPEPESQPQILPTAPKITSKMRQFMREFFETEADQKEF
                     IEFAAFDDKAKQFFGDVSNPIEAYETEYQAIPGVTDLEKFKNFLYNKPTPASQPTPEA
                     KVETQPIPAPALTNKSVGKGPKKKKQ*"
     gene            complement(108658..109398)
                     /locus_tag="gwd1_scaffold_1_prodigal-single_78"
     CDS             complement(108658..109398)
                     /product="hypothetical protein"
                     /codon_start=1
                     /transl_table=11
                     /translation="MKYEIATDLQVKSEAKEPVVAAELSINDKIKKEASGRHVYDVDS
                     ASGKEAYGRSLDSAIEFLWEKVNRSVDVRADNKLSIQRAASYYGEIDKAISTIVRSDV
                     AGIMSNEDLSKFEEIRIAINKKHEDVLKTALAVHNKPSNDECLECGTLLYGGKCIACE
                     GDGDMVKEAGSPALQFFESGFIVGVATDIMNYVVTSGMNLTDAVNTAKESFGLTKREE
                     YRLRKYLNYMGMVAPQMIWLPPSETRFS*"
     gene            complement(109444..111951)
                     /locus_tag="gwd1_scaffold_1_prodigal-single_79"
     CDS             complement(109444..111951)
                     /product="hypothetical protein"
                     /codon_start=1
                     /transl_table=11
                     /translation="MSNILIAEDKTAPSYVEQFNSKIAIDVDQAGQYSGLKVLSSGKD
                     YFIMTRSSRSEDITVNLILTIMSGNFSGSSIKRMERVSPMVPGTQRLSDQKIDTTSTN
                     VFKSTVGVALNDIYMRAIGMHKVLSGEDVNLSPLGGKSIKDEIEESRREVSQLLQSYL
                     QIYNKPLGSVSIDVNEILSFAMAKYAIELENLAMQNLNSLMMPIMSNVIIPEAKKLTK
                     DLVNKTIQEWKDGIKSGDPREILGSSDYQALSSNLFKPLENMYRDMVVSANKSADVMI
                     SVVERVTDGYSKALDSVIKEGIDNYFISSTLKLATDSALQPSVIHMVSQYSSINAVAQ
                     AIPRAAKVFFHAIDDKVKNTSGENKSWNVVNIAPHLIQTKPMDTFQDRAMAASPSVNL
                     LSLTKTAALELMANGKINDALVVTKIAANLSRADNFSTDNLNLLYFALQAVDSISTGE
                     GGRAIKLTGIVSGRAKIGDSIRKIAFPLTKNIPILQDNLRVMTSIDKVVLMLEVKDEM
                     LKEYSEAIMATLDLDSVRKKELSQFGEWGQFGKDGIMLRTCQSVADIIEVLQELFIIS
                     TAIAVGPYGKDLLISLSAAKQMEDLDERRQSLATEVKKSIDWYSATVQKHKGQLPQSA
                     YTKDWMSQLRAHTITSMRDIDDYYNSVYIPSLEAVREAGAYMGQLMRSGNLPNSFAQL
                     VYAKVRSQTFDSCPFGLIIPKGCQSAGRFIDKLDPVLQNDKEEEAAKKEASNRYKLHE
                     AIEDSKIEPCKCKYLRSLMEEHNVPSVVCNWGEGDGLGHDSIDFTEGLGAYYPNTFMS
                     GLFSLPSALGPEGRESWFARSPGTTPFGQTSWTTPGL*"
     gene            complement(111955..113607)
                     /locus_tag="gwd1_scaffold_1_prodigal-single_80"
     CDS             complement(111955..113607)
                     /product="hypothetical protein"
                     /codon_start=1
                     /transl_table=11
                     /translation="MKDDIKGPMDIDINDASNSPPIADTTMIGGGDDNVLPLDTDVRK
                     LKIKLRKMAEADEPSKKTSVLGDDLLYAKIYAPFDDMVSKTVIFFSSDRFKNIIDNDI
                     SLSNHIRETYETIEKIRKPQAQNADVSKYWFMGTISKVFKAYVDSVDVKSKSMFSNAN
                     IASGMLSTLIEKHHDPEAGSLYAGGMEENAIGSAKHVLELIKDLNPQELVQNALLHHA
                     FARLLYIYVTYQWFSSLKRLEGGLSSIYPTATLMSVKSKRKIISTIQMALDSAGFLRP
                     PKPWPSSVSDVRIISSKAYEVLGDFPFLGVAIDNDVAVALERASKIKAIEFLQSNYDN
                     IILERKDRKGKVIYDKSFFDDVSQIEEIKKQDKLLIYMKIVNQILAIKLPELLDINRY
                     NFKESRLAPRAHTLSTMKAISTLLSAVKTRPLAENKIDEYSTFIMQLIWAKIQYDWRT
                     SMQDSDIIDSPVFVSLDKAVYHESKASRARFNFFFNQQTAPKQDKTIDTEWSKTVVYS
                     DRTDKSFNTAATWKETHPLKPEIKIQDVDLVGLFNSMLKELR*"
     gene            complement(113607..114464)
                     /locus_tag="gwd1_scaffold_1_prodigal-single_81"
     CDS             complement(113607..114464)
                     /product="hypothetical protein"
                     /codon_start=1
                     /transl_table=11
                     /translation="MNKAGYPQPTTYNMNEFTTQPTDLERWSVAYKNIWRLVEITGTP
                     LGQAKSIILRGWKDTEISRFSSWMSYYENKDDIKYKNVDKLSYLDCDFNMIKQAALKV
                     ADNQKLSTEMISRIKEAKTVQTVVDLIYVMKKDKVKTAAEEGPHNKERMMKIFNVVRD
                     VNNEVARKKIVRNLARVLSMDTEGLFPEIPQALSKLIDAYSYSASRIQDVMNRLGLQI
                     SMIPSEDDGEEGEKISPEEAKESFLAPKENKEKAKPSSAPTPAIAPLNKPSTKPETPI
                     IPRPENRGV*"
     gene            complement(114457..115218)
                     /locus_tag="gwd1_scaffold_1_prodigal-single_82"
     CDS             complement(114457..115218)
                     /product="hypothetical protein"
                     /codon_start=1
                     /transl_table=11
                     /translation="MRGASVARHPDIDHIIRLVKAGQGARNITSIINRKYVAAPRYQV
                     NWITVNDFIKNYLHLDKKQREVLRAEAKANGMVVSSGQMKELAIQSTLNQKTDILDIQ
                     EILAERELDVKEELEKLYGTALSEIDSINAKVTSMGDRDFVAGKATLIAAIDQVRKII
                     ADVRTDQLEAKLSKHNDNNQVVLNFNQVNAHVDAIKQAVVETFREQGMLQQLPDFLNK
                     LSGKLSKLSEVKVTTATGETVTIQRQSLSNGGHDE*"
     gene            complement(115218..115538)
                     /locus_tag="gwd1_scaffold_1_prodigal-single_83"
     CDS             complement(115218..115538)
                     /product="hypothetical protein"
                     /codon_start=1
                     /transl_table=11
                     /translation="MNSKLVVATFIMANEVPAPGELEHDMIYGPTSVQTRNCPDMHGV
                     PMQYIGEGTYVNPITGQVYDFKNGFRLGDEIISPASIEEQHIVDNPFTNGVPHDVYTF
                     RRQM*"
     gene            complement(115551..116681)
                     /locus_tag="gwd1_scaffold_1_prodigal-single_84"
     CDS             complement(115551..116681)
                     /product="hypothetical protein"
                     /codon_start=1
                     /transl_table=11
                     /translation="MSNNIFRLASKLAAAYKEIPYSVLNRFLLEKTAQFPQDRVLQHA
                     GAIIERRTASQPFGVITVKDLDTLIGELASFGDTNHTRNLFSVYLTEGPANAPARAGE
                     VFTDDTREMKNSNKEVEDIAPVAGVDPKEIFSEYTISRKYDAQTIAKGADVVMRSVQA
                     SFGAVPTSIKFAKDTEKGVSYFVKVTAKVGKMEIEVPIEKTTMGFHKPISFLCKSAAE
                     EVIEYTLNADGAEKATNIIEQQASFTFDASWLKMNFAELRSEMLKSAIKKDYKQAEEA
                     IRLIGSKFPTMMKAILDDFQHVLVAFQKAENTHFCNKCSFYQPAGVKSASVDNYCARL
                     RASTKQIVKSANPEECEMLGASMKRTIPGFEGTISTSNIKLT*"
     gene            complement(116695..117636)
                     /locus_tag="gwd1_scaffold_1_prodigal-single_85"
     CDS             complement(116695..117636)
                     /product="hypothetical protein"
                     /codon_start=1
                     /transl_table=11
                     /translation="MKYDKLIKLSFLSRKLELLKLAEPMPAVSATPPPKKNPQLTVKL
                     MQAFSMLSSLAAGEDLKIIEQGIAKNPTLKESWDRVKGMQSKMSGRPEIMKDIEEANR
                     LAVIFWQALNNLETLSEKDVTARTNKIKDSVEALKKSVNEILKKSDTNSADNNATLSI
                     MSIPATRKTLQDMAKILNASGALEDTRTNVLNVVAKPESKTALANIATGITATDILSK
                     IESVDKPLERKPISTRVPSSRTRTEAEPRAKYKFKGKAAAALNNISKWFDNYANLIAS
                     SIRSSQTDKLVRSGLASKIGENQVDAVKKEIKKLTGK*"
     gene            complement(117633..118463)
                     /locus_tag="gwd1_scaffold_1_prodigal-single_86"
     CDS             complement(117633..118463)
                     /product="hypothetical protein"
                     /codon_start=1
                     /transl_table=11
                     /translation="MRLTTAETKADIFLFPRLQLIAANLELQGLLQDLLQVALDNEVE
                     AEVEVPEEEAVMSEENTIPNEKAPTETKSETSSDLLNVPSSEPSIMENKSATIQGKIK
                     TAVQMESASKAEATDALANVIVKLANLSKQIVRVVDGASEITSTLGLEDDEEFSNKML
                     KILISGLSSKGNNTAVKNFLNLKDAPNSVPSDLYIVIDDVIKQYFEKSDHKKEITGPI
                     RQILQNGSARAPSARALHQHWFLVKLQSELRKVIKWTPSTTPTEVAPEKKPEVLEGNI
                     *"
     gene            complement(118472..118960)
                     /locus_tag="gwd1_scaffold_1_prodigal-single_87"
     CDS             complement(118472..118960)
                     /product="hypothetical protein"
                     /codon_start=1
                     /transl_table=11
                     /translation="MGYWEELDKIVKRSTDRQVEGGPINLKIGSELPVDQFNLYFVKT
                     AFDLWQLDPNVQMDDAYWRLDKDRGCFVKLYEGQAESHDHRWSVYADNDNDKISVAYK
                     GDAIATMELKSFGFGAGIDLITIKRSLLKLLSTKEGQDSVLSLVAETERKLITRKYPE
                     LS*"
     gene            complement(119022..119612)
                     /locus_tag="gwd1_scaffold_1_prodigal-single_88"
     CDS             complement(119022..119612)
                     /product="hypothetical protein"
                     /codon_start=1
                     /transl_table=11
                     /translation="MSVNKGRSKRYQYKFREIPVESMDVFSDNMALHNAENISSAQKQ
                     KQKEGILGAIFEIADEQLTQRQKDILYCRYVLGLTQVEIGKRLGITQSCVSLQINGIP
                     NYTYSKKHGGILPKLKKMCVGEAAVASGSATTEETDALLKTIKSRIKKAHPEYTEIDL
                     TRKAVESLSNMGKISDLFEMLVKDDIEYDEEDLSHT*"
     gene            complement(119599..120396)
                     /locus_tag="gwd1_scaffold_1_prodigal-single_89"
     CDS             complement(119599..120396)
                     /product="DNA primase {ECO:0000256|HAMAP-Rule:MF_00974,
                     ECO:0000256|PIRNR:PIRNR002811}; EC=2.7.7.-
                     {ECO:0000256|HAMAP-Rule:MF_00974,
                     ECO:0000256|PIRNR:PIRNR002811};;  TaxID=1235795
                     species="Bacteria; Firmicutes; Bacilli; Bacillales;
                     Paenibacillaceae; Paenibacillus.;" source="Paenibacillus
                     barengoltzii G22.;""
                     /codon_start=1
                     /transl_table=11
                     /translation="MCLDPISKLVELCHANLSNLHRDYFMRRGYSSDAMDSFSVGTFP
                     LDLIVASLNCNQLINLKILYAPKPGSTLYYSEFRDRIIIPVHDAYGKVVGITGRLLTE
                     DPNRGKYYNSDYPKVSTLFNLHRAKNEIIKSGYAVVVEGNLDVVAMWDAGIKNVVACT
                     GAFITPKQVRKLLRYTDKVLVATDNDNAGHASYTKFLKNSAYYIENKSLSSIRIIPPF
                     GLKDPDDFIKKYGANTCREWVAAGARHLTCNDGNDTTSFKGVWNVCK*"
                     /db_xref="R9LGK3_9BACL"
                     /db_xref="plv:ERIC2_c25120"
                     /db_xref="UniRef100_R9LGK3"
                     /db_xref="2.7.7.-"
     gene            complement(120341..120766)
                     /locus_tag="gwd1_scaffold_1_prodigal-single_90"
     CDS             complement(120341..120766)
                     /product="hypothetical protein"
                     /codon_start=1
                     /transl_table=11
                     /translation="MLTTCNKCGSQKEVRLRKSDNKPVCIECGAEVPLSNIMIENMKR
                     TNDYITASDNKVPFGCKCDKCGAIAELIFNSTTNKAECTICHKTMDITPFMIKALQIS
                     GHYNPSKDSVVSLEEKEEVKKNVPGPNKQTRGAVSRKSK*"
     gene            complement(120782..121921)
                     /locus_tag="gwd1_scaffold_1_prodigal-single_91"
     CDS             complement(120782..121921)
                     /product="recombinase RecA n=1 Tax=Riemerella columbina
                     RepID=UPI0003762A97"
                     /codon_start=1
                     /transl_table=11
                     /translation="MAKIKEKEDNPFSDTKRTGILKKFFEEAAWNEDRDAKITVVPTS
                     SFALNYILGVGGLPLGRIVQLAGAESSGKTTLCMDLMRHAEDMGYSFLFFDVEQTYSA
                     DLANKIGIKTPPSEYMVKESRAAVIWSKLIGPHKGLKKQEGILCPDSEIGNYFLKEKN
                     LKLIFIDSLNSLIVPRVENSDLGTQQVGALSSFLSQNLPLLVPKLAFAGVTLVGIQQL
                     RSKIGVMYGDPTTTSGGRAWKHDVSVSINLTPSEAKDNKIFDGEGAVIGTSVTAYISK
                     SKVSRPYMKGHYKVIFGQGVVEQEREVFDIALRRRVITKPNTQSYEFEGATWRGEKAI
                     LESIATDESLRNKIIASIYARRYETLDGEFDVAPPEGMISDDQDV*"
                     /db_xref="UniRef100_UPI0003762A97"
                     /db_xref="A0A0F9Q1V8_9ZZZZ"
                     /db_xref="rar:RIA_1469"
                     /db_xref="UPI0003762A97"
     gene            complement(121908..122438)
                     /locus_tag="gwd1_scaffold_1_prodigal-single_92"
     CDS             complement(121908..122438)
                     /product="hypothetical protein"
                     /codon_start=1
                     /transl_table=11
                     /translation="MIVLALDVSSISTGWANLAILKAKKAKAPLAKVKGFGCIMPKSS
                     LSTERLIMFESQLKSLIYEVKPDICVIEDLNHLRNMDVVKVLASFLGTAKKVCYEYHK
                     QEPILIRRSHVLKQTVGNGDASKEEVVKYIEKLFNLTLPEIGKEDIADAIVTGYCYVI
                     EAGKIPTTEGDGNGKN*"
     gene            complement(122435..123274)
                     /locus_tag="gwd1_scaffold_1_prodigal-single_93"
     CDS             complement(122435..123274)
                     /product="hypothetical protein"
                     /codon_start=1
                     /transl_table=11
                     /translation="MSNIWDEFEKSSTGAANGSQGSASVKDKRIEFNKPSTQVRLLSN
                     KEGLKRMFHFIRAAGTKGRSVVCCGEGCPVCAVGDIPQPKWLMVALERETLRVGVVQL
                     TRGMMKGISALRKLQPFGPDMTSYDLLVIKSTERNKDGKDQTSYMVHGLPQGTVPQVD
                     EATRNRVIAEAKELMDHLDDFAKIYSPDQTLRYLGWATPGQTGPSTSVPQPSKVTVAT
                     STSAQVTPPTFTPATSEAFSVSSFLSKPEPEADNTFKVDPKIAEAAPSVEPEDEDTPQ
                     FKL*"
     gene            complement(123300..123800)
                     /locus_tag="gwd1_scaffold_1_prodigal-single_94"
     CDS             complement(123300..123800)
                     /product="hypothetical protein"
                     /codon_start=1
                     /transl_table=11
                     /translation="VAIEFIKEVLSAIGGINETSFLDKYTYIDEVINRIPMYSCIDHN
                     VAKELAAMSLAGANICSDLIGELTQRYQMLNILMKEEEGKAGLLRSGKGTAAAQKMFA
                     QTDKGFIDAVTKKANAETMLEALKRKYDVLMALHYLSRDIVKSLAKAPSSESYDAASE
                     GSYARL*"
     gene            complement(123790..124389)
                     /locus_tag="gwd1_scaffold_1_prodigal-single_95"
     CDS             complement(123790..124389)
                     /product="hypothetical protein"
                     /codon_start=1
                     /transl_table=11
                     /translation="MQCNNCKHDIPLNMAFAYSKGACPFCGSEFLSDSKGLAIQQFYN
                     KLFECFGTNLEIDKTFTILGFLYSPGSEIIIESLKNYGDAFNEISKEISISSASTVVD
                     VPIAADEAKASPPNSFKPPKPPVKKVIRRSDSSEDDSNIPSAPMSNTGKDYSIPESEI
                     IDLPEQLQSLARNVKTKADYDLLMKMVAETMVLGDRSGN*"
     gene            complement(124379..124735)
                     /locus_tag="gwd1_scaffold_1_prodigal-single_96"
     CDS             complement(124379..124735)
                     /product="hypothetical protein"
                     /codon_start=1
                     /transl_table=11
                     /translation="MRTTKKYFIDKILHDPRQRFYMKRSECAIILEIIMEAIKESILN
                     QQVVELRGIGSIGIKDVGPKSVYDFKDNNTYTKEHILKLKFSASPVIKEEIRKLNSEL
                     DSEDKIKSDSGDDNAV*"
     gene            complement(124787..127309)
                     /locus_tag="gwd1_scaffold_1_prodigal-single_97"
                     /gene="dnaE"
     CDS             complement(124787..127309)
                     /gene="dnaE"
                     /product="dnaE; DNA polymerase III DnaE (EC:2.7.7.7)"
                     /codon_start=1
                     /transl_table=11
                     /translation="MEYNESHEYLTYLCVKGWDKKLVPLNLSENKNIEYAQRLKHELQ
                     MINMANLDDYFLIVYDIMRYCDEQGIQRGPGRGSSGGCLVAYLTNITHVDSIKYECLF
                     SRFFNIGRLQTGNLADIDVDIDPRYINDVIGYIKNKYGADKVAAISTVVKLFGKSAIK
                     DVSRALAIGENGTGKAENKKEIFSLSNRITSFFPDDPKATVASSVSTSSELKKYQEQF
                     PELFDKAIKLEGLVRSNSIHACGMTISSVPLIEHLPMKLCKIKGDEDSEEEDNSYGQQ
                     VQLREVVDVDMKVLESRKFLKFDFLKLKTLSVVRDTLDMIKQNHDVDIKLQDINLEDE
                     KVYEYMWKAPNLLGIFQFESSGMRDLVRAVKPRSIEELAHCNALYRPGPIDSGILAQY
                     IKRRQGREMIAYDHVALKPILENTYGLPVFQEQNMKIAQTIAGFSEQEADILRAAMGK
                     KDKDKMASLQSKFLDGAASKGYNRDLAEYLFDAIEKSSRYAFNKPHSVAYSIMAYYTL
                     WLKFYYPTEFITASINNEKDWEKISLFVFDAQEHNIKVLPVDVSKSQIEYTVAGDKQI
                     LTGFKSIKGVGAIAPQIIVARAPYVDFVDFLIRTHEKGSKVSSAVVDAANAVGGFESL
                     GLNRATVEAHYDKVASLLRVEYLTKENKITEMVTKYTKGNETIDIVKVVQELISNSPT
                     VSYEFDKRQMRYITKALSAVYPEKKDTVSGVPIEDLPDWPMLKKCKLEKAYLGYFVSG
                     HPTKDVAIKPKNHLGYVSSMNNGDKVEIVVFIERLVVDKIVSGGKRMCKFEISDASGS
                     TDLAVFMKSHEMCPIIVGSVCHLLCAVNVFNGRTSLQFVKVL*"
                     /db_xref="chy:CHY_1137"
                     /db_xref="Q3AD01_CARHZ"
                     /db_xref="UniRef100_Q3AD01"
                     /db_xref="2.7.7.7"
     gene            complement(127299..128198)
                     /locus_tag="gwd1_scaffold_1_prodigal-single_98"
     CDS             complement(127299..128198)
                     /product="DNA polymerase III catalytic subunit, DnaE type 
                     (EC:2.7.7.7)"
                     /codon_start=1
                     /transl_table=11
                     /translation="MFANLHTHTDYSVLDGMMTVDKAFEKAKQNGYSALAITEHANMA
                     SLFVALKAAEKYDVKFIPGIEFNFADDTGDEKEYHLVALASTHNGLKSIMKVSYGAYF
                     KDYKNPYITWQDLDELDKDGVYLLSGCEAGLLARKALFFGSSRGGQVLDRFSSMFGDR
                     FFVELNAPYNDRQKDINSILLDLSKQKSVPAIMTLDSHYANEADAELFPVFQAVQSKR
                     TIFDKDKFYDRSSLISESALRNMCESEFSSSIDNAAVLASRCQDPREYLKISGSFLMP
                     KFDVSSTDDYEGFKKWRKENYGV*"
                     /db_xref="era:ERE_20600"
                     /db_xref="UniRef100_R7GXJ6"
                     /db_xref="A0A0F9IBV4_9ZZZZ"
                     /db_xref="R7GXJ6_9FIRM"
                     /db_xref="2.7.7.7"
     gene            complement(128261..129544)
                     /locus_tag="gwd1_scaffold_1_prodigal-single_99"
     CDS             complement(128261..129544)
                     /product="trigger factor n=1 Tax=Marinobacter lipolyticus
                     RepID=UPI00036EFACA"
                     /codon_start=1
                     /transl_table=11
                     /translation="MNVMHHAMAQPHKVIVVMDDKEVKTAIHDFWAVNGATLMKDTPG
                     SWTKATALREYLEKQKGSKLYWDMMWEWISDGIKKVPLKVYRISSVSVDKWDEKTGAI
                     LSVVVDIIPKVKLGDYKNIKLQMPSFKAQPKEVEGQILLALNHSPLATTEQLHKVIEA
                     GDTVEMSYSLTRVDNNEVLQTNVRDMVHLSSGAYAPQFVSAIIGESAPDKFNKTIIFP
                     EDYIHESLRGVEVNLQVETTGVIKRTLPTEEAEAVREGMSLEDWRARFVMEIEKNKKE
                     TFEIKKRDFIRAEAEKILLATSEIDPIPDSMVESEAEALMQNLAKSKNMTVDEYAAEM
                     KVSKESLFAELAYLAVRRLMVRFVVDAICEMEDFKADENKTEEFLIKYAAEAGESVEK
                     IKTDVGEKDISFLVKSYMVDEFINQHVVLVEPSVS*"
                     /db_xref="UniRef100_UPI00036EFACA"
     gene            complement(129593..129877)
                     /locus_tag="gwd1_scaffold_1_prodigal-single_100"
     CDS             complement(129593..129877)
                     /product="hypothetical protein"
                     /codon_start=1
                     /transl_table=11
                     /translation="MPIYEFECQHCHEVTEKICSYTEASSMEGAPCEKCLEGQIKKKA
                     SVPALKFVGGGFYETEYARKDRENARIRKDLDTARVNIDEQEREKKKKLG*"
     gene            complement(129907..130257)
                     /locus_tag="gwd1_scaffold_1_prodigal-single_101"
     CDS             complement(129907..130257)
                     /product="hypothetical protein"
                     /codon_start=1
                     /transl_table=11
                     /translation="MNKLICRGGKTSNVALVADDIPYGNLIDFKWTISVADQYSNFFA
                     QAENNQDSAPYVWIEGPNCELEYESTHGLWKVVSNGTPAGTAVYFNGSKLDNMLIQVL
                     IVAYGLSAEVSPGS*"
     gene            complement(130344..133874)
                     /locus_tag="gwd1_scaffold_1_prodigal-single_102"
     CDS             complement(130344..133874)
                     /product="2-alkenal reductase id=3256086 bin
                     =GWB1_Spirochaetes_59_5 species=Myxococcus stipitatus
                     genus=Myxococcus taxon_order=Myxococcales
                     taxon_class=Deltaproteobacteria phylum=Proteobacteria
                     tax=GWB1_Spirochaetes_59_5 organism_group=Spirochaetes"
                     /codon_start=1
                     /transl_table=11
                     /translation="MKLPLFLHKTAQAGLNQAVFNMVAAATDAGFNAPIYLAGGAARD
                     IILGKSPNDLDVMIEKENGAEEFGKIYLNYCEKNNIKVSTPGKAVGANFGVYKFRHDG
                     LELDFATSRTDTYTEDSRKPTVESASLNEDAERRDFSINAMYVCIYGTPSVQPDDKVD
                     IGGREFGVYDPTHKGIKDLKNGVISFVNDDHDFTLSEDPIRALRAVKFSGRKFGEKTF
                     TIEPETSKSIKDFLNSEKGKELYLKKVKPERPWKELKDILTAQNLKEAMKQFKETGVR
                     DFIFDLPKEEFNSWDMDQLNKHHNLNLYDHTIFAMENLGEGLHTMGENGLPISKDTEA
                     TIQLAMLLHDVGKRHKEFKPREDGTVKYLKHENKSTDVLKKYVWPKLAQLPPKTQEIV
                     NYFVKSHMDFHKYPKKDEGDIRFLKQMIYNLLPKTFGGSLGADKEKQMEIMSYVVSFF
                     GSADSSAKQLEDEEKNKLTKDYEDFGNRLRLSKPRNLLFNVAAPIIKEILTNHGVQIY
                     NSAIGSIYEYLNVYIINVSEEPKDIIQFVSKQTEQILTNVKNFVKEFINEHEGTNEQE
                     ALDKYLANAHKFSGSIKHRFKKDAIFEVLSDLYKDKKINGDVKMPKLVIAKYKSKKKL
                     DTGTVVYEYGEADKKKRAKKKARQVRKVFQNINKIKKSFEKDLKSDDKKIQMTALAVG
                     IIYHIYERVGDRANVGTGVTSFRKKHITVKGNKVQFKYVGKSHMKQDKTLTDSTIAKI
                     IKENLEGKSSNAYLFDYTDENGKKFDVYSSDINEYLKSFNITAKDLRAHAANDILIAK
                     LKSAGKAKGESPEEKEKWRKEKLKELIEETADEIGHTPGICKSSYIDPSLMDEYIASG
                     KIIKLAADFDLTVIIKLADISVNPKIKELMDREFTPEEQSIISNPHDVRSTINDEVFL
                     QALSKAKQQGTLSGLLEIVEDNDPSAFGVTPVIVGGKAIPIIGLNVNKIKEEAAQKGK
                     SIEEVLSEQVKQFLGVMAHEKEHVEGKGEPEAERVQKDEVSKQTSQEGSSSKLTMGSL
                     KLASTDKSLFQKLGIRDISNDTLLKVSNNVLKILGIPNTNLNIGLLSLGYLVMLGNHP
                     YRSEWNIRQATGLSEPINIKEAQTLYNILDNAIDEKPIEEDKAKEYYSFSDEDKMNLG
                     ELQSLKWESEPSYAAGTGMGFYPQTHPFNY*"
                     /db_xref="GWB1_scaffold_2035_4"
                     /db_xref="U2QFA9_9BACT"
                     /db_xref="bacc:BRDCF_02715"
     gene            complement(133849..134541)
                     /locus_tag="gwd1_scaffold_1_prodigal-single_103"
     CDS             complement(133849..134541)
                     /product="tRNA nucleotidyltransferase, putative n=1 Tax
                     =Theileria annulata RepID=Q4UBS4_THEAN"
                     /codon_start=1
                     /transl_table=11
                     /translation="MKEFAYVVSRLKTAAQQTGETCYIVGGAVRDIISLKKIKDVDTV
                     VAINPEKFASALASTTEGATAEEVHAPFPLWSVDISDVSVDVVGLRGKSLQEDIQHRN
                     FTINTIYYDVVRDRFEDPTGKGFTDLYNGVINTVTPDSFVFFSSSPHEINSIFIAIRL
                     VADSGFKLSEQLKSGIRKALEHGLIPAELSKRSKKEILRTRLSHNFKTKALPIIEELG
                     LEHFYEAAAVSP*"
                     /db_xref="UniRef100_Q4UBS4"
                     /db_xref="ppn:Palpr_0110"
                     /db_xref="86803757"
                     /db_xref="Q4UBS4_THEAN"
     gene            complement(134538..137468)
                     /locus_tag="gwd1_scaffold_1_prodigal-single_104"
     CDS             complement(134538..137468)
                     /product="hypothetical protein"
                     /codon_start=1
                     /transl_table=11
                     /translation="MRLYKYSDDNKNVNEETKDGLEESKPQSSSTIPEIEPGENDEMI
                     GILVESFADTLISSLWSDDFPIPLSELTHHIGQLGENNFIRSMENIRTFLSKIGAFKY
                     EVPINNKEDALQYIQSFSPQIKDLGKSHAMALLQLLGISGSRPEEISLETPIGSPSAK
                     GEEGRPTLGGTLTDKNTPLSELLDKETYVDNLSRIKDVYEEIENLDQLSPEEADTKRG
                     QLLTQLKSIEKSFSAFDVPEQVEKKVEQLSIKLQSSNAFQSRVEELKDKYGLVDMKDP
                     KILAYAAQLDRMPPIKPGEFKEGFPVVDLSTIPDIAKTGASDIAKFLLIARLSESKVF
                     LTRNQNSGSPVGGGMATKWPTTISGTDTFMDHRFSSKKAFVNYSGNISSLSSEEFSKI
                     LDKYLGGAEKAGSGRQTSYTWPMVFSQALGSFIGMPEEAMLNLGAELADAIETEDKSQ
                     IKAVLSKYKYNSYGVLTDTSHDSLSKNNYTFSSICTPTQMVKSLAEAKGTNAETIHEE
                     MKGLLPNSKTLQGAIGQPVFDNRMPIIPMPPEALVAIAFYVVRLFIATCRANVISTIE
                     EYNSNEKVQSDIESVINNLMDNLNSSLDSSGDFRLSGVTKAFTRPIIQTTKLQNFGVS
                     VDKLKSLAMEGIKLSLQSGALLSSSEASFDFKKQSSFNREAIYNIATTLSKATLDSIQ
                     VGDKTIPTNMTSVTSGTRLTDFSSRRLLDVEKAEQHGRYSLSQPEQIKASTSETVRRS
                     MGRMSSLVDNCNLVSIIGVEQSEDATVFAIRSNSSPVIQNGGKGAKITIYTNTDGKRE
                     EVLSSTTDRISVKPSIGDDSGRLAYKLFISPAVDFSMEDFDYELSIGQEIMYQARLAT
                     EKNTLDVWIREVNKELFKFNEMKSEMIQAISSNNLSRAMEVMRINELSLRVDLNRFKT
                     LNSDYKSIVDSVMNKIKDKEDVDAYSIFIKDYVFKCIVAINQIRTQIVDFKKQAAIIL
                     GVGK*"
     gene            complement(137468..138283)
                     /locus_tag="gwd1_scaffold_1_prodigal-single_105"
     CDS             complement(137468..138283)
                     /product="Uncharacterized protein n=3 Tax=Clostridium
                     clostridioforme RepID=R0A7A1_9CLOT"
                     /codon_start=1
                     /transl_table=11
                     /translation="MIDKIKKERLSYSKIDCYKQCPFKYKKIHIDKDVPFKESIAVRY
                     GQFLHGILEDLGKAIKDNDNEFPDNVNDIVSKSWKKYKSAQKIFDGALIKEAVDIIHN
                     VGKKFRATPDEKIVEVEKSFKMDLDDKYYIQGKIDQVLKVGDRYLIRDYKTNADTKYL
                     LADQLQLKIYAMAYSRLNNIPADKIDCSYLMLRIDCQEPKSSFEQKDIDETEIYLKTI
                     IREMEVSRSTGTYKCVTGGLCPWCPVFENCPTASKNPRFLTKRAELRSLGKVD*"
                     /db_xref="UniRef100_R0A7A1"
     gene            complement(138280..138888)
                     /locus_tag="gwd1_scaffold_1_prodigal-single_106"
     CDS             complement(138280..138888)
                     /product="hypothetical protein"
                     /codon_start=1
                     /transl_table=11
                     /translation="MTIYISRIPLTDEEIEERRTEEAALAGVRSQHCACASPKPDACD
                     VAYDACGTPLYTITATERDPYYIDDLAKAVQNGNGRNTIRVTVDGNIPIIRNVGHKGF
                     VYPGYDGIPDSVRSDHAFRYLADEPVNVVSTIPQYDGLKRVVGVIERSQEFARWFIIE
                     SEIQSTPPPARLTPAYFPRGRGAAPWWKTQYPNGSPSSGTTT*"
     gene            complement(138945..141095)
                     /locus_tag="gwd1_scaffold_1_prodigal-single_107"
     CDS             complement(138945..141095)
                     /product="Putative uncharacterized protein n=1 Tax
                     =Desulfosporosinus youngiae DSM 17734 RepID=H5Y247_9FIRM"
                     /codon_start=1
                     /transl_table=11
                     /translation="MRLIYLEMTDFMAYHQQKITFNENGCYVILGRNVDRYGKSNGVG
                     KSAIFVAIYAALYNQIRGKTLAQAIHAGAKGYKLELVLQSTDGTYYQILRSRRKDGTS
                     TTFLFSDKTGEFKEDIRIDLTCHDQDDTQERINSLLKMNAKSFSHSVYFKEDMASAFA
                     RAKKGERFELIKNSLQIDQYDKIVKIAKVELDKINISVSEISSYVVAAESGLADIDNK
                     LIQQNIHKNDLDTYYASLSEIDSKLAEIAAIKIGVSDLEQMRVTCTNKVKAAQTNLES
                     SNNRFNDLNRKINEANIKLEEYRGDLAKLRIHYKTLFDNKKTISILPDEEVSKLNEAI
                     AVCKADIKQNQGTIESSNEMIIALGKTKGTCCPTCTSTLDNKKRNILIDIANKNIESA
                     HMSNAVSNKKMNDYNILIHGNNINLGKLNDTIKQLDQLTAKGNSIKEAGEGLKSIISS
                     LQPELNVAAKHVQDYTEQLTNATIESTGVEQQISLKYDDKIESLLSTQKQELLSHIAT
                     SNQKMGILVESIRGIRESTKDIGAKQEALSALNTKKIVVENVIDSCSKKGGIPSILIG
                     QALKEIEKYANQALSSFDDYDTLSIKFITSKPDEIDIMVRKDPESDFREFDTFSGAER
                     FIVSFAIRMAMSEILSHKYGSDLKFILLDEAGTALDEYNMGLFANMLKRMSTDKLVLC
                     ITHQRELKDHIPQTILVKRSGGKSEIVVNNKEEV*"
                     /db_xref="UniRef100_H5Y247"
                     /db_xref="H5Y247_9FIRM"
                     /db_xref="dly:Dehly_0794"
     gene            complement(141097..142272)
                     /locus_tag="gwd1_scaffold_1_prodigal-single_108"
     CDS             complement(141097..142272)
                     /product="Exodeoxyribonuclease I subunit D (EC:3.1.11.1)"
                     /codon_start=1
                     /transl_table=11
                     /translation="VGVIGDIHLGASYHFGHTLKDGLNSRLTDFRKTLAFCIDKAGEF
                     EAKIVVLAGDLFRNSKPGTFEQDALWEELKRGYKVYGIQYVIVAGNHDMPSYCRKTIS
                     TVAHNINDNSYITAVDTIQSIDFIDDFSIVAIPFYNKVTEKMSSTEDVLAKIKSELSI
                     LKTNKKTLAIWHCISEGTMLGDFVGMEVDALNEPVIPLTLSKQYDISVFGHVHRHSVI
                     AKGKKFVINIGSMEVNDFTDSDQNKWMILLDTTDMKPQFVQLPVIKATTLHLTSFASI
                     LPDMEETIKKEDVENKIVRIIIETNEDALRTYSEQLAKEHIETQLGAYKYMGATFKIK
                     SEDEKNINVDVSSTLSASGSILSHIRTFLEGHDKELIDETISYVKGILSQIETLNED*"
                     /db_xref="cep:Cri9333_0081"
                     /db_xref="UniRef100_K7W6J1"
                     /db_xref="88175310"
                     /db_xref="K7W6J1_9NOST"
                     /db_xref="3.1.11.1"
     gene            complement(142214..142879)
                     /locus_tag="gwd1_scaffold_1_prodigal-single_109"
     CDS             complement(142214..142879)
                     /product="CHC2 zinc finger domain protein n=1 Tax
                     =Parvimonas sp. oral taxon 393 str. F0440
                     RepID=F9PST9_9FIRM"
                     /codon_start=1
                     /transl_table=11
                     /translation="MSDQPKKSKLDKKLVDEIKKETDILKLVEDLGLSVIKSAGDRWI
                     THCLFHDERTPSMTLYRESNSFYCYGCTESGDVISLLQKAKNLSFMNAVKFLAERGGI
                     DLEFSKKATFNWDGYGEYSEEPGTALDYEDMFTFVAIETRKLIQQIKQTFTEESVEFS
                     EAMSSMESIYQKFDNADMIGVKTMALSQLEDLANELREILNESGSNRGHSPRGIVSLR
                     THS*"
                     /db_xref="UniRef100_F9PST9"
                     /db_xref="F9PST9_9FIRM"
                     /db_xref="emi:Emin_0313"
     gene            complement(142845..143018)
                     /locus_tag="gwd1_scaffold_1_prodigal-single_110"
     CDS             complement(142845..143018)
                     /product="hypothetical protein"
                     /codon_start=1
                     /transl_table=11
                     /translation="MVDNHIDEVKLKFANIRQAIKNLPIDEEVKEQLNKILFSQLRTI
                     IAYVGSTEEKQTR*"
     gene            complement(143018..143239)
                     /locus_tag="gwd1_scaffold_1_prodigal-single_111"
     CDS             complement(143018..143239)
                     /product="30S ribosomal protein S21 n=1 Tax
                     =Desulfurobacterium thermolithotrophum (strain DSM 11699 /
                     BSA) RepID=F0S3L6_DESTD"
                     /codon_start=1
                     /transl_table=11
                     /translation="MAKVYVRDGEPIDRALKRFTNAVSKDGILRELKMREYFLTATQK
                     KRIKKEEARKRFMKNLKKKFSKEDSLSKR*"
                     /db_xref="UniRef100_F0S3L6"
                     /db_xref="dte:Dester_0797"
                     /db_xref="F0S3L6_DESTD"
     gene            complement(143291..144607)
                     /locus_tag="gwd1_scaffold_1_prodigal-single_112"
     CDS             complement(143291..144607)
                     /product="Uncharacterized protein {ECO:0000313|EMBL
                     :KKS89335.1};  TaxID=1618908 species="Bacteria;
                     Parcubacteria.;" source="Parcubacteria bacterium
                     GW2011_GWC1_43_11b.;""
                     /codon_start=1
                     /transl_table=11
                     /translation="MFNTKDEISLSNEEFSTIARGLDSHHAVFSTLWNLGKPTFTNLT
                     DTAMVSFEDNNENRVNFYFNPSFWNELTEYERNFVICHECLHVILGHGARLKSLLNGK
                     SNASIAANANIAADIVVNHMLTGSMGFDRTKLVKLNKNGCWVDIVFKETDKIEKDRCL
                     EYYYNLLNKLDEQSEKTTIDDHSNLSGTNIDGSNNNLIEDLVDDVIRDLSQDDMKSFS
                     DMVGQNKEESNSQQRGTIAGNITQVIKLTKVITKKKWETVINKWAQKQIKDSNKDHEQ
                     WARTNRRFNEISLLSNLFLPSEMEVDEREQEETKIKVVFFQDTSGSCRGFAKRFFTAA
                     ASLPKDKFDIDLYCFDTQVYKTSLESGKLYGFGGTSFSILESYVWNNIAQRDEKKYPK
                     AIFVITDGYGDNINPRIPKKWYWFLSSSYRSCISNKCNIFKLSDFE*"
                     /db_xref="A0A0G1CUB4_9BACT"
     gene            complement(144600..146027)
                     /locus_tag="gwd1_scaffold_1_prodigal-single_113"
     CDS             complement(144600..146027)
                     /product="ATPase n=1 Tax=Ralstonia phage RSL1 RepID
                     =B2ZXW0_9CAUD"
                     /codon_start=1
                     /transl_table=11
                     /translation="MISESKLKFWIENNQNVLFVGKHGVGKTARVLNAFEESKLKWLY
                     FSASTLDPWVDFIGIPKEVKDANGNSYIDLVRPKAFAEDDVEAIFLDEYNRSPKKVRN
                     AVMELIQFKSINGKKFKNLRIIWAAINPDEEGDGEEGYDVEKLDPAQRDRFHVIVDVP
                     YKPDRGYFVSKYGKEISEDAIGWWTDLDKVSQNSVSPRRLDYALDLYVKKGDLRDVLP
                     SNVNVTKLIQELGGRSTKKAIADLYSSQDVDKSKIFLSSRNNVDAITKLLNINEGYRK
                     FFLPLIGEEDLARLMSTSNIIYENVIQDSKYESIIQEIKKTKSSLAKRLMKDVPQKIK
                     GYTFSSVSLDNPPNAKRSKKFTIKTGVAISYVLSSKRSSLYGTYDRVCAINYIIHNIK
                     STDDIKTFKESIEIMKTLFERSNFTTINKITHIDHIFGFVIKKLSLLNGRDAGKELSI
                     FNASLSAIGKNKLNLFLVSRGIMYV*"
                     /db_xref="UniRef100_B2ZXW0"
                     /db_xref="A0A0G1CUT6_9BACT"
                     /db_xref="cle:Clole_2698"
                     /db_xref="B2ZXW0_9CAUD"
     gene            complement(146097..146378)
                     /locus_tag="gwd1_scaffold_1_prodigal-single_114"
     CDS             complement(146097..146378)
                     /product="hypothetical protein"
                     /codon_start=1
                     /transl_table=11
                     /translation="MQQTEINITFPVIIGAQDYHEFMDYRDVLKDITGEPIKYIEIQS
                     ELYEIENFTGNKTDKDKLIFELTNKLSGLVDIKKLLKRNHTPYCAVFYI*"
     gene            complement(146393..146722)
                     /locus_tag="gwd1_scaffold_1_prodigal-single_115"
     CDS             complement(146393..146722)
                     /product="hypothetical protein"
                     /codon_start=1
                     /transl_table=11
                     /translation="MIVLAILLGAIATEATVKVLLRGSIFESPRNWIYSKISDQKFIG
                     KLIRCPYCLSFWVSMLILISALHLPSWFLVYVSWMSICRLSNIIHDISDKIYYTQYGT
                     GISQDSK*"
     gene            complement(147094..147483)
                     /locus_tag="gwd1_scaffold_1_prodigal-single_116"
     CDS             complement(147094..147483)
                     /product="hypothetical protein"
                     /codon_start=1
                     /transl_table=11
                     /translation="MISTEDSVRTFLECISIQPTGDVEQDAKIKEILKKSIYDLCFVM
                     VPDVDSLVDDRGVFKPSSPEHAAVMKAFLGEQRKVIFSVFSGIAKLKEEDENTKSELK
                     AEIKELKLDMNKIMTRLKGIMKNQLTS*"
     gene            complement(147557..148810)
                     /locus_tag="gwd1_scaffold_1_prodigal-single_117"
     CDS             complement(147557..148810)
                     /product="PhoH family protein n=1 Tax=Alkaliphilus
                     metalliredigens (strain QYMF) RepID=A6TXC4_ALKMQ"
                     /codon_start=1
                     /transl_table=11
                     /translation="MPTYVVDTSVLLEDQSVLNDMQDSELIIPLAVLQELDNHKCDLG
                     LVGYNARTFVKQLEKLRQNACLTDGVSFGSSCSLKVDVTEFPNATADQKIIALCESLK
                     KEAKDKIFLLSEDISLRLIAEAKGISAKSGMYMQDESLYKGVREISLEKNEIDSFFKT
                     KRAPIDFAYPNEYFIMRGNGNGGAVGKYKQKSGCIVPLGDVDIVNDFVRARNANQRFL
                     VDAILDPDISIVMAASKAGCGKTILSLGAALYLTRHAKSYQQVVITKAVTPVGGKDSI
                     GFLPGSFDEKMRFWTLNFTDNLSVVSDEKGGYGSDIFTSDDIEVCSLMHMRGRSLHHA
                     IIIVDEFQNLTPKEAKTIITRVGEGSKIICLGDITQIDVSYLNEYNNGLTYITNKFKE
                     HDIAASVYLDKNERSRLSNLAAEIL*"
                     /db_xref="UniRef100_A6TXC4"
                     /db_xref="amt:Amet_4776"
                     /db_xref="A6TXC4_ALKMQ"
     gene            complement(148983..149801)
                     /locus_tag="gwd1_scaffold_1_prodigal-single_118"
     CDS             complement(148983..149801)
                     /product="hypothetical protein"
                     /codon_start=1
                     /transl_table=11
                     /translation="MAGDSLSKLVEQYSQVYGRKRLTNQEMFDKIKEFQATEDEAAMI
                     EMIGANIGLIIKDTYSIVKDYTQVESYIGSAIIGFIEGVKHFDVAKSAGLTNPNGYIF
                     EWVRAMIHKDFYKDKAFLSGLTGKNKMIVNALIQAEKSGTLSTPDLIESVATQLNEDK
                     KTVTTVHATIGSKISLSHMDGNDVVDIHYVEHNPMAAVNMAHIKTSLMPVLKEILTER
                     EFDTVLSRIMDDETLETIGKRYGVSKEAVRIYEKTAFKKLRGDHRVKAFFNALD*"
     gene            complement(149828..151054)
                     /locus_tag="gwd1_scaffold_1_prodigal-single_119"
     CDS             complement(149828..151054)
                     /product="hypothetical protein"
                     /codon_start=1
                     /transl_table=11
                     /translation="MWSIFKQAKPVSRNLPDWCFIEYPKQLCETLHRLYVRAYDSQIL
                     SGMNPNAFVDNIGKLGRLEILPSQNIISSIEKSAYIYASLFGNRGIDIHPNILNFLNS
                     PEHIDTYVLNTLFRKLSGTRNNSGTHLFRSGIAQNLLADNIAMCVSGLNTNVIDTIPN
                     ETFNGPYSSIKKELSVWSMAVLPLVYEYFDAMKIADEYIRVRALESEVPALCVHPMCL
                     KTFKIDKRIVDLFKFYVVDGNKMIATFCCDAHATAAKDNGINYLTEHVNFVSGLNKNT
                     NIKFGRINKNMFSVGWDKWKERDCIVTYIEYPLCRQPFVAELNNIIASVCDDNKCSPY
                     YPRLYTPLEIYNTISQCTVAELSSWREFFMAHGLSVDVVASKNEREILQRMRETWAQD
                     KDFGFFSMDEKFKKNY*"
     gene            complement(151063..152139)
                     /locus_tag="gwd1_scaffold_1_prodigal-single_120"
     CDS             complement(151063..152139)
                     /product="Cell division FtsK/SpoIIIE n=1 Tax
                     =Thermoanaerobacterium saccharolyticum (strain DSM 8691 /
                     JW/SL-YS485) RepID=I3VWF1_THESW"
                     /codon_start=1
                     /transl_table=11
                     /translation="MLDKVKEFIKSTDNVLVEAIEAREGTLSTEIILKLLDYKKVNHV
                     EKSLDGLPFFLKAPAHILIPDTLCGGFRLVIPRENIETVPFRVGKIIKPTQIFLGIND
                     KGEDLILNLNEITHTIIAGATGAGKSMCIHTILHSLLVKSGVDIIYLDPKKVESQLYS
                     GLISSNGINLASNSRDILNELNHIHNWMEDRYKYMAQQRVRDAMTSWLTVGDPKLKPM
                     VLVCDEVGDMISESPEVRNILLSLSSKSRAAGLRIFLATQRPDVKIIDGAIKANFTTR
                     ICFKTSSRVDSSIILGFGGGEHLRGKGHGILLKSDGTVITFKGAMVDQVRLNKYSISS
                     VPEANIPTLLNSSMERLNQLKKLK*"
                     /db_xref="UniRef100_I3VWF1"
                     /db_xref="tsh:Tsac_1842"
                     /db_xref="W9EEA3_9FIRM"
                     /db_xref="I3VWF1_THESW"
     gene            complement(152133..152327)
                     /locus_tag="gwd1_scaffold_1_prodigal-single_121"
     CDS             complement(152133..152327)
                     /product="hypothetical protein"
                     /codon_start=1
                     /transl_table=11
                     /translation="MWKIKCTKCNSILNEKQVNERNGNCTECHEFKLCLKMICPICGH
                     RLMRKEIKNVFMMWRLKQLC*"
     gene            152452..152808
                     /locus_tag="gwd1_scaffold_1_prodigal-single_122"
     CDS             152452..152808
                     /product="Uncharacterized protein n=3 Tax=Clostridium
                     acetobutylicum RepID=Q97HX6_CLOAB"
                     /codon_start=1
                     /transl_table=11
                     /translation="MKVKVSKILESVEALRALSLQKFPLSTLFKLRKNYAELEVAIKL
                     FEDKRKELFDKYGTKKEKGEIVIETENETSYFSEINAVLDEEVEIDIQKFDLPVNYEM
                     TMTDLSKIDYVINIPE*"
                     /db_xref="UniRef100_Q97HX6"
                     /db_xref="A0A0B3WNK8_9FIRM"
                     /db_xref="cae:SMB_G1905"
                     /db_xref="Q97HX6_CLOAB"
     gene            complement(152962..153225)
                     /locus_tag="gwd1_scaffold_1_prodigal-single_123"
     CDS             complement(152962..153225)
                     /product="hypothetical protein"
                     /codon_start=1
                     /transl_table=11
                     /translation="MNNKKVSGMTLNIARDKMFKVSKDFEKLTKELSSITAFLEERGN
                     QIENQQDVEIMRAAVESFKSLSQAVEAASSWINFLDQYGPTSD*"
     gene            complement(153227..153412)
                     /locus_tag="gwd1_scaffold_1_prodigal-single_124"
     CDS             complement(153227..153412)
                     /product="hypothetical protein"
                     /codon_start=1
                     /transl_table=11
                     /translation="MKYRVYLMVKQLCPQPYPLKLTVRKRLKNKALEIADHGNVVWDY
                     MGLVDGFPIEVDKIRGE*"
     gene            complement(153415..153774)
                     /locus_tag="gwd1_scaffold_1_prodigal-single_125"
     CDS             complement(153415..153774)
                     /product="hypothetical protein"
                     /codon_start=1
                     /transl_table=11
                     /translation="MNNKDNLLFLLQINSIVALSGLACVVGGFVELIWPGLIWLISLI
                     WDCLVFWFSIEASSWWVAMNTIIIGCIIIPTCFFIESKLNPKYEEALAKFKPTSKIWQ
                     GSSARQISIRNKRKWGR*"
     gene            complement(154293..154526)
                     /locus_tag="gwd1_scaffold_1_prodigal-single_126"
     CDS             complement(154293..154526)
                     /product="hypothetical protein"
                     /codon_start=1
                     /transl_table=11
                     /translation="MTNNSMQVGDRVCLSNYESVRGFVESIDGNVATIRLDSGYSIIV
                     TINSLEKVILYTAHSVDWLKSLDPCDSRKPRLE*"
     gene            complement(154652..154828)
                     /locus_tag="gwd1_scaffold_1_prodigal-single_127"
     CDS             complement(154652..154828)
                     /product="hypothetical protein"
                     /codon_start=1
                     /transl_table=11
                     /translation="MSNLKMLKLKGLNPGNSHPIDFLANLKRFVNNPTNGNWKRLCVK
                     RPPCGLNMGGVLSS*"
     gene            complement(154779..155252)
                     /locus_tag="gwd1_scaffold_1_prodigal-single_128"
     CDS             complement(154779..155252)
                     /product="hypothetical protein"
                     /codon_start=1
                     /transl_table=11
                     /translation="MSLSLKGAESEAMFAYVSLKQKWEISEPVHHSPYAYDFVIRRHS
                     KKWETVQVKTAWAAKTKSNKKEIRITLRKTNGKGKVSKYEMGDFDLLCVIYYDDMWLI
                     PWNQIQSQTTVVVSCEKYDGYKVDTNRGIKPKTTILRNKNVKLKNVKIKGVKPRK*"
     gene            complement(155243..155407)
                     /locus_tag="gwd1_scaffold_1_prodigal-single_129"
     CDS             complement(155243..155407)
                     /product="hypothetical protein"
                     /codon_start=1
                     /transl_table=11
                     /translation="MTNDIFNTYLSVEDFQKTHELSIKSTWKIYELNISEDPNLYTFG
                     AMMKRIIKCP*"
     gene            complement(155409..156593)
                     /locus_tag="gwd1_scaffold_1_prodigal-single_130"
     CDS             complement(155409..156593)
                     /product="Uncharacterized protein n=1 Tax=Clostridium
                     ultunense Esp RepID=M1YTZ9_9CLOT"
                     /codon_start=1
                     /transl_table=11
                     /translation="MIQWTKESKIPIKSWCLNIEGEALKQAIDLSLLSVAKHHVALMP
                     DCHSGFGMPIGGVVALEDAIAPNLVGVDIGCGMGAIRTNIKAGLVSKADIEEVIERLG
                     KLIPVGFNSHDHRIEWTSFDNTPYKTSVKNTFVSEEEINKAKYQLGTLGGGNHFLELD
                     KDTDGKVWLLLHSGSRNFGYGIAKRYHEKAIKYCEDNKLDLPNKGLAYFHLSSDEGQD
                     YFNAMTLALDFAKENRRIMMEAFKKVVNKVFKHVEFLDEFNIHHNYAAIENHFGSNLI
                     VHRKGAVDASIGSKGLVPGSMGTSSYIVEGLGNDESFRSCSHGAGRKMARGAANRTID
                     KAEADRLMHGIVHQWGKDRKGSLDLSEAPQAYKDIDVVMEAQSDLAKPIHSLTPMGVL
                     KG*"
                     /db_xref="UniRef100_M1YTZ9"
                     /db_xref="dku:Desku_1497"
                     /db_xref="89252365"
                     /db_xref="M1YTZ9_9CLOT"
     gene            complement(156644..157012)
                     /locus_tag="gwd1_scaffold_1_prodigal-single_131"
     CDS             complement(156644..157012)
                     /product="hypothetical protein"
                     /codon_start=1
                     /transl_table=11
                     /translation="MSVNRKAKTKNLKKYEEYRTALSGFIANPSKETLSKLRGIEYTQ
                     NACCPKNAYDTPSDPTANCDKCLVKQPIDNMEAMCLLCYIDDADIENKADPIAAALVA
                     ALMLQPLFESEESEPRAKDV*"
     gene            complement(156990..157778)
                     /locus_tag="gwd1_scaffold_1_prodigal-single_132"
     CDS             complement(156990..157778)
                     /product="Uncharacterized protein n=1 Tax=Xenorhabdus
                     bovienii (strain SS-2004) RepID=D3V1D0_XENBS"
                     /codon_start=1
                     /transl_table=11
                     /translation="MRDYKAFTIELSGNRKTKYIVDVTKGCVGAKVIDGGCYSSCFSL
                     KMARMAGVNFTHTIVGTLNEELLKKQLNKTVDQNYIRIGVTGDPSEAWPLTVRVAQLI
                     REANIAPIVTTKAWRVPTVKQIKDMVDAETFLHVSCSGLDTRGQTVRRLNVLDSFWRA
                     KGNAVMRIVSAPFVFGTKEYISQEYLIGFANSRNIPILETPLRMFKNVPFFKTIDETK
                     LSHHVSIFTGKPDSQLTAGFILTTNPQNMCHKCEECANECQPKS*"
                     /db_xref="UniRef100_D3V1D0"
                     /db_xref="A0A068QSS9_9ENTR"
                     /db_xref="D3V1D0_XENBS"
     gene            complement(157778..158572)
                     /locus_tag="gwd1_scaffold_1_prodigal-single_133"
     CDS             complement(157778..158572)
                     /product="hypothetical protein"
                     /codon_start=1
                     /transl_table=11
                     /translation="MKTKVTIPILGDNKDTDFDPANDMMVMVIATTSKGNDEKWKVRV
                     GRKIHKGMGTLATSRGCYGSGYTTNSNAGIVESFDYRKNIGTGCVVMINGIARHVQLP
                     PEYNAPKEYALDYDDSCVDIIAVESEDQITDFSKGNLTYIGGCIINIKNQNFASGSIN
                     IIEDAGFINENIFQLAFSPSNSEKEYNDLICLNTNLTCVEGVEVCLKPSLLFISYKVS
                     HTTISNVLTCYLEKYIDKSKKEYYIGCSGIKENKLNASIMLNVGDN*"
     gene            complement(158572..159987)
                     /locus_tag="gwd1_scaffold_1_prodigal-single_134"
     CDS             complement(158572..159987)
                     /product="Putative uncharacterized protein n=1 Tax
                     =Solibacter usitatus (strain Ellin6076) RepID=Q027Y2_SOLUE"
                     /codon_start=1
                     /transl_table=11
                     /translation="MPDKKAFEPDEFRKDVINAMGANAMAMSNFVRVSDIQFDTMVST
                     ACITLDGLPTIHVNPDFVEKYATTPEHRFVLIYHELLHMILGHGTKIRDTEDNIIADA
                     LINAMICCQYPQARYTRFFTNFYDAKEFPQNILRPYSKFQKFTHRQKYRKLYSFAGMS
                     WVDLKRWYNENAKEQEEDIQSPILLGSHGNIKSSDSGSETLLPIAEGIQGSIKRSIQE
                     DVKRQQEKIRKKYYSRNSHNWDKMNEELKECESQGFNDNVFLRAITRMTESIKKKSVI
                     EKALLEQSKQSLSSQIETTIRGMFPKIPVMTPIPNFRDRYAIAAQQAGVYRPFYKNPL
                     IPKDYGVCNIYVDVSGSMGNYVKLVYKVAVDCKDYLDDKIFLFSNVIEPITKDELLKG
                     VMKTTGGTDFDIIVDHMKKNNIKKAVLFTDGCASINATSLRTIEKNGLSIICVLTPGG
                     DSRVVNKMSKKIINIERGDVK*"
                     /db_xref="UniRef100_Q027Y2"
                     /db_xref="sus:Acid_1685"
                     /db_xref="Q027Y2_SOLUE"
     gene            complement(159995..160819)
                     /locus_tag="gwd1_scaffold_1_prodigal-single_135"
     CDS             complement(159995..160819)
                     /product="hypothetical protein"
                     /codon_start=1
                     /transl_table=11
                     /translation="MVKITCFTTDKLRATLEPVLMILSDGDEAVNKLIVLREFEDSGD
                     PKCSGWVVSDQVGLDKVKAIVEKKKLKDSFIVTGSDSKNFNVVDNIMRKTVFPGKFQQ
                     MVGISVSADFWNAARLNANRPPSHGENSDVFTFEALKEMWRAIGKGGFSSKSKTDLYE
                     GFAESASEMATGPESTICDKLPAKMIKLESSYNTTKLKTNFIAKNAAQVLALTSRTSG
                     KVLYNKESSPEITNDTIRVSHVLVDIVDFYGDPSIEDGFSTDQEALEVLKPVVDKG*"
     gene            complement(160823..162346)
                     /locus_tag="gwd1_scaffold_1_prodigal-single_136"
     CDS             complement(160823..162346)
                     /product="ATPase associated with various cellular
                     activities, AAA_3 n=1 Tax=sediment metagenome
                     RepID=D9PIH5_9ZZZZ"
                     /codon_start=1
                     /transl_table=11
                     /translation="MELKKLGIYGCEAIEDLVSAALLTGDSALFVGAAGSGKTFMLER
                     VAQTLNLKFIAYNCSSANFDDICGFPILNTEKTEMNFISTPTSIWGVNLVLLDEINRA
                     RLDIQNNYFQLIRNRSVQGKRVDTLKWVFAAMNPLSYAGTQPLDQALADRFAWVIRTP
                     AFHIINEEDRHNIIGNITGDDAPAMNHWGFSKSYHRDEQLTVGLKSFFGAAAAIYNDY
                     LNNCNDVVSYVDDFVISVNNSSGYSGAIEGRRAGILLRNILSLAAVRDASGLPGGLEA
                     AAGKAIFHSFVNEAIDQPIPNKILETAHEKAKVYLRKSASSIMETIERLPFSIQKISK
                     GMEHNIDPVVLGGYVNTHLTEINKDAPLTAAFALAVWPYLKNSNVTNDALASVAEILS
                     VALSNHNSDFYRCPVLYDMLNPNLHSFTGLNEVIKSITPVPGQKFNNVTELLKSGDAL
                     DSVAKKLDLNFRYYYNDARLLSDSARAIKALKAYMRILSNNNKFTPAKFATSQQKGE*"
                     /db_xref="UniRef100_D9PIH5"
                     /db_xref="D9PIH5_9ZZZZ"
                     /db_xref="vba:IMCC26134_05295"
     gene            complement(162336..163292)
                     /locus_tag="gwd1_scaffold_1_prodigal-single_137"
     CDS             complement(162336..163292)
                     /product="Uncharacterized protein n=1 Tax=Geitlerinema sp.
                     PCC 7407 RepID=K9S7Y5_9CYAN"
                     /codon_start=1
                     /transl_table=11
                     /translation="MRTLQYVKEKILEKYNETIICLSTKYINNKSKLSCRCNTCQHKW
                     LISFNDLSSGHGCPKCSKRIHKQPEEILSLVHSRGGQVLSMPEKIRLNIKFLVKCKNG
                     HEFKTSCRALFHDKTWCPICKSNIEENFCRKILETLFKEKFPSVRPHWLKNKNGNTMQ
                     LDGYCCALNLAFEYNGEQHYKNIKFFKEKAVMIQKRDQEKANLCSTLNIKLIVIPYTV
                     SRQNVESFIRIECERLGITVPNDDKIDIKNLKVYSTKLKEFQQLCLAHNVECKSTQYI
                     GAFKHMNLKCLKCENEWVSSPINFKKHPNCSKCQKRKETNGT*"
                     /db_xref="UniRef100_K9S7Y5"
                     /db_xref="A0A0G0R063_9BACT"
                     /db_xref="gei:GEI7407_1824"
                     /db_xref="K9S7Y5_9CYAN"
     gene            complement(163348..163992)
                     /locus_tag="gwd1_scaffold_1_prodigal-single_138"
     CDS             complement(163348..163992)
                     /product="Uncharacterized protein {ECO:0000313|EMBL
                     :BAR61892.1};  TaxID=1355477 species="Bacteria;
                     Proteobacteria; Alphaproteobacteria; Rhizobiales;
                     Bradyrhizobiaceae; Bradyrhizobium.;"
                     source="Bradyrhizobium diazoefficiens.;""
                     /codon_start=1
                     /transl_table=11
                     /translation="MSKKKQLTVDQLEIKIEELNTKRKELFEQRDPIDKQLVLTYNRI
                     KKLENERDELILATSATPSWPFLLEETGTSSGIRHEAAEKEFAKIGLQISGYHPTINQ
                     RGLEIKIGFLNTNDVDSVLVGLETITPFLKPINNVYLFGIFEHTLAENGVYNLILSTV
                     GEKCKITKTTHGHESDVMKFNTWRKALTYVSKVLWYGGYPSGKNDNDNEEDEED*"
                     /db_xref="A0A0E4BWI6_9BRAD"
     gene            complement(163992..164273)
                     /locus_tag="gwd1_scaffold_1_prodigal-single_139"
     CDS             complement(163992..164273)
                     /product="hypothetical protein"
                     /codon_start=1
                     /transl_table=11
                     /translation="MKAKSRYFINDFTPCVGRIITFNVDVAHSGQDEETQSPLLLLRE
                     VKETGDGHFVLVGVNLKRIEDLKTMDHKTAPFRSFRVDRIEFGSLKVVV*"
     gene            complement(164356..165450)
                     /locus_tag="gwd1_scaffold_1_prodigal-single_140"
     CDS             complement(164356..165450)
                     /product="hypothetical protein"
                     /codon_start=1
                     /transl_table=11
                     /translation="MNGMVLPNEIVTIDKKDIKHCKVPKKATPMLKNYPSDKVFARVN
                     FIDEEGIGILLMVPMLEGENVVGTVDTGIQLLVPHKKAERVLGKFYGTDFGTVDSLPD
                     AIHIPSRDIPASVKVHRPGDVSLKFTSLLTENIAAVANQIKNGSNPMARIMVFGGIGS
                     GKTTLAETLFSSIGTPYVIINQHWWAALPFEDLIGGLNFMAATGAERKFGIVLDNLDE
                     LVASTSIGLGPDGHNVSSDKTAAILLHLSRIFRLFEGTIIVTTSGIADLGHLNTQTQY
                     FFNLSLSEAERANFWEMICPTATKMKAEIAREDLPISLMCALLKQAEAIGVLHKRKHP
                     SEDDVRIALQCFGKKEEGQQTGFNAKQHSE*"
     gene            complement(165451..165702)
                     /locus_tag="gwd1_scaffold_1_prodigal-single_141"
     CDS             complement(165451..165702)
                     /product="hypothetical protein"
                     /codon_start=1
                     /transl_table=11
                     /translation="MKPTKNQEALDIGISYAFRMWHDLEEAFSENTLYGDKWTAEKIR
                     DSIAQDLSFSMPCTDRQRKVAGYAAWVTWKQLQNKRGGA*"
     gene            complement(165721..166392)
                     /locus_tag="gwd1_scaffold_1_prodigal-single_142"
     CDS             complement(165721..166392)
                     /product="hypothetical protein"
                     /codon_start=1
                     /transl_table=11
                     /translation="MNKQFYIAEVGSDGILYRSEGPFIENELNERINKLNAEYKKYIV
                     FNSDSIQYPKTIFREDFKKAIELFVETPDYNNAREVFKLLRLTGNFLWGWGEDRREIL
                     RCAGINNECTSCSYTITTPTILSTLKVVIDQVGKNGSNVEWDSAWSEYEYETDGDAYR
                     PPLRYCPIAVMARVATMINLTKISTDKLGVLIPTMLMLLPVLSDDPYTIKKVRNKRKV
                     KKDVT*"
     gene            complement(166385..167221)
                     /locus_tag="gwd1_scaffold_1_prodigal-single_143"
     CDS             complement(166385..167221)
                     /product="hypothetical protein"
                     /codon_start=1
                     /transl_table=11
                     /translation="VTTKKSKVKKKIAPKYPTKAEDRLITLWLEDDEEVEYHEPYTKS
                     INGGVCGAFRITEFKNQKEQTEWLSILDERGTFHFDIPSSSNSILNVFKRSMDAFISN
                     PTPETLILMSMVNLNWTEDNDTVDDSLVGVKFGCFCTARGDVDKVCKHCDYRSFYKST
                     IAVCTKIGEACYSVSKDLKEMNYNDTFDFDNWLDMCLDNSLDLGSSCSAVMIALTIQA
                     CAMEVQCQAWTPSRPIGKKIKKGHRDYLNNVIPLVLPHIMCLRTLLENPPSMSIFRPK
                     NE*"
     gene            complement(167196..167891)
                     /locus_tag="gwd1_scaffold_1_prodigal-single_144"
     CDS             complement(167196..167891)
                     /product="hypothetical protein"
                     /codon_start=1
                     /transl_table=11
                     /translation="MNSPMFIVIEFKAPRSSWVKQVHGPISAESAKALCAQLKEKYIW
                     HTIINVDDVANSIPGAGIFREELINLVQTAIDKPILNNIKAVTRHLRGFKRNDWGDTG
                     EEIDMLNCPTKTKNNPKGIIELPDCDHCSYHDIMISFAPSLNSLIDTFAPAYKNQGLK
                     AVALGNAYYCKCSLHAAKVVLGDIGVSKLNATNVGPFMAMLLSLKVILDNPPIRTSES
                     EESGDSDDKKIQS*"
     gene            complement(167888..168517)
                     /locus_tag="gwd1_scaffold_1_prodigal-single_145"
     CDS             complement(167888..168517)
                     /product="hypothetical protein"
                     /codon_start=1
                     /transl_table=11
                     /translation="MTRGKDTHYVILEFSNPEATWVSNSYMVHGDEARDKAIEKLKRK
                     IICHLVVPILKKDLNNSIAESRKNFFTILQTTLENTIVNPQVKNITSFLSDLRYFVSL
                     YDNVKREFIHCEKINCKNCTWKNNSVTSSMCVEMLEKTGKIPVNSWNRNYVINNIQNT
                     GCTLSAINSMMLQFKISRIRKEHISLFLPILMSLRATIQDKPQSLKESK*"
     gene            complement(168526..169155)
                     /locus_tag="gwd1_scaffold_1_prodigal-single_146"
     CDS             complement(168526..169155)
                     /product="hypothetical protein"
                     /codon_start=1
                     /transl_table=11
                     /translation="MGRKKEINRFLVVRAEPGDKIYTTIHSGPYDTISEAKIAQTKWF
                     LEWTQSSQIVQVKTTVSHYDSSVYLTGLTNKLNIFLSEPTVSNWKTLHKFAKISCWVR
                     DSRKLCQCPNETTAGVGLNSWSNTDCTRCSYNIKKNNTINDFTNFFNTFEDKRFRQVG
                     VENPMDFPWSRCMINIIAQIDRVNKKNMGALVKLGLSLSSVLQTPPKYI*"
     gene            complement(169133..169441)
                     /locus_tag="gwd1_scaffold_1_prodigal-single_147"
     CDS             complement(169133..169441)
                     /product="hypothetical protein"
                     /codon_start=1
                     /transl_table=11
                     /translation="MNIIGSLFVIAGLIWGACYALESYAKGVNNKTAIFIILNIFFWW
                     IAIPIKMCDGSWFEKDMKDEYDFSDGIRGKARGKTNDIYINDIYIPLEDENNGQKERD
                     *"
     gene            complement(169441..170577)
                     /locus_tag="gwd1_scaffold_1_prodigal-single_148"
     CDS             complement(169441..170577)
                     /product="DNA ligase (EC:6.5.1.1)"
                     /codon_start=1
                     /transl_table=11
                     /translation="MKLQTLYSRRGDEGIQEWTIEIEKNKYRTISGTQDGEKVVAKWT
                     ECQGKNIGRSNETTPEKQAELEAQAKWQKKWDKGYRDSVDSVDSHGMFKPMLAHSYND
                     HKKKVFKTGRKVFSDPKLNGMRCIVKADGMWSRGGKPIVSCPHIFEELKSRFDANPDL
                     VIDGELYNHSLRHKLNELMELVKRTKCSTEDLANTKAMVKLYVYDGVGADGLDETKNF
                     SVRKPAITTALQNLNFIVMVESREVKKVEELDTAYKDLLAKDWEGQIIRIDAAYQHKR
                     TQFLLKRKEFQDAEYVVADILEGEGNWAGAAKTIVLINPEPDRPEDVTFRAGIKGDFA
                     YLVQVLKDKDKYIHKMATIKFFELTPYKVPQFPVCIALGREDGD*"
                     /db_xref="amh:I633_21896"
                     /db_xref="UniRef100_UPI0003CEEC50"
                     /db_xref="X6ANL8_9RHIZ"
                     /db_xref="UPI0003CEEC50"
                     /db_xref="6.5.1.1"
     gene            complement(170619..171563)
                     /locus_tag="gwd1_scaffold_1_prodigal-single_149"
     CDS             complement(170619..171563)
                     /product="hypothetical protein"
                     /codon_start=1
                     /transl_table=11
                     /translation="MPKTVTCFACKECLENYTTFRKAANCEKKHATQKIAEQSIEQAY
                     KNKLAISDEVRLNSSSLCEIEINLIKWMEKHHNLRLSFKQGIESLTMGWISNSHNFPI
                     NGKTNWCGGEGGPNGYIGWNGEIRGTLKSLSGKQFEKYGIYDILSDRFGNNEEATLRG
                     INLGSGGGYNESFTYNCKIFVDDFPILKEKASLVITQWKLRKNYNNEVKRLDESYQCG
                     VKDLCKINPDHMIAANRLDKVVYEQKLLADEREKLINKLANIKENIKKQVLAENENIL
                     QPDPNKFKFQSKLFDELTYDLNCNYNVDSALSEIISKL*"
     gene            complement(171563..171760)
                     /locus_tag="gwd1_scaffold_1_prodigal-single_150"
     CDS             complement(171563..171760)
                     /product="hypothetical protein"
                     /codon_start=1
                     /transl_table=11
                     /translation="MRAMWWGYLHENGTIQVKRWFGDNADYTKDCQNNSFVKIVISPF
                     VAESREKAIQIVIEKLGLEKK*"
     gene            complement(171757..171945)
                     /locus_tag="gwd1_scaffold_1_prodigal-single_151"
     CDS             complement(171757..171945)
                     /product="hypothetical protein"
                     /codon_start=1
                     /transl_table=11
                     /translation="MSDRFIYSSTGAVRYRVSDQGGSIFIYNAQGQLAYRYDRATDTT
                     YDETGKIAMRGSILPDLT*"
     gene            complement(172407..173627)
                     /locus_tag="gwd1_scaffold_1_prodigal-single_152"
     CDS             complement(172407..173627)
                     /product="hypothetical protein n=1 Tax=Calothrix sp. PCC
                     7103 RepID=UPI0002DA7BE3"
                     /codon_start=1
                     /transl_table=11
                     /translation="MADFLAGKSDSEIAKIKIAAAKREAHSKCPFFAFLLFAPNYKEA
                     PDEMWTSAGGSPTMATDGENIFYSVQFIKDIPIDQLIGVLVHEVMHCALLHIVRKGVR
                     DPLKWNIAIDYATNAILHKNNLKLPAGTLFDAKYNDRSAEEIYVDVSKNPPDMKKVKM
                     FDMHMFGEGDGGNNKKNNGGGQNSSEKFKEQMWKSHLANAAVQARQQGKLPAGMERII
                     EDVLEDKVPWQQMLSRYLSPFALKTDFTWTKPNKKMLQFGIILPGFQSESLEVAVGVD
                     TSGSIGPNEIQTFLSEVQGIMSVSKNYTIHIVGCDAQVDEKDYHIITECNSTLPTKLG
                     GGGGTDFRPVFDFYEKKNVRPACLVYFTDGYGTFPKEPPDYDVIWCVVPGGVGPDQVP
                     WGVYVRTEFDKDEE*"
                     /db_xref="UniRef100_UPI0002DA7BE3"
                     /db_xref="tmb:Thimo_1748"
                     /db_xref="87115990"
                     /db_xref="UPI0002DA7BE3"
     gene            complement(173720..174820)
                     /locus_tag="gwd1_scaffold_1_prodigal-single_153"
     CDS             complement(173720..174820)
                     /product="ATPase associated with various cellular
                     activities AAA_5 n=1 Tax=Arcobacter nitrofigilis (strain
                     ATCC 33309 / DSM 7299 / LMG 7604 / NCTC 12251 / CI)
                     RepID=D5V7V6_ARCNC"
                     /codon_start=1
                     /transl_table=11
                     /translation="MKMNIEDAKAAIKSLDITIPVFLWGPPGVGKSSLVHQLAQEVGM
                     GFKDVRLTTIDPTDLRGLPYIHEGRAYWANPVILPQRADKEHGIKGDEECGYLLLDEL
                     NSAHTTIQAGAYQLVLDRKVGEYVLPDGWRIIAAGNREEDRGVTFQMPRPLQNRFVHI
                     EIEVDKKVWTNWAMKAGVSPTVIAFIESQPGMLNPSDKDKTKKSFPTPRTWEYTSKII
                     NTVKNEDLLIPLLQGTIGDAASHQFVSFLKLRHKLPNLDKIFAGKQEPLPSETSLQYA
                     FYAALCGKVDDLVKERGIAKLTKDDKFIGGLVYCITKLEREFVELIVRHLSERQGQLF
                     VALIKAAPDLAKELTKMYGEIMTVSMKFGGGK*"
                     /db_xref="UniRef100_D5V7V6"
                     /db_xref="ant:Arnit_3079"
                     /db_xref="33145375"
                     /db_xref="D5V7V6_ARCNC"
     gene            complement(174946..175254)
                     /locus_tag="gwd1_scaffold_1_prodigal-single_154"
     CDS             complement(174946..175254)
                     /product="hypothetical protein"
                     /codon_start=1
                     /transl_table=11
                     /translation="MGKKNEIKPLDEEKTTVNGVEIIFQKFQDISNIYFCSECSTFIR
                     PDVEAGEFFWYSPMTGGVLCGSGDCKEKHMEKIIEKAKEAEEIDLTKEDDEASEDDDK
                     *"
     gene            complement(175247..175900)
                     /locus_tag="gwd1_scaffold_1_prodigal-single_155"
     CDS             complement(175247..175900)
                     /product="hypothetical protein"
                     /codon_start=1
                     /transl_table=11
                     /translation="MIEKNWSLDKTTTVKKVIAEISTTIFNEVNTFIADDNGLNTKKK
                     IIDFITNALKEEDFVTVEYVRAGCTVAYNISKTYGNRITFSSAFDFPVSQTLENAGSY
                     SLKFDLDEQSICVDTSKANGVIQLYGAINGMIESMSSFNSGTSAPAKVSELYKIMEGG
                     GFALEGDKTWAKKWKTEYGPITLHLDYKNDLSSLTEQDVSAAQLITTILETLGNNNG*"
     gene            complement(175893..176321)
                     /locus_tag="gwd1_scaffold_1_prodigal-single_156"
     CDS             complement(175893..176321)
                     /product="hypothetical protein"
                     /codon_start=1
                     /transl_table=11
                     /translation="MVKRGQAVPGARVVVKDMLRKSIFTWEPPQPNKFPVLKGAADAF
                     GGGWEVSAGDVLEILDPVSKITSGEWSVSSRNGCWYKDSIQVVPVRIISHLNETLPVF
                     HDGFAYWQDIYRGTDLIFSPPNCSVETNCPIETNGKDRND*"
     gene            complement(176321..177625)
                     /locus_tag="gwd1_scaffold_1_prodigal-single_157"
     CDS             complement(176321..177625)
                     /product="AAA+ family ATPase n=1 Tax=Haloterrigena
                     thermotolerans DSM 11522 RepID=M0BE77_9EURY"
                     /codon_start=1
                     /transl_table=11
                     /translation="MANTNKARTRYIIVLPRNSGSTQYVAMNAIVGTIFSSGSNDGVY
                     DSLQLMFPGVYDIFPDKRMLVAEAVIESLSYAANVSIKNIDCQATPDERPRVLLLTVA
                     SSEKSKDISHLIVLEKYLPENDILDLPSADGSGHPASSATNMAGGKVAGPGQQEQKSA
                     GYIYMPKHNVPLILGEHEANVLQDVLDAIVNRKKIFEDYGLDEVMDTNSMCFLFHGAP
                     GTGKTQAAKYVAKKLNTPLLIVDHSQIVDKYVGETEKRIAEVFKRAETEKCIIFFDEA
                     DSLLGARNGAEHSWEISKVNALLQSMENFNGVAIFATNYASQLDQAVNRRLLMKITFD
                     LPDQESRAKIWEALLPTKAPKDALDFKELSKHLMTGGEIKNAVISATVEVAKTDAKIN
                     MDSLNRMAAKVIEERLFDPYKESDKEKSKKNMGFGPPMMELK*"
                     /db_xref="UniRef100_M0BE77"
                     /db_xref="calo:Cal7507_3726"
                     /db_xref="33320420"
                     /db_xref="M0BE77_9EURY"
     gene            complement(177640..178536)
                     /locus_tag="gwd1_scaffold_1_prodigal-single_158"
     CDS             complement(177640..178536)
                     /product="hypothetical protein"
                     /codon_start=1
                     /transl_table=11
                     /translation="MTAKKINKVSLFVKKGLRNLSKVVIDDNVLRWDSEFTRIFSDKT
                     LTDNWSKVIKTFGENFKGQLFNPSNYYLATTEEIEVAGSFLFSGLEYIIIAFNLNKDE
                     ISKINTSCYSRRWRAGQNLPLQWTMEIHFSENGIEANAEEIRPYLVAQIIYHQRKNKV
                     CLEKVNMSCNMNFSIPDFLGCKIELMVNGKPYVSPKSGIDGNFDGSLISTVGDPLIEN
                     YKNTIIASRFCNGVAVNKIFRGFSSSMGNTQMSLVKGTLLGLSGIKSKSADVTMNGNQ
                     AQVGIPGSYSARGDVFIISFED*"
     gene            complement(178538..179011)
                     /locus_tag="gwd1_scaffold_1_prodigal-single_159"
     CDS             complement(178538..179011)
                     /product="hypothetical protein"
                     /codon_start=1
                     /transl_table=11
                     /translation="VITKDLDVLKSSLEEELKKLNIEKMPIIRMGATVRLNQRITNAG
                     INTVLIGMEFPEFYTQITIDEMERSGNACNAKIVSWPMEFSTKQETLDLSEIVGFKLT
                     FSSPIYCLKDIRLQSLTHSVSISLIADTIQRQIEMLQAVEQLQHIIKSIIPTKGK*"
     gene            complement(179001..180305)
                     /locus_tag="gwd1_scaffold_1_prodigal-single_160"
     CDS             complement(179001..180305)
                     /product="hypothetical protein"
                     /codon_start=1
                     /transl_table=11
                     /translation="MIPWSTSTNLATAKNPNRPVNGVLSEDLFACNPNPSFSLSSSVI
                     QEAKRKKQDYSHILERNLSGKIFPFKDIATRYCPELFDALSMLVVFARHPGKLWVAGG
                     SLLANKLGKPIKDVDFFFSDRNTRLEVLDYLLWKGYVIDFVSSNATTMSKNGQPPIQL
                     INNHYYNDMLDCLMGFDICASQFGLRVMNGSLNEIRPNNTLFDMDTKRFMLNDMAVGD
                     PRVTIRRLIKYAKQYNLTPVYDQTTYRVFGAAAEAGARDYDSLNNKEYKKEDYTFPRD
                     LSSLWTAPTVDIVKGNLRDVLGDMTDCYGSSYDLWLGFKKSIDRRLGGEWSLEHCAKI
                     AIDLTNQCNTFPFIRSHMDYGNWPSFQDFANMAPAIDHYLKKGFLSNWQDFGNALYVS
                     DEQDLGISLNVVMQLSVFLETKLPGMRDNPWPGKTEGDNGDY*"
     gene            complement(180265..180489)
                     /locus_tag="gwd1_scaffold_1_prodigal-single_161"
     CDS             complement(180265..180489)
                     /product="hypothetical protein"
                     /codon_start=1
                     /transl_table=11
                     /translation="MFVFVAMHNGRVESASIAATMEALYESFKLHTSMEWEAYQQFPD
                     SLDPDLYGSTIVAAEECDDSLVHEHELGNS*"
     gene            complement(180489..181148)
                     /locus_tag="gwd1_scaffold_1_prodigal-single_162"
     CDS             complement(180489..181148)
                     /product="Transglycosylase SLT domain-containing protein n
                     =1 Tax=Clostridium sp. CAG:265 RepID=R6L0Y0_9CLOT"
                     /codon_start=1
                     /transl_table=11
                     /translation="MKRIKAYIALALRATWGVLVARWPERVAVPTVRILFVLCGIVVL
                     LGASAIGNRPTLESEAELRSTTAIIPIGEDGVVRVLSVDTKLSSHYMSYIYKLTKKHS
                     ADYNLDPLLVMSIMSTESTFRVSATSEKECAGLMQINWASWGTKLQRLGIARDAADIY
                     NPDVNIEAGCYVYSTLLEENHGSHDAALNRYLGTSNETYRRNVYAIYGRLKLVASQRG
                     D*"
                     /db_xref="UniRef100_R6L0Y0"
                     /db_xref="R6L0Y0_9CLOT"
                     /db_xref="toc:Toce_1651"
     gene            complement(181149..181745)
                     /locus_tag="gwd1_scaffold_1_prodigal-single_163"
     CDS             complement(181149..181745)
                     /product="ATP-dependent clp protease, proteolytic subunit
                     clpp (EC:3.4.21.92)"
                     /codon_start=1
                     /transl_table=11
                     /translation="MAGLIPIVVEQTGRGERAYDIYSRLLKDRIVFLDGEIHDEDANL
                     IIAQLLFLEAEDPSKDIWLYINSPGGSVTAGLAIVDTMQYIRPDINTICIGQAASMGA
                     VILACGTKGKRYALPRSRVLIHQPSGGAGGQSIDIKIAANEIERMAQQLYTILSEQTG
                     QKLAKVEKDCDRDFIMVPEVAKKYGVIDGVLNKRPLTK*"
                     /db_xref="cow:Calow_0578"
                     /db_xref="E4Q4R3_CALOW"
                     /db_xref="UniRef100_E4Q4R3"
                     /db_xref="3.4.21.92"
     gene            complement(181747..181959)
                     /locus_tag="gwd1_scaffold_1_prodigal-single_164"
     CDS             complement(181747..181959)
                     /product="hypothetical protein"
                     /codon_start=1
                     /transl_table=11
                     /translation="MAKIQKVKIVKTQIKPEVKSITCPLCKAIFLCASQYSCVDLYGK
                     CASCVADDGSLTKLTEPASNKTMRRK*"
     gene            complement(181963..182409)
                     /locus_tag="gwd1_scaffold_1_prodigal-single_165"
     CDS             complement(181963..182409)
                     /product="hypothetical protein"
                     /codon_start=1
                     /transl_table=11
                     /translation="MKIGKNIYEVKAFRYAEQFSSKGGTAALIRVKGYHDEETPTDAS
                     LSKLENAINRSKRQNGRLPRWVAITELWLNNDLVSTGISACVVTDKTNKHEGATRSLV
                     RAMKEAKLDCHIEEILSERRKNRQYARRMAAIDSARRLLEKYGQTA*"
     gene            complement(182431..182715)
                     /locus_tag="gwd1_scaffold_1_prodigal-single_166"
     CDS             complement(182431..182715)
                     /product="hypothetical protein"
                     /codon_start=1
                     /transl_table=11
                     /translation="MTDRNSSTKNSKKTATKKSVKSKKVPRNNFPALKTALDQIHIEV
                     DRSLFLNEREDIASKEEAISVRREISIRLLKSIEWISRVEQLLSGITTLS*"
     gene            complement(182712..183377)
                     /locus_tag="gwd1_scaffold_1_prodigal-single_167"
     CDS             complement(182712..183377)
                     /product="hypothetical protein"
                     /codon_start=1
                     /transl_table=11
                     /translation="MKTSKRFLKEALDGAGLPSVIPNTNDYVQRGDALVIIDMQRMYF
                     DLGEARWRNDKNTSAFSLNNIGWLSRDMIKRQIKVIQSFRKAQKPIIVVEFTTDSGPW
                     DATLPPILRALDGYNKFVTIKKRQIDGSTHVKRAINKFLPKPTKVLVMGIYLSCCVKE
                     TVAGLIKKNIDASAIISCSYHTDLLADLNHNPTSHNYRKAFLRGDVLNRSFTYDIEMR
                     LVP*"
     gene            complement(183374..183925)
                     /locus_tag="gwd1_scaffold_1_prodigal-single_168"
     CDS             complement(183374..183925)
                     /product="Uncharacterized protein {ECO:0000313|EMBL
                     :KKM73961.1};  TaxID=412755 species="unclassified
                     sequences; metagenomes; ecological metagenomes.;"
                     source="marine sediment metagenome.;""
                     /codon_start=1
                     /transl_table=11
                     /translation="MKTFIFDMDGVLVDLEGALVSLADRLGLSLPPGPAKGLHIWRDL
                     KYRRVMQYISMSSDFWINLEPLPSGLQAFKTLKSEGNTTLICTCPFDASCISQKITWC
                     EHYLDIGLDDITVMRRKELMAAPRRILIDDKIDNCNAFDAAGGTSILVNQPWSPYESF
                     SNKPASGVIVADPNHILEVLRQL*"
                     /db_xref="A0A0F9KGU9_9ZZZZ"
     gene            complement(183935..184534)
                     /locus_tag="gwd1_scaffold_1_prodigal-single_169"
     CDS             complement(183935..184534)
                     /product="Metallophosphoesterase n=1 Tax=Methylobacterium
                     extorquens DSM 13060 RepID=H1KV96_METEX"
                     /codon_start=1
                     /transl_table=11
                     /translation="MNDTWVFADSHFDHEGIIKHAKRPFSSVSDMNKTLIDNCKVISP
                     RDTLIIVGDFAWKNHGHWIQAVKGKKILVCGNHDKMNALCLSQFTEVHDILERNIHGQ
                     FTVFCHYAMRAWDRKHHGAWHLYGHSHGALPEYADDMSFDVGMDVWQLRPVHWDIIVK
                     KMAWKKLPNVKFAVNTDSRDTQEVIRKNKELNLLLYPTS*"
                     /db_xref="UniRef100_H1KV96"
                     /db_xref="A0A0F9NH20_9ZZZZ"
                     /db_xref="mea:Mex_1p1256"
                     /db_xref="H1KV96_METEX"
     gene            complement(184527..184970)
                     /locus_tag="gwd1_scaffold_1_prodigal-single_170"
     CDS             complement(184527..184970)
                     /product="hypothetical protein"
                     /codon_start=1
                     /transl_table=11
                     /translation="MAKSVTLVLTERFVESLNNFIASPSGSTYSILADTWKVNRVSWI
                     KNKNEYKLGLGARTANKTLPILMCQARAIPAQGSCFGCDFYSHSGCLIYSVRHKSTIS
                     KRLLAAMEIQAALNTVEYSTSDDAFVAKCAGEERMKKLIEEQDDE*"
     gene            complement(184949..185341)
                     /locus_tag="gwd1_scaffold_1_prodigal-single_171"
     CDS             complement(184949..185341)
                     /product="hypothetical protein"
                     /codon_start=1
                     /transl_table=11
                     /translation="MLSRAVALRQIELFIKTQDINIIIQLTENIMSDSGNHFKFSLLK
                     ECPFVNSNITCRSFLKNCPLYMSWRKRFPYSYCSCAFSEISMLVHGGGPTAIKFIMSE
                     LLLALIIMVGTVKADMTAIEEKWPNRLP*"
     gene            complement(185419..185619)
                     /locus_tag="gwd1_scaffold_1_prodigal-single_172"
     CDS             complement(185419..185619)
                     /product="hypothetical protein"
                     /codon_start=1
                     /transl_table=11
                     /translation="MEWGEVLDILNLAFTDKGVALRDIRNASSLSPPAETVYREEGEN
                     NTVAPSNVGVTNIADWKKRKNK*"
     gene            complement(185619..185750)
                     /locus_tag="gwd1_scaffold_1_prodigal-single_173"
     CDS             complement(185619..185750)
                     /product="hypothetical protein"
                     /codon_start=1
                     /transl_table=11
                     /translation="MDLKCLICGAAISCIIPEEWPYQNIFPVNCTSCHKQQLITIKD*"
     gene            complement(185750..185944)
                     /locus_tag="gwd1_scaffold_1_prodigal-single_174"
     CDS             complement(185750..185944)
                     /product="hypothetical protein"
                     /codon_start=1
                     /transl_table=11
                     /translation="MSAFRSGDLVTVSPFDDDFFFPFVGTIVQVTRDTDRELYLVTCC
                     EGEVYTVVEEQLTFAEPREK*"
     gene            complement(185946..186143)
                     /locus_tag="gwd1_scaffold_1_prodigal-single_175"
     CDS             complement(185946..186143)
                     /product="hypothetical protein"
                     /codon_start=1
                     /transl_table=11
                     /translation="MPNCTCGHSHKKHTEHICSDLRRGCTECDCVAFFPVDKDKPCSC
                     GHNLSDHDAFGCVNCECDIKV*"
     gene            complement(186136..186732)
                     /locus_tag="gwd1_scaffold_1_prodigal-single_176"
     CDS             complement(186136..186732)
                     /product="hypothetical protein"
                     /codon_start=1
                     /transl_table=11
                     /translation="MKALAVLMTARDVMEGVVATKDVILIRMEGFRNAIDAFLTDPGE
                     IPLLKIRKEYLKRNQCPLQVGLGAGTKSWNNVSNPIMSPLTDTNPMVKDFHDRMQETL
                     KGGSSYYNCNFCSICPVSILNKQRCGIDEYYAKARARMAFQQGLKKNHEKLDSRTKEV
                     LDDHRSGCSDLMSVCLAGFIELSAVLTSILHGEECTNA*"
     gene            complement(186671..187144)
                     /locus_tag="gwd1_scaffold_1_prodigal-single_177"
     CDS             complement(186671..187144)
                     /product="hypothetical protein"
                     /codon_start=1
                     /transl_table=11
                     /translation="MIRTIEEFFVESEAIGKQLLAGEEGHKIDVSPEILAKIVSNFND
                     SLKTLDHLKTWVADLENAEPEDDEEAELMSRLLAGQVLGIRAHFRLFEYLDKYEPGFK
                     NGYTAPLKEVMTTMYETIKAKFPSALNLADEIENGNESAGCAHDCKGCHGGCGGD*"
     gene            complement(187141..187581)
                     /locus_tag="gwd1_scaffold_1_prodigal-single_178"
     CDS             complement(187141..187581)
                     /product="hypothetical protein"
                     /codon_start=1
                     /transl_table=11
                     /translation="MQQDLNKKDFVSPLSTLQTKYGWTFGKAKSITDIKGKDIKGQFC
                     QTIKHKFWGESLPMKLLIHAAVSAIQFCVAYAIFVWLIGADAPTIITIWIVMSFLDTT
                     SAIKDAWGNAFFQTMLIYAPDGVVLSGEDVKTSIKGGDAPKGDL*"
     gene            complement(187585..187803)
                     /locus_tag="gwd1_scaffold_1_prodigal-single_179"
     CDS             complement(187585..187803)
                     /product="hypothetical protein"
                     /codon_start=1
                     /transl_table=11
                     /translation="MQYFSTVWSVPFFLKEPYTETRYGGTYPTLKSIYCLAVKMNMKL
                     HLHNFETEIMSEFVKKGLEFVAALQMKV*"
     gene            complement(187925..188170)
                     /locus_tag="gwd1_scaffold_1_prodigal-single_180"
     CDS             complement(187925..188170)
                     /product="hypothetical protein"
                     /codon_start=1
                     /transl_table=11
                     /translation="MSKNNLDSSLQKFLSEIPSAPTIPNPPEVLFTAEEQDKDLEAWL
                     KTLPVSNAPNDEAATWLSTFEASLGERWKRMKRDRSN*"
     gene            complement(188157..188519)
                     /locus_tag="gwd1_scaffold_1_prodigal-single_181"
     CDS             complement(188157..188519)
                     /product="hypothetical protein"
                     /codon_start=1
                     /transl_table=11
                     /translation="MSAQNNFILTVKSLISAGKKIEAIKEVREVLLLGLRDAKDLIDA
                     CEAEKSMEPLTRVARNIASQTVKGSPSIVLVVFDGEDSSVSCRLSIGTFSCKDVTEVQ
                     IKRAIAMIGAAQNCDVQE*"
     gene            complement(188492..188743)
                     /locus_tag="gwd1_scaffold_1_prodigal-single_182"
     CDS             complement(188492..188743)
                     /product="hypothetical protein"
                     /codon_start=1
                     /transl_table=11
                     /translation="MRLQQVESYPKANDEYWTEISLGNAIAISFTVNENGECNKALIS
                     DMRDGIQFEIDFLAKTSWYDRAVMKAKEVKLCLHKIISS*"
     gene            complement(188740..188982)
                     /locus_tag="gwd1_scaffold_1_prodigal-single_183"
     CDS             complement(188740..188982)
                     /product="hypothetical protein"
                     /codon_start=1
                     /transl_table=11
                     /translation="LDDYDEAESNNSSIENGVWYAFKCPVCLVEQSAWWLRGYIEMKQ
                     HEPLETIRLCPKCNAELKFTVDRHTKGICTVERNRR*"
     gene            complement(188992..189192)
                     /locus_tag="gwd1_scaffold_1_prodigal-single_184"
     CDS             complement(188992..189192)
                     /product="hypothetical protein"
                     /codon_start=1
                     /transl_table=11
                     /translation="MFKLFNLLKLCFKDLFSNRPMTETDMKSALAMCGIRFYSCPYCG
                     KELTEYELKHGLREDQDDTGPM*"
     gene            complement(189195..189452)
                     /locus_tag="gwd1_scaffold_1_prodigal-single_185"
     CDS             complement(189195..189452)
                     /product="hypothetical protein"
                     /codon_start=1
                     /transl_table=11
                     /translation="MKKILVCFLFTVLVIGFMGCSISPTKSRQAVVSKYGPEVQSLPE
                     FSYIFIARKTNGEVWYVSCLNSNDNNISEETLLFGPIKNQQ*"
     gene            complement(189476..189754)
                     /locus_tag="gwd1_scaffold_1_prodigal-single_186"
     CDS             complement(189476..189754)
                     /product="hypothetical protein"
                     /codon_start=1
                     /transl_table=11
                     /translation="MSNLEQRAANLISKTCHTNPLVPGKFAGPWTGMPLDKAMAKLNK
                     IDEELKAERDEITKAINNEDAKARANYPKRTASDWAYIRRLKKLGVIG*"
     gene            complement(189820..190017)
                     /locus_tag="gwd1_scaffold_1_prodigal-single_187"
     CDS             complement(189820..190017)
                     /product="hypothetical protein"
                     /codon_start=1
                     /transl_table=11
                     /translation="MKKGECPVVNPKTRREYLNTKTKLYAILLRFDESDLSPNELNLM
                     QALIKDTDIQAILERSAFQDK*"
     gene            complement(189974..190486)
                     /locus_tag="gwd1_scaffold_1_prodigal-single_188"
     CDS             complement(189974..190486)
                     /product="hypothetical protein"
                     /codon_start=1
                     /transl_table=11
                     /translation="MFPMYNINEFINLIDKFLSNPTINSAHSFLTNPYMFGGFGAAPG
                     RVSAKAIYYDCQFHHHVLGGQERSQQYCDRCPFAHKGNLVTKNQAFYSNCSLVHSFVL
                     FEVPPHYSDVTCLDTNEQYGLSKCSLVNLIPKLIMGLITMKAICEIKKEKLRQVNEKR
                     RMSRGKSQNP*"
     gene            complement(190494..191018)
                     /locus_tag="gwd1_scaffold_1_prodigal-single_189"
     CDS             complement(190494..191018)
                     /product="hypothetical protein"
                     /codon_start=1
                     /transl_table=11
                     /translation="MSYMDSIFEASSYKNIVSKTALVIDKISEKHNKLSIVHTGLSGG
                     LIGHPVAMALKLNSMHIRKNDQSHGDPIEAGYSSPDKQIKFPYAIVDDFMDSGDTIKK
                     IIKKMKNFFPKCFPVGIVLYDEISFDVWDHKVINSVVKGDFSVYTFWHKAKGYRVHTF
                     DGKEWHESKTLKKF*"
     gene            complement(191783..192007)
                     /locus_tag="gwd1_scaffold_1_prodigal-single_190"
     CDS             complement(191783..192007)
                     /product="hypothetical protein"
                     /codon_start=1
                     /transl_table=11
                     /translation="MEQTMVKYRVVLLKVVEGSKDKMIHSFTRPCTQSKAEKIFNQLL
                     LDWGLKYDKDTGFDPPPANDAVYPAIVAVE*"
     gene            complement(192124..192555)
                     /locus_tag="gwd1_scaffold_1_prodigal-single_191"
     CDS             complement(192124..192555)
                     /product="hypothetical protein"
                     /codon_start=1
                     /transl_table=11
                     /translation="MPDKIKVTYSSGVIKEVTATTAAKIYRRQARQAIERAMAHDIEY
                     YELFNILKHPVNDYRCLISECLTGKKGSYSFSTCEECFFESKYGCVLKLITSELMTED
                     TASSYIKKLLDLKGIGTLELFIIKVHAGLQATGLGNKSQKR*"
     gene            complement(192568..193260)
                     /locus_tag="gwd1_scaffold_1_prodigal-single_192"
     CDS             complement(192568..193260)
                     /product="Nicotinate phosphoribosyltransferase n=1 Tax
                     =Clostridium pasteurianum NRRL B-598 RepID=V8FV36_CLOPA"
                     /codon_start=1
                     /transl_table=11
                     /translation="MFDVYPTGILSIVSDTWDFWNVLSNIIFPLKDGIIKRDGKIVIR
                     PDSGDPTKIICGDHDANNLLAYKGAIEVLWDIFGGTVNDKGYKCLDPHIGLIYGDAIT
                     LDRCREICSGLEAKGFASTNVVFGIGSYTYQCVTRDTFGFALKSTHVTINGEDVNIFK
                     NPLTDSGSIKKSAIGRVAVLQKDDGELYLSDGHGREEVPGNLLSPIFVNGVLVKEQTL
                     AEIRERLTSVKT*"
                     /db_xref="UniRef100_V8FV36"
                     /db_xref="V8FV36_CLOPA"
                     /db_xref="cbe:Cbei_2078"
     gene            complement(193289..194038)
                     /locus_tag="gwd1_scaffold_1_prodigal-single_193"
     CDS             complement(193289..194038)
                     /product="nicotinate phosphoribosyltransferase n=1 Tax
                     =Paenibacillus daejeonensis RepID=UPI0003719640"
                     /codon_start=1
                     /transl_table=11
                     /translation="MPRIPMLMADFYKIGHREQYPDGTQTVYSTWTPRASRVEPIKHV
                     VAFGFQAFIKKYLIQFFNENFFERPKADVVSEYKRVISSTLGIGNPHTQHIERLHDLG
                     YLPIKIMAVPEGTRVPLRVPMLTIENTGSEFFWLTNFLETLMSCEIWLASTSATTAAE
                     YRKILDHYAKLTGDPEFVKFQGHDFSFRGMACLEAAEMSGAGHLLSFVGTDSIPAITY
                     LEEYYHGNVEKELIGCSVNATEHSVMCAGGG*"
                     /db_xref="UniRef100_UPI0003719640"
                     /db_xref="A0A0F9J8V2_9ZZZZ"
                     /db_xref="jeo:JMA_40620"
                     /db_xref="UPI0003719640"
     gene            complement(194038..194856)
                     /locus_tag="gwd1_scaffold_1_prodigal-single_194"
     CDS             complement(194038..194856)
                     /product="hypothetical protein n=1 Tax=Paenibacillus
                     daejeonensis RepID=UPI0003810473"
                     /codon_start=1
                     /transl_table=11
                     /translation="MFFTDYGQILESSFPCGEKNVNDFKVMGHSLLAASNIKWKWESD
                     SELITLMLIKKLYPNILTLTIFYLPYGRADRNEKGGSSCSLRYVGDFIQSLGFEKITV
                     LDPHSDLSIAYLGESACSYYPKSELLTGLGVNYTPKNSVVMFPDSGAQKRYGKAWYGY
                     LHVLGSKTRDFRDGKLTGYSIADGVPAEGKHVIIVDDICSYGGTFILASNAIRKFNPL
                     SVALVVTHCEDSIFNGDVLKAGSPIDLVVTTNSLITKEGSSKLKIVDVIKTGGN*"
                     /db_xref="UniRef100_UPI0003810473"
                     /db_xref="W7YU92_9BACL"
                     /db_xref="ppm:PPSC2_p0198"
                     /db_xref="UPI0003810473"
     gene            complement(194992..195858)
                     /locus_tag="gwd1_scaffold_1_prodigal-single_195"
     CDS             complement(194992..195858)
                     /product="hypothetical protein n=1 Tax=Lewinella cohaerens
                     RepID=UPI00036BD365"
                     /codon_start=1
                     /transl_table=11
                     /translation="MARSVGEEIIEAAINNTSDGVTFENTKYPDIIELKDICQTYDGG
                     KNYTIKNCNLLIENKPDQGQFVVLLGMSGCGKSTLLKYIAGLQQPTSGQVLIGGKLRS
                     DKDIVSMVFQQYSSFPWLSVLKNVMLPLELKGVSSKECRDKAMEMLKLVGLVEHKDKY
                     AMYGPLSGGQLQRVAIARSLVSNPNIILMDEPFGALDGVTRYQMQVLLSKIWEALKST
                     IIFVTHDIREAVFLGDDIYIMAPHGGKILKHFFVNLPLHRDLDIMQDPIFIETVRQID
                     IEMRSAAEKYLK*"
                     /db_xref="UniRef100_UPI00036BD365"
                     /db_xref="nko:Niako_1550"
                     /db_xref="88349186"
                     /db_xref="UPI00036BD365"
     gene            complement(195858..196655)
                     /locus_tag="gwd1_scaffold_1_prodigal-single_196"
     CDS             complement(195858..196655)
                     /product="hypothetical protein n=1 Tax=Lewinella cohaerens
                     RepID=UPI00035EBA1D"
                     /codon_start=1
                     /transl_table=11
                     /translation="MDSLFTLRGTLSNRNKLIVEILGAMLLLVIWWTVVSTGLVRSSI
                     LPSPVSVITSVPELHYQDALIMNCLYSLKLNIMGYIEAILIAIPLGFFIGLIPVCRGM
                     TERYITALRYLPLTAVIGLFILWFGIGDAMKIQFLTLGIVVYLLPVVVQRIDEVQQVY
                     LDTIKTLGATNWQTIFRVYIPSVVSRISDDIRVLVAISWTYIIIAEVVNKQDGGIGAL
                     IFTVARQSRVDKVFALLAVIIVIGFTQDKLFMWLDKIAFPFKYKGGR*"
                     /db_xref="UniRef100_UPI00035EBA1D"
                     /db_xref="nko:Niako_1551"
                     /db_xref="87188439"
                     /db_xref="UPI00035EBA1D"
     gene            complement(196667..196879)
                     /locus_tag="gwd1_scaffold_1_prodigal-single_197"
     CDS             complement(196667..196879)
                     /product="hypothetical protein"
                     /codon_start=1
                     /transl_table=11
                     /translation="MFEILIRGFKTKAQAEAFYSWYEGQGEQDACIWFECRKEEGDID
                     VDSMLTDVNVGNKWVGDCLTFEVTPN*"
     gene            complement(197042..197509)
                     /locus_tag="gwd1_scaffold_1_prodigal-single_198"
     CDS             complement(197042..197509)
                     /product="hypothetical protein"
                     /codon_start=1
                     /transl_table=11
                     /translation="MKKFLITMALSIFCVTNWATFTGLTLIPTSDYIGKDVWSIGGQA
                     CYTKFHTDQFLITEFGLGDRCEVGFDFYANPQQVEHREYFNFKYMVLKSDSHKFFVSV
                     GFYNMMVTGNSVPFLVATKDLGLIRVHGGVQYEGLTDTKSNCMIGIDRIFTNG*"
     gene            complement(197560..199092)
                     /locus_tag="gwd1_scaffold_1_prodigal-single_199"
     CDS             complement(197560..199092)
                     /product="hypothetical protein n=1 Tax=Lewinella cohaerens
                     RepID=UPI000381117B"
                     /codon_start=1
                     /transl_table=11
                     /translation="MERKVKTGPKIIGLALLVIGLIFGGKWVLNNTNIIPKGSSGTSK
                     SFFKHAKEPLKVCVVTWGGYAGGQYYNRGFKPNDDSQYLKKYDLPVEFVVIDDYNASR
                     EAWKADAVQVLWTTADSFPTEAGALQRAGYKPKIIFQSDWSRGGDVIVSTRVINSIQD
                     LKGKRVSVAFGTPSHTFLLRSLEAVGMTVKDLKLIEVPSAVDSATAFKAGQVEAAVVW
                     SPDDEDCISKVSGAKALASTKQATHIIADVFYAKEEIIEKRRDDIKALVEGWMIGAAE
                     VNSSPTARSQAVKILAEGLNQPDGFIDQAINNVRLNTYGDNVNFFNLRGSFTGVTGEQ
                     LYLETGRLYQENTNLVPDGMPSWRVISDASILRDINLTGVNDGAESDFKFSQPTKSLE
                     TAPALSTKRLSVSFATGSASLDANAKTIIDLGFVPTAKSFASARIRIEGNTDSTGSAS
                     TNERLSYLRAKAVAGYLSEQYGFDSNRFVIVGNGPNKPIADNDTEEGRSANRRTDFEL
                     VR*"
                     /db_xref="UniRef100_UPI000381117B"
                     /db_xref="nko:Niako_1552"
                     /db_xref="88069254"
                     /db_xref="UPI000381117B"
     gene            complement(199114..200232)
                     /locus_tag="gwd1_scaffold_1_prodigal-single_200"
     CDS             complement(199114..200232)
                     /product="Uncharacterized protein n=1 Tax
                     =Haliscomenobacter hydrossis (strain ATCC 27775 / DSM 1100
                     / LMG 10767 / O) RepID=F4L3U1_HALH1"
                     /codon_start=1
                     /transl_table=11
                     /translation="MDTTNGLDSFMQDPKGAIKSFWDKPEGAAGKVAMVGLLVLFGLG
                     IYKALPYIVLGLQSALTATLLGVGLFGILYVILNKQFQTAVWYLFQIAMKKFTGFIIE
                     LDPINILKSYLESLKRSLGDMERSISKLNGQIRSLDQIIHKNEEDRKESLSIAGKARE
                     TGKKQALVLNARRAGRLQKSNFTLQVLRDKLSKLLTVLEKMYEVSEFLYQDTADEVKV
                     QSQQYEATKTAWSAFKSALSVIKGDPDKRAMFDQTMEYMADDFAMKIGEIEEFMKMSS
                     GVIEGVDLQNMVYEEDALNELDMWSQKADSLLLSPGEKQELMRPSSMYDPEVLKARKN
                     NSTDSVLEAASKQPATPAVSRHEKKSLEDFDSFFDSSK*"
                     /db_xref="UniRef100_F4L3U1"
                     /db_xref="hhy:Halhy_0788"
                     /db_xref="88059262"
                     /db_xref="F4L3U1_HALH1"
     gene            complement(200232..200924)
                     /locus_tag="gwd1_scaffold_1_prodigal-single_201"
     CDS             complement(200232..200924)
                     /product="hypothetical protein"
                     /codon_start=1
                     /transl_table=11
                     /translation="MAERKIISSIFKLTDAIGITETQGDNDTAVESSVPDSLVPAIED
                     DSDHTNTITATSVSGGDPKIKKQILDELAKSEPSAYTAFASMMSELAEDVPEESRRAK
                     IVFKSLKAQGIKLTDVLSAFEDKLASVDEYESAFKANVKSRTETDVSAHEKEAAKTEK
                     LISDKETEIEQLREEINTLNDVRAKHLETAKSAIQKINIATKRVASELSSIRGSIRKE
                     KDMVSDLTKEGK*"
     gene            complement(200917..201426)
                     /locus_tag="gwd1_scaffold_1_prodigal-single_202"
     CDS             complement(200917..201426)
                     /product="hypothetical protein"
                     /codon_start=1
                     /transl_table=11
                     /translation="MNRRYRKKNCLYEYQRFCIVWQAPDAEYVKWRTRFVPANPANIE
                     AEQDSEIKVFGEFLNFLESCDMGLGGWVGKAGIQKTHPYSNRLISCTQKDLDLIVGWL
                     CSHEGWEGLSIGLSLVDDWYPTNTDEPWSRMRPDGTVDRYGWYRGVFRKNKERRVMNE
                     IKFTGGGNG*"
     gene            complement(201423..201656)
                     /locus_tag="gwd1_scaffold_1_prodigal-single_203"
     CDS             complement(201423..201656)
                     /product="hypothetical protein"
                     /codon_start=1
                     /transl_table=11
                     /translation="MSQEVLEKWLNRHRTLMADMAIKLTDDEYGMVLDECERLWTMLT
                     QEEQNEALKIVSDRIKESRNSTPLPIEMNEGVS*"
     gene            complement(201638..201997)
                     /locus_tag="gwd1_scaffold_1_prodigal-single_204"
     CDS             complement(201638..201997)
                     /product="hypothetical protein"
                     /codon_start=1
                     /transl_table=11
                     /translation="MKYKSSTINILIFLSFISLGGACFVSPPFNHLLLAVSLICLFVA
                     ITLRNHYPEIKEDNDEDMVEFQVDLPDDLYNFLDEEAKKKGITADEFASQIVIDYVKY
                     HCNEDGSLKDEACHKKF*"
     gene            complement(202034..202297)
                     /locus_tag="gwd1_scaffold_1_prodigal-single_205"
     CDS             complement(202034..202297)
                     /product="hypothetical protein"
                     /codon_start=1
                     /transl_table=11
                     /translation="MGRLDDMIKALQDFIRDPNTQNWLNINKVRVDVIRGGCFFSYSV
                     STSDECRDCPYGRKNTTDPFFCTSALWKKRRKKEIQLENYLGQ*"
     gene            complement(202290..202532)
                     /locus_tag="gwd1_scaffold_1_prodigal-single_206"
     CDS             complement(202290..202532)
                     /product="hypothetical protein"
                     /codon_start=1
                     /transl_table=11
                     /translation="MRIMKQLKIFIDKPTQNNWEKIPFTSDGCYISIEAGCCHECPFD
                     NEESCKAVKSGLDIGKRLALSIELLAKLQVVWGEDG*"
     gene            complement(202558..202845)
                     /locus_tag="gwd1_scaffold_1_prodigal-single_207"
     CDS             complement(202558..202845)
                     /product="hypothetical protein"
                     /codon_start=1
                     /transl_table=11
                     /translation="MGDEGKVGQMYDMRTIKQLTNFINQPTQVNWEKINFTHDSCYIS
                     DEANCCHNCPFLNSSNGVCLAIHGNLEIGKKLALSIALRAKLQAIWGEYEL*"
     gene            complement(202835..203170)
                     /locus_tag="gwd1_scaffold_1_prodigal-single_208"
     CDS             complement(202835..203170)
                     /product="hypothetical protein"
                     /codon_start=1
                     /transl_table=11
                     /translation="MENFSSYIYELYSASKSFIEGPNETTWNELSLATVTCQLYKYKK
                     DKTEESYKHHCEDCPFWPILHSHSHINNPGCRHDSRSKLPIAVRLSKIIELMALLETE
                     FSWVGKYGR*"
     gene            complement(203239..203610)
                     /locus_tag="gwd1_scaffold_1_prodigal-single_209"
     CDS             complement(203239..203610)
                     /product="hypothetical protein"
                     /codon_start=1
                     /transl_table=11
                     /translation="MTRVTKASVVISWNGKNYASAKPISIFSNWGLNCFKKLPAPTQG
                     LLVRALNDGASSKSICLSLIAEFPKDKAFHYNVHTINMIAAGLKTVGIMNDVHRAQGR
                     VVTARVDSNNSKSFDSLLSVK*"
     gene            complement(203692..204036)
                     /locus_tag="gwd1_scaffold_1_prodigal-single_210"
     CDS             complement(203692..204036)
                     /product="hypothetical protein"
                     /codon_start=1
                     /transl_table=11
                     /translation="MANKQESSIYGKTFAGVKITRKTLREPETGKFGIYEVQVGKVKS
                     ATLFGARKAFQAVLAIAKTEYPKAYTAIVAQLNTNKPEPKPKKEKGKLTVKETTTLGR
                     LLKKAGVKLVSR*"
     gene            complement(204336..204566)
                     /locus_tag="gwd1_scaffold_1_prodigal-single_211"
     CDS             complement(204336..204566)
                     /product="hypothetical protein"
                     /codon_start=1
                     /transl_table=11
                     /translation="MRTIAIVLCDNDYHYTFPSLLKSVYEAIKSWDGCLKDEQLNEDD
                     IRALIRSGLEFFYRGFQQEVEVMVRVLVDFCQ*"
     gene            complement(204568..204780)
                     /locus_tag="gwd1_scaffold_1_prodigal-single_212"
     CDS             complement(204568..204780)
                     /product="hypothetical protein"
                     /codon_start=1
                     /transl_table=11
                     /translation="MPTNKVEVLMGSYESPRPVKCCICHCPMYYIGDIRYEAEIKMEL
                     TSHEIPSVDHEIFYAHARCLMPLIGG*"
     gene            complement(205050..205226)
                     /locus_tag="gwd1_scaffold_1_prodigal-single_213"
     CDS             complement(205050..205226)
                     /product="hypothetical protein"
                     /codon_start=1
                     /transl_table=11
                     /translation="MANKRWEEYGHVVEEVRSEWHKVIYVDGVQVNETFSEAIGRIMA
                     EESLKKLMNPNPKQ*"
     gene            complement(205519..205710)
                     /locus_tag="gwd1_scaffold_1_prodigal-single_214"
     CDS             complement(205519..205710)
                     /product="hypothetical protein"
                     /codon_start=1
                     /transl_table=11
                     /translation="MENKYKQVLETYRCLLSCRKNLPGLSLESAFNEDAVRDLEEEYA
                     WLQQQKQYESHTGINCPPP*"
     gene            complement(205711..205962)
                     /locus_tag="gwd1_scaffold_1_prodigal-single_215"
     CDS             complement(205711..205962)
                     /product="hypothetical protein"
                     /codon_start=1
                     /transl_table=11
                     /translation="MPKVDIDALEKLYNESTPGPWIVRDMKFVHAPCPCCGDVAECVQ
                     YGPGNDKENYNTEIIVAMHTALPHLITELRAARRKNRKK*"
     gene            complement(205955..206347)
                     /locus_tag="gwd1_scaffold_1_prodigal-single_216"
     CDS             complement(205955..206347)
                     /product="hypothetical protein"
                     /codon_start=1
                     /transl_table=11
                     /translation="MDWIVNLITEWKWNGFMSLLLYWLPLSFCVVGYTLRTARNYIRD
                     KRRLAEYLSSRGNKVAKSKEIIYPRQEYYPTDTIGTLIGRSIVSIVPIGNLWAALFDL
                     APEVFRKFFKWLGKVFDFPLVPGPKEDA*"
     gene            complement(206600..206803)
                     /locus_tag="gwd1_scaffold_1_prodigal-single_217"
     CDS             complement(206600..206803)
                     /product="hypothetical protein"
                     /codon_start=1
                     /transl_table=11
                     /translation="MKEYNGKFANEVCNIKRNEAEERQRLSDLRSPQDRLQRLDTRFG
                     VGLGAIKERARLNGLLEQNKVNA*"
     gene            complement(206852..207208)
                     /locus_tag="gwd1_scaffold_1_prodigal-single_218"
     CDS             complement(206852..207208)
                     /product="hypothetical protein"
                     /codon_start=1
                     /transl_table=11
                     /translation="MIPHREWINSMENFIRDPSFENMLMVRKIRDDYGCSSYSRDGQQ
                     GRGPLWPRDGRSISSLCKECPFQTHVGAVGGWCLLQELRDKKHFITYSGLLIERSKKA
                     VNDLRGMWSDSRGNQF*"
     gene            complement(207205..207462)
                     /locus_tag="gwd1_scaffold_1_prodigal-single_219"
     CDS             complement(207205..207462)
                     /product="hypothetical protein"
                     /codon_start=1
                     /transl_table=11
                     /translation="MPSLRCEKCQYRIEFEGEIVIHSRRADGSCYHYYICSECFDIRA
                     YKDIKNCPKCFVWHDDNDHCPKCGVGPVNVNRIIHEFGRVT*"
     gene            complement(207443..207610)
                     /locus_tag="gwd1_scaffold_1_prodigal-single_220"
     CDS             complement(207443..207610)
                     /product="hypothetical protein"
                     /codon_start=1
                     /transl_table=11
                     /translation="MINDDSPLYSGKSLLMKEIAMERGIRYIDVPVSPAPASKDFLGL
                     LMGDVHAFLKM*"
     gene            complement(207610..208017)
                     /locus_tag="gwd1_scaffold_1_prodigal-single_221"
     CDS             complement(207610..208017)
                     /product="hypothetical protein"
                     /codon_start=1
                     /transl_table=11
                     /translation="MKFENIKTSVDIYMIAKEALRNRLYIDNESAFWVWLHNPCDIKK
                     ITTCRDDGKLIGVAVMMKHPDIRFANGVNIGVYVKYTYRCRGIGSKLIKMLPNGKSNK
                     RLFWGTGIKDSDKFFKSLPKSRKTFNLIRADGE*"
     gene            complement(208014..208226)
                     /locus_tag="gwd1_scaffold_1_prodigal-single_222"
     CDS             complement(208014..208226)
                     /product="hypothetical protein"
                     /codon_start=1
                     /transl_table=11
                     /translation="MKKKKPNWFRIATKINSIIIEDIVSRIQTVDNLGHITEEATAIQ
                     NELMKIRKRCIQLNLLQNALPDKSET*"
     gene            complement(208253..208849)
                     /locus_tag="gwd1_scaffold_1_prodigal-single_223"
     CDS             complement(208253..208849)
                     /product="hypothetical protein"
                     /codon_start=1
                     /transl_table=11
                     /translation="MILSIVATKTNISYKEQEIRLRKKYKEIGSGRDAEIYKVSSNRV
                     IKLHRMFTGTHHNDPYWNFLRIMPENNIYFPRIFDIKLYRFKSLDRVEEYTIIKMEHL
                     IKLNDFSNRGQVLRAAIQDFGFPKCAEDKFISRLANWALGWKRKQKNMQLNPQTQMAM
                     DVLDTLKSLSCGDPDLHEGNFMVRKKEHSQLVIIDPMA*"
     gene            complement(208846..209166)
                     /locus_tag="gwd1_scaffold_1_prodigal-single_224"
     CDS             complement(208846..209166)
                     /product="hypothetical protein"
                     /codon_start=1
                     /transl_table=11
                     /translation="MSKPKKSSKFNDDEIVVFVYNLMKEFISNPNIKLWEDILEGFPC
                     RFDDCENCPMSRINCFDIDSEGWEKTTGMCVTCSIEIIAMCESEIFPFRPSTCNSKEK
                     WRME*"
     gene            complement(209159..209647)
                     /locus_tag="gwd1_scaffold_1_prodigal-single_225"
     CDS             complement(209159..209647)
                     /product="hypothetical protein"
                     /codon_start=1
                     /transl_table=11
                     /translation="MKYYRVNNLKENHMGLQYKTGLVEDYRRCGIGFLGGIHFASVDI
                     LAFINFGPWIREVTIPSNTIIHKAGYNAKEFKAQRVILGERRKITLSVIKELVSEGAD
                     VNAVNGTPLINATCLRNFGLVKTLLDCGANPMVSDAEALKIASKINRYDILNLLTGTT
                     NE*"
     gene            complement(209839..210150)
                     /locus_tag="gwd1_scaffold_1_prodigal-single_226"
     CDS             complement(209839..210150)
                     /product="hypothetical protein"
                     /codon_start=1
                     /transl_table=11
                     /translation="LDKHSKLGIVSFIISVFSIVTFFMTLVLGIVITSGRMEPQSGIA
                     VFSGLIYCFDMVASIVGVGLAIGGFCTQSKHLFCWLGGVMNVLFLIGVMLLLVIGTMV
                     S*"
     gene            complement(210165..210431)
                     /locus_tag="gwd1_scaffold_1_prodigal-single_227"
     CDS             complement(210165..210431)
                     /product="hypothetical protein"
                     /codon_start=1
                     /transl_table=11
                     /translation="MAEPSNIKYLKRFIACPSSENWEEVKIHAVRDCYFGSECPLINI
                     NNGCCPLLTSVPSENYPTSDDLPKLTVIAIQYLALLESRGTKNY*"
     gene            complement(210418..210717)
                     /locus_tag="gwd1_scaffold_1_prodigal-single_228"
     CDS             complement(210418..210717)
                     /product="hypothetical protein"
                     /codon_start=1
                     /transl_table=11
                     /translation="MSEYIKDYSFIINRILFKKALEEFISNVNEDSFQLLKRFALSGI
                     SCRVLAPTRYQNPYCYGCCFQSERGCILSTNTAETVLGSIQALAFILSEEEDGRT*"
     gene            complement(210843..211034)
                     /locus_tag="gwd1_scaffold_1_prodigal-single_229"
     CDS             complement(210843..211034)
                     /product="hypothetical protein"
                     /codon_start=1
                     /transl_table=11
                     /translation="MLYQKTINALRLFTEQPNPHNWKNISLALIDESNELLQQCLLGS
                     PGPTKGSPAHCCDCPFWQI*"
     gene            complement(211034..211228)
                     /locus_tag="gwd1_scaffold_1_prodigal-single_230"
     CDS             complement(211034..211228)
                     /product="hypothetical protein"
                     /codon_start=1
                     /transl_table=11
                     /translation="MRKNKFFKNFIASLKEAITMNINRKDPPPKTTYRTLNDGSVLRT
                     ITYYSSDGQVVRTETDHLPK*"
     gene            complement(211236..211598)
                     /locus_tag="gwd1_scaffold_1_prodigal-single_231"
     CDS             complement(211236..211598)
                     /product="hypothetical protein"
                     /codon_start=1
                     /transl_table=11
                     /translation="MSKRETDAKVILVNFVNHPTPETWEEVHKYWEIQNACPFNIMYE
                     GRCGCCPFTRFGKNLHLSMHDSAFEHLCPFYKNTHLDLSSRLVASIQAVAYIETYENL
                     EIEQLVPLWTREINKGGG*"
     gene            complement(211579..211911)
                     /locus_tag="gwd1_scaffold_1_prodigal-single_232"
     CDS             complement(211579..211911)
                     /product="hypothetical protein"
                     /codon_start=1
                     /transl_table=11
                     /translation="MQPFIAALQSFINEPNLTSWLDMVEVWRHESLQSKNKDCPIKFE
                     IVGMNTLMCGDCPFLNAHPCPWIVSNLDSPKGKEHFKEIQSILLVDSIILLSKLQAME
                     NINVKKRD*"
     gene            complement(211914..212135)
                     /locus_tag="gwd1_scaffold_1_prodigal-single_233"
     CDS             complement(211914..212135)
                     /product="hypothetical protein"
                     /codon_start=1
                     /transl_table=11
                     /translation="MPMSKKVFRLKTLATKLQMEVDPLIDSTEKLLKTLKFIGVESFG
                     DSTLIYNYAQTKEALRQIKNKKQELKGLM*"
     gene            complement(212104..212385)
                     /locus_tag="gwd1_scaffold_1_prodigal-single_234"
     CDS             complement(212104..212385)
                     /product="hypothetical protein"
                     /codon_start=1
                     /transl_table=11
                     /translation="MIERYGINENDWMLQRQDDGHLVSYNDWLRVRTLLKNLEVAANE
                     YYHMADISVSVNNADPECVYENNLLAARNEARGFIKETKDADEQKGIST*"
     gene            complement(212462..212734)
                     /locus_tag="gwd1_scaffold_1_prodigal-single_235"
     CDS             complement(212462..212734)
                     /product="hypothetical protein"
                     /codon_start=1
                     /transl_table=11
                     /translation="MKRPKLVVIISLIGIFVYLWFLFFLSHQNDVSAASESKRLVPQE
                     EGSFVMDKRETINYAIVVDSKTKREYLFVCRASTGLSITPLLETKP*"
     gene            complement(212744..213082)
                     /locus_tag="gwd1_scaffold_1_prodigal-single_236"
     CDS             complement(212744..213082)
                     /product="hypothetical protein"
                     /codon_start=1
                     /transl_table=11
                     /translation="MSREYKCVRITYGSFNVSGTQALCKMSEEVHDHATAATGPVVPQ
                     GHRLLTSPVVKVQVTPEEIAIFTMSGSKYWMKNESHESPCSFIDVVSIKKWLVGRGPD
                     PDPWPLSDNK*"
     gene            complement(213079..213273)
                     /locus_tag="gwd1_scaffold_1_prodigal-single_237"
     CDS             complement(213079..213273)
                     /product="hypothetical protein"
                     /codon_start=1
                     /transl_table=11
                     /translation="MRISEIIAGLQVEMEKRGDLRACAFDAYSGETYEINSILFVKGC
                     SELPVDNLEFNDHILLGEYT*"
     gene            complement(213270..213653)
                     /locus_tag="gwd1_scaffold_1_prodigal-single_238"
     CDS             complement(213270..213653)
                     /product="Uncharacterized protein n=1 Tax=Vibrio
                     scophthalmi LMG 19158 RepID=F9RRQ7_9VIBR"
                     /codon_start=1
                     /transl_table=11
                     /translation="MPKLILVRGLPGSGKSTIAIQNYPQFAHWESDMFFIKKNGEYIF
                     DTRLIHVAHKWCLHKVETDLKSGKNVIVSNTFIARSDIKPYIELANKLNIEIEVITAR
                     GEYGSIHGVSEDIITKMKIRWQEYP*"
                     /db_xref="UniRef100_F9RRQ7"
                     /db_xref="A0A090P4B8_9VIBR"
                     /db_xref="vvl:VV93_v1c14900"
                     /db_xref="F9RRQ7_9VIBR"
     gene            complement(214279..214698)
                     /locus_tag="gwd1_scaffold_1_prodigal-single_239"
     CDS             complement(214279..214698)
                     /product="hypothetical protein"
                     /codon_start=1
                     /transl_table=11
                     /translation="MVRCKMLSVCPGARLMQPDDNPPVPSLEMQRGIGNVMKKYSMQN
                     FNDALDNLINNPSKKTFIAFLRIAGEAPGDCPLCRYLSNVRRLDIPCSFKDLDCPMGL
                     NSNTHEFVCAPSSINLIPLSRVVTKAIELKAFLETIK*"
     gene            complement(215336..215908)
                     /locus_tag="gwd1_scaffold_1_prodigal-single_240"
     CDS             complement(215336..215908)
                     /product="hypothetical protein"
                     /codon_start=1
                     /transl_table=11
                     /translation="MKSQSLKHKFTYEWIAIFGYVPVKKDFVAYNRNGIIFQGRVISP
                     RPTYYGNITVDPGVGLTEPFHIVGAAEVISILTSDGKRFANEENKSSEGIFPAGWQIP
                     VGWRIMGPKKQGGETMWSDYPNFNQNGVDTSVNDFWIIFCPVCNNVTLAKDEAAVKTK
                     AEELTEKSGNPHVIFHSKGVCTPTRNVVWS*"
     gene            complement(215905..216084)
                     /locus_tag="gwd1_scaffold_1_prodigal-single_241"
     CDS             complement(215905..216084)
                     /product="hypothetical protein"
                     /codon_start=1
                     /transl_table=11
                     /translation="MKFNKGHILEAGDRLHTMIILSEELLRNHPALKKAKLNKRFKKV
                     IKKLNNMYQKVWQLK*"
     gene            complement(216093..216440)
                     /locus_tag="gwd1_scaffold_1_prodigal-single_242"
     CDS             complement(216093..216440)
                     /product="hypothetical protein"
                     /codon_start=1
                     /transl_table=11
                     /translation="MNKSASHFKCAVHCLLYTLAVVCFTWPEIHGLLWTSIVFVSHYP
                     IDRWGLADKWLGMINSRSLKDFIVFGKYDIPMEYDYENYHALRAGFTSIVYVATDNTM
                     HIGLMVLGWYLVK*"
     gene            complement(216519..217091)
                     /locus_tag="gwd1_scaffold_1_prodigal-single_243"
     CDS             complement(216519..217091)
                     /product="hypothetical protein"
                     /codon_start=1
                     /transl_table=11
                     /translation="MKKIKLDKQIIEIKEAENKILELGGKVPKRGLSKWKKLDQFKIK
                     CPCFNDGVTGVTEVIKDLKDLVNSIDESMSSMEIAKLKANALMETIKSADEDSRVSVK
                     VFWDDDSDINGSSNLQWDEFQIEIAEPKTNKEYLEALNKSIQTRTEAMEKQLKKKKKK
                     ETLSDVKAKLKMAEDFIKANGLKLSQDRNN*"
     gene            complement(217103..217645)
                     /locus_tag="gwd1_scaffold_1_prodigal-single_244"
     CDS             complement(217103..217645)
                     /product="hypothetical protein"
                     /codon_start=1
                     /transl_table=11
                     /translation="MKKKISEIKNQITKTMGNIIKINGKCPNRELSRPDTIEEMVFEF
                     PLLDDMDAMIPSSAVQNIKTMITNLDKAQATIEINKIKLSAMQEVIKNLPKDNEIYFD
                     TDWNDDNDIQRWDFNISTSHMETDEEYLKRLKEHEEMLKDRAAKAALKAKRLDTVRGL
                     KARVKEMEAVMVQHGLNVPE*"
     gene            complement(217649..218089)
                     /locus_tag="gwd1_scaffold_1_prodigal-single_245"
     CDS             complement(217649..218089)
                     /product="hypothetical protein"
                     /codon_start=1
                     /transl_table=11
                     /translation="METKPLTLSKGFAKVSKVITVGTTGRIFLVKMNEPLGEANYVLI
                     LNKSRDREAVKDKMQAARKAKGIACNRGMNNQTRKSWWACWGFPNREKASKALLFAQK
                     NLFKASAKVGNATVSLFDEVHQDRAKNFFIAHAKYQKNFSDNLD*"
     gene            complement(218100..218456)
                     /locus_tag="gwd1_scaffold_1_prodigal-single_246"
     CDS             complement(218100..218456)
                     /product="hypothetical protein"
                     /codon_start=1
                     /transl_table=11
                     /translation="MEKVAEVLQSIAAQLGTTVENLWPYIVRQQIIEGWSGIITISIL
                     YLIFLVVFLAIRKKDGGVCGNNPNAYGVVKIVLGILTAILTLTTLCCIHVLISKIINP
                     EYGALKDLMNMVHGYR*"
     gene            complement(218458..218652)
                     /locus_tag="gwd1_scaffold_1_prodigal-single_247"
     CDS             complement(218458..218652)
                     /product="hypothetical protein"
                     /codon_start=1
                     /transl_table=11
                     /translation="MIKVVKTFGEVPVGWWVESNDGQVKQADDFMISPYGWPSSLPVK
                     HGICSNVSDELKYLIRKDGA*"
     gene            complement(218645..218923)
                     /locus_tag="gwd1_scaffold_1_prodigal-single_248"
     CDS             complement(218645..218923)
                     /product="hypothetical protein"
                     /codon_start=1
                     /transl_table=11
                     /translation="MIKYTDSNGETYAVVTNSRKFAIARLNDDGSIKYFCAGMDTFPD
                     GARMFKRGAFFVNYYPSLDLAQNELQTYVDSEQVKEWEVVSEPEIKND*"
     gene            complement(218907..219269)
                     /locus_tag="gwd1_scaffold_1_prodigal-single_249"
     CDS             complement(218907..219269)
                     /product="hypothetical protein"
                     /codon_start=1
                     /transl_table=11
                     /translation="MSYEGYDQYLCGNGHYWIQDCNNDNEECPVCKGKFVWRNGVNET
                     NFDGWGYIDMEKFLVTPAVNVTCPTCHHESENTPPIYRVPTQDEANDAKTCRDENGNI
                     ISCSEELKRLEAENDQVH*"
     gene            complement(219276..219488)
                     /locus_tag="gwd1_scaffold_1_prodigal-single_250"
     CDS             complement(219276..219488)
                     /product="hypothetical protein"
                     /codon_start=1
                     /transl_table=11
                     /translation="MPKNGQGTRVFLSFRKSPLGIIEREEDKDLNRMDVFNPAASKKP
                     ETGKVVRLSRVQASILRNLHRMKNGI*"
     gene            complement(219488..219655)
                     /locus_tag="gwd1_scaffold_1_prodigal-single_251"
     CDS             complement(219488..219655)
                     /product="hypothetical protein"
                     /codon_start=1
                     /transl_table=11
                     /translation="MKKKPFQYHASMEMMGDDTCMRTTNIEMRMNQDKKRGSNSKKKT
                     QTKKQNPKRSR*"
     gene            complement(219838..220128)
                     /locus_tag="gwd1_scaffold_1_prodigal-single_252"
     CDS             complement(219838..220128)
                     /product="hypothetical protein"
                     /codon_start=1
                     /transl_table=11
                     /translation="MINVIITIVLVLVILAICVGFYYFGRFEGKTLAEMDSLNKAREE
                     NLKAMKSYQDAHKFYEDTTIMIENWRRELKIRCEDNLKAVKRISSLSETRLD*"
     gene            complement(220131..220619)
                     /locus_tag="gwd1_scaffold_1_prodigal-single_253"
     CDS             complement(220131..220619)
                     /product="hypothetical protein"
                     /codon_start=1
                     /transl_table=11
                     /translation="MIERIVVFSRRQIEELAYKPLLELEEVRVSTGPYAIISITGSDD
                     DLAQLPLNADFVLRLTFDDILENMNGKEIDIIGGGTLKLKFITRDDALSITHFFEEIK
                     DKVSLLVVHCGAGISRSAGVAIAIAEQVDISMMGHLISQHEFFNRDVYALIKQTFNSH
                     KE*"
     gene            complement(220579..221367)
                     /locus_tag="gwd1_scaffold_1_prodigal-single_254"
     CDS             complement(220579..221367)
                     /product="hypothetical protein"
                     /codon_start=1
                     /transl_table=11
                     /translation="MKRDFYADLHDDIIDDEYDNSENISTSQASPIRHPEVTSKSGTR
                     YIFFHNRRRKHHLPSWMIKLQHLDWWGKHDGEYSLGRIQRRLDALLICPPVKIMSHYR
                     VLEINYLHDRGLWLDFSSAYSYALGVYPDNCLHDSFRFSSLFYSGLWGPDLESIRKIK
                     LKEFQDAVKEALPEYEEFWPSKIESLKRAITSAQKQTEILRIKREKRIAHLKETHGKT
                     PRYLDHQRVLYGVDEFADPYEEDSSKEEREEHDRENRGFLTTTD*"
     gene            complement(221368..221688)
                     /locus_tag="gwd1_scaffold_1_prodigal-single_255"
     CDS             complement(221368..221688)
                     /product="hypothetical protein"
                     /codon_start=1
                     /transl_table=11
                     /translation="MSTKKVKQEIETLIRLSSFGPRPDTPEGEAWGRGARWGYEQAMS
                     RSTDKKAAAKDAAKTIASMAEASIKQLFMSNFIRHNKRVELLKELSDAVATIEEGLEY
                     IREE*"
     gene            complement(221692..222027)
                     /locus_tag="gwd1_scaffold_1_prodigal-single_256"
     CDS             complement(221692..222027)
                     /product="hypothetical protein"
                     /codon_start=1
                     /transl_table=11
                     /translation="MFELTQEYMEQLVIDMETFISSPTIANWKILTSRMRIASKCPFS
                     IAIDNCCPPGWPRSACRACGFDAPSSIDPWLDVETGCNYPRDDNSKAEVIHLFIQFIA
                     MYKILIKGD*"
     gene            complement(222044..222421)
                     /locus_tag="gwd1_scaffold_1_prodigal-single_257"
     CDS             complement(222044..222421)
                     /product="hypothetical protein"
                     /codon_start=1
                     /transl_table=11
                     /translation="MRKRILLEEVNHINKVIILLENFINDPTIPKLRMISDSLRNYPY
                     RENKIFSCFINAIVFTGNEYENKRCKHCPCKSEPLISMINCYGQPGLCLEDPSDDIFF
                     CKDIPVTIKALLEIIGLLKTKLP*"
     gene            complement(222418..222828)
                     /locus_tag="gwd1_scaffold_1_prodigal-single_258"
     CDS             complement(222418..222828)
                     /product="hypothetical protein"
                     /codon_start=1
                     /transl_table=11
                     /translation="MKRENMVSAHNLKQQIRALENFIFNPIKSNWAVVHRVFSYDNYQ
                     AHKKSNIKENRSCCSVAFLLSRKTLTQDQDDNFACSTCPFFKFQNICCPRAGINEDRW
                     LEAKTWEAVQENLPQIIKNCIESLGLIKTAEEGQ*"
     gene            complement(222830..223183)
                     /locus_tag="gwd1_scaffold_1_prodigal-single_259"
     CDS             complement(222830..223183)
                     /product="hypothetical protein"
                     /codon_start=1
                     /transl_table=11
                     /translation="MTRIEILKSQIKALQSFINNPIKNNWNNISLAFTQGSAGGQKCT
                     LAGPDNSYGTCRSCVWAKIDYTYPRSKRFRKLLLGHTNRVKYCGPAYPETEQLPSVIL
                     ACIESVAKLEVLLEE*"
     gene            complement(223180..223482)
                     /locus_tag="gwd1_scaffold_1_prodigal-single_260"
     CDS             complement(223180..223482)
                     /product="hypothetical protein"
                     /codon_start=1
                     /transl_table=11
                     /translation="MKDILQNSLNALQNFIDNPNPETFKQVYESFAVFRVCPLATKYE
                     NIDMYHCENCPFPRVFNRTRLLQCLRQYGYSFDSSKYLGQMLVACIEAKVLLEGSK*"
     gene            complement(223483..223863)
                     /locus_tag="gwd1_scaffold_1_prodigal-single_261"
     CDS             complement(223483..223863)
                     /product="hypothetical protein"
                     /codon_start=1
                     /transl_table=11
                     /translation="MANLRRVTDQNRQEQIKAFEAFIDNPTLENRKHLAKVMLFDSGR
                     DGKRGFCSLSRREDEVYPIVEACEGCPFFTSGLKSYCPRTEWIMEEDFPSLTLNRREE
                     IQQGQVAVFILACVQAIAHLRIKE*"
     gene            complement(223866..224156)
                     /locus_tag="gwd1_scaffold_1_prodigal-single_262"
     CDS             complement(223866..224156)
                     /product="hypothetical protein"
                     /codon_start=1
                     /transl_table=11
                     /translation="MNGFTNHYISAMQDFIANPCVKRWRGVERLSDLNCKCLLLGVSQ
                     IGSCVGCPFYSFHPNGSACPRLNTASRKKLNLFIPRLVLACLEAIAYLQAKE*"
     gene            complement(224605..224823)
                     /locus_tag="gwd1_scaffold_1_prodigal-single_263"
     CDS             complement(224605..224823)
                     /product="hypothetical protein"
                     /codon_start=1
                     /transl_table=11
                     /translation="MSDFPLPKGILNDLDGISFVGKLDKGTMVSGLSFVVSTMTQIDS
                     IFTEEWSTYYKVDIQYVPMGVKVVLWKK*"
     gene            complement(224833..225111)
                     /locus_tag="gwd1_scaffold_1_prodigal-single_264"
     CDS             complement(224833..225111)
                     /product="hypothetical protein"
                     /codon_start=1
                     /transl_table=11
                     /translation="MQYLHFTIKGKVPLENPRDLADAGEIISGVMDDLKLGSIGDLSI
                     NASPAKGSATVTFSLANGPAPKKPKGVKPRAVKPKKAKAKKVAVANPS*"
     gene            complement(225123..225464)
                     /locus_tag="gwd1_scaffold_1_prodigal-single_265"
     CDS             complement(225123..225464)
                     /product="hypothetical protein"
                     /codon_start=1
                     /transl_table=11
                     /translation="MINSAKCVFEITQELYFNWSKHKNLTSERDQEDYSHLYQIPPLS
                     CLGASNGFMTATNERNWKRISKKKDKKSGLWNREYENREVRWEDWENTSLIAEVIDDG
                     QTIRSITFRVS*"
     gene            complement(225466..225903)
                     /locus_tag="gwd1_scaffold_1_prodigal-single_266"
     CDS             complement(225466..225903)
                     /product="hypothetical protein"
                     /codon_start=1
                     /transl_table=11
                     /translation="MKNSMWQSFKQWLSRQTIVELLIYFCILAIVYLLFFVPIYHGQG
                     WFGKKSNVDCTVQRLYVDMSGRSSHYMVGTDKGVYEVGNGFLIGIWNADEIYADIKEG
                     RSYHFTTRGNKALGMFYQYYPFIVKVEPLTKPEIPYGTVPGKE*"
     gene            complement(225903..226100)
                     /locus_tag="gwd1_scaffold_1_prodigal-single_267"
     CDS             complement(225903..226100)
                     /product="hypothetical protein"
                     /codon_start=1
                     /transl_table=11
                     /translation="MKRMPRPSWDLPDKVRFPKPGDEIVRYIRGPKHTYSVKGVVIGV
                     WVNGALEVKWEDKKILMKGRE*"
     gene            complement(226176..226469)
                     /locus_tag="gwd1_scaffold_1_prodigal-single_268"
     CDS             complement(226176..226469)
                     /product="Uncharacterized protein n=1 Tax=Pseudomonas
                     aeruginosa DHS01 RepID=V4XE61_PSEAI"
                     /codon_start=1
                     /transl_table=11
                     /translation="MEAVKKHLDLLGHLVEDKVTGFKGIVASINFELYGCIQAVVNPG
                     VDKDGNIRDSRWFDVNRLRVLSSSPVMNVPNFGQLTTANGDQGADEKPLFDKP*"
                     /db_xref="UniRef100_V4XE61"
                     /db_xref="A0A0F8YV52_9ZZZZ"
                     /db_xref="V4XE61_PSEAI"
     gene            complement(226696..226953)
                     /locus_tag="gwd1_scaffold_1_prodigal-single_269"
     CDS             complement(226696..226953)
                     /product="Uncharacterized protein {ECO:0000313|EMBL
                     :KKN83581.1};  TaxID=412755 species="unclassified
                     sequences; metagenomes; ecological metagenomes.;"
                     source="marine sediment metagenome.;""
                     /codon_start=1
                     /transl_table=11
                     /translation="MKKVDGVDLSELVKETATAVLSEKRKGIAGLVKELMQKSESLAK
                     EIEKGEIELNKKKANLTAVNDKLKKLGEGDWSVLQDIAPPQ*"
                     /db_xref="A0A0F9WCM4_9ZZZZ"
     gene            complement(227063..227254)
                     /locus_tag="gwd1_scaffold_1_prodigal-single_270"
     CDS             complement(227063..227254)
                     /product="hypothetical protein"
                     /codon_start=1
                     /transl_table=11
                     /translation="MGPLQCNMLEGRDVSTLSAAINEWLKAHPYCSIEHIFQSQSQTS
                     FPTDGKVVVSIWYRDQNKK*"
     gene            complement(227273..228952)
                     /locus_tag="gwd1_scaffold_1_prodigal-single_271"
     CDS             complement(227273..228952)
                     /product="hypothetical protein"
                     /codon_start=1
                     /transl_table=11
                     /translation="MELELKQKKERAHEALARLSGIAIRETVRGIATISIREKVLEEI
                     RGYEVDILNLIIAVDTSVESKTSNVKFKMGDRVGCNSGPKGGTICSEVFFIRGEEAYM
                     VRWPKEYGTQGCFAFQLYHLFSFKVGDWVRFIDRPGVSGTITNINTNSYFRYEFIPSD
                     STLKCPKWYGGDKIELVPEFQSGDIIRVIDKPERTGTVIGEICQRSLIQVKWAEETSA
                     IRREYIEHTTKFHKGDRVRHNMDPRLVGVIEEVVGHSHTAFYKILWDDNRREACWENQ
                     LEISIKPIPILVKPNLGFKVGDKVAEVGSSAEGVITDVGYGYGPTYTVDWDVNLKSEH
                     KGAKHYTHELRLLSKLETKPTSNKFKVGDKVYRNDIPSDRGKIITDCLSPNNLYLIEW
                     EDKRGNWKEHCYDTEISLLPPSEFKVGDRVGSIASNAEGTISYVDYSSNYDYAYIIDW
                     DNLEPFEKSAGTLYSSFELRHLSKPDTKSNTKGEDEMRHTTYPPFNGNEIDTSKPFWI
                     IFCPHCNNVTLKQTEADAKAEAERLTQLTGEAHLLFEQKGMCSPQKQVTWS*"
     gene            complement(228969..229232)
                     /locus_tag="gwd1_scaffold_1_prodigal-single_272"
     CDS             complement(228969..229232)
                     /product="Marine sediment metagenome DNA, contig:
                     S01H1_L03458 {ECO:0000313|EMBL:GAF70947.1};  TaxID=412755
                     species="unclassified sequences; metagenomes; ecological
                     metagenomes.;" source="marine sediment metagenome.;""
                     /codon_start=1
                     /transl_table=11
                     /translation="MRVMTPILPPEHRGQAFDGKVYGHPRFNDGDRITTSNIIEVKNG
                     RFITQSGSEYELGEVDPAYEAAFPGAKQRALDSLCKGVTSSSS*"
                     /db_xref="X0S4V9_9ZZZZ"
     gene            complement(229289..229477)
                     /locus_tag="gwd1_scaffold_1_prodigal-single_273"
     CDS             complement(229289..229477)
                     /product="hypothetical protein"
                     /codon_start=1
                     /transl_table=11
                     /translation="MADDAVWLIWSIEHDAWWKPCERGYTKDRGEAGRYTFAVACSIM
                     EQANRYSGSVPNEAMVKE*"
     gene            complement(229470..229655)
                     /locus_tag="gwd1_scaffold_1_prodigal-single_274"
     CDS             complement(229470..229655)
                     /product="hypothetical protein"
                     /codon_start=1
                     /transl_table=11
                     /translation="MPGFGSLLAQLKEDMDIFFNYQIDGQCQSCTKIGAVNNQHICKK
                     CNDTDATRSTPVRMNNG*"
     gene            complement(229665..230387)
                     /locus_tag="gwd1_scaffold_1_prodigal-single_275"
     CDS             complement(229665..230387)
                     /product="Putative phosphoesterase n=1 Tax=Sinorhizobium
                     fredii USDA 257 RepID=I3XBU2_RHIFR"
                     /codon_start=1
                     /transl_table=11
                     /translation="MKAGVVSDLHFELQQDGGLTLLKELHRNLGGIDILILAGDVSES
                     RDIITHLEFLCGLFKEVVFVLGNHDLFHGSFSSVRKDLKDRAPKNLHFLDNEVYEVGG
                     RRLVGSTMFYPHHWDNQFHHRDMADFEWIKGFVNDVYAENATAQYFLKTTVRRDDIVI
                     THHLPTPRSILPAYSGHPLNRFFLCDMSDVIVNQEPAIWIHGHTHSSLNYKLFETQII
                     CNPFGNPDGVNKDFDPGFVIEI*"
                     /db_xref="UniRef100_I3XBU2"
                     /db_xref="A0A0G1Z2G9_9BACT"
                     /db_xref="sfd:USDA257_c48130"
                     /db_xref="I3XBU2_RHIFR"
     gene            complement(230455..230916)
                     /locus_tag="gwd1_scaffold_1_prodigal-single_276"
     CDS             complement(230455..230916)
                     /product="hypothetical protein"
                     /codon_start=1
                     /transl_table=11
                     /translation="MLEVSNENSAFGIIKKLINSPFTFHLTGSHFFGTANGNSDIDFF
                     VELPSHLDSNQVQLNDFWSFLEGDLGMHRVNGEGSYSERDLEVAHVFQTTFVSPPIHI
                     QVVLDAEIKVIAQDMMKTLGVVPDKRRGSYLWEKAYDYARKLDSRPKLKQK*"
     gene            complement(230945..231154)
                     /locus_tag="gwd1_scaffold_1_prodigal-single_277"
     CDS             complement(230945..231154)
                     /product="hypothetical protein"
                     /codon_start=1
                     /transl_table=11
                     /translation="MRVLIVDKFGAVDLKDNQDAVPRVGDAVYLNYTPFPKVQSVTWY
                     PERKMIHSLYPTITGSDVDVIVFVG*"
     gene            complement(231170..231604)
                     /locus_tag="gwd1_scaffold_1_prodigal-single_278"
     CDS             complement(231170..231604)
                     /product="hypothetical protein"
                     /codon_start=1
                     /transl_table=11
                     /translation="VDKQIEELLTELNSVRALLAQWVSAYEKYGIMATPPGNLMYSPD
                     TVDKFLSTLGYSRRYLERVASSTKKITFEVFDGDKPAKYPDIKVHPSWSNNVFFSFVD
                     AEAYALNWLGCYSPGKGIIQPNVPYDYDGCGDCVTIKTIQTE*"
     gene            complement(231606..231836)
                     /locus_tag="gwd1_scaffold_1_prodigal-single_279"
     CDS             complement(231606..231836)
                     /product="hypothetical protein"
                     /codon_start=1
                     /transl_table=11
                     /translation="VKEPQWVELSKQKPPDAAEWEHKRYLCYPGYEVLDYWDGTFWRW
                     HAEDNSNEECRVTHWKELTPPTDLNKPTSKED*"
     gene            complement(231855..232145)
                     /locus_tag="gwd1_scaffold_1_prodigal-single_280"
     CDS             complement(231855..232145)
                     /product="id=5083204 bin=GWF1_Burkholderiales_GWF1_66_17
                     species=unknown genus=unknown taxon_order=unknown
                     taxon_class=unknown phylum=unknown
                     tax=GWF1_Burkholderiales_GWF1_66_17
                     organism_group=Betaproteobacteria organism_desc="Control"
                     bin for RuBisCO paper Leave in GW2011 GOOD"
                     /codon_start=1
                     /transl_table=11
                     /translation="MIDLKATFDKYADEYIKFENVELKLHSRPDVCAFLLLDKLVPGE
                     GQDIISDAQRDEVYLDTDCAKLAEVATERDILTLIRCGVQYNSSVESLWMFT*"
                     /db_xref="gwf1_scaffold_99_197"
                     /db_xref="86404791"
     gene            complement(232153..232362)
                     /locus_tag="gwd1_scaffold_1_prodigal-single_281"
     CDS             complement(232153..232362)
                     /product="hypothetical protein"
                     /codon_start=1
                     /transl_table=11
                     /translation="MRLIEVAYFPMENDLSYMTSCFIAPVNIASIRPQLIDGVRLWRI
                     HMSDKEPILVSPTEMERIKLITKET*"
     gene            complement(232364..232507)
                     /locus_tag="gwd1_scaffold_1_prodigal-single_282"
     CDS             complement(232364..232507)
                     /product="hypothetical protein"
                     /codon_start=1
                     /transl_table=11
                     /translation="MPFDENTKVHTHTGWMPQWLYNFVYYSNSIDESLSERKTHNSIN
                     VEG*"
     gene            complement(232795..232974)
                     /locus_tag="gwd1_scaffold_1_prodigal-single_283"
     CDS             complement(232795..232974)
                     /product="PF13783 domain protein n=1 Tax=Actinomyces sp.
                     ICM39 RepID=J3J444_9ACTO"
                     /codon_start=1
                     /transl_table=11
                     /translation="MTKWEHKEVTFTTGNLANTLSNWGRQGWELVSVVRSTTADPNNR
                     AYLKRPVQETDETNS*"
                     /db_xref="UniRef100_J3J444"
                     /db_xref="J3J444_9ACTO"
     gene            complement(233102..233356)
                     /locus_tag="gwd1_scaffold_1_prodigal-single_284"
     CDS             complement(233102..233356)
                     /product="hypothetical protein"
                     /codon_start=1
                     /transl_table=11
                     /translation="MPLCKKCRESKEHCFHTTADECTRVMRLAYGYGKCDNPQEHHDF
                     IPEETLEEEVVRLKKEAWEITKQNTVIHNRLTALGKTEST*"
     gene            complement(233377..233601)
                     /locus_tag="gwd1_scaffold_1_prodigal-single_285"
     CDS             complement(233377..233601)
                     /product="hypothetical protein"
                     /codon_start=1
                     /transl_table=11
                     /translation="MPAYCICIDNGVSCKHHEGSGCKFLSGDCVPIEMQVPSQSSRVL
                     LVVPIENCHAPQLEQHVVFFHGNDWHKSIS*"
     gene            complement(233928..234074)
                     /locus_tag="gwd1_scaffold_1_prodigal-single_286"
     CDS             complement(233928..234074)
                     /product="hypothetical protein"
                     /codon_start=1
                     /transl_table=11
                     /translation="MDRETVTEIGLWTVRILLVIGGIVGGILGSPTVIGFCVVGLMLT
                     IFFL*"
     gene            complement(234083..235414)
                     /locus_tag="gwd1_scaffold_1_prodigal-single_287"
     CDS             complement(234083..235414)
                     /product="hypothetical protein"
                     /codon_start=1
                     /transl_table=11
                     /translation="MEEIKVGSHVQFRTKRLHGVIGKVHAIFDSLTSDPLARVEWEDG
                     LGGLFKISSLILIHVIPSIREVKFKVGAKITCNGREGTWIDGLKNKVGRVVGGGINGK
                     NNVLVDFDEMGRWWVDLDGLTLVEDPPEETYQFKCGDCVKLKGGSRITGKVMGLNDCG
                     PTVKWPNGTESLCPSSLLTLVIISKFNVGDAVMTHNGYTGKVVRVYVSFDNHAVKYLV
                     RWDWSGKEGWRNEDTISQSNRFSLHSIVPIFGQIVQHANGKFGRIKSHRRVPQLGCEN
                     GKVQYQVYWPRLAETSWWDPDDLKSAHEWKHKRMFILCDRVSDWRGNLGTIVRINNPS
                     QTTTQDNSDQILTVLWDDGTKNLIAPWHIQLTSLPSKGDNMNPKDTDSSSSNSTTPTA
                     HLVYGNGKSYFFLTEAAARVFAEKQTAETGVDHLLFEKKAKCSPHRNVAWE*"
     gene            complement(235414..235677)
                     /locus_tag="gwd1_scaffold_1_prodigal-single_288"
     CDS             complement(235414..235677)
                     /product="hypothetical protein"
                     /codon_start=1
                     /transl_table=11
                     /translation="MSGFKYVVFQMATEIEEITLFATTLSHREMSQAFCSYFRGAKPI
                     RAGFCGVGVDGTMGAYGDSESLKLKSDPVVDSRMLNNINYRGF*"
     gene            complement(236074..236622)
                     /locus_tag="gwd1_scaffold_1_prodigal-single_289"
     CDS             complement(236074..236622)
                     /product="hypothetical protein"
                     /codon_start=1
                     /transl_table=11
                     /translation="MVKFLQTLALFLKYKAEELWKPVLGFTILILFCWGDKWLFCDYL
                     NLTGVDAVVIPLGLLFWVLCAIWAKTACVYLYHRLRSDVYNYGSADEWMLITGIYAGF
                     ITSAVTFPWAAEMADKDTAFAGPFLAGILASLLVGGGLLLLNIFLGIADGTWKFIRSN
                     WDRAKWAVEHKEYVKEMEEDEK*"
     gene            complement(237064..237234)
                     /locus_tag="gwd1_scaffold_1_prodigal-single_290"
     CDS             complement(237064..237234)
                     /product="hypothetical protein"
                     /codon_start=1
                     /transl_table=11
                     /translation="MAECRYRPTERAGLYFMVFIILLYILDLSWTTEKMEKDLAAVKA
                     AVVKAEAPEVKK*"
     gene            complement(237406..237687)
                     /locus_tag="gwd1_scaffold_1_prodigal-single_291"
     CDS             complement(237406..237687)
                     /product="hypothetical protein"
                     /codon_start=1
                     /transl_table=11
                     /translation="MDLHPFRTISALKKELSAERKLREEREVLYQDALRNNYWLHKQN
                     EAMGLAHAAKVQSLTAEIVWLSNQSRAYYKLSEAYGQRVLMLLAKKINQ*"
     gene            complement(237687..237899)
                     /locus_tag="gwd1_scaffold_1_prodigal-single_292"
     CDS             complement(237687..237899)
                     /product="hypothetical protein"
                     /codon_start=1
                     /transl_table=11
                     /translation="MKLNHFGPVVSRKVWEAKAAGKTEVSLTMEELEAISEKISSLDR
                     TAATYFDLLSDEDKKKVCGEMFKDPN*"
     gene            complement(238025..238789)
                     /locus_tag="gwd1_scaffold_1_prodigal-single_293"
     CDS             complement(238025..238789)
                     /product="hypothetical protein"
                     /codon_start=1
                     /transl_table=11
                     /translation="MRRRNPKVLVLDGEVVGRPSEVDCMNHNRIECINEERFNADTDK
                     MKLHVLIYDFLLRCLPISSNFSPVARLLSLCGPELEGHHTLWMEAIERHKMRCVTPAF
                     IERSSEVIKKNHLIDKAVKCKATLIEGSVEDYIGYGFNCLDLDYCGNFKSMAKFLFSS
                     LNRNLMPPSLTIHVTSGYRGKDKDGGNGVTAEERDDIMHRLDKLMYRKFYTKGSAWEE
                     PTKETLDEESGKKGQAMRCFCRSYHRNYARIARELS*"
     gene            complement(238991..239254)
                     /locus_tag="gwd1_scaffold_1_prodigal-single_294"
     CDS             complement(238991..239254)
                     /product="hypothetical protein"
                     /codon_start=1
                     /transl_table=11
                     /translation="MSETKGTLGSVLAKALHNTPIEARLKEEKFNASQREWLKDILMR
                     DLRLVEPKVLGDAIHEASVRINKGENEWRLLRDKAVRALSLRK*"
     gene            239733..239945
                     /locus_tag="gwd1_scaffold_1_prodigal-single_295"
     CDS             239733..239945
                     /product="hypothetical protein"
                     /codon_start=1
                     /transl_table=11
                     /translation="VGSQHRPCLSEQLSRTNAGRGELLGAGADGEVVMPLGRLLGRTL
                     DEDCLPGAFNHELHAEAFLVENIHLL*"
     gene            complement(240166..240251)
                     /locus_tag="gwd1_scaffold_1_prodigal-single_trna_3"
     tRNA            complement(240166..240251)
                     /product="Leu"
     gene            complement(240678..240752)
                     /locus_tag="gwd1_scaffold_1_prodigal-single_trna_2"
     tRNA            complement(240678..240752)
                     /product="Lys"
     gene            complement(240754..240829)
                     /locus_tag="gwd1_scaffold_1_prodigal-single_trna_1"
     tRNA            complement(240754..240829)
                     /product="Met"
     gene            240891..241400
                     /locus_tag="gwd1_scaffold_1_prodigal-single_296"
     CDS             240891..241400
                     /product="hypothetical protein n=1 Tax=Oscillatoria sp.
                     PCC 10802 RepID=UPI0003452997"
                     /codon_start=1
                     /transl_table=11
                     /translation="MQKQCPQCLKSHDNDKFCSKSCAATYNNLRHPKRKPEHKCAKCG
                     GPCTSRRTFCLPCRKEIDKLAAKLKSSTLEEHLNGHKTSKGLPANRYSGIRGLARRWN
                     RERLSKGCQVCGYSKHVEVAHIIAISKCPVPMTLGEINGPKNTHILCPNHHWEFDHDL
                     LTLPSPGRY*"
                     /db_xref="UniRef100_UPI0003452997"
                     /db_xref="A0A0F9RZB2_9ZZZZ"
                     /db_xref="UPI0003452997"
     gene            complement(241871..242530)
                     /locus_tag="gwd1_scaffold_1_prodigal-single_297"
     CDS             complement(241871..242530)
                     /product="hypothetical protein"
                     /codon_start=1
                     /transl_table=11
                     /translation="MEKLILPLMKPDPKQIAKEMNIMNMKTVGSNYLENLFRPPGYAK
                     LIITATIQFMNTQFPKDTGLIVTGLSGSLLGYAIMLLGGIPVAFVRKDDEHSHGERIE
                     GILAKKVVFFDDFIARGTTFLNIQTAIQKHNHILSSKVKFAGSFFWSYFDVMCKEEVA
                     KNGPVFRLQVARSPGSSYIQRWNDHDSRWKLLEKYKLGSYDDPSWKQPPKEINLSGDA
                     V*"
     gene            complement(243111..243473)
                     /locus_tag="gwd1_scaffold_1_prodigal-single_298"
     CDS             complement(243111..243473)
                     /product="hypothetical protein"
                     /codon_start=1
                     /transl_table=11
                     /translation="MTNSNSTTPIKIIKEIPEEQIKAAQYLINHIDDPEGWKRLQEVT
                     GDTGIFESTIDHCGDNAYSGRLPQITCSACPLRVESSTYLCRYSHPNYPHVNMEDSAI
                     ILKLIEFIAYVQTVFPKA*"
     gene            complement(243575..243958)
                     /locus_tag="gwd1_scaffold_1_prodigal-single_299"
     CDS             complement(243575..243958)
                     /product="hypothetical protein"
                     /codon_start=1
                     /transl_table=11
                     /translation="MRGYEIRTQEQMEHQIKVAQALLNDLSNVNLWKELSRITGLQPV
                     VVSKTRLTKTDYCPGLSVSTPSRCKICPLCLPRAQVPGQTSKWDYYLCRRYMSHEKLC
                     PEIEDGEATRRLLEFIAFIQIQPDS*"
     gene            complement(243975..244295)
                     /locus_tag="gwd1_scaffold_1_prodigal-single_300"
     CDS             complement(243975..244295)
                     /product="hypothetical protein"
                     /codon_start=1
                     /transl_table=11
                     /translation="MKVPDKEDRQLQLTTIYDLINNLDDPKYWRRLWNVTGGHYEEPK
                     AEWKDFCPSIDGSLRCYNCPLRVLGEHYQVNYLCRHSGSNKPDPANGEVLRRLLEFLA
                     YSQL*"
     gene            complement(244372..244680)
                     /locus_tag="gwd1_scaffold_1_prodigal-single_301"
     CDS             complement(244372..244680)
                     /product="hypothetical protein"
                     /codon_start=1
                     /transl_table=11
                     /translation="MKNTPIEKAKRAAEYLIKHPHSRIAWAMLSDNTSPSWGNKLIRC
                     PFDCYNCPLRTGANELGLQTYICGKSDFESKSGNLFGEVILYLIQFVAFVEAFQGAKP
                     *"
     gene            complement(245256..245348)
                     /locus_tag="gwd1_scaffold_1_prodigal-single_302"
     CDS             complement(245256..245348)
                     /product="hypothetical protein"
                     /codon_start=1
                     /transl_table=11
                     /translation="MRKLNNKERRAQIEAVKQLLDDVKDIYLWR*"
     gene            complement(245345..245695)
                     /locus_tag="gwd1_scaffold_1_prodigal-single_303"
     CDS             complement(245345..245695)
                     /product="hypothetical protein"
                     /codon_start=1
                     /transl_table=11
                     /translation="MTSRENLQRINEAIKAAKHLIKHPHSKSAWGSLDYNTLPIGNYS
                     SKGFTCPISCDNCPLALGITPLNLPEFICEGNAHDIIMEKQIMGEVILLLIQFVATME
                     VVQEDIKRGQGGTT*"
     gene            complement(246735..247019)
                     /locus_tag="gwd1_scaffold_1_prodigal-single_304"
     CDS             complement(246735..247019)
                     /product="hypothetical protein"
                     /codon_start=1
                     /transl_table=11
                     /translation="MDRKDRIIQRQNNEILLMELRLEELERTLGEAVNLIQEIHTEMM
                     TELHTCALFDDKVWVIDQELAMAHAAFEEDMAKGLETLQDDERSDGVLDS*"
     gene            complement(247012..247176)
                     /locus_tag="gwd1_scaffold_1_prodigal-single_305"
     CDS             complement(247012..247176)
                     /product="hypothetical protein"
                     /codon_start=1
                     /transl_table=11
                     /translation="MPLKPGDRLPRAKVDIMDLSEVMDEDMRGKLDTLRTLTPPKPNL
                     FQLEGGPADG*"
     gene            complement(247188..247511)
                     /locus_tag="gwd1_scaffold_1_prodigal-single_306"
     CDS             complement(247188..247511)
                     /product="hypothetical protein"
                     /codon_start=1
                     /transl_table=11
                     /translation="MECGYLIAWVGPCKSQPSDDSSCRCDKHKDKVCASCGAPATQEC
                     DTTGQFVCGAPLCNDCEHTIAEDGTNGGVGFVQLSPLPPGYKPHCKKTEQKFTPWFMR
                     PLSES*"
     gene            complement(247536..247673)
                     /locus_tag="gwd1_scaffold_1_prodigal-single_307"
     CDS             complement(247536..247673)
                     /product="hypothetical protein"
                     /codon_start=1
                     /transl_table=11
                     /translation="MEWKVVDTGDEITIVPETRNLPGKVLFVGTSVDCDEYLYELSND
                     E*"
     gene            complement(247689..247874)
                     /locus_tag="gwd1_scaffold_1_prodigal-single_308"
     CDS             complement(247689..247874)
                     /product="hypothetical protein"
                     /codon_start=1
                     /transl_table=11
                     /translation="MEPIFVNNWGEIRGGISVDEVLKGDGKLAGFTVSGKNQDGKEFC
                     IDFFVHVGAKNITITCS*"
     gene            complement(247914..248090)
                     /locus_tag="gwd1_scaffold_1_prodigal-single_309"
     CDS             complement(247914..248090)
                     /product="hypothetical protein"
                     /codon_start=1
                     /transl_table=11
                     /translation="MNEKEKNRMRRLLEMAYLFAWGPDGTADRRDEWWELKALLPNVG
                     TMCYGGNGKFRWDE*"
     gene            complement(248105..248308)
                     /locus_tag="gwd1_scaffold_1_prodigal-single_310"
     CDS             complement(248105..248308)
                     /product="hypothetical protein"
                     /codon_start=1
                     /transl_table=11
                     /translation="MIKVEPMEPLDTENYAVPLNPFHQDIYSMGTTLGTNVTVMYGNH
                     THTHQPYIIVVNLDTGERIKIAF*"
     gene            complement(248295..248504)
                     /locus_tag="gwd1_scaffold_1_prodigal-single_311"
     CDS             complement(248295..248504)
                     /product="hypothetical protein"
                     /codon_start=1
                     /transl_table=11
                     /translation="MNRADVLLILDEKFAKKVTDEYKKRTGYSNVIGSVSSNMKVFIP
                     IIKDILDDGLRVQEENEREVRHDKS*"
     gene            complement(248920..249444)
                     /locus_tag="gwd1_scaffold_1_prodigal-single_312"
     CDS             complement(248920..249444)
                     /product="hypothetical protein"
                     /codon_start=1
                     /transl_table=11
                     /translation="MNEQPNSSISIVRYSRDGFVAKRQSKHMYNVWHELFKFNSHDMP
                     EHLRGVSVEAHHKIVPFYREHLADFNWGIWVFIEGHDNMMSLNHLHGQDRMGLKRWTA
                     VIPSNTEVYGVGWDVIVSISDFIPQMFGCFIPKRNIPLITDIKCDDECDVELELERYD
                     WEREEENRMLRCGY*"
     gene            complement(249460..249666)
                     /locus_tag="gwd1_scaffold_1_prodigal-single_313"
     CDS             complement(249460..249666)
                     /product="hypothetical protein"
                     /codon_start=1
                     /transl_table=11
                     /translation="MAYTLYNPPTKWWKRQHSITITIWPKWLAQKLCNHSAPKPSWIT
                     SNTCYSCPDCYTLMIPPGAVTTKE*"
     gene            complement(249923..250321)
                     /locus_tag="gwd1_scaffold_1_prodigal-single_314"
     CDS             complement(249923..250321)
                     /product="hypothetical protein"
                     /codon_start=1
                     /transl_table=11
                     /translation="MAYHKSQRRNLKPTTIRQYHYAVSRLLNACPPNLLIQVMKMIRA
                     GAKTYPVSKIQSFMAGSGFYMYSREINKAINAMQWGLCPPQYRISKNNRWYLDTFPQE
                     PGPVAYAAMETVSINHPITAPTLQPAMNIV*"
     gene            252265..252735
                     /locus_tag="gwd1_scaffold_1_prodigal-single_315"
     CDS             252265..252735
                     /product="hypothetical protein"
                     /codon_start=1
                     /transl_table=11
                     /translation="MSEQSTHKSYIIDSTLYRIHSYIRDFESCVTEENKGEEWCNSLN
                     NINRQYIKHFKQAEEIVNPDHKWRAARGSITRHNDIKNPTCILTDNNILNCSECPWSK
                     TRILKDAIPNTNLYTDASRGTYILIDCDIMMNTNMNETSILTFLELAALLEMKR*"
     gene            252948..253055
                     /locus_tag="gwd1_scaffold_1_prodigal-single_316"
     CDS             252948..253055
                     /product="hypothetical protein"
                     /codon_start=1
                     /transl_table=11
                     /translation="MVTFKQLLNLWLCDNKPTEKTSIRKVWAFYVWLYL*"
     gene            253052..253201
                     /locus_tag="gwd1_scaffold_1_prodigal-single_317"
     CDS             253052..253201
                     /product="hypothetical protein"
                     /codon_start=1
                     /transl_table=11
                     /translation="MRGNMKAKINLEQYKRTKWYQLNFGTDRLPKYQVISIRRMWSLY
                     TWIHF*"
     gene            253667..253795
                     /locus_tag="gwd1_scaffold_1_prodigal-single_318"
     CDS             253667..253795
                     /product="hypothetical protein"
                     /codon_start=1
                     /transl_table=11
                     /translation="MKIPSFNEWLKVILTAPSNRNIEWNWNMFQWYKISIRKHENI*"
     gene            254349..254657
                     /locus_tag="gwd1_scaffold_1_prodigal-single_319"
     CDS             254349..254657
                     /product="hypothetical protein"
                     /codon_start=1
                     /transl_table=11
                     /translation="MARFIVPEKTTIQKEIDIELPYYYKHNLMLDDDSVIYGKIEEHQ
                     HTAIQLTLKADSKDWEWNIEYNLGSPSDLLCYMNSKYQSNEEEFLQIKQKLIEAVKVL
                     *"
     gene            255074..255217
                     /locus_tag="gwd1_scaffold_1_prodigal-single_320"
     CDS             255074..255217
                     /product="hypothetical protein"
                     /codon_start=1
                     /transl_table=11
                     /translation="MTFGEWLEACISETKNYVITDTPDQTWALWVYFNTHVNREVELE
                     SFY*"
     gene            255344..255541
                     /locus_tag="gwd1_scaffold_1_prodigal-single_321"
     CDS             255344..255541
                     /product="hypothetical protein"
                     /codon_start=1
                     /transl_table=11
                     /translation="MGFFEKLTFNEWLAKQCRYQPGIVLGDNPSQTWFYWKVYQQSMW
                     YMSPDKLSDYVQPWKYEFKSD*"
     gene            255728..255871
                     /locus_tag="gwd1_scaffold_1_prodigal-single_322"
     CDS             255728..255871
                     /product="hypothetical protein"
                     /codon_start=1
                     /transl_table=11
                     /translation="MANDFIFADLIMFLKNKDLYLTPTVYKNWQAYLEFIHTKRETEK
                     YNR*"
     gene            255868..256041
                     /locus_tag="gwd1_scaffold_1_prodigal-single_323"
     CDS             255868..256041
                     /product="hypothetical protein"
                     /codon_start=1
                     /transl_table=11
                     /translation="MKRSELQKVTFSEWMRLSCPYLQPFTIATIWSHWSWFIRYGQII
                     HWVGGKRVMRMTK*"
     gene            256038..256334
                     /locus_tag="gwd1_scaffold_1_prodigal-single_324"
     CDS             256038..256334
                     /product="hypothetical protein"
                     /codon_start=1
                     /transl_table=11
                     /translation="MKPEIFSTKGAWMLQDPSLFYFSSPDEDGDVEQDLINFLSKKYR
                     CFKNDHELHQRLREEILFTLNWLIQADLIHYEDYKVYVAQNQQDASGILINIIP*"
     gene            256451..256696
                     /locus_tag="gwd1_scaffold_1_prodigal-single_325"
     CDS             256451..256696
                     /product="hypothetical protein"
                     /codon_start=1
                     /transl_table=11
                     /translation="MNPLAFWAITEGFIILAIIIIFYRTYRTDKPKRYIFQTWQNYIS
                     NLRWRASQHIYINTTYNPPWRRNNTRRRNNTSGKIII*"
     gene            256711..256920
                     /locus_tag="gwd1_scaffold_1_prodigal-single_326"
     CDS             256711..256920
                     /product="hypothetical protein"
                     /codon_start=1
                     /transl_table=11
                     /translation="MIWTLLHYLTWSYIVTGVFWGGYAVKRQREEYPNNSSLPALFLV
                     YCLNFSFWPIAMVIASRRSKKNEHS*"
     gene            257384..257593
                     /locus_tag="gwd1_scaffold_1_prodigal-single_327"
     CDS             257384..257593
                     /product="hypothetical protein"
                     /codon_start=1
                     /transl_table=11
                     /translation="MKEPSFKIWIENIHGGYMFPQPLLLYNDKWLLTFSYNDWVAFLC
                     NGNMPTWKIWYLWKNYNMYGDEWTR*"
     gene            257724..257858
                     /locus_tag="gwd1_scaffold_1_prodigal-single_328"
     CDS             257724..257858
                     /product="hypothetical protein"
                     /codon_start=1
                     /transl_table=11
                     /translation="MIKSFGKWANSWQPQAAKEILGKITISQNWRLWQYFDRFIRNEF
                     *"
     gene            257980..258153
                     /locus_tag="gwd1_scaffold_1_prodigal-single_329"
     CDS             257980..258153
                     /product="hypothetical protein"
                     /codon_start=1
                     /transl_table=11
                     /translation="MSEFSAWAKYTKYNKQQASIRNNWLKWIRFKLYFEGQKTEYMYN
                     ELLKGSWVRHSKE*"
     gene            258270..258779
                     /locus_tag="gwd1_scaffold_1_prodigal-single_330"
     CDS             258270..258779
                     /product="Deoxycytidylate deaminase id=2714803 bin
                     =GWF2_Ignavibacteria_33_9 species=Candidatus Midichloria
                     mitochondrii genus=Candidatus Midichloria
                     taxon_order=Rickettsiales taxon_class=Alphaproteobacteria
                     phylum=Proteobacteria tax=GWF2_Ignavibacteria_33_9
                     organism_group=Ignavibacteria"
                     /codon_start=1
                     /transl_table=11
                     /translation="MNDWDNYFLNFVHLLSTRSKDQNTHIGAIVVNRDNIVKATGYNS
                     FPRGIKDDVSERQSRENGEKYFWMEHAERNAIYSAAREGVSLKGCRIYISAFPCADCA
                     RAIIQVGIKEIIIDSGWEKHMKELGKWENWKASHERSVIMLEEADVLVRSVDIELINI
                     HRYCDGKEF*"
                     /db_xref="gwf2_scaffold_1078_14"
                     /db_xref="txi:TH3_07855"
                     /db_xref="32874921"
     gene            259007..259222
                     /locus_tag="gwd1_scaffold_1_prodigal-single_331"
     CDS             259007..259222
                     /product="hypothetical protein"
                     /codon_start=1
                     /transl_table=11
                     /translation="MTDVEVVSELSESLTARQTDLLIKIIEICVKEGAPKDSLGALYA
                     AAFTRKIDIEPWMIEHAKRLEKLRETE*"
     gene            259355..259531
                     /locus_tag="gwd1_scaffold_1_prodigal-single_332"
     CDS             259355..259531
                     /product="hypothetical protein"
                     /codon_start=1
                     /transl_table=11
                     /translation="MNKFINIRYNSILYAWMIYHVATRKRALSNANGKYNIGTIICSV
                     MDINQEFKIYRVVA*"
     gene            259528..259716
                     /locus_tag="gwd1_scaffold_1_prodigal-single_333"
     CDS             259528..259716
                     /product="hypothetical protein"
                     /codon_start=1
                     /transl_table=11
                     /translation="MKDWKDWHSLKYKKTKPNIFNTWKQWETRNKIAAIKREMIQSGH
                     IATIYGATVICSTQKKDK*"
     gene            259673..260179
                     /locus_tag="gwd1_scaffold_1_prodigal-single_334"
     CDS             259673..260179
                     /product="hypothetical protein"
                     /codon_start=1
                     /transl_table=11
                     /translation="MGQPLFVPHKRKINNMNKAQATNIAMIMFFIGLVITIIYCFGKT
                     DLGKTTYTIKGHSNSNITQGRFQANQSIPSEINIPEIPEHPYVRPIGTRFRIVTNGER
                     YKIQEWKWTPRLNLTPSPYASYDWVDVTGAEDKTIYFGGLWAAESWIKRELTEHPSPS
                     DKWVEVKR*"
     gene            260176..260352
                     /locus_tag="gwd1_scaffold_1_prodigal-single_335"
     CDS             260176..260352
                     /product="hypothetical protein"
                     /codon_start=1
                     /transl_table=11
                     /translation="MTFKEWKKWIMSVDSGGRFDYAHDDTPESTWRLRNYYTSHEAIN
                     EAIKTTNERKRIRS*"
     gene            260472..260654
                     /locus_tag="gwd1_scaffold_1_prodigal-single_336"
     CDS             260472..260654
                     /product="hypothetical protein"
                     /codon_start=1
                     /transl_table=11
                     /translation="VVDVKLRQKYSDWIRRQIESVNLDTDLIINIYDNWILWQIEKDF
                     KKREKNDIFFPMDFCA*"
     gene            260620..260769
                     /locus_tag="gwd1_scaffold_1_prodigal-single_337"
     CDS             260620..260769
                     /product="hypothetical protein"
                     /codon_start=1
                     /transl_table=11
                     /translation="MISFSQWISALEVAGGDRHLGGWPKDHLLIYIHSDTPKGRGAFG
                     FIIES*"
     gene            260786..260959
                     /locus_tag="gwd1_scaffold_1_prodigal-single_338"
     CDS             260786..260959
                     /product="hypothetical protein"
                     /codon_start=1
                     /transl_table=11
                     /translation="MMSFSSWIKIQMPASTIKGVTLYINTKFNWRYWKQYNDIRMDPT
                     TPIHHLWKLKRNK*"
     gene            260960..261220
                     /locus_tag="gwd1_scaffold_1_prodigal-single_339"
     CDS             260960..261220
                     /product="hypothetical protein"
                     /codon_start=1
                     /transl_table=11
                     /translation="MDLLCLAIAVASFYAFVEAYINRFKIKKEHAITSIVIGINIVYF
                     MIFPLIVLYGEIMVEPVPWQRKDAALGKNPNETNNENYSKNI*"
     gene            261183..261326
                     /locus_tag="gwd1_scaffold_1_prodigal-single_340"
     CDS             261183..261326
                     /product="hypothetical protein"
                     /codon_start=1
                     /transl_table=11
                     /translation="MRQIMKIIAKIFKDKNPSIASVWWKYKADHIRKKTGQYCIKISN
                     MYL*"
     gene            261438..261620
                     /locus_tag="gwd1_scaffold_1_prodigal-single_341"
     CDS             261438..261620
                     /product="hypothetical protein"
                     /codon_start=1
                     /transl_table=11
                     /translation="MIDKEFTEWISRVGWPYTVCEITTDGKLKTEYIVLTISATWQLR
                     KQFEYERSIRHYFISP*"
     gene            261937..262209
                     /locus_tag="gwd1_scaffold_1_prodigal-single_342"
     CDS             261937..262209
                     /product="hypothetical protein"
                     /codon_start=1
                     /transl_table=11
                     /translation="MTSTQDTWKYSWSGRLTITRELCCCDCKEVVHNHIDCPICNIKQ
                     AATNIYYELSKEINCTIVCECGAKFQTDEEPYDLNTIWKCSLTEKI*"
     gene            262206..262397
                     /locus_tag="gwd1_scaffold_1_prodigal-single_343"
     CDS             262206..262397
                     /product="hypothetical protein"
                     /codon_start=1
                     /transl_table=11
                     /translation="MSENTELHSKLIDKQSTEELDRKRDIACRKKQKIWTQEDLDAAK
                     RYANEVMEVLKKAQDGNDY*"
     gene            262381..262578
                     /locus_tag="gwd1_scaffold_1_prodigal-single_344"
     CDS             262381..262578
                     /product="hypothetical protein"
                     /codon_start=1
                     /transl_table=11
                     /translation="MATIIKRTINKTWWKWIAYERDKKFREALVNSILKNQELGCSFK
                     IAAAKTHDLFKKLKDIKTEEK*"
     gene            262575..262721
                     /locus_tag="gwd1_scaffold_1_prodigal-single_345"
     CDS             262575..262721
                     /product="hypothetical protein"
                     /codon_start=1
                     /transl_table=11
                     /translation="MSKNKTSVVEWLSDQLDLSHHRDRDASIYINWHLYKMRREAKSP
                     TPSR*"
     gene            262730..263023
                     /locus_tag="gwd1_scaffold_1_prodigal-single_346"
     CDS             262730..263023
                     /product="hypothetical protein"
                     /codon_start=1
                     /transl_table=11
                     /translation="LKIKAIIVNSDNSSFYIDFEADSFESAAEKAGSYYDLGIGDRPV
                     GNRGATIKVLITDGITTKFFKVIGWMSPRYSAEECASFETSDPISLQTLFDGF*"
     gene            263239..263439
                     /locus_tag="gwd1_scaffold_1_prodigal-single_347"
     CDS             263239..263439
                     /product="hypothetical protein"
                     /codon_start=1
                     /transl_table=11
                     /translation="MVKRIVVHTNIGAAHQYMFSDHEDTVITVVKSAVPYAYLNGCFI
                     VYKDKSQFIFPLNNIDNIIIEE*"
     gene            263444..263707
                     /locus_tag="gwd1_scaffold_1_prodigal-single_348"
     CDS             263444..263707
                     /product="hypothetical protein"
                     /codon_start=1
                     /transl_table=11
                     /translation="MEDFIYRIQRQRQYNDDNGDYIYQIQKFVPAHKFLFWKIEEKWE
                     RVSYFENDTWRSLEDVRMILKKIKLQHKIEPWEIVTWEGNNSE*"
     gene            263704..263832
                     /locus_tag="gwd1_scaffold_1_prodigal-single_349"
     CDS             263704..263832
                     /product="hypothetical protein"
                     /codon_start=1
                     /transl_table=11
                     /translation="MTTSRTWANYIYNKERTVTVNIQLTVPVEFFEINFTIEKPKD*"
     gene            complement(263810..264022)
                     /locus_tag="gwd1_scaffold_1_prodigal-single_350"
     CDS             complement(263810..264022)
                     /product="hypothetical protein"
                     /codon_start=1
                     /transl_table=11
                     /translation="MCKILNEIIEHPEILDNNNYRSREFCVHSCDGCCLVINWELGIV
                     DLTEAQFLLRCIEKRAELEISPSVSQ*"
     gene            complement(264015..264587)
                     /locus_tag="gwd1_scaffold_1_prodigal-single_351"
     CDS             complement(264015..264587)
                     /product="Uncharacterized protein n=1 Tax=Caulobacter
                     phage CcrKarma RepID=K4JV08_9CAUD"
                     /codon_start=1
                     /transl_table=11
                     /translation="MIDPTNITKYDRTDEELEEFIVFSILVAGHNAKNTAMGLERFLG
                     AFRDAKPFRVIDGHVKAGTLVLALKNAGIGCQTIRAKSLQSLLESHLDLRTCTVDQLE
                     QISGVGPKTSRFFILHSRLNARVAALDVHILRYLKSLGYNVPTVTPTGKNYRKIEEIF
                     LQEADKSGMTVADFDLFIWNMSTAKKIKNV*"
                     /db_xref="UniRef100_K4JV08"
                     /db_xref="K4JV08_9CAUD"
     gene            264775..265392
                     /locus_tag="gwd1_scaffold_1_prodigal-single_352"
     CDS             264775..265392
                     /product="hypothetical protein"
                     /codon_start=1
                     /transl_table=11
                     /translation="MSTKNNTRFLERPPLFNAVFNNDILDMLTAIDRQFGTDFAPVYW
                     EPFRGNKMIPNPTNSNLDLPTNKTGLNSNYREINNNDGNIWVHGTYPKLRIIREANED
                     RILEKLHILAAVPGVPKEDVSVFMEGAKITIEIKPEPVTQEDAQNDIKFIVLNEIPKG
                     KNRVEIGLNGPFDVESSTAEFKDNGMLEIIVPVLKKKQRVNILGK*"
     gene            complement(265639..266079)
                     /locus_tag="gwd1_scaffold_1_prodigal-single_353"
     CDS             complement(265639..266079)
                     /product="hypothetical protein"
                     /codon_start=1
                     /transl_table=11
                     /translation="MNPIIRSGESETTQDRITRLKDKALAKEAVLVSYKIIEAFKMDP
                     TLENAIRITYALYPNDSLGPENRSGIFINGCALLRAHGGENWSCNKCCWQHEKLCDLL
                     SLINPNISLIEKEEMLGRVLMAAIEMQVTLRVHPAFCWVFMGMP*"
     gene            complement(266048..266389)
                     /locus_tag="gwd1_scaffold_1_prodigal-single_354"
     CDS             complement(266048..266389)
                     /product="hypothetical protein"
                     /codon_start=1
                     /transl_table=11
                     /translation="MTKYLKKLIELKNSHNFNVESFNEIYTQASEEDNKKIPFAIAFI
                     GCDQICSACVFMSPDEMKRTPCIIGELAFSLKEMKNCDDNQYEAFRLLKLIQFQAALE
                     IYESNHSFGRI*"
     gene            complement(266373..266684)
                     /locus_tag="gwd1_scaffold_1_prodigal-single_355"
     CDS             complement(266373..266684)
                     /product="hypothetical protein"
                     /codon_start=1
                     /transl_table=11
                     /translation="MNKRNMSRLIKQLELVALDSGEIAKKLIKWENGNPACVLWETYS
                     DVFMEQSRFCRRCPAKLEAGRSKCQLQRYIEGEINEGSFLLLVIEMIAYLKVRSDDKI
                     S*"
     gene            complement(266686..266994)
                     /locus_tag="gwd1_scaffold_1_prodigal-single_356"
     CDS             complement(266686..266994)
                     /product="hypothetical protein"
                     /codon_start=1
                     /transl_table=11
                     /translation="MFPIWFKRAMHLEKEGKVSQALNLIYGNMDWLLEKDRFEDCNLL
                     LIESMKHKLSVHIVLALLTTTLPAAHLLSSRALFYKESTKKLIEDGEITFGLLDGLES
                     *"
     gene            267240..267395
                     /locus_tag="gwd1_scaffold_1_prodigal-single_357"
     CDS             267240..267395
                     /product="hypothetical protein"
                     /codon_start=1
                     /transl_table=11
                     /translation="MNIALLIILAIGLLGGAIELIGELSYRNRSSCLSNATITTEKKS
                     KNAKLFS*"
     gene            267376..267576
                     /locus_tag="gwd1_scaffold_1_prodigal-single_358"
     CDS             267376..267576
                     /product="hypothetical protein"
                     /codon_start=1
                     /transl_table=11
                     /translation="MQNYLVKFSPGDLVFWHDQLMEVKVVMLEHFLNDKPAIRYILQP
                     TGNTMGNEVMVFDDTQMEAFGD*"
     gene            267587..267787
                     /locus_tag="gwd1_scaffold_1_prodigal-single_359"
     CDS             267587..267787
                     /product="hypothetical protein"
                     /codon_start=1
                     /transl_table=11
                     /translation="MSRLKLVYDRFNDNYIVYRLIKFLWIKTWKKEYESMNKDRAERY
                     FNRYITLGDKNSEDENHIPSKT*"
     gene            267835..268056
                     /locus_tag="gwd1_scaffold_1_prodigal-single_360"
     CDS             267835..268056
                     /product="hypothetical protein"
                     /codon_start=1
                     /transl_table=11
                     /translation="MSNKLKNTVPSRHDLAKAIRNYARSRKIGWYTAIGRIENTNHKI
                     LHDVLQYARAKKIGLVTALGRIENAANEL*"
     gene            complement(268132..268515)
                     /locus_tag="gwd1_scaffold_1_prodigal-single_361"
     CDS             complement(268132..268515)
                     /product="hypothetical protein"
                     /codon_start=1
                     /transl_table=11
                     /translation="MELDFIRYLIVNKRELSIPQRDGLAKFLKNLDMALDLYLEKPDQ
                     DSIKVVLTALAGPRRSFDDMKYPNCNLTMLFRSCRGCPCVTGQHPYEVCSAIMGWSQM
                     LRGGDCSPELFLHFMQLKAQLEIIK*"
     gene            complement(268505..268687)
                     /locus_tag="gwd1_scaffold_1_prodigal-single_362"
     CDS             complement(268505..268687)
                     /product="hypothetical protein"
                     /codon_start=1
                     /transl_table=11
                     /translation="MDFFNFKPTTIKEVWNNWKFKAIGQAMLNPIRRQIDYEGLSRRI
                     FKVEPLPAKKDDPDGT*"
     gene            268765..269745
                     /locus_tag="gwd1_scaffold_1_prodigal-single_363"
     CDS             268765..269745
                     /product="hypothetical protein"
                     /codon_start=1
                     /transl_table=11
                     /translation="MKSSLTSPTQPTLPGMHDTDLEEAIFQLAGTLEVIREKLTYNLL
                     HRGDHSAVLSQEELMEAVGNVKIISNADPEAVKDVLRDGKRRYQLKYLSFLRAQSMKH
                     LNEKLKYMTQNEINRLSSLISTIDLMKNKDLLKEKNVNIAGWLINLSNSLDKCGEYEK
                     ANTLDAAVKILVQADKIDNDINVVDLVLTAVRELGSTNTKKLKDFLLTLSPFQISDLE
                     SAIFSEDEPEENQADLMLAWQILDKAISEPTDDVEIERVKKKPTPVVPITDDIDVRYP
                     SWTTKFNQRAFNLLYVTAGTLDENGKRTEATKLDLALSVLIRLRDELSQQ*"
     gene            complement(269807..269992)
                     /locus_tag="gwd1_scaffold_1_prodigal-single_364"
     CDS             complement(269807..269992)
                     /product="hypothetical protein"
                     /codon_start=1
                     /transl_table=11
                     /translation="MAIKESSDSSFRSVYRTWRRHGFKQVIESYIIQRPNILVNSVFS
                     TWQSYIIKEITYYKLQK*"
     gene            complement(270147..270401)
                     /locus_tag="gwd1_scaffold_1_prodigal-single_365"
     CDS             complement(270147..270401)
                     /product="tsf; elongation factor Ts"
                     /codon_start=1
                     /transl_table=11
                     /translation="MTREPSSSEVLALRERSGAGIMICKKALEVCNGDFLLAEGYIKY
                     YGCAINVRPKEGEIASEAYDKWVMEKAQEWKDLKLKKTVK*"
                     /db_xref="tped:TPE_2155"
     gene            complement(270398..270622)
                     /locus_tag="gwd1_scaffold_1_prodigal-single_366"
     CDS             complement(270398..270622)
                     /product="hypothetical protein"
                     /codon_start=1
                     /transl_table=11
                     /translation="MKKLNVKYTWKINNPHRKYSGSTLFGVHYCILKHKPVHPKEGDA
                     LIDVEKWEIEIFLFEEWRPLDFNLLGGPPL*"
     gene            complement(270619..270900)
                     /locus_tag="gwd1_scaffold_1_prodigal-single_367"
     CDS             complement(270619..270900)
                     /product="hypothetical protein"
                     /codon_start=1
                     /transl_table=11
                     /translation="MRVHMIISHVKLIKDAIPKDNDNFADMEVKRKLWDKWSRTIDVD
                     ASIVPRAGDAVYNIFDNGVSYMVATVSWDYQSETPTIRVLLADIQIELK*"
     gene            complement(270900..271073)
                     /locus_tag="gwd1_scaffold_1_prodigal-single_368"
     CDS             complement(270900..271073)
                     /product="hypothetical protein"
                     /codon_start=1
                     /transl_table=11
                     /translation="LKKNNFNIYETWYGRRFNGAVRNMRRQIEAEEDRKIMELLDAEV
                     MGLKKDESKDGDV*"
     gene            complement(271060..271830)
                     /locus_tag="gwd1_scaffold_1_prodigal-single_369"
     CDS             complement(271060..271830)
                     /product="Thymidylate synthase ThyX {ECO:0000256
                     |HAMAP-Rule:MF_01408}; Short=TS
                     {ECO:0000256|HAMAP-Rule:MF_01408};; Short=TSase
                     {ECO:0000256|HAMAP-Rule:MF_01408};; EC=2.1.1.148
                     {ECO:0000256|HAMAP-Rule:MF_01408};;  TaxID=744872
                     species="Bacteria; Spirochaetes; Spirochaetales;
                     Spirochaetaceae; Treponema.;" source="Treponema caldarium
                     (strain ATCC 51460 / DSM 7334 / H1) (Spirochaeta;
                     caldaria).;""
                     /codon_start=1
                     /transl_table=11
                     /translation="MGHSIVPEAEAILDQSFPVLDKGFIRLVDYNGSDSRIVQAARVS
                     YGNGTKTMREDAKLIDYLLKHEHMSPFEMVNFTFHLKLPIFVFRQMVRHRTARLNEIS
                     GRYSVLEDEFYVPNPGDIRSQDTVNKQGRSEEMLPDALFQCADFHDEQIRDYAEYKQR
                     VDAGMARELARINLPVSLYTQLYWNIDLRNLFNFLKLRLDVHAQYEIREYARVLMDLV
                     QKVSPMAFASFEEHILYAIKLSRSEVLAVEGNFKIEEK*"
                     /db_xref="F8EY59_TRECH"
                     /db_xref="UniRef100_UPI00025552F8"
                     /db_xref="scd:Spica_0046"
                     /db_xref="UPI00025552F8"
                     /db_xref="2.1.1.148"
                     /db_xref="2.1.1.14"
     gene            complement(272118..272396)
                     /locus_tag="gwd1_scaffold_1_prodigal-single_370"
     CDS             complement(272118..272396)
                     /product="hypothetical protein"
                     /codon_start=1
                     /transl_table=11
                     /translation="MELNPSDKMKLDSLMKERMKLFSMLSQAKEMALDPVFVRLAKLG
                     MPEQSTLVSAYQQPLSNTKLYPIVEIIPEIERRLIENEQLINALVPAV*"
     gene            complement(272377..272568)
                     /locus_tag="gwd1_scaffold_1_prodigal-single_371"
     CDS             complement(272377..272568)
                     /product="hypothetical protein"
                     /codon_start=1
                     /transl_table=11
                     /translation="MGIPRKIKLGKVRIRIPLPKRSGKTMLTKLDKKNRERKSGSEYL
                     QESQEEWEVGEEEDGTESE*"
     gene            complement(272571..272807)
                     /locus_tag="gwd1_scaffold_1_prodigal-single_372"
     CDS             complement(272571..272807)
                     /product="hypothetical protein"
                     /codon_start=1
                     /transl_table=11
                     /translation="MEESLGIKQAIAAVDEAINDTKYIVLNPPPKPKVTMAHALTRRL
                     NRALELQRRNKVAFAKRRAKNKVARISRRMNRSK*"
     gene            complement(272825..273610)
                     /locus_tag="gwd1_scaffold_1_prodigal-single_373"
     CDS             complement(272825..273610)
                     /product="hypothetical protein"
                     /codon_start=1
                     /transl_table=11
                     /translation="MMGSMSAAYENRPPSNNTESLSDQISRNLDMITSKTFSSVVDLS
                     NEEFELMQRSFMSTLGDVEQSTNALLHYFNDMDFYEDWAAALLAATDTGLECGSSNVP
                     TEFMQIKHALSGVLMSIQLFHIIADKASNSTLIKDTLDARSRSELISEARDRVAALHN
                     GNKYNGLLKTANYESEKVNISKIYLERMNFISPIILFFPAWSVTANHSLNSQLRNLIA
                     SANAKGTVSMMPDAQRLIQFISLASRVNFDISNVSLQLIRWTK*"
     gene            complement(273613..273990)
                     /locus_tag="gwd1_scaffold_1_prodigal-single_374"
     CDS             complement(273613..273990)
                     /product="hypothetical protein"
                     /codon_start=1
                     /transl_table=11
                     /translation="MKEWRIYKADFSIDPNLGVLVSCSYFVTQDVRDILKSLNSFFLQ
                     QLRNLEATEDIGHFVLVKLSDSESSLINNVFPIYEIKTIENDTPVVYFTNHLGWVKDL
                     NVQEISSIKLKYSDVHIIYEGKE*"
     gene            complement(273987..275003)
                     /locus_tag="gwd1_scaffold_1_prodigal-single_375"
     CDS             complement(273987..275003)
                     /product="molecular chaperone DnaJ n=1 Tax=Clostridium
                     tunisiense RepID=UPI00030882F5"
                     /codon_start=1
                     /transl_table=11
                     /translation="MSYYEALGVTKEATAEEIKKAYREAALKYHPDRNPGNQEAEDKF
                     KVVSEAYSILSDVEKRRQYDMGGQSYDLNDHEMWDAFFPGFRPNYGAPGSHRRNWPAR
                     DVETVLNITLEEAFSGVDKEISYRADIPCSTCNGTGDSSGSRAQCSHCRGTGMESSRR
                     GNFVVQRACPICGGDGNSITNKCGKCNGRGSIKEDKIVSVTIPAGIPNRAQMRVPNHG
                     GTGGFPGHETVTGDLYVNIIIQPHPEFIRQGEDINYQLNISPAKATLGGTVDLSNFMF
                     HGTVKIPPGTASGTKFAVRGKGMPKFQNKGRGDFYYEVIIVPKTQLTDKETELYRQLL
                     EMEQ*"
                     /db_xref="UniRef100_UPI00030882F5"
                     /db_xref="A0A037ZBJ0_CLOTT"
                     /db_xref="ckl:CKL_0903"
                     /db_xref="UPI00030882F5"
     gene            complement(275006..275395)
                     /locus_tag="gwd1_scaffold_1_prodigal-single_376"
     CDS             complement(275006..275395)
                     /product="hypothetical protein"
                     /codon_start=1
                     /transl_table=11
                     /translation="MRRPNSNKYVTVEAIKAWFYWHECDMCGVRFKFEPGYDVFTHLK
                     LTQPTEKERESGIRWRYEYPIKQCVCDSCGKRLFGVNPFMITHQDFQDRLFRIHDGPK
                     IEEQIHVEKTMTNAQPGLVERAAYSSK*"
     gene            complement(275704..276357)
                     /locus_tag="gwd1_scaffold_1_prodigal-single_377"
     CDS             complement(275704..276357)
                     /product="hypothetical protein"
                     /codon_start=1
                     /transl_table=11
                     /translation="MSNNAPIGDYSLNQPGYYTIKSYNNCIDNQDSCNITASSDNTEW
                     QMTTSTTTTIPYATTSLPYTAATATYGPIIPTTGSWSSNVISLNAEAMVDVIDGYDML
                     PIFFGDQSASAKALERLIRLHYKNKDEIGEKVKEAIINKTNAALTLPWLLAYLFSKRS
                     EHEACAEYIEDICRANFIKSNVLTLVGSHGSVWEVFTSYEGDLTQLALEFSAYCQTI*"
     gene            complement(276371..276688)
                     /locus_tag="gwd1_scaffold_1_prodigal-single_378"
     CDS             complement(276371..276688)
                     /product="hypothetical protein"
                     /codon_start=1
                     /transl_table=11
                     /translation="MRLFKIARDVLTLSQTFNPNAISKMFPPGHPNKSEAQKYREAIT
                     FYYTVSTQVRGVDQAAKANLFNECGQLLSNIQAEPLDSFMAHLNAKIAEIKSAKLTVR
                     PLI*"
     gene            complement(276675..277064)
                     /locus_tag="gwd1_scaffold_1_prodigal-single_379"
     CDS             complement(276675..277064)
                     /product="hypothetical protein"
                     /codon_start=1
                     /transl_table=11
                     /translation="MNKIQIYREKVLIEYLRSLREIEQALLDSPKKISLELIDKMSNL
                     LYMDATPVCDVCSYSCRQDDTLQPHCYMASLATTSVRHFLHLYSITYDQKTARKQILE
                     QIPKVIVGLMEVQAQVMAQFGVENETV*"
     gene            complement(277103..277654)
                     /locus_tag="gwd1_scaffold_1_prodigal-single_380"
     CDS             complement(277103..277654)
                     /product="hypothetical protein"
                     /codon_start=1
                     /transl_table=11
                     /translation="MTPPTSRKTEETKHTFKTLAKKMGLDEVSIPFQWMWKIVAVVFA
                     GGMAWATLYGSVSGLKQKNSNLESIQQSQAIQVYAMHDDLVTMKGQMDLLQFKMDEML
                     KRTNRSARFTSAAELMSLPSPEEAPIKHKTTQYEVEDGESLWDVAKKLNVSPDSLIKS
                     NPDLLQPGAKFGKGLILKYEKQT*"
     gene            complement(277626..277919)
                     /locus_tag="gwd1_scaffold_1_prodigal-single_381"
     CDS             complement(277626..277919)
                     /product="hypothetical protein"
                     /codon_start=1
                     /transl_table=11
                     /translation="VTKDEVLAFLPEMSIEELSTIKHEINKLMYEHNKTGLDEILANP
                     PKALKNLETLQLPREIKDAMEMNKEAIMAAYGVMRSLGLITEIENDPSHKPKD*"
     gene            complement(277916..278380)
                     /locus_tag="gwd1_scaffold_1_prodigal-single_382"
     CDS             complement(277916..278380)
                     /product="Uncharacterized protein {ECO:0000313|EMBL
                     :KFZ25665.1};  TaxID=1541960 species="Bacteria;
                     Tenericutes; Mollicutes.;" source="Mollicutes bacterium
                     HR2.;""
                     /codon_start=1
                     /transl_table=11
                     /translation="MGRLGLKGGVGDKLQPEDVDKKQLEMGIKVEQEHVKHSKSLSKK
                     EKDDLARDIAMDHLAEISDYYTRLKKMEEEAKKDKNVDVKEDEELEKEAIFAPWHTTE
                     HPSQIPKDAPVSPMPQMHHRYPADQATWPKAKEEMIKREKLKVKARRKKEST*"
                     /db_xref="A0A094ID83_9MOLU"
     gene            complement(278384..278713)
                     /locus_tag="gwd1_scaffold_1_prodigal-single_383"
     CDS             complement(278384..278713)
                     /product="hypothetical protein"
                     /codon_start=1
                     /transl_table=11
                     /translation="MMAKITSSSKAVMVATKNTAKSTFVPKRGDRKTRMTVLTMLLFL
                     AINVWAMTKYQVDVVEVLKLNADFMWKVLTVFVAGNGVSAIADGFGGKSNKPPSPAFD
                     ADDLKGD*"
     gene            complement(278797..279279)
                     /locus_tag="gwd1_scaffold_1_prodigal-single_384"
     CDS             complement(278797..279279)
                     /product="hypothetical protein"
                     /codon_start=1
                     /transl_table=11
                     /translation="MCQASVDIALTVMERLEKSASKLYKLLYYTFDTKDDEAAFLFYR
                     MHLEEKTHWLLVQYLRRMADSIETEIAPQDTKICVQTLKRYADKIDTIISEIKNPSVG
                     NALTLALQLEEGYAILYKETIQEYFKHPIMTDLVNSLIEGDHIEHLKNFIDNRSNRWR
                     *"
     gene            complement(279281..280138)
                     /locus_tag="gwd1_scaffold_1_prodigal-single_385"
     CDS             complement(279281..280138)
                     /product="hypothetical protein"
                     /codon_start=1
                     /transl_table=11
                     /translation="MSDYKAIIVKLIDKGAPAGTLLAALETNNLLEVVNIAMVHDVTE
                     EVLALKEAKERGPLNEPKLHKEVPLRPMDPEELARKQQHKKHVFNLGLKRLTTPKDIT
                     EEEVEKEKCDDLPVKASSYEISDLIITADVPPFLRNLSPDERIKRLKELQRGLSPEEL
                     RKKEEEEAAHAQKVKEEVEKENTPKIEEEPRQQRLPMEASERVHLVLAKAKSNLKGLT
                     KHWKEHFKGRPKGSFTKAVKKLKAHGVDKPEALAAYWEHKSTGKWPAEKGKKKKATIT
                     YRKKEAGIK*"
     gene            complement(280218..280460)
                     /locus_tag="gwd1_scaffold_1_prodigal-single_386"
     CDS             complement(280218..280460)
                     /product="hypothetical protein n=1 Tax=Holospora obtusa
                     RepID=UPI0003AECCCA"
                     /codon_start=1
                     /transl_table=11
                     /translation="MIGEFIAFGVGGLTLLGAFLNVKKVRFSFIIFSICNIYWAGYDF
                     YLGATAQGFLMLAFLITSIYGYFSWTKEPDDKDNLI*"
                     /db_xref="UniRef100_UPI0003AECCCA"
                     /db_xref="W6TE04_HOLOB"
                     /db_xref="UPI0003AECCCA"
     gene            complement(280470..280919)
                     /locus_tag="gwd1_scaffold_1_prodigal-single_387"
     CDS             complement(280470..280919)
                     /product="hypothetical protein"
                     /codon_start=1
                     /transl_table=11
                     /translation="MSKKYLVAKNRFTPGTPGLTIQGFPGCDVLADFKNSTGDSVLKV
                     MSNGELVWKGTSQISTDYFKHLNIFTQTCLDTIQIFIDNPNNINHCRVADMGTNGGHC
                     GMEFRTMCSFFERLHGKEMKIIGELSQDLLTCIEFVAAFQTAQETPQ*"
     gene            complement(280912..281367)
                     /locus_tag="gwd1_scaffold_1_prodigal-single_388"
     CDS             complement(280912..281367)
                     /product="hypothetical protein"
                     /codon_start=1
                     /transl_table=11
                     /translation="MEGLILNMLRVSEFLHTNERLVLAGTIDNVLATILKFADIAFAE
                     KTFFKKLKDIISHYGLSFDQVFSQLEAWKTQLVHIEYDWRIGLPEEEIAREKPDFMKR
                     VILATDEIYNIAKPFHGAVGMESKKWGDIMQSPVETWMKKYKDSLQNNV*"
     gene            complement(281381..282097)
                     /locus_tag="gwd1_scaffold_1_prodigal-single_389"
     CDS             complement(281381..282097)
                     /product="hypothetical protein"
                     /codon_start=1
                     /transl_table=11
                     /translation="MSDNEVAGIVTQLESLHTKHKVSSYIGLGLVLLILFFAGVGAYM
                     LMGQLKDQAATNQQLAATQQQITDKLQTIDTNNQIIFDLKKEIQDIKTQQQITTAKYD
                     VLLTQAGRQLPQPQQDAFFTSRGFIPSYYQTDGGRLFGSQATVKLQTAIVEGEKCEEL
                     SAQKDIEIVKKDNLIDTYQKQVIEYQGVDGLRQEEFKIVDNELKKTQKELRREKIKKW
                     LWTCASISAAGYVGYQVGHN*"
     gene            complement(282139..283188)
                     /locus_tag="gwd1_scaffold_1_prodigal-single_390"
     CDS             complement(282139..283188)
                     /product="hypothetical protein n=1 Tax=unclassified
                     candidate division KSB1 RepID=UPI000361F762"
                     /codon_start=1
                     /transl_table=11
                     /translation="MSTINKIIGKGLTFDDVLLVPGYSEISSRNDITVKAQLHPNLCL
                     TVPVISANMDTVTGEEMCRIMHKHGGLGILHRFAPEAELISIVETLQEDKVRFGVSVG
                     VNLDDEKLFNLYLSRGINIFCVDVAHAHHQKVRYRLRHIRNAKKDAIIIAGNVATLDG
                     ANFLAENGADIIKVGIGPGSLCSTRIMTGCGVPQLTAIIDCDVIKQNHPHVKILADGG
                     IRYPGDITKAIAAGADAVMIGGMLAGTEQTPGLIIKKGTPSRPLLYKRYRGSASMEAK
                     SSSGRDIKFIEGVSTDIPYRGDASLVIDEIIDGLKSGCSYVGASSLLELQAKGRFVEV
                     THASYVEGTPHGSGY*"
                     /db_xref="UniRef100_UPI000361F762"
                     /db_xref="lfa:LFA_3574"
                     /db_xref="88046329"
                     /db_xref="UPI000361F762"
     gene            complement(283196..286240)
                     /locus_tag="gwd1_scaffold_1_prodigal-single_391"
     CDS             complement(283196..286240)
                     /product="DNA topoisomerase (ATP-hydrolyzing) {ECO:0000256
                     |SAAS:SAAS00048832}; EC=5.99.1.3
                     {ECO:0000256|SAAS:SAAS00048832};;  TaxID=765914
                     species="Bacteria; Proteobacteria; Gammaproteobacteria;
                     Chromatiales; Ectothiorhodospiraceae; Thiorhodospira.;"
                     source="Thiorhodospira sibirica ATCC 700588.;""
                     /codon_start=1
                     /transl_table=11
                     /translation="VGYNSKDIKVLKGLDPVRQRPGMYIGNTDDETGTHQTAFEIIDN
                     AIDEAMNGYADLVAVTVHADGSLSVRDNGRGVPVQMHPTEKKYGVDLVFTVLHAGGKF
                     DEQAYKTSGGLHGVGASVVNALSEWLKVEVKRDGRKYFREYANGNPIGELQDLGPSKK
                     TGTIVTFKPSVKVFRKPEFSFEILKNRLEELGFLNEGVAIKLTDERTNEEFEVGHNDG
                     LKRFVERIEPKAQILTPLIQVSSAKGEKVRVRCALQWKLDFDGDRLLAFTNNIRNGDG
                     GTHVVGFKNVLTRCLTKALTGKKGASLVTGDDVREGLVAIIDVKMSDPKFSSQVKSKL
                     VSEEARTALENMSGAFEDYFEKNPAHLNRVMQNAVRAAESREAARKARDLSRKKNAMD
                     IGVLPGKLADCQSKDPAINELFLVEGDSAGGTSRQGRDRKFQAILPLRGKVINAEKAT
                     LHKLLANEEIKSLIAAIGTGIGENFDIERLRYHKICIMTDADSVTGDTPLMVFNKETK
                     EMKLYRTDDFIDNVCTDISKYQIVACDLKHKSFGFRNLQQVYKHPSKKQLFRITDDNG
                     HHVDVTSDHSVFVYRKETRSFEAVSTVRLSVEDQLVSSRAIPDITTTEMKINPYLLGL
                     FIGHGQVDSQGHFKLLRSTRFKQRAVDFNSLPAVKITTTDRVAQTETLEFTNKRISTM
                     ISSFNITKSELPNCLYTAPTAQKLAFLRGLLESCAAVMVHQGISICAEDSLATGLIYL
                     LRQFGVSPAILRGGAKALINIKIKDMAFIAGAWDHHKAVKDFGDLVAPSKEYELVKIK
                     SIVELPQQPYVYDLSVDVDQNFVAGTGATLLHNTDGAHIKTLLLTFFYRHMPELVKKG
                     HIYIAQPPLYRCVIRGKVHYILNDGELRLFKVKEKYGLLRTYKKGKKYAFPQEQIFDM
                     PKGTLLYSDKLLFDVPIEDIMKLVTEPREDLKLQRFKGLGEMAAEQLAETTLNPSSRR
                     MLQIKIESTEAADNMITTLMGDDAEARRTFIMENCQFATPDV*"
                     /db_xref="G4E7N6_9GAMM"
                     /db_xref="UniRef100_G4E7N6"
                     /db_xref="hpak:JT17_01950"
                     /db_xref="5.99.1.3"
     gene            complement(286255..286887)
                     /locus_tag="gwd1_scaffold_1_prodigal-single_392"
     CDS             complement(286255..286887)
                     /product="Exonuclease n=1 Tax=Myxococcus xanthus (strain
                     DK 1622) RepID=Q1DB51_MYXXD"
                     /codon_start=1
                     /transl_table=11
                     /translation="MIEKIDKLIFIDTETTGLSPTTHEIIEIGIVQVDPITLNDFDQA
                     EYKVLPQSIATADERALAMNHYSFMSWRGAKPFQDEVGPYLSKLSTPKSIICGHNIKF
                     DIAFLESMYSKYSPELSFSYGGTLDTQSLAKHLAVATPSYRLGVLCQKFGVEIETSKQ
                     HSALYDILANVALFKSMFRNYSIPLSEAIVLGPCGKKNQKKIITATKTVS*"
                     /db_xref="UniRef100_Q1DB51"
                     /db_xref="mxa:MXAN_1876"
                     /db_xref="88346527"
                     /db_xref="Q1DB51_MYXXD"
     gene            complement(286871..287101)
                     /locus_tag="gwd1_scaffold_1_prodigal-single_393"
     CDS             complement(286871..287101)
                     /product="hypothetical protein"
                     /codon_start=1
                     /transl_table=11
                     /translation="MKNYGMYISCPACKGDRFWIASITDLSKCSKDLDFINKIAYIVD
                     GTCEQCNHLVADINELEALLIGSEGTGNDRKD*"
     gene            complement(287098..288495)
                     /locus_tag="gwd1_scaffold_1_prodigal-single_394"
     CDS             complement(287098..288495)
                     /product="ATPases of the AAA+ class n=1 Tax=Clostridium
                     termitidis CT1112 RepID=S0FQM1_9CLOT"
                     /codon_start=1
                     /transl_table=11
                     /translation="LSARKNSYASYDDFLLDIGEYFISLNAALFMETVPPTETAKASK
                     RIKTLTGLVVTATTVSTSAKKLRVIAEREYIKIATKMKRSSNLPTTQLMCDFQLSELE
                     MLILLYLSWQEVGTDNIFMYIKNISPVLKFFSNNEKDVVSRLKLFSNDAKMINGGLLH
                     IQQSESAPLGASDLMVLEPLREMLAGMTDYDLAVLQQKKKCKDTCQTAGTITLIAKEA
                     TMEQLHMTEAYLKHYKKIFVDWALGESIPYGSGMVILFHGPPGTGKTLAARYLAQRCK
                     KELIVVDYADLLNKYVGETEKKIKEMFKRAAKSGAVLLIDEADSVMHARGDDSKSWEI
                     SQVNVLLQCVEAHDGVVILTTNREELLDKALMRRVILKVAFEMPDASQRAKIWQTMLK
                     EQAIDKAVDFKILGEEFIYAGGNIKNAVLLAAILAANKGKEKIGMDDLREAAMLEKKK
                     VTPKGSKIGFMGESK*"
                     /db_xref="UniRef100_S0FQM1"
                     /db_xref="dgo:DGo_CA0596"
                     /db_xref="87217386"
                     /db_xref="S0FQM1_9CLOT"
     gene            complement(288556..290217)
                     /locus_tag="gwd1_scaffold_1_prodigal-single_395"
     CDS             complement(288556..290217)
                     /product="60 kDa chaperonin n=1 Tax=Novosphingobium
                     pentaromativorans US6-1 RepID=G6EDC2_9SPHN"
                     /codon_start=1
                     /transl_table=11
                     /translation="MSTPKKVYLKEEAQRLLSKGVNTITDVVACTLGAQGRVVTIDRG
                     RYGTTVTKDGVTVANETILEDPAENIGADMIRTAANTTNDTAGDGTTTAAVLTREIYN
                     EGRRAMAVGVNIAELRRGINASKDVAVSELKRLATSVKDGDIQKIATISANNDDITGA
                     IIAEAINRVNNGVVTVELSQTAETYYSLTEGFQFDKGLPTPYFVTDQIRNITEFEDAY
                     ILITMHKLMAAEPLVNLLNEVSKSKKPLLIIADGFSNEVLQTLVYNKMKGAVQVAAVS
                     TPGYGEAKIQLCEDMAALTGAQFVDPEVTNINDVSLAYCGQAKKIICTKFSTTIMGGG
                     GNKEVVDQRMDRIKYALAQEHLAPFEIDQLRDRLSRLQGAVAVIHVGGLNEEEANEAK
                     DRVEDAVHATQSAMEEGILPGGGLAFLYASKAVETAMENQAHKDAKIGFDIIRKALKA
                     PSRQIAANAGLDPATEAVTKALEAYPQQYGYGFNAATEQYSNLIDDGVIDPAKVSRAA
                     LENAVSVALLMLTTDALLVETAFREDDPRVDKVARPRVMMQKHNQ*"
                     /db_xref="UniRef100_G6EDC2"
                     /db_xref="A0A087M2P5_9RHIZ"
                     /db_xref="npn:JI59_08375"
                     /db_xref="G6EDC2_9SPHN"
     gene            complement(290227..290871)
                     /locus_tag="gwd1_scaffold_1_prodigal-single_396"
     CDS             complement(290227..290871)
                     /product="Uncharacterized protein {ECO:0000313|EMBL
                     :KKN03321.1};  TaxID=412755 species="unclassified
                     sequences; metagenomes; ecological metagenomes.;"
                     source="marine sediment metagenome.;""
                     /codon_start=1
                     /transl_table=11
                     /translation="MKIIGISGKARSGKDTTANFLRDKYGFSVIHFADILYAETQEIY
                     KYCTLVVGDNAEYTGVKLENGIVVPLPSSFPPSLLRDGMKEKNGNFLQWWGTIRRNYF
                     KKDYWVERVEDTLANFEANGIKNVVVADVRLLNEANFIKGVRGKLLRTIRYNADGSPF
                     IDPNRDPKHESEIELDDYPDFDAILINLHDIQFLCDSAEELLFKIFPDITCNLS*"
                     /db_xref="A0A0F9PQJ1_9ZZZZ"
     gene            complement(290868..292187)
                     /locus_tag="gwd1_scaffold_1_prodigal-single_397"
     CDS             complement(290868..292187)
                     /product="hypothetical protein"
                     /codon_start=1
                     /transl_table=11
                     /translation="VATINVIKLKNKPVVIHYRAFEKCFRMQYVLPYAGAAHEKIPGL
                     AHATEHMLVFNKLGNHNIANEAAATFGVNINAFTGFAMAGLDASGVVSTKALDEVARQ
                     WSAQLVSENYTQENWNCEKEIIRAEALDADNTAAFIDVFMRAVTRTSPRYKQGVMIGT
                     DFLDGISVADLRKAHQNWNTWGDQSFVLIVGDLCPEDINRFMTKMDFGNYNASLKVKL
                     DKSRPKAYDQKMSTWSLANYTLSGIEARRYHFMEASGPLLGTQAWYDMLAIGGLFFTG
                     GNSKAHKVLRGDHGICYDCGGLISRVDGGVVLGIEYAMEKKLTTGPKDHELLSKIVKQ
                     AASDVTPEAVKMIAMNMKTNYCLIHNSIEDLVDALGDELTIMSYETTLAEFQKNAKLL
                     TLDNRLAMLDNLNVGRLQHLANRFSKSKYTVHYFTEKCEHIKKGKKK*"
     gene            complement(292204..292749)
                     /locus_tag="gwd1_scaffold_1_prodigal-single_398"
     CDS             complement(292204..292749)
                     /product="Deoxyuridine 5'-triphosphate nucleotidohydrolase
                     {ECO:0000256|HAMAP-Rule:MF_00116,
                     ECO:0000256|SAAS:SAAS00071038}; Short=dUTPase
                     {ECO:0000256|HAMAP-Rule:MF_00116};; EC=3.6.1.23
                     {ECO:0000256|HAMAP-Rule:MF_00116,
                     ECO:0000256|SAAS:SAAS00071036};; dUTP pyrophosphatase
                     {ECO:0000256|HAMAP-Rule:MF_00116};  TaxID=1401079
                     species="Bacteria; Firmicutes; Clostridia; Clostridiales;
                     Clostridiales Family XIII. Incertae Sedis;
                     Mogibacterium.;" source="Mogibacterium timidum ATCC
                     33093.;""
                     /codon_start=1
                     /transl_table=11
                     /translation="MKLNYVQCRPYDGYFDVGKPKGDAAVDLRALEVQALDMRGCLPI
                     ISKMGVQTGDWGQLDTEYIFGHEDYGHVWELRPHTMHKIYTGVRIHLGDGYEGKICLR
                     SSSGLLGLVMPNAPALIDSHYVGELIVPILNPMSYSIYIAPGSRFAQLSALTFEPTEP
                     ILVMELAETERGSKGFGSTGA*"
                     /db_xref="X8IRE2_9FIRM"
                     /db_xref="afo:Afer_0865"
                     /db_xref="UniRef100_J4VYK5"
                     /db_xref="3.6.1.23"
     gene            complement(292818..293072)
                     /locus_tag="gwd1_scaffold_1_prodigal-single_399"
     CDS             complement(292818..293072)
                     /product="hypothetical protein"
                     /codon_start=1
                     /transl_table=11
                     /translation="MSADVKVAEIRGLKVKKVLTSKKKLEITFEGKVDEVSAVGKTID
                     EAVREANKASMMELCTSISVSVMPDSGETDEENDGGKKSK*"
     gene            complement(293087..293470)
                     /locus_tag="gwd1_scaffold_1_prodigal-single_400"
     CDS             complement(293087..293470)
                     /product="hypothetical protein"
                     /codon_start=1
                     /transl_table=11
                     /translation="MNKSKNKTKTSSTPPHKLTVKQDSLSRQIENILTSNVGCRSNDV
                     LLYTTLLNRYFGVEIADDRLMLDLNVAKVGGYPPLESVSRIRRAFQAKGWFHSTTRRE
                     QFVRATKVRKGSISKVALKRLSKSK*"
     gene            complement(293520..293816)
                     /locus_tag="gwd1_scaffold_1_prodigal-single_401"
     CDS             complement(293520..293816)
                     /product="hypothetical protein"
                     /codon_start=1
                     /transl_table=11
                     /translation="MIIKAYIKDEPSYMRYEASYRIPRKLVYASNVIILFLRDGASKI
                     IKSRFKQPEEKFVPNSIQRRWYLQSLKIKDSDLKYRINSISFGISQKDIDFFVF*"
     gene            complement(293915..294166)
                     /locus_tag="gwd1_scaffold_1_prodigal-single_402"
     CDS             complement(293915..294166)
                     /product="hypothetical protein"
                     /codon_start=1
                     /transl_table=11
                     /translation="MKPAERNYVVRLFFNNGSHEQVKYENQTEATTAYNAITAAVENR
                     SYVGELTLHDGTKCSFRVGRLVYWKVFRYTEPSKEERGR*"
     gene            complement(294169..294504)
                     /locus_tag="gwd1_scaffold_1_prodigal-single_403"
     CDS             complement(294169..294504)
                     /product="hypothetical protein"
                     /codon_start=1
                     /transl_table=11
                     /translation="MKTPHGRMTRKAELLSTLQLSGGNTIDVIRKSLPNYKVGQIDPG
                     DASEYKIFVSYGQSPKEQAITTIHELIHIVECMVQDGTHLHDPNDYDLLAYFIYNTVA
                     SVESAGKEN*"
     gene            complement(294467..294736)
                     /locus_tag="gwd1_scaffold_1_prodigal-single_404"
     CDS             complement(294467..294736)
                     /product="hypothetical protein"
                     /codon_start=1
                     /transl_table=11
                     /translation="MPSCCSTGCSSGCNSNTSELLKVPFDVFALTPEYFQPKLYNQKQ
                     FNMLSETGKKLYIDNIVTFNSLCRDAERLDLLINENAPWSNDTQS*"
     gene            complement(294746..295033)
                     /locus_tag="gwd1_scaffold_1_prodigal-single_405"
     CDS             complement(294746..295033)
                     /product="hypothetical protein"
                     /codon_start=1
                     /transl_table=11
                     /translation="MACGGCGGYRKIEKPAVQQPAISSVPQPLPPPPPPPISVTSVPG
                     TPTPPPKPKTVVLAVSSTPSKPVDAQEAVTDLIKKKREALLALRRSQQRQY*"
     gene            complement(295116..295295)
                     /locus_tag="gwd1_scaffold_1_prodigal-single_406"
     CDS             complement(295116..295295)
                     /product="hypothetical protein"
                     /codon_start=1
                     /transl_table=11
                     /translation="MADSTIKINSKDIETLYNIMIKYQDFFIDLAKIGGTEHVHDFNT
                     VAKIINDMLEQVDSH*"
     gene            complement(295270..295794)
                     /locus_tag="gwd1_scaffold_1_prodigal-single_407"
     CDS             complement(295270..295794)
                     /product="hypothetical protein"
                     /codon_start=1
                     /transl_table=11
                     /translation="MRGNNSSFIRIGDAIKSFVIVPDTERTYVSHYVNIDGKNQKRNC
                     HCNATCPYCLNGTSTFKGVYAIALAEGGQLGFIDLKPGLIKQLSITAAKEGVSLGVFL
                     NKRLLGVSREIKNHYTEYQINSTILTDADHDALMRSIYEGKNSDTMMKLMEKLETLVV
                     PGSEREDGGFDNQN*"
     gene            complement(295781..295945)
                     /locus_tag="gwd1_scaffold_1_prodigal-single_408"
     CDS             complement(295781..295945)
                     /product="hypothetical protein"
                     /codon_start=1
                     /transl_table=11
                     /translation="MTRDQVKCSHCGGDTKFVRKYETVYIFQCILCRRKTQIMTEMIR
                     EPEKKKNERK*"
     gene            complement(295992..298961)
                     /locus_tag="gwd1_scaffold_1_prodigal-single_409"
     CDS             complement(295992..298961)
                     /product="ribonucleoside-triphosphate reductase (EC:1.17.4
                     .2)"
                     /codon_start=1
                     /transl_table=11
                     /translation="MNKLSLSRKILSDITVYAKYAKFIPKLKRRETWEEIVTRNMEMH
                     IRKFPKLKTEIEDAFKLVYSKKVVPSMRSMQFAGKPIELSPNRGYNCSFVAIDDFHAF
                     SETMFLLLGGSGVGFSVQRHHVEQLPVIYKPIKSRRFLVGDSIEGWADAVKALFRAYM
                     CGKTLPEYDFRDIRPKGARLITSGGKAPGPEPLKDCLHNIQKILDRKVGGSKLTTLEC
                     HDIMCYIADAVLAGGIRRAAMISLFSFDDEDMLTCKYGNWYELNPQRARANNSVVILR
                     HRIKEKEFKQLWKKVQMSKSGEPGIFFTNNKEMGINPCLSGDTWIHTTQGAKQVNELV
                     NKKFTAIVNGKHFDSTESGFFSTGVKSLLSLETNNGNNLKLTNNHKLLKVLKRTSKKI
                     YTDWVEANQLTVGDEILLSVHDGVAKFGENNPGDFDRGWLLGELLGDGCFSGPSSACL
                     DFWGPSAQHMSSLAYNRIKGVLETRSDFGVIDQYQKDKLRIRCVAVANLAKQYNITQK
                     TKLLTPAIEAESYDFIAGCLRGLFDADGTVIGNQIKGVSIRLGQVSLNNLQCAQRMLS
                     RLGIVSKIYKNRHPAEFRYMPDGKGGTKKYWCQSMNELVISGHNMHVFQSVVGFDEPA
                     KATKLANLLGTYKRKLNRERGLTTITKIIPIGEAEVFDATIPGIHEFCANGLRAHNCS
                     EISLKSAQMCNLTEVNVSDVHSQEDLNERCRVGAFIGTLQASYTEFHYLRDLWQKNCE
                     KDALLGVGMTGICSGGILNLNLEMAADICVKENERTAALLGINKAARVTCIKPSGTTS
                     LVFGCSSGIHEWHDEYYIRRMRIGKNEELYKYLSEHCPDILEDDFFKPTIQAVISIPQ
                     KAPEGAILRKHSDPIKLLERVKKFSQEWVVPGHNDGDNRHNVSVTVSLKDDEYQITGE
                     WLWKNRDHYTGITVLPLDDHSYMQMPFESCTEEVYDKMLRKIKDIDLSKVVEIDDHTT
                     LTEQAACAGGACTITRV*"
                     /db_xref="nhl:Nhal_1612"
                     /db_xref="UniRef100_D5C1W3"
                     /db_xref="A0A0G0Y5E1_9BACT"
                     /db_xref="D5C1W3_NITHN"
                     /db_xref="1.17.4.2"
     gene            complement(299118..300617)
                     /locus_tag="gwd1_scaffold_1_prodigal-single_410"
     CDS             complement(299118..300617)
                     /product="Gp226 n=1 Tax=Bacillus phage G RepID
                     =G3M9W7_9CAUD"
                     /codon_start=1
                     /transl_table=11
                     /translation="LIDQNISIDEHLLSILLQDKQHVISILEEDKLTGDYFDPEWRPV
                     FDNIVIYYRKFKEILDKDKVFDQLKRRGVSSVELSKRYAIYLSLENLKTPTKDYKYYV
                     DAIKTRKYKIMLHEVVSKADKMCNTMNDPISAAKDLAKVGSEIATLSAQDRVVRTSLA
                     ESAPVMSDNYRIAKSNPEIIRGIMTGFQKLDELTWGINPGEVLLIVGPTGGGKSISLV
                     SMSAYIANGIRYCAKCGFQLFLHTQNRCPKCGTIFATPGDIYRISPKNVAYVSIEMPA
                     EDCLRRFCSASLGLKEKEVRRGQLSDQDEQIYLNYLESVRSGKGPVGFYVIDVPRGED
                     INFVSTEIDRQEALHGVRMDVVVIDYLQLMKATTGDHRDTGEDWKAQTAISEEVHEYA
                     RTKRIPVITAAQSTSLRGIKGEAVRYGTHRVSRAEGTAFNMNIIVQIEDPLEKQEEEK
                     KEDDTELTMKFYVVKNRGGEKGVIVMQKDFSRMQIHHILDISYATLEAS*"
                     /db_xref="UniRef100_G3M9W7"
                     /db_xref="A0A0F9SZQ7_9ZZZZ"
                     /db_xref="G3M9W7_9CAUD"
     gene            complement(300614..301369)
                     /locus_tag="gwd1_scaffold_1_prodigal-single_411"
     CDS             complement(300614..301369)
                     /product="hypothetical protein"
                     /codon_start=1
                     /transl_table=11
                     /translation="MIIGSNRSVVFKKLAELKERTVNQCVVCHGADPGCRCHALMLMY
                     EAAAAANVPAKFWSIKTTDFGVGQEQNPVVSDLKSKWIKLIFEIENTVQNIPLIVVSG
                     PNGTGKTMMASILLKSAATVRGISPQYILFNQLISLHYSKEGNKDEILERLHACDLLV
                     IDEFGKEYTKTNQFGEIDTTSSIANYAKFVAENILKTRSDASLTTVIITNDTIDELKS
                     KYGGPGRSVDSILAASSTVTLHHAGIDFRKVKI*"
     gene            complement(301366..301758)
                     /locus_tag="gwd1_scaffold_1_prodigal-single_412"
     CDS             complement(301366..301758)
                     /product="hypothetical protein"
                     /codon_start=1
                     /transl_table=11
                     /translation="MKKYVLVRAEDGTLLGGGIYAGAWGEAFIKIERSDNETIMINVS
                     KAIALHFFEEPPEALLNYMRITNSSSVDPPAPGIVGTSSRSSRPSVDQGVQGLVDAGP
                     PGHTSDASGVGLADLPIPKKSNRPRRKT*"
     gene            complement(301755..302612)
                     /locus_tag="gwd1_scaffold_1_prodigal-single_413"
     CDS             complement(301755..302612)
                     /product="hypothetical protein"
                     /codon_start=1
                     /transl_table=11
                     /translation="MSKQLDNAVKHLTVEILENLAPEAVLKNADMEYSKPNITMARRA
                     ITRFKKQMISAANADAIEMDPTVTKFKNSYIKNTRDVADVREKGRVRASSDGSLTPME
                     EWGQFELLSYFFELYYSRTGKDYPIETPGVIYSRFIKNKGTWEQKSTRGLNVMSFLLK
                     KLNSPESVKDYLDWWFAYSFTRGQSLNWGWLASATMLSSYTVYMTNLQHKTVAPATTI
                     SPTLPIDFIGYIQGIGGIFNYIGNMKTHKDLQYVYAAWKDKMQTLPSHPVVKMLEEAQ
                     SRGLLGEKK*"
     gene            complement(302593..304164)
                     /locus_tag="gwd1_scaffold_1_prodigal-single_414"
     CDS             complement(302593..304164)
                     /product="hypothetical protein n=1 Tax=BRC1 bacterium SCGC
                     AAA252-M09 RepID=UPI00036F1579"
                     /codon_start=1
                     /transl_table=11
                     /translation="LLTFVVQHNITKVEKIEDVPQSFLFALNDYLSYTEQDYQYTWRY
                     KNTAWNGKNYLLGGRWNKDIFVPSFSSLSFRSGLLKRVLYFCKQNDIGYLVIDERSFP
                     DLNDGLLWKGNLRDYQQIAIDRFLDYKKGIMAAATGAGKSIIITNIVSRLNIPTVILC
                     GTIDLVIQMKEHLEHEIPDSAIGIVGDGKCEIEQITVSTWQSAARSIDTRAKTYFYDR
                     QVSEKFDTSHSNKITTMLKAAQLVVLDESHCARAKTIQTVLRNINAPYVLGTSATPKR
                     DEGDDLLIEAELGNIFYDISASTLIDKGWLVRPTIEYHYIDNSARRGEWDDFHAVYKQ
                     LIVNNDVRNYIIGEKAREMVRAGRKTLILVDYLEEHGKVLEEMLSDVQAEFLNATLSS
                     KRRQTLLNAFRNGEIDCMIATSLADEGLDVPIISGEILAGGKRGKTKIRQRVGRVLRP
                     HEDKVDARVIDFIDDGKFVLDHSVARIAALKMEPAFDLVANNVPKERKEIILKKIEKA
                     VGRMRKDEFDEQTTG*"
                     /db_xref="UniRef100_UPI00036F1579"
                     /db_xref="A0A0F9SVG6_9ZZZZ"
                     /db_xref="sur:STAUR_2549"
                     /db_xref="UPI00036F1579"
     gene            complement(304238..304513)
                     /locus_tag="gwd1_scaffold_1_prodigal-single_415"
     CDS             complement(304238..304513)
                     /product="hypothetical protein"
                     /codon_start=1
                     /transl_table=11
                     /translation="MWNKIKTCIMNLKQCLCSSIKDIQLEELKKQYQMQLNENIHLHR
                     KLEECEIAMQAAKDTVTELSDKLKKTATDEIRKKTVLPKKNNQKPKR*"
     gene            complement(304530..305240)
                     /locus_tag="gwd1_scaffold_1_prodigal-single_416"
     CDS             complement(304530..305240)
                     /product="Uncharacterized protein n=1 Tax=Pontibacter sp.
                     BAB1700 RepID=J1FFE1_9BACT"
                     /codon_start=1
                     /transl_table=11
                     /translation="MSQASDQAREEILKEIKELLSEGGSVSLIPKLRVPKPPLADRMA
                     EKLTNLVGSWRFALSMVGAVVLWFLCNIGFFFFMPSFDPYPFNFLNLMLAAVAAFQAP
                     AILMAQNAQYRRDLQREIHQYEVILAVEGELRALYNKLSHLGTDVAVAIEELEFSQDQ
                     SKKELGELSNNVSKNLSSTYGCHLKMEKLQDTAEDIVTKTSIMLSLIKKLKDASDPFP
                     ITKEINDKGRIFPDDPKG*"
                     /db_xref="UniRef100_J1FFE1"
                     /db_xref="J1FFE1_9BACT"
                     /db_xref="str:Sterm_3811"
     gene            complement(305241..306146)
                     /locus_tag="gwd1_scaffold_1_prodigal-single_417"
     CDS             complement(305241..306146)
                     /product="Subtilisin-like serine protease n=1 Tax
                     =Pyrobaculum oguniense (strain DSM 13380 / JCM 10595 /
                     TE7) RepID=H6Q6D7_PYROT"
                     /codon_start=1
                     /transl_table=11
                     /translation="MIEITDQITGIYEKITIINELHWSHKLMHINEAWARATGKGVKI
                     GIVDTGCDIHHPDLNGAIVGCHNFSQSSGQCEDMHGHGTHIAGIIAAKITGSGVSGVA
                     HGASLYIARAIDNSGVGNPANIARAIEACIDAGCDVINLSLGCPEEYIPMSRAIQRAT
                     EKNIIVVAAAGNCGDNNVSTVEEQWPARLPFVISVAAINKKLINASWSASGDIEFSAP
                     GVDILSCYPGGRYATMSGTSQACPFITGACALMKEIKRDINREQIVKLLSQYSMSIGH
                     QASFGAGVVNVVAALESLEGMLKRG*"
                     /db_xref="UniRef100_H6Q6D7"
                     /db_xref="pog:Pogu_0068"
                     /db_xref="H6Q6D7_PYROT"
     gene            complement(306143..306784)
                     /locus_tag="gwd1_scaffold_1_prodigal-single_418"
     CDS             complement(306143..306784)
                     /product="hypothetical protein n=1 Tax=Methylomonas sp.
                     MK1 RepID=UPI000377ACCC"
                     /codon_start=1
                     /transl_table=11
                     /translation="MKFNTDYSATTTDYYLVETVKQGITLHYTAGSTASGAISTLCQQ
                     DMVCVPFVVDKDGTVYQLFNPKYYAFHLGIRGAAEGYKKGHFDKKFLSVEIVNEGPLK
                     KVGSDYLWWPKNWGAKYTGKVVNYSFRGFDYHAAFPEVQIQAVCELIKHLCTEFNISK
                     SLVPKDKRELLDLDYMDTFEGICSHVNFRWDKWDIPGEPVFPWDRLQKYLEDK*"
                     /db_xref="UniRef100_UPI000377ACCC"
                     /db_xref="A0A0A6R5F9_9GAMM"
                     /db_xref="cpi:Cpin_2795"
                     /db_xref="UPI000377ACCC"
     gene            complement(306801..307265)
                     /locus_tag="gwd1_scaffold_1_prodigal-single_419"
     CDS             complement(306801..307265)
                     /product="hypothetical protein n=1 Tax=Zavarzinella
                     formosa RepID=UPI00035DEEFC"
                     /codon_start=1
                     /transl_table=11
                     /translation="MTKIIFLFGKEAKKCTKCQQDKLLSEFPKNKREKNKILLRKKAQ
                     IRRKARALQDPEYRLLLCCRSRISDAIRRNRGFSGKNQTTKQLIGCSLLQLRQHIESK
                     WQPGMTWENYGIRGWHIDHIKPCASFILTDEKQLQQCFFIIQIFSPCGGEII*"
                     /db_xref="UniRef100_UPI00035DEEFC"
                     /db_xref="A0A0E3JPC0_9VIRU"
                     /db_xref="prc:EW14_0716"
                     /db_xref="UPI00035DEEFC"
     gene            complement(307361..307525)
                     /locus_tag="gwd1_scaffold_1_prodigal-single_420"
     CDS             complement(307361..307525)
                     /product="hypothetical protein"
                     /codon_start=1
                     /transl_table=11
                     /translation="MNFIKGLGSLGLWNFIFFQWFFTRLAFKYDLNTNAYLGWKILFP
                     VVPLTRWIFN*"
     gene            complement(307535..308839)
                     /locus_tag="gwd1_scaffold_1_prodigal-single_421"
     CDS             complement(307535..308839)
                     /product="hypothetical protein n=1 Tax=Anaeromusa
                     acidaminophila RepID=UPI00036D3470"
                     /codon_start=1
                     /transl_table=11
                     /translation="MSDNEFKIEATGNSGIHIESTGGVKIEAKAGTPVEVRGVKVGMT
                     GELAIRFGVIGAGQGGSRIAEVFGALGYPSCAINTAKQDLKYIKLPEDRKLCMEYGLG
                     GAGRDIQLGAEAFTAHRESVQALIDRTFSDDVDYALVCVGGGGGTGSGVAEQLITLLH
                     SYNMPVGMIYTLPQSNEDALTHANAVKVLDKLSKLVKEKILTTLIVVDNAKIEAIYPS
                     LSTVAFWQKANGDLVNILHQFNRLTAQPSRFVSLDPMDFAKIITEGGCTVYGAARLSE
                     YKDAESLAQTVINSVKSGLLASEFTLSEATMGGLIVTGSFDMLSTVPQEDINYALYNL
                     TSIVGHAGLYRGIYDLDSTDAGHGLVVYTMLSGLGVPHRRVEALIQRGEEGAQALEIK
                     KNDHAKMNVIDSDSSSADNDRLKNMQAKHGPLGKLLGNRKKP*"
                     /db_xref="UniRef100_UPI00036D3470"
                     /db_xref="A0A0F9VYM2_9ZZZZ"
                     /db_xref="UPI00036D3470"
     gene            complement(308901..309875)
                     /locus_tag="gwd1_scaffold_1_prodigal-single_422"
     CDS             complement(308901..309875)
                     /product="GDP-mannose 4,6-dehydratase {ECO:0000256
                     |HAMAP-Rule:MF_00955}; EC=4.2.1.47
                     {ECO:0000256|HAMAP-Rule:MF_00955};; GDP-D-mannose
                     dehydratase {ECO:0000256|HAMAP-Rule:MF_00955}; 
                     TaxID=696281 species="Bacteria; Firmicutes; Clostridia;
                     Clostridiales; Peptococcaceae; Desulfotomaculum.;"
                     source="Desulfotomaculum ruminis (strain ATCC 23193 / DSM
                     2154 / NCIB 8452 /; DL).;""
                     /codon_start=1
                     /transl_table=11
                     /translation="MKKALVTGIYGQDGGFLAKQLLQENYEVWGVKRRSASSIPWRLE
                     ALGILSHPNLHIIEGDVTDPISMLDCVKRSQPDEVYNTAAMSHVGTSFKQPLATAQID
                     GLGVLNILEAIRTLAPEARFVQCSTSELYGNLPPEQQSLGVYHPRSPYGVAKLFGFWT
                     TVNYRETYNIFACNSICYNHESALRGEDFVTRKITLGLADIVAGKSKVIKLGNIDARR
                     DWQHAKDACRAMIMMARADVADDFVVATGESHSVREFIQLAVKKAGLGDDCERFIEID
                     PQFYRPAEVPDLKGNPDKIMKTLGWKPITSYEQLVEEMVNYDVFGKKP*"
                     /db_xref="F6DP47_DESRL"
                     /db_xref="UniRef100_F6DP47"
                     /db_xref="dru:Desru_3676"
                     /db_xref="4.2.1.47"
     gene            complement(309913..310722)
                     /locus_tag="gwd1_scaffold_1_prodigal-single_423"
     CDS             complement(309913..310722)
                     /product="molybdopterin cofactor synthesis protein A id
                     =12556657 bin=CNBR_ACIDO species=unknown genus=unknown
                     taxon_order=unknown taxon_class=unknown phylum=unknown
                     tax=CNBR_ACIDO organism_group=Acidobacteria 
                     organism_desc=why is coverage listed as 1?"
                     /codon_start=1
                     /transl_table=11
                     /translation="MVPQLIQIESSTACSAACDFCPHSSLQRKMGSMTDALFLKIIND
                     ANNMGIKHILLFLNGEPLIFNRFFYWLEELRQRNMVTTIFTNASHLTEDKAHRLISYA
                     DVIRDIFFSVAGINKETCFNLTGLDFDTVVSNVKYFVNLNNGLIPIAAHMPLYSKTVA
                     FSKQWKLFWSDVVGRADLTDYYNFAGLVTPEKSQRKKAFCGRLTHLTVLYDGRVCLCC
                     MDPEGQVILGDLNTQSITEVYNGEIMEKYRMAHHRGDFSYPLCCNCNMNEV*"
                     /db_xref="CNBR_ACIDO_19_247"
                     /db_xref="A0A0F9NS52_9ZZZZ"
                     /db_xref="mmp:MMP1086"
     gene            complement(310771..311367)
                     /locus_tag="gwd1_scaffold_1_prodigal-single_424"
     CDS             complement(310771..311367)
                     /product="Uncharacterized protein n=1 Tax=Hyphomicrobium
                     sp. (strain MC1) RepID=F8J7E5_HYPSM"
                     /codon_start=1
                     /transl_table=11
                     /translation="MIYNADFYLNRNKITRPSALVVCPIVFALLDAPQTVCDFGCGVG
                     TWLKVFSELGTQDVLGLEGDWLDTQYVVIPFESLKITDLSSTVQLNKIYDLAVSLEVA
                     EHIDEKYADVFVDNIAQASDTILFSAAIPGQGGVNHVNEQPHQYWIDKFENRGYVTFD
                     CIRWRIANNPKVFPWYQNNIYIFSRNPRHSIKLTTLSS*"
                     /db_xref="UniRef100_F8J7E5"
                     /db_xref="hmc:HYPMC_4049"
                     /db_xref="F8J7E5_HYPSM"
     gene            complement(311364..312053)
                     /locus_tag="gwd1_scaffold_1_prodigal-single_425"
     CDS             complement(311364..312053)
                     /product="Glycosyl transferase family 2 n=1 Tax
                     =Chloroflexus aggregans (strain MD-66 / DSM 9485)
                     RepID=B8G5S5_CHLAD"
                     /codon_start=1
                     /transl_table=11
                     /translation="MKLSLCMMTLDGADRIEKCLLNFVGMVDQIVICVDDKTVDSTRE
                     VAAKITNEVYDFTFVHWGQAKDNMLQYLTGDWILLMDDDEDMSIEDIGMLKTVIETAP
                     LDVDLYVVPRRHWLDLSCTKLDETRPYPDYQLRLHRNVDYIKCGNKFAHASPSGYNKS
                     EIIPYDIHINHYNKVYHDRDWHLRRYQMYDELFHKYEGISYLEFIKEHVNPLVQKIEE
                     CLPTFKPEDKE*"
                     /db_xref="UniRef100_B8G5S5"
                     /db_xref="A0A0G0NGW3_9BACT"
                     /db_xref="cag:Cagg_0867"
                     /db_xref="B8G5S5_CHLAD"
     gene            complement(312065..312691)
                     /locus_tag="gwd1_scaffold_1_prodigal-single_426"
     CDS             complement(312065..312691)
                     /product="Tax=GWC2_Geobacteraceae_53_11_curated"
                     /codon_start=1
                     /transl_table=11
                     /translation="MHTNNIHTEKAYMERAHGPVSPVYYTDGRPITVGYKLLDELSIQ
                     GALVIDVGAFAGFIGNYCLQRGARVTLIDIFKGAFPSFMFSVQGSKEQMPFRDNFFDF
                     AVCGDTLHHGDLDSTLLEIYRILRPGGQFISVREPCIASSEDEWTVLQKDCGLVVAEG
                     ICERRPNLIQYKRALTVFPKFSVYSGVDLTPAKDLNYGDKGIVIKAIK*"
                     /db_xref="86288982"
     gene            complement(312681..313355)
                     /locus_tag="gwd1_scaffold_1_prodigal-single_427"
     CDS             complement(312681..313355)
                     /product="Uncharacterized protein n=1 Tax=Anabaena
                     variabilis (strain ATCC 29413 / PCC 7937)
                     RepID=Q3M549_ANAVT"
                     /codon_start=1
                     /transl_table=11
                     /translation="MSQTTIDYHLSALPDLMEYLGETYVHRNGQVELRDKWLSWQGGV
                     SEYYKDCVNDSYLFDLSQWHASGTLTGWGNIIKDHAHGVTLDFGGGIGTYSLIMASSD
                     KTSEVWFYDINEANEKFTKYRIDKHSLAHKVKYGMPTTQVDTIVAIDVLEHMPDRVLA
                     VKEWVDKLNPGGVLILTHTTTTSGGQHPMHLMTDIEIPVVAAALSVSCTKLGTFWPQV
                     WVKNAH*"
                     /db_xref="UniRef100_Q3M549"
                     /db_xref="ava:Ava_4288"
                     /db_xref="Q3M549_ANAVT"
     gene            complement(313337..314071)
                     /locus_tag="gwd1_scaffold_1_prodigal-single_428"
     CDS             complement(313337..314071)
                     /product="Methyltransferase type 11 n=1 Tax=Ralstonia
                     pickettii (strain 12J) RepID=B2UCH7_RALPJ"
                     /codon_start=1
                     /transl_table=11
                     /translation="MITSIVNSRMFREEYNQWIDEFQTIIAPTPEEQYKLQHLRYSDF
                     FFIHQAMKPTVTDKILELGAWPTYGFLYFAQFAAETVISDNLQWDSERDLAGVDKSPS
                     PWLKNCASFPKTVAEKIDACNIPYDNYFNFIYSVSVIEHVVDDNLALRQMYKALAPGG
                     TMILTTEVNLFTSMPYQPDVYFRVYKFSEIIEQIRAAGFIVSNNIEGVDAEVEAMMSG
                     AINHETELRQPYKHFMSGGVVCRKPL*"
                     /db_xref="UniRef100_B2UCH7"
                     /db_xref="rpi:Rpic_1490"
                     /db_xref="88947442"
                     /db_xref="B2UCH7_RALPJ"
     gene            complement(314068..314661)
                     /locus_tag="gwd1_scaffold_1_prodigal-single_429"
     CDS             complement(314068..314661)
                     /product="Putative glycosyl transferase, family 2 n=2 Tax
                     =Leptospirillum sp. Group II RepID=A3EV34_9BACT"
                     /codon_start=1
                     /transl_table=11
                     /translation="MEITTCILAKNAANYIDLPIKSAKLFSSEVIVAIDSLSDDDTTA
                     KVAASDVIYYSYDFIHFGDARDKLIDSAHGNWIFMLDADEDLTAQDCSNMKKAAGCCP
                     ECDSFLFPRYQWLDWERTKYDQPYPDYQLRLFKRLPHIKYGNQPVHEAPKGVNRTSVI
                     PFNIHLNHYNRVFRQWIDWHNTAMFYNILSEKYKDEK*"
                     /db_xref="UniRef100_A3EV34"
                     /db_xref="U4QTR1_9BACT"
                     /db_xref="ttm:Tthe_2063"
                     /db_xref="A3EV34_9BACT"
     gene            complement(314652..315731)
                     /locus_tag="gwd1_scaffold_1_prodigal-single_430"
     CDS             complement(314652..315731)
                     /product="Glycosyltransferase, group 1 family protein n=1
                     Tax=Paenibacillus sp. P22 RepID=T2LY70_9BACL"
                     /codon_start=1
                     /transl_table=11
                     /translation="MTGVKFVGNPEDHTGYGRACLNTILALLKTKIPITLCNIRFIHN
                     TKQPLPPEIKARIDVKIPYDTVIVQCTPSSSVQFFEPGKKNIIYFFWETDCIPSVWVD
                     ACNSAQEIWVACQSNKDACIKSGVTTPIRIVPQAMSLHTHSQRLYLPGVTPNTYVFYN
                     IFQWTPRKNPRAMLHAYWKAFTAMDDVLLVVKTYGSSDNNQDVERIKSEIKNYKAELQ
                     LSSFPRLWFIHKIISDFTIESLHNTAHCFVSSSKGEGWNMSLATSAMLNKPIISSTYG
                     GLVDFMSPEDYYSVDSSKWESVSGMSWIQWYEKTQKWTDPNIEDLSLKMRQVFDENVR
                     HVEYEIAKNITLEAVGAQMRELLWK*"
                     /db_xref="UniRef100_T2LY70"
                     /db_xref="A0A0G0KC56_9BACT"
                     /db_xref="pmn:PMN2A_1229"
                     /db_xref="T2LY70_9BACL"
     gene            complement(315728..317647)
                     /locus_tag="gwd1_scaffold_1_prodigal-single_431"
     CDS             complement(315728..317647)
                     /product="Glycosyl transferase family 2 protein n=1 Tax
                     =Paenibacillus alvei TS-15 RepID=S9SIW7_PAEAL"
                     /codon_start=1
                     /transl_table=11
                     /translation="MDILYSAYVGSTSSWSIVARNVISNLLTLGNKIRVSSTNGWENV
                     PSEIVSLASTQLTDPVFLGYTVPHRLPAIPQKSRFLIYNYESSLLPSGWASIINQHAQ
                     LVFPASAYAANILRDNGVISDKIVVLPYGVDTTVFSPNVPPAIPRDKFNFLYCAIPHV
                     RKGIDLLLRAYYEAFDANDAVRLILKTSRRTAPPQSFVIDIDKTIANAKALFPGKNLP
                     EVMVIDHTYHNLSSLYTSASAYVAPSRSEGFGMTPLEAMACGVPVIASAYGGHLDFLN
                     SDNSYPVLTREVEATHQMQYWQYQRGAKIGEPDVQDLRDKMIYVYSNYESTVDVIRNG
                     LATVKKYNWKDIIVGLDATMRDSLGVAKSNKIIPPIKGKVVTTLSSAAKIAMTPGNAN
                     KIDRANARKILKGSAANSLTTPGQHSVVVAANSLPAKATKQKILQQAVVLNTMNISPK
                     TPSTALPKPPLPINQPTTQDSTVVLSAPRDYIFLYNGITNDKYSYIRALSSAIGNTRG
                     MYVIDGASSPSSSVGVLREVFSSRSIKYAAKCKAVAAEATVVVHLSDLPVCEYYLRAI
                     MPAYEIYYITDLPIDRVNFAALPRGKTTVILNALPENHSYSNQIETEGCVYVDTFDVD
                     PETLVNLQFTQGMIL*"
                     /db_xref="UniRef100_S9SIW7"
                     /db_xref="A0A0E3SCA5_9EURY"
                     /db_xref="pmn:PMN2A_1229"
                     /db_xref="S9SIW7_PAEAL"
     gene            complement(317672..321244)
                     /locus_tag="gwd1_scaffold_1_prodigal-single_432"
     CDS             complement(317672..321244)
                     /product="hypothetical protein"
                     /codon_start=1
                     /transl_table=11
                     /translation="MSDTVLKPTFYSGQNIYRDNLQRIVSYDSSKRTALILSMFNNGV
                     VNPTPYDLSAMRVVVDSYRNNSCYLDFQSSSQANNPITMSASGDPRILYAQKFYARSN
                     NIQKVRLWMLVDVPPGTQFGEIFVEIRALVGSDCTSSNSCNCNSTLPTGASPLITEPA
                     SQVLARRVLDHNTINNSFPYIDVSFATEPLVSNLDDRSLMIPGQYYAIVIGRNYSTTG
                     TLQIHGNFGNNLANLESYVTKFDPTTGLWTNYEGDSIAYQIFSNTVELLPGDGIVSGA
                     SINNPTYVEDSVGNTVRYHLGNLDLAHVKNIVSAGAVDQNGDGRNMVIARIREVEMEY
                     QPNPRTGNPNATATAEVIEASITTERLWSEMSSTDQAAWLILAYVTDENTKTIKGLYE
                     PPCDINAAAIAGNWSPGLINIEDARVFVPHAQALKYSLLDEPPARAISTSYNTNLIIP
                     QADSTLALASVYINTESGAPSSVFKTGCVERNQLSVFDSAFGMTLTTPHMGKYLYYAD
                     DAGTLKKLNIIPPMVQSSIASADITSVPRTLNASTTIGACVNANMGLRVRLQWTPPSD
                     PTSYRGLVIVRSTEDYPRSIDDGVIIAVSEKTFTTLDGRVYNFDPVGQANPCCNADNP
                     EAGIIGKRRGLNSPLPELSMELVSAMSGTLNSLNDIVEYSIIPGTEFNINVSAFNLSS
                     AILHPRFDVDIIYAGGSINLLRDYQAVNASTMYVSSSAINDIILPVTIPTTINNSSFP
                     TGYTYLMIRVYDGFVSTHPQIGTLTLILKNETGESFNSGLTAIAAPLYENDQAVEDYI
                     ADSTTLLSVSAMSFLNISAIPFGRLSLKSQWMANYYNGTTNQIVPTDSINLTPLETVN
                     GSEITMETLLDYVGANASVVPVSISSDTFRLQFIDIVGSSIAIGNSTTAAPSELFLSV
                     VDETSEADIKPIVAYYNQDLYLVPRQQLVLNQECSCYVDAYSGTAYSAGFVGCERGYN
                     AAACNNGMSYNLIYYYTVFTYNDAGHFSYVDSCARAEYGIGNALPPGPVCQLAIVPQA
                     SGNHGPLYDSISLSWVNPDESSLYGVRIYVSKYRYATNFVEPFDASDPMYILYDSVFT
                     PNLNAIVNVGPGTSSAIIDGVDNFIADPDHPEPDPYYGHTQGYRGLYKLSSGGDAVFT
                     ESSTSSAVQFENGVIYHYTVFTYDVNGNYNTPTCVDRGQVSYAL*"
     gene            complement(321281..323161)
                     /locus_tag="gwd1_scaffold_1_prodigal-single_433"
     CDS             complement(321281..323161)
                     /product="hypothetical protein"
                     /codon_start=1
                     /transl_table=11
                     /translation="MALEIVFTWSDNPEFRCVTATATDGYSSYLWNNGETDRIITITE
                     DGLYYVTADAEESQHYYIDISANIINSELSFSFSIESINSLPPGKYVFEYDTGLDIKM
                     KKTGRSLYLGSSSSQMKYDLAPHLGISKPKYDSGYTYDSYYPADAILLEQRLLDKSFN
                     NDLISNSLGISPIKTNNRLAPFIDSGRHNLMVVHFDDCFDNFAPFYPLYSGVFLADSL
                     FGQAGVFSGTPLIVPNVKYFSATTGSIQLWAKRLCKTRGTKYYIVDMQPFVGSNNLAA
                     SFSLYIDEIDNLTFEIIGFTPISGTNSVRTDKYVIHCPLSTKDLNGNEYNHIAITWNN
                     SSSPTENFMRLYLNGELRSLLKYDTGATFGIDEVTAEERLFGDYADSTFIGGDAQTHE
                     VKARVNKFIVEKLGGIVDPSTITIGNPTGSKFSRTISGLESFFNQFIDGVSYQIATYE
                     NETFTVSNQVYGGTFYDWLGLMNEQPTQKYNTEPTDWLDTVKSKAAVKEISGQFIDNA
                     SDFTHIYIGEDINGLYPGQVLIDQLAITNAPLSTAEVAAFKRQQPVSISDSRVTLGYD
                     FNIAAIEAMTFTNLQDEYGRNFEFIVNVLNPFSFPLDKALITNLISMVKPANSTAFVN
                     FA*"
     gene            complement(323169..324737)
                     /locus_tag="gwd1_scaffold_1_prodigal-single_434"
     CDS             complement(323169..324737)
                     /product="PDK repeat-containing protein n=1 Tax=Solitalea
                     canadensis (strain ATCC 29591 / DSM 3403 / NBRC 15130 /
                     NCIMB 12057 / USAM 9D) RepID=H8KPG3_SOLCM"
                     /codon_start=1
                     /transl_table=11
                     /translation="MSLPGSNDLIGMDYAFEAQPFVQIPAKAEAGPLDLSFNAEPFLP
                     ANLPINIYGDSSGCTSVALSTDVYDVYRWQTSPDNSTWSDIVLATSSTYSVVSTAYYR
                     ISARVTISDPWLYSNGLFVTIYVAPIMGIIGDSSDCTSVTLTATGSDIVTYQWAKDGN
                     PIGVNSDTYVATESGSYTVAGTNSNGCYGISSTHAVVIYSFPTISIIGDASGCDSISL
                     STASSGVNSYQWKLDGVIISGAESSTYIATVSGNYTVVGTSVNSCAMESNSHAVIVYV
                     APSAPTINVSFYTLSVPDIYISYQWRLEGVDIFSATTFTYLAGLPGNYSVLVTDSNGC
                     SVISEEVYLTMDAYISITPDSLGPATLSALWPGKTIARTYWFLDNIMLFDTTEELFLP
                     TAPGYYKAAMQSIDNFTTMTSNIYVASSYVNQEPGLILNGSVSTGSILSRYTDIMFDV
                     IDSTDRAIPISYINFFVYQNGGLLETLTKDSSYVSYSEISNGWRFIINGPTVNPKYRF
                     KNGSVIEVKVMITN*"
                     /db_xref="UniRef100_H8KPG3"
                     /db_xref="scn:Solca_0737"
                     /db_xref="H8KPG3_SOLCM"
     gene            complement(324751..327414)
                     /locus_tag="gwd1_scaffold_1_prodigal-single_435"
     CDS             complement(324751..327414)
                     /product="Putative uncharacterized protein id=4016746 bin
                     =GWF2_OP3_43_52 species=GWC1_KAZAN_52_13
                     genus=GWC1_KAZAN_52_13 taxon_order=GWC1_KAZAN_52_13
                     taxon_class=GWC1_KAZAN_52_13 phylum=KAZAN
                     tax=GWF2_OP3_43_52 organism_group=OP3 (Omnitrophica)
                     organism_desc=Same as C2_44_8"
                     /codon_start=1
                     /transl_table=11
                     /translation="MSTWYMDYENGLDATTATPYGWWSVAVTVTGGSSPVAGDKMTGQ
                     TSAKVAYLTVTPGAWAGVVTCYFYGRSGTFVAENVTYGNEGGGPGTGTGSIAGDLTYC
                     AWKTITNGATAARIAPGDTIRIAKSLAPILISGGDCSWTGVTNVGGVVTGTKTINAAT
                     NASPIEITTITNHGYITGDIVQIIGNTVNTAANGAWVITYVSDTKFTLDNSVGNGVGG
                     AGTSRLVNVKAVKLTTAQTTTIDRCEVAWTVDNTSTVTRTAVTTQAKEGGACMKITKA
                     TYAINTLYAHKTITSVDLSSKQKITFWIYNSAATLATHWVIKLCSDTAGVTAVDTFTL
                     PAIPSINVWVPLTLTRDGGGNLSGAGGGPTNIQSIALYTGSVVPTAASYLYLDNFEAA
                     TSTGLNLQSLISKNSTEQDGDEAWYAIQSINGRVVLLETDPSTKPDSIIERGYSGDTE
                     IVPTYTRETIKTTLSTSLTASVQEIQESGTSGNNIQYQGGYDTNTNLQTGETFFDGLN
                     GLGRGLFSTSKDYITLNYLNFYRYNYGTYLLSCDYWNFQNINNCSNNGSGGGYWSSFT
                     NGIGSLGFFNNNGGIGLDFNSSSQGNLFTLLKGVSNNTSYGLMINASDNNDFSLISNL
                     NNNSYGLYSINSAARNNIHTITNANYNSTSGIFIQSITEDVFNTITQANYNGQYGLQI
                     STVSLNNKVYSITTTGNGTNGIYVAVGPNYVSNALCAEGLPSAPITTALNYRVYFPKW
                     GQAIDSHYFFTDAAIVNTVTTDPERHTATGIAWKMAITGSSRNSWYPLKLSIAKVAVL
                     NSGLVTARVWVKKTHATNISAKLFIQGNQLSGVPEDLIATKADDVNYEELTLTFTPSE
                     TGVIEIECWVWSNTASIVDSVYADDFTVTQA*"
                     /db_xref="gwf2_scaffold_3170_24"
                     /db_xref="32865720"
     gene            complement(327432..329318)
                     /locus_tag="gwd1_scaffold_1_prodigal-single_436"
     CDS             complement(327432..329318)
                     /product="Kelch domain protein n=1 Tax=Myxococcus xanthus 
                     (strain DK 1622) RepID=Q1DBG0_MYXXD"
                     /codon_start=1
                     /transl_table=11
                     /translation="MSDYLGPLQNPPPARSDGIGIKLSSGNVLFAGGWGIDGTLISSS
                     VIYNIIDNGFYSVGDLNVSRAYGPPAILLDDGNVLVVGGLTGSDPTWLSTASCELYNP
                     NTGLWTFTGSLSISRQFHAIVKLIDGRVLAIGGSTTDGGGGSLDTCEIYDPILGTWSP
                     AGSLNISRDAVAAVRLVSGKILVASWNETSSETYDPDTDTWSIVGDLSLPPQNSINLN
                     LLNNNTVLSSCTGTDTCELFDPNSNTWSVTGSLSAVRFWGGAVKLSDGNVLVFGGTTT
                     SDFTGILDSAEIYNVASGTWSLTGSMNVPRMELGQVAASVQYALLDDNTVLVYGGWGG
                     LPDVLPLSTAEIYYPDLGTWGLDSYSPCLSPTIDTQPSGETISLGDTAILTVVASGTL
                     SLSYQWYEGLSGDTSTPVGTDSNTYTTPALTTETNYWVRVTGQCDPPADSTTATISIN
                     SEPYLTIISNVFDGPPTLQATWPTKTIVNCVWAANEEIIVSTPNTFLVPTIDATYSVI
                     LTASDSSVGIPNDIDVTVSYVDMNFELITYNSIANASNISRYATFIFDIIETHGKYFP
                     LSYVNFSIYQNGAVIEDLTKTSSEVSYSEISNGWRFVINGGEIKHRFKSGSNITVTIN
                     VANN*"
                     /db_xref="UniRef100_Q1DBG0"
                     /db_xref="mxa:MXAN_1763"
                     /db_xref="A0A085WSA3_9DELT"
                     /db_xref="Q1DBG0_MYXXD"
     gene            complement(329332..>332697)
                     /locus_tag="gwd1_scaffold_1_prodigal-single_437"
     CDS             complement(329332..>332697)
                     /product="Uncharacterized protein {ECO:0000313|EMBL
                     :KKN50068.1};  TaxID=412755 species="unclassified
                     sequences; metagenomes; ecological metagenomes.;"
                     source="marine sediment metagenome.;""
                     /codon_start=1
                     /transl_table=11
                     /translation="IQKTALNYLKVDHIDNDTIYLSDVCRFDNNIHCTNYPYPMSQFE
                     QTYQGAFTPAGCVYDQTTGSYSSCVKMDGIIAADGASPVEADPDFIYRKSATSKVNSI
                     CLETSCRFYSASGKQKDFAGINGRGLYYQNCRNSLCPNYQPILLGNNEEILANYNYVV
                     DNIVVDYVYGDNGIDWSPNLSALRQTAGRFGIDTAGETYYVSYKYGAREPALYSNFAY
                     LLGTRELDESSRRWAKETYRKAISGVIAAYLKGPTLFGIEELVKTFTATTPEIKEGNT
                     LGWRLDIDHLYSLPAIFTGTTFYSTSTPVTGQSDPFGKGLWMRDNNALTYDADVNFRI
                     SEGGLDLFVGTNWLRKNTSPVILDLYQNNSKGLRGEAIITDTSVSAVGLVYDPDSESA
                     QISHQAIWENVIDAGAVVSWKSFSLGSAITNGKVNEFSAVDVDVWFLPWNEAEYGSEY
                     CGIVGQADTESYATWYGENYGYPEIGPPYARISLETFTGTDGYLCPHLNMESCAQNTP
                     PAYCLNKDSSVLYVTGENDENATITIEKLQKAVGRRVTIINGEQANRNYYVLDYVAED
                     TTIGNTTYHVYGLHLDGMSAMDYAENIEYIIHSSPIQSLSLSLPNSRHLRVRMQISVN
                     PLSETGYGEYYNEYQGYGEYYGEVENLSTAKLGITDIVVTYNNPVCAVPSAKITTLFD
                     VNHENSGPYSNRLSIFKDTENLLHFRLYEHVELNKTSMLKPMSSGISSVFISEEGCRS
                     YYEVVLDLEKFDFDLMWSRRTRQYIAMSWKLNDGTQTCAQKDSEIHAFINGAEISTQP
                     EDGQSLQDWIENRVSWVRRGILCPDGTLTETDIFNLSKNNGLVDVVREDSFIQRDRFN
                     TITLCDSPKYDTTDISVWFNGWKEDTTAQWAQTTVTPENISYYGNRLMLEAVDLNKLW
                     PCAFILNSYPSAGNIYGEPVSGVYTSQIYDSTMLGLEWTKLAIKASTSSLQRRGYIMR
                     DTIGCGISLDGCTSEYCDYGYDAYGYDAYGSSALKSLFKIMYRTADYSDTLITEPWIE
                     LDLINNISSEDDGYVYSDSVYAYVLKCDWTVDYEATLSGVNGRYIQYRIEMLTNGKDS
                     PVIFSVDFNSVKTLFSTDLNFNLSGQELTMSLI*"
                     /db_xref="A0A0F9U8U0_9ZZZZ"
ORIGIN      
        1 ACAATGAATA TTATTATCAA AACGACAAAC ATCAGATAGA TAAATTGTAT CGTTATCAAT
       61 GTGATCTACC TTAAGATAGT TTAATGCAGT CTTTTGAATG TTTTGACCAG CAGAAGATGA
      121 AATTGCTTGT TTTTGTACAT AATTAACATT TAAGACATTT TGATGTCTAG CTTGAAGTGC
      181 TGCCGTGGTA TATCTAGCTA CAATTTGAGA CTGAAGACCC ACGACCGGTG CCCAAGAATC
      241 AATTGCCACA TGAACAACCC CGTTTATATA ATCAATAGAA TAAGCCCCTG GAGCTTCACG
      301 TCTGGTAAAA ATATATTGTC CATTTTTATC TACAAGGGGA ATGCCATCCT CTCCAATAAC
      361 ACGCCGATAA AATTCAGTTT TACCATCAAT AAACGGTACT TCTTTATGAA ATACTGATGT
      421 ATATTTAAAA CAAGACTGAG ACTTACAATG AGATTTATAT AAATTAGCAT CAACATTATA
      481 CCCGTCAATG GGACTAAATG CCGTACCAGT AACGTCACAA ACCGCTCCAG TATCATGAAC
      541 GCAAACTGTA GGCTCAAATG AAACAGAGGA ATCAATAGTA CCATAAAAAC ATGTTGGCTC
      601 TTCATTGATT CCTACAAACG TGGTAATATT TATACAATCA TTTTTATTAA AAACATCTTC
      661 AAAAAGACCT TGATTTTGAA GATAAGCGTC CGTTAATAAA TATGGATCAA TTGTAAATGG
      721 ATACAATACA CTAGTGGTAT CAATACCGGT AAATCTGTCT GCGGTTTCAC CTTCGGAAAT
      781 TAATTTATTT TGGAATTGTA ATAAAAACCC ATCGGTTCCA CTAAGATATG CCGTCCTAAT
      841 CGCAATTTTA TCAACTTTTT GTAATGATAC TGAATCATAT ACAGTTCCAC CTATAGTTGT
      901 CTTTGCTTCA TTAAGTAACA TTGCATGGGA GAGTGAAAGG GCTCCAGCAA CATCCTTTAA
      961 TTCTATAACA TCTGTAACGT CTTTAAATGT TACTACCTCT ATTACATTTT CAACACTAAT
     1021 CGGTTCATTT ACAATTATAC GATCATCATA AACATGATTA ACTGTATAAT CGATACCAGT
     1081 ACCTTCACTA AATACTTTGT TTACTTCTTC TATGGGACTA TGTTGTGTTT TAATGTTAAA
     1141 TTTACCATCT TCATCTATAA ACATAGAGGA ACCAACCCTT TCATAACATT CCTCAACATT
     1201 TGCAAATAAA TTATAATCCC GGCCCTCAAC AAAAACATCT TCATATTGAT AGGCTATATT
     1261 TACAATCTGG CCTTCTGATA TTTGACTAGA ATCAGATGAT GGCAAAGCAA TCGCGCCAGT
     1321 CATCAATGGG TTGTTTGCAT ATACATTAGC GTTACCTAAA ATAACGCTAT AGTCAATATC
     1381 TTCTTCATAT GTAGCTAATC TCAAATAACT TACGTATATC ACTTGTGGAA AAGCGGTCAA
     1441 TCTTGCCGCT AAAAGTGTAT CATTGGGCGA CCCTGCATCA AATTGTGCAA TAGCTATTTC
     1501 TGTTTGAGCT GAAGTGGATT GAGTATTTCT ATAATTTACC ATATACTCGC CCCAGCTTAA
     1561 AGTACGCACC ACAGACCAAG ATACTTCACG TTGAAATGGA TTTAAACAAA CAAATCTACC
     1621 ATCTGAAAGT TCAGTTAAAG TTAAATCATG GTCTATACGA ATTAAAACAT CAACTTCTTT
     1681 TTTCATAATG ACTAAAGAGG TATTAGTAGA AGTTGCATTA CTAATTCCAG AATAAGATAA
     1741 CAAACCAACA TTGTTAATGA AAAATGCGCC GCCAGAAGCT GAAGATTGTT CCATTTCTAT
     1801 TTCATTAAAA ACTGGATCTA AATTTGGATC TGGTGTACCT ATAATTGGTA ATGTGGTGTT
     1861 GGTGACTCTA GCAGGTGGTA AGCCAACTAC AGCGGTAACA TTTAAATTTT CCTGAATTTT
     1921 TCTAGTAGAG TTATTATAAG AATATACCAC AAAAACTTTA TCTCCAGCTT GTGGAGGAGG
     1981 GACTCCTAAA ACCGGACTTA ATTTAAATTG GGTGTCTGTT AATTTAACAT CAACATAAGC
     2041 ATTTCCAACA TCATAAAAAT TAGTCTTCAA TGCATAACTA GACAAATCGT ACATTGCCAT
     2101 AACTGGTCCA GTTTGGACCA TTACAGCCAA CACTTTAAGA ATAGGCCCCA ATTGGACCTC
     2161 TAAAACATAT GGGGTAGCTG TGATAGTGGC TTCTTCAGCA TTTACAAAAC GAATATATCT
     2221 CTTATCTCCA GCTTGGGGAG CGGGAAAACC CAACATAAAT CTACTAGCAT TGATTAAGGA
     2281 GGGACTAAGA GCGTCCACCT CCAAATAACC AGAACTAGGA GTTAGAGACA CGGTTAACGA
     2341 CCCCATAATA CTTTGAGTTA TAAGTTGAAC ATCTCCATCA AAAAATACTG AAGAAGTATC
     2401 AGATTTAATA ATTGCTTTAC TAGATTTTTC TTTTGCAACT CTTGTAATTT CATTTGCGCC
     2461 TATGTTATTT AATTTATCAT AGTGGCCTCG ACCACGCGTT ACAGCTTCAG AGTCAACTTG
     2521 AACACCAATA AAATAATCTG CTTCAGTTTT TCCAATTTCA TCTTCAATTC TGGATAATTC
     2581 ATCGGACACA ACCCTAAATA GCTTACTAGT AAAAGTTTCT ACCTCTTGTC CTGTGGTGGG
     2641 TTCTATCTTA GTTTTATTAG CTAACATAGG AGACAAAGAA TCTATCATTC GATCTAAAAT
     2701 AACACTATCA GTCGCAAAAC CATCAAATAC AGCTATATTG TCTACCGAAT TTGTTTCTAT
     2761 AATAGCACTA CTAGTGAGAG CACGCACACC AGAAGTCACT ACTCGATACA GCATAAATGG
     2821 TATTTGTGTA TCTGTATGTA TTATAATTGT TACAGAACTA TCTAGTGACT GTGTAATGGA
     2881 AACTATGTTT AAATTGCCAA CCCCATAAAG TGGGGAAATA ACAAAATTAG CATTGGTAAG
     2941 GTTGGGATTA ACTGGCTGGT TAAATACCGC CTCCAGTTCA TCTAAAGCTA TTGCTGTAAC
     3001 AGCAATTAGC TTCACAGGTA ATTTATTCAT TGGTCCACGC CCCTAGGATT TTTATCTAGG
     3061 AGAACACTCT TTGGGATTAT AAATAACGTT TCGAGCATTC TCACATGTCG AAGCCTGCCC
     3121 CGTAGGTTGT AGCGTTGGGG AGGTGGCTCC TTCGGTAAAA TAATCTTTAC CAACAGTTTC
     3181 ACGGCCCACA GCCACGACGA CTGTTGCATT AGACGAACTC AAACTATAAT ATTCATTATC
     3241 TTTTAATAAT ATTTCTTTTG TACCTGTTTC CGTTTGTTTA CTAAATCTAG TAAAATTAAC
     3301 ATTTATGAGG CCCGATACTA ATCTAAAAAG TTCAGATGAG ACATATGAAG GTTGTAAAGT
     3361 CCCGCCTAAA CTTTCTGTAT TCATAATGGT AAGAAGGGCA TTCGATACAG CAGATTGCAT
     3421 AGTAACTGGA TTACTGCCAC TTGCGGCCAC TATTGACACA GCCACAAATA ATGGGACTTC
     3481 GATAGCGGCT TTCACCAATA TGTCAGTATT AATAATGCGC TCGCTTTCTA TAGTTTTAGT
     3541 TAAGTCTCCA ACCGATTTAT TATAAAAGTA TGTTGTTAAA ATGCGCTCAC CGGGTTTTGG
     3601 AGAGGAATAT GTATAATTTA CTTTATAGCG CGTGGAGGAA ATTGGAGAAG ACACTAAGCT
     3661 TACAGTTACA CCAGTAAATA AAGAATAATT ATCTGTGGAT ACTGCAATAT TATCTATTGT
     3721 GGCAAATCTC TTATATGTAT ATTGAGCATT GTTGGAGCCA CTAATCGCTC CAGCAAAAAT
     3781 CAATCTATCA TAGTTACCAA TATTAGCTAA ACCAGAATTA GGATTAACAT ACATTGGATT
     3841 ATTCACATTT CTTATTGTGT CTTCAGTGAG CCCTTCCGTT GTTCCTAACA CATAATATGT
     3901 TCTAATCGTA CCGGTCTCAT CAGCGTGGCG TGTAGTGTTG GATGTGGATG AAACTGGATG
     3961 TCGCACTTCC CAAAGGAATG ATAAATATAT ATCATCTCCT GGGCGTGGTT GTGTTATATC
     4021 TGTAGTTGAA ATTAATAACT GTAGGCCATT GCTAGTTGTT GAATATGATA CAATTTTATT
     4081 TTCCTGAATA GTGTCATTAC TATACATTAC AACTGGTTCT GGATAAGTGA AGGTGCCATT
     4141 TAGCGACAAA GGATTTGTTT CAGGATAGAC ACGCCCAATA GTATCTCCCC TACGAGCCAA
     4201 TGATACATAT GACGTCACCA CATCTCTTTC ATATACGCCG CCAATAATTC CAGAAGCATC
     4261 AGTGGGCGGA ATTACTCTAA AAACATAAGC CGCTCCAGTG TCATCGAGAG AAATATTTGA
     4321 TGTCACGCGC TGATATTGAT TCATTACCGT AGTAATACTA ATTCCCTGAA CAACGGCAAT
     4381 ACGTTTACCC GTACCACGAG CAGAAACGGT TAAATTTATT TCATTGGGCA CTGTAATGGA
     4441 ACCAGTAACA CCACTTATGT TGATAGTATC TGATAAAACC ACACCATTGA TAATGTCATC
     4501 TTTACCAACT TGCAATAAAG GTGCAGATGA ATCTGTCCAA TAAATCATAT TATCAATTAA
     4561 TGAATAATCA AAAGACGGAT CAAAATATTT ATCCCAAGTA TATGAAATTA AAACAGTGGC
     4621 ATCTGTGGTA GGTAAGGCTC TACCAGAAAT CTTAATTTTA CCGCTTGAAT CATAGCTTTC
     4681 AATAATATAT CTTTCACCAG TATCATAATT CTCCACCGCA CTAACTGATG ACACCGGAAT
     4741 ATGTCTAGTA TACACAGTGG CCACTAATGT TCCATTTTCA TTTACAATGG AAGAAGATAC
     4801 AATCGCTGGC TCTTGATTAA CCGGTAATTG TGAATGAATA TCATCAATAG ATGTCAAATC
     4861 GGTATATTGA GTGAAATCAT AAGAAGAGTC ACGAGTTCTT GTAACGTCTT CAGCTATAAT
     4921 ACTTTTTTCT TGTTTGAGCC ATCTAATTCT ATCAAAACCA AAACTACTAT TAGCAAAGGC
     4981 GGATGGAGAA TCACTATCAG CATCTTTAAT AAGTGTGTAA TTGACATCCT TTTCAAACGC
     5041 TCCAGACTGA GAACCAACAA CGCTAACTAA GTCGGCTATG GGCGCTTGCA CATATAATTG
     5101 TGGGTCTGAA GCTAATAACT TTCTATTGCT GGCATCTAAC TCTCTTAGTA ATCCAGAAAA
     5161 TCTATCAATA TAGGAAGAAC GACCCAACAC ATAATCATTA GAAGAATCTG TAATAGGCAC
     5221 GCCCGCTACG GGACTAAATA TGAAATTTTC TTCTCCACGT TCTAGTTTTC GACCTGCGAT
     5281 ATAAACATCC AACATACCAC CAGAACCTGG AACAAGAACT GTTTCGCCGT CGGAAACCGT
     5341 ACCATCTCGG ACCATTAATG GGTGGCCTGG TCCAATAATA GCAACGTCGC TCACTGTTGG
     5401 TTGGGACATG AAAAATGATT TCAATCCAAA CATAGTGGTT AAATTACTAC CAGCAAATAC
     5461 TAATAATAAT CTTTTTCTGA AATTATCATC TGACTCTAAA TCTTCTCCAC CAGAAGTGGT
     5521 TTCAAAGTTA ATAACATTAT TGACGGCTGC TATTGCGTGT TTCCGAATAG AGCCCTTTGC
     5581 AACATTGGAT GTGGATCCCT GATTAACTGC CGTAACCGAC ACAGCAATTG CATATGTATC
     5641 GTAAATACCA TTGGCATCTA GAAAACTACG ATATTGATTT GCTGTTGCTC GATAAATCTC
     5701 TCTATTGGCA CCAGAAATAA CCACATCACC CACAATTCTA AAAGAGACTG GAGCATTAGT
     5761 GGCAATAGAA CTGGAAGAGG TATATACCAA TGATCCAGAA CGCACTATTA TGCGCTCATC
     5821 AGGGGATAAC AATGAACGAG TTAATAACAC CACACCACCA GCGGTTTGTG CTTGTTTTCT
     5881 TTGCATGGAA TAATTAGAAG CAAGTTTATC TAAATCAGAA CCAAATACTG TTTTTACTGA
     5941 CTGCAGATTT TGCATATTTT TGACTTCAGC ATATAAACCA GAAAGCTCAT CGGCATAAGA
     6001 ATCTAATAAT TCCTTAATAA CCGAGCCGTC AGTTAAATCT GCTCCCTGAA TGCGACTACG
     6061 GAGCTTATCT TTTAAATCAG CCACTATCTG CTGATAATTT TTAATCATTA GAACCCACCT
     6121 CGCTCGGTTA CCACACCACC GGTTACCTGT ACTATAGCTC CAGGGGAAAT GGTAAAGGTT
     6181 TTAGCTACAA CGTCCCCACT ACCAGCTCTA ATAGCAATAC CTACATTAAT TTGTCTAGGA
     6241 TCAGATAAAG ATTTTTCAGC CATAACACTT AAAATTTCTC GTATCTCTTC TCCGGGACTC
     6301 ACATATTGAT ATCTAGCCTG TGTGGACTGT TGAGCCATTA AAAACTCTAA AGCTTCTTTC
     6361 ACAGAATCTT CAATTTTTGT GATAAAAATA AAATCTGGCA TAAGGGGGCG AGCAATAATG
     6421 CCACCAAGAT TGGTTCCATA ATATGGACGA AGCCTAACTT CTCCAAGCGG GGTTAAGAGA
     6481 ATTCTAACGA GGGACTGAAC TAGCTTATCC TCATTAGTTA CCGTCTCCAC CTTGCTATTT
     6541 TGAAAAGATA TGTCTCCGTT TTCGATTCGA AGGTCAAAAG ACACGTAAAT CCCTCCAGAT
     6601 TATCAGCTTT TATTAATAGG TATTATCCTT TAGATAAGTT TTTAGCTAAT TCTCTAATTT
     6661 TCTTAGAAAT ATCAGTATTT AACTCGTATT TAATACCACT AGCTCCGCGA CCAGGTGCCA
     6721 CTGCATCAAC CCAACAATAA TCGTCTGGTC CTTTATTTGT ATTATTTGGA TTAGTGAAAC
     6781 CTAAGGCACA GGAGGGCGGT TTTGCTTTAG CTAATTTAGC ACGCTCAGCT TGGACTTCAT
     6841 CTCTCGTCGT AAGCATCGTA TCAACGTGCT TTACTATTAC ATAACCCTTT CCCCTTTCTA
     6901 TAACCTGATT AGTAATTTCT TCTTTAAGTT GTGATGCTTG ATTTTTTTGT TCTTGAGATG
     6961 AATCTGTCCC ACTGATTATT CTACTCAAAG AAGCAGTTAC ATTATTATAT TTAGTATAGT
     7021 TACCACTTTC CCAATCAGAT TTAGCTTGAT TATAAATTGT GTCCCATGCA GCGGATGGAT
     7081 GTGATTCTGG TTGGAGAGGG GGTGAGGGGG CTTTTGTATT ATCCCTAGAT GGAGAATAAC
     7141 TACCGGCCCC ATTGTAATGC CTACACTCTG AGCATGTACC TTTCATGGTT TTTAAACAAG
     7201 AAGCAAAATA AGATACAACC ATTCGCATAG TGAGCGTATT GGGATCATTT TCCAACCCCT
     7261 TCCCCTCTAC TAATACAGAA TATACATCAC CAGAAAATCT ATACCTAGCT GCATATGCTT
     7321 GGCTACGATT TAATAAATCC AATTTTTGTT TACGCATAGT ATCCGCACCG GTATTTAACC
     7381 ATGCGCTGGA GAGTGATGTA TTTTGCATAA GGCTTGCTGT TTCTGGTGTG GTGGCAAACA
     7441 CATTACCCGC ATCGTTCCTA TCAAATCTAA ATTTTTGATA GTCAATACTT CCAAATTTTG
     7501 CCTCTTCTTT AAATAGTTCT TTTTGTTCAA GAGGAGAAAA AGAAGTAGAT GCAAAACTTT
     7561 CAATAGTGTT AATTATTCCT TGAGCTTTAT TTACACCTTT AGATAAATCA TCACTAATTT
     7621 TTTGTTTGGT TGGTGTTACT CCCGCTTTCG CGGAAGCAAT AGTAGAAAGT ATTTGTGTAC
     7681 CAGTGGTTCT AATTGCATCT GCCACCGACA TAGTAGCCAC TAAATTATGT CCATCTAGTT
     7741 CTCTAAGTCT TTTAATCATA GACTCATAAA GTTTATTAAT TAAATCTTGA CCAGAAACCT
     7801 CTTGCCCATC AATACTTTGA ACCACTCCCT TGTCATGCAA TAGAGCATAT ACAAAATATA
     7861 CAAAAGGTTT TTGACTACCT GCTAAAAGCT GTTCTTCTGG AATTTCATCA GACTTCAACC
     7921 CCAAAAGCCT TTCAAACGAA CCACGCAAGG TTTCCCATTT AGCTTGACCT GCCGTATCAA
     7981 CATATGAGGC CTGACCAGCT TTTACAGAAC TAATAATACC CATCATGTCA CGAGCAACAT
     8041 CTGCTGGTGT TTCATTTCCC ACGCTTTGTT TATATGCTTT AAGTTCTTCG GTTTTGGGGG
     8101 TCAATGTGGT TTGGGTGGGC CCTGGGGCCG AGGTCATTGG ACGAGAAGAT GGAGATAACG
     8161 GATCTGGAAG GTTAAGTGGA GGGGCGGAAG GTGTTAATGC TGGCACGAGA GATTGTTTTG
     8221 CTACCTCTAT AGCAGCACTT AAAGCTAAAT TTAAATCATC TCTATTTGCA TAATTTTCAA
     8281 ATCCACTACT AGTAATATTC AAAGGAGAAC TAGACCCAAT GGGAAACACA GACGTAATAA
     8341 TTCTAGTAGA ATCATCCACA TTATCAGTAT TAACTACAAT TTTATGTCCA TAAGCAAAGT
     8401 CAACACATCT AGCTTGATAT ATCATCCCAC ACTCACTATG GTATCTAATT CAGATGTAAT
     8461 CATTTGTGCA TCCGTGACAG TTAAACGAAC AGTATATGTG CCAGAAAGAG CATAAAAATG
     8521 CTCAAATGAA AATATGCCCC CTGATGAGAC TGGATATAAA ATTTGACCAT CTCCCATGTC
     8581 CACTGTTAAT GTATGTGGAG CTAAGCCACG CGAAATAGAA ATCTCCATAA TTAATTTACG
     8641 AGGACAAAGT TGTTTATCTT CCGTTATATT ACGTAATAAA ATTATTGGCG CTCCGTATAT
     8701 TGAGATTGTA GAATTGACAT CCAGTGTCTC CGAACACCCA TTTGGATCCG TTAAATGTAA
     8761 AGAAATGGTG TATTCGGCAG GAGTAGTGTA AGTGTGTGTT TGATCAGCTC CAGAATTCAC
     8821 TTCTCCATCA CCAAAATCCC AAGAATATTC ATATTGGTTT GGTAATCCAG TAGAAGTAAC
     8881 ACATGGAGCT AAATCAATTG TATATCCCGG GAGTCTATCA TTTCCTATTA CATTAGTAAC
     8941 CATATAATTA ATATAAGCAT CCAATCGTGG ATAAATAACA AAATCTATAC TTCCACTAAT
     9001 GACAGTTCCC ATGGCATCTG TTACCACTAT TGATACAGTG TGCTCTCCTT CTTCAAATAC
     9061 TTCGGCCAAT AATTCACCAA CATCATTAAC AGAAACAGCA TCCACGGCCC ATACATATTC
     9121 ATATGGTTCC AAGCCCCCAG CAACAATAGC TGTAAAGCTT TTAGATACAT TTGGACAATT
     9181 TACTGCATCA GATTCTAAAT TAAGGGTAAG TGGTTCCACT GCAGTTACGT CAAATTCGGT
     9241 GGGCCCCACG GCGCCGTGTG TGGTGCCAGG TAAAGGTAGT GTAACTTCAT AACAGCCGTT
     9301 TCCGTCTATA GAAATTCCAA ACGGTTCTAT AGTTAAATCT TCAACATATC TATATGCGAC
     9361 TGTTATACAA AATGGTTCCT GTGGAATAAC GTGTGTGGGC ACTGTTACGT TCACATATTC
     9421 TGTTAACACT TCCACGTTAC ATGTTGCCTC TTGGGCTAAA CCAGAAATTA AGTCTGTAGC
     9481 AATAAAAGTT ACAACATATA CACCAGCAAT AATATAAGTA TGAGTGGGTG AGGGGTCCGT
     9541 GGAGGTTGTT TCGTCTCCAA AGTCCCATGA ATAAGACATT GTATGATAGT TTAAATCTGG
     9601 AACACCAGCA TCTAATACTA AGTTTCCAGA GCTATCAAAT ACTGTTGGTC CAAAAGACAC
     9661 AGTTCTATTT TCATATATCG GCTGTAAATT ACCACAGCGC ATATTTACAA TTGGTGAAAA
     9721 ATAAGTAATG CACGTATTAG TGGGATCTTC TCCGGCCAAC ACATCGGTAT TACAACCCAA
     9781 TGTGGGTGAA CCGGGACTGT AAAATTTAGT TTGGACATCT TCATCAATGG AATTTGCCGT
     9841 GTCTTCATCA TATCTTTTAG CCGCTTTTCG TGCTAATGTT AACGTTGAGG CGGCATAAGC
     9901 AGAAATTTCC AACTCTGGAT CCGTGGAGGC CAGAGCATCT GTATATAAAT TATTTAACGT
     9961 TCGCGTAACG GTTGTTGGCT TAACATATTT ACGAGCAGCT AATTCTATTA AAGCATCCGC
    10021 TATTATTGCT TTGGTTAGGG CTTTATGAAA TAATGAATTA TCTGCGTCAA TGACTGGGGC
    10081 TTCCGCGATG TAACTTTCAT ATTTTAATAT CCCCAAGGAA TCATATATAG CATAATCAAA
    10141 TGCGTCTAAA CGAATAGCCG CAAAATATAC TACATAATCA TCAGGGGTGC CACTTACTTG
    10201 AAAAAAAGAC CCAGGAACAT CTACATATGC TCCACCATAT AAATCAGTAA CTTTAAAGGG
    10261 CTGGATAGTT GGATTTCTCT CCACGGTAAC AAAATATCCA TCTGTAGAGA CTTCTGATAT
    10321 TATCCAATTA TAAGCCTTCA TAGTAGTTAT AATAGAGTTT CTAGTAGCTA CATCAATACC
    10381 TGATGAAGTA TTTAATGATA ATTTATCTAA AACCAAATTT CCATCTACAA ATGAACTATC
    10441 TATCCAAGCT CCATCAATTG GAGATTCTGT TAAATATATA TCTCTAATTA CAATTTTATC
    10501 TCCAGCTACA ACACCTAAAG AAATAAAATC ATAATTTGAA GTTTCCATCA ACATTAATTC
    10561 ACTATCTATT TCATAAGCGT TTCCAACTAC TGAGCCCTCA TATTGATAAC GCGTTGGTTC
    10621 CGCGTTTCTA GATTGATTAA TAATGGGAGG ATCATCAATA AGATCTGCTA AATAATCCTC
    10681 TTCCGTTGTT GACACATAAT CGGCGTCACC CAATCGTCCC AAAGCATAAA CACAAGAATT
    10741 AATAATTGCT TGACCTATAG AGCCCGATAC CAACACAAAT TCTGAACTTG GACCATTAAT
    10801 ACGACCCTTG AAAGCATCTA TAATAGCTGG CGTATTAGCT TGCACTCTAA TAGCCTCTTG
    10861 CACGCCGCCC AGGCGAATTG TGGCAACTGG ATCGTTAATG CGACTTAATA GATCGGCTTC
    10921 GTCAAATGCA CAATACATTA TCCGCCTCCG GGGCCACCAA ATGCGGCGTA TTTAAGTTCT
    10981 CTGAATTTTT CTTTTACCAA TGAAAGAGTA TGATCAAACA TTTTAAGAGA AATTCCTTCA
    11041 GATTCCGTAA TTAACACACT TAAAAAATTA AGCATATCTT GTAATGCAGC AAAAAAGGCC
    11101 GCTAAAGCAG AGAGAATAGC CTGCAACACC TGAACCACTT CCGCTACTAT TGTCCCCTGA
    11161 ATACCGATAG CGATGCCTGC CGCTTGCAAT GCTGATAAAA ATGCTCTTAA TAATCCAAAA
    11221 ATTGAACAAA TCATAGACTT AAGCATATTG GCTATTTTAA AAATATCATT AACTTTATCC
    11281 ATCGCCTTTT TTTCTTGGGT GTCCATATCA TCAATTAATT TTCTAATTTT ACCAACACCC
    11341 TTTTTCATAA GGTCTTTAGT ATTTTTAATA GCCACTACCG CTTGCTGTGA ATCCCACCAA
    11401 TTTTTAGCTG TTTCCTTCAT TATTTTAGAA AATTCACTTT TATTATCTTT CATTTGTTTA
    11461 AGATTCATTT GTCTTCCGGC TATAGTAACA TTCAAGTCGC TTAAAGTTTT AATATTCATA
    11521 AGCCCTTGGC CCTTAATACC AGCAGCACTT ACAGCAATGT CTGTATGGAT TTTAATAATA
    11581 CCCATGTTAA TATCGCCAAG AGATTGAATG GATCCAGATA ACATCGAGAT AGCAGAAGCG
    11641 ATTGGACCTA AATCTATAGC CCCAAGCGAA GCTCCCACAA CTTGCGATAA AGCCTTTACT
    11701 ATAGATAAAT AAATTCTTAA CGGGCCCATA ACACAGAAGT CCATTTTATC TACAGCCTCT
    11761 AGAGCACGTT GAATGTGCTC TTTATTAGAA CATTCTGCAG CAGAAAGAGC CTCTGTAATT
    11821 GTTGTCACTC CTCCGGGTCC GCCTTGACCA GAACCACCAG ACCCAAAGTC TCCAAATAAA
    11881 GAACCTAGAA ATTCATCTAA CTTACCGCCA AATTCAATAT CATATTGGGT AGTACTGACT
    11941 TGCATTTACT TCTCCTCTGT GACCCCTAAC TCTTTTCCAC TATAGATCTT AACTCCATTA
    12001 ACTATATTTG TGAGATTGCC ATTATATGTT TGTCTAATTT CTGGTGCATC ATATACAAAA
    12061 TCAATTGCAT CTGTAGCATG AATTTGCTCA TGATATTTTT TAGTCGTAAT GTCCACTTGA
    12121 ACAGAATCAG ATTCCAATAC CACAATTTTT ACATTACCAC TAACAGCTAA AATTAAGCCG
    12181 TCTCCGGTAT TAGAATCGCC AAAGTCATTT GTTTTAGTAT TACCAGGTTT AATTGATATA
    12241 TGTGCCCCAC CAGCCATTTG GACATTAAGA CTACGACCAC CATCACCGCC TGGTCTATTG
    12301 TCTTTTCCAA AATAAGCACT CATAGAACCA TCACAATGTA TAATGGCACT ACGATTCTTT
    12361 TTATCTACAC CAATTTGAGC TATCACCGAC CCCGCCGTAT CTAAAACAAG TGATTCTTTA
    12421 TCTTTATTCA TTCCCAACGT TAACCAGTTG GAGCCAAGTG TTTTTAAGTT TAAAGAGGTA
    12481 CCTTCATAAT TAACTTGTTG TATTGCAGCT TGCCAGGTAG CATAATCATC TTTATGTGGG
    12541 CGCGGTTCTT CGGCTCCCGC TGCCTGTCGA GTCGCCTGGT CAATGTGAGG GTGATACCCT
    12601 ACCTTCTCGT ATTTCTTTCC ACCGTTCGCT GGTCCTGTGC CATCTGGGTT AGCCTCAGAC
    12661 GAGTATTGAT AGTCTGAATT TGAAGATGGA TAACCCTGAA GCCCCTCATC TGTATTATGT
    12721 TCTACATCTT CATTATCTTT ACCTACAATT AATTTAATTC CACCCTTTAA TAAACCATAT
    12781 AAAGATTTAC CTTCATATTT GGTTTTTCCA ACCGTTGTTT GAATGGCTCC ATCACATTCT
    12841 AATGATAAAC TGCGATAATC GTCTATGTCT GCTCCCAACC AAGCTATAAC CTGACCAGAA
    12901 GTATCTAGAC GTAAAGAAGT TCTATTTCCC TTACGATAAG TATAATCTAA ATCGTCTCTG
    12961 ATGGTAAGTA ACACATCGGC CTCAGTATTA ATATTGATGC TACCGGCTTC TGTATCTCTT
    13021 GCATCTGCCT TGAGAGTGAG TCTTTCATCA TTATTTCTAG TTTCACTATC ATATGAGCCC
    13081 AAACCCTGCG AACGATGTCT ATTATTAACA ACATGGGCCA CTTCTTCAAA TAGACCATGT
    13141 TTAATTCTAG CTTTTCGAAC CTCATCAGTA AGTTTTTTAT TAATAACATT ATTGGGTTCA
    13201 TGGTGATTTT TGGGATCAGC GGCCTCAAGA GATCTATCAG CTATTTTATT AGTTGACTCT
    13261 GGCGTTTGTT TTCCCTTACC GTCGGGAAAT GGTTGAGGTT CAGCTCCCTT AAAGGTGCCG
    13321 TCTATTAAAC GGGGATTGTA AGCAATTTTA TCATGTCTCT CTTCATCAAA TTCATCCCAA
    13381 GTCTCAGTAG ACTGAGAAGA ATCAAAAAAT CTATAACCAA CATTAATTTT ACTATCTATA
    13441 TCAAAAGTCG TGTTTGGATT ATAATCTCTA AAATAATGAA TAAGTTTTCT ACGTAACGAT
    13501 ATACCATAAT TAGCTTTACC TATATGTAAT TTCAATCCAG CCTTCATGTT TAAATCAAGG
    13561 CTCAACTCCC TTTCAATGGA CCTGCCTATA GTGCCAGTAA TTGAACCATC TGTTTCAAAT
    13621 ACTAAAGATC GTCTATCATT AAATATTTTT TCTTGAGAAG ATTTACCGCT TCGGGCAGCT
    13681 ACTTTAGTGT CTCCCCACGG AGCCTCAGCT TGGCATTCGC AAGGTTGTAC ATCGTACATT
    13741 CTACCTAAAC GTAAAATTGC TCCGCCACGT AAATCCGCTA CAAGAGATTT CCAATCTGCA
    13801 TGATCGCGCC CGATTGACAG ATCCATACGA CCATCTAAAC TAATTTTTGC AGATTGACCT
    13861 ATAGGACAAT AAGCTTTAGT GTGACTATCT CCAGACGCAT TATCAAATAA ATCAGTTTTT
    13921 TCTTGACTAG ACGCTGTGCC AGTTTCAGCA TTAGCTCCAA CAGGAGAAAG CATAGCATAG
    13981 TGTTTTACGC CTACATTATC TGTTAAAACT CGAAGTTCAC CACCAATCGT ATTTAAAGAA
    14041 GTTTGATGAA CAGGATGATA AAGCTCACCA CCATAACGTT TAATGCGTTG AAAAAGCTCT
    14101 AAGTTTTTAG TTTTAGAGCG CACATGATTT TCTTCTGGAC TGCTTTGTAT TGAAACTTCA
    14161 GCGGTCTCAT CAAGGTCATA TTTAGTCCAT TCTGCAATTG AATGAGTTAA TGAAGAGGCT
    14221 GGAACATGTA ATTTAAAAGT TCCATTTTTA TCAACAGAAA AATCGAATAT TGGCGGTAAA
    14281 AATGCACCCT TGTTAGACTT GAGTTCATTT AGGTCATCTG GATTAATATT ACTCCAAATA
    14341 TCACTGTCCA ACGCCGTATC ATAGGCCCAG TTTTTAGATA TTTGACCCTT AGCTAAGCCC
    14401 TCAAATCGTC TTGCACCATC TTTACCATCA CTATGATGCA TTTCTCTTTT ATAGTCGGTT
    14461 CCAAGTGTGT TAATCCTAAT ATTAAGTACA GTGGCATTAT TAAGTAAAGT TGGGTAAGCT
    14521 TTAGAAAGCT TATCTTCTTG AGTGCCCGAA ACGCTCACGC CCTCAAGCAA CACAGTATTA
    14581 ATTTCAGCAT GAGAGGCAGA GTCGTCTGCG TGAATTGGCA TATGATTAAT ATCCAATACT
    14641 AAGCCATTAA TATCTACAAG TGGGCCATAT ACTATCTCAG CCAAATCATT GTCTGCTAAT
    14701 TCCAAAGTGT TAGATCGCAA ATACACTTTT CTATAAAAAT TTCTATTCTC GTCTTCTGCT
    14761 TTAATTTGAT CATCTAATGG ATCTAAATAT GAAGCAGCAA ATTCACGATA TACGATTCTA
    14821 CATTCAGCTA AACCTTCATT TTTAGATTTA TTGATGGGCG CCTGATTCAT GTCTTTACTA
    14881 TTTTTACCAG CAAACTCTAC CGTTGTTCTA AGGGCCAAGT GTTTAGCTTT AGCCCCTACT
    14941 GTTAAAGCTA TTCTATCTGC ATCATCGCCC TTTTCTAAAT CCAATCTCAA ATCTTCATCT
    15001 TTATTGGTAA TACGATACAT ATCTCGCTTA GTAGAACCCG CTCTTAAATT AAAGGCATCT
    15061 GTAGCGTGGT AGTGTTTTCG TGAGACTAGA GTTGTAGAGC GTGTATCTGG AGAGAGTTTA
    15121 AAATAATCCT CTCCCGTGGG ACCGTCTATA ACAACTGAAC CGTTTGCAAG CACAGCAACG
    15181 GCGGCATCGC CACCACTACC ACTACTTAAA ATATGATCAC CAGGTTTCCC TGTTCTATAT
    15241 GTAGAATGAA AGACTGAACG TTGACCAGTA TTTTGATCAA CCCCATCTTT ATAAGATGCA
    15301 AGTGGCAAAC CCCCTATAAT ATAAGGTATG CCATAAGTTG CATGTATAAC TCCCACAACT
    15361 TCGCCTGGGG CGTAAGCAGT GTGTAGACCA CCACCAAATC CTGCACCAGG AAGTAAAGAG
    15421 GTTACTCCCT TACGAATCTG ATATGGAGAA TTATCTCCAT ATGAAATATC ATAAGTACCA
    15481 TCTCCGTTGG CAGTAACAAT AGTTGCGAAT CTTAAATCAG AAAAAGAATA TTGCCTTTGT
    15541 CCAGTTGCCA TATTTTCCTT GCCTTAAGCG AAATAGTCGA TAAATATGAA AAGTTGAGAA
    15601 CCGTTACCAC TCACGCTATC AATACGTGTT TCAGTATGAA AATTAAATAT GTCTGCTGCG
    15661 TTACCCAATT CGGTTTTTAA TTCAGCTATT ACCACATTAC AATTTTTAAT TGTTAGGGTG
    15721 TCTAATTCGG CCATAGATTT AATGATGCCC GACTGTTGAA GTTCAACTAC TTTCTGTGGA
    15781 TCATATAACA CCACCAAATA AGTGTCGATG GAACCGTGTC CAGAAAAAGC ATCTGCCACT
    15841 TGACGTAATT TGATTAATAG TGTATCTATA TCTGTCATAT TATCCCTCTG TAAGTCCTGG
    15901 AGATTGAGTA GCGGATCTTA ATTCTGATAC CAATTTTAAT TCATGTTCAG CCCTATCATA
    15961 ATAGAGGGAG GCCCTTAATC TATCAACTAT GCTCGGATCC CAAGTAGCCT TAATAATATT
    16021 CTCTTTATCG CAATTTAAAC CGCATATTTC ATTCCATTCT ACAGAGTGAG TATTGCTAGA
    16081 CGGATCGCTC GTGGCATTTT TTATTTTATC TCTTTTGAAC TCAAGTAATT TAGTGAAATT
    16141 AGATACATCA TAACTCGTTA AAAATCTAGT ATCATGAGAT AGCAATGCTG CAGTTTGATC
    16201 ATATGGATTA GGAATCCAAA CTCCAGGATA GTGTCCATAC CCCAAAGAAA GAGTAGTGGT
    16261 AAATTGACCA CTATAAGAAA AATTATGAGC CACTTTTGTT ACATAAAATA ACATATTACG
    16321 GCTTTCCACA TATATAACTT CCCCTGTCTG ATAAAACGGA TTACCAATTA TTTGTATTGA
    16381 ACCACTCAGC AGCGCAGAAT ACTGCCTGGT TAAATAAGCA GAAACGTATG GCATACCCTG
    16441 GCTTTGAGCA TTGGTTATAA ATGCTTTTTG TACTTTTTCT TCTCTAAATC CATAATGATA
    16501 CCACAAATCA AAATCCACTC CAGCTGCAGT TAAATAAACT GGAATTCCAG GAGTATCAGT
    16561 AAGTCCATCA TATTTGCCCA GTACATTTAA GCGGCAAAAT TTAGGTTCAC TCTCATCGAA
    16621 AGACCAACTT AATATATTTT TATCTTTAAT ATAATAATGT GACCTGGCGG ACGAAGATGG
    16681 AAGAATAGAA TCCCCAAATA TTTCCTTAGC CACACCTTCT TCTGAAATTG GATAATCCAC
    16741 CTCTACTAAA TGTGCTAATA AATATTTATA TTGATATGCC CTTACCCAAG ATTTATCTAT
    16801 ACCTGGTAAA TATTTTAATA ATCTCTGGCT AGCTGCGTCA GTGCCGATTT GTCTTTCCCA
    16861 ATCTGCCCAA CTACCAGCTT CCGCAAAATC TGGTGAGTTT TTCAAAAATG ATAAAACATA
    16921 TGGTAGAATT TTTTCTTTAA ACACACTCAA TGGAACTCGA TTATATTGTG GCTTTCTATA
    16981 CCAAAGATTA CCCTGTGCGT CTGGAAAAAA TTCCCAATCT AATTGCTCTA CGACGTCTTC
    17041 ACATATTTGT TTAGGATTTA ATCTATCCGT ATCCCAGAGT TCCATGTTTT GATTGACTTG
    17101 AAAATTAAAC GCCCTTACAG CTATACTAGC CATATAAGTC ATATCTATAA TCACAAAATT
    17161 CTGATCTATG TTCATAACTA CATCGCTACG TTTATTTTGC AATACAGCTA ACTGGGCATC
    17221 TCTATAATTG ATACATTTTA ATAACGCATC ATCATCGGGG GCATCTACAC TTGGATAACC
    17281 ACCAATTACA CTATCAACTC TAAATTCAGT TATATCGTCC TTGTGAATAT TACTTAACTC
    17341 TAATATTTTA AGTTGATCTA ATTCTTCGTC TATCTGGGCC CCGGTAATTT TCATATCAGC
    17401 CCAAGCAAGC GAGGTGCTTC TTTTGCCCGT TGCTACAATA TTTCTGTACT TTCCGACTTG
    17461 ACCATAGGTT GATAACACAA TTTGTTCTGA CAGGGTTTGA CCTGGAAATA TAGCACCATT
    17521 AATAAGTGCT CTAAATTTTT CATTTTCTTT AAGTGCTTCT GTTCTTGGGA CCCCCTGAGG
    17581 AGATGGAAGT GGAGTGGAAT CTTCCGCGCT ATCAAACATA ATTACTTGAT GTATATATTG
    17641 CTCATCTTTA AATGTTTTAG GGTCATATAG AGAAATATCT GCTGGTATCC ATCCAAATGG
    17701 TGTGAAATCT CCAAAAGCTT TATTTTGAGC ATTGGCGGCA ATTTGCAATA AATTAATCCA
    17761 TTTATCTGGA ATTGGAGACT GTGCAATTTT TGTATCCAAA TATCTTCTAA AAGAATGATT
    17821 AGAATCTGGA ATAGAGGCTT TCATGGATAA TTGTGGATTA AAGGCCAACC CAGTAGTAAT
    17881 CACAGATATA ATGTTTGCAG AATCCAATGA TTGAAGAGGT GCCTTCTCAA AGGCTAACCC
    17941 AACTCGTTTA ACGTAATCAG AGGTCATAGA TTCCAAAGCA GTAGCTCTGT CGTATGCGCT
    18001 TGTAAAAATA GCCATAGAGT TAGCATTACC CGCCACAAAA TATTGACCAT GTCTCCAACT
    18061 AAAATGTCCC GTTGGAGTAA CGGTCTCGTC AGTTTCTACT TTTACCTCTA CGTCAATCGG
    18121 GTCATACAAA TAACCACCAA AGTTAGTAAC TGATGGTGAA TTAATAAATC TTGTCATTTC
    18181 TAAAAATCTC ATTACCGAAG AAGCATTAAT ATTTACAGTA TGAACTCCGT CATTATAGGC
    18241 TTCTGATACC CGAGTGACAA CGCCACTAAA AACTTGCATT CCCCCAGAAA GAGCAAACAC
    18301 CATAAACTGA CTTAAATCTT TAGGGATAGT TGTAGGACTT AAACCAAAAG CCTTAAATCT
    18361 GGTTTCAATA TCTGCCATTT CTGTTTTATA ATCATTAAGT TGATTTAATT GTTCCGTATA
    18421 TGCTGTAATT TGATTATCAT ATTCCTGTGT AGCTTGATTT GCCGCTAAAT ATTCAGACAT
    18481 TTGTTTATTT GAATTAGCTT CGGCGGAGAC ATCCGCTTCA ACCTGACCAG CAATTGCGGG
    18541 GTCAGAAGTT TGAACAGAAG TTGTTTCTTC TTTGGCTGTA GCGTCTTGAG AAGACATAAA
    18601 ATTATCACTA GAAGATTGAT TTAAACTAGA TAAATAATCC TTCAACAGCC AAAGAGCCTC
    18661 TGACACCACT GCACTAGTGT CCGCATCATA GGTCACACTA TTGTTTTCCG CGCATTGAGC
    18721 ATTGCTTTGA TTGTAATTAA ATAAACCTAA AGTATCCCAA AAATTATCTT TATACCAACA
    18781 GGATCCCCTA TTGTTACCAA CAAACCTTAA AGTATCTGTT GGAAGATAGA GGGGTTGTTG
    18841 GTGACCATCA TGTATTGGAG GTAAAACGAT TTGCATAATA GAAATAATAC CATTTAAAAT
    18901 ACTTTTAATA TTAATAACAC TATGTATTTT AGATTTTCCA GTTTGAGCTA TAATAATTTG
    18961 AGAACGCCAA TTTAAATATG CAGTAGTGTA TGTTGCTAAC TCAGCAAGCT GTGAAGTAGA
    19021 TAAGTTTGGA CTATCAAAAG ATACACCAAC AAATGGTGAT GTGCTGTTTT CTGCATAAAC
    19081 CATCCATCTT TGAGAGCTGC CCTTCGTTAA ATTATATAAA AAATATCCAC TATATTTAAA
    19141 CATAAGAGTG TCCCAATTGG CAGGAAATGG AATAAAAACA TCCATATCAG AATTCATAGT
    19201 TAATATAGTT TCGGGAGCTA AATTTCTATT ACCAATGGTA TAGTTTTTTA AAAAAGCATC
    19261 CACATGCCCC ATAGCAACAT CGTATGTACA TAATGATTTA AGTTGAGCAA TAGATTCCGT
    19321 TGAAAATAAT TGTGCAGGAT CTAAGTCTGT GGCAGAAGGA TTCCACATAG GTGAACTTAA
    19381 AGGTCTAAGA CTTTGAATAA CAGCAATACC TTGAGCCACC AATTCTTTTA TCAAAGACTG
    19441 GCAATCTTGA ACTTGTGCTT GGGTTTCAAC TGGCTTTGGT TCTTCTGTTT TTTTAAGTTC
    19501 GTCTGCTTTA GCTTGTTTAA GTGCATCTAT GTCCTCTTGA AGCTTTTCTT GTACACCATC
    19561 TTTAATTTTA GATTGAAGTA ATTTATATCT ATCGTATAAT TCCTGAAGTA AATTGAAATC
    19621 CATTAAATTT TCTTTTTCTG GAGACATCCA AACATAAATT TCGTCCATTA CCGTAAACAC
    19681 ACTTCTTCCT ACTAAAAATT TATACAAATT ATCTATTTCG GATTTACGGG TAAAAGTAGC
    19741 CCCACTTTTA AGTTTTGCTA TAGGGCGCTG CTCAATTTGT CCACTATCAA AATTATCTAA
    19801 AGCCTTTTGA GCATCGACAA CGGATATTTC AGCATTTGCC ACTTCATCAT TAATTATATC
    19861 TAATGGATTT TTTTCTTTTT CTGGCGGTGA TGGCTCGGTT GAGTCTCCTG GTGGAGCAGC
    19921 ATCTAAAACA TCTAAGGCCA TAGAATATAC TAAAGACATA GCTGTGGCTA AAGCCATAAA
    19981 TCTATCTATT GCTTTAATAG CCGCGCCGCA AGTAGATGTA CAATCATTTG TACTCACCCC
    20041 TAAATCTAAA AAATATGCTG AAGAACCGGC ATCTTGCATT ACCTTATTAC CCCAAGAATG
    20101 CCACATATCT TGCATTAATG GAACCGAAGT TATTTGTTCA CATTGATTAG TAGATAAAGC
    20161 TGTGGAGAAA ACGTCTGATT GTAAAGAATA ATATAATGCC ACCAAATTGG ACCACGTGGG
    20221 CTCAACATTA TTTAATAAAT AAGATAAACG ATGATCACCA ACAATTGTAC TTACTCTAAC
    20281 TTTGGAAATA TTAGATCTCC ACTCCTGATG ATTAACAACC TGGTCGTCAT AAATAGTACT
    20341 AAGCTGCTGT CTCCACCAAT TATCTAATTT ATCTTTAGGC ATAATAGCGT TTTCATCTTC
    20401 TGAAATTAAA GCCTTGGAAA TAGCAATCAT GTCTTCTTCT GTTAATGAAA TATCTGTATT
    20461 AAAAGGAATT GATTCATTAG GCCAAACTGA TTGTATACCG CCCCCACGGC GGGAATCATT
    20521 AATTTTAACT TGAATTGATT TAACTAATTG AGTAAGCACT TGGTCACTAT CTGGTGCGGC
    20581 AGCTGTAACA CTTCCAGATG GTTCTGTGGT TGGCGATACA GCTGCGAGAT CATGAACTGC
    20641 TTTATCTCTT TTTTGATTAG CAATAGTCAA CGCCGCTTGA GCATCTGTAA GTTTTTTTTC
    20701 TAAATCAACT CTATCCTGAC GTGTTTTACT GTCTTGCCTA TTTAAATCTT TAGTATAATC
    20761 AAATAGATTA TCTATATCTT TTTTACTCAC ATATAATAAA TTATATGGAT CCTCTAAGGT
    20821 GATAGAACAA CTACCAGCAT CGCCAGTGTC TATGGAAAGA TTTGTAGTTA ATGAAGAAAA
    20881 ATTAGTTACT TCTAAAACCC CACCGACATC AATACCAGTA ACTTGTTTAC CATACCAATA
    20941 TGCACGATAA TGATTATATT CTTTACTTTG TGGTGCTTCA GTACCATGGT TTTTAGCTAT
    21001 TTTAGTAAGT GTCCCCTCTG CATCTGTTTC AGACACACCA TACATATATC TGTATTTAGT
    21061 GAGAGCTTCA ATAGTAGAAA TATCAACTGT TTTTTGAATC ATCAAGTCAG TTACAGCAGA
    21121 TTGAAAGGCA GGGCTCCAAG CAGCAGCGGA GGTTAATAAT CTAAAGTATT TTTTCCTAAA
    21181 ATATACAGAT GCGGAGGGTG TTTGAACAAC AACTAATGAT TTATTAGCAT CTATTTCTGG
    21241 AATACGTTGT AAATCCTTAG CTATAGTTCC TGGTTCTGAA AAATATGTAC CATCTGCTTC
    21301 TTCCCAGCTT TTATATCTTC CCTCCTGTAC TCTCAAAATA TCATCTCGCC ACTCTCTGGT
    21361 ATATGTTAAT TCAGAAGCTA ACATTTGTTT ACGATATGTT TGGGCCACGC CAGAAATCTC
    21421 ATCCCAAGAG ATAGTTTCTG GACCACCTGA GGCGGACGAC GGAGTGGTTA AGGGTGCTGC
    21481 GTTTGAAGGT TGTGTTTTTT CTGGTGTAGC CGTGGGGGAT GGATTAACAG CTGGGGTTGA
    21541 AGAGGTTCCA GTCGAAGAAC CAGGAGACTC GTCCTTCCTC CACTCATTAG GCTCAACAAA
    21601 TGAGCCCACT TGATCTTTTT CTTGATAATA ATAAGGAAAT CTAGTGTTAG GGGCTTCGCC
    21661 ATTTATCAGA GAATATTCCC AATTAACCCG TAAAGATGGT TGCGTTTTAG GTGGTTTATG
    21721 TAACACAATA GAATAATTAT TGGGATTAGA CATCTATTCT TTCCTTTTTA AAATTAAATT
    21781 TTAATCTTCA CTAATTTGTG ATTTAGAAGC AGATTGTTTA TCTGCTGCCT GCTGAGTTGA
    21841 AACATTTTGA GCTGCTTTTT CGTTTTCCCT TGAAGAGGGA AAGGTAAGCT CACCTTGAAC
    21901 GGTCCTATGC CAAGGCATAT AATTGGCATC CCTACCCTTC GTCTTCCATA CAGTAAAATT
    21961 AATAGTATAT GTATATTCTC CTGGGGAAGA GGCCGATTCA GTAATACTAA AATTTGTGAA
    22021 AAAACCATAA TATCTTTTAT TGCCATACCA TAGTGTCACC TGTGTGGCTC GTGACACTAA
    22081 ATCTGAACTA TGATATGCTG TTTGAGAATT ATCATCTTGT TTTTTGTCTG TGGTTAAAGA
    22141 TTTGTTATAT CTTTTTTCTA TTTGGCCTAA AACGGAAAGA CCAGATTCAC TTAATTGTTC
    22201 AGATCGATAA ATATCATACA ATACCTCAAT CGCTTCTATT CCTGCGGAGC CGGTAGTGCC
    22261 CGTAAGTTGT AAAGTATCAA GGTCGTCTCC CCAATATTGC ACAACAAACC CGCCCTTTGT
    22321 GCGAGTGGAT GTAATTTTTT TAGTATGATT GAATACTACT TGTTGTGGAT TAATATACAT
    22381 TTCAACCATA GTTCCATCAT ATAGTTCCCA CACCATTAAG TGTCTTTTCC ACTCAGCCAT
    22441 AATTATCTCC CATTAAAACC TAATAGTTGC CTGAAGACGA TATTCTTCAC CAGTGCGAGC
    22501 ACCCGATGTG TTTACTGCTG CAATCAATTT ATCTATCTTA ATCTCTTGAG GACCCGCGTC
    22561 TACATCAAAC CAATTATCCA TTCCACCAAC AGTTAGCTGA GAGGCAACCG CCGATGCCAT
    22621 TGCTCCAGAA CGTCTACCTA ATCCTAAATA TTGACCAACT GTAGCATTTT TGACACCACC
    22681 AGCTGTTGGA TTATAATCTA ATGATGCCCC TTCTTTAATC CATTTTTTAA AACCACCAAG
    22741 ACCCATAAAA TGTACTAATT TTAAAGTTTC CGCTGTTACT GGTATGTTTA TATTACGTAG
    22801 CCCTTTAGCG TAATCCTGAA CCGCTAAACC CATCATTGTT TCTTGAATTT TAGCACCTTC
    22861 AGGACCAAAC ATCATTTGGC GCATAGACTC TTTAGACGAA AAATCTTGAG TGGAAACACC
    22921 CATATTTGAA AATGCCGACG TATGTTTTTC ATAAAGCTCT TTTGCTGTGC TTTGTACAAA
    22981 TTGATATTTT CCTGTGGCAC TTGTTTGCTT ATTAGCGGCA TAATATCCAT CTGGTCCAGA
    23041 TTCTACTCCC GCTACTTCAG CTTTTAATTC ATCTAATGCT GCACCAGAAA GGTTAGCTTC
    23101 AGAAAGCATT TTTGCTTTAC TAAGAATATA TTGTAAGCCA CCCATGTTCT GAATACGTAA
    23161 CATATCTGAA GCCCCTATCG TAGCCTCTCC TTCTTGGTGT CTAAGAATTT GGCCCTGGCC
    23221 GTGCATCGTA ACTCCCTCGG TGTCTCCAGA TGGAATACCT TGTTGTTTTA TATCTTTTAA
    23281 AGATGTAGAA CTACCTTGAG TTGTTTCTTT AAAGGCGGCG GCGAGAGAGC CACCTGAACC
    23341 ACCCATAGGT GTCAAGGCTT CTCCCTGTAA TCTAGCTCGT TTTTCATTAG CCTCTGCTTC
    23401 AACGCTCCAG GGATTTAATG CAGTGATTGC TTCGCGGGTG TATGCTTCGT CTTTAATTCC
    23461 TGATGCCGAC AAATCTTGAG CAACTACTAT TCCCAGTGCC TTACCATATA TTGACATTTT
    23521 AGCTTCTGCT GAAGAAGCTG GGTCATTTAA AATTGCCTCT TCCGCAGCAG TTAGTTTCAC
    23581 ACGTAATGCA TATTTCTTAG AAATTTCTTT AAGTGTGTCG GCTATATATT CTGAACCATG
    23641 TATGGGATCA GAAGAAGCCA TAACATCTGC GCGCTTCATA TTTTCCCATT GCTTACCAAG
    23701 CGCTGTTGCA GCCACTACTT TATCTGTTTT ATTTTCCTTT TGAAAGGTTT CCAATCTAGT
    23761 ATCTATATAG TGTTGTTTAG ATCCAGAAGT AAGAGAAAAT AATATATCGG ATTTACGTTT
    23821 AGTGGATTCT ACATTATTAC CAGCCATTCC AATCGCTTTC ATATACATAC CAGAAACATG
    23881 GTCCCAAATT TGCTGTAATG TGGTTCTTTT CATACTTTCT ATTGCTTCAG CTTCACTTAA
    23941 ACCATTTCCC ATTGTTTGTT GCATTTTTTT ATAATTAGCT TCTGTAACTT TATTAGTTTT
    24001 TTTATAATCA ATTAAAATTC CACGCATTAA CATTGCTTGG TTTTTATCTT TAACTCCAAA
    24061 GACACTAGAC AGTAATTGAT CAAACAACAA AGATTGATTG GCCGCTGTGT TAGCTTGTGA
    24121 ATGAGTTAAG CCCTTAGTAA ATTCTGGGCC CCAAACAAAG AGGGGCGTTT TAGCAGAACC
    24181 CTCAAGAGTG TTTATAATCA TATCCATAAC ATCATTTGTG GAAACATTTT TTCCAGTTCT
    24241 TAAATCCTTT CCAGCTCGAA CTGCAGCACG CAACATCATA CCGCCAACTA ATGGATCTTG
    24301 AACATCACCA ATAATATTTT TAGCGAAACC ACCAGACACC ATAAGACCAG ATATAACTGG
    24361 AGATAAATTT CGCATTCCAT CATCCATAAT GCGCGTAAAT TCATCAGTCA AAGCTTCTTG
    24421 TCCCTTATTT CTTAAAATAG TAAAAACACT AGTATATAAA GATGTAATAT TCGCAATGCG
    24481 CCTAGTTCCA TCTACAATAC TACCTTCTGT CCCAGCCACA ATTGAAGCTA AATCTCCAAG
    24541 GCCCTTAGTG GTAGACATTC CAACTATACG TAACATTTTA GTTGCATCTA CCCAAGCTTC
    24601 CATCATTCTA TATGCTGCAA TTTTTGGATC ATCGGAGGCG CCCATTCTAC CAGCGGCGCC
    24661 ATATACCATC TTAGTGAGGG GAATAATATC ATATTGAAAG GCGTTGCTAA ATTTAAATAA
    24721 AGTGCTTTGT AAATTATCAA CAACATTACC GCTAGAATCA ATAATTTGAG CATTAAGCAT
    24781 GGCATAAGAA CCTGCCATCA TTTTTACAGT ATTAAGATAT TGATCTATTC TGTCTTGCTG
    24841 AACATGTAGT GTTGATTTTA ATTCACCAAT ATGAGAAAGT GTGGCATTAG CAAATCGACT
    24901 AACTTCTTCC GTGGTTTGCC CAAAAGAGGC TCCTAATTGA ATTGCACTAG TTTTGGTTTT
    24961 AATCATAGCT TGTTCAAATG TTGTTACTGT GTCTATAAGA TTAGCTCCAG ATTCTAATAA
    25021 ATTGCCAGCT GTTTTAATTT TTAAATTTTC ACTTTTCTTC ATCATGGAAG TAAGATTTCT
    25081 TATTACACCA GAATCTGATA AAGTTTTAAT TTGATCATTT AAAATACTAT TCATATCATC
    25141 AGCAGTATTT TCCATTAACT TAAAGGACCG CGTTAATCGC TGAAGAACGC GTAAATATGA
    25201 CTCATATGCA ACATTAGAAG ATTCTATAGC TGCTTTAGTC GCACGTTGAA TATTTTTATC
    25261 TTGTTCGTTC ATTTGCTTCC TGGGGTTCCG CCAGTAGATT CATTTTCAAG AGGAGCATTT
    25321 TTGGTTTGAA TGAGAGCGGC ATTAACAGTT GTAGTTTTAT TAACGGGCCC CTTTGATTTG
    25381 GGTTCATTTT GATTTGAATC CATCTGCGAA GAAGGGGCTT TAGTGTTGGT TGCCATTTCA
    25441 TTGCTAGCGA TTAACTTGGA CGATGAAGTG ACGTCACTAG TTGGCAATGA AGAGGGTAAC
    25501 TTAGGCACAG TGGGCGAAAT ACGAGGTGGA AGATTACTTA CCGCTGCGCG TAATGATAAA
    25561 ACATTATTTT GAGGTGGTTC GATAGTAACT ATTCTGCCAC CAGCCGTGCG TGAACGATTA
    25621 GAAGAGTCTA AACTCCTCAC TTCGTAATGA ATATGCGGGC CCGTAGAGCG GCCCGTACTT
    25681 CCAACTAGAC CAATTGGTTC ACCAATGTTT ACTGGACCGT TTTTAAACCC ATCGGGAATA
    25741 CCAGATAAAT GACCAAACAC ATGCTCCTCG TTACCAGTAA TTACGCTAAC CGTATTTCCC
    25801 ATATTTTTAT ATCCAGGAAA ACCCTCTGGG TGATAGGTGG CTATCCCCGT CACAGGAGAA
    25861 GGAAATACTG TTCCTTCTTT ACCGGAAATA TCAATTCCAC TATGTAAATA TCTACGACCT
    25921 CTACTGTCTA TTCTCGTTTC CCCATATTGA CCTCTAATAG TGCCTGGAGG TGAGCCACCA
    25981 GAACCAACCC GAGCTGCGCC TCTAGCGCCA GTTACAGTAG AAGAAACAGT TCCCTTCCCC
    26041 ATTAATTCCG CCAATGCATC TTCAATGGAA CCCCTATCTG GCTCTATGGC TCCCACCGCA
    26101 ACCATTTCTC TGAGGGAAAC CCAAAGGCTG CGGGCTTCTG ATAATGCATT TTGTTTTTCA
    26161 ACTGCAGATA GAGGCCTTTT AAGTTTCGCT TCTTTATCTG CTAAATGTTG TTTTTCAAAT
    26221 GTCTCTGCAG TAGTTTTTAA ATTTTTCTCT AATAAATCTT CAGCGTTTTT ACCATATACC
    26281 CAATGTAAAA ACAGACCCTT AACATTAATC GCTATATTTT GTAAAGTGGT AAGTTGTTGC
    26341 TGAGCTATTC CCTGTCCTTG ATCAAAAACA TTTTTTATTT TTTCTTCTGC ACTTAATTTT
    26401 TCTTCAGCCG TTAATTTACC AGATAAAACT GAATTCACTA ATTGAATAAG ATTTTGGGCC
    26461 TCTCCTTCGT TAACATGAAA CATTTCTTGA ATTTTAGATT GAACTACAAA TGATGCGTTC
    26521 CACCGTGGGT CGTTTTTAGC TACGCCCTGA GCTATTAACT CTGGGACAGA CTCGAAACTA
    26581 CCAAAATACT TTTGCATACT AGTTTTGATT TTTAATAAAG CTGGGGCCAT TTTACCTTGA
    26641 CCAGAAGCTT CTCTGATTTG AGCAAAGAAA GTTTGAACGT CGGCCATTGT GCCGCCACCG
    26701 GATGCTCCCA ATAACCACGC AGCGTTTCCA GAGCTAAGGC CAGTCAAGCC GGTTTGCACT
    26761 TTTGCTAAAA AGTCTCCAGC TAATCCTTCT TGACCTCGTT GCTGTAGGCC CATATAAAAT
    26821 TTTTCATAAT TCAATCTTAA ATCCATAGCT CTATTTTCAA TATTAGTAAT AGAAGCCCAA
    26881 TGACCGGACA CAGATTTCAT AATTTCTTCA CGAAGATATG GAACGGTTAT TCCTAATCTA
    26941 TTAGCTGAAT AAGAAAATCC TCTATAAATT TGAGCGGTTG TTGTGGCATT TTTTGCAAAA
    27001 TCTCCTGTTG CATGACCAGC TCGTAACGTT AGATCTTCAA AATCCTTTAG AACAGTAGAA
    27061 AATTCCATAC CCAAACCTTT GCTCATTGCA AACATATGGT CAACTATTGC TTTCTTTGGT
    27121 CCCCAAGCTT GAATCATAGT ATCCATATCT CTATAAGAAA AAGCTGTTTT ACGTAATACT
    27181 TCTTGATATT TATTAAATTC TTCAGTGTGA ACTGATAACG TTTGACTTAA TCTTCCCAGC
    27241 GTAGCCATTT GGCTCTTGGC ATATCTTTCC ACTTCCATGG ATGATTGACC AAATGCAGCG
    27301 CCAGTTATAA CACTACTACG TTTAAGATCC ACAAAAGCAC TATCTATTTT ATTCATAGTT
    27361 TCAGCTGCTA TTAAAAGAGC TTTTACTGCT ACGCCAATAC GTTTATCTAC TGACATAGCA
    27421 ATATCTTCAA TAGTGCCTAT TAACGGGATG TCGTTAACAG AATTAATATC ACCAAATAAT
    27481 TTAGTAAAAG TACCGCCCAA CTCTGAAACA GCTTTATTGG TTTTTTGAAA AACTTCGGTA
    27541 ACTTGTTCAA AAGATTGAGC AATATTTTCA GCTACCTGAC CGGAAGCTTC TGCTAGTTTA
    27601 CGTTGGGCGG TAACTGCAGA TATTATATCT GCGCCAGTTT TACTATCTAC AGTAACTTCA
    27661 TCTGCCATGA GATTTCACCT AGAGAAGAAT CTAAAACATT AATAAATATT AATACCAAAA
    27721 GGGCTCCCTT ATTTGTGGGA GCCCTTTTTA ATAATTCGTA TGTCATCTAG GTCCTTAGGA
    27781 GATAAGCCCC GAGGATTTTT TGAAATAACT GGGGGGCTTG CTCCATCTGG TCCGGCGGAC
    27841 CTACCAAAAA GGCCCTGCAC CGTATCATCA AAACTATTAT CTTGGGCTGA ACTATGTTCT
    27901 CCTATCTTAT TTTCTCTGGA ATCTTGAGTG CTTTTAACTC TCTCAGCTCC CTCATTGCTA
    27961 GACAAAGCAG CTAAATATTC TGTTATATTG CGATCATATT CCAGTGTATC TTCGTCATCT
    28021 GCGTTAACGT TGGCAGCATA CCAAAAAAAT TGCAAACGGG TCATGTTTTT AATAACTGGA
    28081 TCGTCGATTG TTTTACCGAG AGATTTACAA ATCTTCCAAA GGAGTCGCTG CCCCGACTCC
    28141 TTTAGGAGTT TTTTACGTCA TCAAATTTTA CATTTTCAAC GACTTTCGCG GCCTCATCCT
    28201 CAAGGCTGGA ATACAAAGAA AAAAGCTTAT CTAAAACTGG TGTAGAGAGC TTATTAATAA
    28261 CCTCTAAACG CTGATCATGA ACAGCAAGAT TCGTAACGGT GCCCGCATAA TAATATTCCA
    28321 ACGGTGAACC GTTAACACTT GAAATAGCTC TTGCAAGCAA AACATCTCGA AGTTTAGATG
    28381 CCGTTTCTAC TGTATTTTCA GCTAACTTCG GAATGGAAGT ATATGCAGAA ACTTTTTCTT
    28441 CATTGGTTAA TGTTTTTAAT TTAAAAACAA AATTTCCAAT TGTAACTGCT TTAGACAGAT
    28501 ATCCAAGCAT AAGCAAATCT TCAATAGTGT TTACTGAATT ACCGGTATTA ATGGTCAGAG
    28561 TGGTGGGGGC CGTATTGGCA GCGGTAACCC TAGGGATGTC CTCTCTCCGT CCATGTAAAA
    28621 TTTCATCTGG AATGGGATTT TTAAGATCAC TCATCTATCT CTCCTTTAAT TTTTAATTTT
    28681 AGAAATATGG CTGGCGTCTT TTTTAGGGAC GCCAGCCATT AAGAAATTTA GCCGAGGGAA
    28741 TTGCGTCCAT GTAGATACGC AACGGTGCGT TGAGGTTGGG TACTATAAGT AACTAAAATA
    28801 CGTGGCGGTG GAGCTTCCTC TGGAGTAGCG CCACCAATCC AGAACTCATC AATTAAATCT
    28861 GGGAAATCGA GGGCGCCGAT TCTAATACCT AAGTTTGCAA GATTTTCAAT GGGATGCATA
    28921 TCCGGTGCAA GACCACGTTC ATTATAAGCG GTGGTAACGG GTAGCAAGTC TTCAGCATAC
    28981 TGAGCTTCAA TTGTGGCCGT TTCACTAATC TGATAGTTAT TAGCCTGATA TGTAGCTGAA
    29041 TAGTTAGAGA AGTAACAATT ACGATATGAG GTTACTTGCA TATTAACGTT CGGGCTAGCT
    29101 GTACCATGAG AACGATCAAA CACGTCAATA TCAAATGGAA GACGCTGAGC CTGAATATGA
    29161 GCAAATCCAC GCCTAAAAGC GGGTGGAAGG CGCAGGTTAT CAAAAACAAT ACGAGTCACC
    29221 TGCAAAGTTA CAGTGGTGGG AGAGTTAGGA ACCAGCTCAA TAAAGCCGTC CGTACCTAGC
    29281 TCTTGCACAC GAGCCAGAGT TCTAGACTCT GTTGGATTTA AAGACTGAAT CGCCCCTACT
    29341 GCTTCACCGT TGACTTTTAC TAGAATAAGT GGGGATAAAC CCGTACGAAT TCTACGATCA
    29401 AGATTAGAGC CAGTAGAAGG ATAGTCGGTA TTTACATTGC TGGCCATTAC TTCCTCCTAA
    29461 GAAACACTAT TGTTCCAAAT TAAACTACAA ATATTAATAG GGCACTAACA TATTTATTGA
    29521 ACACCTGGAA AAGGTACTCC CATACCAGTC TTTGGATATG GAGCATTTTT AATTTTATTA
    29581 GCGTCCATAT CGGCTTGAGA TGGAGGACCT GGGGGCCTAA TTGATCCTCT GTTGTCTACC
    29641 ATTATATCAT ATTCACTTTC AATTTGATCT TGTCTCGTAT TCATACCACG CTCGTTTAAA
    29701 GCTTGAATTA TAGGATGTTC ATCCGCAACA CCTTCAGCCT CTAAGGTGGC CGATTCAGTA
    29761 ATTATATATG AATTAGAATT ATATGTGGTG GTATGATTTC CAAGCCAACA ATTTTTATAT
    29821 ATAACTATAT ATGGTTTTGG AGCAGATGGG CCCCTAAAGG CATTAGCTGC CTCATCGTGT
    29881 GTTCTGTCAA ATACCACAAT ATCAAATGGA ATTCTTTGGG CTCTGATATG AGAAAAGCCG
    29941 GCCCCTAAAG CATGAGTAAG TCTTAAATTG TCAAATACTA ATCTAGTAAC TTGTAGCGTT
    30001 ACTACATCTT GGCCTTGTGG GATTAATTCT ATAGTCCGAC CAGTTCTTGT TTCCCCAATT
    30061 CTCTTTAGGG CATTTGTTTC TGTGGCCGTT AAATTTTGAA TGGCACCGAC TGCTTCCCAA
    30121 CCAGAGTCGG TTTCCACATA TACAATTATA TGTGTAGACA AACCCGCAGT AATCCTGCGA
    30181 GTTATGGTGG ACCCAGTAAT GGGGTAGGCT TCGCCAAAGT TTTGATCAGT CATTTTTATT
    30241 CTTTAGTTGA ATTTTTTTGC TATTCTGTTC CGTCGAGACT CTAAATATTT TTTGCGAGAT
    30301 AATGACATTT TCATTTTAGC TACTTCTGTG TGTCGATGTC CTAGCAAATG TTTGTTGCCG
    30361 CGTAAAGCCA ATGACATTTT GGCTCTAGAC TCTTGAGATA CAGACTTCCC ACGTTGAGCA
    30421 AGAGATATTT TTACTTTTGC TTCCTCAGAA ATATGTTTAC CAAGTTTATT TTTATTACCA
    30481 CGTTGAGCTA AAGACATATT CTCCCTGGCC TTCGCGGAGG GCGTCCTACC CCGTAGAGCT
    30541 GCCGAAATTT TAGCTTTAGT CTCTCCTGAC ATAATTTTTC CCCGTAACTT CTCCCATGCG
    30601 GTCTGCAGAT GAGTATTCTT ATGCACTTTT TTAATTAAAT CTCTTTTATG CTGCTTCCAC
    30661 CGATTATAAA TGTTTACAGA GCTTCCAATA TATATTTTAC CATTGATAAT ATTACGAATT
    30721 AGATAAACGC CGCTTTGCAT ATTAGCTTAT CCATAAAGAA AAAATCTCAG GCCAGCACAA
    30781 TAAATGCTGA CCCGAGAAAT TTACACTATA TTCCGACTGT CACTTCGCAG TAGATCCAGA
    30841 GTAGCGGTAA AACTGGAGCA ATCTGGAAAC TAATGTTAAA CTGACGAGGT TCCACGGAAT
    30901 CCTGCGTTAC CTGAATTGAA TCAAAATTAC TAATCAACTT ACGGAACATT GCACCCTGAA
    30961 GATTAGATTT TACGGTACGA AGAATTTCAT GTGGTAATTC TGTCGTTTGT GCTTTTCCGA
    31021 TAAATCTATT ACCAAGGTCA TCACGGACTT CTTTAGCAAT CAAGTCCGCA ACATCGATAG
    31081 CCGTAGGCTC TTCCTGGAAG GCCGAACCGC CCTGGATAGT GGTCTTAGCG TGTAGAACCT
    31141 TACCACCAGC AGCAAGACCT TGTACAACCA CTACACCGGC TGCACCAAGT CTATTGGCAA
    31201 TTGTTGAATT CGTTACTAAA AGGTTACGGT CGCGTGGAAT ATTAAAGCCG ATAAGGTGCT
    31261 TCCAAGTGAG TGGCTCAGCA ATATATCCGC GAGAAGATAA GAAACCAGCG GCTGCTGCGG
    31321 CCATGTAAAA GCCCGGCATA TTATAATTTA CTCCAGCGAT ATCCACAACA ATCTTATCGG
    31381 GATAGAAGTA CATAGTCCTA TAAGATCTAC CAAAGTTTTC AGGAACACCA TAGTTGGCTA
    31441 CATCTTCTCC AAGAGCACCA GACTGAATAC CCTCAAGAAC TCCAACATCT TCAATGGCAA
    31501 GTTGGTTAGT TGAACCAGAA TATAAATTCT GAGGAAGAAG AGGAATTTCA ACTCCAGCAT
    31561 CTGTGGTTCC ATAAAAAGCG CCCGTGATTA ATTGACGCTC TTTTTTATTC GGCGTATCAG
    31621 ACATCACTTC TACGTGAGCC CTAAATGTTT GCTGTACCGC AGAAATGTGA TCAGTCGGCA
    31681 ATGGAACAAT CCAATAAGCG TCAGCAGCTT CTAATATTGC TGCTGCTTCA GCCCATTCCG
    31741 CATCAACAAA TGGAGCATCA TCAACTGCGA TAAAGGAAAC TGAAATACCC TCACCAGCCG
    31801 TGAGACCGGC GCGGTCAGAC AAGATGATTT CGCCAGATGT CCAAACCATG TAGCTCATGT
    31861 CTGTTCGCTG AGTGCGCATA TAAAGTTTAG CGTCTTCAAT GTTAAGATCA TTAGGATCCA
    31921 AAGAGCCACC GTTATAGCGC AACTTGAGGA AAGTACCAAG AACAGCATCA TAACTATCAG
    31981 AACAAGTAGC TCTAAAAGCT AATTCAGCGT CGGTATATGC AGACAAAGGA AGGCCATCAA
    32041 CCGTTGTGGT TGTAGTACCT GTTCCATTGA TGTCATATCC ATTGCGTAAA CGGAAAAGTC
    32101 CACCACAAGG TTTCTTAGAT GTTAAATTAG TAGACCAATC GTATGCAGTC GCGTCAGGAA
    32161 TAGGGAATAG ACCATCATTA GAATAAGTAT TTCTTATCGA GTCAGGATAA GTGAACGCCG
    32221 CTGTCATTGA CGGGTCCCCA TATACATCCC AAGTGTTTCC GGTTGGGAAT ACGGTCAAAT
    32281 AATAAATACT AGTGGAATCA AGAAAGTATG GGTTAGCTGT TACAGCTTCT GTATTGCATT
    32341 CAGTACCAAA ACTACGAGAG CATGGCATGG AGATGACATC CGTTACCAAC GTGCGCGGAA
    32401 CTTTATTGAG GAAAATTTGG CGAGGGACGA TAGAAGCCGC AGTTGTGATA AAGAAATGCA
    32461 TTTCGTCCTG ATACGGAGTT TCCCTCAAAA ATAGATAAAG CGCATTGCTA TCTTTGCTTG
    32521 GATTAATATA AGTAGTACCA TCATTATGAC GATGTAAAGT GGTCATCGCA TCAGCATAAT
    32581 CACCAGCGTG CATAAGCGTG TGAGAGCGAT TAGCGCCCTG ATCCTGATCG TCACTCCCAA
    32641 GATTTTGTCC ACCGTGAGTG TGGGCAGTGT AATATACACC ACCATTGCCC ACAAATAATT
    32701 CAGAAGCCCG AGAAGCTAAA AGGTCTTCAG CGGTACGAAG CGGAGAAGTT GGTTTAGCTT
    32761 GTAAAGCCAC TACAGATTTA GCACCATTAG CAAATGAAAG CTGAGCGCCT AAAGCCAAAG
    32821 TGTTGGTTGT GCTCGGATAT CCATGTTTCT TATACAGTGA AACCGGATCA AAAAATTCTT
    32881 CTGGATCATT CAAATCCGAC TCACAAACAT AAGCCGCAAC TAACGTGTCT CCCGTGCTTA
    32941 AAGCTGCAGA CGTTACGGTC ACAGAAAGAA CATCTCCAAC GCTAAATGGA TTTTCACCAG
    33001 ATAGGAGGGA GAATGAAATC TTACCATTAT CATATTTACC GTCAGCCTCG ATCATCCAAA
    33061 CATCCCCAAG TCTAAAACCA ACTTGGCGAG CAACACCAAG ATCTCCAACG ATATAGGTAG
    33121 CGACAACAAC ATCTCCAACC AATGGAGCAA CAGCTAAGGT AAATGTTTGA TTTATGAATT
    33181 GGGCAAACGG AGGATCGGGT TCGACGATAT CTACTTCAAC ACCATTTACT GTGACAGTTA
    33241 AAGAACCCTG AATATAACCC TGGTCCGTAC CCCAGCCACC AAGAGGGGAA ATAGTAAAAG
    33301 TTTTAATGAT AGAATCTGGA GTCTCTACGA TAGACCCATC CGCTGTGGTG GCAGTGTCAG
    33361 TTGCAGAAGA AGTGGGAATA GTGTTATACA ATGCATCGTA ATATGCCGTA AAATCATCAA
    33421 AATCATCAAT ACCTGTTGGC ATTGCAAAGT TTACAAGTAA ACCAGAATCT TCACCAGCAG
    33481 AAGTATAAAC TGATACCGAT GCAGCCCGAC CATAGGCCGC AGTGGGAATA TTACCGGTAA
    33541 CCTCATTGGT GGTTAATCCA GTGCCATCTT CTCCAGCATA CCAAGTTCCA CCCCATTCAT
    33601 GTGTGGTGGG ATTGTAAGCA TAGTCATCGG AGGTTGCATA AAGAGCTTGG CCAGGAGAAA
    33661 GATAAACCCT TGGATAGTCT GGATCAGTTA GATCAGTAGG TAATGAACCG ATAACACGAA
    33721 CAAAATAACG TTTTCTAGAG GTAGATAGTT TATTAGCACC ATAGATAGTT AATGGGCGAG
    33781 CGTAATAATT TTGACCAACA TCGCCAGAAG TTACAATTGA ATAAGCGGTA GAACCGTAAT
    33841 TCACCAAAGA GGAGCCAGAA ACCTGAAGCT TGGAATAATC CATGCCGCCA CCTTCGTCAA
    33901 CGCCAACGGC AGAAATTTCA TAAAATTGTC CAAAATTAGG ACAACCATTA TCCAAAAATT
    33961 CAATATAATG TCCGACCTGG ACACCAAGGG TTTGGAAATT TTTAGTTGGG TCCTGAATAA
    34021 TATTTCCGCC ATGTGTCACG GCTCCAGTGG CAGGAGGTAC AACCACTGTA CCATAATACA
    34081 TATCTGGTTC AGAAGTAACA TAAGAGGAGG CTGGAACAGC TTTTCTATTG CCGTTGTTAT
    34141 CGTAGTAGAA TATACCACCA TTAACCAACG TTGGGCCAGC CGAATAAGTG GTATTTCTCT
    34201 GTTCGGTAAA GGTCTCAGCA CCGAAGACCT GGCCACTTTT CGAACCGATA ACACTAAACA
    34261 CAGTACCGCG TGTTTCAGGT TGAGCGATTG CGGCTAATGT CCATACCTCA GAGGGAACGT
    34321 TGGCGGGAAC CGCTAAATGC TCAAAAGAGC CGTCCGTGAG ATTAGTCGAA ACCACAGCTG
    34381 AAGCGGGGGC AAGTAAAACT TGACCAGTTT CAAAGTCTAC TGCATAATTT GTTCCACTCT
    34441 CAAATACAGG AGTGGTGTCG CTAACCACAG TACTGCGAGA ACGCAATAAA GCGCTGCCAT
    34501 TCTGAAACAG CGTAAATTGA TTAGTGACAA TAGGAAATTT AGAAGTTTGG TAGACTAGAC
    34561 CGTTAGGTGA TTCTACCCCA ATGCCGATTG ACAAAGCATT GTAGTTATTT TCCAGTGAAG
    34621 TCGTTACGTT TATGCCATCA GTTCCATTGC CAGACGCACG ATAGACTAAA TACTCTTCGC
    34681 GCTGTCCAAG CCCAATGATA GCAACGTTTC GTACGCCTCC TGGATTTCCA ACACCAGATG
    34741 CCGTAAAAAT TAAACGGCTG AAAGCGTTAG GTTGGACATA CCCAACGATA CCAGGAATAT
    34801 TATTAGACAT TAGACCCTCC TAATTCAAAT GCTGTTAATA ACACACAGCC TCTCTGTTGA
    34861 AGCAGGAAGT ATTAATAGAA GATAATGACC ATATGAACGT TATTTCTTCT TACAGTCGTT
    34921 AGGTTTAGGG AAAATTTTAA AATCGGCATG AGCATGTCCA GGAACAATAT TATTGACTGC
    34981 TCCGTCGTTT TGCTGGGAAG AATAAAAAGC CGCCATAGGA TGTTTAGAAA CACAATCTCT
    35041 AACTATTCGT AAATCTTGTG GGGAAAGGGC CGCTGATAAC AAATTAGATT GAGACACGAT
    35101 AGCCTCGACT AACATTATTA CTGGCACCTC TCTACGCCAC TCTGAATACA AGTCAAGGTT
    35161 TATGGAAGAA GAATAATAGT AGTCATTGGC AAATTGGTCC TCTCTATCTC CGCCAAGACC
    35221 AACTTTTTCT ATAAAAATGC CACGACTCAG AAGGGTTTCA CGAAGGACAT TTACAAAAAG
    35281 CATTGATACG ATATCCTTGA GCCTTTTGCG AGTTTGATGG TCCTCGGCCA CTACGTTAAT
    35341 AGCGTAATTT TGTTTCCATG CCCCGGCGAA AATAATGTGA GATGGAACCC TTCTTTGTAC
    35401 TATTTGCCCG TCTATAACTA CTTCCTCTAG TTGATATTTA ACGCCACCCA TCTCCTGATT
    35461 AAAGGAAACT TCACTATTAT TGCCGCCGTT ATCTGTCACC GTAATCGCTG GGAAGAACCT
    35521 GCTATTAAAA CGATAGTCAT CCGTAATGAT GATTTTGGTT GAATTAACCC CCCAGACTAT
    35581 ATCCTGAGAG CCAGCTAAGC CGCCGCCCCT TAAGTCAGTT TGTGGGATTA AGGGGTATCC
    35641 AAATTCATCC TGCCGAAATG TAAATATGTT ATCATGACTA AACCACTCTC TCAATGAACC
    35701 AATGATAATA TCCTTAGCAT CAACAGCCAG AGTATTATAA AGTAAATCTT CTCTTGTCTC
    35761 TAGCCTCTTA AGGTCGCTCA TATTTCGCAC CCTTTTTTAT ATTATCTACG TGCCACAAAG
    35821 GCTGAAGATT AGTATAATGA AAGCATTGTT TTTGTTGCTC TGGATCAGAT AAATCAAAAG
    35881 AGGCGCATGG TTTGATATGA TCAACTGACC ACTGATTTAC CTTATTGCCA TAATTATCCC
    35941 ACGTCATACC ATCAAGAAAT CGAGACTGCA AATAAAGTTT AAATTCATCA ACACTGCACC
    36001 ACAAAAGAGT TGCTGTTCGA TGAGCCTTGT CATTTCCCTT AATTGCTTTA TTAATTCTGC
    36061 TTCTTAGACA TGCCGTAAGC CTATAGTTAA GATTGTTTTG ATATTTTTCC GTTCTTTTTG
    36121 CTTGCAATTC TACCTTATGA TTTTTTTCAT ATTTTTGTCT ATATTGCCTT CTGCTATTTG
    36181 TCGTGGCATA GTATACTTTA TAATTAGCTA ACATTTTATC TTTATTTTTA TGATAATACT
    36241 CCTTGTTATA ATTTTTCATT TTATCTTGAT GTGAATTAAT ATAGTTTCTA TGAATTTGAG
    36301 CTCTGCGACG ACGACATGCG TCACAAGACT TATACCCATC AAAACTATCA ATATCTTTAT
    36361 CTAACTTGCA ACGCGGACAA ATCATAGGTT CCTCATTTTT TAGGGCGTCA TGTTGAACTC
    36421 TGTAACTTCT GGTACGTCGA TAGTTACATT TACTGTCTTA ACTGCCGACC CAGTGAACTC
    36481 CACAACATAT CTCCCGGGAA TAACATAGAA CTGGAATGTG CCGTCTGTCA AATTAACCGA
    36541 AGTAGATGTA ACAGTATTAC TGGTCATACA ATCAAAAACG GTGACAGTAA TGGGGCATAC
    36601 CAACTCGCCC GTTAATCTAC CATATACTCT CACCTTAGCC GTTTCATCAG CCGTTGTTAC
    36661 TGTTGTAATA GTGGAGAGTC TAGACCAAAT ATTTTGGCCC AGTGGAGGGG CACCTAGAAT
    36721 AATTTTAATG TCTTCTAAAG ACTGAGTCAT GGCATCAAAA ACCGCATCAT GTGGTAACGC
    36781 CAAAACAGCA GCTTCAATAT TCATTAAGTT AGTATTAATT GTTCCAAGCG TTTGAGATAT
    36841 AGCCGCTAAA GTAGCTGTAT AGCTTGTAGT GGGAAGAGTT ACCACTATAG CGTTCATGTC
    36901 GGTCGTTGTA GTAGCCACTT CCTCTACCTG ATTGGATACA ATGGCAGTGG TCTCAGATAA
    36961 TGAACTTATG GAATTAAACA ACAGACTTAC CAGACGATTA GTTTCATTTA CCTGTGTGCG
    37021 CATATCGCTC AGTTGTCTGG TTAGTGTGGC TACTTGAGCA GAAATATCAT CATTTGAGAT
    37081 TGCCATTTAA ACACTCCTAT GTTTAACTTG GGGTCGTTAT AACTGCTTTC ATATTAGATA
    37141 CTAAAACACC GTTAGCAAAA TAATTTCTAG TAGAAGTGGT GAGATTGTAT ACAGTATCAG
    37201 CAAAATGACC AGTACTAGCC AAAGCCCAGG GATAAGTTTT ACCAGTAAAT AATTTGGCGG
    37261 TGAATCCACC CCTAATAGCT TCGCTCACTT CAATATAATC TTGTTTCTCT TCAATCCAAA
    37321 CTTTATGTTC TGAAGTCATT ATCATTGTTG CTGGACCAGC AGAAACTCCC AATAACATAA
    37381 ACTCAGAATA ATTATTATGA ACCAATGGAG CAAGAACATC AGCTATAACG TGCCCACTAG
    37441 CGTCAGCCCC AATAATTCTA TCTCCAGATT GAATATTTTC AATTGGTTTT AAAGTGCCGT
    37501 CTGCCATTGT GATTAAAGTG CCAGCCACAA AACAACCTGG AATACTACCA TCACATTGAG
    37561 CTAAAGTGCA AGTTTTAACT TGTCCATTTG TTGAACAAGT TACTCCATTT ATATTTACCG
    37621 TTAATGTCCA GTTAAACGTA GTGTTTCTAG TGGTATAAAT GTGAGTTGTA CTCTGACCAG
    37681 ATCCAGTATT ACCATCGCCA AAATTCCAAG TAAACGTAGG CGTGCCGCAA GTGCCAGTGG
    37741 TGCTATAGGT TGCTATGAAT GGAACACTTT CGTCCCACGG ACAATAACAT CCTACTTCGG
    37801 GTGGGGCTGG ACTTTCAGTG GCCGTGCCGC ACGCCGTAAT TACACAAGCG GAACTCACTA
    37861 CAATAGCCCC AGAGCGTGTG CAAGTTGTTA CTCCAAGTGG ACCAGATGCC GTGGCTATCA
    37921 ACACCCAAGT GTAGGTATCT GGGGTAGAAT ATGTATGTGA GGGATTTTGA GAACTAGAAT
    37981 GAGCAGTTCC ATCGCCAAAA TCCCAATCAT AAGTAACGCT ACTAGTACAA CCAGTAATTG
    38041 GAGCTGATCC AGCGAAAGCA ACAGAGGTGC TCACTACTGC CGTGGTTGGA ACCGAAGCTG
    38101 AACACGACAC CACACAGGGG GCGATGTATT CCATAGTTAG ATCTGTTGTC GGAGCTATAA
    38161 TATCAACACC TGCACCGCCA TTACTAGAAT CATGTACTGT TAATCCAATT CTTGCAATTT
    38221 TATTTGGAGC AGAAGCAGGA CTTAAAAATC TAACTTGTGG AGAGGCACTA GTTGCAGACG
    38281 TTCCATCAAC AAATTCGTAA GAATAACCTC CACCAGTAAA ATTACCAAGA CCATCAAAAT
    38341 TCCAATTATA AAACAAGGGA GCGACTCCAC CCGAAACAGT GGTAGAGAAT GTAATAGTTT
    38401 CACCATAATA ATAATTAGTT GGATGACCAG ATGGAGATAC GTTAATTGTA GCACTAGATA
    38461 AACAAGATTC CACTCCAGTG TGCTGAAGAG TTATATCATT TGAAATTGCT AATGAGGCTC
    38521 TAGAATTATC AACCATCATA GCTTCAGTAA CAGAGGCATC TAATATGCCG GCAACATCAA
    38581 TTAATCTGAC TCTATAGTCA TGTGTAGTTG CTGTGGTGGA ACTGCAAACC GGGTCTAGCG
    38641 CCGTAATATA CAATGGGAAT GTAGTCGATT GTGTAATTTT ATATGCCACC CTATTTGAAG
    38701 TATTGAAAGT TCTATATGGT GTGTCTAGCA TTAAAATTCC ACCAGGCAAA CCCGCAGTAA
    38761 TAAAATTACA AGTTGGAGAA GCTGTATAGT CTATTACTTC AGGTAAGTCA CCGCTAACTC
    38821 CCACATCAGC AACCGTTCCA GCTGCTCCGC GAACCCGTTC CACTATTAAT GCGAGGCCCT
    38881 CCGCCGCTGG GCTGACGCTA TTGATTTTAA TAGAAACTGC CTTGAGGCAA GTACCAAGAC
    38941 TACTACTTAA TGTTACCGCT CCTAAAGTGA CAGAAGGAAT ATTCACATAG CATTCAGCAA
    39001 AATTTTCACA ACCAACATAT TCTACACAAG AGGATCCATT TTCTACCTTA GTTATGGTTT
    39061 CAAGATATCT TCTGGAAGAT GCTGTTGGGG TACAGGTTGG CTGCGCAATA ACGGTAGAAT
    39121 CTAAATCATC TTCTGGTGTC CATATATAAT TGTGATCTGC TTCAGTGGAG GTTCCCAATT
    39181 GAACAGAATA AACCCTAGTA AATAATGCAC CTACACTAGA GCTACTGATA TATCTACGGC
    39241 TAAAATTTTC ATATCCACTG GGAAACACGG CTGGTAATTC ACCGAACGTT AAAACAGCAG
    39301 AAGCTGTAGA AGAAACTAAT GCAGAATCAG TTACAGTTAA TGTTGCCGTT ATTATCGTAG
    39361 ATACCGGCAA TGAAGCCGTG GGATTTGCAT TATAAATGAT TTCACCTGGG GACGCACTAG
    39421 TGGATGTTTT AATTTCTGTT CCAGCTACGG TCACCCATGT ATCATCTGCA GAAGAAGTTC
    39481 CTAACTCAGA AGTAGAATCA AAATTCCAAC TATAGGTATA TGGGGCAGAA CCACCAAATA
    39541 CATATTTAAC AAAAGTTATT CCGCCATTAA AACACTCTGC AATACCGGAA GGAGTTAAAC
    39601 CTACACTTAA GCCATTTGCG GGTAATAATA CGTCTGCAGC ATAAACAGAA GAAGTTTGAT
    39661 TATACCCCGA ACCACTGTCA ACATAAAGTA ATTGTAGATA ATATCCTGCC GTGATACCTG
    39721 TATCTAATGT AATTTTATCA GTGCCAACAG TATAATCAGA GGGACTTACT ACAGTTAAAT
    39781 GGTTAAGACT CGCTCCCATT AAAACCACAG CCGTCCCGCT TTCTATTAGG GCGCCACCAG
    39841 TAGAAAAATC AACTTCGCCG CCAGCCATAG GACCAAAGTC TACAACACGA CCACCATTCT
    39901 TACAAACTAA CGTAGGGGTA TATGGAGTAG CAGAAGTAGA GGTATATCCA TGAACTACGG
    39961 CGGGGGCGGT GCCAGTATTA CTCTCCACCG CATATGCATA ACCACTATCA TCAAAATCAT
    40021 AATAATAATA ACTATAAGAG GCAGCTGGAG CACCAACAGT AGAACCAGTT ACAGTTACAG
    40081 ATAAACCACT TACAGAATAT GTAAAGCTAC CAGAAAACAA AGTACATACG TTAATAATAT
    40141 TAGTGGCTAC GCATTGAACG TATGGATCAT ATGGGTCAGC TGATATATAT GCTGATACAG
    40201 TTACTTGAAA CACCCCATCT GGATTATACA CATGAGTGGT GGCATTGGTA TAAGTTGTTG
    40261 CTGTATTACC ATCACCAAAA TCCCACACCC AATGATCAGC CGTAGAAGGC TGAGTCTGAT
    40321 CCTCATCTCC ATAAGCGGTA AAATTAACAA GTGTTGACAT TATCAGCCTC TCTTTATATA
    40381 GTATACCCTA CGTATACATT GCAATTGGTT AATATAGTGA CAACCTGAGA ATTTACAACA
    40441 ATAAACCCAT TAACATCAGT AACGGTGGCC GTAACAGTAT AATCTCCAGC ATCAGTATAG
    40501 GAATGAGCCA CGTCTGCACT ACCATCTTCT CCGGTATCAT CACCAAAGGT CCACTGATAA
    40561 GCATATGGTT GTTTTCCACC AGACACTGAG GTAATTGAAA ACAAAGCATC TACATTAGTA
    40621 AATCCAGTGG CATCACCTGT TAATGTAGCC GCTAATGGCT CCACCAACTC TATACCACCT
    40681 ACAGTTGCAC GGTGAGTAGA GCGTCCCATT AGTCCATTGG TTGCAATAAC CGTTACATCA
    40741 TAATCATCTG TGGGTGAAGT GTTTGGAATA TCAAATTTTA ATTCCGTTTC GCCCGTGGAC
    40801 AGTGTCCAAG CCGCAATAGC ATCAATGGTT TTTTCTGTGC TAGTGTTTTG TCCACGAATA
    40861 ATAATTTGAG GCAGGGGTTC GCCGTCAATA AATGGTAGAT AATTAGCACG TAAAATCATG
    40921 CTCTGGGAAA ACACATCATC TGCTCCAACA TCTGGTCTAC ACACAGCTCT ACCAGCTAGG
    40981 CCATCACTTT TTTCTGTGGG ACCAAGGGGC GGATCACCTG CGGTATCATA AGTGTCGTAA
    41041 ATACTAATAA TCTGGGGCCC CTGTAATAAG AAAGCGAGAT CTAAAATATC TTGAGTAGAA
    41101 TGTGTGTGGC CAGGACGATG TCCAATGGTT ACACCAGGAC CAACAAACCC AGCACTAAAA
    41161 TTACTTCTAA ATTTACTAGC ACTTGGATAA TCTATATATT GGTTATATAC AATAGCATTT
    41221 GACGAATTGA GTTCTGGGGG AACATTAATA GCTGTATTAT TGCCAGCATA AATAAATTGA
    41281 TTAGCTCTAA TACTTCCGAC AACCTCTATA TCGTCAATAA GTTTAATACG ACGATGTTGA
    41341 ATTTGTTCAA TTCCAGGTTC TATAGCTGGA ACACCATAAA TAAGGAGTGG AGCAACATCA
    41401 CTAATAGTTA CCGCTTCATG AACAAATAAA TCAAACGTGT TAATTTCTGG AAGTGTTCTC
    41461 ATTCCGTATA AATCAAACAT AATCATAGCT GATGGGGCAG CACAAGCTCC AAATGTTAAA
    41521 GCTGCGGGAT AAATTGAACC GTATCCCTCT CCATATCCTT CCCCATATCC TTCCCCATAT
    41581 CCGTCTCCAT ACCCATCTGG GACAGAGAAA GACATTGCTA AATCTCCATA CATGCAATCG
    41641 CCCGAAACAT TTACCCACAG AGGATTGCCA ATTAATTCTA TTTCCCTATC GACCCACTCT
    41701 GGAATGGTCA TGGCACTATC CGAAAAATTA TATGAACACT GACCATTAGA ATAATCATAT
    41761 TGACCTTTAG TTAACAGGCC CCATGGACCA ACCATTTTAT CTATAATACG TAATGAACCG
    41821 GTAATCTCCA CATCATCAAA TAATCTAATT CTAAAATGTT TATCATCTCC ACTTGACGCC
    41881 TGAGCACCGA CAATAGAAAG TGGAACCACT GATGCGGTAT TGGATTCACA ATCAAATGGA
    41941 AGAAACGTAT CACCAGTTAA TGGGGCAACA CTACGATTTT TACGAAAGCC ATCATAAGTA
    42001 ATAAATGCAT CACAATTAGT GCCGAAAATA GCCTTGGCGC TGTAATGCTG AGAATCATAT
    42061 CCAAAAATTA AAGAATGAGA TAAAGAACCA TTAAAAACAC TCTCTAAGTC GCCCGACAAT
    42121 TGTGTGATAC GCTGTGCTAC CGTCCTACCT GCGCCAGGAT TTAATCCTAA CACTCTTTCT
    42181 ATGGCGAAAA TAGAGCTACG AATTTGATTG ATATTCGTAG AAGAAATATC ACTCTGGCCA
    42241 GGAGTTAAAT AACCCAAACT TGCGTCATCG TCATAACTCA GAGGATACTT AGATGAATTG
    42301 ATATCAGTAA TCATTCTACC CCGCCTTACT TACAATTTAA TAATATAATT AACAGTAACA
    42361 TATGGTGGAA GAGCTGCATC AGAAACGCTC CAAACGGCTA ACTCGTCTCC AACGTAAGCT
    42421 CTTGCAATAT CAAAAGTAGT ACTAGTTACA TTTGAGATCA TAAAAGAACC AGTATAATGT
    42481 GTAGATTGCA TAATTTTAAT AGTATTACCA TTAGATAAAC CATGTGCAAA TCCGCCGATA
    42541 AATGTACCTG TGCTGGTCGA GCTAAAAGTT CTATAAATTG AAAATTGATT AGTAGCAAGG
    42601 GCATATGTGG CTATCAAATA ATCCCCATCA TATGCTCCAC CAGTTGTACC TGAAATTGTA
    42661 ATTGAACTAC CCTCTTTGAG ATTGTGCGCG GCTGAACAAG TAACGTTCGT CCAACCAGTT
    42721 GTAGAGCTAG CTGAAAAACT AGAAATACTT CCAGAAGTCT GTGTTGTAAT TCTGGTTATC
    42781 CCTGAACCAC CGCTAGTAAA GCGCATCACC TGACCTGAAG CTGAACTATA ATTTGCCACA
    42841 TTGGGCCTCA GAAGATGTGT GTGTTGCAAC CAATTAGGGA AGTCGTCACC AGCATCAATA
    42901 TTACCATTAA CACCACCACT ATTATATCCA GCTGTAGTTG CTGCACCAAA TGAGCCGTGG
    42961 GTGTGTCCAG AAATAGACCC TCCTGTGCGG CCTAAATCTG TGGCCGTTGT ACCGCCCATT
    43021 GGAAATTTAC TTCTCAAATT TGGTACGTTG AATGTAGTAG ATCCATCGCC AGAGCCATAT
    43081 CTAATTCCTA TTACACTATA TAAAGCAGAA TACGTTTGAG CCGCCCTTGT GTAGGCTGTT
    43141 CCATCGCACA TTACAAAACC AGACGGGGCA GCAGTTCCTC CCCACATGGT AATTGTTCCT
    43201 GTGGGCATGG CTGAGGCATA TGCTGAGTTA ATGGCTGCGA CTAAATCAGT TGTAACGGGA
    43261 GTGGTGAGAG AAGATAAAGA TCCCAAAACT GCATATAGAC TGGCTTTACC CTGTCTAGCG
    43321 GCAATAATAT CCGCACTAAC AGTTTGTAAG CTCAAGTCTA CACCAGGAAG ATAAGTTATT
    43381 CCAATTATTC GTTCATCAAT TTTTTCAGCA GTAATAGATC GATTTGGATG ATCAATAATA
    43441 GTGGCTGTAC GATGGGCATC TAAAGAAGAA GAACTATTAC AGCCACCAGT TTTAGAGCAA
    43501 TAATTAGCAT CCACCCAAGA TCTAATAGTG GTAGAATCGG AAGCCGTAGC CTTCATTGTC
    43561 CACCAATATT GTTGAGAACT ATGAGTGTGA TACCCATCAG CATTGGTTCC TGACAACAAA
    43621 TCTTCAATCA TTTCGCCCAA AGATTTAATT TTACCAGCAG GTTGAATGAA AGACCTGTAG
    43681 ACACCACTAT TGTATCCCAC CTGAACAACA TGAGATTCAA AGGAATGTAA TTCCTCGTGG
    43741 TGAGCATTGA TATTGTTCAA ATGATCAATT AAATTCGCTT CACCATTAAA CCCCTGTGAA
    43801 GCCTGAGATG GCCCCAACAT ATAATGATTG GGGGACGTGG TGGAGCCAGC AAATGGTGTA
    43861 TTGTTAATTA CCCCTCTAAA CATACCTCGG CCAGTGCCAT CATCAAGATA AAGGCCAGCC
    43921 GCTGTAACAT TTCCACTAAT TGTTAATCCG ACAGCAATAT TTAAAGAATT AAAAATACTT
    43981 ACATTTGTAC CGCCAGCATT AGAACTATAA ATACGTAAAG TTCCAGACTG AGTCCCCATT
    44041 TTCCATGTAG AGGCAATGTC TTCAATTACC AATAATGGTG AGCCCGACAC GCCGGTTGTG
    44101 GAAAGGGATA CTGTACTATT TGGATTTAAA ACTTTATAAG AACCAGAAAA CTGGCTTAAA
    44161 TCGCCAGTAA TATAACCACC AGGATTACCG CCAGCCTTCA TAATGTATCT CTGATCTAGC
    44221 GTTTGATTAT CAATAAGAGT ATCTGCAGAT AAATAAGCTG TTCCTAAAAC AACTAAATCT
    44281 CTATTAACTC TTAAATCTTC ATTAACTTCT AAATCATCAA AAATTTTAAC TCGACGATGA
    44341 TATAGAGCAA AATTAGGACT TGCATCATTA CCAACAATTG CTAATGGAAC AACAGCAGTT
    44401 GTATTTTGAG CACTATCACT TGGAAAAAGG CCAACAGTAC CAGAAATGGC CGGCACTGTT
    44461 GTAGAAATAT TAGTATTTTC TCCAGCAAAA ACTACATATG TTTCACAATT TAAACCAAAA
    44521 CTAATACGTT GAAGTTTGTC CATTGTTAAT GGACCCGTAA TTAAAACATT ACCCGCTCTA
    44581 GGAACAAATT CAGTAGTGGA AAAATTCTTG AGCCTATCTG AAACCGAAAT CAATTCACCA
    44641 TTTTCATAAC TTTCGGGATC GGAAATCGGA TCTTCAAAAA CACCCACCGT ACGCTCCAGA
    44701 GCGAGAATAG AACTCTTAAG AGATAGGTAG TCTGTTGCTG AAACATCACT AACCTGTGGT
    44761 ATTAAATAAG GAAGTGATGA ATCATCGTCA AGATTTAAGG GGTATCTTGT GGAACGGACA
    44821 TCAGTAGTGG CCACTGTTCT CTCCGTTAAT CTAAATAAAT CATTACTAAA GACTTAACTA
    44881 AACTGGATTG TGTAAGACTT AATTCACCGC CGCGTACCAA CATACGATTA TCTGTTAAAA
    44941 TCGTATCTGT TTCCCCGGCT GCCAAATTAA AATACATAGT GGAGTCGGGT GGAACGGGAA
    45001 CTGAAACATA TCGAGCCGTC ACAGTTAAAT CTTTATTAAG TGCGGACTCT ATTTCCACAC
    45061 TGACATGTCG TAATGAACTA TAGTTATTAA TAGTCGCATA TGTTATAGGG ACAAGAGTTA
    45121 GTTTATCTCC AAGGCTAGCA TAAATAATTG TGTTATCATT TTTTACAAAT TGAGATACCA
    45181 TGGTGGAACC TGGAATAATT CCGGCTCTTA AAAATGCCCA AATTTTTAAA CTATAACTAT
    45241 GTAAAAGGGC AGTAATTTCT GTGGAGGTTT TAGAAACGGG GGTCGCAGCA TCTAAATTAA
    45301 TTGCTTGATC TTTTTCTCCG GTTCTATTTC CGTATGAATT ATGCAAATTA GATTCCATGT
    45361 CCCATTTTTC AGTAAACATA ATACCAGAAA GGGGCACGCT ATAGGCAATA TTATTATATC
    45421 TATCTAATCG TTGCAATCTT ATAACTTGGG CCCCACCAAC ACCACCCATA AAAGCGTTTC
    45481 TAGTCACATC TAAGACTTCG TATCTCCAAA TTTCTCTATT CTTATCTATT GGATCAAATT
    45541 GAACTAAAAT GTCCCTATCT CTAACAATAG GTTGGGCTAT TGTCCATGCT GTCGGTTGAT
    45601 TAATAACAGT AAGACCAGTT TGTTTACCTA AATTTAAATC ATCAACAGTT GGATTAAAAC
    45661 GAAGTAAAAT ACGTCCTTCT GGATTAGAGG CATCTTCATT AAAGTAAATC CTATCGAATC
    45721 CCCCAGTAAA ACCCGTCCCA AAACAAGATG CACATTGCTT AATTGGGTGT TCTTCGGTTT
    45781 TGCCGACACA CTTACACACA GGTCCTGTCC ATTTTCTTCT TAAAAGAATA ACAGCTTCCC
    45841 CTGTGACCTG TAAAAGCATA AGTTGCCTTT GAATGTTTTG ATCATAAATA CTTAATGGAC
    45901 CACCAAACAT ATTTGGGCTA CCGCAATCAC TGCCTCGCGC TAAATCATTT GGTCTAGAAT
    45961 ATGGAGAGGC ACTTCTACCT AAAAATACAT CGTGAGGAGA AAATCTATGA TATCCACAAT
    46021 AAGGATAGGT ATTAAATGGA ATACTTTCAG ATGTTCTTTG GTCATTAATA ATTGGAGAAT
    46081 TATATACAAT TTTAACTAAA TGTTCACCAT CAACAACAAT TGGTGACATT GGATCTGAAT
    46141 CTTGACTCAT TACAATTTGA GATTGACAAT TGTTATCGTC CCATTTAGAA AGTTCAAAAG
    46201 CTACTTTATA AAAAAATTGA TCTGAGCCGC CCATATCAAC AAATGATGTT TGCCAATTAT
    46261 GATAAGAAAT CTTAGCATTT AATTTTGCAA TAAGTTCATA TGTAGAATCT ATTGCGTCAG
    46321 CTCTTTTAAT GTGTACAGCG GTTACTCGCC AGTCTTTGGG GACATCTGGT AATGCATATT
    46381 CTAATTTGAC TGGAGTGACA GCACAGGATC TTACTGGGTC GGATATTACT TCGCACGGCT
    46441 TCCAATTAAA CAAAATATAT GATTGATCAG AAACATTTAT TTCTACACCA GATATAACGG
    46501 TATTGGTATC AGTTTTAAGA TTAAATTTAG CTTGATCATT TGGTGTATTA AAAAAAGATG
    46561 GAACAGAATA ATATAAAGCG GTAGATGGTA AAGTGCCATG TTTTGCTTCA AATTCATCTC
    46621 TACTTCCTTC TTGGCCAAAA TAAACCGCTT GACCATTATT GACCGTTGCC AACGAAGGAA
    46681 AAGTAAAAAG ATTTACTCTA TTACTAAATT CTTTATAAAT TTTAAAACCA GCTACTATAG
    46741 TCGAATCACT ACTAAGATAA CCAACTTTAT ACCAATAGCC CCTATGACCA CAACTGTCCT
    46801 CATATGTTGT TATGAAAGCA CCATTACCAT CTCTCGCATT TAAATCAGCT ACTAACGAAT
    46861 ATGATCCATC TACAAATAAA CTTTTATAAA TGCGAATACG ATCAATGACT TCTGGACTGA
    46921 TTGGTGGATC TAATGTTAAA AGAATAGACA TTACGACCTA GTTAGACAGT CACAGCCTGT
    46981 CCCCGTTTGC TTAAATGTTT CCAGTGCAAT AATCTTGGGT TTTGCAGGCT GAGCAACTAA
    47041 ACACTCCTCG TAAGTTTTAA TGGTTGGAGC GAGAAATATT TCTGAAGAGT CATTTGATAA
    47101 ATATAGTTCA GTGGAATCTA GATTGTCATA CTCCGAAATA TGAACTATAA AAGAACCATT
    47161 AGCTATAAGC GATAGTCCCG CATCAAACGT TTCCACCACA AAAGAATATA CATTATATAA
    47221 TTGAGGTGAA ATATCTGCGT CCACTACACT AAAAGCATAA TGATACACTT GACCAGATAA
    47281 AACCGGTTTT CCCATTATTT GTAAAATTCC ATCTAAATAT ATAGAAACTA CTACATTATA
    47341 TGGGTCTGGT GTGATGGTTT GTCCATTAGA AGTTAATGTA AAAACGATAT CTAAATTATC
    47401 AGCAGCAAAA AAAAACATAT TAACTCCTAT TAATCCAGTC TCACTTAATA TGGTTGTGGA
    47461 ATTACGCCAT ATAACTTAGT GCCCTGATAA ATATCAGATG TAATTATAAC ATCTACTGGA
    47521 TCCTGCGCAT CAAAAAATAA AACAAATTTT CCACTCTGAT TAGTTTTAGT AGATCTGATA
    47581 ATATCAGCTG TTCCACTATA AGTGGCCTCT ACTAGCGCAT TGTAAATTGG ATTATGAGAT
    47641 GAAGTGTCAT CTTTAATATA TCTAGCAATG AAATATGGGC CGCGACCTGG CTCTTTAAGA
    47701 GCTGGCTCAC GAGAACTAAT GGGCGCATCT AAATTTAATT GAAGCATTTG CTGAATACGG
    47761 AGAACTTCTT TATATAGAGA GAATCCAGCT CCCTCTCCAT AAGTACCATA ACCATCCGCA
    47821 TAGCCGTCAG CGTCTGAATC ACCGTACCCC TCACCATAAC CATCATTAAC ACCAACGGTG
    47881 TCCGCTATTC TCTGTAAAAG ATCATAAACA TCGTCTATAG TCGCCATTGT TCTCCCCTAT
    47941 ATTTACTATA CTACAATACG GCTTAAAATT AACTAAAACT ATTAATAGCT TAATTTTGAG
    48001 ACGAATGTTG ACACTCAGGA ATTGTGATAT GTTTAATTGT ATCAATATGA ATTCCACCTA
    48061 CATTTCCAAC AAAAGGTGGA GTGGGGCGAT GGGGCGATGG AGGAACAGTA GAATCTTGTT
    48121 GCACACAATC TTGAACTTCA TTTACGTTAA TTGTATTTAT TTTTATCATT TAATCACCAC
    48181 GCCCGACCCG ATAAGTCGAC GACGAACCAG ATCTATAGAT ATTTTATCTT TATATGAGAA
    48241 TTCTATCAAT TGAATGTCGT GATATTGAAG TTGAGATTTT TTCCACACAT CACACATATT
    48301 AGCATATCTA AAGTCCTCAG CAGTTTTATG AAACGCATTT GGAAAATAAG AATGTTGTTT
    48361 ACCATGATAT TCTATTGCTA ATTTAATATC TGGAAAATAA ATATCTACAC GTAATTTTGC
    48421 GCCCCTTGGA CTCAGTAACC ACGAAAAAGT TTGTTCTTCT TTAGCTTTTT GTTTTAAAAT
    48481 TTGTTCTAAA ATTTTCTTAA GCTTATCTTG AGTTTTATAT TTCTTTTTAG ATGAACGTGT
    48541 TTCTTTTTTA TTTTTAGGTT CAACATCAGT CGGTATCGAT TGAATTATAG CTTTCTTACT
    48601 ATAAGAACCA ACGTAAGCGG GAGATATAAT TCTAGCTCCC CTACGCTTAT CCATTATACC
    48661 TTTGGCGTTT CTGCGGGAGG TGTTGTAGAA ATAGTTTGTC CTTCCACAGG TTTAGCTGCC
    48721 TCCCCAGGTT TGGTAGTTAG CGATGGTGTT TTTTTAGAAT CTTTCACATT TATCGGAGTT
    48781 TTCCCATCGG TTGTTTCAGG TTGTTGAATA GGTGGTGGAT TAACATCTCC AGTTCCTGGT
    48841 TTAGCTTGAT TTGTAGAAGG TGGGGGAGGT TGCTGAACTT TAAGAGGTTC AGTAGCGATC
    48901 AGAAGACGAG AGATATTATC TAGTATAGTA CTTTCTTTGG TTAGTCCCAG GTTATCAAGC
    48961 TCGTCGGCTG CAGTTACTAT TAAATCTAAA ATTTCAGATA AATTAGCTTT CTTTTTCTTG
    49021 GCTTTATCAG AAATCTCAAT TTTAGGAAAT TTACTTTTAA CCGCCCTAGT TACGGTATTG
    49081 ACTAACTCTT GAGCCGAGCC GCTCCACCAA TCAGGCGAAG TGGAAAACTG ATTGGCTCGG
    49141 CTAATTGCAT TCCGGGCATG AGATTCATCA TTAATCGGGA ATTTGTCCTT CTTGCCTTTG
    49201 TTTTGTGGGT GAGAAGCTGG AATTGCGAAT GAAGATTCAG GCAGTTTTTT TCTCGCCTTC
    49261 CCGGTAAGTT TTTTTGCAAT AACCTTAATT GACATTTTCA TTCTCCTCGG TCTTAAGTGT
    49321 CGCTTTTTTA TTTTACACAC TGAACAAACC TTGTGTTCAC GATGGTCTCC AGGCATTGCC
    49381 GCGTTTGCCA CACTGTTCAT ACGCCTATAT CTCCTTTGTT GTCAAAAGAT ACGTCTCTGA
    49441 CGTAGGTGTC TCAGGCGCGC GATCGCGGGA TTGCCAAGGA TACCATCATT AACCAGTAAA
    49501 CTCTGGTAAT TAAGGACAGC CGCAGGCGAA GCGCGGAAAT GATCTTTAAT AAAAAGTAAA
    49561 TCATTCTTGT ATTGAGTAAA TCTCGCCGTG AATTGATTCT GCAAAGCGGC AGAAACTTGA
    49621 GCTGGATTAA AATTAATACC ATTCTCAGTA ATAGTGAATT CTCTACCAGC TTCAATAAGA
    49681 ACTTGAGCAC CAAGAGCTAA TAATACAGCT CCCTCAACTA TAATAAACCT GAATCTTCTC
    49741 AGGTCAATAC TTTTCCAGGT AAAATTAGTA AAAGTGGGAG TACCATTAAA TTCAGACAAA
    49801 GCTGCATCTA AAAAGGCAGA CAATTCGGCA GCAGAAAAAG CATAACAAGA AGTATTGGAA
    49861 TCTTTCAATT CCGCCCTCAT CTGACAAATT AAATCATTGA GAATTTCTAA TTCACACTCA
    49921 TCTATAATAC GTTTAGTTGG GCAAGTGCCA CAAGAACTAC AACTAGAACC ACTACAGGTA
    49981 TACCATTGAC AGGTTCCCCC ATCGCCGACA TACCCTGCAG CGGTTCCACA GGTTGGACAA
    50041 GAAATTGTAC TAAAACCACC AGTAGTTCTA GATCTTTCAA CTGGGTATGA AGTTCCACAG
    50101 GAAGAACACA CAGTCTGACG GGCAGTACCA GGAATCTGAT GATTATTACC AGACGAACCT
    50161 GGACAACACC CGCCAGACTG CGTAATAGTT ACATTATCAT TAGATAAATC ACAATTACTC
    50221 CCCAAAACTG CGGTTTTTAC TGGGGTAGAC TCCATTGTAA TGGGGTCTTT AGCTTCAATT
    50281 ATAATTGCCA CTACAACCTC CTAGAGGCGC GGCCTTTATT TCTTGCTATT CTTTTTAGCT
    50341 GTCTTCGGGG CGCTCTTGCT TTTTTTAATT TCACTTTTCG GAGCTGCAAC CTCACCGGAG
    50401 ATTACTTTTT TAACCTGTTC AATCTTAGCT AAAACATCCG CTGAGAGATT AAGATTGGAA
    50461 GTAGGTGTAA AGCCATCCCC TTCGGCATCT TGACCAATAA CCTCAGGAAT GTCTTCAGGG
    50521 GGGACTACAG TGGCTGCGGC TCCTGCTCTC TTTTCTACCG TCCCCATAAC AGATTTGGGA
    50581 ATGTATGGGC CCTCTTCAGG TTTAGTGGGA GTCACCACTA CCGCTCCATC TGCCGTTTTA
    50641 ATGACCTGAG CTGCGGGGGA GACAGATACA ATTAATCCCT TGTGCATGTA GCGCTCCAAA
    50701 TCGGAACCTG CCATTTTCAT CCCTGCAAAC ATAGCGTCTA AATCAAATAC TTCACCCGGC
    50761 GAGAAAGATT TTGCCTTGGG AGTCCTGATA TTCAACGCCA TTTTTGAAAC ATTCTTATAT
    50821 AAAGCCATAG TATCCTCCTT CTATCTGGCT CGGAGACACA AGTCTCCGTA GAATTGTAAA
    50881 ATATTAATAG GAATGACCCG CAGAAGCAAT CATTCTTTTT TCTCTAATAA TTGTAACTTT
    50941 AATTTTACCT GGATAATCCA TTTGATCATG AATTTGCTTA GCAATTAAAC TAGCTAATTG
    51001 AGAAGACATG GCATCATCCA CTATATCTGC ATTCACAGCA ACCCTTAAAT CTCTGCCACT
    51061 TTGAAGGGCG GTTGCCTGAG TAACCCCTTG GAAAGACAAT GCTATACCTT CCAATGTTTC
    51121 TATTCTCTTC ACGTAATCAG CAAGATTGTT TCTTCTAGCT CCAGGACGAG AACCAGAAAT
    51181 ACCATCACAA ACTGCAACTA AGATGGAGAT GAGATTAATC ACTTCTATGT CTTCATGGTG
    51241 GCTTTCTATT GCATTAATAA CTATTTCATG TTCCCCATAT CTCCTAGCAG CAATCCCACC
    51301 TAATTCAGGA TGAGTGCCTT CTTTTTCAAT ATCTATAGCT TTACCAATAT CATGTAGTAG
    51361 GCCAGCGCGT TTTGCTAACC GAATGTCGAG TTTAAGTTCA CCAGCTAAAG CCCCACATAA
    51421 TTGAGCTACC TCAATTGAAT GATTGAGTAC GTTTTGACCA TAGGAAGTGC GATATTTTAA
    51481 TTTTCCTAAA AGCTTAGCTA TTTCTGTATG GGGCATAGAA AGTCCCAAAC CACGACAAGC
    51541 ATCTCTACCA GTTTTCAAAA TTTCCTTCTC CAACTCGCTG GAATGTTTTT CATATATCTC
    51601 TTTAATTTTT TTGGGATTAA CAAAATTAGT AGTCATTAAT TCTTCAATAG TTCTTTTACA
    51661 TAATTCTCTT GAAATTGGGT TAAAGGCAGA CACAGTTAGC AGTTTAGTGT CTTCATTATT
    51721 AGTGAGGACT TGAACTCCTG CCAACTCCTC CAATAACTTA ATATTTTTAC CCTCATGTCC
    51781 AATTAGCTTT CCACGAAAGT TTTCATCCGC AATAATAATT TGAGACGTAA GTTTAAGTGG
    51841 AGCCTGTGAA ATAGCTACCC GTTCAATTGC TAAAGTCATA ATCCGCTGTG CTTCAATATC
    51901 TGCAAGACGC TGTGTTTCTT CTTTAGCTTC ACGAAAGAGG ATTGCCACTT CTCGTTCAGT
    51961 TTCTTTTTTA GCACTAGCTA AAACAATAGC TTTGCCCTCA GAAAGAGACA TTTCCGCTGC
    52021 GCGTTCGACC CTAGCTCTAT ATTCCTCTGC TAAATGCTCA AGAGAAGCTT CTTTAATTGA
    52081 TAAATCTTTT TCCCTAGCAC TTATAGCTAA TTCTTTAATA TTGAGTATTC CAGACTTATC
    52141 AATTAACTCT GACTTAGCAT TATCAAGTTG AGAGCCATAT TCCTTAAGAT TATCTTCTCT
    52201 TTCGGATATA GATGAAGCAG TAAGCGTTAA TTGTGCAAGT TGAGCATGAA ACTTCTCTTG
    52261 CTCATCATAA AAGGTCCCTC TTTCTTCACT GAGCTTGGCG CGTTGATTTG ATTCTTCTTG
    52321 AAATAATCGT TCTCTTTGAG CTAATATTTC TTCTCGTTCA GCTTTTCCAG ATTTAAAGAA
    52381 ATAAACAAAC AGTGATAAGT CCCCTATGCA CCATAGGGAT AATAATATAA TTAAAATAGT
    52441 CATTATCTTT CCTCATTACG ACGTATGATC CTCGCCCCTA GCAGAGTTTT CATAATTAGT
    52501 ACGAAATCCC GTGCGGCGAG CAATTACATC TACATTTCTG CTTTCATCAA CAACTTCATG
    52561 GACTAAATCC AAAAGAACAA AAGGACTAAT AGGAAGTTTT CTATTACCCG CATTAAGTTG
    52621 TTTAAGAAAA GCTCTAGAAT ACAATTCTTT AATATAAGCC ATGCTCAAGC TTTCAGTGGA
    52681 ATCTGCTAAT TGAGCTACAG CTTTAATTTC TTTAGCATTA AGTTTACTTT TTTCACCACA
    52741 AGAACATAAA TATCCGATAA GAGATTCTCG TTCTGCCCTA TCTGGATGTC CGACTTCAAT
    52801 TACCCTGTCA AATCTTCCTG GACGACCAAG TAAAGCCATA TCAAGATTTT CTGGGTGGTT
    52861 GCAGGTAGCT AACAAAACAA TTCCTTCGGG AGAACAAACA CCATCCATCA TATTAAACAA
    52921 TCTATCAATA GTAATAACTT CTTTAGACGC AGATCCATGA CTAACGATAC GATCCAAATC
    52981 CTCTAAAAGT AAAAAGCTAG GAGCGTTGTC TCTTGCCAGG GCAAAAGTTC TCTCAAGACG
    53041 TTCGTCTACC GATCCACCCC TACGACGCTC AGTATGATAA TACGCATACA AATTAAAATC
    53101 CTTAAATTCA TTAAAAAGAT ATCTTGCTAA TTGACTTTTA CCATTACCAG GAGGACCATA
    53161 CATTAAATAA CCACGACGAT AAGCAATACC CGCCTCTCTA AATAAAGATT TGGAATCCAA
    53221 AAATGTTTTA ATATCATTCA CAATGTCTTT GTAAATATTT CGCATAAAAA ACCCTTCTTG
    53281 GTCTCGCACA ACTTCATTTT CGCCTTCAAC AATATAGACA GTGCGTTCTT TATTTCTACA
    53341 TGCCTTATAA AGTCCGCAAA TAATATCTCC CACATTGCGA ACAATTTCAA GGTCTTCAAA
    53401 CCAAAAACAA TCAGTAGACA CTGCTCTATC CATAGCCCGA GCAACGTGAC GACACATATA
    53461 AACTACATCA CCCTTAGATG TAGTAATTTT AGCCATGCCC AAGTCGATAG CGGAACAGTC
    53521 ATCCACTCCA GAACTATTAA TGGCCACTTT ATTCAATACT AATTTTTTAT CATCTTCATC
    53581 ATTTTCATCT AAAATAAAGT TACTAATATT AGCAGTGGTA GTAATATTAG TAGAATATAC
    53641 ATCAATTGTG ATGTCGGAAA AGCCACATGC ATCATCAAAA TCACTGGTAT TGATTTTATA
    53701 TCTCAAGATA ATTTTATTAC CATCTTTAAT AGTTTCAAAA GAAACTAATT TCAATCTATT
    53761 AGCGGTCAAT AAAGTATACC AAAAGGCAAT ACGAGAATCA ATACTCGTAA AATTAGAAAC
    53821 ATCAGTAGTA TCATTAATAT CGTTTAGATA ACTATGAAAC TGCTCTTCTC TGGTAATACC
    53881 TAGTACAGTT GGAATCCAAT CAACCATAGC GATATGTTTA TTGTTAGAGT TTGTTACTGT
    53941 TCCACGTTGA AGAGTCGAGG TTGCCATATC GGGTGCTGCT GGTCTAGATT TTGGATTGGA
    54001 TGCTATAGCA GGATATGAAG ACTCGTCGTT AGCTTCAGCT TCCTCTGCCA TCTCCAAGTC
    54061 CTCTAGCATT TTTGCTAATT GTGAACCTTT ATCTTTCATT TTTCCCATCC TTTATTTTTA
    54121 TATAATTCAT CAAAATCTAC TGTAGGTAAA TTAAATGCTT TTTGCATTAT ATCTAAGTCC
    54181 AAACGTAATT CTTCTTCTGT TTCACCTTGA GGGGATATAC TATCTACTGA AATATAATCA
    54241 ATATCGTCAA AACTAGGAAT GTCGTCTATG TGTTTTTTAT AATACACTTC ATGAATTTCA
    54301 TAATAAAAAG ACTTTTCGCC TGATGGGCTA ACTGAATTTT TTTTAAAAAC TCTATAGTTC
    54361 CAGGTCATAT TTCCTCCACA AAACAATATA AGATATAAGA TTATAAAAGT CAAATGCACG
    54421 GTTCATCACC GTGCATTTAT GGGACATCTG GGATGATTCA GGTTTGATTC ACCCTCATCA
    54481 TTCAGGCCCG ATGGAGCAGG CTGGCGGCTA TTATCCACCG TTTCTAGTTT ACGAAACTAG
    54541 CGTACTAGTA CGACTATACG AAGCCTGCAA AAATTTGGTG TCAGCGGTGG GACTTGAACC
    54601 CACATTTTCA GATCCAATTA CGAATAGTGG TTTAGAAGAC CACCTCGTCT ACACTGACAT
    54661 TTGGTGTCCT CAGAGGGACT CTAACCCCCA GCCTAGAGTT TAGGAGAAAC TCTCGCGCTA
    54721 TACATTTGCG CCATGAGGAC ATTTGGAGCT TCCAGCGGGA GTCCCACCCG CGATTACAGT
    54781 TTGGAAGACT GTCGTGTTGG TGCTACACTA TGGAAGCTTA TTTTTGATTA GCTCTTCGTA
    54841 TTCTTCTTGA GTCTCTACCG TTCCCCTTGT TTCTGGCGCC AAATTTATCA GTTAAACTGT
    54901 GACAATTCGG ACAAATCAAA ATAAGATTAT CTTCACTGGC ATTATGAGAA TTTCCATCAA
    54961 TATGATGGAC TTGCAGTGGG ATTTTATGTG TATGTGGATT AATTTTATTC CATCCACATA
    55021 TGGCGCACCT ACATCCATAT TTATCATGTA AATACTTTCT AATGGTCGAG GCGACACCTC
    55081 CATTTGCCGT GGAACCAGAA ACTATTCCAT CTTGCCAGGC TTTAATAAAA TTTGAATAGA
    55141 TATGTTGGTG TTGGCAAGAA ATAGAGCAAT ATTTGAATTG CTCCCCGGCC AATTTTTTTC
    55201 CACAATAGCT ACAGTTAATT TCTCCCTTCC TTAGTTTTCC ACCTCGCTCC ACATTTATCA
    55261 TTTTAGAGGC ACAAGAATGA GAACAAAACA CTCTAGCTTT TGCCCTAACC TTATTTCTTT
    55321 TTAATATTAA TTGCTTTCTA CAAAAAGCAC ATTCTGTGTA GACAATAGAA TCCGAAGCCT
    55381 TTACACTGCA CTTATGAGAG CAATAATGAT GTTTAGCTCG ATTGTAATCT GATTTTCGCC
    55441 TTTCGCCTTC AACTCCACAA TATTCACACG TGAATTTTAT TTTAATCATT ATATTCTCCA
    55501 ATTGGAGAGG ATTGCGGGAA TCCAACCCGC CTCTCTCGGC AGGCAACCGA GGGCACGAGC
    55561 ACTATACCAA ATCCTCATTG GCAGGGGAGG AAGGATTCGA ACCTTCGTTA GAGTTTCCTC
    55621 TGTCGGTTCC AGAGACCGAT GCGCTAGGCC GCTACGCGAC TCCCCATCAA ATTTTTTGGA
    55681 GGACCAGGAG GGATTTTAAC CCCCGATAAA CCGCTCTGCA GGCGGTCGCG TTTAACACTT
    55741 CGCCACTGAT CCATAAGCGC TGGAGCAGGA GGTGGGATTT CAACCCACGT GGGCTTTCGC
    55801 CGCCGCATTA CAAGTGCGGT CCCATCGAGC ACTAGGGGAC TCCTGCATAT TTTGGCTGAG
    55861 GAGGAAGGAC TCGAACCTTC AATGTGGAGA CCACGCGGGG TCCAAAGCCC CGTGCCCTGC
    55921 CAATTGGGCC ACTCCTCAGT ATATTATTGG TGGTGGGGGA GAGATTCGAA CTCCCTAAGC
    55981 CATTAAGGCG AGTGGGTTAC AGCCACTTGC AGCTCACCGT CGCTGCCGCC CCACCATTTG
    56041 GTGTCCCTAG GAGGACTCTA ACCCCCAACC TTCTGGTCCG TAGCCAGACG CTCTATACAT
    56101 TGAGCTATAA GGACATTATT TACCTAATTT ACGACTCCCC TTGTAACACT TCACACACTG
    56161 TGTACTTTTA CTTTTTATGC GAGCACCACA AGCACAAGCT TTATTAATTG TTTCGTTCTT
    56221 CTTGCCACAA AACGTATCTG TCAAAGAGTG ACAATTTGGG CATAGTAACA GCAAATTATT
    56281 TTCTCTGTTG TCATCCCATT GACCATTAAT ATGGTGTAGC TGCAAAGACA GTGGCTGGCC
    56341 TTGCCACACA GATAAATGGC ACATTGCACA TTCGTTTTTG ACTCCAGTTC TCAAGAGACA
    56401 CGCCTTAACC GCTCGCCGAC CGGTTGTGCT CCCCAAACAT AAGATTTTTG ACGCATCCCT
    56461 TTTAATACTT AAGTACTTCT TCTTCATAGT ATTAGAGTTT GATAACTCCA CACTCCAATG
    56521 AGATACGTCT AAATTAAATT GTTCCACTAG CCTATGTACT AATTTATAAT TATTTCCTCT
    56581 CGGGCTTAAT TTAAGCTGCA ACAACACAGC CTTAATAGTG ATATTATTTT TTACCGCCTC
    56641 CATAAACTGA TCGTCTGTAA AATTTCTCTT TCTGGGCAAT AAATTATGAG CCTGAGTGTG
    56701 TTCTCCAAAC GGAGAGCATT TTAAACAAAG CTTCCTATTT TTTAAATTTC TAATCTTATC
    56761 GTCTATTCGC TGCCTATTTG GAAACTCCGC ATGACAAAGA ACGCACACTG GCATTTTATC
    56821 TCCTTTGGTC TGGGTGGAGG GATTCGGACC CCCGACCCTC GCGTCCCAAA CGCGATGCTC
    56881 TGGCCAGACT GAGCTACACC CAGACTTTTT TGGTGCCCTC GGCAGCTTGC GATGACTGCG
    56941 ACCTTCCGGG TAAGAGCCGG ATGCTACTTA ACGCGACTGA GCTACGGAGG CAAAATTATA
    57001 TTTGGTGGGA CCGGTTGGAT TTGAACCAAC GGTGGAGGTA AAACCTCGCC AGCTTAAAAG
    57061 GCTGGAACCC TCGGCCACTA GGTGACGGAC CCGTTTTTCT TTAAATAAAA AGCCCCCGAT
    57121 TTCTCGGGGG CTTGTCTTTG AACCGCGATA CAGATACTTA GGACAAAGCC CCCAAATTTT
    57181 GCACATACCT ACCGCAATAG CGTTGGTATG TTCTTGTCTG TGGTTTAGGG GTTCCTTGGG
    57241 TAAACATATT CATCGTCCTC TCTCAAATAA TATAATATAT TAATAGAAGA AAGTCAAGTC
    57301 AAATTAAATT CAGCCCTCCC CAACATATGT CGCTAGGATT TCGCCTCTCC AAAGAAAATG
    57361 ACGCTTCACT TTAAACGTTC CGACCACAGT AACTTGACCA ATTTCATCCT TGCGATACGG
    57421 AAAAGTGTCT ATATCATATA CTTTATATCC ATGGTCCTCA AGAGCCTTCA TAGCTAGAGC
    57481 GAATTGAGAG AAAACTGTAT CAGTTGCGCC TGGAATTGAG ACATTCCATG TCCAACAAAA
    57541 AATCTTCCTC TTAATGACAA TCCTGTTTTC CCACATTGGG AAAGTGCCTG GACCTGGTTT
    57601 CTTAGTAGAC ATAATGGCCC TCCGATTCTA TGGTTGAGTA TTGATATAGA ATCGGAGGGC
    57661 CGTATTTGGT GCGGGAGGAG GGACTCGAAC CCCCGTTTTG CTCTAATCTG GAGCGAGGCG
    57721 GCTTATAAGA CCGCTGTCCT GGCCGCTGGA CGACTCCCGC AAGTAAAAAA GCCCCGGGAA
    57781 AACTTACCCG GGGCCTTAAA TACCGAGCAA GTGACAGTCT TAGTTAGTCT GACATATCTC
    57841 CTGCTCGTTT TCCTTCTCAC TAAGAAGAAT GAAATCTAAT ACAGCCTCAG AGAAACCGTC
    57901 GATGTGAGTC CACTGCCCGT AGCCGATACC GTTCTTCTCT ACTGAAACGT TAAGCATATA
    57961 ATTATACCTA CCGAATGGCT GAGCCGTAGA TGGCTTATGC TTGATGTCGC AATCCTGCTC
    58021 GTCAGTGATG ACGATAATTC TATCGGCCTC ACCCTCTGCG TTCTTTACAT AGTCCATAAC
    58081 TTGCTTAAGA AAGATGCCTC CACCACCAAG TTGGTTAGCT TGAGTACGAA TAGCATCCTT
    58141 AAGGGCAAAC CCATGACGAG CTGGAACGAT AGAAGTTTTG TGAATGCGAG TCATATCGTT
    58201 TCCTGCTGTA GCATAAATAA CTGGGTCTTC ACACATCTCA CGAGCAACGA TGGCAAGAGC
    58261 TGCCGCTGCA TCATGACGAT TCATTTCACT CTTATGAGAT AACGAACCGC CCATACTTCC
    58321 AGACACGTCT ACAATAAACA ATGTCTTGCC AGGAAGTTTT TCACGACCCT CAAAACTCTT
    58381 AAGCATTACT TTCTCAAGTT CAACTTCAAA CTTAGGAGCA GCATTTGCAG CCGAAAGGAA
    58441 ACGGAAAGGC AGAACCCTAG AAACATTAAT TTGGTCAAAG CCCCTACGTA CAATATCCTT
    58501 ATCTACTTTA GCTGTTTCCA TGTTACGAAG ATTACGTAAA AAAGCTAATC CACCAAGCTT
    58561 ATTTTCATCA ATAAGGCGAG TCCAAGTTTC CTTTTTATCC TTACCAGCAG ACAAAGCAAC
    58621 TTCCCAAGTA TCGGGAGTAG CCAATTCATC GGTTAAAATA CGCTTCCATA AACGAGTCTG
    58681 TTCATCACCA ACTGGAGAAG GATGAACCAA ACGGAGAATA TCACGAAGCT TAATATTAGA
    58741 TTTAGAAGAA TTATATTTAG CTAAGGAGTA TTCATTAAAC TTACCCATGG CCTTAGCAAT
    58801 ACCCTTTCTA ACCTGCATAG ACAAAGGCTG TCTTCCCTCT TTCCAATAAA GGCTTACAAA
    58861 TTCACCCATT TCATCTGGAC GCTGAATTAC TCGTGCCAAA GTATCAGAAA CAAGCGAATC
    58921 TCCCTTATGC ACACGAGCAA GCTCACGAAC TAAGAGCAAT GGAACATGGC GAAGCTTGAA
    58981 ATCCTCACGA GCTTCAATAG CGAGCGAAGC TACATCTTCA GGATCAACCT TTTTAACTAA
    59041 ATCGGTAATA CGCTTAGCAA TGGACACACC TTCCTCATAG AAGGAATCCT CCCAAAGGAG
    59101 GCAGCTCATA ACGGACCTAC GGAGCTGTTG CTTGGCGTTA ATATTAGCTG CAACGGCGCC
    59161 TTCAGCGGTA TGAACAACAG TATGAGTTTT CTTATTAGTT TTCATCTTTC TCTCCTTAGA
    59221 TTAAAATAGG CCCCGAAGAA ACTAACGAAA ACGGTGTTTA TTCCTTATGA TAGAAGTAAC
    59281 CGTTTTCAAG CACAATCGGA GCCGAGCTTA ATTTTTAAGC CCAGCGAAGA AACAGTCGAG
    59341 TACGGTATTT TTTAGCGCTC TACCAACTGA GCTAGGGGCC CGTGTTGTTT TTGATGGACC
    59401 CCGTGGGACT CGAACCCACG ACCGCTCTCT TAATAGGAGA AGTAACCGAA CTCTAGCACA
    59461 ATCGCCGGAG CATTTTAATT GTGGAACAAG AGAAGAAGCA TTCGAAACGG TACATTAGAT
    59521 CCATTCAAAG GGAAGTAACC GTTTCTGTCA CAATCTCTCA TTCACTGTAA ATATAACACA
    59581 ATAATTTAAA AAAGTCAAGT TACTTATGAA ACAACCCAGA AACCTTAGCT TTAATCCATC
    59641 TCCAAAGTTG TGCTTTCCTC TCACCCACCC GAACTAAAAA ATGAGCGGAA GTGCCTGGTG
    59701 CAATTATAGA TAAAGCTATA ATAGTTACTA AAACACCTAA TATAAAACTA GCTAAAGACC
    59761 AAATCATTTT ATCCTCCATT CCTTAAAGTG TGAAAGGTGG AATAATGGGG GTATATCCGC
    59821 GACGAGCGCC CACCTCTTTC ATAAATGTAA TTATTTCATC TGTATTTGGA TTTGGATTAT
    59881 TATTAGCATC ATCAGTTTGC CAAATACCAA TAGCCCCCAC GGTAGCATCA CATGGTCCAA
    59941 TAATTAAATT ATCTATTGGT ATAGACCCAC CATAATACAA ACCATTATCA TTAATAGATT
    60001 TATATATTTT TTAAAACATA TTTTCCTTCA GTGTTTTTAA AAACTCTATT CCAACCATCA
    60061 GCCCAAAAAG ATTCATTAAC ACTAGCTGGG TAACGTGCAG ATAAAGCATC CCAATCCGAT
    60121 GAAGAAATCA TATCATGAAA AATACAATCA AATTTTTCAG TAGGTTCCCA AGTGCATGCG
    60181 TCATATTCTA TAATCTGTAA TTTATTCCCT AAACGACTCT TCCAATACCC ACCCACAAGT
    60241 TTAATAACAT CAGGACTATT TTCAACCACT GTAATTTTAA TCACTTCAGT TTTATTTTCT
    60301 AACATATTTA ATACAACACC TAATCCTAAT CCCAACATAA GTACACTACC ATATGCTTTA
    60361 TCTACAAAGG GTAATGCAGC GGCTACTTCA TAAGGTTCGT CCGACATGAC TACAGATACT
    60421 GGATGTATTG TTATAGAATG TGCGTGTGAG TGTTCGGCTA CAAATTGAGA CTGTTGTTTA
    60481 CATTTAGATG GAAAAGGCTT AATAAGTTGT TCAGGAGGGG ACAATTGTAA GGGTGGGTGC
    60541 ACTCTTAAAC GAGTATAAGT AACATCCACA AAGGGAACAT AAGTAGGATC ATAAGGATAA
    60601 TTTCTCTTAG GATCCAGCAC ATCTGTATCG ATATAAGAAT ATCGTTCAAT AATCCAACTA
    60661 CCTGATTGCC CTTCTGGGAT ATCTAAGCGA TATTTATGGA GAGACTCTAA TTGCTCTCTG
    60721 TTCAAATTAG CCCCAGCTTT CTCTGCCCTG GATTAGCACG GGCAAAAATG TTAATACGCC
    60781 AGAAGCATGT TTACCAGATA CCCTAAGCAT TACTTCTCTA GGTATCGTAT CTGTGTTTTT
    60841 CCACTCTATT TGTTTGGCTT CCCAAGCGGC TGTCCCCGTC GTGAATGTAG TAGTAGCTAA
    60901 AGCCGTACCT GAACCTATTA GAGGATCATT ACCTAGAGCC ACTATCTCAG TCTTGCTGGA
    60961 GGTGTCGGCA GTCTGATATC TATAAACCAG ATATTTCAAT GTTTGTCCCG GTGCCACAGT
    61021 GGCTTTTTCT TGATAGTATC CCCAGTATGA TGCTGTTTCA CAAGTTAACT GATATGCAAA
    61081 CGAGTATCCT GTCGGGTATG TTACTGCCTG TTTAACAATA ATCCCTCCAC GACTCCAGGC
    61141 TTTGTACGCT CCAGCAACTT GATCGTGATC TCTGCTCGAT GCATAATTAT TTATAGGAAC
    61201 GGAACCACTG TTTGTCTCAG AGTAGCCGGT AACCTCATTT GCTGCATCCA TAAAAGTGTT
    61261 CTGCATAGTG AAAAAAGGAC ACTTAAATAA ATTATAATTA GAAGTGTTAG CAAAAACCAC
    61321 AGAATCCAGT ACCCCTGTGG AGTTAGCAAA ACTGTAGGTA CTATTATCAA TAGTAATGTT
    61381 TTGAGCACAT ACATCAGCAG AGTTAATTGT GGTAATGTTA TTACCGAAAT AAGTACCACC
    61441 AAGTAGCCTC ACCGCAGTGC CCGCAAAAAA CACGTAAGGA CTGGAAAATA TGATGCCACC
    61501 AGTTATTGTA GCCCCATAGC AATATATGAA ACAGTATTGT GTAGCACATA TTGCCCCACC
    61561 AGTTACCTGA ACGCCATAGC ATGAGTTTCC AATCTGGGCT ACCCCTACGA CAGCTCCTCC
    61621 AGAAATCACA GCGTTTGTAG CTGTATTCAT AAAATTGGTG CATCCAGACA CTTCAGCACT
    61681 GAAGTTAATT AGTCCTGTAA AATTCGTAAC CGCATATCCC GTCGATCCCG TAATTCGTAC
    61741 GTTTCTGGTC GCTATTACCA CTATACTACC TATAGGTTTA GCTACTCCTA TCGCTCCAGA
    61801 TAATTCTAGT TGAGTGGTTG TGGAACCGCT ACCCAATGTT GCTTGAGTTG GAGAGTTTTT
    61861 CGAGCCTGCT ACAATTAATG TTCCAGGTAT CCATTTATCC AAATCGATAG TGTTTACGTG
    61921 GAGATGTGTA TCTGTGGTTA AAGCTGCTGT GGTAAGGGTG GTACTAAGAG TAGTTGGATG
    61981 GGTAGCATAG AGATTCAAAG ATCCGGCACC CGTAAAATAT CGGGCACCAT TAAGATTAAC
    62041 AACAAATTGG CAATGACTAT CATAAGGCGT ACCAGAACTG CCAGCCGAGA AAGTTCCTCC
    62101 AGAAGCTACG GTAATGTGCG CTGCACCACA CTTAAAATTA TAGATAGGCT CAAAGGTATG
    62161 GTCGCCAGCA GTGCCTGTGA TATCTATAGC TGCTCCTCCA GCAGACGCAG CTAACTGGAA
    62221 TGTAGCTCCA GAAGGAGTCC TTATATAATA TGTCGTTCCA TCTACTAAAT TTGTAATGAC
    62281 TGCAGCTGAA GTATTCTTTC TGTAAACAAC TCTTTGGTCT GTTTGAAACA AATGAGTTTC
    62341 GTTCACAGTA ATAGTATCTG TACCATCGTT ACAAGAGGCG TAGGTCCCAT ATATTTCAGA
    62401 CGCAGTTAGA GCGCCGGGAG AGTTAATTGT TATCGTAACT CCCGTTGCCA TGGCATTTTG
    62461 GTCAACATTG AATTCTATAG CATGTGTGAT GGTAGTCGTG TCGCCGTTTG CTGGGATAGT
    62521 TGCGCCACCA TTCCAAGATG CTGGGTCACT CCATTTACCA TTGTTTGCAC TAGTTCTTGC
    62581 TGCCATTTAT GTCACATCCT CAGGTATAAT AATTGGGGTA TTTAATATTT CTAAAAGATG
    62641 AGCAACTGCT ATATTTATCT CTTCCTGTGT TGGGCATTCT CTGGGCATTA AACTCCAAGT
    62701 GAGCTGAGTC TTCGCCCCAT CTATAAAAAC ATCAACACAC CATTGAGTGG GTTCCAAATA
    62761 TGATGTGCCT ATTATTATTT CTGACATCAA TTACTCCTTA CGCATAAGTG TATCTAATAG
    62821 TGACGGTGAT ATCAGATCCT GCTATTGTAG AGCCTATCTG ATCCACGTCC ACTGTCATAT
    62881 AATCTGAAGA TAAGAATGAT GTTATATCTG GTACTTCTGC TGCGGATACG TATCCACTTA
    62941 TCGCTATCTC TGGTCTATTA GCTTGAGTGG TAAATATAGT GGCGCCTCCA TCATTGATAT
    63001 TTTTATCAAC ATCCACTAAA ACAGTGGCAC CAGTAGGAGC TGTGTTGACA GAGGCAGTGC
    63061 ATGATATTAC TGTAATTGCC GTTGACGGAT ACCATCTGCG GGCCCCTGTG AATGTGACTA
    63121 GAACGCCATC AAATCCAAAG GTTTTCTCAA ATACTGGGCC GATGACTTTA CTAATATAGA
    63181 GAGCACCATC AGAGGTGAGA GATGCGGGAG TGGTAGCTGC TGCATCATTC TTACTAACAT
    63241 CGAAGTACAT TGTATTAGTT GTGATATTAG TTGCGGTTCC CTTAGTGTAG ACAAACCACT
    63301 CCCACTTATC ATCTACTGCC CCATCCAAAT CCCAAACATG ATTTTCAAAC ATTAAATTGG
    63361 GAGATTGCTG TACTTGAGTT CCTACTAAAG ATACTGTAGT GTTCTTCAAT CGGAGGGCGT
    63421 CAGTGGATGT AGTGGTGATA TTGTTCTTAG TAATCGACAA CTCTGTGGCC CACATGAAAT
    63481 CAGAACTACC TAAGAATAAA GGCTTAGTGG GAGCGGTCAC ATCATAGGCG TATGGAATCT
    63541 GTCCCACAAC GGGCGCCGTC CACGTCGCAT CTTGCCCCAA GAAGTAGGTG TGTTCCGATG
    63601 TGGGGTATTC TAAGTTGGTA AGTAATGCGT GGTTAGAGAT CGAGGCAGGA GCGACTATTG
    63661 AACCGCTAAC AGTGGAAACG CGGATATTGA TGAACATAGC GTCCACTAAT TTAATGCGAG
    63721 TGTTTGAAAA AAGTCCGGTG GTGTTATAGT AAAAGGTCAA TCTGTAAAAA GGCACGACCT
    63781 CTTGAATACT AAGACCAGCC AAGCCCACTA AACTCGAATA ATTCCATGCG TTCTCTGTCA
    63841 ACACAGTAGT TAGAATAGAG CTTGTGGAGG ATGACTGGCC CATAATGGCA ATGACTGGTT
[truncated: 340,481 more chars]
