# Supplementary material for: Clades of huge phages from across Earth’s ecosystems
Source: Nature. 2020 Feb 12;578(7795):425–31. doi: 10.1038/s41586-020-2007-4 (PMC7162821; doi:10.1038/s41586-020-2007-4)
Supplement: Supplementary file 6 — Genbank files for all genome. [file 41586_2020_2007_MOESM6_ESM.zip › genbank_genomes_SD-4/RIF_PHAGE_CIR_29_14.gbk]

LOCUS       rifoxya1_full_scaffold_1_prodigal-single     264917 bp    DNA     linear   BCT NOV-13-2019
DEFINITION  rifoxya1_full_scaffold_1_prodigal-single, contig.
ACCESSION   rifoxya1_full_scaffold_1_prodigal-single
VERSION     rifoxya1_full_scaffold_1_prodigal-single.1  GI:
KEYWORDS    .
SOURCE      RIF_PHAGE_CIR_29_14
  ORGANISM  RIF_PHAGE_CIR_29_14
            .
COMMENT     Data sourced from ggkbase. For additional details see
            http://ggkbase.berkeley.edu/organisms/405067
FEATURES             Location/Qualifiers
     source          1..264917
                     /organism="RIF_PHAGE_CIR_29_14"
                     /mol_type="genomic DNA"
     gene            <2..154
                     /locus_tag="rifoxya1_full_scaffold_1_prodigal-single_1"
     CDS             <2..154
                     /product="hypothetical protein"
                     /codon_start=2
                     /transl_table=11
                     /translation="LGISISFITILLVLIITDIMFRDFELIKEIFQLVKRKIEKITNY
                     KRFVIR*"
     gene            151..537
                     /locus_tag="rifoxya1_full_scaffold_1_prodigal-single_2"
     CDS             151..537
                     /product="hypothetical protein"
                     /codon_start=1
                     /transl_table=11
                     /translation="MSDNFKDTLKLISIEKSIERLVNKKEKCIKKIIEEWKEIVWLYL
                     EETNPGHFEGHKKSFGRNSRKFDEYKEGVLKHLEFEKINMKYNQIVFKIGVDHKELIF
                     LNLRLIYFRHMTREELKAEFRRYIKD*"
     gene            598..1008
                     /locus_tag="rifoxya1_full_scaffold_1_prodigal-single_3"
     CDS             598..1008
                     /product="hypothetical protein"
                     /codon_start=1
                     /transl_table=11
                     /translation="MKTYAVDSDMNYFQKEVSLKKIPLSEDFMVIFKGEIKEFPTIEY
                     HLSTLEDDKENIIHGLGLIIDRSGDKHLGNCSVYIPAEAMKFIFQWIEWEKEILHRDE
                     IIKDLKKKIEFLENIIQSNKNPEIYYTHNIESEK*"
     gene            1108..1446
                     /locus_tag="rifoxya1_full_scaffold_1_prodigal-single_4"
     CDS             1108..1446
                     /product="hypothetical protein"
                     /codon_start=1
                     /transl_table=11
                     /translation="MKIDNVWYINEEKYKDYSEKLILYERKLLVKDRDLHESINALKK
                     YPIEKKEIKINKTLLLFWMLSSISAFIISAFLNDFWILTFSFILSLSLFWHWFPKFFN
                     KSKKYITFKF*"
     gene            1497..2018
                     /locus_tag="rifoxya1_full_scaffold_1_prodigal-single_5"
     CDS             1497..2018
                     /product="Transcriptional regulator, XRE family n=1 Tax
                     =Syntrophobacter fumaroxidans (strain DSM 10017 / MPOB)
                     RepID=A0LH57_SYNFM"
                     /codon_start=1
                     /transl_table=11
                     /translation="MNKYKICESCGSTLEYKQDKHCYLESGLNKIYLNNVFVAKCKYC
                     TEKYVSIGYITELHKKISELLIKKYWSLTGNELRFLRKNINFSTTLLSTYIGITNNQI
                     LDYEKSKTEIPLILDRLIRCLSIIINKFEVENIRDKVLNDIENIDSEKERDGELKINL
                     TYNFLEKDMWTES*"
                     /db_xref="UniRef100_A0LH57"
                     /db_xref="sfu:Sfum_1065"
                     /db_xref="A0LH57_SYNFM"
     gene            2032..3006
                     /locus_tag="rifoxya1_full_scaffold_1_prodigal-single_6"
     CDS             2032..3006
                     /product="Probable cyclic pyranopterin monophosphate
                     synthase n=3 Tax=Sulfolobus acidocaldarius
                     RepID=MOAA_SULAC"
                     /codon_start=1
                     /transl_table=11
                     /translation="MILEDIGFYTLEDERAKTSNEKTPLWRCELILTDRCNFNCTYCR
                     GIRKEDQGDISLQDAIKIIDLWTGQGLRNVRFSGGEPTLWVNLPELIKYSKTKGIKRI
                     ALSTNGSNDLDFYLHLIDCGINDFSISLDSCCSTNGDKISGNIQGSWEKVISNIKELS
                     KKTYVTIGVVLTNDNMNEINEIIKFSSSMNVSDIRIITASQNNSLFEDLFIDDIILNK
                     HPILKYRYNNFKNGRRVRGITSGDYYRCPLVLDDMAVLNGQHYPCIIYLREQGKPIGK
                     VGENMREERKNWFENHRTVLDPICKKNCLDVYIDFNNRWKFFHSFQGE*"
                     /db_xref="UniRef100_Q4J8T0"
                     /db_xref="A0A0F8XJT2_9ZZZZ"
                     /db_xref="csc:Csac_0977"
                     /db_xref="MOAA_SULAC"
     gene            3010..3309
                     /locus_tag="rifoxya1_full_scaffold_1_prodigal-single_7"
     CDS             3010..3309
                     /product="hypothetical protein"
                     /codon_start=1
                     /transl_table=11
                     /translation="MERKMVDKKIPASDILYNSLGEAIKTIEEWRDMYGEEAYFEVDH
                     GEYGMGETLYLCYKSLETDEEFEERIEREKKYIIINEHREKEEYERLKKKYEGTK*"
     gene            3358..3570
                     /locus_tag="rifoxya1_full_scaffold_1_prodigal-single_8"
     CDS             3358..3570
                     /product="hypothetical protein"
                     /codon_start=1
                     /transl_table=11
                     /translation="MKFIKRGVKKQIPELKKVDDIVKLEVSKDVKVNEIRENYLKKLS
                     HKFVIFFDNKDISKELVIKRYLEQKI*"
     gene            3582..3929
                     /locus_tag="rifoxya1_full_scaffold_1_prodigal-single_9"
     CDS             3582..3929
                     /product="hypothetical protein"
                     /codon_start=1
                     /transl_table=11
                     /translation="MVLEEKKFDRVLQIEFRQLESATYKCYLSFDLAKEHSVFDHTDN
                     ISVFVEGELLNEFLVVDINIEHCIICRFRVDMKLFLDFWKSINYKTDIKYQDVKKWKS
                     QMGQTSEIKDGDE*"
     gene            3931..5091
                     /locus_tag="rifoxya1_full_scaffold_1_prodigal-single_10"
     CDS             3931..5091
                     /product="Uncharacterized protein {ECO:0000313|EMBL
                     :KKL26089.1};  TaxID=412755 species="unclassified
                     sequences; metagenomes; ecological metagenomes.;"
                     source="marine sediment metagenome.;""
                     /codon_start=1
                     /transl_table=11
                     /translation="MVISYARDVSHCDISPYVKEVTISKIIPAENSDNLECIIVEEMG
                     WRFISQKGLHQIGKKVFVIPAESVLPEILAEELNITNYLSRGKVKVVKLRGNISEGLI
                     VDKEKVLKYLPYIMKWEDPPELFMEQLFPSEKNTLVGKILSFHFRRNVPNIFKQLFHV
                     NNNILNDTTLLKEGEEINYSEKIHGTQFRCGRLENPKSKSFEDFVGTHNSTLFNPYDP
                     IPLWLKYFVIFINFIRKFISKRKAINLDLEPSIYWKVYSKLLKTKIEPGLVYYGELYG
                     GKVQHLNYGLKIGEETIRIFAIRDKNRLWSPEEIIEHCKEREIPVVQIHTTTFKSIDQ
                     LRELADSPSEITNKHLREGIVIIPKKYSISFSNYIKCLGFSYLSSKNRTERH*"
                     /db_xref="A0A0F9BW25_9ZZZZ"
     gene            5095..5280
                     /locus_tag="rifoxya1_full_scaffold_1_prodigal-single_11"
     CDS             5095..5280
                     /product="hypothetical protein"
                     /codon_start=1
                     /transl_table=11
                     /translation="MNDKGFLIFNILACIIFIILLFIFKSLFIFFICGIMILFEIRLI
                     FNLIKKDKNNNPEELDV*"
     gene            5273..5656
                     /locus_tag="rifoxya1_full_scaffold_1_prodigal-single_12"
     CDS             5273..5656
                     /product="hypothetical protein"
                     /codon_start=1
                     /transl_table=11
                     /translation="MCKKIWPPPNIEIDESVKFMWYAEWNGPPKLEYRAIKGVTKDSV
                     ILKEPIVLSNTVIYGYPFKHNYSFLYTASFDEAKSVLLKNLRLEREKFFKEFEEERKS
                     YEKTLEIIDHRIDIIEAMDKNSQFY*"
     gene            5660..5890
                     /locus_tag="rifoxya1_full_scaffold_1_prodigal-single_13"
     CDS             5660..5890
                     /product="hypothetical protein"
                     /codon_start=1
                     /transl_table=11
                     /translation="MMIGFLRVMFRLLFVLSFILSLVLFIVFLETPTELGLKILFLMS
                     FSVPISYWLAEGEEFNWNKTIKKQKKYLTWKF*"
     gene            6010..7257
                     /locus_tag="rifoxya1_full_scaffold_1_prodigal-single_14"
     CDS             6010..7257
                     /product="hypothetical protein"
                     /codon_start=1
                     /transl_table=11
                     /translation="MKPNEVRFKPSQSYDIIFRVQGQDYSQEITNIRILSGITVPYPT
                     IIIDLLMDPRDIILNKIYGKDPLKLSIKLLTESNIILDTFNYELLLLRIDKKFSMQPG
                     QLGSEMVDRIPVSFVTIPSISFYIMTSTVNEIFRNESVLNIITRLYQKYNSGYGTIEI
                     DNGKINSDVIDQILIPSMSFYQAIKYIDDNFGIYDGCPIVFSDHLGNIKIKNLSNIIK
                     QKQSFIIYHLGIGEDNTTFIENLSSKKEYEYMYTYTAVSSGYNGNSMFSYMAPNIMNI
                     SKPKNKLYKKIEKNITDSFKNLGLISGNDETYLNPYIINDRRINVYNDTGQDDSDHFI
                     NSFLAKNLSELSPLTLQVERNIILSKALLIGTCVKFSSRTKDFGSLSGNYILKSTEVN
                     LRRQQDWLATATMNLIRTNQTSI*"
     gene            7584..9200
                     /locus_tag="rifoxya1_full_scaffold_1_prodigal-single_15"
     CDS             7584..9200
                     /product="Uncharacterized protein n=1 Tax=Herpetosiphon
                     aurantiacus (strain ATCC 23779 / DSM 785)
                     RepID=A9B2I4_HERA2"
                     /codon_start=1
                     /transl_table=11
                     /translation="MTKEQQIEKYIIEIHKCKTDFEYFCKHYVILNLPGKQVLMNPYD
                     KQLELIEKVEDNKFVLVLKSRQIGISTILQAYAAWLCVFYKNVVIGLISKDAPEATDF
                     ARFIIGIIEELPIWMKPKFTKKTERTFRLSNGSKCYATPVAPNAPDKTLRGKAVTFLI
                     IDEAAFIKFIDEAWTSMISTLSTNQMQAKKNDVPYGTVILSTPNKTVGVGKWFFDKYS
                     KAISEDYIFKPFVIHWRDINVLANDPLWYKTQCELADNDPKKINQELELKFVSTSGTF
                     FPEDIVIYLQEDRKIPYKELRLFSGSVYEFCPPQSGKFYLIGVDTASEYASDKSAITI
                     WDYETLEQVWEFLGKLPIPDFIKVVKAAAYQYRNSLIIVENTGGYGGEVLSGLNADNE
                     IANQIYRENRGKDVKLGLSTTGKSRPLMIDALYSYVVKYPEIVKSKRLALELVGLIEK
                     NNGRVEADTGMNDDLALSTSFCFYVRKYDPPTMINMTQSPEQIHNLSDVINLNDGLYQ
                     TRTMNESITKVVKQDNLNGFINTLDLFNME*"
                     /db_xref="UniRef100_A9B2I4"
                     /db_xref="A0A0F9M795_9ZZZZ"
                     /db_xref="hau:Haur_1384"
                     /db_xref="A9B2I4_HERA2"
     gene            9203..10069
                     /locus_tag="rifoxya1_full_scaffold_1_prodigal-single_16"
     CDS             9203..10069
                     /product="hypothetical protein"
                     /codon_start=1
                     /transl_table=11
                     /translation="MTDLTELFVLPIGLKKIDSIDGIKLYTSDNLKEKFLQIIQAENP
                     ELEKEINSLVNKNIIIPCFMNRGLLRFIGYKLSGYSPNKYISAFIEKKKIYILIDNNV
                     NILSKTNDLELTKTTVHECVHYVSQESPNSFLNIFNDELNSFYSELYFEMFRLSNKID
                     SLEIVKFIFNNFELEERRDLSQKFIELYRILQNTFREKSLLDSIEFEKILTEYISTAR
                     IFILSPEAFMKIYKTKINILRKIAISYKKAFGLKIVNVPGQELVYPSEPISVFLENNL
                     KNTKIIQMFKKI*"
     gene            10085..14065
                     /locus_tag="rifoxya1_full_scaffold_1_prodigal-single_17"
     CDS             10085..14065
                     /product="hypothetical protein"
                     /codon_start=1
                     /transl_table=11
                     /translation="MAIDIDPSEFRSKEDIRNSESTMDKAYEYSKRINSRSNMAKSSF
                     TESAMRSREKTQREISSVSKMAMSSIAMVSKSAMVGMKNTVVSATKMTGSVLADFSKK
                     ISEDMNVNKGNLVAGSLSKISPVIGYFVGKMVETPAFQNIFSKMKEKISGAASRVRNS
                     FRKRGGRKLIYAARLAQRPKGSVSQYVQQTQGDTEFEQSSLLVSILQELKTIRQYTYK
                     SYIFQKASTEAKMNEKGSKGKLSKKTIEIARGEENIPHLSKGGFITKSGLARVHAGEV
                     VMSANQMVEKFDEISKTLKELKTGEVTTKRRKDQHTFLATTKRLLNVMTLNVAANRKL
                     NTYIKDMKRDQKEGFFKSTFRALSESYNEHTEPANVRQLRALLEVRDAIGAKVEGFKK
                     FQTKMLDEHPFYRKMVLLTKLTSKLVFSPISIFKWLVKKRGKYSSDLPKSKNFFEVLP
                     ALLGTIYEEAMFRFDKLIDIIQTGPDWIKGFGLGGNSNGKKKPKDFGEFLWNAIFGRK
                     LGLEGRRIGVPINIGKFLFRDLTNTVNDVFKLLGKSKYFKKTSEFLMAERGWNFRRKK
                     IVEKETPVSLLKKLYDFIVEKQFKIFEEIGTGIKGLLSWINERFNGPMDIRINKESNG
                     YSGVIIPPGVTTAVIPKPSTAKNILGDLWFMGTSVVGLFLGRIVKIPFIQKILKSKTS
                     KKVSSIIDKLEKRLDKFKSGEFFQKLKHGGKDFFSGLWHVLIGTSVFAGIYLIGKGIW
                     KFFKGWGNASNIFLKAKDRLTTFEKMWSGSNELIKTLTGGILDLNKIIKEYNTIMKEN
                     KEHTDKANKVFSETIGKNSSSKVQKLLNSFGEDGPSQFNKLFNSGTIVNVGGKNMFPS
                     EIGFKQSRHDRIKLQLSEALKIRENIIDLSKERFSKNIHDGIKIGDYKLEKNLLEKFL
                     ENSSEEAKKLFGNDPSGIAEWSRYLLDNELVYKDKSGKYKTIAETIYSYDEDLEIQRA
                     RNREKNKTSYEKEVDGLTEKRSREFLNDIRRKCSQEAAAMIGNDPSVADTIFSTLVQH
                     KTIVYDPKANKFVTSAEYAIEEAKRKEEKDKKEETLFKKAVSGASEGFEDYKKMMFDW
                     IENIKNELWRNRNNQENIVNLVTPDMLSERARVWAFSGPNVSERIGKAIRDGHLIMGS
                     DRYYHLPYELENMDNGQFSIPSESRLNEFFESNAYKSFTKRFKDEKSRKIADFQRYYQ
                     IWENKIPPGMKETIDRLSTKSKDALKAYEKNTLIPFGKEMSYDYDIASKFLDWEKTVD
                     ALEGATNKVSDTIKSSSENINNVLGPRITSINTNSKTNVNNINGDNQSLSKLDPFTSL
                     ISQGLL*"
     gene            14085..15581
                     /locus_tag="rifoxya1_full_scaffold_1_prodigal-single_18"
     CDS             14085..15581
                     /product="hypothetical protein"
                     /codon_start=1
                     /transl_table=11
                     /translation="MAMENLVQETIDKMNDVKELPEVIGMPPTGYVSDALYKNSTPIM
                     EISPKKPHFVLGATVFKLDDDWGTYTKILNNHGFSIKGNKLKVAFLADNFPTDSFTNE
                     YGQSYLQSLTNITTDMISGTAQMAGFREGKDISALAKRLMPKEIKDEFNSYGNNSPMK
                     NSLSAILNSAGTLVMGGRMDFPIIWKNSSYTPSYTITVRLYNPNVSDEDSTKKYITGP
                     LAALLLLGIPLSSDGFIYSWPFLHNISVPGIFRIPYAFISNITVVKGGDQQMIGHNQR
                     LGSVDVRIDFGSLFNSIIANEGGTEDKNRPSLKSYLDSLGGSKDVLYDTHIDLSTNKL
                     VPLKIQKESDFEFGVAAEQIDEFLSGRVDPNKIKESKTLLDKMLGVVRIAQEGVPAVL
                     NELDSVVNNVNTILGAFGIHSEAAAMVTEFLENSSDYLEALRVMNILDRVLVEAREFI
                     KDNVVIDMLTGNVLKDAPSFSEGIQNQDQNQQNISIGKFVYQKINEVI*"
     gene            complement(15574..16701)
                     /locus_tag="rifoxya1_full_scaffold_1_prodigal-single_19"
     CDS             complement(15574..16701)
                     /product="Marine sediment metagenome DNA, contig:
                     S01H1_S04478 {ECO:0000313|EMBL:GAF88799.1}; Flags:
                     Fragment;;  TaxID=412755 species="unclassified sequences;
                     metagenomes; ecological metagenomes.;" source="marine
                     sediment metagenome.;""
                     /codon_start=1
                     /transl_table=11
                     /translation="MPIDDVIKKGKINDPSLKKLIVNITGKELAKLSEPCYYPSLKKY
                     YFELLHETNLTENDIKKFVKDFYKDLPASKWALQTDPITNFLIILMYYFLKNKDYISF
                     QYTLLFMGIRNYANILNKQMKFCKEEHFKYAIQHLNRTHLFVREGSIGNGIYYLSKEL
                     AKRYNSKILEGNPEGISEFITEYRHRISQSLKSFAEEYYRASESGMGIKTQIEYEDEE
                     GNINLHQEKGGEKGSELINNITKKIAIYKYVDKKAQIEAQKLTKINYSLSNLLINNLN
                     DIKYSDKIHNILRLFVKDLSSTKEVCGDQFYPFVKKLMGTKSIKINSFRGSINILLLN
                     LIEDIGFKEEYDNLGIQTKKLISDFLAYYITMVLRNTLCFK*"
                     /db_xref="X0T6G6_9ZZZZ"
     gene            complement(16703..19162)
                     /locus_tag="rifoxya1_full_scaffold_1_prodigal-single_20"
     CDS             complement(16703..19162)
                     /product="Marine sediment metagenome DNA, contig:
                     S01H1_S12651 {ECO:0000313|EMBL:GAG11766.1}; Flags:
                     Fragment;;  TaxID=412755 species="unclassified sequences;
                     metagenomes; ecological metagenomes.;" source="marine
                     sediment metagenome.;""
                     /codon_start=1
                     /transl_table=11
                     /translation="MANEISNKVYASREQIRNQIISYMQSYLELENVDLAKSSFVSFL
                     INVLSSLTSNLLFYQLSTYREFFLTSAQLPESILNLSSFLGYNSQNATPAVTNALLTI
                     PLTFTSSPATITIPSGFKFSTSDACYFTTYYITIITITNNTTVSIKIQNGNQRYDLPY
                     NIDTAENTLSFVLPLKQVVSNVQEFSLDQDIQIYQFVTLDIPLTNQSAGLTVQVQSPG
                     SSSWTTYEEFTSLYLMSNLSYGFVQRRTSTGIRLYFGNGLIGIQPAPGSKIRVTVQET
                     KGDDGNIIAGALRSGERLYVPLYSGGYEIVNYTVLNASPAVNGVDQESIDEVRRNAIS
                     GLTTLGKLSSESDFSHVSEVSNNSNIIKSLPILKRSDIKNNEILIFTVLNFLNEIVPT
                     RNLYASVDDSTTYIPRGTTFNFDDEDYLTIFDMNLDTINYSALYSYIMYEIQQIPSLI
                     TSYGSSYNITADNLLVQRSGSSALFQLTYKSDELDSYLTECTLENAYSGITYNMTNDA
                     TSSFTYTFSDYTIIPEGENTYYFNISKGGSNIAKYSSTFTFRKNLNNFMMSNLTTDST
                     AITIYDIPVIKKSYYNSINQRDFELLVLQNLLDTINFSQYKMLTDFLNLKFSNTTGNL
                     YSMTYNKQTKLPVIDFRSSPPTFPTLNDRYIVKDGVGDWLNKDGQIAQCTDETSMTWI
                     YIIPFTDDIVEVLNSNRKYVYTETGWFYPILTNPLEIEIEVYKSSTYTGTATELANNI
                     SLTILENYQDRFGINTKIFKSELINTVQDVDGVEHCRIIKPVTSIFFNFDIKEFTQDE
                     LLKYGPEYIYFTASNISIKVI*"
                     /db_xref="X0WGD9_9ZZZZ"
     gene            complement(19174..19818)
                     /locus_tag="rifoxya1_full_scaffold_1_prodigal-single_21"
     CDS             complement(19174..19818)
                     /product="Marine sediment metagenome DNA, contig:
                     S01H1_S17211 {ECO:0000313|EMBL:GAG24354.1}; Flags:
                     Fragment;;  TaxID=412755 species="unclassified sequences;
                     metagenomes; ecological metagenomes.;" source="marine
                     sediment metagenome.;""
                     /codon_start=1
                     /transl_table=11
                     /translation="MQKYNRVLDYIHEYQNLVYDYYGKHGIPFLVNYYNIDRTNTVWE
                     NEYLMGGSYEDIGNLTGKKFNKYLLLPVYFIEEITTIFDAQEVGYVKENDTTIVIPYS
                     YEITPYPGDMFKLEQDFMRPTNNIYPLFIVSGAQISANTDKRFWSLKAHIKQSRTTSE
                     LDLQVTNNYVFYEYDKTIHTVDEATFLTKLLLKNESLKDNLISKFDNNSGFYFL*"
                     /db_xref="X0W0P8_9ZZZZ"
     gene            complement(19819..20331)
                     /locus_tag="rifoxya1_full_scaffold_1_prodigal-single_22"
     CDS             complement(19819..20331)
                     /product="hypothetical protein"
                     /codon_start=1
                     /transl_table=11
                     /translation="MNFGYYLIVKTYKGIFQKTHTGNTHFIILPTNKKYLYLNIMAED
                     IETGDLLAGKIENIKDESYPKKVIKNIQNKFGFNAIFLEKISLEYNEKDKTLYYKTND
                     NTKYFPKKFSLEYSEKLSKEYNITMFFLKGNFKLELKEVGQYNFDFKMNVKTSMAKAL
                     AIKNLLLKEP*"
     gene            complement(20335..20751)
                     /locus_tag="rifoxya1_full_scaffold_1_prodigal-single_23"
     CDS             complement(20335..20751)
                     /product="Marine sediment metagenome DNA, contig:
                     S01H4_S02545 {ECO:0000313|EMBL:GAG80520.1};  TaxID=412755
                     species="unclassified sequences; metagenomes; ecological
                     metagenomes.;" source="marine sediment metagenome.;""
                     /codon_start=1
                     /transl_table=11
                     /translation="MNFLDRFNKSSIGSNNKLIDFTSNIGSQGDFQKIYDIDVIINSW
                     KNILTTRLGTYIDDPTYGSKIYDLLFQPFDEGTRQDILNEVKERLFSIDDRADIRNLD
                     VKRISGKKGFVVFINVNYDKKNVTFTVPFTESNIGS*"
                     /db_xref="X1ADF5_9ZZZZ"
     gene            complement(20944..21723)
                     /locus_tag="rifoxya1_full_scaffold_1_prodigal-single_24"
     CDS             complement(20944..21723)
                     /product="Marine sediment metagenome DNA, contig:
                     S01H1_S40202 {ECO:0000313|EMBL:GAG52822.1}; Flags:
                     Fragment;;  TaxID=412755 species="unclassified sequences;
                     metagenomes; ecological metagenomes.;" source="marine
                     sediment metagenome.;""
                     /codon_start=1
                     /transl_table=11
                     /translation="MFTGFRTAKKPVYEVITPQTKLSFKLRSLTVREEERLKASLLTP
                     SKVTEHLNQCIFDSIDQKPESITDFKSFLQSLTIKDRDALLYGLYHVSYEEIRNYDVK
                     CASCSKEFPVTIKASSTFNVTPYPDNDILTKRVRFNLPEYNGVWVVLKQPTLEDELKG
                     LKDLGTSNLDTLNKILPIESIEEENNVTSDQIIFKDKTDILDAFKELIPKDKNFITEK
                     YNETFGKYGIDLKMKTFCAHCGHSQIVGIDLVENFFRMVFI*"
                     /db_xref="X0Z2U2_9ZZZZ"
     gene            complement(21831..22805)
                     /locus_tag="rifoxya1_full_scaffold_1_prodigal-single_25"
     CDS             complement(21831..22805)
                     /product="hypothetical protein"
                     /codon_start=1
                     /transl_table=11
                     /translation="MIITENVKLSDSILFLTIARQTLAEAVSKQNMKDFLINEASDYE
                     IMSLLMTNKMPKEKYNIQSEMALFSLLKEQVLGSYNVLYEMIGKEPLNTFISEVGPVY
                     PQLSTAKPLLEFFMNSHTDILNEKLSDHFSTNIFKGPNDKGFTGDELKRHEALKKKAA
                     IMKAGKVGELKRKGMAMGKEALEKGVQKGQEIKGNVQQGVQQAKTSGTNALAAGKAAA
                     EKGIGAVNKFATTPVGKAVGGLALAALLGYGAAKIYKNYFSAAAKQCSGAPDKAACMR
                     KFKQDALRKQIAGLNSSMSACRNSSNPQKCTEGIKARIQKLNDQITKA*"
     gene            complement(22837..23787)
                     /locus_tag="rifoxya1_full_scaffold_1_prodigal-single_26"
     CDS             complement(22837..23787)
                     /product="hypothetical protein"
                     /codon_start=1
                     /transl_table=11
                     /translation="MIITENVKISDSILFLTTARSILADNINESKMENKTELVEFIIN
                     EASDYEIMSVLVTNEMPKEKYNIQKEMQLFSILKEQILNSSDVLMEAMGSKVFKEFIL
                     EIGPVYPHLSTAKPLLEFYMNSHSLNEDWKDWNARTVLNKAGEGISKAGKKAGEVTGI
                     AGHSAEKSSEAGFQTAKKLYQQTQSNKALQKGIKIDKDILRKKAKESAEKGISSVKAL
                     ASGPMGKYLGGAALATLLAFAGIKLYKKYFSQAAKSCKNSPDKAGCMKKFRQDAIKKQ
                     MDSLRSSLSSCKKSNNPEKCESLIQQRISKLSKQIANLAR*"
     gene            complement(23826..24299)
                     /locus_tag="rifoxya1_full_scaffold_1_prodigal-single_27"
     CDS             complement(23826..24299)
                     /product="hypothetical protein"
                     /codon_start=1
                     /transl_table=11
                     /translation="MNLLINGKIPSEKHDIQKEQELFSIFKESILENYDIFSFLIGKE
                     ETNKLILEVGPIKNITYIREFVDAGVAIPILVGAFVGHMVGKRRSMEMKACKDSKDKK
                     TCIKNYWIKVHTDIINELKKSKATCGKQKNPAKCKTAFDKIIKRHTDAIEKQKRK*"
     gene            complement(24323..24433)
                     /locus_tag="rifoxya1_full_scaffold_1_prodigal-single_28"
     CDS             complement(24323..24433)
                     /product="hypothetical protein"
                     /codon_start=1
                     /transl_table=11
                     /translation="MIITENVNVKESINFLRSLRYIISESYKKKVIETLF*"
     gene            complement(24722..25813)
                     /locus_tag="rifoxya1_full_scaffold_1_prodigal-single_29"
     CDS             complement(24722..25813)
                     /product="Marine sediment metagenome DNA, contig:
                     S01H1_S17846 {ECO:0000313|EMBL:GAG16615.1};  TaxID=412755
                     species="unclassified sequences; metagenomes; ecological
                     metagenomes.;" source="marine sediment metagenome.;""
                     /codon_start=1
                     /transl_table=11
                     /translation="MIITESPKLFDSALFSFVTRSVLCDYVTESNIQNKKDLKNFILK
                     EATDYEIMNILLLNKIPKESSNLLKETALYSILKEQMVQNCDLLVEHIGHETFNNILF
                     NVSPLSLFDKTPENIFESFLLEAPKKKKGIKGPQTQGPDDSSMEPTSEPSPEPQQTSQ
                     AKEIGGEAANVAKSMLLYNAVGALIGKAKDLAAKGIGPVISLVQGHPIMAGATLAAIL
                     GYAAIRAYQNHFSAAAKQCEGSDDKAECMKFAKIQALGSQINDLRKGLSACKNSKDPK
                     GCQDSINKKIQGVEEKISKARISESLIQEFFGRKKEKTFQEKLNELDIKNNEIKEKIS
                     NLKKEIATLIEKKNYLRPMSLNAIRGIIH*"
                     /db_xref="X0VE42_9ZZZZ"
     gene            complement(25827..26546)
                     /locus_tag="rifoxya1_full_scaffold_1_prodigal-single_30"
     CDS             complement(25827..26546)
                     /product="Marine sediment metagenome DNA, contig:
                     S01H1_S08421 {ECO:0000313|EMBL:GAG08726.1}; Flags:
                     Fragment;;  TaxID=412755 species="unclassified sequences;
                     metagenomes; ecological metagenomes.;" source="marine
                     sediment metagenome.;""
                     /codon_start=1
                     /transl_table=11
                     /translation="MKTSFSILEQDQLRRTFGGTTVGTADPYLTGLFGIQFAKLPAAL
                     ESRVNPYDISSNNEVRKILAGTCISVTPPGGTLNSQDYTGLGGIKSGVPSNIDYGNVV
                     TLRFVEMNGIPVFRIIHEWFKMIRDYRFGASNLQETASLTGYSKRTFSGLLYYWTTAP
                     DAKTVEFAACYDGVYPTKDPQDLFGSDIDTVGRLDIDIDFHIDTPWQESWVKTKCQEF
                     ADQRAAQISVIKNYGPKQAGV*"
                     /db_xref="X0W7U7_9ZZZZ"
     gene            complement(26549..27286)
                     /locus_tag="rifoxya1_full_scaffold_1_prodigal-single_31"
     CDS             complement(26549..27286)
                     /product="Uncharacterized protein n=1 Tax=Eubacterium
                     siraeum DSM 15702 RepID=B0MPZ3_9FIRM"
                     /codon_start=1
                     /transl_table=11
                     /translation="MEKIDFPEDEYKSIKDRLDQNKVSHTIRIKSEWGKYKMGNIYAT
                     PWGDHIKILSIKRLQSIRQYVFYNDLTNDQKNELSQKDCIEHIVFKKVPKDIEESVGA
                     FAIDSPLKRNVRFESFLEQKMDNILIDFDKVIHSYHEGWQNGYIYGFVIDGAKESLTF
                     LKKYFNIIIFTARASEVHKDEKEKMIRNVEDWLRKNEIPFDLVTADKMPAFAYIDDKA
                     INFDNWKNVIGIVKQMMTQKETKVGGF*"
                     /db_xref="UniRef100_B0MPZ3"
                     /db_xref="A0A0F9P557_9ZZZZ"
                     /db_xref="ksk:KSE_07600"
                     /db_xref="B0MPZ3_9FIRM"
     gene            27499..27864
                     /locus_tag="rifoxya1_full_scaffold_1_prodigal-single_32"
     CDS             27499..27864
                     /product="hypothetical protein"
                     /codon_start=1
                     /transl_table=11
                     /translation="MKCLCIDCILKNQCLECCKEIVDKMFKPYLKEIDFFKNVDSSKC
                     IYCEEKLLFETGDYIPVRFCKTCGLRIIYFSDIFFLDEKNNNILLSLEFYINKLLVLR
                     NHPKDFMSEGIILRTGKSP*"
     gene            27861..28247
                     /locus_tag="rifoxya1_full_scaffold_1_prodigal-single_33"
     CDS             27861..28247
                     /product="hypothetical protein"
                     /codon_start=1
                     /transl_table=11
                     /translation="LKNRFERFPCLDCILIGYCQESCASSLQYIFKNQKTIFDLINQK
                     EFLHCFCCGKYLYDGKYKVYNASPHIIRETCEYCSSILLINHKISIEIFFKQIQTYIS
                     FSKIAINILHNRSFNFIPLDTKEKTP*"
     gene            28244..28648
                     /locus_tag="rifoxya1_full_scaffold_1_prodigal-single_34"
     CDS             28244..28648
                     /product="hypothetical protein"
                     /codon_start=1
                     /transl_table=11
                     /translation="LIDLCEKCILTFTCVKPCEEIIKNMNFQHFKGVTLFPPVCLFCG
                     KVFEGNFFDLKCKNCNIIYSSTFRWKCFSLSYAESIKPKFIFDYDNFSSNRMHFIIFR
                     VNVSHRFLKTDQNLTRLIHDKKDKGLILYVNL*"
     gene            28635..29054
                     /locus_tag="rifoxya1_full_scaffold_1_prodigal-single_35"
     CDS             28635..29054
                     /product="hypothetical protein"
                     /codon_start=1
                     /transl_table=11
                     /translation="MLICDNCILCFTCMKPCDEIIKEIDFSIIINDYSINKYRKRPEH
                     CVFCKNKLTGKTEKSNNLFICEGCKLRYIGVSRVECFAIISKNKNLFIFDFIKANRNS
                     TLFTVFKFTTYFKDSLYNISYLISLNRENQVKLDVSL*"
     gene            29041..29397
                     /locus_tag="rifoxya1_full_scaffold_1_prodigal-single_36"
     CDS             29041..29397
                     /product="hypothetical protein"
                     /codon_start=1
                     /transl_table=11
                     /translation="MFLCNNCILKNSCDLVCIDFVHTIKNIQNLIRLEKCIFCEKYLV
                     ANQCGNCNITFQMISHRNDCFLLIEKDSNFNFIFDVFISKRIYSFFNIYRFNRYKHPD
                     TYNILILHKYHYVNIT*"
     gene            29408..29833
                     /locus_tag="rifoxya1_full_scaffold_1_prodigal-single_37"
     CDS             29408..29833
                     /product="hypothetical protein"
                     /codon_start=1
                     /transl_table=11
                     /translation="MKICCIECILKKTCETPCKNLIKMINFKELIDNNSYKDTILNNC
                     VFCGEELLNKREEHLFPNCLYSCGICDVQYLYTPNYKFFAILIKNEKQILIDYFHTEH
                     LNVRIFRMDIVRQFHICSEDFSRYRDDKLHNGVVRLVLP*"
     gene            30090..30767
                     /locus_tag="rifoxya1_full_scaffold_1_prodigal-single_38"
     CDS             30090..30767
                     /product="Hexapeptide repeat-containing transferase n=1
                     Tax=Alteromonas macleodii (strain English Channel 673)
                     RepID=K0CPP0_ALTME"
                     /codon_start=1
                     /transl_table=11
                     /translation="MKNIIILGVRSAGIQIADAIIGGASIYREHTFYTNFVKSEHKIL
                     GFLDDNFPIGSVFLGIPVLESFNDIQRRIDDGCLFAFSLLKVNDMKSRINLIKKMNIP
                     DKQILSVIHHSVSMPKNYILEKGIFIGPNVTISPMVRIGEFSTIIAGSHIGGQSIIKD
                     FVYIGANSTICGDCVIEKGTYIGPGSTISNNLCISKFSTIGIGSVLLESTKPDSTYFG
                     NPARLRR*"
                     /db_xref="UniRef100_K0CPP0"
                     /db_xref="amg:AMEC673_04870"
                     /db_xref="A0A0E0Y9C6_ALTME"
                     /db_xref="K0CPP0_ALTME"
     gene            30772..31224
                     /locus_tag="rifoxya1_full_scaffold_1_prodigal-single_39"
     CDS             30772..31224
                     /product="Acetyl/acyl transferase related protein n=1 Tax
                     =Candidatus Caldiarchaeum subterraneum RepID=E6N3C5_9ARCH"
                     /codon_start=1
                     /transl_table=11
                     /translation="MGEFCVIENKVFIGDNVLIGNMVVLKSGTHIRSNSIIGDGVKTT
                     GSCFIGKNVNIRPNAIISKNVIIEDNCFIGPGVIFNHTKYIGSDEEEKITIIHKNCII
                     GSGCIILAGIEIVENTIIGAGSLVSKNIIKPGLYYGSPARFIKEIIYK*"
                     /db_xref="UniRef100_E6N3C5"
                     /db_xref="csu:CSUB_C1222"
                     /db_xref="E6N3C5_9ARCH"
     gene            31221..31382
                     /locus_tag="rifoxya1_full_scaffold_1_prodigal-single_40"
     CDS             31221..31382
                     /product="hypothetical protein"
                     /codon_start=1
                     /transl_table=11
                     /translation="MICNTCILNNFCNLSCQKIIDPFLKNKNRFFKNQDFSNCLFCGD
                     TLINLYCMN*"
     gene            31545..31886
                     /locus_tag="rifoxya1_full_scaffold_1_prodigal-single_41"
     CDS             31545..31886
                     /product="hypothetical protein"
                     /codon_start=1
                     /transl_table=11
                     /translation="LFCLNCILISACDRICDQTRNYIRENRKLFSTDDNLISIEKCLF
                     CNIELDRLQNVPGGKCPKCATTFMNIFYGFSLVVNLPKSRFLIYLTKEYWYFKTSEYT
                     SQYDISIVSPL*"
     gene            31858..32265
                     /locus_tag="rifoxya1_full_scaffold_1_prodigal-single_42"
     CDS             31858..32265
                     /product="hypothetical protein"
                     /codon_start=1
                     /transl_table=11
                     /translation="MISQLFLPCDTNCILKNNCYQICVITKNYFEENKQEIINMINIV
                     KINEQCIFCKEKLLKSNPSVFKKTCPKCNTAFGSMVGCFEFRLFNHKFIFDIQISETH
                     LVISKNYKYFYLNGKVKDMIRYDSSLSRMYFRK*"
     gene            32228..32599
                     /locus_tag="rifoxya1_full_scaffold_1_prodigal-single_43"
     CDS             32228..32599
                     /product="hypothetical protein"
                     /codon_start=1
                     /transl_table=11
                     /translation="MIPPCQECILGNSCYQICSLTEKYFEENKTTLSKNLILLGKNKC
                     IFCEKLLKDFKEYERLKICPNCNTIFILTWCIKFLLPGHRFLFSIDQRSKIISISKNW
                     MSFYSDETAWNYPAFIRIHLE*"
     gene            32596..32976
                     /locus_tag="rifoxya1_full_scaffold_1_prodigal-single_44"
     CDS             32596..32976
                     /product="hypothetical protein"
                     /codon_start=1
                     /transl_table=11
                     /translation="MTKQCLNCILKNNCHFPCYNILQNFKEKRKYILYNIKTNKNICI
                     NCGETLSKTSLNCNDILFHKKCSRCNLSYTFNIFLTMGKIYIKTPYEIILLIVFFDKI
                     YLNLGERTSKYKIFKPQDEREISL*"
     gene            32973..33356
                     /locus_tag="rifoxya1_full_scaffold_1_prodigal-single_45"
     CDS             32973..33356
                     /product="hypothetical protein"
                     /codon_start=1
                     /transl_table=11
                     /translation="MIFPCSDCICKIICEKNCYRIEEISKKLSLEKIRSVLVGERICM
                     NCGRLLMINKQSNILSFKCDFCNLKFNIGVESCSESFVVIEENEELYWIVKRNFNIGF
                     KRVKNVTNSYIPVELNETVHKNVFL*"
     gene            33343..33693
                     /locus_tag="rifoxya1_full_scaffold_1_prodigal-single_46"
     CDS             33343..33693
                     /product="hypothetical protein"
                     /codon_start=1
                     /transl_table=11
                     /translation="MFFCNNCILNRTCFEFCERIVKEEFEPRKLKMNQLLNEKPRYCI
                     FCDLEIPLGIIISYNCKCGVKYNFNLVCDWAFSFCIGNCEIKVFNIGNVLYFKKIIDQ
                     ENISFKEKLLFIYE*"
     gene            33686..34054
                     /locus_tag="rifoxya1_full_scaffold_1_prodigal-single_47"
     CDS             33686..34054
                     /product="hypothetical protein"
                     /codon_start=1
                     /transl_table=11
                     /translation="MNNNILTFCNNCILKNVCIPICLEYKNKLIEMKNNFEKDFKLYK
                     HIEQCLICGERVIKIKIDRLNMWYKCPNCNQLYYSFLDYICFKKEDYKIEISTIMVYL
                     IVSKNDKQIFHLTHGKEYVL*"
     gene            34044..34424
                     /locus_tag="rifoxya1_full_scaffold_1_prodigal-single_48"
     CDS             34044..34424
                     /product="hypothetical protein"
                     /codon_start=1
                     /transl_table=11
                     /translation="MFSKNFLEICGKCILKRICFNICKEYENEIKKIKNNFIRNYTLS
                     KRVTKCLLCDNNLQMADSGIYLKSKLNYKCCVCGQKYYIFVDYVRLIISENFLIEICM
                     DLNHFQLHKNGMRLYSSKVIEQDV*"
     gene            34417..34839
                     /locus_tag="rifoxya1_full_scaffold_1_prodigal-single_49"
     CDS             34417..34839
                     /product="hypothetical protein"
                     /codon_start=1
                     /transl_table=11
                     /translation="MSNYIFDKNKILKNIKIDGRTYCSICILKNICFYPCHRIMDELI
                     IYKIKEILYVLKQPIMINCIYCDSKLEQAPNNSVKICKNCNIYFNYNGRGYVIQLFLD
                     RKTEFFIDDSFKKLTVTKVFNSTEILPGVSIKLPNDLC*"
     gene            34826..35146
                     /locus_tag="rifoxya1_full_scaffold_1_prodigal-single_50"
     CDS             34826..35146
                     /product="hypothetical protein"
                     /codon_start=1
                     /transl_table=11
                     /translation="MICVNCILGFNCNEICINLFEEITKNKNRILNFLNNEINKCIFC
                     NSQLKIYMGRSKCLKCSIHYFITNRRIHIKDNNNNDLTMLIYKTKYIFSRNFVSSKIF
                     IENF*"
     gene            35185..35718
                     /locus_tag="rifoxya1_full_scaffold_1_prodigal-single_51"
     CDS             35185..35718
                     /product="hypothetical protein"
                     /codon_start=1
                     /transl_table=11
                     /translation="MKAMVKTISLFIFLLIFTSSNCLANNGPYDFLPGIFEGKIIGFK
                     NLPELDSIYSDYFNFIISEKDLLKRLIEAKCEPEIISFTRKRPDISLYLIHMRILIKL
                     GENTKGVLLLYTMKIIKDPKAQYARNRGEYILEDMYYKNNLVPYYLYYYFKEPENLKR
                     ETETTFHNVRKNHFEKR*"
     gene            35787..36179
                     /locus_tag="rifoxya1_full_scaffold_1_prodigal-single_52"
     CDS             35787..36179
                     /product="hypothetical protein"
                     /codon_start=1
                     /transl_table=11
                     /translation="MICDNCILTRICNFPCDDSKIILKKLAWHVKRRWEILNNMNFEP
                     CLFCDGICENIPLIDGSFALPKRCKKCKTVFLYENRYEFSRYYIFLIKPLNSTYLFFV
                     EVAAHKKNIYLSKDFYIKNDQFKRIVEK*"
     gene            36176..36535
                     /locus_tag="rifoxya1_full_scaffold_1_prodigal-single_53"
     CDS             36176..36535
                     /product="hypothetical protein"
                     /codon_start=1
                     /transl_table=11
                     /translation="MICIDCIISKECNAPCIFIIDFVKKSKKQIWSINKTLKCIFCEV
                     KLKRVQNYPHSFKCPNCKILYYFLLDRIFLIIEGQKYNLFFIFNYPSFPNGKITLGKN
                     YNSESGKLDFSLPQYEI*"
     gene            36551..36643
                     /locus_tag="rifoxya1_full_scaffold_1_prodigal-single_54"
     CDS             36551..36643
                     /product="hypothetical protein"
                     /codon_start=1
                     /transl_table=11
                     /translation="MICDHCILEKCCNTACLNLIQIVKNKKDQI*"
     gene            37202..37522
                     /locus_tag="rifoxya1_full_scaffold_1_prodigal-single_55"
     CDS             37202..37522
                     /product="hypothetical protein"
                     /codon_start=1
                     /transl_table=11
                     /translation="MKLLCVDCILKPQCKELCTNIINSFKTFSWDRIIKNCLNCGCKT
                     INKERDNYYCEKCNIIYRTFISSLIIEFKKNNGIGVQLATRRIGFVKKNVIWTFSSSP
                     IEIN*"
     gene            37578..38087
                     /locus_tag="rifoxya1_full_scaffold_1_prodigal-single_56"
     CDS             37578..38087
                     /product="Metallophosphoesterase id=4177048 bin
                     =GWF2_Lentisphaerae_38_69 species=Bradyrhizobium sp. STM
                     3809 genus=Bradyrhizobium taxon_order=Rhizobiales
                     taxon_class=Alphaproteobacteria phylum=Proteobacteria
                     tax=GWF2_Lentisphaerae_38_69 organism_group=Lentisphaerae
                     organism_desc=a349"
                     /codon_start=1
                     /transl_table=11
                     /translation="MYFFTSDEHYGHRKIIKLCNRPFKNITEMDNKLIQNNNEIVKEN
                     DIVIHAGDFSLLKTDVQDYINSLKGKHIFLKGSHDYWMKLNKKFYHEIFELKYEKEYI
                     VICHYAMLRWPRSHYNSWLLFGHSHGRMKPYGKTWDIGVDNNNFYPVSFDQIKEIMKN
                     LPNNENFRL*"
                     /db_xref="gwf2_scaffold_4245_6"
                     /db_xref="rva:Rvan_3136"
                     /db_xref="86597977"
     gene            38084..38368
                     /locus_tag="rifoxya1_full_scaffold_1_prodigal-single_57"
     CDS             38084..38368
                     /product="hypothetical protein"
                     /codon_start=1
                     /transl_table=11
                     /translation="MKELHNLNKNINIYCFDCILKNYAQCVDCILLKNEFYKLKDNLI
                     FLERKNKKCLFCEKPTRYISISDFECTHCKIYFVVSRKYLYIRFMNKNIN*"
     gene            38498..38794
                     /locus_tag="rifoxya1_full_scaffold_1_prodigal-single_58"
     CDS             38498..38794
                     /product="hypothetical protein"
                     /codon_start=1
                     /transl_table=11
                     /translation="MRVDCILLKNEFDKFKNNSMSLKKEICNCLICGKHTDNIITKHE
                     YLCVHCKIQYIMTINYLCIKLVKSNILIEYFLSPDRTYKYYFKKPMISPFYLFN*"
     gene            38905..39117
                     /locus_tag="rifoxya1_full_scaffold_1_prodigal-single_59"
     CDS             38905..39117
                     /product="hypothetical protein"
                     /codon_start=1
                     /transl_table=11
                     /translation="MFLKQEIKTCLFCEKVVTVISKPNFECKHCKIYYLVFSHYLYIR
                     FIKEEIEFEYYHSTNVSIKSFSIFDS*"
     gene            39114..39446
                     /locus_tag="rifoxya1_full_scaffold_1_prodigal-single_60"
     CDS             39114..39446
                     /product="hypothetical protein"
                     /codon_start=1
                     /transl_table=11
                     /translation="LTNLNSFHVPCFECLLLNMPTCSSCILLQEEFFKIKIQNNPIFS
                     NQEIKTCLFCKSNLKANLFHRYWCENCRVSYICTFNYLSISIKNIYLEYHTFDTAYKI
                     KPKMGFQT*"
     gene            39849..40334
                     /locus_tag="rifoxya1_full_scaffold_1_prodigal-single_61"
     CDS             39849..40334
                     /product="Uncharacterized protein n=1 Tax=Cystobacter
                     fuscus DSM 2262 RepID=S9P3P3_9DELT"
                     /codon_start=1
                     /transl_table=11
                     /translation="MGDRKRFFEAGRLIRFYFPKEKFRNIADIAGGTGKLQIVLSDYN
                     ITTFDKKRNRRKREKNINFKNTYFSEKENDNFDLLVGIHPDEATDIILTESLKRRIPF
                     FIIPCCVLPTTTQFNNKNRDIKKWIEHLIRIAENSSFEVIQRKLNFNGANIALIGKPK
                     N*"
                     /db_xref="UniRef100_S9P3P3"
                     /db_xref="A0A0F9IQZ9_9ZZZZ"
                     /db_xref="S9P3P3_9DELT"
     gene            40393..40617
                     /locus_tag="rifoxya1_full_scaffold_1_prodigal-single_62"
     CDS             40393..40617
                     /product="hypothetical protein"
                     /codon_start=1
                     /transl_table=11
                     /translation="MERILSVYRTKMDHCIFCKNKFSFYERYISKKSFCQNCGLEYFQ
                     TNFGTIIKSKKTKDKGIIIFNKGSFSTYNE*"
     gene            40620..40994
                     /locus_tag="rifoxya1_full_scaffold_1_prodigal-single_63"
     CDS             40620..40994
                     /product="hypothetical protein"
                     /codon_start=1
                     /transl_table=11
                     /translation="MLCDNCILQNICNNEICSELHNRLKTLNFQQLIRPYTPHKSKCV
                     FCNNLIFTELKNKYKNFGHLHNKGGISINNSLITRCSTCNITYVFEPFVCFILESDLY
                     SGICLLYHMEYFYRFIAKKNAL*"
     gene            41287..41607
                     /locus_tag="rifoxya1_full_scaffold_1_prodigal-single_64"
     CDS             41287..41607
                     /product="hypothetical protein"
                     /codon_start=1
                     /transl_table=11
                     /translation="MICIECILKDQCDMPCGDFSLNSLEDSYCLICGEKTIDFKKSIL
                     CFKILICSNCKAEFHFSNNMHTLIISHLKMKFKFCRTNFLNHIHKTKYKFKNNYYFFF
                     ENLR*"
     gene            complement(41669..44290)
                     /locus_tag="rifoxya1_full_scaffold_1_prodigal-single_65"
     CDS             complement(41669..44290)
                     /product="Uncharacterized protein n=1 Tax=Desulfovibrio
                     fructosivorans JJ RepID=E1JS43_DESFR"
                     /codon_start=1
                     /transl_table=11
                     /translation="MPTTILYPLASADDGYIFDAGGGTQYNNNEVHLQNQDNMQCTPY
                     IRFPLAPVPPHSTITNAFFRFTSEVSNSNPLIMLIYGFDEDNSTQVTGVADYGGRTKT
                     TSFVSWTFGSWVIGNSYDSPDISTVIQEIIDRAGWAEDNALQTGLYSDGIFQAGNRTF
                     YSFDNGAGIPELHLEWEPPITTVTLDPASLIISGGSISSYSTRTVNPDIGPVISDFSN
                     TGGQGMSVSPGVYTNILDITTYPKKVPSTIAFIAGFSDKGEDNKLKYYESKETFVIEN
                     GYPNYDLYGKEFSQGMFCAHNYLDEAESLYWLRALPSSAQYANFRIDGVMSSTDNTAS
                     ISLTYVNTLTTKSAIAATLATAGTTYPLCVLAGLGRGVYYNKIGIRLTQHANPILSGV
                     FVLDIYERQSDGTDKIIESYEISFDPNGTDLNGNTIYIVDILNNYSSVLRAYESLSSG
                     AVTPGYELLVKVFDKDIGTVSSVITDGSATITDNKQDFSTWDTNPETGYASYIVIAKD
                     NKGNEIWGWLGSANGAGSTVNVFDGRNLDTATQSWQGDTSSFNTSGTITYQIKKSYNE
                     IASAFVSSEPVPLRKGTDGTLFDVDGTINSTVATDTLEDAYSGDLDDQVLDTDNIYFS
                     VVFDCGYPTSVKDEVDALLRTREDAMGFIDNGDNSTVNSAILSRDSAHDYDSEYLSLY
                     EPYNKVEDPVTKRDIWVSPIYHMSYLVPKNDIIGKPWYAVAGFNRGENNSIKEMRFIA
                     KQADRERFYPKQINPITKINNKYIPYSQLTTLGRMSPLNDVNSVRVILYCKRALKNFC
                     LGYIFEQNDQQTWTSVATDISEFLSIVQQERGLDSYTIEVSATDYEKKLKKFHVNVTL
                     APTPTTEQISLNFFITR*"
                     /db_xref="UniRef100_E1JS43"
                     /db_xref="X0YSG3_9ZZZZ"
                     /db_xref="E1JS43_DESFR"
     gene            complement(44293..44715)
                     /locus_tag="rifoxya1_full_scaffold_1_prodigal-single_66"
     CDS             complement(44293..44715)
                     /product="hypothetical protein"
                     /codon_start=1
                     /transl_table=11
                     /translation="MSTAYIPNRAKRELLKGTFILLSHSLKAALMASGFTFDIDSHNI
                     WSDVSASEVSGVGNNYSQQTISGNTVTQNNTTDKGIFTCNYSSFSAIGGDIGPAAGLL
                     IYDDDGGDNILVYFEFDSPETISDGYTTRFSGIQVEVN*"
     gene            complement(44727..45380)
                     /locus_tag="rifoxya1_full_scaffold_1_prodigal-single_67"
     CDS             complement(44727..45380)
                     /product="G233 protein n=1 Tax=Yersinia phage phiR1-37
                     RepID=G4KKH1_9CAUD"
                     /codon_start=1
                     /transl_table=11
                     /translation="MSQENKKYLVEIHDKVRGCILDGDLNHNRKPQGLVEVYELDENN
                     EKQLIGKSNLVVYLGRESILQRSLDYQNSHITPTKDEFICWFGIGDGGSNPSDPFDPI
                     PPTNNDIDLNNEVPISATDTTCADFHDGFYWKHPFDSINYIQDSENDNSWIISVLSII
                     LSPAQAVGEQINEAGLFMAESRAPGYGGPFHLYARVTFPTMVKSGLRSLLFVWYLYF*"
                     /db_xref="UniRef100_G4KKH1"
                     /db_xref="G4KKH1_9CAUD"
     gene            complement(45439..47010)
                     /locus_tag="rifoxya1_full_scaffold_1_prodigal-single_68"
     CDS             complement(45439..47010)
                     /product="Marine sediment metagenome DNA, contig:
                     S01H1_S20808 {ECO:0000313|EMBL:GAG20181.1}; Flags:
                     Fragment;;  TaxID=412755 species="unclassified sequences;
                     metagenomes; ecological metagenomes.;" source="marine
                     sediment metagenome.;""
                     /codon_start=1
                     /transl_table=11
                     /translation="MSFYEIDDLWKILNTIRGGTEDIPKSLSTLGLSEQKKTISLFSD
                     IIDQQCFQTQDYLRIRNFIIDLYSSHKTLTSAQKNVHDIYSLDEQHLDELFKSFGFNF
                     SRQLSIFTKETNINKANFFLDLVNLYKIKGTPQGLAKVLAYYGFADLDIIEFWLQKNS
                     EGDLIFRGEVIEGTISRDLKLPIIDLDFNTFTENDPHWLLPESKIHQLFSLNQIRFPS
                     KSPYFSLRPKFDLTTINAIMSAVVRIVQDQYYAWNLNGTIPTKDVEVTKTGDKVSLLE
                     IYLANIYLFNSEYEHGKDNNINFLCYDGTTESYAQIISEFTNLIKMPSSRSEKKINTD
                     LFSNLFTRLKSTNFLINKNTAGTILNQINSTFKQNVDNLLIDTFNFEELLINFLIDLS
                     RWIRVNFGLGYPSLAFIVLGREAILNYVGDVIDFFKPYHARVSLVEAINVSNDPLHDS
                     LIMEDGLFETITENIYDYQTGNSTPCCSSPNILCPGGSYYSRDFYDCGSYHDLGHCLD
                     EFAIYDDGVLVYQSF*"
                     /db_xref="X0X5B0_9ZZZZ"
     gene            complement(47023..47649)
                     /locus_tag="rifoxya1_full_scaffold_1_prodigal-single_69"
     CDS             complement(47023..47649)
                     /product="Marine sediment metagenome DNA, contig:
                     S01H1_S36181 {ECO:0000313|EMBL:GAG52574.1}; Flags:
                     Fragment;;  TaxID=412755 species="unclassified sequences;
                     metagenomes; ecological metagenomes.;" source="marine
                     sediment metagenome.;""
                     /codon_start=1
                     /transl_table=11
                     /translation="MSYKNFIPEFQYYFHNIMINNYLNKFEVPLPTEVSSQYMPVESF
                     IELLFNESYSYNTYKYLYSIDSNSYGWPSVVKTRTLIYPQTMRYHICGNTGQNLFSLT
                     NEQLEMLNGLLLYRQRPDNFSVIDSTSVDSTNVIIIDSTTSILLEVNFDNLSPLSKLI
                     YIYLDFKINQSVSKYNNETPIAREESLLELLYETYILDMIFQFKSTGS*"
                     /db_xref="X0Y9Q9_9ZZZZ"
     gene            complement(47649..48191)
                     /locus_tag="rifoxya1_full_scaffold_1_prodigal-single_70"
     CDS             complement(47649..48191)
                     /product="hypothetical protein"
                     /codon_start=1
                     /transl_table=11
                     /translation="MKIISYKNLLKELVILKESIPWRNGKVPIDIGETSMEGLKQKCI
                     VLNNLSYFHLKPSFMIIFPSLDPLKEIGGGTNGFIIASPEAQYLEYRKIESGLCYAKT
                     YFWGRPKRDRFLDLLDRLSERGFSLENFSNLKSFDKDVKLNLSVDRNQLLITLGGFRE
                     NPELKDKNIIKINTRISRIR*"
     gene            complement(48188..48784)
                     /locus_tag="rifoxya1_full_scaffold_1_prodigal-single_71"
     CDS             complement(48188..48784)
                     /product="Marine sediment metagenome DNA, contig:
                     S01H1_S36181 {ECO:0000313|EMBL:GAG52573.1}; Flags:
                     Fragment;;  TaxID=412755 species="unclassified sequences;
                     metagenomes; ecological metagenomes.;" source="marine
                     sediment metagenome.;""
                     /codon_start=1
                     /transl_table=11
                     /translation="MDRGYFNKEDYKKWLDKIEKILQKNMTERGFLFWKGLNEKIPMI
                     WHRPVSSSFKYHQKEDLRIPTIAEHVFEMIYAAVPILGSINIKSKTEDCDTILLAILL
                     HDGFKYGKTPDESKFTNKQHDRIVADFIGKNKLIFEQLFQSSKIEILEEIVRYHSGPW
                     SPDAKKDFCFSNVHPYVMFVHLLDNLSCKNLLKNGEYE*"
                     /db_xref="X0YW91_9ZZZZ"
     gene            49260..50129
                     /locus_tag="rifoxya1_full_scaffold_1_prodigal-single_72"
     CDS             49260..50129
                     /product="hypothetical protein"
                     /codon_start=1
                     /transl_table=11
                     /translation="MYIYVSKKIDLDVLITYICLELQDHNKIIFSNKVPTKDILDKEI
                     CCIECTHEYSGRTDLNCWDHHGNGITETASMQAWKYKGCPKHLKDIVEYINILETKGP
                     RGFTNYGKVKFPMLTDIISGVLIKYKNDNKMAFEKGLYVLRRIIDEEQDVFSSISGFE
                     MFASIKKKYKSILRPYALKNTIVIKEQNIKICQISSEFYGIMPVIRKLYNPDILISKL
                     TDNFIKYTISLKNIRGNDIFTKISSLEPGWIYRRNLISSPENDPSKLTMDDLTGIIIQ
                     SILNKKQKIKLID*"
     gene            50184..50915
                     /locus_tag="rifoxya1_full_scaffold_1_prodigal-single_73"
     CDS             50184..50915
                     /product="S-antigen family protein n=1 Tax
                     =Gluconacetobacter diazotrophicus (strain ATCC 49037 / DSM
                     5601 / PAl5) RepID=B5ZFS8_GLUDA"
                     /codon_start=1
                     /transl_table=11
                     /translation="MPKYIYGLRTCPENMISRDNFQWPMQGKVKCLNWDPNPRCTGGL
                     YFLKNGQGNPSWLNWDLTAKWIVLQTTSCIEFDGKAKSEEVKVLFVGDRFHSTEFMKK
                     FVKNGQPIIGATYVAGDNEIATAGDNGIATAGDNGTATAGDGGTATAGDDGTATAGDG
                     GTATAGDDGTATAGNGGTATAGDYGTATAGYCGTATAGDCGIIQISYYKNNRKRIKVG
                     YIGEDGLLPNVKYRLNSLNEFKAVK*"
                     /db_xref="UniRef100_B5ZFS8"
                     /db_xref="gdj:Gdia_2486"
                     /db_xref="B5ZFS8_GLUDA"
     gene            50924..50998
                     /locus_tag="rifoxya1_full_scaffold_1_prodigal-single_trna_
                     1"
     tRNA            50924..50998
                     /product="Thr"
     gene            51050..51427
                     /locus_tag="rifoxya1_full_scaffold_1_prodigal-single_74"
     CDS             51050..51427
                     /product="hypothetical protein"
                     /codon_start=1
                     /transl_table=11
                     /translation="MAKSFIFKVLIVFFVLGILSLEYNALSGYRVKNSSSIEKRIEIV
                     EFKIGENDNHSIYILDENKQLILFEEPKTCGCNVIDKFTYPDVPKNEQMYLIMKGTKN
                     ILKNGKEKIRYKEIDIHIHELNN*"
     gene            51446..51886
                     /locus_tag="rifoxya1_full_scaffold_1_prodigal-single_75"
     CDS             51446..51886
                     /product="Marine sediment metagenome DNA, contig:
                     S01H4_L07615 {ECO:0000313|EMBL:GAG76409.1};  TaxID=412755
                     species="unclassified sequences; metagenomes; ecological
                     metagenomes.;" source="marine sediment metagenome.;""
                     /codon_start=1
                     /transl_table=11
                     /translation="MKILVLGRREVNKITEDNISIPHDIISISTPGDKHIIYPENKFR
                     QRMLQIFFDDLDPMKKIDEEEIEKKLKRKIILFDKNLAKTILDFINEDNFLLCQCDAG
                     ISRSAGVAAAISKIFNGDDQFFFKRYAPNRHVYNTILSYYFLKE*"
                     /db_xref="X1A3R3_9ZZZZ"
     gene            52116..52192
                     /locus_tag="rifoxya1_full_scaffold_1_prodigal-single_trna_
                     2"
     tRNA            52116..52192
                     /product="Ile"
     gene            52194..52281
                     /locus_tag="rifoxya1_full_scaffold_1_prodigal-single_trna_
                     3"
     tRNA            52194..52281
                     /product="Ser"
     gene            52309..52602
                     /locus_tag="rifoxya1_full_scaffold_1_prodigal-single_76"
     CDS             52309..52602
                     /product="hypothetical protein"
                     /codon_start=1
                     /transl_table=11
                     /translation="MEHVLIMNHLFIDMTLKEIVDLFLYIDKRKNLSESSIGKIIFSD
                     NSYLICVFTTFDFDKNDVRKLIKEVKNFILENSKKDYEKGSRDGKNICYNNNG*"
     gene            52568..53266
                     /locus_tag="rifoxya1_full_scaffold_1_prodigal-single_77"
     CDS             52568..53266
                     /product="Uncharacterized protein {ECO:0000313|EMBL
                     :KKN81351.1};  TaxID=412755 species="unclassified
                     sequences; metagenomes; ecological metagenomes.;"
                     source="marine sediment metagenome.;""
                     /codon_start=1
                     /transl_table=11
                     /translation="MEKISVTTTTVSVKTILIGNRQLTQRVFRQILEEDIIDEKSMTL
                     KGIPWGWVHYFWEDSHKGKNEKHVIWLNNNKELRRSYIQLENITKKFDQIFNDFLNAA
                     TLSKEGKSALIQTNISVGSDKHVYIVLKQNSTFCIFDKLAFKKLENINSFDTNFKHEK
                     NHMLHYEDSTYIQTKDIIANDPTFKEFYKNFVKAYIEETEKVYKSMRERYAIPKDKLI
                     RLLSEGIDQLYIAT*"
                     /db_xref="A0A0F9W6S0_9ZZZZ"
     gene            53312..53401
                     /locus_tag="rifoxya1_full_scaffold_1_prodigal-single_trna_
                     4"
     tRNA            53312..53401
                     /product="Leu"
     gene            53408..53492
                     /locus_tag="rifoxya1_full_scaffold_1_prodigal-single_trna_
                     5"
     tRNA            53408..53492
                     /product="Ala"
     gene            53525..54163
                     /locus_tag="rifoxya1_full_scaffold_1_prodigal-single_78"
     CDS             53525..54163
                     /product="hypothetical protein"
                     /codon_start=1
                     /transl_table=11
                     /translation="MEEKYEEIDKQIEELDLLSKKVHDENIKPLYKLMKPFNKIIEKY
                     KKEKEALLLKKVNLKKEDMKLNGPDWKALLSVNDCGNSPFRKELETYLSDLGLKTMGY
                     FPKIKQVAIEICLNKNDDEQLKKVENGLKTILPFMIPFEDDMYDFEHEIIVFHIMEET
                     LSQGGSYSLIINPKTNEGCVNMIRYYSSKCETPFMSLPKVLKYIQQKHYYKK*"
     gene            54184..54360
                     /locus_tag="rifoxya1_full_scaffold_1_prodigal-single_79"
     CDS             54184..54360
                     /product="hypothetical protein"
                     /codon_start=1
                     /transl_table=11
                     /translation="MENLMSKDHKAVSKKYRDNYDNIDWGKTPKEEPEQNNSEWSDLI
                     DLSNRMKSQKGKIK*"
     gene            54480..55280
                     /locus_tag="rifoxya1_full_scaffold_1_prodigal-single_80"
     CDS             54480..55280
                     /product="hypothetical protein"
                     /codon_start=1
                     /transl_table=11
                     /translation="MYSIGEMIIECFLKPNNISIEEMAKHLFGTVKGLTAALNDDVEF
                     STCGVLKLSKYFGISPEFIYKFYMDKHKKELDMIVPLAEKLKTKNIVPEIPPSTTIPE
                     PIPIPISMVKEKNERTRWHFENKVEEFCYSLYGSRIEDIMKGTGLSYSTLRSIMNGNV
                     SPIHMKNINKYCYKNVILHLCRTLDVSFKKLYPNFQLLSFHPGEVYESNVKPNLEKLT
                     ESQKQIINYIFFEEKKREEISKILNIPVLEISEMIRQIGLICNLPLTK*"
     gene            55277..55666
                     /locus_tag="rifoxya1_full_scaffold_1_prodigal-single_81"
     CDS             55277..55666
                     /product="Uncharacterized protein n=1 Tax=uncultured
                     bacterium RepID=K1Y1Q5_9BACT"
                     /codon_start=1
                     /transl_table=11
                     /translation="MTIQQKIKADLQKARKEKDEIKKNVLIIIMGELARIDTKKEIED
                     QRIINLLNKMADDAKKFPVPDEVYISILKQYIPQPISEEELLMWISNHIDFSSLKNKM
                     QAIGIIKNHFGTKADGKMISSIIKDKF*"
                     /db_xref="UniRef100_K1Y1Q5"
                     /db_xref="K1Y1Q5_9BACT"
     gene            55670..56290
                     /locus_tag="rifoxya1_full_scaffold_1_prodigal-single_82"
     CDS             55670..56290
                     /product="hypothetical protein"
                     /codon_start=1
                     /transl_table=11
                     /translation="MIIKFFIVIFIGIVFSFLHRVRGSDIKVQEIEMDTFAKLGIGIS
                     IGIILYFKTHWNIFFCEFIGYILYKIGESFGWGTWIATIIDKDPKNYNPEKSCGNFFG
                     YRICDGISQITEVFISHEKNYLLYANVALFIRGLYFWVPPFIPFLILSPIYLIYIFIL
                     SISFPISVNIPCLINIPKYPHMDNKWSQSEVIYGFIQGIVFGVVLM*"
     gene            56287..56664
                     /locus_tag="rifoxya1_full_scaffold_1_prodigal-single_83"
     CDS             56287..56664
                     /product="hypothetical protein"
                     /codon_start=1
                     /transl_table=11
                     /translation="VKRITIHGLPSICSECVLRDICETECQLLIDWVIKKDCLTTQKE
                     LIQRFMKIYEKDPLDENSTEPTIYQSTIYGICLEYLGELKTDIEKEYISTRSGIYFSF
                     INKESKKYIYITFRTILENLPKE*"
     gene            56683..56757
                     /locus_tag="rifoxya1_full_scaffold_1_prodigal-single_trna_
                     6"
     tRNA            56683..56757
                     /product="Lys"
     gene            56790..57158
                     /locus_tag="rifoxya1_full_scaffold_1_prodigal-single_84"
     CDS             56790..57158
                     /product="hypothetical protein"
                     /codon_start=1
                     /transl_table=11
                     /translation="LCNKLENGSEVFPIPENGFGWKIFSQINGHLRGFMFSNYEKEDG
                     WINWAKYNVVDDGFCFFLEEPETTNVLKDILLSVPDFSELIVKKIEYRKGLGQRKELN
                     FINGKSFNVALCKSFRIVEE*"
     gene            57155..57403
                     /locus_tag="rifoxya1_full_scaffold_1_prodigal-single_85"
     CDS             57155..57403
                     /product="hypothetical protein"
                     /codon_start=1
                     /transl_table=11
                     /translation="MSFHDLKQKTFPGNEKAFAVFLKYCPLKIKKNEQYHCPLLITKN
                     SIDFDYPVDTECFFTRCSIYISNILAKGNWKDPKEKGE*"
     gene            57644..58063
                     /locus_tag="rifoxya1_full_scaffold_1_prodigal-single_86"
     CDS             57644..58063
                     /product="hypothetical protein"
                     /codon_start=1
                     /transl_table=11
                     /translation="MEDGPRKQRNSGYLLEYVRNENNQKTGVLFSWTEIGDPQIHIGF
                     SFCRQKPMVINKKGEPEKVVPPDKFDKAIGFFTAAARSIDGLKFDNFEDQIKYYNSRM
                     HPDYADDIIEFIERSRRYFKNYKLPLWATEILSIVPN*"
     gene            58346..58495
                     /locus_tag="rifoxya1_full_scaffold_1_prodigal-single_87"
     CDS             58346..58495
                     /product="hypothetical protein"
                     /codon_start=1
                     /transl_table=11
                     /translation="MATYKEQISGQKAGHKFKKWAKRQYNKLIRRKKKENLEIKSVGF
                     SGYVS*"
     gene            58496..58687
                     /locus_tag="rifoxya1_full_scaffold_1_prodigal-single_88"
     CDS             58496..58687
                     /product="hypothetical protein"
                     /codon_start=1
                     /transl_table=11
                     /translation="MKSTSGKKYRLTIVYTFHSLNDISARKDAEIFLDSAILPIDEIK
                     LQEIFDDKKPRKISMKNKP*"
     gene            58703..58927
                     /locus_tag="rifoxya1_full_scaffold_1_prodigal-single_89"
     CDS             58703..58927
                     /product="hypothetical protein"
                     /codon_start=1
                     /transl_table=11
                     /translation="MKIKKSEKYNDVTFENVKCGIPFTINGLFLMKIPKVILKNGETR
                     NSVFLDNGNLCHIKTDLYVKVLENAVLNYD*"
     gene            59118..59390
                     /locus_tag="rifoxya1_full_scaffold_1_prodigal-single_90"
     CDS             59118..59390
                     /product="hypothetical protein"
                     /codon_start=1
                     /transl_table=11
                     /translation="MRNGLVEIYKNTFSSFPDNELWRYVCHAFNGNISIDNMTDDELI
                     QSIISDILDVTMVDVIFSWDNLFDWINYKQVDRVLNFLICPICEYF*"
     gene            59445..59618
                     /locus_tag="rifoxya1_full_scaffold_1_prodigal-single_91"
     CDS             59445..59618
                     /product="hypothetical protein"
                     /codon_start=1
                     /transl_table=11
                     /translation="MDFCGVWYDGYDPPIGTEVLSLTEEGKEMIEEMGIDNLAKSISI
                     DMMANTEGTDTEQ*"
     gene            59639..59833
                     /locus_tag="rifoxya1_full_scaffold_1_prodigal-single_92"
     CDS             59639..59833
                     /product="hypothetical protein"
                     /codon_start=1
                     /transl_table=11
                     /translation="MDFVDLYDEKIYFSRKIGRLEVILKDCFNPHYKHFGFGFERDKN
                     DGNILVEVFFWNFELVILHD*"
     gene            59969..60208
                     /locus_tag="rifoxya1_full_scaffold_1_prodigal-single_93"
     CDS             59969..60208
                     /product="hypothetical protein"
                     /codon_start=1
                     /transl_table=11
                     /translation="MIQKNFNPYGPYKKLKKFNDPLKMKLLLLCILNCGIFVGVFLLE
                     KFPAHGMFLILYSLCMLGVSIYYFVQEIIELLKKE*"
     gene            60226..60477
                     /locus_tag="rifoxya1_full_scaffold_1_prodigal-single_94"
     CDS             60226..60477
                     /product="hypothetical protein"
                     /codon_start=1
                     /transl_table=11
                     /translation="METEFPHWKVSLNHERAWVEAKCESLGLPIPVHEKGRVNKPKEN
                     LLTRHNAKEFWEALEKRGHSHPNINQCSCRNRNPNDLKE*"
     gene            60593..60895
                     /locus_tag="rifoxya1_full_scaffold_1_prodigal-single_95"
     CDS             60593..60895
                     /product="hypothetical protein"
                     /codon_start=1
                     /transl_table=11
                     /translation="MLKNISKRKKDQKLEKLTRHFGNDPEVKIFLKEKPKIDFVTIYE
                     TQNSQGEFFTVLLPYRFNKPPQKGVVLIDEAKLVFPNIELAKEFAVLMNAEIRSFN*"
     gene            61016..61372
                     /locus_tag="rifoxya1_full_scaffold_1_prodigal-single_96"
     CDS             61016..61372
                     /product="Uncharacterized protein n=1 Tax=Escherichia
                     phage phAPEC8 RepID=K7QJI5_9CAUD"
                     /codon_start=1
                     /transl_table=11
                     /translation="LFLLKDGNCIQVMSGEYDSYGRVFSNEKINENLRDSIQWDLDWG
                     DVCDLMFNDNKSNGIAAVHTKCFKGEIPKTRSENDPNQGWGNQGNLMGNVDENIDLDN
                     YDDEEEEEDFIPEEEN*"
                     /db_xref="UniRef100_K7QJI5"
                     /db_xref="K7QJI5_9CAUD"
     gene            61375..61584
                     /locus_tag="rifoxya1_full_scaffold_1_prodigal-single_97"
     CDS             61375..61584
                     /product="hypothetical protein"
                     /codon_start=1
                     /transl_table=11
                     /translation="MNSALKMIFFIIAFISFGSSGFIVQRNIFNCLCILVFAIFSILM
                     AIYFQNEEMKEILLKDKYIKIKRKF*"
     gene            61596..61922
                     /locus_tag="rifoxya1_full_scaffold_1_prodigal-single_98"
     CDS             61596..61922
                     /product="hypothetical protein"
                     /codon_start=1
                     /transl_table=11
                     /translation="MKENLYIPIIFTSILLCLSVLNMFWWIYMGRRIKFAFNLINSFI
                     NFYHTPIYYFKYQELKFSFEACFYDFKYIEKKFWIKDPLEFIKIDKIKRDYLEWVKTQ
                     KKKIEK*"
     gene            61919..62185
                     /locus_tag="rifoxya1_full_scaffold_1_prodigal-single_99"
     CDS             61919..62185
                     /product="hypothetical protein"
                     /codon_start=1
                     /transl_table=11
                     /translation="MISHLRKEFLKMSDLKKNFIYYISILIFITYIIETIWFFIIFMK
                     YPNDHLSTWTFAFNILFFQLICCLFAFSTTFFKNTKKYFKIRIR*"
     gene            62182..62421
                     /locus_tag="rifoxya1_full_scaffold_1_prodigal-single_100"
     CDS             62182..62421
                     /product="hypothetical protein"
                     /codon_start=1
                     /transl_table=11
                     /translation="MKYIIFKNSSGESFSVLFPDIIDHKKMSEFITNEFKTLAPNSAG
                     FLKVYSDEINCSGNSSTLDIRSKPEDKDIIKRTLK*"
     gene            62495..63193
                     /locus_tag="rifoxya1_full_scaffold_1_prodigal-single_101"
     CDS             62495..63193
                     /product="Metallophosphoesterase n=1 Tax=Desulfomicrobium
                     baculatum (strain DSM 4028 / VKM B-1378)
                     RepID=C7LSP3_DESBD"
                     /codon_start=1
                     /transl_table=11
                     /translation="MNIIICGDLHCRWGDLNRLIDLYKPDIILQCGDFGWWPHLHNIH
                     SNSNNKFNQYGINPKKTKIYWCDGNHENHEDLTLKVKKYGRVPISIDTNIYYMPRGSF
                     LTLPDGRNVLFMGGADSIDKNLRIQGVSWWPEEIINYNDIQNLPDLKIDIVISHTIPK
                     RILEQQNFQRMILGSPVNDPSINALDLVWEKYKPDLWYCGHWHTFYESRIENTKFTIL
                     NQCPSNLWFINLIY*"
                     /db_xref="UniRef100_C7LSP3"
                     /db_xref="dba:Dbac_1336"
                     /db_xref="C7LSP3_DESBD"
     gene            63247..63480
                     /locus_tag="rifoxya1_full_scaffold_1_prodigal-single_102"
     CDS             63247..63480
                     /product="hypothetical protein"
                     /codon_start=1
                     /transl_table=11
                     /translation="MIQIKIENKKEKTFGDLKPGDIFTINRSHFLIKSDEGTLGSTGK
                     GFSLINYSMYEILNSQPVFEYYGTLTLSKSEIN*"
     gene            63480..63935
                     /locus_tag="rifoxya1_full_scaffold_1_prodigal-single_103"
     CDS             63480..63935
                     /product="hypothetical protein"
                     /codon_start=1
                     /transl_table=11
                     /translation="MKIIVDERTIPFSEVKLDEIFHPIRNPITNQIFIKISPLNGSHK
                     KVNSINLTNGLLYNFENINVMTELLKAKLNIKITFDLETIERIFTNFYDVNPGEIFLL
                     KNNWFIKIEGFCTESNVLNALDLIHKNIISINKSDLVQKVDAELIVEKI*"
     gene            63937..64395
                     /locus_tag="rifoxya1_full_scaffold_1_prodigal-single_104"
     CDS             63937..64395
                     /product="hypothetical protein"
                     /codon_start=1
                     /transl_table=11
                     /translation="MKITVEGQLSSSTKFLELHSGDPFCIGSLENPFMKTTKLYNSQG
                     VKNSICLRDGSLSTFNDHEIIQKIYAKLFLKTLLEFNPENKRNNIIKFSEIKYGEVIY
                     LNNCYFMKIEPCSIGNHRLNVFELVFRSGRFLHDNDFVQKVDAELIVEKI*"
     gene            64397..64615
                     /locus_tag="rifoxya1_full_scaffold_1_prodigal-single_105"
     CDS             64397..64615
                     /product="hypothetical protein"
                     /codon_start=1
                     /transl_table=11
                     /translation="MKIIAEFESAWVNFHSIKERDVFLYDTQYYMKIKKINNWNAINL
                     ETTVLSIFPEYNQVLKVDAELNIKGLVI*"
     gene            64612..64851
                     /locus_tag="rifoxya1_full_scaffold_1_prodigal-single_106"
     CDS             64612..64851
                     /product="hypothetical protein"
                     /codon_start=1
                     /transl_table=11
                     /translation="MNIKIIDEDKKIKFGNLPKNTVFYVNDQDEYYLKVETFTFQYGQ
                     QTFLYINTLRLSDCKLLYFDNALIVTPVESDLIIR*"
     gene            64900..65076
                     /locus_tag="rifoxya1_full_scaffold_1_prodigal-single_107"
     CDS             64900..65076
                     /product="hypothetical protein"
                     /codon_start=1
                     /transl_table=11
                     /translation="MILALSIVIALSILYIVGDFYIYILNKKFVYRKRRMKILFIKVP
                     VVLCSTCGQKIFQE*"
     gene            65207..65425
                     /locus_tag="rifoxya1_full_scaffold_1_prodigal-single_108"
     CDS             65207..65425
                     /product="hypothetical protein"
                     /codon_start=1
                     /transl_table=11
                     /translation="MFWVIIGLITILIIYRVGDSITTSKTTQRIYRTHSNKKRVLGKD
                     ALEGEFGTRKYISPKRICPKCKGKGVIH*"
     gene            complement(65655..66164)
                     /locus_tag="rifoxya1_full_scaffold_1_prodigal-single_109"
     CDS             complement(65655..66164)
                     /product="dCMP deaminase (EC:3.5.4.12)"
                     /codon_start=1
                     /transl_table=11
                     /translation="MSRIEWDEFFLKTAYLVAERSTCLRRMVGAVLVKDKRIIATGYN
                     GAPSGHKHCLDVGCMRKELKIPRGERYEICRAIHAEQNCIVQCAKHGIPTQGSILYCT
                     LKPCMMCAREICNTGIKEIIVCGNYSDDTSDKYLEESGVSLRFINPFNLDKALSWETK
                     IIEKNDIEY*"
                     /db_xref="gur:Gura_2185"
                     /db_xref="UniRef100_S7UGR2"
                     /db_xref="S7UGR2_9DELT"
                     /db_xref="3.5.4.12"
     gene            complement(66183..67070)
                     /locus_tag="rifoxya1_full_scaffold_1_prodigal-single_110"
     CDS             complement(66183..67070)
                     /product="hypothetical protein"
                     /codon_start=1
                     /transl_table=11
                     /translation="MIVLDSNKEDKITFDALIEGVSHKNLQGTFNIIIEGIHLGFPIQ
                     VYEGRIIAKIPQLNKVIKTVLKENNYVEAHLDIISDGFHVRPWKDTINIKSTKSPLKE
                     IKKIKPVVKVKPIKEVEYPEMKSKKGKDIIVDEDPPEENKKKIVDIIEKKISSNPMNN
                     VLERLYRDITVKERDDKDLKDLDKKIYMKNTESSPVILKETKKEEMKTDIKPIKILSE
                     NKSFQKPSEININVIKEMMSFYGMKSESTQNRMIESTKETCDDPDTMYNHIEKMIKGN
                     QSNLTPATPEEFLKMFSPT*"
     gene            complement(67130..67327)
                     /locus_tag="rifoxya1_full_scaffold_1_prodigal-single_111"
     CDS             complement(67130..67327)
                     /product="hypothetical protein"
                     /codon_start=1
                     /transl_table=11
                     /translation="MAIALITKGMLKPRGILSVEFGPPITVVKESTQKPEVTVFNVTL
                     KESKNQTLIEEKIKIVVKPIE*"
     gene            complement(67327..67545)
                     /locus_tag="rifoxya1_full_scaffold_1_prodigal-single_112"
     CDS             complement(67327..67545)
                     /product="hypothetical protein"
                     /codon_start=1
                     /transl_table=11
                     /translation="MLSIKYIVENIDIVEKAMINRGNLKAVSLLPKLLELYNKKKKLQ
                     IDLETLRFEKNKKTKEMALSKRKLKEEK*"
     gene            complement(67567..67845)
                     /locus_tag="rifoxya1_full_scaffold_1_prodigal-single_113"
     CDS             complement(67567..67845)
                     /product="GIY-YIG nuclease superfamily protein n=3 Tax
                     =Bacillus cereus group RepID=J4A6I4_BACTU"
                     /codon_start=1
                     /transl_table=11
                     /translation="MKTGEWSVYLVECSDHSLYCGITKNIEKRIKAHNKGKGAKYTRM
                     RRPVKLIEVCSDLDLSLALRTEYYIKSLERKKKEPFLRNFKKRKVIVK*"
                     /db_xref="UniRef100_J4A6I4"
                     /db_xref="btn:BTF1_26200"
                     /db_xref="89268617"
                     /db_xref="J4A6I4_BACTU"
     gene            complement(67851..68369)
                     /locus_tag="rifoxya1_full_scaffold_1_prodigal-single_114"
     CDS             complement(67851..68369)
                     /product="Uncharacterized protein {ECO:0000313|EMBL
                     :KKM84970.1};  TaxID=412755 species="unclassified
                     sequences; metagenomes; ecological metagenomes.;"
                     source="marine sediment metagenome.;""
                     /codon_start=1
                     /transl_table=11
                     /translation="MILARNNQVAYEDFTVTDSEGNLITGLDQSDFTYKLYNGSGTDV
                     SLTISVTISALNNGNYRASFTPNAIGTWYLTIYNSTYFPWGKSDSIIVQENNFDTLDT
                     LIKRILGLTQENYYIDNMSYNTNGNLLSGRIRIYSNPSSVGTTSDVISSYLMSASYDA
                     SQQLSNYSVIKL*"
                     /db_xref="A0A0F9N863_9ZZZZ"
     gene            complement(68431..68673)
                     /locus_tag="rifoxya1_full_scaffold_1_prodigal-single_115"
     CDS             complement(68431..68673)
                     /product="hypothetical protein"
                     /codon_start=1
                     /transl_table=11
                     /translation="MKVSIHKLENPSKKSGDRYVFSAKYCCMNMFNALQKNDGVIMLP
                     LLYSDFDVETSLNMTLSGTPISFCPFCGSEISFVRK*"
     gene            complement(68716..69306)
                     /locus_tag="rifoxya1_full_scaffold_1_prodigal-single_116"
     CDS             complement(68716..69306)
                     /product="hypothetical protein"
                     /codon_start=1
                     /transl_table=11
                     /translation="MYITPCTKCVFTLTCAKKKELLKSIRDNGFGSYVTKLNIKCDIH
                     WREIQPGQRIIYAFSDFNGPEHDIILSYQTISGTVMKRMKKINKLLVWLDDNDFTRRK
                     IVKLLPSLVEILNEPKEALCSMCNRPISKSNFEGFNCGLCNPAKEYIENCELDYEISK
                     LSKLPDYFYDEMAKNMAKQIDEEIMKLFEKSKNRKE*"
     gene            complement(69313..69555)
                     /locus_tag="rifoxya1_full_scaffold_1_prodigal-single_117"
     CDS             complement(69313..69555)
                     /product="hypothetical protein"
                     /codon_start=1
                     /transl_table=11
                     /translation="MALTSLEQGFLIGIGFAISKMSENELKPLIDTLGQLKTQLGGML
                     TSPEFNEAFKTIQNGFNMAKPPEPVNTPPTDIPQES*"
     gene            complement(69575..69823)
                     /locus_tag="rifoxya1_full_scaffold_1_prodigal-single_118"
     CDS             complement(69575..69823)
                     /product="hypothetical protein"
                     /codon_start=1
                     /transl_table=11
                     /translation="MFDPCTACPHGNKLELKESPTSPWKYDVENMPIKKTLLLNSKVY
                     GFITGTAYKENEKIWIEDCFGEGFGIKIEDILAYAEIT*"
     gene            complement(69816..70064)
                     /locus_tag="rifoxya1_full_scaffold_1_prodigal-single_119"
     CDS             complement(69816..70064)
                     /product="hypothetical protein"
                     /codon_start=1
                     /transl_table=11
                     /translation="MKKYIIENLEVKEINIYRETEQYVYMPGGKRKEKSKKYFSSKEE
                     AMLFLMKEEVKKFENDIFSFQSRWSRLLEYNEGILKNV*"
     gene            complement(70061..70369)
                     /locus_tag="rifoxya1_full_scaffold_1_prodigal-single_120"
     CDS             complement(70061..70369)
                     /product="Uncharacterized protein {ECO:0000313|EMBL
                     :KKL47737.1};  TaxID=412755 species="unclassified
                     sequences; metagenomes; ecological metagenomes.;"
                     source="marine sediment metagenome.;""
                     /codon_start=1
                     /transl_table=11
                     /translation="MNYVQWFKNGDHPEDGPSALEGKVVRYFRDPDISGDTICDDCNQ
                     EMNSHGWIDQSEYGYVVCPGDYIFETSPGVYKPLNEDLVEIINGMVENAIKEHNKAIS
                     *"
                     /db_xref="A0A0F9F9E7_9ZZZZ"
                     /db_xref="ppud:DW66_2713"
     gene            complement(70407..70742)
                     /locus_tag="rifoxya1_full_scaffold_1_prodigal-single_121"
     CDS             complement(70407..70742)
                     /product="hypothetical protein"
                     /codon_start=1
                     /transl_table=11
                     /translation="MIIVQWGVNNFLDDFSSDYSDFLPEEVRKNFSIILLSGHEGCGD
                     PECDFEMYCHGLLSGGIKIWGTQEITYTLCPGDYVIQVSEEEFVRVKRKFFEDSKFFN
                     LVKDKIISC*"
     gene            complement(70745..70969)
                     /locus_tag="rifoxya1_full_scaffold_1_prodigal-single_122"
     CDS             complement(70745..70969)
                     /product="hypothetical protein"
                     /codon_start=1
                     /transl_table=11
                     /translation="MEKIKEIKNPELLKILEDEKIDPCIFVDMGNSILKMIEKEKEEY
                     LKPDYPFKNIFKQEKSIDEEILIKYPCKKG*"
     gene            complement(70971..71213)
                     /locus_tag="rifoxya1_full_scaffold_1_prodigal-single_123"
     CDS             complement(70971..71213)
                     /product="hypothetical protein"
                     /codon_start=1
                     /transl_table=11
                     /translation="MICPNCDKELEESYIDSFNNIPIEKIEFFHCKNCNLCVGKIHPI
                     LTDKDFVGYVCWKKDGEINFNKMYDVKKDKGIILGG*"
     gene            complement(71301..72374)
                     /locus_tag="rifoxya1_full_scaffold_1_prodigal-single_124"
     CDS             complement(71301..72374)
                     /product="Transposase, IS605 OrfB family n=1 Tax
                     =Methanohalophilus mahii (strain ATCC 35705 / DSM 5219 /
                     SLP) RepID=D5E8L0_METMS"
                     /codon_start=1
                     /transl_table=11
                     /translation="MPKSSKSYTVKIGGNILNKVNYLEWMIDELEDLSCFVFNFGKRF
                     GEKHWDNYGQMYHFARRFFPDLNTKVLQNFIRLYRKRGKRPQPKSPINPSIYIDQAFN
                     IKKTNETKITNYWLRFHKKNFPLFGKRILNRISKFSQVKLIQIYKKNNNLYCKLCLVN
                     PLALPKENKNSKTIGCDVNFKTLVLSDNSFFSLAKLAHRKLEHKKNNSKKKNLTNFSK
                     DFCHKITSQMVEHLLSTGSKVLILEDLRTLRKNASRKYGSYSKLRNYIINTMPYGMIQ
                     NFLEYKCLDAGILVHKINPAYTSKTCSACESLETQRPTQNSFVCQKCGLKLHADLNGS
                     RNIEKFYTNTRWATSESSPAKDL*"
                     /db_xref="UniRef100_D5E8L0"
                     /db_xref="A0A0E3SBT1_9EURY"
                     /db_xref="mls:MSLAZ_1775"
                     /db_xref="D5E8L0_METMS"
     gene            complement(72471..72641)
                     /locus_tag="rifoxya1_full_scaffold_1_prodigal-single_125"
     CDS             complement(72471..72641)
                     /product="hypothetical protein"
                     /codon_start=1
                     /transl_table=11
                     /translation="MITQLDRIKNILRFIKKKEWRLVSREWQYIGEKLFKGYATDELW
                     NLDDNLIDFIDL*"
     gene            complement(72644..73258)
                     /locus_tag="rifoxya1_full_scaffold_1_prodigal-single_126"
     CDS             complement(72644..73258)
                     /product="Uncharacterized protein n=1 Tax=Nitrolancetus
                     hollandicus Lb RepID=I4EMH4_9CHLR"
                     /codon_start=1
                     /transl_table=11
                     /translation="MENTFFGIEWVSEIPNPPLVVNLFAGPGCGKSTCASGIFSLLKL
                     NGIKSELVLEFAKDLVREGRTVALEKQYYIWAKQLMRIERCINQVDIVITDSPILLSI
                     LYDNMQSPSLSKTILESFNKFNNLNILLERTKPYIKDGRYQNEKEAKDLDNKSKEMLD
                     KFNIPYHIHSGDSKGINEIVYSILLNVFGMKSKSFIMEMVGGPS*"
                     /db_xref="UniRef100_I4EMH4"
                     /db_xref="I4EMH4_9CHLR"
                     /db_xref="acr:Acry_3438"
     gene            complement(73261..73509)
                     /locus_tag="rifoxya1_full_scaffold_1_prodigal-single_127"
     CDS             complement(73261..73509)
                     /product="hypothetical protein"
                     /codon_start=1
                     /transl_table=11
                     /translation="MWYKGFPWKINYIRYFGACTIQDSVFKCKAWTIFGAWLKFMDFI
                     DDEHIDKNQFNFFIMLGNIHLDWDTIFPEDSQYKRKNG*"
     gene            complement(73499..73765)
                     /locus_tag="rifoxya1_full_scaffold_1_prodigal-single_128"
     CDS             complement(73499..73765)
                     /product="hypothetical protein"
                     /codon_start=1
                     /transl_table=11
                     /translation="MVDPCQFCPHGKSQISLTEENATGIWKYDIENMPIGKTLLLNSK
                     DYGFITGTVYKEKEKNWIEDCFGEGINIHIKNIISYAEINENVV*"
     gene            complement(73780..74325)
                     /locus_tag="rifoxya1_full_scaffold_1_prodigal-single_129"
     CDS             complement(73780..74325)
                     /product="Orotate phosphoribosyltransferase {ECO:0000256
                     |HAMAP-Rule:MF_01208, ECO:0000256|SAAS:SAAS00216328};
                     Short=OPRT {ECO:0000256|HAMAP-Rule:MF_01208};;
                     Short=OPRTase {ECO:0000256|HAMAP-Rule:MF_01208};;
                     EC=2.4.2.10 {ECO:0000256|HAMAP-Rule:MF_01208,
                     ECO:0000256|SAAS:SAAS00216337};;  TaxID=1341157
                     species="Bacteria; Firmicutes; Clostridia; Clostridiales;
                     Ruminococcaceae; Ruminococcus.;" source="Ruminococcus
                     flavefaciens 007c.;""
                     /codon_start=1
                     /transl_table=11
                     /translation="MTRTGKFLRFLEETNVLQKGEFLLKDGSKSNKFFNFGNIKNGRD
                     LIELGKFYSDYIYLKKIYEKIDFIFGPSYKGIPLVVSTSCALSFCFGIDVPICYNRKE
                     EKDHGEKGNFIGYDFTKEPCTCLVLDDVFTSGKTKYEVLDMFSKYPNVKILGFLVGVN
                     RSKENDFLEKTGIPILYLASL*"
                     /db_xref="W7UIY2_RUMFL"
                     /db_xref="rus:RBI_II00141"
                     /db_xref="UniRef100_UPI0002FEEEF9"
                     /db_xref="2.4.2.10"
     gene            complement(74383..74715)
                     /locus_tag="rifoxya1_full_scaffold_1_prodigal-single_130"
     CDS             complement(74383..74715)
                     /product="hypothetical protein"
                     /codon_start=1
                     /transl_table=11
                     /translation="MKKNIEIIFVDKEKIFPNYGRTKIFPNYARIMIRNDLSNIVTKS
                     VLKHEQIHANRLLKGEDTENILWEEIIANWESFKFFPLGWIICLLSTMTDKDRLIWYL
                     NKYLLNKK*"
     gene            complement(74764..74883)
                     /locus_tag="rifoxya1_full_scaffold_1_prodigal-single_131"
     CDS             complement(74764..74883)
                     /product="hypothetical protein"
                     /codon_start=1
                     /transl_table=11
                     /translation="MNLVRSIAFIFFSAIEKIRYGIWVLKGRKGKKPVPFISL*"
     gene            complement(75092..75385)
                     /locus_tag="rifoxya1_full_scaffold_1_prodigal-single_132"
     CDS             complement(75092..75385)
                     /product="hypothetical protein"
                     /codon_start=1
                     /transl_table=11
                     /translation="MKRDLIKRYYHLSKIYPIFFWKECSSCNKEFRREWGWKVKVEMN
                     KIYLCKTCAETENEVYNFVQKSLRPQLPKSTVPNISLIPPPPPRSWSYEDLRQ*"
     gene            complement(75429..75662)
                     /locus_tag="rifoxya1_full_scaffold_1_prodigal-single_133"
     CDS             complement(75429..75662)
                     /product="hypothetical protein"
                     /codon_start=1
                     /transl_table=11
                     /translation="MNLGIILNEDNKIINHRSLFKVLFNPFFRTMGFEVATIGDDKRL
                     YKRVIQRCKKRKLKFHFHYDMSRKTRILKSRIF*"
     gene            complement(75665..76357)
                     /locus_tag="rifoxya1_full_scaffold_1_prodigal-single_134"
     CDS             complement(75665..76357)
                     /product="Probable phosphoheptose isomerase {ECO:0000256
                     |HAMAP-Rule:MF_00067}; EC=5.3.1.28
                     {ECO:0000256|HAMAP-Rule:MF_00067};; Sedoheptulose
                     7-phosphate isomerase {ECO:0000256|HAMAP-Rule:MF_00067}; 
                     TaxID=419665 species="Archaea; Euryarchaeota;
                     Methanococci; Methanococcales; Methanococcaceae;
                     Methanococcus.;" source="Methanococcus aeolicus (strain
                     Nankai-3 / ATCC BAA-1280).;""
                     /codon_start=1
                     /transl_table=11
                     /translation="MSDAQERKDIYKVLSILKDSQYCIEDFKRNENGKQFLFEIEQRV
                     KLNISENLNIVEKLKLINYDIINLSFNIVKTIIQGKKILIFGNGGSASDSQHFAAEMV
                     NRFKYNRHSYPAISLNTDTSIITSISNDFGYEYIFKRQIECLGNQGDMAIGISTSGNS
                     KNVILGLKEAFKNGLCTVSFIGKNNSFVKEFSEIVISVDSDDTPRIQECHILIIHIIC
                     DLVERIMEGIDF*"
                     /db_xref="A6UU16_META3"
                     /db_xref="UniRef100_UPI000368059B"
                     /db_xref="mae:Maeo_0402"
                     /db_xref="UPI000368059B"
                     /db_xref="5.3.1.28"
     gene            complement(76380..76544)
                     /locus_tag="rifoxya1_full_scaffold_1_prodigal-single_135"
     CDS             complement(76380..76544)
                     /product="hypothetical protein"
                     /codon_start=1
                     /transl_table=11
                     /translation="MNKIKIHLKEIKKDTKLCFECNEDININDIDFRDEESARKTFLD
                     VFSDKLISKQ*"
     gene            complement(76563..76943)
                     /locus_tag="rifoxya1_full_scaffold_1_prodigal-single_136"
     CDS             complement(76563..76943)
                     /product="Uncharacterized protein n=1 Tax=Cellulophaga
                     phage phi18:3 RepID=S0A287_9CAUD"
                     /codon_start=1
                     /transl_table=11
                     /translation="MSSTIIAGSRNIQDYELVKYAIEISNLQIDQIISGGAKGVDILG
                     ERYAKENNIPFKRYPANWGRDGKRAGFLRNQKMAENADTLIAIWDGESKGTEHMISIM
                     RKMNKKIFIFNMKNIDLKPDMFFD*"
                     /db_xref="UniRef100_S0A287"
                     /db_xref="gsb:GSUB_00955"
                     /db_xref="A0A0B5FW57_9DELT"
                     /db_xref="S0A287_9CAUD"
     gene            complement(76940..77515)
                     /locus_tag="rifoxya1_full_scaffold_1_prodigal-single_137"
     CDS             complement(76940..77515)
                     /product="hypothetical protein"
                     /codon_start=1
                     /transl_table=11
                     /translation="MSTMVWVDTLNYKTFLKFVKRGELKFVPDDYHILNNHRCPNHSC
                     RTEIVFLHGRFEDKREVHVFQHGDKLAEKFVFYDDEYRDEIRRGYKTCFNCKDEIHYR
                     IVNNPQSSHDLPFKIETRVLPNKNSLKIDFEKDPIINYQNIKCIFCDLELKKSQIKEI
                     KNKKATDDNKIKLTKYSCEICKQEYIRTDLI*"
     gene            complement(77493..77723)
                     /locus_tag="rifoxya1_full_scaffold_1_prodigal-single_138"
     CDS             complement(77493..77723)
                     /product="hypothetical protein"
                     /codon_start=1
                     /transl_table=11
                     /translation="MSIVDYYNSCDDCNLKRTIKKLTDEIDFLRCKNRVSLIVCDMIK
                     DKEHNPFICDGKASRPFWCPRKGLLNVNNGLG*"
     gene            complement(77740..78213)
                     /locus_tag="rifoxya1_full_scaffold_1_prodigal-single_139"
                     /gene="rnhA2"
     CDS             complement(77740..78213)
                     /gene="rnhA2"
                     /product="rnhA2; protein RnhA2 (EC:3.1.26.4)"
                     /codon_start=1
                     /transl_table=11
                     /translation="MIKIYTDGACYRNPGPSGCACMIIQDNFIFEFSKYLGFKTNNFA
                     ELAAIELALKNVRDKDLKVTLYSDSEYAINILTKDWKIKKHVEFINNIKSLIGEFKDL
                     SFEWVKAHNGHPENEKVDQLCKDSINNKKKGTYTERVYIIQENSIPSLIMESTFF*"
                     /db_xref="dat:HRM2_32270"
                     /db_xref="C0QLK2_DESAH"
                     /db_xref="UniRef100_C0QLK2"
                     /db_xref="3.1.26.4"
     gene            complement(78206..78463)
                     /locus_tag="rifoxya1_full_scaffold_1_prodigal-single_140"
     CDS             complement(78206..78463)
                     /product="hypothetical protein"
                     /codon_start=1
                     /transl_table=11
                     /translation="MLTFPYICEMLIDQNKYIGEDPIGHSCSNKARFTKDGYLICEKC
                     LMILENEPERITFPKCGHGKEFQDEIIRNALIEIQRTFSYD*"
     gene            complement(78457..78942)
                     /locus_tag="rifoxya1_full_scaffold_1_prodigal-single_141"
     CDS             complement(78457..78942)
                     /product="Uncharacterized protein n=1 Tax=Enterococcus
                     pallens ATCC BAA-351 RepID=R2SPN9_9ENTE"
                     /codon_start=1
                     /transl_table=11
                     /translation="MKKLKSPNSSQEKSLPEDKSLVVCRENHLDKHIIRQIPLSIWDK
                     SKNNKVPKSLDKRDKKGNSMLSIKEWQKEIHQCAKDHGWWETERNFPEMLCLIHSEIS
                     EALEGYIKGDDENIKEELADAVIRILDLCEHMGFDLELEISKKHTYNLTRPYRHGGKK
                     C*"
                     /db_xref="UniRef100_R2SPN9"
                     /db_xref="R2SPN9_9ENTE"
                     /db_xref="str:Sterm_0665"
     gene            complement(78958..79173)
                     /locus_tag="rifoxya1_full_scaffold_1_prodigal-single_142"
     CDS             complement(78958..79173)
                     /product="hypothetical protein"
                     /codon_start=1
                     /transl_table=11
                     /translation="MSILVLLLFIVLGVVLGIISFYLFDIFHDPEHIMDLTLKYIFLI
                     SFFISCGIVIASFGKICFRIFEAIFLI*"
     gene            complement(79194..79409)
                     /locus_tag="rifoxya1_full_scaffold_1_prodigal-single_143"
     CDS             complement(79194..79409)
                     /product="hypothetical protein"
                     /codon_start=1
                     /transl_table=11
                     /translation="MPLFLVLGLFLSSILSFCIVLKMAKMEKIKFPENNWHVVLYISF
                     LFMSILYFIIAVISSLFLFLNFLLTGI*"
     gene            complement(79421..79690)
                     /locus_tag="rifoxya1_full_scaffold_1_prodigal-single_144"
     CDS             complement(79421..79690)
                     /product="hypothetical protein"
                     /codon_start=1
                     /transl_table=11
                     /translation="MFLKIMDLYNNTEIFFIYYLTTFLICCGWIVYGYLFLLIWNYFF
                     VNKSVIKFVIGVFLTSIYLLSIILGIIFSPVIFETVKFSLENTLI*"
     gene            complement(79681..79809)
                     /locus_tag="rifoxya1_full_scaffold_1_prodigal-single_145"
     CDS             complement(79681..79809)
                     /product="hypothetical protein"
                     /codon_start=1
                     /transl_table=11
                     /translation="MLFRLIIKMWDIWNNFKWLLDGEAPRTPNWIFNLKKKVKKCS*"
     gene            complement(79821..80687)
                     /locus_tag="rifoxya1_full_scaffold_1_prodigal-single_146"
     CDS             complement(79821..80687)
                     /product="hypothetical protein"
                     /codon_start=1
                     /transl_table=11
                     /translation="MDFKIVIETDSHFENISNILINNFKRLNCKVEEIKYIPFSLKDS
                     YNNLFTGEYMFPLGSINMMRSLQRCEKKENLIDFCGWPLFSFTNCFMSYSQTTKNEKH
                     FFNYPFMVREYSFLENENSIIFGEYKDNGHIFIRPDSSDKCFAGKIFDLNSRDYKEAL
                     QKATDWSCEDVEYIIISKPKYIMQECRFIIYNKNVITSSIYKNNGKNVSYPEEQTPQE
                     AVEKARYFSNYYSPYPLFVLDLACDENNVWKILEIGSIHVCGLYNCNLKKVCESISDY
                     MKNLKGKGVTFN*"
     gene            complement(80689..80937)
                     /locus_tag="rifoxya1_full_scaffold_1_prodigal-single_147"
     CDS             complement(80689..80937)
                     /product="hypothetical protein"
                     /codon_start=1
                     /transl_table=11
                     /translation="MKKELDGNIVDIDLENVRCELKDLGFYSFPKEYFSYDKIHLNYN
                     FKIYFENNQLLFEDKTPIPETEENFIDLLYIKEQMERL*"
     gene            complement(80939..81223)
                     /locus_tag="rifoxya1_full_scaffold_1_prodigal-single_148"
     CDS             complement(80939..81223)
                     /product="hypothetical protein"
                     /codon_start=1
                     /transl_table=11
                     /translation="MSSFKTEDVVVLVIATVCFSTESEKFFKIISIPGNIPPYVKEVS
                     VDFISVPLKEIFLDIDDKQYKFYKFLGLDKQKTFLEYKELFISRGWVKKN*"
     gene            complement(81210..81434)
                     /locus_tag="rifoxya1_full_scaffold_1_prodigal-single_149"
     CDS             complement(81210..81434)
                     /product="hypothetical protein"
                     /codon_start=1
                     /transl_table=11
                     /translation="MLIEENLRRNNSFLECDQKDKCFFCDIPLIEIWQRITEETKGSI
                     SGPIMYECKICKQKYLTRTFLLKGKENVII*"
     gene            complement(81444..82676)
                     /locus_tag="rifoxya1_full_scaffold_1_prodigal-single_150"
     CDS             complement(81444..82676)
                     /product="hypothetical protein"
                     /codon_start=1
                     /transl_table=11
                     /translation="MGNDYSKLYDFVLTSIKENKSRRETYEKAVNDYEYKSSFEGFKT
                     LWKRVNRKFNNSTPIIKKWFPTPEEFKESVIQDNSFIDIIKKKKNIKITELCDLLYCP
                     PIRIIEFVDYYRSKGYEISVFSDFVCLSKDAPNLNVSKVEKLEDKEIIFGVASDIHFG
                     STSCQITALNEFAEICKNNNVKYMFSPGDLVSGIKMFPGHEYDVYEMSAEGQENSAII
                     NLPKGFIWYILGGNHDYSFITKGGGHNPLLRVSSEREDVNYVGYDEVDIPILNGVDMK
                     MWHPSGGVPYAMSYRLQKGIEQAAYNELSSIANGLKNKQSLRFVLCGHLHIQLQAMFG
                     SIFGAQCGTFEGKTNYLKKKGLTPNIGGYIIKATLDKNGMFKNFSAKFYVFPEIENDW
                     KNYKHSVTNNKIEKPIFG*"
     gene            complement(82829..83317)
                     /locus_tag="rifoxya1_full_scaffold_1_prodigal-single_151"
     CDS             complement(82829..83317)
                     /product="Pol-like polyprotein n=1 Tax=Asticcacaulis
                     biprosthecum C19 RepID=F4QGA6_9CAUL"
                     /codon_start=1
                     /transl_table=11
                     /translation="MDNNYHCLVIDYSAMGAQFYVDEILLHAIICGLGPLTNSLVFPC
                     TVENINSNGYGANILFTIRMMSISSYAKMLTLPVYKHISTSTTTICKYGPGMLHKIVL
                     NNPTNNFITVYDNTAASGNIIAIIDPDASATPIGLEYKCPFFTGLTIVTEGTPDLTVI
                     YE*"
                     /db_xref="UniRef100_F4QGA6"
                     /db_xref="F4QGA6_9CAUL"
     gene            complement(83293..84246)
                     /locus_tag="rifoxya1_full_scaffold_1_prodigal-single_152"
     CDS             complement(83293..84246)
                     /product="Uncharacterized protein {ECO:0000313|EMBL
                     :AKH46384.1};  TaxID=186617 species="Viruses;
                     environmental samples.;" source="uncultured marine
                     virus.;""
                     /codon_start=1
                     /transl_table=11
                     /translation="MTVLRKIHLTDSNEMNIVSKEDINGDFNLGVSVIQSCHIDLNNS
                     SEENLISNETYIGSSTCTENFTGVQVCLKTDQNCIVYLDQSHDGTNWDITNDFEYYYS
                     MGGKGWIIQSVTMFIRVRVTNLSTNNTTVFRLQTSFCPVLSTLPKSLDKKGRLKTTTR
                     IIDSENEKEVYITYAREMKTMQPTRLIGTAFHDNTKDTNFWTETVTGSGSASQSGKIV
                     LGTGATANSTVKYQSNRKARNIAGTINSFRGAVSFTSDATSDNVRRVGCFDSNNGFFF
                     QLSGNTLSVANRDSGSDTIVSSGDFNGTYGNDFLWIIIIIV*"
                     /db_xref="A0A0F7L1G7_9VIRU"
     gene            complement(84310..84819)
                     /locus_tag="rifoxya1_full_scaffold_1_prodigal-single_153"
     CDS             complement(84310..84819)
                     /product="Tax=CG_Bacteroid_02"
                     /codon_start=1
                     /transl_table=11
                     /translation="MPISQKQVRNLIFNSIAQAETEGRNGEYCVILEVNSIYKFIKYG
                     SEYVIDHLRVLETSQGEESRWVSFAGEYSYVDIKNSILIKPSDYLIKEIDHTILINGS
                     LNSVNISLPPSNGLEGKKYNIKCINDSFQCSVTPHGLETIDNENSPITLIQNESVTIQ
                     SDNTNWWII*"
                     /db_xref="33351770"
     gene            complement(84859..85812)
                     /locus_tag="rifoxya1_full_scaffold_1_prodigal-single_154"
     CDS             complement(84859..85812)
                     /product="Pectin lyase-like id=138409 bin=ACD9 species
                     =ACD9 genus=ACD9 taxon_order=ACD9 taxon_class=ACD9
                     phylum=OD1-i tax=ACD9 organism_group=OD1-i
                     organism_desc=OD1-i"
                     /codon_start=1
                     /transl_table=11
                     /translation="MASAWIMPSSYNISTYGTIGYDYTLLSAWEGDTDINLVLAAKGE
                     VLQCAEGLYDDKVDISAATANTNYFRVIMPISGQENDGTALTGPRFNWTTNDLSNLSW
                     AFTMTGENAPGFYGVSITSTNQNTADNIGNIFINGCPNAKVISCIGNGGTNIGSGAYS
                     GLHVYSMGGGNAYIVNTIIYKTEYGFICNPVGGTGYFYNCDTISCTQVGFYLASGVGV
                     SKNCISESNGTNWFGAWTKTNFTDGGGVVFLDALNDNYHLDPTDTIARGQGSDLSSDL
                     SYPFNDTIEKILRTAPWDIGATQDASSPPVTEIKQLYFYFM*"
                     /db_xref="ACD9_143_1"
                     /db_xref="K2FCU8_9BACT"
     gene            complement(85817..86245)
                     /locus_tag="rifoxya1_full_scaffold_1_prodigal-single_155"
     CDS             complement(85817..86245)
                     /product="hypothetical protein"
                     /codon_start=1
                     /transl_table=11
                     /translation="MAATIEFLIARRDEIEEHRWKQGDIIGAHLSPHAWGTKELLHYL
                     VVPATGISFDNARKLAVELLENEDFLISRRIAKRKYKIPLEIIKDGWYPEMSIPLISD
                     KTFGDQPLKANNIVIDFSEHVSICFDKQKNSFKYLTKKVK*"
     gene            complement(86256..86915)
                     /locus_tag="rifoxya1_full_scaffold_1_prodigal-single_156"
     CDS             complement(86256..86915)
                     /product="hypothetical protein"
                     /codon_start=1
                     /transl_table=11
                     /translation="MPISQKQIRNLVFSSVSEAENNGNNGEFCVVLSTRMFYRYIKYG
                     AAYTIDHVVVLETGNGGDTRWVAEAHGNLYGLDSDDHPQYLLRTDNIKTIGLSLCDKD
                     TALTTGLEKICLPIPSEYDQWYIINVQLHASTASTSGGVECNLDKKSISDDSTSEILT
                     QNVFLDQDERDSSSATTQPTIDILNNQVFTGDELWPGVIDDGTGAKGVIMTITLSLYQ
                     I*"
     gene            complement(86928..87200)
                     /locus_tag="rifoxya1_full_scaffold_1_prodigal-single_157"
     CDS             complement(86928..87200)
                     /product="hypothetical protein"
                     /codon_start=1
                     /transl_table=11
                     /translation="MNENMNKAQELFFEMVEYLVNKYNCEIEEMKLDSFNLHVKINGN
                     KKDQSLCYIEIDVLYKLIYQRMMTDSDDENELDENNTFDNWKHLIV*"
     gene            complement(87205..89550)
                     /locus_tag="rifoxya1_full_scaffold_1_prodigal-single_158"
     CDS             complement(87205..89550)
                     /product="hypothetical protein"
                     /codon_start=1
                     /transl_table=11
                     /translation="MHLIGRIGIMPSGTPPGPTYILNMPLLLNFTDTISSTSGTTSRT
                     GSGMNPTGGILVQDTENQPVFNDGLIYVPQITNYSIGETLSSSQYWNYIDVSIGSGII
                     SSPLSGVNSDSIQAINGFGGFGLHLLFGKYSGSRIPAVENDNFLVMAATKNGIYNGAL
                     GFNFSNSGVPVSLPVAVVNNGVITLETDLLSAGGTFNFSGIISLSNGWSIIYISGTAP
                     AGIDGMEPTIAIFDGNNPSVNGTGTNDFYVFGLLTLKTDYPLPILIRDVILPKVNFGD
                     YSDHTLITDLNWVYGPGWEIMSSTLINPNVPNIDPGEEIVNYDFSTWTDPQCPDGWAL
                     EFTPDLNNYVEQSVSGHLHIVSNGDTRVILSKGLNTLFNYLYHQIIFTLEPGGGGVID
                     LISIGRDFSGGYPYINRDISANFTIASIGIGQGVLNDALFLRAGEVLDLVVESISSKP
                     VTDIENCLACVTTQDYTDSFEIECAVGGQGVGGLFMMVDDPTNPQYGVFAITNRGGGF
                     IIALVAGAYALIDSIFIGDYDPKTINFAITQLPSGGGLQVRAIFSPTHWVTANIDDSI
                     YTFGNNGYYGVTTITCSSNEMSFYNCDFPLPDFNRSEDINTFVRTASLDNALSDEGTC
                     VAQIIPWFDSSDQSIWDEAAATPPGTVIDLVNLTSTIGGGMSLYFPAGGSSTDIVLIY
                     LDLGTFTAASVSCEFTRFETFWIGIQWRNNGTEVRMCRRFNGEDWVYGAWTATTGFDL
                     SNPNMIIGGSGGASKRPFKTKNLKATDSVLDVATMNSQFGF*"
     gene            complement(89566..90132)
                     /locus_tag="rifoxya1_full_scaffold_1_prodigal-single_159"
     CDS             complement(89566..90132)
                     /product="Uncharacterized protein {ECO:0000313|EMBL
                     :KKL53896.1};  TaxID=412755 species="unclassified
                     sequences; metagenomes; ecological metagenomes.;"
                     source="marine sediment metagenome.;""
                     /codon_start=1
                     /transl_table=11
                     /translation="MGRITKAASIICFLLFFSLSCASAPYEKQLIPEPNFPESFNSPE
                     IKIDPKEFLKQIKIPDMPNFIFVNIDQTGKIIQVPDNQIDDAKYILMTDDGYKKLDAL
                     LSIILKYEELMIANGELTNIKIEKINLLIDALKFERYKADTYKSLWQNTEETLRKEQK
                     YNKLRESIDNGVFRVLSVGAIIALIMSL*"
                     /db_xref="A0A0F9DJ97_9ZZZZ"
     gene            complement(90102..90494)
                     /locus_tag="rifoxya1_full_scaffold_1_prodigal-single_160"
     CDS             complement(90102..90494)
                     /product="hypothetical protein"
                     /codon_start=1
                     /transl_table=11
                     /translation="MDPNSILTYGKDTLDYVDVLKYGLGGIGVFGILMLIFSKGLGFL
                     SKRNIQNHENTVQNAIPLINNVTQKQTEVLQKIDALENVEKDKKEEIKKIIEDTNQEV
                     NEALNSSSLNMTNNSVRSKWEELQKRHR*"
     gene            complement(90497..90859)
                     /locus_tag="rifoxya1_full_scaffold_1_prodigal-single_161"
     CDS             complement(90497..90859)
                     /product="hypothetical protein"
                     /codon_start=1
                     /transl_table=11
                     /translation="MKDETLKKSVKIRFLENIMSVKVWMYLISLFVLGFFGAWIIYND
                     FELVFRVLKSDLQPDSYVYIVEMSRVIKDTFLGLCMSITSLVGTIVVVRETFKVGKLR
                     ALNNEKTDNSETIKRMDI*"
     gene            complement(90864..91505)
                     /locus_tag="rifoxya1_full_scaffold_1_prodigal-single_162"
     CDS             complement(90864..91505)
                     /product="hypothetical protein n=1 Tax=Rudanella lutea
                     RepID=UPI000370E469"
                     /codon_start=1
                     /transl_table=11
                     /translation="MANFEISYNKTLNFEGGYANHPNDMGGETYKGVARKKNPNWEGW
                     PIIDQMRNKPGFPSNLDSISELQKYIRNFYKAEFWDKFWGDKQSSQNIANELFDTSIL
                     CGPGTAIGFLQVALNVLNKGGKLYPEISEDGNYGMNTNNSIIAYLKKDDENLLLKILN
                     VLLGYHFIKLSRNKETQEDFIRGWFKRVELPLNDDNEFRSQVQNALTFKPLRF*"
                     /db_xref="UniRef100_UPI000370E469"
                     /db_xref="A0A0F9B3X8_9ZZZZ"
                     /db_xref="fae:FAES_3226"
                     /db_xref="UPI000370E469"
     gene            complement(91614..91997)
                     /locus_tag="rifoxya1_full_scaffold_1_prodigal-single_163"
     CDS             complement(91614..91997)
                     /product="hypothetical protein"
                     /codon_start=1
                     /transl_table=11
                     /translation="MLTDNYKTPSKSVSTTTIENSVVFTNNNLQGQFYFVDATGEITV
                     TLEDVVDCIDGASATFRTLNAQVLNIRPDATDRIINSDGTVLAVGNKLTSSGAAGDQV
                     TILKDSLSGWSVVGRGEQAWTDGGA*"
     gene            complement(92009..93301)
                     /locus_tag="rifoxya1_full_scaffold_1_prodigal-single_164"
     CDS             complement(92009..93301)
                     /product="hypothetical protein"
                     /codon_start=1
                     /transl_table=11
                     /translation="MVMDEKSIIYVIDDDIASNSVISDWIEKFFPNCIVKSFCSFEDA
                     NKDDYIELVDVFIIDVMLKTLPYNGMELCRKIHENRNKSASYLFISGYEDGRDMVDKV
                     LDNSDCLFDFISKPFLLEPFINRLKLLIKTSHLTRQNENKYNLSEGKFKYLYEASDEG
                     IIIHHNNKIVHANISFCNLFKIDCDKIFKGRYKVTDFITKSDHVVFFDKLKNNEKSIY
                     KINALKNDNTEFLAEFSTGYMLNNIEKCDEENVLVTTIRDLSEVKKAKETISFIWSIF
                     NYSKFFVLVLSNDFKVKLCNWYLASRLGYDDETKIIGSDWRRFVPQNYIPILGNLRDI
                     ILKNSDNNYQEFVNDIITLDNKVITVRWFNGMIQTNGKGIFSIGVPIEQTNAILDSEE
                     SIRSYWKNMILKDGQALDIMKEVIKGQPKQNPNSFLDI*"
     gene            complement(93325..93744)
                     /locus_tag="rifoxya1_full_scaffold_1_prodigal-single_165"
     CDS             complement(93325..93744)
                     /product="hypothetical protein"
                     /codon_start=1
                     /transl_table=11
                     /translation="MAEGKQLSRDDLYLLMSSYENWIKSYSVLSEQQKRNIEKSDEIY
                     DLIEDIKTKIADLKDNGNKSEDELCDKISELDKRLNEKIGSSNVEAIKNYNSLKIMLW
                     GAFFGMVGIIGSLIKLYFDFKSNFDILKELIKSLGLP*"
     gene            complement(93812..94108)
                     /locus_tag="rifoxya1_full_scaffold_1_prodigal-single_166"
     CDS             complement(93812..94108)
                     /product="hypothetical protein"
                     /codon_start=1
                     /transl_table=11
                     /translation="MEKNLKMLQIELLCKRLLEQLQNKSKGTNLIESVNVICEYLENK
                     EDPETYEIELISDMYQLQERLRIIESELNMILKKSLKRNLLGEKINELHNKIDF*"
     gene            complement(94115..94369)
                     /locus_tag="rifoxya1_full_scaffold_1_prodigal-single_167"
     CDS             complement(94115..94369)
                     /product="hypothetical protein"
                     /codon_start=1
                     /transl_table=11
                     /translation="MYSIKPSNEFLDELRKLKEKEESLNIQHTLKAKIIHLEEEIIIL
                     KEILKLGKVNIRYNPRAKLFFNYLNGTIMEESNEPTTQEC*"
     gene            complement(94374..94931)
                     /locus_tag="rifoxya1_full_scaffold_1_prodigal-single_168"
     CDS             complement(94374..94931)
                     /product="Gp17 n=1 Tax=Burkholderia phage KS14 RepID
                     =E5FFH0_9CAUD"
                     /codon_start=1
                     /transl_table=11
                     /translation="MKVYSFDRNTREYIYEREARENPRSPGDFIIPANSTTIKPPEPE
                     QNKKAIFSGEGWELIPDYRDQIFFSKENGTKCIIKELGFEPPKNYISEEPPKHFHKPK
                     YKYNKWTETSLIFENVSVETKEDVLKIIYNKISNLGEQRAQTEKLISIEKNEPCPLWD
                     EFILRRNELLELANNFIKDNGLDKD*"
                     /db_xref="UniRef100_E5FFH0"
                     /db_xref="fpz:LA55_1224"
                     /db_xref="A0A0B6CUQ2_9GAMM"
                     /db_xref="E5FFH0_9CAUD"
     gene            complement(94952..95602)
                     /locus_tag="rifoxya1_full_scaffold_1_prodigal-single_169"
     CDS             complement(94952..95602)
                     /product="Tail Collar domain protein n=1 Tax
                     =Desulfatibacillum alkenivorans (strain AK-01)
                     RepID=B8FJJ3_DESAA"
                     /codon_start=1
                     /transl_table=11
                     /translation="VGRRGFIGPEIVATEALILKEASQPAQEIGFGKLYVDTTNNDLY
                     YLHPVDGLYNLLKSLVPIGTVIAVSSEIIPDPNTYLECNGALISKTDFPELYAYYLLA
                     GGGVTALYGETATDFYLPDYQGRFLRGWDNSAGRDPDAASRTMDHGALIGDYVGTIQS
                     DNVGAHDHDYYRRVDGSADSGGKGLDNGLTTTATVNNPTGETRPLNINVMYCVKFI*"
                     /db_xref="UniRef100_B8FJJ3"
                     /db_xref="dal:Dalk_3976"
                     /db_xref="B8FJJ3_DESAA"
     gene            complement(95647..96399)
                     /locus_tag="rifoxya1_full_scaffold_1_prodigal-single_170"
     CDS             complement(95647..96399)
                     /product="hypothetical protein"
                     /codon_start=1
                     /transl_table=11
                     /translation="MPDLKEVNTRQYRKISTGADYNRPVGVLKDEILIVDTTESGYIE
                     IQTGFYYNMGINELEVYLNGILLRSIQTIDGIDYGEYSEYSNYSVLFEPLIITTGDIL
                     RFRVTSANYRNNGSGLISISNIIDSLQTQQNNILRLAREIFGSNYSFIGGGATPLARA
                     IGVITVGDATPDLSDRHAWFVPALGVTVTNFDGCLEGDIRYLIFQGNNTIQNNANIKL
                     NNATNFSAVNLDTLTIIFDGTIWYELARSVNT*"
     gene            complement(96412..98646)
                     /locus_tag="rifoxya1_full_scaffold_1_prodigal-single_171"
     CDS             complement(96412..98646)
                     /product="Tax
                     =RIFCSPHIGHO2_01_FULL_OP11_Amesbacteria_48_32b_curated"
                     /codon_start=1
                     /transl_table=11
                     /translation="MSIYPAQARAVDPYASYDSNVINRLTRLISKGRNCIFHSNAVDV
                     ALDTTSPSDYVVVTNGQIIKDDVLIDFTGNHRVQMSDSTYYLPLSSPFSEAGIYYIAL
                     NYSYIKSRPAPRASIRILLPSQRANISDASYLFLKAVSVSFNGVSYQVDSFHDLDPTN
                     NSVKREYTQVWAGTETTLPSFDSTNDESRLIYVQNEKELYFGTSTGWESFNSIRTAAN
                     TSLCSVGQMVYISTDGFARPAIATNESYLCDAGVLSVGTVLAGTGKVRLYGFVQSVPI
                     ESGRSIHYGENVYLSETEAGSITDLAPSDFQQFLGISVTAGSSTTVCDIWFMPARSSI
                     PGPISRFDRYQDLLLASVFKRLTVDDFSNLEYTDMILTTSTLNTDNYRMEGTSGEQFV
                     SKNLTESGYDGTFITSAQITSDSTGDIDWFITNDGTTWENATLNSIHMFATYSQTISL
                     VSGTFIPNEQVLYGTSGNSAIIAGTDGTSTLLISNVLDTTAFEIFETITGQTSGAIAT
                     LLTSVQKNSGFDLRIKAVFNETGNINDYGVIYDPDLSLFSVLTGMGSEEEEDFIRKFV
                     GKSGAGSEMPTYSSTNYISQSSSLETAIGVLDNEMPIEPAYIRTFIGKTGAGSETPTY
                     SSHNILVNGQSLETSLSLLDLYHGYVPFLENNTTGTVAAYNLVNGKKVGLISMNGTDL
                     TTITGGDSGQIIICLFLASCSIISGATILLQGGIDFDGEAGDTLTICLTALGWLEIGR
                     SVNS*"
                     /db_xref="87544421"
     gene            complement(98770..99399)
                     /locus_tag="rifoxya1_full_scaffold_1_prodigal-single_172"
     CDS             complement(98770..99399)
                     /product="hypothetical protein"
                     /codon_start=1
                     /transl_table=11
                     /translation="MNEESTKVTCQICNKEFNVITPAHLQKSHQISMKEYRNQFPNSK
                     LVSKETRARTAYSLSQLFKNNQQTNEIKDLSPQEERIFEEISTDRVPIIQEIEDITPI
                     KKVEKKKDIKENLLDIIHRYLPFAKRDFLIRFQEKDGRLRYEYISDIADPKNKIFFDF
                     PEMFMHNKDKYIDPSRDVQLKDDGWIIISVLGASPSTKTLEEELKKIKL*"
     gene            99467..99898
                     /locus_tag="rifoxya1_full_scaffold_1_prodigal-single_173"
     CDS             99467..99898
                     /product="phosphoribosyltransferase id=15191072 bin
                     =GWC1_OP11_49_16_COMPLETE species=Caldisphaera lagunensis
                     genus=Caldisphaera taxon_order=Acidilobales
                     taxon_class=Thermoprotei phylum=Crenarchaeota
                     tax=GWC1_OP11_49_16_COMPLETE organism_group=OP11
                     (Microgenomates)"
                     /codon_start=1
                     /transl_table=11
                     /translation="MKKDIITYERYGFLLNRLEQLIIGNLPVRHIDGIYGPVRGGLPI
                     AVHLSHYLKIPFFDEFDLFTIDKKTVLFVDDIVDTGKTLKTFIEWTSVENSAFEKIYS
                     ASLFYKHRSIIKPDVFVEEISNDMWIVFPWERNDEVPNREI*"
                     /db_xref="GWC1_OP11_49_16_190"
                     /db_xref="cyt:cce_4678"
                     /db_xref="87547358"
     gene            99910..100125
                     /locus_tag="rifoxya1_full_scaffold_1_prodigal-single_174"
     CDS             99910..100125
                     /product="hypothetical protein"
                     /codon_start=1
                     /transl_table=11
                     /translation="MPEIRAEIEYQREDGTWVHSDIEPKGCDFNSINLNHRVFLHDCL
                     DEWLNNSRGTGIFYIKDPKFNNDNNNL*"
     gene            100122..100487
                     /locus_tag="rifoxya1_full_scaffold_1_prodigal-single_175"
     CDS             100122..100487
                     /product="hypothetical protein"
                     /codon_start=1
                     /transl_table=11
                     /translation="MIEKKYYYLLGISVKGDMFNEQKTYLKYFMKWTSDDVNDFELAS
                     WLKKNKIISLTEKEIVKICGLENIIVLLNSFRISCQINMCTIHLFHTDEPWEEEIFEN
                     MVKNYKIFLDKFRESQIHL*"
     gene            101154..101927
                     /locus_tag="rifoxya1_full_scaffold_1_prodigal-single_176"
     CDS             101154..101927
                     /product="Uncharacterized protein n=1 Tax=Pseudomonas sp.
                     HPB0071 RepID=N2J0Z0_9PSED"
                     /codon_start=1
                     /transl_table=11
                     /translation="LRIIDSRHDYYDGVQKQGQDRTLIFNRKFEDEIFGIKELSIPLF
                     HNCYITIKMRNNLNIDEFFIIFCGKYYRGIRLSFSFMIENYKMVEVHPKTLISFHYTK
                     ESFLKKLESYNIKEEKIKELFIHWKWLEKISFRRKEDSYDTILDNIFLENGSEKYKRY
                     VVENKIPILLGEPPISRLDRSINGIFTKNPMLKDYEFFKVMDAQTAFQELSMFIGGVL
                     PRTENPIVNISDKDMLIKKGFDKWSFRKMSEGKKRKKDK*"
                     /db_xref="UniRef100_N2J0Z0"
                     /db_xref="N2J0Z0_9PSED"
                     /db_xref="byi:BYI23_F000340"
     gene            101984..102274
                     /locus_tag="rifoxya1_full_scaffold_1_prodigal-single_177"
     CDS             101984..102274
                     /product="hypothetical protein"
                     /codon_start=1
                     /transl_table=11
                     /translation="MTVHDFPDSLAFLSINQKNINNKNTAMSLSAQSEGIVSGRKCPR
                     RNDEFCIGPKCAAFIRSKVTFYKKFKPYFDEHYVVTAAYCAYYNNPGIPWID*"
     gene            102284..102742
                     /locus_tag="rifoxya1_full_scaffold_1_prodigal-single_178"
     CDS             102284..102742
                     /product="hypothetical protein"
                     /codon_start=1
                     /transl_table=11
                     /translation="MAKPFEELRKRMSPEAQEQAKEKANKLLEEIEKNKDEFSFKNDQ
                     GSFFYWFVMTCLGDFYSKNHKVENLHNNHKAGEDWTFDVELIVNGIKIPARKTLNDMY
                     DQLERMLTEKANEMIQDKCNDLIDRMQYLTEQIENEGRIRLGFEKQYDDD*"
     gene            102770..102858
                     /locus_tag="rifoxya1_full_scaffold_1_prodigal-single_trna_
                     7"
     tRNA            102770..102858
                     /product="Tyr"
     gene            102889..103179
                     /locus_tag="rifoxya1_full_scaffold_1_prodigal-single_179"
     CDS             102889..103179
                     /product="hypothetical protein"
                     /codon_start=1
                     /transl_table=11
                     /translation="MKVSKISDEKVEVRFDYSDYESIGFRTLIDSVSKFLNDNLKIID
                     LSFREQSPEEIQKNQGPELIIIPHYIIDCLLTDILWLVEKGISFTISNYQNQ*"
     gene            103193..103387
                     /locus_tag="rifoxya1_full_scaffold_1_prodigal-single_180"
     CDS             103193..103387
                     /product="hypothetical protein"
                     /codon_start=1
                     /transl_table=11
                     /translation="LAKKKNLPISNQSARVICFSNYTGRTFYISEWCQEPKARKILKI
                     KRREYKMLNRIECRLEFETK*"
     gene            103635..103961
                     /locus_tag="rifoxya1_full_scaffold_1_prodigal-single_181"
     CDS             103635..103961
                     /product="hypothetical protein"
                     /codon_start=1
                     /transl_table=11
                     /translation="MEDDLKNLKYVYVPINPFNKELCGVKCPQLVVSNMGRTYQCRLF
                     SEELGGKIGLELDFKKGTLRHEKCIAIENKNNSKTNHPCDGCELEDDCVMSCEKYRRY
                     YNKRKK*"
     gene            103995..104372
                     /locus_tag="rifoxya1_full_scaffold_1_prodigal-single_182"
     CDS             103995..104372
                     /product="hypothetical protein"
                     /codon_start=1
                     /transl_table=11
                     /translation="MTEEKGPIPNNFTVEKFFKMLIDLNDPEMIRNAYSFYKNCMRSL
                     ENFSKNINYSDNHPTEKFNELLNGKKVRVPIKNESDFEATILKNDEHWFLVVDGAIIS
                     KCEKDSATQKELFIRIKNKLNQK*"
     gene            104388..104463
                     /locus_tag="rifoxya1_full_scaffold_1_prodigal-single_trna_
                     8"
     tRNA            104388..104463
                     /product="Met"
     gene            104485..104814
                     /locus_tag="rifoxya1_full_scaffold_1_prodigal-single_183"
     CDS             104485..104814
                     /product="hypothetical protein"
                     /codon_start=1
                     /transl_table=11
                     /translation="MEDLKELKGKVIKIQSKDILIETCIIAEIDPLIGFTLIYSDDNW
                     QQDVSGEIAFCFDVKHDTKKCFKTFSEQFKKGYFDISEIINDIEFCGDREMKEFCPFV
                     ETKKPVH*"
     gene            104924..105331
                     /locus_tag="rifoxya1_full_scaffold_1_prodigal-single_184"
     CDS             104924..105331
                     /product="hypothetical protein"
                     /codon_start=1
                     /transl_table=11
                     /translation="MFPCPSCILNPSCDNLCINTKNFLKANISSHFSEIKCIFCPNQF
                     LEIIDDYDTSLLTMICKKCKIIYHLNKNDQRLVLNINNAYLFFDLFLSTFYVYKLLPI
                     EYNKFLKDKLITIRKRPLFQIYNSDWKKYIELK*"
     gene            105371..105841
                     /locus_tag="rifoxya1_full_scaffold_1_prodigal-single_185"
     CDS             105371..105841
                     /product="hypothetical protein"
                     /codon_start=1
                     /transl_table=11
                     /translation="MEEKIYCASCRQEFIKEAASETLFCPLCSKVGKRLKEQGLIFCF
                     PLNGNYQYMLPLLDLVIIKWVPWHYHFDNIHPDVLKELDMGKSIQGRKIIFCSESYGL
                     ANKFRNGYIKTCTRTKDCLLFTVGLTETFYLDEDKTFEIPKEQDKKYLCFLNPL*"
     gene            105856..106203
                     /locus_tag="rifoxya1_full_scaffold_1_prodigal-single_186"
     CDS             105856..106203
                     /product="hypothetical protein"
                     /codon_start=1
                     /transl_table=11
                     /translation="MKINLVTYDENNTDPLSNVLRECFFYNNIDFIKKYHERVKDLKN
                     KEYFKNKFGKQYTTKNYSHRNWIWTFTSNDELATIHALVSTRGILWEYNTSITRKNNL
                     LRLVREIEQELIS*"
     gene            106625..106924
                     /locus_tag="rifoxya1_full_scaffold_1_prodigal-single_187"
     CDS             106625..106924
                     /product="hypothetical protein"
                     /codon_start=1
                     /transl_table=11
                     /translation="MRSYQEVGLTKKAKEWLKTNCNLDKKGTPIGTIYNQPTENDMGW
                     CPCLKQYKTKTGIIIKEIVQCTPWSNGPMYFFCLQSESGEKLFEWKESKIKSLSK*"
     gene            106933..107009
                     /locus_tag="rifoxya1_full_scaffold_1_prodigal-single_trna_
                     9"
     tRNA            106933..107009
                     /product="Pro"
     gene            107073..107420
                     /locus_tag="rifoxya1_full_scaffold_1_prodigal-single_188"
     CDS             107073..107420
                     /product="hypothetical protein"
                     /codon_start=1
                     /transl_table=11
                     /translation="MSYEGYDQILCKNGHQFSFDSFDPKNPTGNYSWVDDEIPLQEKW
                     KCPICDEEMVWWNSVDLTNGNDPETGHGYNYVELEIKEEVETSTCEHCGMTKIIKYQT
                     YNIPKEGYKVEKD*"
     gene            107590..108426
                     /locus_tag="rifoxya1_full_scaffold_1_prodigal-single_189"
     CDS             107590..108426
                     /product="hypothetical protein"
                     /codon_start=1
                     /transl_table=11
                     /translation="MSVNTPFYKKIFKKKNKLDGESLDFFKSIDTDTIKKFNSDFSIE
                     QIKQLLSQKKYQGEIYKTDILKSCNEFLRIYSTFTKLQKEQDDLCEYIGKTKITLKVI
                     NDMTEKLEILIGSDMINEKEKDDKKLFQKSYLDVENNYGIIVDKLSENIKETKNLLNI
                     LGANISNLCYKLLLHFLGQLHMDILIKFKDGEKIYVNTKYYSDGFIEHCFQCLGFYLD
                     KGTAVKVKKGITPRYSWGSVTPESIGYIKERSSDGEFIVDFPECCSWHAGKDELEILN
                     IS*"
     gene            108443..109441
                     /locus_tag="rifoxya1_full_scaffold_1_prodigal-single_190"
     CDS             108443..109441
                     /product="Tax
                     =RIFOXYC2_FULL_OD1_Falkowbacteria_36_12_curated"
                     /codon_start=1
                     /transl_table=11
                     /translation="MPGQLFSYVRPNDAYTSVKERISVIFQEATKISDGILANTNMAD
                     LEDMKNTIERMNSCIENLKDQKTKFLPSFIDKFYQKTKRSIVSKITDRKMVSDVLEDI
                     KKSFDEDAIKLKAKMETCYSYGSKAEQIVSELNILRKDISKEIENVQNNKSDNIENNI
                     NDNSKMLDKLKKTLVNIDSFLFIFKNNIIHLGGQITEIELLLDFIENTYPQLNVLIKT
                     ELSTYIMQLGNALTSEKVTSVRNGLNSLVVQCSQTIASDTKRVTEMVSSPDIFPETIG
                     QVSISTIKLLEGVKAAVENGRAKCIETANKVIAEDARLRKELPKLMGSTSDTRFIE*"
                     /db_xref="89844264"
     gene            109438..110103
                     /locus_tag="rifoxya1_full_scaffold_1_prodigal-single_191"
     CDS             109438..110103
                     /product="hypothetical protein"
                     /codon_start=1
                     /transl_table=11
                     /translation="MKLFSDSISKFFTSHFIEIDISSFFDSLNITDSELDKFNCEFSI
                     KKIQFIYGNKFASLSMRDSLRRTIEEFCAIFQKYNDIEDKQIKLHKQKRINGGWLEFA
                     KNVVKELDYKIDENESIIFDKALDEYKKNIEASLNKIEKNTQDFEDLLVILGTKITKI
                     CFDILLDSIRKKFLNNLIDFKNLEENKILPSIPRFDKNISEIDKACFLLFDKSYEEFE
                     RMF*"
     gene            110331..111641
                     /locus_tag="rifoxya1_full_scaffold_1_prodigal-single_192"
     CDS             110331..111641
                     /product="hypothetical protein n=1 Tax=Zavarzinella
                     formosa RepID=UPI0002E80FC9"
                     /codon_start=1
                     /transl_table=11
                     /translation="MLENLSGSSILLGGAAAGFIAAFWEKVKTILQHLFSLIFVTVKI
                     ENNNLIDLAISNILKNYKPLKILNKTYNSVFTFSKSKDRNVLVSYQKINAPNLIFRNG
                     FKILFINGVQKHIRNEEYNISFTITFLRGTLDPDKFISEIVKEFNDNAGNFPQRFFVT
                     RVMGKSPSIERSQPNQNNIDFSQDSYFFRSKRILNFDLDDITSSIHNTPIKNLAFPEE
                     IKNIINEIKTWKESRDWFKEKGIPWKRGILLYGLPGTGKTSLVRSLGQEFDFPIWSFD
                     LSTLSNEELITNWNEMLSNSPCIALFEDIDATFKKRENISKQDMLKKPLSFDCLLNCI
                     DGIYNSNGILTFITTNNIDHLDDAIASKVSNGKMTIRPGRIDRIIHLTILDEKCRLEI
                     AERILSDFPDEINKIVQDGDGDTGAQFQERCSTLALNLFWKEKI*"
                     /db_xref="UniRef100_UPI0002E80FC9"
                     /db_xref="A0A0F9UUZ7_9ZZZZ"
                     /db_xref="cmp:Cha6605_4543"
                     /db_xref="UPI0002E80FC9"
     gene            111645..112736
                     /locus_tag="rifoxya1_full_scaffold_1_prodigal-single_193"
     CDS             111645..112736
                     /product="Marine sediment metagenome DNA, contig:
                     S01H4_L01389 {ECO:0000313|EMBL:GAG54335.1};  TaxID=412755
                     species="unclassified sequences; metagenomes; ecological
                     metagenomes.;" source="marine sediment metagenome.;""
                     /codon_start=1
                     /transl_table=11
                     /translation="LDQEQKDFCEKILKIIDPKDLFGGILYQGKKEIISCYRSFLFIL
                     HPDKCNPMTSKEQELSNEAFRHLTELKDLVLFCLDNNIPFKRMDKNESIFKINDKTYH
                     ILKHMIEGDFSNIYLCDREYHTGAKIKVCMKVSKDSNDLILHEKEMLIHIQKNLNPLS
                     FPVYLDHFKFSDDSLANVTKYIEGFDFCTLQNFYTEGISVSNAVWILERILSACGNLH
                     SKLIIHGLIEPSNLIVTHYNHNVTIIDFCGAIQDANSNDAKYSLLNDFSAPEITKDLS
                     PHPRTDLFSIGKSMIYLLSGNNENNYQKNIKDYPDFDSLIQKMVESNPKKRSDDCFQE
                     WEKLEKIRTKYFGPDRFRDFLDKVPGKGI*"
                     /db_xref="X0YER0_9ZZZZ"
                     /db_xref="GW2011_AR15_1_1202"
     gene            112738..113703
                     /locus_tag="rifoxya1_full_scaffold_1_prodigal-single_194"
     CDS             112738..113703
                     /product="Putative uncharacterized protein id=2150686 bin
                     =GWE2_OD1_46_68 species=GWE2_OD1_46_68
                     genus=GWE2_OD1_46_68 taxon_order=GWE2_OD1_46_68
                     taxon_class=GWE2_OD1_46_68 phylum=OD1 tax=GWE2_OD1_46_68
                     organism_group=OD1 (Parcubacteria)"
                     /codon_start=1
                     /transl_table=11
                     /translation="MGGSSYDRPVYGSRSSSNFGSGMASTVSNTIFKSEELHKDLDPK
                     RNIVCSAKHPIVLMLDVTGSNINFAKVFYDKAPMLHGQIEQQGYLPKDEFELSFSAVG
                     DAYCDSAPLQISDFAYGIENEKWIEKLYLEGSGGGQQTETYELAAEYFNEKCKLTHKD
                     VFPFFFFLADESPYSYLTNRISSSILNITLNNEIPSKTIFTKLMKKFKNNVFVLLNKY
                     QGFDFEESIIRSWKAMLPSQNIILLKEEKSVIDIILGIIAMAYNSRDMSSYIDDMKNR
                     KQTNERIENVSNSLGEFCRSLVPSVPINKLPEQSNISRKSSIRKL*"
                     /db_xref="gwe2_scaffold_722_10"
                     /db_xref="A0A0G1PJ67_9BACT"
                     /db_xref="nda:Ndas_0834"
     gene            113705..114613
                     /locus_tag="rifoxya1_full_scaffold_1_prodigal-single_195"
     CDS             113705..114613
                     /product="id=2194016 bin=GWE2_OD1_38_254 species
                     =GWE2_OD1_38_254 genus=GWE2_OD1_38_254
                     taxon_order=GWE2_OD1_38_254 taxon_class=GWE2_OD1_38_254
                     phylum=OD1 tax=GWE2_OD1_38_254 organism_group=OD1
                     (Parcubacteria)"
                     /codon_start=1
                     /transl_table=11
                     /translation="LLYCTLPPIYQTKILYDILKNEKIKNVRYNTGCTSDLTPFKTIE
                     FLTRECIRFDKNLWVDLKGRQLRILEWAFPKYGDILLNHNVKVDLPATIYFRGSSEPS
                     EIKSIVGNKIFVDPIPRYAVGKGQSVNIIGKNLKVDGFLTNEDLEFIKACKEFSCQNF
                     MISFFEKYEDLQIIRDLYPESNLILKIESMEGLRLLTTISPKNLSDLKCNLMAARQDL
                     FINSLNDINFFTLYLDFIIKKDPEAILATDLPLDVEPNNMANFMDIKFMKSLGYKNFL
                     LGDEISHKAVITPNYIYPFNPEYKNE*"
                     /db_xref="gwe2_scaffold_98_41"
                     /db_xref="87733918"
     gene            114606..115937
                     /locus_tag="rifoxya1_full_scaffold_1_prodigal-single_196"
     CDS             114606..115937
                     /product="Adenylosuccinate synthetase id=2194017 bin
                     =GWE2_OD1_38_254 species=GWE2_OD1_38_254
                     genus=GWE2_OD1_38_254 taxon_order=GWE2_OD1_38_254
                     taxon_class=GWE2_OD1_38_254 phylum=OD1 tax=GWE2_OD1_38_254
                     organism_group=OD1 (Parcubacteria)"
                     /codon_start=1
                     /transl_table=11
                     /translation="MNNKIFKGKKCFLIFGLNYGDEGKGSIIDALGHKFGPSTAIRFN
                     GAHQAAHNVINKNIHHCFSHFGSNSLSNLKSNTVYSEDMVFDPLTMMEEAKVLNTKTR
                     NIWERIDIHENCELILPFHVLFGRKREYDRVKKFSTCGAGVGEYVRSKQKNIPTLKVI
                     DLFKPDKYLLDKINFILNELLDEFPSSIREDKIISTFINKKYIKFLHSEYKKFKVYIE
                     SHVHNLPFEKLDEISNDVIIFESSQGNLLDPRYGVLPYVTKRHVAINPIDFKDIENIQ
                     MIGISRIFTTRHGNGPLITEDESLRFFDKHNVNNGWQGKFRIGHLDLVALKYSLNISN
                     GLDGIALTHIDLLNKMDKIKVCTNYVFDELKNIDKLFFEYIQSNEIYDLSEENFLTKY
                     LPFVKPSYETFQGRGWESKFFRFIREETEVPIKILSFGPKHIDKTFFNSIC*"
                     /db_xref="gwe2_scaffold_98_42"
                     /db_xref="A0A0G0JGH0_9BACT"
                     /db_xref="ams:AMIS_64730"
     gene            115957..116046
                     /locus_tag="rifoxya1_full_scaffold_1_prodigal-single_trna_
                     10"
     tRNA            115957..116046
                     /product="Leu"
     gene            116148..116387
                     /locus_tag="rifoxya1_full_scaffold_1_prodigal-single_197"
     CDS             116148..116387
                     /product="hypothetical protein"
                     /codon_start=1
                     /transl_table=11
                     /translation="MTKEQVKYILDSFNKKYSILYLETDEDTNESNWVFVKRIIPLEE
                     KDKLFIYTINGCYDSLHEDFKKFRFFTEIFPREKL*"
     gene            116490..117218
                     /locus_tag="rifoxya1_full_scaffold_1_prodigal-single_198"
     CDS             116490..117218
                     /product="id=1899408 bin=GWE2_OD1_38_254 species
                     =GWE2_OD1_38_254 genus=GWE2_OD1_38_254
                     taxon_order=GWE2_OD1_38_254 taxon_class=GWE2_OD1_38_254
                     phylum=OD1 tax=GWE2_OD1_38_254 organism_group=OD1
                     (Parcubacteria)"
                     /codon_start=1
                     /transl_table=11
                     /translation="MTPHLPQVSINKKAVAIKTLTGLTMVGALAGFSFIIYNALVAAV
                     SLFAIGAIGIVGTGVVMTIPLMGQKLENWIIKMRKVEARQNPIEQLENTIIARSEHVA
                     IFKNGTKVLFSKVQGLQRLIEEREKRDPNCNLSKERQALEKMRKLFEMQSAKLKKFEE
                     ALIEFKNEVERQKFQQEFAIASADALSSVSSTDKETITRDLLAEEASNAISENFDRAF
                     ADLEIDGEFIRHAKTELLVENTGE*"
                     /db_xref="gwe2_scaffold_23_172"
                     /db_xref="A0A0G0K372_9BACT"
     gene            117242..117409
                     /locus_tag="rifoxya1_full_scaffold_1_prodigal-single_199"
     CDS             117242..117409
                     /product="hypothetical protein"
                     /codon_start=1
                     /transl_table=11
                     /translation="MYYKVIKIVGLILMIFLIGIVIFGSMKTKSINNEIYSEENITQS
                     QPINNGPKFYK*"
     gene            117450..118406
                     /locus_tag="rifoxya1_full_scaffold_1_prodigal-single_200"
     CDS             117450..118406
                     /product="TRAP transporter solute receptor like protein n
                     =1 Tax=Deinococcus gobiensis (strain DSM 21396 / JCM 16679
                     / CGMCC 1.7299 / I-0) RepID=H8GS44_DEIGI"
                     /codon_start=1
                     /transl_table=11
                     /translation="MKRWVLGFLILISFLINPFYCFATEPSETCPDNYLIFSTGNPQN
                     TYAKMFKNISAYYPNLCENSNTTGGFDNILNILRRNADVGLAQSDTIDIVQRTDSMVT
                     KNIRSLMSLHANTMHIIVLRNGILLKEGSEGFLGYGSSKEQRQIIVDMRDLRGKKVAV
                     LGSALPTSTIINERLQLSIDAIEVFKPEEGISKLQNNEVVAFLAMGGKPLSWVEKLDG
                     KMFNLAAFDPSDIQRLGNFYIPTKVSYKNLGLFGLPCLSVQNELFVWNYKGKRAADLI
                     ALKNAIIENLEEIKEDRASHPAWQEVEDPEKVSWIKYEVPLK*"
                     /db_xref="UniRef100_H8GS44"
                     /db_xref="dgo:DGo_CA0012"
                     /db_xref="H8GS44_DEIGI"
     gene            118502..118672
                     /locus_tag="rifoxya1_full_scaffold_1_prodigal-single_201"
     CDS             118502..118672
                     /product="hypothetical protein"
                     /codon_start=1
                     /transl_table=11
                     /translation="MAKEKEGLSWKSPLDIVGNKIKKEGKWFVIQDAVLNTDPTPKLT
                     VYLFPIKEMRIK*"
     gene            118669..118857
                     /locus_tag="rifoxya1_full_scaffold_1_prodigal-single_202"
     CDS             118669..118857
                     /product="hypothetical protein"
                     /codon_start=1
                     /transl_table=11
                     /translation="MTISFEELEKHRIDENKFKCVNCGKIVKFKGGRDGYEMITCDDC
                     LKEIQLWDESFDEEYIDS*"
     gene            118879..119643
                     /locus_tag="rifoxya1_full_scaffold_1_prodigal-single_203"
     CDS             118879..119643
                     /product="Metallophosphoesterase n=1 Tax
                     =Thermodesulfobacterium geofontis (strain OPB45)
                     RepID=F8C4H3_THEGP"
                     /codon_start=1
                     /transl_table=11
                     /translation="MYYVIGDIHGQYDMLISLMAKIEKEIDYEKDQLIFIGDYIDRGP
                     DSNKVISYIISLVSKYPNSVIPLMGNHEEMFNNYMMGIDEGVFIYNGGYQTIKSYNHK
                     IPDEHIEFIKNKLKKFYVTENYFFIHGGINMVKNPNPKFEDLDLEEIVTTIDPSAEKP
                     FYTEILWIRDLFLYKDFSNFGKTIVFGHTPFFEGKYISDIYVKYGKIGIDTGAAYLDM
                     GGKLSCIVLPSMKVIQIEKIANELELLKEMKEKYEG*"
                     /db_xref="UniRef100_F8C4H3"
                     /db_xref="top:TOPB45_0831"
                     /db_xref="F8C4H3_THEGP"
     gene            119633..120016
                     /locus_tag="rifoxya1_full_scaffold_1_prodigal-single_204"
     CDS             119633..120016
                     /product="peptidyl-tRNA hydrolase (EC:3.1.1.29)"
                     /codon_start=1
                     /transl_table=11
                     /translation="MKVKQVILMRTDLNMRKGKMIAQGAHASMKILLDKMSKINNDNW
                     TLELDENISEWLNGLFTKICLQVNSKEELLEIYQKALDNGFPASLIIDAGLTEFHGIP
                     TETCIAIGPAKSEDIDKITKNLKLL*"
                     /db_xref="cdg:CDBI1_18748"
                     /db_xref="UniRef100_R6DHN9"
                     /db_xref="R6DHN9_9BACE"
                     /db_xref="3.1.1.29"
     gene            120054..120269
                     /locus_tag="rifoxya1_full_scaffold_1_prodigal-single_205"
     CDS             120054..120269
                     /product="hypothetical protein"
                     /codon_start=1
                     /transl_table=11
                     /translation="LSSKRRLKRNQCRFKHKYSNEDIALKARKELKFEKQISVSVYKC
                     AFCKKWHLGHSKGNRLKELNNIIEAII*"
     gene            120277..120352
                     /locus_tag="rifoxya1_full_scaffold_1_prodigal-single_trna_
                     11"
     tRNA            120277..120352
                     /product="Ala"
     gene            120446..120520
                     /locus_tag="rifoxya1_full_scaffold_1_prodigal-single_trna_
                     12"
     tRNA            120446..120520
                     /product="Asn"
     gene            120571..120747
                     /locus_tag="rifoxya1_full_scaffold_1_prodigal-single_206"
     CDS             120571..120747
                     /product="hypothetical protein"
                     /codon_start=1
                     /transl_table=11
                     /translation="MRFRSDVENMPTDESELIVKIKKFDKPYYRIVYWNGIYFTDGTN
                     EFDRNEIMFWSYII*"
     gene            120744..120992
                     /locus_tag="rifoxya1_full_scaffold_1_prodigal-single_207"
     CDS             120744..120992
                     /product="hypothetical protein"
                     /codon_start=1
                     /transl_table=11
                     /translation="LKKILFLIHFIKAWIKGKIYIWPRTPFTIQPTMNMELKYKDIKN
                     LFIKNGWIPFCIQKKDDSKWITTFLTLETIQKNKRKEK*"
     gene            121008..121349
                     /locus_tag="rifoxya1_full_scaffold_1_prodigal-single_208"
     CDS             121008..121349
                     /product="hypothetical protein"
                     /codon_start=1
                     /transl_table=11
                     /translation="MDFSNEFINLCSTEEVQSFWIPKKGDYVLGYEGSHIKDTIWIPH
                     KEQLFKMFEKYPDSKLNITKLENEFMVDYNGFSFKEDTIEKALIILLIFLEKKKIWSK
                     ESKEWINIVFH*"
     gene            121358..121432
                     /locus_tag="rifoxya1_full_scaffold_1_prodigal-single_trna_
                     13"
     tRNA            121358..121432
                     /product="Gln"
     gene            121556..121717
                     /locus_tag="rifoxya1_full_scaffold_1_prodigal-single_209"
     CDS             121556..121717
                     /product="hypothetical protein"
                     /codon_start=1
                     /transl_table=11
                     /translation="MAYHHGGSENETYRLSSRKNKETGPKNLERTFQEDWDEEGFPLD
                     EPDELIFES*"
     gene            121820..122341
                     /locus_tag="rifoxya1_full_scaffold_1_prodigal-single_210"
     CDS             121820..122341
                     /product="hypothetical protein"
                     /codon_start=1
                     /transl_table=11
                     /translation="MQKEAQLINLALGMKKIGEVISYKEFADEWDLPQTFVNIRLNRK
                     PGVEKVENGFKLTRDFSKEVGSTVLRTLKRCKGSCTISELRKARRSLNVEKVRLPLFK
                     NLIDLGLIRIDGEIVSLIPRNRSLTPSEKRCLALQKRVEELEEEVYQKGLVITRLQKT
                     IQEFHAEIKNLKG*"
     gene            complement(122433..123887)
                     /locus_tag="rifoxya1_full_scaffold_1_prodigal-single_211"
     CDS             complement(122433..123887)
                     /product="Marine sediment metagenome DNA, contig:
                     S01H1_S05608 {ECO:0000313|EMBL:GAG06619.1}; Flags:
                     Fragment;;  TaxID=412755 species="unclassified sequences;
                     metagenomes; ecological metagenomes.;" source="marine
                     sediment metagenome.;""
                     /codon_start=1
                     /transl_table=11
                     /translation="MKELLLEVYKTTKRLTSVDPSKPGNLKPFLVDDNAFKTYMEGLC
                     ESFQNKKDREAFMVLAENTRVRLLENSMFQMNPYESLIFPVLRVFYPKLVAKEAVTVT
                     PMDKPETVQAILTATFTQANGNTQYTAPVTSQDISGGPSVGTPVAASMPVPSTDYDVL
                     AQISLTSTQAHLERDFEITGVSADGTNFTSVSIQPAVEGHFASSVTIVGTGTDVITGK
                     VDYLNGTVSVASTSAVVTFIRYTVTCSLEENRINPTVTLSVDKLRLYSKDRQITANWS
                     VNFEQDMRSLFDMNTQAEMVNIIGQQVALDIDREIVNALIAANTNLNAATHRRTFNRT
                     PPGTYVWGVKYWHENIISDLNILSSRIFTDTNIDQGNTILANPVDVAILEDINTFNYT
                     GTSSVDGEVGYRSATVAGGKWKILTSNVVPAGSMIVIYKPVEDMKAIYIYAPYIPAVL
                     HPYPLGAKPSLTILSRYANAMVRSNGVAVLTIGA*"
                     /db_xref="X0ULE2_9ZZZZ"
     gene            complement(124035..124430)
                     /locus_tag="rifoxya1_full_scaffold_1_prodigal-single_212"
     CDS             complement(124035..124430)
                     /product="hypothetical protein"
                     /codon_start=1
                     /transl_table=11
                     /translation="VNIEATEMPDILSENIDKIKVKLADSLIDKIKPLVNLGYEKRNN
                     IIKELELKILQNKQIMESLKNNLVSIDKEKKKKNKTIELLENTLRLVSKENLSKLASR
                     NELVTLINISDKVSIDRLEEHIRFIKNML*"
     gene            complement(124427..124708)
                     /locus_tag="rifoxya1_full_scaffold_1_prodigal-single_213"
     CDS             complement(124427..124708)
                     /product="hypothetical protein"
                     /codon_start=1
                     /transl_table=11
                     /translation="MEIIIENEGRKLNDIEFKNIVESFAKSFDPEVQKQIDKLDKQIY
                     ITEEKLSRQKELIAKSKDLKDMMIKENDELDNRIFLLKSQILQKLGGDL*"
     gene            complement(124709..125368)
                     /locus_tag="rifoxya1_full_scaffold_1_prodigal-single_214"
     CDS             complement(124709..125368)
                     /product="Marine sediment metagenome DNA, contig:
                     S01H1_S28404 {ECO:0000313|EMBL:GAG36837.1}; Flags:
                     Fragment;;  TaxID=412755 species="unclassified sequences;
                     metagenomes; ecological metagenomes.;" source="marine
                     sediment metagenome.;""
                     /codon_start=1
                     /transl_table=11
                     /translation="MSHFIMESPIYQEPKVLKDSIQKARFRMILQDLDTINANRRMYP
                     SDVISEGLNDCNIRMKRKAFFGELDHPFPTGKEEFDAIRQTTVSLEKVSHYICDYEIK
                     NKQVIGEIETANTNSGYILLGLLKDKAGIGMSMRGVAELERTREYNRVMRPLTIIGYD
                     AVSMPSHTSALVDFNEMKFESKCLMENSRMICVGGKCFLPDYFDKLVESKIITFFDRW
                     V*"
                     /db_xref="X0XNB8_9ZZZZ"
     gene            complement(125370..125951)
                     /locus_tag="rifoxya1_full_scaffold_1_prodigal-single_215"
     CDS             complement(125370..125951)
                     /product="hypothetical protein"
                     /codon_start=1
                     /transl_table=11
                     /translation="MKKIDEKIHDLVKKIKTETFSDFFNDYDNLGDFQVSDRPYNTNI
                     PYTLEQEEVPTDPSLPQQPPVDDASGMQDPSLQGGMVGTDQYGNPLPTGEAEIQDPEV
                     LGKVYELKKIYSRLTDASDLLEGITDPEIIQLKRYTEETIELYQLLLSNVEKFENQLD
                     DIIIHFYNFILRIYEELTNYYQKEKRRDKAEAK*"
     gene            complement(125967..129311)
                     /locus_tag="rifoxya1_full_scaffold_1_prodigal-single_216"
     CDS             complement(125967..129311)
                     /product="DNA gyrase subunit B n=7 Tax=Bacteria RepID
                     =GYRB_SYNY3"
                     /codon_start=1
                     /transl_table=11
                     /translation="MASIKDTFAKLKTSIVGTTTTNIDNKLDQALTDINSYRNQSGKN
                     GYIDLMKTLISKNVDFVPDVANTGTGLFGSAGSSPANYGQSGRILRYKVYQSIVTNIS
                     YCFRALDVLVDNILSPDDITKISLDVKEIKNINDINVQSLTEKTKLLINDIKLEKHLP
                     LIIKETLKFGDFFVEISNSKDVLFTKTILTEESILGQDENRGKQRIKLQEKLIDEKDS
                     KLKIPEILIDYKILENERKEGKKEEKKLTSKDIKLVFHAPQRVVKLQSVAYPICFGYL
                     IFPQSSFTPIEMFQDTTINNICNQILKNLESNIPAMGDFDAPDDLKDVIRLMIQNADP
                     TRALSIRYVPPNKIAHFLVPSYKYYPYGESIYDSAQYTAKVLIALETALAIQRLSRST
                     EKRKITVDIGLPRDAKKEIESLKEVFRKRKINLDSFGTIDTIACLDLDTEIMLTNGKS
                     MPIGDIVKYFNEGKEFEILAYDKESGTIVPDKVVSAKITGRNVKTIKVILDNNEFVIC
                     TPEHLFMMRDGSYKEAKDLILGDSLMPLYTRSSNSTTSKGFTYEEMYQPGLNTWKLTH
                     QVFGKYLGLYENKDVVHHINKNPRDNSSCNLLGCTHTEHAEIHSNDKENGYNGGNIGR
                     TQIRKKINCVICEKEFEKNYWEEKLTCSNECFLIYKKNYSVKSWETRKDQNEYVLHSE
                     KCFICGKEFKITRSLYNKMIDDGLRLVCESKKCKEINKAVRKESCPIFYVECVNCKRN
                     FISEDKNRKACNVFCWNKHIKENGFKQNRVSGKCQNCGKNDIVYSKGFYKTCDNKNCK
                     KITKSLNTTLCKNGNCTLIDFTKCSICGKDTVISKKKSGYTFGTCGIRSCSHKAMHRG
                     IYRNKDLQVLREGVKIEKKIFSNHKVESIEYLNEGRDVADIQTSKYHNFGLKASIFVH
                     NSQISTFEDIYIPTKDGKAFFDVDTFTGGNVDIRSKVDELKFLRDQLVASLSIPPAFL
                     GIEENAIVKATLSEENILFARTIIADQKFISEQINDLIEKIYQIIDPEEYLTAWENIK
                     ITLPPPKSLQFEREAKYTNDLVTLVESLERIGIPKSYSVKKYLQNIDWKEIDQIKAEE
                     ETEEKLNSKDKDTTGGMGGSGLPPMY*"
                     /db_xref="UniRef100_P77966"
                     /db_xref="X0ZKE6_9ZZZZ"
                     /db_xref="syy:SYNGTS_1144"
                     /db_xref="GYRB_SYNY3"
     gene            complement(129312..129767)
                     /locus_tag="rifoxya1_full_scaffold_1_prodigal-single_217"
     CDS             complement(129312..129767)
                     /product="hypothetical protein"
                     /codon_start=1
                     /transl_table=11
                     /translation="MEYLFFYLGFMLFLVVISFIGIRILVNFLHDKNIHQRIMTFETY
                     MVVLEYHLQKAYKTIHKDNILIYSISAVYHSEKEIDELAKKFVKLSYDLIGPNLIKEF
                     IILYGDESTFLKIVLDYFIESYENDEIRKTAINNLTKDENKKETNIGEI*"
     gene            complement(129770..129991)
                     /locus_tag="rifoxya1_full_scaffold_1_prodigal-single_218"
     CDS             complement(129770..129991)
                     /product="hypothetical protein"
                     /codon_start=1
                     /transl_table=11
                     /translation="MYYTISIFCKDKNEPIILNIEEELKDEDLIKIQNMFTQTNIVRI
                     KLEKEEILIRPSTILAIHIKNNLETIREI*"
     gene            complement(129997..130245)
                     /locus_tag="rifoxya1_full_scaffold_1_prodigal-single_219"
     CDS             complement(129997..130245)
                     /product="hypothetical protein"
                     /codon_start=1
                     /transl_table=11
                     /translation="MKVITVTNHSILKVSGKVFRTPAVFTIHEKELPSVLLQLKQNSC
                     EYFINEKSPREIKKEKFSKIEITDNSIIEEIEETKEGK*"
     gene            complement(130257..130670)
                     /locus_tag="rifoxya1_full_scaffold_1_prodigal-single_220"
     CDS             complement(130257..130670)
                     /product="Uncharacterized protein n=1 Tax=Isosphaera
                     pallida (strain ATCC 43644 / DSM 9630 / IS1B)
                     RepID=E8QXH4_ISOPI"
                     /codon_start=1
                     /transl_table=11
                     /translation="MKERIEMSEKKKIYLAGPYSHKEKEIRNKRFEDLNKISGILILM
                     GYHVFSPISHSHPIAESVELPTEFDFWCEYDTCFINWSDGIFVYCNDGWKISKGVTKE
                     IEIGKSLDKPIYYIYPENVDFERKNLLAFVSPPLK*"
                     /db_xref="UniRef100_E8QXH4"
                     /db_xref="A0A0F9VW98_9ZZZZ"
                     /db_xref="ipa:Isop_2448"
                     /db_xref="E8QXH4_ISOPI"
     gene            complement(130761..131555)
                     /locus_tag="rifoxya1_full_scaffold_1_prodigal-single_221"
     CDS             complement(130761..131555)
                     /product="ISE/inbred ISE genomic scaffold,
                     scaffold_pathogens_Hcontortus_scaffold_378 (Fragment) n=1
                     Tax=Haemonchus contortus RepID=U6PFT0_HAECO"
                     /codon_start=1
                     /transl_table=11
                     /translation="MSKRMSYLELLREAVNGDIETVTKFVDTKGPMVEPILSYRGEGE
                     MSTHKDAASILERYYYNENEEPYIQVEDEPIDNPISTVPEENPEETKNDIEQALTEAE
                     EEGGEEEKEDKDEDEKEEDEETDEKEEDEDKKEVTTESMERTIIERLISEMESESEED
                     EKGEGSEGEKETETGTEAAGLGDGKEVLAEEDDEENMDKEDEDENDIEDEDEDEDEDE
                     SKVDEFDVDNKISEGFPIGPISNREEKDLQETFKIFMDEIKVYRKK*"
                     /db_xref="UniRef100_U6PFT0"
                     /db_xref="U6PFT0_HAECO"
                     /db_xref="hxa:Halxa_2929"
     gene            complement(131647..133128)
                     /locus_tag="rifoxya1_full_scaffold_1_prodigal-single_222"
     CDS             complement(131647..133128)
                     /product="Replicative DNA helicase n=1 Tax=Halobacillus sp
                     . BAB-2008 RepID=L5NBE4_9BACI"
                     /codon_start=1
                     /transl_table=11
                     /translation="VITESFLESCFSMILSESSKIKKTKVLYRDILEIITFYEKSKEI
                     SIPINIQQKTDLLKKITELLSSDKSLNESIDSILYSEKYKQFSEYIDNKRKEKLNSGE
                     WDSIINQIRLRKKINALFKNFDYLNNVIETIKDGTFDSLDDAVLDYENMVRILFSNMM
                     DNNRSISLEAASSLDLKKDDFDDVLSMIIKKYERKNVTPTGFPLFDREVFNGGFEPSR
                     LYLFAGGSGSGKSTLLLNLITNSSTNNYLKLVNKDEKPRDIPNVYVYITMENTIEESL
                     LRLYMQLFNKTILDSLEDIKNHIDIKKEILRYLNITNSTIIMKYFPPMSISASDIMVV
                     LDDAINEYGKDSIKGLYVDYLDLLKLDVKYDIYRLELGHITLSLKTIAVHYNIPVITA
                     SQLGRASYRISKASELNIDQIGESIKKVEHADFVCLMARNLFNQDIVHGKVGKNRGGK
                     SNVDIQFKVDFQIYKFISASKESVMKDGNISESAKFNTIKSGF*"
                     /db_xref="UniRef100_L5NBE4"
                     /db_xref="X0VMP2_9ZZZZ"
                     /db_xref="L5NBE4_9BACI"
     gene            complement(133148..134530)
                     /locus_tag="rifoxya1_full_scaffold_1_prodigal-single_223"
     CDS             complement(133148..134530)
                     /product="hypothetical protein"
                     /codon_start=1
                     /transl_table=11
                     /translation="MSQKKSGFILAGGETLNSICDRYLKSEGEDYITREGINSMLNKS
                     ISGVLHSFGEAFEKRRNINTHIKSHRKIFQSMIDTKILDGINIFCDSGGFQASIGRLE
                     KESTDDLIQAYHKFLREEHNLIDRAFVLDLPPGPGCKIFHSFEEIYEKNLETYKMASE
                     FPDEIRSKMIYIHHFRTPKLWNIFNRILFENDLFEKFSHFATGGIVANTKGDSNIPCI
                     IYVLPLIPLLIQCKKRNIKKLDFHILGGATFRDLFFYEILEKHIKEVHDIQVNFTFDS
                     SSLFKGLMIGRFIVIIEEDGTFRKLDLRSSLLDLRFKGKETHRTTYLKHLNKMAQKYN
                     FKPLNLTEPYSKETGTFFPIFSVYTMLFMLDQFSECQTMFSKSATNFYELYKMDKIEE
                     LNFETNEITKKINKGNITRKQTAKNFGLINSLKIITELNYDYCEYIVNKCLSKDEFIN
                     LSDRKKILTF*"
     gene            complement(134584..135435)
                     /locus_tag="rifoxya1_full_scaffold_1_prodigal-single_224"
     CDS             complement(134584..135435)
                     /product="Uncharacterized protein n=1 Tax=Danaus plexippus
                     RepID=G6D1Z8_DANPL"
                     /codon_start=1
                     /transl_table=11
                     /translation="MRSFSTIQNIINFSENFLNSKNDFIRINDEEYFSLLVSKIKNFN
                     SNYKKIEINPKIIKQLILMTSINFCYWYGNSYHRINNSSSSKLGNIIYEAIENSNGLN
                     HNGIIREIISKMVMERFPLLDERIRILKSISDWDINSIIRNVTSTKSLEEVFSIFLCT
                     IPHFGNDFFLKKACLFFIELNRIFGLYEDEINMLIVPADYQVPKILHYFNCFQYSEYL
                     RNKIDSDLLILPNSKEEISIRTATVFSCEQLKKLTNKSISDIDEFLWGNRDLCKNPFH
                     LTITTDY*"
                     /db_xref="UniRef100_G6D1Z8"
                     /db_xref="G6D1Z8_DANPL"
     gene            complement(135432..136079)
                     /locus_tag="rifoxya1_full_scaffold_1_prodigal-single_225"
     CDS             complement(135432..136079)
                     /product="hypothetical protein"
                     /codon_start=1
                     /transl_table=11
                     /translation="MEKTKKIYVNELIVSDKWILNNNEIKTLVNPKTILKSVEFDKIE
                     RRSIFCEAMFSSENAQTQFIRVGENIFLNGGYITAKVATKNLTEWFMASQNHFKKNKL
                     FEYEYYKFFELISSIPENKSLFYRTSYPDYLFIKENMNSSFFPLTLTFLVELFSINEK
                     IRTNIEINKFELELLTQDSPFNFDQNKIFLRDKFSSYDPRMYNFFWMLQKLEINQ*"
     gene            complement(136081..136869)
                     /locus_tag="rifoxya1_full_scaffold_1_prodigal-single_226"
     CDS             complement(136081..136869)
                     /product="Thymidylate synthase-like protein n=1 Tax
                     =Desulfatibacillum alkenivorans (strain AK-01)
                     RepID=B8FMW1_DESAA"
                     /codon_start=1
                     /transl_table=11
                     /translation="MNLTFINATTISDLWFQAIYSIIDNGKRFKIDEGSYAGQMRLEF
                     DYFIGQIKCPWGEPILPVIPPGLDIPPPVENDYIFGGKNYDRSYIEYLMTPTKMANES
                     YTYGERLTQYNVSEFIKEKRDEKKHEIVNVEKYDDKILLADNSNLFINQIEYVINKYK
                     TSGHRNNQLILQVGNPDDLLLVDPPCLRHIDTRIQDNKLHFFVYFRSWDLWGGLPANL
                     AGIQYLKNYMSNEIGVEDGEMVVESKGLHIYGYAEDLVKLRCGK*"
                     /db_xref="UniRef100_B8FMW1"
                     /db_xref="dal:Dalk_4147"
                     /db_xref="B8FMW1_DESAA"
     gene            complement(136872..137513)
                     /locus_tag="rifoxya1_full_scaffold_1_prodigal-single_227"
     CDS             complement(136872..137513)
                     /product="von Willebrand factor type A n=1 Tax=Candidatus
                     Omnitrophus fodinae SCGC AAA011-A17 RepID=UPI0003B45E4B"
                     /codon_start=1
                     /transl_table=11
                     /translation="MKKGLDHIIVVIDKSGSMDVAKNETITGFNKFIEEQKNLKDRNA
                     FITVIQFNTDYNFYCKNIPINEVKDLNESAYRPYGFTAYFDALGKAIDETGIYLDGLT
                     EDEKPENVIMVSITDGQENASKEYNSEKIKNMIKHQQDKYLWKFIFLSAGEEAFKTIK
                     SLNIDPSFTYKFDNGARGINSSYLSMSMGTTCMRTSCYNKKDILDKTGQKESD*"
                     /db_xref="UniRef100_UPI0003B45E4B"
                     /db_xref="A0A0F9GSX8_9ZZZZ"
                     /db_xref="ipo:Ilyop_2155"
                     /db_xref="UPI0003B45E4B"
     gene            complement(137525..137806)
                     /locus_tag="rifoxya1_full_scaffold_1_prodigal-single_228"
     CDS             complement(137525..137806)
                     /product="Heat shock protein 60 family co-chaperone GroES"
                     /codon_start=1
                     /transl_table=11
                     /translation="MNIKAGFDKVIVKPFEVENKVGSIILSATTTPPQSYGKVLSIGK
                     DVKTDVKIGEVAIFARFAGQTIVVGKEEYRVLMDGEIYGVLENIESLNG*"
                     /db_xref="salv:SALWKB2_1579"
     gene            complement(137808..138074)
                     /locus_tag="rifoxya1_full_scaffold_1_prodigal-single_229"
     CDS             complement(137808..138074)
                     /product="30S ribosomal protein S21 n=1 Tax
                     =Thermodesulfatator atlanticus RepID=UPI0003B726A8"
                     /codon_start=1
                     /transl_table=11
                     /translation="MVSFKEMEAGVYREEGIMVVRRHKETFEEMMRRFKKKYSKSGIL
                     QDLKKVMFFEKDSVRKRRKRSVSEKRRKKELEKIYESKERKESK*"
                     /db_xref="UniRef100_UPI0003B726A8"
                     /db_xref="A0A0F9LPD4_9ZZZZ"
                     /db_xref="tid:Thein_0037"
                     /db_xref="UPI0003B726A8"
     gene            complement(138061..138765)
                     /locus_tag="rifoxya1_full_scaffold_1_prodigal-single_230"
     CDS             complement(138061..138765)
                     /product="hypothetical protein"
                     /codon_start=1
                     /transl_table=11
                     /translation="MDNIKVIESFITWQGEGPDIGKRMLLLRFKTCDRVENKNPCSWC
                     DTIIKMRCSIEQEVSLQTIQETLDKNKAGLMITGGEPTFGENLKNTTRLLNLYYNVAN
                     IETNGFDLLGLFKIISNIDKNIKIIWSPKIFSNKDYVDFQVKVSELNSYKNDVYLKFV
                     IDNKNFPEDNLRVEKCLQFILDNPKIKFDIDKVYLMPEGKTREDLIKNSEICFDMCEK
                     WNCSFSSRDQIIYGFV*"
     gene            complement(138830..142039)
                     /locus_tag="rifoxya1_full_scaffold_1_prodigal-single_231"
     CDS             complement(138830..142039)
                     /product="DNA polymerase {ECO:0000256|RuleBase:RU000442};
                     EC=2.7.7.7 {ECO:0000256|RuleBase:RU000442};; 
                     TaxID=682651 species="Viruses; dsDNA viruses, no RNA
                     stage; Caudovirales; Myoviridae.;" source="Cyanophage
                     S-SSM6b.;""
                     /codon_start=1
                     /transl_table=11
                     /translation="MECSLQNEPSCILETNCEDDLSKVDVIFVAENPGKEEVEYIPPT
                     PLIGKSGQTFRKYFKKLKLDKLNYLITNVVWCLTLNEDGTTGNPSQKVIDCCKENCFE
                     LIRNCNPKLIVIMGNSPLSAFNIAKTGVTKCRGKIYDWEDYKIFVTVHPSYVNRNRIV
                     EEPEFERDLSKVAEFFGIKNDIEQGKERNINITNIKGKYQYSIPEKYYTDNYRLVDVQ
                     YLGRKREVIYIFRDKDNKKEIYKTDDKYYCYTCLDDNEKKKIVPYEKLNQTFLHYSDK
                     SLLDFNCTYEGDNRITSKHALDYYLNSKGEAPKLDLNIMYFDIEVDTGESRSFPKPTE
                     ANYPINLITKIYHKIKTTYVIDNKTEEIQNIEGVIIKKFKNERDLMSSFISDFKNDDP
                     DILSGWNCIDFDLQYIFNRLPKINIRQESMSKFGEFYVDGKRFVCNLAGCVPLDQCFL
                     YKNFTFTKKENYKLGFIAQDELGYTKVAMDLPINQMYSKLLNKFIGYNIRDTELLEGL
                     ENKLEHINLLNEIRTICHTSFDNCSTFGQIDAMLISFLKQRGFGSKNSNQHMEKVKYA
                     GAFVFEPIPGIYEKVVDFDFKSLYPSLIITYNIGINNFRIKLEDPSLGFELSKHPENL
                     PDEISVIFDPTFRAEKKIIKKEALLNIIKKNNYIHTINGCLFENHDKELSVLGEALKE
                     ILDSRDRYKKMMFKAVEEKKNDESKFYDTRQQVYKVLANGTYGVLGNKAFRFYDESCA
                     GAITLSGQEALKNSIIYGNNFMESLNLEKPMVIPDEITKKEIFSDEMPDIRKRIKYIV
                     TGDTDSIFCCFEKFKKEKNVENIRGWCKEIENYLNNVIMPHIVRTHNVDPKNSVLKLK
                     NELIISRGLFLAKKRYAIHVINNEGKSVDKMKFMGVEIKRSDYPQKSKEFLTELVNLI
                     LKSEKVSITKLMKFVEMKEKEFIEAINNGEKTIARPVSIGKEIEEYKTVPQGTKAMLN
                     FNDLIYDAHDVGSRGYMFKIKGINLDLAPDDVKKNYQKFLSSGKKLEVIAIPDEEQRL
                     PKYIIPDMKEQLKFSFTDRYELMLKPILDIKTKNTVLTF*"
                     /db_xref="M1T2X6_9CAUD"
                     /db_xref="UniRef100_M1T2X6"
                     /db_xref="mpi:Mpet_1929"
                     /db_xref="2.7.7.7"
     gene            142313..142723
                     /locus_tag="rifoxya1_full_scaffold_1_prodigal-single_232"
     CDS             142313..142723
                     /product="hypothetical protein"
                     /codon_start=1
                     /transl_table=11
                     /translation="MAEQKKSKKAGKGSGKEYKKLGKKEINVQRNLETEASEMIKRIR
                     HGWKRISTIAQKLNDMSQTPGTPIKEFWRLDDEVSKILNSIQKQGVICSERGILVGSA
                     LMLMAIKKEKDLEMVKVIMAELPPKPTRRDVTDG*"
     gene            142716..143279
                     /locus_tag="rifoxya1_full_scaffold_1_prodigal-single_233"
     CDS             142716..143279
                     /product="hypothetical protein"
                     /codon_start=1
                     /transl_table=11
                     /translation="MDDAAEVEIQYVDINEVRGLESLISKTKTMEEFKAIMAAKNEKI
                     RAAIEAGESWSVAPSSPICPACKGAGQKFIFQIGEEEITCPSCGGRGIRTDVCAVCGG
                     RAGEVETCSRCNGTGVYVHRKNRFRADDVPCPKCKGAGKCTEPVLGRKIKSSRDCPTC
                     LGSGIELSKVRIPLALKKEIRASGFEI*"
     gene            complement(143369..144529)
                     /locus_tag="rifoxya1_full_scaffold_1_prodigal-single_234"
     CDS             complement(143369..144529)
                     /product="Uncharacterized protein n=1 Tax=Collinsella
                     aerofaciens ATCC 25986 RepID=A4E751_9ACTN"
                     /codon_start=1
                     /transl_table=11
                     /translation="VDHAVDSLIDAEEDPEVGHGLDLGLDGGAHRVLLADALDGVLLD
                     GLHGQGQLSLGRVDLEDDGLDLLADLHDACRVLHPLVADFRGVNQATDHGGHLDEYPV
                     FGRRGHQGPDLRALLELLGGLDPGIRKEPLDAQLDLLFLGVDVDDLHLDVLAHGVLLG
                     QIRDLSPGDLRDVDEAIYTSEVKEQAELGDGLDVPLDDGVWNDPGKGFGHVGLPLLLQ
                     DRPPGHDDIPRVLVEGDDLEVHRLSQHLFGRNGVKVHLGAGKEGGNADVHGEAALDLV
                     FYQAEDIETSHVGFLEAFPGHSHVLSYGDLDGPSILLEAIENDFDEVTLLDGQASILG
                     RKISDRDQAHGHASHVDHGVDLVDLGDHAVDDRADFEDLRLENRHDVVLGVF*"
                     /db_xref="UniRef100_A4E751"
                     /db_xref="A4E751_9ACTN"
                     /db_xref="bnm:BALAC2494_01690"
     gene            complement(145573..146124)
                     /locus_tag="rifoxya1_full_scaffold_1_prodigal-single_235"
     CDS             complement(145573..146124)
                     /product="hypothetical protein"
                     /codon_start=1
                     /transl_table=11
                     /translation="MPFKTFFNWLFDDSINSEIPKPKLNEEGKVLIPDILKYNSPITH
                     TYVISLFLNSPELNHFLNKKFNNINLRYLEKKELFLFIKKCVIDFRIKRNMMLYKPYK
                     KQEELFKGLRSKIPLLKNDDIELLSDLCLKLPDEEKDEIYSGLGLLKEKPVKTKIKKE
                     TKKKQKNKISKDDFLKNISVIKK*"
     gene            146255..146650
                     /locus_tag="rifoxya1_full_scaffold_1_prodigal-single_236"
     CDS             146255..146650
                     /product="hypothetical protein"
                     /codon_start=1
                     /transl_table=11
                     /translation="MENLKKYFSQMFFQLIFLGIFIYGVYFKNYIFFDVFIFYTILIT
                     LALIVSMPILFFKENLFDLAFIYTKKKLEFKKDFIFYFKNILWIFYIISLGTFGHTFL
                     MCIWIFNSLIKILYDTKMENFEKTRITSD*"
     gene            146666..147157
                     /locus_tag="rifoxya1_full_scaffold_1_prodigal-single_237"
     CDS             146666..147157
                     /product="hypothetical protein"
                     /codon_start=1
                     /transl_table=11
                     /translation="MDRGALTEQGQNLMEGIITKTNFRIFNDSRDKENIPAVKTEFFV
                     LDAIKNLVRWELMFGGNISEITEIKLSTRVCGCKDIISYRGSKESILPLIQTSLLWLK
                     ASDKVSMDELSKKVVGLTNGSPLLITLGMGIFVGNARKEKFLHILNENLNLVGIKIDT
                     LEN*"
     gene            147215..147343
                     /locus_tag="rifoxya1_full_scaffold_1_prodigal-single_238"
     CDS             147215..147343
                     /product="hypothetical protein"
                     /codon_start=1
                     /transl_table=11
                     /translation="MKPACQGVGTIAISAAAVLMFQKDPSEFIPFFWLVGILFIWN*"
     gene            complement(147426..148379)
                     /locus_tag="rifoxya1_full_scaffold_1_prodigal-single_239"
     CDS             complement(147426..148379)
                     /product="Whole genome shotgun assembly, allelic scaffold
                     set, scaffold scaffoldA_6 n=2 Tax=Oikopleura dioica
                     RepID=E4Y4P9_OIKDI"
                     /codon_start=1
                     /transl_table=11
                     /translation="MARLIFVPQLPIKMRYSEWWFTEFPKNVQDAFSEVIVLGKNNIP
                     QNADNSGLFSNTEMAIKFELSQVEEYLDLKLEKNDVLFHADLSFPGVFHSVLFHKKPK
                     LSLCFCHGSSLNKYDYFQKVRKEKYLVEQGMANNYDYILVGSVYHALKLKGIKNIMIT
                     GLPQPYDIFNDEIFNSNKIIDITSVSRSCIQKSTKKIEREIEKEFNTKIIRKSFDSWK
                     DYYQHLANSKILLISSKEDTFNYSILDAYLMGCIPLAPNRLAFPELLPREYLYNNIEE
                     LKDKIKKIFRGELKPLKELNNQYKVDHFYEIFESVINETLN*"
                     /db_xref="UniRef100_E4Y4P9"
                     /db_xref="E4Z2X2_OIKDI"
                     /db_xref="dat:HRM2_16580"
                     /db_xref="E4Y4P9_OIKDI"
     gene            complement(148372..148854)
                     /locus_tag="rifoxya1_full_scaffold_1_prodigal-single_240"
     CDS             complement(148372..148854)
                     /product="Marine sediment metagenome DNA, contig:
                     S01H1_S11500 {ECO:0000313|EMBL:GAF99918.1}; Flags:
                     Fragment;;  TaxID=412755 species="unclassified sequences;
                     metagenomes; ecological metagenomes.;" source="marine
                     sediment metagenome.;""
                     /codon_start=1
                     /transl_table=11
                     /translation="MNVIMAPHPDDEIIGCFEILKKGNCVVNFTTKLNKERAEECLNL
                     RNHFDVKFIYFQYSVPPAFLSIKNTFYFPHPIYETHPEHRLLGQHGERLLRNGYNVIF
                     YSTIMNAPFIFETPFSEEKKKVLNLLYPSQKSLWEYDYKYFLFSGYDKWLIELGNENG
                     *"
                     /db_xref="X0U2A0_9ZZZZ"
     gene            complement(148851..149237)
                     /locus_tag="rifoxya1_full_scaffold_1_prodigal-single_241"
     CDS             complement(148851..149237)
                     /product="hypothetical protein"
                     /codon_start=1
                     /transl_table=11
                     /translation="MAKYKTINNLLQNNNDKMNAVIFSGFENGIPQVVVRPILFWGIF
                     DIEDDEDKNFLEQEIVGMIYYSGKIGPCTDSKIFMTYVSSEDELELLISSLNEEDFNE
                     MINPGEKEEVKEEGKIINIDFGKKKT*"
     gene            complement(149224..150186)
                     /locus_tag="rifoxya1_full_scaffold_1_prodigal-single_242"
     CDS             complement(149224..150186)
                     /product="Uncharacterized protein {ECO:0000313|EMBL
                     :KKN59912.1};  TaxID=412755 species="unclassified
                     sequences; metagenomes; ecological metagenomes.;"
                     source="marine sediment metagenome.;""
                     /codon_start=1
                     /transl_table=11
                     /translation="MSEENFPLCDCGCGKEVTKKTNKYLWGHNKNVVTDETRQKLRDA
                     NLGITLEMRHGEEKAKEIKRKIGLKSKERIPYQKGKTWEELYSKEGSEKLRERLKETH
                     TNNPIFKDRKGPRNPYYKGAKDSLYKHWSPKITEDKNRENKDKKIEVKCTYCGKWYVP
                     TQIELDNRIGAVRKNNGIGCNFYCSGECKKLCPDHYQVLWPKNHKPYNIKKDDTPNLT
                     NEHGHNFSVEVNPLIRKLVFERDNWECQRCNVQESLQCHHIDPIALNPGFANDIDSCI
                     TLCIECHQSVHKTIEGCGYNDLKNEKQNRIQGCPEKQEVTNGEI*"
                     /db_xref="A0A0F9SCA4_9ZZZZ"
     gene            complement(150270..150884)
                     /locus_tag="rifoxya1_full_scaffold_1_prodigal-single_243"
     CDS             complement(150270..150884)
                     /product="hypothetical protein"
                     /codon_start=1
                     /transl_table=11
                     /translation="MISGEISKESFDKKVSAKMNKGKQVDSFPGTGIKIGSGMETNEA
                     KETSAGINMGEIAKDRDMNKLNLGDGRFGLEDRDVATKLLDKNFSPMIIRKYTRIGFP
                     LFVSLICDENLDDLDNVVHDCIDFCRDNNILRNNIQSLRNFTGILSDTINTHYDKKKR
                     GCVESISIILYADKLLLSSLQGDAMNFLACRMELYESLNLMAKI*"
     gene            complement(150942..151289)
                     /locus_tag="rifoxya1_full_scaffold_1_prodigal-single_244"
     CDS             complement(150942..151289)
                     /product="hypothetical protein"
                     /codon_start=1
                     /transl_table=11
                     /translation="MKFNVFMTGFSAKESGEIIQKYGKTQNISAINDIMGDGDYHIEM
                     SKNKIENADFLLVGSLNKMMSGMQIYFARTLNKPVVSVDPDDSEVCNLWFLDNVTKTV
                     VSVGDFFKYLSEF*"
     gene            complement(151313..152503)
                     /locus_tag="rifoxya1_full_scaffold_1_prodigal-single_245"
     CDS             complement(151313..152503)
                     /product="Uncharacterized protein {ECO:0000313|EMBL
                     :KKK74559.1};  TaxID=412755 species="unclassified
                     sequences; metagenomes; ecological metagenomes.;"
                     source="marine sediment metagenome.;""
                     /codon_start=1
                     /transl_table=11
                     /translation="MWKTELLLNKELTEELFRIIVNIKNRTYTNQESLERIVEVFKKA
                     FDSLFINEPVKPEEKCSCSKDDGCSNCGENSNLQKEKNVMLKSGIFNDKKMFNGLGLT
                     LNEIFTIYNEILNCTKSSEVQHEIDKSCKFIMKSITNQLNKKDENKDGNVDHLTAYIP
                     PFDSKIIEEIRKEKTDKEQIKNSQEKEIKICHCSENEKCEACNNILNDHDEEKIAFYM
                     AKSFLPYDVVKQCLNFLPEIEDFKEFPQPSESEKHPFNVSCLESMKNINKEQIKKSSN
                     DMKIKNSQGKDISMYNTGLSAKRENWAAFAKLIANQFEHGGEKYALINDMEHTDFVCL
                     LSPGKTGVDWIIQTIVKYCGRFLNQKREKDLLKIATYCFLAWIKCGFHLNQDHDEDVK
                     KSNN*"
                     /db_xref="A0A0F9A7M8_9ZZZZ"
     gene            complement(152511..153089)
                     /locus_tag="rifoxya1_full_scaffold_1_prodigal-single_246"
     CDS             complement(152511..153089)
                     /product="7-cyano-7-deazaguanine synthase n=1 Tax
                     =Alishewanella agri BL06 RepID=I8UDR3_9ALTE"
                     /codon_start=1
                     /transl_table=11
                     /translation="MGTDSTCDLVILYSGGADSRLMIEFALGTKKKPFGVLIDYGQKH
                     IEELKYAESHLSEGNIPYKILKVNLGENISSGLTGNLVSGKYGNAHPMHVPGRNTIFL
                     GLALSVAESMNIKTVWIGPDFSDYLNSFPDCSQEFIGRMNNASQISPSYPINIEAPLL
                     GMTKELIKSLLSNQYQIKENTYYSGYEPPKKG*"
                     /db_xref="UniRef100_I8UDR3"
                     /db_xref="cps:CPS_2937"
                     /db_xref="A0A0F9GLE0_9ZZZZ"
                     /db_xref="I8UDR3_9ALTE"
     gene            153311..153517
                     /locus_tag="rifoxya1_full_scaffold_1_prodigal-single_247"
     CDS             153311..153517
                     /product="hypothetical protein"
                     /codon_start=1
                     /transl_table=11
                     /translation="MSDIIAVVHTEETVEELILKSSTFILSKRNKKGDLMEERVVSER
                     EADKWYNKNQKKGNLSVPFEWMFA*"
     gene            153827..154045
                     /locus_tag="rifoxya1_full_scaffold_1_prodigal-single_248"
     CDS             153827..154045
                     /product="hypothetical protein"
                     /codon_start=1
                     /transl_table=11
                     /translation="MNSSSCTVKEITIKDLKPGDKFRIKRKKDKFLKTDLKDIVMHLD
                     TFRLYVLLPNMVCEIIKYQNKIVLDLSQ*"
     gene            154045..154218
                     /locus_tag="rifoxya1_full_scaffold_1_prodigal-single_249"
     CDS             154045..154218
                     /product="hypothetical protein"
                     /codon_start=1
                     /transl_table=11
                     /translation="MDLCLKIIAFVVESVFASMVTLIGLILKISLEILIKIFELIFQL
                     ITKDDDKNETPIV*"
     gene            154230..154655
                     /locus_tag="rifoxya1_full_scaffold_1_prodigal-single_250"
     CDS             154230..154655
                     /product="hypothetical protein"
                     /codon_start=1
                     /transl_table=11
                     /translation="MLELTKEQNDIINQLGVDQRNALFALLDVNKFPNATMDSINKLF
                     MIFCAQNHNEFANHLFSEIIENINKLFTMGKWEKLYTIFEHLLKHRIEDCIKMKKEIE
                     PYEEIYLDLVKYIKIFRDAGLINQLAILRMAREKGLLSE*"
     gene            154740..155588
                     /locus_tag="rifoxya1_full_scaffold_1_prodigal-single_251"
     CDS             154740..155588
                     /product="hypothetical protein"
                     /codon_start=1
                     /transl_table=11
                     /translation="MEDGCQVGEEKGTENKKAKEYLKHVAKKTTTKVLRTMKITLVMI
                     LGMIVLFAAFGGFSSQGMKDVASSVGNSLTGAKDMYLALKAISGENQLAKDVVEELRA
                     EVKNPEFLGFRFVTVDGMQVITNEEGMKNPHILKGLVFQAKENGQDSVVFPWTIYRDL
                     VEGAVIAPITSAGMVLGPETTMSWLIKRMISQGISKPWWVVENRNEIVVPLGTTEFGP
                     MVYGEEKTLLSGLFGGPPSFKSWVDFPAQEKTLKFKADGSVDSGTKYVDEIQDFAKDK
                     IKEAVK*"
     gene            156201..157382
                     /locus_tag="rifoxya1_full_scaffold_1_prodigal-single_252"
     CDS             156201..157382
                     /product="von Willebrand factor type A n=1 Tax=Anabaena
                     cylindrica (strain ATCC 27899 / PCC 7122)
                     RepID=K9ZCX0_ANACC"
                     /codon_start=1
                     /transl_table=11
                     /translation="MSDLIEILFSFDTTGSMYPCLSQVRRVLKQSIERLFKDIPNLRI
                     SVLAHGDYCDKNRTYVTTFLNLSNNMTNITNFVMNIGPTGGGDSPECYEKVLRQARTE
                     ISWTPGSKKLIVIIGDDIPHPPHYNMNTEKIDWRKELDLLKEMGIQVYGVHAMPGIRR
                     HSKPFYMEIANKTGGFYLTLEQFSDIMNLIMGVCYNQNNSLNQFNDEIERSGFMTVSL
                     KKSFDALRGISIEKDYSEYDFEYEDPYFEKPKRTSYRDIRRVTKKSGEFKNLPEGLEI
                     IPSGRFQVIPVDSTIDIKTFVSSQGIPFQKGRGFYELSKSVKVQQYKEIILMNKRTGE
                     FFGGKEARLILGLKPQTASGGITERLPNIELSNWRVFIQSTSNNRKLIAGTTFLYEVI
                     D*"
                     /db_xref="UniRef100_K9ZCX0"
                     /db_xref="A0A0G0YPA5_9BACT"
                     /db_xref="acy:Anacy_0994"
                     /db_xref="K9ZCX0_ANACC"
     gene            complement(157445..158470)
                     /locus_tag="rifoxya1_full_scaffold_1_prodigal-single_253"
     CDS             complement(157445..158470)
                     /product="hypothetical protein"
                     /codon_start=1
                     /transl_table=11
                     /translation="MRKKIFWMFRTDLKNLEYYHKYTNQLDFFRNCHDFYLMMPFYFY
                     QEGIFDEVIIWRLTDKPKESIIFEFDNRRYIQKWVKSFDECFKEKEKPDISFFRGGFK
                     SYCEITKKNPKFFGLKLYLGSSKRVNPVYGGIYDYILVEDNSELSSPKHLPFFKTASP
                     DVFYPIKNKELKYDICWPCNFTQIGYKGQEYFIQKISNSKYLKTLQIVHCGNKPELGK
                     QLCKKYNVNNIEFIGSIDRRTMNELLNKSKLGLVTSNKQDGCPRVLTEVLMAGTPLLV
                     RDTTRFLNFYKKIKGVFIFDENNLEKIIFKAIKNLDILKQNLSNEVQDGNLNFIKICK
                     KNLELWK*"
     gene            complement(158467..159153)
                     /locus_tag="rifoxya1_full_scaffold_1_prodigal-single_254"
     CDS             complement(158467..159153)
                     /product="hypothetical protein"
                     /codon_start=1
                     /transl_table=11
                     /translation="MSYPEHPDTIIIKNKYYPKGLTEIDIWNYYQKEKVNLLQELSRH
                     RAMIFLATNENEFIVKRKLNNDYIKFSSSNYDKIMSGRTVSIHTTMETHENFCIVDID
                     TENWTMAKYAAIKTYETLTDASFFQKVEIRYTGKNSFHLVGYLARKINIDSSRYLLEH
                     YLKNSDLKKEFTISHKRTKDIVNLDLWASNKYNGNFITLNSLSVWGLKCMRVEYNEIK
                     NFEPMKATIK*"
     gene            complement(159166..159753)
                     /locus_tag="rifoxya1_full_scaffold_1_prodigal-single_255"
     CDS             complement(159166..159753)
                     /product="SAM-dependent methlyltransferase n=2 Tax
                     =Bacillus RepID=V7Q9R8_9BACI"
                     /codon_start=1
                     /transl_table=11
                     /translation="MKKEMPPEYYDKVYKNPKHLKNIEESGYYELYKKAVDSIPTICS
                     ERIILDVGCGTGKIASLIKKKGFKKYTGIDFSKTAINIAKKMYPEFNFENIDLFEFHK
                     KNGFENYNTFILLETLEHIQDDIKVLSLIPKNSVIIISVPNSNFESHVRFFKTIEEVL
                     DRYKNIFDNRYIQRYTIENPKKPGKKIFLISGFKS*"
                     /db_xref="UniRef100_V7Q9R8"
                     /db_xref="blh:BaLi_c09620"
                     /db_xref="R9TRV4_BACLI"
                     /db_xref="V7Q9R8_9BACI"
     gene            complement(159757..160680)
                     /locus_tag="rifoxya1_full_scaffold_1_prodigal-single_256"
     CDS             complement(159757..160680)
                     /product="Marine sediment metagenome DNA, contig:
                     S01H1_S30755 {ECO:0000313|EMBL:GAG33778.1}; Flags:
                     Fragment;;  TaxID=412755 species="unclassified sequences;
                     metagenomes; ecological metagenomes.;" source="marine
                     sediment metagenome.;""
                     /codon_start=1
                     /transl_table=11
                     /translation="MRILVLSPNLIGRYNWGHQRFRNDIAKFHDVVFYGSGFPNFDPK
                     KRVMDVINEYGNNFDFVFTCGLRYTLEFNGLEDVKHIPKVHFVVDYFPKHPSGYKGSW
                     PRQHEFMKKNKFDLFFVRQYRQVEDLKKNGINVPSYFLPFSSDMEVYKRLGLEKVFDV
                     ITSSTQRSDVYPNRSKINKMLSKTKLKVYMRRVTHQAYINAINRSSIAVISNNIFGSF
                     NMKYSEFLGCGTFVLADRPPDLERIGLEDGKHLVIYSDLIDLRNKIFYYLEHEKERTK
                     IAKEGNKFAQQYLSNDYRIKEMTKIIKKELF*"
                     /db_xref="X0XAS9_9ZZZZ"
                     /db_xref="gwf2_scaffold_612_6"
                     /db_xref="cay:CEA_G2207"
     gene            complement(160684..161322)
                     /locus_tag="rifoxya1_full_scaffold_1_prodigal-single_257"
     CDS             complement(160684..161322)
                     /product="Uncharacterized protein {ECO:0000313|EMBL
                     :KKS85074.1};  TaxID=1618436 species="Bacteria;
                     Microgenomates.;" source="Microgenomates
                     (Gottesmanbacteria) bacterium GW2011_GWA1_43_11.;""
                     /codon_start=1
                     /transl_table=11
                     /translation="MGIEKKIENNFKDLYEKYFEGIIDEYNEYITTISSGGAAASIEC
                     SVFLLILMELFNCKSVLDLGSGFSSYILRFYRKRYGTKDMKIWSIDTDKDWLLKTKKF
                     VEKKGLLDENFSVWNKFKNEKRDFDLVFIDIDQTKNRPDHIPIILENFVTEKTIVLFD
                     DFHKKWYTDKIMPFIDKTYLYNSYDIKKYTLEKNRGKMIRYCWLSTNFQKRG*"
                     /db_xref="A0A0G1CHW4_9BACT"
     gene            complement(161324..161671)
                     /locus_tag="rifoxya1_full_scaffold_1_prodigal-single_258"
     CDS             complement(161324..161671)
                     /product="hypothetical protein"
                     /codon_start=1
                     /transl_table=11
                     /translation="MIVQKRIDKKGRVFRYSDLLISDIVFDINKDLKNRYGEMTYRIL
                     FKYNKELKRCTYYCQVKSIFFWRNIKAKEILILKNIKGPITSDNPYVLSKKIIPIFQA
                     IKVQKKIKITGER*"
     gene            complement(161687..162286)
                     /locus_tag="rifoxya1_full_scaffold_1_prodigal-single_259"
     CDS             complement(161687..162286)
                     /product="GlcNAc-PI de-N-acetylase n=1 Tax=Curtobacterium
                     ginsengisoli RepID=UPI0003B42771"
                     /codon_start=1
                     /transl_table=11
                     /translation="MKRILAIGAHFDDIEVACSGTLNKHIDKNDEVYLAILNSDETRT
                     GDPEIRIQEQICASDLMKISRDRIFLFTGDILDPSDIIGELDLIKPDIIFSMFEKDSH
                     QHHVQAAFIGRSVGRKRNLTTFFYSSGSTYDFYPTVYNIIDKERKRKIVDCFKSQLEL
                     NAINHNLIDRRESFWASEISTEPDLYAEGFIVRKLQYPF*"
                     /db_xref="UniRef100_UPI0003B42771"
                     /db_xref="X0Z2Y8_9ZZZZ"
                     /db_xref="mne:D174_19140"
                     /db_xref="UPI0003B42771"
     gene            complement(162297..163070)
                     /locus_tag="rifoxya1_full_scaffold_1_prodigal-single_260"
                     /gene="lpxD"
     CDS             complement(162297..163070)
                     /gene="lpxD"
                     /product="lpxD; UDP-3-O-[3-hydroxymyristoyl] glucosamine
                     N-acyltransferase (EC:2.3.1.-)"
                     /codon_start=1
                     /transl_table=11
                     /translation="MIEMSLFKDLLDKKTCSIKFLKPDCVSYIKDLTYLKYLIDINFP
                     VHILADEKLEFHLADSNDNFLNHKFVKFYFVSNVLYSFSILHNFINRNKPRAKISIGK
                     NGSIHISSVLGAEGLHLAFGLDDSENKIKIQMIHIGNLFIGDNVIIGAHSVIHRGVLD
                     DTIIGNNIYIGALSNIGHNCIIEDNTVIGNGCIISGSVRIGNNCWVGVGTNIKNKVSI
                     CDNVIIGMGSNVYKNITESGIYYGTPLKKQKEYIENWNF*"
                     /db_xref="cbd:CBUD_0625"
                     /db_xref="UniRef100_U7SMC5"
                     /db_xref="U7SMC5_FUSNU"
                     /db_xref="2.3.1.-"
     gene            complement(163063..163608)
                     /locus_tag="rifoxya1_full_scaffold_1_prodigal-single_261"
     CDS             complement(163063..163608)
                     /product="Transferase hexapeptide repeat containing
                     protein id=3329910 bin=GWF2_Bacteroidetes_35_48
                     species=unknown genus=Pseudomonas
                     taxon_order=Pseudomonadales
                     taxon_class=Gammaproteobacteria phylum=Proteobacteria
                     tax=GWF2_Bacteroidetes_35_48 organism_group=Bacteroidetes
                     organism_desc=a81"
                     /codon_start=1
                     /transl_table=11
                     /translation="MTDKKIFFHLWRIYQRIFKQNYIHKSFIKGKNFKIGKFCIIEEG
                     VICGDDVSLKNYVLLQENTCIFNGVSIDSFVKSSGDNVVGSNTTLRFNSTICRNIHIG
                     HNCFLSPNVMTIFSDVKGDHSKYIKIEKNCYIGTNAVIGPGVHIGHNTIIGAMSFVNK
                     NCDKNSTYIGIPAKKVINKND*"
                     /db_xref="gwf2_scaffold_1546_33"
                     /db_xref="dol:Dole_1824"
                     /db_xref="86521373"
     gene            complement(163605..164351)
                     /locus_tag="rifoxya1_full_scaffold_1_prodigal-single_262"
     CDS             complement(163605..164351)
                     /product="Uncharacterized protein n=2 Tax=Labrenzia RepID
                     =U7GIX5_9RHOB"
                     /codon_start=1
                     /transl_table=11
                     /translation="MDKIDITMTSVLRPEIVRGTLKSFFKSMFYKNPDRYRLIVNIDP
                     LGNGKATANDVLEVCKNHFKKVVYNISKEPSFPKAVRWTWDQVESPWVFHLEDDWIVH
                     RKVDVDHMIEIMNKYKDLACLRLYKEPIPNVLTPRIFNTKYRYNEEGFFVADDQKKQF
                     GLNPVLIRGEFVKTGRTMMVDDKNPEKQFRFKNPKMSDFIMKWKYGIYGKPGDARLVW
                     GKRGKYWRDANHFSKVTPGREQFISWRKLE*"
                     /db_xref="UniRef100_U7GIX5"
                     /db_xref="cid:P73_2586"
                     /db_xref="33114014"
                     /db_xref="U7GIX5_9RHOB"
     gene            complement(164352..165206)
                     /locus_tag="rifoxya1_full_scaffold_1_prodigal-single_263"
     CDS             complement(164352..165206)
                     /product="Marine sediment metagenome DNA, contig:
                     S01H1_S09725 {ECO:0000313|EMBL:GAG08593.1}; Flags:
                     Fragment;;  TaxID=412755 species="unclassified sequences;
                     metagenomes; ecological metagenomes.;" source="marine
                     sediment metagenome.;""
                     /codon_start=1
                     /transl_table=11
                     /translation="MSIEIMKGRYLFSIEEILNDLKKCIENKIPFSLIRFGDGGLKFI
                     ESVTRGNHNQLSEISLKEGFPIELSGDILEWWGWAARTANYIDTPEIYFTEYFWPRLR
                     GPKKPMHKQTIMKLKLWYEIYNDAEFDNKNYCNPEINFLSVLRISKNKMNLIDLLKGK
                     RVCCIGTNKKIIDILQELECASECIEIPSQWQNQYEKSFNTVIKEISEKANYYDMWLV
                     SAGELGRIYSGVIKEYGGRSFDLGFVYDYWLKKDIPVRLKEFIGKNPDNQYEFILKKK
                     AKKFQRYL*"
                     /db_xref="X0V7Z1_9ZZZZ"
     gene            complement(165209..166192)
                     /locus_tag="rifoxya1_full_scaffold_1_prodigal-single_264"
     CDS             complement(165209..166192)
                     /product="Glycosyltransferase n=1 Tax=Streptococcus suis
                     RepID=M1VRC8_STRSU"
                     /codon_start=1
                     /transl_table=11
                     /translation="MKIIFNLLNCGLGNNGGSHTIVRSANTLAKLGNEVTIIDNTKIG
                     YNWTPIKCDYLSIKRENQIPDADFIIATGYKTVKSTLNIPQRCGKKIHWIRGWETWKM
                     DENVIIKNILNVPTIKVVNSIGLQNYIEKFNIRSFVIRPGYDFNEQYPMNLRKNNNEI
                     VLGGLYHTKHKTKRSDWILKIQSEFKDKYKTKLYMYGTDKMTDSVIDRYVKTPSIEEK
                     NEIYNSINVWLAPTCLEGLHIPPAEAMLTECCVVGINAELSGTKDYLIHNHSGVVSEN
                     NFESFRRSVEKIIINSKKRFELGKKGREEIISLGSREYNMKKFVKLLEELK*"
                     /db_xref="UniRef100_M1VRC8"
                     /db_xref="A0A0F9CNL7_9ZZZZ"
                     /db_xref="M1VRC8_STRSU"
     gene            complement(166193..166978)
                     /locus_tag="rifoxya1_full_scaffold_1_prodigal-single_265"
     CDS             complement(166193..166978)
                     /product="hypothetical protein"
                     /codon_start=1
                     /transl_table=11
                     /translation="MNSIFLFGPFIGSLEWEMLYFAPFCIYTKRKNPKSQIAVFTRPE
                     RFDLYGRYVDFLIPLYFDDNNSEMFRDTEITNDEYIKMSEKFKSKYSGKFKIENHFFP
                     RIHSFNYKVKWQFPRSKMLYDFLPRRDNEAFIHDTLKYDKKNIFIDFDAIKKISILDK
                     VFEVMFKENNERFIINSSENVNIKRKNIQISKIQESKNLTKLGCIIESLKLSSLSIGN
                     LNSDITKLSLLLKKPTILINEKCTNDQISLINPMKTKIFRRTF*"
     gene            complement(166978..167868)
                     /locus_tag="rifoxya1_full_scaffold_1_prodigal-single_266"
     CDS             complement(166978..167868)
                     /product="hypothetical protein"
                     /codon_start=1
                     /transl_table=11
                     /translation="MEKAILAGPFIGELGWQVLRFAPFVIWNKISKYKNKVKLIVYTR
                     EDTFDLYGQYSDIFVPLRIDGDFTKYKGNCFRLEGYPLTGYYKLITNFHDKYMNQYDI
                     VEHLYPKIEKPHHLNKHQFPRGKMIHEFKPRKDNLIIVNKYISNGKKNVVLGSRFRRG
                     FKRNWKYWNEFYDLLYQSDLYNRFNFIICGKAPEYIPDSKERFLDINNFKLTKDSSLI
                     GITIECIKNSILTCGSQSSIPNLSLSLGTEVLEWGDQKRFHTLDYNYKKTPITFIDDR
                     YYNIPPEKVLKIMSKILRNK*"
     gene            complement(167868..168158)
                     /locus_tag="rifoxya1_full_scaffold_1_prodigal-single_267"
     CDS             complement(167868..168158)
                     /product="hypothetical protein"
                     /codon_start=1
                     /transl_table=11
                     /translation="MDKKDSISNLVKDPVWQKVRESLLGKWTEEPEKNCKKLREYLGS
                     LSSTKKEKLRIVMNYLTGTGFRTGNIKHPCIQKLRTEISLEIKIRKAKGNWY*"
     gene            complement(168162..168992)
                     /locus_tag="rifoxya1_full_scaffold_1_prodigal-single_268"
     CDS             complement(168162..168992)
                     /product="Uncharacterized protein {ECO:0000313|EMBL
                     :KKK73581.1}; Flags: Fragment;;  TaxID=412755
                     species="unclassified sequences; metagenomes; ecological
                     metagenomes.;" source="marine sediment metagenome.;""
                     /codon_start=1
                     /transl_table=11
                     /translation="MYKIMITCRNRLAITQKCIESIVKHSKEEFHIYIYDNLTSYRID
                     EHFSYFNELYKSGIIKQVTFNTPSSTFFAFSKAVSSNMFGLQHMQDPKKNEFSFLVLM
                     DNDMIVTPEWDEKIKRVWKIVNKTNLNHIKIISQCPGGIKPKIPLDLGTTDISAVTGK
                     LGGSGLWTTRSNFFEDVGLLDLRSLVGHNKKHDQMYWHLMDKKSGGKNYILGIQTKLA
                     YHCGAICGSVCNQLTKIKDKKEALKRIRFQESDENISKMDFDSFYKFIESRRDIVKGW
                     *"
                     /db_xref="A0A0F9AMZ1_9ZZZZ"
     gene            complement(169011..170264)
                     /locus_tag="rifoxya1_full_scaffold_1_prodigal-single_269"
     CDS             complement(169011..170264)
                     /product="methyltransferase type 12 n=1 Tax
                     =Thermodesulfobacterium thermophilum RepID=UPI0003B46F2E"
                     /codon_start=1
                     /transl_table=11
                     /translation="MNQGNLVLQRENKIESKKISDTEYRISGLSKNIRIVDKIEDLRK
                     SPPNIIIAEAIRNAKYIVNKTSLQEFKKGQKYILSSSIYEQLHYDKISNRKLLKPSTS
                     KFMNIYKPYRGQDLNNKTLLIWRTGGIGDLCFIQPNLKYLKEKYPTSKIIFACGAQYK
                     SMVETWKNIDELIELPFNLQRLVHSDYHAIFEGVIERCKEAETTNAYELFTKWLGLNV
                     PKEKLYPEQEPSEEDLNIVKSLLKTLNPQDKPFVLFQLRASSPLRSPRLSKWKEIIDK
                     VNEKGYLVIITDSPPMESSVQKFIDTLNFKDLVINFSGLSKKLSYSIALTKLAKFVVS
                     PDSSLIHIAESVKTKGLGIYGAFPGHIRLSTYKYIEWIDGKSICSPCFSHGHKPCLNS
                     RSGAGICYDNIDSNEVLKIIEKNMS*"
                     /db_xref="UniRef100_UPI0003B46F2E"
                     /db_xref="tcm:HL41_04560"
                     /db_xref="6104427"
                     /db_xref="UPI0003B46F2E"
     gene            complement(170296..170580)
                     /locus_tag="rifoxya1_full_scaffold_1_prodigal-single_270"
     CDS             complement(170296..170580)
                     /product="hypothetical protein"
                     /codon_start=1
                     /transl_table=11
                     /translation="MATRKQIKENIEKIFKTSESKDYLSLKKIESILESIRVELQEKI
                     SYNEFFKKKLEKYKVSSPTQLEKEKRKKFFDEVNSDWNKVKSGKSLTKKS*"
     gene            complement(170604..171194)
                     /locus_tag="rifoxya1_full_scaffold_1_prodigal-single_271"
     CDS             complement(170604..171194)
                     /product="Marine sediment metagenome DNA, contig:
                     S01H1_S05544 {ECO:0000313|EMBL:GAG05874.1};  TaxID=412755
                     species="unclassified sequences; metagenomes; ecological
                     metagenomes.;" source="marine sediment metagenome.;""
                     /codon_start=1
                     /transl_table=11
                     /translation="MNKNKCLCEFILSGNDKKVIKEMNVGASIVYKKDKDGIFSILLI
                     RRSSEDHWPDAWEFPRGKCDKGQNEKIRDCTIREIKEETDLDIEIVELIDSFQYLADR
                     ETRKTTSWNYLCKMKDPNQEVKLSKEHSAFKWIRTSGEADNLVFQEQRITIIKALNIL
                     NGEQHSSIPMNDFTLNKILEGYISVFLELYKKSKNI*"
                     /db_xref="X0UJA8_9ZZZZ"
     gene            complement(171200..172420)
                     /locus_tag="rifoxya1_full_scaffold_1_prodigal-single_272"
     CDS             complement(171200..172420)
                     /product="hypothetical protein"
                     /codon_start=1
                     /transl_table=11
                     /translation="MLEDSQNRFNYFYIHNTLGHFYKDMLDYFSDYLYPRFSYKVIGT
                     YHKAVEYISKTEQYGRETDQPNLPAIALNPTGEFLPSDSNTTGKQLWRFPNLNPGMAA
                     GLFDPIYQDRNIKITPGFMRLTGDVEFIMWVENVYEYLDLRLFLISIFGGIDRVIQPQ
                     YFNSFIILPPELVNYRYTNDVTGKSYVIDWESASAYSSLIKSTNLNELVVPVKIRPQL
                     KLSSITDGSTKYGGTDKLSDWRLLCNVNYEISIPSFLVIETDYLVEKIDFELRYGSAY
                     SRYSSFQPPLERELLSSHWNSGINDEEHTPDAWSLLEDATSSFEYTYVADFNHRYYYE
                     VTQTDIDSTANLQITIPEEITDHRLLYINSKFGELSYGDHYNLISTTLIELTDYVELE
                     KGMIIELYVYKIRS*"
     gene            complement(172429..174426)
                     /locus_tag="rifoxya1_full_scaffold_1_prodigal-single_273"
     CDS             complement(172429..174426)
                     /product="hypothetical protein"
                     /codon_start=1
                     /transl_table=11
                     /translation="MSNQESEFFNQNILSFKDLKYSTNGYIKCSLFTSTIDYKNFNQL
                     FFSISISNDNFSNNCSLNVFEATNLLSSLQNVFENSNKIGKEKFQVIRKIKDKILNFT
                     FLEDENNPEYITHISIFLSETSSNSIIVPITFVKILAMRLKSFIQNYEQSFLSMIQSQ
                     LLSKLLDVNNRISRNIEILPSQVSITRENNFQKEAQNVLRIERENNPKNNFQKEAQNV
                     LRIERENNPEDNKENILDNFNSFIEKNLDSIEIEEISKLNVKSAQPTFSQKVKSILID
                     NILSNDISNLIQLTKSCLSTNNPIYSFMNTCLKMSPGNNTEDFFRGASEEERKSIFYL
                     SKLLYSIILNSYLSCNNPIPNTIPLLRYRLKNNELTDFNKNLSMDLLISSIYIRIAKE
                     KLEQKITDENENFSLDLLGVRTVTDSLIYSIIKFFNKDQGVNILLNKFRSYKELGFFK
                     SIEEKLEMYNKNISENEMRQFFERVFDHLETNNDYIKDIHDEYFKNKTAHISFENAFS
                     LEQILNDIVPSETNFIVHGKIPLEISEEIKSLLIEPEKEKKEDQNESMLERYIRLNNE
                     SQENSENVDRLLLVIKKQFQNKKVDIKDEIDLTLLPENILKSLIIWDPENDQKQKTNY
                     KYLLDKIENSSLKRDNVLTLLKAKDRINNIPSENWADSISL*"
     gene            complement(175142..176071)
                     /locus_tag="rifoxya1_full_scaffold_1_prodigal-single_274"
     CDS             complement(175142..176071)
                     /product="hypothetical protein"
                     /codon_start=1
                     /transl_table=11
                     /translation="MKLASERGMNRYILSNPQRRGKNVKLPHVLKIINPIDKETNFDL
                     ELSNYWNCDSYMMMDIIGTIFLTKLYKDIPRNPLDPYIIKNQATFKNEKDFNNLNNNG
                     NPYLQLCIDDYTLFKDFPIFKKYSSGYVYNILKNISECKISSEYVFRAFNKEEKVTFE
                     DIKINTIKEQSFFDLDVKNIEVGKNGNVYTRKYRLNFNDQIGFCFLNNLSVINIDWFP
                     LEFYSLPESTQFLGRLIYGSKKRINTYLLKELKILLSLGSYLITAELKESLKNSLLEL
                     KELNMISGFEFSRRRFEYVAIEKRFYPNKNKEN*"
     gene            176245..176514
                     /locus_tag="rifoxya1_full_scaffold_1_prodigal-single_275"
     CDS             176245..176514
                     /product="hypothetical protein"
                     /codon_start=1
                     /transl_table=11
                     /translation="MERNPNPSYEFTGTIHCSVCGLMHPPVKNGDCPLKPIEGISNEK
                     LNHILSSIKTIIKFNFEKKNIKDSDKFLKDLIIHLTTFSENYKDE*"
     gene            176515..176913
                     /locus_tag="rifoxya1_full_scaffold_1_prodigal-single_276"
     CDS             176515..176913
                     /product="hypothetical protein"
                     /codon_start=1
                     /transl_table=11
                     /translation="MVKKNLDKIKSLMEKYYDKVNVSEVKDTKSILLMSSNIYILIET
                     ITDYLMLSFHISSDYKKVTNFLLDLTTFIPQNKIVAMEPFYGTDQRWFLFGNEAKMEY
                     VNFLEKVFRAKFEQEFEMKSVLISSDGFHC*"
     gene            176965..177939
                     /locus_tag="rifoxya1_full_scaffold_1_prodigal-single_277"
     CDS             176965..177939
                     /product="Sliding clamp loader n=1 Tax=Pelagibacter phage
                     HTVC008M RepID=M1ICV0_9CAUD"
                     /codon_start=1
                     /transl_table=11
                     /translation="MKILESLWVEKYRPKEIKDLVIPNDYIEDFTSYFKKGEIPNLLF
                     YGCQGSGKTTLGKIICSENGVLHRKVDNLLIVNGSSKSTRGIDFVDTTIEPFLKVPPS
                     GTDKYKIVFIDEADYLTDNSFSSLRHIIEKYQVSYGRFIFTCNYISKIPPAIQSRFQS
                     YEFEKIPTNFILKYCTDILNNENISFQEEDVKYLIEQLFPDIRKIVNTLQRNSNTGKL
                     RFDKNGIITSEKLIVSSFIKACESLNDKNELNRMLGTIVNSLNESLDYRNLYTTIFQM
                     ERVSPIVKILVNKYSNEHKDCLVPSMNFMGMVFESLKSLREYETLRSK*"
                     /db_xref="UniRef100_M1ICV0"
                     /db_xref="M1ICV0_9CAUD"
                     /db_xref="tac:Ta1500m"
     gene            177936..178913
                     /locus_tag="rifoxya1_full_scaffold_1_prodigal-single_278"
     CDS             177936..178913
                     /product="Marine sediment metagenome DNA, contig:
                     S01H1_S17130 {ECO:0000313|EMBL:GAG23421.1}; Flags:
                     Fragment;;  TaxID=412755 species="unclassified sequences;
                     metagenomes; ecological metagenomes.;" source="marine
                     sediment metagenome.;""
                     /codon_start=1
                     /transl_table=11
                     /translation="MIYTEEFKKFLENYFGPKKIVYKAKNIIIPCPWCEYFEEKKHYH
                     CYISLDLPIFNCFYANCRQSGSIKKLVQKVSGNDNSNKLIDYTKIKKNQLDFSKSGKA
                     FKPKEYNIPEIRMGRFPDKEFYLRKRIDFSDLNILKIKGLIFSIKDFLSLNFIEPHPD
                     FKRIEDYIEEKFIGFLTENKTCIFFRNIDASSNFRHFKFKLSESTFLDYYKIKGPKKD
                     SNLVILGEGIFDIYSEMIFDSIKVQDEANLYACSLSSSFGELARSIAFNEQIYRLNIN
                     ILSDSDVQLNYYKKMKKDYRHLIDKLSVFYNKKGKDFNVTPAIPIKYVL*"
                     /db_xref="X0XEN5_9ZZZZ"
     gene            178935..179372
                     /locus_tag="rifoxya1_full_scaffold_1_prodigal-single_279"
     CDS             178935..179372
                     /product="hypothetical protein"
                     /codon_start=1
                     /transl_table=11
                     /translation="MDENENLIQGKEETLDKNEIIIQRIKDHFDSTIDSDMKIDGNIY
                     NLGLLDYIKLFGKAAERNKIFHIDGNSTCMFNCKHDGNDAIIMIFNIQQKNKEESTVK
                     YSAEKVMNIIKWLESGFTFYEKVFILQMETGVYISVIKEIERD*"
     gene            179374..179559
                     /locus_tag="rifoxya1_full_scaffold_1_prodigal-single_280"
     CDS             179374..179559
                     /product="hypothetical protein"
                     /codon_start=1
                     /transl_table=11
                     /translation="MRGTVAKKIRKMVNAFDPELLGTIRTMYGEKTRTMDKKCIGKVA
                     KKLYKKGMVNISNLGGK*"
     gene            179565..180323
                     /locus_tag="rifoxya1_full_scaffold_1_prodigal-single_281"
     CDS             179565..180323
                     /product="Marine sediment metagenome DNA, contig:
                     S01H4_S02480 {ECO:0000313|EMBL:GAG79754.1}; Flags:
                     Fragment;;  TaxID=412755 species="unclassified sequences;
                     metagenomes; ecological metagenomes.;" source="marine
                     sediment metagenome.;""
                     /codon_start=1
                     /transl_table=11
                     /translation="MNTVTLQQEQYDEFIRCLQILKDSCTDVDIRNGQIRQKTNDVSV
                     IFDMNLSEIISELNFPLSNLKQKLDILKCFINQEVTLSELPEERSFGFSDQFSNLKIK
                     NTSLDFLDNKFITNDDLNAMFTLQEEDLILECTINRTISNRMKVISQNFSSTSFEVSI
                     ENNEAKISSKTQAKDQSVVFIQNITTNKSIESSICNLVPIPFIVEHDGDIEFKMYIVD
                     YERKTVLCKFKTLIGSIDIVMYSRGSLISSEDEE*"
                     /db_xref="X1ACT8_9ZZZZ"
     gene            180323..181459
                     /locus_tag="rifoxya1_full_scaffold_1_prodigal-single_282"
     CDS             180323..181459
                     /product="Marine sediment metagenome DNA, contig:
                     S01H4_S25319 {ECO:0000313|EMBL:GAH29315.1};  TaxID=412755
                     species="unclassified sequences; metagenomes; ecological
                     metagenomes.;" source="marine sediment metagenome.;""
                     /codon_start=1
                     /transl_table=11
                     /translation="MNPTTLLPYYPTYNILDEVVSSKNYKNINIFIDLKNNLQTTFLE
                     FAVKNIIENSKASNYYDTSIFSSVISFLGFHKLYALKRGLNINFYIFFETGQSYYHIH
                     LHKDYKKSRHVGGNLFGLDLEDRDLFKSVLYSNFLMTEKALNRVPNVFVVHLQNLEAD
                     FVPYYLIKRKKILQDENTVNLIYSTDHDLYQCVDENTFVFFRHYKTKKIIKKGQVLSE
                     YLKIESDIPDEYLPFAMSIIGDSGDDIDGIKGIAAGRFIPIFNDLKNIIGDMTLLYKN
                     IEEGSNPFSLYQETKLNKNIDKIIESEKNSSLISRNMKLVSFELLSRKLDNPDCTEII
                     DKKKKLLDPFKIKEIVSYDSILNALVKNHVILEEESLNVLYYGS*"
                     /db_xref="X1F9S7_9ZZZZ"
     gene            181466..182188
                     /locus_tag="rifoxya1_full_scaffold_1_prodigal-single_283"
     CDS             181466..182188
                     /product="hypothetical protein"
                     /codon_start=1
                     /transl_table=11
                     /translation="MLNDNQVIQFIKRKLGFPHVGIELTDEEIMYDVKNFSLKEFSYY
                     IPSKAITVLNTTLNSSKVAGKGNEFYITEPDGLEILNVKEIYGSDSQFFIHGHPIWGA
                     LSQPTDLRNFALDVATSMMIKQFSMFDRTFEFKHPNIVRISPIPNNSETYLAIEYERQ
                     QPQDFRDIPNDLQMFFCDFALADIMIVLGNIRRKYSGNMRTPFGEIPIDADVGEKGET
                     KKRELLDKLSTNRLLNVVVDFG*"
     gene            182181..182657
                     /locus_tag="rifoxya1_full_scaffold_1_prodigal-single_284"
     CDS             182181..182657
                     /product="Putative uncharacterized protein n=1 Tax
                     =Bacillus pumilus ATCC 7061 RepID=B4AH76_BACPU"
                     /codon_start=1
                     /transl_table=11
                     /translation="LDKEYFIGLDLSMTGTGMIIIDNNLNIINQELISSSPSDGSNEK
                     RIIKLKNNIFSFLPEDLKMINKIGIEGISYGSKGRSIAEMSALNYFIRISCLENNLSY
                     MEIPPTTLKKFITGKGNSPKDLMLLKTYKKFGVEFDNNNLCDAYCLARFVLEESKK*"
                     /db_xref="UniRef100_B4AH76"
                     /db_xref="A0A024QBH2_9BACI"
                     /db_xref="gtn:GTNG_2843"
                     /db_xref="B4AH76_BACPU"
     gene            182654..183076
                     /locus_tag="rifoxya1_full_scaffold_1_prodigal-single_285"
     CDS             182654..183076
                     /product="Uncharacterized protein n=1 Tax=Thermofilum sp.
                     1910b RepID=S5ZXX8_9CREN"
                     /codon_start=1
                     /transl_table=11
                     /translation="MSQPSEFIIVKHDAIKRGLHNDLRFKKPSGNMWISFSVRDQIPL
                     VPGKKIVIIETTEHTREEALFIGKIESGYGAGTIEKYDKGACEIISCSNKHIKIIFHG
                     SKIKGLYHIINTSTFGKGDKNSKTWLFFKASTQENNNE*"
                     /db_xref="UniRef100_S5ZXX8"
                     /db_xref="thb:N186_09720"
                     /db_xref="S5ZXX8_9CREN"
     gene            183069..183476
                     /locus_tag="rifoxya1_full_scaffold_1_prodigal-single_286"
     CDS             183069..183476
                     /product="hypothetical protein"
                     /codon_start=1
                     /transl_table=11
                     /translation="MNNRKYSKDLFKMLYENVLEYGQEEKIRSYIKDLFLSKANLTHE
                     AAREYALNDLKIDYKRFDEIVYNLYHELLMNIGKHNHVPDEEFDQEQLKMGINVELEH
                     TNCPIIAKNIAKDHLSEPGLEKSYYSKLKKMEK*"
     gene            183564..185927
                     /locus_tag="rifoxya1_full_scaffold_1_prodigal-single_287"
     CDS             183564..185927
                     /product="Ribonucleoside-diphosphate reductase n=1 Tax
                     =Methanothermus fervidus (strain ATCC 43054 / DSM 2088 /
                     JCM 10308 / V24 S) RepID=E3GWT4_METFV"
                     /codon_start=1
                     /transl_table=11
                     /translation="MSKKNILSENSEKIAISRYFEPGEDWESATHRVAKNIASVEKEK
                     DNYTRAFHEILYNQDFLCAGRILRNAGHAKGSLINCFVLPIGDSIEEIGQYYKEALIL
                     WSEGGGVGCDFSPLRPKGDLIKQKGGKSSGLLSFLKAGDTVASTIESGGARRAAGLAG
                     VDIYHPECMDVINAKLVDKEISHYNISIRINGEFLEAVETNSEWEFRFNQRNYHKMKA
                     KEIWYKILDNMIKCAEPGLLNLDNLLKNNSYYYDPVSSCNPCHTGDTLVFVADGRGLV
                     PFKQLAEEDADVPVFSYNDKTGKVEIKIMRRPRKSGKNKVILKVNLENGLFFKANEIH
                     KVTLQNGKRIKINELKVGDSLHSLKENIFSINFPNKFVEIEKSNLEKKCEYCGTTFLT
                     DQLSREKCFCSFPCYVNSKKENENSVESKEGIKVVSIETLEKEDVFNGTVDDNHNYYV
                     FVGKEDINDKEKNLFFINSRNCGEAILEPHGICDLGSIVLPNFITGSVNTNWRKLEAT
                     IKLAVRFLDNVIDVNKYPLKEVDIKAHNSRRIGLGVLGLAEYLFAKQLRYGSKRANEE
                     VERLMKFFRDCVYQSLVELASEKGAFPKFDAIPYLRASFIKKLPPKLRLDIKKYGTRC
                     VTGMSIAPTGTISLLTSYTGGIEPLFAKAYRREDRVGERIYVHPLYKKLLENNEEIPE
                     WFVDTSELKPEDHFEVQCAVQRYVDGAVSKTINMPKGSTTEQLDNLLLEYIKDLKGVT
                     VYVDGSREGQILNIVSEKDAREYIKKEQTNSNLTEKDVSCISGKCEI*"
                     /db_xref="UniRef100_E3GWT4"
                     /db_xref="A0A0F9MUY6_9ZZZZ"
                     /db_xref="mfv:Mfer_1217"
                     /db_xref="E3GWT4_METFV"
     gene            185940..186149
                     /locus_tag="rifoxya1_full_scaffold_1_prodigal-single_288"
     CDS             185940..186149
                     /product="hypothetical protein"
                     /codon_start=1
                     /transl_table=11
                     /translation="MLVLMPNEVCKLVCQYSERCNGTNPNRNVKFTCEFLQEDGSIKD
                     RKMKGRNSLDQTGKMEVLMETPCLK*"
     gene            186137..186568
                     /locus_tag="rifoxya1_full_scaffold_1_prodigal-single_289"
     CDS             186137..186568
                     /product="hypothetical protein"
                     /codon_start=1
                     /transl_table=11
                     /translation="MSEVNNNINEKLISEFSIQRDELVKMIQELEVLKQKIDRLFGDN
                     LDHKYMRFFEEKVKSATELFKTILDIRKEIIKSLKDELEFRRKIDLNNNNNNNDNPDN
                     INYDDLAKKVELLNIAKERFKNNKNLKKIESFDEGKKQEVG*"
     gene            186605..187882
                     /locus_tag="rifoxya1_full_scaffold_1_prodigal-single_290"
     CDS             186605..187882
                     /product="DNA repair protein RadA n=1 Tax=Limnohabitans sp
                     . Rim47 RepID=UPI00031F9EB8"
                     /codon_start=1
                     /transl_table=11
                     /translation="MSELENGEEKEIIPKDNEEKGETFNILPDEPAPSSFQEVSEFID
                     IMSDIKKNAVPIEDTFIEEKPKKRSKTENVETSEQQNLFEEFSSFLKKTKEITQDFED
                     RGTIPTGIDILDAILGGGFAIGAINVLVGQPGCGKSMLAAQCLANAQKLNPNMLSAYL
                     DSEESMTRNRLINLGINSPPITPYNEITIEKVFKFIEGLCVFKETKKIIETPSMVIWD
                     SIANTSTDKEKDPTIDVNQVIGYKARLLSFLLPKYITKLRKHNICLLSVNQLRDVMAM
                     GQFAPPRDLKFLSSTKDMPSGNSLKFNSFQLLEIKVRGEVKEEDYGFRGFLAEIKCVK
                     NKLFTPNIPVPICGNFVRGFSNFWTNFNYLHTTKRLTGAAGWWKLTDYPEIRFRRKDA
                     EEQYETDLAFKETFDKCAKEAIKIDFIDKYGDA*"
                     /db_xref="UniRef100_UPI00031F9EB8"
                     /db_xref="vpe:Varpa_0252"
                     /db_xref="107169152"
                     /db_xref="UPI00031F9EB8"
     gene            187963..188274
                     /locus_tag="rifoxya1_full_scaffold_1_prodigal-single_291"
     CDS             187963..188274
                     /product="UPF0109 protein pc0357 n=1 Tax=Protochlamydia
                     amoebophila (strain UWE25) RepID=Q6MEB8_PARUW"
                     /codon_start=1
                     /transl_table=11
                     /translation="MSSSMADILKDYVKESIKNLVDKPSEVFVNVSISTKTIIVQISV
                     DKSDCGKVIGKKGRTITALNIIVTAIKNTKFINDSRKVSLVVLEDETNERPSKRHGGK
                     E*"
                     /db_xref="UniRef100_Q6MEB8"
                     /db_xref="A0A090D0B2_9CHLA"
                     /db_xref="pcu:pc0357"
                     /db_xref="Q6MEB8_PARUW"
     gene            188274..188840
                     /locus_tag="rifoxya1_full_scaffold_1_prodigal-single_292"
     CDS             188274..188840
                     /product="hypothetical protein"
                     /codon_start=1
                     /transl_table=11
                     /translation="MLSPTSKERILENFYSIDYIFFGKPVREMKTCCEALMEEYLTIK
                     GSLLSVLSEMYKVTKHSPKPIGQKLTEKRLHILAAESAKIARQNSKAILVTEKSEKDI
                     KKAVKSLIQESKKVKINEAVEKTIRKKGFSLAIDNLLISRMLNESKSPKSLNEMDGRI
                     IEEAYKVLRESLVDSAILIAESNESKNK*"
     gene            188821..189723
                     /locus_tag="rifoxya1_full_scaffold_1_prodigal-single_293"
     CDS             188821..189723
                     /product="Marine sediment metagenome DNA, contig:
                     S01H4_L08985 {ECO:0000313|EMBL:GAG76713.1}; Flags:
                     Fragment;;  TaxID=412755 species="unclassified sequences;
                     metagenomes; ecological metagenomes.;" source="marine
                     sediment metagenome.;""
                     /codon_start=1
                     /transl_table=11
                     /translation="MSLKTSDLKDLLTYLETNKGKSQEDLKSGTSPYFQQTEIKKNES
                     KEDFKDLQQNIKTTYKETSCFDVELFEKIIRKKLLQEKNKPQEYERPYISVTELFSCL
                     RKIYYARMNYQINEQKVFIYPYSYLMRETGSFIHKMIQEIYPFDEVEKTIISEKYKVK
                     GKVDGIIKNNVIEIKTIDPDKFENKYRENDLIQGLIYSEILNKEYGYNITNVTLIYIL
                     RTLKKPVIFDLPCNEEISLKYLKYGPILKKHLDEKTVPEKIGKTKEQCTYCEYKDFCI
                     KDGGDDIQSPPKEKRNKKDSIFLF*"
                     /db_xref="X1AX24_9ZZZZ"
     gene            189735..191024
                     /locus_tag="rifoxya1_full_scaffold_1_prodigal-single_294"
     CDS             189735..191024
                     /product="Copper amine oxidase n=1 Tax=Brevibacillus
                     panacihumi W25 RepID=V6M794_9BACL"
                     /codon_start=1
                     /transl_table=11
                     /translation="MPIVIYPMLFPQSISSNIIPGIVKALEVYTLVYKQDEIMRRVSP
                     QWAKQWMGINDSEMISIDGHLISEVEGTVPGGDFKIPGGEAGKKSQAQRDEENAEEFF
                     RKQREFEQREKEHELRQKELKHRIEDLKQRQDEMKWQKGERASKDFEKEKAQIEKDLQ
                     RAEEQGRKEKSEILKIIQQREELELKKKESERKEAEWEAKGKGGTVDVSPISTGLTLE
                     PTWVKMTIKTRDGGETTGLLGIKVIPYMVKSEADLAQLLLYDRQISKIESYILNKGRQ
                     VLKLLYKFWDRGIWRSKGSTVKGDVRHDIIMARTSFRDLYASINFSSLNDDFFKSAGR
                     INRLYKMGWSSLIFLDDVNRRVMFCMKEFKGMCSITNYSFLYSSVGVGTHSRVFENME
                     EVKASASSIFKTQIKETKLLGESVAQNKLIDYKAGRI*"
                     /db_xref="UniRef100_V6M794"
                     /db_xref="A0BSD7_PARTE"
                     /db_xref="sbh:SBI_01908"
                     /db_xref="V6M794_9BACL"
     gene            191027..191686
                     /locus_tag="rifoxya1_full_scaffold_1_prodigal-single_295"
     CDS             191027..191686
                     /product="hypothetical protein"
                     /codon_start=1
                     /transl_table=11
                     /translation="MAKTIIQEYLENIYLQESLLNEGLSDFIGKLTPEKIKDIFKNLQ
                     GSISKGNLENAYAHLKSIGIKMTSIDKIEELGEKIDPKYKEVYQDSKALLSSKVPKLK
                     DDYLNIGSIAVSLYSIYQDKENPKKSLHDNVNKFSNTFLGLFKEKSEEKVDMPKGVFL
                     EFAIGWALLLSIVILYGKAIFYIAIAALVYWKVTIFGLVLILIGYLVNKLLDMIDKGS
                     R*"
     gene            191688..192317
                     /locus_tag="rifoxya1_full_scaffold_1_prodigal-single_296"
     CDS             191688..192317
                     /product="hypothetical protein"
                     /codon_start=1
                     /transl_table=11
                     /translation="MKETKLILDFYLENICTENVLQEDISDFLQKKIPIEYISSLKNS
                     VLNFSREGKLDKVLNLFRFIPKVLSYDNLIQKAEKYKPSFQTDYKKNLSILEDSYGDN
                     IHKSILEPVAAILSLSPLTRNDTIKGFSKNFNNTYSKSFEIGWLEDLQKTGLIEYTIK
                     FVYASLEWFYDVFTQAGISEFVILNICLMLIIYLILNAIKYIKDRKREG*"
     gene            192318..192914
                     /locus_tag="rifoxya1_full_scaffold_1_prodigal-single_297"
     CDS             192318..192914
                     /product="G278 protein n=1 Tax=Yersinia phage phiR1-37
                     RepID=G4KKL6_9CAUD"
                     /codon_start=1
                     /transl_table=11
                     /translation="MGDNIELRSNIKDLELYSDTVPFRLSLKIENFEDEKAYVQFIRS
                     CEKLVRISLEYKQWKNYIIDVIGMNHCFITNELIDEVSIEVHHHVPSLYILIKTLINK
                     KIEEKEKFSSFDISDEAIRLHFMNKIGYICLVKTLHEKFHNGFLTIPQSLIKGDYKYF
                     IEKYSKYIEDSDLQLIQQRLSINESNCTWSKDDYRKIA*"
                     /db_xref="UniRef100_G4KKL6"
                     /db_xref="G4KKL6_9CAUD"
     gene            192914..193303
                     /locus_tag="rifoxya1_full_scaffold_1_prodigal-single_298"
     CDS             192914..193303
                     /product="hypothetical protein"
                     /codon_start=1
                     /transl_table=11
                     /translation="MITIDQDVRQLIRMPLDISNMSEKYVTSNEIFIFQSPSLWTLEK
                     NLFFLLRNSSEKPFNKKYKFKPMDLSFDEYGTINYGQILMYVNGVMSREEFDLDKVVI
                     PTSWALTEIVQDLFPLKDVDSLTRVNL*"
     gene            193303..194199
                     /locus_tag="rifoxya1_full_scaffold_1_prodigal-single_299"
     CDS             193303..194199
                     /product="hypothetical protein"
                     /codon_start=1
                     /transl_table=11
                     /translation="MIDYKKSFDLLRGTTNLIDLTKKDLDFYSIPENSTKNLFAFLKI
                     NEKRILHIAKEPIFKLFKEENLDMFKIVEFENYLLPITLNIKTEQIILNLKPFHVSEF
                     SRINIQTLYAMILYGVSFHRFIYGISPIKPLYASAIINYYLSVMIRLFGKDYGLLGIY
                     SSEIPKLKFLLGVYIYQSFFHEKAEKSYILSSSLSLVNYKEIKKELDTLDFSDIRALI
                     ISLSRFKVMPGLDQYKFTSKFLKLFGVNFLPSLEDLSRFCSSIFASTVKSSNLIPNFI
                     SKYNENEYIKIGLLQKEVFKIK*"
     gene            194196..194969
                     /locus_tag="rifoxya1_full_scaffold_1_prodigal-single_300"
     CDS             194196..194969
                     /product="Tax=GWA2_OP3X_41_15_curated"
                     /codon_start=1
                     /transl_table=11
                     /translation="MKDNREIQNESLVLVVGSIAVLSSIIGMISFILTLFSSKKISPD
                     KNLTDQLNKVLVPLGKKFEVRIVKEKTPNAFIIGPKVIFVTSGLVDILTPREVISVLL
                     HEVWHVLDLHIYKDLSYKYIIFYLAAFVAISSNAVIPFSGIIAFSLSCFIFEIPYKLI
                     FGRKYEKMSDSYASKYGYGDELISSLKKLDKVYTRLINSQQCGFICKVESKITNELGE
                     HPSLQTRVENLLKSKELEEAAKTNNLSKFKNIAIGFFKK*"
                     /db_xref="85801266"
     gene            194973..195923
                     /locus_tag="rifoxya1_full_scaffold_1_prodigal-single_301"
     CDS             194973..195923
                     /product="Rhs element Vgr protein n=1 Tax=Roseiflexus sp. 
                     (strain RS-1) RepID=A5UTV2_ROSS1"
                     /codon_start=1
                     /transl_table=11
                     /translation="MKKLDIKQGVYGFYRARVVNNKDQQKYGRVLVWIPDLMSNIPDD
                     QGIFARPANNPMGGRNTESSSDCYYSGTSYNPKVGSWVWIFFEGGNPSNPFYFASLDL
                     ENAKVLPECQVGTNYEDKWVIFKSSNGRCIVVSDDPYDQRVEITGKKRNISNPPSGDT
                     NSVYEIDGNQTTILLDERTGKEKILVRTYKGDFININVSDRKLEMSFDNDITIKTNGN
                     LNIITGKNLNIKCNRNIQIQSILNIGIRAGLNCFVQGTSGMNIKSLSSLNIQSTTNVD
                     VLTSGIVSLQGSLVREQMGATPALSPSTVTINNPEGDRDS*"
                     /db_xref="UniRef100_A5UTV2"
                     /db_xref="rrs:RoseRS_1663"
                     /db_xref="A5UTV2_ROSS1"
     gene            195926..196228
                     /locus_tag="rifoxya1_full_scaffold_1_prodigal-single_302"
     CDS             195926..196228
                     /product="hypothetical protein"
                     /codon_start=1
                     /transl_table=11
                     /translation="MNRATLSSIGTGTCCCHSDPPCIPMTGFIISGNSSVLVQGLPTG
                     VVSSIIIGTCGHVGVVVSGSNLAITGGVPIARISSTFVGCFTGLIVTGAANVLVGG*"
     gene            196229..197470
                     /locus_tag="rifoxya1_full_scaffold_1_prodigal-single_303"
     CDS             196229..197470
                     /product="hypothetical protein"
                     /codon_start=1
                     /transl_table=11
                     /translation="MAVIRNQDNFTDPLQYIRDQLFILDYNNSSDKEILKMKIWVLDG
                     LFLEEDGGILSDIDIQNPKNHFEWLLNELSFLDSYIKTTEGTLTDGELNFTELKQSRI
                     DSMSNWVITINPSTGQYFKDYEMPYSNRPTLLSDLQFQELYQLFILKRTSGEWTTANN
                     IIDLITTYCIDQESFQAEYMYLNYEDPADTYQKILDQASDNKEKNDYNYVLNMNEIYD
                     EMMGIINFVYEDSTSFDEIYLVNTPQIRNQIALVAGSPTHKGIILAGGGYRFQWMDIF
                     GNVISEPHPGMTISATDWLMGTVEWNFDYFKFVGYTTLTNTIEDFSPVCGKDRLPNGE
                     DTSGSLTIERFEELNNRWKNINNLREDEITNIGTRVIIESMVNAVIPDLLPDRLQHFN
                     DKKIQKTYYTNIIKEKRSEFS*"
     gene            197480..197998
                     /locus_tag="rifoxya1_full_scaffold_1_prodigal-single_304"
     CDS             197480..197998
                     /product="hypothetical protein"
                     /codon_start=1
                     /transl_table=11
                     /translation="MKIPFKPSLMKTRYRKPRWIIIHHTSEIYDIPSSRIDNGKYQLP
                     GVLKGVLEKKQADINYHYIIEKIDDDYQVLAGRPFVYICEWDDIPFNINENSIHIACL
                     GSYDFKIPEPRLYEVLAYRLINPLIRVFHTLRPEKILLHNEVSTNEKITCPGEFFDKA
                     ILISMVKRFIIK*"
     gene            198136..199569
                     /locus_tag="rifoxya1_full_scaffold_1_prodigal-single_305"
     CDS             198136..199569
                     /product="hypothetical protein"
                     /codon_start=1
                     /transl_table=11
                     /translation="LFEFDPKEKVVKISDGSTERQVQLISSTVTNKFFIVENFINNLL
                     KMFGDEFSKWYFNMISEYQDNMENRLEILENNIPIIKKYVDDYILNSGLDFNKHVDLS
                     KAKKTSILFMPDEIEKIIKLSSYLKLIAIFSNSKDKLNQNQYKKIYNLVADDVSKSDI
                     AVKIFDLIKTKTFRYNLTDKSMWDYIMAIRCKSIDIHVVEIFNFVMNSILILCEEDKN
                     PITYFIGVTDESVKWFLRSVYKDTIVYEDSISTEDIYTPSTDNLKTYTYNSGLGRIKG
                     VSYELIYDTIEKESSSHFDSKNEDLKLLEFQTRIGKSEFISPLCECLTFPVLSKITNI
                     PYVHFKTLSPEHSAVVSILVSKILQKVFDNEYKNLFTLLEYYPTASPALMTTYTIKSV
                     KEYIEKQNDSTFFGFKTKVFLYNTLSYFIGRISRAGFYHTITGAPLPGIPLTKIESEM
                     IEYFSDYFSGKLDDKFDKMKYILNSYL*"
     gene            199566..199715
                     /locus_tag="rifoxya1_full_scaffold_1_prodigal-single_306"
     CDS             199566..199715
                     /product="hypothetical protein"
                     /codon_start=1
                     /transl_table=11
                     /translation="MTGCLFFVGLLFIIIGLIISLGFEIGIGIFLIGCFIFFPILLIS
                     GIDDL*"
     gene            199705..200106
                     /locus_tag="rifoxya1_full_scaffold_1_prodigal-single_307"
     CDS             199705..200106
                     /product="hypothetical protein"
                     /codon_start=1
                     /transl_table=11
                     /translation="MICDNCILNKICEKNCINLLNQISEEYISKDNFNICPLCGINFY
                     EKIHDINCIVFTDNKFVELKRDYHSRVSFTSFIIGMKEIHIGRMKINNPCEKFDKNNP
                     KNCWKCLNYIEYSSITLYLINENNNKIYMVF*"
     gene            200146..200271
                     /locus_tag="rifoxya1_full_scaffold_1_prodigal-single_308"
     CDS             200146..200271
                     /product="hypothetical protein"
                     /codon_start=1
                     /transl_table=11
                     /translation="MGKIIKCNHCEKEVEENFGNLVPSFDNILDLGIVPIMLELI*"
     gene            200432..200662
                     /locus_tag="rifoxya1_full_scaffold_1_prodigal-single_309"
     CDS             200432..200662
                     /product="hypothetical protein"
                     /codon_start=1
                     /transl_table=11
                     /translation="MKISKRTKEVLSNVMEEFLFEPVNKITIENIKDYINYMTNIPKC
                     FIEVRVKDINKILVGYYVSEFKYQEFILFYDL*"
     gene            200652..201047
                     /locus_tag="rifoxya1_full_scaffold_1_prodigal-single_310"
     CDS             200652..201047
                     /product="hypothetical protein"
                     /codon_start=1
                     /transl_table=11
                     /translation="MICDNCILTNVCGFECENFIDSIEKIELMRLEKGKCPFCNHIIS
                     NGFCSCGIFVSRLILDLPYHRECGIERRYHFGIRFNNREVEIYLLYIVKPCKKFEKNN
                     AKKCFDCLGFEFDIYCRFLNYKNIISAVF*"
     gene            201047..201430
                     /locus_tag="rifoxya1_full_scaffold_1_prodigal-single_311"
     CDS             201047..201430
                     /product="hypothetical protein"
                     /codon_start=1
                     /transl_table=11
                     /translation="MICDNCILKKVCKKSCINFLEQLSQEYIFEEKYVLCPFCGQPFK
                     EISPKNCKVFTSLFSSLRDCHSDIVCTRFLGHMLLRIYRINIEKHCVNFDKNDPKKCW
                     NCIGYILSDKTTLYLKNKNKLYMIF*"
     gene            201432..201839
                     /locus_tag="rifoxya1_full_scaffold_1_prodigal-single_312"
     CDS             201432..201839
                     /product="hypothetical protein"
                     /codon_start=1
                     /transl_table=11
                     /translation="MQSNFFCDKCILRINCFSFCDLFFDQISDKWLFNKNFNICPLCG
                     KRIKIDCQCMKDVYESAISNPKGNCHSGIMQAVFILKHHNRIKIYYSEIVRPCKTFFN
                     KNSEINCWRCFGYTSFGRPFKFLKNKNEIFIIS*"
     gene            201866..202738
                     /locus_tag="rifoxya1_full_scaffold_1_prodigal-single_313"
     CDS             201866..202738
                     /product="NUDIX hydrolase n=1 Tax=Niastella koreensis 
                     (strain DSM 17620 / KACC 11465 / GR20-10)
                     RepID=G8TQ97_NIAKG"
                     /codon_start=1
                     /transl_table=11
                     /translation="MKNTVGVIVGRFQVDKLHEGHEELIRFVFNEHTKVIIFIGISQA
                     KSSFRNPLDFENQKQVILEKFPKAIVSYIRDEYYDKVWSKILDEKIYDIIGPNEEPIL
                     YGGRDSFISFYSGKYSHVTVDSNSKKSGTKIRAHIGKSILQDSAFRSGIIWSSQNRYI
                     NPIPTVDIAILNEENTEILLCRKPNLDKFQFIGGFVDPGETIESAAKRETFEETGLEV
                     SSIQYIGSCVIDDWRYRNEPTNIITTLFKTIRLFGKATPRDDVEELKWFKIEDFEKYV
                     IPFHFPLVGLLKGL*"
                     /db_xref="UniRef100_G8TQ97"
                     /db_xref="A0A0F9UYI4_9ZZZZ"
                     /db_xref="nko:Niako_5881"
                     /db_xref="G8TQ97_NIAKG"
     gene            202741..204105
                     /locus_tag="rifoxya1_full_scaffold_1_prodigal-single_314"
     CDS             202741..204105
                     /product="Predicted nicotinate phosphoribosyltransferase n
                     =1 Tax=Methanosphaera stadtmanae (strain ATCC 43021 / DSM
                     3091 / JCM 11832 / MCB-3) RepID=Q2NG96_METST"
                     /codon_start=1
                     /transl_table=11
                     /translation="MRNITTLSDSYKMGHYGMYPDGITNVYSYFESRSGAKFNATVFF
                     GLQYLIKKNLLGQVVTKEKIKMGKELIDQHLGPGIFNEKGWNYILNNFDGKLPVRIKA
                     VPEGMAIPTNNVIMTVENTDPNCFWLTNHLETLLTHVWSSSTCATLSREIKILFKYYL
                     DLTASSNFQGIDFMLHDFGYRGVSSVESAGIEGAGHLVNFKGTDTIRGIETAIKYYHS
                     DVCGYSVPATEHSIMTSRGQEGEKELLKDLCKKYNSGILSIVIDSYDFENFISEVSKS
                     CKEEILNRNGKTVFRPDSGEPVSTTILVLELLKSIFGCQVNDKGYKVLNEKIGVLWGD
                     GIDYLGIRNILHAMKAAAWSAENIVFGMGGGLLQKINRDDQRFAFKCSAQCVNGEWRE
                     IFKKPKDISKMSKKGRFSLNKEGENYITVKEGTGVDILETVFENGELLIDRTFEEIRR
                     NAAI*"
                     /db_xref="UniRef100_Q2NG96"
                     /db_xref="A0A0F9UUP7_9ZZZZ"
                     /db_xref="mst:Msp_0764"
                     /db_xref="Q2NG96_METST"
     gene            204118..204372
                     /locus_tag="rifoxya1_full_scaffold_1_prodigal-single_315"
     CDS             204118..204372
                     /product="hypothetical protein"
                     /codon_start=1
                     /transl_table=11
                     /translation="MDYNIIVEIAKVGNYTDKQIEGLLTGICDDLHSNDCRSCPMVEM
                     ELVKIDENYKFSSDLFKDEKGNCPFHKFGRRMLEAIRYHG*"
     gene            204517..204945
                     /locus_tag="rifoxya1_full_scaffold_1_prodigal-single_316"
     CDS             204517..204945
                     /product="hypothetical protein"
                     /codon_start=1
                     /transl_table=11
                     /translation="MKEKESITELIKKIHDILQPDSYKEFLENMMDPSYVKNMYEKNP
                     KCFIKIQHGEGEEGPVFPICNVQGIHDPKVISFSLKLAIAISKLHKFSPVEVAKVIAY
                     LVRKYNVYNQEIPKPQDMAYLKGRETMSLNKIREEMKEIK*"
     gene            204947..207292
                     /locus_tag="rifoxya1_full_scaffold_1_prodigal-single_317"
     CDS             204947..207292
                     /product="hypothetical protein n=1 Tax=Atribacteria
                     bacterium JGI 0000059-I14 RepID=UPI000363FA5B"
                     /codon_start=1
                     /transl_table=11
                     /translation="MANLNFLNVEEFCRKLTPVLSTEFFSRSGGFNQEGLFSEDIFGP
                     EGSFERRQKFSYIDLGAYVLHPTAYKILKQIHRKFEKYISTEEKYIITDGKIETAEEG
                     RTGLQNFMEDFDKIEFRGETRTREKLIFLLKESNKKGLLFIRKLPVIPPDLRPIFKDE
                     SNQWIHDSLNDIYLSVMYRASQIKSVGSKGELFDLLNFSLQTSVNSHDDFIRTRVQKK
                     DGIIRNQLLGKRVDFSGRAVITPGPDLKVSEVGLPFKMAVKLLEPFIIHILLHTNLID
                     KNLLSREIKKYTKSELNVDTILQVIKSIKIGDEVPKELYDIFFQATEIASKDRVVLLK
                     RDPVLHDQGYGAFYIKIHHGNTMQLCALRVGGFNADFDGDAMGVFLPLSKEAQEEAKM
                     KMMRLTAGSSTNSMTFELSKEMALGLYSLTKDVKVNKSPVSVSKELLEKGTNPYLPVI
                     FKKRQTTLGRAIFNYCFPEDFRFVDGQINKKIVNNLIQEIYQKYGKEITLNTFLKVEN
                     IGFKWATIFGDSLPLDELTIPDSIIQLKKKMSGATIEEASDLLEKMKKILIEHLKDTG
                     LYEIIESGAGKGWDSPMQILVAKGIIADPKGNVLPPIESSFSEGLTNKQYFEASSGSR
                     HGIISRVISTSQTGYFARKLVYLLNSVEADPILKDCKTKRTLNIRLTKEMVSRFMGRY
                     ILKNDKIIKFEESGLKEGDIANIRTPIFCESLKICHTCYGDLLKVNKTPYIGIFTALK
                     LGQMSTQNIMRVFHTGGKVTIAKRNMLKDILENNPSDDLEL*"
                     /db_xref="UniRef100_UPI000363FA5B"
                     /db_xref="X1BPN5_9ZZZZ"
                     /db_xref="str:Sterm_2948"
                     /db_xref="UPI000363FA5B"
     gene            207292..207627
                     /locus_tag="rifoxya1_full_scaffold_1_prodigal-single_318"
     CDS             207292..207627
                     /product="hypothetical protein"
                     /codon_start=1
                     /transl_table=11
                     /translation="MDRFEVKKYFLEKNIKNPGSFRQTIKKYDRKIYDFIISETKYLK
                     KDNFSERIYHILNDLYEIPKCECGNILKYINSSLTYRKFCGVKCFFKNEEMKRKLKIT
                     LFILKTRRS*"
     gene            207628..208290
                     /locus_tag="rifoxya1_full_scaffold_1_prodigal-single_319"
     CDS             207628..208290
                     /product="hypothetical protein"
                     /codon_start=1
                     /transl_table=11
                     /translation="MYKISDYLTQENNFLIAKKDCSLILNLDDYEIDNNIQFLENQIW
                     LGSLISRIQFSDKNKFDLILDYSVEINGSNMEKTENLIILTFSEGEIILSTSYGTDNI
                     KEQVQYVERLLGGKEIYKDVSHLYNKLFKIFESSGSDSVHIETLISQVLRDQANTAFP
                     ARMGKTWNPIMMNIKELVFQTGFLQSLAFENVNKAIVTGLITEEQLEASPLEKILTGE
                     LK*"
     gene            208290..212390
                     /locus_tag="rifoxya1_full_scaffold_1_prodigal-single_320"
                     /gene="rpoB"
     CDS             208290..212390
                     /gene="rpoB"
                     /product="rpoB; DNA-directed RNA polymerase subunit beta 
                     (EC:2.7.7.6)"
                     /codon_start=1
                     /transl_table=11
                     /translation="MLWIDKFRQYTQTTDVVRYKRSKIKPYLIVYFPENSMLIDDYKS
                     LNISFTDMKNVVIPNTNFPRSRLYPEIQKAFRKYSLKSFQSVNYPPNEPLIFDLSYYL
                     KAIDNSLKPGNYRQRGGLFIKNILLKTFSMFPSNYTKVFLYSINVNNEFPEYINRKFY
                     PILEMLKNEEVFFDDLLFCILKDKPNYRLLVKEREYNLQRIIPYLRSLKYEETDLEEE
                     KDEEIKDASEKVLNTVRKDEIPIQNTDKLKNIVKDYLKSNKKEVEKIFNKPDDKNIQK
                     KIAVSSILQKINNNPLETKKIVKNIPIKRLNKAVHVIDKTYTDKILMREKTVSNSKDL
                     VTKETNIPMLVDNKSPKHIFEKRKIDFEKNLKTDMINSFKVLERKEIPLKIEHLEIQD
                     KPQRPGEVEKSDISIIKTILRDQLNNEHLIEMEIPRIDPNTGAFRINGRKKCLINQIV
                     QDPITFPKPYDSKFESSYSSFHISSRRLKAGNYLEIYMASYKLPLLVLLSFSFGFENT
                     LKRYGIEYEFVNAKTKKDLFITKISEDKFILFKNVDNELKKELVSSLIRADLSSLKIN
                     KPFPSKEFFNLVIIKLSGRINSTFLIQSNLENIVDPIVKEVLIDKQQPFILEDIIQYM
                     TENVIKGTVIDRNDISNQRIRNSEIIVHLAQKQILMTYTQYKEQVLSGNKNAKFLLSP
                     TKVLSEFLNSEIVTDMEYANPIEEMSTMTRVSPVGKKVGGIPDKMVVQVEARNIHPSY
                     FGNIDPLDTPEGSNIGVVQHLTIDSQLTTTRGLFALKEINNEERSGILSTTAVMIPFV
                     ENNEGARIIMSVNQARQALPLKNPEPPIIQTGYESILSGVLSDNFVKKSPCNGKVEKV
                     NKDEIHLRCEKGERKIISTIPVHLRSGSGKNTLSVFNHTVKSGDNVKKDEIISEGSCI
                     SKGSIALGRTLATCYMSYKGYNFEDGLVISEDLVESQKMVSLHGIIEDIFMSENDRLL
                     YLAEIGSYIKKGDPIIRKTVGEIEQLIGFDNIDDDDSSLISSGQYIKKSPGGRIVDIE
                     VLSNLPSSKFQKLNELIQRTNQRYGKPDKQNFTIKGNPFKGLIIRFKIEQELNINIGD
                     KLCGRFGNKGIVSLVEKRENMPRTPWGERVEIIMNPIGVISRMNIGQMYEMYCGLISK
                     KLSQVIIENPKRINVLNIFDKTLSLLDNTKNKKYTVDFINRIKNLSDQNYNLLIEQIK
                     KESFVPIIVPPFKSPNKEQITKALKSLGLQDSYYLTLPEYGTKTIKPVPFGYSYIYKL
                     EHIGEMKVHVRSTGPVAGKTLQPLAGKKKEGGQRVGEGDTWALLSYNCPTILSELFGP
                     LSDDHAMKNEMVSDIIQTGQTKWKESKTSPTKDILNSYFISLMLSK*"
                     /db_xref="mpn:MPN516"
                     /db_xref="UniRef100_P78013"
                     /db_xref="X0VVV5_9ZZZZ"
                     /db_xref="RPOB_MYCPN"
                     /db_xref="2.7.7.6"
     gene            212444..213037
                     /locus_tag="rifoxya1_full_scaffold_1_prodigal-single_321"
     CDS             212444..213037
                     /product="hypothetical protein"
                     /codon_start=1
                     /transl_table=11
                     /translation="MNNENSQILIGDTTPIPSVDQDQKEIDQRIDSGLLNYQEIEIID
                     NIGKDTFENIYRIEIKDILKLPDEYLQIFCEKILDKIENVYNFSFPSKKEFYTKEDIK
                     LFMEFLEFLHFKNLDFLIELWEGVVPTIFIDIKKFSIENRNKIINRVSLLSNKYLNNM
                     FIFLFLRTYFKDGILSWIVYISDKQKPQIELGIRERK*"
     gene            213040..213291
                     /locus_tag="rifoxya1_full_scaffold_1_prodigal-single_322"
     CDS             213040..213291
                     /product="Marine sediment metagenome DNA, contig:
                     S01H1_S29675 {ECO:0000313|EMBL:GAG36288.1};  TaxID=412755
                     species="unclassified sequences; metagenomes; ecological
                     metagenomes.;" source="marine sediment metagenome.;""
                     /codon_start=1
                     /transl_table=11
                     /translation="MEEFMVTIKKGNVILTCPRKTLTGVQETHDGVVFNFSNGSFLYF
                     VDTQMPIDTKHLISNSSKIPKGNLFFDLLNYRQPARIET*"
                     /db_xref="X0XHZ6_9ZZZZ"
     gene            213446..214006
                     /locus_tag="rifoxya1_full_scaffold_1_prodigal-single_323"
     CDS             213446..214006
                     /product="hypothetical protein"
                     /codon_start=1
                     /transl_table=11
                     /translation="MLDAFSLEKMVENEEVYPITLMKFILSKQRIMSFFQKASDPNFE
                     IFTEIKIDNSDCEACKDTKKKNLLCRRHTSITRIIGSGSGRIMRDLDTNLFFYKNEIY
                     RMVGDKLVIVYCPHTKLIPSITVDNVKKVSPITIQMAPDFKLPEPKEIRDFISTELSG
                     KRLKCWFNDVFTIYSEGENFFLTPNK*"
     gene            214019..214897
                     /locus_tag="rifoxya1_full_scaffold_1_prodigal-single_324"
     CDS             214019..214897
                     /product="hypothetical protein"
                     /codon_start=1
                     /transl_table=11
                     /translation="MKDEFEGLYGESSSKKKMVAPEDEIFHSIYISGISRFNESSGVK
                     EEPGKLQIRGVSSNHNDVNMIILHVKKVFVNEISMGTQRKLKCFSYKNSSPFKGSSEK
                     VCPENSSERRNDSFCSTCREHIILSGIYTDQTGKPIIDKDNKPILVFIRANGMKYKNV
                     GDYLDKLSEENFDLVLFPGEEEFEKRVVNNKKVVTKITVGKEDSNYGPKSVFLLEAIN
                     EVSKENVLTVLKIAKKFLPDFDEKFDWSKNNKQVSKDQMFSESAKTQEKSKEENTSTN
                     SQKEKIANMFDFNLDI*"
     gene            214974..216170
                     /locus_tag="rifoxya1_full_scaffold_1_prodigal-single_325"
     CDS             214974..216170
                     /product="hypothetical protein"
                     /codon_start=1
                     /transl_table=11
                     /translation="MDYIKKLNIQKTSIGKAKIILKKYFTQMTKKILNGESPIKISIR
                     LIGNAGIGKTDILRQIALELQEELKVEFGFIELKCPVITRDDFLIPYPIGESDQFKML
                     YSDFVPSKEEFGILVLDEFSRGDTNLQMLLWQAQNECRIHTKSFPRGWFVVSIDNPDD
                     DNYSMNTIDDSAGMRRSLHIGCECSTSEWINYAINSKFHPFVTNFIMNFTDRLYDNQS
                     HHNGQAFANPSSWEKVSEILKLMEIRSTNASEIESIDLLISGLINTGMSSQFIEYVQK
                     NETISPDKIIFNFETIKDAVKVICETDNFSASELTVGLFLTLKNNTPGLTDAQKEGIS
                     EFFCMIPRDIFQIFLSEFNKIKAEESFKYIALLMRDLTRFEKFRVEVHERTLNGSDSE
                     TDKGKS*"
     gene            216133..217350
                     /locus_tag="rifoxya1_full_scaffold_1_prodigal-single_326"
     CDS             216133..217350
                     /product="hypothetical protein"
                     /codon_start=1
                     /transl_table=11
                     /translation="MDQIQKQIKEKVEGVICDLIVRNSFWGFLFSRVNKKYHFPGQIC
                     AVALENKEINLCVNSEYFSTMSKEDIEKVLVHEGYHLILKHLFRLRELKEIKKEKFNY
                     EIFAIAVDMAANDVGDIKGGVTCMGKFFPVARPEMFNLPRNMAFEWYYHELEKKMKDE
                     SIPQEFKFDEHLIPKDIEKELRNLQNVMSKAADEWKRISNRGSDGGNLEELLNQFFNA
                     SLPYYELIRRFVKKSRRAIMQRRMILNKKKIYIVKEKMTRILPYPGYKRKRTFSIGVL
                     IDTSGSMGLRDMAEGLSSIKNILEKDPDVSITVLENDTQVQKEYSVKKISDIQPKFHG
                     RHGTTLQPGLARLKEINSDVNLVFTDGECDKHSRGDSHLPHSILWILNHRGSESQIEG
                     TGPIIRLPEFFEE*"
     gene            217415..217786
                     /locus_tag="rifoxya1_full_scaffold_1_prodigal-single_327"
     CDS             217415..217786
                     /product="hypothetical protein"
                     /codon_start=1
                     /transl_table=11
                     /translation="MKKFNRKLHQKRIDRNDVQIRFKGKTIYIRESIVDDIQRSARRF
                     DTFFQKGSYDEFFQFSSDLFIMGIRRIINKTFPKKSWVSESVKVELHTDHGIYIFEGT
                     SSWAQCIHAPQWTSLKITDGV*"
     gene            217805..219610
                     /locus_tag="rifoxya1_full_scaffold_1_prodigal-single_328"
     CDS             217805..219610
                     /product="DNA topoisomerase (EC:5.99.1.3)"
                     /codon_start=1
                     /transl_table=11
                     /translation="MSYDHNSIEVIDHISHIQINPTMYIGSTETPTHLLEECFDNSLD
                     ECLGKHADIVAINMDTKNNEFSVIDNGRGIPIEKDMPKVVSYEMFSGAKFKGRKTAYE
                     ISSGLHGVGLVAVNALSEKYIVEVYRNKRHAIYEFNNAKLIQEKKEEFTGEPPFSTRI
                     LFKPMKNIFEELLPSIERIRERLFVASVEMPKVKFVLIIDNKKEVINISKQNFFKEYC
                     LANGDKDCTPIIEIFSDKSPELFRASFCYSFDGSSSPKIRSSVNLLPVQKGGTHVNLF
                     IDLLREFFISKAKKYNFKFQPNCAICGLRGYFSLSLVKPDFSGQTKDSLTNKKTDLVK
                     FIPQLKTGLEDFFKDHEEDLLIPLLTHMENYQRRLDSKKIITVDSNRRVSVKYTKLRD
                     CNKPNGELFIVEGQSAGGSLIQARDPSLHAILPLKGKPPSTINKDILQNKEMFELIQS
                     IGTGYGPDFNIDNIRYNKIICAADADDDGFHIFCLLTLNLVATIPEIIKKGFYYLAMT
                     PLFAINKKTVFTPLWTKDELEKARKNNEPISRFKGLGELTPQQLKKCLLDEKNRRLIQ
                     IEYSENIEDMFKLFSDAEEKRSLIYNQDIKIEEMF*"
                     /db_xref="plm:Plim_0105"
                     /db_xref="D5SN31_PLAL2"
                     /db_xref="UniRef100_D5SN31"
                     /db_xref="5.99.1.3"
     gene            219614..220942
                     /locus_tag="rifoxya1_full_scaffold_1_prodigal-single_329"
     CDS             219614..220942
                     /product="Type IIA topoisomerase n=1 Tax=Ralstonia phage
                     RSL1 RepID=B2ZYK7_9CAUD"
                     /codon_start=1
                     /transl_table=11
                     /translation="MVKKDLFKTVQYFYKKYGMYVNINRAFPGPDGLKPVERRVLYSS
                     YLIAKNKYVKSARIEGDVMGRFHPHGSSYGTIVQLAQQDILEGQGSFGCNTGIEPVEA
                     SASRYTECRLPEKTQELAFNLINFVPYFLNPLGQNEPVILPVKYPICLIGKTTSFGIG
                     FGFRTVIPSYEVKDLYKRLLWLLGEKKEKPLILPRMELDILSPPEELEKLLTTGEAKL
                     EVMGKYKENKEAFEIEIYSWPFPKRFEKFLKCLETELKNGDVGFRDDSTTETKIVFSI
                     LRQRNKEVTYEKVKQKILRELHGTQNFQITIVNENDEIEVIGVDDYLKRTFSRYENFL
                     KISIEDQIEKLKGSIKEYEILQKIRPYLSQALLKIIKDSDKEIKIISEKSGVSFEEVK
                     EILGKYKLLQILNMDIRTEEMLDLLKFENQKLKEIRKSALEEYQQTTRRW*"
                     /db_xref="UniRef100_B2ZYK7"
                     /db_xref="88533771"
                     /db_xref="B2ZYK7_9CAUD"
     gene            220944..221372
                     /locus_tag="rifoxya1_full_scaffold_1_prodigal-single_330"
     CDS             220944..221372
                     /product="6-Pyruvoyl-tetrahydropterin synthase id=1711177
                     bin=GWB2_Ignavibacteria_35_12 species=RAAC39 genus=RAAC39
                     taxon_order=RAAC39 taxon_class=Ignavibacteria
                     phylum=Ignavibacteriae tax=GWB2_Ignavibacteria_35_12
                     organism_group=Ignavibacteria organism_desc=Good"
                     /codon_start=1
                     /transl_table=11
                     /translation="MYYIEKKFSIPIGHRLYLNKNRCQNPHGHNFSILVGIKSEEVNN
                     EGMVMDFTVLKEICNKVLDKFDHAFMLNSLDEELIDLYIRRNFKVIVFDGEPTAENLS
                     CNLYNEIEWALKNYQFSNKIYMDYVTVYENENSKATYRVS*"
                     /db_xref="gwb2_scaffold_1084_8"
                     /db_xref="hho:HydHO_1278"
                     /db_xref="89814706"
     gene            221332..222762
                     /locus_tag="rifoxya1_full_scaffold_1_prodigal-single_331"
     CDS             221332..222762
                     /product="hypothetical protein n=1 Tax=Streptococcus
                     henryi RepID=UPI0003616E75"
                     /codon_start=1
                     /transl_table=11
                     /translation="MKMKIQKRLIEFPKTSGILIPSKYQKEDFYQNIKNDLTRLSVDW
                     QDPSLKIKQEYFYEAEDYLLIPRNFPIKDFCDEIEIKNMLPKGKDIEINHNIIPRSEV
                     QKTSIDYMLKNENCILQLDPGVGKTVIAIYVISMLKKRSLIIAHRDSLVEQWMNRILE
                     FTDCKKEDIMRLTSNNYKEGINKKIMVTTVQTILSLLRRDKEEFIKSLIEMKLGILIA
                     DEIHISVGAYEFSKCSLWIPSYRSYGLSATPYRYDGNTDIIKYHLGETFQGEDLENTI
                     NPTVNILLLDYNIYTEKRVRYLMWGGQFQRSRYLNLMKKSVQFLSLSKTLIDKLKEKR
                     KIIFVAERIKLLDFMYEIIEGDKGKFYGPGGLENMDNKITFATPGKVRDGIDKPEKDC
                     LIMTSPIKNINQISGRISRTFKDKMNAEIYDIVDIGCRFIYQTLFQRIKYYESKKWDI
                     NFIVCFQDGKTEKVTKNDAIKILGRK*"
                     /db_xref="UniRef100_UPI0003616E75"
                     /db_xref="A0A076FI55_9PHYC"
                     /db_xref="taz:TREAZ_0400"
                     /db_xref="UPI0003616E75"
     gene            222764..223786
                     /locus_tag="rifoxya1_full_scaffold_1_prodigal-single_332"
     CDS             222764..223786
                     /product="Marine sediment metagenome DNA, contig:
                     S01H4_L04884 {ECO:0000313|EMBL:GAG89761.1}; Flags:
                     Fragment;;  TaxID=412755 species="unclassified sequences;
                     metagenomes; ecological metagenomes.;" source="marine
                     sediment metagenome.;""
                     /codon_start=1
                     /transl_table=11
                     /translation="MKFAFIADLHLSGFGNDPIDSVENLPLRIASIKRCLEFIILECK
                     KRNINTLEIGGDLLNDKSLIYVVAQNLLLQFFRNHKDFKFIIIDGNHDVTDKGKYLKS
                     GLECLDSESNVVRIKNSSFMNIEDKKIFHVPWTFGMFEDIKNNKADILISHFGLSEAV
                     LSSGISVKSEISVKDLIGKYKLVLLGHYHKPQEMILPEISLYYSGSIIQKDWGEKGEE
                     KRFLIIDTDNLSVESIPIEGYKKHYYFSLNEENKNEILKNALKLRDEGHYVKIESEEN
                     IDVVDNKGIIFIKNETSDLTNRGMSMNMSERERMEKYCKFKEVKNSDIEEFIQVGIEI
                     IEKDIK*"
                     /db_xref="X1CZV5_9ZZZZ"
     gene            223783..225984
                     /locus_tag="rifoxya1_full_scaffold_1_prodigal-single_333"
     CDS             223783..225984
                     /product="SMC domain protein n=1 Tax=Chloroherpeton
                     thalassium (strain ATCC 35110 / GB-78) RepID=B3QT75_CHLT3"
                     /codon_start=1
                     /transl_table=11
                     /translation="MKTVKFTEIGMKNFKGYKGQISLPIYDNKLVLIMGKNGIGKTTL
                     FDSIPFTWYGATPEASGDECVNREIGKNCKTWTKFILAPENINYTIERYQKYDKMGNT
                     VILLKENEKIKVGQRDVIAEIERLLVPKNLFFNTFYFAQQVKTFFTNLPDSNKKEIFR
                     TILKLEKYVEYQKKANKFLKELEDLIKDLEIQKRIKLELINQYENDIMSFNRNIRDIV
                     IRREKEIENINHKISELNIKKETIKDDIKKLEHEIESFNDLSGNINLTENKIRKIEEK
                     IRTVFLKIENEKNIKINDANKEYYKLKEDVEEVKEYKLLECQKQYDLFIEHLSEKNKE
                     IDIAISKNLLNSQEVNIFIKNLENKIKEITERIIKTDVPQCPTCESLLDKKAKDVLEK
                     KVQKYQTEKDLLCTELEVLKAERLDLEEKKTKLRKIEDVNRKKFIEEKDKINVQNKND
                     IKGIKEALDNKLNLISDLMLREKENLTREFLSDLKTNRFLLSELNEKQEVLNRKKEML
                     PYCKLDLVKIDSTIENTEKELENLKDSKVYEDYNFKIIEIKEKILIEKGSIENIDLLM
                     LKNIKKKDIIDFWSTGFSSQGIQSLLIDESIPFMNRNVKRYLDEISNGRYKVSFDTLS
                     ETKDKEKLKDKISVNVFDNVTKANSVSMLSGGQKRLIDLATILTLSDLQSNIYGIDFN
                     ILLFDEIFDSLDEENTESVSFLLKEKSKEKSIYIISHMHNEKIEYDELIKL*"
                     /db_xref="UniRef100_B3QT75"
                     /db_xref="cts:Ctha_1717"
                     /db_xref="B3QT75_CHLT3"
     gene            225999..226292
                     /locus_tag="rifoxya1_full_scaffold_1_prodigal-single_334"
     CDS             225999..226292
                     /product="hypothetical protein"
                     /codon_start=1
                     /transl_table=11
                     /translation="MILYRTLDLGYDFFDESLEKIQEKINFLIDQNGKDSTIAIREDY
                     GDINISLHTCREETKEEEALRLKKVEYYSILKELEKDKKVKQYLDLKEKINNG*"
     gene            226285..227322
                     /locus_tag="rifoxya1_full_scaffold_1_prodigal-single_335"
     CDS             226285..227322
                     /product="hypothetical protein"
                     /codon_start=1
                     /transl_table=11
                     /translation="MDRIQIVNWLLTRRCNLNCSYCRISDPKYKNRNYPSFKYFINYE
                     MSTQYVLDSLDILKEHNPNCFHIFYGGEPFLRKDLIEIIDFCNKKNIHYTIISNNSDQ
                     VQERIIKLIDNVEVKGFTSSVDPVLFSTNYDKDRYEKSKKGLERLTKLTEKIKDVVAE
                     VTIDRETINYLKPLLKDLTNRKISSSVTSIDIAKNDFYDFSNVTDKNLLVLPDENTKK
                     IFDEIKQEDFNIHMGKEFLDRLFEILPSNYDCKLEEDLHNITIDSDGSLRLCLRIMGY
                     VGLPFKIQNIFNSDLTFNKGFLELLKEDKKRFCQGCNWTCPIFSKLSQKDEYRDLVIH
                     TKNRENENGNH*"
     gene            227309..227608
                     /locus_tag="rifoxya1_full_scaffold_1_prodigal-single_336"
     CDS             227309..227608
                     /product="hypothetical protein"
                     /codon_start=1
                     /transl_table=11
                     /translation="MEIIDKAIDFIRILRVDESKVSFIKKDGTARIMKCTLDFDKIPK
                     EKRPKGIDITKILSLISKSNLLHVFDLEKKEWRSIPFDRTEYVENGNKKFKISIR*"
     gene            227623..227985
                     /locus_tag="rifoxya1_full_scaffold_1_prodigal-single_337"
     CDS             227623..227985
                     /product="hypothetical protein"
                     /codon_start=1
                     /transl_table=11
                     /translation="MIMKPLIGQIVLDIYGKKVWINSIGGCILRINNVNFVRNNNEEL
                     DENIIEKFNMIDINCSDSNSAVVLNNNIGSEKNINKFTFLEKSLFCLSQIDNEELQKE
                     IIDFFEKVRTKGLTTDGK*"
     gene            227975..230332
                     /locus_tag="rifoxya1_full_scaffold_1_prodigal-single_338"
     CDS             227975..230332
                     /product="hypothetical protein"
                     /codon_start=1
                     /transl_table=11
                     /translation="MENNWIYKLDSRIVIDKNFVIKEYGYKKDDLFLKLGDVKFPAAK
                     FSNQFINKDSEDLLMLPGVRFLKKISGNQWKFLFEEPPQIKTVYVSPALIDYEKGMIQ
                     NPEIVELFLKNIYKIKGRYAVRLSFPFVIFTGVIRKIKENVFDSMSLSAYIAPRQLNS
                     FDDKLYLPPLSNIMFTGSVCCPRTSGDTIGSTILNQLRVFWESEFNTDYYNGRKYTSE
                     SGNELGTILAWNYNTKIDPLFIYDKKFVQADSLLSNLFNGENLITVKTLFERIQSSFS
                     NIESDNFSRIERTLTYLEIQKDNNIIRLDIGDEIVIGDKVLYILNIFLENNISVIDYD
                     TNETKEIKLTKKISHDTYDYYIKKKFLINNLEFSRGDLIHITSPMNYFGSINRIVQRA
                     DGSQYLKLDNSYFNFNIKNLVFEKYQDSSKDYCGESIKLNKKYFYFRSGHTPYEIELS
                     DIFIKDGNIMYKTLRDGYNNNNTIIPDTKNLVPIEKVKTHKEEFFYNGAQIFHISEYY
                     SIDDYKFVDNGFDLFLDFSNVLKNNSINISGRKNFSFKEGDLVIETRNTKYKVYEIKK
                     ITSSRNNNLEVTYQDGKISPLLIYNTNVNPFINKFYMKYNELYSGIEFKAINSDIPGF
                     VKNKIYKLIGFVDGFKNIPLCYMSNGMTVWPHNLIQSFNVVSINELKIEDLNSHAIGE
                     KFPKVEGPKARVPHLDGEVSFKYINGRFTEKIINGQIKLYMGEKNFIPKIDEDDLDNQ
                     ICRGIIFPRLTGEKNVFLNQNYIEHNLLGLIPNYFIPEEVLKGAA*"
     gene            230332..232776
                     /locus_tag="rifoxya1_full_scaffold_1_prodigal-single_339"
     CDS             230332..232776
                     /product="hypothetical protein"
                     /codon_start=1
                     /transl_table=11
                     /translation="MLKKQIFICGNEAGINYLNGTTIFAKKSWFYQPIAEKPFQLTKE
                     MSELDFYISDSNKNKYIVFHDEPQKRTIRLHSYLVQRHLEELNEINPEGFKTLREIKK
                     NELIEPMNFFLSFPYIYFGAKLFEDEGDIHAERVCAFVSKTPIKSMEEKVFRVPLPNI
                     EPSGKICMGTGIRSKNISGLIKTIRTVFWTSTFNDDILQNVIAYSSYPTFKNFFQWQI
                     LTKSSEENIALKSKYVQIGSLYDALVFGRSQNNRPSEEPVRRQSSEDYNYNNFEDLYH
                     SILKKMEPKKISLYGKEYYVYSTNFYYGEPFYLSKKKKTFFLACVHDNRRLYFILEKN
                     KYGNTDREKYFLIKLSGKKDMDFYIKKRGILHKNTEIIVGGIPFKKDDMVKNENHIKD
                     NFSLISMVYTDSDGNNVYIKDNSNLTFFINNDNTIKKFILTDCFDKPIDGNKIYYNLD
                     NVPGTNLLIGDMRFYGRDLKVQSNGSNTYLSYNKNLIAIKNIILAEDVEKFTCIDKKL
                     GFIDNRSRISMGVNVCTYEDEIYLIKNTSSFCPNLRKFFKDDKVQIGGITDFNLPLNE
                     IFFFGHEFLFGIDRFKEYSSEYITGLKQRHAVIDSNCSIFNPFIRKFYTSYFNLHTGM
                     VMRYISGLPNFIENEEYCILGFVDGFIDMAKNIRIPAIFMSNGVTIWPQDLIRFFQFT
                     EKKNEIDLEKFQFTNHVHSTFQKGDLLFKRSAFYLHDDQPDSNEFDWYNFNTICESAI
                     DSKIKSINLFLRPIVYPRVPLNEEGTKDRVFIGQRCITNCPKTFDLEEKYLYPYKPEF
                     IDSKVLDKFVSKKKGK*"
     gene            232776..233891
                     /locus_tag="rifoxya1_full_scaffold_1_prodigal-single_340"
     CDS             232776..233891
                     /product="id=1826500 bin=GWE2_OD1_46_68 species
                     =GWE2_OD1_46_68 genus=GWE2_OD1_46_68
                     taxon_order=GWE2_OD1_46_68 taxon_class=GWE2_OD1_46_68
                     phylum=OD1 tax=GWE2_OD1_46_68 organism_group=OD1
                     (Parcubacteria)"
                     /codon_start=1
                     /transl_table=11
                     /translation="MFPIYLYDDKKLIPKEDIAYLIGKNGIFIKKHSPIVDALVPVDK
                     ISCLEEIKSYGVINVPKLPKEIGGLTYKFMKKMYEKYHSESIVMLFYSPEKGFRLYCP
                     FQNISSASIKYLKPKTFRGYTLIGTIHSHAGFSAFHSGVDDSDEFGFDGLHVTFGNFS
                     DEKTFTISCSCVVNGKRFMYDPKDYFEGLTVIKEFTKTWDYRIQGYNTTPSNKFMFKE
                     KDLKKINIPTCWDRRINQPKISQLKENIGELKVNDFQYSGRFSGAYREFYEGYGDYLF
                     GAGGSNYYKNYGLIDWAGKTPTTDQKLRHENQKKINALTEFYKTEDFEPSMLVDELID
                     RGLCFEIDRDQLEAVIDTFFNGEIVEDDAEEGGLAVS*"
                     /db_xref="gwe2_scaffold_1565_14"
                     /db_xref="88264148"
     gene            233888..234580
                     /locus_tag="rifoxya1_full_scaffold_1_prodigal-single_341"
     CDS             233888..234580
                     /product="alias=gwe2_scaffold_1565_13 id=14431058 bin
                     =bin3_NC10 species=GWE2_OD1_46_68 genus=GWE2_OD1_46_68
                     taxon_order=GWE2_OD1_46_68 taxon_class=GWE2_OD1_46_68
                     phylum=OD1 tax=bin3_NC10 organism_group=NC10"
                     /codon_start=1
                     /transl_table=11
                     /translation="MNIKIIGLGGIGTVFSELVTRYLTYSGINNISICFIDGDSFERK
                     NSERQIFQNLGNKAEIKFREINNPMGSINYTYIPEYINENNINRIIFEDDIVFLCVDN
                     HATRKLVSDHCVLLRNIILISGGNELLDGNVQIFIRKDNKNITPTITDYHPEINEPLD
                     KNPNDMSCEELSRLSEPQIFFTNAGVAIFMCFSFYNILNQKDFNVSEVYFDIPKLVSD
                     SKIRSPYVRKHA*"
                     /db_xref="CSP2_16ft4sub_bin3_scaffold_10_44"
                     /db_xref="88264149"
     gene            234666..235103
                     /locus_tag="rifoxya1_full_scaffold_1_prodigal-single_342"
     CDS             234666..235103
                     /product="Putative uncharacterized protein id=1826495 bin
                     =GWE2_OD1_46_68 species=GWE2_OD1_46_68
                     genus=GWE2_OD1_46_68 taxon_order=GWE2_OD1_46_68
                     taxon_class=GWE2_OD1_46_68 phylum=OD1 tax=GWE2_OD1_46_68
                     organism_group=OD1 (Parcubacteria)"
                     /codon_start=1
                     /transl_table=11
                     /translation="MYTAEQLSAMTVRELRDICVSRGITGMSKRRKDEIISAILANTR
                     NDEAGQPGPTAIRGLQYDATSTRVSGGNQITTTIRVTSGASSGNYPVVGKTVGEVSRF
                     LAEALNIDRMAQGIVNGDVKDDNYVLQANDSLEFLKPAGRKGF*"
                     /db_xref="gwe2_scaffold_1565_12"
                     /db_xref="A0A0G1SE35_9BACT"
                     /db_xref="pbs:Plabr_1124"
     gene            235160..235798
                     /locus_tag="rifoxya1_full_scaffold_1_prodigal-single_343"
     CDS             235160..235798
                     /product="hypothetical protein"
                     /codon_start=1
                     /transl_table=11
                     /translation="MTFFIFSIVVLFMAAFLLKILKLKKNNNIIEADYIVEDSLNLWE
                     KYFSKRIVYVFRKNFLGKFMTICLFLDSEGNVLSRGISICSLDDNMTNYGGISLSASR
                     AYNAFITTKNSERIIPRKMKNYTRRYNFKTIEERDIFIKDIELELERLLLPHEYSLKI
                     RNLTLHLTIPKSYLLFFAKQYYEYKSEYQPLFLTEEEKQEINKRIEKERLKK*"
     gene            235795..236682
                     /locus_tag="rifoxya1_full_scaffold_1_prodigal-single_344"
     CDS             235795..236682
                     /product="hypothetical protein"
                     /codon_start=1
                     /transl_table=11
                     /translation="MIIREICIIGTGTFGSHLSIKFSEAKEIKKLILIDYDLVNENDI
                     LKGDFTTLGKRKVFDLSERIEKTRGYEFIKPIDSKNGFDFSKILRYSYENLLIIDCTD
                     VLNNKNQSDIKSYISGRKVILDCRKNLNYSNGFEGRYFEDLSKYELEQAAILARNTIL
                     NKSFENILTKELVQILDIPRIDNYLQKTLKNESEKDDLIVQNDGNLERFYNFSSSVKP
                     IIEKNKRQDIDFYLDSKFSTFPIKTTCLKERLQTPLDLCELLKTFSSFPTVKYNYIIN
                     IVDEGNDFYVELIRESGAA*"
     gene            236679..237113
                     /locus_tag="rifoxya1_full_scaffold_1_prodigal-single_345"
     CDS             236679..237113
                     /product="hypothetical protein"
                     /codon_start=1
                     /transl_table=11
                     /translation="MNDIILQNGAIVINKDSKIKIEKINKKIIPSYFILNNEYFKILE
                     IDLPYIINGYYVRVIDQRILSIILCGVHPNADLYSGLLCLPKPFIGKHFNEKFLNIIE
                     NRFISIHNLDNSYFIDKAIYLKYEKVTHKPKIYIVEDQCPNS*"
     gene            237098..239824
                     /locus_tag="rifoxya1_full_scaffold_1_prodigal-single_346"
                     /gene="rpoC"
     CDS             237098..239824
                     /gene="rpoC"
                     /product="rpoC; DNA-directed RNA polymerase, beta' subunit
                     (EC:2.7.7.6)"
                     /codon_start=1
                     /transl_table=11
                     /translation="MPKLLDISKFCENLPEVTTFEIIDKKKFHPNGLFSEQLFGPIRN
                     YTCQCKIYRGVSKSGGKCNICNVDIVNSNVRRRRFGKIVLPFPIVNPMFFELLSFVGG
                     KKVKEMISMLMKNDKSILYKDDNGEFVITTDIESIPKEKIFFEKTEAIKEFITQITKE
                     ILKDEENPELSYWNIIKENLNNILINEVIVLPPDLRPPSKTTVKNVPVADPINRFYVQ
                     LLTNKKIIENTLVEVQKNKKIYYMYFKEIQKTVNQLYVFILEKLSKKEGLIRGNILGK
                     RIDFSGRAVIVPSPTINIDECVLPYVMILELFKIQIAQKLVNNESFKILNEAIDFVDR
                     CIDLKSLDLYKEAEEIVKGEVCILNRQPTLHRLGMLGFKIKISSDNVIKIHPLACEPF
                     NADFDGDQMAVYLPISQEAKDEVLDKLLITNNLNSPSNGQLATMPNQDIILGIYMLTN
                     DKFPDLTKETIFKNIKITEGRKLFNECFPEDYPIINYSVGKNELLKILSDISQNYSKE
                     ILAIVLDKIKLLGFKYSTIFGTTMSLIDCTSKDSKEYVDKIFSGENIRKQIEDISSNE
                     TIETLKKIFKYSYMVESGARGTWDQVRQIVLSRGFISNFEGQILPEPIKNSLMNGLTK
                     REFFISTYGCRKGLLDVALNTGISGYLSRKLIFTCCNLQLDLNLEDCGTKDCIELFIE
                     NADKSKSLIGRNYIENNELKKITMLNFKSLVGKTLKLRSPIYCESENICKTCYGDLYK
                     IINSKFIGVVAAQCLGERGTQLVLRTFHTSGSAIINEKSEEKIDEMKQMDIIGDLETA
                     SDLLHRFKDNNFMNSLNNLFKVYSSSGKIHHVHFECVISQLMWHGMKKWRLTKDRDKK
                     SLEMKSVQSVPSYESWLLALAFSNPKKSILNGMVYKGLYTGIMDRILKGEKV*"
                     /db_xref="dth:DICTH_0831"
                     /db_xref="B5YDT7_DICT6"
                     /db_xref="UniRef100_B5YDT7"
                     /db_xref="2.7.7.6"
     gene            239844..242840
                     /locus_tag="rifoxya1_full_scaffold_1_prodigal-single_347"
                     /gene="rpoB"
     CDS             239844..242840
                     /gene="rpoB"
                     /product="rpoB; DNA-directed RNA polymerase subunit beta 
                     (EC:2.7.7.6)"
                     /codon_start=1
                     /transl_table=11
                     /translation="MIRNPFYEIDDPVNNMFSIRKNEYDEILSKVNIILQPARDLDFI
                     VEELDFYDHKFTSGELHRTLRRNLIIKLKKRNSTIDLSMSVPKLIDNNYFYINGRKKM
                     PLFQMFDLPVVTRGKIIKLRTCVSTLMLINEKTEPFIKASFLGKKVPLVLLMACYFSE
                     KELEERKQKLLGMKEHNVFSENLLKDIEEFQVENEGIEEEFLMEMLGRHYTKYNIKSK
                     GYDVIYALDIIPKVDIMSSQFFRTENVLDEILYPLINGFYNDLDLRNKRIRCFEYVVL
                     EKVAKAVFDLCVTNRTTRNPNFNINTSHIISECNVSDIVQFDFAINPIEELTSLSRTS
                     LVGPGGFKRENVPRGLRDINDSMYNRICPVDTPDRENCGVLQNLLINTKLDNNLRFSE
                     ERSNQPISIPVSFVPFLERDDQTRLQMASSQMRQTILLKNNDSQLIKTGCEGLYTDKT
                     QFVKTAKNKGTVIYLDQKILIVKYEDETPDFFEVGHREIYVKNLDIYKVYVKVGDTFN
                     KGDILAESLFCRNGEINFGKNLLTGVMVYYGYNYEDGIVISDRLIKDDSFTSVHFKDL
                     SFNIPSNKVLLSLEKNSYKPLPEKFERIYKGQAYAKTKSILSGTEFTSVFEEVEEQTT
                     DKNVIITDLNLYINDWNKEIPEYSRWVETVKNEQIRNEDIFRESLKDHFEKRDIEDII
                     RDNFLNKFSQAGRYKIKGERISGILVEMSGIFFRKIQVGDKIANRHGNKGVISAIIPE
                     EKMPVLEDGRHLDICINPLGIISRMNIGQLFELHLGMAVNTLKMKSLEMLKNSEPQEK
                     IKEFLIEFIKIIDRTEGNWYTKQFIENFPENIEKEFLENFSVHQPPFESTDMKGIEDA
                     LKYTNENFKYKVFDPISKMDILNEVAVGFLTFFRIAHIAEDKLAARGIGSYTKKTLQP
                     LGGRKNKGGQRCGEMESASLIGYEASTNLFEMFTTKSDCIDLKNQHIKNSIRNTGMTM
                     FDEEINISPESVNLLYSYLKAIGIEP*"
                     /db_xref="mge:MG_341"
                     /db_xref="UniRef100_G9JV08"
                     /db_xref="86151463"
                     /db_xref="G9JV08_9MOLU"
                     /db_xref="2.7.7.6"
     gene            242987..243832
                     /locus_tag="rifoxya1_full_scaffold_1_prodigal-single_348"
     CDS             242987..243832
                     /product="GTP cyclohydrolase FolE2 {ECO:0000256|HAMAP-Rule
                     :MF_01527}; EC=3.5.4.16
                     {ECO:0000256|HAMAP-Rule:MF_01527};;  TaxID=1123288
                     species="Bacteria; Firmicutes; Negativicutes;
                     Selenomonadales; Veillonellaceae; Sporomusa.;"
                     source="Sporomusa ovata DSM 2662.;""
                     /codon_start=1
                     /transl_table=11
                     /translation="MTLPDIQKTEPEIKRYINQVGVENIELPFILQLKSGGYTDVLAS
                     VSLKTNLKEDIKGISMSRLLLTLKPFLGKPLKHFLILEILKDIAKNLETKNSMLTFKF
                     KLPIIKKSPISNNEFPLYYKSMFEGHLLDDKFSFYQGVTVQYSSYCPCSAELCKDLKN
                     NGLEGFPHAQRSFSSIIAKIKENNYIWLEDLIFTVENSIRTQPYPIIKRIDEQEIARI
                     AAENPIFVEDAIRVISQKIDSIDGIEDWIIKCSHEESIHTSEAVASSWKGIQGGFDEK
                     YFLQV*"
                     /db_xref="T0ITZ3_9FIRM"
                     /db_xref="UniRef100_T0ITZ3"
                     /db_xref="ote:Oter_1567"
                     /db_xref="3.5.4.16"
     gene            243832..244236
                     /locus_tag="rifoxya1_full_scaffold_1_prodigal-single_349"
     CDS             243832..244236
                     /product="hypothetical protein"
                     /codon_start=1
                     /transl_table=11
                     /translation="MLFPCNNCILQKFCSEPCINFLNDFDIKTFIELNVIEDCIIKCC
                     FCKNNINVNVDKEHSHIEFFDGICSKCSFEIEFDFKIYKDLIRYTRLFLITYGFKIVI
                     LKSFKKIDQWKPVSSWTTLFEDDEILITWALC*"
     gene            complement(244214..244324)
                     /locus_tag="rifoxya1_full_scaffold_1_prodigal-single_350"
     CDS             complement(244214..244324)
                     /product="hypothetical protein"
                     /codon_start=1
                     /transl_table=11
                     /translation="MYSALGFDFIGEVKRSFLKDSDKNFIQLNSNIEPML*"
     gene            244325..245440
                     /locus_tag="rifoxya1_full_scaffold_1_prodigal-single_351"
     CDS             244325..245440
                     /product="ATP dependent DNA ligase n=1 Tax=unidentified
                     phage RepID=G8GER3_9VIRU"
                     /codon_start=1
                     /transl_table=11
                     /translation="MISFPILYGRSSKDLVKIWEIFVEEKNGVPTIITKHGYQGKKII
                     TTAKEITEGKNIGKSNETTPFEQAVSEAQSTWTNKKDHGYQEDNPPEIGSILYLPMLA
                     QDYKNSKRHIVYPCYAQPKMNGVRSISNLIDKQKVKYISRNGKLYNTVQHLDEELSEF
                     LEGRSDIFGDGELYKHTWSFQEIIRNVKKQRETSNEIEYWIYDMAELAPKMNFEKRLD
                     YISNKFSKINFKKLIQVPTIKINNENEMLKLHDKFISEMYEGIILRNINGQYTFDYRN
                     KDLQKYKVFEDSEFMIVGGEEGTGVEKGCVIFIVQLDVNPSETFSVRPKGSRELRKSW
                     LQNIQSLKGLPLTVRFIGRSETGVPVHATGIAIRDYE*"
                     /db_xref="UniRef100_G8GER3"
                     /db_xref="A0A0F9VPK3_9ZZZZ"
                     /db_xref="G8GER3_9VIRU"
     gene            245504..245848
                     /locus_tag="rifoxya1_full_scaffold_1_prodigal-single_352"
     CDS             245504..245848
                     /product="hypothetical protein"
                     /codon_start=1
                     /transl_table=11
                     /translation="LNDVLRKEKKLLYKEIYLDDDVFNISLKDIIKTVEDLSEKYGES
                     AVVNMTGHDRSIELSYKRIETDEEFEARKKDEESIKIYRNKMQERERKNRYNKYLELK
                     KEFDKEIIDGKK*"
     gene            245835..246176
                     /locus_tag="rifoxya1_full_scaffold_1_prodigal-single_353"
     CDS             245835..246176
                     /product="hypothetical protein"
                     /codon_start=1
                     /transl_table=11
                     /translation="MGKNKNKCSSEKEVVTLVVDLDQDDFIGHTLKENIIKINELIKN
                     FGENARTELDYSRLILRYQRLETDDEFKERMRKEEIIKMRCKREKELKEEYERKEYIR
                     LRKKFEKDSKI*"
     gene            246173..246985
                     /locus_tag="rifoxya1_full_scaffold_1_prodigal-single_354"
     CDS             246173..246985
                     /product="hypothetical protein"
                     /codon_start=1
                     /transl_table=11
                     /translation="LKTCDFCFEEECKKTNTPFSCNCETCERFDTCYRILQPTVRMTL
                     KCTQECSHCCYECSPQKESHMSILMSEKISEFLKKYEISTVNLMGGEFSCNPNWLEII
                     RNITMNTNVRLVTNGDFGEDIIDKLQEFKTNLRIAVSKDRWHSNKNVKRAEKLLKKYK
                     FNYRITTEEEGSSNSIVPIGRSFFFLEGPYSQFSCYCRNPIRKYSFLIDEKGIIFKCP
                     FGLWEIDDIENDIKENSFLESFKDFNKKFHSCFIPNCYRCVMITKFRGKKDV*"
     gene            246978..247319
                     /locus_tag="rifoxya1_full_scaffold_1_prodigal-single_355"
     CDS             246978..247319
                     /product="hypothetical protein"
                     /codon_start=1
                     /transl_table=11
                     /translation="MSERLMVERRVDVSMEDFEEEYRVLSLKNLLAYVNNLIDRFGID
                     YLLETDDDPEKERNYRITFKSLETDLEFERRKKREAEFEKRTKESEDRVKKVQYELYL
                     NLKKKFEGENG*"
     gene            247316..247762
                     /locus_tag="rifoxya1_full_scaffold_1_prodigal-single_356"
     CDS             247316..247762
                     /product="hypothetical protein"
                     /codon_start=1
                     /transl_table=11
                     /translation="MKRILKFFIFHIQSDWLNYKVNNLYFKHPNLFYFFHYLIVFLTN
                     ILCYLSGYRNRKNIIFPGMIYLACNSHPTICTETDGFVICGISLIDGVKHIGSVDQCS
                     RGKLNINDVIFIRLNWKEKYKESADYMIKNGWWDEEYRYKYDNFEP*"
     gene            247772..248035
                     /locus_tag="rifoxya1_full_scaffold_1_prodigal-single_357"
     CDS             247772..248035
                     /product="hypothetical protein"
                     /codon_start=1
                     /transl_table=11
                     /translation="MNLEERIINLEKIVGGVPGTILQKNLKEIEYTGSEWTLGIGKSS
                     CPKIFFKGDTIEECVQKAEKLLINKNIPFEEVLELFLSGEFNG*"
     gene            248028..248252
                     /locus_tag="rifoxya1_full_scaffold_1_prodigal-single_358"
     CDS             248028..248252
                     /product="hypothetical protein"
                     /codon_start=1
                     /transl_table=11
                     /translation="MDEKQCKTCSIFKRGRYINMNTEKDEGPRSDGHCELLLKLLQIE
                     NYSLISLEKIYIQDTFRCVFHKEKEEIIEK*"
     gene            248327..248656
                     /locus_tag="rifoxya1_full_scaffold_1_prodigal-single_359"
     CDS             248327..248656
                     /product="hypothetical protein"
                     /codon_start=1
                     /transl_table=11
                     /translation="MGYNSCILVLNDALNEIKEDKDFGEKVYHAVLKLSVLKEKIVDI
                     PSGIFINAASAISSEHADVTQIISIGGNMGQTIANLYYTPSNNKIKILKQLADQHGYE
                     IRKKKRS*"
     gene            248683..249078
                     /locus_tag="rifoxya1_full_scaffold_1_prodigal-single_360"
     CDS             248683..249078
                     /product="hypothetical protein"
                     /codon_start=1
                     /transl_table=11
                     /translation="MGHLFGDYLFQTNKMAFFKKKKIEYLLLHCWIYSISVLIFVSPY
                     YKSHNGLIFLFLIFISHAILDGTNFIEWYLSKIKSRSWKTIKDNPLNLEKYHTEINIS
                     FVSLVQTIADNTIHLFLMYLIFKYSYLFF*"
                     /db_xref="thl:TEH_13660"
     gene            249280..249486
                     /locus_tag="rifoxya1_full_scaffold_1_prodigal-single_361"
     CDS             249280..249486
                     /product="hypothetical protein"
                     /codon_start=1
                     /transl_table=11
                     /translation="LEGEKFNINFDRKKILENGLNLKLFVNKNITQEEISILMERLKT
                     RSPEIYNQNSIKLKEEILLNSLYI*"
     gene            249557..250663
                     /locus_tag="rifoxya1_full_scaffold_1_prodigal-single_362"
     CDS             249557..250663
                     /product="Tax=RIFCSPLOWO2_12_FULL_RIF_OD1_13_41_11_curated"
                     /codon_start=1
                     /transl_table=11
                     /translation="MTEKKKVSMALLSILENPMVLDIINREKDVMDLIPEVLNFWKYD
                     LMNRKPSPAYNDGNTFQSTDLDLATFLYSLSGRSAIINLPVYKSRTAKTINEEQMIVS
                     SKNRHGKLVGVMSNKETFAFSVRVIDMNVMTTDKVGFPRNFNITDPSGEFYDGWHEIQ
                     FLPNNDENKFLQETQILTENKIIFKNFVHPNRWISFYGQYYFITKILEKRLTEECQNI
                     FEQIKEMKKKIPLTSSDKDFTPSPKKDTSDLVSNKVQCFECDIDIDFSGDFKKYDITK
                     EIMLDLIDKRNYYLYTALPLLRFNTRLTEFAFYKYGEGKFPSWLKNVKWEEGYREKGK
                     RTDWERLVLFQPKPFQPGIAIRKRTFERTIQERE*"
                     /db_xref="89061693"
     gene            250663..251295
                     /locus_tag="rifoxya1_full_scaffold_1_prodigal-single_363"
     CDS             250663..251295
                     /product="2''''-5'''' RNA ligase n=1 Tax=Paenibacillus
                     terrigena RepID=UPI000380F6F1"
                     /codon_start=1
                     /transl_table=11
                     /translation="VLEKYPKTFHLPWSPGKTKDDRTLFDLENFKNKIVVMTEKMDGE
                     NTSMTREKIWHRSLDSFSGHFSRHYVNRIHGNIKSLIPENIRICGENLHYQKSIKYDN
                     LKDFFLVFSIWENNICLSLDDTKRLCSYFGLTFVPIFKIFLWDEEEILHVQNDLNFEK
                     TEGYVIRLFDSFKFEDFNKSVVKYVRKHHVQTDEHWMNNKNLKKNLLEKI*"
                     /db_xref="UniRef100_UPI000380F6F1"
                     /db_xref="A0A0B0HYV8_9BACL"
                     /db_xref="gym:GYMC10_2721"
                     /db_xref="UPI000380F6F1"
     gene            251312..251983
                     /locus_tag="rifoxya1_full_scaffold_1_prodigal-single_364"
     CDS             251312..251983
                     /product="hypothetical protein"
                     /codon_start=1
                     /transl_table=11
                     /translation="MPDPFRIFSVFCPCCNKRFQVKGDKFWPSRNMNFLICKRCYETV
                     EEGSVFVVNEKEIKIIKCPKCNIKRGVSLNEFNIKKERYIKGEIICISCRRIENSTGI
                     KTRSDNNLKPFSLKCSNCQESRMVSSPIYQKSQVEILEKYNICFKCVKAIKENPYFEK
                     QQIKNGKCILISGKVEDRCSNFLKSGKNQYEKDCEYYDSCLTLAGKLNWPGFKNIVIE
                     DIKNV*"
     gene            251976..252233
                     /locus_tag="rifoxya1_full_scaffold_1_prodigal-single_365"
     CDS             251976..252233
                     /product="hypothetical protein"
                     /codon_start=1
                     /transl_table=11
                     /translation="MSNIFHVYKDTKLNIMIKIPPDSELCSFLELGLGYPKFYRRDVS
                     KEIEDFTFVKRVLSTEKDDNILSLSEYFSLRDNNKKRREKK*"
     gene            252230..253000
                     /locus_tag="rifoxya1_full_scaffold_1_prodigal-single_366"
     CDS             252230..253000
                     /product="hypothetical protein"
                     /codon_start=1
                     /transl_table=11
                     /translation="MNLADLVKNENPDNMVNQSKESIEQTEKNPVEEKKEISQTTNNF
                     SAPIIDFSSWFLKYSKQLPNINHSQIDIRGIDPMETMVCSYLDPKGGEFKGNPKKLIK
                     VITRANTTPVLSLPPVGMKIFNNGFFILYGINEKLFIKTYGTKTGLFYRLCGITEDGC
                     VPFPIGNKIKRKDIGKASISIPIENIEAIQSQMNKPVNMEDIVLLYPQISKTNIEFKT
                     LGEVVKWFNERLTNIFDVNHYIQIDEVLLNLFFNVEKS*"
     gene            253094..254056
                     /locus_tag="rifoxya1_full_scaffold_1_prodigal-single_367"
     CDS             253094..254056
                     /product="Bifunctional protein HldE id=2557326 bin
                     =GWC1_Spirochaetes_27_15 species=Denitrovibrio acetiphilus
                     genus=Denitrovibrio taxon_order=Deferribacterales
                     taxon_class=Deferribacteres phylum=Deferribacteres
                     tax=GWC1_Spirochaetes_27_15 organism_group=Spirochaetes"
                     /codon_start=1
                     /transl_table=11
                     /translation="MKEKKDDYKKIDYRGKNVLIFGDLMLDYYIWGNVERISPEAPVP
                     IVEVVDKSYNLGGCGNVANNISSLGGNAFLCSIIGDDKSSRKILEICERNNINTDGVL
                     RTKERKTTTKVRIMSNRQQLLRIDEEIKTIVSDSQIKNFKDIIEKINVEIHVILISDY
                     LKGVVESSIINYLSNKFKDSYILVDPKGTDYKKYGKVYAITPNLKEAKEFSKKEKLSE
                     MGKYILNEADVQNVIITRGKNGMSLYGKTYEKQFPAKRPRQVFDVCGAGDTVLATLGL
                     EISKQSEIFQAIKIANIAGGIVVGKIGTSFVTPLEIERVLNENK*"
                     /db_xref="gwc1_scaffold_1127_25"
                     /db_xref="aae:aq_565"
                     /db_xref="86348442"
     gene            254043..254774
                     /locus_tag="rifoxya1_full_scaffold_1_prodigal-single_368"
     CDS             254043..254774
                     /product="Marine sediment metagenome DNA, contig:
                     S01H1_L05016 {ECO:0000313|EMBL:GAF74411.1}; Flags:
                     Fragment;;  TaxID=412755 species="unclassified sequences;
                     metagenomes; ecological metagenomes.;" source="marine
                     sediment metagenome.;""
                     /codon_start=1
                     /transl_table=11
                     /translation="MKINESVSYYLNNVYSYDIRSCHYSILKNLCTDLSNINENDKEQ
                     RNIEIGKKMRDNPKLIKLLRNTTEKIIDEYIRINNIDNSEIVIRQYDGLLLTKKLNRE
                     KIDLFLPLELQNIFDKFLISINRNMYISFDSQKNKLKIKGVSHQYERMNYLYEKIIKL
                     NFAERGSIFKGLQKIKNYLFECDDIELFCIPFEDKYSILLKEYGEVYLNENSFKLIDI
                     NEVDKQKYFDIYILPFSKSIVWQFS*"
                     /db_xref="X0SH25_9ZZZZ"
     gene            254827..255081
                     /locus_tag="rifoxya1_full_scaffold_1_prodigal-single_369"
     CDS             254827..255081
                     /product="hypothetical protein"
                     /codon_start=1
                     /transl_table=11
                     /translation="MSEDRCKIKVSGFSFPMLCPPNCKYFKILNDCEICSKCPVRLCS
                     VALNPLRRMGTVHPNIYRKDWAEEWHKFFTGIIEEPNLEE*"
     gene            255091..255393
                     /locus_tag="rifoxya1_full_scaffold_1_prodigal-single_370"
     CDS             255091..255393
                     /product="hypothetical protein"
                     /codon_start=1
                     /transl_table=11
                     /translation="MKVIPTYGEEQVIFADQCDDEKWFIARRDDESGFLIKTNDNIYS
                     FISLETRTELLGIEPSEDLKEFLEEAIKKGYEVEMFNSLMDFKNWIYETFIKTEIK*"
     gene            255440..255739
                     /locus_tag="rifoxya1_full_scaffold_1_prodigal-single_371"
     CDS             255440..255739
                     /product="hypothetical protein"
                     /codon_start=1
                     /transl_table=11
                     /translation="MTLLEMKEIIEDLIDKGFGERQVILRGNIMHGAFAGVFTSEDYD
                     GNNEEDFEKEIIEHGATCHNVPGIIYIDSSWDERNYIEEKWDEINRKFHPEEYND*"
     gene            255732..256211
                     /locus_tag="rifoxya1_full_scaffold_1_prodigal-single_372"
     CDS             255732..256211
                     /product="Putative phosphatase, C-terminal domain of
                     histone macro H2A1 like protein n=1 Tax=Clostridium
                     clariflavum (strain DSM 19732 / NBRC 101661 / EBR45)
                     RepID=G8M249_CLOCD"
                     /codon_start=1
                     /transl_table=11
                     /translation="MIDITYTNGDATNPIGSGKKYIIHVCNDIGKWGAGFVLAISKKW
                     SFPQAKFLVISKAGNSILGSCQFCKVSDEITVINMIAQHGIRSKNNISPIRYDALEKC
                     LKEISEFILYKKLNNISIHAPRIGCGLAGGKWEKIEPLLIKYFSKNNIPIFIYDYKP*"
                     /db_xref="UniRef100_G8M249"
                     /db_xref="ccl:Clocl_1522"
                     /db_xref="G8M249_CLOCD"
     gene            256221..257132
                     /locus_tag="rifoxya1_full_scaffold_1_prodigal-single_373"
     CDS             256221..257132
                     /product="Uncharacterized protein n=1 Tax=planctomycete
                     KSU-1 RepID=I3IM24_9PLAN"
                     /codon_start=1
                     /transl_table=11
                     /translation="MNILADLFKKGLLPKGIKKWIIEDCHYLVTMGSYAYGISQELSD
                     VDLYGFCIPPREIVFPHTLGIIRSFGNQGERFDQFQQHHILDKEQKKEFDITIYNIVK
                     YFQLCMDNNPNMIDSLFVPFNCINHMTKVGNIVRENRKIFLSKKAWWSFKGYSFSQIH
                     KLKTKNPIGKRKSLIEKYGWDTKFGSHAVRLLLEVEQILNEGDIDLQRDREQLKAIRR
                     GEWTMDELIKYVSDKEKQLEGLYLKSKLPQYPRERELKNLLMSCLEEHYGSLDSAMKS
                     LDGLGDFQKLFLDLENILSKYDWRGPS*"
                     /db_xref="UniRef100_I3IM24"
                     /db_xref="A0A0F9PN86_9ZZZZ"
                     /db_xref="saci:Sinac_7344"
                     /db_xref="I3IM24_9PLAN"
     gene            257136..257498
                     /locus_tag="rifoxya1_full_scaffold_1_prodigal-single_374"
     CDS             257136..257498
                     /product="hypothetical protein"
                     /codon_start=1
                     /transl_table=11
                     /translation="MSEKKMTNQEIINKIKDLKNELNQRQQELELENLKKEHRRNTFG
                     FQNIDLLLEYFKDHENVNCNDVNKINKRHCPRCILLEMKDRGFWDDDFILEITIKKFD
                     FRNYAEKLRRLPDLSKGE*"
     gene            257500..257745
                     /locus_tag="rifoxya1_full_scaffold_1_prodigal-single_375"
     CDS             257500..257745
                     /product="hypothetical protein"
                     /codon_start=1
                     /transl_table=11
                     /translation="MKGLSLELKDAFYCKGCKALWNLDETMDCALQFPQIFKIKKDGK
                     KFSSGFNMQVIPAGPCFKPLTNEEFEEIKNSLKTRKR*"
     gene            257755..257976
                     /locus_tag="rifoxya1_full_scaffold_1_prodigal-single_376"
     CDS             257755..257976
                     /product="hypothetical protein"
                     /codon_start=1
                     /transl_table=11
                     /translation="MSLNLRERLFYLSSILSYQRCENCKFFKSKKRSIDGKCSKLNIS
                     VECFKYCVYFKVLSWEDFIRKGLKILFPW*"
     gene            257970..259013
                     /locus_tag="rifoxya1_full_scaffold_1_prodigal-single_377"
     CDS             257970..259013
                     /product="Uncharacterized protein n=1 Tax=Clostridium
                     carboxidivorans P7 RepID=C6PY09_9CLOT"
                     /codon_start=1
                     /transl_table=11
                     /translation="MVGDKNSILSGEEILKIKHPEILFKEPDQIDQIFIKLAHRWHPD
                     KCKEKNAGEVFKHINKLRKLAKEKVKENIWDYPNLLILKIKGKIIRFKYLTQHEINVG
                     KMYVGNSLVMFVIDQDKKDLYLNGFKNINKFKFYSEDMKNEMIKYLPQIEKSFSTDDN
                     KYVLILKKTPDVFVLKDILNYFKGKIDPVHVAWILNSLYNIACYLNYAKLVHNDFSQT
                     SIFLSPKYHSGLLLGGWWFSSDIGSKIELIPKRTKELLPTRIIKEKTYDSIIDLELIK
                     QIGRELLGDPTGIKLRTMKIPLPICEYLLMPSTSNPVDEYKNWGEILTEVFGKRKFVK
                     MDIEKKDLYERVE*"
                     /db_xref="UniRef100_C6PY09"
                     /db_xref="csq:CSCA_0802"
                     /db_xref="A0A0E3JZ33_CLOSL"
                     /db_xref="C6PY09_9CLOT"
     gene            259015..259935
                     /locus_tag="rifoxya1_full_scaffold_1_prodigal-single_378"
     CDS             259015..259935
                     /product="Uncharacterized protein n=1 Tax=Clostridium
                     pasteurianum NRRL B-598 RepID=V8FVK2_CLOPA"
                     /codon_start=1
                     /transl_table=11
                     /translation="MGYSRWDDKSWSAYSSTKTKGKSTSAIFTSSRLHPEFDPSKITI
                     RESRDSDLNPKSNAIIIALDVSGSMGILADAMIREGLNILLTEIYARKPVEDPHVMLM
                     GIDDVEVGDEVPLQVTQFEADIKLAEQLQKIFLEHGGGGNHYESYALAWYFAATRTSI
                     DCFEKRGQKGVLFTIGDEEPTPYLRANDIKKVMGTGPQTDLNSEELLTMVRRQYDVYH
                     IMVEQGNHFRSYGDRVTKKWRDILGQNAILLPDHTKISETIVSILQLRSGKDKDEILS
                     SWDGSTAVSVRKSINDLVVSKIDSSEIVSL*"
                     /db_xref="UniRef100_V8FVK2"
                     /db_xref="W6MAK0_9GAMM"
                     /db_xref="csq:CSCA_0803"
                     /db_xref="V8FVK2_CLOPA"
     gene            259981..261177
                     /locus_tag="rifoxya1_full_scaffold_1_prodigal-single_379"
     CDS             259981..261177
                     /product="Adenylosuccinate synthetase {ECO:0000256
                     |HAMAP-Rule:MF_00011}; Short=AMPSase
                     {ECO:0000256|HAMAP-Rule:MF_00011};; Short=AdSS
                     {ECO:0000256|HAMAP-Rule:MF_00011};; EC=6.3.4.4
                     {ECO:0000256|HAMAP-Rule:MF_00011};; IMP--aspartate ligase
                     {ECO:0000256|HAMAP-Rule:MF_00011};  TaxID=536227
                     species="Bacteria; Firmicutes; Clostridia; Clostridiales;
                     Clostridiaceae; Clostridium.;" source="Clostridium
                     carboxidivorans P7.;""
                     /codon_start=1
                     /transl_table=11
                     /translation="MKDAKVVIGSNFGDEGKGLFTDYLSNKFKESGIVIRFNGGSQAA
                     HSVQLENGKRHVFGHFGAGTFNNVPTFLSRYFIVNPYVFLDEYELLKNYNPIVFVDKE
                     CIVTTPFDVLINHIIEEKRGDKKHGSCGLGINETIERSLNNNRYLIEVSDLLKNPKEL
                     KDKLRLIKEEYFFNRLRILGIENIDDKYKERLYNENIIENFILDCQEFIKKIIIPSDL
                     NFVKNKNIIFEGAQGLLLDQNHKWFPHVTRSNTGLKNVIELCNDFEISKLDIYYITRT
                     YMTRHGAGPFPTEQPEKIYSKIIDKTNIPNNFQGSLRFGYLDIPLMNDTINFDLIYAN
                     KFIIRKNIVITCMDQVDEDIPFKDLYDILKLRKELFPNFLKVTLGFDRFICSYGPTRN
                     DILNRF*"
                     /db_xref="C6PY11_9CLOT"
                     /db_xref="UniRef100_C6PY11"
                     /db_xref="csq:CSCA_0804"
                     /db_xref="6.3.4.4"
     gene            261192..262370
                     /locus_tag="rifoxya1_full_scaffold_1_prodigal-single_380"
     CDS             261192..262370
                     /product="Uncharacterized protein n=1 Tax=Sulfurimonas
                     gotlandica GD1 RepID=B6BN01_9HELI"
                     /codon_start=1
                     /transl_table=11
                     /translation="MLDKGKFLSIFLKRFPTFPHRMRSCLHSYSSENLSPYHLEDDCW
                     SHTMMVYESIKIHDFTENEEYKVIACLISALCHDAGRQFTRESHKPGRINFGGHEYAG
                     VQFAIDVCFDLFYKAEIKDSCSELFLNRKYFKDILEIVVYCVSAHNSLDELYLPEQFI
                     SFLNQNKDLADVLLRLRNADIQGQISIDLYSRISKLETAERLRNSIIHFKEKEQDNYG
                     EVILFCGIPGVGKDFYGNGYSEMFGSNFEVLTYDKCRVEYFISKHPKIKNHMNDLEIY
                     SEAYKTCTDEIALNLIGEKIIERVNKNEFPIIISNTYTTFKTRSKIIKLIQNKIKRNI
                     KISCVYILSPLNQAIDLDFNRKDHIVGKDVIMKFAMHQELPSMSEGFISVDFIPNIII
                     *"
                     /db_xref="UniRef100_B6BN01"
     gene            262367..262627
                     /locus_tag="rifoxya1_full_scaffold_1_prodigal-single_381"
     CDS             262367..262627
                     /product="hypothetical protein"
                     /codon_start=1
                     /transl_table=11
                     /translation="MNEIERFQHILENVNDSLKRIQEAGSYFLNGDKTESSNILHSEN
                     VKLSLVGKEIEYLINMIKPRKEYSQPKPKVICLEDSKGKVYD*"
     gene            262620..263228
                     /locus_tag="rifoxya1_full_scaffold_1_prodigal-single_382"
     CDS             262620..263228
                     /product="hypothetical protein"
                     /codon_start=1
                     /transl_table=11
                     /translation="MTEQSRMPKTILNVASGKLMPFDSENDIVVNIDPIYSTPPLYPE
                     SLEKILNSKIGNQKYFFKYHWDNFYIENPTLLFDKICIYRFLEHVEFTAVPYFIYVMS
                     QLLKPNGIIDVIVPDYEKLSGMILNESPGTAGWELHNIILTTEMLNTPEDPHASIWTE
                     DRLIYYFDLEKYFRDIEVRSDFSLDGRDIYLRMIAKRNELIS*"
     gene            263225..263470
                     /locus_tag="rifoxya1_full_scaffold_1_prodigal-single_383"
     CDS             263225..263470
                     /product="hypothetical protein"
                     /codon_start=1
                     /transl_table=11
                     /translation="MIIILTPSDLKANLSAHDAIGLEHFNSIIFDCSKYADLVLYIHM
                     NGGKILKSRSDEYFNNELINDEKVETIIFNEVNKTIN*"
     gene            263472..263660
                     /locus_tag="rifoxya1_full_scaffold_1_prodigal-single_384"
     CDS             263472..263660
                     /product="hypothetical protein"
                     /codon_start=1
                     /transl_table=11
                     /translation="MMNFLENDLFPIAFLIIVVSLFLLIEFPEIKKYIIIRTKCMIIK
                     IKTNMLRICNYKKFTVKL*"
     gene            263665..264066
                     /locus_tag="rifoxya1_full_scaffold_1_prodigal-single_385"
     CDS             263665..264066
                     /product="Putative type IV pilus modification protein PilV
                     n=1 Tax=delta proteobacterium NaphS2 RepID=D8FE00_9DELT"
                     /codon_start=1
                     /transl_table=11
                     /translation="MKKTNGFTLLEILISIFLLAVGLLGVITLVYTIIKTNDLSKNIT
                     KSTKLAENTIESEITHIFLEENFPETDISYTRDYNEIYQYEEFKEVVKIKSNNPTKNM
                     CSLNVIIYWDNDQKKTEFNMIIKDTRSEKDD*"
                     /db_xref="UniRef100_D8FE00"
                     /db_xref="A0A0F9N119_9ZZZZ"
                     /db_xref="D8FE00_9DELT"
     gene            264059..264232
                     /locus_tag="rifoxya1_full_scaffold_1_prodigal-single_386"
     CDS             264059..264232
                     /product="hypothetical protein"
                     /codon_start=1
                     /transl_table=11
                     /translation="MIENIIIHVSILLSFSIIFVIVGTVISDVISNDSELIKGIFNSL
                     KKKILKHRKIVIK*"
     gene            264291..264734
                     /locus_tag="rifoxya1_full_scaffold_1_prodigal-single_387"
     CDS             264291..264734
                     /product="Uncharacterized protein n=1 Tax=Phage Sano RepID
                     =V5Q7F6_9VIRU"
                     /codon_start=1
                     /transl_table=11
                     /translation="MEQISNFIGDYGFLSNFYDSEIIDNDGIKYKTVEHYYQAQKTLD
                     LNDQEKIRNSPSPGIAKKLGRKVVMRNDWDKVKIFIMEKALRMKFNQNLELKKKLIET
                     NGYELIEGNWWHDTYWGVCNGKGQNHLGQLLMKLRNEYILGLTKF*"
                     /db_xref="UniRef100_V5Q7F6"
                     /db_xref="V5Q7F6_9CAUD"
                     /db_xref="puv:PUV_17890"
                     /db_xref="V5Q7F6_9VIRU"
     gene            264772..>264915
                     /locus_tag="rifoxya1_full_scaffold_1_prodigal-single_388"
     CDS             264772..>264915
                     /product="hypothetical protein"
                     /codon_start=1
                     /transl_table=11
                     /translation="MITLGYAMLEVMLKIILGISISFITILLVLIITDIMFRDFELIK
                     EIFQ"
ORIGIN      
        1 TCTTGGAATT TCTATTTCTT TTATCACTAT TCTTTTAGTT CTCATTATTA CGGATATTAT
       61 GTTTCGGGAT TTTGAACTTA TAAAAGAAAT TTTTCAATTA GTAAAGAGAA AAATTGAAAA
      121 AATTACTAAT TATAAAAGAT TTGTTATTCG ATGAGTGATA ATTTTAAAGA TACTTTAAAA
      181 TTAATTTCAA TTGAAAAATC TATTGAAAGA TTGGTTAACA AAAAAGAAAA ATGTATTAAA
      241 AAAATTATAG AAGAATGGAA AGAAATTGTT TGGCTTTATT TAGAAGAAAC TAATCCTGGA
      301 CATTTTGAAG GACATAAAAA ATCTTTTGGA AGAAATTCAA GAAAATTTGA TGAGTATAAA
      361 GAAGGAGTTT TAAAACATTT AGAATTTGAA AAGATAAATA TGAAATATAA TCAAATAGTT
      421 TTTAAAATTG GCGTAGACCA TAAGGAATTA ATATTTTTGA ATCTAAGACT TATATATTTT
      481 AGACACATGA CTCGAGAAGA ATTAAAAGCA GAATTCAGAA GGTATATAAA AGATTAATAT
      541 GAAAATTGAT AATGTATGGT ATATAAATGA GGAAAAATAT ATGATAAGGA GAGAGTTATG
      601 AAAACATACG CGGTGGATAG TGATATGAAC TATTTTCAGA AAGAAGTCTC TCTAAAGAAA
      661 ATTCCTCTTA GTGAAGATTT CATGGTTATT TTCAAAGGAG AAATTAAAGA ATTTCCTACT
      721 ATTGAGTATC ATCTTTCGAC TCTTGAAGAT GATAAAGAAA ATATCATTCA CGGTCTTGGT
      781 TTAATAATTG ATAGATCTGG AGACAAACAC TTAGGAAATT GTTCTGTGTA CATTCCGGCG
      841 GAAGCCATGA AATTTATTTT TCAATGGATT GAATGGGAAA AAGAAATTCT TCATAGAGAT
      901 GAAATAATTA AAGATTTAAA AAAGAAAATA GAATTTTTGG AAAATATCAT TCAATCTAAC
      961 AAAAATCCAG AAATCTACTA TACTCATAAT ATTGAGAGTG AGAAGTGAAA AATAAAAAAG
     1021 TAAAATATGG TTTAAGACTT ATATATTTTA GACACATGAC TTCTGAAGAA TTAAAAGAAG
     1081 AATTCAGAAG GTACATAAAA GATTAATATG AAAATTGATA ATGTATGGTA TATAAATGAG
     1141 GAAAAATATA AAGATTACTC CGAAAAATTA ATTTTATATG AAAGAAAATT ATTAGTTAAA
     1201 GACCGTGACC TTCATGAAAG CATTAATGCG CTTAAAAAAT ATCCCATAGA AAAGAAAGAA
     1261 ATAAAAATTA ATAAAACATT ACTTTTATTT TGGATGTTAA GTTCTATCTC AGCATTTATT
     1321 ATATCGGCTT TTTTGAATGA TTTTTGGATA TTGACATTTT CATTTATTTT ATCATTATCT
     1381 TTATTTTGGC ATTGGTTTCC TAAATTTTTC AATAAATCTA AAAAATATAT TACGTTTAAA
     1441 TTTTGATTTA TGAAATTTTT AACATTCTAA AAAGATTGTA GAAAAAAGAG GAGATAATGA
     1501 ATAAATATAA AATCTGTGAA AGTTGTGGTA GCACATTAGA ATACAAACAA GATAAGCATT
     1561 GTTATCTTGA ATCTGGGTTA AATAAAATAT ATTTAAATAA TGTTTTTGTT GCTAAATGCA
     1621 AATATTGTAC TGAAAAATAT GTAAGTATAG GTTATATTAC TGAATTACAT AAAAAGATTT
     1681 CTGAACTTTT AATTAAAAAA TATTGGTCAC TAACTGGGAA TGAATTAAGA TTTCTTAGAA
     1741 AAAATATAAA TTTTTCTACA ACACTTTTGT CAACCTATAT TGGAATCACA AATAATCAAA
     1801 TTTTGGATTA TGAAAAATCT AAAACTGAAA TTCCTTTAAT TTTAGATAGA TTAATTAGGT
     1861 GCCTTTCTAT CATCATAAAT AAATTTGAGG TTGAAAATAT CAGAGATAAA GTTCTTAATG
     1921 ATATAGAAAA TATAGATTCT GAAAAAGAAA GAGATGGTGA ATTAAAAATC AATTTGACAT
     1981 ATAATTTTTT AGAAAAAGAC ATGTGGACTG AAAGCTAGAA AGGCTATTCA TATGATCTTG
     2041 GAAGATATAG GGTTTTACAC TCTTGAAGAT GAAAGAGCAA AAACCTCAAA TGAAAAAACT
     2101 CCTTTATGGA GATGTGAATT GATTTTAACG GATCGATGTA ATTTCAATTG TACTTATTGT
     2161 CGTGGAATAA GAAAAGAAGA TCAAGGTGAT ATTTCTCTTC AAGATGCAAT TAAAATTATA
     2221 GATCTTTGGA CAGGGCAGGG ATTGAGAAAT GTCAGGTTTT CTGGCGGAGA ACCCACCCTA
     2281 TGGGTAAATC TTCCTGAATT GATAAAATAT TCAAAAACCA AAGGAATTAA GAGAATTGCT
     2341 TTATCCACTA ATGGTTCTAA TGATCTTGAC TTTTATCTTC ATTTAATAGA CTGTGGAATC
     2401 AATGATTTTT CAATTTCATT AGATTCCTGT TGTTCAACAA ATGGAGATAA AATTTCAGGA
     2461 AATATTCAAG GGTCTTGGGA GAAGGTTATT TCGAATATCA AAGAATTGTC TAAAAAGACT
     2521 TATGTTACAA TTGGAGTGGT TTTAACAAAT GATAATATGA ATGAAATTAA CGAGATAATT
     2581 AAATTTTCTT CATCAATGAA TGTTTCTGAT ATAAGGATTA TAACCGCATC ACAAAATAAT
     2641 TCTTTATTTG AAGATTTATT TATTGATGAT ATTATTTTAA ATAAACATCC TATTTTAAAA
     2701 TATAGATATA ATAATTTTAA AAATGGTCGA AGGGTTAGAG GGATAACGAG CGGAGATTAT
     2761 TATCGTTGTC CTTTAGTTTT GGATGATATG GCGGTATTAA ATGGACAACA TTATCCCTGC
     2821 ATTATTTATC TTAGAGAACA AGGAAAGCCC ATTGGGAAGG TTGGAGAAAA TATGAGAGAA
     2881 GAAAGAAAAA ATTGGTTTGA AAATCATAGG ACAGTTTTAG ACCCAATTTG CAAGAAAAAT
     2941 TGTTTGGACG TTTATATAGA TTTTAATAAT AGATGGAAAT TCTTTCACTC TTTTCAAGGA
     3001 GAATAAAACA TGGAAAGAAA AATGGTTGAT AAAAAGATTC CTGCATCTGA TATTTTATAT
     3061 AATTCTTTAG GGGAGGCAAT AAAAACTATA GAAGAATGGC GAGATATGTA TGGAGAAGAA
     3121 GCTTATTTTG AAGTTGATCA TGGAGAATAT GGAATGGGTG AAACATTATA TTTATGCTAT
     3181 AAAAGTTTAG AAACTGATGA AGAATTTGAA GAGAGAATTG AAAGAGAAAA AAAATATATA
     3241 ATAATTAATG AACATAGAGA AAAAGAAGAA TATGAAAGAC TGAAGAAAAA ATATGAAGGA
     3301 ACAAAGTAAC ATGAATAAAA AGATATATAA AACTAGAATC ATGAAAAATA TAATCTAATG
     3361 AAATTTATAA AAAGAGGAGT GAAAAAACAA ATTCCTGAAC TAAAAAAGGT CGATGATATT
     3421 GTCAAACTTG AAGTTTCTAA AGATGTAAAG GTTAATGAAA TTAGAGAAAA CTATTTAAAA
     3481 AAATTATCAC ACAAATTTGT TATATTTTTT GATAATAAAG ATATTTCAAA AGAACTTGTT
     3541 ATCAAAAGAT ATTTGGAACA AAAGATATAG AAGAAATTTT TATGGTATTA GAAGAGAAAA
     3601 AATTTGATAG AGTACTTCAA ATTGAATTTA GACAACTAGA AAGCGCAACT TATAAATGTT
     3661 ATTTAAGTTT TGATTTAGCT AAGGAACATT CAGTTTTTGA TCATACGGAT AATATATCTG
     3721 TTTTCGTTGA AGGAGAATTA TTAAACGAAT TTCTTGTAGT AGATATTAAT ATTGAACATT
     3781 GTATAATCTG TAGATTTAGA GTTGACATGA AGCTCTTTTT AGATTTTTGG AAAAGCATTA
     3841 ATTATAAAAC AGATATTAAA TATCAAGATG TTAAAAAATG GAAATCTCAA ATGGGGCAAA
     3901 CATCTGAAAT AAAAGATGGA GATGAATAGA ATGGTCATAT CCTATGCAAG GGATGTGTCT
     3961 CATTGTGATA TTTCCCCATA TGTAAAAGAA GTTACAATTT CTAAAATTAT TCCTGCGGAG
     4021 AATTCAGATA ATTTAGAATG TATTATAGTT GAAGAAATGG GTTGGAGATT TATATCCCAA
     4081 AAAGGACTTC ATCAAATTGG AAAAAAGGTA TTTGTAATTC CAGCAGAATC AGTTCTTCCT
     4141 GAAATTTTAG CAGAAGAGCT AAATATTACA AATTATCTAT CCAGAGGAAA AGTGAAAGTC
     4201 GTTAAATTAA GAGGAAATAT TTCTGAAGGA TTGATTGTTG ATAAAGAAAA GGTTTTAAAA
     4261 TATTTACCAT ATATTATGAA ATGGGAAGAT CCACCTGAAT TATTTATGGA GCAATTATTT
     4321 CCTTCTGAAA AAAATACTTT AGTTGGAAAA ATTTTAAGTT TTCATTTTAG AAGAAATGTT
     4381 CCTAATATTT TTAAACAGTT ATTTCATGTT AATAATAATA TCTTAAATGA TACAACCCTA
     4441 TTAAAAGAAG GAGAGGAAAT CAATTATTCA GAAAAAATAC ATGGAACTCA ATTTAGATGT
     4501 GGTCGTTTAG AAAATCCTAA ATCTAAATCC TTTGAGGATT TTGTCGGGAC ACACAATTCA
     4561 ACTCTTTTTA ACCCATATGA TCCAATACCA TTATGGCTTA AATATTTTGT TATATTTATA
     4621 AACTTCATTA GAAAATTTAT TTCTAAAAGA AAAGCTATTA ATTTAGATTT GGAGCCATCT
     4681 ATTTATTGGA AGGTTTATTC TAAATTATTA AAAACTAAAA TTGAACCTGG ATTAGTTTAT
     4741 TATGGAGAAT TATATGGTGG TAAAGTTCAA CATTTAAATT ATGGTTTAAA AATTGGGGAG
     4801 GAAACAATTA GAATTTTTGC TATCAGAGAT AAAAATAGAT TATGGAGTCC TGAAGAAATT
     4861 ATAGAACATT GTAAAGAAAG GGAAATTCCT GTTGTTCAGA TTCATACGAC TACTTTTAAG
     4921 TCAATCGATC AATTAAGAGA ATTAGCCGAT AGTCCATCAG AAATAACTAA TAAACATCTT
     4981 AGGGAAGGAA TTGTTATTAT TCCAAAAAAA TATTCAATCA GTTTTTCCAA CTATATAAAA
     5041 TGTTTAGGGT TTTCTTATTT ATCTTCTAAA AATAGAACTG AAAGGCATTA AAAAATGAAT
     5101 GATAAGGGAT TTTTGATTTT TAATATCTTA GCATGTATTA TATTTATAAT TTTATTATTT
     5161 ATATTTAAAA GTTTATTCAT ATTTTTTATA TGTGGGATTA TGATATTATT TGAGATTCGT
     5221 TTAATTTTTA ATCTTATAAA AAAAGATAAA AATAATAACC CAGAAGAACT TGATGTGTAA
     5281 AAAGATATGG CCTCCGCCGA ATATTGAAAT TGATGAGAGC GTTAAATTCA TGTGGTATGC
     5341 CGAATGGAAT GGACCTCCAA AATTAGAATA TAGAGCAATT AAGGGCGTGA CAAAAGATAG
     5401 CGTAATTTTA AAAGAACCTA TAGTTTTATC TAACACAGTT ATCTATGGTT ATCCTTTTAA
     5461 ACATAATTAT TCTTTCCTAT ATACCGCATC TTTTGATGAA GCTAAATCTG TGCTATTAAA
     5521 AAATTTAAGA TTAGAGAGGG AAAAATTCTT TAAGGAATTT GAAGAGGAAA GAAAATCTTA
     5581 TGAAAAAACA TTAGAGATAA TCGATCATAG AATTGATATT ATTGAAGCAA TGGATAAAAA
     5641 TAGTCAATTC TATTGATATA TGATGATAGG CTTTTTACGA GTAATGTTCA GACTTTTATT
     5701 TGTTTTAAGT TTTATTTTAT CTCTTGTTTT ATTTATAGTG TTTTTAGAAA CTCCAACTGA
     5761 ACTTGGATTG AAAATTCTTT TCTTAATGTC ATTTTCAGTT CCTATTTCAT ATTGGTTAGC
     5821 GGAAGGAGAA GAATTTAATT GGAATAAAAC AATTAAAAAA CAAAAAAAAT ATTTGACTTG
     5881 GAAATTTTAA AATGAAAAGA ATAGATAACT CAATTTTAAT AAAAATGAGC CAGGAGTTTG
     5941 TATCTTTCCC GGCTCATTTT TTTGTACATT TTTTTAGAAC AAAATATAAA TGTAAGGAGA
     6001 TTAAAAATTA TGAAACCAAA TGAAGTTAGG TTTAAGCCTT CTCAAAGTTA TGATATTATA
     6061 TTTAGAGTTC AGGGTCAGGA TTATAGTCAA GAAATTACAA ATATAAGAAT TTTATCTGGA
     6121 ATCACTGTTC CTTATCCTAC AATAATAATT GATCTTTTAA TGGATCCAAG AGATATTATT
     6181 TTAAATAAAA TATATGGAAA AGACCCTTTA AAATTATCCA TTAAATTATT AACCGAATCA
     6241 AATATTATTT TAGATACTTT TAATTATGAA CTTCTTTTAT TACGTATAGA TAAAAAGTTT
     6301 TCAATGCAAC CTGGACAATT GGGCTCAGAA ATGGTTGATA GAATTCCTGT TTCATTTGTA
     6361 ACAATCCCTT CCATTTCATT TTATATAATG ACATCAACGG TAAATGAAAT TTTTAGAAAT
     6421 GAATCTGTTT TAAATATCAT CACAAGGCTT TATCAAAAAT ATAATTCTGG ATATGGAACT
     6481 ATTGAAATTG ATAATGGGAA AATCAATTCT GATGTGATAG ATCAAATATT AATTCCCTCT
     6541 ATGTCTTTTT ATCAAGCGAT AAAATATATA GATGATAATT TTGGAATTTA TGATGGGTGT
     6601 CCAATTGTAT TTTCTGATCA TTTAGGAAAT ATCAAAATTA AAAATTTATC AAATATTATA
     6661 AAACAAAAAC AATCTTTTAT AATTTATCAT TTAGGCATCG GAGAAGATAA TACCACCTTT
     6721 ATTGAAAATC TTTCTAGTAA AAAAGAATAT GAATATATGT ATACCTATAC CGCAGTTTCT
     6781 TCTGGGTATA ATGGAAATTC AATGTTTAGT TATATGGCTC CAAATATTAT GAATATTTCT
     6841 AAACCAAAAA ATAAATTGTA CAAAAAAATT GAAAAGAATA TAACAGATTC TTTTAAAAAT
     6901 TTAGGTTTAA TAAGCGGCAA TGATGAAACA TATTTAAACC CATATATAAT CAATGATCGA
     6961 AGAATCAATG TTTATAATGA TACTGGTCAA GATGATTCTG ATCACTTTAT CAATTCATTT
     7021 TTAGCAAAAA ATTTATCGGA ATTATCTCCT CTCACTCTTC AGGTCGAGAG AAATATTATT
     7081 TTATCTAAAG CTTTATTAAT TGGAACTTGT GTAAAGTTTT CTTCAAGAAC AAAAGACTTT
     7141 GGAAGCTTGT CAGGAAATTA TATATTGAAA TCGACCGAGG TAAATTTAAG AAGACAACAA
     7201 GATTGGTTAG CAACGGCAAC AATGAATTTA ATAAGAACCA ATCAAACTTC AATATAAAAT
     7261 TGTACAAAAA AAAGCAGTGG GAAACCCCCA CCGCTTTATG TGATTTTTAA AAGAAAAACA
     7321 TATCTATTTT TAGAATAGGA AAAAATTAAA ATTAGTAGGA AGGTTATTCA AAATCGGCCT
     7381 CAAAATAAAA GGTTCTTCGA TCATCTTCTC CCTTTCTAGG AACCCGATCT GGACCACCCA
     7441 GATCTTTTGA GTGAGTAGGA TAATATTGGA ACTTAATATA ACTCGCCAAG AGTTAACCAA
     7501 TAAAATCCTA TCAGTTATTA ATATATATAG AAGAAAGGAA GATAAGAAAA CCAAAGAACA
     7561 AATATAAAAT GGAGAATTAT GAAATGACTA AAGAACAACA AATAGAAAAA TATATTATAG
     7621 AAATCCATAA ATGTAAAACT GATTTTGAAT ATTTTTGTAA ACATTATGTT ATATTGAATT
     7681 TGCCAGGAAA ACAAGTTCTG ATGAATCCAT ATGATAAACA ATTAGAATTG ATAGAGAAAG
     7741 TTGAAGATAA TAAATTCGTA TTAGTTTTGA AAAGTCGACA AATAGGAATC TCTACAATTC
     7801 TTCAGGCATA TGCTGCTTGG CTTTGTGTGT TTTATAAAAA CGTGGTTATA GGGTTGATTT
     7861 CAAAAGACGC CCCTGAAGCT ACAGACTTTG CTAGATTTAT CATAGGTATT ATTGAAGAAC
     7921 TGCCTATATG GATGAAGCCA AAATTTACGA AAAAGACTGA AAGAACATTT AGATTATCTA
     7981 ATGGCTCAAA ATGTTATGCG ACTCCAGTCG CCCCAAACGC TCCAGATAAA ACTTTAAGAG
     8041 GAAAGGCCGT AACATTTTTA ATTATCGACG AAGCCGCTTT TATCAAATTC ATTGATGAAG
     8101 CTTGGACATC AATGATCTCA ACACTTTCAA CAAACCAAAT GCAAGCGAAA AAAAATGATG
     8161 TTCCATATGG GACAGTTATT TTATCAACTC CAAATAAAAC TGTAGGTGTG GGAAAATGGT
     8221 TTTTTGATAA ATATAGTAAA GCTATTTCTG AAGATTATAT TTTTAAGCCA TTTGTTATTC
     8281 ATTGGAGAGA TATAAATGTT TTAGCCAATG ATCCTCTTTG GTATAAAACA CAATGTGAAT
     8341 TAGCAGATAA TGATCCAAAG AAAATCAATC AGGAACTTGA ACTAAAATTC GTTTCAACCT
     8401 CAGGAACATT TTTTCCTGAA GATATTGTTA TATATTTACA AGAAGATAGA AAAATTCCTT
     8461 ATAAAGAACT TAGACTTTTT TCAGGTTCTG TGTATGAATT TTGTCCCCCT CAATCTGGAA
     8521 AGTTTTATCT TATCGGCGTT GATACGGCTT CAGAATATGC AAGTGATAAA TCTGCAATAA
     8581 CCATTTGGGA TTATGAAACT TTAGAACAAG TCTGGGAATT TTTAGGAAAA CTCCCAATCC
     8641 CAGATTTTAT AAAAGTTGTT AAGGCAGCAG CTTATCAATA TAGAAATTCA TTGATAATTG
     8701 TTGAAAATAC TGGAGGGTAT GGTGGAGAAG TTTTAAGTGG ATTAAATGCC GACAATGAAA
     8761 TAGCAAATCA AATATATCGA GAAAATAGAG GGAAAGATGT AAAGTTGGGT TTATCTACAA
     8821 CAGGAAAATC AAGACCTTTG ATGATTGATG CTTTATATTC TTATGTTGTA AAATATCCAG
     8881 AAATAGTTAA GTCAAAACGT TTAGCTTTAG AACTAGTTGG TTTAATTGAA AAAAATAATG
     8941 GGAGGGTTGA AGCGGATACA GGGATGAATG ATGACCTTGC ATTATCAACA TCATTTTGTT
     9001 TTTATGTGAG AAAATATGAT CCACCGACTA TGATAAATAT GACTCAATCT CCAGAACAGA
     9061 TTCATAATTT AAGCGATGTG ATAAATCTAA ATGATGGATT ATATCAAACG CGTACAATGA
     9121 ATGAAAGTAT TACAAAGGTG GTTAAGCAAG ATAATTTAAA TGGATTTATC AATACTTTAG
     9181 ATCTTTTTAA TATGGAATAA AAATGACAGA TTTGACAGAA CTTTTTGTTT TGCCTATAGG
     9241 TCTTAAAAAA ATAGATTCTA TAGATGGTAT TAAATTATAT ACGTCAGATA ATTTAAAAGA
     9301 AAAATTTCTT CAAATTATTC AAGCTGAAAA TCCAGAATTG GAAAAAGAAA TAAATTCTTT
     9361 GGTAAATAAA AATATTATAA TTCCCTGTTT TATGAATCGT GGATTATTAA GATTTATAGG
     9421 ATATAAATTA TCAGGTTATA GTCCTAATAA ATATATATCT GCATTTATTG AAAAAAAGAA
     9481 AATATATATC TTGATAGATA ATAATGTAAA TATCTTATCC AAAACCAATG ATTTAGAATT
     9541 AACAAAAACT ACAGTGCATG AATGTGTTCA TTATGTTTCT CAAGAATCCC CTAATAGTTT
     9601 TTTGAATATT TTTAATGATG AATTAAATTC TTTCTATTCT GAATTGTATT TTGAAATGTT
     9661 TAGATTATCA AATAAAATAG ATTCTTTAGA AATAGTCAAA TTTATTTTTA ATAATTTTGA
     9721 ATTAGAAGAG AGAAGAGACT TAAGTCAAAA GTTTATAGAG TTATATAGGA TTCTACAAAA
     9781 TACTTTTAGA GAGAAATCTT TATTGGATAG TATTGAATTT GAAAAAATAT TAACTGAATA
     9841 TATCTCAACG GCTAGAATTT TTATATTGAG CCCAGAAGCT TTTATGAAGA TATATAAAAC
     9901 TAAAATAAAT ATATTAAGAA AAATAGCAAT CTCTTATAAA AAGGCATTTG GGTTAAAAAT
     9961 AGTAAACGTT CCCGGTCAAG AATTGGTTTA TCCTTCTGAA CCGATATCTG TCTTTTTAGA
    10021 GAACAATTTA AAAAATACAA AAATTATACA AATGTTTAAA AAGATATAAT AGGAGTTTTA
    10081 AATTATGGCG ATTGACATTG ATCCTTCCGA GTTTAGATCA AAAGAAGATA TTAGAAATTC
    10141 GGAAAGTACT ATGGATAAAG CATATGAATA TTCTAAAAGA ATTAATTCAA GATCTAATAT
    10201 GGCGAAGTCT TCATTTACTG AAAGCGCTAT GCGTTCAAGA GAAAAAACTC AAAGAGAAAT
    10261 AAGCTCAGTT TCGAAAATGG CAATGTCAAG TATCGCTATG GTTTCTAAGA GCGCTATGGT
    10321 AGGAATGAAA AACACTGTTG TGTCAGCTAC AAAAATGACA GGAAGTGTTT TAGCTGATTT
    10381 TAGTAAAAAA ATATCTGAAG ATATGAATGT AAATAAAGGA AATCTTGTTG CCGGGTCTTT
    10441 AAGTAAAATA AGTCCAGTGA TTGGATATTT TGTTGGGAAA ATGGTTGAGA CACCAGCCTT
    10501 TCAAAATATA TTTTCAAAAA TGAAGGAAAA GATTTCTGGA GCCGCTAGCC GAGTTAGAAA
    10561 CTCTTTTAGA AAGAGAGGTG GAAGAAAATT AATTTATGCG GCACGTCTTG CGCAACGTCC
    10621 AAAAGGATCG GTCTCCCAAT ATGTTCAACA GACTCAAGGA GATACAGAAT TTGAGCAGTC
    10681 TAGCTTATTA GTTTCTATTT TACAAGAATT AAAAACAATT CGACAATACA CATATAAATC
    10741 TTATATATTT CAAAAAGCTA GCACTGAAGC TAAAATGAAT GAAAAAGGCT CTAAGGGAAA
    10801 ATTATCTAAA AAGACAATAG AGATTGCAAG AGGTGAGGAA AATATTCCCC ATCTTTCAAA
    10861 AGGTGGTTTT ATTACAAAAT CCGGTCTTGC TAGAGTGCAC GCCGGAGAAG TTGTGATGTC
    10921 TGCAAACCAG ATGGTTGAAA AGTTTGATGA AATTAGTAAA ACCTTAAAAG AGTTAAAAAC
    10981 CGGAGAAGTC ACAACAAAAA GAAGAAAAGA TCAACATACA TTTTTAGCCA CAACAAAAAG
    11041 ACTTTTAAAT GTTATGACGT TAAATGTTGC CGCAAATAGA AAATTAAATA CATATATCAA
    11101 AGATATGAAA AGAGATCAAA AAGAAGGATT TTTCAAAAGT ACTTTTAGAG CTTTAAGTGA
    11161 GTCATATAAT GAACATACTG AGCCAGCTAA TGTTCGTCAA TTAAGAGCTC TTCTTGAAGT
    11221 TAGGGACGCT ATTGGAGCTA AGGTTGAGGG ATTCAAAAAG TTTCAAACAA AAATGTTAGA
    11281 TGAACATCCA TTTTATAGAA AAATGGTTCT TTTAACAAAA TTAACTTCAA AACTTGTTTT
    11341 TTCTCCAATA TCAATATTTA AATGGTTGGT AAAAAAGAGA GGAAAATATT CTTCAGATTT
    11401 ACCAAAGTCG AAAAACTTTT TTGAAGTTCT TCCAGCTTTA TTAGGAACCA TTTATGAAGA
    11461 AGCTATGTTT AGATTTGATA AGTTAATTGA TATAATTCAA ACTGGGCCAG ATTGGATTAA
    11521 AGGGTTTGGA TTAGGTGGCA ATAGTAACGG AAAGAAAAAA CCAAAAGATT TTGGTGAATT
    11581 TTTATGGAAT GCAATTTTTG GACGAAAACT TGGTTTAGAA GGAAGAAGAA TTGGGGTTCC
    11641 AATAAATATA GGAAAATTTT TATTTAGAGA TCTAACAAAC ACTGTAAATG ATGTATTTAA
    11701 ACTTTTAGGA AAATCTAAAT ATTTTAAAAA GACATCTGAA TTTCTTATGG CAGAAAGAGG
    11761 ATGGAATTTT AGAAGAAAGA AAATAGTAGA AAAAGAAACT CCAGTATCTT TGTTAAAAAA
    11821 GTTATATGAT TTCATAGTGG AAAAACAATT TAAAATATTT GAAGAAATTG GAACTGGAAT
    11881 AAAGGGTTTA TTAAGCTGGA TCAATGAAAG ATTTAATGGC CCAATGGACA TCAGAATTAA
    11941 TAAAGAATCC AATGGATATT CTGGTGTCAT AATTCCTCCA GGGGTAACGA CGGCGGTTAT
    12001 TCCCAAACCA TCAACTGCAA AAAATATTCT TGGTGATTTA TGGTTTATGG GAACTTCAGT
    12061 GGTTGGATTA TTTTTAGGAC GGATTGTAAA GATTCCTTTT ATTCAAAAGA TTTTAAAATC
    12121 CAAAACGTCA AAGAAAGTAT CAAGTATTAT TGATAAATTA GAGAAAAGAT TAGATAAATT
    12181 TAAATCAGGA GAGTTTTTTC AAAAATTAAA ACATGGGGGA AAAGATTTCT TCAGTGGTCT
    12241 ATGGCATGTA TTAATAGGAA CTTCAGTTTT TGCTGGAATC TATCTTATAG GTAAAGGCAT
    12301 ATGGAAATTC TTTAAAGGAT GGGGAAATGC TTCGAATATT TTTCTAAAAG CAAAAGACAG
    12361 ATTAACCACT TTTGAAAAGA TGTGGTCAGG ATCAAATGAA TTGATTAAAA CTTTAACAGG
    12421 AGGAATTCTT GACTTAAATA AAATTATAAA AGAATATAAT ACAATTATGA AAGAAAATAA
    12481 AGAACATACA GATAAAGCTA ATAAAGTATT TTCTGAAACC ATAGGTAAAA ATTCTTCTTC
    12541 AAAAGTTCAG AAATTATTGA ACAGTTTTGG AGAAGATGGA CCCTCCCAAT TTAATAAATT
    12601 GTTTAATAGC GGTACGATAG TTAACGTAGG TGGAAAGAAT ATGTTTCCTT CTGAAATTGG
    12661 ATTTAAGCAA AGTAGACATG ATAGAATAAA ATTACAATTA TCAGAAGCTC TAAAGATTCG
    12721 TGAAAATATT ATTGATTTAT CAAAAGAAAG ATTTAGTAAA AATATACATG ATGGAATAAA
    12781 GATCGGTGAT TATAAATTAG AAAAAAATCT TTTAGAGAAA TTTTTAGAAA ATTCTTCAGA
    12841 AGAAGCTAAG AAATTATTTG GCAATGATCC TTCAGGAATA GCTGAGTGGT CAAGATATTT
    12901 ATTAGATAAT GAATTAGTCT ATAAAGATAA AAGTGGAAAA TACAAAACTA TAGCTGAGAC
    12961 AATTTATTCT TATGATGAAG ATTTAGAAAT ACAAAGGGCA AGAAATAGGG AAAAAAATAA
    13021 AACTTCATAT GAAAAAGAAG TTGATGGTTT GACAGAAAAA AGATCTAGAG AATTTTTAAA
    13081 TGATATTAGA AGAAAATGTA GCCAAGAAGC AGCGGCAATG ATTGGGAATG ACCCTTCAGT
    13141 CGCGGATACA ATATTTAGTA CATTGGTTCA ACATAAAACT ATTGTATATG ATCCAAAAGC
    13201 TAACAAATTT GTAACCTCAG CCGAATATGC AATAGAAGAG GCAAAAAGAA AAGAAGAAAA
    13261 AGATAAAAAA GAAGAGACTC TATTTAAGAA AGCAGTTTCT GGAGCGTCAG AAGGTTTTGA
    13321 AGATTATAAA AAAATGATGT TTGATTGGAT CGAAAATATT AAAAATGAAT TATGGAGAAA
    13381 TAGAAACAAT CAAGAAAATA TTGTTAATTT GGTAACTCCA GATATGCTTT CAGAAAGAGC
    13441 AAGGGTATGG GCTTTTTCTG GTCCGAATGT TTCAGAAAGA ATAGGTAAAG CAATACGTGA
    13501 TGGACATTTA ATTATGGGTA GTGATAGATA TTACCATTTG CCATACGAGT TGGAAAATAT
    13561 GGATAATGGA CAATTTAGCA TTCCAAGTGA ATCAAGATTG AATGAATTCT TTGAAAGTAA
    13621 TGCATATAAA TCATTTACAA AAAGATTTAA GGATGAGAAA AGTAGAAAGA TTGCAGACTT
    13681 TCAAAGATAT TATCAAATTT GGGAGAACAA GATTCCTCCC GGTATGAAAG AAACTATAGA
    13741 CAGACTGTCT ACAAAATCTA AGGACGCATT AAAGGCTTAT GAGAAAAATA CTTTAATTCC
    13801 ATTTGGAAAA GAAATGAGCT ACGATTATGA TATCGCTTCA AAATTTCTTG ATTGGGAAAA
    13861 AACAGTCGAC GCTTTAGAAG GGGCAACTAA TAAAGTTTCT GACACGATAA AATCATCTTC
    13921 AGAAAATATT AATAATGTTT TAGGCCCAAG AATTACAAGC ATAAATACAA ATAGCAAAAC
    13981 GAATGTCAAT AATATAAATG GAGATAATCA AAGTTTATCA AAGTTAGATC CTTTTACCTC
    14041 TTTAATTTCT CAAGGTCTTC TTTAAAAAGG AGTTTGAAAA ATAAATGGCT ATGGAAAATC
    14101 TTGTTCAAGA AACCATTGAT AAAATGAATG ATGTTAAAGA ATTACCTGAA GTTATAGGCA
    14161 TGCCACCCAC TGGATATGTG AGTGATGCCC TATATAAAAA CTCAACTCCA ATAATGGAAA
    14221 TTTCTCCTAA AAAACCTCAT TTCGTTTTAG GCGCTACGGT ATTTAAGTTG GATGACGATT
    14281 GGGGAACTTA TACGAAAATA TTAAATAATC ATGGTTTTTC TATTAAAGGT AATAAATTAA
    14341 AAGTGGCTTT CTTAGCTGAT AATTTTCCAA CAGATTCTTT TACAAATGAA TATGGACAAA
    14401 GTTATCTTCA AAGTTTAACT AATATTACAA CAGATATGAT TTCTGGAACG GCTCAAATGG
    14461 CTGGATTTAG AGAGGGAAAG GATATATCTG CTTTAGCGAA AAGACTTATG CCAAAAGAAA
    14521 TAAAAGATGA ATTTAATTCA TATGGAAATA ATTCTCCTAT GAAAAATTCA CTCTCTGCAA
    14581 TATTAAATAG TGCGGGAACA TTGGTTATGG GCGGAAGAAT GGATTTTCCA ATAATTTGGA
    14641 AAAATAGTTC ATATACCCCT TCATACACAA TTACAGTGAG ATTATATAAT CCAAATGTTT
    14701 CAGATGAAGA TTCTACAAAA AAATATATAA CCGGGCCATT GGCGGCTCTT TTACTTTTAG
    14761 GGATTCCACT TTCTTCTGAT GGATTTATTT ATTCTTGGCC TTTTTTACAT AATATAAGCG
    14821 TACCAGGAAT ATTTAGAATT CCCTATGCGT TTATAAGTAA TATCACAGTG GTAAAAGGCG
    14881 GCGATCAACA AATGATAGGC CATAATCAAA GATTAGGGTC AGTTGATGTT AGAATCGATT
    14941 TTGGAAGTTT GTTTAATTCT ATAATTGCAA ATGAAGGCGG AACTGAAGAT AAAAATAGGC
    15001 CATCTTTAAA AAGTTATTTA GATAGTTTAG GTGGCTCTAA AGACGTATTA TATGATACCC
    15061 ATATAGATTT AAGTACAAAT AAATTAGTTC CTTTGAAAAT TCAAAAAGAA TCAGATTTTG
    15121 AATTTGGCGT AGCCGCTGAA CAGATAGATG AATTTTTAAG TGGGAGGGTT GACCCAAACA
    15181 AAATCAAAGA ATCAAAAACA TTATTAGATA AAATGCTTGG AGTCGTTAGA ATTGCTCAAG
    15241 AAGGCGTTCC TGCGGTATTG AATGAACTTG ACAGTGTGGT TAATAATGTG AACACTATTT
    15301 TAGGAGCTTT TGGGATTCAC TCTGAAGCTG CGGCAATGGT TACAGAATTT TTAGAAAATA
    15361 GTTCTGATTA TTTAGAAGCG TTAAGAGTTA TGAATATTTT AGATAGAGTT CTTGTTGAGG
    15421 CAAGAGAATT TATTAAAGAT AATGTGGTAA TAGATATGCT TACTGGAAAT GTTTTGAAAG
    15481 ATGCTCCGAG TTTTTCTGAA GGAATACAAA ATCAAGATCA AAATCAACAA AATATTTCCA
    15541 TAGGAAAATT TGTTTATCAA AAAATAAATG AGGTTATTTA AAACATAATG TATTTCGTAA
    15601 AACCATTGTG ATATAATAAG CTAAGAAATC AGAGATTAAT TTTTTTGTTT GAATTCCAAG
    15661 ATTATCATAC TCTTCTTTAA ATCCTATATC TTCAATTAGG TTTAAAAGAA GAATATTTAT
    15721 CGATCCTCTA AAACTATTTA TTTTAATAGA TTTAGTTCCC ATCAATTTTT TTACAAAAGG
    15781 ATAGAATTGA TCTCCACATA CCTCTTTTGT AGAGCTTAAG TCCTTTACAA ATAATCTTAG
    15841 AATATTATGA ATTTTGTCAG AATATTTGAT ATCATTTAAA TTATTAATTA ACAAATTGGA
    15901 TAAAGAATAA TTGATTTTGG TTAGTTTTTG TGCTTCGATT TGTGCTTTTT TATCTACGTA
    15961 TTTATAGATG GCAATTTTCT TAGTAATATT ATTGATTAAT TCAGATCCTT TCTCACCACC
    16021 TTTTTCTTGA TGTAAATTAA TGTTTCCTTC TTCATCTTCA TATTCAATTT GTGTTTTAAT
    16081 ACCCATTCCG CTTTCAGAGG CTCTATAATA TTCCTCAGCA AAACTTTTTA AACTTTGAGA
    16141 TATTCTATGT CTATATTCTG TAATAAATTC AGATATGCCT TCTGGATTTC CTTCAAGAAT
    16201 TTTTGAATTA TATCTTTTAG CTAATTCTTT AGATAGATAA TAAATTCCAT TTCCAATACT
    16261 TCCTTCTCTC ACAAATAAAT GTGTCCTATT TAAATGTTGA ATCGCATATT TAAAATGTTC
    16321 TTCTTTGCAA AACTTCATTT GTTTGTTTAA AATATTTGCA TAGTTTCTTA TTCCCATAAA
    16381 AAGTAAAGTA TATTGAAAAG AAATATAATC TTTATTTTTC AAAAAATAAT ACATTAAAAT
    16441 AATCAGAAAG TTTGTTATCG GATCTGTTTG TAGAGCCCAT TTTGAAGCTG GAAGATCTTT
    16501 ATAAAAATCT TTCACAAATT TTTTTATATC ATTTTCTGTT AAATTAGTTT CATGAAGAAG
    16561 TTCAAAATAA TATTTCTTAA GAGATGGATA ATAACATGGC TCAGATAATT TAGCTAATTC
    16621 TTTTCCTGTA ATATTGACAA TCAATTTTTT TAAAGAAGGA TCGTTAATTT TTCCTTTTTT
    16681 AATGACATCA TCAATTGGCA TGTTAAATTA CCTTTATACT AATATTGCTA GCAGTGAAAT
    16741 AAATATATTC TGGGCCATAT TTTAAAAGTT CATCTTGAGT GAATTCTTTT ATATCAAAAT
    16801 TGAAAAATAT ACTTGTGACA GGTTTTATAA TTCTGCAATG TTCAACCCCG TCAACATCTT
    16861 GAACGGTATT TATTAATTCA GATTTAAATA TTTTTGTATT GATTCCAAAT CTGTCTTGAT
    16921 AGTTTTCTAA AATTGTTAAG GAAATATTAT TGGCTAATTC TGTGGCAGTT CCCGTGTATG
    16981 TTGAAGATTT ATAAACCTCA ATTTCTATTT CCAAGGGATT TGTTAAAATG GGATAAAACC
    17041 ATCCTGTTTC CGTATACACA TATTTTCTAT TTGAATTTAA AACCTCGACA ATATCATCTG
    17101 TAAATGGAAT TATGTAAATC CATGTCATAC TTGTTTCATC TGTACATTGA GCAATTTGCC
    17161 CATCTTTATT TAGCCAATCT CCTACTCCAT CTTTAACAAT ATATCTGTCG TTCAATGTGG
    17221 GAAATGTTGG AGGGCTAGAT CTAAAATCTA TCACGGGTAA TTTTGTTTGT TTATTATATG
    17281 TCATCGAATA TAAATTACCT GTCGTATTTG AAAATTTTAA ATTTAGAAAA TCAGTCAACA
    17341 TTTTATATTG AGAAAAATTG ATTGTGTCTA AAAGATTTTG TAAAACTAGT AATTCAAAAT
    17401 CTCTTTGATT TATCGAATTA TAATAAGATT TTTTAATAAC TGGAATATCA TAAATGGTTA
    17461 TAGCTGTTGA GTCTGTTGTT AAATTTGACA TCATAAAATT ATTTAAGTTT TTTCTAAAAG
    17521 TAAATGTCGA AGAATATTTT GCAATATTTG ATCCGCCTTT TGAGATATTA AAATAATATG
    17581 TATTTTCTCC CTCAGGAATA ATGGTATAAT CTGAAAAGGT ATAAGTAAAA GAACTTGTAG
    17641 CATCATTTGT CATATTATAA GTTATGCCAG AATATGCGTT CTCTAAAGTA CATTCTGTAA
    17701 GATAAGAATC TAATTCATCC GATTTATAAG TTAATTGAAA AAGTGCAGAA CTGCCAGATC
    17761 TTTGAACTAA AAGATTATCT GCGGTAATAT TATATGAAGA TCCATAGCTT GTAATTAAAG
    17821 ATGGAATTTG TTGTATTTCA TACATAATAT AAGAATAAAG TGCCGAATAA TTTATTGTGT
    17881 CTAAATTCAT ATCAAATATT GTTAAATAAT CTTCATCATC AAAATTGAAT GTTGTTCCCC
    17941 TTGGAATATA AGTGGTTGAG TCATCGACTG AGGCATATAA ATTTCTTGTT GGAACAATTT
    18001 CATTTAAAAA ATTTAAAACT GTAAAAATTA GAATTTCATT ATTCTTTATA TCAGATCTTT
    18061 TTAAAATTGG TAAAGACTTT ATAATATTAG AATTATTTGA GACTTCAGAA ACATGACTAA
    18121 AATCACTCTC GGAAGAAAGT TTTCCTAATG TCGTCAAACC AGAAATTGCA TTTCTTCTAA
    18181 CCTCGTCAAT GGATTCTTGA TCGACTCCAT TGACTGCCGG AGAAGCGTTT AAAACTGTAT
    18241 AATTTACAAT TTCATAACCT CCAGAATATA ATGGAACATA AAGTCTTTCT CCAGATCTTA
    18301 AAGCTCCTGC AATAATATTT CCATCATCTC CTTTTGTTTC CTGAACTGTC ACTCTAATTT
    18361 TACTTCCAGG GGCAGGTTGA ATTCCGATTA AACCATTTCC AAAATATAAT CTTATTCCAG
    18421 TGGAAGTTCT TCTTTGGACA AATCCATAAG ATAAATTTGA CATTAAATAA AGGCTTGTAA
    18481 ATTCTTCATA AGTTGTCCAT GAAGAACTTC CAGGAGATTG AACTTGAACT GTCAATCCAG
    18541 CGGATTGATT AGTTAAGGGA ATATCTAAAG TCACAAATTG ATATATTTGA ATATCTTGAT
    18601 CTAAGGAAAA TTCTTGAACA TTGCTCACAA CTTGTTTTAA AGGTAAAACA AAACTTAAAG
    18661 TATTTTCTGC TGTGTCTATA TTATAGGGTA AATCGTATCT TTGATTTCCA TTTTGTATTT
    18721 TAATTGAAAC TGTGGTATTA TTTGTAATCG TAATTATGGT TATATAATAT GTTGTAAAAT
    18781 AACAAGCATC TGATGTTGAG AATTTAAATC CAGAGGGAAT TGTAATGGTC GCAGGCGATG
    18841 AGGTAAAAGT CAATGGAATT GTTAAAAGTG CATTTGTCAC AGCTGGTGTG GCATTTTGAG
    18901 AATTGTATCC TAAAAAAGAA GAAAGATTTA AAATAGATTC TGGTAATTGA GCGCTTGTTA
    18961 AAAAGAATTC TCTATATGTC GATAATTGAT AAAATAATAA ATTGCTTGTT AAGCTAGAAA
    19021 GAACATTGAT TAAAAAAGAA ACAAAACTTG ATTTGGCTAA ATCAACATTT TCCAATTCAA
    19081 GATAGGATTG CATATAAGAA ATAATTTGGT TTCGTATTTG TTCTCTTGAT GCATAAACTT
    19141 TATTAGAAAT TTCGTTGGCC ATTTGTTCCT CTTTTAAAGA AAATAGAAAC CACTATTGTT
    19201 ATCAAATTTT GAAATCAAAT TGTCTTTGAG TGATTCATTT TTTAATAAAA GTTTTGTTAA
    19261 AAAAGTCGCT TCATCTACAG TATGAATAGT TTTATCATAT TCATAAAAGA CATAATTATT
    19321 TGTCACTTGT AAATCTAATT CTGAAGTGGT TCGACTTTGT TTTATATGAG CTTTTAAACT
    19381 CCAAAACCTT TTATCTGTGT TTGCAGAAAT TTGAGCTCCA CTCACAATAA ATAGAGGATA
    19441 AATATTATTT GTCGGTCTCA TAAAATCTTG TTCTAATTTG AACATATCTC CGGGATAGGG
    19501 CGTTATTTCA TAAGAATAAG GAATTACAAT AGTCGTATCA TTTTCTTTCA CATATCCAAC
    19561 TTCCTGAGCA TCAAAAATGG TTGTTATTTC TTCAATAAAA TAAACTGGCA ATAATAAATA
    19621 TTTATTAAAT TTTTTCCCTG TTAAATTTCC TATGTCTTCA TAAGAACCGC CCATCAAATA
    19681 TTCATTTTCC CATACCGTAT TTGTTCGGTC AATATTATAA TAATTAACTA AAAATGGTAT
    19741 GCCGTGTTTT CCATAATAAT CATAAACTAA ATTTTGATAT TCATGAATAT AATCTAAAAC
    19801 TCTATTATAT TTTTGCATTT ATGGTTCCTT GAGCAATAAA TTTTTTATTG CAAGAGCTTT
    19861 TGCCATTGAG GTTTTAACAT TCATTTTAAA ATCAAAATTG TATTGTCCAA CCTCTTTAAG
    19921 TTCTAATTTA AAATTTCCCT TCAAAAAGAA CATGGTTATA TTATATTCTT TTGAAAGTTT
    19981 TTCTGAATAT TCTAAACTAA ATTTTTTTGG AAAATATTTT GTATTATCAT TAGTTTTATA
    20041 ATATAAGGTT TTATCTTTCT CATTATATTC GAGAGAAATC TTTTCTAAAA AAATTGCATT
    20101 AAATCCAAAC TTATTTTGAA TATTTTTTAT TACTTTTTTG GGATAAGATT CATCTTTAAT
    20161 ATTTTCAATT TTACCAGCAA GTAAATCTCC AGTCTCTATA TCTTCAGCCA TTATATTTAA
    20221 ATATAGATAT TTCTTATTTG TAGGTAAAAT AATAAAATGT GTATTTCCAG TGTGAGTTTT
    20281 TTGAAAGATC CCTTTATAAG TTTTTACAAT TAAATAATAG CCGAAATTCA TTGTTTAACT
    20341 TCCAATATTT GATTCTGTAA AAGGAACTGT GAAAGTTACA TTCTTTTTAT CATAATTAAC
    20401 ATTTATAAAA ACCACAAACC CTTTCTTTCC TGAAATCCTT TTTACATCAA GATTTCTAAT
    20461 ATCGGCTCTA TCATCAATAG AAAAAAGTCT TTCTTTGACT TCATTTAAAA TATCTTGTCT
    20521 CGTTCCCTCA TCAAAGGGTT GAAACAATAA ATCATAAATT TTACTGCCAT AAGTTGGATC
    20581 ATCAATATAG GTTCCCAATC TTGTCGTAAG AATATTCTTC CATGAATTTA TAATTACATC
    20641 GATATCATAA ATTTTTTGAA AATCTCCTTG GGAACCTATA TTGGATGTAA AGTCTATAAG
    20701 TTTATTATTT GAGCCGATTG ATGATTTATT AAATCTATCT AAAAAATTCA TTTTCTTTTT
    20761 CCAAAATTTG ACATGCTAGC AAGGCTTTTC ATTTTCTCTT CCTCCAATTT TGATTTCCAT
    20821 TTCAAATATG TAGTGAACCT TGCTACGGGC ATTTCTAAAA TATCTTCATA GGATTGTTTA
    20881 GACAATTCCA TACAAGTATA AATATTTTCA TCAAGAACTT TTTTATAAGT TTCTTGATCT
    20941 AAATCAGATA AATACCATAC GAAAAAAGTT TTCCACAAGA TCAATGCCAA CGATTTGGCT
    21001 ATGGCCACAG TGAGCACAAA ATGTTTTCAT CTTTAAGTCA ATTCCATATT TTCCAAAAGT
    21061 TTCATTATAT TTTTCAGTTA TAAAATTTTT ATCCTTAGGA ATAAGTTCTT TAAATGCATC
    21121 TAAAATATCA GTTTTATCTT TAAAAATAAT TTGATCTGAG GTAACATTAT TTTCTTCTTC
    21181 AATACTTTCA ATAGGAAGAA TTTTATTTAA AGTGTCTAAA TTAGATGTTC CTAAATCTTT
    21241 CAACCCTTTT AATTCATCTT CTAAAGTAGG CTGTTTTAAA ACAACCCATA CCCCATTATA
    21301 TTCAGGAAGA TTAAAACGAA CTCTTTTTGT AAGAATGTCA TTGTCTGGAT ATGGAGTCAC
    21361 ATTGAAAGTG GAAGAAGCCT TAATCGTAAC TGGGAATTCT TTTGAACAAC TTGCACATTT
    21421 TACATCATAG TTTCTAATTT CTTCGTAGCT AACATGATAC AAACCATAAA GAAGAGCGTC
    21481 TCTATCTTTT ATCGTTAAAC TTTGAAGAAA AGATTTAAAA TCTGTGATCG ATTCTGGCTT
    21541 TTGATCAATC GAATCAAAAA TACATTGATT TAAATGTTCC GTAACTTTTG ATGGGGTTAG
    21601 CAAACTTGCC TTGAGTCTTT CTTCTTCTCT AACGGTAAGA CTTCTTAATT TAAACGACAA
    21661 TTTAGTCTGA GGGGTGATGA CTTCATAAAC AGGCTTTTTC GCAGTTCTAA ATCCAGTAAA
    21721 CATCCTTATC TCCTTTTCAT TTGTAATGAT GTGAAAGACG GCTCCCAAAA GAATCTTTTA
    21781 TATTTGTTCT TTAGGGAGCC AGGGTTTGTA TATTTTTAAA AACTTATTTT TTAAGCTTTT
    21841 GTAATTTGGT CATTTAATTT TTGAATTCTC GCTTTAATTC CTTCAGTGCA CTTTTGTGGA
    21901 TTAGAAGAAT TTCTACAAGC TGACATCGAA GAATTCAAAC CGGCAATTTG TTTTCTTAAA
    21961 GCATCTTGCT TAAACTTTCT CATACAAGCG GCTTTATCTG GAGCGCCAGA ACATTGTTTC
    22021 GCTGCAGCAG AAAAATAATT CTTATAAATT TTTGCCGCGC CATAACCAAG GAGGGCTGCC
    22081 AATGCCAAAC CACCAACAGC CTTACCTACT GGAGTTGTAG CAAATTTATT GACAGCGCCA
    22141 ATTCCCTTTT CAGCAGCGGC TTTTCCAGCT GCAAGAGCGT TAGTCCCAGA TGTTTTCGCT
    22201 TGCTGTACTC CTTGTTGAAC ATTTCCCTTG ATCTCTTGTC CTTTCTGCAC ACCCTTTTCT
    22261 AACGCTTCTT TCCCCATAGC CATGCCTTTA CGTTTTAACT CTCCAACTTT TCCAGCTTTC
    22321 ATAATAGCAG CCTTCTTCTT TAAAGCCTCA TGCCTTTTTA ATTCATCTCC AGTAAAGCCT
    22381 TTATCATTTG GGCCTTTAAA TATATTAGTG CTAAAATGGT CACTTAATTT TTCATTTAAA
    22441 ATATCTGTAT GAGAATTCAT AAAGAACTCA AGCAAAGGTT TAGCCGTTGA AAGTTGGGGA
    22501 TAAACTGGAC CCACTTCAGA TATAAAAGTA TTTAAAGGTT CCTTACCAAT CATTTCATAA
    22561 AGAACATTAT AAGAACCTAA AACTTGTTCC TTTAACAAAC TAAATAAAGC CATCTCAGAT
    22621 TGAATATTAT ATTTTTCTTT AGGCATTTTA TTTGTCATTA AAAGACTCAT AATTTCATAA
    22681 TCAGAAGCTT CATTGATAAG AAAATCTTTC ATGTTTTGTT TTGAGACTGC TTCAGCTAAA
    22741 GTTTGACGAG CAATAGTCAA GAATAAAATT GAGTCAGAAA GTTTTACATT TTCTGTGATA
    22801 ATCATTGTTT TAAATCTCCT GATATAAAAA TATTGTTTAT CTTGCTAAAT TAGCAATTTG
    22861 TTTACTAAGT TTTGAAATTC TTTGTTGAAT CAATGATTCA CACTTTTCTG GATTATTAGA
    22921 TTTTTTACAA GAAGATAACG AGGAACGTAA ACTATCCATT TGTTTCTTTA TTGCGTCTTG
    22981 TCTAAACTTT TTCATACAAC CCGCTTTATC TGGAGAGTTT TTACAGGACT TAGCTGCTTG
    23041 TGAAAAATAT TTTTTATAAA GCTTAATTCC AGCAAAAGCG AGAAGAGTAG CAAGGGCTGC
    23101 GCCTCCAAGA TATTTTCCCA TCGGTCCAGA GGCTAGAGCT TTAACAGAAG AAATGCCTTT
    23161 TTCAGCAGAT TCCTTTGCTT TTTTTCTTAA AATATCTTTA TCAATTTTTA TACCTTTTTG
    23221 AAGAGCTTTA TTTGATTGTG TTTGTTGATA TAATTTTTTT GCAGTTTGAA ATCCTGCCTC
    23281 AGAGGATTTT TCAGCAGAAT GCCCTGCAAT GCCAGTGACT TCTCCAGCCT TTTTTCCCGC
    23341 TTTAGAAATT CCTTCACCTG CTTTATTTAA AACTGTTCTA GCATTCCAAT CTTTCCAGTC
    23401 TTCGTTTAAA CTATGAGAAT TCATATAGAA CTCAAGCAAA GGTTTAGCCG TGGAAAGATG
    23461 AGGATAGACC GGGCCAATTT CCAGAATGAA TTCCTTGAAA ACTTTAGACC CCATCGCTTC
    23521 CATTAAAACA TCTGAAGAAT TTAAAATCTG TTCTTTTAAA ATACTAAATA ATTGCATTTC
    23581 CTTTTGAATA TTATATTTTT CCTTAGGCAT TTCATTTGTG ACTAGAACAG ACATAATTTC
    23641 ATAGTCTGAG GCTTCATTTA TAATAAACTC AACAAGTTCT GTTTTGTTTT CCATTTTTGA
    23701 CTCATTAATA TTATCAGCTA AAATACTTCT AGCTGTGGTC AGAAACAAAA TAGAATCTGA
    23761 AATCTTTACA TTTTCTGTGA TGATCATCTG GTTTATCTCC TACTATGTTT ATTTAAAAGA
    23821 ATTATTTATT TTCTCTTTTG TTTTTCTATT GCATCAGTAT GTCTTTTAAT TATCTTATCA
    23881 AAAGCGGTTT TGCATTTAGC GGGATTTTTC TGTTTTCCAC AAGTTGCTTT ACTTTTCTTT
    23941 AATTCATTAA TAATATCAGT ATGAACTTTT ATCCAATAAT TTTTTATACA AGTTTTCTTA
    24001 TCTTTAGAAT CTTTACATGC TTTCATTTCC ATACTACGTC TTTTCCCAAC CATGTGCCCT
    24061 ACAAAAGCCC CAACAAGAAT AGGAATCGCC ACTCCAGCAT CAACAAACTC TCTAATATAA
    24121 GTAATATTTT TGATCGGGCC TACCTCAAGA ATCAATTTAT TAGTTTCTTC CTTTCCTATC
    24181 AAAAAAGAAA AAATATCATA ATTTTCTAAA ATACTTTCTT TGAAAATCGA AAATAATTCT
    24241 TGTTCCTTTT GAATGTCATG TTTCTCTGAT GGAATCTTTC CATTTATTAA AAGATTCATA
    24301 ATTTGATAAT TACTGGCCTC CCTTAAAATA AAGTTTCTAT TACTTTTTTC TTATATGATT
    24361 CAGAAATTAT ATAACGCAAA GATCTTAGAA AATTTATAGA TTCTTTAACA TTGACATTTT
    24421 CTGTGATGAT CATATACATA TCTCCTGCTT ATGTTTAAGT AAAGCTGATT TAAATTTTGT
    24481 TCTAAGAGTT ATTTTTAATC ATACTTTTGA ATAGCATATC CAAATCCATG AGATCTATAA
    24541 ATTCCTTCAT TTTCTTTATC GTAATTCATT TCAGCCTTCT TTTTACAAAT CTCTGGATTT
    24601 TTCATTATTT TATATTTCGA AAAAATTTGC AAATATTTTT TATCTAATTC GTTTAATGCT
    24661 AATTGTAAAA CTTCATATTT AATATCAAGC TTAGCCGCTT TAATTAAATC TTCAAATGTT
    24721 TTTAATGAAT AATGCCCCTT ATAGCGTTTA GGCTCATCGG TCTCAGATAA TTTTTTTTCT
    24781 CTATTAAGGT AGCAATTTCT TTTTTTAAAT TAGAAATTTT TTCTTTAATC TCATTATTTT
    24841 TAATATCTAA TTCATTTAAT TTCTCTTGAA AAGTTTTTTC TTTTTTTCTT CCAAAAAATT
    24901 CTTGGATTAA AGATTCACTA ATTCTTGCCT TAGATATTTT TTCTTCAACG CCTTGAATTT
    24961 TTTTATTTAT AGAATCTTGA CAACCCTTGG GATCTTTTGA ATTTTTACAA GCAGATAATC
    25021 CTTTTCTTAA ATCATTGATT TGAGATCCAA GAGCTTGAAT TTTAGCAAAT TTCATACATT
    25081 CAGCTTTATC ATCAGAACCT TCACATTGTT TTGCAGCGGC GCTAAAATGA TTTTGATATG
    25141 CTCGAATTGC AGCATAGCCT AAAATAGCCG CCAATGTTGC CCCAGCCATA ATTGGATGTC
    25201 CTTGAACTAG ACTTATCACT GGGCCAATTC CTTTGGCAGC AAGATCTTTT GCTTTTCCAA
    25261 TCAAAGCCCC AACGGCATTA TAAAGAAGCA TGCTTTTTGC GACATTGGCC GCTTCCCCGC
    25321 CTATTTCCTT AGCTTGAGAA GTTTGTTGAG GCTCAGGAGA CGGTTCAGAA GTTGGCTCCA
    25381 TTGAAGAATC ATCAGGCCCT TGGGTTTGTG GACCTTTTAT ACCTTTTTTC TTTTTTGGAG
    25441 CCTCAAGAAG AAAAGATTCA AAAATATTTT CAGGAGTTTT ATCAAACAAA GATAAAGGAG
    25501 AAACATTGAA TAAAATATTA TTAAATGTTT CATGTCCTAT ATGCTCAACA AGTAAATCAC
    25561 AATTTTGAAC CATCTGTTCT TTTAAAATAC TATACAACGC AGTTTCTTTT AAAAGATTTG
    25621 AAGATTCTTT AGGAATTTTA TTTAAAAGTA AAATATTCAT TATTTCATAA TCAGTGGCTT
    25681 CCTTCAAAAT AAAATTCTTA AGATCTTTTT TATTTTGAAT ATTTGATTCA GTAACATAAT
    25741 CGCAAAGAAC CGACCTTGTC ACAAAAGAAA ATAATGCAGA ATCAAAAAGT TTTGGAGATT
    25801 CTGTGATAAT CATAATTTTA TCCTCATTAC ACACCAGCTT GCTTGGGGCC ATAATTTTTG
    25861 ATGACAGAAA TCTGAGCGGC TCTTTGATCA GCAAATTCTT GACATTTTGT TTTTACCCAA
    25921 GACTCTTGCC ATGGCGTATC AATATGAAAG TCGATATCTA TATCCAGTCT ACCCACGGTA
    25981 TCAATATCAG AACCAAAAAG ATCTTGAGGA TCCTTCGTAG GATAAACGCC ATCATAGCAC
    26041 GCGGCAAATT CAACAGTTTT CGCATCAGGA GCGGTTGTCC AGTAATATAA AAGACCAGAA
    26101 AAAGTTCTTT TTGAATATCC GGTCAAACTC GCTGTTTCTT GTAAGTTAGA CGCACCGAAT
    26161 CGATAGTCAC GAATCATCTT AAACCACTCA TGAATAATTC TAAAAACGGG AATGCCGTTC
    26221 ATTTCAACAA ATCTTAAAGT CACCACATTT CCATAATCAA TGTTGGAAGG CACACCCGAT
    26281 TTGATGCCAC CGAGACCTGT ATAATCCTGG CTATTCAATG TTCCGCCGGG AGGGGTCACG
    26341 GAAATACATG TACCCGCTAA AATTTTTCTA ACCTCATTAT TACTGGAAAT ATCATATGGG
    26401 TTGACTCTAG ATTCCAAAGC AGCGGGAAGC TTTGCAAATT GAATTCCAAA TAAACCAGTT
    26461 AAATAAGGAT CAGCCGTGCC GACAGTCGTA CCACCGAAGG TACGTCTTAA TTGATCCTGT
    26521 TCCAAAATAC TAAAAGATGT CTTCATATTT AAAACCCTCC AACTTTTGTC TCTTTTTGAG
    26581 TCATCATTTG TTTTACGATC CCAATTACAT TTTTCCAATT GTCAAAATTG ATAGCTTTAT
    26641 CATCAATGTA CGCAAACGCT GGCATTTTAT CAGCGGTAAC TAAATCAAAG GGTATCTCAT
    26701 TTTTTCTTAA CCAATCTTCA ACGTTTCTAA TCATTTTTTC TTTTTCGTCT TTATGAACTT
    26761 CTGACGCTCT TGCCGTGAAA ATAATAATAT TAAAATATTT TTTCAAAAAG GTCAATGATT
    26821 CTTTTGCTCC ATCAATGACA AACCCATAAA TATATCCATT CTGCCATCCT TCATGATAGG
    26881 AATGAATGAC TTTATCAAAA TCAATTAATA TGTTATCCAT TTTTTGTTCT AAAAAAGATT
    26941 CGAATCTAAC GTTTCTTTTT AAAGGAGAAT CTATGGCAAA AGCACCCACA GATTCTTCAA
    27001 TGTCTTTTGG AACTTTTTTA AATACAATAT GTTCAATACA ATCCTTTTGG CTTAATTCAT
    27061 TTTTTTGATC ATTTGTTAAA TCATTATAAA AAACATATTG TCTTATGGAT TGAAGTCTTT
    27121 TGATCGATAA AATTTTAATA TGATCTCCCC ACGGAGTTGC GTAAATATTT CCCATTTTAT
    27181 ATTTACCCCA TTCAGATTTT ATTCTAATTG TATGGCTGAC TTTATTTTGA TCGAGTCGAT
    27241 CTTTTATACT TTTATATTCA TCCTCAGGAA AATCAATTTT TTCCATTATT TTAAAGATCC
    27301 TTACTTATAG ATATTTAAAC CCTTAATTTT TCTTAGATTC AATTCTTAAA AAGAAATTTA
    27361 TATTTTGTTC TATAAAAGAT ACAAGTTTAG AATTATAAAC TATATATATT AATAAATGAG
    27421 TTAAGGTTTT ATTTTTTTTA TTTAGAATCT TAAAGAATTA TATAGAATGA AAATCCATAT
    27481 GTTCATAGGA GAGAAAATAT GAAATGCCTA TGCATCGATT GTATTTTAAA AAATCAATGT
    27541 TTAGAATGCT GCAAAGAAAT TGTAGATAAA ATGTTTAAAC CATATCTTAA GGAGATAGAT
    27601 TTTTTTAAAA ATGTTGATAG TTCAAAATGT ATTTATTGTG AAGAAAAACT TTTATTTGAA
    27661 ACAGGAGATT ATATCCCAGT CAGATTTTGT AAAACATGTG GATTAAGAAT AATTTATTTT
    27721 TCAGATATAT TTTTTCTGGA TGAAAAAAAT AATAATATTT TGCTATCGTT GGAATTTTAT
    27781 ATTAATAAAT TATTGGTCTT AAGAAACCAC CCAAAAGATT TTATGTCAGA AGGAATTATC
    27841 TTAAGGACTG GAAAATCTCC TTGAAAAATA GATTTGAGAG ATTCCCTTGT TTAGATTGCA
    27901 TTTTAATTGG TTATTGTCAA GAATCATGTG CTTCATCATT ACAATATATT TTTAAAAATC
    27961 AAAAAACTAT TTTTGATCTG ATTAATCAAA AAGAATTTTT ACATTGTTTT TGTTGTGGAA
    28021 AATATTTATA TGATGGCAAA TATAAAGTTT ATAATGCCTC TCCTCATATA ATACGTGAAA
    28081 CTTGTGAATA TTGTTCATCT ATTCTTTTGA TTAATCATAA AATCTCAATT GAAATATTTT
    28141 TTAAACAAAT TCAGACATAT ATATCTTTTT CAAAAATAGC TATAAATATT TTACATAATA
    28201 GATCATTTAA TTTTATACCT TTAGATACAA AGGAGAAGAC GCCTTGATTG ATCTCTGCGA
    28261 AAAATGTATT TTAACTTTTA CCTGCGTGAA GCCATGTGAA GAGATCATAA AAAATATGAA
    28321 TTTTCAACAT TTTAAGGGTG TAACGCTTTT TCCTCCCGTT TGTTTATTTT GTGGAAAAGT
    28381 GTTTGAAGGG AATTTTTTTG ATTTAAAATG TAAAAATTGT AATATAATAT ATTCATCAAC
    28441 TTTTCGTTGG AAATGTTTTT CATTATCTTA TGCAGAAAGC ATAAAGCCAA AATTTATTTT
    28501 TGATTATGAT AATTTTTCTT CAAATCGTAT GCATTTTATA ATATTTCGAG TAAATGTTTC
    28561 TCATCGGTTT TTAAAAACAG ATCAAAACTT GACTAGGTTG ATCCATGATA AAAAAGATAA
    28621 AGGACTTATT TTATATGTTA ATTTGTGATA ATTGTATTTT ATGTTTTACA TGTATGAAAC
    28681 CATGCGATGA AATTATTAAA GAAATAGATT TCTCAATAAT TATAAATGAT TATAGTATTA
    28741 ATAAATATCG AAAACGACCA GAGCATTGTG TATTTTGTAA AAACAAATTA ACAGGAAAAA
    28801 CTGAAAAATC TAATAATCTT TTTATTTGTG AAGGGTGTAA ATTAAGATAT ATAGGTGTTT
    28861 CTAGAGTTGA ATGTTTTGCA ATAATATCAA AAAATAAAAA TTTATTTATT TTTGATTTTA
    28921 TAAAAGCTAA TAGAAACAGT ACTTTATTTA CAGTTTTTAA ATTCACTACC TATTTTAAAG
    28981 ACTCGTTATA TAATATATCT TATTTAATAA GCCTAAATCG AGAAAATCAG GTGAAATTAG
    29041 ATGTTTCTTT GTAATAATTG CATTCTAAAA AATTCATGTG ATTTAGTTTG TATTGATTTT
    29101 GTTCACACAA TAAAAAATAT ACAAAATTTA ATAAGATTAG AAAAATGTAT TTTTTGTGAA
    29161 AAATATTTAG TCGCTAATCA ATGTGGGAAT TGTAATATTA CTTTTCAAAT GATAAGTCAT
    29221 AGAAACGATT GTTTTTTATT AATTGAAAAA GATTCAAATT TTAATTTCAT TTTTGATGTT
    29281 TTTATTTCTA AACGAATTTA TAGTTTTTTT AATATTTATA GATTTAACAG ATATAAACAT
    29341 CCAGACACTT ATAATATTTT AATTCTTCAT AAATATCATT ATGTCAATAT AACTTAAAGG
    29401 AGGAAGAATG AAAATTTGTT GTATAGAATG TATTTTAAAA AAGACATGTG AAACCCCGTG
    29461 TAAAAATCTA ATTAAAATGA TTAACTTCAA AGAATTAATT GATAATAATA GTTATAAAGA
    29521 CACAATATTA AATAATTGTG TATTTTGTGG AGAAGAATTA TTAAACAAAA GAGAAGAACA
    29581 CTTGTTTCCT AATTGTTTAT ATTCTTGTGG AATTTGTGAC GTTCAATATT TATACACTCC
    29641 TAATTATAAG TTTTTTGCAA TTCTTATTAA AAATGAAAAA CAAATTTTAA TTGATTATTT
    29701 TCATACAGAA CATTTAAATG TTAGAATATT TAGAATGGAT ATTGTGAGGC AGTTTCATAT
    29761 ATGTTCAGAA GATTTTTCTA GGTATAGAGA CGATAAGCTT CACAATGGGG TGGTAAGGCT
    29821 TGTACTTCCT TGATTGATTT TTGGATTACA ATAATTGGGG TATCAATGGC TTTTTCTGGG
    29881 GTTCCACAAA TTATCAAATT GTATCAAAGA AAAAGAAGTG ATGATATTTC GATATCATTA
    29941 TGGCTCATTG TTATTCATGG ACAAATATGG TGGATAATTT ATGGGTTCAA AATTTCAAAC
    30001 AATCCAATGA TAATTTCAAA TATTTTTTGT ATCATAATAA ATTTATGGAT TTTAATATTG
    30061 ATATTTCAAT ATAGAAGGAG AAAGAAGAAA TGAAAAATAT AATCATACTC GGAGTCCGTT
    30121 CAGCTGGAAT ACAAATTGCA GATGCAATTA TAGGCGGCGC AAGCATTTAT AGAGAACATA
    30181 CTTTTTATAC AAATTTTGTG AAATCAGAAC ATAAAATTTT GGGATTTTTA GATGATAATT
    30241 TTCCAATTGG ATCTGTTTTT TTAGGAATTC CAGTTCTTGA ATCTTTTAAT GATATTCAGA
    30301 GACGTATAGA TGACGGTTGC CTTTTTGCTT TTTCTTTGTT AAAAGTTAAC GATATGAAAA
    30361 GTCGAATTAA TTTGATTAAA AAAATGAACA TTCCTGACAA ACAAATTTTA TCTGTTATTC
    30421 ATCATTCTGT GTCAATGCCT AAAAATTATA TTTTAGAGAA AGGAATTTTT ATTGGGCCAA
    30481 ATGTCACTAT TAGTCCAATG GTTAGAATAG GAGAATTTTC CACAATTATA GCTGGGTCAC
    30541 ATATTGGTGG GCAAAGTATC ATTAAAGATT TTGTTTATAT TGGTGCCAAT TCAACAATTT
    30601 GCGGAGATTG TGTTATAGAG AAAGGAACTT ATATTGGACC CGGATCAACC ATATCAAATA
    30661 ATCTATGCAT TTCAAAGTTT TCAACCATAG GAATTGGATC AGTTTTATTG GAAAGTACAA
    30721 AACCAGATTC AACTTATTTT GGAAATCCCG CACGTTTAAG GAGATAAAAA CATGGGAGAA
    30781 TTTTGTGTAA TTGAGAATAA GGTTTTTATT GGTGATAATG TTCTAATTGG AAATATGGTT
    30841 GTATTAAAAT CAGGAACTCA TATTAGATCA AATTCGATTA TAGGAGATGG GGTAAAAACT
    30901 ACCGGGTCTT GTTTTATTGG AAAAAACGTA AATATAAGGC CTAACGCAAT TATATCTAAA
    30961 AATGTTATCA TTGAAGATAA TTGTTTTATC GGCCCAGGGG TTATATTTAA TCATACTAAA
    31021 TATATTGGGT CTGATGAAGA AGAGAAAATA ACTATCATTC ATAAAAATTG TATTATAGGG
    31081 TCTGGCTGTA TTATTTTAGC TGGAATTGAA ATTGTTGAAA ATACAATTAT AGGGGCTGGG
    31141 TCTTTAGTTT CTAAAAACAT AATAAAACCA GGCCTTTATT ATGGTTCACC AGCTCGATTT
    31201 ATAAAAGAAA TAATTTATAA ATGATTTGTA ATACTTGCAT TTTAAATAAT TTTTGTAATT
    31261 TATCATGTCA AAAAATAATT GACCCTTTTC TTAAAAATAA AAACCGGTTC TTTAAAAATC
    31321 AAGATTTTTC TAATTGCTTA TTTTGTGGGG ATACTTTAAT TAATTTATAT TGTATGAACT
    31381 GAAATTTAAT GTATATGAGT TTGCATCCTC TATATTATCT GATTTTAAAT AAAAAATATA
    31441 ATTTTTTAAT CTCAATAAAT AAAAATACAA AACAAATAAG AATTAATAAA GGGGTTATTT
    31501 ATAAAAATGA AATAAAAAAT GACGATTGCA CTGTGATAAT TTAATTGTTT TGTTTGAATT
    31561 GTATTTTGAT AAGTGCATGT GACCGAATAT GTGATCAAAC TCGAAACTAT ATTAGAGAAA
    31621 ATCGAAAACT ATTTTCAACA GATGATAATT TAATATCTAT AGAAAAATGT TTATTTTGTA
    31681 ATATTGAATT AGATAGATTA CAAAACGTCC CTGGAGGAAA ATGCCCCAAA TGTGCCACTA
    31741 CTTTTATGAA TATATTTTAT GGTTTTAGCC TGGTTGTCAA TTTACCAAAA AGTAGATTTT
    31801 TAATTTATTT GACAAAAGAA TATTGGTATT TTAAAACCAG TGAATATACG TCTCAGTATG
    31861 ATATCTCAAT TGTTTCTCCC TTGTGATACT AATTGTATTT TAAAAAATAA TTGTTATCAA
    31921 ATTTGTGTGA TAACAAAAAA TTATTTTGAA GAAAATAAAC AGGAAATTAT AAATATGATC
    31981 AATATTGTAA AAATAAATGA ACAATGTATA TTTTGTAAAG AGAAATTATT AAAAAGTAAT
    32041 CCATCTGTTT TTAAAAAAAC CTGCCCTAAA TGTAATACGG CATTTGGATC AATGGTAGGG
    32101 TGTTTTGAAT TTCGTTTATT CAACCACAAA TTTATATTTG ACATTCAGAT ATCTGAAACA
    32161 CATTTGGTAA TTTCAAAGAA TTATAAATAT TTTTATTTAA ATGGAAAAGT TAAGGATATG
    32221 ATAAGATATG ATTCCTCCTT GTCAAGAATG TATTTTAGGA AATAGTTGTT ACCAAATTTG
    32281 TTCATTGACT GAAAAATATT TTGAAGAAAA CAAAACCACA CTTTCAAAAA ATTTAATTTT
    32341 ATTAGGAAAA AATAAATGCA TATTTTGTGA AAAATTACTT AAGGATTTTA AGGAGTATGA
    32401 AAGATTAAAA ATTTGTCCAA ACTGTAATAC AATATTTATA TTAACTTGGT GCATAAAATT
    32461 TTTATTACCT GGACATAGAT TTTTATTTTC CATTGATCAA AGATCTAAAA TTATTAGTAT
    32521 TAGCAAAAAT TGGATGAGTT TTTATTCAGA TGAAACTGCA TGGAATTATC CTGCTTTTAT
    32581 AAGAATACAT CTAGAATGAC AAAACAATGT CTAAATTGTA TTTTAAAAAA TAATTGTCAT
    32641 TTTCCTTGTT ATAATATTCT TCAAAATTTT AAAGAAAAAA GAAAGTATAT TTTATATAAT
    32701 ATAAAAACAA ATAAAAACAT TTGTATAAAT TGTGGGGAAA CTCTATCTAA AACATCCCTT
    32761 AATTGTAATG ACATACTTTT TCATAAAAAA TGTTCTAGAT GCAATCTTTC ATATACATTT
    32821 AATATATTTT TAACCATGGG AAAAATTTAT ATTAAAACTC CGTATGAAAT AATTCTTTTA
    32881 ATAGTATTCT TTGATAAGAT ATATTTGAAT TTAGGAGAAC GAACTTCAAA ATATAAAATA
    32941 TTTAAACCTC AAGATGAAAG AGAGATTTCG TTATGATATT TCCATGTTCC GATTGTATAT
    33001 GCAAAATAAT TTGTGAAAAA AATTGTTATA GAATAGAAGA AATTTCTAAA AAATTATCTT
    33061 TAGAAAAAAT TAGAAGTGTT CTTGTTGGAG AAAGAATATG TATGAATTGT GGAAGATTAT
    33121 TAATGATAAA TAAACAATCA AATATTCTAA GTTTTAAATG TGATTTTTGT AATTTGAAAT
    33181 TTAACATAGG GGTTGAGAGT TGCTCAGAAA GTTTTGTTGT AATTGAAGAA AACGAAGAAT
    33241 TATATTGGAT AGTGAAAAGA AATTTTAATA TAGGTTTTAA AAGAGTGAAA AATGTTACAA
    33301 ATAGTTATAT TCCAGTTGAA CTAAATGAAA CAGTACATAA AAATGTTTTT TTGTAATAAT
    33361 TGCATTTTAA ACCGTACATG TTTTGAATTT TGTGAAAGAA TTGTCAAAGA AGAATTTGAA
    33421 CCGAGAAAAT TAAAAATGAA TCAATTATTA AATGAGAAAC CCAGATACTG TATTTTTTGT
    33481 GATCTAGAAA TTCCATTGGG AATTATCATT TCTTATAATT GTAAGTGTGG AGTCAAATAT
    33541 AATTTTAATT TAGTCTGTGA CTGGGCATTT TCTTTTTGTA TTGGTAATTG TGAAATTAAA
    33601 GTTTTTAATA TTGGCAATGT ATTGTACTTT AAAAAAATTA TTGATCAAGA AAATATTTCT
    33661 TTCAAAGAGA AATTGCTGTT CATATATGAA TAATAATATT TTAACTTTTT GTAATAATTG
    33721 CATTTTAAAA AATGTTTGTA TTCCTATTTG CTTAGAATAT AAAAATAAAC TTATAGAAAT
    33781 GAAAAATAAT TTTGAAAAAG ATTTTAAATT ATACAAACAT ATAGAACAAT GTTTAATTTG
    33841 TGGTGAAAGA GTTATAAAAA TAAAAATAGA TAGGTTAAAT ATGTGGTATA AGTGTCCAAA
    33901 TTGTAACCAG TTATATTATA GTTTTTTAGA TTATATTTGT TTTAAAAAAG AAGATTACAA
    33961 AATTGAGATT AGTACTATAA TGGTTTATTT AATAGTATCA AAAAATGATA AACAAATATT
    34021 TCATTTGACA CATGGAAAAG AATATGTTCT CTAAAAACTT TTTAGAAATT TGCGGCAAAT
    34081 GTATTTTAAA AAGAATATGT TTTAACATTT GCAAAGAATA TGAAAATGAG ATTAAAAAAA
    34141 TTAAAAATAA TTTTATAAGA AATTATACTT TATCTAAGAG AGTGACAAAA TGTTTGTTAT
    34201 GTGATAACAA TTTACAAATG GCAGATTCTG GTATTTATCT AAAAAGTAAA CTTAATTATA
    34261 AATGTTGCGT TTGCGGGCAA AAATATTATA TTTTCGTAGA TTATGTTCGC CTTATAATAA
    34321 GTGAAAATTT CTTAATAGAA ATTTGCATGG ATTTAAACCA TTTTCAATTA CATAAAAATG
    34381 GTATGCGTCT TTATTCTTCA AAGGTCATTG AACAAGATGT CTAACTATAT TTTTGATAAA
    34441 AACAAAATTT TAAAAAATAT AAAAATTGAT GGAAGAACAT ATTGTTCTAT TTGTATTTTA
    34501 AAAAATATAT GTTTTTATCC TTGTCATAGA ATCATGGATG AATTGATAAT TTATAAAATA
    34561 AAAGAAATAC TTTATGTTTT AAAACAACCT ATTATGATCA ATTGTATTTA TTGTGATTCA
    34621 AAATTAGAAC AAGCTCCAAA TAATTCTGTA AAAATATGTA AAAATTGTAA TATATATTTT
    34681 AACTATAATG GAAGAGGTTA CGTTATACAA TTATTTCTTG ATAGAAAAAC AGAATTTTTT
    34741 ATCGATGACT CCTTTAAAAA ATTAACAGTT ACAAAAGTTT TTAATTCAAC TGAAATTCTT
    34801 CCCGGCGTTA GTATAAAGTT GCCTAATGAT TTGTGTTAAT TGTATTTTAG GTTTTAATTG
    34861 CAATGAAATA TGTATTAATC TTTTTGAAGA GATAACTAAA AATAAAAACA GAATTTTAAA
    34921 TTTTTTAAAC AATGAAATAA ATAAATGTAT ATTTTGTAAT TCCCAGTTAA AAATATATAT
    34981 GGGGCGTTCC AAATGTCTAA AATGTTCAAT TCATTATTTT ATCACAAATC GAAGAATACA
    35041 TATTAAAGAT AATAATAATA ATGATTTAAC AATGCTTATT TATAAAACGA AATATATTTT
    35101 TAGCAGAAAT TTTGTTTCCT CAAAGATATT TATAGAAAAT TTTTAATCTT TAGTAATGTG
    35161 ATTTAAAAAG GAAAGGAATC GTTCATGAAA GCTATGGTTA AAACGATATC TTTATTCATA
    35221 TTTTTATTAA TCTTCACAAG TTCTAATTGT TTAGCAAATA ATGGCCCATA TGATTTTCTT
    35281 CCAGGAATCT TTGAAGGAAA AATAATAGGG TTTAAAAATC TTCCTGAACT TGATTCAATT
    35341 TATTCAGATT ATTTTAATTT TATCATTTCA GAAAAAGATT TATTAAAGAG ATTGATTGAA
    35401 GCAAAGTGTG AACCAGAAAT AATTTCTTTC ACAAGAAAAC GTCCTGACAT ATCGTTATAT
    35461 TTAATACATA TGAGAATTTT AATAAAATTG GGAGAAAATA CAAAAGGCGT TTTACTTTTA
    35521 TATACAATGA AAATAATTAA AGATCCAAAA GCACAATATG CCAGAAACCG AGGAGAATAT
    35581 ATTCTTGAAG ATATGTACTA CAAAAATAAT TTGGTTCCGT ACTATCTTTA TTATTATTTT
    35641 AAAGAACCTG AAAATTTAAA AAGGGAAACT GAAACTACAT TTCATAATGT TAGAAAAAAT
    35701 CATTTTGAGA AAAGATAAAT TCACAACTAA AATGCTCCTT AAGAATTTGA CGTTCGCACT
    35761 TAAGGAGCTT GGAGAGATTA AAACTTATGA TATGTGATAA CTGCATTTTA ACAAGAATAT
    35821 GTAATTTTCC ATGTGATGAT TCAAAAATTA TTTTAAAAAA GTTGGCTTGG CATGTTAAGA
    35881 GAAGATGGGA AATATTAAAT AATATGAATT TTGAACCGTG TTTATTTTGT GATGGAATTT
    35941 GTGAGAACAT ACCTTTAATA GATGGCTCTT TTGCACTCCC AAAAAGGTGC AAAAAATGTA
    36001 AAACTGTATT TTTATATGAA AATAGATATG AATTTTCTCG ATATTATATA TTTCTTATAA
    36061 AACCCTTAAA TTCAACGTAT TTATTTTTTG TTGAGGTAGC GGCACACAAG AAAAATATTT
    36121 ATTTATCAAA AGATTTTTAT ATAAAAAATG ATCAATTTAA AAGAATAGTT GAAAAATGAT
    36181 TTGTATTGAT TGTATTATTT CTAAAGAATG CAATGCTCCT TGTATTTTTA TAATTGATTT
    36241 CGTTAAAAAA TCTAAAAAAC AAATCTGGAG TATTAATAAA ACTTTAAAAT GTATTTTTTG
    36301 CGAAGTGAAA TTAAAACGTG TTCAAAACTA CCCACATTCA TTTAAATGTC CCAATTGTAA
    36361 AATTTTATAT TATTTTCTTC TTGATAGAAT TTTTTTAATT ATAGAAGGTC AAAAATATAA
    36421 TTTATTTTTC ATATTTAATT ATCCTAGTTT TCCTAATGGA AAAATTACCT TAGGAAAAAA
    36481 TTATAATTCC GAAAGTGGAA AATTAGATTT TTCTTTGCCT CAATATGAAA TATAATATGA
    36541 AAGGAAAGAT ATGATATGTG ATCATTGTAT TTTAGAAAAA TGTTGTAATA CAGCGTGTTT
    36601 AAATTTAATT CAAATAGTAA AAAACAAGAA AGATCAAATC TAAGAACTTT TATCAGTTCA
    36661 TCATTCTGAT GCTAAATGGA TAGGAAATTT AGAACCCATT AAATGTATTT TTTGTGATGA
    36721 TATTCTAAAG AAAAAGAAAA ATATATCTTC TGATAGATTT TCCTTAATAA ATGGGGCTCC
    36781 TAAATTTCAT TGTGAAAAAG AAAATTTAAT TTATATGTTT TCCAATTTTT CAAATTTAAT
    36841 GATTATTCAA TTGGTTGATA GGAGACATAT TTTTGAGATA GAAAAATACT ATATTTGTAT
    36901 GCATAAAAAT TCTAAAGATA ATGATTTTGA TAATATAATT ATTCGTGATT ATGGGATCTC
    36961 ACTTTGATTT GTAGCCATTG TATTTTAACA AAAACTTGTG ACTCACAATG TGACGATTGT
    37021 ATAAAAATCT TCAACCCCAT AACTTTAAAC TTAATGAAAG AATGGAAACA AATTGTTAAA
    37081 AATGATAAAT TTTTTATAAA TCATGATCGA TTTACCAGAT GCTTATTTTG TAATGAGCCT
    37141 TTAAAAGACA TAGACTATAA ACATTCTATA TCAAGAAAAT GTTAGGGAGG AATAAAACAA
    37201 AATGAAACTA CTTTGTGTTG ATTGTATTTT AAAACCACAA TGTAAAGAAC TTTGTACAAA
    37261 TATTATAAAT AGTTTTAAAA CTTTTTCATG GGATAGAATA ATAAAAAATT GTTTAAATTG
    37321 TGGGTGTAAA ACTATTAATA AGGAAAGAGA TAATTATTAT TGTGAAAAAT GTAATATCAT
    37381 ATATAGGACT TTTATTAGTA GTTTAATTAT TGAATTTAAG AAAAATAATG GAATTGGAGT
    37441 TCAGTTAGCT ACCAGACGAA TTGGGTTTGT GAAAAAGAAT GTAATATGGA CATTTAGTTC
    37501 ATCTCCTATA GAAATTAATT AAATCTAAAT ACTAAAAAAT AGCAATAAAA TCTTTTGTAC
    37561 AGGAGGGGTT TTAAAATATG TATTTTTTCA CTTCTGATGA ACATTATGGC CATAGAAAAA
    37621 TAATTAAATT ATGTAATCGA CCATTTAAAA ATATAACAGA GATGGATAAT AAATTGATTC
    37681 AAAATAATAA TGAAATTGTT AAAGAGAATG ATATTGTTAT TCATGCTGGA GATTTTTCTT
    37741 TGTTAAAAAC CGATGTTCAA GATTATATAA ATTCTTTAAA AGGAAAACAT ATTTTTTTAA
    37801 AAGGCAGTCA TGATTATTGG ATGAAACTTA ATAAAAAATT TTATCATGAA ATATTTGAAT
    37861 TAAAATATGA AAAAGAATAT ATTGTAATTT GCCATTACGC TATGTTAAGA TGGCCTAGAT
    37921 CACATTATAA TAGTTGGCTT TTATTTGGGC ATTCACACGG AAGGATGAAA CCCTATGGAA
    37981 AAACATGGGA TATAGGAGTG GATAATAATA ATTTTTATCC GGTTTCTTTT GATCAAATTA
    38041 AGGAAATAAT GAAGAATCTT CCAAATAATG AAAATTTTAG GTTATGAAAG AACTCCATAA
    38101 TTTAAATAAA AATATTAACA TATATTGTTT TGATTGTATT CTTAAAAATT ATGCTCAGTG
    38161 CGTTGATTGT ATACTTTTAA AGAATGAATT TTATAAACTT AAAGATAATT TAATATTTTT
    38221 AGAAAGAAAA AATAAAAAAT GTTTATTTTG TGAAAAACCG ACAAGATATA TTTCAATAAG
    38281 TGATTTTGAA TGTACTCATT GTAAAATTTA TTTTGTAGTT TCTAGAAAAT ATTTATACAT
    38341 TCGGTTTATG AATAAAAATA TTAATTGAAT ATTTTCCATT TGAAGAATAT ATTTATAAAA
    38401 CTTATTTTAA AAGAGAAATT TCTAATATTC AAATTTTCGA ATATGACTAA TTTAAATTCT
    38461 TTTCAAGTTC ACTGTTTTGA TTGCATTCTT AAAAATTATG CGTGTTGATT GTATACTTCT
    38521 AAAAAATGAA TTTGATAAAT TTAAAAATAA TTCAATGTCT TTAAAAAAAG AGATTTGTAA
    38581 TTGTTTAATA TGTGGAAAAC ATACCGACAA TATTATTACA AAACATGAAT ATTTATGTGT
    38641 ACATTGTAAA ATTCAATATA TAATGACTAT AAATTATTTA TGCATCAAAT TAGTAAAATC
    38701 TAATATTCTA ATTGAATATT TTTTATCTCC TGATAGAACT TATAAATATT ATTTTAAAAA
    38761 ACCTATGATT AGCCCTTTTT ACCTTTTTAA TTGATTAGTT CAGATTTTCT TCATATTCCT
    38821 TGTTTTAATT GCATTCTTAA AAAATATCGA TGTAAACAAT GCATACTTCT AAAAGATGAA
    38881 TTTGACAATC TTAAGGATCA TTCGATGTTT TTAAAACAAG AAATTAAGAC ATGTTTGTTT
    38941 TGCGAAAAAG TCGTAACAGT TATTTCAAAA CCTAATTTTG AATGCAAACA TTGTAAAATT
    39001 TATTATTTAG TATTTTCACA CTATTTATAT ATTCGGTTTA TAAAAGAAGA AATAGAATTT
    39061 GAATATTATC ATTCGACAAA TGTTAGTATT AAAAGTTTTT CAATATTTGA TTCTTGACTA
    39121 ATTTAAATTC TTTTCATGTG CCTTGTTTTG AATGCCTATT ATTAAATATG CCGACTTGTT
    39181 CTTCTTGCAT TCTTTTACAA GAAGAATTTT TTAAAATTAA AATCCAAAAT AATCCAATAT
    39241 TTTCAAATCA AGAAATTAAG ACATGTTTAT TTTGTAAATC AAACTTAAAA GCTAATTTAT
    39301 TTCATAGATA CTGGTGTGAA AATTGTAGAG TAAGTTATAT ATGTACATTC AATTATTTAT
    39361 CTATATCTAT TAAAAACATA TATTTAGAAT ATCACACATT TGATACAGCT TATAAAATAA
    39421 AACCTAAGAT GGGGTTTCAG ACTTGATTAA TATTCCTTGT TTTGAATGTT TAATATTTAA
    39481 AAATTCATAT TGTGATAATT GTTTTCTTTT AAATGAATCG ATTGCTAAAC TTCAAACGCA
    39541 TTCAATATTT TCAGAGAATG AAAATAAAAA ATGTTTGATC TGCGACTTAA AATTAATAAA
    39601 ACCTTCACCA AATAGATGGC TATGTTCTAA CTGTAAAACA AAATACAGAA TCACAGAATT
    39661 GTATTTTTCT ATTTTCACAA ATTTTCGAAA TGAATTCTGT CTTATAAAAA ATTTTCATAG
    39721 AAAAAGAAGC TGTAAATTTA TTTTAAAAGA ACAAGGCTAT AGAAGAAAAA ATTCTTTGAG
    39781 AAGATCCATA AATATTATGT GATAGTTTTA TAAAATTGAC AAAAATCTAG ATTTGAAGAG
    39841 GAGAAAAAAT GGGAGACAGA AAGAGGTTTT TTGAGGCAGG AAGACTCATA AGGTTTTATT
    39901 TTCCAAAAGA AAAATTTAGG AATATTGCTG ATATTGCTGG AGGAACTGGA AAATTACAAA
    39961 TAGTATTATC TGACTATAAT ATCACGACCT TTGATAAGAA AAGAAATAGA AGAAAAAGAG
    40021 AAAAAAATAT TAATTTTAAA AATACTTATT TTTCTGAGAA AGAAAATGAT AATTTTGATT
    40081 TATTGGTTGG AATTCACCCA GATGAAGCAA CTGATATTAT TTTAACAGAA TCTTTAAAAA
    40141 GAAGAATTCC ATTCTTTATT ATTCCCTGTT GCGTATTGCC AACCACAACT CAGTTTAATA
    40201 ATAAAAATAG AGATATAAAA AAATGGATAG AACATTTAAT AAGAATCGCT GAGAATTCAT
    40261 CTTTCGAAGT TATTCAACGA AAATTGAACT TTAATGGAGC CAATATAGCT TTGATTGGAA
    40321 AACCTAAAAA TTAGTAGTTT TCTTTGTGAA GCATGTATTA TACAAAATAT TTGCAAAAAT
    40381 ATATGTTCAG AAATGGAAAG AATTTTAAGT GTTTATAGAA CCAAAATGGA TCATTGTATT
    40441 TTTTGTAAAA ATAAATTTAG CTTTTATGAA AGGTATATAT CTAAAAAATC ATTTTGTCAA
    40501 AACTGTGGGT TAGAATATTT TCAAACTAAT TTTGGCACAA TAATTAAATC TAAAAAAACA
    40561 AAAGATAAGG GAATTATAAT TTTTAATAAA GGAAGTTTTA GTACATATAA TGAATAAATA
    40621 TGCTTTGTGA TAATTGCATT CTTCAAAATA TTTGTAATAA TGAAATATGT TCTGAATTAC
    40681 ATAACCGTTT AAAAACATTA AATTTTCAAC AATTGATTAG ACCCTATACC CCACATAAAT
    40741 CAAAATGTGT ATTTTGCAAT AATCTTATAT TTACAGAACT TAAAAACAAA TATAAAAATT
    40801 TTGGACATTT ACATAATAAA GGAGGAATCT CGATAAACAA TTCTTTAATT ACCAGATGTT
    40861 CAACTTGTAA TATAACTTAT GTTTTTGAAC CTTTTGTATG CTTTATATTG GAATCTGATT
    40921 TATATTCAGG AATTTGTCTT CTTTATCATA TGGAATATTT TTATAGATTT ATTGCGAAGA
    40981 AAAATGCTTT GTGATAATTG CATTCTTCAA AATATTTGTG AAAACCCTTG CATTGATATT
    41041 TTAAAAACAA TACAGATTGA AAAATGTAAT GCGTTTTTTT GAATCAAAAA TTTATTCATT
    41101 TAGAAATTGT CGATGTATTT TTTGTAATTC TAGAATTGTT TATAACAATG TTATTAATAT
    41161 TGAATGTATT AATTGCAATC AAAAATATCA AATTGAGACA ATAAGTATGT CTATATTTTC
    41221 AAAAAATTTA AAATATTATT TTATGTACAG TTTTCTTTCT GAAAATTTAT ATAGGAGAGT
    41281 TGTTCGATGA TTTGTATTGA ATGTATTTTG AAAGATCAAT GTGATATGCC ATGTGGGGAT
    41341 TTTTCTTTGA ATTCATTAGA GGATAGTTAT TGTCTAATAT GTGGGGAAAA AACAATAGAT
    41401 TTTAAAAAGA GTATATTATG TTTTAAAATT CTTATCTGTT CAAATTGCAA AGCTGAATTT
    41461 CATTTTTCTA ATAATATGCA TACGTTAATT ATTTCTCATT TAAAAATGAA GTTTAAATTT
    41521 TGTAGAACTA ATTTTTTAAA TCATATTCAT AAGACTAAAT ATAAATTTAA GAACAATTAT
    41581 TATTTCTTTT TTGAAAATTT GAGATGAAAA ATGGGACAGG GATTTAAAGA ATCTCCCTGC
    41641 CCCATTTTTT TGTAAATTTT TAAAAATATT ATCTTGTGAT AAAGAAATTT AAAGATATTT
    41701 GCTCTGTGGT TGGCGTTGGA GCCAAGGTTA CGTTAACATG AAATTTCTTT AATTTCTTTT
    41761 CATAATCAGT CGCTGAAACC TCAATGGTAT AACTGTCCAA ACCTCTTTCC TGTTGAACGA
    41821 TAGATAAGAA TTCAGAAATA TCTGTTGCGA CAGATGTCCA GGTTTGCTGA TCGTTTTGCT
    41881 CAAAAATATA TCCAAGACAA AAGTTCTTTA AAGCTCTTTT GCAATATAAA ATCACTCGAA
    41941 CACTATTAAC ATCATTTAAA GGACTCATTC TTCCCAGGGT TGTTAACTGA CTATAGGGAA
    42001 TATATTTGTT ATTAATTTTT GTGATAGGGT TTATTTGTTT TGGATAAAAT CTTTCTCTAT
    42061 CAGCTTGTTT GGCAATAAAT CTCATTTCTT TAATTGAATT GTTTTCCCCG CGATTAAAAC
    42121 CGGCAACCGC ATACCAAGGT TTTCCAATAA TATCATTTTT CGGAACAAGA TAAGACATAT
    42181 GATAAATAGG AGAAACCCAA ATATCTCTTT TGGTTACAGG ATCTTCAACC TTATTATAAG
    42241 GTTCATAAAG CGATAAATAT TCAGAATCAT AATCGTGAGC AGAATCTCTT GAAAGAATAG
    42301 CAGAGTTGAC AGTCGAATTA TCTCCATTGT CGATAAAACC CATAGCGTCT TCTCTGGTTC
    42361 TTAAAAGAGC GTCAACTTCA TCTTTTACGG AAGTTGGATA CCCACAATCA AAAACGACAG
    42421 AAAAATAAAT ATTATCCGTG TCTAAAACTT GGTCGTCTAA ATCTCCGGAA TAAGCATCTT
    42481 CTAAAGTGTC AGTTGCCACG GTAGAATTGA TTGTTCCGTC AACATCAAAT AAAGTTCCAT
    42541 CAGTTCCTTT TCTTAAAGGA ACGGGTTCAG AAGAAACAAA AGCGCTTGCA ATTTCATTAT
    42601 AGGATTTCTT GATTTGATAT GTAATTGTTC CGCTGGTATT AAATGAGCTT GTATCACCCT
    42661 GCCAACTTTG GGTTGCGGTA TCAAGATTTC TTCCGTCAAA AACATTTACC GTAGAGCCGG
    42721 CACCATTAGC AGAGCCAAGC CAACCCCAAA TTTCATTTCC TTTATTATCT TTCGCAATAA
    42781 CAATATATGA AGCGTAACCA GTTTCGGGAT TTGTATCCCA AGTGCTAAAA TCTTGTTTAT
    42841 TATCTGTGAT GGTCGCAGAC CCATCTGTAA TGACTGAGGA CACAGTCCCA ATATCTTTGT
    42901 CAAAAACTTT AACTAATAAT TCATATCCTG GGGTGACAGC TCCGGAACTT AAAGATTCAT
    42961 AGGCTCTTAA AACAGAAGAA TAATTATTTA AAATATCAAC AATATAAATT GTATTTCCAT
    43021 TTAAATCTGT TCCATTTGGA TCAAAAGAAA TCTCATACGA TTCAATAATT TTATCGGTTC
    43081 CATCAGATTG TCTTTCATAA ATATCTAAAA CAAAAACTCC AGATAAAATG GGATTTGCAT
    43141 GTTGCGTTAA ACGAATACCA ATTTTATTGT AATAAACGCC TCTTCCTAAA CCGGCCAAAA
    43201 CACAAAGAGG ATAAGTCGTG CCAGCCGTTG CCAAAGTCGC GGCGATAGCA CTTTTTGTCG
    43261 TTAAAGTATT AACATATGTC AATGAAATAG ATGCGGTATT ATCTGTCGAT GACATAACTC
    43321 CATCAATTCT AAAATTTGCA TATTGAGCTG AAGAAGGTAA AGCTCTTAAC CAATAAAGTG
    43381 ATTCAGCTTC ATCAAGATAA TTATGAGCGC AAAACATACC TTGAGAAAAT TCTTTGCCAT
    43441 AAAGATCATA ATTAGGATAA CCATTCTCGA TGACAAAGGT TTCTTTTGAT TCATAATACT
    43501 TTAACTTATT ATCTTCTCCC TTATCTGAAA AACCAGCAAT AAAAGCGATT GTACTGGGAA
    43561 CCTTTTTAGG ATATGTGGTA ATATCCAAAA TATTGGTATA TACGCCGGGC GATACAGACA
    43621 TGCCTTGTCC TCCTGTATTT GAAAAGTCTG AAATTACGGG TCCTATATCT GGATTCACAG
    43681 TTCTTGTTGA ATATGAACTT ATGGAACCAC CTGAAATTAT TAAAGAAGCT GGGTCAAGCG
    43741 TAACGGTCGT TATAGGCGGT TCCCATTCAA GATGTAATTC TGGAATTCCA GCACCATTAT
    43801 CGAAAGAATA AAATGTTCTG TTTCCAGCTT GAAAAATACC GTCTGAATAT AATCCAGTTT
    43861 GTAAAGCATT ATCTTCAGCC CAGCCCGCTC GATCTATAAT TTCTTGGATG ACAGTCGAGA
    43921 TATCTGGACT GTCATAACTA TTTCCTATAA CCCAGCTTCC AAAAGTCCAT GAAACAAAAC
    43981 TTGTAGTTTT TGTTCTGCCT CCATAATCAG CAACCCCAGT TACTTGTGTC GAATTATCTT
    44041 CATCAAAACC ATAAATCAAC ATTATTAAAG GGTTGGAGTT GCTTACCTCT GATGTGAATC
    44101 TAAAAAAAGC ATTTGTAATT GTTGAATGGG GAGGCACTGG CGCTAATGGA AATCTAATAT
    44161 ATGGCGTGCA TTGCATATTA TCTTGGTTTT GTAAATGCAC TTCATTATTA TTGTATTGGG
    44221 TGCCACCCCC AGCATCAAAA ATATATCCAT CATCTGCCGA CGCCAACGGA TATAATATTG
    44281 TCGTTGGCAT TATTAATTTA CCTCAACTTG AATTCCTGAA AATCTCGTTG TATATCCATC
    44341 TGAGATTGTT TCAGGAGAGT CAAATTCAAA ATACACTAAA ATATTATCTC CGCCGTCATC
    44401 ATCATAAATT AATAAACCGG CAGCCGGCCC TATATCTCCA CCGATAGCCG AAAAACTAGA
    44461 ATAATTACAA GTAAATATTC CTTTATCTGT AGTATTATTT TGCGTTACAG TATTTCCAGA
    44521 AATTGTTTGT TGTGAATAAT TATTACCGAC TCCGCTAACT TCACTCGCGG AAACATCAGA
    44581 CCAGATATTA TGGCTATCAA TATCAAAAGT GAATCCTGAA GCCATCAATG CCGCTTTTAA
    44641 AGAATGACTT AATAAAATAA ATGTCCCTTT TAAAAGTTCC CTTTTTGCTC TATTTGGAAT
    44701 ATAAGCAGTT GACATTTTTT GTCCTCTTAA AAATATAAAT ACCAAACAAA AAGCAAACTT
    44761 CGTAATCCTG ATTTTACCAT AGTGGGAAAT GTCACCCTGG CATATAAATG AAACGGCCCT
    44821 CCATATCCCG GTGCTCGACT CTCGGCCATA AAAAGGCCAG CCTCATTTAT CTGTTCTCCA
    44881 ACTGCTTGTG CGGGAGATAA AATAATTGAT AAAACTGAAA TGATCCATGA ATTATCATTT
    44941 TCTGAATCTT GAATATAATT TATGCTATCA AAAGGATGTT TCCAATAAAA GCCATCATGA
    45001 AAATCAGCAC ATGTCGTATC AGTGGCGCTT ATTGGAACTT CATTATTTAA ATCAATATCA
    45061 TTATTTGTTG GAGGAATTGG ATCAAAAGGG TCTGAAGGAT TTGACCCGCC ATCCCCTATG
    45121 CCAAACCAAC AAATAAATTC ATCTTTTGTT GGAGTGATAT GTGAATTTTG ATAATCTAAA
    45181 GATCTTTGTA AAATGGATTC TCTTCCTAAA TAAACAACAA GGTTTGATTT ACCAATTAAT
    45241 TGTTTTTCAT TATTTTCATC TAATTCGTAA ACTTCGACAA GACCTTGTGG CTTTCTATTG
    45301 TGGTTTAAAT CTCCATCGAG AATACAACCA CGAACCTTGT CATGTATCTC TACGAGATAT
    45361 TTTTTATTTT CTTGGCTCAT TTTAACCTTT TATAGAAAGT TTATAATTTG TTCTTAAAGA
    45421 TGATTCATAT TAGCACTTTT AAAAAGACTG ATAAACCAAA ACTCCATCAT CATATATTGC
    45481 AAATTCATCA AGGCAATGTC CAAGATCATG ATATGAACCA CAATCGTAAA AATCTCTTGA
    45541 ATAATAACTT CCACCCGGAC ATAATATATT TGGGGATGAA CAACAAGGAG TACTGTTACC
    45601 CGTTTGATAA TCATAAATAT TTTCTGTAAT TGTTTCAAAA AGTCCATCTT CCATAATTAA
    45661 AGAATCATGT AAAGGATCAT TTGAAACATT TATTGCTTCG ACCAAACTAA CTCTGGCATG
    45721 ATATGGTTTA AAGAAATCTA TGACGTCTCC AACATAATTT AAAATCGCCT CCCTTCCTAA
    45781 AACAATAAAA GCTAAACTTG GATAACCCAA ACCAAAATTC ACTCTGATCC ATCTAGAAAG
    45841 ATCAATTAAA AAATTTATTA AAAGTTCTTC AAAATTAAAT GTGTCAATTA ATAAATTATC
    45901 AACATTTTGT TTGAACGTTG AATTGATTTG ATTTAAAATT GTTCCCGCCG TATTTTTGTT
    45961 GATAAGAAAA TTTGTACTTT TTAATCTAGT GAATAAATTA GAAAATAAAT CAGTATTTAT
    46021 TTTCTTTTCA GATCTTGATG ATGGCATTTT AATTAAATTA GTAAACTCAG AAATAATTTG
    46081 TGCATAAGAT TCTGTTGTTC CGTCATAACA TAAAAAATTA ATATTATTAT CTTTTCCATG
    46141 TTCATACTCG GAATTAAAAA GATAAATATT AGCTAAATAA ATTTCAAGAA GAGAAACCTT
    46201 ATCTCCAGTT TTTGTAACTT CGACATCTTT CGTTGGGATC GTTCCATTTA GATTCCAAGC
    46261 ATAATATTGA TCTTGAACTA TTCTAACAAC GGCAGACATA ATTGCATTTA TGGTCGTTAA
    46321 ATCAAATTTT GGTCTTAAAG AAAAATAAGG AGATTTACTA GGAAATCTTA TTTGATTTAG
    46381 ACTAAATAAT TGATGAATTT TACTTTCAGG TAAAAGCCAG TGTGGGTCAT TTTCTGTAAA
    46441 TGTGTTAAAA TCTAAATCAA TTATAGGAAG TTTTAAATCT CTTGAGATAG TTCCCTCTAT
    46501 AACCTCTCCT CTAAAAATTA GATCCCCTTC ACTATTTTTT TGTAACCAAA ATTCTATAAT
    46561 ATCTAAATCT GCAAAACCAT AATAAGCTAA AACCTTTGCC AGTCCTTGAG GGGTCCCTTT
    46621 TATTTTATAA AGATTTACCA AATCTAAAAA GAAGTTGGCT TTATTAATAT TTGTTTCTTT
    46681 TGTGAATATG GATAATTGTC TTGAAAAATT AAATCCAAAA CTTTTAAAAA GTTCATCTAA
    46741 ATGTTGTTCA TCTAAACTAT ATATATCATG AACATTTTTC TGAGCAGAGG TTAAAGTTTT
    46801 ATGAGAAGAA TATAAGTCAA TAATGAAATT TCGTATTCTT AAGTAATCTT GAGTTTGAAA
    46861 ACATTGCTGA TCTATAATAT CAGAGAAAAG TGATATTGTC TTTTTCTGTT CAGATAAACC
    46921 TAACGTCGAA AGAGACTTTG GAATATCTTC TGTTCCGCCT CGAATCGTAT TGAGAATTTT
    46981 CCAAAGATCA TCTATTTCGT AAAAAGACAT ATTAAAACTC CTTTAGGAAC CCGTTGATTT
    47041 AAATTGAAAA ATCATATCTA AAATATATGT TTCATATAAT AGTTCCAATA AGCTCTCTTC
    47101 CCTGGCTATG GGGGTTTCAT TATTATATTT TGAAACAGAT TGATTGATTT TAAAGTCTAA
    47161 ATAGATATAT ATAAGTTTCG ACAAAGGTGA TAAATTGTCA AAATTGACTT CTAATAAAAT
    47221 TGACGTTGTG CTGTCTATAA TTATGACATT TGTCGAATCA ACCGATGTAC TATCAATTAC
    47281 GCTAAAATTA TCTGGTCTTT GTCTATATAA CAAAAGTCCA TTTAACATTT CTAATTGTTC
    47341 ATTTGTTAAA GAAAATAAAT TTTGTCCTGT ATTTCCGCAA ATATGATATC TCATAGTTTG
    47401 AGGATAAATC AAAGTTCTTG TTTTAACAAC TGAAGGCCAT CCATAAGAAT TTGAATCTAT
    47461 TGAATATAAA TATTTATATG TATTATATGA ATATGATTCA TTGAATAATA ATTCTATAAA
    47521 AGACTCCACT GGCATATATT GCGATGAGAC TTCTGTAGGT AATGGAACCT CAAACTTATT
    47581 TAAATAATTA TTTATCATAA TATTATGAAA ATAATATTGA AATTCAGGAA TAAAATTTTT
    47641 ATATGACATT ATCTTATCCT TGAGATTCTT GTGTTAATTT TTATTATGTT CTTATCTTTT
    47701 AATTCTGGAT TTTCTCTAAA GCCTCCTAAC GTTATCAATA ATTGATTTCT ATCAACAGAA
    47761 AGATTTAATT TTACATCCTT ATCAAAAGAT TTTAAATTTG AAAAATTTTC TAAGGAAAAA
    47821 CCTCTTTCAG ATAGACGATC TAAAAGATCT AAAAATCTAT CACGTTTTGG CCTGCCCCAA
    47881 AAATAAGTTT TTGCATAACA TAATCCAGAT TCTATTTTTC TATATTCTAA ATATTGTGCT
    47941 TCAGGAGATG CAATGATAAA TCCATTGGTT CCCCCACCAA TTTCTTTTAA AGGGTCTAAA
    48001 GATGGGAATA TAATCATAAA GCTTGGTTTT AAGTGAAAGT ATGATAAATT ATTTAAAACT
    48061 ATACATTTTT GTTTTAACCC TTCCATAGAA GTTTCGCCTA TGTCAATAGG AACCTTTCCA
    48121 TTTCTCCACG GAATACTTTC TTTTAAAATA ACTAATTCTT TTAACAAGTT TTTATAAGAA
    48181 ATTATTTTCA TTCATATTCT CCATTTTTTA ACAAATTTTT ACAACTTAAA TTATCTAATA
    48241 AATGAACAAA CATCACATAC GGATGAACAT TTGAAAAACA AAAATCTTTT TTAGCATCAG
    48301 GAGACCACGG TCCAGAATGA TACCTAACAA TTTCTTCTAA TATTTCAATT TTAGAGCTTT
    48361 GAAATAATTG TTCAAAAATC AATTTATTTT TTCCTATAAA ATCTGCTACA ATTCTATCAT
    48421 GTTGCTTATT TGTAAATTTA GATTCGTCAG GAGTTTTTCC ATATTTAAAA CCATCATGTA
    48481 AAAGAATAGC TAAAAGAATA GTGTCACAAT CTTCTGTTTT TGATTTTATA TTTATACTTC
    48541 CTAAAATAGG AACTGCCGCA TATATCATTT CAAAAACATG TTCAGCAATT GTTGGAATTC
    48601 TAAGATCTTC TTTTTGATGA TATTTAAAAG ATGAAGAAAC TGGTCTATGC CATATCATTG
    48661 GAATTTTTTC ATTCAAGCCT TTCCAAAATA AAAATCCTCT TTCCGTCATA TTTTTTTGTA
    48721 AAATTTTTTC TATTTTATCC AACCATTTTT TATAATCTTC TTTATTAAAA TATCCCCTAT
    48781 CCATATTTTT CCTTTCTTAA ATATATTCCA ATTTTAAATT TGTTCTTTCA TATTTATAGA
    48841 TTCTTTTAAT TTTTCTTTTA TTAACTATAT ATATTAATAA ATGAGAAAGG TTGAATTTTA
    48901 TTTTTTTTAT TTCTAATCAA TTTAGAAAAA AAAGAAAACT TTAAAAATCT AAGGGAGGAA
    48961 CACATGGCCA GGGTCTTCCA TCTGAAGGGA ATCAAGCCTC CCAAGACGAA TTCTTGATTC
    49021 CCTATCCTAA AGGTATTTTT CCCGTTGTAT ACCTCAATGG AAGAAACAAC GGGTATGTCA
    49081 AAAATCAAAA TTAGGGAGGA TGTTCATGTA GCAGGGTCTT CCATCTGTCA GGGGATTAAG
    49141 CCTCCCATCA CTTCCTCTTA ATTCCCTGGG CCAAACATAG GTATTTTTCC CGTTGTATAC
    49201 CTCAATGGAA GAAACAACGG GTATGTCAAA AAAGAATCTT TAACGAGAAG AGGTATGTTA
    49261 TGTATATCTA TGTTTCGAAA AAGATAGACT TGGATGTTTT AATTACATAC ATTTGTCTTG
    49321 AACTCCAAGA TCATAATAAA ATTATTTTTT CAAATAAAGT TCCTACAAAA GATATTTTAG
    49381 ATAAAGAAAT TTGTTGCATA GAATGCACAC ATGAATATTC TGGACGAACA GATTTAAATT
    49441 GTTGGGATCA TCATGGAAAT GGAATTACTG AAACCGCTTC AATGCAAGCG TGGAAATATA
    49501 AAGGATGCCC AAAACATCTT AAAGATATTG TAGAATATAT AAATATTCTT GAGACAAAAG
    49561 GTCCAAGAGG TTTTACGAAT TATGGAAAAG TTAAATTTCC CATGTTGACT GATATAATTT
    49621 CTGGAGTATT AATAAAATAT AAAAATGATA ATAAAATGGC ATTTGAAAAA GGGCTTTATG
    49681 TTTTACGAAG AATCATTGAT GAAGAACAAG ATGTTTTTAG TTCAATATCT GGATTTGAAA
    49741 TGTTCGCCTC AATTAAGAAA AAATATAAAA GTATTTTAAG ACCCTATGCG TTAAAAAATA
    49801 CAATTGTTAT CAAAGAACAA AATATAAAAA TATGTCAAAT CTCAAGTGAA TTTTATGGCA
    49861 TAATGCCGGT AATTAGAAAA CTATATAATC CTGATATTTT AATTTCTAAA TTAACAGATA
    49921 ATTTTATTAA ATATACAATC TCATTAAAAA ATATTCGAGG GAATGACATT TTTACAAAAA
    49981 TTTCATCTCT TGAACCCGGA TGGATATATA GAAGAAATTT AATTAGTTCT CCTGAGAATG
    50041 ATCCTTCAAA ATTAACTATG GATGATCTAA CAGGAATTAT CATACAAAGT ATTTTAAATA
    50101 AAAAACAAAA AATAAAGTTA ATTGATTAAT TAACTTTTAT AGAACATATA TATTTTAAAG
    50161 AATACGTTAA AGGGAGAAAG AGAATGCCGA AGTACATCTA CGGGTTAAGA ACATGCCCAG
    50221 AAAACATGAT TTCTAGAGAT AATTTTCAAT GGCCAATGCA AGGAAAAGTA AAGTGTTTAA
    50281 ATTGGGATCC TAATCCGAGA TGTACTGGAG GACTTTATTT TTTAAAGAAT GGGCAAGGAA
    50341 ACCCCTCTTG GTTGAATTGG GATCTAACCG CTAAATGGAT TGTTCTTCAA ACGACATCTT
    50401 GCATTGAATT TGATGGGAAA GCAAAATCTG AAGAGGTTAA GGTTCTCTTT GTCGGAGATC
    50461 GTTTTCATTC CACAGAATTC ATGAAGAAAT TCGTAAAAAA TGGTCAGCCG ATCATTGGCG
    50521 CGACTTATGT TGCCGGAGAC AATGAAATCG CTACCGCAGG AGATAACGGA ATCGCTACCG
    50581 CAGGAGATAA CGGAACCGCT ACCGCAGGAG ATGGCGGAAC CGCTACCGCA GGAGATGACG
    50641 GAACCGCTAC CGCAGGAGAT GGCGGAACCG CTACCGCAGG AGATGACGGA ACCGCTACCG
    50701 CAGGAAATGG CGGAACTGCT ACCGCAGGAG ATTACGGAAC CGCTACCGCA GGATATTGCG
    50761 GAACTGCTAC CGCAGGAGAT TGCGGAATAA TTCAAATATC TTATTATAAA AATAATAGAA
    50821 AAAGAATTAA AGTTGGCTAT ATTGGAGAAG ATGGCCTTCT TCCAAATGTC AAATATCGAT
    50881 TGAATTCATT AAATGAATTT AAGGCAGTGA AATAGAGTCA AGAGCCGGTG TAGCTCAGTG
    50941 GCAGAGCAGC TGATCTGTAA TCAGCAAGCC GTGGGTTCAA ATCCCTCCAC CGGCTCCAAT
    51001 TAATTTCAAA ACTATAGTTT TTCATCTTTG AAAAGAAAGG CGGCCTCTGA TGGCAAAAAG
    51061 TTTTATCTTT AAGGTTTTGA TTGTATTTTT TGTATTAGGG ATTCTTAGTT TGGAATATAA
    51121 TGCTCTCTCT GGTTATAGGG TGAAGAATTC TTCTTCAATT GAAAAAAGAA TTGAAATAGT
    51181 TGAATTTAAG ATCGGAGAAA ATGATAATCA TTCAATATAT ATTTTAGACG AAAATAAACA
    51241 GTTAATTTTA TTTGAAGAGC CAAAGACATG TGGGTGTAAT GTAATTGATA AATTTACATA
    51301 CCCCGATGTC CCAAAAAATG AACAAATGTA TTTAATTATG AAAGGAACAA AAAATATTTT
    51361 AAAAAATGGA AAAGAAAAAA TTAGGTACAA AGAAATAGAT ATACATATTC ATGAACTTAA
    51421 TAATTAAGAT AAGAAGAGAA CATTTATGAA GATCTTAGTT TTAGGGAGAA GAGAGGTTAA
    51481 TAAAATAACT GAAGATAATA TTTCAATTCC TCATGATATT ATATCAATTT CGACCCCTGG
    51541 GGATAAACAT ATAATATATC CTGAAAATAA ATTTAGACAA AGAATGTTAC AAATATTTTT
    51601 TGATGATCTA GACCCAATGA AAAAAATTGA TGAGGAAGAA ATAGAGAAAA AACTAAAAAG
    51661 AAAAATAATT CTTTTTGATA AAAATTTAGC TAAAACAATA CTTGATTTTA TAAACGAAGA
    51721 TAATTTTTTA TTATGTCAAT GCGATGCTGG AATTTCTAGA TCCGCTGGAG TCGCAGCCGC
    51781 AATTTCAAAA ATATTTAATG GCGATGATCA ATTCTTTTTT AAACGTTACG CCCCAAATAG
    51841 GCATGTATAT AATACTATAT TATCGTATTA TTTTTTAAAA GAGTGAGAGG GAAAAAGATG
    51901 TTGATAATGA TATTGATATT GATATTGAAC AACTTTTAAA CCGTTTAAAT GATCGACAAA
    51961 AACAAGTGGT ATACTTTTTA TATTTTGAAA ACTTAAGTTT AAGAGAAATA GCGAACAAAA
    52021 TGGGGATATC ATTTCAAAGA GTTCAAAAAA TACATAAAAG TTCATTAAAA AAATTAAAAA
    52081 AGATACTTGT TGGAAAATAA AGAATTTTTG TCTAAGGCGG TGTAGCTCAG CCTGGTAGAG
    52141 CACTCGACCG ATAATCGAGG GATCCCTGGT TCGAATCCAG GCACCGCCAT CAAGGAGGGT
    52201 TGGCTGAGAG GACGAAAGCG GCGGTCTTGA AAACCGTTGT GGTGAAAGCC ACCGTAGGTT
    52261 CGAATCCTAC ACCCTCCGCC ACATAAAATC CCAAAGAAAG GGATCGCCAT GGAACATGTT
    52321 TTGATTATGA ATCATTTATT TATAGACATG ACGTTAAAAG AAATTGTAGA TCTTTTTCTT
    52381 TACATAGACA AAAGAAAAAA TTTAAGTGAG TCTAGTATTG GAAAAATAAT ATTCTCTGAT
    52441 AATTCATATC TGATATGCGT CTTTACAACT TTTGATTTTG ATAAAAATGA TGTTAGAAAA
    52501 TTGATAAAAG AAGTTAAAAA TTTTATTTTA GAAAATTCAA AAAAAGATTA TGAAAAGGGA
    52561 TCTCGAGATG GAAAAAATAT CTGTTACAAC AACAACGGTT AGTGTGAAAA CCATTTTAAT
    52621 TGGGAATAGA CAATTAACAC AAAGAGTCTT TAGACAAATT TTAGAAGAAG ATATTATAGA
    52681 TGAAAAATCT ATGACATTAA AAGGAATTCC TTGGGGCTGG GTTCATTATT TCTGGGAAGA
    52741 TTCTCATAAA GGAAAAAATG AAAAACATGT TATTTGGTTA AATAATAATA AAGAACTAAG
    52801 GCGAAGCTAT ATACAATTAG AAAATATTAC GAAAAAATTT GATCAAATTT TCAATGATTT
    52861 TTTAAATGCA GCGACTTTAT CAAAAGAAGG CAAAAGTGCA TTAATTCAAA CAAATATTTC
    52921 AGTTGGAAGT GATAAACATG TTTATATTGT TTTAAAGCAA AATTCCACAT TTTGTATCTT
    52981 TGATAAATTG GCATTTAAAA AGCTTGAAAA TATTAATTCT TTTGATACAA ATTTCAAACA
    53041 TGAAAAAAAC CATATGTTGC ATTATGAGGA CTCTACATAT ATTCAAACCA AAGATATTAT
    53101 AGCCAATGAT CCAACCTTTA AAGAATTTTA TAAAAATTTT GTGAAAGCTT ACATTGAGGA
    53161 AACAGAAAAA GTTTATAAAT CAATGAGAGA ACGCTATGCA ATTCCAAAGG ATAAATTGAT
    53221 TAGACTTCTT TCGGAAGGTA TTGATCAATT ATATATAGCC ACTTAAAAGA ATACGTTGCA
    53281 TTAGTTTAAG GCAGTGAAAT GAGTTCAATG TGCCTGAGTG GCGGAACTGG TAGACGCAAG
    53341 GGACTTAAAA TCCCTCGGTG GAGAAATCCC TGTACGGGTT CGACTCCCGT CTTAGGCACC
    53401 ATCATATGCC GATGTGGCGA AAATGGAAGA CGCTCGGCTT GGCCACCCTG ATGTGAGTTC
    53461 CCATCATGAA GGTTCGAATC CTTCCATCGG CATTTTTCAA AACAAAAAAA GAAAGGACTT
    53521 CTTTATGGAA GAAAAATATG AGGAAATAGA TAAACAGATC GAAGAACTAG ATTTACTTTC
    53581 TAAAAAAGTT CATGATGAAA ATATAAAACC TTTATATAAA TTAATGAAGC CATTTAATAA
    53641 AATTATCGAA AAATATAAAA AAGAAAAAGA AGCTTTACTT CTTAAAAAAG TTAACTTAAA
    53701 AAAAGAAGAC ATGAAATTGA ATGGGCCTGA TTGGAAAGCC TTATTATCCG TAAACGATTG
    53761 TGGAAATAGT CCTTTCCGCA AAGAATTAGA AACATATCTT TCAGATTTAG GTTTAAAAAC
    53821 AATGGGTTAT TTTCCTAAAA TAAAACAAGT TGCTATCGAG ATTTGTTTAA ATAAAAATGA
    53881 TGATGAACAA TTAAAAAAGG TTGAAAATGG CTTAAAGACA ATTCTACCTT TTATGATTCC
    53941 TTTTGAAGAT GACATGTATG ATTTTGAACA TGAAATTATT GTATTTCATA TTATGGAAGA
    54001 AACATTATCA CAAGGTGGCT CATATTCTCT TATAATTAAT CCAAAAACAA ATGAGGGCTG
    54061 TGTAAATATG ATAAGATATT ATTCTTCTAA ATGTGAGACA CCTTTTATGT CATTACCTAA
    54121 AGTTTTAAAA TATATTCAAC AAAAACACTA TTATAAAAAA TAATAGATAA AGGAAAATAA
    54181 ACCATGGAAA ACTTAATGTC TAAAGATCAT AAGGCGGTCT CAAAAAAATA TAGAGATAAC
    54241 TATGATAATA TTGATTGGGG AAAAACCCCA AAAGAAGAGC CAGAACAAAA TAACAGCGAA
    54301 TGGTCAGATC TTATAGATTT ATCAAATAGA ATGAAATCAC AAAAAGGAAA AATTAAATAA
    54361 CCTTTAAATC TTTTCTTAAA ACTAAATTTT GTCAAATCAG ATCTGATTTG AAAGGTTGAT
    54421 ATGTCGATCC AACAAGATAT AAAAGTTGAT GTTCAAAAGC TAGAAAAGAA AGGCAACAAA
    54481 TGTACTCAAT AGGAGAGATG ATCATCGAAT GTTTTTTGAA ACCAAATAAT ATTTCAATTG
    54541 AAGAAATGGC CAAACACCTT TTTGGAACTG TAAAAGGCCT CACAGCAGCT TTAAATGACG
    54601 ATGTAGAATT TAGTACCTGT GGAGTTCTTA AACTTTCAAA ATATTTCGGC ATTTCTCCTG
    54661 AATTTATTTA TAAATTTTAT ATGGATAAAC ATAAAAAAGA ATTGGATATG ATCGTTCCTC
    54721 TAGCAGAAAA ACTTAAAACA AAAAATATTG TTCCGGAAAT TCCACCTTCA ACTACAATTC
    54781 CTGAACCAAT TCCAATTCCT ATTAGTATGG TTAAAGAAAA AAATGAAAGA ACTCGTTGGC
    54841 ATTTTGAAAA TAAAGTTGAA GAATTTTGTT ATTCTCTTTA TGGATCTCGA ATAGAAGACA
    54901 TCATGAAAGG GACTGGATTG TCATATTCTA CGTTGAGAAG TATAATGAAT GGAAATGTTT
    54961 CTCCAATTCA TATGAAAAAT ATTAATAAAT ATTGTTATAA GAATGTCATT CTTCACCTCT
    55021 GTAGAACTCT AGATGTTTCT TTTAAAAAAT TATATCCTAA TTTTCAACTT TTATCCTTTC
    55081 ATCCAGGAGA AGTTTATGAA TCTAATGTTA AACCAAATCT TGAAAAATTG ACTGAAAGTC
    55141 AAAAACAAAT TATAAATTAT ATCTTTTTTG AAGAGAAAAA GAGGGAAGAA ATTTCGAAAA
    55201 TTTTAAATAT TCCTGTTTTA GAAATATCAG AAATGATTAG ACAAATCGGT TTAATTTGTA
    55261 ATCTTCCTCT AACTAAATGA CAATTCAACA GAAAATAAAA GCCGACCTTC AAAAAGCTAG
    55321 AAAAGAAAAA GATGAAATAA AGAAAAATGT ATTGATTATT ATAATGGGAG AATTGGCAAG
    55381 AATAGATACA AAAAAAGAAA TCGAAGATCA AAGAATAATA AATCTTTTAA ATAAAATGGC
    55441 TGATGATGCA AAAAAGTTTC CAGTGCCAGA TGAAGTTTAT ATTTCAATTT TAAAACAGTA
    55501 CATACCTCAA CCTATATCTG AAGAAGAATT ATTAATGTGG ATTTCAAATC ATATTGATTT
    55561 TAGTTCTTTG AAAAATAAAA TGCAAGCTAT TGGAATTATT AAAAATCATT TTGGAACAAA
    55621 AGCGGATGGA AAAATGATTA GTTCAATAAT CAAAGATAAA TTTTAAAAAA TGATAATTAA
    55681 ATTTTTCATT GTGATTTTTA TAGGAATTGT ATTTAGTTTT TTACATAGGG TACGTGGCTC
    55741 TGATATTAAA GTTCAAGAAA TAGAAATGGA CACATTTGCA AAATTAGGAA TTGGAATTTC
    55801 TATTGGGATA ATTTTATATT TTAAAACTCA TTGGAATATT TTCTTTTGTG AATTTATTGG
    55861 TTATATCTTA TATAAAATCG GTGAGTCGTT TGGATGGGGA ACATGGATTG CAACGATTAT
    55921 CGATAAAGAT CCAAAAAATT ATAATCCAGA AAAAAGCTGT GGAAACTTTT TTGGATATAG
    55981 AATTTGTGAT GGCATTTCTC AAATCACAGA AGTTTTTATT TCTCATGAAA AAAATTATCT
    56041 TTTGTATGCA AATGTAGCAT TATTTATTAG AGGTTTATAT TTTTGGGTTC CCCCTTTTAT
    56101 ACCATTTTTA ATTTTAAGCC CAATATATTT AATATATATT TTTATTTTAA GTATATCTTT
    56161 TCCGATTAGC GTTAATATTC CTTGTTTAAT CAATATTCCT AAATATCCAC ACATGGATAA
    56221 TAAATGGAGT CAATCTGAAG TTATATATGG CTTCATTCAG GGGATAGTTT TCGGAGTGGT
    56281 TTTAATGTGA AAAGGATAAC AATTCATGGG TTGCCTTCAA TTTGTTCTGA ATGTGTTCTA
    56341 AGAGATATTT GTGAAACAGA GTGTCAATTA CTGATAGATT GGGTTATAAA AAAAGATTGT
    56401 TTAACAACAC AAAAAGAATT GATACAAAGA TTTATGAAAA TATATGAAAA AGACCCTCTA
    56461 GATGAAAATT CGACAGAACC AACTATTTAT CAAAGTACTA TATATGGAAT TTGTTTAGAA
    56521 TATTTAGGAG AACTAAAAAC TGATATTGAG AAAGAATATA TTTCAACAAG ATCGGGAATA
    56581 TATTTTTCAT TTATAAATAA GGAAAGTAAA AAATATATTT ATATTACATT TAGAACTATT
    56641 TTAGAAAATC TTCCTAAAGA ATAAAATATT ACGTGTCTAA ATGGGGCCGT AACTCAGTGG
    56701 TAGAGTATCT GCCTTTTAAG CAGAGAGTCG TTGGTTCGAG CCCAACCGGC CCCATCATCT
    56761 TGATATCACT GATCTTAAGG AGATTCTCTT TGTGCAATAA ACTGGAAAAT GGGAGTGAAG
    56821 TTTTTCCGAT TCCCGAAAAT GGTTTTGGAT GGAAAATATT TTCTCAAATT AATGGCCATC
    56881 TTCGTGGATT TATGTTTTCT AATTATGAAA AAGAAGATGG CTGGATCAAT TGGGCAAAAT
    56941 ATAATGTTGT TGATGATGGA TTTTGCTTTT TTCTTGAAGA GCCTGAAACT ACAAATGTTC
    57001 TTAAAGATAT ATTATTATCC GTCCCAGATT TCTCAGAATT GATTGTTAAA AAAATTGAAT
    57061 ATAGAAAAGG GTTGGGACAA AGAAAAGAAT TAAATTTCAT TAACGGAAAA TCTTTTAACG
    57121 TTGCATTATG TAAATCATTT AGAATTGTTG AGGAATGAGT TTTCACGATT TAAAACAAAA
    57181 AACCTTTCCT GGAAATGAAA AAGCTTTTGC TGTATTCCTC AAATATTGTC CCTTAAAAAT
    57241 TAAAAAAAAT GAACAATATC ATTGTCCTCT CCTAATTACA AAGAACTCAA TAGATTTTGA
    57301 TTATCCTGTA GATACGGAAT GTTTTTTCAC AAGATGCTCA ATTTATATTT CAAATATTTT
    57361 AGCAAAAGGA AATTGGAAAG ATCCCAAGGA GAAGGGAGAA TAATTTTGAC TCTAAAGAAT
    57421 ACTATTTTAA GATGTATAGC ACTAATAATT TTAATTGGAA TATTTTCATT TTGTTTAACC
    57481 ATAATTAAAA ATCATACATT AGATTATAAA ACTCTGAAAT TATATTTATC AATATCCTTT
    57541 GTCATATTCT TTATCTCATG GTTATATATT TTAATTCCTG AATTCAATTT TAAAAGTCTA
    57601 AAAAGAAAAC AACAAACAAC CAATAAGAAA GGAATCGCCT TCTATGGAAG ACGGCCCGAG
    57661 GAAGCAAAGG AATAGTGGAT ATCTGTTGGA ATATGTACGA AATGAAAACA ATCAGAAAAC
    57721 TGGAGTTCTT TTTTCATGGA CCGAAATTGG AGATCCACAG ATTCATATCG GCTTTTCCTT
    57781 TTGCAGGCAA AAGCCGATGG TAATTAACAA AAAGGGAGAA CCTGAAAAGG TCGTGCCTCC
    57841 CGATAAATTT GATAAGGCGA TTGGCTTCTT CACAGCAGCC GCCAGAAGCA TCGATGGTCT
    57901 TAAATTTGAT AATTTTGAAG ACCAGATCAA ATATTATAAT TCGAGAATGC ACCCAGATTA
    57961 CGCTGATGAC ATCATCGAAT TTATCGAAAG ATCCAGAAGG TATTTCAAGA ATTATAAACT
    58021 TCCATTGTGG GCAACAGAAA TCCTTTCCAT TGTTCCCAAC TAAATCTCCC AAAAGAAAAG
    58081 GAGAAAAGAG TGCTCACTAC GCTATTCTTC ATAGCCGGAT TTCTTTTTGT CTTTCACAGA
    58141 ACTTCTTTCG ACATACAGAT CGATGAAATT CCGAAAATAA AGATCTTCGC AGCAAAAAAT
    58201 AAGAAAACCT GGCATTCCAC ATTCAGATAT GAAAAGAAGG AAACTTCTCT TTAACCAATC
    58261 AAAATAATTT TTAACTTTAA CCTCCGAGAG GGCAAGAAAC AAAAGCCCTC TCGGAGCTAT
    58321 TTAAATAAGT TTTAAAGGAG ACCATATGGC CACATATAAG GAACAGATAT CTGGTCAAAA
    58381 AGCCGGACAT AAATTTAAAA AATGGGCCAA AAGACAATAT AATAAATTGA TCAGAAGAAA
    58441 GAAAAAGGAA AATTTAGAAA TTAAATCTGT AGGCTTCAGT GGTTATGTAT CTTAAATGAA
    58501 GTCAACATCT GGAAAGAAAT ACAGACTGAC AATAGTTTAT ACCTTTCATT CTTTAAATGA
    58561 TATTTCAGCG AGAAAAGATG CTGAAATTTT TCTTGATTCA GCTATATTGC CTATAGATGA
    58621 AATAAAACTT CAAGAAATTT TTGACGATAA AAAACCAAGA AAAATCTCAA TGAAAAATAA
    58681 GCCATAAAGA AAGAAGGGGA AGATGAAGAT AAAGAAATCG GAAAAGTACA ATGATGTTAC
    58741 TTTTGAAAAT GTTAAATGTG GAATTCCTTT CACTATTAAT GGTTTATTTC TAATGAAAAT
    58801 TCCCAAAGTC ATCTTAAAAA ACGGAGAGAC ACGAAATTCA GTATTCCTGG ATAATGGAAA
    58861 TTTATGCCAT ATCAAAACTG ATCTTTATGT TAAAGTATTG GAGAATGCAG TTTTAAATTA
    58921 TGACTAAAAT ATTTAAAATC AGTCTTTATA TTTTTATCTC TCCATTTTTA TACTATTTAG
    58981 GGAAAAATAG ATAAACATAA AGAATTAGAA TATAAAGGGG CGGAGAAGGT TTTATGCCCC
    59041 TTTATTTTTT TGTAAAAATT TAACTATATA TATTAATAAA TGAGATAGAG TTTTACTTTT
    59101 TGAAAGTAGA TAGTTAAATG CGAAACGGAC TGGTTGAGAT ATACAAAAAT ACATTTTCAT
    59161 CCTTTCCTGA TAATGAATTA TGGAGATATG TATGTCACGC ATTCAATGGA AATATCTCAA
    59221 TTGATAATAT GACCGATGAT GAATTGATCC AATCGATTAT ATCAGACATA TTGGATGTGA
    59281 CGATGGTAGA TGTTATTTTT TCATGGGATA ACCTTTTTGA TTGGATCAAT TACAAACAAG
    59341 TCGATAGGGT TCTCAATTTT TTGATTTGTC CCATTTGTGA ATATTTTTAG TTCGAAGATG
    59401 AGACCAGAAA TATTCGAATT AAGAAACATC TTTTACAAGA GGCCATGGAT TTTTGTGGGG
    59461 TCTGGTATGA TGGGTATGAC CCTCCAATTG GAACTGAAGT ATTGAGCCTC ACTGAAGAAG
    59521 GAAAAGAAAT GATCGAAGAA ATGGGAATTG ATAATTTAGC AAAATCAATA TCAATTGATA
    59581 TGATGGCAAA CACTGAAGGT ACTGACACAG AGCAATAAAA GTAAAGAAAG GAAACCACAT
    59641 GGACTTTGTC GACCTCTATG ATGAAAAGAT ATATTTTTCA AGAAAAATAG GGAGATTAGA
    59701 GGTTATATTA AAAGATTGTT TTAATCCGCA TTATAAACAT TTTGGGTTTG GTTTTGAAAG
    59761 GGACAAAAAT GATGGCAATA TCTTGGTAGA GGTATTCTTT TGGAATTTTG AACTTGTTAT
    59821 TCTTCATGAT TAATAAATCA ATTTAAATGT CTGAATTGAG ATTGAAAAGA AAAATTCTGT
    59881 TGGGTTATAT TTCTTCGATG AGTTCTTCTT CATTTGAAAT GGAATCAATT CGATGGAGAT
    59941 ACTATTTTAT CAAGAATGGA GAATCTGAAT GATACAAAAG AATTTTAACC CATATGGTCC
    60001 ATATAAAAAA TTGAAAAAAT TCAATGACCC TTTGAAGATG AAATTATTGC TTTTATGCAT
    60061 TCTCAATTGT GGAATTTTCG TTGGGGTTTT TCTATTGGAA AAGTTTCCAG CTCATGGAAT
    60121 GTTCTTGATT CTATATTCTT TATGCATGTT AGGAGTTTCA ATTTATTATT TCGTTCAAGA
    60181 AATTATTGAA CTTCTTAAAA AAGAATAACA AAGAAAGGAG AAAAAATGGA AACTGAATTT
    60241 CCACATTGGA AAGTTTCATT GAATCATGAA AGAGCTTGGG TTGAAGCGAA ATGTGAATCT
    60301 CTTGGACTTC CAATCCCAGT ACATGAAAAG GGAAGGGTAA ATAAGCCAAA AGAAAATCTA
    60361 CTAACCAGAC ATAATGCAAA AGAATTTTGG GAAGCATTGG AAAAGAGAGG GCACTCTCAT
    60421 CCTAATATAA ATCAATGTTC CTGTCGAAAT AGAAATCCAA ACGATTTAAA AGAATAAAAA
    60481 TTATTAACAA AAAGAATGAA ATCTATAGTT CGATTGAGTT GTATTTCTAA GGAAATGGAT
    60541 GGGGAGGTTA TTCTCTCTTC CTCCCCATCC ATTTCCAAAA AGGAAGGAAA ACATGCTAAA
    60601 AAATATATCT AAGAGGAAAA AAGATCAAAA GCTTGAAAAA CTAACAAGAC ATTTTGGGAA
    60661 TGATCCCGAG GTTAAAATTT TTTTAAAAGA AAAACCAAAA ATTGACTTTG TGACAATCTA
    60721 TGAAACTCAA AACTCTCAGG GAGAATTTTT TACTGTACTT CTTCCTTATA GATTTAACAA
    60781 GCCACCACAA AAAGGAGTAG TCTTAATTGA TGAAGCAAAA TTGGTTTTTC CAAATATTGA
    60841 ATTAGCAAAA GAATTTGCCG TTTTAATGAA CGCTGAGATA AGAAGTTTTA ATTAGATCAA
    60901 TTTCCATTAA AAACATGTTC TGAAAGGAAA ATACCCCATA GGATGTTTTA GTTTTATCTG
    60961 CAAGGAATGT GGAGAAGCGA TTCTATCAAA TAGTTTTCGA GGTCAAACTA CAAAATTGTT
    61021 TTTATTGAAA GATGGGAATT GCATTCAGGT GATGAGTGGA GAATATGATT CATATGGAAG
    61081 AGTTTTCTCT AACGAAAAGA TAAATGAAAA TTTAAGGGAT TCTATTCAAT GGGATTTAGA
    61141 CTGGGGTGAC GTTTGTGATT TGATGTTTAA TGATAATAAA TCCAATGGAA TTGCTGCAGT
    61201 TCATACAAAA TGTTTTAAAG GAGAAATTCC AAAAACAAGA TCTGAAAATG ATCCCAATCA
    61261 AGGTTGGGGA AACCAAGGAA ATTTGATGGG AAATGTTGAT GAAAATATTG ATCTAGATAA
    61321 TTATGATGAT GAAGAAGAAG AAGAAGATTT TATTCCTGAG GAAGAGAATT AAAAATGAAT
    61381 AGCGCTCTAA AAATGATATT CTTCATTATA GCGTTTATTT CTTTTGGTTC TTCTGGATTT
    61441 ATAGTTCAAA GAAATATATT TAATTGTCTT TGTATTCTTG TATTTGCAAT TTTTTCAATC
    61501 TTAATGGCGA TTTATTTTCA AAATGAAGAA ATGAAAGAAA TTCTTTTAAA AGATAAATAC
    61561 ATTAAAATAA AACGAAAGTT CTGAGAGGAG AATATATGAA AGAAAATCTC TATATCCCTA
    61621 TTATATTTAC ATCGATTTTA TTATGTCTAA GTGTGTTAAA TATGTTCTGG TGGATATACA
    61681 TGGGTAGAAG AATTAAATTT GCATTTAATT TAATAAACTC CTTTATAAAT TTTTATCATA
    61741 CACCAATTTA TTATTTTAAA TATCAAGAAT TAAAATTTTC TTTTGAAGCA TGTTTCTATG
    61801 ATTTTAAATA TATTGAAAAG AAATTTTGGA TAAAAGATCC GTTAGAGTTT ATTAAAATTG
    61861 ATAAGATTAA AAGAGATTAT TTAGAATGGG TGAAAACTCA AAAAAAGAAA ATTGAAAAAT
    61921 GATATCGCAT CTTAGAAAAG AATTCTTAAA AATGAGTGAT TTAAAAAAGA ATTTTATTTA
    61981 TTATATATCA ATACTTATTT TTATTACTTA TATTATTGAG ACAATATGGT TTTTTATTAT
    62041 TTTTATGAAA TATCCAAACG ATCATTTAAG TACATGGACT TTTGCTTTTA ACATATTATT
    62101 TTTTCAATTG ATTTGTTGTT TATTTGCATT TTCAACAACG TTTTTTAAAA ATACTAAAAA
    62161 GTATTTTAAG ATTAGAATTA GATGAAATAT ATCATTTTTA AAAACTCTTC TGGAGAATCC
    62221 TTTTCTGTAC TATTTCCCGA TATTATCGAT CATAAAAAAA TGTCGGAATT TATAACGAAT
    62281 GAATTTAAAA CCTTGGCTCC AAATTCAGCC GGTTTTCTAA AAGTATATTC TGATGAAATT
    62341 AATTGTTCTG GAAATTCTTC AACTTTAGAT ATCAGGTCAA AACCAGAAGA CAAAGATATA
    62401 ATTAAAAGAA CATTAAAATA AATTTTAAAA CGTCTGGGCT ATGATCTTCT TCATATCGTA
    62461 GATCGATAAA AGAAAATCAA AAAATAGGGG AAAAATGAAT ATTATTATTT GTGGAGATCT
    62521 TCATTGTAGA TGGGGAGATT TAAATAGATT AATCGATCTT TATAAACCAG ATATAATTTT
    62581 ACAATGTGGA GATTTTGGAT GGTGGCCTCA TCTACATAAT ATCCATTCGA ACTCTAATAA
    62641 CAAATTTAAT CAATATGGAA TTAACCCGAA AAAAACAAAA ATATATTGGT GTGATGGAAA
    62701 TCATGAAAAT CATGAAGATT TAACTTTAAA AGTTAAAAAA TATGGAAGAG TTCCAATTTC
    62761 AATTGATACA AATATTTATT ATATGCCAAG AGGGTCTTTC TTAACTCTTC CCGATGGAAG
    62821 AAATGTTTTA TTTATGGGAG GGGCAGACTC AATAGATAAA AACTTAAGAA TTCAAGGAGT
    62881 TTCTTGGTGG CCTGAAGAAA TTATAAATTA TAATGATATT CAAAATCTTC CAGATTTAAA
    62941 GATCGACATT GTAATTTCTC ATACCATACC TAAAAGAATT TTAGAACAAC AAAATTTTCA
    63001 AAGAATGATT TTAGGTTCTC CTGTAAATGA CCCTTCAATA AACGCTTTGG ATCTTGTTTG
    63061 GGAAAAATAC AAACCTGATT TATGGTATTG TGGCCATTGG CATACATTTT ACGAATCAAG
    63121 AATAGAAAAT ACAAAATTTA CAATTTTAAA TCAATGTCCT TCTAATCTTT GGTTTATAAA
    63181 TCTCATATAT TAAATTCCTA AACTTTTATA AACCATCAAA AATATGGAGT TCAGAAAGGA
    63241 CCGAACATGA TCCAAATCAA GATAGAAAAT AAAAAAGAAA AAACCTTTGG CGATTTAAAA
    63301 CCAGGGGATA TTTTTACTAT AAATAGAAGT CATTTTCTTA TTAAAAGTGA TGAGGGAACA
    63361 TTAGGCTCCA CGGGCAAAGG ATTTAGTTTA ATTAATTATT CTATGTATGA AATTCTCAAT
    63421 AGCCAACCAG TTTTTGAATA TTACGGAACT TTGACACTTT CTAAAAGTGA AATAAATTAA
    63481 TGAAAATTAT CGTAGACGAA AGAACTATTC CATTTTCTGA AGTTAAATTA GATGAAATTT
    63541 TTCATCCAAT CCGTAACCCA ATTACAAACC AAATCTTTAT AAAAATATCT CCATTGAATG
    63601 GATCGCATAA AAAAGTAAAT TCAATAAATT TAACAAATGG TTTACTATAT AATTTTGAAA
    63661 ATATTAATGT AATGACTGAA CTTCTAAAAG CGAAATTAAA TATAAAAATA ACATTTGATT
    63721 TAGAAACTAT AGAAAGAATC TTCACAAATT TTTATGATGT TAACCCAGGT GAAATTTTTC
    63781 TTCTAAAAAA TAATTGGTTT ATTAAAATTG AAGGATTTTG TACTGAAAGT AATGTGTTGA
    63841 ATGCTCTAGA TCTTATTCAT AAAAATATAA TATCAATAAA TAAATCCGAT TTAGTTCAAA
    63901 AAGTTGACGC TGAATTGATT GTGGAGAAAA TCTAAAATGA AAATTACCGT GGAAGGACAA
    63961 CTTTCTTCCT CTACAAAATT TCTTGAACTT CATTCTGGAG ATCCCTTTTG CATTGGTTCC
    64021 TTAGAGAATC CTTTTATGAA AACAACAAAA TTATATAATA GCCAGGGGGT AAAAAATTCA
    64081 ATATGTTTAA GAGATGGTTC ATTATCGACA TTCAATGATC ATGAAATAAT ACAAAAAATA
    64141 TATGCTAAAT TATTTTTAAA AACACTTTTA GAATTTAATC CAGAAAACAA AAGAAATAAT
    64201 ATTATAAAAT TTTCCGAAAT TAAATATGGA GAGGTAATTT ATCTTAATAA TTGTTATTTC
    64261 ATGAAAATTG AACCATGTAG TATTGGAAAC CACAGACTAA ATGTTTTTGA ACTTGTTTTT
    64321 CGAAGTGGAC GTTTTTTACA TGATAATGAT TTTGTACAAA AAGTTGACGC TGAATTGATT
    64381 GTGGAGAAAA TCTAAAATGA AAATTATAGC AGAATTCGAA TCGGCATGGG TAAATTTTCA
    64441 TAGTATCAAA GAAAGAGATG TATTTTTATA TGACACTCAA TATTATATGA AAATTAAAAA
    64501 AATAAATAAT TGGAATGCAA TAAATCTAGA AACGACAGTT CTTTCTATAT TTCCAGAATA
    64561 CAATCAAGTT TTAAAAGTTG ATGCAGAATT GAATATAAAG GGTCTTGTCA TATGAATATT
    64621 AAAATTATTG ATGAAGACAA AAAAATTAAA TTTGGAAATC TACCAAAAAA TACTGTATTT
    64681 TATGTTAATG ATCAAGATGA ATATTATCTA AAAGTTGAGA CTTTTACTTT TCAATATGGT
    64741 CAACAAACAT TTCTATATAT AAATACATTA AGATTGAGTG ATTGCAAACT TTTATATTTT
    64801 GATAATGCCT TAATTGTCAC TCCAGTTGAA TCTGATCTTA TAATTAGATA AAAACTTTAT
    64861 AAAAACGTCT TTAAGCCAAT CTCCATGAAA GGAATCTAAA TGATTCTTGC CCTTTCAATC
    64921 GTCATTGCTT TATCAATTCT CTATATCGTT GGAGATTTTT ATATATACAT TTTAAACAAG
    64981 AAATTTGTAT ATAGAAAAAG ACGAATGAAA ATTCTTTTTA TAAAAGTTCC AGTTGTACTT
    65041 TGTTCTACGT GTGGACAGAA GATATTTCAA GAATAGCACA AAATAATTAT TGATTGAAAA
    65101 TGATCCGGGG GGAAGAAGTA TTTTCCCCGG ATCATTTTTT TGTATTCTTT TATATATATT
    65161 AATATATGAG GAGTGTTATT TGACATATTT TTGAAAGGAG CTGACCATGT TCTGGGTCAT
    65221 TATCGGCTTA ATAACGATCC TGATTATCTA TAGGGTCGGG GATTCAATAA CCACTTCCAA
    65281 AACTACCCAA CGGATTTACA GAACCCATTC TAACAAGAAA AGGGTTCTGG GAAAAGATGC
    65341 ATTGGAAGGA GAATTCGGAA CCCGAAAATA CATTTCACCC AAACGGATTT GTCCTAAGTG
    65401 TAAAGGAAAG GGGGTTATTC ACTAGGGGAT TCCACCACAC GATATCGCGG AGCCGCTATC
    65461 TCATTTTCCA TTTCCTTCTT CTGGAAACTG GGGGAATATG AGAAAGCGGT TGTCGGAGTC
    65521 TGGTGCTCTT AGCTTAAATC TTAGGCTAAG AGCACCAGGC AACAAAATTT ATTTTTTTGT
    65581 AAATTTTCTA ACTAAAAATG CCGATATCCC TAAAGTGGGA ATATCTTTAC TCCTTCCACA
    65641 CGTGGTGGAC GAGCTTAATA TTCTATATCA TTTTTTTCTA TAATTTTTGT TTCCCAACTC
    65701 AAGGCTTTAT CTAAATTAAA AGGATTTATA AATCTTAAAG AGACTCCAGA TTCTTCTAAA
    65761 TATTTATCTG AAGTGTCATC TGAATAATTT CCACAAACTA TAATTTCTTT AATTCCTGTA
    65821 TTACAAATTT CTCTTGCACA CATCATACAA GGTTTTAAAG TACAATACAA AATTGAGCCT
    65881 TGAGTTGGAA TTCCATGTTT TGCGCATTGA ACAATACAAT TTTGCTCAGC GTGTATTGCT
    65941 CTACAAATTT CATATCTTTC TCCACGAGGA ATCTTCAATT CTTTTCTCAT ACATCCAACA
    66001 TCTAAACAAT GTTTATGCCC CGAAGGAGCC CCGTTATATC CCGTAGCGAT AATTCGTTTA
    66061 TCTTTAACTA AAACTGCTCC AACCATTCTT CTTAAACATG TTGATCTTTC GGCAACCAAA
    66121 TATGCAGTTT TTAAAAAGAA TTCATCCCAT TCAATTCTTG ACATTCTTAA AACCCTTCAT
    66181 TTTTAAGTTG GAGAAAACAT TTTTAAAAAT TCTTCTGGAG TGGCCGGAGT AAGATTTGAT
    66241 TGATTTCCTT TTATCATTTT CTCAATATGA TTATACATGG TGTCTGGATC ATCACAAGTT
    66301 TCTTTGGTCG ATTCTATCAT TCTATTTTGT GTTGATTCAC TTTTCATTCC ATAAAACGAC
    66361 ATCATTTCTT TAATAACATT AATATTAATT TCTGAAGGTT TTTGAAAAGA TTTATTTTCC
    66421 GATAAAATTT TAATTGGTTT TATATCAGTT TTCATTTCTT CTTTTTTAGT TTCTTTTAAT
    66481 ATCACAGGTG AAGACTCTGT ATTTTTCATA TATATTTTTT TATCTAAATC TTTTAAATCT
    66541 TTGTCATCAC GTTCTTTTAC AGTTATATCT CTATATAATC TTTCTAAAAC ATTATTCATA
    66601 GGATTTGAAG AAATTTTCTT TTCAATGATA TCCACAATTT TCTTTTTATT TTCCTCTGGA
    66661 GGATCTTCGT CAACGATTAT ATCTTTTCCT TTCTTAGATT TCATTTCTGG ATATTCGACT
    66721 TCTTTTATAG GCTTCACTTT AACCACTGGC TTTATTTTTT TTATTTCTTT TAAAGGAGAT
    66781 TTAGTCGATT TAATATTTAT TGTATCCTTC CATGGCCTAA CATGAAATCC ATCTGATATA
    66841 ATATCTAAAT GCGCTTCGAC ATAATTATTT TCTTTTAAAA CTGTTTTTAT AACTTTATTC
    66901 AATTGAGGAA TTTTAGCGAT TATTCTCCCT TCATAAACTT GAATAGGAAA CCCCAAATGT
    66961 ATCCCTTCAA TTATAATATT AAAAGTGCCT TGTAAATTCT TATGACTAAC TCCCTCTATT
    67021 AAAGCATCAA AGGTAATTTT ATCTTCTTTA TTTGAATCTA AAACTATCAT GTTTTATAAC
    67081 CTCCAAAAAG TTTAAAACAA AAAAAATAAA ATATTTTTAT TCTAAAAATT TATTCGATTG
    67141 GTTTCACAAC AATTTTAATT TTCTCTTCAA TCAATGTTTG ATTTTTTGAT TCTTTTAATG
    67201 TAACGTTAAA AACAGTGACC TCAGGTTTTT GTGTCGACTC TTTGACCACT GTAATTGGAG
    67261 GGCCAAACTC GACTGAAAGA ATTCCCCTTG GTTTTAACAT TCCTTTAGTG ATTAGGGCAA
    67321 TTGCCATTAT TTTTCCTCTT TTAATTTCCT TTTTGATAAA GCCATTTCTT TTGTTTTTTT
    67381 ATTTTTTTCG AACCTAAGAG TTTCAAGATC TATTTGAAGT TTCTTTTTCT TATTATATAA
    67441 TTCTAACAAT TTAGGCAATA AACTAACAGC TTTCAAATTA CCTCGATTTA TCATTGCCTT
    67501 TTCTACAATA TCTATATTTT CGACTATATA TTTAATAGAT AACATATTTT ATTTTCTCCC
    67561 AAATATTCAT TTAACAATTA CCTTTCTCTT TTTAAAATTT CTTAAAAAAG GTTCTTTCTT
    67621 TTTTCTTTCT AAAGATTTGA TATAATATTC AGTTCTTAAA GCCAAAGATA AATCAAGATC
    67681 TGAGCAGACT TCAATTAATT TTACAGGTCT TCTCATCCTT GTGTATTTTG CTCCCTTTCC
    67741 TTTATTATGG GCTTTTATTC TTTTCTCTAT ATTTTTTGTG ATACCACAAT ATAGAGAATG
    67801 GTCTGAGCAC TCAACTAAGT ACACAGACCA TTCTCCAGTT TTCATTTTAT TTACAATTTA
    67861 ATTACAGAAT AATTTGATAA TTGTTGACTT GCATCATATG AAGCTGACAT TAAATAACTT
    67921 GAAATTACAT CACTGGTTGT TCCGACACTG GAAGGATTTG AATAAATCCT AATTCTTCCA
    67981 GATAAAAGAT TTCCATTTGT ATTATAAGAC ATATTATCAA TATAATAATT TTCTTGAGTC
    68041 AGACCAAGAA TTCTCTTTAT TAACGTATCC AAAGTATCAA AATTATTTTC TTGAACAATT
    68101 ATAGAATCTG ATTTTCCCCA TGGAAAATAT GTCGAATTAT AAATTGTCAA ATACCATGTT
    68161 CCAATTGCAT TGGGAGTAAA TGAAGCTCTA TAATTTCCGT TGTTTAAAGC TGAAATTGTC
    68221 ACGGAGATTG TTAGAGAAAC ATCTGTTCCT GAGCCATTAT ATAATTTATA AGTAAAATCA
    68281 CTTTGGTCTA AACCCGTAAT TAAATTTCCT TCAGAATCGG TGACTGTAAA ATCTTCATAA
    68341 GCAACTTGAT TATTTCTAGC TAAAATCATT TCTTATTCTC CAAAGAAAAC TAAAGTTTTA
    68401 TTTTTGTTCT ATATGCCGGA ACATTATGTT TCACTTTCTA ACAAAGCTAA TCTCTGATCC
    68461 ACAGAATGGA CAAAAAGAGA TTGGAGTGCC GCTTAAAGTC ATGTTCAATG ATGTTTCAAC
    68521 ATCGAAGTCA GAATACAACA GAGGAAGCAT TATAACTCCG TCATTTTTCT GAAGAGCATT
    68581 AAACATGTTC ATACAACAAT ACTTTGCAGA AAAGACATAT CGATCTCCAG ATTTCTTTGA
    68641 AGGATTCTCC AGCTTATGAA TTGAAACTTT CATTTTTTAA ATCCCTTTTC TGAAGGCATA
    68701 TTGAATATTA GATATTTATT CTTTTCTGTT TTTACTTTTT TCAAAGAGTT TCATAATTTC
    68761 TTCATCTATC TGTTTAGCCA TATTTTTTGC CATCTCGTCA TAAAAATAAT CCGGTAATTT
    68821 AGATAACTTA GATATTTCAT AATCTAACTC ACAATTTTCT ATGTATTCTT TAGCTGGGTT
    68881 GCATAATCCA CAATTGAATC CTTCAAAATT TGATTTAGAT ATTGGCCTAT TGCACATCGA
    68941 ACATAATGCT TCTTTTGGCT CATTTAAAAT TTCGACAAGA GAAGGAAGAA GTTTTACAAT
    69001 TTTTCTTCTA GTAAAATCAT TATCATCTAA CCAAACTAAT AACTTATTAA TTTTCTTCAT
    69061 TCTTTTCATA ACTGTTCCAG AAATTGTTTG ATATGAAAGA ATAATATCAT GCTCTGGACC
    69121 ATTAAAGTCA GAAAAGGCAT AAATAATTCT TTGCCCAGGT TGAATTTCTC TCCAATGAAT
    69181 ATCACACTTT ATATTTAATT TTGTAACATA AGATCCAAAA CCATTATCTC TTATTGATTT
    69241 CAAAAGTTCT TTCTTTTTAG CGCATGTCAA AGTGAAAACA CATTTTGTAC AAGGGGTGAT
    69301 ATACATTTAT ATTTAACTTT CTTGAGGAAT ATCCGTCGGA GGGGTATTAA CAGGTTCTGG
    69361 AGGCTTTGCC ATATTAAATC CATTTTGAAT GGTTTTAAAA GCTTCATTGA ATTCCGGAGA
    69421 TGTTAACATT CCACCAAGCT GAGTCTTTAA TTGTCCAAGG GTATCGATCA AAGGCTTCAA
    69481 TTCATTTTCA GACATCTTGC TAATTGCAAA TCCAATCCCA ATCAAAAATC CTTGTTCCAA
    69541 TGAAGTCAAT GCCATTTTTG TAATCTCCTT TTTATCATGT TATTTCGGCA TATGCCAAAA
    69601 TATCTTCAAT CTTAATTCCA AAGCCCTCTC CGAAACAATC TTCAATCCAA ATTTTTTCAT
    69661 TTTCTTTATA GGCAGTTCCT GTGATAAAAC CATAAACCTT AGAATTTAAT AAAAGCGTCT
    69721 TTTTTATTGG CATATTCTCT ACATCATATT TCCAAGGACT CGTTGGACTT TCTTTCAATT
    69781 CTAGTTTATT TCCATGTGGA CAAGCCGTGC AAGGATCAAA CATTTTTTAA TATCCCTTCG
    69841 TTGTATTCGA GAAGTCTGCT CCATCTACTT TGAAAAGAAA AGATATCGTT TTCAAATTTT
    69901 TTAACTTCTT CTTTCATTAA AAACAACATG GCTTCTTCTT TAGATGAAAA ATACTTTTTA
    69961 GATTTTTCTT TTCTCTTTCC GCCAGGCATA TAAACATATT GTTCCGTTTC TCTATAAATA
    70021 TTAATTTCTT TAACTTCCAA ATTTTCAATG ATATATTTTT TCATGATATT GCCTTATTAT
    70081 GTTCTTTGAT TGCATTTTCA ACCATGCCGT TTATAATCTC AACTAGATCT TCGTTTAAAG
    70141 GTTTATAAAC ACCAGGAGAC GTTTCGAAAA TATAATCTCC TGGGCAAACT ACATAACCAT
    70201 ATTCACTTTG ATCAATCCAC CCATGGGAAT TCATTTCCTG ATTACAATCA TCACAAATCG
    70261 TATCTCCAGA AATATCAGGA TCTCTAAAAT ATCTAACAAC CTTTCCTTCT AAAGCTGAAG
    70321 GGCCATCTTC AGGATGATCA CCATTCTTAA ACCATTGAAC GTAATTCATT TTCATGATTC
    70381 CTTTCTAAAA CTTCTGGGTT ATTTAACTAG CACGAAATTA TTTTATCTTT TACTAAGTTG
    70441 AAAAATTTAG AATCCTCAAA AAACTTTCGT TTGACTCTCA CAAATTCTTC TTCAGAAACT
    70501 TGTATGACAT AATCCCCAGG ACATAATGTA TATGTTATTT CTTGAGTCCC CCAAATTTTT
    70561 ATGCCTCCTG AAAGCAGCCC ATGACAATAC ATTTCAAAAT CGCATTCCGG GTCCCCACAT
    70621 CCTTCATGTC CTGACAACAG AATAATAGAA AAATTTTTTC TAACCTCTTC TGGCAAAAAA
    70681 TCTGAATAGT CGCTCGAAAA GTCATCAAGA AAATTATTTA CTCCCCACTG AACTATGATC
    70741 ATTTTCATCC TTTCTTACAT GGATATTTGA TGAGAATTTC TTCATCTATG GACTTTTCTT
    70801 GTTTAAAAAT ATTTTTGAAT GGATAATCAG GTTTTAAATA TTCTTCCTTT TCTTTTTCAA
    70861 TCATTTTTAA GATGCTATTT CCCATGTCTA CAAATATACA AGGGTCAATC TTTTCATCTT
    70921 CTAAAATTTT AAGAAGCTCA GGATTTTTAA TCTCTTTGAT TTTCTCCATT TCATCCTCCA
    70981 AGTATAATTC CTTTATCTTT TTTCACATCA TACATTTTGT TGAAATTTAT TTCTCCATCT
    71041 TTTTTCCAAC ATACATAGCC AACAAAATCT TTATCGGTTA AGATAGGATG TATTTTTCCA
    71101 ACACATAGGT TACAATTTTT ACAATGAAAA AATTCAATTT TTTCAATAGG TATATTATTA
    71161 AAACTATCTA TATACGATTC TTCTAATTCT TTATCACAAT TTGGACAGAT CATTTTATCA
    71221 CTCTCCTTCT ACCAACTTAA ATTCAAAAAG TTATCCGTGA ACTTCTGGAC GGTCCGAAAG
    71281 GATCCCAGCT TCTCCAAGTT TTAAAGGTCC TTGGCTGGGC TAGATTCACT GGTAGCCCAT
    71341 CGAGTGTTCG TGTAGAACTT CTCGATGTTT CTCGACCCGT TTAGATCTGC ATGTAATTTC
    71401 AGTCCACATT TTTGACAAAC AAAACTGTTC TGTGTCGGTC TTTGTGTTTC TAACGATTCA
    71461 CAGGCCGAGC ATGTTTTGCT TGTGTAAGCA GGATTTATTT TGTGAACTAA AATTCCAGCG
    71521 TCTAAACATT TGTATTCGAG AAAGTTTTGG ATCATTCCGT AAGGCATTGT ATTTATTATA
    71581 TAATTTCTTA ACTTAGAATA TGATCCATAT TTTCTCGAAG CGTTTTTCCT CAAAGTTCGA
    71641 AGATCTTCGA GAATCAAAAC TTTTGATCCT GTACTTAAAA GATGTTCGAC CATTTGAGAA
    71701 GTTATTTTGT GGCAAAAATC TTTTGAGAAA TTTGTGAGGT TTTTCTTTTT AGAATTATTT
    71761 TTCTTATGCT CAAGTTTTCG ATGTGCTAAT TTTGCCAATG AAAAGAAGGA GTTATCCGAA
    71821 AGAACTAAAG TTTTAAAATT AACGTCACAA CCTATGGTTT TTGAATTCTT ATTTTCTTTT
    71881 GGCAAAGCCA AAGGATTTAC GAGACAAAGT TTGCAATATA AGTTATTGTT TTTCTTATAG
    71941 ATTTGAATCA ATTTGACCTG GGAGAATTTT GAAATTCTAT TGAGAATTCT TTTGCCAAAT
    72001 AAAGGGAAAT TCTTTTTGTG AAATCTCAAC CAATAATTTG TAATTTTAGT CTCATTAGTT
    72061 TTCTTTATAT TAAATGCTTG ATCTATATAA ATACTTGGAT TTATTGGAGA TTTTGGTTGT
    72121 GGTCTTTTAC CTCGCTTTCT ATAAAGCCGA ATAAAATTCT GCAAAACTTT CGTATTTAAA
    72181 TCTGGAAAAA ATCTCCGAGC GAAATGATAC ATTTGTCCAT AATTATCCCA ATGTTTTTCT
    72241 CCAAACCTTT TGCCGAAATT AAAGACAAAG CAAGAAAGAT CTTCTAGTTC GTCAATCATC
    72301 CACTCTAAGT AATTGACTTT ATTCAAAATA TTTCCACCAA TTTTAACTGT ATAAGATTTG
    72361 GAAGATTTCG GCATAAAAAC TCCTAAAGGA AGGACTTTTA AATATGTTCT TTAAAAACCA
    72421 AGAAAGTGCT GAATTCATTT GGACGTCTAA AGCCGCCAGT CTTCTTCAGA CTACAGATCG
    72481 ATAAAATCTA TTAAATTATC ATCCAAATTC CAAAGTTCAT CCGTGGCATA GCCCTTAAAT
    72541 AGTTTTTCTC CTATATATTG CCATTCCCTA GAAACAAGTC GCCATTCCTT TTTCTTGATG
    72601 AATCTTAATA TATTTTTAAT TCTATCTAAT TGTGTTATCA TTTTTAAGAA GGACCTCCAA
    72661 CCATTTCCAT GATAAAGGAT TTACTTTTCA TTCCAAAAAC ATTTAACAAG ATTGAATAAA
    72721 CTATTTCATT TATTCCTTTT GAGTCTCCAG AATGGATATG ATATGGGATA TTAAATTTAT
    72781 CTAACATTTC CTTAGATTTA TTATCTAAAT CCTTGGCTTC TTTTTCATTT TGATATCTTC
    72841 CGTCTTTAAT ATAGGGCTTT GTTCTTTCTA ATAATATATT TAAATTATTA AATTTATTAA
    72901 AGCTTTCAAG AATGGTTTTT GAAAGAGATG GACTTTGCAT ATTATCGTAA AGTATTGATA
    72961 ATAAAATTGG GGAATCGGTT ATTACAATAT CGACTTGATT TATGCATCTT TCAATTCTCA
    73021 TCAATTGTTT TGCCCAAATA TAATATTGTT TTTCTAAAGC AACAGTTCTT CCTTCTCGAA
    73081 CTAAATCTTT CGCAAATTCT AAAACAAGTT CTGATTTAAT TCCATTCAAT TTTAGAAGGG
    73141 AAAATATTCC AGAAGCACAA GTGGATTTTC CACACCCTGG GCCAGCAAAT AAATTAACAA
    73201 CTAATGGAGG GTTGGGTATT TCTGAAACCC ATTCTATTCC AAAAAATGTA TTTTCCATTT
    73261 TTATCCATTC TTTCGTTTAT ATTGACTATC TTCTGGAAAT ATAGTATCCC AATCAAGATG
    73321 AATATTTCCG AGCATAATAA AAAAATTAAA TTGGTTCTTA TCTATGTGCT CATCATCAAT
    73381 GAAATCCATG AATTTCAACC AAGCTCCAAA AATAGTCCAG GCTTTACATT TAAAAACAGA
    73441 ATCTTGAATA GTGCATGCGC CAAAATATCT TATATAATTA ATTTTCCAAG GAAATCCTTT
    73501 ATACCACATT TTCATTTATC TCTGCATAAG AAATAATATT TTTAATATGT ATGTTAATCC
    73561 CTTCACCAAA ACAATCTTCA ATCCAGTTTT TTTCTTTTTC TTTATAAACT GTCCCTGTGA
    73621 TAAATCCATA ATCTTTTGAA TTTAATAAAA GTGTTTTTCC AATTGGCATA TTCTCTATAT
    73681 CATATTTCCA TATTCCAGTT GCATTCTCTT CTGTTAACGA AATTTGACTT TTTCCATGAG
    73741 GACAAAATTG ACAAGGATCA ACCATTTCTT AATGTCCTTT CACAATGAAG CTAAATACAA
    73801 AATAGGAATT CCTGTTTTCT CCAAGAAATC ATTTTCTTTT GATCGATTGA CTCCAACCAA
    73861 AAATCCTAAA ATCTTAACAT TGGGATATTT AGAAAACATA TCTAAAACTT CATACTTAGT
    73921 TTTTCCTGAT GTGAATACAT CATCTAATAC AAGACATGTA CAAGGTTCTT TTGTGAAATC
    73981 ATATCCTATG AAATTTCCTT TTTCTCCATG ATCTTTTTCT TCTTTTCGAT TATAACAAAT
    74041 TGGAACATCA ATTCCAAAAC AAAAAGACAA AGCACAAGAC GTTGAAACGA CTAAAGGAAT
    74101 TCCTTTATAT GATGGCCCAA AAATAAAATC TATTTTTTCA TAAATCTTTT TTAAATAAAT
    74161 ATAATCAGAA TAGAACTTTC CTAATTCTAT TAAATCTCTT CCATTTTTAA TATTTCCAAA
    74221 ATTAAAAAAT TTATTAGATT TAGAACCATC TTTTAAAAGA AATTCTCCTT TTTGAAGAAC
    74281 ATTAGTCTCT TCTAAAAATC TTAGAAATTT TCCTGTTCTT GTCATTTTAT CAATCTTTCA
    74341 TTTTTTAATC ATATTGTTGA TTATTCTGTC TTCTCTACCC CATTATTTTT TATTTAATAG
    74401 ATATTTGTTC AAATACCAAA TCAAACGATC TTTATCTGTC ATTGTAGATA AAAGACATAT
    74461 AATCCATCCT AAAGGAAAAA ATTTAAAAGA TTCCCAATTA GCAATAATTT CTTCCCACAA
    74521 AATATTTTCT GTATCTTCCC CTTTTAATAA TCTATTAGCA TGAATTTGCT CATGTTTCAA
    74581 AACACTTTTT GTAACAATAT TTGATAAGTC ATTTCTTATC ATGATTCTAG CATAATTAGG
    74641 AAAGATCTTT GTACGGCCAT AATTAGGAAA TATTTTTTCT TTGTCTACAA ATATAATCTC
    74701 AATATTTTTC TTCATCATTT TTCTCCAAAA ATTACTAATG ATAGTCAAAG AAATATTCCT
    74761 TTCTTATAAA GAGATAAAAG GAACAGGTTT CTTTCCTTTC CTTCCTTTAA GTACCCAAAT
    74821 CCCATATCTG ATTTTTTCAA TTGCTGAAAA GAAAATAAAA GCAATAGATC TGACAAGATT
    74881 CATTTTTATT TCTCCTTTCT ATGTAGGTTG CTCCCTATCA ACTTTAAAAA ATTTTAGCAA
    74941 TTTTTAAAAA TTGTCTTAAG ATTAGATCTA TACCCATTTT TTCATCGTTT TTTGATGAAA
    75001 ATGAAGTTTA TGCCCAAACC TGTAGGATAT CTATGTCAAT CTAAAAATTT TAATATTGAG
    75061 ATTCTTCCTC TCCTCTTCTT TGGATTTTAT TTCATTGTCT TAAATCTTCA TAACTCCAAC
    75121 TTCTTGGAGG CGGAGGGGGA ATCAAGGATA TGTTTGGAAC AGTTGACTTT GGTAATTGTG
    75181 GTCTTAAGGA TTTTTGTACA AAATTATAAA CTTCATTTTC TGTTTCAGCA CATGTTTTAC
    75241 ATAAATATAT TTTATTCATC TCAACTTTAA CTTTCCATCC CCATTCTCTC CTAAATTCTT
    75301 TATTACAAGA AGAACATTCT TTCCAAAAGA AAATTGGATA TATTTTTGAT AGATGATAAT
    75361 ATCTTTTTAT AAGATCTCTT TTCATTTTTA AAACCCTTCC TTATATTAAA AGATTGTTAA
    75421 AGTTATAGCT AAAAGATTCG ACTTTTTAAA ATTCTTGTTT TTCTAGACAT ATCATAATGA
    75481 AAATGAAATT TTAATTTTCT TTTTTTACAA CGTTGAATCA CTCTTTTATA CAGTCTTTTA
    75541 TCATCTCCTA TAGTTGCGAC TTCGAACCCC ATTGTTCTAA AAAAAGGATT AAAGAGAACT
    75601 TTAAATAATG ATCTATGATT AATGATTTTG TTATCTTCGT TTAGAATAAT TCCTAAGTTC
    75661 ATTTTTAAAA GTCTATCCCT TCCATGATCC TTTCAACAAG ATCACATATT ATATGAATTA
    75721 TTAGAATGTG ACATTCTTGA ATCCTTGGAG TATCATCACT ATCAACAGAG ATAACAATTT
    75781 CTGAAAATTC TTTAACAAAA GAATTATTTT TCCCTATAAA AGAAACAGTG CATAAACCAT
    75841 TTTTAAAAGC TTCTTTTAAC CCTAATATAA CATTTTTAGA ATTTCCGCTT GTCGAGATTC
    75901 CTATCGCCAT ATCTCCTTGA TTTCCTAAAC ATTCTATCTG TCTCTTAAAA ATATATTCAT
    75961 ATCCAAAATC ATTTGAAATA CTTGTTATAA TTGATGTATC GGTATTTAGA GAAATCGCTG
    76021 GATACGAATG TCGATTGTAT TTAAATCTAT TTACCATTTC TGCAGCAAAA TGTTGAGAAT
    76081 CTGATGCACT ACCACCATTA CCAAAAATCA AAATCTTCTT TCCTTGAATT ATAGTTTTAA
    76141 CAATATTGAA TGATAAATTG ATTATGTCAT AATTAATCAA TTTTAGTTTT TCAACAATAT
    76201 TCAAATTTTC AGAAATATTC AATTTCACTC TTTGTTCTAT TTCAAATAAA AATTGTTTAC
    76261 CATTCTCATT CCGTTTAAAA TCCTCTATAC AGTATTGGCT ATCTTTTAGT ATACTAAGTA
    76321 CCTTATAGAT ATCTTTTCTT TCCTGAGCGT CTGACATTGA TAGTAAGCCT TTCTAACTTT
    76381 TATTGCTTAG ATATTAATTT ATCACTGAAC ACATCTAAAA AAGTTTTTCT TGCAGATTCT
    76441 TCATCTCTAA AATCAATATC ATTGATATTT ATATCTTCAT TACATTCAAA ACATAATTTA
    76501 GTATCTTTCT TTATTTCTTT TAAATGAATT TTTATTTTAT TCATTTTATA TTTATCCTCT
    76561 TATCAATCAA AAAACATATC TGGTTTTAAA TCTATATTCT TCATGTTGAA TATAAAAATT
    76621 TTCTTATTCA TTTTTCTCAT GATTGAAATC ATATGTTCTG TCCCTTTTGA TTCTCCATCC
    76681 CATATAGCAA TTAAAGTATC AGCGTTTTCA GCCATTTTTT GATTTCTTAA AAATCCAGCT
    76741 CTTTTTCCAT CTCTACCCCA ATTAGCTGGA TATCTCTTAA AAGGAATATT ATTTTCTTTA
    76801 GCATATCTTT CACCTAAAAT ATCAACACCT TTTGCCCCTC CAGAAATAAT TTGATCGATT
    76861 TGAAGGTTAG AGATTTCGAT TGCATATTTG ACTAATTCAT AATCTTGAAT ATTTCTTGAT
    76921 CCAGCGATGA TTGTCGAGCT CATATCAAAT CTGTCCTTAT ATATTCCTGT TTACAAATTT
    76981 CACAACTATA TTTAGTTAAT TTAATTTTAT TATCATCGGT TGCCTTTTTA TTTTTTATTT
    77041 CTTTTATCTG ACTCTTTTTT AATTCTAGAT CACAAAATAT ACATTTTATA TTCTGGTAAT
    77101 TAATAATGGG ATCTTTTTCA AAATCAATTT TCAATGAATT CTTATTAGGC AAAACCCTAG
    77161 TTTCTATCTT AAAAGGTAGA TCATGGCTAG ATTGTGGGTT ATTTACAATT CTATAATGTA
    77221 TTTCATCTTT GCAGTTAAAA CAAGTTTTAT ATCCTCTTCT AATTTCATCT CTGTACTCAT
    77281 CATCATAAAA TACAAATTTC TCTGCTAATT TATCACCATG CTGAAAAACA TGAACTTCGC
    77341 GTTTATCTTC AAATCTACCA TGAAGAAAAA CGATCTCAGT TCTACAAGAA TGATTTGGGC
    77401 ATCTGTGATT ATTTAAAATA TGATAATCAT CAGGAACAAA TTTTAATTCT CCTCTTTTAA
    77461 CAAATTTAAG AAATGTCTTA TAATTCAATG TATCAACCCA AACCATTGTT GACATTTAAA
    77521 AGTCCTTTCC TTGGACACCA AAAGGGTCTA GACGCTTTTC CATCACAAAT GAATGGATTA
    77581 TGTTCTTTAT CTTTAATCAT ATCACAAACA ATCAATGAAA CTCTATTTTT GCATCTTAAA
    77641 AAATCAATCT CATCAGTTAA TTTTTTAATA GTTCTTTTTA AATTACAATC ATCACAAGAA
    77701 TTGTAATAAT CAACAATCGA CATTCTTTCT TTTTCCTTTT TAAAAAAAAG TGCTTTCCAT
    77761 AATCAAAGAT GGAATACTAT TTTCTTGAAT TATATAAACT CTTTCGGTAT ATGTTCCTTT
    77821 TTTCTTATTA TTAATACTAT CTTTACAAAG CTGATCTACC TTTTCATTTT CTGGATGTCC
    77881 ATTATGGGCT TTGACCCATT CAAATGATAA ATCTTTAAAT TCTCCAATTA GACTTTTTAT
    77941 ATTATTTATA AATTCAACAT GTTTTTTAAT TTTCCAATCT TTTGTTAAGA TATTAATCGC
    78001 ATATTCACTA TCTGAATACA ATGTAACTTT CAAATCTTTA TCTCTAACGT TTTTTAAAGC
    78061 TAATTCAATG GCTGCTAATT CGGCAAAATT GTTTGTTTTA AATCCCAAGT ATTTTGAGAA
    78121 TTCAAAAATG AAATTATCTT GAATTATCAT ACAAGCACAA CCAGAAGGCC CTGGGTTTCT
    78181 ATAACAAGCC CCATCAGTAT AAATTTTAAT CATAAGAAAA AGTCCTTTGG ATTTCTATCA
    78241 AAGCATTTCT AATTATTTCA TCTTGAAATT CTTTTCCATG CCCACATTTT GGAAAAGTAA
    78301 TTCTCTCAGG TTCATTCTCT AAAATCATTA AACATTTTTC ACATATTAAA TAACCATCTT
    78361 TTGTAAACCG CGCTTTATTT GAACAGCTAT GACCAATTGG ATCTTCACCG ATATATTTAT
    78421 TTTGATCAAT TAACATTTCA CAAATGTATG GAAAAGTTAA CATTTTTTTC CGCCATGCCT
    78481 ATAAGGACGA GTTAGATTAT ACGTATGTTT CTTTGAAATT TCTAATTCTA AATCAAACCC
    78541 CATATGTTCA CACAAATCTA AAATTCTAAT CACTGCATCG GCTAATTCTT CCTTAATATT
    78601 TTCATCGTCT CCTTTTATAT AACCCTCTAA AGCTTCAGAT ATTTCACTAT GAATTAAACA
    78661 AAGCATTTCT GGAAAATTTC TTTCTGTCTC CCACCATCCA TGATCCTTAG CACATTGATG
    78721 GATTTCTTTT TGCCATTCCT TAATACTGAG CATAGAATTT CCTTTCTTAT CTCTTTTATC
    78781 GAGTGATTTA GGAACTTTGT TATTTTTTGA TTTATCCCAA ATAGAAAGAG GAATTTGACG
    78841 AATGATGTGT TTATCTAAAT GATTTTCACG ACATACAACT AAAGATTTAT CTTCAGGTAG
    78901 AGATTTTTCT TGAGAAGAAT TGGGACTTTT CAGTTTCTTC ATTTCAAAAC ATTCCCATCA
    78961 AATCAAAAAG ATCGCTTCAA AAATTCTGAA ACATATTTTT CCGAAAGAGG CTATCACAAT
    79021 TCCACAAGAA ATGAAAAATG AAATTAGAAA AATATATTTT AAAGTTAAGT CCATTATATG
    79081 TTCAGGATCG TGAAATATAT CAAATAGATA AAATGAGATA ATTCCTAAAA CAACCCCCAA
    79141 AACTATAAAT AATAATAACA CCAATATAGA CATTTCTCAA CTCCTTTAGA ATTCTAGATT
    79201 CCCGTCAAAA GAAAATTTAA AAATAGAAAT AGAGAACTAA TCACAGCAAT AATAAAATAT
    79261 AAAATGCTCA TAAATAAAAA TGAAATATAC AGAACTACAT GCCAATTGTT TTCAGGAAAC
    79321 TTTATCTTCT CCATTTTAGC CATTTTTAAA ACTATGCAAA ATGATAAAAT ACTACTTAAG
    79381 AAAAGTCCCA AAACTAAAAA AAGAGGCATT TTTCAATCCT TTATATTAAA GTATTTTCTA
    79441 AGGAAAATTT TACAGTTTCA AAAATAACTG GTGAAAAAAT TATTCCTAAA ATTATGGACA
    79501 ATAAATATAT AGAAGTTAAA AATACCCCTA TCACAAATTT AATAACACTT TTATTTACAA
    79561 AAAAATAATT CCAAATTAAT AAAAATAAAT AACCATAAAC TATCCACCCA CAACAAATCA
    79621 AAAATGTGGT AAGATAATAT ATAAAAAATA TTTCAGTATT GTTATATAGA TCCATGATTT
    79681 TTAAGAACAT TTTTTAACCT TTTTCTTTAA ATTAAAGATC CAGTTTGGAG TTCTAGGGGC
    79741 TTCACCATCT AATAGCCATT TAAAATTATT CCAGATATCC CACATTTTTA TAATTAATCT
    79801 AAAAAGCATT TATTTTCCTC CTAGTTAAAC GTCACCCCCT TTCCTTTTAA ATTCTTCATA
    79861 TAATCTGAAA TACTTTCACA TACTTTTTTA AGATTACAAT TATATAAACC ACAAACATGA
    79921 ATGCTTCCAA TCTCTAATAT TTTCCAAACA TTATTTTCAT CACAAGCTAA ATCTAAAACG
    79981 AATAAAGGAT ATGGAGAATA ATAATTTGAA AAATACCTTG CTTTTTCTAC CGCTTCTTGA
    80041 GGAGTTTGTT CTTCAGGATA ACTAACATTT TTTCCATTGT TTTTATATAT TGAACTGGTT
    80101 ATAACATTTT TATTATAAAT AATAAATCTG CATTCTTGCA TAATATATTT TGGTTTTGAA
    80161 ATGATAATAT ATTCAACATC TTCACATGAC CAATCTGTAG CTTTTTGTAA AGCCTCTTTA
    80221 TAATCTCTAG AATTTAAATC AAATATCTTT CCTGCAAAAC ATTTATCAGA ACTATCTGGC
    80281 CTTATAAAAA TATGTCCATT ATCTTTATAC TCTCCAAAAA TAATACTATT TTCATTTTCT
    80341 AAAAAAGAAT ATTCTCTAAC CATAAAAGGG TAATTAAAAA AATGTTTTTC ATTTTTTGTA
    80401 GTTTGAGAAT AACTCATAAA ACAATTTGTA AAAGAGAATA AAGGCCATCC ACAAAAATCA
    80461 ATCAAATTTT CTTTCTTTTC ACATCTCTGT AATGATCTCA TCATATTGAT GGATCCTAAG
    80521 GGAAACATAT ATTCTCCAGT AAAAAGATTA TTATAGCTAT CTTTCAAAGA AAAAGGAATA
    80581 TATTTTATTT CTTCAACCTT ACAATTCAAT CTTTTAAAAT TATTGATTAA TATATTAGAG
    80641 ATATTCTCAA AATGAGAATC AGTTTCTATA ACAATTTTAA AATCCATTTT ATAGCCTTTC
    80701 CATCTGTTCT TTGATATACA ATAAGTCTAT AAAATTTTCT TCTGTTTCAG GGATAGGTGT
    80761 TTTATCTTCA AATAATAGTT GATTATTTTC AAAATAGATT TTAAAATTAT AATTTAGATG
    80821 GATTTTATCA TATGAAAAAT ATTCCTTTGG AAAAGAATAA AACCCTAAAT CTTTTAATTC
    80881 ACATCTCACA TTTTCTAAAT CTATATCTAC AATATTTCCA TCAAGTTCTT TTTTCATTTC
    80941 AGTTCTTTTT AACCCAACCT CTAGATATAA ACAATTCTTT ATATTCCAAA AAAGTTTTTT
    81001 GTTTATCTAA ACCTAAAAAT TTATAAAATT TGTATTGTTT ATCATCAATG TCTAAAAATA
    81061 TTTCTTTTAA AGGAACAGAT ATAAAATCAA CAGAAACTTC TTTCACATAA GGAGGAATAT
    81121 TTCCAGGTAT CGAGATAATC TTAAAAAATT TTTCCGACTC AGTGGAAAAA CATACAGTCG
    81181 CGATAACCAG TACAACAACA TCTTCCGTTT TAAATGATGA CATTTTCTTT TCCTTTCAAT
    81241 AAAAATGTTC GTGTTAAATA CTTCTGCTTA CATATCTTAC ATTCATACAT AATTGGTCCA
    81301 GAAATTGAAC CTTTTGTTTC TTCAGTTATT CTCTGCCAAA TTTCTATTAA AGGAATATCA
    81361 CAAAAGAAAC ATTTATCTTT TTGATCACAC TCCAGAAAAG AATTATTTCT TCTCAAGTTT
    81421 TCTTCGATTA GCATCATATT TTCCTATCCA AAAATAGGTT TTTCTATTTT ATTATTTGTT
    81481 ACTGAATGTT TATAATTTTT CCAATCATTT TCAATCTCAG GAAATACATA AAATTTTGCT
    81541 GAGAAGTTTT TGAACATTCC ATTTTTATCT AATGTAGCCT TGATAATATA TCCGCCGATA
    81601 TTTGGAGTCA AACCTTTCTT TTTTAAATAG TTTGTTTTTC CTTCAAACGT TCCACATTGT
    81661 GCTCCAAAAA TAGAGCCAAA CATTGCTTGT AATTGAATAT GTAAATGACC ACATAAAACA
    81721 AATCTCAAAC TCTGTTTATT TTTCAAACCA TTAGCGATGC TAGATAATTC ATTATAGGCA
    81781 GCTTGTTCAA TTCCTTTTTG TAATCTATAA GACATAGCGT AGGGAACCCC ACCTGAAGGA
    81841 TGCCACATTT TCATATCCAC ACCATTTAAT ATAGGAATAT CGACTTCATC ATACCCAACA
    81901 TAATTTACAT CTTCTCTTTC TGATGAAACT CTTAACAAAG GATTATGTCC GCCTCCTTTT
    81961 GTGATAAAAG AATAATCGTG ATTTCCGCCA AGAATATACC AGATAAAACC TTTTGGAAGA
    82021 TTTATAATTG CGGAATTTTC TTGGCCTTCG GCTGACATTT CATAAACGTC ATATTCATGA
    82081 CCTGGAAACA TTTTAATTCC AGAAACTAAA TCTCCTGGAG AAAACATATA TTTAACATTA
    82141 TTGTTTTTAC ATATCTCAGC GAATTCATTT AAAGCGGTGA TTTGGCAGGA TGTTGAACCG
    82201 AAGTGAATAT CAGAGGCAAC GCCAAAGATA ATTTCTTTAT CTTCTAATTT TTCAACCTTT
    82261 GAAACATTTA AATTTGGGGC GTCTTTACTC AGACAAACAA AATCTGAAAA CACACTTATC
    82321 TCATAACCTT TTGATCTATA ATAATCCACA AATTCAATTA TGCGTATAGG GGGACAATAT
    82381 AACAAATCAC ATAATTCTGT TATTTTTATA TTTTTCTTTT TCTTAATGAT ATCTATAAAG
    82441 GAATTATCTT GAATAACACT TTCTTTAAAT TCTTCAGGAG TGGGAAACCA TTTTTTTATA
    82501 ATTGGGGTTG AATTATTGAA CTTTCGATTA ACTCTTTTCC ATAAAGTTTT AAAGCCTTCA
    82561 AAAGATGATT TGTATTCATA ATCATTAACA GCTTTTTCGT AAGTTTCTCG TCTTGATTTA
    82621 TTTTCTTTAA TACTTGTTAA AACAAAATCA TATAATTTTG AATAATCATT ACCCATTATA
    82681 AGCCTCCAAC TTTTTTGGTT AAAAGCTCAA AGTCAACCCT GAGAAGGGGT TTAAAATTTG
    82741 TTCATACTTT TTGTAAATAT ATCTAAATAG TTTTCCCAAA AAAGTTAAAG ACTAAAACTA
    82801 AAAATTTTAA GATTTTATTT TTTAAAAATT ATTCATAAAT AACAGTCAAA TCTGGAGTTC
    82861 CCTCTGTCAC AATTGTTAAC CCTGTGAAAA AAGGACATTT ATATTCTAAA CCAATTGGTG
    82921 TTGCGCTGGC ATCGGGATCA ATAATAGCAA TTATATTTCC TGAAGCCGCA GTATTGTCAT
    82981 AAACTGTAAT AAAATTATTT GTCGGATTAT TTAAAACTAT TTTATGTAAC ATGCCTGGGC
    83041 CATATTTACA AATAGTTGTG GTCGAGGTTG AAATATGTTT ATATACTGGA AGGGTTAACA
    83101 TTTTTGCATA GCTACTAATT GACATCATTC GAATTGTAAA TAAAATATTC GCTCCATACC
    83161 CATTTGAATT TATATTTTCG ACAGTGCAAG GAAAAACGAG ACTATTTGTT AAAGGGCCAA
    83221 GGCCACAGAT TATTGCATGT AATAAAATTT CATCGACATA AAATTGTGCC CCCATAGCGG
    83281 AATAATCAAT TACTAAACAA TGATAATTAT TATCCATAAA AAATCATTTC CATATGTCCC
    83341 ATTAAAATCT CCTGAAGAAA CTATTGTGTC AGATCCAGAA TCTCTATTTG CGACACTTAA
    83401 AGTGTTTCCA GATAATTGAA AGAAAAAACC ATTATTTGAA TCGAAACACC CAACTCTTCT
    83461 AACATTGTCA CTTGTCGCGT CTGAAGTGAA AGACACCGCT CCTCTAAAAC TATTAATTGT
    83521 TCCGGCAATA TTTCTTGCTT TTCTATTCGA TTGATATTTT ACCGTAGAAT TTGCCGTTGC
    83581 CCCGGTTCCT AAAACTATTT TTCCAGATTG AGAAGCTGAA CCAGAACCAG TCACAGTTTC
    83641 TGTCCAAAAA TTTGTATCTT TTGTATTATC GTGAAATGCC GTTCCTATTA ATCTTGTTGG
    83701 TTGCATAGTT TTCATTTCTC TGGCATAAGT AATATAAACT TCTTTTTCAT TCTCTGAATC
    83761 TATAATTCTT GTTGTGGTTT TCAAACGTCC CTTTTTATCT AGACTTTTTG GTAGAGTCGA
    83821 TAAAACTGGG CAAAAACTTG TTTGCAATCT AAAAACGGTT GTGTTATTTG TACTTAAATT
    83881 TGTAACACGA ACCCGTATAA ACATTGTTAC TGATTGAATT ATCCAGCCTT TTCCTCCCAT
    83941 TGAATAATAA TATTCAAAAT CATTTGTTAT GTCCCAATTT GTTCCATCAT GAGATTGATC
    84001 CAAATATACA ATACAATTTT GATCAGTTTT TAAACATACT TGAACTCCAG TAAAATTTTC
    84061 TGTGCATGTT GACGATCCAA TATATGTTTC ATTGCTTATC AAATTTTCTT CAGAACTATT
    84121 ATTTAGATCA ATATGGCAAC TTTGAATTAC AGAAACCCCA AGATTAAAAT CTCCATTAAT
    84181 ATCTTCTTTA GAAACAATGT TCATTTCATT AGAATCAGTC AAATGTATTT TCCGTAAAAC
    84241 TGTCATTTGA ATATTCTCCA AACTACAAAA AACTTTTAAA GGAAATTTCG AAAAAATTAA
    84301 AAGGTTGGGT TAAATAATCC ACCAATTTGT ATTATCAGAT TGAATTGTGA CTGACTCATT
    84361 TTGAATTAAA GTGATGGGGG AATTTTCGTT ATCAATAGTT TCAAGGCCAT GTGGGGTTAC
    84421 AGAACATTGA AAAGAATCAT TTATACATTT TATATTATAT TTTTTCCCTT CTAAACCATT
    84481 TGATGGTGGT AAAGAAATAT TTACAGAATT TAAACTTCCA TTAATTAAAA TTGTATGATC
    84541 AATTTCTTTA ATCAAATAAT CAGATGGTTT TATTAAAATA GAATTTTTTA TGTCCACATA
    84601 TGAATATTCT CCAGCAAAAG AAACCCATCT AGATTCTTCT CCTTGTGACG TTTCTAAAAC
    84661 TCTTAAATGA TCTATCACAT ATTCAGATCC ATATTTTATA AATTTATAAA TTGAATTGAC
    84721 TTCTAATATG ACACAATATT CTCCATTTCT TCCCTCTGTT TCTGCTTGTG CAATAGAATT
    84781 AAAAATTAAA TTTCTAACTT GTTTTTGACT TATAGGCATG TTAAATTCCT ATCAAAAACT
    84841 CAAGGGTATC TTATTTTTTT ACATAAAATA AAAATAAAGT TGTTTTATCT CTGTAACAGG
    84901 GGGGGAAGAA GCGTCTTGTG TCGCGCCTAT ATCCCAAGGA GCAGTTCTTA AGATTTTTTC
    84961 AATTGTGTCA TTAAAAGGAT ATGAAAGATC TGATGATAAA TCAGAGCCTT GACCCCTGGC
    85021 AATTGTGTCA GTGGGATCTA AATGATAATT ATCATTCAAA GCATCAAGAA AAACCACCCC
    85081 TCCGCCATCT GTGAAATTAG TTTTTGTCCA TGCCCCAAAC CAATTTGTTC CATTGCTTTC
    85141 AGATATACAA TTTTTTGAAA CACCAACTCC AGAGGCAAGA TAAAACCCAA CTTGAGTACA
    85201 AGAAATAGTA TCACAATTAT AAAAATACCC TGTTCCCCCA ACTGGATTAC AAATAAAGCC
    85261 ATATTCAGTT TTATAAATAA TAGTATTTAC AATATATGCG TTTCCTCCCC CCATAGAATA
    85321 AACATGTAAA CCTGAGTACG CTCCAGAACC AATATTCGTT CCGCCATTTC CTATACAAGA
    85381 AATAACTTTT GCGTTAGGAC ATCCATTTAT AAAAATATTT CCAATATTAT CCGCAGTATT
    85441 TTGATTTGTC GATGTGATTG ACACCCCATA AAATCCTGGA GCATTTTCCC CTGTCATTGT
    85501 AAAAGCCCAT GAAAGGTTAG ATAAATCATT TGTTGTCCAA TTAAATCTAG GGCCTGTCAA
    85561 TGCGGTTCCA TCATTTTCTT GTCCTGAAAT TGGCATAATA ACTCTAAAAT AATTTGTATT
    85621 TGCAGTTGCC GCACTAATAT CCACTTTGTC ATCATAAAGT CCTTCAGCAC ATTGAAGAAC
    85681 TTCTCCTTTT GCCGCAAGCA CAAGATTAAT ATCGGTATCC CCTTCCCACG CTGAAAGCAA
    85741 AGTATAATCG TATCCAATAG TTCCATATGT ACTGATATTA TAACTTGATG GCATAATCCA
    85801 GGCTGAGGCC ATATTCTTAT TTTACCTTTT TAGTCAAATA TTTAAAAGAA TTTTTTTGTT
    85861 TGTCAAAACA AATTGATACA TGTTCAGAAA AATCTATCAC AATATTATTA GCTTTAAGGG
    85921 GTTGATCTCC AAATGTTTTA TCAGAGATCA AAGGAATGCT CATTTCAGGA TACCAACCAT
    85981 CTTTTATAAT TTCTAATGGT ATTTTATATT TTCTTTTTGC AATTCTTCTT GAAATTAAAA
    86041 AATCTTCATT TTCTAAAAGT TCCACAGCTA ATTTTCTTGC ATTATCAAAA GAAATTCCTG
    86101 TTGCTGGAAC AACCAAATAA TGAAGAAGTT CTTTTGTTCC CCATGCATGA GGAGATAAAT
    86161 GTGCTCCAAT AATATCTCCT TGTTTCCATC TATGCTCTTC AATTTCATCT CTTCTTGCAA
    86221 TTAAAAATTC AATAGTCGCA GCCATTTATT TTTTCCTAAA TCTGATAGAG GCTTAAAGTG
    86281 ATAGTCATAA TAACCCCTTT TGCTCCAGTC CCATCATCTA TGACTCCTGG CCATAATTCA
    86341 TCCCCGGTAA AAACCTGGTT ATTTAAAATA TCAATTGTTG GCTGGGTCGT AGCAGAAGAG
    86401 CTGTCCCTTT CATCTTGATC TAAAAAAACA TTCTGTGTTA AAATCTCAGA AGTCGAATCA
    86461 TCTGAAATAC TTTTTTTATC TAAATTGCAT TCAACCCCTC CTGATGTGGA AGCCGTTGAC
    86521 GCATGTAATT GAACATTGAT AATATACCAT TGATCATATT CTGAGGGAAT AGGAAGACAA
    86581 ATCTTTTCAA GCCCCGTTGT TAACGCCGTA TCTTTATCAC ATAAAGACAG CCCAATGGTT
    86641 TTTATATTAT CTGTTCTCAA TAAATATTGT GGATGATCAT CACTATCCAA ACCGTACAAA
    86701 TTTCCATGTG CTTCAGCAAC CCATCTTGTA TCTCCACCAT TGCCGGTTTC TAAAACCACA
    86761 ACATGATCAA TTGTATATGC CGCCCCATAT TTTATATATC TATAAAACAT TCTCGTTGAA
    86821 AGCACAACGC AAAATTCTCC ATTATTTCCA TTATTCTCAG CTTCAGAGAC AGATGAAAAA
    86881 ACTAAATTTC TTATTTGTTT TTGGCTTATA GGCATAGGAT TCCCCTACTA AACAATCAAA
    86941 TGTTTCCAAT TGTCAAAAGT ATTATTTTCA TCCAATTCAT TTTCATCATC AGAATCAGTC
    87001 ATCATTCTTT GATAAATCAA TTTATATAAA ACATCTATTT CAATATAACA AAGAGATTGA
    87061 TCTTTTTTAT TTCCATTTAT CTTAACATGA AGATTAAAAG AATCTAATTT CATTTCTTCT
    87121 ATTTCACAAT TATATTTGTT CACTAAATAT TCAACCATTT CAAAAAACAA TTCTTGGGCT
    87181 TTATTCATAT TCTCATTCAT TTTTTTAGAA TCCAAATTGA GAGTTCATAG TGGCAACATC
    87241 CAAAACAGAA TCCGTAGCTT TTAAATTTTT TGTTTTGAAA GGTCTTTTTG AAGCCCCTCC
    87301 TGAACCGCCA ATAATCATAT TTGGATTGCT TAAATCAAAA CCTGTAGTAG CCGTCCACGC
    87361 GCCATAAACC CAATCTTCGC CATTAAAACG TCTGCACATT CTAACTTCAG TTCCGTTATT
    87421 TCTCCATTGA ATTCCAATCC AAAAAGTCTC AAATCGTGTA AATTCACACG AAACTGACGC
    87481 AGCTGTAAAT GTTCCTAAAT CAAGATAAAT TAAAACAATA TCAGTTGATG AACCTCCAGC
    87541 CGGAAAATAT AGACTCATGC CTCCACCTAT GGTCGAGGTT AAATTAACTA AATCAATCAC
    87601 TGTTCCCGGA GGGGTCGCAG CGGCTTCATC CCAAATACTC TGATCACTCG AGTCAAACCA
    87661 TGGGATAATC TGAGCCACAC ATGTCCCTTC ATCTGAAAGC GCATTATCTA AACTTGCGGT
    87721 TCTGACAAAA GTATTTATAT CCTCAGATCT ATTAAAATCT GGTAAAGGAA AATCACAATT
    87781 ATAAAAACTC ATTTCATTAC TTGAACAAGT AATTGTCGTT ACGCCATAAT ATCCATTATT
    87841 TCCAAAGGTA TAAATTGAAT CGTCAATATT GGCAGTGACC CAATGAGTAG GAGAGAAAAT
    87901 TGCTCTAACT TGTAAGCCTC CACCAGAAGG TAATTGTGTA ATTGCGAAAT TTATAGTTTT
    87961 AGGATCATAG TCTCCAATAA AAATTGAATC GATAAGAGCG TACGCCCCAG CGACTAAGGC
    88021 GATTATAAAT CCCCCTCCTC GATTAGTTAT GGCAAAAACT CCATATTGAG GATTTGTTGG
    88081 ATCGTCCACC ATCATAAATA ATCCACCAAC ACCCTGGCCT CCCACTGCAC ACTCAATTTC
    88141 AAAACTATCG GTATAGTCTT GTGTCGTGAC ACAGGCTAAA CAATTTTCAA TATCAGTGAC
    88201 TGGCTTCGAT GAAATAGATT CTACAACTAA ATCAAGTACT TCTCCAGCTC TGAGAAATAG
    88261 CGCATCATTT AAAACTCCTT GCCCAATTCC TATAGAGGCA ATTGTAAAAT TTGCAGAGAT
    88321 ATCTCTATTA ATATAAGGAT ACCCTCCTGA AAAATCCCTT CCGATTGATA TAAGATCTAT
    88381 GACACCGCCT CCACCAGGTT CTAACGTAAA AATAATTTGA TGATAAAGAT AATTAAATAA
    88441 CGTATTTAAA CCTTTGGATA AAATAACTCT AGTATCTCCA TTTGAAACAA TATGAAGATG
    88501 CCCGCTCACA CTTTGTTCAA CATAATTATT TAAATCCGGG GTGAACTCTA AAGCCCAACC
    88561 ATCTGGACAT TGAGGATCTG TCCAAGTTGA AAAATCATAA TTTACAATTT CTTCTCCGGG
    88621 ATCAATATTT GGAACATTTG GGTTAATTAA TGTCGATGAC ATAATTTCCC AACCCGGTCC
    88681 ATAAACCCAA TTTAAATCTG TAATTAAAGT ATGATCTGAA TAATCTCCAA AATTAACTTT
    88741 TGGTAAAATA ACATCTCTTA TTAAAATAGG AAGGGGATAA TCTGTTTTTA AAGTCAAAAG
    88801 TCCAAAAACA TAAAAATCAT TTGTTCCGGT TCCATTAACA GATGGATTAT TTCCATCAAA
    88861 AATGGCGATT GTTGGTTCCA TGCCATCAAT TCCGGCAGGA GCCGTTCCTG AGATATAAAT
    88921 AATACTCCAC CCATTTGATA AAGAAATTAT GCCAGAAAAA TTAAAAGTTC CTCCAGCGGA
    88981 AAGAAGATCT GTCTCAAGAG TGATTACGCC ATTATTTACC ACAGCGACAG GTAAAGAAAC
    89041 TGGGACACCG CTATTGCTAA AATTAAATCC TAACGCTCCA TTATATATCC CATTTTTCGT
    89101 TGCCGCCATG ACTAAAAAAT TATCATTTTC AACAGCAGGG ATTCTGCTTC CCGAATATTT
    89161 TCCAAAAAGA AGATGAAGCC CGAAACCACC AAAACCATTT ATCGCTTGAA TTGAATCTGA
    89221 ATTGACTCCA GATAAAGGCG AAGAGATAAT TCCAGACCCA ATACTCACAT CTATATAATT
    89281 CCAATATTGT GAACTACTTA AAGTTTCTCC AATGCTATAA TTTGTAATTT GTGGCACATA
    89341 AATTAATCCA TCATTAAAAA CAGGTTGATT TTCTGTGTCT TGAACTAAAA TACCTCCGGT
    89401 TGGATTCATG CCCGAGCCAG TTCTAGAAGT CGTTCCAGAT GTACTGCTAA TCGTATCCGT
    89461 AAAATTTAAT AAAAGGGGCA TATTCAAAAT ATAAGTGGGG CCAGGTGGAG TTCCTGAAGG
    89521 CATGATTCCG ATTCGGCCAA TAAGATGCAT ATATTTTTTG GCTCCTTATA AACTCATTAT
    89581 TAAAGCGATT ATCGCTCCAA CTGATAAAAC TCTAAAAACT CCATTATCTA TACTTTCTCT
    89641 TAATTTATTA TATTTTTGTT CTTTTCTTAA AGTTTCTTCC GTGTTTTGCC ATAAACTTTT
    89701 ATATGTATCA GCTTTATATC TTTCAAATTT TAAAGCATCA ATTAACAAAT TAATTTTTTC
    89761 AATTTTTATA TTTGTTAATT CTCCATTTGC TATCATCAAT TCTTCATATT TTAAAATAAT
    89821 GCTTAATAAA GCATCTAATT TCTTATATCC ATCATCTGTC ATTAAAATGT ATTTTGCATC
    89881 ATCAATTTGA TTATCAGGAA CTTGAATGAT CTTTCCTGTT TGATCAATAT TAACAAATAT
    89941 AAAATTGGGC ATATCAGGAA TTTTAATTTG TTTTAAAAAT TCCTTCGGAT CTATTTTTAT
    90001 TTCTGGAGAA TTAAAACTTT CAGGAAAGTT TGGTTCAGGA ATTAATTGTT TTTCATAGGG
    90061 AGCAGAAGCA CAGGATAAAC TAAAAAAAAG TAAAAAACAA ATTATCGATG CCGCTTTTGT
    90121 AATTCTTCCC ATTTAGACCT CACAGAATTA TTTGTCATAT TCAATGAAGA ACTATTCAAA
    90181 GCTTCATTTA CTTCTTGATT TGTATCTTCG ATTATTTTTT TAATTTCTTC TTTTTTATCT
    90241 TTTTCGACAT TTTCTAAAGC ATCAATTTTT TGTAAAACCT CTGTTTGTTT TTGTGTAACA
    90301 TTGTTAATTA AGGGAATCGC ATTCTGAACT GTATTTTCAT GATTTTGAAT ATTTCGTTTA
    90361 GATAGAAAGC CTAATCCTTT AGAAAAAATT AACATTAAAA TTCCAAAGAC GCCTATTCCA
    90421 CCCAAACCAT ATTTTAAAAC ATCGACATAA TCTAAAGTGT CTTTTCCATA GGTTAAAATT
    90481 GAATTTGGAT CCATTTTTAT ATATCCATTC TTTTTATGGT TTCTGAATTA TCAGTTTTCT
    90541 CATTATTCAA GGCTCTTAGT TTTCCAACCT TAAAGGTTTC TCTAACAACC ACAATAGTTC
    90601 CCACTAAGCT CGTTATTGAC ATACATAAAC CTAAAAATGT ATCCTTTATA ACCCTTGACA
    90661 TTTCAACTAT ATATACATAT GAATCAGGTT GTAAATCAGA TTTTAAAACT CTAAAAACCA
    90721 ATTCAAAATC ATTGTAAATT ATCCATGCCC CAAAAAATCC TAAAACGAAA AGTGAGATCA
    90781 AATACATCCA AACTTTAACT GACATAATAT TCTCTAAAAA TCTTATTTTT ACTGATTTTT
    90841 TTAAAGTTTC GTCTTTCATG GCTTTAGAAC CTCAATGGTT TAAATGTCAA AGCATTTTGA
    90901 ACCTGTGATC TAAATTCATT ATCATCATTT AATGGTAATT CAACTCTTTT AAACCACCCT
    90961 CTAATAAAGT CTTCTTGGGT TTCTTTATTT CTCGATAATT TTATAAAATG ATATCCCAAT
    91021 AAAACATTTA AAATCTTTAA CAAAAGATTT TCATCATCTT TCTTTAAATA AGCTATAATA
    91081 GAATTATTTG TATTCATGCC ATAATTACCA TCTTCACTTA TTTCCGGATA TAATTTTCCA
    91141 CCTTTATTCA AAACATTTAA AGCAACTTGA AGAAACCCTA TAGCTGTTCC CGGACCGCAA
    91201 AGAATAGACG TATCAAATAA TTCATTCGCT ATATTTTGAC TTGATTGTTT GTCTCCCCAA
    91261 AACTTATCCC AAAACTCAGC TTTATAGAAA TTTCTTATAT ATTTTTGTAA TTCAGAAATA
    91321 GAATCTAAAT TTGAAGGAAA GCCTGGTTTA TTCCTCATCT GATCAATGAT AGGCCACCCT
    91381 TCCCAATTTG GATTCTTTTT TCGTGCTACA CCTTTATAAG TTTCCCCACC CATATCATTT
    91441 GGATGATTTG CATATCCACC CTCAAAATTT AAAGTTTTAT TATATGAGAT TTCGAAATTA
    91501 GCCATGATGT CTTTTCTCCA AATTTCTCTT CATTGATTTT AAAAACGGTT CTTTACCAAA
    91561 TATAATTTTT ATAGATAAAG TTATGTTTTC AGATATAAAA TGAGCCAAAT TTTTTAGGCC
    91621 CCGCCATCTG TCCATGCCTG TTCACCTCGT CCAACCACAG ACCATCCACT TAAACTATCT
    91681 TTTAAAATTG TAACCTGATC TCCTGCTGCG CCTGAAGAAG TCAATTTATT TCCTACGGCC
    91741 AAAACTGTTC CATCAGAATT TATAATTCTA TCTGTCGCAT CGGGTCTTAT ATTTAAAACT
    91801 TGAGCGTTTA ACGTTCTAAA AGTGGCACTG GCTCCATCTA TACAATCCAC AACATCCTCA
    91861 AGCGTCACGG TTATTTCTCC AGTCGCATCA ACAAAATAAA ATTGTCCTTG TAAATTATTA
    91921 TTTGTAAACA CGACACTATT CTCAATTGTT GTGGTTGAAA CACTTTTTGA AGGTGTCTTA
    91981 TAATTGTCAG TTAGCATAAA AACCCTCTCT ATATATCGAG AAACGAATTT GGATTTTGTT
    92041 TTGGCTGACC CTTTATAACC TCTTTCATTA TGTCTAAGGC TTGTCCATCT TTTAAAATCA
    92101 TATTTTTCCA ATAAGACCGA ATCGACTCTT CAGAATCTAA AATTGCATTT GTTTGCTCAA
    92161 TAGGAACGCC TATCGAGAAT ATTCCTTTTC CATTTGTTTG AATCATGCCG TTAAACCATC
    92221 TAACGGTTAT GACCTTATTA TCTAAAGTAA TAATATCATT CACAAATTCT TGATAATTAT
    92281 TATCGCTATT TTTTAAAATA ATATCCCTTA AATTTCCTAA AATTGGAATA TAATTTTGAG
    92341 GGACAAATCT TCTCCAATCT GACCCTATAA TTTTTGTTTC ATCATCATAT CCTAATCTAG
    92401 ATGCCAAATA CCAATTGCAT AATTTTACCT TAAAATCATT GGATAAAACT AAAACAAAAA
    92461 ATTTAGAATA ATTAAATATA CTCCAAATAA AAGAAATGGT TTCCTTAGCT TTTTTAACTT
    92521 CACTTAAGTC TCTAATTGTT GTGACCAAAA CATTTTCTTC ATCACATTTT TCAATATTAT
    92581 TTAACATATA ACCAGTTGAA AACTCTGCTA AAAATTCTGT ATTGTCATTT TTCAATGCAT
    92641 TGATTTTATA AATTGATTTT TCATTATTTT TTAATTTATC AAAAAATACA ACATGATCAC
    92701 TTTTAGTAAT AAAATCAGTG ACCTTATATC TTCCCTTAAA AATCTTATCA CAATCTATTT
    92761 TAAACAAATT ACAAAACGAA ATATTAGCAT GAACTATTTT ATTATTGTGA TGTATAATGA
    92821 TCCCCTCATC TGAAGCCTCA TATAAATATT TAAATTTTCC TTCACTCAAA TTGTATTTAT
    92881 TTTCATTTTG CCTAGTTAAA TGAGATGTTT TAATTAAAAG TTTTAATCTA TTGATAAAGG
    92941 GCTCAAGTAA AAAAGGTTTT GAAATAAAAT CAAATAAACA ATCTGAATTG TCTAAAACTT
    93001 TATCAACCAT ATCTCTCCCA TCTTCGTAAC CAGATATGAA GAGATACGAT GCACTTTTAT
    93061 TTCTATTTTC ATGAATTTTT CTACAAAGTT CCATCCCATT GTAAGGTAAA GTTTTTAACA
    93121 TTACATCGAT TATAAAAACA TCAACCAATT CAATATAATC ATCTTTATTT GCATCTTCAA
    93181 AACTACAAAA AGATTTAACA ATGCAATTGG GAAAAAATTT TTCTATCCAA TCGCTTATAA
    93241 CAGAATTTGA GGCTATATCA TCATCTATGA CATATATAAT AGATTTTTCG TCCATAACCA
    93301 TCAATTCAAC CTCCGAAAAA ATTATTAAGG TAACCCCAAA CTTTTTATCA ATTCTTTTAA
    93361 AATATCAAAA TTAGATTTAA AATCAAAATA CAGTTTTATA AGACTTCCTA TAATGCCAAC
    93421 CATTCCAAAG AATGCGCCCC ATAACATTAT CTTTAAACTA TTATAATTTT TTATAGCTTC
    93481 GACATTTGAA GAGCCAATCT TTTCATTCAA TCTTTTATCT AACTCAGAAA TTTTATCACA
    93541 TAATTCATCT TCAGACTTAT TTCCATTATC TTTTAAATCT GCAATTTTCG TTTTAATATC
    93601 TTCAATCAAA TCATATATTT CATCTGATTT TTCAATATTT CTTTTCTGTT GTTCTGAAAG
    93661 CACTGAATAC GACTTAATCC AGTTTTCATA AGATGACATT AATAAATAAA GATCGTCTCG
    93721 ACTTAATTGC TTGCCTTCAG CCATAAGATT TTTATTCCTC CGTAGAAAGA GCTATTAAAA
    93781 TATTTATTTT TTCGATAAAT TAAATCTCTG TTCAAAAATC TATTTTATTA TGTAGTTCGT
    93841 TTATTTTTTC ACCAAGTAAA TTTCTCTTTA ATGATTTCTT TAAAATCATA TTTAATTCAG
    93901 ATTCAATAAT TCTAAGTCTT TCTTGTAATT GATACATATC GCTTATTAGC TCGATCTCAT
    93961 AAGTCTCAGG ATCTTCTTTG TTTTCAAGAT ATTCACAAAT TACGTTAACT GACTCGATTA
    94021 AATTAGTTCC TTTACTTTTA TTTTGTAATT GTTCTAAAAG TCTTTTACAA AGAAGTTCTA
    94081 TCTGTAACAT TTTTAAGTTT TTCTCCATAT GCTTTTAGCA CTCTTGGGTT GTTGGTTCAT
    94141 TGCTTTCCTC CATTATAGTT CCGTTTAAAT AATTAAAGAA CAATTTGGCT CTTGGATTAT
    94201 ATCTAATATT TACCTTTCCC AATTTTAATA TTTCTTTTAA AATAATAATT TCCTCTTCTA
    94261 AATGAATAAT TTTTGCTTTT AAAGTATGTT GAATATTTAA AGATTCTTCT TTCTCTTTTA
    94321 ACTTTCTTAA TTCATCTAAA AATTCATTGG AAGGTTTTAT ACTATACATT ATTTTAATCC
    94381 TTATCCAATC CATTATCTTT AATAAAATTA TTGGCCAACT CTAATAATTC ATTTCTTCTT
    94441 AAAATAAATT CATCCCATAA AGGGCATGGT TCGTTCTTTT CTATGGAAAT AAGTTTTTCG
    94501 GTTTGAGCTC TTTGTTCTCC TAAATTAGAT ATTTTATTAT AAATAATTTT TAAAACATCT
    94561 TCTTTTGTCT CAACAGAAAC ATTTTCAAAA ATTAAAGAAG TTTCAGTCCA TTTATTATAT
    94621 TTATATTTTG GCTTATGAAA ATGTTTTGGA GGTTCTTCAG AAATATAATT TTTTGGTGGT
    94681 TCAAACCCAA GTTCTTTAAT TATACATTTT GTTCCATTCT CTTTACTAAA AAATATTTGA
    94741 TCCCTATAAT CAGGAATTAA TTCCCAACCT TCCCCAGAAA AAATTGCTTT TTTATTTTGT
    94801 TCTGGTTCTG GAGGCTTTAT TGTGGTTGAA TTTGCAGGAA TAATAAAATC CCCAGGAGAC
    94861 CTCGGATTTT CTCTAGCCTC TCTTTCATAG ATATATTCTC TTGTATTTCT ATCAAAGGAA
    94921 TAAACTTTCA TTTAAATCTC CCTTTATATT TTTAAATAAA CTTTACACAA TACATGACAT
    94981 TGATATTCAA TGGACGAGTT TCTCCTGTTG GATTATTAAC GGTAGCCGTT GTAGTCAAAC
    95041 CGTTATCTAG CCCTTTTCCA CCGCTATCTG CAGAACCGTC AACCCTTCTA TAATAATCAT
    95101 GATCATGAGC ACCGACATTA TCACTTTGTA TTGTTCCAAC ATAATCTCCA ATTAAAGCCC
    95161 CGTGATCCAT AGTTCTTGAA GCGGCATCTG GATCTCTCCC AGCTGAATTA TCCCAGCCTC
    95221 TCAAAAATCT CCCTTGATAA TCTGGCAAAT AAAAATCTGT TGCAGTTTCT CCATAAAGAG
    95281 CCGTGACCCC GCCACCAGCT AATAAATAAT AAGCATATAA TTCTGGAAAA TCAGTTTTTG
    95341 AAATGAGAGC GCCGTTGCAC TCCAAATATG TATTTGGGTC AGGAATAATT TCAGAAGACA
    95401 CTGCGATCAC TGTTCCGATA GGAACTAAAG ATTTAAGCAA ATTATATAAA CCATCTACTG
    95461 GATGTAAATA ATATAAATCA TTATTTGTCG TATCGACATA TAATTTTCCA AATCCAATTT
    95521 CTTGGGCTGG CTGCGAAGCT TCTTTTAAAA TTAGAGCTTC GGTCGCAACA ATTTCAGGCC
    95581 CTATAAATCC TCTTCTTCCC ACGTTTTATT CCTCCATTTT ATTCAAAAAA ATATTTAAAA
    95641 TATTTTTTAA GTATTCACAC TTCTGGCTAA TTCATACCAA ATTGTTCCAT CAAAAATAAT
    95701 TGTTAAAGTA TCTAAATTTA CGGCAGAAAA GTTTGTTGCA TTATTTAACT TAATATTTGC
    95761 ATTATTTTGA ATTGTGTTAT TTCCTTGAAA AATGAGATAT CTTATATCTC CTTCTAAACA
    95821 CCCATCAAAA TTTGTAACTG TGACTCCCAA TGCAGGAACA AACCAAGCAT GTCTATCAGA
    95881 TAAATCTGGA GTCGCATCTC CAACGGTTAT AACCCCAATG GCTCTAGCAA GGGGTGTGGC
    95941 TCCGCCTCCA ATAAAAGAAT AATTCGATCC AAAAATTTCT CTTGCTAAAC GCAAAATATT
    96001 ATTTTGTTGG GTTTGTAAAG AATCAATAAT ATTTGAAATG CTGATGAGTC CAGACCCATT
    96061 ATTTCTATAA TTTGCAGAAG TGACTCTAAA TCTTAAAATA TCTCCAGTTG TTATAATCAA
[truncated: 213,821 more chars]
