# Supplementary material for: Clades of huge phages from across Earth’s ecosystems
Source: Nature. 2020 Feb 12;578(7795):425–31. doi: 10.1038/s41586-020-2007-4 (PMC7162821; doi:10.1038/s41586-020-2007-4)
Supplement: Supplementary file 6 — Genbank files for all genome. [file 41586_2020_2007_MOESM6_ESM.zip › genbank_genomes_SD-4/TARA_PHAGE_44_1.gbk]

LOCUS       ENA-CEUD01013717-CEUD01013717-1_prodigal-single     310536 bp    DNA     linear   BCT NOV-13-2019
DEFINITION  ENA-CEUD01013717-CEUD01013717-1_prodigal-single, contig.
ACCESSION   ENA-CEUD01013717-CEUD01013717-1_prodigal-single
VERSION     ENA-CEUD01013717-CEUD01013717-1_prodigal-single.1  GI:
KEYWORDS    .
SOURCE      TARA_PHAGE_44_1
  ORGANISM  TARA_PHAGE_44_1
            .
COMMENT     Data sourced from ggkbase. For additional details see
            http://ggkbase.berkeley.edu/organisms/405129
FEATURES             Location/Qualifiers
     source          1..310536
                     /organism="TARA_PHAGE_44_1"
                     /mol_type="genomic DNA"
     gene            complement(33..1199)
                     /locus_tag="ENA-CEUD01013717-CEUD01013717-1_prodigal-singl
                     e_1"
     CDS             complement(33..1199)
                     /product="hypothetical protein"
                     /codon_start=1
                     /transl_table=11
                     /translation="MPIRFRGPVKPRKLKSPDPINMPLVRDNRSTRVKTEVQYYKEHG
                     EMPRVSDPWTSISEYFSLPAAADGSRGADCIVIDGDVMALHVGDVAASVYFYKWDGSA
                     WQQTDTLALSNIITGQTVFDREYDCVYIGRPTFSSNSGQTRRYGFDFTTGTVTDAGVV
                     CADLTSSAGLEGRQSVVYKDLQITSSPHWRQGTDYGGMIGYRLRTDPSARKSITHTLA
                     DSSTYTSTALIGYQFPNDDLLFGGSMGVDQDRLLVTAIASPSENSGAHAFISVFEYDD
                     VAATMTEVQRIPNPYPLPGNSYRPIAVRGQGGTMFVVCTGSKEQDNANAFSIIEYTWN
                     GTEYVQDSWYTLPTEIYTGTQARSGMMYNITMLSKTEILIPYQDSTGRIMKVTK*"
     gene            complement(1202..1789)
                     /locus_tag="ENA-CEUD01013717-CEUD01013717-1_prodigal-singl
                     e_2"
     CDS             complement(1202..1789)
                     /product="hypothetical protein"
                     /codon_start=1
                     /transl_table=11
                     /translation="MPIRFRGPVKPKKLITPDPINIPAIRNDKVPKIKSEVQYYKENG
                     EMPSDTAHLVFGSTLGSGTYVDENTDMTRSYALDGNTDTVTERWYCSMTSSFVKAQWS
                     TTLPFTGTIRCVFDVGSNTTSPKTGLFRISWNNTSGQNTYAYNNTHMPLAVKGSWTRY
                     EMDFSVTDMNLIVFRGQHTGGGGPAFRIRSLELME*"
     gene            complement(1799..2590)
                     /locus_tag="ENA-CEUD01013717-CEUD01013717-1_prodigal-singl
                     e_3"
     CDS             complement(1799..2590)
                     /product="hypothetical protein"
                     /codon_start=1
                     /transl_table=11
                     /translation="MPIRFKGPVRPRKLKSPDPIKMPVVRNDKVPRIKSEVLYYKEHG
                     SLPTEPAVVYDISSNNETGSFDPSGAFYLTDELRSAEKTYGSTYVSVQHGDDWAFTQL
                     TKVSDNQIKTFPILPGHDFTLTLECNRAAYGANISAFVALDDQNYQGTSCAPLFYWWW
                     QTNNDGRLWNQITPFGTYYASNTIGVLDAEFDPTSGGGWNFDYPQTFKITKTGNVVTV
                     FVNAVQVGTTLWTYDSTFAPTLRLGANNSTTRVGNFRLTVTDPNA*"
     gene            complement(2608..4602)
                     /locus_tag="ENA-CEUD01013717-CEUD01013717-1_prodigal-singl
                     e_4"
     CDS             complement(2608..4602)
                     /product="Uncharacterized protein {ECO:0000313|EMBL
                     :KKN37864.1};  TaxID=412755 species="unclassified
                     sequences; metagenomes; ecological metagenomes.;"
                     source="marine sediment metagenome.;""
                     /codon_start=1
                     /transl_table=11
                     /translation="MAISLPSKLIRAEVSNISGYERWIYDDGTGDPYWSGGSSPRFYR
                     WTVDVTVTKSNHSSHLTRKPFEYNGYDVAIGDWLANTSTGTAHKIVGIVSKSETTLSF
                     ILEDVDRYNTYRDPGAQGSGAPQAGSALIFTLNEEGEPLLDGLTPGTISSIFFANLMS
                     RFQNINLEYDYPMTQEGHSFQIGDIVAADPSTNSWVLSAPEYPYIVGRVSALGPGPDG
                     FYVTPVQRIIDDLDSLPGDVASILYLDENNAGKITTNVTDHIMYIKTKEATVTEHISD
                     VINPTTTAGNKMSVNGVEVTFSVGDTSDIISSINAVTGTTGVLASSVAPPTSVTGSVG
                     DLAYGVTGAIGNTSQAEINGVLVTFDLTTNGTAQFGTTAANVDDMIAAIERDMNAAGN
                     ADIYGEDNNGLLRLYDRTGGAINITNIASDGSGNNFAGPASSTGLPLSTSGTSDVQIK
                     VEGSDAGPISTRNVSGTPVEDTGLYTVENGAKAEAMYVEQGLRVISSGSGGSSMTVVA
                     DVNSRDILNPLVGDQAYVIDDGNSEWAIYLWTGQDWVRTADEDSARTDADTMTVELNF
                     DSQPTLIIGSVSPGSRITLITVTVTTEFDGSAELTLGPSTDPDRLMDNDLLDLATEGT
                     YSIQSDMVLDNGDGTDSVIIAAYKPNGSTVGSAIISVSYM*"
                     /db_xref="A0A0F9Q5R5_9ZZZZ"
     gene            complement(4639..7050)
                     /locus_tag="ENA-CEUD01013717-CEUD01013717-1_prodigal-singl
                     e_5"
     CDS             complement(4639..7050)
                     /product="Uncharacterized protein {ECO:0000313|EMBL
                     :KFE68476.1};  TaxID=394096 species="Bacteria;
                     Proteobacteria; Deltaproteobacteria; Myxococcales;
                     Cystobacterineae; Cystobacteraceae; Hyalangium.;"
                     source="Hyalangium minutum.;""
                     /codon_start=1
                     /transl_table=11
                     /translation="MAISDSQKVDYLWKKLIFGVSNTNIGGKAAANETIASPIVVDAR
                     FVWSEASVIPTTAPLITTSQIELRTGADAVTLVPDPTVPGNKAWLALVDPNGSTTDPA
                     NRVRNWIPPSFGSDYLLKVYSDNTVDPANSLNPLNNGFEWVFDYVSGVLQFVNNVPNV
                     GTGLTVEGYVYVGQVGGTGGSGGGGTGGSFSLFGDPDPTLSAPLKTNGQAITGEGGII
                     FDTGAGPSTIRADGSDDLMLEGGDQGRVGISGYLFPDAVGSAGDILVVDSDGSLKFDK
                     IRNGNLPVGTSPGQIFTWDGSTWVISDAPQGTIPQGTSNGQILVWNSATGGWVAQANT
                     TGQTYWNLVQNKPTDIPVTGQNIDSGTLNLANGTLVVNVSDSSANPEWSAIQNRPTSF
                     TPSAHTHTFGQITGFPQGSTSGDLLTWNGTQWLAQAPQTAATSLTGLSDTDVSGATSG
                     QVLRYNGTEWVAATISANGLTAVSDDTNPVLGGDLTTGSFTIDGFNLPTADGSAGQVM
                     VTDGNGQLGFEQFYNLFDLSPSQGQSIRYGVLTWEVYTPFDGNYSNLSNVPSTFAPSA
                     HTHSFSDISDFPTGSEGDVLTYQSGQWVAATPTGGSATYSYNDLTDVPTEFPPSTHTH
                     AWSEITALPTLSQSGGNVTGSIDLGAGTFALTAPAGSGGSGSGGYEWAVFQYQAGDTF
                     DQAATQHSAGVAIEYITADEQNLTGFTFSGYNLPPVACMIYAQNLFTGKWNIIDTTEI
                     VDQQLFMTDPNGKSYTDPDLPKTTQENVGQWQMAMSRANTGANNLNGLPTYYARVFVL
                     FHIPG*"
                     /db_xref="A0A085WLB3_9DELT"
     gene            complement(7061..9151)
                     /locus_tag="ENA-CEUD01013717-CEUD01013717-1_prodigal-singl
                     e_6"
     CDS             complement(7061..9151)
                     /product="Uncharacterized protein n=1 Tax=Caulobacter
                     phage CcrColossus RepID=K4JVS8_9CAUD"
                     /codon_start=1
                     /transl_table=11
                     /translation="MAINDSQKVDFLWKKLIYGQSSTSTTAKQAANETIPSPVIVDSR
                     NVWSEAASIPATPPASDTSVIEVLTGANAVVFVPDPTVANDRTWIAVSDVNGDPADPA
                     NRLGNWIPASFGPDYLVKVYSDQTVAPGNSLNLLAANNEWVFDYASGVLQFINNIPPA
                     GTGIIVEGYRYIGEVGGTGSSGGGTGGTPIFTELPADGDFDAPRVTGGKSPAVTGWTT
                     NTKIVDAVDSLNEILGLLLPDGPDDLSTKTLSFPNTRPNGALYYADGYTDNTGSGPAA
                     GSPAANRSTNSASSALVTSFGSGNSGVLSATLNGSSIDSIPLTGGDDTGTSANGFITI
                     TANDDFPQQTPGFFQDLSARIANITTLGLNNAVLEHSETGTTNTADFLVDTVGDTVTV
                     SGVSVTEGSTINTSLSSGVPHYDAGSVLLVSASATNLSTQTYLQKGIFVGSISGSVAS
                     TQAGAGDYGLPDPLVVNYASGSITDMPLTISGNHHRSSTISVSAHNPDKDGSSSFGST
                     VLVMSGNPTSPVKELNIPVRSSLGSIPSGASTNGYRVNTSDFSAWDSSTLVASDEATV
                     VGGVMRHDNTDYTSGYLPAGPDYSSKAAVQYFTVEFRRSAVSLFDIQVTGTYSGLEVQ
                     IPGVAGWWDMFQLYGGAGVPTAGCALGSVATGSSGTFRATFGTETSTNATDNKIYVRF
                     RMEANDSITGIEIK*"
                     /db_xref="UniRef100_K4JVS8"
                     /db_xref="K4JVS8_9CAUD"
     gene            complement(9164..11152)
                     /locus_tag="ENA-CEUD01013717-CEUD01013717-1_prodigal-singl
                     e_7"
     CDS             complement(9164..11152)
                     /product="Uncharacterized protein n=1 Tax=Caulobacter
                     phage CcrColossus RepID=K4K640_9CAUD"
                     /codon_start=1
                     /transl_table=11
                     /translation="MARRGLTRVTSEVIKDGGVASEDIQESAVGLRELNVLGKDTATP
                     NQVVGVDANNNLVLLTASGTGGNVPVGVNVNDIIKWDGAQWVAVSDSSVQMPTNVADG
                     QVLAWDATNSAWVAVDQFPAATDGQVLSYDAASGTWVAVDMPTGTGGQAVPVFGALPQ
                     DGDFDAPRIAGGKTPAVQGLLSTSRIVDAFDSLNEIVGLLLPDAPALLSTKTLTFGNT
                     NGLKYANNYIDNTGSGPAAGDDIPSRTTSVPQTSIISGFGSGNSGVLDAVINGVVDGS
                     VTLDGTDNSGTDASLTITANNDYPATTPGFFQDLSARMRGVNMSVGLNQAKLLHSETG
                     ETNTAHVLYDTVAPDTTATIDSYTVTNSVLTQSSGIPHYVNGTTITLDGTGTNLATNA
                     YKSSGVFVISATNGTGSNVSINPGSNGLPAIFDKDLASASFTGAVFTIGGNIHSTSKL
                     GLVSHNPDKTSSKANVAETLLVMSGNPTPTSSGPVIEMQIPVSASLGSIPSGAATDGY
                     RVNGSDFSAWDSSASTAPDEASVVGGILKHDNTDYTSGYLPAGPDYSNKNSTQYLTFE
                     FRRTAVSLFDIQITGSYSGIEVQLPGVAGWWDMYQLYSGSGVPNPGCALGSIATGSTG
                     TFTCTFGTQSSTNATDNKVYVRIKLEAGDAVSGIQIRS*"
                     /db_xref="UniRef100_K4K640"
                     /db_xref="K4K640_9CAUD"
     gene            complement(11158..12714)
                     /locus_tag="ENA-CEUD01013717-CEUD01013717-1_prodigal-singl
                     e_8"
     CDS             complement(11158..12714)
                     /product="hypothetical protein"
                     /codon_start=1
                     /transl_table=11
                     /translation="MAINACNTLYSQSLALKIMAEGCLVLSGEHGGTLPEVPGGTKEP
                     TISETIECFQLDVMSNESRFTLPWSAISTTSLLVTIDGVKQHADSFSINIGDSVTVLE
                     FSENLVEGQRLEVYGFQTLTPSRLGLFTRVAPGGQRDFGLPWYATNTASLIVTLDGVI
                     QHIGAYDLYYPADGQSAIRFVEDIPVGVEIEVFGLRGYPNNTFSVANYVADGATSDFV
                     VPWSAIGSKIILTLDGIKQGRQTFEVIPQTDGSTIFRLNEIPANQTEVEILGITFESN
                     VDDTDGCACAMAAFYITEDGARNLKELRRTKTGYELHMRRMRGDDDIIVTENADTVDF
                     ALSQALKNQINAIPDVPSISAADDIRIDVDVNGDLVIGRDITAPTQLAVSNAGNGYQL
                     VNQDGDIRTLRTGPGLCMRVVNDVIEISNRLTGGHVSVSTSAYTADPLDGVISVTQPN
                     TVITLPNMMIADAGKQLTIKDVAGTGNITINANQPIDGQVSLTLTQPYASVTLYHNGT
                     GWSIINMYKD*"
     gene            complement(12726..13139)
                     /locus_tag="ENA-CEUD01013717-CEUD01013717-1_prodigal-singl
                     e_9"
     CDS             complement(12726..13139)
                     /product="Uncharacterized protein n=1 Tax=Cronobacter
                     phage vB_CsaM_GAP32 RepID=K4F6T7_9CAUD"
                     /codon_start=1
                     /transl_table=11
                     /translation="MRQPVLLTSNTGQEWNYVGERVRADGWYGSVDGLHTVSIHYQDF
                     IGRIKIQGTLSLNPDDDDWFDITLRGYTCSCDGAFIEFPLNDDPESGVAAFTFCGNFT
                     FLRFVQDRSYISTDSLQIPDLKLTHGAIDKVLLSL*"
                     /db_xref="UniRef100_K4F6T7"
                     /db_xref="A0A0F9P4B9_9ZZZZ"
                     /db_xref="K4F6T7_9CAUD"
     gene            complement(13193..14038)
                     /locus_tag="ENA-CEUD01013717-CEUD01013717-1_prodigal-singl
                     e_10"
     CDS             complement(13193..14038)
                     /product="hypothetical protein"
                     /codon_start=1
                     /transl_table=11
                     /translation="MHQKQYTKSIPSFIACLTTLLDVHKKETSYLSPAEVLDLKNHTA
                     RVEKWVRGASYVIEQQFKSPRVKMYRSSKTFLAAVREDDFDGKLKIASDLMYVNTGVD
                     GNVAYQNGDEKYYLRMMNGTLDILKLDPDSGSFYIIAHYRTFGLHNDKRNDEICMRMA
                     NAIVVLNFKEDYETVVKLVRDETTIGIPNTVISRCNGMTESKLESTGWTITMGKPVFM
                     PSKADLMDFYRYGCYIMDHDMNKGQLPNELRDAIELHLDDITVLGIPKESLTLAVIQY
                     GLVAS*"
     gene            complement(14041..14907)
                     /locus_tag="ENA-CEUD01013717-CEUD01013717-1_prodigal-singl
                     e_11"
     CDS             complement(14041..14907)
                     /product="hypothetical protein"
                     /codon_start=1
                     /transl_table=11
                     /translation="MESILDIAEANLKIIVRRLETVFSLEHPATDAAKLRHMIVQVNT
                     AANLFFDYVESEFEWNELNEPILRGTKSKFTTSSGAKINVVAFSAIRRIMRISTGFPE
                     SGKCFITITRTADRAGSPDVSTKMNLTPAGVDDSPSYEIHAVKGTVGNCSLVVRSDRK
                     FVRYHTVAQTGRVDTIQYCEEVPDSDITDGNSKLALIDHSFGTHGIEYKKGWLVLRRY
                     GPLLDSTVEYISDVAKPKTSELLNDHGYSYNQTININELGRVKNLDDEVKNNIIAQVK
                     LNGIEDQYQVVD*"
     gene            complement(14907..15740)
                     /locus_tag="ENA-CEUD01013717-CEUD01013717-1_prodigal-singl
                     e_12"
     CDS             complement(14907..15740)
                     /product="hypothetical protein"
                     /codon_start=1
                     /transl_table=11
                     /translation="MTTTSMDRVIAEAVLEAPAVLKDSLATIKSTTIKDTISGTILDL
                     IGCVTALHSMGTMYWDVTRGDIQGTAYFTSKSLTTLRKTVDYYRFTTANVIAAAHSTV
                     PPDYTYKPDRIVSFVMDSEITLYGFESTGNNISCFVAREPHRGASVVLRSPGETHIMY
                     MGDTSLLVYRIEEPDKDERGMPVSCCAVYPQDPALPVKHINGWLVTKHADSSKLRIVD
                     EITPDVVPLLTSVAGDLDGVFNNQYRVIVGANRFMEIDNLSDEEKVATIAKLRLRGDL
                     K*"
     gene            complement(15737..16471)
                     /locus_tag="ENA-CEUD01013717-CEUD01013717-1_prodigal-singl
                     e_13"
     CDS             complement(15737..16471)
                     /product="hypothetical protein"
                     /codon_start=1
                     /transl_table=11
                     /translation="MINHIWDDVYLPTKAYQASAHNKTRSFRKPLKSLPNSDESRLML
                     FVRWAFLNFHNKQKRPMVAMMMHMHHRCLRNSAKQTKPPVTQYDVEYKRGTVTSHVVN
                     LYSRGALKYTALLNNSKFIIKDMERDRYLSYNLVVPAHGYHGSFTVTDTIGTTEQGFI
                     KITSEQNRDVDRVSWSTEFDFNTLDSNAVTQEKKKISDSVELKTVHRWLIERVEYYSL
                     KSVVATYEPLLANNIALPMLRIQGMV*"
     gene            complement(16468..17295)
                     /locus_tag="ENA-CEUD01013717-CEUD01013717-1_prodigal-singl
                     e_14"
     CDS             complement(16468..17295)
                     /product="hypothetical protein"
                     /codon_start=1
                     /transl_table=11
                     /translation="MDVDLKLFGNLFSTMHEHATNSHNVYSQVLDGKTWYAVCRALLR
                     KNKQGNSSDIALSTWLLKERMLKSFYAVCGGGSVEKVMNTTIGKEETSFNTDYHITVQ
                     VHYQTAREYGIDIDVYFKDRLVYNVYYSTHRGVTLTEMATGDGFAVVLVEFIRGGLFS
                     TGLMEFTVTSRRSYKETSVYRMNYKGTTRDGFPSKLVSYSIWTTVIDWNTLDKNYHSY
                     AYDSDTGEFTLTSSMWIYRDSSDEIRTFGNIRDLLVLVRGFCSKEVISNALLNWDMR*"
     gene            complement(17285..18229)
                     /locus_tag="ENA-CEUD01013717-CEUD01013717-1_prodigal-singl
                     e_15"
     CDS             complement(17285..18229)
                     /product="hypothetical protein"
                     /codon_start=1
                     /transl_table=11
                     /translation="MVFETLCRHSAAIAEIAMNDYRQLYRFASIGKGSDEPFDFWMFL
                     KLVSDEGTGIAAIADKLSVYKNLNEAFMLNDLGTFSIRSRQANWADVGMTVAWQISKN
                     YLAEVRYVANVSTSIEASYSVTVELRRKTPNGIVRTSSIEYTITGHPAIPIYERIKQL
                     AIYLRHDGYNCDHVEAAIPSEKPFLKDANTLALRVTAKFTVPFSSIPIVCPAAASLCM
                     REIVVNRPVFSAYRVNGTGTIVAKGLYRAGAIRYRRDDNGLEIDCFSMSGLLTASNPH
                     DYDSVRTHIGRILVEQEKLGTVLMPEEDMAMMRLQYGC*"
     gene            complement(18219..19079)
                     /locus_tag="ENA-CEUD01013717-CEUD01013717-1_prodigal-singl
                     e_16"
     CDS             complement(18219..19079)
                     /product="hypothetical protein"
                     /codon_start=1
                     /transl_table=11
                     /translation="MVSKNEAFNHHTLGIIMSGLRHFGRIYMRCMNETYTEWRMNTVR
                     YFAEKLLEALPYASDSDGEGFEYEYKMCDLNITVRNSERIRSVGIYIDGIDFGTGKRY
                     DAVIRLSPRTSRTRLFMGLHKSMPGGHRAVDRGSNATRHLTMVVYKAGAVEFRASRYV
                     AIPAYVPGNIYTRRYLTKNQEYTGVGILLRREILRRPFAVYGDNYPFSKGTKFYVINP
                     YKPVRAVVDYDIEGRVVNQRAGFGYDELSGDWLTPVHHLKEVREAEDETGLRILNDTD
                     ATIMALNYGI*"
     gene            complement(19069..19824)
                     /locus_tag="ENA-CEUD01013717-CEUD01013717-1_prodigal-singl
                     e_17"
     CDS             complement(19069..19824)
                     /product="hypothetical protein"
                     /codon_start=1
                     /transl_table=11
                     /translation="MFDMYGLTKEFYGYVMEILPTVSRARKPDFDALREKLEAIVEHN
                     ARILTQVKKGSVFSETHEIGNRQTHLRIGSKVSDYFNTVKLSVYQKRGVEERVSHEFL
                     KGRIGLAACRKPALSLDIVSRGGRYKYISIQFSSLSGSKLIIDYENDEITIRYLYRNV
                     TFTDAAPIKAHIPAIQVSSKNFETGETRVTREWSLPLEITDLPEVSGVLRDYGEESTL
                     ARRMSLVNTYRKSTGKLAPVETKEIWMGILNGF*"
     gene            complement(19897..20673)
                     /locus_tag="ENA-CEUD01013717-CEUD01013717-1_prodigal-singl
                     e_18"
     CDS             complement(19897..20673)
                     /product="hypothetical protein"
                     /codon_start=1
                     /transl_table=11
                     /translation="VKPSEAIIQAAESCALDFIKTGFGIVTGVSQVRRPDPQATYDTM
                     RALRTKWHTTIVEIATACAELRNQNDESTGTWEHSSPNLVVNGREFKIRVGRSVLASM
                     YWSFNVYALRTYPSKRGRKTHPYRRVLDVSMNVNLTKKSELSSAGLCMRTESDFFGSR
                     SVTLTDEGLTLANYETLSQRRLWEERVPLRVHLPRQFVLNTDFVNDTPSSERLLQQEW
                     AIVGERSFNSAMDYVDKKRIQYNQPPLTYPEIFTNRIQYT*"
     gene            complement(20663..21385)
                     /locus_tag="ENA-CEUD01013717-CEUD01013717-1_prodigal-singl
                     e_19"
     CDS             complement(20663..21385)
                     /product="hypothetical protein"
                     /codon_start=1
                     /transl_table=11
                     /translation="MKELAAEINTFVKKLIKARHHFRLRDSASYEGAEEILNLIPGLC
                     DTLLKADLYRGAPMTLLDTKRTKYCLTLDVAENNTFEDYRPGTVRVTATISMLERSNG
                     RVNLHDRAYVELSTVFSSYSDDKYRVKHVSLEAATYHFPFNIDASLKKSHKKMFDSTS
                     PKEKIINISREVGVTNKNALFMDSPTLAVWRLHPDSTIVERGRNYMGGSLAMQVYDKL
                     KHVADPAERSMLCLQHGVTCEA*"
     gene            complement(21382..22038)
                     /locus_tag="ENA-CEUD01013717-CEUD01013717-1_prodigal-singl
                     e_20"
     CDS             complement(21382..22038)
                     /product="hypothetical protein"
                     /codon_start=1
                     /transl_table=11
                     /translation="MYDEILEIVNHIGKLVTSNVRSLRRADDIDAMVLFIEQMESLSR
                     LAVKEVCPNATMMRDAIIYDTDTHKVGVSARKPATRVEARRFELLSIQKQILSNDEER
                     HVTRRLTVITKHNSPTTVVMSDTRFGTSSITLVLYDVSGKPYISWTREDEYLRSELGL
                     TFPLIPMTQNAEICLTTKQTISYNSNYSGGSVVEQIKRLDIADEEKTRLITLTRLQGL
                     *"
     gene            complement(22031..22813)
                     /locus_tag="ENA-CEUD01013717-CEUD01013717-1_prodigal-singl
                     e_21"
     CDS             complement(22031..22813)
                     /product="hypothetical protein"
                     /codon_start=1
                     /transl_table=11
                     /translation="MDIMDKDTFSQRVYEPIRNRRVYDNTPGYKRYMKTTKDLIECVL
                     KNRLYLTTTRGKYKRTRRAHVSIANKARKVVEAMSYAELAHSTGLYPRQIQLIKDPFK
                     AESLSLSVFIHEITLTISTFYNSESDNGFTVTISNSYLAKKPFKLSIRSANVPGKSGS
                     DPRSVIRVSYSMSKLPIKILSQTGTAYMQFKRNVGNVESYPLFLESPEIETSVFSADD
                     KQFSGNAYFIRNDIDIHIRNRLGNNKDKVDPSRIALLRLQHV*"
     gene            complement(22815..23717)
                     /locus_tag="ENA-CEUD01013717-CEUD01013717-1_prodigal-singl
                     e_22"
     CDS             complement(22815..23717)
                     /product="hypothetical protein"
                     /codon_start=1
                     /transl_table=11
                     /translation="MRNPGNKLLTHLMRLRKERVETRRKVSFRFGPREDVGVVAVGKA
                     VHKMLGDLITFVDEEIGPAILKSGDFNPVYLCRLPGTDVKVTLTRKRIHTVDPVNVCI
                     VDGDYTCESYGVTIEYNDVVYTVQITFSKHSKLVKTRLYGPSAVFYRRWSRASYEHYM
                     EHRMVTATARTGLWSNWDGIPSAERKVRLSSNIGEIVFVANKHTDVRMMSCTVTDKAL
                     CTADHWMYESLELFRPFVPVVSTYVQVSGTNKLKLNLRRWRYGFDITLTLRQYLEEAK
                     LVEEMHGPILKRSTAALFVLGEQY*"
     gene            complement(23710..24522)
                     /locus_tag="ENA-CEUD01013717-CEUD01013717-1_prodigal-singl
                     e_23"
     CDS             complement(23710..24522)
                     /product="hypothetical protein"
                     /codon_start=1
                     /transl_table=11
                     /translation="MENYKDSYVFGYDVVANIKAISNALSDDCKMTHLAVAKRINRVM
                     DDEGRPVERAVFRLVGSSSLSTYIASKLYNVDFIPKVELEEVAEYDPKVTLRDRFSRR
                     VTIVVAGNVHVDFTLHFYKHQPRNDYMLTINMSSPNKDMSIERPIHLAYASSRRGLCA
                     IWVRGHSLAYKHGSQIVYMRRFDYDNPGPNAISCRYHPGANILNNEESAMMFASFDKY
                     YDTSNTVIAENVYLADYESLPEISNSCETVAEWCIGDRLTEEQFALMRLNYA*"
     gene            complement(24509..25249)
                     /locus_tag="ENA-CEUD01013717-CEUD01013717-1_prodigal-singl
                     e_24"
     CDS             complement(24509..25249)
                     /product="hypothetical protein"
                     /codon_start=1
                     /transl_table=11
                     /translation="MTTMLDTVSSLSALPRNLEDLIFKMTTMTTIVGVPPLHDCAVTY
                     INGRAPAIKRQYGIVVSANRRLVTSVMFTSPATRTSIGMTFHTQFTRETMAAIATRSL
                     EESRQGKWPPTVMIIKGVGTSNAVKYVYNSSTSMNLATEHINGTKKIVNGHTPCVTSY
                     GYYSNTDLNPANMNADQITTDFVIHSLERPATMTVQYDIDDFSKVKQVLRSQWMLNDS
                     PVEFSDILSRVSAEERIRLKLEYGDGKL*"
     gene            complement(25316..26104)
                     /locus_tag="ENA-CEUD01013717-CEUD01013717-1_prodigal-singl
                     e_25"
     CDS             complement(25316..26104)
                     /product="hypothetical protein"
                     /codon_start=1
                     /transl_table=11
                     /translation="MISYAEFGDKKVELSSNFDDVLGSFRRVRKLTRHKKDFGNFADQ
                     LANDLKCIHSCVTELSGIIVKARIRYVGDTVSPAWPMTDLVINGKSVTSKDQVWEINK
                     SEYLSLINPNDTARFITKLTLNNHAHGIPALDVRISSGRSVLSISISDYHQRVSYLPN
                     PAKVLGRKMTDAPMPFGRSIKLWMPLHDDFRPSGRVKNVAVDECFAMYESHHRPPNSD
                     GPVHSSYTLIDLCDLKSALGGMGDYYLKRHLSPSEYLLYRLNYG*"
     gene            complement(26101..26694)
                     /locus_tag="ENA-CEUD01013717-CEUD01013717-1_prodigal-singl
                     e_26"
     CDS             complement(26101..26694)
                     /product="Putative uncharacterized protein n=1 Tax
                     =Wolinella succinogenes (strain ATCC 29543 / DSM 1740 /
                     LMG 7466 / NCTC 11488 / FDC 602W) RepID=Q7MSQ9_WOLSU"
                     /codon_start=1
                     /transl_table=11
                     /translation="MINIFAVVGVTLGLSVSSTQHQAIDEFCDANIRINSDQANVLVT
                     SYEFGKEYGLETVLPAIAWRESNLGKYLMNINDPSFGPYAIHIDTATSRLGIDRESFM
                     ANVLAQDLVMDQGLGARLAINEINYWLRIRGGNHPMALASYNAGFVYRRGLEYSEDVT
                     QKAGLIKLCITRIKNRFNLVSKKPECTSRFCSLLEMQ*"
                     /db_xref="UniRef100_Q7MSQ9"
                     /db_xref="A0A099B7W3_9HELI"
                     /db_xref="wsu:WS0211"
                     /db_xref="Q7MSQ9_WOLSU"
     gene            complement(26691..27998)
                     /locus_tag="ENA-CEUD01013717-CEUD01013717-1_prodigal-singl
                     e_27"
     CDS             complement(26691..27998)
                     /product="hypothetical protein"
                     /codon_start=1
                     /transl_table=11
                     /translation="MNTGNQPIASAKTKEFSMQEMNAHGVLTPYRLATELHDSDSVVQ
                     PRVTVQSIREANEKKEVLKQLELSNALADKLASVNQEPHSESFLAKAAHKPDPFIPEH
                     PGMHSTNDTERGTTIFPYKLLSMLVYGMIRADKTGLTTAERLLADREDCGTFLNKVNS
                     NTFSYADSCEVSLLFNHAATLSGFCNLTKWPYADNITQALLTGFSPIEMTQSCAKIGH
                     LYDSREATRRTQSLVNAFMSYKKKFIGFDESLKAEVFKNNEYYRTDAHASFHNTIHWF
                     TNPMHSSCGQSGALLGLALSELPGAPSDPFMSFSGYVVQTAYDIIVATVGLQAANEGI
                     QILRNNGRSMYDSSFRLDNTVFSMMQYYGYLEVADNYDPELHTHQAQAAMIKAILLLS
                     KENKCSPYETVREITMFAKRLIDEEANGGNKFEAHLINDITTL*"
     gene            complement(27995..28642)
                     /locus_tag="ENA-CEUD01013717-CEUD01013717-1_prodigal-singl
                     e_28"
     CDS             complement(27995..28642)
                     /product="hypothetical protein"
                     /codon_start=1
                     /transl_table=11
                     /translation="MILDPDEYIEANLKALASERVVMFSTNDHSECPYFCRLMSILSP
                     AGAPSVGDPAMLAASLVDQKVIQRYSESESEDVPINSDDQIIAFSETLYRKVHGIKVL
                     DTSASIRLLHEYLDFLDAAGIRTGADNWPMLDMNVTNDSNITGFIRSKTDSEFHADYL
                     RLCDDWNEMYELYRKYYALVARYNNPDIAQHDIIQPFRDISDTILTLVRKSKDRR*"
     gene            complement(28639..29145)
                     /locus_tag="ENA-CEUD01013717-CEUD01013717-1_prodigal-singl
                     e_29"
     CDS             complement(28639..29145)
                     /product="hypothetical protein n=1 Tax=Desulfobacter
                     curvatus RepID=UPI00035C5F06"
                     /codon_start=1
                     /transl_table=11
                     /translation="MKKVKGDLLEMMENAQFDIMVHGCNCLHAMGSGIAGQIARRPGW
                     QAVLQADKEQTEKGDRSKLGSFSAAMLTINDHEFVVLNAYTQYAPRTSPEDCPVDYTA
                     LVDFFRELGNDLRDSAAEREANGVPPIRIAYPQIGCGLAGGDWRIVEFIIDTYLVGLD
                     HTCVEYSR*"
                     /db_xref="UniRef100_UPI00035C5F06"
                     /db_xref="A0A021W1X3_9GAMM"
                     /db_xref="ndo:DDD_1649"
                     /db_xref="UPI00035C5F06"
     gene            complement(29132..29407)
                     /locus_tag="ENA-CEUD01013717-CEUD01013717-1_prodigal-singl
                     e_30"
     CDS             complement(29132..29407)
                     /product="hypothetical protein"
                     /codon_start=1
                     /transl_table=11
                     /translation="MSKKKHRSVKKYDELSNTEAFVWLWINDPEERFMWFQAYLVALI
                     WGGDELQHSVADNLADYGLAVQEGSVFVYIDEIEYEAYLEKVKYEKS*"
     gene            complement(29404..29754)
                     /locus_tag="ENA-CEUD01013717-CEUD01013717-1_prodigal-singl
                     e_31"
     CDS             complement(29404..29754)
                     /product="hypothetical protein"
                     /codon_start=1
                     /transl_table=11
                     /translation="MSAKISKKNRYSTEYVREVTEIRPNMSELRNTISLFLSHNLCAG
                     ERLFVTDLKVEGRHFGEPPFIVGVYLGKEETISGETMVVPATADELLDPMLVEFLAVL
                     SNECGFTVDTMYVP*"
     gene            complement(29744..29962)
                     /locus_tag="ENA-CEUD01013717-CEUD01013717-1_prodigal-singl
                     e_32"
     CDS             complement(29744..29962)
                     /product="hypothetical protein"
                     /codon_start=1
                     /transl_table=11
                     /translation="MQSISSYTAAYDTFPFAIPLDDSEIEVISSSGEVADGVAVRDGN
                     NVVLKTKDAVYDRDTRVVWRYKGESNVS*"
     gene            complement(30030..30407)
                     /locus_tag="ENA-CEUD01013717-CEUD01013717-1_prodigal-singl
                     e_33"
     CDS             complement(30030..30407)
                     /product="Putative uncharacterized protein n=1 Tax
                     =Pseudomonas syringae pv. lachrymans str. M301315
                     RepID=F3E783_PSESL"
                     /codon_start=1
                     /transl_table=11
                     /translation="MRKGIFLDDERNVADVVWVSLWQDVEWTVVRTYDDFVDAVLDVV
                     QSEEECVYSFDHDIQDFKEGRGRRVERTGHDCLKFMCEEYIAAELPLPPIMIHTRNPI
                     GAENMQASYEHYRNYADQLTDSN*"
                     /db_xref="UniRef100_F3E783"
                     /db_xref="F3E783_PSEAV"
                     /db_xref="F3E783_PSESL"
     gene            complement(30542..32797)
                     /locus_tag="ENA-CEUD01013717-CEUD01013717-1_prodigal-singl
                     e_34"
     CDS             complement(30542..32797)
                     /product="ATP-dependent Clp protease ATP-binding protein n
                     =1 Tax=Asticcacaulis sp. AC402 RepID=V4MYZ0_9CAUL"
                     /codon_start=1
                     /transl_table=11
                     /translation="MADKDLQFIKRVMERATNEAVSRYHEYLLTEHLLLSLTQEKTFT
                     DLVTRCKGTLNGLITDVETYLSSESLRSPWTGTDIEPKESKRLIELIRRASAQDAISG
                     NSDLTLVSLVLMMVTEERSHSAAYLKKHGVTREKILEILEPALQSGTGTGSNVTDPLG
                     AYCVNLTEQAEKIDPLVGRDDIIDQLVHVLGRRKKSNAILTGEAGVGKTAIVEGLAKR
                     IVDGEIPDSLKDYEIYSLDVAALMAGTKFRGDAEERIKSIIDELCSKDKVILFIDEMH
                     SAMSAGQTKDSALDLGNMLKPKLANGEIKVIGATTNAEYYEQIESDRALVRRFALVDV
                     PEPSRDETVRILAQSLFSYEDFHNVSFNMAALPKLVDLATKYVQQKHNPDRSFDLLDL
                     AMINAKIKGQDEVTDENITRALSLTTGIPEKDLTANDSDSMSTLAARVKDRVFGHDDV
                     IDTVVEAIETRKAGLDNSEGPIYGGIIAGITGTGKTHLVKVLAEEWGVPLLRYDMSEY
                     SAEHSDALLIGAPPGYKGHGEGRYKNGKLVTEVSENPVCVILMDESEKAHRSVYDLFL
                     QIHDHGKLTSSSGVVADFSNTVIFYTGNPGAAKASGSRIGFASSSANMTSEIDAEVKR
                     FFKPELINRVDDIHVFAPLDEISINRILKTYITELNQDLSTKNIQVSVTPDATRWLRD
                     NGIDDKYGARPLKRLFKTAVRKPIAKEVLYGKLTEGGIVRLEVANNELVVNVTLDRKA
                     QRAKQEEASAE*"
                     /db_xref="UniRef100_V4MYZ0"
                     /db_xref="V4MYZ0_9CAUL"
                     /db_xref="aex:Astex_1259"
     gene            complement(32823..33212)
                     /locus_tag="ENA-CEUD01013717-CEUD01013717-1_prodigal-singl
                     e_35"
     CDS             complement(32823..33212)
                     /product="hypothetical protein"
                     /codon_start=1
                     /transl_table=11
                     /translation="MKKLNNGVKSIIVLGITVGIILTTPACTLTDEEQTQTVDVSDAI
                     CPIYGTFGRPEPVNMAAVEFKVANRAIMVDLTDNMTDDQAYFVLSAKDYENLSYNTAD
                     LLRYIKDQQAVIKAYEQQIQNNSQSGE*"
     gene            complement(33196..33645)
                     /locus_tag="ENA-CEUD01013717-CEUD01013717-1_prodigal-singl
                     e_36"
     CDS             complement(33196..33645)
                     /product="hypothetical protein"
                     /codon_start=1
                     /transl_table=11
                     /translation="MLAGLAALGSKKTWGTIAVLAAFAGVLFAVYLGYSYLTSVIEDN
                     TELQKEVNTLTTEITNVTNKNENLVKRLGVQATKVEQLLKQHSELRELYNENVAEQNK
                     IKDVLRKHDLEYLASKKPGLIETRVNRAIAKLGTDIEEVTKIDEETE*"
     gene            complement(33647..34393)
                     /locus_tag="ENA-CEUD01013717-CEUD01013717-1_prodigal-singl
                     e_37"
     CDS             complement(33647..34393)
                     /product="hypothetical protein"
                     /codon_start=1
                     /transl_table=11
                     /translation="MKATMKYKKRQLNERFRRHQLEHMVDPVILIDSFKPKSGTPEEV
                     VVVTFNVVDEAAARDFAMFIEMSPYDTIDTEFTELSDTNNMWKVHVEYRRDRDFWKNF
                     DEMIADIENMTDKVKWSLSFYMTGEVKQYRPGHPYADLPLDPDKYMTHKKYLANKGQA
                     AIAKFLAKAASRTTTKKSTFSLEGSSYRVVDEGDFKGFHSQVSPFSSGTDIVFLERSL
                     GASYSVFGTGDSHILVVNDDNHCLKVTRNG*"
     gene            complement(34371..34916)
                     /locus_tag="ENA-CEUD01013717-CEUD01013717-1_prodigal-singl
                     e_38"
     CDS             complement(34371..34916)
                     /product="Uncharacterized protein n=1 Tax=Cronobacter
                     phage vB_CsaM_GAP32 RepID=K4FB60_9CAUD"
                     /codon_start=1
                     /transl_table=11
                     /translation="MIEFDSLQQNYQYIMGDITAMDYLLECESILGETGVYAYENWEE
                     GEVIAGPEITEYWVDVSIMYPKSRPPDVKGLPRLEKFGIKYTLRNEAFNMTGVPTAEE
                     FDDNPTAPIKSELYRVSVVDLKFPKRLIASNIADYLNLSTALSGVDYRDEKIDDTDDI
                     FGDDDIDDDQEPTQDEGDDEV*"
                     /db_xref="UniRef100_K4FB60"
                     /db_xref="A0A0F9RXD9_9ZZZZ"
                     /db_xref="K4FB60_9CAUD"
     gene            35142..35897
                     /locus_tag="ENA-CEUD01013717-CEUD01013717-1_prodigal-singl
                     e_39"
     CDS             35142..35897
                     /product="Putative uncharacterized protein n=1 Tax
                     =Micromonas sp. RCC1109 virus MpV1 RepID=E5EQR8_9PHYC"
                     /codon_start=1
                     /transl_table=11
                     /translation="MAKQAKYDQNSTKHGKHNQKATVYDINSLTKKSPPSTKDVRPIP
                     RNVAQEEYVQYLNNESVRLVFGTGPAGTGKTLLATLKAIQLFLEGHVTKIIITRPAVA
                     VDGESHGFLPGDIFAKLEPWTKPILDVFLKFFSHSQIADMIDTDVLEICPLGFMRGRT
                     FDNAVLLLDEAQNSTDVQMKMFLTRIGTGTRAFITGDLEQSDREKGINGLEDFARRAN
                     DRAPDSIKFVNFQRKDVERDAIVETVLALYEDE*"
                     /db_xref="UniRef100_E5EQR8"
                     /db_xref="A0A0F9P585_9ZZZZ"
                     /db_xref="dto:TOL2_C40310"
                     /db_xref="E5EQR8_9PHYC"
     gene            complement(35949..36551)
                     /locus_tag="ENA-CEUD01013717-CEUD01013717-1_prodigal-singl
                     e_40"
     CDS             complement(35949..36551)
                     /product="Uncharacterized protein n=1 Tax=Sinorhizobium
                     phage phiM12 RepID=S5M751_9CAUD"
                     /codon_start=1
                     /transl_table=11
                     /translation="MSKKLFLTDVDGCLLDWFGGFTEWMVDKGYTPIPDTGHLYNVND
                     RFEGIDTIQDAIALIKEFNGSDKFAQLKPHLDAVEGVKELVKRGYTLVPITLMGTSPE
                     TRQHRIDNLTAVFGAVAFDFDKLWAVDIHHHKEEAFDHYKDTGLFYVEDHLKHALAAH
                     EYGLKVLNFYQEYNSGVHVDKFPVVNSWSDVIGAVDAAAA*"
                     /db_xref="UniRef100_S5M751"
                     /db_xref="A0A0F6YR24_9CAUD"
                     /db_xref="S5M751_9CAUD"
     gene            complement(36544..37449)
                     /locus_tag="ENA-CEUD01013717-CEUD01013717-1_prodigal-singl
                     e_41"
     CDS             complement(36544..37449)
                     /product="hypothetical protein"
                     /codon_start=1
                     /transl_table=11
                     /translation="MLGIFMSVPDQMHFMSTKNCPRVMYGLERNDGSVIYAMPRRPFH
                     TPFTDPYAMVSSRIAVGKWDSLEPEIFALRTTPMMPINSLFVSTGRRLGPPSNVASCK
                     MDSRHKMYNLVGYLDEVRAFNDEMYRELNPCVVGDFETNFYNNCGNMPYTARMSLKVK
                     DMMSMSYDPAIAALSLAVDTVSWINTNMMPGQILNKGNMYVTDTSRIERVVKYLTHGI
                     KRTTEIPAERAFASVVLEHNPGSRLHILGLDMDGELYEGRLDNRLKTSDPIKIRRHSR
                     LKSAFSDEAVDYLMTTIIRERISDE*"
     gene            complement(37451..38389)
                     /locus_tag="ENA-CEUD01013717-CEUD01013717-1_prodigal-singl
                     e_42"
     CDS             complement(37451..38389)
                     /product="Clamp loader subunit DNA polymerase accessory
                     protein n=1 Tax=Enterobacteria phage vB_KleM-RaK2
                     RepID=H6X3X3_9CAUD"
                     /codon_start=1
                     /transl_table=11
                     /translation="MATDLWVEKYRPATLDGYVLKDESLKNKIHQWVSEQTIPHLLFH
                     GGPGTGKTTLAKVLFNMLGVDKSNIKIINASLKNGVEYIRTTVEGFASNMPFMSQFSY
                     ILLDEADHLSPEAQATLRNLMETYAHQCRFVMTCNYPNRIIPALKSRLQEYEISKPDK
                     PQFEERAVRVLLEEQVEIDPDALGEVIDSTYPDLRKCLNLLQQNTVNGKLESPSSKGG
                     DTEDWRVHAVAYFREKQYVEGRKLMCAKAQPNEYDEIWTFLYNNINFWSNGDPNIERS
                     CVVALRNGMAKAPLCADPELNLAATLVELELAVEGA*"
                     /db_xref="UniRef100_H6X3X3"
                     /db_xref="A0A0F9P4B6_9ZZZZ"
                     /db_xref="gac:GACE_1052"
                     /db_xref="H6X3X3_9CAUD"
     gene            complement(38419..38679)
                     /locus_tag="ENA-CEUD01013717-CEUD01013717-1_prodigal-singl
                     e_43"
     CDS             complement(38419..38679)
                     /product="hypothetical protein"
                     /codon_start=1
                     /transl_table=11
                     /translation="LKAPLSNNEIARIVYGIAFAEPTWETLSDEDKDMFIQLVEIVPN
                     DSEAAGELVPRIASYGVDIEISRVVVRAISQLHEYNKRNTGE*"
     gene            complement(38660..39031)
                     /locus_tag="ENA-CEUD01013717-CEUD01013717-1_prodigal-singl
                     e_44"
     CDS             complement(38660..39031)
                     /product="Uncharacterized protein n=1 Tax=Escherichia
                     phage PBECO 4 RepID=L7TID3_9VIRU"
                     /codon_start=1
                     /transl_table=11
                     /translation="MKTLNPIVKPLPGRVLVDKIVHGERKVGSIIIANDDGKAHGVRN
                     RWAHVFAVGDDVVDIEPGNWVLVEHGRWTRSRKIPEIIDEETKEPLRVYMLEYPKSVI
                     AVSDTYPGDESWGEFFESTPE*"
                     /db_xref="UniRef100_L7TID3"
                     /db_xref="A0A097EX11_9CAUD"
                     /db_xref="L7TID3_9VIRU"
     gene            complement(39105..39926)
                     /locus_tag="ENA-CEUD01013717-CEUD01013717-1_prodigal-singl
                     e_45"
     CDS             complement(39105..39926)
                     /product="hypothetical protein"
                     /codon_start=1
                     /transl_table=11
                     /translation="MATTNPNTLELGTLRLRAIKNPVDMTVRIRVEQSDNGHQDLPGF
                     SSCEFRLSELHGYARYENHIFENDMIDKVFGQIWDLTKAMAKATDRASMQTLSQILYS
                     EEAASGRPRDIYSQGHFILKSHGKTLVYENPMTFDIPTAALYSDNQCILCVLHSHTMY
                     FDTVGNIGASDKNIVVEFKENTDDILKISVFEHSLDYHELVYDCESDFVLCAAKAKET
                     DDYMTREELGSLLLAGHLTYDIVAKDKVPLSTLVSTRRSHIKTHNIKGHSYTDVW*"
     gene            complement(39937..40395)
                     /locus_tag="ENA-CEUD01013717-CEUD01013717-1_prodigal-singl
                     e_46"
     CDS             complement(39937..40395)
                     /product="Deoxycytidylate deaminase n=1 Tax=Thalassospira
                     profundimaris WP0211 RepID=K2LFY4_9PROT"
                     /codon_start=1
                     /transl_table=11
                     /translation="MTVTRQEKWDQRFIDVARLIATWSKDESTQVGSVIVDSRNTMVS
                     AGYNGFPRGVNDDVPARHERPTKRSYFEHAERNAIYQNQGQSLVGCRIYVTHTPCADC
                     ARAIIQVQIAEVIVDKNGGVGSNWYAARHSDGYSASLEMFHETGVIYREV*"
                     /db_xref="UniRef100_K2LFY4"
                     /db_xref="A0A0D8CI44_9PROT"
                     /db_xref="txi:TH3_07855"
                     /db_xref="K2LFY4_9PROT"
     gene            complement(40392..40754)
                     /locus_tag="ENA-CEUD01013717-CEUD01013717-1_prodigal-singl
                     e_47"
     CDS             complement(40392..40754)
                     /product="hypothetical protein"
                     /codon_start=1
                     /transl_table=11
                     /translation="MKKVKTKRGRDIDFGQLMRSNDTVPAVGNASMNARGDIIDSQGK
                     IIKTAKQVSEEYYSRSPNSVKNVSIKPDADEAEIKTKVEETKAEEKTEEKPAPRSRSK
                     SKPKADSGDEAPDEIVGE*"
     gene            complement(40741..41232)
                     /locus_tag="ENA-CEUD01013717-CEUD01013717-1_prodigal-singl
                     e_48"
     CDS             complement(40741..41232)
                     /product="DNA polymerase III alpha subunit n=1 Tax
                     =Cronobacter phage vB_CsaM_GAP32 RepID=K4F6Z2_9CAUD"
                     /codon_start=1
                     /transl_table=11
                     /translation="VNAILEGVKPTDVVVVSDEDEVKRYHEAADLFDKMAITTPDYDY
                     EKTLPFLERCKSEWLTPPEFADLDLLDYLYGLCTTDEEKERIKMEYDYFLECDSIPLL
                     KYLLYVLYVCEVSNVTWGVGRGSSVSSYLLYKLGLHDVDSMLYDLDFAEFAKDLGNND
                     EES*"
                     /db_xref="UniRef100_K4F6Z2"
                     /db_xref="A0A0F9S651_9ZZZZ"
                     /db_xref="K4F6Z2_9CAUD"
     gene            complement(41198..41491)
                     /locus_tag="ENA-CEUD01013717-CEUD01013717-1_prodigal-singl
                     e_49"
     CDS             complement(41198..41491)
                     /product="hypothetical protein"
                     /codon_start=1
                     /transl_table=11
                     /translation="MNGNGDENQLDVDKLNTQQKLMHLRQRRANAMSKGYHQMLAQLD
                     VLISDLEEKQQKEIEDKMNGADERKSKKARRSRSANIRPSRRSERDSRRRQTD*"
     gene            complement(41495..41944)
                     /locus_tag="ENA-CEUD01013717-CEUD01013717-1_prodigal-singl
                     e_50"
     CDS             complement(41495..41944)
                     /product="MazG n=1 Tax=Cyanophage P-RSM1 RepID
                     =M4QDW8_9CAUD"
                     /codon_start=1
                     /transl_table=11
                     /translation="MSSTPIKQTDLSTPDNFDIHEYSRFVDSVSSLPTKDSDELLKVI
                     HRLISLQEHESLSRLMTGVIGLSSESGEALDIMKKVLFQGKDLDEKTTDHLKKELGDV
                     IFYWVQAVMALGMKPSELMELNRAKLEARFPTGFDVDRSEKRTKTDV*"
                     /db_xref="UniRef100_M4QDW8"
                     /db_xref="A0A0F9S646_9ZZZZ"
                     /db_xref="bprl:CL2_00290"
                     /db_xref="M4QDW8_9CAUD"
     gene            complement(42028..42462)
                     /locus_tag="ENA-CEUD01013717-CEUD01013717-1_prodigal-singl
                     e_51"
     CDS             complement(42028..42462)
                     /product="hypothetical protein"
                     /codon_start=1
                     /transl_table=11
                     /translation="MAEPTTITLGAGIAIVGSVIAVVIGIITLVKHQSKEKSLQSKSD
                     FNEQYKKDVDSTLTELKERLSKLETGSVNNYNELVSRIDALNGRVDQTRENNNDYQAQ
                     LRQEIQRSHDANDVKIARVEQKVEKTLDMLFQFIRSERHNEY*"
     gene            complement(42470..42904)
                     /locus_tag="ENA-CEUD01013717-CEUD01013717-1_prodigal-singl
                     e_52"
     CDS             complement(42470..42904)
                     /product="hypothetical protein"
                     /codon_start=1
                     /transl_table=11
                     /translation="MVSTEKHPILEVIIVTQYEEVVQNLESFVTEIAVVSFNDIDRAL
                     RYADGVITAVILIDQDMVTSNYATLINSKGVPAAYITNDELKVTRSKNCLLPVDLLCT
                     KYAKELVQWAYDKTHTYLQKARTSRKNQLDLMLEELTKIKSM*"
     gene            complement(42995..43561)
                     /locus_tag="ENA-CEUD01013717-CEUD01013717-1_prodigal-singl
                     e_53"
     CDS             complement(42995..43561)
                     /product="ATP-dependent Clp protease proteolytic subunit 
                     {ECO:0000256|HAMAP-Rule:MF_00444,
                     ECO:0000256|RuleBase:RU003567}; EC=3.4.21.92
                     {ECO:0000256|HAMAP-Rule:MF_00444,
                     ECO:0000256|RuleBase:RU000549};; Endopeptidase Clp
                     {ECO:0000256|HAMAP-Rule:MF_00444};  TaxID=137584
                     species="Bacteria; Proteobacteria; Gammaproteobacteria;
                     Alteromonadales; Colwelliaceae; Thalassomonas.;"
                     source="Thalassomonas viridans.;""
                     /codon_start=1
                     /transl_table=11
                     /translation="MIPMIIENNRVVDLASRLLEDRIVLINGPVNDHMAESVNAQILY
                     LESKMEADIYVYVNSPGGAVTAGLSMYDTMKFVNSRIITVGTGQCCSMGSFLLAAGDV
                     RYALPNCRVMIHQPLGGFQGQASDFEIHAKEILSIKDKLNRMLADFTKQPLDKIEADT
                     DRDNFMSAAEAKEYGLIDEVIKSINDLK*"
                     /db_xref="A0A0D8CMB2_9GAMM"
                     /db_xref="UniRef100_H2FU91"
                     /db_xref="oce:GU3_08510"
                     /db_xref="H2FU91_OCESG"
                     /db_xref="3.4.21.92"
     gene            complement(43571..44341)
                     /locus_tag="ENA-CEUD01013717-CEUD01013717-1_prodigal-singl
                     e_54"
     CDS             complement(43571..44341)
                     /product="Putative exonuclease n=1 Tax=Enterobacteria
                     phage vB_KleM-RaK2 RepID=H6X3S4_9CAUD"
                     /codon_start=1
                     /transl_table=11
                     /translation="MNLFVKNFYKSLVVIDYETTGLDPYDVEVIETGTSSFDGNTWSM
                     EGELFNVAGALPVKTQSVCLITPRMLEGREEFIYKRNEFFDSIRDRFIVAHNAKYEFL
                     VSDAYGANIPEEQFICTLRLGRKLFPELESYNLPDMRYHFDLSEDRPELDNLQLHRAP
                     HDAYFTARLLEVMVETMLVRGIIEPGPDMLADVVQYAQEPTIYQTVPFGKHKGKPFSE
                     VPADYWLWCIENMDSLNPENKLAFDPDLLATIDKVLPQ*"
                     /db_xref="UniRef100_H6X3S4"
                     /db_xref="A0A0F9PBF0_9ZZZZ"
                     /db_xref="aad:TC41_1850"
                     /db_xref="H6X3S4_9CAUD"
     gene            complement(44338..44574)
                     /locus_tag="ENA-CEUD01013717-CEUD01013717-1_prodigal-singl
                     e_55"
     CDS             complement(44338..44574)
                     /product="hypothetical protein"
                     /codon_start=1
                     /transl_table=11
                     /translation="MDDDIEFDDRLDLTVFDDLGRGSVNHHVLTQLDSFDQQVQEIVD
                     YYAVEDPFNPRYSYEELSTKSESYISRLHTRICQ*"
     gene            complement(44699..45046)
                     /locus_tag="ENA-CEUD01013717-CEUD01013717-1_prodigal-singl
                     e_56"
     CDS             complement(44699..45046)
                     /product="hypothetical protein"
                     /codon_start=1
                     /transl_table=11
                     /translation="MTTITTLKSALDIPVLLISLRHEENEPNRLIADAGVYNNFNIAM
                     QDDQFSEILRDMKPEHIYAYWDESHRDFPVNDLASEVECIMDMIESSINPFSVLKEIG
                     AVRLENEALGKKL*"
     gene            complement(45055..45393)
                     /locus_tag="ENA-CEUD01013717-CEUD01013717-1_prodigal-singl
                     e_57"
     CDS             complement(45055..45393)
                     /product="hypothetical protein"
                     /codon_start=1
                     /transl_table=11
                     /translation="MSSSIQSIGRLVHGRDDAGREIGTFLILPMERLIKYLKVDRIKS
                     YKDITPKLFNEAVALAGQDLNGWNFSVYNAYYGTAETDMEKVIDAMNTAIAEKTNTVV
                     TIGVDVSNIS*"
     gene            complement(45512..45634)
                     /locus_tag="ENA-CEUD01013717-CEUD01013717-1_prodigal-singl
                     e_58"
     CDS             complement(45512..45634)
                     /product="hypothetical protein"
                     /codon_start=1
                     /transl_table=11
                     /translation="MLKNLVNKFNFSQVSRWEEAVLNGTLLVVTTVIVLAVLAV*"
     gene            complement(45634..45945)
                     /locus_tag="ENA-CEUD01013717-CEUD01013717-1_prodigal-singl
                     e_59"
     CDS             complement(45634..45945)
                     /product="ATP-dependent Clp protease adapter protein ClpS
                     n=1 Tax=Bacteriovorax sp. BAL6_X RepID=T0DSP2_9DELT"
                     /codon_start=1
                     /transl_table=11
                     /translation="MAQQTDTIQRTDIDTNEDFEIPKDVVVVMHNDEVTHMDYVIFIL
                     VNVFGYSQEKAINFMFTVHNGERGVVGSYPYEIAETKVNEVDSANKLNGAKLKVSIEE
                     E*"
                     /db_xref="UniRef100_T0DSP2"
                     /db_xref="W3AMV8_9FIRM"
                     /db_xref="bex:A11Q_1639"
                     /db_xref="T0DSP2_9DELT"
     gene            complement(46168..46965)
                     /locus_tag="ENA-CEUD01013717-CEUD01013717-1_prodigal-singl
                     e_60"
     CDS             complement(46168..46965)
                     /product="hypothetical protein"
                     /codon_start=1
                     /transl_table=11
                     /translation="MDNYSYSIREYTKSDNKHIVQTLGIAPSIFMDDDAKRPQKINEK
                     IVLETWIRDKTGEVKSENDEPAFITKYTNQTKEYSIVTHSWFNGSNFVRDGGKAAIIE
                     EYAGPVKNATVEVYTDELGSEFKKIEHSVFNTAPGETEVYYERLSTFIADTNGMDSRH
                     PYNKNRSSSVRWRPHSFNGIPSLVQYGGTIYVNSLGTVDCKEGIVYHRFGRMHHTHSP
                     AVVVESASGDSIAEFHYNGLWCKDVLEFAQHTELSESELAMLRLNYG*"
     gene            47064..48692
                     /locus_tag="ENA-CEUD01013717-CEUD01013717-1_prodigal-singl
                     e_61"
     CDS             47064..48692
                     /product="Complete genome; segment 12/17 n=1 Tax
                     =Photorhabdus luminescens subsp. laumondii (strain TT01)
                     RepID=Q7N1V9_PHOLL"
                     /codon_start=1
                     /transl_table=11
                     /translation="MKDIVYYSKSLSALESFKKQWPHALIVNTSDMAEAVRVLKNTFT
                     SVRYLIAEGDEDFLQYVPTGSDADLIHTFNNSLIVPWHTEVTSDFHGFGIAVSANMNP
                     EYVEFEGLQNITEPVDYVPTDSITVVYGTEERFYSEDVIHIPSLGEDALWPSLATQPK
                     SWIHFQHVSVAQSDTTLRSKLDPNSIHRRGSNYCFTMHKDLIDTNRKFKLAHLKVKDH
                     HAPNTVVNRASWPVYQDINKLEASNHTEALLVPIGSTVNDTALEYVPEIHEHEASVLM
                     RETDSRGFSIGGGGVKLVNKGTNKSVYSKAIGSSIAEFDIIFLSNNESFADDHYAQLK
                     ERFPRAKRVNGVKGIGKAHQVCAEVANTDMFWVVDADSVIVPDFKFDFIPPRSAWHKV
                     YVFRSKNPVNNLIYGHGGVKLFPRNRVLDAETDVVDFTTSLGDFCAVSVLSNVNAYDK
                     SGWHVWRTAVREAAKLQNQVKHNPEDLVSARRLEQWLTVGEGEYGSISLKGARFGADL
                     SLNTISISPINNDGWLRGYYDEVHEYGDDVSELE*"
                     /db_xref="UniRef100_Q7N1V9"
                     /db_xref="plu:plu3360"
                     /db_xref="Q7N1V9_PHOLL"
     gene            48646..49263
                     /locus_tag="ENA-CEUD01013717-CEUD01013717-1_prodigal-singl
                     e_62"
     CDS             48646..49263
                     /product="hypothetical protein"
                     /codon_start=1
                     /transl_table=11
                     /translation="MMRFMNMEMTFLNWSDVDIYNAQHTMSAKLTNFLSSNFSDYDNI
                     LNDKARLATMFWISAAIRDMDILNDKNMVICGDNGILGSHLASTTELRRIVTVGHGLC
                     SDLQHINRANVIETPINHTHDYESSDFILHCSFDSIENAGDWFSGTTRKPLFGLVATH
                     ASEGSTQPIKCADDLIRLSGLNTVYYNGTIHFPGQSKTMIIGKFE*"
     gene            49260..49721
                     /locus_tag="ENA-CEUD01013717-CEUD01013717-1_prodigal-singl
                     e_63"
     CDS             49260..49721
                     /product="hypothetical protein"
                     /codon_start=1
                     /transl_table=11
                     /translation="MTVNVVKISFDEIKEIWSNELWPGRKDVNPFSTMLPYGGNDIDM
                     DKIARPVFIAVMHDDLLAGVNSVHYTGHGMARSRGLYVRPAYRGKGYGVTLLNESKKA
                     ARDEYNADYLWSLPKKSGWKTYSAADFVKYSDWLSGFEYGPNAYAMAKLSG*"
     gene            complement(49710..50015)
                     /locus_tag="ENA-CEUD01013717-CEUD01013717-1_prodigal-singl
                     e_64"
     CDS             complement(49710..50015)
                     /product="hypothetical protein"
                     /codon_start=1
                     /transl_table=11
                     /translation="MNIVLAAADFCTADPYEASELISSLSIKQLSFKFIVRIDLIHVS
                     GEVTEVDYEPDARVSLLEMINEKLSKNDIMMVKVVIDVDHVLRLAREIEEKVWASTR*"
     gene            complement(50012..50677)
                     /locus_tag="ENA-CEUD01013717-CEUD01013717-1_prodigal-singl
                     e_65"
     CDS             complement(50012..50677)
                     /product="hypothetical protein"
                     /codon_start=1
                     /transl_table=11
                     /translation="MQTITKHLAKCANTGTKYVVLWHRVPLTPNTYDNEHALVCPFES
                     LTAPYDTEMMTFVRSTAGQQANDVATYLGSRDCVFSTNKGNVLKTLQDYGYIKKVPVD
                     TVVMILNDAKSIGLRELNAKMHGDDIGAAEAVAELAQAGKVENIQESVTQADNTTAPT
                     TGSSGTEFELTTVVEQYTAKSDARVIIEMARDLEKAGKELRKRAYELEPDLRKGGKRA
                     STR*"
     gene            complement(50679..51113)
                     /locus_tag="ENA-CEUD01013717-CEUD01013717-1_prodigal-singl
                     e_66"
     CDS             complement(50679..51113)
                     /product="hypothetical protein"
                     /codon_start=1
                     /transl_table=11
                     /translation="MSKQSEKIIAEFSDLYKQVHGEEPSIEIFKGGQYTVNGTEKLRL
                     KDIKVMISDLTAALETQTSNDAPAQAAAVSQHQASLTVADLRILLEALSLAANRGAFQ
                     LEEFAQIGVVASKLKGLLMSVDRSNAEQSKEQEQEEQEETGE*"
     gene            complement(51249..52685)
                     /locus_tag="ENA-CEUD01013717-CEUD01013717-1_prodigal-singl
                     e_67"
     CDS             complement(51249..52685)
                     /product="Gp25-like protein n=1 Tax=Enterobacteria phage
                     vB_KleM-RaK2 RepID=H6X3L1_9CAUD"
                     /codon_start=1
                     /transl_table=11
                     /translation="MRNPFSKDKHDAKFRVKQAVVNIMLSEPFFGVLVSRLAFSQVPG
                     DDPRIHTMATNGRWVKFNEKWTESIDDQKGVTFVIGHEIMHNVYEHGGIARVGNRNHT
                     LWGWATDYVINGEMIELNSTIFGTSLPTINGETTGLYDPKYSGMTSEQVYDLLKDELK
                     NEHGIDVDESGSGQGGGLKVPGGGQGGGQGGDGGDGSDEGSQQITREELEQLLREAYG
                     STLDDHAESQSGDSKDGDQEGDGKGNKLTRAEIQELQREIVGAVQQAHDNADMTQGKG
                     AGNVPGNVRRFVRDLRKPQVNWKQYFMARTKGYIRNLHTYARPNRRQFGRGTFVLPGQ
                     EYDDEVEVVIAIDNSGSISQRNLNEFLSEVKGMLSQFSQISLKVFAFDDEVDSRNIFH
                     FTRNNIADVEKVEFVGCGGTSFTSIFDYLKREREVPKILLVATDGYPYGSWGDPKYCE
                     TIWLICDDPEHNIEAPFGKTVWYDSTKK*"
                     /db_xref="UniRef100_H6X3L1"
                     /db_xref="A0A0A8JBL1_9CAUD"
                     /db_xref="H6X3L1_9CAUD"
     gene            complement(52780..53073)
                     /locus_tag="ENA-CEUD01013717-CEUD01013717-1_prodigal-singl
                     e_68"
     CDS             complement(52780..53073)
                     /product="hypothetical protein"
                     /codon_start=1
                     /transl_table=11
                     /translation="MEYLKKLRELNAATTTCLEQMKTKIAELEDLQAPQAPTTDASPA
                     RANSDLENELKSLREENELLRTLVDAFVPTARCRACKKPTHRSYICVHCGNDE*"
     gene            complement(53075..53326)
                     /locus_tag="ENA-CEUD01013717-CEUD01013717-1_prodigal-singl
                     e_69"
     CDS             complement(53075..53326)
                     /product="hypothetical protein"
                     /codon_start=1
                     /transl_table=11
                     /translation="MVTEKFTRPVVTVEVLEHSFSKLKCTFDMAATNNWRSAAETLLA
                     TFDIPADLVTHTTDTALEEATAHAWCGDKLLCVTFADEE*"
     gene            complement(53358..54569)
                     /locus_tag="ENA-CEUD01013717-CEUD01013717-1_prodigal-singl
                     e_70"
     CDS             complement(53358..54569)
                     /product="Uncharacterized protein n=1 Tax=Acinetobacter
                     phage ZZ1 RepID=I3WVC9_9CAUD"
                     /codon_start=1
                     /transl_table=11
                     /translation="MFVRIVDGWTTTGDSELNGVLETTSNSATFLPVKNSYYVTVPVP
                     MQKKGKRVFSDDVENFEFLEEYDGETITLQSKAMKDAKKAQAQKTAIAEAVGEACDET
                     SYELAYRNSETEEEALERIEQSFDILRDIAWSVCEGDVSSMIISGPAGIGKSHLVNAV
                     AKEYYRFLCTNGMFLTGDHTATNPFGSEERTYRVIKGTITPIALYQELFQYRDKGQVL
                     VFDDCDTLFYDDVSLNILKAALDTDHKRTISWMAESRILEEEGVPRQFDFCGSVIFIS
                     NLDFDRVRSVRIKPHLDALKSRSLYYDLEIGTVEDKIRRIKSLVSTGLFEKNRLELND
                     EMKQEIVDFLNVYMHDLDEVSIRTALKIGGLARRNPNAWKKSAVYSLMRREAKFRFLL
                     EEKKANKGAEA*"
                     /db_xref="UniRef100_I3WVC9"
                     /db_xref="R9TGU3_9CAUD"
                     /db_xref="I3WVC9_9CAUD"
     gene            complement(54756..55892)
                     /locus_tag="ENA-CEUD01013717-CEUD01013717-1_prodigal-singl
                     e_71"
     CDS             complement(54756..55892)
                     /product="ATPase associated with various cellular
                     activities, AAA_3 n=1 Tax=Sulfurimonas denitrificans
                     (strain ATCC 33889 / DSM 1251) RepID=Q30PM5_SULDN"
                     /codon_start=1
                     /transl_table=11
                     /translation="MSENSIDTARKATPKSLVKCVETAFRIKRSIMIMGQPGVGKSQI
                     IAQIANRSNRPVIDMRLAQFDSTDIRGVPYFDPETKKMEWAEPSTLPTNEKLANAIIF
                     LDELNTAPPLVQSAAYQLVLDRKLGDYELPPGVDIVAAGNRTEDRGATFDMAMPLRNR
                     FIFVNLEVNFEEWQEWAIENGLAREVIAYLMHRKSHLNTFDEALKNESYSFATPRSWE
                     VVSDILLKGEADNETLDLMVAGAVGDGIANEFVVHMEYISSLPTPRQILEGNYDKNLK
                     IEKQSAFYSLTYGAVLEMIEQYDKDKKETGIGNTNTSVMFDNLYEFCEKFCTSEMTFF
                     TVSSLIRRWRAKYMTAANREQIVPPQNKNFAKFITEYGPMLGLA*"
                     /db_xref="UniRef100_Q30PM5"
                     /db_xref="A0A0F9JSQ9_9ZZZZ"
                     /db_xref="tdn:Suden_1782"
                     /db_xref="Q30PM5_SULDN"
     gene            complement(55987..59772)
                     /locus_tag="ENA-CEUD01013717-CEUD01013717-1_prodigal-singl
                     e_72"
     CDS             complement(55987..59772)
                     /product="Uncharacterized protein n=1 Tax
                     =Pseudoalteromonas luteoviolacea 2ta16 RepID=V4HQX2_9GAMM"
                     /codon_start=1
                     /transl_table=11
                     /translation="MAATKNNILELMASYVEGGSIDAEDYNGFAFIVNELYNDRHLGE
                     TGINDGGFGYGRSDVIAPENASDGSGEVSDISDLVSGTTTGSTADYKYKFQQEWGTLA
                     GIIRKLVNHINLSETERQTITDSFPADIQQGDLIYAHDQRTASPLTALLENIAAKRFT
                     VEPGNLLTTVDGFGASSTRTKLWSESLEFEFEAVWDEYNLARYFFNAGSSIIVTPTYT
                     EPNSYDAPSYYDTDPLEGAPPGDPAENAKWQTLVDNVGALKFTVYGMSSENNVGTGNI
                     LGFYDLTNEYQTVYEYSLPSGYYDAGTSNRIEVQAKFGPGDPGIQLNALQTAVQANFV
                     SFRVLCHSDPETQPIGGEFRINVDHSYSVANIDMTDSKPEYTVVTHLDEQDGYEVSEA
                     VVTLEGATMDHRSSLNLSNLVTVTGGSEAFNYAWRILSTSEPGMDLTITDPDQLSAVL
                     NAGTNPVFYQNESLVLQVRVIDLYSWEEYLAESTINVIDTRGRLSLRMNSMSVDENQQ
                     DAGLGLVPVITGGSGNFSYQWSQVSGNSFYSISAPHLLNALLTTFDVPDDTEVTINLA
                     VTDNDTGEVVDGNATLTIRNLVNYPKFRITSATVSEPEDSAYIDVDLQIIASEPVEGR
                     NITVNYATVDETARSNSTESRPLEAFSDTSGRTGLMYCDFSDIKVVFDPSVQKYRNNT
                     WDNRPSNNTVEYKMFRNIMDFLTYGTGKSNVLILGDNESSLSVKDSTSGTSYGKAMRN
                     LLNEAGYTVNTKYISEVDSTTLTDYGAIIFVSSLSQDYPGNISSLLGDAIESAVRRDK
                     VGLYIVTSNGNDTGSSGYVANANNLARRFYANFKGSVHRSLVATNFDNYRATYGGNPI
                     IDGLEQLTGSHAGLSNTAEIENYNTVLEPDFNVTNASVTFNEGDSVKNISVRVLRDNV
                     TETEEQFRVAITNLEERMLASNHEGIVTISAAVLPIQQALMFETLSEAQAYMRDYNAP
                     TPAEVFNNWDRFSNGHFYPGGTAAANGADSYYYDASLEQIIGTENHPNLTGFVSPDKT
                     SSLTFEATLSSDHNDDDEIDMIAAFKREGSVNHAILAFNTQNGAGYRGMSLATGWAFV
                     YTRSNAANPDDLVEAPLTIRATYTATHNGINEWRPSARRCRIERDGPIIRMWVTTRGN
                     PNGDPKDNPNSLIEVNTEEYPELAWVGNEPHSYGYANRSQPKSTWSNIYLEGAFDQGT
                     VYVVQTDQVYVYNFDTEVWELRVDRTIPGDLGVLKQIDNPINSDQFVINIDGSVDKK*"
                     /db_xref="UniRef100_V4HQX2"
                     /db_xref="A0A023Q0R8_9GAMM"
                     /db_xref="V4HQX2_9GAMM"
     gene            complement(59772..64085)
                     /locus_tag="ENA-CEUD01013717-CEUD01013717-1_prodigal-singl
                     e_73"
     CDS             complement(59772..64085)
                     /product="hypothetical protein"
                     /codon_start=1
                     /transl_table=11
                     /translation="MSYNINNLIENEHFNGFQETVEKLISDVASRTASGVNVAGFGYG
                     KVETFATKFDEQLITASEWVELINNINRIAAHQGTVLEDDISVDDVLTDDNNPAVNDI
                     ISAFVSDPKKITDALDQISDNRFNVAVNRVSSSSGGVYGASSRTELWESAVQHESRLV
                     FNSYKDMRYFFNTGGKIKINADFAPGSTGNPTSNAAWESLLPDFPEIVVDFNNTTLSN
                     SEQPVDNIGFYSLSSTFSTIYRLEDADGNSVNVQLRRVDKDIYIRVRYLDISGNPVGT
                     ELYVNIDLVYANDEFRPLLPSSIIVTGLDSVDAVVYQPVQVSQQVLSITEDDVDVDMS
                     TVVSVLGGSGDFEFIWSIPSPPSVLPAGYTLTDADKLRALFTPTYNGSYYFAYDVDFN
                     LNVYDTVTRQNYDFTVTLSVTDTTPEMDLSVDDVTIDEGTSYNLGSLVTLTGGSGSYA
                     YSWSYSASFLTIDDSASLNAQLTASNVNSDRAVQMTLTVTDTILNEQVTGYGVVLVKD
                     TTAPFSASLNQDSYDVDENTVLDMAGKLNLTGGIGPFTYEWSVFPDNNSLYSFITASD
                     IEAPQIQVTEAIGDKAFTLIVEVTDTGDGTTVTDTATVNVYDLTPPVTASAGTISVDE
                     TQSVDLSTVVSYSGGHGPLDVVYEILTPGYGNLVGSVYTSNYIGGTEPQTVDYQITVT
                     DLAEPGEVATATSTITINNNVPPLEVVFTANNMTEKSAITLGDYLGVTGGSGSYSVSW
                     AYDKNAPVLDSAGNTARFIDVYNVSDSGSTPVIDVDYVDYTFVLPVRVTVTDDNTGEV
                     EQVVSEITVSDQTTPLSVTLGNGNNASPSFTMLHDATYNLSSLISISGGYSPYSYAWT
                     TPADVNVNGTDLTFTGAIDGDSTPQSKTLTLVVTDDEGTVQSSNEIIFDVKYNWPQIT
                     GTLNDKSVNDDDTTVMSIDNLAGGSGDYTYAWSFNPSNQGITIDDPAAANPTLTIPDL
                     GVSQTITVDVTVTDTTASRSANFSATVTIENANFSWVNYYSGSGLSTIDNGDYPATIW
                     VEPKTERTQPYQEQDGFAVNHNTFRGGIHEYALLSVTDRGASNTDLVSLVSNRIVPAY
                     EVLQPFNSSATHASEIVIGGSSRSQSVGISAIFRGSSNRDTDTDWKTNRSKFKTIPDI
                     STGSQILELNERPVYYDNAGNTAPAGTAPNQIWTEVVAPNVSSFNWDSGKEYVITVDT
                     SALGNTDILSTQYHFVLDDNIFSSSGMTAYDVRSTDNYVAVIECSPTYRLVLTFDGTV
                     RLCELLDNTGTPLPNIVSVMERSYAPVDYSALLLQSTSVDTWNKVNVEYDLPASVASA
                     TNDIEICVWAQCRGTNSHGGTTLENAEFLTFGYFYLPSNYRDLFTNVLTNANATGNKY
                     YMVAPNGYTMSSKGNPHTAPSAGIFIEWDSVADTLAVVVSGTEYYEIRAVSTRTISER
                     S*"
     gene            complement(64095..65186)
                     /locus_tag="ENA-CEUD01013717-CEUD01013717-1_prodigal-singl
                     e_74"
     CDS             complement(64095..65186)
                     /product="hypothetical protein"
                     /codon_start=1
                     /transl_table=11
                     /translation="MADDSLRTPYVPGDERNVPPNQNFAYDTTYHPEGVIRAEDFNLL
                     ASEINEVIGDSNQGNSSVLEGGFGYGSPVTIPIKQTDEIIRAAEWTSLLVAIDRVVQH
                     QGTVSEMPDIVNVGDYVISYDDAQQGMIAVMEYVRANRFELSPAKSLTTVGGTMLTES
                     RTRPWTDQINLEFEFAFNNFDEMRHYFNTGSKILLEFEKSGGTPDGTVYYDTPYEQNY
                     FYTHEYNAIWQERLEDIGRIVISADRVYRELGDSFGTITLGSGFYGIMSGGVTAWREI
                     YRVVGDYDNGQDVVRVYARLNTIPASAYTIQFKVEFISEPGETYSDGLLTVYVDHTTS
                     VDTNAPSPSPTVNLMTALDEAEPDVITPP*"
     gene            complement(65241..66044)
                     /locus_tag="ENA-CEUD01013717-CEUD01013717-1_prodigal-singl
                     e_75"
     CDS             complement(65241..66044)
                     /product="hypothetical protein"
                     /codon_start=1
                     /transl_table=11
                     /translation="MYNVHGTEYNTCAILFNKLVVDSEKPITKADKFRGIGAQPIPLV
                     SPLKEADADACAHFEREVAKLLTLLGLPEKSTMLGNIETISQHFEQQQEAGKGLKVSA
                     SYIAATGPGELKIMKHKNPKSTFGSHATYVFDDFKHMKNFFKLGGFLAVTIDGSRLAS
                     SLYSTELAKFDREVGTVRLRFGDAATSYAGTGHNIGIMDIGSKRTTVYRYDGKYVRIK
                     IDARVEWDNVFVYTDIEILNNKTVQGTVTTGYDVAYCPALFPVKKPSCK*"
     gene            complement(66044..66838)
                     /locus_tag="ENA-CEUD01013717-CEUD01013717-1_prodigal-singl
                     e_76"
     CDS             complement(66044..66838)
                     /product="Putative uncharacterized protein n=1 Tax
                     =Commensalibacter intestini A911 RepID=G6F3I4_9PROT"
                     /codon_start=1
                     /transl_table=11
                     /translation="MAYLINLSDGRAVTINDSTVDTEQFSIPLVGRNTTGYGEHVMKA
                     MLQLLENSASGSEPLNPTEGQTWWDIAESEFKLRKGSDWISFPFKEGQNYIFDGNILP
                     SQNCSGGEHNIGSSTLEFCTVYAQEFSGTAARARYADIAEKYHADKVYEPGTIVMLGG
                     EKEITEFGQSSDVPFGVVSTAPAFLMNATEETGADEWLPVALAGRVPVRVVGEVLVGD
                     YLVASRKYPGCAEVGHRSSPEVIGRALGRSSDQGEKLVEAVTRFVL*"
                     /db_xref="UniRef100_G6F3I4"
                     /db_xref="G6F3I4_9PROT"
     gene            complement(66847..67437)
                     /locus_tag="ENA-CEUD01013717-CEUD01013717-1_prodigal-singl
                     e_77"
     CDS             complement(66847..67437)
                     /product="Uncharacterized protein n=1 Tax=Cronobacter
                     phage vB_CsaM_GAP32 RepID=K4FB39_9CAUD"
                     /codon_start=1
                     /transl_table=11
                     /translation="MFNIAELPMNGHLTVRDKITGEVLVSKSNAIHYGNMSAAIVRAL
                     SGDDSGHIRYMAFGNGGASIQTDGTVLYAEPNVSEVYDEQAALYNETYQKDVQNSGPD
                     SYVETVNGANADLRVVVTLASGEPNSEQVDEDGNAYGNQLDLDDLTDFNNEYVFNELA
                     LKDSSGIMLSHVRFHPVLKSANRILEIEYTIRVQMS*"
                     /db_xref="UniRef100_K4FB39"
                     /db_xref="A0A0F9HY94_9ZZZZ"
                     /db_xref="K4FB39_9CAUD"
     gene            complement(67602..78116)
                     /locus_tag="ENA-CEUD01013717-CEUD01013717-1_prodigal-singl
                     e_78"
     CDS             complement(67602..78116)
                     /product="Uncharacterized protein n=1 Tax=Escherichia
                     phage PBECO 4 RepID=L7TM41_9VIRU"
                     /codon_start=1
                     /transl_table=11
                     /translation="MAKNNNINKLPAVNRTPVMEKLFSSTIDQLSSEQERQYFQAYIG
                     QRPGSVYDNTSDYYKPELSKFRHAYQLEPGVISGTDTSTTPTDIKSYMDFLAYLQRNG
                     GNIENHERLFESDEYVWSPPIDVDKFVNHTWYYWFSDLYNNMPAIKVSDLTDVDIAGL
                     VGSTSLTLAGFDMLNGMVVEFTNIAAGDYAGKKFIVEGIGSYVEFIEVEKQVLPVDPW
                     EYLPWDENATKIGVETRGTPPNTYDINIYDGPDGWDTNAWDAIESVIGKDYITIERGA
                     KDKNPWSRTNGWLHIDSITAQQKALNEQEATDISLFTFAERASMPIIEFTKDIELYHT
                     GSNWLRYVDNVLSVDSIGTFNPKVDNVFVLRSPIDIISGTDYVTLSESNEGSRIWHDD
                     NLDRLKAAANSRYRGRDNVFRVISRTVDSQGMVQLDFEPVVIHPELSGNSRYRFLNND
                     IVTVRDGELVADRGKDLFWYVYEATEDRISLFDTESELRAGLLHSGQQKYDVNQDPLF
                     SLYNSDSLENRRIEDIPNVIFSGSKLFSYKVNEFSSVLNTEVGKYLTYTGIGQITDIV
                     FTANLDKDRIYVQSDTESVEIPGYYYFKRYPTARNGFAAAGTYENFWSLGDKQKQPIV
                     DQFVATDDLDTRVLTLSLVPEPTTVDIEINGERLSPDVYSVVNDQVFIDAPTSANDNI
                     TIKSRSVKTKLELKKILLSQTDYQLIHPVNYSDEVSVFHNGTKLNSNRYRIVNKRTLR
                     FSNFPDTAQDNDTIFVQYESDEVLKDNTSAFYEVPSSLETNYNNEDVVEASVNDLMPH
                     FLSILATHTETGAIRYGQKNQYFNSSKDVSGGKYIRQSSSNLLSVMLTANSKDMPIIP
                     AMKQAGGDYVRFKNKFTKAVKDLSDSGDLTRISQSLDLENTSVIDRVFNEAVTTVLDG
                     SVSYNTYNNTYMFPFGSVYEEFKLSDPSVFRRSAQMSEGFVKYDAINPTLTDISGYDD
                     TRSTLIIIEKLLDSNAQRDYGFAERVLTEGDDYVLFGTDVYMRERYDPDTYPSDPYYR
                     DVSTLYRELTIRVYRNLESSRIPATPSTLGLYPVFKPRYVYDESIPFPGQAPVTPPSE
                     FNKPENGYILGHDGSKTPVYGDVRDQLLLELEKRIYNNIRDEYKKNSLVDGSYTPPLL
                     VNDIVPNQLRKTEFSRKEINEILVRPFNTWTTDNGIQWRENAQYQEGNEWTYNYDAAK
                     VKTNMPNSWRGMYRYRYGTTTPHLTPWECLGFSDRPGDWTSIYGTDYSARNTAMWDEI
                     TGVTNVRLPKSKKMGFTEIPVDDDGNLKTPYELGLVSDPDLAKASTFTRDWNFGDGSP
                     AEESWRMSSIYPFEVMRLMLLTKPAKFSDLMWDTVNITASSRSPEQIVFNETGKRVQR
                     SDLVVHGEVRDGEVVSRYGYQQWLSDYLDRNNKNVSELLGQKVRNARVQLVHKMGGFT
                     VPENTTYKTSSINVSGDGANLNVPSENIDTVILDSEVYDVKAYSGIIVRKVRANTFRV
                     YGYDVQSPWFKYYGKLSDARSYTIQGGGEDAPFSTYTEDKQYNIGSIIERNGTYYRAK
                     STHYSQVFDPTLWTALSELPKINAVSAQVYPERDSTSELSINYGHEFTSVQDLVDFMI
                     GYGAYLNGIGFDFEERDPVTSARRDFVQSSKQLLNWIASNWENNSLLALSPISSKVSV
                     TFDQGYPVPVVSDKSSEFVVLNKAGLPLSRSAIVFGRTEKHISLETASEDAGIFFARF
                     GVKDSEHVVVFDNKTVFDDVMFDGLLQQRKKRIIFDGFRSFGWSGKKEAPGYIITESG
                     SLITNLENNTSSIRDYHNSESVLDRSGITNAARHLIGYDSKDYLTALGLGDNAQYEFY
                     RGMIQEKGTVTSSDKILRALDTDASENITINEEWAVKVGDFGATNNTQRFDILLSSEK
                     VVSDPQAVLIDTPVTDHKKVHSIEIVDLEEFYATPPHIRIIPAPDDTGHIVWATAKCE
                     LSEDGRISDVTLVSSGEGYTKTPTVIVSRSDSFDIGGFGTDAWDDTDIAWEDDMVATL
                     EGLSDNDSDKDNIIVVDQDSVDSWHRRPVNTSPIDLFPKTDVIDYDMPTAGYVHIRDV
                     DYTAFNVEQVFDYNSEPAIPSVNYTYDSEGNESVESRDTLWLARNAKDDWDVLRATEL
                     LTQQNSAVFKSGSTWYLETDVDLFDVFAREVSSEAFVLYSRLVTIDPSLDTESPRRNI
                     AGKQVLVKPVIDETSEKETSYTRRYALYRDLAGTDLTAADTVLLENADIDELDEFAPV
                     LTMRVICFESCRFDTRNDMEVYSANSPFLEGELAWVDHAAGENDWAVYQFRGNVFVPY
                     EIQAVVNDVVQTTIRQRETLVNTHLFDQAFLYDEKTAETLFLLPVYDPFKGLLPTVVE
                     QNVTWRMTSDPAKYTNSDVYEHVDFNNLFDQDNIGQVWWDTSKMAYLYYEQGSIYERR
                     DYWGAVFPGSEAAVYEWIESDVPPSQYSGSGTPRNINEYTQREVYNSATKASVIKYYF
                     WVSGKTTIAGSLPNRTASVYQVASMILTPTKQNYIWFSPINDHKNDVDRRHRYVEVTT
                     DYETGNFIDLGADWISDVRVFRLRDGKFYGDGHNWRVVKGGLEFDSVLEPNETFAISY
                     QTSSYAVDGNSFVFANVSSVARNRNTAFQINYKYKETHNQNHTEWVIINEDGSDTKLP
                     EAHWEKFIDSFTGITKPTGWDEVKQGLYNLREDGFAYTESKLTTGNVTSLLLDRYDTR
                     FPESRGVIELNGERIYYNTRVIVDADGNESKYGKIKLIGLDRGYQDTDVVEHPVDSYV
                     RLVYETSPDVPAQFVGSYASSALPDLPTQIEAVTGAKSTDSYLMVPDPSLGDYEKYGN
                     SNTPRQSWFKDVFAARKVIFQDINENIKNLRIRSDYPEWNLFLAEQEGTLWQWGVWYA
                     DGYSAENVNPTRLVKSPSELSALKSRLVTGDQVRVQPVVNANYTVYEVNSTGSFEIVA
                     VQNETVEILPRAWTGKYSHQLRLELRLLMDLLREYIFVGDTEKYMNSAVFTAFVYVMS
                     EQDHVDWLFKTSYVSVRQTGNTFDTPAITTPNNIELLGSYIEDVKPYRTKIRNFSSAY
                     TVNRDDDSLVEIAGLEDIVTTTTININRVWSESVSDIPPNDGSVTSLTYDEASFDRVN
                     DINAGRVYAIDSGEFGTFDENDPGLMSASDAGYMHIEYKPEMNQTFVVEFDVTTQVVD
                     VMGPFVFVNGREINMFNYDATEKVLRVIVPLHEGDIVEIYDVRPSESRSFANPMTRED
                     LMSGIAPIEVHDALVVTVETNPSHIIEYVKVTSDNLTLADVDSSTSRVYVARKVPRYN
                     VSPNVTTEWIVEELSDFFDNVRSEPWDEYVDGEYVHRWDSTPWDTDASITFDNTTIPV
                     NSWLVIVSESSFSDANYAYRYLLDETSDHQVFVMGNASATVSSSELPSNKYSVKVEGD
                     YTSQGNTGRFWINGEMVSYSNIAYDGAHTTFYGLKRGQLSTSIANHAPGSRIQFVSDT
                     QFVDPDVFYTGDSFEFDSGVESFVKSSGAANPITYKYL*"
                     /db_xref="UniRef100_L7TM41"
                     /db_xref="A0A0F9RNS7_9ZZZZ"
                     /db_xref="L7TM41_9VIRU"
     gene            complement(78120..82052)
                     /locus_tag="ENA-CEUD01013717-CEUD01013717-1_prodigal-singl
                     e_79"
     CDS             complement(78120..82052)
                     /product="Uncharacterized protein n=1 Tax=Enterobacteria
                     phage vB_KleM-RaK2 RepID=H6X3M8_9CAUD"
                     /codon_start=1
                     /transl_table=11
                     /translation="MSQPLRQSTLFAAEDYLKVFRSFKDVNFTNYDFDGIKRDLLSYI
                     NEHYPEDFNDFVESSELIAIVDLLAFVTTSMALRTDMNTRENFLDTAERRDSVVRLAR
                     MLSYEASRNIPARGLLRVRSVSTSQDVYDSAGRNLKGTNVYWDDANNSDSIEQFTSIL
                     NAAFLTTNQFGRPLKSGQVGGETTELYAVNTSETALDNYSVDINVNGRSLPLNITNAN
                     FDDGGYVYERHPDPADPFHMLYVNDGQGTSSINNGFFLYFKQGSLTSSSFEFTSPVPN
                     RILDINEQNINNQDVYFQRIDRSTQEVIEKWTKVPTDIGTNISYNGISASERKIYSEI
                     TNLNDTVSLKFSDGVNGEMPKGNYRVWYRQSQNENVIIRPSDASNIQIALRYIGKDQQ
                     TYTLTVTASLEYTVDNGAPSETTENIKQRAPAVYYTQNRMVNGEDYNSLPLQKGNEIE
                     KLHAVNRTYAGHSRYVNTADPTGYVKNLSVAGDDGVLFIERDQPEQEIFDIPVAASQS
                     NKIPVRDLLINRVSPFVDNYRLRNFFFASYLPEAGLDAFVVDTEVPVLWKTKPGLSKY
                     NYGYLYFRRGNSDVTLSSQDTNSYGGILPNIKQGAALTFVNPNDSFDKIHVNVTGLTR
                     FGIPSDNETRGPITLSKEVPAGYILTRIIPRMNIDFSSYFTGIKQRVDGTTASLYETV
                     SSTVGDNSNITDSVGINIIENIINTKSFGLGYDIIEEQWYIIENIADPDADFEITGEN
                     SWLIYFESLRENNLTKYRVITRGDRYVFESYQQAAFFYDGDNPAIDLYTGRARRDQIV
                     LTADNTSPYPSETWVGSVEKIPRYDSFGVLQSTETKVVWRNGTVTTDNIIVMTRPGNS
                     SNVTLTKTGAFTNISMEASNGFVKVSDSDLDSLPPVTDGQSSVTITYSDGARLGNDII
                     FNVVKQYLNDDGSVNNRRVEITPADLNADGVSENPLAFDNFVPLASKVAFESVIDYQG
                     NETENVLVGGIVNITATSQLNLIDWTNIEFNGQRIRNIKMITMPDYSYMTLFASIVSS
                     GAVDRRTQFTVARNFENKVVYIESEDKFYILPLIKHVDDIPDGETVTSNIVESTSYSA
                     KRGRSFAVNTFSDETLPVYFRWIHYAPTDHRIDPSPSNIVDMYVLTSGYYAQVQSWKR
                     SNGSASEFPDYPTMRELGIQFGDLKEYKMMSDEIVFRPAKFKTLFGTQANKEHQAKFL
                     VVKIPGVVVSDNEIKTEVIKAIDEYFEISNWNFGDSFYYTELSAFIHQRLSTKISSVV
                     IVPEKATGTFGDLFKVQAETNELFISTATVDNVEIVNDLTPGNMRKRS*"
                     /db_xref="UniRef100_H6X3M8"
                     /db_xref="A0A0F9UA99_9ZZZZ"
                     /db_xref="H6X3M8_9CAUD"
     gene            complement(82057..82422)
                     /locus_tag="ENA-CEUD01013717-CEUD01013717-1_prodigal-singl
                     e_80"
     CDS             complement(82057..82422)
                     /product="hypothetical protein"
                     /codon_start=1
                     /transl_table=11
                     /translation="MARFKGLSTINKTSGPYTLTDAELVKRDILNELTTRRGSRIGNV
                     SYGSNLHLYLGEPNEQAVVDAIEDEVRLILRRDPRVTVVSVSAQVGDHSILISATINY
                     DPLGTTDQLYLEYTENTGI*"
     gene            82555..82818
                     /locus_tag="ENA-CEUD01013717-CEUD01013717-1_prodigal-singl
                     e_81"
     CDS             82555..82818
                     /product="hypothetical protein"
                     /codon_start=1
                     /transl_table=11
                     /translation="MSVKKLAQEITDLHSRFADYNKKHPGRRFHIIRTGNSNRPQLHW
                     IINEFGVYDSKSKKYILAYINHFDAPSAVEEMRELITSAEKEK*"
     gene            complement(82859..84820)
                     /locus_tag="ENA-CEUD01013717-CEUD01013717-1_prodigal-singl
                     e_82"
     CDS             complement(82859..84820)
                     /product="Lysozyme {ECO:0000256|RuleBase:RU003788}; EC=3.2
                     .1.17 {ECO:0000256|RuleBase:RU003788};;  TaxID=1141136
                     species="Viruses; dsDNA viruses, no RNA stage;
                     Caudovirales; Myoviridae.;" source="Cronobacter phage
                     vB_CsaM_GAP32.;""
                     /codon_start=1
                     /transl_table=11
                     /translation="MRSVKNNKPDMITDSGDHYPGKNNQSIYVGQVKDNRDIRRNGSL
                     MVYVPELSGSAPSDRNGWIKCHYASPFAGSTPLDWIGNDHQSYVDTQSSYGFWAVPPD
                     INNQVLIALAVGKTTRAYWFACIPEAHSHNMVPAVTAKEPNKRRDGFYDSTNSESTPL
                     PVAEYNKLYSAVTESFRDENRPIQPYLSAGLRKSGLIHDQVRGPTSVGSMTSNAAEIY
                     GMNTPGPRITDPAADAEYYAVKGNKPSFSQSKSEAIYKSTTKHQLDPELEDTQEVPIR
                     RKGGSQFVLSDEEGSEFVRLRTRSGAQIYIGETDGIVYINNRDGNAWIQLSETGNVDI
                     FSAKSVSVRSHEDLNLRADRDINIEAGRDMQLKAAKDYKGSDKGEVAEELEGQGGNIK
                     IQANNDYDIYVENDLRSDIKKKSNFVYQDEVKTEYRKNTHSIYRMDSYTYSEANVTVK
                     IEGNSVTEVEQHITTKTPSLRVTGDTTTIKSSGSTINMAGSIGITTDGTVGVTSGGKS
                     TIDASEVGLNASKIGLQGTTHLAGSVKAQNVKDTLDGNGSPNFLAAVVSPGASGVGAA
                     GTGSDVNEEMVVDPIEPDEIQLAELNEKYNVLGELKPDGNKVFSLSYMSEEIKTIVKR
                     FMTREPCREHENTGDVEKWYPDYKTDKRG*"
                     /db_xref="K4FB41_9CAUD"
                     /db_xref="UniRef100_K4FB41"
                     /db_xref="3.2.1.17"
     gene            complement(84822..86849)
                     /locus_tag="ENA-CEUD01013717-CEUD01013717-1_prodigal-singl
                     e_83"
     CDS             complement(84822..86849)
                     /product="hypothetical protein"
                     /codon_start=1
                     /transl_table=11
                     /translation="MSNNKVEPNPFNPFTVTETGNDFSPLVDESNRRQEVTAFENSGG
                     RQNVPLDDDITQTDREQSSEVLDDGNPLYKYHTNMYNLEWFMAKLDLDAAGDLRMDRY
                     SVIDDLTTVGNLPDDSKYVLAKTGASELIISKFELVTIHTSTGSESSMPSVKARMTIT
                     EPNGCTLPEKIIEGIKTLDLGSSPISVPTYLNIWFTGRSTTNAPEVVKFGTDQISKQT
                     IRFKVVRVRTKMDSNGSQYEVELVGLNSLALQKTAVDLDYEVTITSQELKKMKSIKDV
                     LGATGSNGNYEEGELFKKIGQTAKHQAQRVLDESDGELKYNIIMSSLREKSVVIFEGF
                     NDQELEFAINSKSTENKAFNIEDLKVNSKTDIVTVIRSLMKHTRLHYAVVDRPKKEKS
                     GNLSSVDYYTIETDVRPVSYSEDANRNIYDYYYIVRKRRKARVDVTGPARFKKESLLS
                     NEYTQYGVYLYKQYNYIFTGKNQSVIDFDVEIDFTWHRALRPDNLSKFMNSVNAPGKK
                     AQTNDVRTTAESDTAPSANLVTTKSTPSHSSDAEFFNTVPSYVYDIADQKEKSHGVIG
                     DTRDGVIIESESIVRELFEDFDVAATGEIKIQGDPDWLSFNLPYDQYIYLQVNNMKKD
                     LAYENKPGTKPDPAMTNVYRVLEVTHVFDEGNFTQTLNLVRPASWYVSVDE*"
     gene            complement(86846..87118)
                     /locus_tag="ENA-CEUD01013717-CEUD01013717-1_prodigal-singl
                     e_84"
     CDS             complement(86846..87118)
                     /product="Uncharacterized protein n=1 Tax=Cronobacter
                     phage vB_CsaM_GAP32 RepID=K4F633_9CAUD"
                     /codon_start=1
                     /transl_table=11
                     /translation="MSNPYKNTPLRDFYRDLWQPVSIAKSRDDRTIVISNAHHQRPDL
                     LASELYGDERLFWVFWQHNKDLLEDPIHDFVAGLSIKVPNRDNIQI*"
                     /db_xref="UniRef100_K4F633"
                     /db_xref="A0A0F9RNT5_9ZZZZ"
                     /db_xref="K4F633_9CAUD"
     gene            complement(87118..87729)
                     /locus_tag="ENA-CEUD01013717-CEUD01013717-1_prodigal-singl
                     e_85"
     CDS             complement(87118..87729)
                     /product="Uncharacterized protein {ECO:0000313|EMBL
                     :KKN58216.1};  TaxID=412755 species="unclassified
                     sequences; metagenomes; ecological metagenomes.;"
                     source="marine sediment metagenome.;""
                     /codon_start=1
                     /transl_table=11
                     /translation="VIGKGGLFIKNDAYGEWFGKEPMSFLSSRNEANPDQSRNGIAFL
                     LPPEINISAQADYTSNDLVHTNHNIYSWKRSAVNDISVVLPFVNNTKHKAHYFIGAIQ
                     FCRTVTKGFIGKSQGAGAPPPILEFSSNGDFIYNKVPVVMKNFVVPINNQDSDYVDTE
                     YGRVQVKATINITLSPVYPANESLTDFDIEQYATGQNAIKGFY*"
                     /db_xref="A0A0F9UAA2_9ZZZZ"
     gene            87863..88663
                     /locus_tag="ENA-CEUD01013717-CEUD01013717-1_prodigal-singl
                     e_86"
     CDS             87863..88663
                     /product="RNA polymerase sigma factor n=1 Tax
                     =Enterobacteria phage vB_KleM-RaK2 RepID=H6X3N9_9CAUD"
                     /codon_start=1
                     /transl_table=11
                     /translation="MSNTDNSHYLKNREMTAEINKCKYTYCHFISPEYQRYEGILEGS
                     YKDIFSKAVDDDGVEFQPHIVKAVKRYAKNKRNETGQVMAVEDVDLSDVVFRVMTDEH
                     IPTDETGEPIKLNFPAFKHYIVTDLEKEEVKEVGKSHHSDENTFSMTHGKTSNKLGEI
                     YLLMVNRYGGRYNWRGYSYLDDMKGQALTQLAKVGLMFNEAKGTDHPNPFAYYTTIIK
                     RCFSKVIKDEKRVSEIRDSLLMDADRDPSNAKQLELESAYRNRYSEDD*"
                     /db_xref="UniRef100_H6X3N9"
                     /db_xref="A0A0F9UX53_9ZZZZ"
                     /db_xref="H6X3N9_9CAUD"
     gene            88663..89685
                     /locus_tag="ENA-CEUD01013717-CEUD01013717-1_prodigal-singl
                     e_87"
     CDS             88663..89685
                     /product="Endonuclease subunit n=1 Tax=Enterobacteria
                     phage vB_KleM-RaK2 RepID=H6X3P0_9CAUD"
                     /codon_start=1
                     /transl_table=11
                     /translation="MDFQQFERSIIFTDIHFGLRNNSATHNQDCLDFIDAMIAHAHAN
                     DCETAIFMGDWHHSRNQINVSTLNYTHRALGKLSQNFKQVFFIVGNHDLFYRDKRDIH
                     SIPMSELYPNIMPITEITTVGNATFVPWLVGDEWKKVKKIKSKYIFGHFEIPGFKMNN
                     IVEVPDHGEISSSHFKYSDWVFSGHLHKRQINGNIIYTGNCFPHDYGDSGDTDRGWCT
                     LADGEKPELHNWVGCPRFIRCNLSEIAADPDKFLIPKAYIKAVTDVDLSYEEVAHMKE
                     TFQNSFNIREFRLVAPSESVDGDSELTQEEESQSVDEIVTKQIEDLESDSFDKKLLLD
                     IYNELG*"
                     /db_xref="UniRef100_H6X3P0"
                     /db_xref="A0A0A8J963_9CAUD"
                     /db_xref="H6X3P0_9CAUD"
     gene            89704..89910
                     /locus_tag="ENA-CEUD01013717-CEUD01013717-1_prodigal-singl
                     e_88"
     CDS             89704..89910
                     /product="hypothetical protein"
                     /codon_start=1
                     /transl_table=11
                     /translation="MSCTHERQVDPVWVTETCSWTGEEVSHWEYQEPVSTFVDVSTHS
                     YKCTQCGEVFYYSQRGKQIEEGKL*"
     gene            89910..91700
                     /locus_tag="ENA-CEUD01013717-CEUD01013717-1_prodigal-singl
                     e_89"
     CDS             89910..91700
                     /product="Recombination endonuclease subunit n=1 Tax
                     =Escherichia phage PBECO 4 RepID=L7TM31_9VIRU"
                     /codon_start=1
                     /transl_table=11
                     /translation="MSLNIEYLTIKNFMSIGNVTQSVQFKNGELYLVLGENLDLGGND
                     NRNGVGKTTIVNALCYVLYGKPLSGNIKLNNLINKTNGKGMMCGVSFTKDGKRYKIER
                     GRGPAVFKLYIDDKEVEDTDEDDNQARGESKNTQAQITKILGMQYEMFRNIVTMTTHT
                     DPFLKMRPIEQREIIEELLGVTVLSEKASLLADMKRKTKELIRDEEVQINAVKKSNET
                     FQSNIKSLQTRSVAWERSKQNNINNYASELEKLDNLDIDIELEGHKTHAEAREHASKV
                     TSVTNDLRYTEGQIKRHDTAIKKAEKQLAGLDHSEECPTCNQTIGADIRDRLRDEANQ
                     TIEKHAAEITTLSETYEKQVAELNKLNEKQFIKYDLEYSSYEEALEHKSKITALADKL
                     EDVISSENPYTDQIQQLQNEGIQEINYDTLNELTKRLDHEEYLFKLMNNKDSFIRKKV
                     INQNLAFLNSRLKSYLDQLSLPHQVVFQADLSVDIQEHGRDLDFDNLSRGERTRLSLG
                     LSWAFRDVFEHMNTSVNVMMIDELLDNGLDVNGVECALRTLKNHVRNSNKCVHLVSHR
                     DELVGRVNNTIKVIKENGFTTIEDESTTDA*"
                     /db_xref="UniRef100_L7TM31"
                     /db_xref="A0A0F9FQ34_9ZZZZ"
                     /db_xref="L7TM31_9VIRU"
     gene            91789..92616
                     /locus_tag="ENA-CEUD01013717-CEUD01013717-1_prodigal-singl
                     e_90"
     CDS             91789..92616
                     /product="Putative uncharacterized protein n=1 Tax=Vibrio
                     phage KVP40 (isolate Vibrio
                     parahaemolyticus/Japan/Matsuzaki /1991) RepID=Q6WI00_BPKVM"
                     /codon_start=1
                     /transl_table=11
                     /translation="MKINEITEGYSYLPNIDRERYQERDGLEGPIMTRSGKVVYYDPK
                     AGQHYDPDTDIYLTYDEFNALDNATGPKAESIGAPQREPEPIEDWEEDLIDPATGEYY
                     DDLDESDSAEDLLKDKKWADERYIKRSNEWLAHAKENYSPVSIAYIKWVIANGHLVPN
                     SESVFLSWTRAMKVPKSSASQVWGEVFKTKMSPVLLSKLSESINETIDAEGEIVELYA
                     KLKDWRASALAGYARKVGVPDDVVDPIKRDEEDLLDEIMGHLFGDDWMIVLMNKGLV*"
                     /db_xref="UniRef100_Q6WI00"
                     /db_xref="Q6WI00_BPKVM"
     gene            92727..93104
                     /locus_tag="ENA-CEUD01013717-CEUD01013717-1_prodigal-singl
                     e_91"
     CDS             92727..93104
                     /product="hypothetical protein"
                     /codon_start=1
                     /transl_table=11
                     /translation="MKNAIVLRTNKSQSILSRGAYLFDANANLMLAGEKQELDHTVRF
                     NAKQIQAIADTVGGVAAIIVVDDIVKYSKPGSPLKTVAKKRKYLPDVDGKFRFVKAWS
                     QSSDVKLVTSRVHAKQKCAEATA*"
     gene            93262..93495
                     /locus_tag="ENA-CEUD01013717-CEUD01013717-1_prodigal-singl
                     e_92"
     CDS             93262..93495
                     /product="hypothetical protein"
                     /codon_start=1
                     /transl_table=11
                     /translation="MSKLLKKIKNAQVADNNGVVVGTVHNVYDNEGQTVIVYKLVNGN
                     DDEANLSWLLWNNYSFTRNGKVLDNMKILAASV*"
     gene            93587..94102
                     /locus_tag="ENA-CEUD01013717-CEUD01013717-1_prodigal-singl
                     e_93"
     CDS             93587..94102
                     /product="Uncharacterized protein n=3 Tax=Campylobacter
                     phage CP81 RepID=S5VYQ8_9CAUD"
                     /codon_start=1
                     /transl_table=11
                     /translation="MAVNGKQKGNSFERTISNMLSERFCEHLGLEQGFRRNPDSGSFF
                     GGSNKSRVETHDTDFAVYGDLICPRSFIFSIECKSYKTPPTLDSIAKQSVKQWDTWIS
                     QAEQDAEMGNKETLLVVKYNRTEIMCFLKKSFHATSEWKEIEGFAKYKDYILMSVTDF
                     LSVSDEKFFKE*"
                     /db_xref="UniRef100_S5VYQ8"
                     /db_xref="G0LWF6_9CAUD"
                     /db_xref="S5VYQ8_9CAUD"
     gene            complement(96130..96303)
                     /locus_tag="ENA-CEUD01013717-CEUD01013717-1_prodigal-singl
                     e_94"
     CDS             complement(96130..96303)
                     /product="hypothetical protein"
                     /codon_start=1
                     /transl_table=11
                     /translation="MAMIRGLEKNQDKLTDEIQYLAIYGQGGFGYETCWMMSSRERQQ
                     LVKKLKEYYKEGS*"
     gene            complement(96303..97187)
                     /locus_tag="ENA-CEUD01013717-CEUD01013717-1_prodigal-singl
                     e_95"
     CDS             complement(96303..97187)
                     /product="Baseplate hub subunit n=1 Tax=Enterobacteria
                     phage vB_KleM-RaK2 RepID=H6X3P4_9CAUD"
                     /codon_start=1
                     /transl_table=11
                     /translation="MTQMTANNPLAGAFRKPKSWVRLLGTDIGAYPEGFITADNEKLE
                     VGVKPMTGSDETLLNNPDGLLNGESIVSVIKSCCPTISDPTKLLHIDIRLLMTEIRRN
                     SYGKEHDIDETCPKCGHVQKKTLDLDMVLSNVRRFSDGFNVVELDGDLEVMLHPYDFS
                     QYKKILDIGYKESKSLRALSPDSGVSDDERLAVFSKMYKEMSTLNRDILMSSIASVSL
                     AGNVVTEPQFITEFFMEIDRESSAKIKEKVDDMNNHGVQSKLDTKCQNCQHEHIIDVN
                     FDQMSFFTRSSDQATHNR*"
                     /db_xref="UniRef100_H6X3P4"
                     /db_xref="H6X3P4_9CAUD"
     gene            97287..100094
                     /locus_tag="ENA-CEUD01013717-CEUD01013717-1_prodigal-singl
                     e_96"
     CDS             97287..100094
                     /product="hypothetical protein"
                     /codon_start=1
                     /transl_table=11
                     /translation="MEEVSPVIITDIDSVAIRTLAQEETLKSLIKLVQKSYNLDKTHG
                     KKVEDQLKRIADKLDDPTGMGEIGDVVDSIDGLDFDELKQELADIGETLEDNYKEQVK
                     ENKRRPSTGPGPANSPTNSREPDLSGKLDTMLGGFIGRMDMGFGGIMAKTGQILSAFS
                     LAALIGNLANLAENSRSAGALIQSFGSSAEIAGNFVSNTADNILRFGMNVEDLNAVYN
                     EHSIALNAYQRATGRSFAQTVSGMADFGDIVGVTSRQMLEYSASEFSRQRLLGQIDQL
                     NQSQMQNLARRAIENMTEYSARLGIGIEEIDKAVNGLMDAPDTRFIMSSLSLAGQEAV
                     KEMTMAFADAPEVSKTLRDQLANLQLGRPIDQELVRGLASSGLGDVIPTLTEELNSVM
                     TGDTSAIERLRNTLAVRFQQMTDDQRKATLAVAQSVGGTYLQFANDALSLTEDMRSSM
                     TDEQRAAERRIRNQAAFIREFNNRLTTMFQGLLTQVLNYFVGFDDVNKLFNKEGEFTE
                     EAVNKMSKFFSDVRSFIDGFVSGMGTVFDVLKVIGSGLLWVADTIGSVMSVFGVETES
                     AANTLGYVAGLLVGGIMFIATPARLLFSAFKTVGQILMAFDIVGLFKTLPSMVRVFSG
                     GIIKATTSAFSTISGGLARLFTVLGPQMLNGVSTFLNKSLFWLGAVAQRALPWLLSRI
                     PALFGPVGIAISTLITGIIDGYMNSDSDTFIGKVIDSIMSLPRTFAGWIYDMVDTVAG
                     WLGFDSTSFTNALRDINSPLGILFDLLSFVGQQLSAVGDWVAQKWDAAKSWFTGDDDS
                     ATVMKDTAKQVNNDVIEHASGVAKDYANNVKRQAPRMNSGNIQRDAQLIRNASVSNIV
                     NNTRTGNVNNSTFTEELITDKARADKIVETMNMVQESTDPDTTALLLEKLDQLISAQT
                     ENNRYSREISSNTKGAIKGIG*"
     gene            100098..101702
                     /locus_tag="ENA-CEUD01013717-CEUD01013717-1_prodigal-singl
                     e_97"
     CDS             100098..101702
                     /product="Portal vertex protein of head n=1 Tax
                     =Cronobacter phage vB_CsaM_GAP32 RepID=K4F9K9_9CAUD"
                     /codon_start=1
                     /transl_table=11
                     /translation="MTWKKYFNQSPTNTNPGSFKSSGASHGSFDKDAAWLPEYYSGSQ
                     DRIHRYAQYDTMDLDHEVHLALNTIAEFCVQDDEDNKLPFEVSWVEDPTESETETINR
                     LLRQWCELNEWRRRAVSAFRGTIKYGDQFFIRDPETFKLHWVDVADVKYVIVNEADNK
                     RIEFYAMANISFNLKDGVASDFDPNNTHNANNLSVQHWSKSAKTTGVSSANTDEEITY
                     ISADHVVHISMSEGMNMTWPFGVSELEKVFKIYKQKELLEDSILIYRIHRAPERRVFF
                     IDTGDLPPHKAKAHLESTRMEVQQKRIPQKTGNGENNIMDSAYNPLSMIEDYFFAVTA
                     SGRGSRVETLPGGQGLGEIDDLKYFNNKLIRALSIPSSYLPTGPEDGTAPYQDGKVSN
                     AFIQEFRFDRYCRRLQNIVIDELNHEFKMYCKHSGIRVDTGTFDIQFCEPQNFSNYRE
                     VEMNMQFASAYAQMSDYEHISKRFAMKKYLGWDDNDILENERLWKQENGIKDEAGEEI
                     ARTTVAREAGLTSSAIKQYQNKAREE*"
                     /db_xref="UniRef100_K4F9K9"
                     /db_xref="A0A0F9QJG2_9ZZZZ"
                     /db_xref="K4F9K9_9CAUD"
     gene            101702..101971
                     /locus_tag="ENA-CEUD01013717-CEUD01013717-1_prodigal-singl
                     e_98"
     CDS             101702..101971
                     /product="hypothetical protein"
                     /codon_start=1
                     /transl_table=11
                     /translation="MRIDEIYDPARDRSVVRLSTDVRRPQLTLKHLQQMRKSRDFKRI
                     EEIERMKLMQIMYGGDVGGGGPGGGMGGGFGGEIDFDDGPALGEE*"
     gene            102099..102602
                     /locus_tag="ENA-CEUD01013717-CEUD01013717-1_prodigal-singl
                     e_99"
     CDS             102099..102602
                     /product="Uncharacterized protein n=1 Tax=Entamoeba
                     invadens RepID=S0B6L1_ENTIV"
                     /codon_start=1
                     /transl_table=11
                     /translation="MNKLEQVFDLLINEDNTAASKLFHEIVVETARDIYADVSKAVGV
                     SESSYEEDAEEDDSEKKDKVVKEEDMGELSDEVSDEVSDADVDDEMSDDEVEVDDELS
                     DEDSGDVEDRVEDLEAAFAELAAEFEELAGDDVDMDADPEMDGGDLDSEIDDPEMDSD
                     EELAGTL*"
                     /db_xref="UniRef100_S0B6L1"
                     /db_xref="S0B6L1_ENTIV"
                     /db_xref="bwe:BcerKBAB4_5427"
     gene            102612..103244
                     /locus_tag="ENA-CEUD01013717-CEUD01013717-1_prodigal-singl
                     e_100"
     CDS             102612..103244
                     /product="Prohead core scaffolding protein and protease n
                     =1 Tax=Enterobacteria phage vB_KleM-RaK2
                     RepID=H6X3P9_9CAUD"
                     /codon_start=1
                     /transl_table=11
                     /translation="MNKLYEYMGPERSQIRITEGADDNGRAFYMEGIFIQADVRNHNQ
                     RVYPMDEISSAVAQLKERMERGESVLGELDHPDELTINLDRVSHVITDIYMKDNNGIG
                     KLKVIENTPCGKIVHGLLSSNVRLGVSSRGSGNVDNQGYVSDFEIVTVDIVAQPSAPE
                     AYPQTIYESLFNMRGGAGIYEAAAQAAHGDKVADKHLPSMLMALIKELKP*"
                     /db_xref="UniRef100_H6X3P9"
                     /db_xref="A0A0F9TS85_9ZZZZ"
                     /db_xref="H6X3P9_9CAUD"
     gene            103259..104374
                     /locus_tag="ENA-CEUD01013717-CEUD01013717-1_prodigal-singl
                     e_101"
     CDS             103259..104374
                     /product="Uncharacterized protein n=1 Tax=Cronobacter
                     phage vB_CsaM_GAP32 RepID=K4FB44_9CAUD"
                     /codon_start=1
                     /transl_table=11
                     /translation="MSVNKVLKNAQLSESDRNMVQEAWDKQIAEARSSIGAELRREFA
                     QKYEHDKSTIAEAAEKFVSDELREAMTRIANQEKELSEAKAKLQKQNAKQLRAMQEFV
                     LRKLKSEVGELHEDRKRMNESVKKANEFIKESIANELTEFAQDKKALNEQRVALINEG
                     RAKLREAKAKFIARASSKTSELVESTLRSELTALRQDIAEARENKFGRKIFEAFASEF
                     GGSLLVEGTELGTAKKANAKASQAIKKLSEAQNKLKTELEITKDNLARTRKMNEMLSP
                     LSGRQQSVMEGLLESVQTKDLDKAFKRYLPTVLGEQQQKPSEGRSKLSERRNRNSTLS
                     ARDGRRRGAESRRKQVNESNDDVELKEITRLAGISKV*"
                     /db_xref="UniRef100_K4FB44"
                     /db_xref="A0A0F9QPC4_9ZZZZ"
                     /db_xref="bpb:bpr_I1842"
                     /db_xref="K4FB44_9CAUD"
     gene            104412..105596
                     /locus_tag="ENA-CEUD01013717-CEUD01013717-1_prodigal-singl
                     e_102"
     CDS             104412..105596
                     /product="Major capsid protein n=1 Tax=Escherichia phage
                     PBECO 4 RepID=L7TM23_9VIRU"
                     /codon_start=1
                     /transl_table=11
                     /translation="MSKVLNENWGVTKNALLEGLQGSVRKTTDVVLENARKQALRESA
                     THGSTGTGNIATVNKIMLPLLRRVMPSTIANEIMGVQPMTGPVGQIHTLRVNYAEDGA
                     GFKAGQEAFNPFDIAKAYSGNNVANSSTSPLPGPSSTASMEGEPGRRMSVNILKETVE
                     VKSRKLSASWTFEAAQDAEAVHGIDIEAEIMEAIAQEITVEIDQELLGRLRNLAGAPA
                     QSYDQNAVSGTATFVGDEHAALATMMNLESNLISQRTRRGVANFAVVSPVALTILQSA
                     TTSAFARTTEGKFDAPLNTKLVGTLNNAMKIYVDQFASSDEAVLLGYKGNETDAGAFY
                     CPYIPLQSVGPIIDPTTFQPVVSFMTRYGYVELTNTANSFGNAGDYYSRIGINTSNLS
                     FF*"
                     /db_xref="UniRef100_L7TM23"
                     /db_xref="A0A0F9QJK5_9ZZZZ"
                     /db_xref="L7TM23_9VIRU"
     gene            105814..106152
                     /locus_tag="ENA-CEUD01013717-CEUD01013717-1_prodigal-singl
                     e_103"
     CDS             105814..106152
                     /product="hypothetical protein"
                     /codon_start=1
                     /transl_table=11
                     /translation="MQPYVYYGYGIKLGEVTEEEFDQIEDDDFFQIAWFSDGCREQDS
                     GIAFIDNAYHSPWDEDTTEKPSLSYAVDTGDIDSARMKYLPELQKVLDHPMVKKYNKQ
                     IKFYVCCTEV*"
     gene            106433..106777
                     /locus_tag="ENA-CEUD01013717-CEUD01013717-1_prodigal-singl
                     e_104"
     CDS             106433..106777
                     /product="Putative uncharacterized protein n=1 Tax
                     =Chromobacterium violaceum (strain ATCC 12472 / DSM 30191
                     / JCM 1249 / NBRC 12614 / NCIMB 9131 / NCTC 9757)
                     RepID=Q7NXS4_CHRVO"
                     /codon_start=1
                     /transl_table=11
                     /translation="MWRWGNDKFATGYRIFTLFHSKTLGIDLYLFRYPEGSFIPKHKD
                     PKTNGPTTRINLELRKAQQGGVFKCKRKWSLFDRLHVFRADRDYHSVSKIEKGSRWVL
                     SLGIANVFKKPR*"
                     /db_xref="UniRef100_Q7NXS4"
                     /db_xref="cvi:CV_1552"
                     /db_xref="A0A0D8ZNN6_CHRVL"
                     /db_xref="Q7NXS4_CHRVO"
     gene            107225..107872
                     /locus_tag="ENA-CEUD01013717-CEUD01013717-1_prodigal-singl
                     e_105"
     CDS             107225..107872
                     /product="hypothetical protein"
                     /codon_start=1
                     /transl_table=11
                     /translation="MRFQDIKEARRTGDGISYKEKKVKGELDRVIAELSGKESQMFTV
                     AAKYYRKIAQEEEKIKRARDALNEKMKQRFDTLFDPTDVIYTRVIETASLTVSMSKKS
                     EKTTQTVTDVDGLFEDLLGLAPELADKIGQLREQYVKVENKVTQSRLGKPKLHDPKES
                     VDNGESALAEGVLDSIVDSIKAYAIKLMNWISDWARGYDRKLDSIKSRAQGVGIL*"
     gene            107991..114029
                     /locus_tag="ENA-CEUD01013717-CEUD01013717-1_prodigal-singl
                     e_106"
     CDS             107991..114029
                     /product="Uncharacterized protein {ECO:0000313|EMBL
                     :CPR16138.1};  TaxID=1578971 species="Bacteria;
                     Proteobacteria; Alphaproteobacteria; Rhizobiales;
                     Hyphomicrobiaceae; Filomicrobium.;" source="Filomicrobium
                     sp. Y.;""
                     /codon_start=1
                     /transl_table=11
                     /translation="MSYEFNINGGTRFVLTNGESSGIENIRLEGSVIITEDLTVLGNN
                     TVLETSTVTIEDTIITIGRGTAELDPSDAFLSGGLIVERPSGENHKGLWYTPSAASFI
                     FGETTTDSEGQVAELSPDAYTNVSMGHLTVHYNADGAADAYIGDPSTKFTSSGTVQFG
                     KLSNAESTNIQGENASFENPKDVRVKTGGAVREEVRVEDSSFGEWRVRTSSLVGAAGS
                     EIVYDQDLYMGNGEFTYNGDTVLTMGSGDYVVSINDLQGVVEFRLFDLLDVEGDHQEF
                     AGAPREDGKYLKFNASEGVWLPSFITHINEIENVNANEIAGRVLQYRLDSSDGVYRWM
                     ESTVAMPEKLFQLLDVDMSTETEAEPGQSLIWFEEDEVSGAGFWRPSFIPSIHSIMDV
                     ESTLPDAGDEGKALIWNNTTGKWVLSATSFVEVLDDLADVNGVLNLDDKAFLKYDLDN
                     SQWAPGFVDDIGEITNVREMSNGLSQDNNLLKYNFSDQVWEAGIIDDLAEIGNVYIPD
                     YGTVEEGHTIKWDVVNARWVTGPSLSRLFDVTDVKETEGSMAEGRFLVWRANGPDGPG
                     WYQSDMSQVQVLDDLNDVIIDQGDLSDGKILRYNSSLSQWEPGIIQQITEIGDVTIDY
                     DQQSVNGIRDQHVLKWNGSRFVNGFVSKISDIENVDAVDNPTDGDFLRYVESTGRWTN
                     SPINSIDEIVNVQLGGIADGKVLEWDSSANAGQGAFVPSAGSRVEYFGDLVDVTVPED
                     PSQITVGSALRFNGSKWTPYDYSFPEAIGDMNNVIITGPVTGDALLFNGTDWVNGNIP
                     HPTRLEQLRDDVDLDTPLNGEVLMYDGTNWINSTAVVVDVLDDLDDVELNSPRDDQFL
                     RYDIAEARWKNQTVKIPLNILDLEDVNPNYRLPDDNPYYEEPQTGEVLRYNGVYWEGV
                     TLPVYDQLDDLLDVTISGAAVDHVLYYNGAGWQNRKLDFISNMDDLLDVSADSPTNGS
                     ILIYDGPASEWVASSVGDLNIVIDDLDDVDTLNVQAGHVLTAVPNGEGFLWTNQPPAY
                     STLGSLDDVNDGSRALGKYLRYDGTRWVASELVTSEILDSLIEELSLDELGDVTIDNT
                     LDTGHMLVHVEGVWVNQNVGEAFGQYATIGDLGNVTADAPLAGDTIVYDDVTGRYVSV
                     NLVQVVKTGLNLAELAGTENGEQYVWDATGAEWVVKHLGDPSGEPDAGKVLTWDGTKW
                     TTQDLPEDKFIKLLSELDDVQTDDLASIQNNQILRWNAASQYWENVDWPSISLHMLED
                     VDFVTPDLNDLVAYDGTRWVNLDLPVIAGNVLELDNLSNVNASVPSDQQVLAYSAANG
                     EWQSTDIATVANNNLNLSDLADVFDGVSPSGETKYLAWDFDNSRWSVSSVSLNAFAIN
                     ELSNVTISSPAAGNFLRFDGVEWINDSVIIPTTLNSLLDVSTTNPTNGAFLAYEEESN
                     EWIARNYLIVESLSDLSDVNTTGVQPGDTLIYQGGSWVPIQLPPVTLESRDLTDISDT
                     AATDGQVLLWNESAGKWEPNNLPDPFIPEVLNDLSNVNVPAPSANDVLVFDNVSGEWI
                     AAAFSTLVNVELGQITNVSLSNVVDAHVLAYNSASGDWENTPIGSLGVDVGDLGDVTG
                     TASADNRFLVYNDTTGKWDITEFQTISMIKDVNAAGAASGDALVWNGTQFVPGSPGNV
                     NAESLNGQPASAYLRSDEADAGVALELSDVRPLAFSSSSEVRIGADSAPRLGVYAPRV
                     SVLADSISLNYSPLDAAGVKFVPDTAPALSEAGFMWCDSSDNSLMFYNGTEQLNISNI
                     ATQNYIVNDTDGELTSLTITAAEAKMYVEGTTNENTRFTFSDKATDKAALVDMGASIL
                     TDIGGTNGNAGAQTVSVTGKTVLYSDAGDVYRRNGSGTDRLATIADIQAEIITANASY
                     TTVSGNSVALSEGNSLVRYAIPDNTTSVMNISGLDQLETGNSVVIAATANTVISNWGA
                     NSRLRMEVTGLTGMYVNGVYTSGTTHIIDLSATPNITLYFYEDGSNKYFICQAS*"
                     /db_xref="A0A0D6JB15_9RHIZ"
     gene            complement(114026..114514)
                     /locus_tag="ENA-CEUD01013717-CEUD01013717-1_prodigal-singl
                     e_107"
     CDS             complement(114026..114514)
                     /product="MutT/NUDIX hydrolase family protein n=1 Tax
                     =Cronobacter phage vB_CsaM_GAP32 RepID=K4F623_9CAUD"
                     /codon_start=1
                     /transl_table=11
                     /translation="MENSNQISAAGCIIVAKDTRRVLFALRNKANTKRAGWGIWGGKI
                     ENGETTIDGLRRELHEEIGKVPTALKVHPFDIYQGADSNFFYYTYVWIIPSEFTPILN
                     DEHISYAWVNIGQWPTPLHKGVAHTLRPKKNIKKLHQMIDEAPEYPTYPCISNTFYKS
                     SV*"
                     /db_xref="UniRef100_K4F623"
                     /db_xref="K4F623_9CAUD"
     gene            complement(114493..115875)
                     /locus_tag="ENA-CEUD01013717-CEUD01013717-1_prodigal-singl
                     e_108"
     CDS             complement(114493..115875)
                     /product="Uncharacterized protein n=1 Tax=Escherichia
                     phage PBECO 4 RepID=L7TLA0_9VIRU"
                     /codon_start=1
                     /transl_table=11
                     /translation="MNTFFYDKQIRRYLIQFMRTFSFLRYQTGPNSDGIFTEHEVPII
                     YGDMQRQAAQILNKNSENSILPGVIMSYYIVDLKPAPERRKHQTHTSTVSVVEQRHTE
                     DGYDRSGKGNKIDVERHMTAPYNLTIQLDISTNTTTTKMQIIEQILMVFNPDVVIQQN
                     SNMLDWSNITSIRLDDIVWTNRSIGNQIDEEREYASLTFNVPIEISPPAKVTRSRLIE
                     DIVLSLDVTKEISEEEMSKFYDPAAGVMEFEERKTQIVRAEDYYIKIGVDGLHDMQAG
                     LFDREGKPVNWKESFYQTGLESFLVVNVASFPTNKQGDIYFKFTEMPSNSYIIGIELD
                     ETTLPTNTLPNVDRLVNPNKTEPGNGLPEPAEGQRYILTSDLTQHSENWLFDCHTLPE
                     ADDIIEFKDGRWVIVFNRKIAEDRANEDVTDFVYVSSSNKHLKYDKINGWVYTYLNEY
                     GPERWKILIK*"
                     /db_xref="UniRef100_L7TLA0"
                     /db_xref="A0A097EYF1_9CAUD"
                     /db_xref="L7TLA0_9VIRU"
     gene            complement(115875..116984)
                     /locus_tag="ENA-CEUD01013717-CEUD01013717-1_prodigal-singl
                     e_109"
     CDS             complement(115875..116984)
                     /product="Uncharacterized protein n=1 Tax=Escherichia
                     phage PBECO 4 RepID=L7TQG5_9VIRU"
                     /codon_start=1
                     /transl_table=11
                     /translation="MPKLKLWNPKKTSDYHFLDRVIKENFEVGGTGVFIHKYAGTSQG
                     DESTIEDVVFMENRNRKYDDAIYELPGSYTPNDTEFDLTQFGFMLSNDTIVIDFHINQ
                     MVDVLGRKLMNGDVLELPHLREHFALGEDAPAYNKFFVVQDGYKSDTGYDPRWWPHIW
                     RIKAKILSASDLYSDIIGSSGITFVLDADGNKIPVDVDQSGHGSHQDVAGVDDGGLTL
                     ASIISGKSTLDEIKQSGLEEAESYVPSDPLVTTSQHLYIFEDDNGDPKFYYGSGDGAP
                     PHSTEVFGEGDEFPEEMEDGDYFLRTDFSPATLYQKQGKKFKKITIDYVKKPWTAANR
                     VTDSFIDNDKTDKMTDGTTIKQRQALSSVVKPKED*"
                     /db_xref="UniRef100_L7TQG5"
                     /db_xref="A0A0F9QHT7_9ZZZZ"
                     /db_xref="L7TQG5_9VIRU"
     gene            117086..117436
                     /locus_tag="ENA-CEUD01013717-CEUD01013717-1_prodigal-singl
                     e_110"
     CDS             117086..117436
                     /product="hypothetical protein"
                     /codon_start=1
                     /transl_table=11
                     /translation="MTKATNKIVIHGIDDAEIVSRQLSLGVAPREEVEKFKLFISEKL
                     KDDPEFLSICIVRFDPVLYGTSITSKEHNDKNDVVIDVNVLRALAVVMDRAYPEIAKV
                     LRAEAQINFYRVGD*"
     gene            117436..118440
                     /locus_tag="ENA-CEUD01013717-CEUD01013717-1_prodigal-singl
                     e_111"
     CDS             117436..118440
                     /product="UV damage repair endonuclease n=1 Tax
                     =Cronobacter universalis NCTC 9529 RepID=K8DQ32_9ENTR"
                     /codon_start=1
                     /transl_table=11
                     /translation="MTVQRIGYACKYVVDDKAEYKRLNQRATTRKKLMSLPVPDARAL
                     VREIVEHNINSMALQFSKLATMPLALRMCRIGSEVIPLYSHEYFSDVLYPENDEATVE
                     FNEFLSAGLYAVGEFARANDIRLSFHPGQFTVLASDRSDVVEKSIIEFEYHATVARLM
                     GYGREFQDFKCNVHLSGKGGVPVFRETFERLSPEAQRIITIENDEFTSSLDRCLEIAD
                     LCPVVLDVHHHYINCGQYIQPEDPRIEEVIASWRSKRPVLHYSVSPEEYVPQTTGFPS
                     LSELVESGIPRSKLRKHSDFYHNTCMNKWIAKFRDKFDIMCESKMKNVASFQLYESIK
                     *"
                     /db_xref="UniRef100_K8DQ32"
                     /db_xref="csk:ES15_2010"
                     /db_xref="K8DQ32_9ENTR"
     gene            118486..120186
                     /locus_tag="ENA-CEUD01013717-CEUD01013717-1_prodigal-singl
                     e_112"
     CDS             118486..120186
                     /product="serine protease n=1 Tax=Streptomyces sp. CNT372
                     RepID=UPI000379E451"
                     /codon_start=1
                     /transl_table=11
                     /translation="VKYIVKVAQPYTIDEVVSEFGLSVVKILQAVSGYLIIDETDNEK
                     IVEMRKSGKFRIIDAEREISRFPEEHNQPIENIESQDSTSDSQLPAVKYWHLNAISNT
                     AGATSVYEEYDFRLDGSGTDIYIIDSGINPDHPDITGRVFSVPGVDSDVEYNLTDTDG
                     HGTTVAIFAAGINAGIARGAHVWSAKWETTNIQIAIALDAVLAHHQNKSNGRPSIVNM
                     SFGTNVTSDNPYYHSDEPDNIKPFDEYSTDMAKAMIAAGMHVVAAAGNGFENKTNGTF
                     LPMLAELINPAQASITSDVITVGATNTGRYTIANQSQESPNNEMSVFSNYGRAVTISA
                     PGHRLPHLRYDQTYHFDFSEYVVSSGTSFAAPLVAGVISCWLQEKPSETPASIKSQLV
                     SIASDGLMSNLGGTHENTDGVIAWGGDIIQVEDTSETDVEYSVYDYQIDLTTPNKILF
                     NPWQTYTPVYNNSSLSQISGDTDGNIAPVDLAAVFQTILGEEPYGVQYNYDGGIPGVT
                     IDSGGTLSGTAVPAGEHTLEIEFTNGYQTFTRVFDLTIPSIYDTEWVTFTGRLTVEQA
                     *"
                     /db_xref="UniRef100_UPI000379E451"
                     /db_xref="R7TCK1_CAPTE"
                     /db_xref="UPI000379E451"
     gene            120189..121247
                     /locus_tag="ENA-CEUD01013717-CEUD01013717-1_prodigal-singl
                     e_113"
     CDS             120189..121247
                     /product="hypothetical protein"
                     /codon_start=1
                     /transl_table=11
                     /translation="MINRIKNFFKSLISPPKKEGLILNAKAEILSNWSFIISGDRNPA
                     KSTNNFAAVQFRTSTGQVYVNDHTDSDMSSQTGYVSRATFMNVNDTSDFSDYYIWVTT
                     ENFDTFSNTAPEEEKTTRWQPLVDYTFRFRYDPEVHNSSAFNSVCNVYVVYSPFGEPT
                     SVPFGMDFNGRITFNYTEAKTLTVNPNIRDHYILSSSGKELQPQSSFYISLTELNLAA
                     RGQYGDEYANQIVADNTLLAGANSNRSSATLNEEWQTNENAGVVYCYVKKISGVTTHM
                     SEGSTRINKWFTLPVSGSPYEYTVKGHTNGTESYLLFEIYISTSLPNFVPGTLRAPEE
                     SSEYFRLCNVTLYSLKHT*"
     gene            121264..122001
                     /locus_tag="ENA-CEUD01013717-CEUD01013717-1_prodigal-singl
                     e_114"
     CDS             121264..122001
                     /product="Neck protein n=1 Tax=Cronobacter phage
                     vB_CsaM_GAP32 RepID=K4F9J9_9CAUD"
                     /codon_start=1
                     /transl_table=11
                     /translation="MSNQKNKLIKQLKLELGSQMIDVELDKEHYELAIELAIEKMQQI
                     SDGGVEESILFITVQEDMGLYQLPDEVKQVRHVHRRGLGHAGQTITFDPYEASFMNMY
                     ILNNKQTGGLATWELAHHHLETMGRLLGAEVPFIFNRSNKTIHFQRKFRRDEELMLTV
                     DNVKPEIAILTDGDSLPFVRKYALGKCKVMLGEAREKFATIAGPNGGTQLNGSQLKAE
                     GIQMMQEAEEDLKNLQTGNAGLPVIIG*"
                     /db_xref="UniRef100_K4F9J9"
                     /db_xref="K4F9J9_9CAUD"
     gene            122004..122591
                     /locus_tag="ENA-CEUD01013717-CEUD01013717-1_prodigal-singl
                     e_115"
     CDS             122004..122591
                     /product="hypothetical protein"
                     /codon_start=1
                     /transl_table=11
                     /translation="MKSGIIHNSKDLNNDVVGSGYEVSTYVLSGDANNTNSYTMMRFS
                     MTEVLLEAGGIGERGAEQVRKNGTQIGTTVNGYRQVSEIWNNNSNPTSTLWYYVKVTN
                     EDEPGWHAGENLTDAWNPLTTTTGSRFITRPTNTGRNARSISIVELEVYVRASASKPT
                     FTPGTSGEPVFDENYVKICDVLLRNTWEYEDRWQL*"
     gene            122591..123094
                     /locus_tag="ENA-CEUD01013717-CEUD01013717-1_prodigal-singl
                     e_116"
     CDS             122591..123094
                     /product="hypothetical protein"
                     /codon_start=1
                     /transl_table=11
                     /translation="MKEGFTFNSKGPALVMMSEYYTGDAILGVPGDGIIFTSGRNWVP
                     QYPGGGEWEPGGQFITVLDNPGSYLISEQVDGDTIEFAATGGVNVKVYDGARLIFDED
                     GPFVMNHERVFDSGSGQYTNINEEFYENWTETANTDFPYSRRLTYNTDHQSDATNKHW
                     QVVITHL*"
     gene            123091..123642
                     /locus_tag="ENA-CEUD01013717-CEUD01013717-1_prodigal-singl
                     e_117"
     CDS             123091..123642
                     /product="hypothetical protein"
                     /codon_start=1
                     /transl_table=11
                     /translation="MNTIGTKTKLQLASGELINATALRAGDMLRTIKIKHLPAIDSPE
                     FLSWRTDELELEYTEAEVVTLKTVQEKVEMININNDVWLSPVMLVLIKREEQWMWSLA
                     SALVPGDIIVGHDRQDINVLSAHTCEENSSINVMTSVNNSAIVGCNGCFVIFTQVAGG
                     KLMQFGNKVLDQDALAAMGMTIE*"
     gene            123664..124035
                     /locus_tag="ENA-CEUD01013717-CEUD01013717-1_prodigal-singl
                     e_118"
     CDS             123664..124035
                     /product="hypothetical protein"
                     /codon_start=1
                     /transl_table=11
                     /translation="MKFMKRVRVDNTNTDYGYMVYGGGTVVYCDDLDDLNRDLYMPVQ
                     NVSSYDGNVPLVTDLQKFANLNDLEVVPNCDPHMDTYELHDRNRNIKFVLTDYDDEKM
                     FMHLMLTGNPSVKLEMPAEVD*"
     gene            124090..124728
                     /locus_tag="ENA-CEUD01013717-CEUD01013717-1_prodigal-singl
                     e_119"
     CDS             124090..124728
                     /product="Putative deoxynucleoside monophosphate kinase n
                     =1 Tax=Escherichia phage PBECO 4 RepID=L7TKY0_9VIRU"
                     /codon_start=1
                     /transl_table=11
                     /translation="MIIALLGFIGSGKGTVGECLVEEHGFVQESFAKPLKDAVSILYS
                     WPRHLLEGDTTESREWREQPDSYWSSIMGREITPRSVLQSFGTDVMREHVHTDFWVKS
                     MQKRIADLPEGTDVVITDCRFRNEIKAIRDMGGKVAHVNDGKKRDWFYIAHRAAQGNR
                     QSIKEMAELGIHRSEWDWINTDPDIIINNVFEERNDRSLQLFKQEITRKIFN*"
                     /db_xref="UniRef100_L7TKY0"
                     /db_xref="A0A097EYG0_9CAUD"
                     /db_xref="L7TKY0_9VIRU"
     gene            124788..125408
                     /locus_tag="ENA-CEUD01013717-CEUD01013717-1_prodigal-singl
                     e_120"
     CDS             124788..125408
                     /product="hypothetical protein"
                     /codon_start=1
                     /transl_table=11
                     /translation="MMKDLIVYVHGYGGSKNSSTAAKIAEHMQEISNGEVEVVALDYE
                     YMNPTKALKSLHDQIAEMADQYSNIIVLGNSLGGYYADLLAKFYPELVDILLLINPSL
                     NAPENCVKYIGEVVNWKNNKYTIRGNFAQELADIAHGAPESYAPEMPAVVFLGMADTV
                     VDPKHTVAVMKERAEIVRFKGEGHVLNIDRKVVERIYKEINISQTV*"
     gene            125405..125965
                     /locus_tag="ENA-CEUD01013717-CEUD01013717-1_prodigal-singl
                     e_121"
     CDS             125405..125965
                     /product="hypothetical protein"
                     /codon_start=1
                     /transl_table=11
                     /translation="MKINQIITETTDNLFNTADDLPSRKAIANYVYDMLQKSYQRIGG
                     LKGSGFASPEDMVNKIPFWKVFRRGSDIKAVMMYKDKNGRKRVATGSDGSDDAKAWIA
                     DQFLQDANGRSFAEISGPSLGFHKKTLGDTLDDISFTHDQVRAALPGAEIRPVPGSKY
                     EYQRSINGEWITKRMVGKPGNKLFHK*"
     gene            126085..129099
                     /locus_tag="ENA-CEUD01013717-CEUD01013717-1_prodigal-singl
                     e_122"
     CDS             126085..129099
                     /product="Tail sheath monomer n=1 Tax=Cronobacter phage
                     vB_CsaM_GAP32 RepID=K4F6R7_9CAUD"
                     /codon_start=1
                     /transl_table=11
                     /translation="MSLVSPGVQVDIIDESVGSGASNGTVPLIVLATEKDKLTPAGSE
                     IAEGTTDAYAGKLQLFTSQREILQAMGNPKFHKLGGTSLHGYELNEYGLLAAHSYLGS
                     NNRVYVVRAPIDLAELQPLDEAPTGAPQAGTHWLNLNGSRIGISIYDGNTGSWVPQEV
                     EFIADASSLDANGVPLSSIEGDIGQYVCVAGVVAGAASGREENRIFRRTASGWELLDT
                     SAISEKLIFRSHTKPPFVDEMASMTVSAQGSGYSVGDRIGLSETAGTGRLLMVDVTGV
                     DSSGAVTSFEVVSYGRDYSGTGIVSTQTSALQSNGSPSAGTGFEITGDTLASGDIWIK
                     TSEPDSGTSFDMSLYDGSVSQWIELSVPVHMSRDAATKAGSTPVAAVYDFRNEAPGTG
                     TLVADFAIMRHNGQGETVVEGTVTAPTIGAGSTLTINGYDVVLTGTDVASAVVDITNA
                     SIPDIKAKHEGGKLYITNKKGYDIKLVNTAGTPTTDLGLENTSFSVTGGFVHSNWDYL
                     DYVASDNEEPFQNPSDGTLWYSENFGADILVNNGAGSWEEFQGTVYMQPALPQIGIVR
                     GDLWIDTDQIEDYPVMYRYNGSSWDKIDPTDQTTSSGVVFADARPSATFGSATGANNG
                     NLVGAPDLDADAPDPLLYARDMLLFNTRASSHVVKAWVNEHEHDGVAIGGRWVLESGL
                     RTDGSAFFGRHAVKRVIIESMASAIVSNEVIRAESVEFNLMAAPGFPELSDELLALNA
                     DRKYTAFIPQDAPFRLAPKGTEIEAWANNRAGSPSNDDAGLVTFSRYIGVFYPGCAYA
                     TNVDGEEVVVPITHSVLRTYAENDSVSYPWFAAAFSRRGVITNATSVGYIDGEGEYST
                     VELSEGLRDVLYTNKVNPVAYIPNSGLEIYGNKSLYNLASSLDRINVVRLENYLRQNM
                     PGLARPFLGEQNDRLTRDQVLDVFERYMETLITLRAIEDYVVICDESNNTPARRDRNE
                     LWIDVAVIPLKTVEFIYIPVRFRNSGDSLNIN*"
                     /db_xref="UniRef100_K4F6R7"
                     /db_xref="K4F6R7_9CAUD"
                     /db_xref="sfu:Sfum_3815"
     gene            129197..129289
                     /locus_tag="ENA-CEUD01013717-CEUD01013717-1_prodigal-singl
                     e_123"
     CDS             129197..129289
                     /product="hypothetical protein"
                     /codon_start=1
                     /transl_table=11
                     /translation="MNISNMVEGVKAVAEFVTPLVLVAACILLA*"
     gene            129475..129687
                     /locus_tag="ENA-CEUD01013717-CEUD01013717-1_prodigal-singl
                     e_124"
     CDS             129475..129687
                     /product="hypothetical protein"
                     /codon_start=1
                     /transl_table=11
                     /translation="MYTQEQERIKAKTIAAINSAREVLKAAREGKTTQREAFNARQSI
                     TSALIISDAANISRDEYIGLYEDCYE*"
     gene            129680..130039
                     /locus_tag="ENA-CEUD01013717-CEUD01013717-1_prodigal-singl
                     e_125"
     CDS             129680..130039
                     /product="hypothetical protein"
                     /codon_start=1
                     /transl_table=11
                     /translation="MNNAAKIGVIKEIFGSEFSINASAELEPYGVDGLPEDYDPLIKP
                     TCTFEQKTSATYRNERRTFFLIEHGGFVVVGRLCTAMPGSGYDEYAVIHNCEPADTED
                     GDMAKRRFYSWQQTLGQ*"
     gene            130042..130287
                     /locus_tag="ENA-CEUD01013717-CEUD01013717-1_prodigal-singl
                     e_126"
     CDS             130042..130287
                     /product="hypothetical protein"
                     /codon_start=1
                     /transl_table=11
                     /translation="MTTLKEFVQEAVMRDVWVYEEKTEYDFSYENKYFALNRAGHLHG
                     MYCGTTNKATWYTRPMMQFSKSYRKFQRIKLKDVEAK*"
     gene            130284..131609
                     /locus_tag="ENA-CEUD01013717-CEUD01013717-1_prodigal-singl
                     e_127"
     CDS             130284..131609
                     /product="DNA ligase n=1 Tax=Vibrio phage nt-1 RepID
                     =R9TED3_9CAUD"
                     /codon_start=1
                     /transl_table=11
                     /translation="MSQIFPILEQLSSSRSRLHKEAVLADNKENVLFRRVLQYALNGL
                     MPFYMRAAPEYTPAISESDATVTLDDFLDVLDLLSARVVTGHAARDLVVENLSKMAPG
                     DADVGARVLAKDLRCGISHKTVNKILGKDFVSEYPVLLAEKKSDKYIAENITWPAFCQ
                     NKFDGMRSNAVLDTDGAVLWFTRNGKTLSFHNVLDCSVTQFITHTGRSSGMLDGELVV
                     LDENGNVLPRKTGNGILNKAIKGTISEEEASRIRFHVWDFVELSDYTMRRGETPYVAR
                     LNELAKMAEADVHGITVVETNEVQDLSEVEEHFKKATSNGEEGVMLKNKSHLWSSTRS
                     KEIIKFKMELEADLLCVGWELGTGKNAERLGALVLTDGTGELKVNVGSGFNDTHRDNI
                     KAEDVVGQIIAVKYNEKIQRNDGSWSLFLPIFIEIRSDKSEPNTLDELA*"
                     /db_xref="UniRef100_R9TED3"
                     /db_xref="V9LZG1_9CAUD"
                     /db_xref="mpt:Mpe_B0266"
                     /db_xref="R9TED3_9CAUD"
     gene            131691..131906
                     /locus_tag="ENA-CEUD01013717-CEUD01013717-1_prodigal-singl
                     e_128"
     CDS             131691..131906
                     /product="hypothetical protein"
                     /codon_start=1
                     /transl_table=11
                     /translation="MRNKTAKLIRKKARQTAHQASWPTSNPVVQFTRKVQVGGGIVEL
                     PGTIVEENSERALYKTFKRKYKAFRRA*"
     gene            132054..132671
                     /locus_tag="ENA-CEUD01013717-CEUD01013717-1_prodigal-singl
                     e_129"
     CDS             132054..132671
                     /product="Uncharacterized protein n=1 Tax=Cronobacter
                     phage vB_CsaM_GAP32 RepID=K4FB34_9CAUD"
                     /codon_start=1
                     /transl_table=11
                     /translation="MADYSKFGVPLDGNKLGMLQPKFQYRFRVVFKNIGYSSDSRVLT
                     QNIISAERPKVEFATVEQNAYNSKAYFAGRHTWQPITIRLYDDMSNGVVSLIGQQVQK
                     QMNHREQTSATAGANYKFTCEIHTLDGTNNDEIERWVCDGCWILNYTTPDSEYTSNEG
                     MNEVSIQLQYDTATQLVGPNDLGGNVRSGDPMPNTPSPGDSISIG*"
                     /db_xref="UniRef100_K4FB34"
                     /db_xref="A0A0F9JW06_9ZZZZ"
                     /db_xref="K4FB34_9CAUD"
     gene            132678..134018
                     /locus_tag="ENA-CEUD01013717-CEUD01013717-1_prodigal-singl
                     e_130"
     CDS             132678..134018
                     /product="hypothetical protein"
                     /codon_start=1
                     /transl_table=11
                     /translation="MARPDINSPGIVIQDSWHAARIFDPTDYNNPNAVTSLPTSKDLF
                     LVEFKFNNLSEVGRKYEEDIQQSFLMSIVRSVTGGGINTDVAYAKDHRNKKITYHTGL
                     SYNDLSLTIADSADGRARHLYNLYRRYYFGSGWDSYKNGDKEEKEQIGSGFHFHGYKV
                     DDEDNVPEYLLQYVRIVSLYGGPQGQVIEYVNPLITTFQHGGHSYDEDGFNSFDITLK
                     PQSVALKTFNRHDFLAVMQDNLPFYDDNIRSGGKHYHPDGSPTRYIGNRFDLASAAPT
                     TEIFLNQGQNTTNAAAQAERNTAANAMSSAQKATTTPAGSTSVLSGAVGTGAVGGTAG
                     NTATTAKKAVQEKQKEKSFLDSLRENVPGFDGYVQIVTDALPDFTNINSVANFRASDL
                     KNVPDRLGNRAKWQGTGFVEETAKEEWKGAAESVKDWYNSEDEPEQEDPGNTNG*"
     gene            134011..134370
                     /locus_tag="ENA-CEUD01013717-CEUD01013717-1_prodigal-singl
                     e_131"
     CDS             134011..134370
                     /product="hypothetical protein"
                     /codon_start=1
                     /transl_table=11
                     /translation="MADFNFTSDTNNAAEKRLSGMQYQRESVDYRRIFPLVSIFRNAG
                     ASNTVAEFAALQMFNLSETTGKSPFTLAQETIATGSLSLADDIIDTLNRLGYPDMQYG
                     SYRDSSDQVIDRNIKRF*"
     gene            134370..134828
                     /locus_tag="ENA-CEUD01013717-CEUD01013717-1_prodigal-singl
                     e_132"
     CDS             134370..134828
                     /product="Head completion protein n=1 Tax=Cronobacter
                     phage vB_CsaM_GAP32 RepID=K4F7E9_9CAUD"
                     /codon_start=1
                     /transl_table=11
                     /translation="MRNRFSQGIYEVQNTEKYVGNKRPTYRSSWERGFMHTLDHHPSV
                     LEWASEPIKIPYVNPQTGRPANYIPDFLIKYTKADGSVVVDLIEIKPASQTHESRAKS
                     KNDKTQQVINAAKWEAASNFSKMRGITFRILTEDQLFGKKSGTRRKKQGL*"
                     /db_xref="UniRef100_K4F7E9"
                     /db_xref="A0A0F9JA28_9ZZZZ"
                     /db_xref="K4F7E9_9CAUD"
     gene            complement(134855..135460)
                     /locus_tag="ENA-CEUD01013717-CEUD01013717-1_prodigal-singl
                     e_133"
     CDS             complement(134855..135460)
                     /product="hypothetical protein"
                     /codon_start=1
                     /transl_table=11
                     /translation="MSKRDVINEMIKDRAAYIEGKTPVRIAGLESIHAVVYISDDPEN
                     KKYQAAMFQGKRATPDAFFAYDSAEVRDARINDWVKPLAERVARKEAKKLETRAKRMK
                     PLGISKGEVFYTAEEGPATFYEVTGLKGPTGIKLRRIKSEKISPNTFVPVPGNFDGDE
                     MIYNVETRKLTAQVNGQTAQRLNSTGTGKSRAFDSVYTANA*"
     gene            135667..136158
                     /locus_tag="ENA-CEUD01013717-CEUD01013717-1_prodigal-singl
                     e_134"
     CDS             135667..136158
                     /product="Uncharacterized protein n=1 Tax=Enterobacteria
                     phage vB_KleM-RaK2 RepID=H6X3K3_9CAUD"
                     /codon_start=1
                     /transl_table=11
                     /translation="MLNKKVEESLDMMPASDLQDIIDDKEVISNSKETKQELVDRLSA
                     MEKLDVSLPNISGLEEHEEEMNQISAKAMQSFKDLMDLGLQVNDNAAGRMFEVAATML
                     KIAHDSSSAKADRKLKILDMLMKKAKLDNDVDPSKGQGGDGITLDREEILKQIRDAAK
                     NES*"
                     /db_xref="UniRef100_H6X3K3"
                     /db_xref="H6X3K3_9CAUD"
     gene            136148..136795
                     /locus_tag="ENA-CEUD01013717-CEUD01013717-1_prodigal-singl
                     e_135"
     CDS             136148..136795
                     /product="hypothetical protein"
                     /codon_start=1
                     /transl_table=11
                     /translation="MSLNFTRKFSDYLGESNKTYEVQIKLANVHMEDDIEEVIESIIS
                     KLDIVESTGYSETPVITSHPSFPNLGPTFVTHCKYVVKYPSTNDEIRRHLNHALRMDE
                     TNLHLVVDVHARATPAVIHEEDDSEYVPKVSHEIQDEEIPETDPEVVEVAEYEHPEHF
                     KLNKYDMNKETSGFERDIATYDEERDSVESSYTARPNAPEGISLFSSVDNPDPGA*"
     gene            136798..137217
                     /locus_tag="ENA-CEUD01013717-CEUD01013717-1_prodigal-singl
                     e_136"
     CDS             136798..137217
                     /product="Uncharacterized protein n=1 Tax=Sinorhizobium
                     phage phiM12 RepID=S5MQF5_9CAUD"
                     /codon_start=1
                     /transl_table=11
                     /translation="VRISEVLDPLYEFTSTPPDRPISKSELDELEKYLDQLYAKHGLD
                     IEFTRHFLDRVNDQRNKKQITTGELFKMFGKAQRDYGSDFSTIRKSEQGVIHDKETDL
                     NGPFVIDFDRRKKQWTLFAKTVMRKSNFKTTSKKYEV*"
                     /db_xref="UniRef100_S5MQF5"
                     /db_xref="S5MQF5_9CAUD"
     gene            137218..138753
                     /locus_tag="ENA-CEUD01013717-CEUD01013717-1_prodigal-singl
                     e_137"
     CDS             137218..138753
                     /product="Large terminase protein n=1 Tax=Escherichia
                     phage PBECO 4 RepID=L7TQC5_9VIRU"
                     /codon_start=1
                     /transl_table=11
                     /translation="MSDALVKNPHTKTSYTKAQLGELVKCGNPDNGHLHFIENYFQIQ
                     HPTKGSMKLKPFEFQYGLIDSYHNYRSSISLVSRQMGKSTIAAAYLLWYAMFVPDSMI
                     LIVSNKHDGAKEIMHRIRYGYENCPDYIRNGVVEYNKQSIKFDNGSRIVAQATTENSG
                     RGLSISLVYMDEFAFVQPRIAKEFWTALSPTLSTGGKCIITSTPNNDEDQFSEIWRQA
                     NKLIDDHGNERPVGINGFKPYFADWREHPDRDEEWYNEEFNKIGEERFKREHENQFIS
                     FDETLISPKFMFDWEHIDPLYKEGTIRWFNTPAEGMDYVVALDPSMGTGGDFAAIQVI
                     ELPSMEQIAEWQSKRTIIEKQVGMLRHICETLDEAGANEIYWSLENNTLGEAGLSVIR
                     AMGEENIPGIFVSAQGGKRKGFTLTNRSKLEYCAKMKSWIESDTLQVFSKFLIGEFKT
                     FVSSGATYKAKDGNHDDLVLSLLLAVRIIDVISKWDDEIMDAVTGYMDEESFEEPMPL
                     GIL*"
                     /db_xref="UniRef100_L7TQC5"
                     /db_xref="A0A0F9M7T7_9ZZZZ"
                     /db_xref="amt:Amet_2837"
                     /db_xref="L7TQC5_9VIRU"
     gene            138777..139880
                     /locus_tag="ENA-CEUD01013717-CEUD01013717-1_prodigal-singl
                     e_138"
     CDS             138777..139880
                     /product="hypothetical protein"
                     /codon_start=1
                     /transl_table=11
                     /translation="MVQSEISLKVFKLLHSKYNNISLFDQEGKQVMTAETAARFFIEK
                     PNIMVYVSEDAVELNKGTEVQLTDIEDIIDSLKTLAHQNRRSFNLKVYGKSIVPKDFA
                     QEITESKMFSSMYGKTKTSYQKVGENTVITYRHTSAVKDNAQSRMSKLREIEITSHGK
                     KYMMPWPHVMGARAIAKHLETGGEYSDDIAESLYEASERIRMIGQYRNFIRKKDPVEY
                     NLATKAAKDINGQIQDFLKVGVDDEVSDIIANLQETITAGAVATGGVADRAPYSRKVS
                     GIIRRYKTPENIIAMVGEKVMKEKKGILPKSFMFEDAGDEFDFVMKEMEESSDVFYNS
                     VRQAIEEVWDSYDEKRRKAIVSLAKGELSDNVK*"
     gene            140135..141178
                     /locus_tag="ENA-CEUD01013717-CEUD01013717-1_prodigal-singl
                     e_139"
     CDS             140135..141178
                     /product="Uncharacterized protein n=1 Tax=Escherichia
                     phage PBECO 4 RepID=L7TM05_9VIRU"
                     /codon_start=1
                     /transl_table=11
                     /translation="MPDINEIRARLQRAAAQKDNQGSSRGPSPLYRHWDAPDDSRIEV
                     RFLPDANADNVYFWREKQMIKLEFSSVLGQPDFNKGKPFIVQVPCVEMYNDGRSCPVS
                     REVSSWFNTDMDSLARKYWKKRSYIMQGFVLQDPTNEEQPPENPIRQFNINSQIFKNV
                     REGLLDPDMLHTPTDYNNGTNFVIKKTKNGQYADYTTSNWSRNESALSQEHMDAIQKY
                     ELKDLNTLLPKVPSDEDLLIIKDMFEASVSGEPYDPSRWGEHFRPYGLKTESNNSEQG
                     AKQAPSKPADPAQAAKADDAPPFSPSTAEPRQESRPAPAASATPAPAAPAAPTSSDSN
                     VNDILAKIRSRQN*"
                     /db_xref="UniRef100_L7TM05"
                     /db_xref="A0A0F9IJ25_9ZZZZ"
                     /db_xref="L7TM05_9VIRU"
     gene            141247..142344
                     /locus_tag="ENA-CEUD01013717-CEUD01013717-1_prodigal-singl
                     e_140"
     CDS             141247..142344
                     /product="RecA-like protein n=1 Tax=Cronobacter phage
                     vB_CsaM_GAP32 RepID=K4F7I1_9CAUD"
                     /codon_start=1
                     /transl_table=11
                     /translation="MKPIDISKFSKDITKAVPGINTGFQDPVTWVSTGCYMLNYLISG
                     NFNKGIPFGKITMLAGESGSGKSYIASGNLARNAQAQGAFVILLDSENALDEEWLKAV
                     GVDTDPDKLLRIGVAMIDEVAKIINEFVAGYKAEHGDKPVKEQPPVLFVVDSLGMLLT
                     PTDKDQFQKGDLKGDLGRKAKALTALIRTTTNLIAPYNVGVVCTNHVYDSQDMFDPDP
                     KISGGKMVVFASSIIVAMNKMKLKEDAEGNKVSQVMGIRSKCRVIKTRYAKPFEDVTV
                     YIPYETGMDPYSGVFEFMEAQQLLKRSGAYYTAVDIETGEEFKLRRKQWKEPANMEHL
                     LQLFLKVQELEDKAGLADAEENFGADEEEQA*"
                     /db_xref="UniRef100_K4F7I1"
                     /db_xref="K4F7I1_9CAUD"
                     /db_xref="lge:C269_03110"
     gene            142384..142722
                     /locus_tag="ENA-CEUD01013717-CEUD01013717-1_prodigal-singl
                     e_141"
     CDS             142384..142722
                     /product="hypothetical protein"
                     /codon_start=1
                     /transl_table=11
                     /translation="MTEEIMHSPFPSDSTEFKKAYCQLLAYVKQKESRETVIAQLVAL
                     EKTLLVDMNAALWAKTPTNFEYTVRMFVEYGIDRRFVRLRQRFPNPKKLAIMLFRTIR
                     VAVERMDEPN*"
     gene            142709..143173
                     /locus_tag="ENA-CEUD01013717-CEUD01013717-1_prodigal-singl
                     e_142"
     CDS             142709..143173
                     /product="Uncharacterized protein n=1 Tax=Escherichia
                     phage PBECO 4 RepID=L7TL48_9VIRU"
                     /codon_start=1
                     /transl_table=11
                     /translation="MSLTNWFYVVSSDLSRIPDAVAFYEKEYEEGRKFLPLEGAISRK
                     CGQLATVVDKYYAYYQEIEAILEHLNIEQKKVRAQVFKKYLENYQRSLSSRDCEKYCD
                     GDPAVINVAMLVNEWSLVRNKYQGLHKSLENMNWMIGHVVRLRAAGLDDAHF*"
                     /db_xref="UniRef100_L7TL48"
                     /db_xref="L7TL48_9CAUD"
                     /db_xref="L7TL48_9VIRU"
     gene            143216..143401
                     /locus_tag="ENA-CEUD01013717-CEUD01013717-1_prodigal-singl
                     e_143"
     CDS             143216..143401
                     /product="hypothetical protein"
                     /codon_start=1
                     /transl_table=11
                     /translation="MKVDPQIRWRQVVPWIESKSQKRNDLLRTSGSPCVDNPIEQIYK
                     SSFKPKHRKPSYIDIYV*"
     gene            143470..144933
                     /locus_tag="ENA-CEUD01013717-CEUD01013717-1_prodigal-singl
                     e_144"
     CDS             143470..144933
                     /product="Helicase n=1 Tax=Enterobacteria phage
                     vB_KleM-RaK2 RepID=H6X3S5_9CAUD"
                     /codon_start=1
                     /transl_table=11
                     /translation="MKTAIIKILDEVNVKIEGADPLVRRKMVDACRFFVPNARHTPAY
                     KLGRWDGYKNLCTIGGRTYLAMLERVLPILIEAGYHVDIDDQRQDFSFIKFDELKSDS
                     YSHFIWPEGHPFEGQALSLYDHQLDVLNGCGQNLQSVYIAPTAAGKTIVTAILSDMIG
                     KYGGSLVIVPTKDLVDQTCEEYHNMGLDYGKFYGDEKNVTAQHIVGTWQSLEQARLNT
                     KKQNGKVTIDQVLDGKVGVIVDETHKAKGTVLLDLLCNEMAHIPIRWGLTGTLPEDEI
                     GQCSLECAVGPTSGKIDNRDLQEKGILSKCHIDVLQTVELYEKIGDYHTENKFLTSDR
                     KRIESIVEKLILPKKDGQNALILVDKIPTGKLLEELIPGSIFVHGGTPKDKRKEAYDL
                     AKTNDDITVIATTGVASTGISINRIFKLFMFELGKSYIKIIQTIGRGLRIAKDKDFVN
                     IYDICANTKYSKKHLTVRKKHYRTHGYPHKVNKVEIY*"
                     /db_xref="UniRef100_H6X3S5"
                     /db_xref="A0A0F9F7X0_9ZZZZ"
                     /db_xref="H6X3S5_9CAUD"
     gene            144933..145439
                     /locus_tag="ENA-CEUD01013717-CEUD01013717-1_prodigal-singl
                     e_145"
     CDS             144933..145439
                     /product="Dihydrofolate reductase {ECO:0000256|PIRNR
                     :PIRNR000194}; EC=1.5.1.3
                     {ECO:0000256|PIRNR:PIRNR000194};;  TaxID=1499687
                     species="Bacteria; Firmicutes; Bacilli; Bacillales;
                     Planococcaceae; Planomicrobium.;" source="Planomicrobium
                     sp. ES2.;""
                     /codon_start=1
                     /transl_table=11
                     /translation="MIKMIAAHDTNKGIGIDNKLPWHLPEDLAHFKRETEGKYVLMGR
                     KTFESIGRPLPNRHSVVLTRDTDWPYNSDLASNDNFDTLNTRVELLEFLNYAEQRGED
                     VIVIGGSEIYQMLIKSADELIITVVEGDYKVDSYFPDYEQLFEEYERSQHTSKTGLGY
                     TIIRMRAV*"
                     /db_xref="A0A098ELJ0_9BACL"
                     /db_xref="hse:Hsero_3450"
                     /db_xref="UniRef100_R0EDC7"
                     /db_xref="1.5.1.3"
     gene            145436..145960
                     /locus_tag="ENA-CEUD01013717-CEUD01013717-1_prodigal-singl
                     e_146"
     CDS             145436..145960
                     /product="Uncharacterized protein {ECO:0000313|EMBL
                     :KKL74125.1};  TaxID=412755 species="unclassified
                     sequences; metagenomes; ecological metagenomes.;"
                     source="marine sediment metagenome.;""
                     /codon_start=1
                     /transl_table=11
                     /translation="MKILTPDNTLYDLDQMPDMVDDVKFSVLDFSKGRRNIDEPDFYF
                     SSLIFMERFSTPAALLQIGEFELKVPLNWSIMITSNEFDEMCMVPINSIPKRNFTAFV
                     YNPLKGGLPSALPVEIKTLYRNYEWHAPKVNPANLITMPISNTENAIRGPHCVYIARE
                     TANVPKTFSLADIL*"
                     /db_xref="A0A0F9GXQ1_9ZZZZ"
     gene            145962..146429
                     /locus_tag="ENA-CEUD01013717-CEUD01013717-1_prodigal-singl
                     e_147"
     CDS             145962..146429
                     /product="hypothetical protein"
                     /codon_start=1
                     /transl_table=11
                     /translation="MSTTSKRKIDLKSMLNAVAMADFGWYDRLDEDQQKELSIYALNR
                     FISNSSKYPDMSIIMVNDLANVHANVFYKHKAMHWKLVCAAIGMGHAMRFEYVPPPKR
                     KKLDPMTSIVMEANPLWNETEAQIVLSSMSKKEKRLYLKDRGYQNDEIKKLVK*"
     gene            146429..147106
                     /locus_tag="ENA-CEUD01013717-CEUD01013717-1_prodigal-singl
                     e_148"
     CDS             146429..147106
                     /product="Uncharacterized protein n=1 Tax=Cronobacter
                     phage vB_CsaM_GAP32 RepID=K4F9L6_9CAUD"
                     /codon_start=1
                     /transl_table=11
                     /translation="MADKFECRFCKKKFSKENTLLVHKCMKKQRYEDRDTVGARLGLE
                     AYNLFLKSCSNRKQETQESFIHSKYYKDFVKFGRALCDLNPLSTEDYIKYLVKEGVAL
                     NKWCRAETYDKYIINHLETEPVQRGLERSITVMADWAERNNMTYADYFNHVSTFEAVS
                     HIQSGKITPWLMYLSDGGQALMERFSQDQIKIIQGIINPGEWQLIFNQRRSDVNFALE
                     IIDSASL*"
                     /db_xref="UniRef100_K4F9L6"
                     /db_xref="A0A0F9KX36_9ZZZZ"
                     /db_xref="K4F9L6_9CAUD"
     gene            147103..147735
                     /locus_tag="ENA-CEUD01013717-CEUD01013717-1_prodigal-singl
                     e_149"
     CDS             147103..147735
                     /product="Putative membrane protein n=1 Tax=Cronobacter
                     phage vB_CsaM_GAP32 RepID=K4F7I6_9CAUD"
                     /codon_start=1
                     /transl_table=11
                     /translation="MKRHGDIDIDVCDRDTLLKELNHIDASMIGRNGALTRHNVGVYG
                     HAVPVDPFSNLCSLTYTEAEEAGFKKVDLLNLSSLSFFKNKRHLRNVIAKDPDWDMFL
                     DKGVVMQLSQISGHYGLLRKKRPRSVLELAMFIALIRPGKSHLREKSWYEMSSEIWQK
                     GTDGYQFKKSHAIAYALNIVAEMNLIKYEKVKLNQYVDVITDQKVIIDDL*"
                     /db_xref="UniRef100_K4F7I6"
                     /db_xref="A0A0F9NC34_9ZZZZ"
                     /db_xref="K4F7I6_9CAUD"
     gene            147797..148699
                     /locus_tag="ENA-CEUD01013717-CEUD01013717-1_prodigal-singl
                     e_150"
     CDS             147797..148699
                     /product="hypothetical protein"
                     /codon_start=1
                     /transl_table=11
                     /translation="MNVEERLSRINSVVEYFHNQYSEIDNATERHNISYANKLSPRPA
                     YAAALVLDRNIIPTGTGSLFSDDRYEISYLIRAGRTTGEILEIDTRLHQETISAGQID
                     SCMRTANTANGSRDLGYRSLSEAAANVFIAGMLVEARKTSLEFQLIILDKENKTESVF
                     AVSSTEPSPGGKLESFDIQFTDFAHLGIPDSWITIDLMAENSAFTSVQHSRTNVLGDD
                     PVTYYSGPTKVQKTYSGFTNARSGNMMVPDTVQVMWVTDEGATTYDNFFVFVKKECPE
                     AIPHLVLNYGYPEDFDEQNNIIKP*"
     gene            148671..149258
                     /locus_tag="ENA-CEUD01013717-CEUD01013717-1_prodigal-singl
                     e_151"
     CDS             148671..149258
                     /product="Ser/Thr phosphatase family protein n=1 Tax
                     =Cardiobacterium hominis ATCC 15826 RepID=C8NBM3_9GAMM"
                     /codon_start=1
                     /transl_table=11
                     /translation="MNKTISLNRDNTFFTSDWHFGDKNIIKNCNRPFSDIDEMHAALI
                     DIWNAKVSDNSTVVNMGDFAFWGPSKFGELGNVLTQLKGNMLFVPGNHDRLNLWYNTL
                     DAFPELKDKVRILPPVADFRVGKQHIVGCHYAMMIWNKQHYGAWHLYGHSHDMHLTGI
                     GLSMNVCIDAHPDFDLFTYEEIEEKISKLEIFRPF*"
                     /db_xref="UniRef100_C8NBM3"
                     /db_xref="C8NBM3_9GAMM"
                     /db_xref="chz:CHSO_0938"
     gene            149354..150790
                     /locus_tag="ENA-CEUD01013717-CEUD01013717-1_prodigal-singl
                     e_152"
     CDS             149354..150790
                     /product="Uncharacterized protein n=1 Tax=Aeromonas phage
                     Aeh1 RepID=Q76YS7_9CAUD"
                     /codon_start=1
                     /transl_table=11
                     /translation="MTTHFNTQHTPVEEVTEVEARTANGAVTNITSGEKSLDLFFVAG
                     ASRNMADDEIIIMFDEAHTENPDLTFRVLQWARDVRGGAGERRFFKTIMKHLVANQRT
                     YGAKNVKALLTKSSEIGRWRDLLDLFNKCTDANKKFIGQLFNEALDSGNGLAAKWLPR
                     KGKFARAVRTSMGYKDTPKEYRRKIVDLTKVVETQMCQGKWDEINYSHVPSVAFKKYR
                     KAFLRHDPVRFEEFIQSAIEGETKVNAGAIFPHEILAPLGKRTVTSKTEVDAMQAQWQ
                     NLADSMSNAPDVLPMIDVSASMRGDPMHIAVSLGMYLAERNTGQFKNAYMTFESRPQF
                     GFVKEGAKIDARYKDILRAGWGGSTDLSAAFKKILEVAVNNNVPADHMPKMLLVLSDM
                     EFNSWGNRGLTSTVKDLFKKAGYECPTIVFWNLAARPGNNPVKATDKDMVMVSGFSPA
                     IAKTIIEGKDLSPMGIMLDAIMKDRYTL*"
                     /db_xref="UniRef100_Q76YS7"
                     /db_xref="Q76YS7_9CAUD"
                     /db_xref="bprs:CK3_25820"
     gene            150878..151165
                     /locus_tag="ENA-CEUD01013717-CEUD01013717-1_prodigal-singl
                     e_153"
     CDS             150878..151165
                     /product="hypothetical protein"
                     /codon_start=1
                     /transl_table=11
                     /translation="MYTSFQLKSCAKTRYYIRTVNLSTHCMLTEELLVIYGEELCDEK
                     YEPGVTLPKGFRVEFYELDDFLNTDMAINIDNNKKETIRERTLSGIDCPAA*"
     gene            151125..151706
                     /locus_tag="ENA-CEUD01013717-CEUD01013717-1_prodigal-singl
                     e_154"
     CDS             151125..151706
                     /product="hypothetical protein n=1 Tax=Thioalkalivibrio sp
                     . ALE16 RepID=UPI00037221BD"
                     /codon_start=1
                     /transl_table=11
                     /translation="VKERYQALIAPLLELDPGFQEYFDFAYNAHIDRKRIGTNDLYII
                     HPINVALNVLETGLTHDEKVMAIRVAVMHDVVEDEDVELVTVINEFGTEFAYHLYYTY
                     TEITKSSGNRKFRKILEANHYAAGTRVSQTVKVCDAADNIMTIHLKSGRKFAYDYMNE
                     KVTLHHKLALADPLSLKLFVKRMSIVKQALKAI*"
                     /db_xref="UniRef100_UPI00037221BD"
                     /db_xref="tkm:TK90_2611"
                     /db_xref="D3SG57_THISK"
                     /db_xref="UPI00037221BD"
     gene            complement(151703..152074)
                     /locus_tag="ENA-CEUD01013717-CEUD01013717-1_prodigal-singl
                     e_155"
     CDS             complement(151703..152074)
                     /product="Uncharacterized protein n=1 Tax=Cronobacter
                     phage vB_CsaM_GAP32 RepID=K4F6X2_9CAUD"
                     /codon_start=1
                     /transl_table=11
                     /translation="MTQDELTKKFPFLTGLKIGDDEYLGIIENVASKAVTFYDFEALT
                     DHDEKVLFLKLGSNWWWETNRSIPIGVYLFEEMKAFSHTVRTYREKDVEVLFGPYVSL
                     DEMCQKKFGKKRVVKLVTNMG*"
                     /db_xref="UniRef100_K4F6X2"
                     /db_xref="X0XS62_9ZZZZ"
                     /db_xref="K4F6X2_9CAUD"
     gene            152184..152936
                     /locus_tag="ENA-CEUD01013717-CEUD01013717-1_prodigal-singl
                     e_156"
     CDS             152184..152936
                     /product="hypothetical protein"
                     /codon_start=1
                     /transl_table=11
                     /translation="MNDNDTITLHRGVDNTHYFRVRNRDMKRQNVSGLVVMAKIVDRM
                     NGDKVFEKRLIQTDDDQFSLNVLEGELLEVEPGYYEMVLESMEMFDTNNYEHNPRQPL
                     YRDLNGEIRFEVEVTGHADSTPRPSREEIKPFEKWLPTLKDGVTVYSSSAIPCNALRN
                     HRNSLHTMSIQADNFSGTLEIYGTLELDPPPDNNSWFPVTVQDLPVNEIQMDKFTGTH
                     AFNVVGNLYWVKFILKGDLDNLGTFDKLTWRS*"
     gene            153088..154203
                     /locus_tag="ENA-CEUD01013717-CEUD01013717-1_prodigal-singl
                     e_157"
     CDS             153088..154203
                     /product="Marine sediment metagenome DNA, contig:
                     S03H2_L01096 {ECO:0000313|EMBL:GAH45644.1}; Flags:
                     Fragment;;  TaxID=412755 species="unclassified sequences;
                     metagenomes; ecological metagenomes.;" source="marine
                     sediment metagenome.;""
                     /codon_start=1
                     /transl_table=11
                     /translation="MCVTKGHSPDTKKRFGMKVDHKGFGGSCFNCGFKFKYEYHKKQM
                     SKPLKSFMRQLGVKKQLIDEIKYGLFEDLHSGVISDLMLEPEPEETEVPFAELFKDKK
                     PKLNEVAQSLIKDEKQIRQILRTRITDNVMPEFNEFSTRYVQITKRWSREHSYPGDAK
                     PMSYYLDRAELGHPIPADVNECLLYMYERDLLEFDDICWSYAVTKEAGNRIILPFEFG
                     GKRIGYTARAVNDRAAKIKKYHSMMPDDAIFNYHLFHNNYKRTFAVLYEGVIDAYVMQ
                     GMACGGRNINDDQIYMIKNLGMPVIVVPDNDKDGDDLIDIAIREGWSVSFPPWKHKFK
                     DAAAAAAKYGRIYTIQSILASVETNPLTINLKKDMNV*"
                     /db_xref="X1GVK4_9ZZZZ"
     gene            154196..155596
                     /locus_tag="ENA-CEUD01013717-CEUD01013717-1_prodigal-singl
                     e_158"
     CDS             154196..155596
                     /product="DNA primase-helicase subunit n=1 Tax
                     =Enterobacteria phage vB_KleM-RaK2 RepID=H6X3T5_9CAUD"
                     /codon_start=1
                     /transl_table=11
                     /translation="MSDYIQEYTPQVEELFIQFFLSDPELFVRCRNVIKPDHYASETN
                     KKTVDFMVKYADEYSALPDLDQLKAVVGKQFNVTKDLQDEHKEWFLDNYEKFARHKEI
                     IKAVLDAPRLIEKKEYGSVEQLVKEAVQVGLVKDLGTDYFDDPLGRLQRMKEKKPLVS
                     TGYRDLDHALFGGVEVGSLNIYAGQSGTGKSIFLQNSARKSVMRGENAMYISLELSED
                     LCALRLDAMFAGLSTQNVMRDSEDASTRIAMFAKKYGGSLQIKRFPSGTTAAEIRAYV
                     KEYQIQTGRKVNKLCVDYLDLCSPYRTKVNASDVFTKDKYVSEELRDLAAELDVVLDT
                     ASQLNRDSHEAVDFGHQHIAGGVSKINTADNVFGIYVTNTMKENGRYQLQLLKTRSSS
                     GVGKRIDLKYNPATMQMDDLEEGERGSIETQTSSILDSINKKGTMGKEPPAPTQDASS
                     TVDAFSKVRNSLRRSD*"
                     /db_xref="UniRef100_H6X3T5"
                     /db_xref="A0A0F9QU71_9ZZZZ"
                     /db_xref="mno:Mnod_3562"
                     /db_xref="H6X3T5_9CAUD"
     gene            155621..155914
                     /locus_tag="ENA-CEUD01013717-CEUD01013717-1_prodigal-singl
                     e_159"
     CDS             155621..155914
                     /product="hypothetical protein"
                     /codon_start=1
                     /transl_table=11
                     /translation="MKVSDLDNYDSIPESRKSLQDILGQFADIPVDHMSDEHTERGIK
                     VLEAALNFFNSLEANYGEEVAVVVERKFCNAVKAKNTDKFERQLKESINGQKK*"
     gene            155898..156062
                     /locus_tag="ENA-CEUD01013717-CEUD01013717-1_prodigal-singl
                     e_160"
     CDS             155898..156062
                     /product="hypothetical protein"
                     /codon_start=1
                     /transl_table=11
                     /translation="MARKSKVWLNPNGSADKETVDPKAEAVYNSLKSTEKTVFVKALH
                     DEKRKKRLGR*"
     gene            156031..158100
                     /locus_tag="ENA-CEUD01013717-CEUD01013717-1_prodigal-singl
                     e_161"
     CDS             156031..158100
                     /product="hypothetical protein"
                     /codon_start=1
                     /transl_table=11
                     /translation="MKKEKNALAGKFLQVLEPRDTSISRKAGEIIEQAVTTNLQMINQ
                     VAASSNVSVKDVVDLCVQLSAQPETSVLSTLRYVSSSYFLSNEANRAFKYVIMTGLDS
                     DVIRTHDGQLGFGDPDLNPELVLSQRDECAFITMLSLANYPYKHASTPQVQDYWQLLL
                     GEILSLYGSSLLPTAYMVLSEAVGVVTTMFESAPRIYRSIIRQSTLSPEYKHSLINEH
                     AAPVEKKRGITHIEDLDDTLFYRAINDLELCVVTEKLDGSNLRFGVENGQMYTVFGNL
                     DKVYAVDDHPENFSSNYRIFAHRALLACESEVSLLGDFEIEVEVLYDEIPNVIRYDDA
                     VNDIVLLRQLKGDPHIMPKVVEIYDSNGITSVEHECLVSRDGTTVIKEKRTSKVMFSE
                     VPQMSQEFLQESLAKSEISTAIEQYNAILGETDAETGMTVSEVANFKLNSKRPEDTDQ
                     DTWNSLKQKIKDSRNPCRDKIKEAKQKVKNHLLTALVHSSTSKFSDREDSWIEGIVIK
                     HPDGFMFKIVDKSTFLEAKNFIWQKREEIKSTVLNSKNDSIVGKTMLELAYILGDTRY
                     ATISAKRVIRSQAETYEKFLKLIEGSLDVVYVKEKFADILTRALRSHQIMLGEYLNTY
                     KDLSITIPNGVEISYADDCIHSRTLVAFCEAKQKLEALLRITKAASESVQLYRVVLGN
                     RIETAFG*"
     gene            158145..158633
                     /locus_tag="ENA-CEUD01013717-CEUD01013717-1_prodigal-singl
                     e_162"
     CDS             158145..158633
                     /product="hypothetical protein"
                     /codon_start=1
                     /transl_table=11
                     /translation="MPIRNRKYNRAKLAEFNLNLDMDSKATTMYNDPQKRFRIVNRNE
                     RLVVEGMGDFSTIRRRTGHDIESLISQAESDIKSVSEKTYRPGSAIVTDNNPDAEYFV
                     KEYNLEYPQARALVDALENDDYDDEILTLIRSLPGSREFDLDTFITILKSELQSFSGN
                     TD*"
     gene            158643..159551
                     /locus_tag="ENA-CEUD01013717-CEUD01013717-1_prodigal-singl
                     e_163"
     CDS             158643..159551
                     /product="hypothetical protein"
                     /codon_start=1
                     /transl_table=11
                     /translation="VFLEDISGLKQSYSAMLLTEGGNAFSNVGAIHISEIEPTINGLA
                     QVLQIPDLGSHVLGSVGKKEYSGDVDIALKPKNPEELGKFIERLKKVLGQENVRQVGG
                     LITTAVKIQGYNPKKDKRQPRTGYVQVDFIFGNPEWLKLYFHSPSSKDSKLKGTHRNL
                     AIASIAAHVDRQSSDEIDSYGRPVKIIRWKWSPKDGLVKVERTSRKKATGGWVKKQDD
                     KVISEPVTDAKGIADVLFQGKADAKVLDSAESLIAAVKKYYTADAAESVFRTMARNFD
                     TKPDLAGGDFEYPPEVAKYMGTGNGR*"
     gene            159541..160248
                     /locus_tag="ENA-CEUD01013717-CEUD01013717-1_prodigal-singl
                     e_164"
     CDS             159541..160248
                     /product="hypothetical protein"
                     /codon_start=1
                     /transl_table=11
                     /translation="MADNYTKQWPFNETKSESLVSELSEARGFFYTLTGLNKYSYKTL
                     CEMLYLTLVSMAMLVQERQSHKAIAQYADEALVYKNFNKAYTRLNDVALMCATVLGNN
                     PKYKYNNETTKHSQRHLIDYFKMLRGDMPVTKSKLSFYLFSFESMLLISDKKIKRLRR
                     KVIQLAEITPVQRVYAYKDAKMLLRRYNPRLEILPYFDPLIPAKMQDAGTTVDTLSAV
                     ALAALTGYQVGRQKRRD*"
     gene            160306..161292
                     /locus_tag="ENA-CEUD01013717-CEUD01013717-1_prodigal-singl
                     e_165"
     CDS             160306..161292
                     /product="hypothetical protein"
                     /codon_start=1
                     /transl_table=11
                     /translation="MNKYIKIKFLSEAAMDTYMSHPILSENSKFEGDRELALDADYAA
                     KFTKFLQHSDLSESVEYSMQEPAPKKKASNKQAIVKEGIIDFKKNLDYMSTGRLGLAD
                     PMSFNINDPEVVGVDGCACLSQVFDEFSALCKDVKIQKNVSFLEDLRENMATIRRIRE
                     MCEMIEAFEADIDAAPMFKELLSGAIVASDKVSGHNLSHELPYTISPEIEADIAGTFE
                     KIKPIGAALSKVLRTSPIDESVAMMKLGDFEKKLGKPFSVSPKNSSDTVAAFLNSVAS
                     RLVMVNKSLKGQKSLSPESASRVRMDLAELMNDLTLAYQISARLRQLGKQKK*"
     gene            161365..161820
                     /locus_tag="ENA-CEUD01013717-CEUD01013717-1_prodigal-singl
                     e_166"
     CDS             161365..161820
                     /product="hypothetical protein"
                     /codon_start=1
                     /transl_table=11
                     /translation="MAFDVYTKGSVQEGMFVEPMYFVTLTFDSDISSSAFGVRDSVLE
                     KALRVLGTRAVVTGIGPMYLDDAGTASKVDVILGTGQGFYVDDPATSLEIEGLQAEAV
                     DGLDNAGNPISATFTATFAVFSGLDAATAADLVEGHDGEHRPATARHFK*"
     gene            161917..162321
                     /locus_tag="ENA-CEUD01013717-CEUD01013717-1_prodigal-singl
                     e_167"
     CDS             161917..162321
                     /product="hypothetical protein"
                     /codon_start=1
                     /transl_table=11
                     /translation="MATHDYASLDIREKIVFYCRSNGRHGRGGVEVSNSGDFKQASQK
                     NFSIILQAIGLRCQPHVIVEPYTVLDLNDVCDLKGRGTAFVLGFEHADAFSRGEDKLW
                     WIRENLDNLILYDGGRLRLSEKANAAVGIYAT*"
     gene            162311..162790
                     /locus_tag="ENA-CEUD01013717-CEUD01013717-1_prodigal-singl
                     e_168"
     CDS             162311..162790
                     /product="Uncharacterized protein {ECO:0000313|EMBL
                     :KKM13913.1};  TaxID=412755 species="unclassified
                     sequences; metagenomes; ecological metagenomes.;"
                     source="marine sediment metagenome.;""
                     /codon_start=1
                     /transl_table=11
                     /translation="MLLEELTGGRVNFIESKWLELKTHFNDGKLIESNRLCEAISVDG
                     EVVAMYNRVNGSIVFEVEDLGALPLGIKTSINEARRVWSRVGDSVVRKFRCTSGLRKG
                     RIVSDPATCHKPIDIKKRVTMKRNQATKGRTMSRKAKRTKRINPASKRVARLNDREN*"
                     /db_xref="A0A0F9JVI5_9ZZZZ"
     gene            162790..163140
                     /locus_tag="ENA-CEUD01013717-CEUD01013717-1_prodigal-singl
                     e_169"
     CDS             162790..163140
                     /product="hypothetical protein"
                     /codon_start=1
                     /transl_table=11
                     /translation="MKTSCASYGETPYGFTVTNGGEVHTNIFLEDTAKALVSAYNSGY
                     TFLVPSLINDDRYYGKYTTDVMFYDNSANYVLAEDSAQMAGMYKRRLYQNIARIRDEV
                     NKLNAEKFLEADVL*"
     gene            163137..163841
                     /locus_tag="ENA-CEUD01013717-CEUD01013717-1_prodigal-singl
                     e_170"
     CDS             163137..163841
                     /product="hypothetical protein"
                     /codon_start=1
                     /transl_table=11
                     /translation="MKVDSLYLSEKVNFGKNMPKIRPDSKISDIKDAVSYAFKKIHEN
                     RNDSVIKIAMNGLIKEAGSVISKQIKDGRIGMKELNEFRQWIDTVANNEKQLNENVDQ
                     AEVLVAAKALSGDIQNMYEKVAKMVATDLIYITEEIKNKFGEDQAKAFYNLAKSNLEG
                     LTDTLQASYEELSGAADDLSSGTPISSDSDMMDYDSLGGDDSDDEEGDTPDLDSDGTD
                     APELELGGDRGMKDDA*"
     gene            163841..164161
                     /locus_tag="ENA-CEUD01013717-CEUD01013717-1_prodigal-singl
                     e_171"
     CDS             163841..164161
                     /product="hypothetical protein"
                     /codon_start=1
                     /transl_table=11
                     /translation="MRIDEIINESDDNLRAELENFILRQRAQGQEEIDTSVAVQYMHD
                     MTGVQVTPEMIVDMLSGSDIIGTVTVDTISFGSDLAIDVGDEETARDAVRKKSSQFAK
                     KEMR*"
     gene            164165..165253
                     /locus_tag="ENA-CEUD01013717-CEUD01013717-1_prodigal-singl
                     e_172"
     CDS             164165..165253
                     /product="hypothetical protein"
                     /codon_start=1
                     /transl_table=11
                     /translation="MRLCFSADELDNVKPYSAMLMDDLNVAEKMILDAHHAGNRSVVI
                     DSGTHLTETSGFVESVNILSGGKNLSPIPANVRVEHSIGYGAKFKVNVDSQGAITRVD
                     VVEPGSGYYPVIAKAYPPVRFTEDEHTSAEFTVVASDTGAVLKVVPTKAGTGYTVGSD
                     IIIDHPTGFGASAQISEVDSQGGIVNVSVSAPGTGYSTRLPSIVVSHPAGKGFAAGAI
                     HTENGRIKSIAVKSGGSGYSPIQCRVRMSSRTGSGAKFKPLFSAAGEIIGVTLLSGGS
                     EYSVHDTITVTPSEFHTNPAPAILEPVVNVSTPTSTPYWQAYRSPVKSHERDFVYRFI
                     SILEAAKFTVNVVTNPKTLNTLKIIISW*"
     gene            165257..165955
                     /locus_tag="ENA-CEUD01013717-CEUD01013717-1_prodigal-singl
                     e_173"
     CDS             165257..165955
                     /product="Uncharacterized protein n=1 Tax=Candidatus
                     Pelagibacter ubique HTCC1002 RepID=Q1V1P4_PELUQ"
                     /codon_start=1
                     /transl_table=11
                     /translation="MIERPVLENRFDYGSVERVLVDRKWRYGPEGLALPAITRILNAT
                     KSEESKQALEDWKARVGEEEAERISKESTGIGDAMHANLENWLLDTGKDQEGAYLAKL
                     LTKLMQLEINKHCDEVWGVEVPVYLPGMYGGILDMSGVWRGKRSVIDFKNSRKPKRKE
                     WIEDYRCQCGAYGIAHNALFNSGIEQAVVLVACWETGTVQEFVFSGDEYRDCETLWVS
                     KLDEYYSTNPLPSK*"
                     /db_xref="UniRef100_Q1V1P4"
                     /db_xref="Q1V1P4_PELUQ"
                     /db_xref="pub:SAR11_0482"
     gene            165983..166936
                     /locus_tag="ENA-CEUD01013717-CEUD01013717-1_prodigal-singl
                     e_174"
     CDS             165983..166936
                     /product="hypothetical protein"
                     /codon_start=1
                     /transl_table=11
                     /translation="MNPTTTIKVARQTNLRGRQVDLPQPLAPGEFGQCVDTQRIYIGG
                     DPAYTPPGINYLGSTEALTGQNYLETRFIPVRLADGTTKADLENEFGSMVSDPGTDIR
                     FNVETALIVLPAGTTASEKLGAETTVSGSSLIEEILDTETVGFTVETGGHGEASLIAT
                     AMNEMSNRAIANVRLNIELKTSVDSETIIVTSPGENIYAPLRWTLPPTESFLDFPDGG
                     LIFETTESDVFTCEYSLEMADNGDTYFSSGIITAHLSPLSRTGLVSTQGPSVRVPDGL
                     AGYVTFSVDFLTPDRAVWRYKNTFNADAKLSMVIRRFASRD*"
     gene            166949..167407
                     /locus_tag="ENA-CEUD01013717-CEUD01013717-1_prodigal-singl
                     e_175"
     CDS             166949..167407
                     /product="hypothetical protein"
                     /codon_start=1
                     /transl_table=11
                     /translation="MTHTDWTQLDFEDFMALWRKMRVDLPVLSAEELGSHLREKFARF
                     PIETGKTLDPYSPSNWPSPWEQITDSLFCSCGLGVFLYYTISLSDSYADDDFGIYYVE
                     KEGYDRIVIVNNTHGWFIDTLTYDGGTVSDLQVGKILASYSSQDLPRYNN*"
     gene            167418..169757
                     /locus_tag="ENA-CEUD01013717-CEUD01013717-1_prodigal-singl
                     e_176"
     CDS             167418..169757
                     /product="Ribonucleoside-diphosphate reductase {ECO
                     :0000256|RuleBase:RU003410}; EC=1.17.4.1
                     {ECO:0000256|RuleBase:RU003410};;  TaxID=1127673
                     species="Bacteria; Proteobacteria; Gammaproteobacteria;
                     Alteromonadales; Alteromonadaceae; Aliiglaciecola.;"
                     source="Aliiglaciecola lipolytica E3.;""
                     /codon_start=1
                     /transl_table=11
                     /translation="MTEEIRIKKRDGSLEPFNIEKIHKVVQWACNGLTGVSPSQIELK
                     SKLYFYDGMESQAIHKTLTKTAADLITPEDSNYQYVASKLVNFNLRKEVYGQPEPWHL
                     RKIVERNITLGWYTEELKEWYSDEELNYLNKIIKHDRDYDISYAGMGQWLGKYLAQDR
                     VKEEHFETPQVAYVLIAATLFHDYPASTRMKFVKEYYDALSKFKISVPTPVLAGARTR
                     EKQFSSCVLIESADSLDSINATSSAIVNYVSQKAGIGINIGRIRPVGTKVRGGDVEHT
                     GVIPFLKYFQAALKSCSQGGVRGGSATVYYPYFHGEVENLLVAKNNKGTEESRVRHVD
                     YGIQFNKLIYERALAGQDVTLFNSSEVPQLWDTFYSGDNDAFAKLYSELEKSPKVAYK
                     RKVNAYELMSQFLDERQNTGRIYLQNIDHCNTHSSFDQTKHPVTMSNLCAEITLPTKP
                     FESLHDESGRIALCTLSAINWGVINKPEDFEKPCELAVRSLDALLSYQNYPAIQAELS
                     TREFRTLGIGINNLAYFLAKNGTGYTQESALELVDEYMEAMSFYIIKASVQLAKEKGA
                     CELSHETKYGQGLFPWETAHKNVNDLVPLNLRMDWESLRADMKEHGVRNAAMMACMPS
                     ESSSQLINATNGVEPPRGFVSEKSSKHGVFKQVVPEYSKYKNKYELLWDQESPRGYLS
                     IMAVLQRYMDQTISANTSYNPLHFKTLDANGGEMKSKIPLTTLIEDLYFTYSHGIKTL
                     YYANTYDANEGDGTEKKDTVEEPLPVEIIDDDDCEGCVL*"
                     /db_xref="K6WWS4_9ALTE"
                     /db_xref="xbv:XBW1_2761"
                     /db_xref="UniRef100_K6WWS4"
                     /db_xref="1.17.4.1"
     gene            169757..170647
                     /locus_tag="ENA-CEUD01013717-CEUD01013717-1_prodigal-singl
                     e_177"
     CDS             169757..170647
                     /product="hypothetical protein"
                     /codon_start=1
                     /transl_table=11
                     /translation="MNIEALSNMTAKELGSAANKNMQEELLMATPFLPESATWTQRKW
                     HVINENYGAVLCDDCDKHAKWSGRGYSKYCGGDVCNTPSEPISDILDKEVREKITLPY
                     FEQIVAYMRRLIGDENIVIDENKVGYKQGNYRGISAKPALGYLHVSEYDWDKKNSLSM
                     SFINREYGAHKGHVHPNSIKVVSVPVGLYRSFFNKYSFDDSTVGKTCIGLYGGTELIA
                     AVLFDYENEAQGKWRIINKAIKVDRHVDAAITRITEYFKATFFPKEISLILNPYKDNV
                     QAWENRGFMQHEDRYIWKSK*"
     gene            170644..171768
                     /locus_tag="ENA-CEUD01013717-CEUD01013717-1_prodigal-singl
                     e_178"
     CDS             170644..171768
                     /product="Ribonucleotide-diphosphate reductase subunit
                     beta {ECO:0000313|EMBL:AFC21750.1}; EC=1.17.4.1
                     {ECO:0000313|EMBL:AFC21750.1};;  TaxID=1141136
                     species="Viruses; dsDNA viruses, no RNA stage;
                     Caudovirales; Myoviridae.;" source="Cronobacter phage
                     vB_CsaM_GAP32.;""
                     /codon_start=1
                     /transl_table=11
                     /translation="MKSVYNLDNVKSNVQCNTFLDADNDGVTVARYDKIRYSTVQRMT
                     EQQVGYFWQPEEVDLSKDVRDFKKLTPAEQRIFTYNLRRQILLDSIQGRSPNLVFLPV
                     VTLPEAETFIETWSFFESIHNRSYSHIIRNVYSDPGEVFDGINNIQPIVDCAKSIAKY
                     YDVLDYNNCYVRVHGYDDKLSLYEHKKSLWMALNAVNALEGIRFYVSFACSWAFAEQK
                     KMEGNAKVIKFICRDENIHLMFTQNAIKTLPKEDPDFAKIREETRDECNALFVEAIEQ
                     EKEWAKFLFEEGSMIGLTEGLLCNYVEWIGHNRMRAIQLNSPYSPGQANPLPWTTSWI
                     AGKTRQAAPQETELESYVIGEIDKRVPENFMKDLASKIKL*"
                     /db_xref="K4F9M0_9CAUD"
                     /db_xref="gni:GNIT_1772"
                     /db_xref="UniRef100_K4F9M0"
                     /db_xref="1.17.4.1"
     gene            171782..172087
                     /locus_tag="ENA-CEUD01013717-CEUD01013717-1_prodigal-singl
                     e_179"
     CDS             171782..172087
                     /product="hypothetical protein"
                     /codon_start=1
                     /transl_table=11
                     /translation="MLIQPTYSLNETPGKIFMFQMSNGAEVIGKVKSVDDTSLIIEKP
                     IRLAIQGQGQIMPFSYAIGNPEADTVIFMRHALTSYYLPSKDMEEMYISNTTGIDLG*"
     gene            172152..172319
                     /locus_tag="ENA-CEUD01013717-CEUD01013717-1_prodigal-singl
                     e_180"
     CDS             172152..172319
                     /product="hypothetical protein"
                     /codon_start=1
                     /transl_table=11
                     /translation="MAKNAFEIRTDILELATKIVLAGSNESEKCEVEEVLKVANELNK
                     FVSEKSDSSSR*"
     gene            172452..173435
                     /locus_tag="ENA-CEUD01013717-CEUD01013717-1_prodigal-singl
                     e_181"
     CDS             172452..173435
                     /product="hypothetical protein"
                     /codon_start=1
                     /transl_table=11
                     /translation="MIKMSEPIFVADPIIDLIGEAAPLYTVINYESVSKKFLSKGMWW
                     VLDTSLQDKLSQGTDVYRQWIAYVLEDIITEATDVRYDIVCDAEEVTDIPGGEVFRSF
                     FHWRKGGPNNSGSRPEALAIGKVAIQVDDNNHLHKTDGPAVHAIFFHCLEGKSNVFDY
                     EYSVHMLHGMPHRLDGPAIEVKIFDPLTQEYILHIEVCAVAGKLHNVGDAPAIYMSKG
                     DYTLKLFFENGTMVSGSRSDQYCNMTIDTTPHGFVVSETYVDSSGIAGVTHFDKTGDL
                     HNPVGPAVITPRSASFYLHGRETTFEALCSLGILTKTEETMIALSHGEVVA*"
     gene            173432..174499
                     /locus_tag="ENA-CEUD01013717-CEUD01013717-1_prodigal-singl
                     e_182"
     CDS             173432..174499
                     /product="hypothetical protein"
                     /codon_start=1
                     /transl_table=11
                     /translation="MRYEEFALVSYTPAFYRTGIPNTIDHHLLDMGLKNDGAIYMDNI
                     SDLLRKSNDGGIGRRIKSLGLHYRGDTEDHEYLNGVNDLALGIIESLREHSLFAGLFM
                     LGDTGLNANWLQRFEVKRVGESLNQVTMYSDFDGYRSHYLEFYCTDRAEIVTPEDDKP
                     ALVIRAAKGQSIGTNTRLSIYLNRFGKLHRDGDRPALVLNDREGYRNFIICARDGELH
                     RSADEPALYGTTSDFTMSVHACDGHIHNEDGPAIDYNAKRVEAYTSYIVNGKPRSSTP
                     TAALVCLTTNVLTHYYLDDNFEVHNEYGPAIKSINAGKTVTRVYARHGHKMSGKEEWL
                     MRSKMTEAEKGLYVLGEDLDA*"
     gene            174492..175487
                     /locus_tag="ENA-CEUD01013717-CEUD01013717-1_prodigal-singl
                     e_183"
     CDS             174492..175487
                     /product="hypothetical protein"
                     /codon_start=1
                     /transl_table=11
                     /translation="MLKLPDIRNVVVGRSNVNQVAVVLTRLVDAYTQEQRYGTKLLGF
                     VSALARGEDVESGRVINGCWLAFETKIKPYFASTIFMNNIDMDQYRPTVNHVRDGIAY
                     CKFETQDENSLVTTYEFTISAEKVTPHDLFRVDLKGDIKNINGDQRGFTHATFYIDTA
                     TGLLNDFGETPSLVIHTMRNVNLNNYTNRIKVHAKNGDINDNGIHPAFTTKIYSDRDN
                     KKIVDITVSIEDKKLSKKGFRSITVRSGDITEIAECSYVDDKFGWKVTIDSDPNYWLL
                     IDHNMDVGSKYYPGLITEQNTHYIIKNEVLSPSEFVKRCNLSDEEKAMIILGETQ*"
     gene            175484..176575
                     /locus_tag="ENA-CEUD01013717-CEUD01013717-1_prodigal-singl
                     e_184"
     CDS             175484..176575
                     /product="hypothetical protein"
                     /codon_start=1
                     /transl_table=11
                     /translation="MKGILASVFEIPASIRNTSTVPDVLPVLKTVLDISGKNNASNAV
                     HISAFSEVTEILVPDGTYSVSEVVTAAKENALKLFVSTTNRLYSDATNKKRPTNEDLE
                     AVIDHKNEAVEISIKCFHTSVNLFLSFYETAGGILLHSESGPALVITTRSTEYPLENT
                     DIKIYAEYGLLHRTGDLPALTSSYCVGILGNRFHQKCYAENGLVGRNNTAPALIVEKY
                     RVREGFEDEISTKTRLYAKNGKVDLSSQDYYMVHESFRPDKPALLEMTVDETGHPVLH
                     TYWPKNGKLVRSNSRYLDDSLTYLHRVDGPAAVFAYAGGRTGIEYWYRGVPCTIDQYL
                     RMNNELTDSEKATIRLGHEKTNCVRYVDK*"
     gene            176607..176987
                     /locus_tag="ENA-CEUD01013717-CEUD01013717-1_prodigal-singl
                     e_185"
     CDS             176607..176987
                     /product="hypothetical protein"
                     /codon_start=1
                     /transl_table=11
                     /translation="MITYSIFFDKRFSEAFTRLVELPMKPALSQKFSKMAETISSAEQ
                     SFGEEYGAIVKECVKLDDSGNPVTTDNGGVVIAEDKTEYYKNSIAELKQKPIQGVVPV
                     YISDLGDDIKISPKDLGVLREVLV*"
     gene            176997..177521
                     /locus_tag="ENA-CEUD01013717-CEUD01013717-1_prodigal-singl
                     e_186"
     CDS             176997..177521
                     /product="hypothetical protein"
                     /codon_start=1
                     /transl_table=11
                     /translation="MYNSGSISILTLDTAANNVRQLTYNCLDIVREGYARTGIYPGDF
                     KDLPPPALSVEEVESSIVLSTRAFGELEFFCGATVDFLREMDSSISQYGVSITNLEIG
                     VSSISKKVDELEDRMRRIFEALENAAPDTTVADLKSMIYYSYKLDEIDAQVKDNGGAD
                     AFAHLDNMVKKSYG*"
     gene            177514..177765
                     /locus_tag="ENA-CEUD01013717-CEUD01013717-1_prodigal-singl
                     e_187"
     CDS             177514..177765
                     /product="hypothetical protein"
                     /codon_start=1
                     /transl_table=11
                     /translation="MDNDDNTYDGSLVANLIDTSTLSIEGRSLWDNALAPQAEVITAE
                     SDEIKALRLLLEAIDMLPDDNELKQTLNSLRASIKLQGE*"
     gene            177772..178053
                     /locus_tag="ENA-CEUD01013717-CEUD01013717-1_prodigal-singl
                     e_188"
     CDS             177772..178053
                     /product="Putative uncharacterized protein n=1 Tax
                     =uncultured marine bacterium 581 RepID=Q6SFE9_9BACT"
                     /codon_start=1
                     /transl_table=11
                     /translation="MNINDVLGQALTVPGFFGTLGSACVILAYYLNVMEKAGTFSYRY
                     TLLNLSGALMLTFSLVYHPNLPSLVIEMFWIYISVTGLYKTWQKKKITG*"
                     /db_xref="UniRef100_Q6SFE9"
                     /db_xref="A0A0B3T522_9BURK"
                     /db_xref="aeu:ACEE_01840"
                     /db_xref="Q6SFE9_9BACT"
     gene            178314..181121
                     /locus_tag="ENA-CEUD01013717-CEUD01013717-1_prodigal-singl
                     e_189"
     CDS             178314..181121
                     /product="Membrane integrity protector n=1 Tax=Aeromonas
                     phage phiAS5 RepID=E1A2M6_9CAUD"
                     /codon_start=1
                     /transl_table=11
                     /translation="MKVTTKGKETRTSSGVASTGFTIKSNAHAFKILSSNMYSNPRHA
                     IIRELSTNALDAHAMNGNTEKPFDVTLPTQFNPVFVLRDYGPGLDIDNATNLYTTYFD
                     STKNDDNKAVGGLGLGSKSPLGYTDIFNVVSYHEGKAHYFAVIINEEGLPSINHLGSS
                     DTDEPSGLEVSVPMKNNESSERAHWLAEAIDIYMWFPEGSVNIVNPSAYDDRLIDEDI
                     ASIVQAGKVALEEAADYDIVSYSTNVYFDGGNSRLNYHTSKVRIRSSGLYAQMGPIIY
                     PVSMDRLVLPNNMTLNAPDSAVVMEFGIGELTIAPSREELHYDDETVSALSKRIWQAV
                     NNTITSITDAVEEIQTVDQVIEMAKNGLELDVPGGTYAARMASMDFRSLLSDRVQKIV
                     DAQYNPILSVSTLSLDSERVAHKKNKYRINLSMSIPDLFVTHGTIPVEDVAEVKQALC
                     RARMMKADKTFDVVYTEVVHRHILDKVYENYLESDQAEEVVEAVAELLGLDPSDEYFD
                     ETDLPLGRLYPRHLKGLVDDGFENFETAYAFEYDFGKTWTRTWTSSNFFKDSVEILIE
                     DKAGYVNAWRQYVKENRAYYCNISILANEKDAKLIKAFLDAVDLKVSHYGNVSDFEPV
                     VDIREANRRDTSAMNIGVRRVRKDGSLIDSYLENWDVVSVHSDTTVYVSIDAGTLSSP
                     YSTETMEACSKYSDQVKELVNKAYTLPSGDPVSRILFYTASKRNVKAIENLENCLSVQ
                     LKDFRGKISEMAVVDHKDYIDSIKGVSAGELAGNIPSFIMETIEFISDNCPDLRFKID
                     DDFTSKYVNKVLTITSATTSNTYQFLEAVIGKQDFHAIIEDESSKESKMLRDATFCGK
                     IANVFATPVLYSFVRGLRLAQNSAYSYTGIYDCSSCELTRYDGQKRIVRIPEVSIKEA
                     LRQARNIIRDQVITDTNTGEE*"
                     /db_xref="UniRef100_E1A2M6"
                     /db_xref="E1A2M6_9CAUD"
                     /db_xref="nml:Namu_2668"
     gene            181121..182458
                     /locus_tag="ENA-CEUD01013717-CEUD01013717-1_prodigal-singl
                     e_190"
     CDS             181121..182458
                     /product="Host ATPase affecting protein n=1 Tax=Aeromonas
                     phage phiAS4 RepID=E1A160_9CAUD"
                     /codon_start=1
                     /transl_table=11
                     /translation="MISYIIREDSVVVFVDGKQHIVSQSNHPRFAGIVDAIDREDHEY
                     IRENINVKDAITREITGACEGRVEVTDSQVLFNGAVVTNSIGKRILRCIEQKLPFRPL
                     MRFLDNIMENPSRTAVEELFLFLEHNDLPITDDGHLLAYKSVTENFKDRHTGTIDNSP
                     GRVVEMPREEVDSERERTCSSGLHFCALHYLSTAYGYGGQVVILKINPRDVVSIPSDY
                     NNSKGRCCRYEVLCKQNKPGDDILAQGPAVVETEAVKDIVNKTSTEVYNTDGSEFVPE
                     ERGSTVHFEKPVDEVPEEDEEKPAETVTESNVPGELQVPSATDEAHPFVGKTLALFSV
                     QGTFYNGRRYVEAKLPVYVALEDGMSLDDAAEILIECEEAVRYRVSNFRVGAKQTLLV
                     RRSDGPDSLNVEIQSTGKVKLNKHVSFNGVCVESTEDGKTLIGLNVGSPGRLE*"
                     /db_xref="UniRef100_E1A160"
                     /db_xref="E1A160_9CAUD"
                     /db_xref="nml:Namu_2667"
     gene            182518..183399
                     /locus_tag="ENA-CEUD01013717-CEUD01013717-1_prodigal-singl
                     e_191"
     CDS             182518..183399
                     /product="thymidylate synthase (EC:2.1.1.45)"
                     /codon_start=1
                     /transl_table=11
                     /translation="MDTFDTQYYELLLHLVNVAEEKPSSRPGMKTKSTFGHSMSVDLS
                     DSLPLTTLRKTPLRWIFEETMMFVRGESQTKVLEETGITIWKGNSSREFLDNKGHTDW
                     PEGEIGPGSYGALWRAFPGKDGKTVDQLKQLVDGLKNNPYDRRHLISAWHPQYSVDFA
                     ALPACHILQQYDVTPSGKLNSNFYMRSNDVLFGLPFNMAQYAFMNICIAKLVGLEPGK
                     LTYMCGDSHIYENQYAASEYLLLQTEQMDIPPPPKLEITKELNTLDDFVDLKYTDLQL
                     TGYNPNPDIPNKPKMAV*"
                     /db_xref="bacc:BRDCF_00230"
                     /db_xref="UniRef100_B4KHK2"
                     /db_xref="B4KHK2_DROMO"
                     /db_xref="2.1.1.45"
     gene            183509..184198
                     /locus_tag="ENA-CEUD01013717-CEUD01013717-1_prodigal-singl
                     e_192"
     CDS             183509..184198
                     /product="GTP cyclohydrolase 1 {ECO:0000256|HAMAP-Rule
                     :MF_00223, ECO:0000256|SAAS:SAAS00021192}; EC=3.5.4.16
                     {ECO:0000256|HAMAP-Rule:MF_00223,
                     ECO:0000256|SAAS:SAAS00021179};; GTP cyclohydrolase I
                     {ECO:0000256|HAMAP-Rule:MF_00223};  TaxID=1208365
                     species="Bacteria; Proteobacteria; Gammaproteobacteria;
                     SAR86 cluster.;" source="SAR86 cluster bacterium SAR86E.;""
                     /codon_start=1
                     /transl_table=11
                     /translation="MSFNKTKTDPVLGAKIQEHLLAKGVATPVVDEFLTVEAKEKISV
                     LEKHFFEIWKNLGMDMTDDSLCETPKRMAKMYVLETMWGLLPENFPKCTAVDNKMSYD
                     EMVLECNINVQSNCEHHGVVIDGLGYVAYMPKDKVLGLSKINRIVEYFAKRPQIQERL
                     TEQVYYALQYILGTDDIAVVVDATHYCVKSRGVEDTGSSTMTSKLGGQFKENQALRQE
                     FMSLVNAKRIK*"
                     /db_xref="K6H3V4_9GAMM"
                     /db_xref="UniRef100_K6H3V4"
                     /db_xref="bex:A11Q_951"
                     /db_xref="3.5.4.16"
     gene            184209..185216
                     /locus_tag="ENA-CEUD01013717-CEUD01013717-1_prodigal-singl
                     e_193"
     CDS             184209..185216
                     /product="Conserved domain protein n=1 Tax=Vibrio phage
                     KVP40 (isolate Vibrio parahaemolyticus/Japan/Matsuzaki
                     /1991) RepID=Q6WI32_BPKVM"
                     /codon_start=1
                     /transl_table=11
                     /translation="MAESTMFLSNISVVDHAYIDDMGMIIGGSYNPSFLVTGKVTDDE
                     SVVIDFSTGKKALKKIIDHDVYGFDHKLWLIEGFSNVSTVTIVSSAKREYLNKQFLAI
                     SDPRLKQYMEESEKTMSMRSDVVRITSRAFEIDVPRDAIKWVQNLKPSKDLQEIVTEA
                     LVALLEEKLQAEADYEVSLECKLEVTEHVYNQHVPTAPFRYTHGLKFSTSWGCQNIAH
                     GHLSYMQLIFDDMTKTIRPEYVNAVAKEFENVVFVFKENVIAHDEKHITIQYRTNRGH
                     FRAKYNLKRFDVRLLDTETTVEYLVDHISKCDAVQSLLKEGLKELYVSEGLSKGAMKR
                     F*"
                     /db_xref="UniRef100_Q6WI32"
                     /db_xref="R9TIG7_9CAUD"
                     /db_xref="Q6WI32_BPKVM"
     gene            185293..186333
                     /locus_tag="ENA-CEUD01013717-CEUD01013717-1_prodigal-singl
                     e_194"
     CDS             185293..186333
                     /product="hypothetical protein"
                     /codon_start=1
                     /transl_table=11
                     /translation="MPNHIGISVLATKPGQPPTSGGTTVEAFMFDTFEDAVPFIASYE
                     PPTNFEVFQTWNRFSNSLFFEPGDPLSNNAGAFTYNSSADRIQCTANTPQYVGFSSPS
                     KSRNVTIEVTVGSTAQDDDALAVIVAHEPYTNADGEPANRFLAVIRQPGGLALGGGSG
                     QYYLACLSYNDTEQSGGVYLPLGTPVNWNNGRNSSNNGWAASGKSRIRIEREGPVIRA
                     WATPFSTQSLAALSTVDPSEDNPNSIININTGNYPELAWVGANKLAFGYGCQSQDDAY
                     FADIEIEGGLLNDTIFVASTNSVYKYNYDTGEWDLVEGETVQSRLGKRIDIVNPNTGK
                     KYVVDINGNLIT*"
     gene            186942..187331
                     /locus_tag="ENA-CEUD01013717-CEUD01013717-1_prodigal-singl
                     e_195"
     CDS             186942..187331
                     /product="hypothetical protein"
                     /codon_start=1
                     /transl_table=11
                     /translation="MTPIKQRLIYVTFQKEGIHCYPAAATDPKLATGDWKDVSFLAHP
                     HRHIFHFKVTISVTHNDRDIEFIQFKRWLERLYDGTLELDHKSCEMLAEELGEIILEE
                     YGYDGVYLKVDVSEDDENGAVLVWGDK*"
     gene            187328..188404
                     /locus_tag="ENA-CEUD01013717-CEUD01013717-1_prodigal-singl
                     e_196"
     CDS             187328..188404
                     /product="Uncharacterized protein n=1 Tax=Methylobacterium
                     extorquens (strain PA1) RepID=A9VWK8_METEP"
                     /codon_start=1
                     /transl_table=11
                     /translation="MNTIFIVPIEPLETRYTGEWYGHLPATLTRQIADNESEYQVRVI
                     DGDVVSPRPSPGAFLDFAATNIYKSSQLISIAEMFRDGEVKPGDKFLFTDFWNTCALQ
                     LRYMSDLNGIPVEIHGLAHAGNYDPNDFLGRIKDGDWAKATEQAFYHAYTNIWFATHT
                     HLDLFSDNVMGSGFEDSADKLRITGWPMEYMQSMNKPYIKTEKKDIVLFPHRLAPEKQ
                     PEIFDMLAERMPEYEFIKCQDKELTKREYHTLLAESKVVFSANLQETLGISGPEGMCF
                     GAIPLVPLRLSYLEMFDPEFTYPSEWTTSLEAAEEHADDLVALIRHAVQNYGNLQTKL
                     QHNKNKILRNFFSADALYAELLDL*"
                     /db_xref="UniRef100_A9VWK8"
                     /db_xref="mex:Mext_0157"
                     /db_xref="A9VWK8_METEP"
     gene            188430..188894
                     /locus_tag="ENA-CEUD01013717-CEUD01013717-1_prodigal-singl
                     e_197"
     CDS             188430..188894
                     /product="hypothetical protein"
                     /codon_start=1
                     /transl_table=11
                     /translation="MSSNKKITLSVLVEDDNGTTNANTVITETEDMGYEDIHAERVGH
                     FMDFIIQVASVSNTDPEYMAAMFSTAMMSVAESSTSNIRLVCGEGKYVDVVMDESDPE
                     YVMIYSEDAVPADGVAEGMVPVGIQGEYDEEDEGVDLDAAGRDSITPPHKLH*"
     gene            188964..189398
                     /locus_tag="ENA-CEUD01013717-CEUD01013717-1_prodigal-singl
                     e_198"
     CDS             188964..189398
                     /product="hypothetical protein"
                     /codon_start=1
                     /transl_table=11
                     /translation="MNTRNKNYVDLFEGVDKNENWRALNQLIVEVVGEELTEGQIIRD
                     YLSESLGVETRLSWVVETNLNAKKACSRFLSELKERCKVEGMELTAHSGVPKEVNYVM
                     SYPKENGGAFCTLTYFSDKNPIPVCGFQFNIIGNFAEPDNME*"
     gene            189402..189920
                     /locus_tag="ENA-CEUD01013717-CEUD01013717-1_prodigal-singl
                     e_199"
     CDS             189402..189920
                     /product="hypothetical protein"
                     /codon_start=1
                     /transl_table=11
                     /translation="MTSAAEFEQNLQIGQQFETEVAEKVIRSVLSPDGYIIPTHNWQV
                     DQGNNRGPRILLPSGGKVTLPDFFVIDPVNGTKTLIEAKYKKKAAYVNGHDGYCVEQY
                     KCWDYQRAARLMDASLLFLIGDGTTQEVLLYDPSETDTYTTHTFNNKFTKFKPVDNWV
                     FLKHKGTKVDIK*"
     gene            189917..190480
                     /locus_tag="ENA-CEUD01013717-CEUD01013717-1_prodigal-singl
                     e_200"
     CDS             189917..190480
                     /product="hypothetical protein"
                     /codon_start=1
                     /transl_table=11
                     /translation="MKYDGCDTCASPDVTQKVKLTSARRRLDDALMYCIDNAAQEVGD
                     ARFVDIGTSISIGKFFKKPWTLGICKRRIYFDNHVLRLVIANLERVLRFHGGARALAD
                     LYSEAEQKEDPKLTRRLLLYFLYLGSLEVPVSRKTANPSRFVKLDVMVYSHLSGADMS
                     SNTAALAVISGDYEPLIERTKYKLGIA*"
     gene            190477..191031
                     /locus_tag="ENA-CEUD01013717-CEUD01013717-1_prodigal-singl
                     e_201"
     CDS             190477..191031
                     /product="hypothetical protein"
                     /codon_start=1
                     /transl_table=11
                     /translation="MRRAKSQRGLELMSGIKELIHNHPDIDIVQAVVPPEMWVKNGPN
                     DEPVIVDCVLFKRDRHYSIIPVPTLGTLLHTSAAGLRPQIPVAPLRGVKDWEQKLFDM
                     LYSANMVANGRYFFTSGRSYWRVKMLGLMYRWTFKRTAFYVTNEEACMNSLANDWSQL
                     LMKRMEKSKPFFTWVNVSLDLCTT*"
     gene            191028..191639
                     /locus_tag="ENA-CEUD01013717-CEUD01013717-1_prodigal-singl
                     e_202"
     CDS             191028..191639
                     /product="hypothetical protein"
                     /codon_start=1
                     /transl_table=11
                     /translation="MIAEIPDYISITCDSSAEPFYMTARRALRRFVLLYANRIDGDIY
                     EVIKPIPVVGGTRYMTSYVKPVHVRAMSYLFAKQPPEDGIYEVSVLGLMSLYNAVDAS
                     NISMTQSPRPAIVPSDLEDTANIIYSEFLTDMYNDQKGACYQYEDMQLNLKDPVKSAC
                     DKNRLRMICIHSETFRTRLNEMGYIRIQSGSEKDKRKPEKDVS*"
     gene            191629..192120
                     /locus_tag="ENA-CEUD01013717-CEUD01013717-1_prodigal-singl
                     e_203"
     CDS             191629..192120
                     /product="hypothetical protein"
                     /codon_start=1
                     /transl_table=11
                     /translation="MLAEILRSKAECEVGHVNEPSTQPYIKDMREHACVYLFESTSMT
                     NRILNMFRKNKCCEYVVVFVSVYTITGFVRSFLQEYSFKKSLSDYDVDKLVLALVAFS
                     AQYETMRYLPSMPDLNSPRLTRKNVLREYEKVGNVVKIDATEMALARIEGYTYYQRLW
                     DNV*"
     gene            192120..192677
                     /locus_tag="ENA-CEUD01013717-CEUD01013717-1_prodigal-singl
                     e_204"
     CDS             192120..192677
                     /product="hypothetical protein"
                     /codon_start=1
                     /transl_table=11
                     /translation="MAELGNTWQGGYLDHFTRAEAYTKRVIRDIGTDTIFLDSKTFMI
                     ITPEFVFVQKAHYPWYAMPWHKPKVYASIWDCPDTIGLSFASVSSKLTMSMHMSMPST
                     DSSNSFNEWFKYARTDTKELNDNIRFFDKFFKLASPHFKRMSEFVPLTEEEQSINMLY
                     ARQNVRPPCVSELRPKKRCWYRPLG*"
     gene            192690..193250
                     /locus_tag="ENA-CEUD01013717-CEUD01013717-1_prodigal-singl
                     e_205"
     CDS             192690..193250
                     /product="hypothetical protein"
                     /codon_start=1
                     /transl_table=11
                     /translation="MTLASSIDLNNVLGHGDVMYGAEMDTQWALADAMNRPIFLNEVT
                     FVFFHEAGVFMQYRHDRWFTNSFNRAKVYAASYTVDDPQNPRPVNLPEATSYEMSDMT
                     RQLDIRRMFLRRSEFAERWRIHFFDRPVELDKEVNFFNRIFLSLLPRCELTSDLQPLT
                     ETEQAQNVFYAKQHCVPSIVSGYDRT*"
     gene            193237..193866
                     /locus_tag="ENA-CEUD01013717-CEUD01013717-1_prodigal-singl
                     e_206"
     CDS             193237..193866
                     /product="hypothetical protein"
                     /codon_start=1
                     /transl_table=11
                     /translation="MIEHDEIYLSNGYLEEDPGNKYKFLVPSPYYTSGREKNFALLGS
                     NDRELINPSNGDEFLSEYKILSVAEFEDEDGDNGYVPYTVMLYSVKDTIAEKSVSNML
                     GPGYSPDLFTEFTRLGRRNLYPIYAWALFNDQMPEAKRIIEMVERKEINDEFFDFIAQ
                     TVLTFNNNKLLSYEELQTATSVLCTFGTSPDVLEMPNQVIQRVSNVFTE*"
     gene            193850..194584
                     /locus_tag="ENA-CEUD01013717-CEUD01013717-1_prodigal-singl
                     e_207"
     CDS             193850..194584
                     /product="hypothetical protein"
                     /codon_start=1
                     /transl_table=11
                     /translation="MSSRSNIKLMRLEQARTGMRKIQADAKELLGGLEPFKDYYEFFD
                     YWQSILPTVRTLALRHAAYYLYTAGRPHCALNCVDDIISDHYKVKISTLNRVSSNTVA
                     VTTSSTLTEISLKVKISDKHDNSDLFNGLGMYGYVPVLKAMFGELGDIGRYGNNGVVV
                     TLNIDKDNPITGHVVAMSDDFFANNLLNVAMEKLQGVSDSRQLRERLGIPASTSRRLY
                     PWGEEFSSSITRPDGYVEETPTYKLV*"
     gene            194616..195671
                     /locus_tag="ENA-CEUD01013717-CEUD01013717-1_prodigal-singl
                     e_208"
     CDS             194616..195671
                     /product="ADP-ribose pyrophosphatase {ECO:0000313|EMBL
                     :ESQ73481.1}; EC=2.7.7.1 {ECO:0000313|EMBL:ESQ73481.1};;
                     EC=3.6.1.- {ECO:0000313|EMBL:ESQ73481.1};;  TaxID=1282361
                     species="Bacteria; Proteobacteria; Alphaproteobacteria;
                     Caulobacterales; Caulobacteraceae; Asticcacaulis.;"
                     source="Asticcacaulis sp. AC402.;""
                     /codon_start=1
                     /transl_table=11
                     /translation="MSSKKHKLAVVIGRFQLFTQSHMAMIEEALDVADNVIVLVGSIN
                     RSQSLSNPFNYEERREMIRKSLRGDSLYRVEIKGVNDYMYVEYDWESEVQRVVHEHAQ
                     RLRITSNKDIVLVGHIKDNTSYYLRSFPTWDMHDVSLLNNGENATEHRNRYFKEGVVS
                     DSLPSGTVGFLEEYKDGEGFEWMQGHIAGIEEFQAPYKDLPYGMTFQTGDALVINRGH
                     ILMVERGQHPGYGQWALPGGFKHPGEWARDCILRELEEETLIKVGPKALKGAYKGKRF
                     FEGPGRDDRGDLSTHVGLFILDEDKLPKVKGADDAKKARWIPFAQYRRMSKVLFADHY
                     FIIDQMLKSGYGTGFTL*"
                     /db_xref="V4NBJ6_9CAUL"
                     /db_xref="rsl:RPSI07_mp0779"
                     /db_xref="UniRef100_V4NBJ6"
                     /db_xref="2.7.7.1"
                     /db_xref="3.6.1.-"
                     /db_xref="3.6.1.13"
     gene            195734..196654
                     /locus_tag="ENA-CEUD01013717-CEUD01013717-1_prodigal-singl
                     e_209"
     CDS             195734..196654
                     /product="Nicotinamide phosphoribosyltransferase n=1 Tax
                     =Burkholderia sp. KJ006 RepID=I2DXG2_9BURK"
                     /codon_start=1
                     /transl_table=11
                     /translation="MKQIPLIFKTDSYKTGHFEQMNRDADRIYIYGESRYGFDNLVWY
                     GLQGIIKLHLMETITVESVEQMRRFTEAHGTSFNYDGWMDIAVNFEGKLPFTIRALPE
                     GMVVPSRTPVFVLYNEGGKRTSWLIPYFEALLHRVWYPTVVATKDLEKYAMLRKWAEK
                     SVDDVDAYLTFALHDFGARGASSSETAAIGGSAHLMGMFRGTDTLEGAWFAKEAYGLN
                     DDVAGYSVNAIEHNVVLSHGVENEYNLFKDLIDLYLPAGKIISIVSDTRDIDAAVDWY
                     IDNQDYIADQAAKGGEGSRVVVRPDSGGPD*"
                     /db_xref="UniRef100_I2DXG2"
                     /db_xref="buk:MYA_4990"
                     /db_xref="A2WFW9_9BURK"
                     /db_xref="I2DXG2_9BURK"
     gene            196668..197165
                     /locus_tag="ENA-CEUD01013717-CEUD01013717-1_prodigal-singl
                     e_210"
     CDS             196668..197165
                     /product="nicotinic acid phosphoribosyltransferase (EC:2.4
                     .2.12)"
                     /codon_start=1
                     /transl_table=11
                     /translation="VVKKLIKGMSKYVTKNNKGYLVLPSWIRVIQGDGVELEQMDAIH
                     TLLTDAGISAENIIFGQGGSMLQAHGRDDAGFAMKMSAMEVDGRMVKTSKKPKTDARK
                     HSREGYFKVARDENGDIVTLATDDPENSGLLEVVYSNGELIRDMTFDQVRANYEIFVN
                     KKWNC*"
                     /db_xref="gsn:YC6258_02134"
                     /db_xref="UniRef100_H3HKX5"
                     /db_xref="W2TEX3_NECAM"
                     /db_xref="H3HKX5_STRPU"
                     /db_xref="2.4.2.12"
     gene            197284..197550
                     /locus_tag="ENA-CEUD01013717-CEUD01013717-1_prodigal-singl
                     e_211"
     CDS             197284..197550
                     /product="hypothetical protein"
                     /codon_start=1
                     /transl_table=11
                     /translation="MRNLKPYTWKIIYESVAVVAGWIILGLLNAIAADVFYFNESVAR
                     ELRVALGVVIGVTILAGSFIGCMVLASTFPRWRYYKEVFEKGES*"
     gene            197547..197771
                     /locus_tag="ENA-CEUD01013717-CEUD01013717-1_prodigal-singl
                     e_212"
     CDS             197547..197771
                     /product="hypothetical protein"
                     /codon_start=1
                     /transl_table=11
                     /translation="MNQQEVNYTLLKRSACVAALLMCVVFYCALQLVIDGTEPVFGGM
                     IIVFIMLVLPPTVLVIRFAHYKLVNLKKGV*"
     gene            197823..198113
                     /locus_tag="ENA-CEUD01013717-CEUD01013717-1_prodigal-singl
                     e_213"
     CDS             197823..198113
                     /product="hypothetical protein"
                     /codon_start=1
                     /transl_table=11
                     /translation="MQNHEEAVPTKHTDFVKLCLRVAWFAICSLTLYASSMSLLAVLL
                     QIVSDQSLDAVFVRTSVGMLVSVVFIFTVYVLFQAIIGNRMREKTDATEDSN*"
     gene            198091..198330
                     /locus_tag="ENA-CEUD01013717-CEUD01013717-1_prodigal-singl
                     e_214"
     CDS             198091..198330
                     /product="hypothetical protein"
                     /codon_start=1
                     /transl_table=11
                     /translation="MQQKTLIDVVITLTGYISFIVAEYFLSMVVINAIATVPNPSLII
                     VFLLVPFVWSTYVCSQYAIDVVKIYCNSRKRNKNR*"
     gene            198327..198581
                     /locus_tag="ENA-CEUD01013717-CEUD01013717-1_prodigal-singl
                     e_215"
     CDS             198327..198581
                     /product="hypothetical protein"
                     /codon_start=1
                     /transl_table=11
                     /translation="MSGITSNKTAMLIIRPVSFILALIGILLLVIGFFATLTGISTYA
                     DLHGVHRMNILPVIMIGALALTMALALMLSGWTRIFSNRK*"
     gene            198659..198907
                     /locus_tag="ENA-CEUD01013717-CEUD01013717-1_prodigal-singl
                     e_216"
     CDS             198659..198907
                     /product="hypothetical protein"
                     /codon_start=1
                     /transl_table=11
                     /translation="MAELTRTDFKKAKEICKAHGVKGFRKLALKRPLYIAGKQCIKIE
                     NAQKLLIDLHSAGYGIRDYQTCFELAQKGMLDCVTISL*"
     gene            198918..199175
                     /locus_tag="ENA-CEUD01013717-CEUD01013717-1_prodigal-singl
                     e_217"
     CDS             198918..199175
                     /product="hypothetical protein"
                     /codon_start=1
                     /transl_table=11
                     /translation="MTSVAIDPNTLVGNDISHNRSTWRVTDYSPYDAEKLPNLVRVCE
                     EHDKFPGVFTCAKVLKSGETSKKVVNLFLCFTDGKSFVKMV*"
     gene            199287..199439
                     /locus_tag="ENA-CEUD01013717-CEUD01013717-1_prodigal-singl
                     e_218"
     CDS             199287..199439
                     /product="hypothetical protein"
                     /codon_start=1
                     /transl_table=11
                     /translation="MVTLAEVKQIAKEKGIEAEYVYNKARSRYEVIMPDGFKYKSLSD
                     FKKAML*"
     gene            199436..200023
                     /locus_tag="ENA-CEUD01013717-CEUD01013717-1_prodigal-singl
                     e_219"
     CDS             199436..200023
                     /product="Uncharacterized protein n=1 Tax=Vibrio
                     parahaemolyticus VPCR-2010 RepID=T5J209_VIBPH"
                     /codon_start=1
                     /transl_table=11
                     /translation="MMLWGKPAGVMLRLNTEADLIKLINKMGVHDEHTLNIAGIHLKY
                     RQMTPEELAEEKLTYDPEMPENTEVFMADYGRGDFNIIPMFDKNQFMTFDEQLAKRER
                     GYVFNLAPGTYDLDKDTYPSFPVVLYAVLDNSYGRGGSLTIEIWNVSPIDSITTVDDL
                     QRIEDEHGEKWVNNLDTAIEMHKRLEAARQKEQNQ*"
                     /db_xref="UniRef100_T5J209"
                     /db_xref="A0A0E2KKV2_VIBPH"
                     /db_xref="T5J209_VIBPH"
     gene            200020..200331
                     /locus_tag="ENA-CEUD01013717-CEUD01013717-1_prodigal-singl
                     e_220"
     CDS             200020..200331
                     /product="hypothetical protein"
                     /codon_start=1
                     /transl_table=11
                     /translation="MTIYSDEDMKRVCSENSRLRNELASLERLAARGAYYTTEELQHS
                     RDHWVVSEIANYESGNGRPITARALSVFAQKEKKALVMSLLKDGTLTSVQAADIIKGL
                     V*"
     gene            200328..200621
                     /locus_tag="ENA-CEUD01013717-CEUD01013717-1_prodigal-singl
                     e_221"
     CDS             200328..200621
                     /product="hypothetical protein"
                     /codon_start=1
                     /transl_table=11
                     /translation="MTVSIQDRLEYYRELRANNDPSLLPTAEGYTRAFDGTVVPERGE
                     PAPCGNETYFDHDSGYAYRCSTCMAVVGSTGMPRECYNLMKTMEILQSGKKDV*"
     gene            200614..200877
                     /locus_tag="ENA-CEUD01013717-CEUD01013717-1_prodigal-singl
                     e_222"
     CDS             200614..200877
                     /product="hypothetical protein"
                     /codon_start=1
                     /transl_table=11
                     /translation="MYNVFMPMFVRYGLPAVYSIISALVVAFIVTGVLWCITPTATKV
                     EFFTHYNDGHISYLFLFVCVYCMALIAEVLGYVGKLMVKVIKK*"
     gene            200874..201329
                     /locus_tag="ENA-CEUD01013717-CEUD01013717-1_prodigal-singl
                     e_223"
     CDS             200874..201329
                     /product="hypothetical protein"
                     /codon_start=1
                     /transl_table=11
                     /translation="MIDENELIARLLRHILGDMSSTTVYDMRMILEDGEDPEGYEAIV
                     FQPDAILLPVDQPCHDTFIVISYTEQINPNEKVTTLTVLGETDDKPVRHASDIMLGYP
                     EQLFSTDSTYGGFSELHEMFDQILIQLHTRDVSEQDERRTGTLKLFSKF*"
     gene            201403..201777
                     /locus_tag="ENA-CEUD01013717-CEUD01013717-1_prodigal-singl
                     e_224"
     CDS             201403..201777
                     /product="hypothetical protein"
                     /codon_start=1
                     /transl_table=11
                     /translation="MATTKEIIHSILDSITAPGPLERVSSDLNKLVLKVPSSLNPGTY
                     ATFELIRTNVEFNVVINVRSTVFNNGEEVRNWVVHNDVDSVDKNIIDKWYAAEMAATV
                     NEMNRPTDGLTELKRFYQSKQA*"
     gene            201779..202141
                     /locus_tag="ENA-CEUD01013717-CEUD01013717-1_prodigal-singl
                     e_225"
     CDS             201779..202141
                     /product="hypothetical protein"
                     /codon_start=1
                     /transl_table=11
                     /translation="MKRKFTELTFVELAAIAASVSVATGKNVLTSGADAVCEKYGLLS
                     VYEARAINLILCAPDSLEVMNKLVAHMGDKASTLTLGSPDVLCDIFSCPGVELDYLGR
                     FLSNVANRVRSLEEQYRD*"
     gene            202095..202547
                     /locus_tag="ENA-CEUD01013717-CEUD01013717-1_prodigal-singl
                     e_226"
     CDS             202095..202547
                     /product="hypothetical protein"
                     /codon_start=1
                     /transl_table=11
                     /translation="MLPTVLGLLRSNTVTEITTIQDIAQLSVHDYYIVVEREPTPTIH
                     VIALPDDIKGGQYWQLRSLQSSHKRALSHWSNRYYNASDFGRVHLRFSNSCEYMNIQY
                     AVEHDHKMYSLHKIVVHESVWQYYKNIGFDYKNKAVKHLEEVFIIFDK*"
     gene            202558..203019
                     /locus_tag="ENA-CEUD01013717-CEUD01013717-1_prodigal-singl
                     e_227"
     CDS             202558..203019
                     /product="hypothetical protein"
                     /codon_start=1
                     /transl_table=11
                     /translation="MKKFIVDDAKIARAMNFIKTVKQAYADNGVTDQNAVLEIYGRAV
                     HMVFSDVAVDVFETLMVDPATHNDPSNLSDESNALASFYHQLGTHAPFCVFFEPFESF
                     VVERCDMNAATFIDTVRLDLTEAKLDPISLEAQAAEEAEAETEETEHSLMH*"
     gene            203267..203599
                     /locus_tag="ENA-CEUD01013717-CEUD01013717-1_prodigal-singl
                     e_228"
     CDS             203267..203599
                     /product="hypothetical protein"
                     /codon_start=1
                     /transl_table=11
                     /translation="MRNLLAAACIFAATAQAEVIEVPADFKDGTPITTHSFMQRDPSI
                     IDKFLQVHGYLCIYEFDGGAPMCFGMQALELKDGKYQFKDDAPVFNFPETKMTPGLKA
                     MYTSKVWS*"
     gene            203667..204266
                     /locus_tag="ENA-CEUD01013717-CEUD01013717-1_prodigal-singl
                     e_229"
     CDS             203667..204266
                     /product="hypothetical protein"
                     /codon_start=1
                     /transl_table=11
                     /translation="MSDKPQNCAAYFEIGRSYKMDGMNCVRMRNLMFRCTGHTEAGSA
                     LLSVLYVNPENHSDGSALITVLIQTENQMKMFSRVTQSEHEHKTVYGMNLAELHSNLR
                     SILGYPITEVLEVMPKSAPLANLKTGSMLSAAYRQRPVIITFDVSKHGHITPYYKVKG
                     SLFRRKVFGNIAPIPKVPPSTMGEVMFYINNTFSKVAIA*"
     gene            204275..204757
                     /locus_tag="ENA-CEUD01013717-CEUD01013717-1_prodigal-singl
                     e_230"
     CDS             204275..204757
                     /product="hypothetical protein"
                     /codon_start=1
                     /transl_table=11
                     /translation="MEFYCNTPTCNAGLLSSDPMQALLGNIVCHECGNPAEISEHEKE
                     TAAIALINMGAGSYKLGLGSQVVYVVDDEFGNPAMSEGTFVCTHDNAFIFATAYGEMD
                     RVDASRMVSITLAEEDFNKCLNEITTVLSSYLTEAPIDSITDLARGMIQDKIEFRRTL
                     *"
     gene            204757..205098
                     /locus_tag="ENA-CEUD01013717-CEUD01013717-1_prodigal-singl
                     e_231"
     CDS             204757..205098
                     /product="hypothetical protein"
                     /codon_start=1
                     /transl_table=11
                     /translation="MEYYGYLGLYLIGVLAAGIVASHHLYYNVMAFEECVNSSPWRYP
                     LGLQPFIIICILVWPAGMLVYLALKVENRSMATIFDTGESHPDSTLGAIAIISVMVSG
                     IMASILVAFFE*"
     gene            205105..205380
                     /locus_tag="ENA-CEUD01013717-CEUD01013717-1_prodigal-singl
                     e_232"
     CDS             205105..205380
                     /product="hypothetical protein"
                     /codon_start=1
                     /transl_table=11
                     /translation="MEPIKLTKDITVDAFELLDKLDAICNTTNNDELVSELRQFAATL
                     AVDVSRKCDDVVRLSGRSTTFYDKKASEMKSLSEKLLLGPNNVFPKL*"
     gene            205361..205981
                     /locus_tag="ENA-CEUD01013717-CEUD01013717-1_prodigal-singl
                     e_233"
     CDS             205361..205981
                     /product="hypothetical protein"
                     /codon_start=1
                     /transl_table=11
                     /translation="MFFRNYRNAQLEFSRSVSPDTMYVPWQLTSRTRWLKSKLNCTVY
                     YEARTFYLKDIKRRHFWLSYMMDYITFVLAWGDEIETGFASHIKMLLVIMGGIVVPFT
                     GILYAREMKRELAKWKVKDGEDTFFATRTVELYWFSSNSLDIPPTHEFNVKEKYKMGT
                     VGCRYCSGLCNKDLSGTTKMMCRNDNCHYDELSPKNYYSTNKGVNT*"
     gene            205978..206859
                     /locus_tag="ENA-CEUD01013717-CEUD01013717-1_prodigal-singl
                     e_234"
     CDS             205978..206859
                     /product="hypothetical protein"
                     /codon_start=1
                     /transl_table=11
                     /translation="MIAAYRYFNTELGMWQYVDCHQAGSVKGYEVKAVFSNVDAYGLP
                     IIQGNRYALMIPEIGTNAAYGDVYECIVHEEPVDDIPALVPVDGDFSDTIVVHVDELT
                     KNFALVLDSDTNTVPLRVVSDMASALVTACVDLIKDDHYDAAEYMMSEFLAAEPQRRK
                     YIEAQLSDGSASARSFIDEISSLRYALTQAKLAIKNSKCREEYLKDELMRASRDNIEL
                     EHTRMRMFNDEEVWIYDPKGENIISSLVCPLTMHASTLQDITNLAVDRALAAKNAKEI
                     EQLRNEIESGVFYDNHP*"
     gene            206843..207136
                     /locus_tag="ENA-CEUD01013717-CEUD01013717-1_prodigal-singl
                     e_235"
     CDS             206843..207136
                     /product="hypothetical protein"
                     /codon_start=1
                     /transl_table=11
                     /translation="MTTILDMGKLTNSVEVANDDHGPHKHLKVMIGLNPFDYSTTSFT
                     KVRRIRVPEENIHQVADVLEDLLNCAMNTGANAVQEQVRLAELERKNALERGW*"
     gene            207138..207455
                     /locus_tag="ENA-CEUD01013717-CEUD01013717-1_prodigal-singl
                     e_236"
     CDS             207138..207455
                     /product="hypothetical protein"
                     /codon_start=1
                     /transl_table=11
                     /translation="MFQRYEYEYVLDFLATLRLEGHDVEVLSSGYLTNMIWISFSLQY
                     SESGTLIFSLKKNKYGYGLSVSDFNESSLVAVSSPPPGITDDVSGVNELLDEVRKRLP
                     DPR*"
     gene            complement(207452..207670)
                     /locus_tag="ENA-CEUD01013717-CEUD01013717-1_prodigal-singl
                     e_237"
     CDS             complement(207452..207670)
                     /product="hypothetical protein"
                     /codon_start=1
                     /transl_table=11
                     /translation="MKQLCLFAGTPYCRLPYILEFNTYTIQVDKLYPNSDVISGMVLN
                     GLWRIYLNTKTKESSYCKDDLFKTEVPA*"
     gene            207789..208106
                     /locus_tag="ENA-CEUD01013717-CEUD01013717-1_prodigal-singl
                     e_238"
     CDS             207789..208106
                     /product="hypothetical protein"
                     /codon_start=1
                     /transl_table=11
                     /translation="MIHNVRVYTSRELAAEEIDELIDAVDYVVDVVPRDFYDNEHNMQ
                     VSYLNVYDQEEGDWVYEMSVARMLQDTDAQEIIEILSEFLDVDFDLDASFEEDECEAC
                     NAN*"
     gene            208096..209283
                     /locus_tag="ENA-CEUD01013717-CEUD01013717-1_prodigal-singl
                     e_239"
     CDS             208096..209283
                     /product="hypothetical protein"
                     /codon_start=1
                     /transl_table=11
                     /translation="MPIRFRGPVRPRKLKSPDPINIPTVRDNKASRVRSDVEYFKANG
                     EMPSVTSKWSSMSVYFQIPGHTANGGVDSVDVNGDVMAIMSSATNTIYIFKKDVNGEY
                     QQTDTTTQSGGDYSDIYLMPAVGKVVYSAPLASSNEGRLVAMDLDFATGILDQASRNV
                     YPLSTGRDNSYDGRGIIGIGNTIFSGAPGYYLSSASARGGLLSFRDTASGALKPLNVS
                     YLGGINESNNHVYGNRIYNEDGLFANTLATDSSRLLVLAPGAASFNTADNGYISVFDY
                     DDTNQSLTEIQKIDNPAMPQYAGTQASMRALAALNGKILALLNVGGPDNNYDPLRTSL
                     VEYTWDGSAYIQSGWSDVELSPDWTANSTDSVIAHMTMLSDTELLIPGTGISGGKIYK
                     VTK*"
     gene            209283..210023
                     /locus_tag="ENA-CEUD01013717-CEUD01013717-1_prodigal-singl
                     e_240"
     CDS             209283..210023
                     /product="hypothetical protein"
                     /codon_start=1
                     /transl_table=11
                     /translation="MPIRFRGPVRPKKLISPDPINIPVIRNDKVPKIKSEVQYYKEHG
                     EMPLTGERVPESRLSRIDWKVAGDKLSVLDYQTGIEYLRLSESVGRSIDDVSANFGTG
                     GDFEGWRLATEAEINSFMDYVVASAGTGPGFTTDGQSANVSTSLQEWQDFVRIMGYTY
                     TVSDRLHSFGIFYDGSEILNSGVLGYDSGDARFRRSHNDGGIDNNTSSSLAAAGVWIV
                     NDGGVSIESIEYPELNKNNPNSPYNQGG*"
     gene            210026..210757
                     /locus_tag="ENA-CEUD01013717-CEUD01013717-1_prodigal-singl
                     e_241"
     CDS             210026..210757
                     /product="hypothetical protein"
                     /codon_start=1
                     /transl_table=11
                     /translation="MPIRFKGPVRPRKLISPDPINIPVVRDNKASRVRQDVEYFKANG
                     EMPSVEPTLGPPEGQAIGDADVSTAGDNKAFIDYRTGLEWVRLAQTNTFTDTTIQNEL
                     QEGGQFEGFRIANEAETESLLHTITPNYFDPVHVYAVDTHYIVPAQWHNWNSIMGITG
                     NKHGRDWSYGIYDTGSGFKHGGTDAWAESNRLPNRLMKFNKSEALDFDFMGIFLVSDG
                     GNTLLSQEFPHYMVNNPNSPYNQGT*"
     gene            210760..211914
                     /locus_tag="ENA-CEUD01013717-CEUD01013717-1_prodigal-singl
                     e_242"
     CDS             210760..211914
                     /product="hypothetical protein"
                     /codon_start=1
                     /transl_table=11
                     /translation="MPIRFRGPVRPRKLKSPDPINMPVVRDNKVPKVKAEVEYYKEHG
                     EMPSISGPWSSVTTYFGLSSNSTVDPIAGFDVYNDDIIVIANRETSSAESYKRNGSTG
                     EWEYVDGKYIANIRNGDILINADDSKVFIGATHVSNSTGTVIECGIDLSTGTLAGTHT
                     SRPSGNSQDYVYDGSRIVDVGNNLIISSGPGFTANSARAGIIWFRDRTTGAVSQIVRN
                     FQNGLTNSGFGTNSGNHQLGLGHRDYLWSASTIVDDGRLVVAASPSGDSDALLNNSFA
                     TVFTWDGTTIADIQQIQAPGNGERMIAVFNSDTSGNFYMVLDNGDNTRDLIEYSWNGS
                     SYDQISRAKWGLAFDMVSRESLIRTRTMPDGSLLISASDSSGEIKRITRN*"
     gene            211918..212685
                     /locus_tag="ENA-CEUD01013717-CEUD01013717-1_prodigal-singl
                     e_243"
     CDS             211918..212685
                     /product="hypothetical protein"
                     /codon_start=1
                     /transl_table=11
                     /translation="MPIKFSGPVKPQKLKSPDPINMPVVRDNRAPKIKADVEYYKENG
                     EMPSVYDGPYIAQTQNLLENNKFAWADNPDQSSTTATTADTWTNSNGLFRIHTYSGPD
                     IEKLGLVDGEVLRYARGSNTSYAQIFKTLDLDSLGINTALVDAGAVTLTMAALFGEDY
                     NDSDAARYRLILRSADTTQLATYNTGYISVNQWSYREVADLDVPVNTRLIDVILDFDR
                     NAGSGSNGNILAPYLELNVVNNGTNLSAYEANGSVLL*"
     gene            complement(212682..212900)
                     /locus_tag="ENA-CEUD01013717-CEUD01013717-1_prodigal-singl
                     e_244"
     CDS             complement(212682..212900)
                     /product="hypothetical protein"
                     /codon_start=1
                     /transl_table=11
                     /translation="MIQMLSKNKFYTESRGNKMTLEKLGDRWLMVTDNAAARAYNFGR
                     PGFKEFDTLLQVEQQYKSWRGIAALVES*"
     gene            complement(212957..213442)
                     /locus_tag="ENA-CEUD01013717-CEUD01013717-1_prodigal-singl
                     e_245"
     CDS             complement(212957..213442)
                     /product="Putative uncharacterized protein 225 n=1 Tax
                     =Klebsiella phage KP15 RepID=D5JFS3_9CAUD"
                     /codon_start=1
                     /transl_table=11
                     /translation="MSIQLKLDTNAVESLFPEGSEVRVQLQNAVIAEMTKRLYDKAMK
                     EALNEALSGLRAVIDEKAKEVIQEEIAKVENTYSINPKVTLSNRILENIRSQAASVVD
                     LAICRGMADVEKVIEKRIESSIESSNPLRKFDNTVASMTRERALDRAKEVMESLITHF
                     N*"
                     /db_xref="UniRef100_D5JFS3"
                     /db_xref="D5JFS3_9CAUD"
     gene            complement(213445..214149)
                     /locus_tag="ENA-CEUD01013717-CEUD01013717-1_prodigal-singl
                     e_246"
     CDS             complement(213445..214149)
                     /product="hypothetical protein"
                     /codon_start=1
                     /transl_table=11
                     /translation="MTTLADMKRRKEQLERDTKSSHSGFSKAELKLIEMHEHNDSYES
                     EYAGRMYSYCTFCHCCVSEGQAHDDDCMGTEKGLAEALGPKYTKYLAKVEELELVSAE
                     IELELDLRKRMKQSKVGCTTCRKMVNKNQLHEHQRTSTRCNEKRTGLVCYGMEKYTGP
                     KCACCKKPMPDAHPNKRFCSNKGPGNCKDKFNNKATPARRRRARAHASYRNITMEDVW
                     REGGDLPELWDEHKEY*"
     gene            complement(214166..214381)
                     /locus_tag="ENA-CEUD01013717-CEUD01013717-1_prodigal-singl
                     e_247"
     CDS             complement(214166..214381)
                     /product="hypothetical protein"
                     /codon_start=1
                     /transl_table=11
                     /translation="MKTIKFTEAKTQNLKRAIHIVDMLKNGSPLYMVKEQAEISGFEE
                     IANAKFRKQAYTLACARYETELERSNA*"
     gene            complement(214467..214730)
                     /locus_tag="ENA-CEUD01013717-CEUD01013717-1_prodigal-singl
                     e_248"
     CDS             complement(214467..214730)
                     /product="hypothetical protein"
                     /codon_start=1
                     /transl_table=11
                     /translation="MCFNTELIKTELLFCGKELPTVKLLVHSINLFKEFGTDVLYAEM
                     IDDDDVERLFQLTEMGIVDVSEAKSIQFVDSYQHAFSINKNFK*"
     gene            214896..215684
                     /locus_tag="ENA-CEUD01013717-CEUD01013717-1_prodigal-singl
                     e_249"
     CDS             214896..215684
                     /product="hypothetical protein"
                     /codon_start=1
                     /transl_table=11
                     /translation="MSTLSKAIPANASAFLARWKTNTVTATVTATKGWGGPNDTTSKI
                     TIAVPEAVQKYFNRNVIVKWQRCGRLLILRDCDGLWLRRAENVGDQCFGVSLTYYLYG
                     FKHLRRAAGVEPFNLDYTLPSFSTKRMVEMAESHIKWQPDIAFDRIQRFPAQEIESEE
                     DPHSCISKGIFFHEMEKRRPGPRSSLYSIETTPVTKVPTTRNMPKRNTVDTIAVYTGE
                     ADDTEERLDDLENAMVEMVESNDTVTIRGIEFSITDARKLLGIA*"
     gene            215684..216055
                     /locus_tag="ENA-CEUD01013717-CEUD01013717-1_prodigal-singl
                     e_250"
     CDS             215684..216055
                     /product="hypothetical protein"
                     /codon_start=1
                     /transl_table=11
                     /translation="MDAANTEKNSAQGLVVLGAYVVALWSIGQSLLSAIVHGGDWIYI
                     ACYAAIMAIGAFIVDKRMLFDHLVVSAVGLVYMVAISFTSFDIFVEYTFLYSVMYVFW
                     LVTGLLHFRLLVQNHIISTNE*"
     gene            complement(216059..216715)
                     /locus_tag="ENA-CEUD01013717-CEUD01013717-1_prodigal-singl
                     e_251"
     CDS             complement(216059..216715)
                     /product="UPI0003CF969C related cluster n=1 Tax=unknown
                     RepID=UPI0003CF969C"
                     /codon_start=1
                     /transl_table=11
                     /translation="MRFIKPNTRTPSIDYLVHTWQKSINPGLMIRFTGAQYGTDPELQ
                     PRPDEVRDMFSRGQIVSKLWVLDRVVPLYDQPTILIVGSWFGLLGAMIKEVMPHAFVT
                     MLDIDPRCKTFADAMNYQVDNLDAVTGDMYDFDYSGYDIVINTSSEHIADIPAWVSML
                     EKGTTVILQNNDAHNIAGHINCVNSRDELSEKSNLTEIEYLGNLDLGVYRRFMVIGAV
                     *"
                     /db_xref="UniRef100_UPI0003CF969C"
                     /db_xref="A0A069HRR4_ENSAD"
                     /db_xref="sfd:USDA257_c32520"
                     /db_xref="UPI0003CF969C"
     gene            complement(216712..217698)
                     /locus_tag="ENA-CEUD01013717-CEUD01013717-1_prodigal-singl
                     e_252"
     CDS             complement(216712..217698)
                     /product="Uncharacterized protein n=1 Tax=Rhodobacter
                     sphaeroides (strain ATCC 17023 / 2.4.1 / NCIB 8253 / DSM
                     158) RepID=Q3IWI7_RHOS4"
                     /codon_start=1
                     /transl_table=11
                     /translation="MNSSKTRLSEFPVVFMSYDEENADENFHHLLNLVPWATRVHGVE
                     GSDNAHKAAAETVGDAERFITVDADNRVDEKFFDMVYDFESARFKDKVLSWAAVNEIN
                     GLQYGNGGLKCWPTQYVKDMKTHENATDPRAKVDFCWEDRYVQMTNAYCRTYQNASPR
                     MAFRAGFREGCKLALDRGEKVHPSKFLSQVWHGNIRRLCVWMSVGQHVANGIFAILGA
                     RLGFYKTIATDWDFIQVRDFTYLNHELWEKEVVPRIAMPKSEFCSLEFSENLAREWCE
                     ELGELIRAEVTLNFHLLDAQSSSFYVATAPYIPNLAHTATEEATQRLIKDLS*"
                     /db_xref="UniRef100_Q3IWI7"
                     /db_xref="A0A0F9PA76_9ZZZZ"
                     /db_xref="rsh:Rsph17029_3138"
                     /db_xref="Q3IWI7_RHOS4"
     gene            complement(217670..218179)
                     /locus_tag="ENA-CEUD01013717-CEUD01013717-1_prodigal-singl
                     e_253"
     CDS             complement(217670..218179)
                     /product="hypothetical protein"
                     /codon_start=1
                     /transl_table=11
                     /translation="MHYNIYYESTTGKIRGTSPGTVEALDLPYIVVDEEYMSKVHSGE
                     VDLRNFYVDLSRAEPTIEPVVKRQSRPSTPWLSFPTNNGNEDLRVSVKGTTVSVTVAG
                     AVDIGTTIYFRDRRHPVYVIGTISINRDILVSKYHETDMPYMNEYCEPVLLGDRGTLT
                     YEFIKDTTE*"
     gene            complement(218179..218994)
                     /locus_tag="ENA-CEUD01013717-CEUD01013717-1_prodigal-singl
                     e_254"
     CDS             complement(218179..218994)
                     /product="hypothetical protein"
                     /codon_start=1
                     /transl_table=11
                     /translation="MNRGFLVIAQNLEDENGNVIVDYEYRAWLLAKCISVTSNKYRSV
                     SVITGDGTIKEEYRDAFDQVIAAPWGDDSSVKSLPRILNYPKAVHATPYEKTILMSAD
                     VLVTPSTDLDSDWAALDNCILSTPIKLNEPQQIAPEFVPMRDNGLVPVCKDMIYFAKN
                     KEVFEFFDLFRQYMHDHEDAYRVELKVQSRPDELHIATCISLALRASGLDNHPLVSHN
                     GPMDYIDAKDLNQCNRICLNEDDYTINDFSFNAPLHYGRNPIFDITEAEKWFK*"
     gene            complement(219006..219692)
                     /locus_tag="ENA-CEUD01013717-CEUD01013717-1_prodigal-singl
                     e_255"
     CDS             complement(219006..219692)
                     /product="hypothetical protein"
                     /codon_start=1
                     /transl_table=11
                     /translation="MNNVVLVLLDMSPKGDEARSALVEAQWQKYMPELADNMVIARAS
                     DTRKITENVIEHGAQKTCVVATTNFIPQSKVVEDTARFVRDTDVSGAVWVDDVNGKDT
                     VPATYLRRVHGECIILKYREGETPLDIDTSIALTFFSICNNYEYIRRAFKIPKTVSDF
                     SGAVSVLWDEFKMSPSFINAGDVSVVEPGATISNIGSDFALVTEDDDDVIIIKILSDF
                     VIEDPHSKIL*"
     gene            complement(219689..220033)
                     /locus_tag="ENA-CEUD01013717-CEUD01013717-1_prodigal-singl
                     e_256"
     CDS             complement(219689..220033)
                     /product="Uncharacterized protein {ECO:0000313|EMBL
                     :KKM97891.1};  TaxID=412755 species="unclassified
                     sequences; metagenomes; ecological metagenomes.;"
                     source="marine sediment metagenome.;""
                     /codon_start=1
                     /transl_table=11
                     /translation="MDKLGTLLKQANLRKAANQQIRQLQKVVERDRVLYYGNGCFAAT
                     RELICYAKAMHDLGNKSYTILDDHQRPVEIHNPEDFFKRLIAKEREAVNAYTVAYNRV
                     ISSKSVEDIYNK*"
                     /db_xref="A0A0F9MF12_9ZZZZ"
     gene            220147..220713
                     /locus_tag="ENA-CEUD01013717-CEUD01013717-1_prodigal-singl
                     e_257"
     CDS             220147..220713
                     /product="hypothetical protein"
                     /codon_start=1
                     /transl_table=11
                     /translation="MGRPVKSTYFGKPTGKQAQIAYTVSSSGKVQPIIKEAGEGYNSK
                     FKLEIKAKDEEGEDVLAELSVSVKDGAVSEVSVAQTGEFPANKKHTPLGGIPAPVSGG
                     GVIVGKGVIDEKIGVEDVFIIKQRGQRKYAIGAVADETRTGVGSLVEKAESLGDLEVS
                     AGDAKVHTIQQYQVKTFGGEIKPISDIL*"
     gene            220776..221063
                     /locus_tag="ENA-CEUD01013717-CEUD01013717-1_prodigal-singl
                     e_258"
     CDS             220776..221063
                     /product="hypothetical protein"
                     /codon_start=1
                     /transl_table=11
                     /translation="METFIEVVLQALVALAAIGVSDGARRKMYACARGIETDDPEFND
                     AYHEFLDYNKGVVSRDTLIIFVAAIVAIQFIGMVPTTCVIVAWYMWFTRNL*"
     gene            221060..221365
                     /locus_tag="ENA-CEUD01013717-CEUD01013717-1_prodigal-singl
                     e_259"
     CDS             221060..221365
                     /product="hypothetical protein"
                     /codon_start=1
                     /transl_table=11
                     /translation="MISKLLEEHGLLNRNVGAARTINDILIEYKRNHKYRERLLHTIM
                     AHDKESDHEGDYLKGLKAALAMLDGCDDVEAPPSDAEIEHNAVMIGNKLLPTKKRNN*"
     gene            221386..222648
                     /locus_tag="ENA-CEUD01013717-CEUD01013717-1_prodigal-singl
                     e_260"
     CDS             221386..222648
                     /product="NAD-binding, UDP-glucose/GDP-mannose
                     dehydrogenase family protein n=1 Tax=Methyloglobulus
                     morosus KoM1 RepID=V5C9K8_9GAMM"
                     /codon_start=1
                     /transl_table=11
                     /translation="MTEINLSDISIGFIGLGKLGLPCAEVFAQHHPVYGYDVVDYNSS
                     VINKCEDIESVVKQSDYVFIAVPTPHAPGYGGETPTSHLKPTDFDYGIVDSVIKEAVK
                     YTADTDTVLVLISTVLPGTISERWQDDLKGTTFIYNPYLIAMGTVAHDMVNPEMIMIG
                     TADGETTDQAEVLAAMYKNMAEVDNLRIEYGTHTEIEALKVFYNTWITMKVTLCNMVQ
                     DVANAAGNMNVDVVTGALARSDLRIMSDKYMTAGMGDGGGCHPRDNIALSQMSSKYNL
                     GYDMFGALIKAREEQARNMAEFLMQYDMPVVIVGKAYKPAVPYCEGSPSLLVGHYLEE
                     KGTELYYIDSLASRTQPKNFLNKKVVYLLAHSYDVTYHKQKAATEDSAQVLYISPGSV
                     VVDPWRKFKSIDDRVTVVHYGDTRGKSL*"
                     /db_xref="UniRef100_V5C9K8"
                     /db_xref="V5C9K8_9GAMM"
                     /db_xref="apc:HIMB59_00015010"
     gene            222632..223690
                     /locus_tag="ENA-CEUD01013717-CEUD01013717-1_prodigal-singl
                     e_261"
     CDS             222632..223690
                     /product="Uncharacterized protein {ECO:0000313|EMBL
                     :KJV07507.1};  TaxID=1632867 species="Bacteria;
                     Proteobacteria; Gammaproteobacteria; Methylococcales;
                     Methylococcaceae.;" source="Methylococcaceae bacterium
                     Sn10-6.;""
                     /codon_start=1
                     /transl_table=11
                     /translation="VANHYDFKYAVDIESVGLDYWCWLNSYKNTPGLISEIRSFHRAR
                     RPFNIVCPYEAYVGIDNQYKSLLEAVNGDADYIKNYVTVIAGSEPRKNAERYKRVVYG
                     SFIFDWMQHDPYSVPAYNDRIPEHDFLSFNRIIRPHRLMLIAALAHIGLLDKNLVSYT
                     LAQLEHFPKFALDGIACIPDERAKKITEILAELPTEQKADPIVWDSNLSVMTAPSDLY
                     ENAFYSLVTETAFFEDDPFLTEKIIKPLTYGHPFIALAPKNTLTLLQEYGFKTYSSIF
                     DESYDTVDEGYVRFRRVIKEVVRIANLTQEDKAQLFTSAREIGEHNSAHFKKNVKQII
                     EMSSNINEHLDIKNKVLR*"
                     /db_xref="A0A0F3ILG4_9GAMM"
     gene            223735..224550
                     /locus_tag="ENA-CEUD01013717-CEUD01013717-1_prodigal-singl
                     e_262"
     CDS             223735..224550
                     /product="Uncharacterized protein n=1 Tax=Methylomicrobium
                     album BG8 RepID=H8GQ88_METAL"
                     /codon_start=1
                     /transl_table=11
                     /translation="MKILSKFYDYYDSCLAAGVDTTVIFKREQETSDYRDILDEYYQY
                     RTAREQFFSKDKKPHVVSRYATRLKHNKKLILRTGVVGFCGEFYPYAYANIMDYFDHD
                     YESGEYFYSYDELVEFIRGYFPDYVKRVKGIDLLDIPNEIHRWHADELHEHFIGKYTK
                     LESIFRDRGIAYFDISPNQSYHYGVGFVKYPELKKLNFARVVDPFTAFQKIEQFITGV
                     LGVGEPETVEIGDTYKRDAKGFDEWSFKNQPPMPGKSRKIRKQKRKLKGRNNG*"
                     /db_xref="UniRef100_H8GQ88"
                     /db_xref="H8GQ88_METAL"
     gene            224543..224917
                     /locus_tag="ENA-CEUD01013717-CEUD01013717-1_prodigal-singl
                     e_263"
     CDS             224543..224917
                     /product="hypothetical protein"
                     /codon_start=1
                     /transl_table=11
                     /translation="MGDLIYEYELGKAWAKCYLASYYGWSDRSTGEDKELFLIYNAFR
                     SSRVVSVRFSHVDCPNSRDNATSLVLHLGPRTEDLIEALQIEILQGRWPHAGITSIIK
                     MIKAEYDKQCGTEACASHSRDD*"
     gene            224865..225302
                     /locus_tag="ENA-CEUD01013717-CEUD01013717-1_prodigal-singl
                     e_264"
     CDS             224865..225302
                     /product="hypothetical protein"
                     /codon_start=1
                     /transl_table=11
                     /translation="MINNVALKPVRVIVETTNDSFSIDAYVIYEDGAETLALRIDRVE
                     ERVLYEELARSVDLSGDTSSLLYVVNHTAAYFGEDYELWCSAPASPEHFRYASRGMRL
                     EHMLMKAGLKNQYNNGIILFENWRTPEQRDEAVTLLKLQHGGV*"
     gene            complement(225338..226108)
                     /locus_tag="ENA-CEUD01013717-CEUD01013717-1_prodigal-singl
                     e_265"
     CDS             complement(225338..226108)
                     /product="Transglycosylase SLT domain protein {ECO:0000313
                     |EMBL:EEV88201.1}; EC=3.2.1.-
                     {ECO:0000313|EMBL:EEV88201.1};;  TaxID=638300
                     species="Bacteria; Proteobacteria; Gammaproteobacteria;
                     Cardiobacteriales; Cardiobacteriaceae; Cardiobacterium.;"
                     source="Cardiobacterium hominis ATCC 15826.;""
                     /codon_start=1
                     /transl_table=11
                     /translation="VYRWAFSALAVLCFAVNAQSIPDNAYRYKRSVIAEAQYVFGLDA
                     PVSMLAGQIHQESTWRPDVCSPYACGLSQFTDDTRDYVNNKFPELDDGDVMNPKWAIK
                     AQALYMGDLKRRISAIDECNDYGFSLAAYNGGAGWIFREKNLVEQQGGNRDQYWNSVE
                     DVSARADWAKEENRHYPRKIIFSLQYLYKDDGWGGIEVCGDRAVDQESDSIVFKEKIV
                     EQTQPPQDDEPEKPAPSEPSDSVPDKKKAPWWQFWKHW*"
                     /db_xref="C8NAW4_9GAMM"
                     /db_xref="bpt:Bpet4400"
                     /db_xref="UniRef100_C8NAW4"
                     /db_xref="3.2.1.-"
     gene            complement(226089..226406)
                     /locus_tag="ENA-CEUD01013717-CEUD01013717-1_prodigal-singl
                     e_266"
     CDS             complement(226089..226406)
                     /product="PF13272 family protein n=1 Tax=Klebsiella
                     pneumoniae KP-11 RepID=S2CZ50_KLEPN"
                     /codon_start=1
                     /transl_table=11
                     /translation="MRPVNQGRITFIVVTLLLLVTIGLLSPVKVPLVLYKLSLVSIAA
                     VLGYGIDLMLFPNFRPHNIAADMRDSIDTDRHATFSKLAGSAMIRRAVIIVGVILGVS
                     LGI*"
                     /db_xref="UniRef100_S2CZ50"
                     /db_xref="sgl:SG0829"
                     /db_xref="V2BQV6_SALET"
                     /db_xref="S2CZ50_KLEPN"
     gene            226510..226788
                     /locus_tag="ENA-CEUD01013717-CEUD01013717-1_prodigal-singl
                     e_267"
     CDS             226510..226788
                     /product="hypothetical protein"
                     /codon_start=1
                     /transl_table=11
                     /translation="MKHLGRLDQWFRVGVDGPGKSVIFGVISGSDVAEDGVSYCTGAI
                     HILDHTKDLAITADGHFTLGDKNDDEAILDEILKSFKIYEHKDSLTYL*"
     gene            226785..227141
                     /locus_tag="ENA-CEUD01013717-CEUD01013717-1_prodigal-singl
                     e_268"
     CDS             226785..227141
                     /product="hypothetical protein"
                     /codon_start=1
                     /transl_table=11
                     /translation="MNLEPSNRRILLEDLTPPLVFGYAWGFFGLYVEMSFGPFFTGMG
                     AIVLGCVELARYRRSRRKHLKQMRDLANIARKCHGNTSLSYSVDDGQYYLHSLEYGTI
                     WFADSEGQGFSVYNRL*"
     gene            227211..227681
                     /locus_tag="ENA-CEUD01013717-CEUD01013717-1_prodigal-singl
                     e_269"
     CDS             227211..227681
                     /product="hypothetical protein"
                     /codon_start=1
                     /transl_table=11
                     /translation="MEKAKALFKIKDRNLIADLDDTVRRFVTRKQDVNIDVTCCEEVE
                     SIKKKLKPYLPASALRSLYMYSPMDLSQGVIIHEDREFVESTHLKPNAYVIVTHASDA
                     PSAGPDSPSSQLIINSGRQLCELAEGLAFRFNATKQHGLINNSTLRMLVLWFAK*"
     gene            227708..227956
                     /locus_tag="ENA-CEUD01013717-CEUD01013717-1_prodigal-singl
                     e_270"
     CDS             227708..227956
                     /product="hypothetical protein"
                     /codon_start=1
                     /transl_table=11
                     /translation="MSHCWIKSSNITKALHNLNWFRNTGKVPVIAWAIDMPLGCRHVL
                     IYEEGSDKIRKDPHRSTHRFEFVSEDEFRDIVEEKLLS*"
     gene            228001..228129
                     /locus_tag="ENA-CEUD01013717-CEUD01013717-1_prodigal-singl
                     e_271"
     CDS             228001..228129
                     /product="hypothetical protein"
                     /codon_start=1
                     /transl_table=11
                     /translation="MKTILRWLENLSPFAYIVLLAALAAIGMTIGSFISFFIASGN*"
     gene            228132..228449
                     /locus_tag="ENA-CEUD01013717-CEUD01013717-1_prodigal-singl
                     e_272"
     CDS             228132..228449
                     /product="hypothetical protein"
                     /codon_start=1
                     /transl_table=11
                     /translation="MEPAVIQVLLIAAGLFVGFVLAMSAHLWLPKLFWAVLKRMPLAA
                     AKNTVVGNTPDQRAREFICRVDGCITVGSYYGMAQATCRRCGHKNACAGTHVPEWRDP
                     SLE*"
     gene            228514..231627
                     /locus_tag="ENA-CEUD01013717-CEUD01013717-1_prodigal-singl
                     e_273"
     CDS             228514..231627
                     /product="Uncharacterized protein n=1 Tax=Flavobacterium
                     psychrophilum (strain JIP02/86 / ATCC 49511)
                     RepID=R7RV78_FLAPJ"
                     /codon_start=1
                     /transl_table=11
                     /translation="MQRIQNVVALGTPGEPTPIPEITIDDGSVVEGSGTGSTMLVFPI
                     RLTAPSNASVQVSFSTEVTGSAANEATPGDDYDAVSGAVYTISPGQTQVNAMVAINRD
                     FDAEYDEFVQARITFVSGPGNTTIARSVARGIITNDDGSIGNPYTVSLSGSTVTEGAP
                     GEHPKLEFVVDFGAVTNVQTSFDFETLPTGTATEGVDYQYTQTTVIHPSGSRFAYVYV
                     DIIGDDVLESDETVDARIYNLVAPTGSTISVDTATGTISDNDAPYAVSLATHRPSETD
                     NGAGVSTAMFRLIVSAPNYISAPRRSGGTVKFRTLDSGTATPGVDFEPVDNYVVTIPD
                     GSVYASDSIPVRIYGDYSPESDETVVGEIYDLDTTDNRAFIDTAQASATIVDNDQYAP
                     YRVVRRSTLYDEDDGSAVFRIENTNPTSKPFDGATVQITFETFVKGVANEAVPGTDYV
                     AKTQTVTFTDSSATFFDIPVSLIDNEQLDGNRQLYARIKDMVTNDPRAQLASTETYTT
                     IQNEDTAYFPLLTGSSQSESSSNLVFTVRAYFEDVNGNYVGYSSPPEPITGMFRTLVP
                     TQAQIDNQNYAEPGVDFTPVNTGFTLSGSSVNIIVPIISDLDIESTESVMGEIYNIQS
                     DSPRVIVDRVADHSATGTITNDDQPIVFTVGYTALNVSEGDPGDNSKARFYVTSNRAV
                     APGKTINVRLTTTSNDRGYTYSAGERLAVAGVDYTAIDQTLTFTNADGVVSDSRKFVD
                     VPIIDDNIEEEDALVFVEIAEISGDDPRGETSTSREYAWVRITDEDYPALQVTWPYPA
                     NTGEEYSANQQRTFSEEITVSGGDGNYSHVWYVDKPSLVTEFNGNLLTNYTVRVKEFT
                     GADELITVGLDVSSTDGQTVTNTTTITALSLGAPITYDRMTVIESPWAPEYVFDIGSP
                     YRNTRVSASKPPWSTPPTPSDPSEAATGRGISVIEFDSAINLRAVKFLVGADGAGEPT
                     RFRVRYWTGTEWAIAHGGYYFSRNSGNTVQILPLNSVTTTKIEIATGNVPSGTVLYMT
                     YIDIYGT*"
                     /db_xref="UniRef100_R7RV78"
                     /db_xref="prm:EW15_2184"
                     /db_xref="A0A089PDI6_9PROC"
                     /db_xref="R7RV78_FLAPJ"
     gene            231762..233039
                     /locus_tag="ENA-CEUD01013717-CEUD01013717-1_prodigal-singl
                     e_274"
     CDS             231762..233039
                     /product="hypothetical protein"
                     /codon_start=1
                     /transl_table=11
                     /translation="MTDNTPYVPDPSEFASMFLGVAMNLKERQKQQEADYVDVSKFIT
                     MNDRDNDFDITKRSSMHFLGHDAPNGYDILPAVDLGGLANTDKNGYDMFMQVDGRIVP
                     AELKSTSLSPTDRNNEYCLDVMSRLCKRVASGDSFTLVPLEQALTISFKIKTHSTMML
                     KHCDCYLYLFDGDARSDVIQIWKVAGDRILAFLEERLNFDSKGRLRGGSGAVSVPLQF
                     FIDNGYVVPPMSSKQYGWENALRVLREHCDYDFRTDQPGQKNGEQFIKYLSPALDKET
                     NETFKQLLEHRGPTDSETKFAINKLLTERGLDTSRVIMTVVNKTKDGKRMYFMSGALQ
                     KKGKPGDVLMMLMYEDISQKTYMAVVPHHEYVTTYNGRLYLNQADGTYAPRPRQSKRG
                     DTLEMYNFLVKDVHDALETIEVYLNEEAPASDK*"
     gene            233066..233338
                     /locus_tag="ENA-CEUD01013717-CEUD01013717-1_prodigal-singl
                     e_275"
     CDS             233066..233338
                     /product="hypothetical protein"
                     /codon_start=1
                     /transl_table=11
                     /translation="MSDERPNVRHYNQEDKERLKKLVREGVAVKQEVKDLNDGLADAV
                     KAVAEELDIPASQLKKAITIAHKQNLSDERAKFEEVEDILETIGFK*"
     gene            233340..233675
                     /locus_tag="ENA-CEUD01013717-CEUD01013717-1_prodigal-singl
                     e_276"
     CDS             233340..233675
                     /product="hypothetical protein"
                     /codon_start=1
                     /transl_table=11
                     /translation="MSQDTQHTLISTAEEIESNQEAAAFASKLYSDNDDSTVDIDLTF
                     DTQRVLIATKLSELISETSRRHFVSQLQKHGDVCLAAGEAILNEGIIDTLQAAIDHGV
                     FDTDEGSEE*"
     gene            233672..234640
                     /locus_tag="ENA-CEUD01013717-CEUD01013717-1_prodigal-singl
                     e_277"
     CDS             233672..234640
                     /product="Putative dehydrogenase id=2145361 bin
                     =GWD2_Bacteroidetes_33_33 species=Clostridium sp. BNL1100
                     genus=Clostridium taxon_order=Clostridiales
                     taxon_class=Clostridia phylum=Firmicutes
                     tax=GWD2_Bacteroidetes_33_33 organism_group=Bacteroidetes
                     organism_desc=a152"
                     /codon_start=1
                     /transl_table=11
                     /translation="MRKNVLVLGLGIGSVYVDELSKTHDVDTLDNNPELDTTYNELSD
                     LEVIDRKKMYDIAIVCLPNFLHEPAIEALRDLADIILVEKPGLPSLPEWQRMRTECEV
                     EGTRLVMAKNNMYRKGLGEFFDLVDVMIDHGSVKKVCISWVNNARIPNPGSWFTDKDK
                     AWGGVGRDLMPHLLNELFMTMYTDPADEPCDWIKSAKLTQRYDIDSASKLCGDPEYAN
                     GDATGVYNVDDRAVIVAEDDGVEYHLTADWAHDYGAEDVGISVELTEGYMLYRLGLCP
                     NECYGDMVNTMLAFVDDQTFWEEQAEIDDFTLGAIDYLYENGGENV*"
                     /db_xref="gwd2_scaffold_92_47"
                     /db_xref="clb:Clo1100_0897"
                     /db_xref="86650865"
     gene            234633..235595
                     /locus_tag="ENA-CEUD01013717-CEUD01013717-1_prodigal-singl
                     e_278"
     CDS             234633..235595
                     /product="alcohol dehydrogenase GroES domain-containing
                     protein"
                     /codon_start=1
                     /transl_table=11
                     /translation="MSEKIRYLHAYGDRKIVFSEIDKPSCPDNGVLVKTIMTGVCRSD
                     VAQYLGDEKGVPFGMFGHEGLGEVVEIGKDCHKPGLKIGSIVSTWSDPAYADYYPAKM
                     NEFVIVPEADPKYILQPVACAINILMQTIKFMERMNLEGEEILLLGTGFMSTIIGDAA
                     KARGIDMTVVGRANTEKWDSLGFKRYDTSAELCDEIKNKTRKNFSVVIDLSSKEENFY
                     AISETLAGDEALICYAGTPMSDVKTNFFANCWKCHTLIMPSPRNRDFNDSMAESAKLI
                     EEGVLDTEKLWTCGYTRDVEADVIQAFEDGSERTPDYIRGYIVW*"
                     /db_xref="ckn:Calkro_0561"
                     /db_xref="X1PB40_9ZZZZ"
     gene            235604..238537
                     /locus_tag="ENA-CEUD01013717-CEUD01013717-1_prodigal-singl
                     e_279"
     CDS             235604..238537
                     /product="DNA polymerase {ECO:0000256|RuleBase:RU000442};
                     EC=2.7.7.7 {ECO:0000256|RuleBase:RU000442};; 
                     TaxID=1147094 species="Viruses; dsDNA viruses, no RNA
                     stage; Caudovirales; Myoviridae.;" source="Enterobacteria
                     phage vB_KleM-RaK2.;""
                     /codon_start=1
                     /transl_table=11
                     /translation="MYIDAIKDAKNNKIHTVNRVNGERIYKSYPIDWSFYYDDSTGEH
                     MSWYNTPVKKVEPTSAADFKKLVGSFGNRRLYESDVNHVFRCLEQHYPDTSQSPDLHV
                     AFFDIETDFDEEMGYSSPTEAFNPITSIAVYLQWCNTMVCLAVPPPTLSWEEAKAIAA
                     QVPDVILCATEKEMLQDFLSIIEDADVLSGWNSAMYDIPYTIHRLQKTIGGEAARQMC
                     LWGHMPQRKKVNHFGKEEVTYSLIGRQHLDYLDLYKKYTYEEKQSYKLNSIAEAELGE
                     QKVEYQGTLDDLYKKDFKKFLEYNIQDTKLLDSLDEKLKYIDLVNTIAHNNQVPIQTA
                     LGTVSMMEQVITVEAHNNGFIVPDKRKDITDDGQAAGGWVSRPKKGLHRWVGSSDLNS
                     LYPSVIRAFNMSPETIVGQVDMSYTRSCVEEYIAKGSKYTFSGWWNDRFNILEMEAFY
                     DGSKTTPVKLHIEDNGKKGPILDITGRELRDVIFSEDHDWCISANGTIFDNSRQGTVP
                     SLLSRWYNERKQLQKVMKRLKFLAAANYEVPSDLVAHFAADEEKELTKNDVYDFPLDA
                     FDEMVNNKDVETLKSFMDTWGLTVHNGHFAPCPAWKTAYTYACDYWDKQQLVRKINLN
                     SCYGGLLNAHMKFYDQRIGQSTTLSGRSITRHMTAKTAELLEGKYDIEDVKSIIYNDT
                     DSVYFSVWPVIKDKVEAGEMEWNKDIAVKLYDDVSDQVSDTFPEFLKTKFNVPEHRGS
                     IIASGREIVAESGLYITKKRYAALVYDDEGVRRDTDGKPGKLKAMGLDLRRSDTPVYI
                     QEFLKEILLDTLQNKGESYVVDKILDFKKNVQGKLKPWQRGVPKAVNGMYKYTKKKEQ
                     HIENLMRGVKSSLAIPGHVQASFNWNELLESNGDMESTKITDGTKVIVCYLKTNERNY
                     TSVAYPVDQSRLPTWFTDLPFDVDDMEERVLDKKVSNLLSVLKWDLSMASKQGEVFGN
                     LFTFN*"
                     /db_xref="H6X3Q7_9CAUD"
                     /db_xref="UniRef100_H6X3Q7"
                     /db_xref="mbn:Mboo_1108"
                     /db_xref="2.7.7.7"
     gene            238623..239393
                     /locus_tag="ENA-CEUD01013717-CEUD01013717-1_prodigal-singl
                     e_280"
     CDS             238623..239393
                     /product="hypothetical protein"
                     /codon_start=1
                     /transl_table=11
                     /translation="MSKVTYEGLNDLLQFTHRLGFIPAVKLTGTAEETQAASILEDKS
                     VVFFGKLRTPISELQGQVVGLSRMNVLDGFMRYPDFTPTKNGTISFKKENHPSHGDVV
                     SEVHFESKAGTTGSYRFVGRTTIEEQIRVPEFRGVNWDITYVPTKEDYEDLKYLAGIF
                     AAQEAVFIPEIAGDELVFSIGTQASDRTQIHLNTGELTVENTLKGNLSWPLDKVLTIL
                     AKGMDAECKMFISSAGALKIEIDTGVGLYEYILTAKPV*"
     gene            239423..241162
                     /locus_tag="ENA-CEUD01013717-CEUD01013717-1_prodigal-singl
                     e_281"
     CDS             239423..241162
                     /product="Uncharacterized protein n=1 Tax=Azospirillum sp.
                     (strain B510) RepID=D3P6D0_AZOS1"
                     /codon_start=1
                     /transl_table=11
                     /translation="MSRENHDLSAEFDEQNYAVYLPALSGFYTQSLAKVKDKPETMRK
                     DGPPKGFEYGFEGLDFLRKEDNYFRYRYALYSAGHAQLDLEKANADSPMVHERPDDTI
                     IVGDSGGFQLATGVIKMNWENAKSANDPEREKLCEKILRWLEHTADWSMTLDVPALAA
                     APPLNKKTGLTSFQDTLDITLLNLDYFMKNRVPGATKFLNVLSGSTQTDLKRWYDAVI
                     KYSDPEQVKAMGYTEDRTLEGFAYAGINALNIGSALETTCRLIDDGMLKECEWIHILG
                     IGRTDYACYINSLQRELNKHHAPKLKISYDAASPFVSTAYGQFYGDGTYTKHRIGYNM
                     GKAPDDKRLAFCEDRMPWNNPIMNRCRINDICVRKPAYAEVNGELLFPRQSKFKDKKK
                     AEAENEVFLAEFEDQINDLREAGVEATFYPPELNRQDKETRTSWDIGSYMIMMGHNVW
                     THIDSVTQAIRLGKLEAHNYRDVSWRDWMPGKGKSSTNAFAEYVPGSVIYFDSLCRDL
                     FDPARTSEERMQILKEAQPFLNTINARNLGSGNVFDSLFDIGDEGATDPESSYASLDD
                     EKMVNLEQHQDDL*"
                     /db_xref="UniRef100_D3P6D0"
                     /db_xref="A0A0F9LZU1_9ZZZZ"
                     /db_xref="azl:AZL_d03830"
                     /db_xref="D3P6D0_AZOS1"
     gene            241271..242176
                     /locus_tag="ENA-CEUD01013717-CEUD01013717-1_prodigal-singl
                     e_282"
     CDS             241271..242176
                     /product="Radical SAM domain-containing protein n=1 Tax
                     =Vibrio phage nt-1 RepID=R9TIW8_9CAUD"
                     /codon_start=1
                     /transl_table=11
                     /translation="MSKEYRYTEIFRSLQGEGMYTGANTAWLRFFMCNLECRGFGQPE
                     PANPESYYPVGQTIDITDITSLDDVPVHEYGCDSAYSVAKQYRNLAMKGTAAEIADKI
                     TAMLANDFNPDGLFLNPHTGLDTHMAFTGGEPMMQQPAIIEIMEEFNRRSNPIRYMTI
                     ETNGTRNLNGKFGSYIAEQLLCSELQEVFWSISPKLKHVSGEDLEKAIKPAVLAAYAD
                     TYDHGQLKFVLNNDPTAWRELHSAIKKFRDVGVDWPVYIMPVGGLKEDQECDATRRVV
                     ERALYEGFHVSGRLHAHIFGNEHNT*"
                     /db_xref="UniRef100_R9TIW8"
                     /db_xref="A0A0F9SKJ1_9ZZZZ"
                     /db_xref="gsn:YC6258_01025"
                     /db_xref="R9TIW8_9CAUD"
     gene            242124..242396
                     /locus_tag="ENA-CEUD01013717-CEUD01013717-1_prodigal-singl
                     e_283"
     CDS             242124..242396
                     /product="hypothetical protein"
                     /codon_start=1
                     /transl_table=11
                     /translation="MSVGACMRTSLVMNTTRNKDEDMAMFYDDVSYDVLSESGGRIDW
                     LEEDLEKAEERNKKLLEKLEFILENSEEARGLANVWDASIKIQKGG*"
     gene            242398..242550
                     /locus_tag="ENA-CEUD01013717-CEUD01013717-1_prodigal-singl
                     e_284"
     CDS             242398..242550
                     /product="hypothetical protein"
                     /codon_start=1
                     /transl_table=11
                     /translation="MMFEEDGPDTVFKGSKSNHDLEEENRELKAQLDALTERLDKLEE
                     RIQNER*"
     gene            242540..242905
                     /locus_tag="ENA-CEUD01013717-CEUD01013717-1_prodigal-singl
                     e_285"
     CDS             242540..242905
                     /product="hypothetical protein"
                     /codon_start=1
                     /transl_table=11
                     /translation="MNDDDVFKPGDIWKRSLQKASDKYDPWADQRAADYMSETIRKQR
                     DNDFRDFLLHGLYKSEESAATKRVKEAEERYQRLHRDLKDLLDMCPEAQDAWNKLMGI
                     RRLQGEDEYNDSISKRSGG*"
     gene            242874..243194
                     /locus_tag="ENA-CEUD01013717-CEUD01013717-1_prodigal-singl
                     e_286"
     CDS             242874..243194
                     /product="hypothetical protein"
                     /codon_start=1
                     /transl_table=11
                     /translation="MTVYPKDPEVKPGPSIGGYINVLGFIKSYGNEFGIADYIKSVED
                     QQKPAMIAIKKACAKFIPVLKNENRFYTDWAAYVIGKKQHIRTVSTDKALQSAFQYMD
                     SFDG*"
     gene            243187..243477
                     /locus_tag="ENA-CEUD01013717-CEUD01013717-1_prodigal-singl
                     e_287"
     CDS             243187..243477
                     /product="hypothetical protein"
                     /codon_start=1
                     /transl_table=11
                     /translation="MDDKHVERYTRLVEWFASRYRICQYNRNNLIAFQIWSLSHLEHE
                     QCLTNAVAVSREASVLEKQAKKTKCERVSPFWAERRVLTALFRRFLEKYGNK*"
     gene            243464..243670
                     /locus_tag="ENA-CEUD01013717-CEUD01013717-1_prodigal-singl
                     e_288"
     CDS             243464..243670
                     /product="hypothetical protein"
                     /codon_start=1
                     /transl_table=11
                     /translation="MATNNIGEAQRIRHEKAIFDTARELLIGYTRSGKIAVPMQVEEI
                     YDSAVVLHKKFQDKLEESEDWRDD*"
     gene            243663..243893
                     /locus_tag="ENA-CEUD01013717-CEUD01013717-1_prodigal-singl
                     e_289"
     CDS             243663..243893
                     /product="hypothetical protein"
                     /codon_start=1
                     /transl_table=11
                     /translation="MTKKAFQPAAPIMSVDMALGEAPGLNKLEIFTLHIASGLTSANQ
                     QAINNMAARQIVASAVNLLNAVEEKEKELRGE*"
     gene            243895..244428
                     /locus_tag="ENA-CEUD01013717-CEUD01013717-1_prodigal-singl
                     e_290"
     CDS             243895..244428
                     /product="hypothetical protein"
                     /codon_start=1
                     /transl_table=11
                     /translation="MGLFWLWPRHWGLRGRDRKEARIRYNAKSDYDAELEIIKLDFPQ
                     LFDENLEQDEDEDFIAAEQRAYDEAVLDVQLKHGKIRKKEYDEKMKDMSGEGWVKVVG
                     VEYNPDKPEQAGMVLDYNEQFVIDLRAAGYEGQTDDDVVSQWLDHLFLSSLVEDVDLE
                     IASDIKTQLEAARRGKR*"
     gene            244425..245429
                     /locus_tag="ENA-CEUD01013717-CEUD01013717-1_prodigal-singl
                     e_291"
     CDS             244425..245429
                     /product="RnaseH n=1 Tax=Enterobacteria phage vB_KleM-RaK2
                     RepID=H6X3R5_9CAUD"
                     /codon_start=1
                     /transl_table=11
                     /translation="MSKKRLYILVDTMNMAFRARHGGSKAADIDQQIGMSMHIMLTSI
                     ASCVHRFGQDTEARVVFNFEGKSWRKKVSAQYKANRDLKKLERTPREVEEDELFIEAV
                     ESFKEFVTEKTNAICLQHDELEADDFIAFWIQHHPDDDHIIVSTDSDYKQLIAENVDL
                     FDGVRDYLYTIDGVFDNKGRPVEKKGVPLTVEPEYELFMKCIRGDKSDNIFSAYPGVR
                     EKGTKNKVGIREAFEDRHDKGYNYNNFMLQRWTNHEGEEVRVKDAYAMNRLLIDLTAQ
                     PEEYKVKGAITIENAKNAEPIPAASIGFNFMKFCQMWALNRIGEKTDFFAGLLSKGYQ
                     *"
                     /db_xref="UniRef100_H6X3R5"
                     /db_xref="H6X3R5_9CAUD"
     gene            245478..245990
                     /locus_tag="ENA-CEUD01013717-CEUD01013717-1_prodigal-singl
                     e_292"
     CDS             245478..245990
                     /product="hypothetical protein"
                     /codon_start=1
                     /transl_table=11
                     /translation="MTSKFYQVEENALMVVDGEETRLIVENPGIGLVFMGNDSVEMYN
                     DRTSFTKATGVELNNVRTKTLPEKSQLYIRGVKMPATGEFYLPTPEYANKYNLPLFRK
                     NEVTDIHFVAGIYLLKEGEGKVTPKDTPKLDTLLDAAEGYEGPFKDMRKARDRAMVLR
                     KEYKKRTRNT*"
     gene            245987..246211
                     /locus_tag="ENA-CEUD01013717-CEUD01013717-1_prodigal-singl
                     e_293"
     CDS             245987..246211
                     /product="Thioredoxin reductase n=1 Tax=Salinarchaeum sp.
                     Harcht-Bsk1 RepID=R4W0V8_9EURY"
                     /codon_start=1
                     /transl_table=11
                     /translation="MNKIVVYTKDNCKFCTRAKELLESRGLEYDEISFNDPDVLAEFK
                     EKYPMARTAPQILIDGERIGGHTELVQLLG*"
                     /db_xref="UniRef100_R4W0V8"
                     /db_xref="sali:L593_11230"
                     /db_xref="R4W0V8_9EURY"
     gene            246215..247888
                     /locus_tag="ENA-CEUD01013717-CEUD01013717-1_prodigal-singl
                     e_294"
     CDS             246215..247888
                     /product="Uncharacterized protein n=1 Tax=Bdellovibrio
                     exovorus JSS RepID=M4V568_9DELT"
                     /codon_start=1
                     /transl_table=11
                     /translation="MTIRDAITTHTSKPGDAWARSNILPTKPGFVLFMHDSKPDLEHL
                     DFRHANVTLKAGHHLKPDKHGHRALSAACGQYGTACDIDVDFYAFDRNSITELIASFE
                     MLVRDAVSDPRRVAVSVNWQITDAVYAENADRLDYCFRTLADANVPVFVAAGNMGTDL
                     VIYPCNHKSVIITGSHDKDGMISLFNNTPELIRVFALGKDVRVASLDSRTGYTTDSGT
                     SFSNSAVAAAMAYYDTVDELLAASIQNTLNWKRASLNKLTSRALFCGDLDRTRSVNNV
                     THGNTELKYEDGLQIIVHDFNTRNYSSDKTHVEYCVEHINEKLAGENVWIPMSGGLDS
                     EYVMHCALQSEARVRPVIMRYMSDFGKPLNEYDYKNAIAYCEANNLEPRFIDAKIREL
                     FDNGEYWYFVKKFITRSPQLAAHLWMINQLDANCILPGDPLTLHGSGNIGIQPYDYYC
                     YDRMFHSKHMTSSIARLHTASGNIVKKSLEITASLDPAMAPAERKHAFYSRCGMPDTA
                     PRIKYTGFEKVREEYDKKYSAIDYFNRKFRMPAKHLHTYGSKFFYDGLD*"
                     /db_xref="UniRef100_M4V568"
                     /db_xref="bex:A11Q_113"
                     /db_xref="M4V568_9DELT"
     gene            247872..248279
                     /locus_tag="ENA-CEUD01013717-CEUD01013717-1_prodigal-singl
                     e_295"
     CDS             247872..248279
                     /product="hypothetical protein"
                     /codon_start=1
                     /transl_table=11
                     /translation="MTDLTKEKVYELLSGENDFSIFASQDSWLLTPAAFRALREKITA
                     YKLESDPSMMLINRDVIRLSRTMREPYYIQYPNDKRRTVSYGRRNGKLARIYSGVDDN
                     EKQSAVVWVFNFNMAATAKVMGDFRPLLDQLDY*"
     gene            complement(248268..249326)
                     /locus_tag="ENA-CEUD01013717-CEUD01013717-1_prodigal-singl
                     e_296"
     CDS             complement(248268..249326)
                     /product="hypothetical protein"
                     /codon_start=1
                     /transl_table=11
                     /translation="MAKVLQTKPRFTKTELNSPECLKQWRHWLHWAQSEVLEKKLKTE
                     TLRWARENKGTSVTKDLDQLPDYEFAVIGKYLYALNSGAELPDKYGSLWKYVDQVIEK
                     SQSIVAVEEDSKPKVKKPSAEQIAQKQVEQISGEIDNIIDGMIIDTTLLDPKYDFVTI
                     LAPHDPKAKALEMLIAVYGEELANVNNAIEADSDYELIGDNFTRMNAKRLAKVYDKLL
                     TDVRYLYSKQVTPKDPAQLIKSLKVRPGWSEIGVKSADLKTLIGSKEVWVFDTRLNKL
                     GVYYAEDANGLSVKGSSLISFSTDSRSKRVDLKDYKKKMSGVTDAKELKKYYKGVDKL
                     DARMNGKLTRETLILSIV*"
     gene            complement(249535..250203)
                     /locus_tag="ENA-CEUD01013717-CEUD01013717-1_prodigal-singl
                     e_297"
     CDS             complement(249535..250203)
                     /product="hypothetical protein"
                     /codon_start=1
                     /transl_table=11
                     /translation="MSDKFLAFTGTVKSEIQIGSKSPKIYHTPVEPTSVIAGSVWINS
                     TTRAIKFRNELNTDWLDLASASSATQEYVNTAIASLEFQELTGFNYFSAPTLTTVTSD
                     AWTTGPSNTFSVPVGGGTYFVGYRFNYNCSDSQNVAGWKVRLDSSTDLNEIADTNDDL
                     VTGDYMSTGTPIKRGYNDFSILTLAEGTHTIDVQLKAGLSGSKASIWNYSLYIWRINT
                     GTGT*"
     gene            complement(250279..250440)
                     /locus_tag="ENA-CEUD01013717-CEUD01013717-1_prodigal-singl
                     e_298"
     CDS             complement(250279..250440)
                     /product="hypothetical protein"
                     /codon_start=1
                     /transl_table=11
                     /translation="MAYLCICHAVKESDPPSKKDLVGTACGKCIQHKKTNLKDKLSKN
                     TIPVRPLPS*"
     gene            complement(250496..251296)
                     /locus_tag="ENA-CEUD01013717-CEUD01013717-1_prodigal-singl
                     e_299"
     CDS             complement(250496..251296)
                     /product="hypothetical protein"
                     /codon_start=1
                     /transl_table=11
                     /translation="MTYRELFEKVGIDIDLAKARLCRPGSLTGFDYYSSGSNHQHWQA
                     MRLGTSLCTPDLDLSAVCDGYIPSPKEMVKTANALASIAKMGIGIPYYCHVGEYLLLE
                     EHEFFQFMSKKVIRLDGPYYGVAGDRAKFFANLMQCAYETIVKNNTDRLHKSFYIKRY
                     VTVSRPLGNAHKREVSFGHLIHTATRNRILYTPMILDHVLRYMEKSHYHHTGIMSEGQ
                     VTRKLSNIKAHQYYLAGKVSSYDPDRYARAIRDPEYRAELENELYLSD*"
     gene            complement(251335..251493)
                     /locus_tag="ENA-CEUD01013717-CEUD01013717-1_prodigal-singl
                     e_300"
     CDS             complement(251335..251493)
                     /product="hypothetical protein"
                     /codon_start=1
                     /transl_table=11
                     /translation="MGKKKVKHSQPSAIKQVVRTPMFRKRVEEDATKYNRKRKHKGRE
                     DSWLKAFC*"
     gene            complement(251536..251811)
                     /locus_tag="ENA-CEUD01013717-CEUD01013717-1_prodigal-singl
                     e_301"
     CDS             complement(251536..251811)
                     /product="hypothetical protein"
                     /codon_start=1
                     /transl_table=11
                     /translation="MNHLFSDLDEETVDCIGHGIIVVVLCIAAVVLTVYLEAFVGIIA
                     VLLALPSARKVAEYLERFEAFKHKTNIYLRIIFYALMLTLMIIPVLM*"
     gene            complement(251814..251933)
                     /locus_tag="ENA-CEUD01013717-CEUD01013717-1_prodigal-singl
                     e_302"
     CDS             complement(251814..251933)
                     /product="hypothetical protein"
                     /codon_start=1
                     /transl_table=11
                     /translation="MDIYIYAVAFLECYSFSIENALLHAKTIMHYSNLVEELG*"
     gene            complement(251941..252231)
                     /locus_tag="ENA-CEUD01013717-CEUD01013717-1_prodigal-singl
                     e_303"
     CDS             complement(251941..252231)
                     /product="hypothetical protein"
                     /codon_start=1
                     /transl_table=11
                     /translation="MSDTSDEVGTDCLGNEIRAGDIVAVSVYKSSGLKLGRIKKPTAS
                     GASMWIGSSVRVGTPSHSNRASNKTRETFVKIEPETIALLAFQGKITVPPME*"
     gene            complement(252270..252602)
                     /locus_tag="ENA-CEUD01013717-CEUD01013717-1_prodigal-singl
                     e_304"
     CDS             complement(252270..252602)
                     /product="Type III restriction protein res subunit n=1 Tax
                     =Desulfohalobium retbaense (strain DSM 5692)
                     RepID=C8X332_DESRD"
                     /codon_start=1
                     /transl_table=11
                     /translation="MKYPHKLIRDKIPDIASDPLPLLPVDKLTTQDHLALLCDKAHEE
                     VEEVLAEIYRGDTDALEEELADVFEVLAAIIKIGKVSETGIEDKRKYKREIRGGFDTP
                     VLLNLKEE*"
                     /db_xref="UniRef100_C8X332"
                     /db_xref="drt:Dret_1543"
                     /db_xref="C8X332_DESRD"
     gene            complement(252656..252907)
                     /locus_tag="ENA-CEUD01013717-CEUD01013717-1_prodigal-singl
                     e_305"
     CDS             complement(252656..252907)
                     /product="hypothetical protein"
                     /codon_start=1
                     /transl_table=11
                     /translation="MADGIKVAQQFKDQARVAVYTGVSTIPMISSFAGTLDQAIDAHD
                     MRDYVENMIAVRAADMAYISHLTNSLHEDTFSGKFSTKS*"
     gene            complement(252900..253265)
                     /locus_tag="ENA-CEUD01013717-CEUD01013717-1_prodigal-singl
                     e_306"
     CDS             complement(252900..253265)
                     /product="hypothetical protein"
                     /codon_start=1
                     /transl_table=11
                     /translation="MGDLKFSLDTNICSAVEMFWIYGVSPGSFTEALLRGKMSADELK
                     PLMHPMIRHDVDEYMRWKKYLPFCMVDDEYDNWKGKGAMKMDTETVARLRLLGCPITD
                     AYLDLIPGFLSNKQGDKDG*"
     gene            complement(253253..253729)
                     /locus_tag="ENA-CEUD01013717-CEUD01013717-1_prodigal-singl
                     e_307"
     CDS             complement(253253..253729)
                     /product="hypothetical protein"
                     /codon_start=1
                     /transl_table=11
                     /translation="MSNDPLHPYVSLIQKDMDNLHFILGMIEKDGDYEYPRSTSILDL
                     EVVSDAMMFIDKSIADTLTSRLAALRAHYVEHVKVEVTDAQALRRIRECFIERNYWTM
                     ATGVLESNLDETISIIREECEDKLKRLREDYVKIIKMMHKNGEPISDSDLEFTWAI*"
     gene            complement(253719..254165)
                     /locus_tag="ENA-CEUD01013717-CEUD01013717-1_prodigal-singl
                     e_308"
     CDS             complement(253719..254165)
                     /product="hypothetical protein"
                     /codon_start=1
                     /transl_table=11
                     /translation="MNTKQLRSNLIDALAMVSKIDGVNQSDSIFASAPFRLTLIENLD
                     YTLKWQETIDAIRAYIDLYDAYSHALASRSVLDGSQEAVTRQHHLDLRRSTGMIESLR
                     RQVIRKDLYTLKHNALEQKLAEKFWNLATKIKQTLTEGVKEHINEQ*"
     gene            complement(254165..254839)
                     /locus_tag="ENA-CEUD01013717-CEUD01013717-1_prodigal-singl
                     e_309"
     CDS             complement(254165..254839)
                     /product="hypothetical protein"
                     /codon_start=1
                     /transl_table=11
                     /translation="MSKRPYRHTLLVFVDAMLGWLYDTPAEYKKLTADDRELIDDVRR
                     DNGHLILGQARFRIAAYNADRLCERLGKLYGFGLEMRRKVRAHSSNMLVDLCALQLAR
                     HKFTRPTDPIGYDLFAVQPYVNYIIKTYPGVARHGRGTDVAKFDKTCKALLGELNLMD
                     NGILGDPALLCKRLETRVSPTTAYMLVAIAIKKLMTSGEWTLKHEVLTNEVRTLADKI
                     AEGMTQ*"
     gene            complement(254832..255092)
                     /locus_tag="ENA-CEUD01013717-CEUD01013717-1_prodigal-singl
                     e_310"
     CDS             complement(254832..255092)
                     /product="hypothetical protein"
                     /codon_start=1
                     /transl_table=11
                     /translation="MIFKDRILSAEKARKAVDQKLFEELGTPVDLVDPAYSIWINHLQ
                     PMERYDLVVELRKEGKCNGSVEEQVEEAVTHIDSVLKECANV*"
     gene            complement(255140..255913)
                     /locus_tag="ENA-CEUD01013717-CEUD01013717-1_prodigal-singl
                     e_311"
     CDS             complement(255140..255913)
                     /product="hypothetical protein"
                     /codon_start=1
                     /transl_table=11
                     /translation="MNIQKHKLLILNLGNLNHFDPSPMVCWAGDRTFWYIRYLHFYAG
                     KVDQGSVIRRNFENKAYTISRLMTNTRMSGDSFPTWGTVAQTAPKNEIGISNKLAFGT
                     IIKAVQLLDEEYGSQQFKRACRIARQEVAYSTLISRLETKINGYYDYDQINYDLCSWT
                     FLNRTKHAHLAADIISGCTEFIDFIFDAGLEYTGNFCSDIVDFGADGGWTIQLELARQ
                     KLDAVIEEAILILKKERVALIEDLVENKFAILTELPYNI*"
     gene            complement(255894..256457)
                     /locus_tag="ENA-CEUD01013717-CEUD01013717-1_prodigal-singl
                     e_312"
     CDS             complement(255894..256457)
                     /product="hypothetical protein"
                     /codon_start=1
                     /transl_table=11
                     /translation="MIRKHLKQRHLDVDMYHCHVDDEADKVTFWLADDRLRLAGILQY
                     YPNGSKDTTDSNSKYFSKSSKEGMVPLFGMETFHWSPEVIFLSEGAFDAIRLANRGYT
                     SLAMLSSNIHKRTRNWITSRGRRTILVRDNDHLLESTKRERDHIKNFVDDIYIPAAED
                     MAAMTEDEIDHMLAVLGLPRYNEHPKT*"
     gene            complement(256454..257035)
                     /locus_tag="ENA-CEUD01013717-CEUD01013717-1_prodigal-singl
                     e_313"
     CDS             complement(256454..257035)
                     /product="hypothetical protein"
                     /codon_start=1
                     /transl_table=11
                     /translation="MAVKHTIISRESMALVLSEKGTNYVSVYIGKALVNLYNRQTEDE
                     KEAATTVEHNGRGFTSFDSFIGTQHAEYFLKYRTLTPGQVRYWTKEVSGAPRICRYAR
                     QLNEIAVNMYRRGKRTPNFGNKYAAWEDIEFLMHYDTHDVYYDKNKSLLYIHRGNQFQ
                     DERTEVKISELRPRERMRKLIDQLKLTEELGLE*"
     gene            complement(257431..258015)
                     /locus_tag="ENA-CEUD01013717-CEUD01013717-1_prodigal-singl
                     e_314"
     CDS             complement(257431..258015)
                     /product="hypothetical protein"
                     /codon_start=1
                     /transl_table=11
                     /translation="MQVNLKKASALAKLLSAELHNTDFAMSKSISLDSPEKAVQSAQK
                     ASDSIWNTIEKIEEVTAAMFFIRKELSLANAKYGINVLLSEYNEAKEVIKMLQRFDPR
                     HIHQPLISGPDELDQRIKSKAERTNSDEFNYRSGTADVVIMSEDHVSRIKDIINLKKR
                     RLREIDEELLELNLANKITLSDDVIDTLREFEIV*"
     gene            complement(257963..258082)
                     /locus_tag="ENA-CEUD01013717-CEUD01013717-1_prodigal-singl
                     e_315"
     CDS             complement(257963..258082)
                     /product="hypothetical protein"
                     /codon_start=1
                     /transl_table=11
                     /translation="MKKKVIRRNHVRFNIHYKGRKSDASKSKEGFSPGEATVS*"
     gene            complement(258203..258616)
                     /locus_tag="ENA-CEUD01013717-CEUD01013717-1_prodigal-singl
                     e_316"
     CDS             complement(258203..258616)
                     /product="hypothetical protein"
                     /codon_start=1
                     /transl_table=11
                     /translation="MSNIRVNVVKGVGVAIKAPIQPRPDPVQGREIGEPATLVTWKGK
                     TPATVIDVFTHGRFSYVVVQEDRATRTDRNGKHATIQEYKITRNKSGEKHVFKMKSNG
                     PILVERNPENGRFYERRDSTRIMFGKREAYTTPAQ*"
     gene            complement(258987..259451)
                     /locus_tag="ENA-CEUD01013717-CEUD01013717-1_prodigal-singl
                     e_317"
     CDS             complement(258987..259451)
                     /product="id=4282164 bin=GWF2_OP3_43_52 species=unknown
                     genus=unknown taxon_order=unknown taxon_class=unknown
                     phylum=unknown tax=GWF2_OP3_43_52 organism_group=OP3
                     (Omnitrophica) organism_desc=Same as C2_44_8"
                     /codon_start=1
                     /transl_table=11
                     /translation="MSKNYFYTLTENVSESFDIEPYTDLNITTADGTKVLATLTKAGE
                     LTVHPGYAWDGASPKFRIGPMIIGTWDGKWDTSIGRPELWRATLVHDVLLQIKDEYPK
                     EMEWVTIKQIDVIFKEMLEDLGFNMAKIYYLAVRAWHKVKPTGLSLSIRRRV*"
                     /db_xref="gwf2_scaffold_508_28"
                     /db_xref="86638173"
     gene            complement(259511..259819)
                     /locus_tag="ENA-CEUD01013717-CEUD01013717-1_prodigal-singl
                     e_318"
     CDS             complement(259511..259819)
                     /product="hypothetical protein"
                     /codon_start=1
                     /transl_table=11
                     /translation="MSRTVRKRHYCKTKGELKAHIERQINKSLDSHWYYEFDEKFYMR
                     TYTRDIGHWRGYLRDVKHYDNRARRCYERDACRKMAIDPTTCYEFKPNKRWEDPWGWD
                     *"
     gene            complement(259876..260226)
                     /locus_tag="ENA-CEUD01013717-CEUD01013717-1_prodigal-singl
                     e_319"
     CDS             complement(259876..260226)
                     /product="hypothetical protein"
                     /codon_start=1
                     /transl_table=11
                     /translation="MTEVVVAEEQEVQIDYDLNAFPAVVIEDGLIGTTLRADANVKMA
                     PVMLTDVTGSQRCTLEYHSQLFGITMRTITAYTISGESGLFVKLSDLGSELQTKGDGM
                     FYATFPVPESTESV*"
     gene            complement(260297..260545)
                     /locus_tag="ENA-CEUD01013717-CEUD01013717-1_prodigal-singl
                     e_320"
     CDS             complement(260297..260545)
                     /product="hypothetical protein"
                     /codon_start=1
                     /transl_table=11
                     /translation="VLRRIRKWFNRQILLSVVPEIRTHAGRKQYARLRAKARNLAKYN
                     GKMTASTRGFGYRTVFDSKEDERSYYQAVRSKARKRKK*"
     gene            complement(260545..260715)
                     /locus_tag="ENA-CEUD01013717-CEUD01013717-1_prodigal-singl
                     e_321"
     CDS             complement(260545..260715)
                     /product="hypothetical protein"
                     /codon_start=1
                     /transl_table=11
                     /translation="MDQLLDDLISEINSHVDKPDYLRRVNEMQFVSGRESKPELADPD
                     AIIILTDRSREF*"
     gene            complement(260987..261217)
                     /locus_tag="ENA-CEUD01013717-CEUD01013717-1_prodigal-singl
                     e_322"
     CDS             complement(260987..261217)
                     /product="hypothetical protein"
                     /codon_start=1
                     /transl_table=11
                     /translation="MSSGQQYWHDKQADEAAEELAAKRQAQASRLGVPVELGLAIKAL
                     DDAIGNNTDGISVKAYNQMSAHLDKILKYKIS*"
     gene            complement(261222..261497)
                     /locus_tag="ENA-CEUD01013717-CEUD01013717-1_prodigal-singl
                     e_323"
     CDS             complement(261222..261497)
                     /product="hypothetical protein"
                     /codon_start=1
                     /transl_table=11
                     /translation="MYGAHLSRIVSQIRVYEDSDGYEDRKPYTGIFTIQHISDTTVYI
                     SGAHGENLTREAYEECVKLLQEIGVKTILYERRGKVKTMKVNDILRG*"
     gene            complement(261530..261769)
                     /locus_tag="ENA-CEUD01013717-CEUD01013717-1_prodigal-singl
                     e_324"
     CDS             complement(261530..261769)
                     /product="Uncharacterized protein n=1 Tax=Vibrio phage
                     nt-1 RepID=R9TFR7_9CAUD"
                     /codon_start=1
                     /transl_table=11
                     /translation="MNVVVRSSPWTQNDLDILYGDEEVIFVDDMPIPNLLKELKVVKS
                     TSEARKNGRVGDIPKGWTEYKASKKVMLWIWNPSE*"
                     /db_xref="UniRef100_R9TFR7"
                     /db_xref="R9TFR7_9CAUD"
     gene            complement(261766..262098)
                     /locus_tag="ENA-CEUD01013717-CEUD01013717-1_prodigal-singl
                     e_325"
     CDS             complement(261766..262098)
                     /product="hypothetical protein"
                     /codon_start=1
                     /transl_table=11
                     /translation="MPGKYYQANREMERLVLSTTGISILNDSDPVVVTCSKSIAEKFN
                     HTEKEVARQYRRHCNAVRRAAKYLNEHDCTDSEAANLFHVKVSKLRRYLSECRTRSLA
                     KHFRRMNQ*"
     gene            complement(262112..262366)
                     /locus_tag="ENA-CEUD01013717-CEUD01013717-1_prodigal-singl
                     e_326"
     CDS             complement(262112..262366)
                     /product="hypothetical protein"
                     /codon_start=1
                     /transl_table=11
                     /translation="VEVMILKNDTRLGIKRGEVYHASTYPHDREKVSLNARFPDGHDP
                     CCNQYRSEVATKINGKWCKVIDNTYVMMSKKEIEGIMGVK*"
     gene            complement(262323..262724)
                     /locus_tag="ENA-CEUD01013717-CEUD01013717-1_prodigal-singl
                     e_327"
     CDS             complement(262323..262724)
                     /product="hypothetical protein"
                     /codon_start=1
                     /transl_table=11
                     /translation="MPSRALWVDTALAVCSAQSARALFITEQRSMRKLFSVLVPLLFI
                     AGCSRFHPFTEHDCTDVVGEDRVAFNTILSGCERLDSLTDRKQCRDETIRSYCRVFVY
                     VLDTDTGEIQALEKGIPSGSNDFEKRHETRD*"
     gene            complement(262965..263204)
                     /locus_tag="ENA-CEUD01013717-CEUD01013717-1_prodigal-singl
                     e_328"
     CDS             complement(262965..263204)
                     /product="hypothetical protein"
                     /codon_start=1
                     /transl_table=11
                     /translation="MSDKLIICTNCNCVTEIEDLVSHGFGESAFDMTCGCVMTCKRDK
                     EAEFVRVAPAPTTAPTPRLDPELFKNLLKLLDADK*"
     gene            complement(263254..263625)
                     /locus_tag="ENA-CEUD01013717-CEUD01013717-1_prodigal-singl
                     e_329"
     CDS             complement(263254..263625)
                     /product="hypothetical protein"
                     /codon_start=1
                     /transl_table=11
                     /translation="MILDELFQDDLSAALRSMAENIAGEQTMTGYKVMAIENGKVVAG
                     ANNRIVLDIKKGDTMRMPGNGIYMSLDRDYVLDYYSGLAEEEILVTFEFNPNDIIFGN
                     ITDRETEFTVPSAKVIDIEYL*"
     gene            complement(263677..263931)
                     /locus_tag="ENA-CEUD01013717-CEUD01013717-1_prodigal-singl
                     e_330"
     CDS             complement(263677..263931)
                     /product="hypothetical protein"
                     /codon_start=1
                     /transl_table=11
                     /translation="MEVITLKWFSKRYRGYDTRVVASVDFDDLQFVDTHMCKMFVEFT
                     TGESVTLTAMVRQNHINKTWTANGIDTNGNQVAVRFPAQD*"
     gene            complement(263931..264308)
                     /locus_tag="ENA-CEUD01013717-CEUD01013717-1_prodigal-singl
                     e_331"
     CDS             complement(263931..264308)
                     /product="hypothetical protein"
                     /codon_start=1
                     /transl_table=11
                     /translation="MTDQYTKALEGVQIHSLEIVSDQQYKAGHYTEDGDNVIVDVYYF
                     QVELFNGKRYRHVAASEDLDLQRERLEIMRHKISEGRYPKLHRSDLWYSVAPRYGSPA
                     HDAVGDAYLYDEDDIEAMKQARG*"
     gene            complement(264396..264593)
                     /locus_tag="ENA-CEUD01013717-CEUD01013717-1_prodigal-singl
                     e_332"
     CDS             complement(264396..264593)
                     /product="hypothetical protein"
                     /codon_start=1
                     /transl_table=11
                     /translation="MKNKALEKLQTMTTEQLHEERFRYIENDCDGHDVNLRLGYMNEI
                     SNLLDARMDEAAKEVLDRLPK*"
     gene            complement(264642..264914)
                     /locus_tag="ENA-CEUD01013717-CEUD01013717-1_prodigal-singl
                     e_333"
     CDS             complement(264642..264914)
                     /product="hypothetical protein"
                     /codon_start=1
                     /transl_table=11
                     /translation="MNTLSSIKKEHLALIEKPKHTVADLKAFVKRRTRNTGYVLSKNN
                     PYYANSDQIGYMLDEVLELAGTERMTQKQLVSMTNWIDSLKQTYLR*"
     gene            complement(265019..265462)
                     /locus_tag="ENA-CEUD01013717-CEUD01013717-1_prodigal-singl
                     e_334"
     CDS             complement(265019..265462)
                     /product="hypothetical protein"
                     /codon_start=1
                     /transl_table=11
                     /translation="MTQLIANTVDGIVRSGLSSLSFIRPGSVLHTPIPPGMVSNVLCN
                     GIINLDPGVESFYLYIVDSDESVIADLIGVEREGLEFISSPVQYDSATDPFSINDMHG
                     ESLVIQEVNSGDYVLFFWNEMGHGDNAVYYIIIPAGSLMAKSFLK*"
     gene            complement(265692..265940)
                     /locus_tag="ENA-CEUD01013717-CEUD01013717-1_prodigal-singl
                     e_335"
     CDS             complement(265692..265940)
                     /product="hypothetical protein"
                     /codon_start=1
                     /transl_table=11
                     /translation="MILSLFLFLLSVSGIFFTLLGMLTVFHWFKTPQAPSDDSNRINN
                     IMSWWIGLTRPDVLASAYKAFRQDVMQNIEDVEKTTKD*"
     gene            complement(265957..266451)
                     /locus_tag="ENA-CEUD01013717-CEUD01013717-1_prodigal-singl
                     e_336"
     CDS             complement(265957..266451)
                     /product="hypothetical protein"
                     /codon_start=1
                     /transl_table=11
                     /translation="MKEAFSLSPGIETIAGAVDRNTINFKKPTRIEMKTFMSYFDIEF
                     TEVEGDFLGKSNGWTRHENKDYNIEITGARVYDLGGVEYFNTVQVIRAKLDNPYNDFV
                     SVFYLWNFLNTEGKAHFINVYADEISALKEKKKRAFKKAQAEFDIVLSGEAELINSAL
                     GDSK*"
     gene            complement(266470..266545)
                     /locus_tag="ENA-CEUD01013717-CEUD01013717-1_prodigal-singl
                     e_trna_23"
     tRNA            complement(266470..266545)
                     /product="Cys"
     gene            complement(266553..266792)
                     /locus_tag="ENA-CEUD01013717-CEUD01013717-1_prodigal-singl
                     e_337"
     CDS             complement(266553..266792)
                     /product="hypothetical protein"
                     /codon_start=1
                     /transl_table=11
                     /translation="MPNKKIISKEFFNELTKHIRGKAPIMFHVGVIPTMTDSFELQFV
                     DCVSMDLCFENLENKTENEILALVDAVALVASASS*"
     gene            complement(266801..267379)
                     /locus_tag="ENA-CEUD01013717-CEUD01013717-1_prodigal-singl
                     e_338"
     CDS             complement(266801..267379)
                     /product="hypothetical protein"
                     /codon_start=1
                     /transl_table=11
                     /translation="MKLVPHKVEIHYPGSKLDLKGTYYCQPNVKPPTSFTLDISGADG
                     TSLALCESQEHIDEVISMLDPADLAKHEGLNGLNGLLVCEIGEYRIAVIDSESFSMPV
                     GNYVAEEFMLYGGNADGQRLGSIVNGAYIKAHYEMDVETLVKSTEMLEPRERGDVAIF
                     ADVHAANYLDCQNMTELLVGFGDEFAQDVSTY*"
     gene            complement(267470..267613)
                     /locus_tag="ENA-CEUD01013717-CEUD01013717-1_prodigal-singl
                     e_339"
     CDS             complement(267470..267613)
                     /product="hypothetical protein"
                     /codon_start=1
                     /transl_table=11
                     /translation="MGKNGIWFVELIESVFANNIEPQAVSAPKIKVEEKVAPAKKEKK
                     KKK*"
     gene            complement(267753..267873)
                     /locus_tag="ENA-CEUD01013717-CEUD01013717-1_prodigal-singl
                     e_trna_22"
     tRNA            complement(267753..267873)
                     /product="Pseudo"
     gene            complement(268106..268381)
                     /locus_tag="ENA-CEUD01013717-CEUD01013717-1_prodigal-singl
                     e_340"
     CDS             complement(268106..268381)
                     /product="hypothetical protein"
                     /codon_start=1
                     /transl_table=11
                     /translation="MATINDVTDILIGIVPDAELFKATVFGAASLIDMVPGLLGRGAV
                     LGKVDDRFYFIKRDGTLYSDSAFLTQAEVEEAGIEIYSDFKKFLDKK*"
     gene            complement(268389..268730)
                     /locus_tag="ENA-CEUD01013717-CEUD01013717-1_prodigal-singl
                     e_341"
     CDS             complement(268389..268730)
                     /product="hypothetical protein"
                     /codon_start=1
                     /transl_table=11
                     /translation="MIKRIKEAVLAALDRFNEQHLSPPCDIVDLNDSNLLHPISNAPG
                     YYVSIEREEVFSIKSGQLKKLKRSFWDGRFRCQLSVKGKKRNIIAERWALMRIVEFDT
                     NNYITLPVKFK*"
     gene            complement(268898..269368)
                     /locus_tag="ENA-CEUD01013717-CEUD01013717-1_prodigal-singl
                     e_342"
     CDS             complement(268898..269368)
                     /product="hypothetical protein"
                     /codon_start=1
                     /transl_table=11
                     /translation="MFDKITKSTKLMESSLNVDLALVIDHSVDDQFYMCQNMAVAELL
                     VSMLRYLNKMAGTKDPVEIYMDREIANSDSFGPNDYITDKEIQRLASEAKRTANPDQV
                     QEFFDTNEKYFDNVTYDVNGSEIEFEATSDEKQQWHDDAEAEQEREWHRRHPGN*"
     gene            complement(269444..270388)
                     /locus_tag="ENA-CEUD01013717-CEUD01013717-1_prodigal-singl
                     e_343"
     CDS             complement(269444..270388)
                     /product="hypothetical protein"
                     /codon_start=1
                     /transl_table=11
                     /translation="MKISKSVRNAITTLVVAFCIIVVGTSLSGCETAEEKELRRARQH
                     ELELARIESGYYEQLNKSRHEERMAYYNRPVAPGAYVDYRGNLQYGYWNAFGNWEWHD
                     PNSIYAQQSRNYVSYQIATGVLAASAAYALTRNSWESSNPGGWRTTNVTVNNYTSSEG
                     KSITEADYRRRKSSSDAMYNVRKRKYTETKQTVSSKIKSKPKTTDTKPKTQSSSVAQG
                     GWGSKKTGNKDSAWNNCTTTTCKKNRAAANANAKAASSTTTQTPKANQTITTRKPVTK
                     ATASSFTPKPTSSYTSKPKLKPKPKPAYRPKPKKKSKR*"
     gene            complement(270441..272423)
                     /locus_tag="ENA-CEUD01013717-CEUD01013717-1_prodigal-singl
                     e_344"
     CDS             complement(270441..272423)
                     /product="Putative band 7 protein n=1 Tax=Roseibium sp.
                     TrichSKD4 RepID=E2CNE0_9RHOB"
                     /codon_start=1
                     /transl_table=11
                     /translation="MFKLLLLLVGIIYLVYFALTRKKRENQQKQAEQHSHQDQYSRRN
                     ESPQAKVAKGIVRVVSKFPAVIAAVLVIVLMVDLNSVYVSDGEIKHFSRVYGGEPLPV
                     GHYVATKPMTANPFGGMKGPQATVFTPGFKWFPLIDVLYTELDEIEINGTEIDLTKPH
                     SIPANHFAIVNTRDGRPMSDDMILAPKWKDQNEFLDAATFLSKTDKDGNKLGYRGDQS
                     TLVTGGVIMANKILYSFRNYPAEDIKTGEVGVVRSATDDLPSAFCNDNRREVRSFNGA
                     VTYLVPKGCAGVWNEHLEPKTYRFHPKVYTITHVPTRQQDFDRFGGYVKKTVSFEMED
                     DGKIKNIIGSDTITKPANAEGEAIDVVVEGWTVPIDLKTKYQVVDAPLVVATIGDFVQ
                     DRNTGLHAVEQFLKNPIESTFRIAAQGQDIMRCAVYENDVYEGKKLKYAAGTYKDQEC
                     VEESRRLFDLINNRAEIESESITALNEFVSDYGLGINIQTMGHPNLPVESLIPRMRAN
                     YARQLQNTFKEEQATYEQRKDSEAARVEAENQKIVVTAELRDQAADKIKSEREKLADA
                     RAYELKKEGEGMRDRDIEAAKGQRELVAVMGEEKVQEQVLFKMAVDGAVKNPEMVKTA
                     TVFVGGDGGESTTAAATLLGTTNNIAQFLSTDKKGE*"
                     /db_xref="UniRef100_E2CNE0"
                     /db_xref="E2CNE0_9RHOB"
     gene            complement(272514..272780)
                     /locus_tag="ENA-CEUD01013717-CEUD01013717-1_prodigal-singl
                     e_345"
     CDS             complement(272514..272780)
                     /product="hypothetical protein"
                     /codon_start=1
                     /transl_table=11
                     /translation="MNNQDFKQIALLLESPGDLGVLESIHRDLTRIKERFNKIHEPKL
                     GDYEELDELGRSIDKSINHCVDAIGEVKSKSGYSQIRAGQRRSY*"
     gene            complement(272839..273123)
                     /locus_tag="ENA-CEUD01013717-CEUD01013717-1_prodigal-singl
                     e_346"
     CDS             complement(272839..273123)
                     /product="hypothetical protein"
                     /codon_start=1
                     /transl_table=11
                     /translation="MAQPNTFKIIDANDAIILDLPNDGSYDLEMILSVEDGFVECKNK
                     QEAIDAIADVMKRAGFEEEEIKRYTSELNDSYDEEDGFVYSEMLDLHIDW*"
     gene            complement(273263..273454)
                     /locus_tag="ENA-CEUD01013717-CEUD01013717-1_prodigal-singl
                     e_347"
     CDS             complement(273263..273454)
                     /product="hypothetical protein"
                     /codon_start=1
                     /transl_table=11
                     /translation="MAKFNPQAVAEFLSETEFVAFDWQVRGLVSAKFGCTEKTAIRWV
                     HRVLNEGFAVRKGNVITLA*"
     gene            complement(273527..273742)
                     /locus_tag="ENA-CEUD01013717-CEUD01013717-1_prodigal-singl
                     e_348"
     CDS             complement(273527..273742)
                     /product="hypothetical protein"
                     /codon_start=1
                     /transl_table=11
                     /translation="VKISSITERSTAVTKPIRNTYMAIKAAKQKLENDMPDLADPSLD
                     RALVELDNQIEEVLGKCAAIYKYIQKK*"
     gene            complement(273787..273969)
                     /locus_tag="ENA-CEUD01013717-CEUD01013717-1_prodigal-singl
                     e_349"
     CDS             complement(273787..273969)
                     /product="hypothetical protein"
                     /codon_start=1
                     /transl_table=11
                     /translation="MKERKFKSKQEALDTLAIELIGNGVDLEVVDAYITAAEHDANDD
                     TDALEPTLVPGVRFVW*"
     gene            complement(274035..274475)
                     /locus_tag="ENA-CEUD01013717-CEUD01013717-1_prodigal-singl
                     e_350"
     CDS             complement(274035..274475)
                     /product="hypothetical protein"
                     /codon_start=1
                     /transl_table=11
                     /translation="MFGAVPIGLIHDIAVSQGVYYQLELDLDCPPYYFINPEYLCSVF
                     SGLKYYNSKQESFGSVSHDYHPAFQKLRGHLERNGYIETQPWHNGDSVLRPFFLNNYL
                     LCPGDKFYCASAMGYKKEITENYNDGKILPNLKNYREDDESFYF*"
     gene            complement(274454..274780)
                     /locus_tag="ENA-CEUD01013717-CEUD01013717-1_prodigal-singl
                     e_351"
     CDS             complement(274454..274780)
                     /product="hypothetical protein"
                     /codon_start=1
                     /transl_table=11
                     /translation="MLVANLIRPIYLGEFFYPDTQGKNIISRLYENKVIINVTSSGSL
                     SITTNKTNIEKIDTMVSEKWVFAGQDMHTANVDINMWHLCDVERFLAAMLDLVTGVEE
                     CSAQCQ*"
     gene            complement(275020..275133)
                     /locus_tag="ENA-CEUD01013717-CEUD01013717-1_prodigal-singl
                     e_352"
     CDS             complement(275020..275133)
                     /product="hypothetical protein"
                     /codon_start=1
                     /transl_table=11
                     /translation="MLTITAGVDPVSKLIEQVKELTKRVEELEKKQNDKKS*"
     gene            complement(275148..275234)
                     /locus_tag="ENA-CEUD01013717-CEUD01013717-1_prodigal-singl
                     e_trna_21"
     tRNA            complement(275148..275234)
                     /product="Ser"
     gene            complement(275255..275554)
                     /locus_tag="ENA-CEUD01013717-CEUD01013717-1_prodigal-singl
                     e_353"
     CDS             complement(275255..275554)
                     /product="hypothetical protein"
                     /codon_start=1
                     /transl_table=11
                     /translation="MTAETISNPDAWLKAASFEVQEEVQQWLYRAPYGKERRDRILAY
                     CKEGMAIPVNFRGCIVLDKDPDLKRLLKKGDLKRTKHRTPTMINSNMSITYVVKA*"
     gene            complement(275939..276547)
                     /locus_tag="ENA-CEUD01013717-CEUD01013717-1_prodigal-singl
                     e_354"
     CDS             complement(275939..276547)
                     /product="hypothetical protein"
                     /codon_start=1
                     /transl_table=11
                     /translation="MEFTTEKRKLVHETLDVEYTSYLPADSDTVRGDVDDTSFLTGSD
                     YASVYVTSNESDIQTFLGMLDESDIEALVDNIGSDEIIVFEVADYFILFTDGDSLRPE
                     VNEFVHEHMICFGAEMDDVAIHDCDLAAMLVHDLEMDFEAAKEMYDEGTCTVDGDDDE
                     EYEATLDALCRIAEYNIENGHSWDYIVQFIIDFVRVVEVNDL*"
     gene            complement(276564..276639)
                     /locus_tag="ENA-CEUD01013717-CEUD01013717-1_prodigal-singl
                     e_trna_20"
     tRNA            complement(276564..276639)
                     /product="Met"
     gene            complement(276734..276808)
                     /locus_tag="ENA-CEUD01013717-CEUD01013717-1_prodigal-singl
                     e_trna_19"
     tRNA            complement(276734..276808)
                     /product="Pseudo"
     gene            complement(276820..277269)
                     /locus_tag="ENA-CEUD01013717-CEUD01013717-1_prodigal-singl
                     e_355"
     CDS             complement(276820..277269)
                     /product="hypothetical protein"
                     /codon_start=1
                     /transl_table=11
                     /translation="MRLPGMISMGEAVKELDSFAFIKAQLVDYIEQLKQKYNVDVDTT
                     FRSTRCFLNIRGNAIDNTYRLVVEWGGGIALERIGLYVYCDSNPKTDIGRSISMKLCG
                     HKCRFKITDMDQELSVKEQYAELFNAFKQEADYHTACIISTAYVNHA*"
     gene            complement(277335..277880)
                     /locus_tag="ENA-CEUD01013717-CEUD01013717-1_prodigal-singl
                     e_356"
     CDS             complement(277335..277880)
                     /product="hypothetical protein"
                     /codon_start=1
                     /transl_table=11
                     /translation="MSKFNSLANATYNALTKERNYLMLQVDDQASSDKVKAFYDNIMN
                     KLMDFEDMMADEIGEDMDESAEQPSAMRKLMSITEQDDDAVSEIYQALHDLGAEWNTK
                     PSNWRQIGHGNNVVYYEDIESVLDKHGIVSADWSKYLAAPNPSATKTSSREVALVLVG
                     DDMYLGFGRDAFYNQWVKVVS*"
     gene            complement(277921..277996)
                     /locus_tag="ENA-CEUD01013717-CEUD01013717-1_prodigal-singl
                     e_trna_18"
     tRNA            complement(277921..277996)
                     /product="Gly"
     gene            complement(278005..278253)
                     /locus_tag="ENA-CEUD01013717-CEUD01013717-1_prodigal-singl
                     e_357"
     CDS             complement(278005..278253)
                     /product="hypothetical protein"
                     /codon_start=1
                     /transl_table=11
                     /translation="MSDTMRKFMNAITESDSMGHDDQQADINQPESSDKRRSRRSESQ
                     VREGREGSIPCPECGTMTYTDQTCSDRHCEKYHEYVGE*"
     gene            complement(278277..278672)
                     /locus_tag="ENA-CEUD01013717-CEUD01013717-1_prodigal-singl
                     e_358"
     CDS             complement(278277..278672)
                     /product="Uncharacterized protein n=2 Tax=Alteromonas
                     phage vB_AmaP_AD45-P RepID=R4W0Y3_9CAUD"
                     /codon_start=1
                     /transl_table=11
                     /translation="VAKIYIVVYTLKDGDTEFLLDGDSLVAGCNYGHLVERIGKTVNH
                     LKWLIAGSPKEVSNFFFGSRTEYTKISDELRAKYCQIIDTIRIEPIHDVVLGKPGKHL
                     VSMRQEADARRNKHPDEEDNRSVLEQHAK*"
                     /db_xref="UniRef100_R4W0Y3"
                     /db_xref="A0A081MHG8_9RHIZ"
                     /db_xref="R4W0Y3_9CAUD"
     gene            complement(279142..279226)
                     /locus_tag="ENA-CEUD01013717-CEUD01013717-1_prodigal-singl
                     e_trna_17"
     tRNA            complement(279142..279226)
                     /product="Leu"
     gene            complement(279231..279491)
                     /locus_tag="ENA-CEUD01013717-CEUD01013717-1_prodigal-singl
                     e_359"
     CDS             complement(279231..279491)
                     /product="hypothetical protein"
                     /codon_start=1
                     /transl_table=11
                     /translation="MLLDDLLPLYEFKAFIEYKDPYERFNVYLMLDTRRYVAKGLGDH
                     EDDIPPKPFWSVEDAIEHAETVLGDYEAYELDDLPLGEKVKK*"
     gene            complement(279534..279830)
                     /locus_tag="ENA-CEUD01013717-CEUD01013717-1_prodigal-singl
                     e_360"
     CDS             complement(279534..279830)
                     /product="hypothetical protein"
                     /codon_start=1
                     /transl_table=11
                     /translation="MRKGIKISNDLRAWFINHLATAIDKVVASYDMQREQALAMMTPT
                     FEDFVSGSTNAGCNKCDFYFETAGCPVIGKADEKRALVRAVIDGEITCDDIFEH*"
     gene            complement(279963..280370)
                     /locus_tag="ENA-CEUD01013717-CEUD01013717-1_prodigal-singl
                     e_361"
     CDS             complement(279963..280370)
                     /product="hypothetical protein"
                     /codon_start=1
                     /transl_table=11
                     /translation="MDMRKIMNLMTEEDSEVGQYAADIAALPGATIESEEVMDFASDY
                     GVPEQIVHVAWEITAEMKRRRPGRFLKQFGISNFGTASDDQYRAVEQYFFDWAKRVGY
                     GNDVAMEAIDFLQEEVFQLNDLLEIYATIMRSA*"
     gene            complement(280474..280674)
                     /locus_tag="ENA-CEUD01013717-CEUD01013717-1_prodigal-singl
                     e_362"
     CDS             complement(280474..280674)
                     /product="hypothetical protein"
                     /codon_start=1
                     /transl_table=11
                     /translation="MSHKLLKLLKKEAEVLDRIGELEERMLHIESDHGNEIAIEWLRL
                     QAKAKKLSAKIKRKCRVELIRR*"
     gene            complement(280690..280766)
                     /locus_tag="ENA-CEUD01013717-CEUD01013717-1_prodigal-singl
                     e_trna_16"
     tRNA            complement(280690..280766)
                     /product="Arg"
     gene            complement(280779..281072)
                     /locus_tag="ENA-CEUD01013717-CEUD01013717-1_prodigal-singl
                     e_363"
     CDS             complement(280779..281072)
                     /product="hypothetical protein"
                     /codon_start=1
                     /transl_table=11
                     /translation="MSDTMRGFMNVMEGKPLTESGNFKKVNYSRWEDLTMEVSSDDIE
                     QSEIDGHRVEVIYNQDDSVIGIFYHEAKVGSINLDFHGSMMEFSEQDPNWPFD*"
     gene            complement(281129..281299)
                     /locus_tag="ENA-CEUD01013717-CEUD01013717-1_prodigal-singl
                     e_364"
     CDS             complement(281129..281299)
                     /product="hypothetical protein"
                     /codon_start=1
                     /transl_table=11
                     /translation="MTDEDKIKWFDETMKWLSQWNDSETMISIADAGADAVSDLFFDA
                     VEQWKKIHESES*"
     gene            complement(281343..281426)
                     /locus_tag="ENA-CEUD01013717-CEUD01013717-1_prodigal-singl
                     e_trna_15"
     tRNA            complement(281343..281426)
                     /product="Leu"
     gene            complement(281438..281869)
                     /locus_tag="ENA-CEUD01013717-CEUD01013717-1_prodigal-singl
                     e_365"
     CDS             complement(281438..281869)
                     /product="Uncharacterized protein n=1 Tax=Turneriella
                     parva (strain ATCC BAA-1111 / DSM 21527 / NCTC 11395 / H)
                     RepID=I4B5V1_TURPD"
                     /codon_start=1
                     /transl_table=11
                     /translation="MLIEKIKADRMAAMKARDSARVSILTTLYSEASRIGLDDGKRLS
                     TDAEVVQVCKKFVKSIDETITNMKERNQVSELAAYELELDVVNGYIPKQMNEDELRGT
                     IVSFVEANPGCNMGQVMKHLKANHEGLYDGKSASAIAKAVI*"
                     /db_xref="UniRef100_I4B5V1"
                     /db_xref="tpx:Turpa_2012"
                     /db_xref="I4B5V1_TURPD"
     gene            complement(281887..282117)
                     /locus_tag="ENA-CEUD01013717-CEUD01013717-1_prodigal-singl
                     e_366"
     CDS             complement(281887..282117)
                     /product="hypothetical protein"
                     /codon_start=1
                     /transl_table=11
                     /translation="MEIQVYIDDGRVFKYNVANANKAREHSSAIVATGYRHNPENPEG
                     EEYFEHYPPHRIMKVKVVGKLDTAYRDTVAGT*"
     gene            complement(282190..282543)
                     /locus_tag="ENA-CEUD01013717-CEUD01013717-1_prodigal-singl
                     e_367"
     CDS             complement(282190..282543)
                     /product="hypothetical protein"
                     /codon_start=1
                     /transl_table=11
                     /translation="MSDYMRSLMDAIGDETEQNRAVEENVEQVNEDDYDMPDDDEDEP
                     HEDAGDRISGAHDIDELISDLQKVKAKHGSKVQVAYGSNRGVDTEGGVYARVHTVNAY
                     GGRYTYLVFDPTDDY*"
     gene            complement(282677..282766)
                     /locus_tag="ENA-CEUD01013717-CEUD01013717-1_prodigal-singl
                     e_trna_14"
     tRNA            complement(282677..282766)
                     /product="Ser"
     gene            complement(282874..282967)
                     /locus_tag="ENA-CEUD01013717-CEUD01013717-1_prodigal-singl
                     e_trna_13"
     tRNA            complement(282874..282967)
                     /product="Ser"
     gene            complement(282976..283104)
                     /locus_tag="ENA-CEUD01013717-CEUD01013717-1_prodigal-singl
                     e_368"
     CDS             complement(282976..283104)
                     /product="hypothetical protein"
                     /codon_start=1
                     /transl_table=11
                     /translation="MTMTHGDLVKLVKKLEKRVEELEREKRARESLKEAIADINSL*"
     gene            complement(283171..283245)
                     /locus_tag="ENA-CEUD01013717-CEUD01013717-1_prodigal-singl
                     e_trna_12"
     tRNA            complement(283171..283245)
                     /product="Pseudo"
     gene            complement(283253..283549)
                     /locus_tag="ENA-CEUD01013717-CEUD01013717-1_prodigal-singl
                     e_369"
     CDS             complement(283253..283549)
                     /product="hypothetical protein"
                     /codon_start=1
                     /transl_table=11
                     /translation="MEDYKNNFIDELTERVNELKAELDPETFKQLIEWGRVEYANFML
                     IPRETYVDTLNKAVAMDNSDSEKKFFQMFLDNIDKYAATQIFYRVMCKFTHEAV*"
     gene            complement(283749..283827)
                     /locus_tag="ENA-CEUD01013717-CEUD01013717-1_prodigal-singl
                     e_trna_11"
     tRNA            complement(283749..283827)
                     /product="Met"
     gene            complement(283924..284418)
                     /locus_tag="ENA-CEUD01013717-CEUD01013717-1_prodigal-singl
                     e_370"
     CDS             complement(283924..284418)
                     /product="hypothetical protein"
                     /codon_start=1
                     /transl_table=11
                     /translation="MSDQMRKLMNLMEDTSGNDAVVKSGVLQMLARDNINTLADWNAL
                     SRREKYRYGDQASDLFYNHGWIDDEAMPDSAMFADMIDSVLNDANKSGNNDDSFSVAI
                     LSALRREGVTSIDDWKAMPRNRRREIVSLTTDIFYNEGNWDGMEDYHAFEEIITDILL
                     DEKG*"
     gene            complement(284428..284907)
                     /locus_tag="ENA-CEUD01013717-CEUD01013717-1_prodigal-singl
                     e_371"
     CDS             complement(284428..284907)
                     /product="hypothetical protein"
                     /codon_start=1
                     /transl_table=11
                     /translation="VSDQMRKIMNLMEGQSEPLNQNIDTAISENSDAISVDQFYDKAS
                     ALIYGIEQGSVESYTQKVGKQLLSYGAMAPYEFATKVIQAAQAKEEAEVLEIAEDGEY
                     FANGVIIGAYGIGDPNSAYDDFEDGINQLLSFMQERYKSQAMREVALRQVASILQIK*"
     gene            complement(284958..285034)
                     /locus_tag="ENA-CEUD01013717-CEUD01013717-1_prodigal-singl
                     e_trna_10"
     tRNA            complement(284958..285034)
                     /product="Gln"
     gene            complement(285041..285117)
                     /locus_tag="ENA-CEUD01013717-CEUD01013717-1_prodigal-singl
                     e_trna_9"
     tRNA            complement(285041..285117)
                     /product="Pro"
     gene            complement(285124..285201)
                     /locus_tag="ENA-CEUD01013717-CEUD01013717-1_prodigal-singl
                     e_trna_8"
     tRNA            complement(285124..285201)
                     /product="Ile"
     gene            complement(285210..286307)
                     /locus_tag="ENA-CEUD01013717-CEUD01013717-1_prodigal-singl
                     e_372"
     CDS             complement(285210..286307)
                     /product="hypothetical protein"
                     /codon_start=1
                     /transl_table=11
                     /translation="MSEKMRELMNLVEGVNESAEEYRLEGRYRVVVSGVDSSDGYAIE
                     DILDEYGQVHEAEIRGRDLVAFVTFSGTNEDAVERAIAKLGYGSVSFDIQIAEQSQES
                     QNIHAKARRHVFGRLMSKLDGMAHDAGNELFGDDRDRLHDLTRAILDDDGSAVENEVL
                     TKIVPDLAYAEDGPRWDFIEEMAEYADEEFSKYYASQSNGPKKSVRESKRNMVQLTMP
                     GWSASEIAGLVSDLELDDEEHDMDDGVLFIAKKHVKAVVELALEYDDDTPAEEYVVSD
                     KPSKQVKKQVVSDEVAKALKMLGYYYDLTNRNLQVGGPFILRVLPKRIQLIGRDIEYV
                     PRRRTDIEVDPQQIVDELNAIKGVEITLRKR*"
     gene            complement(286517..287008)
                     /locus_tag="ENA-CEUD01013717-CEUD01013717-1_prodigal-singl
                     e_373"
     CDS             complement(286517..287008)
                     /product="Putative uncharacterized protein n=1 Tax
                     =Aeromonas phage PX29 RepID=E5DQ42_9CAUD"
                     /codon_start=1
                     /transl_table=11
                     /translation="MIHYRVDLETGNIIDRNEDYTEAWAEEVRETALKMAGGDEEKAP
                     DFYKEIMTQFVTLNYCGSSFIAQRIAEQLSEETGDTYIAVERHDDYAVERMPKIGDVV
                     SYGFNGDWYPCGTIEKISKTMKKVTTSDGGVFWRQGNTATYKRAGTWTLARGVHNDRN
                     PHF*"
                     /db_xref="UniRef100_E5DQ42"
                     /db_xref="E5DQ42_9CAUD"
     gene            complement(287107..287193)
                     /locus_tag="ENA-CEUD01013717-CEUD01013717-1_prodigal-singl
                     e_trna_7"
     tRNA            complement(287107..287193)
                     /product="Glu"
     gene            complement(287266..287976)
                     /locus_tag="ENA-CEUD01013717-CEUD01013717-1_prodigal-singl
                     e_374"
     CDS             complement(287266..287976)
                     /product="hypothetical protein n=1 Tax=Methylohalobius
                     crimeensis RepID=UPI0003B4C2BB"
                     /codon_start=1
                     /transl_table=11
                     /translation="MKIKSLLLGAVLALGITTSANAGMITIDDFSDDQGPLAVMQGET
                     LFSSVLGSMIGGERDLEITSVVDVYNQGASVNVAADNFFFSSGAGNESMFTIQWDGVD
                     GSNAINPFGLGGLDLTAIGGPIKFITTMIESDLDAWFDVTFWSGPNGTAETVELPIPG
                     VDRPGRDAFFLSSEFSNTDFTNIGAIQVRGNIASPDTGLMQRSYDLQLDGVTAVPEPG
                     SLALALLAVLGIAVRRRA*"
                     /db_xref="UniRef100_UPI0003B4C2BB"
     gene            complement(288185..288463)
                     /locus_tag="ENA-CEUD01013717-CEUD01013717-1_prodigal-singl
                     e_375"
     CDS             complement(288185..288463)
                     /product="hypothetical protein"
                     /codon_start=1
                     /transl_table=11
                     /translation="MNARKETMFVVANWNIAEEMVGATENVWHGAAHSAEDFESVKAE
                     AHAAGFDVRFIITPEHATNTMHVSKNGWEQWGEIEGGRYEYEYYDLQK*"
     gene            complement(288609..288693)
                     /locus_tag="ENA-CEUD01013717-CEUD01013717-1_prodigal-singl
                     e_trna_6"
     tRNA            complement(288609..288693)
                     /product="Lys"
     gene            complement(288762..288835)
                     /locus_tag="ENA-CEUD01013717-CEUD01013717-1_prodigal-singl
                     e_trna_5"
     tRNA            complement(288762..288835)
                     /product="Asp"
     gene            complement(288859..288950)
                     /locus_tag="ENA-CEUD01013717-CEUD01013717-1_prodigal-singl
                     e_trna_4"
     tRNA            complement(288859..288950)
                     /product="Asn"
     gene            complement(289051..289125)
                     /locus_tag="ENA-CEUD01013717-CEUD01013717-1_prodigal-singl
                     e_trna_3"
     tRNA            complement(289051..289125)
                     /product="Pseudo"
     gene            complement(289131..289204)
                     /locus_tag="ENA-CEUD01013717-CEUD01013717-1_prodigal-singl
                     e_trna_2"
     tRNA            complement(289131..289204)
                     /product="Thr"
     gene            complement(289228..289303)
                     /locus_tag="ENA-CEUD01013717-CEUD01013717-1_prodigal-singl
                     e_trna_1"
     tRNA            complement(289228..289303)
                     /product="Pseudo"
     gene            complement(289475..289732)
                     /locus_tag="ENA-CEUD01013717-CEUD01013717-1_prodigal-singl
                     e_376"
     CDS             complement(289475..289732)
                     /product="hypothetical protein"
                     /codon_start=1
                     /transl_table=11
                     /translation="MATFITTATKELSDITPPRVVVAEIPRSEETFIMPSNEKSYAPV
                     NATRSIRESGIASDDNNQTNHKPEYQDFNTAFMQLDEKEII*"
     gene            complement(290891..291223)
                     /locus_tag="ENA-CEUD01013717-CEUD01013717-1_prodigal-singl
                     e_377"
     CDS             complement(290891..291223)
                     /product="hypothetical protein"
                     /codon_start=1
                     /transl_table=11
                     /translation="MTIQQKIVKNDTILVAFKGETDHALWFVDSIVCKGESYSSVSEV
                     AKAHGCENITSLEAKHLTVKVKPLSIDGKPVGNDLTGIYLFGGEWCMYGDASPIDIYV
                     RPDVVEPS*"
     gene            complement(291304..291789)
                     /locus_tag="ENA-CEUD01013717-CEUD01013717-1_prodigal-singl
                     e_378"
     CDS             complement(291304..291789)
                     /product="hypothetical protein"
                     /codon_start=1
                     /transl_table=11
                     /translation="MDLSIPSDALLFKKVKVTYDNIHIVNSECLIPNSGYYYCTDDEE
                     LLKQVIMGNVEVSSAGLIQSIRAVMEGLHRIKILARDTKKYRTSDDSYQFVGPHSFHL
                     RIEGSERSIYFDGQNQYQDFRDTPKSETMRLVPVDSRIPAPRLMVQFLRGRFSYGAHG
                     W*"
     gene            complement(291728..292348)
                     /locus_tag="ENA-CEUD01013717-CEUD01013717-1_prodigal-singl
                     e_379"
     CDS             complement(291728..292348)
                     /product="hypothetical protein"
                     /codon_start=1
                     /transl_table=11
                     /translation="MRVADIVQLETIAVYPGRFQPFHPGHKAVYDKVVEQFGHCYIAT
                     SNVVNERSPLDFETRKSLIVASGVPSEYVIEVASPMRSDLVIERLGRKPEMIRYIVAV
                     GEKDVDRFKFDEAGTTHKKDGGLGYYRRFNNSTEAADTRGQVIVIDNVVNSTGNVYNS
                     TDLRELLSRGDETQARQVFEELYGEQNGSFDTIRRAIVQKGQSNIR*"
     gene            complement(292348..292656)
                     /locus_tag="ENA-CEUD01013717-CEUD01013717-1_prodigal-singl
                     e_380"
     CDS             complement(292348..292656)
                     /product="hypothetical protein"
                     /codon_start=1
                     /transl_table=11
                     /translation="MSTNTKQVMVLDMTQKSTKETLATYLSAAKKRDPKLMSSDPAFK
                     VTGSDGTVYAVSFTDVEGNTYDYDTEEKTIKFHSNLPTLEQFDRTLRVATTTPLSKVA
                     *"
     gene            complement(292653..293003)
                     /locus_tag="ENA-CEUD01013717-CEUD01013717-1_prodigal-singl
                     e_381"
     CDS             complement(292653..293003)
                     /product="hypothetical protein"
                     /codon_start=1
                     /transl_table=11
                     /translation="MTCEKCELKTKAPQEKWYQRSWRPTAAFVYLIICIFDFIIMPTY
                     IEVNAKNFDMPAYVELVRTLESDAVQSKMLTAVPTQRERWEPITLGGAGTFHLAFGAV
                     LGVSAYTRNKEKQL*"
     gene            complement(293006..299416)
                     /locus_tag="ENA-CEUD01013717-CEUD01013717-1_prodigal-singl
                     e_382"
     CDS             complement(293006..299416)
                     /product="hypothetical protein"
                     /codon_start=1
                     /transl_table=11
                     /translation="MAQLKIPHSTSTLKPGFNPDLVPRHAKQSRFVISEDQESVMNTY
                     SDPYVSYGSAPQLELIERSFGMVLADTVLDFKTNKLFYFEIEITEAEAYPENSVDEWS
                     ARVGLADIGILNDRRINVFALGDKQFDQGLVSVGYDSRTNSVYSNGSVSATTFDVPGF
                     YKGDVIQFLVDASTNQVLIAKNGYDTGYGTILEDGDLTTGLLAPAVTLPPGWGARLRM
                     AKEDLLYAPFEYFTNRSVSYFEPADNVLAIKNIALTGFATASGPSDAFIGAWGFIDAE
                     GYVYDYGSLITSGSQVSEYENLTVSLSDGWVADQYAGFSADDLLYNGGGVGYITVTRE
                     IDITDGLLFTFSEPTTISDAFYLERLGPLHHDGGFNFVSVSENGKIVTAKRVTGGQDA
                     QGGNFQYIGMLNNWYNTRKATQGATVLADNVNQLDSGWPFNTESEVYRQQIRANRPSV
                     NETNVFTAKYMVIGVEKPPYIDDVIRNGSGTQVFRARSDANAWHANEWENRRQAEEAR
                     RQAEWQIAKDAHDSDPSTNPDPGPMPVIASVNDVPELKPTWEETNDAGHYWWNFYNTG
                     ATIGEITFYDKNGDPIPYTISLIESALDDPNSSGFMQKLPGKFGNYLGNPLAYGYKGN
                     PLAAGGSSIPRDASNYLKTGPWVAPNIHDEYMEPTTSLTAAKLSRRAYWRERYLYPGY
                     FVVEFKTDDPVEVHAIRARAGFYDEFSHPATGIPRGMQFYRIPAGDIFEDGLNGYYMN
                     PVYDGYRTNTTRSNTTRQWGDYNFVGRRWFNLERVWRCDFGGKRSTRFHGAVLETDAR
                     LKFGTQLYTLDEPSYMQLVWNAKDEYHAPVVIENIATGDTWTTADTDDPTFKHVGGDT
                     WLMPDLLPPGTYKFSMSNDFDYQVDSRLESILVYETNDLVIETIGAGKGVTRRVLHLA
                     NNENSPTYISNLTTGTGIPAGTKALDGAVYNWTPGELANRFGMTLDAFGLTDVLDEYT
                     VVLKLNKAVGSTVNVRDFMRIGKTNQTNFDIEGTGSGLEEWVVKFSNDATDARSNRLF
                     GGTDLRVASDDLLVVKSGDLDLNGDLWLTYTVRGDNIKIYLGNRLVISDYVNPEALYL
                     TPKSVIFPVSPYDYTDTVSDLIVFDRVIDGTDMMFIQLGGNDAVDILDSVIGTVGVAA
                     PTGELLDISNVVVRSAAVQSVNNLINAAYDFSSDRTDLVFAHGEYVSFQASGPARVRV
                     YIDSTHGNTDRTTLRLHNLTTAKIISDTEYDPAVETESRWYDIEVPYAGTYKVEFYDP
                     HQDPSSEITIRRFVFAHSLVGKDTREKGRSMMVSFDTPDNTYYDVLRFKRTDLDSRNN
                     GDPAKYQFPDGTYGMYPAGWYSIDSCALAPQTYDQWTLSIRTNAWQETNNPAQDGGIG
                     VFAQHDILWGVPTEHDIFPRTIGIWRDGVSSDGAFVKDVNDGPLKLNVADRIHTAMAS
                     ATKYNERVLISIVYDRGLIRVYVNERCIQETTLPLDQGMMRTHHLSLGVVSSLANINP
                     NLVVQDITAYNWPLTVPELLAAASGNAASPVNTLDHQFKGWSRDAKYDDGADALPELN
                     ANRLYSTSSSAGIILNSLDDPDGYSVYPNDIDFETEDREVKLTVLFAKGNTVFTNPDD
                     VKWLVLKDSEGVVLDRVRPVVTNTAQRAVFRPVLSRNTRYVLSTEFGAGDIDNRDSDP
                     VILEWGFDFQSADDYEPEPMRVGHVTDPHMSSPGTPIEAWNPYEGTPWTESVPVWGQY
                     ARRDIDTLFGYDPDYNGWEHMPEHLEHKVFDYYYHVDGKPVYSRPAIAAPTRLQGTFY
                     IIDQQYQHTAYEIDHEVATVPGLVEAIFDDKWVLTDKQTPVEDLYHHDNVALMYNPFK
                     VHVDTGPLKTGYRDDVPEHLDIRPVFDISTVSFDRVVKSYITDTQAIMKAVAVSYEAD
                     DLAPEAIDHHLESDVWARHLVVSVLAEHDKYIPVVGMLLDDVGNRPYVFKADMIPARF
                     DEAADVYAVEDHYYRQDLVTITSNSLITDLPDVLKQMHPIQAQEHDPVDGVLTVLDIG
                     NAKVEAVEWPTAALEELKYGDGVRIVAEDGLIQYAPQTLEGRRNGRLRYGIIPEIDNT
                     VKFRVDTFDFKWPVIEPDVTPQDVADLIPAFEKPIPDNYFNKFFEQDPQFQVEIAHPK
                     YYRG*"
     gene            complement(299505..300944)
                     /locus_tag="ENA-CEUD01013717-CEUD01013717-1_prodigal-singl
                     e_383"
     CDS             complement(299505..300944)
                     /product="hypothetical protein"
                     /codon_start=1
                     /transl_table=11
                     /translation="MYAALHYDIENVDPVDVMNDIARVLTGETNIATLSARIQPDDSY
                     ISTTVTTSNWVEQGRLQNTAGADKSVFLKQPMSDDPTRFRYMELFIPQRLPGLGVPPG
                     DPSGEGISWDFFANANPGSSTVEGMATLDENGTGVRTVRMDRCVLVRFHAHVDDATLK
                     VNGPQWTSVGATPDPAVSGINGEIYPAYHNMVFSTGSNKVINNGLYNPYNDGSGVPRA
                     EDLNNSANWRLHKEQISFAFKQAQGETMLLITASDRHVGFQSFYNNLSTSSGSPFLFE
                     HTRLSPWDTIENAYDPYVFTTVPISTEMLTNSLGGGGGPSVMPFFKFDSMPNLKNIGT
                     AYERYDYFKCINDFGEYNMDSSVDYCMMQLSTLGGASPSYGTASGGVGPRITDPNDIV
                     GALGLDVNLHLDSSLAYQPILIPFGAHNIGLGHFGGDISSGTGVYLLTSGVGQTHHAL
                     TVNNQDYRIWAYETDTAGNPGYRLAIIDG*"
     gene            complement(301001..302281)
                     /locus_tag="ENA-CEUD01013717-CEUD01013717-1_prodigal-singl
                     e_384"
     CDS             complement(301001..302281)
                     /product="Listeria/Bacterioides repeat-containing protein
                     n=1 Tax=Spirochaeta coccoides (strain ATCC BAA-1237 / DSM
                     17374 / SPN1) RepID=F4GIZ9_SPICD"
                     /codon_start=1
                     /transl_table=11
                     /translation="MALITLTGSQVFTGGVIIGQAVNDNAKLTDLINLYSVSRAFSII
                     LDPVTGALNVSGDNTYGQLGLQYANENEEAGLPDGGTEDSPDYGSWGLLDRDNNYFTG
                     KAQKVLDISTGVKHALLLASNGALYVTGSNRQGQLGYSESRYNSVTIKETGGPLKRNV
                     MRAWAGGYYSWAMDFDGNIWTAGANESGQLGFYGSSQRAVFAMQTNITDVHPDKVSLG
                     YYHGAYITNGGKLMALGYNRYGQVGAIYQTGTASQNADPVSIDTGVDEVACGGAHTVY
                     IKGGELYALGHNFYGQLGDITAPTFLTHDKTSTPVLINTGATGTPVKVKCGSSHTLVL
                     YDNGELWGFGFNGYEQMGVASDTNDTDGEKTILSPTLILNNVVDFDTGATHTIIRRQV
                     GQDIEYVVAGDNRSSQLYDDPDVSIKKNLETIVL*"
                     /db_xref="UniRef100_F4GIZ9"
                     /db_xref="scc:Spico_0052"
                     /db_xref="F4GIZ9_SPHCD"
                     /db_xref="F4GIZ9_SPICD"
     gene            complement(302281..302703)
                     /locus_tag="ENA-CEUD01013717-CEUD01013717-1_prodigal-singl
                     e_385"
     CDS             complement(302281..302703)
                     /product="hypothetical protein"
                     /codon_start=1
                     /transl_table=11
                     /translation="MFKVLIIEDCRVTSEIIKLAVEKTLGSNADVMQAYDLENAINLL
                     DLMSYHLIFQDICLDSQDSGLKTLEYMFTEKKTDAHVAVCTSYYDKNIVEEFAKWPVD
                     KYILKPIVTSEIERYVDRVFTKFVSTIMQDEAEESQED*"
     gene            302836..302979
                     /locus_tag="ENA-CEUD01013717-CEUD01013717-1_prodigal-singl
                     e_386"
     CDS             302836..302979
                     /product="hypothetical protein"
                     /codon_start=1
                     /transl_table=11
                     /translation="MQRDYINMYQKEEKGMSNETKSTIKWALAALVCTFIVVWMAAPY
                     LLA*"
     gene            303102..303548
                     /locus_tag="ENA-CEUD01013717-CEUD01013717-1_prodigal-singl
                     e_387"
     CDS             303102..303548
                     /product="hypothetical protein"
                     /codon_start=1
                     /transl_table=11
                     /translation="MHYADKQRYKNMNTTTIKVLQIQLSDEMYDKVNAGEFVPEFMLK
                     RDMGFDGSERWKPENINAYTHVADVVVEEREEEAMLNDAMAKTQDLSNYGKTVHPILP
                     KRKVVIDGEEHEFNNMETPSSGTVFIVNGNYYITEFVGFKKVTVSQ*"
     gene            complement(303538..303915)
                     /locus_tag="ENA-CEUD01013717-CEUD01013717-1_prodigal-singl
                     e_388"
     CDS             complement(303538..303915)
                     /product="hypothetical protein"
                     /codon_start=1
                     /transl_table=11
                     /translation="MQTVRHLPTTIGQVFDDVAYGLCIDDTSDPRSDMEYIAREFGTD
                     GNEILITEVRTLSQAAHALKVNMRTNGSYDAPVSERIKSIARQVTYKRKGPADKRTPG
                     NYIREYVEPLSELCSVLDSGTTG*"
     gene            304156..304479
                     /locus_tag="ENA-CEUD01013717-CEUD01013717-1_prodigal-singl
                     e_389"
     CDS             304156..304479
                     /product="hypothetical protein"
                     /codon_start=1
                     /transl_table=11
                     /translation="MTNANTNVKTTFNAVRTANGYDYTHVNQDGAQHKMTFVWKKGTR
                     GNPIHLKVADDNKAVLSLMIGGAKTRADADKKARDYIQKHNLRKQLRDWAKGKIDRPM
                     LVKAK*"
     gene            304546..304749
                     /locus_tag="ENA-CEUD01013717-CEUD01013717-1_prodigal-singl
                     e_390"
     CDS             304546..304749
                     /product="hypothetical protein"
                     /codon_start=1
                     /transl_table=11
                     /translation="MKKTNPAILAVYKRCQQGDNSARKELVEHHKKKFPRHSIHASKE
                     NFDTMLSSNGAPKFYHMLYLHLT*"
     gene            304843..305043
                     /locus_tag="ENA-CEUD01013717-CEUD01013717-1_prodigal-singl
                     e_391"
     CDS             304843..305043
                     /product="hypothetical protein"
                     /codon_start=1
                     /transl_table=11
                     /translation="MTQLLADIKAFCLAHYEEGYDSCVECWDDKDYVEFIEEWGVKSV
                     DDFVKEYAPIISHANEIRSTAF*"
     gene            305063..305353
                     /locus_tag="ENA-CEUD01013717-CEUD01013717-1_prodigal-singl
                     e_392"
     CDS             305063..305353
                     /product="hypothetical protein"
                     /codon_start=1
                     /transl_table=11
                     /translation="MPSPNIPQELRQAWAEIHGFKLREMIKAECPDVEVRSCDSKRRH
                     YKLKGKVRTVNLYASTGTISVEPHGDMKGFNQRLMMPERAIKRAVTIANIGY*"
     gene            complement(305428..308244)
                     /locus_tag="ENA-CEUD01013717-CEUD01013717-1_prodigal-singl
                     e_393"
     CDS             complement(305428..308244)
                     /product="Capsid decoration protein n=1 Tax=Cyanophage
                     PSS2 RepID=C7F4C0_9CAUD"
                     /codon_start=1
                     /transl_table=11
                     /translation="MSDIINYSIKGVGSSLQLGKGGGKLGFDTANGTFKATAKDGSTL
                     SRVQVATPVNASDATTKEYVDSLSAGLDPKGSVRVATTADLGATYDASAGANSTGGFT
                     AAPNVVDGETLVDGDRVLVKNQTDTLQNGIYEVVTAGTGADGVWQRALDQDGSPAAEV
                     SAGNFVFVEQGAAGATTGWVVQGSGLIDLNTDAIVWVQFSEAGQINTDTGISLTGNTV
                     ELDYTVGLASAVAAEADEIAIYDASTGTMAKTTIASMINSLDVVKGISADGFVARTAD
                     DTYASRTFQSGDGLVWTNADGIAGDPTLSFDFASLAAVTAPADGSQEVIVNNGGTIEK
                     ISFNQLLADKDLVSATADGILVRTAAGTYASRTLEASSAADEAGIVIANGDGVSGNMT
                     VGLDINGLTAAAEALDVLDEVVFFNASTGANEKVTLDTLGTYIGDNYTSANSIEEGDT
                     SVAVSDSGTGAITITVDGVQAGVWDASGLQANQIIASNLAEGRVVFAGANGQLVDDAA
                     FTFDSATGALSSTVVKGDTVEAANLTSGRLVLAGANGQLVDDAALAFSAGVLTVTGAG
                     DFSGNLDVGGDADVVGNLSVGGTFSAAGLADSTLTVDGGLVFTDASGDFDQSAGVIYD
                     SVNDKVDIDAAGGLDVADINISGNTITTLGADQDLVLLPNGSGEVIIGSGGAGAITAD
                     TGESLVIEAGENTGNQNAGDVVISGGAAEDGQAGDVELRGGSASGTGTNGTVKLIDAN
                     GNLVAEVANSPAGAVNNLEFVAGAAGVAPVLRATGSDTDVGLTLATKGTGLIDIANDS
                     ADVAADIRTSGTDTTLVTKAYVDEEIAGNVVPGSIASLSAAVDLTAAGTVSLGTIPAG
                     STVMRVSFKVNSIADTAAEVLFDDSSAVVYMSADENDPEVQGVFETTPLVTVGGSDVT
                     AQFTVTPNGATEGAGVVVVEYRNS*"
                     /db_xref="UniRef100_C7F4C0"
                     /db_xref="A0A0F9N0A3_9ZZZZ"
                     /db_xref="rca:Rcas_2197"
                     /db_xref="C7F4C0_9CAUD"
     gene            complement(308386..309507)
                     /locus_tag="ENA-CEUD01013717-CEUD01013717-1_prodigal-singl
                     e_394"
     CDS             complement(308386..309507)
                     /product="hypothetical protein"
                     /codon_start=1
                     /transl_table=11
                     /translation="MPIRFRGPVRPHKLKSPDPINMPVVRNDKVPRIKSEVLYYKENG
                     SLPTEPDGDQTSGFGHSDWQAGDGLVTSDYYTGLDWLKMPATITKSIPDVEALLATEY
                     SGWRVANNWEVITFFNNIILDTDQTFTDFLFDPTPGLSAYSKAVPPDVREAFKEYIGY
                     VSRAAYGWWYEYASDQPSVTDGTGSGGLWPDGTVYDWRHAESEQHSNYGVFLVRNGTK
                     PTYIDQTPPFPRGNFNPSNFYTDPVTGLKWLRLIYTDAVPINTATSDPKYAGLRLATP
                     EEVEELLFNFFGRSFEITNRAPAGPLSVEELQNWHDTFGITGGSEPDSKSYGTWVDDD
                     GTVRFSGARGNNVNMYHGYIVGSNKSGARDQDGVFLVQE*"
     gene            complement(309522..>310535)
                     /locus_tag="ENA-CEUD01013717-CEUD01013717-1_prodigal-singl
                     e_395"
     CDS             complement(309522..>310535)
                     /product="hypothetical protein"
                     /codon_start=2
                     /transl_table=11
                     /translation="DVLYYKENGSLPTEPDGVQTSGFGHSDWQAGDGLVTHDYYTGLD
                     WLKMPATVGKSIPDVEALLATTYSGWRIANNWEVISFFNNIIVHADPEFTNLGDPAPG
                     APAVNNDVTVVVATALREWIGSPDGSVAYGWWYEYASDQPSVTDGIGGGGVWSNTSLY
                     DWRYDASEQRAATGVFLVRNGTKPTYVDQTPPFPRGNFNASNFYTDPVTGLKWLRLNY
                     TIAVTIDEATSDPKYAGLRLVTPEEVEELLFNFFGRSFVISNGTPSGSLSVEERENWQ
                     DTFGVTGASRGLGESYGAWLDENGIIRLTGTLNLNDIYHGYDTGSDTSTARGQDGVFL
                     VQE*"
ORIGIN      
        1 CGGCCTTACC GGGCCTCTGA ATCTAATTGG CATTACTTTG TCACCTTCAT TATTCTCCCA
       61 GTACTGTCTT GGTACGGGAT TAGAATTTCA GTTTTACTGA GCATGGTGAT GTTGTACATC
      121 ATGCCACTGC GTGCCTGTGT TCCTGTATAT ATTTCAGTCG GTAAGGTATA CCAACTGTCT
      181 TGGACATATT CGGTGCCATT CCAAGTATAC TCAATAATAC TGAAAGCGTT TGCGTTATCT
      241 TGTTCTTTAC TACCGGTACA CACCACAAAC ATGGTACCGC CTTGGCCGCG CACAGCAATA
      301 GGCCTATAAG AGTTGCCCGG CAATGGGTAC GGGTTAGGTA TGCGCTGAAC TTCCGTCATC
      361 GTTGCAGCTA CGTCGTCATA CTCAAACACA GATATAAAGG CATGGGCGCC AGAGTTTTCT
      421 GATGGACTTG CGATTGCCGT CACTAGCAGT CTATCTTGGT CAACACCCAT AGAGCCGCCG
      481 AATAGCAAAT CATCGTTTGG AAACTGATAC CCTATCAATG CCGTAGACGT ATATGTAGAC
      541 GAATCGGCGA GCGTATGGGT AATTGACTTG CGTGCAGATG GATCAGTTCT AAGCCTGTAC
      601 CCGATCATGC CGCCGTAATC AGTACCTTGA CGCCAATGAG GCGACGACGT TATTTGCAAG
      661 TCTTTGTAAA CTACGCTCTG TCGTCCTTCT AGTCCAGCAG ACGATGTAAG GTCCGCACAC
      721 ACTACACCAG CATCAGTTAC TGTACCTGTA GTAAAATCAA AACCGTATCT ACGTGTTTGG
      781 CCAGAGTTAC TAGAGAAAGT CGGGCGGCCA ATATACACAC AATCATATTC ACGATCAAAT
      841 ACTGTCTGGC CTGTTATGAT ATTAGACAAC GCCAACGTGT CAGTTTGCTG CCATGCTGAG
      901 CCGTCCCATT TGTAAAAGTA CACACTAGCC GCAACGTCAC CGACGTGTAG CGCCATGACG
      961 TCGCCGTCTA TGACTATACA GTCAGCGCCA CGTGAGCCGT CGGCAGCAGC AGGCAGGCTA
     1021 AAATACTCAC TTATAGATGT CCACGGGTCT GATACTCTTG GCATCTCACC GTGTTCTTTA
     1081 TAGTATTGTA CTTCGGTCTT AACTCTCGTA GACCTATTGT CGCGCACTAA AGGCATATTG
     1141 ATTGGATCTG GTGATTTTAG TTTACGTGGC TTCACCGGGC CTCTGAATCT AATTGGCATG
     1201 GTTACTCCAT TAATTCAAGC GATCGTATTC TAAACGCTGG GCCGCCGCCG CCAGTATGTT
     1261 GGCCCCTAAA TACAATAAGG TTCATATCAG TAACAGAAAA ATCCATCTCG TATCTTGTCC
     1321 AGCTACCCTT AACCGCAAGC GGCATATGAG TGTTATTATA TGCATATGTA TTTTGACCAG
     1381 AAGTATTATT CCACGATATA CGGAATAGTC CGGTTTTCGG GCTCGTGGTA TTTGACCCCA
     1441 CGTCAAATAC GCATCGTATT GTTCCAGTAA AAGGCAAGGT TGTTGACCAC TGTGCCTTAA
     1501 CAAAACTACT GGTCATAGAA CAATACCATC GCTCGGTGAC AGTATCTGTA TTTCCGTCCA
     1561 ATGCGTAACT GCGGGTCATG TCTGTATTTT CATCGACGTA TGTTCCGCTA CCCAGGGTAG
     1621 ATCCGAATAC CAAGTGAGCG GTATCACTAG GCATCTCGCC GTTCTCTTTG TAATACTGTA
     1681 CTTCGGATTT AATCTTCGGT ACTTTATCAT TCCTTATGGC CGGAATATTG ATCGGGTCTG
     1741 GTGTTATTAG TTTTTTCGGC TTCACCGGGC CTCTGAATCT AATTGGCATA CGATATCCTT
     1801 ATGCGTTCGG GTCAGTTACG GTTAGCCTAA AGTTGCCAAC ACGGGTAGTA CTGTTATTAG
     1861 CCCCTAATCT AAGAGTAGGA GCGAAGGTAC TATCATACGT CCACAATGTG GTTCCGACTT
     1921 GCACTGCATT AACGAATACA GTCACTACAT TACCGGTTTT AGTAATCTTA AACGTCTGCG
     1981 GGTAATCGAA GTTCCACCCG CCTCCACTAG TGGGGTCGAA TTCCGCATCA AGTACACCAA
     2041 TTGTGTTACT CGCGTAATAG GTTCCAAACG GCGTAATCTG GTTCCAAAGT CGACCGTCGT
     2101 TGTTTGTTTG CCACCACCAG TAAAATAGCG GCGCACACGA CGTACCTTGA TAGTTTTGGT
     2161 CATCCAGAGC AACGAAAGCG GATATGTTTG CTCCGTACGC GGCACGATTA CATTCTAATG
     2221 TCAATGTAAA ATCGTGGCCG GGAAGAATCG GAAACGTTTT TATTTGATTA TCGGATACCT
     2281 TAGTTAGCTG CGTAAACGCC CAATCATCGC CGTGTTGTAC AGACACGTAG GTACTGCCAT
     2341 AAGTCTTTTC AGCGGAGCGC AACTCATCTG TTAGGTAAAA TGCACCCGAC GGATCGAACG
     2401 AGCCCGTCTC GTTGTTACTC GATATATCAT AAACCACGGC AGGTTCAGTC GGTAGTGAGC
     2461 CGTGCTCTTT GTAATACAAT ACTTCGGATT TAATTCTTGG CACTTTGTCG TTCCTCACTA
     2521 CAGGCATTTT GATTGGATCA GGTGATTTTA ATTTACGTGG CCTCACCGGG CCTTTGAATC
     2581 TAATTGGCAT TCTTATCCCT TAAAAGATTA CATGTACGAA ACGCTAATTA TTGCCGAACC
     2641 CACAGTTGAG CCGTTTGGCT TGTAAGCAGC AATAATAACC GAGTCTGTAC CGTCTCCGTT
     2701 GTCTAGCACC ATGTCGGATT GTATCGAATA TGTACCCTCG GTTGCTAAGT CAAGCAAGTC
     2761 GTTATCCATA AGTCTGTCAG GGTCAGTGCT AGGCCCTAGT GTAAGTTCAG CACTGCCGTC
     2821 GAATTCCGTC GTTACCGTGA CAGTAATCAA CGTTATTCTT GAACCAGGCG ATACACTACC
     2881 GATTATTAAG GTAGGTTGAG AGTCAAAATT CAACTCAACA GTCATCGTAT CAGCATCAGT
     2941 GCGTGCACTG TCTTCGTCTG CGGTTCTTAC CCAGTCTTGT CCAGTCCACA AGTAGATAGC
     3001 CCATTCGCTA TTGCCGTCGT CTATCACATA TGCTTGGTCA CCAACAAGTG GATTAAGTAT
     3061 GTCACGACTA TTTACATCGG CTACCACAGT CATGCTCGAG CCGCCCGATC CGGAAGATAT
     3121 GACACGTAAG CCTTGCTCAA CATACATCGC TTCGGCTTTT GCACCGTTTT CTACTGTATA
     3181 TAAGCCGGTG TCTTCTACCG GAGTACCAGA AACGTTTCGT GTACTAATAG GACCGGCGTC
     3241 ACTGCCTTCT ACTTTGATTT GGACGTCACT AGTACCAGAT GTGCTCAACG GCAAGCCAGT
     3301 AGACGAGGCA GGGCCTGCGA AGTTATTACC GGAACCGTCG GACGCGATAT TAGTGATGTT
     3361 AATTGCGCCA CCTGTGCGAT CATATAACCG CAAAAGACCA TTATTGTCTT CACCGTATAT
     3421 GTCAGCGTTG CCGGCCGCGT TCATATCTCT TTCGATGGCA GCAATCATAT CATCCACGTT
     3481 GGCCGCGGTA GTGCCAAATT GCGCGGTTCC GTTGGTAGTC AAGTCGAATG TGACCAACAC
     3541 TCCGTTTATT TCTGCCTGTG ACGTGTTGCC TATTGCGCCC GTAACACCAT AAGCCAAGTC
     3601 GCCTACACTA CCAGTTACAC TAGTCGGAGG CGCCACAGAG CTCGCAAGAA CGCCAGTCGT
     3661 GCCCGTTACT GCGTTAATAG AACTGATGAT ATCGCTTGTA TCACCTACAC TAAAAGTAAC
     3721 TTCTACGCCG TTCACAGACA TTTTATTACC CGCGGTAGTT GTCGGGTTTA TTACGTCAGA
     3781 AATGTGTTCG GTTACCGTTG CTTCTTTAGT CTTTATGTAC ATAATGTGGT CAGTAACATT
     3841 GGTTGTTATC TTACCAGCAT TGTTTTCGTC AAGATAAAGA ATAGACGCAA CGTCCCCAGG
     3901 AAGAGAGTCT AAATCATCAA TTATGCGCTG TACAGGTGTT ACGTAGAATC CGTCAGGTCC
     3961 CGGGCCTAAT GCACTAACAC GACCAACGAT ATACGGATAC TCAGGCGCGG ATAAAACCCA
     4021 ACTATTAGTA GAGGGGTCTG CCGCGACTAT ATCGCCTATC TGGAACGAGT GCCCTTCCTG
     4081 TGTCATCGGG TAATCGTACT CGAGGTTGAT GTTCTGGAAG CGACTCATCA GGTTAGCAAA
     4141 GAATATAGAA CTAATAGTCC CCGGCGTCAG GCCGTCTAGT AACGGTTCGC CTTCTTCGTT
     4201 TAGTGTGAAT ATAAGAGCAG AACCAGCTTG CGGTGCACCT GATCCTTGTG CGCCAGGATC
     4261 ACGATACGTG TTATAACGAT CAACATCCTC TAAGATAAAA GACAGTGTTG TTTCTGACTT
     4321 GCTTACTATG CCTACTATCT TATGCGCAGT ACCAGTTGAC GTGTTTGCTA GCCAATCACC
     4381 GATGGCTACA TCATAACCAT TATATTCGAA TGGCTTGCGT GTTAAGTGGC TAGAGTGATT
     4441 TGATTTAGTG ACAGTGACAT CTACTGTCCA GCGATAAAAG CGAGGGCTTG AGCCCCCGCT
     4501 CCAATAAGGA TCACCAGTGC CGTCGTCGTA TATCCAACGT TCGTATCCCG AGATATTAGA
     4561 TACTTCGGCA CGGATGAGCT TTGAGGGTAA AGAAATGGCC ATTTCCAATA AATCCTTTTT
     4621 CTATTATTTA ATAGAAAATT ATCCTGGGAT ATGGAAAAGA ACAAACACCC TCGCATAGTA
     4681 CGTCGGCAAA CCATTAAGGT TATTTGCGCC CGTGTTAGCA CGTGACATTG CCATTTGCCA
     4741 TTGCCCCACA TTCTCTTGCG TAGTCTTAGG CAAGTCTGGA TCAGTATAGC TTTTGCCGTT
     4801 TGGATCAGTC ATAAACAATT GTTGGTCGAC AATCTCTGTC GTATCTATGA TGTTCCATTT
     4861 ACCAGTAAAC AAGTTCTGAG CATAAATCAT ACAAGCAACG GGTGGCAAGT TATAACCAGA
     4921 GAATGTAAAC CCTGTTAAGT TCTGCTCGTC TGCGGTGATA TATTCAATTG CCACACCTGC
     4981 AGAGTGCTGT GTTGCTGCCT GATCAAATGT GTCACCTGCT TGGTACTGGA ATACAGCCCA
     5041 TTCATAACCG CCTGAGCCAC TACCACCAGA TCCAGCCGGT GCTGTTAGTG CGAACGTGCC
     5101 TGCGCCTAAG TCAATCGAAC CAGTAACGTT ACCGCCTGAT TGCGACAATG TAGGTAATGC
     5161 TGTAATCTCA GACCACGCAT GGGTGTGAGT ACTTGGCGGG AACTCAGTTG GCACATCAGT
     5221 CAAGTCGTTA TAACTATATG TTGCTGATCC GCCTGTTGGT GTAGCCGCTA CCCACTGTCC
     5281 GCTCTGATAC GTTAGTACAT CACCTTCACT TCCTGTAGGG AAATCCGAAA TGTCACTGAA
     5341 TGAGTGAGTG TGTGCACTAG GTGCAAACGT ACTAGGTACA TTTGACAGGT TACTATAATT
     5401 ACCATCAAAC GGTGTGTATA CTTCCCATGT TAGCACGCCG TAACGTATAC TCTGCCCTTG
     5461 TGACGGAGAC AAGTCAAACA AGTTATAAAA CTGTTCGAAT CCCAGCTGTC CATTACCGTC
     5521 TGTTACCATT ACTTGGCCAG CACTGCCGTC AGCAGTCGGT AAGTTGAATC CGTCTATAGT
     5581 GAACGATCCG GTAGTCAAGT CGCCGCCTAG TACAGGGTTG GTGTCGTCAG ATACTGCCGT
     5641 TAAGCCGTTA GCCGAAATCG TTGCCGCTAC CCACTCAGTG CCATTATATC GAAGCACCTG
     5701 ACCTGATGTT GCTCCAGACA CGTCTGTATC AGATAGCCCT GTAAGAGATG TTGCTGCGGT
     5761 TTGTGGTGCT TGTGCTAACC ACTGCGTGCC GTTCCACGTT AGTAGATCAC CGCTTGTGCT
     5821 ACCTTGCGGG AAGCCTGTAA TCTGACCAAA TGTATGGGTG TGAGCACTCG GTGTAAACGA
     5881 CGTCGGTCTA TTCTGTATGG CTGACCATTC CGGATTAGCA GATGAGTCAC TGACGTTTAC
     5941 TACTAGTGTT CCGTTTGCTA GGTTTAGTGT GCCTGAATCA ATATTCTGCC CGGTAACTGG
     6001 AATATCAGTC GGTTTGTTCT GTACCAGATT CCAGTACGTT TGTCCAGTTG TGTTAGCCTG
     6061 TGCTACCCAG CCGCCTGTAG CAGAGTTCCA TACTAGAATC TGTCCGTTAG ACGTGCCTTG
     6121 CGGAATTGTG CCTTGCGGGG CGTCTGATAT AACCCATGTA GACCCATCCC AGGTAAAGAT
     6181 CTGTCCAGGT GACGTGCCGA CCGGCAAATT GCCATTACGA ATCTTGTCAA ACTTTAGTGA
     6241 ACCGTCCGAG TCTACAACTA ATATATCACC TGCACTACCA ACAGCGTCGG GGAATAAGTA
     6301 GCCACTGATC CCGACACGCC CTTGATCACC GCCTTCGAGC ATCAAGTCAT CACTGCCGTC
     6361 AGCACGTATG GTAGACGGGC CTGCACCAGT GTCGAATATA ATGCCGCCTT CACCGGTAAT
     6421 GGCCTGTCCG TTAGTCTTTA ATGGTGCGCT AAGTGTTGGA TCAGGATCAC CAAACAAGCT
     6481 AAACGAGCCG CCTGTGCCGC CGCCACCGCT TCCGCCTGTG CCGCCTACTT GACCCACATA
     6541 TACGTAACCT TCGACTGTCA GACCTGTACC GACGTTAGGT ACATTGTTTA CAAATTGCAG
     6601 TACTCCAGAT ACGTAATCAA ATACCCACTC AAAACCATTG TTAAGCGGGT TTAACGAGTT
     6661 AGCAGGGTCA ACTGTATTGT CGCTATAAAC TTTTAATAGA TAATCAGACC CAAACGACGG
     6721 CGGGATCCAA TTTCTTACAC GGTTAGCAGG GTCAGTAGTA GAGCCATTCG GATCTACTAG
     6781 AGCAAGCCAT GCTTTGTTAC CAGGTACCGT GGGGTCGGGC ACTAACGTCA CCGCGTCTGC
     6841 ACCCGTACGA AGTTCTATTT GTGACGTAGT GATAAGAGGG GCAGTAGTTG GTATCACTGA
     6901 AGCCTCGCTC CAAACGAAAC GCGCATCTAC TACTATCGGA CTGGCTATCG TTTCGTTAGC
     6961 AGCCGCCTTA CCGCCTATAT TGGTGTTCGA GACACCGAAT ATAAGCTTCT TCCACAAATA
     7021 ATCAACTTTT TGACTATCAC TAATTGCCAT GTCTTATCCT TTACTTGATC TCTATGCCCG
     7081 TAATAGAATC ATTTGCTTCC ATACGGAAAC GAACATAAAT CTTGTTATCC GTTGCGTTCG
     7141 TAGATGTCTC AGTACCGAAA GTGGCTCTAA ATGTACCGGA TGATCCAGTT GCTACTGAAC
     7201 CCAATGCGCA CCCCGCTGTG GGAACGCCAG CGCCGCCGTA TAGTTGGAAC ATATCCCACC
     7261 ATCCAGCAAC TCCCGGTATC TGTACTTCAA GGCCACTGTA TGTGCCTGTG ACTTGAATAT
     7321 CAAATAACGA TACTGCCGAG CGTCTAAACT CAACTGTAAA ATACTGCACA GCAGCCTTAC
     7381 TAGAGTAGTC AGGGCCAGCT GGTAGATAGC CACTTGTGTA ATCAGTGTTG TCGTGGCGCA
     7441 TAACGCCGCC CACTACCGTC GCCTCATCTG ATGCTACTAA CGTAGAAGAA TCCCATGCAG
     7501 AAAAATCACT AGTATTTACG CGATATCCAT TTGTACTTGC GCCAGAAGGA ATACTGCCTA
     7561 AACTAGACCT AACCGGTATA TTAAGTTCCT TTACCGGTGA TGTTGGGTTG CCACTCATTA
     7621 CTAGCACAGT CGAGCCAAAG CTACTTGAGC CGTCTTTATC TGGATTGTGT GCCGAAACAC
     7681 TAATTGTAGA AGAACGATGG TGATTGCCGG ATATAGTAAG GGGCATGTCT GTGATTGAGC
     7741 CACTTGCATA ATTCACAACA AGCGGATCAG GTAAGCCATA GTCACCAGCG CCTGCTTGAG
     7801 TAGAAGCTAC CGAGCCTGAA ATGGATCCTA CGAATATGCC TTTTTGTAGA TATGTTTGTG
     7861 TAGACAAGTT AGTGGCAGAC GCACTGACAA GCAACACACT ACCGGCGTCA TAATGCGGTA
     7921 CACCACTACT AAGTGATGTA TTGATAGTTG AGCCTTCCGT TACAGAAACA CCACTCACAG
     7981 TCACAGTGTC ACCCACAGTG TCTACCAAGA AATCAGCAGT ATTAGTCGTA CCAGTTTCAC
     8041 TGTGCTCTAG CACGGCGTTG TTTAGACCAA GTGTTGTTAT ATTGGCTATA CGTGCGCTCA
     8101 AGTCCTGGAA GAAGCCGGGT GTCTGTTGCG GGAAGTCATC GTTGGCCGTG ATAGTAATAA
     8161 AGCCATTCGC GCTTGTGCCA GTATCATCGC CGCCTGTTAA CGGTATGCTG TCAATCGAGC
     8221 TGCCGTTTAA CGTCGCAGAT AATACACCAC TATTACCGGA TCCAAAGCTG GTAACGAGTG
     8281 CGCTAGATGC ACTATTCGTA CTTCTATTAG CCGCAGGAGA TCCAGCCGCT GGACCGCTGC
     8341 CTGTATTATC GGTATACCCG TCTGCGTAAT AAAGCGCACC GTTAGGTCGA GTATTAGGAA
     8401 ACGACAGTGT CTTAGTAGAC AGATCATCGG GCCCGTCTGG TAATAATAGA CCCAATATCT
     8461 CATTCAAGCT ATCAACCGCA TCTACTATTT TTGTATTCGT TGTCCATCCA GTAACAGCAG
     8521 GGGACTTGCC ACCAGTTACT CTAGGTGCAT CAAAGTCACC ATCAGCCGGA AGCTCAGTAA
     8581 AGATAGGTGT GCCGCCTGTG CCGCCGCCAG ACGATCCTGT GCCGCCTACC TCACCGATAT
     8641 ATCGGTAGCC CTCTACTATA ATACCAGTGC CTGCAGGCGG GATATTATTG ATGAATTGTA
     8701 ACACACCAGA AGCATAGTCG AATACCCACT CATTATTGGC AGCTAATAAG TTAAGGGAAT
     8761 TACCAGGCGC CACTGTTTGA TCACTATAGA CTTTGACAAG ATAGTCAGGT CCAAATGATG
     8821 CCGGGATCCA GTTGCCAAGC CTGTTAGCGG GATCAGCCGG GTCGCCGTTG ACATCACTTA
     8881 CCGCAATCCA AGTCCTGTCA TTAGCCACAG TAGGATCTGG TACAAACACC ACAGCATTAG
     8941 CGCCCGTCAG GACTTCTATA ACACTAGTAT CACTCGCAGG TGGTGTCGCT GGTATAGATG
     9001 CCGCTTCGCT CCAGACATTG CGTGAGTCTA CTATAACCGG ACTCGGTATA GTTTCGTTAG
     9061 CCGCTTGCTT AGCGGTAGTA GATGTGGAAG ATTGCCCGTA TATTAGCTTC TTCCATAAAA
     9121 AGTCTACTTT TTGTGAATCG TTAATAGCCA TTATTCAAAA TCCTTATGAT CTAATTTGGA
     9181 TGCCGCTTAC TGCGTCGCCT GCTTCTAATT TAATCCTTAC GTACACTTTA TTGTCAGTGG
     9241 CGTTTGTAGA ACTCTGTGTA CCGAATGTGC AAGTGAAAGT ACCTGTTGAA CCTGTTGCTA
     9301 TGCTACCCAA CGCACACCCA GGGTTAGGTA CGCCGGATCC GCTGTATAGT TGGTACATGT
     9361 CCCACCATCC TGCAACGCCT GGTAGTTGCA CCTCTATGCC TGAATACGAG CCTGTAATCT
     9421 GTATATCGAA TAACGATACG GCTGTTCGTC TAAACTCAAA CGTAAGATAT TGGGTTGAGT
     9481 TTTTGTTGCT GTAATCAGGA CCAGCTGGTA GATAGCCACT TGTGTAATCA GTGTTGTCGT
     9541 GTTTTAAAAT ACCACCGACC ACTGAAGCTT CATCCGGTGC GGTACTAGCT GATGAATCCC
     9601 AAGCAGAAAA ATCACTGCCG TTTACTCGAT AACCGTCTGT AGCGGCACCT GAAGGAATAC
     9661 TCCCCAACGA TGCTGATACT GGTATTTGCA TTTCAATAAC AGGGCCTGAG CTTGTCGGTG
     9721 TAGGGTTACC TGACATCACA AGTAAGGTCT CTGCTACGTT CGCTTTAGAG GATGTTTTAT
     9781 CCGGGTTATG CGATACTAGA CCGAGCTTAC TAGTGCTATG TATATTGCCG CCTATCGTAA
     9841 ACACTGCACC TGTAAATGAC GCACTTGCCA AGTCCTTATC AAATATAGCA GGTAGGCCAT
     9901 TTGAGCCAGG ATTAATAGAT ACATTAGATC CTGTTCCGTT TGTTGCGCTG ATAACGAACA
     9961 CCCCGGATGA TTTATATGCG TTAGTGGCCA AGTTAGTACC GGTTCCGTCT AGCGTAATAG
    10021 TCGTGCCGTT TACATAATGC GGTATACCGG AAGACTGTGT TAATACGGAA TTCGTCACAG
    10081 TATACGAATC GATAGTTGCT GTGGTATCAG GTGCAACCGT GTCATACAAC ACATGCGCTG
    10141 TATTAGTCTC GCCAGTTTCA CTGTGCAAGA GTTTGGCTTG GTTTAAACCA ACTGACATGT
    10201 TTACACCGCG CATACGCGCA CTCAAGTCTT GGAAGAAGCC TGGTGTAGTA GCAGGATAGT
    10261 CGTTATTGGC CGTGATGGTA AGCGACGCGT CAGTACCACT ATTATCGGTA CCGTCTAGTG
    10321 TAACAGATCC GTCTACTACA CCGTTTATCA CAGCATCAAG CACACCGCTA TTGCCAGAAC
    10381 CGAAGCCACT GATAATAGAA GTTTGCGGAA CAGACGTGGT GCGTGATGGT ATATCATCAC
    10441 CAGCAGCAGG ACCCGAACCA GTATTGTCGA TATAATTGTT CGCATATTTT AGGCCGTTCG
    10501 TGTTACCGAA CGTAAGTGTT TTGGTACTAA GTAGAGCAGG CGCGTCAGGC AATAACAACC
    10561 CGACGATTTC ATTCAGACTG TCAAACGCGT CTACTATTCT ACTAGTACTT AGTAGGCCTT
    10621 GAACAGCAGG AGTCTTGCCG CCTGCTATCC TCGGCGCATC AAAGTCACCG TCTTGCGGCA
    10681 ATGCACCAAA CACAGGAACG GCTTGTCCGC CTGTTCCGGT TGGCATGTCT ACAGCGACCC
    10741 AGGTTCCGCT TGCTGCGTCG TACGATAATA CTTGTCCGTC TGTTGCTGCC GGGAATTGAT
    10801 CCACGGCTAC CCAAGCCGAG TTGGTTGCAT CCCAAGCAAG GACCTGACCG TCTGCGACAT
    10861 TGGTTGGCAT TTGAACAGAG CTGTCTGACA CTGCTACCCA TTGGGCGCCA TCCCATTTAA
    10921 TTATGTCATT GACGTTTACA CCAACCGGTA CATTGCCGCC AGTACCCGAC GCGGTCAGTA
    10981 ACACGAGGTT GTTATTTGCA TCAACACCAA CAACCTGGTT TGGTGTAGCC GTATCTTTAC
    11041 CCAGTACGTT TAACTCACGT AAACCGACCG CGCTTTCTTG AATGTCTTCG GAGGCAACGC
    11101 CACCGTCTTT AATTACTTCG GAGGTTACCC TTGTTAATCC TCGTCTAGCC ATAGTCATTA
    11161 ATCCTTATAC ATATTGATAA TTGACCAACC AGTGCCGTTG TGATACAGCG TTACTGATGC
    11221 GTATGGCTGC GTAAGTGTTA GCGACACCTG TCCATCAATT GGCTGATTAG CGTTAATCGT
    11281 TATATTACCA GTGCCCGCAA CGTCTTTGAT AGTCAATTGC TTGCCTGCAT CAGCGATCAT
    11341 CATATTCGGT AATGTGATTA CTGTGTTGGG CTGTGTAACA CTTATTACCC CGTCAAGAGG
    11401 GTCTGCGGTG TAAGCAGAGG TAGACACACT AACGTGGCCA CCAGTAAGTC TGTTGCTGAT
    11461 TTCGATTACA TCATTGACCA CACGCATACA CAATCCGGGG CCAGTGCGTA GTGTTCTGAT
    11521 ATCACCGTCT TGGTTGACTA GCTGATATCC ATTTCCTGCG TTGCTTACTG CTAATTGTGT
    11581 AGGCGCAGTA ATGTCGCGAC CGATTACCAA GTCGCCATTT ACGTCAACAT CTATGCGAAT
    11641 ATCATCAGCA GCCGAAATCG ACGGCACGTC TGGTATCGCA TTAATTTGGT TTTTTAGTGC
    11701 CTGTGATAAA GCAAAGTCAA CAGTATCGGC ATTCTCGGTC ACGATTATAT CATCATCGCC
    11761 CCGCATTCTA CGCATATGAA GTTCATAGCC AGTCTTAGTT CTACGCAACT CCTTGAGGTT
    11821 TCGAGCCCCG TCTTCGGTTA TATAGAACGC CGCCATTGCA CAGGCGCAGC CGTCAGTATC
    11881 ATCCACGTTG GACTCAAACG TAATGCCCAG TATTTCAACC TCTGTCTGGT TGGCTGGTAT
    11941 CTCATTTAGT CTGAATATAG TAGATCCGTC AGTCTGCGGT ATTACTTCAA AGGTTTGTCT
    12001 ACCTTGTTTA ATACCATCTA GTGTCAATAT AATCTTAGAG CCAATTGCTG ACCACGGCAC
    12061 CACAAAGTCA GAGGTCGCAC CATCAGCGAC ATAGTTGGCA ACCGAGAATG TATTGTTAGG
    12121 ATAACCACGT AGACCGAATA CCTCTATCTC AACGCCGACC GGAATGTCTT CGACAAATCG
    12181 TATTGCTGAT TGACCGTCTG CCGGATAGTA TAGATCATAT GCGCCGATGT GCTGTATGAC
    12241 ACCATCTAGT GTCACTATTA GCGAAGCGGT ATTAGTCGCA TACCACGGCA ACCCAAAGTC
    12301 GCGTTGGCCA CCAGGCGCTA CTCGTGTGAA AAGGCCAAGT CGCGACGGTG TTAAAGTTTG
    12361 GAACCCGTAA ACTTCTAGTC GTTGGCCTTC TACTAAATTC TCACTGAACT CTAATACAGT
    12421 AACCGAGTCG CCGATGTTTA TAGAGAATGA GTCAGCGTGT TGCTTAACAC CGTCAATAGT
    12481 AACAAGCAAA CTCGTCGTAG AGATCGCGCT CCAAGGCAAT GTGAACCTTG ATTCGTTGCT
    12541 CATCACATCT AGTTGGAAAC ATTCAATAGT TTCACTTATT GTTGGTTCTT TGGTACCGCC
    12601 TGGTACTTCA GGCAAGGTAC CGCCATGCTC GCCCGATAAA ACAAGACAGC CTTCTGCCAT
    12661 GATCTTTAAA GCGAGTGATT GACTGTAAAG AGTGTTGCAT GCATTAATAG CCATGTGTCA
    12721 CCTCCTTATA GACTTAACAG AACTTTGTCT ATCGCACCGT GTGTAAGCTT GAGATCAGGT
    12781 ATCTGTAAAC TGTCAGTGCT TATGTAACTT CTGTCTTGCA CAAAGCGTAA GAATGTAAAG
    12841 TTACCGCAGA AGGTAAATGC CGCAACGCCA GACTCAGGGT CATCGTTTAA CGGGAATTCG
    12901 ATGAAGGCGC CGTCACAAGA ACACGTATAG CCTCGTAACG TTATATCAAA CCAATCGTCG
    12961 TCGTCTGGGT TTAGTGAAAG GGTGCCTTGT ATCTTTATAC GGCCTATGAA ATCCTGATAG
    13021 TGGATAGACA CGGTGTGCAG GCCATCTACA CTACCGTACC ATCCGTCAGC GCGTACACGC
    13081 TCACCTACAT AATTCCATTC TTGACCTGTA TTAGATGTAA GAAGAACGGG TTGTCTCATT
    13141 GGGTATCCTA CTAGAAAGTT TTATCTTTCC AGTATTTAGT GATACCATTT TATTAGCTGG
    13201 CTACTAGGCC GTATTGTATT ACCGCTAGTG TTAGTGATTC TTTCGGGATT CCTAGTACGG
    13261 TGATATCGTC TAGATGAAGC TCGATGGCAT CACGTAGTTC GTTAGGTAGT TGCCCTTTGT
    13321 TCATGTCATG ATCCATGATA TAACAACCGT AGCGATAGAA GTCCATTAAA TCAGCTTTGG
    13381 ATGGCATAAA CACAGGCTTG CCCATAGTGA TAGTCCAGCC TGTACTTTCT AATTTAGATT
    13441 CAGTCATACC ATTACAACGA CTGATCACAG TGTTAGGTAT ACCGATAGTG GTCTCGTCAC
    13501 GGACTAGTTT CACCACCGTC TCGTAGTCTT CTTTAAAGTT AAGCACAACA ATGGCGTTGG
    13561 CCATTCGCAT ACATATCTCG TCATTGCGCT TATCATTATG AAGTCCAAAT GTACGGTAAT
    13621 GTGCTATGAT ATAGAAGCTG CCTGAATCAG GATCCAGCTT TAAGATGTCG AGTGTACCGT
    13681 TCATCATACG CAGGTAATAC TTTTCGTCAC CGTTTTGGTA TGCAACATTA CCATCAACGC
    13741 CGGTATTCAC ATACATTAAG TCGGATGCGA TTTTTAATTT GCCGTCGAAG TCGTCTTCCC
    13801 GTACTGCCGC TAAAAAGGTT TTAGAACTGC GGTACATCTT TACGCGCGGT GATTTGAATT
    13861 GTTGCTCAAT CACATATGAT GCGCCGCGCA CCCACTTTTC TACGCGTGCG GTGTGGTTCT
    13921 TCAAATCTAG TACCTCTGCA GGTGATAGAT AAGAAGTCTC CTTTTTGTGC ACGTCGAGTA
    13981 AGGTAGTCAA GCAAGCAATA AACGACGGTA TCGATTTTGT ATACTGTTTT TGATGCATAA
    14041 TTAATCCACT ACTTGGTACT GATCCTCAAT ACCGTTTAAT TTGACTTGTG CTATTATATT
    14101 GTTTTTAACC TCGTCGTCAA GGTTTTTAAC GCGGCCAAGC TCATTTATGT TGATAGTTTG
    14161 GTTATAAGAA TATCCGTGAT CGTTTAATAG TTCGCTTGTC TTTGGTTTTG CCACATCACT
    14221 TATGTACTCT ACGGTGCTAT CAAGCAACGG ACCGTAACGT CTGAGTACCA GCCATCCTTT
    14281 CTTATACTCG ATACCATGAG TCCCAAAGCT ATGGTCTATC AATGCCAGCT TCGAGTTACC
    14341 GTCAGTGATA TCACTATCCG GGACTTCTTC ACAGTATTGA ATTGTATCAA CACGACCCGT
    14401 CTGCGCGACA GTATGGTACC GCACAAACTT TCTGTCGCTG CGCACTACTA GCGAACAATT
    14461 ACCGACTGTG CCTTTGACTG CGTGTATCTC ATAGCTCGGA CTGTCATCAA CACCTGCCGG
    14521 TGTAAGATTC ATTTTGGTAG ACACGTCTGG ACTGCCTGCT CGGTCGGCTG TGCGCGTTAT
    14581 TGTTATGAAG CATTTCCCGG ACTCAGGAAA CCCGGTGCTA ATCCTCATGA TACGCCGTAT
    14641 GGCACTAAAT GCGACAACGT TTATCTTTGC GCCGGAACTT GTGGTGAATT TAGACTTAGT
    14701 ACCACGCAAT ATTGGCTCAT TCAATTCGTT CCATTCAAAC TCGCTTTCTA CATAGTCAAA
    14761 AAATAGGTTA GCAGCCGTGT TCACTTGTAC TATCATGTGG CGCAGTTTGG CAGCATCTGT
    14821 AGCCGGGTGT TCTAGCGAAA ATACCGTTTC AAGTCTCCTA ACAATAATCT TTAGGTTAGC
    14881 TTCGGCGATA TCAAGAATAC TTTCCATTAT TTTAAGTCTC CCCTAAGACG CAATTTCGCT
    14941 ATAGTTGCAA CCTTTTCTTC ATCGGATAAA TTGTCAATCT CCATGAAGCG ATTGGCGCCT
    15001 ACTATGACAC GGTACTGGTT GTTAAATACA CCATCCAAGT CGCCTGCGAC AGAGGTCAAT
    15061 AACGGTACCA CATCCGGTGT TATCTCGTCT ACTATTCTTA ACTTACTACT GTCCGCATGC
    15121 TTAGTCACCA ACCACCCGTT GATGTGCTTG ACCGGAAGAG CCGGATCCTG CGGGTAGACT
    15181 GCGCAACATG ACACCGGCAT GCCTCGTTCA TCTTTGTCCG GCTCTTCTAT CCTGTATACC
    15241 AAGAGTGAAG TGTCTCCCAT ATACATGATG TGTGTTTCAC CTGGGCTACG TAATACGACT
    15301 GATGCACCGC GGTGCGGTTC GCGTGCTACA AAGCATGATA TATTGTTTCC AGTAGATTCA
    15361 AACCCGTATA AGGTAATCTC TGAATCCATA ACGAAGCTTA CTATACGGTC TGGCTTGTAA
    15421 GTGTAATCAG GCGGCACTGT GCTATGCGCT GCGGCGATTA CATTCGCAGT AGTAAAACGG
    15481 TAATAGTCAA CTGTTTTTCT AAGCGTGGTG AGTGACTTGC TGGTAAAATA TGCGGTGCCT
    15541 TGTATATCAC CGCGTGTCAC GTCCCAGTAC ATGGTACCCA TCGAATGCAA GGCAGTAACG
    15601 CACCCAATTA AATCAAGAAT GGTACCCGAT ATGGTATCTT TGATAGTTGT GCTTTTTATT
    15661 GTAGCTAGCG AATCTTTGAG TACAGCAGGG GCTTCAAGAA CTGCCTCTGC TATTACTCTA
    15721 TCCATAGACG TAGTAGTCAT ACCATCCCCT GTATACGTAA CATAGGCAGT GCTATATTAT
    15781 TGGCTAGTAA AGGTTCATAT GTCGCTACTA CTGATTTCAA ACTATAGTAC TCCACCCGCT
    15841 CAATCAACCA CCTGTGAACT GTCTTTAGTT CAACCGAGTC GCTGATTTTT TTCTTTTCCT
    15901 GTGTTACTGC GTTGCTGTCT AATGTGTTGA AATCAAATTC AGTAGACCAC GACACCCGAT
    15961 CAACATCACG GTTTTGCTCA GACGTAATTT TAATAAAACC TTGCTCCGTT GTTCCGATTG
    16021 TGTCTGTCAC CGTAAACGAA CCGTGGTAGC CGTGAGCCGG CACCACAAGA TTATAACTAA
    16081 GGTAACGATC ACGTTCCATA TCTTTAATGA TGAACTTGCT ATTGTTTAAT AAAGCAGTGT
    16141 ACTTGAGCGC CCCTCTACTA TAAAGGTTAA CTACATGGCT AGTAACTGTT CCGCGCTTGT
    16201 ACTCCACATC GTATTGGGTA ACAGGAGGCT TTGTTTGCTT AGCCGAGTTT CTAAGGCACC
    16261 TATGATGCAT GTGCATCATC ATCGCAACCA TTGGACGTTT CTGCTTGTTG TGAAAGTTAA
    16321 GGAACGCCCA GCGCACGAAC AACATTAGAC GCGATTCGTC TGAATTTGGC AGAGACTTTA
    16381 ATGGCTTTCT AAAGCTGCGC GTTTTGTTAT GCGCCGATGC TTGATAAGCC TTAGTCGGCA
    16441 AATATACGTC GTCCCATATA TGATTAATCA TCTCATATCC CAATTTAATA ATGCGTTACT
    16501 TATTACTTCT TTTGAACAGA AGCCTCGTAC CAATACCAAT AAGTCACGTA TGTTACCGAA
    16561 CGTCCTTATT TCATCACTAC TGTCACGGTA AATCCACATA GAGCTAGTGA GTGTGAATTC
    16621 TCCAGTATCG GAGTCATACG CGTAAGAGTG GTAATTCTTA TCTAGTGTGT TCCAGTCAAT
    16681 TACCGTAGTC CATATCGAGT ACGACACCAA CTTCGAAGGG AACCCGTCTC TAGTTGTGCC
    16741 TTTATAGTTC ATACGGTAAA CTGACGTTTC TTTATAGCTG CGCCTAGAAG TAACAGTAAA
    16801 TTCCATTAGC CCTGTGCTAA ACAGGCCACC TCGTATGAAT TCTACCAAGA CCACAGCAAA
    16861 ACCATCACCG GTAGCCATTT CTGTTAACGT TACGCCCCTA TGCGTCGAAT AATACACATT
    16921 GTATACAAGT CGATCCTTAA AGTAAACATC AATATCAATG CCATATTCTC TAGCAGTCTG
    16981 GTAGTGTACC TGTACCGTAA TGTGGTAGTC GGTGTTGAAA GAAGTTTCTT CTTTTCCTAT
    17041 AGTCGTATTC ATAACCTTTT CGACTGATCC GCCACCGCAT ACTGCATAAA AGGACTTGAG
    17101 CATGCGTTCT TTTAAGAGCC ATGTACTGAG CGCGATGTCA GAACTATTCC CTTGTTTATT
    17161 CTTCCTTAGT AGTGCACGAC ACACGGCGTA CCAGGTTTTG CCATCTAATA CTTGACTATA
    17221 CACATTATGC GAGTTCGTGG CGTGTTCGTG CATTGTAGAG AACAAATTAC CAAACAGTTT
    17281 CAAGTCAACA TCCATACTGT AACCTCATCA TAGCCATATC TTCTTCTGGC ATTAATACTG
    17341 TCCCGAGTTT TTCCTGTTCC ACTAGTATGC GGCCGATGTG CGTACGCACA GAGTCGTAGT
    17401 CGTGCGGGTT GCTAGCTGTA AGCAACCCAG ACATAGAGAA GCAATCTATC TCAAGCCCAT
    17461 TATCATCCCG GCGGTATCTT ATCGCGCCTG CGCGGTATAG CCCCTTCGCC ACAATAGTGC
    17521 CAGTGCCATT AACACGGTAA GCAGAAAATA CCGGCCTATT AACAACGATT TCTCGCATGC
    17581 ACAATGACGC TGCCGCAGGA CAGACTATCG GTATACTACT GAACGGCACT GTGAACTTCG
    17641 CGGTGACTCG TAAGGCTAGT GTATTAGCGT CTTTTAAGAA AGGCTTCTCA GAAGGTATTG
    17701 CGGCCTCTAC GTGGTCGCAA TTATAACCAT CATGACGCAA GTAAATGGCC AATTGCTTGA
    17761 TTCTTTCATA TATCGGGATA GCTGGATGGC CGGTAATCGT GTACTCGATA CTAGACGTTC
    17821 TCACTATGCC ATTCGGGGTT TTTCTGCGCA GTTCGACAGT GACTGAGTAA CTTGCCTCTA
    17881 TACTAGTACT AACATTCGCA ACGTACCGCA CTTCAGCTAG GTAGTTCTTG CTAATTTGCC
    17941 AGGCAACCGT CATACCGACA TCAGCCCAAT TGGCCTGTCT GGACCTTATA CTAAAAGTAC
    18001 CCAAGTCGTT TAGCATGAAA GCTTCGTTCA AATTCTTGTA AACGGATAAC TTATCTGCTA
    18061 TCGCGGCTAT CCCGGTACCT TCATCAGAAA CAAGTTTCAA AAACATCCAA AAGTCGAACG
    18121 GTTCATCTGA TCCTTTACCG ATAGACGCGA AACGATATAA TTGTCGGTAA TCATTCATTG
    18181 CGATTTCAGC AATAGCAGCA CTATGCCTAC AAAGTGTTTC AAATACCATA ATTGAGAGCC
    18241 ATAATTGTTG CGTCAGTATC GTTTAGTATT CTCAGGCCTG TTTCATCTTC TGCCTCTCGT
    18301 ACTTCTTTTA AGTGATGCAC AGGCGTCAAC CAATCACCAC TTAATTCGTC GTAGCCGAAC
    18361 CCAGCTCTTT GGTTTACGAC ACGACCTTCA ATGTCATAGT CCACTACTGC GCGAACCGGC
    18421 TTGTACGGAT TAATGACATA AAATTTAGTG CCTTTAGAAA ACGGATAGTT ATCGCCATAT
    18481 ACAGCAAATG GACGGCGTAG TATTTCCCTT CGCAACAGTA TGCCGACGCC GGTGTATTCT
    18541 TGGTTCTTTG TTAAGTAGCG CCTTGTGTAT ATGTTTCCCG GAACATACGC AGGTATAGCA
    18601 ACATACCGCG ACGCGCGAAA TTCAACGGCG CCGGCTTTAT ACACCACCAT TGTTAAATGG
    18661 CGTGTGGCAT TTGATCCACG ATCCACGGCA CGGTGCCCGC CTGGCATTGA CTTATGAAGA
    18721 CCCATAAACA AGCGTGTACG AGATGTGCGC GGGCTGAGGC GTATAACCGC ATCATATCGC
    18781 TTGCCGGTAC CAAAATCAAT ACCATCTATG TATATGCCGA CTGAGCGTAT TCTCTCAGAG
    18841 TTGCGCACGG TAATATTCAA GTCGCACATT TTGTATTCGT ACTCAAACCC TTCACCATCG
    18901 CTATCCGATG CATACGGCAG CGCTTCTAAT AATTTTTCAG CAAAGTATCG GACAGTATTC
    18961 ATGCGCCATT CAGTATATGT TTCATTCATA CAGCGCATAT AGATCCGCCC AAAGTGTCGC
    19021 AAGCCGGACA TAATAATACC TAGTGTGTGG TGGTTGAATG CTTCGTTTTT AGAAACCATT
    19081 TAATATACCC ATCCATATTT CTTTAGTTTC AACTGGTGCT AGCTTTCCTG TACTTTTGCG
    19141 ATAGGTGTTA ACGAGCGACA TCCGGCGTGC GAGTGTGCTT TCTTCACCAT AGTCACGTAA
    19201 AACACCAGAC ACTTCCGGTA AGTCAGTTAT TTCGAGCGGT AGGCTCCATT CCCTAGTAAC
    19261 TCTTGTTTCA CCTGTTTCGA AGTTCTTAGA ACTCACTTGT ATTGCAGGAA TATGTGCTTT
    19321 TATCGGTGCA GCATCAGTAA ATGTAACGTT GCGGTATAGG TAACGTATAG TGATCTCGTC
    19381 GTTTTCGTAA TCAATAATAA GCTTCGAACC GCTCAATGAG GAAAACTGAA TCGAAATATA
    19441 TTTATATCTA CCGCCTCTGG ACACTATATC AAGGCTTAGC GCGGGTTTAC GACAAGCAGC
    19501 AAGGCCGATT CGGCCTTTAA GGAATTCATG CGATACGCGT TCTTCTACGC CTCGTTTTTG
    19561 ATACACTGAT AACTTAACTG TGTTGAAGTA GTCGCTGACT TTGCTACCGA TTCGGAGGTG
    19621 TGTTTGACGA TTGCCTATTT CGTGCGTTTC GCTGAACACA CTACCTTTTT TGACTTGGGT
    19681 AAGGATACGT GCGTTGTGCT CAACTATTGC TTCAAGCTTT TCTCGAAGCG CATCGAAATC
    19741 AGGTTTACGC GCACGAGATA CGGTAGGTAG TATCTCCATC ACGTAACCAT AGAACTCTTT
    19801 AGTTAGGCCG TACATGTCAA ACATTAAATG CTCTCCTTTA TCATAAGCAC AATATACGAC
    19861 ACAAACAACC GTTAGTAAAG AAAGTTTTCT AATTGATTAT GTGTACTGTA TTCTGTTTGT
    19921 GAAAATCTCA GGATAAGTTA AAGGTGGTTG GTTATATTGT ATGCGCTTTT TGTCGACATA
    19981 GTCCATAGCG CTGTTGAAAC TACGTTCACC GACAATTGCC CATTCTTGCT GCAATAAGCG
    20041 CTCGCTAGAC GGCGTGTCAT TTACGAAATC GGTGTTTAAT ACAAACTGGC GCGGTAGGTG
    20101 TACTCGTAAA GGTACCCGTT CCTCCCAAAG TCTGCGCTGG GATAGGGTTT CGTAATTGGC
    20161 CAGAGTTAGC CCTTCGTCAG TTAATGTCAC TGAGCGAGAT CCAAAAAAGT CAGACTCGGT
    20221 GCGCATGCAC AAACCGGCAG AGCTAAGTTC TGATTTCTTT GTTAAGTTAA CATTCATAGA
    20281 AACGTCAAGA ACGCGTCTAT ACGGGTGTGT TTTTCGTCCA CGCTTGCTAG GATACGTGCG
    20341 CAGTGCGTAA ACGTTGAAAG ACCAGTACAT GCTCGCAAGG ACAGAGCGAC CTACACGTAT
    20401 TTTAAATTCG CGGCCATTGA CTACCAAATT TGGTGATGAA TGCTCCCAAG TACCAGTGCT
    20461 TTCATCGTTC TGGTTCCTGA GTTCAGCACA AGCCGTCGCG ATTTCAACAA TAGTAGTGTG
    20521 CCATTTCGTG CGAAGCGCTC TCATGGTGTC ATAAGTAGCT TGCGGATCGG GGCGTCTGAC
    20581 TTGACTAACA CCGGTAACAA TACCGAAGCC AGTTTTTATG AAATCAAGTG CACAGCTTTC
    20641 AGCTGCCTGT ATTATTGCTT CACTAGGCTT CACAAGTTAC TCCGTGTTGT AAACAAAGCA
    20701 TTGAGCGCTC AGCGGGGTCA GCTACGTGCT TTAATTTGTC GTATACTTGC ATTGCAAGCG
    20761 ATCCGCCCAT ATAGTTTCTA CCGCGCTCAA CGATAGTGCT ATCCGGGTGT AAGCGCCATA
    20821 CAGCAAGTGT CGGTGAGTCC ATAAACAGTG CGTTTTTGTT TGTAACGCCA ACTTCGCGTG
    20881 AAATATTGAT TATTTTTTCT TTCGGCGATG TTGAGTCAAA CATTTTTTTA TGACTTTTTT
    20941 TCAACGATGC GTCAATGTTA AATGGGAAGT GGTATGTCGC TGCTTCAAGG CTGACGTGTT
    21001 TAACACGATA TTTGTCGTCG CTATATGAAC TGAACACTGT ACTCAGCTCA ACATATGCAC
    21061 GGTCATGCAA GTTTACTCTG CCGTTTGAAC GTTCTAACAT ACTAATTGTA GCAGTTACTC
    21121 GCACGGTGCC CGGGCGATAA TCTTCAAACG TATTGTTTTC AGCCACATCT AAAGTCAAGC
    21181 AATACTTGGT ACGCTTTGTA TCAAGCAATG TCATCGGGGC GCCGCGGTAC AGATCAGCTT
    21241 TGAGCAACGT ATCACATAAA CCAGGAATCA AATTAAGGAT TTCTTCAGCG CCTTCGTACG
    21301 ATGCACTATC ACGAAGTCTA AAGTGGTGAC GCGCTTTGAT TAACTTTTTC ACAAACGTAT
    21361 TGATTTCAGC AGCTAATTCT TTCATAAACC TTGCAACCTT GTAAGAGTAA TAAGTCTAGT
    21421 CTTTTCTTCG TCAGCAATGT CTAATCTCTT TATCTGTTCA ACAACACTGC CACCGCTATA
    21481 ATTGGAATTA TAACTGATTG TCTGTTTGGT TGTCAAGCAG ATTTCTGCAT TTTGTGTCAT
    21541 TGGTATTAGC GGAAACGTAA GACCAAGTTC AGATCGTAAG TATTCATCCT CTCTAGTCCA
    21601 CGATATATAA GGCTTGCCTG ACACATCATA CAAAACAAGA GTAATGGAAC TTGTACCAAA
    21661 TCTTGTGTCA CTCATTACCA CAGTAGTAGG GCTATTATGC TTTGTGATCA CCGTAAGCCT
    21721 ACGTGTTACA TGGCGCTCTT CGTCATTTGA CAGTATTTGT TTTTGTATCG ATAATAACTC
    21781 AAATCGCCTG GCCTCTACAC GAGTTGCGGG CTTACGTGCG CTCACACCTA CTTTATGTGT
    21841 GTCAGTATCG TATATGATCG CATCGCGCAT CATAGTCGCG TTCGGGCATA CTTCTTTCAC
    21901 TGCGAGGCGA CTTAAGCTTT CCATCTGCTC AATAAACAAT ACCATGGCAT CGATATCATC
    21961 TGCTCTTCTT AGTGAACGAA CATTGCTGGT TACCAGCTTG CCTATGTGGT TTACAATTTC
    22021 TAATATTTCA TCATACATGT TGAAGCCTTA GCAATGCGAT ACGAGACGGG TCAACTTTGT
    22081 CTTTATTATT ACCTAGACGA TTGCGTATGT GTATGTCAAT ATCATTTCGT ATGAAATACG
    22141 CATTACCGCT AAACTGTTTA TCGTCAGCGC TAAATACCGA TGTTTCAATT TCCGGCGATT
    22201 CCAAAAACAA CGGATAGCTT TCTACATTAC CTACGTTACG TTTGAACTGC ATATATGCGG
    22261 TGCCTGTTTG CGACAATATT TTAATAGGTA ACTTAGACAT ACTGTACGAC ACACGAATTA
    22321 CTGATCTCGG ATCAGACCCG CTCTTACCAG GCACATTGGC TGATCGAATA GATAACTTAA
    22381 ATGGTTTCTT TGCTAGGTAC GAGTTGGATA TTGTTACCGT AAAGCCGTTG TCGCTCTCTG
    22441 AATTATAAAA GGTACTTATT GTCAACGTGA TCTCGTGTAT GAATACCGAT AGTGACAGGC
    22501 TTTCTGCCTT AAACGGATCC TTTATAAGTT GTATCTGTCT AGGGTATAAA CCAGTCGAGT
    22561 GTGCTAATTC AGCATAAGAC ATCGCTTCCA CGACTTTGCG GGCTTTGTTG GCTATCGATA
    22621 CATGTGCGCG TCTAGTTCGC TTATACTTGC CTCTAGTTGT AGTCAGATAC AACCTGTTCT
    22681 TTAACACACA CTCGATCAGA TCTTTAGTGG TTTTCATATA CCGCTTATAG CCAGGCGTGT
    22741 TATCGTATAC TCTACGATTC CTAATAGGCT CATATACTCG TTGCGAGAAC GTATCTTTAT
    22801 CCATAATGTC CATGTTAATA TTGCTCTCCG AGTACGAACA ATGCTGCGGT AGACCGCTTT
    22861 AGTATAGGCC CATGCATCTC TTCAACCAAT TTGGCTTCTT CTAAATACTG ACGCAATGTT
    22921 AGCGTTATAT CAAACCCGTA ACGCCAACGT CTTAGGTTTA GTTTTAGTTT GTTAGTGCCT
    22981 GATACCTGCA CATACGTAGA AACCACAGGC ACAAACGGTC TGAACAATTC TAGTGATTCG
    23041 TACATCCAAT GATCCGCGGT ACATAGTGCC TTATCAGTCA CAGTACATGA CATCATACGG
    23101 ACGTCTGTAT GTTTATTTGC CACAAACACT ATCTCGCCAA TATTAGACGA AAGACGAACC
    23161 TTTCTTTCAG CTGAAGGTAT ACCGTCCCAG TTAGACCATA ATCCAGTGCG TGCGGTTGCT
    23221 GTTACCATAC GGTGCTCCAT ATAATGCTCA TATGAAGCCC TAGACCAGCG CCTATAGAAT
    23281 ACCGCACTTG GTCCATATAA CCTTGTCTTA ACGAGTTTGC TATGTTTACT GAATGTTATT
    23341 TGCACCGTAT ACACGACGTC GTTATATTCA ATAGTAACAC CGTAACTTTC ACAAGTGTAA
    23401 TCACCATCCA CGATACATAC GTTAACGGGA TCAACAGTGT GTATCCGCTT ACGCGTCAAT
    23461 GTTACTTTTA CGTCAGTGCC AGGCAAACGA CACAAGTAAA CTGGGTTGAA GTCACCTGAC
    23521 TTTAAGATGG CCGGGCCAAT TTCTTCATCA ACGAACGTTA TTAAGTCGCC CAGCATCTTA
    23581 TGCACTGCTT TACCTACAGC GACAACGCCT ACATCTTCCC GTGGACCAAA TCTAAACGAC
    23641 ACCTTTCGTC TAGTTTCAAC ACGTTCTTTG CGTAGGCGCA TTAGGTGCGT CAGTAGTTTG
    23701 TTTCCTGGAT TACGCATAAT TCAACCTCAT CAAGGCAAAC TGTTCTTCTG TTAGACGATC
    23761 ACCGATGCAC CACTCAGCCA CTGTTTCGCA AGAATTGCTT ATCTCTGGCA GGGACTCGTA
    23821 ATCAGCGAGA TACACGTTTT CTGCTATTAC GGTGTTACTA GTATCGTAAT ACTTGTCGAA
    23881 ACTAGCAAAC ATCATGGCAG ACTCTTCATT GTTGAGAATA TTAGCCCCGG GGTGGTAACG
    23941 ACACGAGATT GCATTAGGAC CTGGGTTATC GTAGTCAAAC CGTCTCATAT ACACTATCTG
    24001 TGACCCGTGT TTATATGCAA GTGAATGTCC ACGCACCCAG ATCGCACATA GCCCTCTTCT
    24061 CGAGGAGGCA TACGCTAGAT GAATAGGGCG CTCGATAGAC ATGTCTTTGT TTGGGCTGCT
    24121 CATGTTTATA GTCAACATGT AGTCGTTTCT GGGCTGGTGT TTATAAAAGT GTAACGTGAA
    24181 GTCAACATGC ACATTACCAG CGACCACAAT AGTTACCCGA CGAGAAAACC TGTCCCGCAA
    24241 AGTTACTTTG GGATCATACT CTGCTACTTC TTCAAGTTCG ACTTTGGGAA TGAAATCCAC
    24301 GTTGTATAGC TTAGACGCAA TATAAGTAGA TAACGATGAG CTGCCGACAA GTCGAAACAC
    24361 TGCGCGTTCA ACCGGGCGGC CTTCATCATC CATTACACGG TTAATACGTT TGGCTACTGC
    24421 TAGGTGAGTC ATCTTGCAAT CGTCGGAAAG TGCATTGCTT ATAGCCTTTA TGTTGGCCAC
    24481 AACATCATAC CCAAACACGT AGGAATCCTT ATAATTTTCC ATCACCGTAC TCCAATTTAA
    24541 GTCGTATACG TTCTTCGGCT GATACGCGGG ATAGTATGTC ACTAAACTCT ACCGGCGAGT
    24601 CATTTAACAT CCACTGTGAC CTTAGTACCT GTTTCACCTT ACTAAAGTCA TCAATATCGT
    24661 ACTGGACTGT CATAGTAGCA GGCCGTTCTA ATGAATGAAT GACAAAATCA GTAGTTATTT
    24721 GATCTGCATT CATATTAGCC GGATTTAGGT CGGTATTACT ATAATAACCA TATGACGTAA
    24781 CACATGGCGT ATGGCCGTTA ACAATTTTTT TCGTACCGTT TATGTGTTCT GTGGCAAGGT
    24841 TCATTGACGT TGACGAGTTA TAAACATACT TGACCGCGTT TGACGTACCG ACACCTTTAA
    24901 TAATCATTAC AGTAGGCGGC CATTTTCCTT GGCGAGACTC TTCAAGTGAG CGGGTGGCAA
    24961 TCGCTGCCAT TGTTTCACGA GTAAACTGGG TGTGGAATGT CATACCGATA CTAGTACGCG
    25021 TGGCCGGACT CGTAAACATT ACGCTAGTCA CCAACCTACG ATTGGCACTC ACAACGATGC
    25081 CGTATTGTCG TTTGATTGCA GGTGCGCGGC CGTTTATGTA AGTGACTGCA CAATCATGTA
    25141 GAGGCGGTAC GCCCACTATG GTTGTCATTG TAGTCATCTT AAAGATAAGG TCTTCAAGAT
    25201 TTCTAGGCAA TGCAGATAAA CTGGATACCG TGTCTAGCAT CGTTGTCATT AATGTTGCCT
    25261 TCTTTGTTAA ACGTGTATAT TATTAGATTA ACAAAATCGG CAACAAGACA CAAGATTATC
    25321 CGTAATTTAA TCTATATAAG AGGTATTCTG AAGGGCTAAG GTGTCGTTTA AGATAGTAGT
    25381 CACCCATGCC ACCGAGTGCG GATTTCAAAT CACATAAATC AATCAGTGTA TATGAGCTAT
    25441 GCACTGGTCC ATCGCTGTTC GGTGGCCTAT GATGTGATTC ATACATAGCA AAGCATTCGT
    25501 CAACTGCAAC GTTTTTTACT CTACCGCTTG GTCTAAAGTC GTCATGAAGA GGCATCCAGA
    25561 GTTTAATTGA CCGCCCAAAC GGCATAGGCG CGTCAGTCAT TTTACGACCT AATACTTTAG
    25621 CCGGGTTTGG AAGATACGAT ACCCGTTGGT GATAGTCACT TATGGATATA GATAATACTG
    25681 ACCTCCCGCT TGATATTCGC ACATCAAGAG CAGGTATACC GTGTGCATGG TTATTCAGAG
    25741 TGAGCTTTGT TATGAAACGA GCGGTATCAT TTGGGTTTAT TAAACTAAGA TATTCTGACT
    25801 TATTAATCTC CCAAACCTGA TCTTTACTGG TGACTGATTT TCCGTTTATC ACTAAATCAG
    25861 TCATAGGCCA AGCTGGTGAC ACAGTATCGC CGACATACCT TATACGTGCC TTCACAATTA
    25921 TCCCTGACAG TTCAGTGACA CAAGAGTGGA TGCATTTCAA ATCATTTGCT AGTTGATCAG
    25981 CAAAATTACC GAAGTCCTTT TTATGACGTG TCAGTTTACG CACTCGGCGA AAACTACCCA
    26041 ACACGTCATC GAAGTTAGAC GACAGCTCTA CTTTCTTGTC ACCAAATTCT GCATAACTAA
    26101 TCATTGCATC TCCAAGAGTG AACAGAACCT GCTTGTACAT TCAGGCTTCT TGCTGACTAG
    26161 ATTAAAACGA TTCTTAATGC GCGTGATACA TAGCTTGATA AGACCTGCTT TTTGGGTAAC
    26221 ATCTTCTGAA TACTCAAGAC CGCGTCGATA TACAAACCCA GCATTATACG ACGCAAGGGC
    26281 CATAGGATGA TTGCCACCAC GTATGCGTAA CCAGTAGTTT ATCTCGTTTA TGGCTAGACG
    26341 CGCACCGAGA CCCTGATCCA TCACCAAATC TTGGGCAAGT ACGTTTGCCA TAAACGATTC
    26401 CCTGTCTATT CCAAGACGGC TTGTAGCTGT GTCGATATGT ATTGCATAAG GACCAAAGCT
    26461 AGGGTCATTT ATGTTCATCA AATACTTGCC GAGATTACTT TCCCGCCACG CAATGGCAGG
    26521 AAGCACAGTC TCGAGACCGT ACTCCTTGCC AAACTCGTAG CTGGTTACCA ATACGTTTGC
    26581 TTGATCGCTG TTTATCCTGA TGTTCGCGTC ACAGAACTCA TCTATAGCCT GGTGCTGTGT
    26641 ACTACTCACA GATAATCCCA ACGTAACTCC TACGACAGCG AATATGTTAA TCATAGCGTT
    26701 GTTATGTCAT TAATCAAGTG GGCTTCAAAC TTGTTGCCGC CGTTCGCTTC TTCATCAATA
    26761 AGACGCTTGG CGAACATAGT TATCTCGCGC ACGGTTTCGT AGGGGCTGCA CTTGTTTTCT
    26821 TTTGACAACA AGAGAATCGC TTTAATCATT GCCGCTTGTG CTTGGTGTGT ATGCAACTCA
    26881 GGATCGTAGT TGTCTGCCAC TTCCAAGTAA CCGTAGTACT GCATCATACT GAACACAGTG
    26941 TTATCGAGCC GGAAACTAGA ATCGTACATC GATCTTCCAT TGTTGCGAAG AATTTGTATT
    27001 CCCTCGTTGG CAGCCTGTAG TCCAACTGTC GCAACAATTA TATCGTATGC TGTCTGTACC
    27061 ACATATCCGG AGAATGACAT AAACGGATCA CTAGGTGCGC CCGGTAGTTC ACTAAGAGCA
    27121 AGACCAAGCA ATGCCCCGCT CTGGCCGCAA CTCGAGTGCA TCGGATTAGT AAACCAGTGT
    27181 ATGGTATTGT GAAAGGACGC GTGTGCATCT GTACGGTAGT ACTCGTTGTT CTTGAATACC
    27241 TCGGCTTTTA GGCTTTCGTC AAAACCGATG AATTTTTTCT TATAACTCAT GAACGCGTTA
    27301 ACCAAAGACT GTGTTCTGCG GGTAGCTTCC CTGGAGTCAT ATAGGTGCCC GATTTTTGCG
    27361 CATGACTGCG TCATTTCGAT TGGCGAAAAC CCGGTCAGCA AAGCTTGTGT TATATTGTCG
    27421 GCGTACGGCC ATTTGGTCAG GTTACAAAAG CCACTCAACG TGGCCGCGTG GTTGAATAAC
    27481 AGTGACACCT CGCACGAGTC AGCATAAGAG AAAGTATTAG AGTTCACTTT ATTCAAAAAG
    27541 GTGCCGCAGT CCTCTCGATC AGCCAGCAGG CGCTCAGCAG TCGTTAAACC GGTTTTATCA
    27601 GCACGGATCA TTCCGTATAC GAGCATCGAC AGAAGCTTGT ACGGGAAGAT TGTCGTACCA
    27661 CGTTCCGTAT CATTTGTGCT GTGCATGCCC GGGTGCTCAG GAATAAACGG ATCCGGTTTA
    27721 TGTGCTGCCT TTGCCAAAAA GCTTTCAGAA TGAGGTTCTT GGTTAACTGA CGCTAGCTTG
    27781 TCAGCAAGTG CGTTAGACAG TTCAAGCTGT TTGAGTACTT CTTTCTTCTC GTTCGCCTCT
    27841 CTGATAGACT GCACGGTGAC CCTGGGCTGC ACTACCGAAT CAGAGTCGTG TAATTCTGTA
    27901 GCCAATCGGT ACGGTGTTAA GACACCATGT GCGTTCATCT CTTGCATGCT AAATTCCTTT
    27961 GTCTTAGCCG ATGCGATGGG TTGGTTTCCG GTGTTCATCG TCTATCCTTA CTTTTTCTAA
    28021 CCAATGTGAG TATGGTATCG GATATATCTC TGAATGGCTG GATTATATCA TGCTGAGCAA
    28081 TATCCGGGTT ATTGTATCGC GCAACCAATG CGTAATACTT ACGGTATAAT TCATACATTT
    28141 CGTTCCAGTC ATCACACAAA CGAAGATAAT CTGCGTGAAA TTCGGAATCG GTTTTACTGC
    28201 GTATGAATCC AGTAATGTTA GAGTCGTTGG TGACGTTCAT ATCCAGCATA GGCCAATTGT
    28261 CTGCGCCAGT GCGTATACCA GCAGCGTCTA GGAAGTCTAG ATACTCGTGT AACAAGCGAA
    28321 TACTGGCCGA AGTGTCTAAC ACCTTAATGC CGTGTACTTT ACGATATAGG GTTTCACTGA
    28381 ACGCGATAAT TTGATCATCA CTGTTAATCG GTACGTCTTC TGATTCGGAT TCAGAGTAAC
    28441 GCTGTATAAC TTTTTGATCA ACGAGGCTCG CAGCAAGCAT GGCTGGATCA CCAACTGACG
    28501 GAGCGCCTGC GGGTGATAGT ATAGACATTA GTCTACAAAA GTAAGGACAC TCGCTGTGGT
    28561 CGTTTGTGCT GAACATCACC ACACGTTCGC TGGCCAACGC CTTTAGGTTG GCTTCGATAT
    28621 ATTCATCCGG ATCTAAAATC ATCTACTATA CTCCACACAA GTATGGTCTA AGCCGACCAA
    28681 GTAGGTATCA ATAATGAATT CAACTATGCG CCAGTCACCG CCGGCAAGAC CGCAGCCGAT
    28741 TTGAGGGTAT GCAATTCGTA TCGGCGGCAC TCCGTTAGCT TCGCGTTCAG CGGCAGAGTC
    28801 ACGTAAATCA TTACCCAACT CCCTAAAGAA GTCAACCAAA GCAGTGTAGT CGACAGGACA
    28861 GTCTTCAGGT GAAGTTCGCG GGGCGTACTG TGTGTAAGCA TTAAGGACAA CAAACTCGTG
    28921 ATCGTTTATT GTTAACATCG CAGCCGAAAA GCTGCCTAGC TTAGAACGAT CACCTTTTTC
    28981 AGTCTGTTCT TTATCAGCTT GCAGCACTGC TTGCCAGCCA GGTCGTCGTG CTATTTGACC
    29041 CGCTATACCG GAGCCCATCG CATGCAGACA ATTACAGCCG TGAACCATAA TGTCGAACTG
    29101 CGCGTTCTCC ATCATTTCGA GTAAATCACC TTTAACTTTT TTCATACTTC ACCTTTTCTA
    29161 AGTACGCTTC GTACTCAATT TCATCTATAT AGACAAATAC ACTGCCTTCT TGTACGGCAA
    29221 GTCCATAGTC AGCCAAGTTG TCGGCTACAC TATGTTGTAA TTCGTCTCCG CCCCAAATCA
    29281 ACGCAACTAA GTAGGCTTGA AACCACATAA AGCGTTCTTC AGGGTCATTA ATCCACAGCC
    29341 ATACAAAGGC TTCAGTATTA CTGAGCTCGT CGTATTTCTT GACTGACCGA TGCTTCTTCT
    29401 TGCTCATGGC ACGTACATTG TATCAACGGT AAACCCACAC TCGTTGCTCA ACACAGCAAG
    29461 AAATTCAACA AGCATAGGAT CCAACAATTC ATCAGCGGTG GCCGGAACAA CCATTGTCTC
    29521 GCCACTGATT GTTTCTTCTT TACCTAGGTA AACACCAACG ATAAAAGGAG GCTCACCAAA
    29581 ATGTCTACCT TCGACTTTTA AGTCAGTAAC GAACAGCCTT TCGCCGGCAC ATAAGTTATG
    29641 GGACAGAAAT AAACTGATCG TGTTGCGAAG CTCAGACATG TTCGGTCTTA TCTCTGTCAC
    29701 TTCACGCACG TACTCAGTGG AGTACCTGTT CTTCTTGCTA ATTTTAGCTG ACATTGCTTT
    29761 CCCCTTTGTA ACGCCACACA ACACGCGTAT CGCGGTCATA AACTGCGTCT TTTGTTTTTA
    29821 AAACTACATT ATTGCCATCA CGCACCGCAA CACCGTCGGC AACTTCGCCA GAACTAGAGA
    29881 TCACTTCAAT CTCACTATCG TCTAAAGGAA TTGCAAACGG GAAAGTATCA TAAGCTGCGG
    29941 TATAAGAACT GATTGATTGC ATGGATCGCG CTCCGGTATA TAGATCACTG AATACGCGCC
    30001 GACTTACGAC GGCGTCGTAA ACAAGTCGGT TAATTTGAGT CAGTAAGTTG GTCTGCATAG
    30061 TTGCGGTAGT GCTCGTATGA AGCCTGCATG TTTTCAGCGC CGATTGGGTT CCTGGTATGA
    30121 ATCATGATCG GCGGTAGCGG TAGTTCAGCG GCAATATACT CCTCACACAT GAATTTAAGA
    30181 CAGTCGTGTC CTGTGCGTTC TACTCTGCGG CCTCGGCCTT CTTTAAAATC TTGTATATCG
    30241 TGGTCAAAGC TATAAACACA CTCTTCCTCT GACTGCACCA CATCAAGAAC AGCATCTACG
    30301 AAGTCATCGT ACGTGCGCAC TACTGTCCAT TCAACATCTT GCCATAATGA AACCCACACT
    30361 ACGTCAGCAA CATTGCGTTC GTCGTCTAAG AATATGCCTT TACGCATATA ATTTCATCCT
    30421 TTTTATACTT TTTTATATTG TAGCATCTGG GAAAAGTTTT ACAAGTAGAA AACACAAATG
    30481 AAAAACTTTT ATTTGTTGTG TGAAAACGAA AGATGAAGAA AGGGGCAATT GCCCCTTTCA
    30541 ATTATTCTGC GCTGGCTTCT TCTTGCTTGG CTCGCTGCGC TTTGCGATCT AATGTCACGT
    30601 TAACCACTAG TTCGTTATTA GCAACTTCTA AGCGCACAAT ACCGCCTTCG GTTAACTTAC
    30661 CGTACAAGAC TTCCTTGGCA ATCGGCTTAC GGACCGCAGT CTTAAACAAG CGTTTAAGAG
    30721 GTCGTGCACC GTACTTATCG TCAATCCCGT TGTCACGCAA CCAACGAGTA GCGTCAGGTG
    30781 TTACGGATAC TTGGATATTC TTAGTACTCA AGTCTTGATT TAACTCAGTA ATGTACGTTT
    30841 TAAGGATTCG ATTAATGCTA ATCTCGTCGA GCGGTGCAAA CACGTGAATA TCATCAACAC
    30901 GGTTAATCAG TTCCGGCTTA AAGAAGCGTT TCACTTCCGC GTCAATTTCT GATGTCATGT
    30961 TTGCACTGCT AGATGCAAAG CCTATACGAC TGCCGCTTGC TTTGGCTGCG CCCGGGTTAC
    31021 CGGTATAAAA GATAACCGTA TTAGAGAAGT CTGCGACTAC GCCTGACGAC GACGTAAGCT
    31081 TACCGTGATC ATGTATCTGT AAAAATAAAT CATATACGCT TCGGTGCGCT TTTTCAGATT
    31141 CATCCATCAG TATTACGCAA ACAGGGTTTT CAGATACTTC TGTAACCAAC TTACCATTCT
    31201 TGTAGCGACC TTCGCCGTGG CCCTTATAGC CAGGAGGTGC GCCAATTAGT AACGCGTCGG
    31261 AGTGTTCAGC TGAATACTCA CTCATATCGT AGCGCAGTAA CGGCACGCCC CATTCTTCCG
    31321 CAAGTACTTT CACCAGGTGT GTTTTACCAG TACCTGTGAT ACCAGCAATA ATACCACCGT
    31381 AAATAGGTCC TTCGGAATTG TCAAGGCCAG CTTTGCGCGT TTCAATAGCT TCAACCACTG
    31441 TGTCAATAAC ATCGTCATGC CCAAACACAC GATCCTTAAC ACGGGCAGCA AGTGTCGACA
    31501 TGCTGTCACT GTCGTTTGCT GTTAAGTCTT TTTCAGGAAT GCCTGTAGTC AAACTTAGTG
    31561 CGCGAGTGAT GTTCTCGTCG GTTACTTCGT CTTGACCTTT AATCTTAGCG TTAATCATCG
    31621 CTAAATCAAG TAGGTCAAAA CTTCTGTCCG GGTTGTGCTT TTGTTGCACA TATTTGGTAG
    31681 CCAAATCAAC CAGCTTCGGT AAGGCGGCCA TGTTAAACGA CACGTTATGA AAGTCTTCGT
    31741 ACGAGAACAG GCTCTGGGCA AGTATACGCA CAGTTTCATC ACGTGATGGC TCAGGCACAT
    31801 CAACTAATGC AAAGCGGCGC ACAAGTGCTC TATCACTTTC AATTTGTTCG TAATACTCAG
    31861 CGTTAGTAGT AGCGCCGATT ACTTTAATTT CACCGTTTGC TAGTTTAGGC TTAAGCATAT
    31921 TGCCCAAGTC AAGCGCTGAA TCTTTAGTTT GTCCAGCTGA CATCGCAGAG TGCATCTCGT
    31981 CAATAAACAA GATAACTTTG TCCTTAGAAC ACAGCTCGTC AATAATTGAC TTAATACGTT
    32041 CTTCAGCATC ACCACGGAAC TTGGTACCTG CCATCAGGGC AGCAACATCA AGTGAATAAA
    32101 TTTCGTAGTC TTTTAGTGAA TCTGGAATTT CACCGTCTAC AATTCGTTTA GCCAGGCCTT
    32161 CGACGATTGC TGTTTTACCA ACGCCGGCTT CGCCTGTCAA AATTGCGTTT GACTTTTTGC
    32221 GACGTCCTAG CACGTGAACT AGTTGATCAA TAATGTCGTC GCGACCGACA AGCGGATCAA
    32281 TTTTCTCAGC TTGTTCAGTC AAGTTTACAC AGTATGCGCC TAAAGGATCA GTTACGTTTG
    32341 ATCCAGTACC AGTTCCGGAT TGAAGGGCAG GCTCCAGGAT TTCTAAAATC TTTTCACGAG
    32401 TAACGCCATG CTTTTTAAGA TATGCGGCCG AGTGCGAACG CTCTTCGGTA ACCATCATTA
    32461 ATACTAGCGA TACAAGTGTC AAATCAGAAT TGCCTGAAAT CGCGTCTTGT GCTGATGCAC
    32521 GACGGATAAG TTCAATTAGG CGCTTGGATT CTTTGGGTTC AATGTCAGTG CCAGTCCATG
    32581 GTGAGCGTAG CGACTCGCTT GACAAATAAG TTTCAACATC AGTGATAAGG CCGTTAAGCG
    32641 TGCCTTTACA GCGCGTAACT AAATCAGTGA ATGTTTTTTC TTGTGTAAGG GATAAGAGCA
    32701 AATGCTCGGT AAGTAGGTAT TCGTGATAGC GGCTAACCGC CTCGTTTGTA GCGCGTTCCA
    32761 TAACACGCTT GATGAACTGT AAGTCTTTAT CAGCCATATT TTGCTCCTTG TGTTTAATCT
    32821 ATTTATTCAC CCGATTGTGA ATTATTCTGT ATTTGTTGCT CATATGCTTT TATCACAGCT
    32881 TGCTGGTCCT TAATATAACG TAATAAGTCA GCGGTGTTAT ACGACAGATT TTCATAGTCC
    32941 TTTGCACTCA ATACAAAGTA CGCTTGATCG TCTGTCATAT TATCAGTTAA GTCAACCATA
    33001 ATAGCCCGGT TGGCAACCTT GAATTCGACT GCGGCCATAT TAACTGGCTC GGGTCTGCCG
    33061 AACGTGCCGT ATATAGGGCA TATAGCGTCA CTGACGTCCA CAGTCTGCGT CTGTTCCTCA
    33121 TCCGTTAAAG TACAAGCCGG CGTCGTAAGA ATAATTCCTA CGGTTATACC GAGCACGATA
    33181 ATAGACTTCA CACCGTTATT CAGTTTCTTC ATCGATTTTA GTCACTTCTT CAATGTCAGT
    33241 ACCCAGCTTA GCTATGGCTC GATTTACTCG AGTTTCTATT AAGCCTGGCT TTTTGCTGGC
    33301 TAGATATTCA AGGTCATGTT TACGCAACAC ATCTTTGATC TTGTTCTGTT CAGCTACGTT
    33361 TTCGTTATAC AGTTCACGTA ACTCAGAATG CTGTTTCAAC AGTTGCTCAA CTTTGGTTGC
    33421 TTGGACCCCA AGCCGTTTGA CTAAGTTTTC ATTCTTATTT GTAACATTAG TGATTTCGGT
    33481 TGTCAAGGTA TTAACTTCTT TTTGTAACTC AGTGTTATCT TCAATTACAG AAGTTAAGTA
    33541 CGAGTAGCCA AGGTAAACAG CAAACAGAAC ACCCGCAAAG GCGGCGAGCA CGGCTATTGT
    33601 ACCCCAAGTC TTTTTAGATC CTAATGCGGC GAGTCCTGCT AACATGTTAT CCGTTCCTTG
    33661 TTACTTTAAG ACAGTGGTTG TCATCGTTAA CCACTAATAT ATGCGAGTCG CCCGTGCCGA
    33721 ATACAGAATA GCTGGCACCT AGCGAGCGCT CTAAGAATAC TATATCAGTA CCGCTCGAAA
    33781 ACGGTGATAC CTGACTATGA AATCCTTTAA AGTCGCCTTC ATCGACAACA CGATAAGAAC
    33841 TCCCCTCCAA CGAGAATGTA GATTTCTTCG TAGTTGTACG GCTAGCGGCT TTAGCAAGAA
    33901 ACTTGGCTAT TGCGGCTTGG CCTTTGTTAG CCAAATACTT TTTGTGAGTC ATGTACTTAT
    33961 CAGGATCGAG AGGTAAGTCA GCATATGGAT GTCCTGGGCG GTATTGCTTA ACTTCGCCTG
    34021 TCATATAAAA ACTAAGACTC CATTTCACCT TATCAGTCAT ATTTTCAATG TCGGCAATCA
    34081 TCTCGTCAAA GTTCTTCCAA AAGTCACGAT CACGTCTATA CTCAACGTGC ACTTTCCACA
    34141 TGTTGTTGGT GTCGCTAAGT TCAGTGAACT CTGTATCAAT CGTATCATAC GGCGACATTT
    34201 CAATAAACAT TGCAAAATCA CGAGCGGCAG CTTCGTCTAC TACATTAAAC GTCACTACTA
    34261 CCACTTCTTC AGGTGTCCCT GACTTGGGCT TAAAGGAATC AATTAGAATG ACCGGATCAA
    34321 CCATATGCTC AAGTTGATGG CGTCTAAACC TTTCGTTTAA CTGTCTTTTT TTATACTTCA
    34381 TCGTCGCCTT CATCCTGTGT TGGTTCCTGG TCATCATCGA TGTCGTCATC GCCAAATATG
    34441 TCATCAGTGT CGTCGATTTT CTCATCTCGA TAATCAACGC CGCTTAGCGC AGTAGACAGA
    34501 TTTAAGTAAT CAGCAATGTT GCTGGCAATT AGACGTTTGG GGAATTTCAA ATCAACTACT
    34561 GATACCCTAT AAAGCTCGCT CTTAATCGGA GCAGTAGGAT TATCGTCAAA CTCTTCAGCA
    34621 GTCGGTACAC CTGTCATATT GAACGCTTCG TTTCGCAGGG TATACTTAAT GCCGAACTTC
    34681 TCCAAACGCG GCAGGCCCTT TACATCAGGC GGCCTAGACT TGGGGTACAT AATAGACACG
    34741 TCAACCCAGT ACTCTGTGAT CTCAGGCCCT GCTATAACTT CGCCTTCTTC CCAGTTCTCA
    34801 TACGCATAGA CACCGGTCTC GCCAAGGATA CTCTCGCACT CTAGCAAGTA ATCCATAGCA
    34861 GTAATGTCGC CCATAATATA CTGGTAGTTT TGTTGTAATG AATCAAATTC TATCATTATA
    34921 TCGCCTGTTT AGTCTTTACC ATATTTAGTG CTTGAGCAAA TGTAAAGAAA GATTAATCTA
    34981 CAAAATGGAT TCTGGTCGTA AATACTTTTG AACACTACGG TGTTCAAGGA ACCCCGGATG
    35041 ATAGTAAATT CATATACTTA CAATCCATGC AACACGCCAA AGACTCTTGT TACTAGAACG
    35101 AAGGGTCACC ACTTCTTTAA CCCTAATAAA GGAACTATTT TATGGCAAAA CAGGCTAAGT
    35161 ACGACCAAAA TTCAACCAAG CACGGTAAAC ATAATCAAAA AGCAACTGTT TACGATATAA
    35221 ACTCGCTTAC TAAGAAGAGC CCGCCGTCTA CTAAAGACGT GCGTCCGATT CCTAGAAACG
    35281 TTGCTCAGGA AGAATACGTA CAATACCTCA ATAACGAAAG CGTTCGTCTA GTTTTCGGCA
    35341 CAGGGCCTGC AGGTACCGGT AAAACACTAC TAGCTACACT GAAGGCAATT CAACTATTTT
    35401 TAGAAGGCCA TGTTACCAAA ATTATCATTA CTCGCCCTGC TGTGGCAGTA GACGGAGAAT
    35461 CACACGGTTT CCTACCTGGC GATATATTCG CTAAATTAGA GCCGTGGACA AAACCTATCT
    35521 TGGATGTATT TTTAAAGTTC TTTTCACATT CCCAGATAGC AGATATGATC GACACCGATG
    35581 TTTTAGAAAT TTGCCCGCTT GGTTTCATGC GTGGCAGAAC ATTTGATAAC GCGGTGCTTT
    35641 TACTTGACGA AGCACAAAAC TCAACTGACG TACAGATGAA AATGTTCTTA ACTCGTATAG
    35701 GTACCGGCAC GCGTGCGTTT ATTACAGGTG ACTTAGAACA AAGTGACCGC GAAAAAGGCA
    35761 TCAACGGCCT AGAAGACTTT GCACGCCGAG CTAACGACCG TGCACCGGAC AGTATTAAGT
    35821 TCGTTAATTT TCAACGCAAA GACGTGGAGC GTGATGCGAT TGTAGAGACT GTATTGGCGC
    35881 TATACGAAGA CGAGTAATAT GATGTGAAAA AGCCGCATTT AATGCGGCTT TTTTGTCTTT
    35941 GGATTTTATT ATGCTGCGGC CGCGTCTACT GCGCCAATCA CATCAGACCA GCTATTGACA
    36001 ACCGGAAATT TGTCTACATG TACGCCGCTG TTATACTCTT GATAAAAGTT TAAAACTTTT
    36061 AAGCCATATT CGTGCGCTGC TAGTGCATGT TTTAGATGAT CTTCTACATA AAACAAACCA
    36121 GTGTCTTTAT AATGGTCAAA CGCTTCTTCT TTGTGGTGGT GAATATCCAC AGCCCAAAGC
    36181 TTGTCAAAAT CAAAGGCGAC CGCGCCAAAC ACAGCGGTAA GATTATCGAT GCGATGTTGA
    36241 CGTGTTTCAG GTGACGTTCC CATTAACGTA ATAGGCACAA GCGTATAACC GCGTTTTACT
    36301 AACTCTTTGA CACCTTCTAC TGCGTCCAAA TGTGGTTTTA GTTGTGCGAA CTTATCACTG
    36361 CCGTTAAACT CTTTAATGAG CGCTATGGCG TCCTGAATAG TATCTATACC TTCGAATCGG
    36421 TCGTTTACGT TATAAAGGTG ACCGGTATCT GGGATGGGTG TGTAGCCTTT ATCAACCATC
    36481 CACTCGGTAA AGCCGCCAAA CCAGTCAAGC AGGCATCCAT CAACATCTGT TAAAAATAGT
    36541 TTTTTACTCA TCTGAGATTC TCTCTCTTAT TATTGTTGTC ATTAAGTAGT CAACAGCTTC
    36601 GTCGCTAAAA GCCGATTTAA GACGCGAATG TCGGCGAATC TTAATCGGGT CTGAAGTTTT
    36661 GAGTCTGTTG TCGAGACGGC CTTCGTACAA CTCACCATCC ATATCCAGGC CTAAGATATG
    36721 CAAACGTGAT CCGGGGTTGT GTTCAAGTAC TACTGACGCG AACGCTCGTT CAGCCGGAAT
    36781 TTCAGTAGTG CGCTTGATGC CGTGAGTCAA GTACTTCACG ACACGCTCGA TACGCGATGT
    36841 ATCTGTCACA TACATGTTAC CTTTGTTGAG TATTTGGCCA GGCATCATAT TAGTGTTGAT
    36901 CCACGATACG GTGTCAACTG CCAAGCTTAA GGCAGCAATC GCGGGGTCAT AACTCATTGA
    36961 CATCATGTCT TTTACCTTAA GCGACATCCT AGCCGTATAA GGCATGTTGC CGCAATTATT
    37021 GTAAAAGTTT GTCTCAAAGT CGCCGACCAC GCAGGGGTTT AACTCTCGGT ACATTTCGTC
    37081 GTTAAAAGCA CGAACCTCGT CCAAGTACCC AACAAGGTTA TACATTTTGT GTCTACTATC
    37141 CATCTTACAG GAAGCAACAT TGCTGGGCGG GCCGAGGCGT CTTCCAGTCG ACACAAATAG
    37201 CGAATTTATA GGCATCATCG GAGTAGTCCG TAGCGCGAAA ATTTCGGGCT CGAGGCTGTC
    37261 CCATTTACCG ACAGCAATTC TACTAGACAC CATAGCGTAA GGATCCGTAA ACGGCGTGTG
    37321 AAAGGGACGT CTGGGCATCG CATAAATGAC AGAACCATCG TTGCGTTCCA AGCCATACAT
    37381 TACCCGTGGG CAATTCTTAG TTGACATGAA ATGCATCTGA TCCGGTACAC TCATAAAGAT
    37441 ACCCAGCATA TTACGCGCCT TCTACTGCGA GCTCTAACTC AACCAAAGTT GCTGCTAGAT
    37501 TAAGTTCAGG GTCAGCACAC AGCGGTGCCT TAGCCATGCC GTTGCGCAGT GCCACAACAC
    37561 AGCTTCTTTC AATATTAGGA TCACCATTAG ACCAGAAATT GATATTGTTA TACAAAAAAG
    37621 TCCAGATCTC GTCGTACTCG TTGGGCTGTG CCTTAGCGCA CATCAATTTA CGTCCTTCCA
    37681 CGTATTGCTT TTCACGGAAG TAAGCCACGG CATGTACGCG CCAGTCTTCT GTATCACCAC
    37741 CTTTAGACGA CGGTGATTCA AGCTTGCCAT TCACTGTGTT TTGTTGTAGT AAATTTAGGC
    37801 ACTTACGCAA GTCAGGATAA GTTGAGTCTA TCACTTCGCC AAGCGCGTCT GGATCTATCT
    37861 CTACTTGTTC TTCAAGCAGT ACACGAACCG CACGCTCTTC AAACTGCGGC TTGTCTGGCT
    37921 TTGAAATCTC ATACTCTTGT AAACGAGATT TAAGCGCAGG AATAATGCGG TTAGGGTAGT
    37981 TACACGTCAT AACGAAACGA CACTGGTGTG CATATGTTTC CATCAAGTTA CGAAGTGTGG
    38041 CTTGTGCTTC CGGACTTAAG TGATCAGCCT CGTCAAGCAG AATATAACTG AACTGGCTCA
    38101 TAAAAGGCAT GTTAGATGCA AAGCCCTCAA CCGTTGTTCT GATATACTCG ACACCGTTTT
    38161 TCAATGACGC GTTGATAATT TTGATGTTCG ACTTATCCAC GCCCAGCATG TTGAACAATA
    38221 CTTTTGCAAG TGTGGTCTTG CCGGTACCTG GACCGCCGTG GAATAGCAAG TGCGGAATGG
    38281 TTTGTTCAGA CACCCACTGG TGTATTTTGT TTTTGAGACT TTCGTCTTTA AGAACATACC
    38341 CGTCTAAGGT AGCAGGTCGG TACTTTTCAA CCCATAAATC AGTTGCCATG TGTTTGTATT
    38401 CCTCTAAGGA AGGGGAGGTT ACTCCCCTGT GTTTCTCTTG TTGTATTCAT GTAATTGTGA
    38461 TATGGCGCGT ACCACAACAC GTGAAATTTC GATATCAACA CCGTATGACG CAATACGCGG
    38521 CACAAGCTCG CCAGCTGCTT CGCTGTCGTT GGGGACAATC TCTACCAGCT GAATAAACAT
    38581 GTCTTTGTCT TCATCTGAAA GAGTTTCCCA AGTAGGTTCA GCGAACGCTA TGCCGTAAAC
    38641 GATACGTGCT ATTTCGTTAT TACTCAGGGG TGCTTTCAAA GAACTCTCCC CATGATTCGT
    38701 CGCCTGGATA GGTGTCTGAG ACGGCGATGA CTGACTTCGG ATACTCGAGC ATATAGACTC
    38761 GTAAAGGTTC TTTAGTTTCT TCATCTATGA TTTCCGGGAT TTTACGTGAG CGCGTCCAGC
    38821 GCCCGTGCTC TACTAGAACC CAATTACCAG GTTCTATATC AACAACGTCG TCACCAACAG
    38881 CGAAGACGTG TGCCCAACGA TTACGTACAC CGTGCGCTTT ACCATCATCA TTAGCGATAA
    38941 TGATACTGCC CACCTTACGC TCGCCGTGGA CTATTTTGTC TACTAGCACT CTACCGGGTA
    39001 GAGGTTTTAC TATGGGATTC AAAGTTTTCA TATTTTTATT CTTATTATTA CTTTGTCTGT
    39061 CTATTTTACA CTAAATTCAT TTTTTATCAA GATGAATTTG CGTTTTACCA AACATCAGTG
    39121 TATGAGTGCC CTTTGATATT GTGAGTTTTG ATATGCGATC GACGCGTAGA AACAAGGGTG
    39181 CTCAACGGTA CTTTGTCCTT TGCTACTATG TCATAGGTTA AGTGCCCGGC TAACAACAAG
    39241 GAACCCAATT CCTCACGCGT CATGTAATCA TCAGTTTCTT TGGCTTTTGC AGCACACAAC
    39301 ACAAAGTCAG ACTCACAATC ATACACCAAC TCATGGTAAT CAAGACTATG TTCAAATACA
    39361 GATATTTTAA GGATATCGTC TGTGTTCTCT TTGAACTCAA CAACGATATT TTTATCACTG
    39421 GCGCCTATGT TACCGACTGT GTCGAAATAC ATTGTGTGGC TGTGCAACAC ACACAAGATA
    39481 CACTGGTTGT CCGAGTAAAG TGCCGCGGTG GGTATATCGA AGGTCATTGG ATTCTCGTAA
    39541 ACCAATGTCT TGCCATGGCT TTTTAAGATA AAGTGACCCT GGGAATATAT ATCACGTGGC
    39601 CTTCCACTTG CGGCTTCCTC ACTATAAAGG ATTTGACTTA ATGTCTGCAT CGAAGCTCGA
    39661 TCAGTTGCTT TGGCCATAGC CTTCGTCAGA TCCCAAATCT GCCCGAATAC TTTATCTATC
    39721 ATGTCGTTTT CGAAGATATG ATTTTCATAC CGCGCGTAAC CGTGCAATTC AGAAAGTCGA
    39781 AATTCACACG AGCTAAAACC CGGCAAGTCT TGATGGCCAT TATCGGATTG TTCGACTCTA
    39841 ATACGAACAG TCATATCAAC AGGGTTTTTT ATAGCCCTAA GCCGTAGTGT TCCTAGCTCT
    39901 AGTGTATTTG GGTTAGTGGT TGCCATTCGG TGTCCCTTAT ACTTCTCTGT ATATTACGCC
    39961 AGTCTCGTGA AACATTTCAA GCGAAGCGCT ATAGCCGTCA GAGTGTCTTG CAGCGTACCA
    40021 GTTAGATCCT ACACCACCGT TCTTGTCTAC AATCACCTCG GCTATTTGTA CCTGAATGAT
    40081 AGCACGGGCA CAATCAGCGC ACGGTGTGTG GGTGACGTAG ATTCGACAAC CAACAAGTGA
    40141 CTGGCCTTGG TTTTGATAAA TAGCGTTCCG TTCCGCGTGC TCAAAATAAG ATCGTTTAGT
    40201 CGGGCGTTCA TGACGTGCAG GTACATCATC ATTTACGCCC CTAGGAAAGC CATTGTAACC
    40261 AGCAGAAACC ATCGTATTCC TGCTGTCTAC AATTACACTA CCTACCTGGG TACTCTCGTC
    40321 TTTGGACCAA GTGGCTATTA GACGAGCAAC GTCGATGAAG CGCTGGTCCC ATTTCTCTTG
    40381 TCTAGTAACG GTCATTCTCC TACGATCTCG TCAGGCGCTT CGTCGCCGGA GTCAGCCTTT
    40441 GGCTTTGATT TAGAACGTGA TCTCGGCGCA GGTTTTTCTT CCGTTTTCTC TTCGGCTTTG
    40501 GTCTCTTCAA CCTTAGTCTT AATCTCCGCT TCGTCCGCAT CTGGTTTAAT GCTTACGTTT
    40561 TTAACCGAGT TAGGAGATCG CGAGTAATAC TCTTCCGACA CTTGCTTGGC TGTTTTAATA
    40621 ATTTTGCCTT GGCTGTCGAT AATATCACCG CGTGCGTTCA TGGATGCGTT GCCTACGGCA
    40681 GGTACAGTGT CATTACTGCG CATTAGTTGA CCGAAATCAA TATCACGGCC GCGTTTGGTT
    40741 TTAACTTTCT TCATCGTTGT TCCCTAAGTC TTTTGCAAAT TCTGCGAAAT CTAGATCGTA
    40801 AAGCATCGAA TCTACATCAT GTAGGCCTAA CTTATACAGC AAGTAAGAAC TAACACTTGA
    40861 TCCACGCCCT ACTCCCCACG TTACGTTTGA AACTTCACAT ACATAAAGTA CGTAAAGCAA
    40921 ATATTTAAGA AGCGGTATCG AGTCGCACTC AAGGAAATAG TCATATTCCA TTTTAATGCG
    40981 TTCTTTTTCT TCGTCAGTTG TGCACAACCC GTATAAGTAA TCAAGCAAAT CAAGGTCAGC
    41041 AAATTCAGGC GGTGTAAGCC ATTCGGACTT ACATCTTTCA AGGAATGGTA AAGTTTTTTC
    41101 GTAGTCGTAA TCAGGCGTGG TTATTGCCAT CTTGTCGAAC AAGTCGGCAG CTTCATGATA
    41161 CCGTTTGACT TCGTCTTCGT CGCTTACTAC TACAACGTCA GTCGGTTTGA CGCCTTCTAG
    41221 AATCGCGTTC ACTACGTCGG CTCGGTCGAA TATTGGCCGA GCGAGAGCGT CTAGCTTTCT
    41281 TACTTTTGCG TTCATCTGCA CCGTTCATCT TATCTTCAAT TTCTTTCTGT TGTTTTTCTT
    41341 CCAGATCAGA AATAAGTACG TCAAGCTGGG CTAACATTTG ATGATAGCCC TTGCTCATCG
    41401 CGTTGGCACG GCGCTGTCTC AAATGCATGA GTTTTTGCTG AGTATTCAGC TTATCCACAT
    41461 CTAGTTGATT TTCATCGCCG TTACCGTTCA TTGATTAGAC ATCCGTCTTA GTACGCTTTT
    41521 CAGAACGATC CACGTCAAAT CCTGTCGGGA ATCGTGCTTC TAGTTTTGCT CGGTTAAGTT
    41581 CCATGAGTTC ACTAGGTTTC ATACCCAGCG CCATCACAGC CTGTACCCAG TAAAAGATAA
    41641 CATCACCGAG TTCTTTCTTG AGGTGGTCGG TGGTTTTCTC GTCAAGGTCC TTGCCTTGGA
    41701 ACAGCACTTT CTTCATGATA TCAAGTGCTT CGCCTGATTC TGAAGAAAGG CCAATAACAC
    41761 CGGTCATTAG ACGAGAAAGT GATTCGTGCT CTTGTAAAGA GATTAAGCGA TGGATAACTT
    41821 TGAGAAGTTC ATCGCTGTCT TTTGTAGGCA GCGATGACAC CGAGTCTACA AATCTTGAGT
    41881 ATTCGTGTAT ATCAAAGTTA TCCGGAGTGC TTAGGTCAGT TTGTTTAATA GGAGTTGATG
    41941 ACATCTTTAT TATTATCCTT AGTGTGTCTT TAATGCGTAT ATTTAATGTT GTACTAACTT
    42001 ATATGATACA AAAATGCATC ACTTTTGTCA ATACTCGTTG TGTCTTTCGC TTCTTATAAA
    42061 CTGGAAAAGC ATATCTAATG TCTTTTCTAC TTTTTGCTCT ACTCGAGCAA TTTTCACATC
    42121 GTTCGCATCA TGTGAACGTT GAATTTCTTG ACGCAATTGT GCCTGATAGT CGTTATTGTT
    42181 TTCTCTAGTT TGATCAACAC GACCGTTAAG CGCGTCAATC CTAGATACTA ACTCATTATA
    42241 ATTGTTAACA GACCCCGTTT CTAATTTAGA TAGGCGCTCT TTTAACTCTG TTAATGTACT
    42301 ATCGACATCC TTCTTATACT GCTCATTGAA ATCGGATTTG CTCTGCAAGC TTTTTTCTTT
    42361 GGACTGGTGT TTAACCAGCG TAATTATTCC AATTACTACA GCTATAACCG AGCCAACTAT
    42421 TGCGATGCCT GCGCCGAGCG TTATAGTTGT TGGTTCTGCC ATGACTACCT CACATAGACT
    42481 TAATTTTTGT TAACTCTTCC AACATCAGGT CGAGTTGATT TTTGCGTGAT GTTCTTGCTT
    42541 TTTGGAGGTA TGTATGTGTT TTATCATATG CCCACTGTAC CAATTCCTTG GCGTATTTGG
    42601 TGCACAACAA GTCAACGGGT AATAAACAAT TCTTACTACG AGTTACTTTC AGTTCATCAT
    42661 TAGTAATATA CGCCGCTGGT ACTCCTTTAC TGTTAATCAG TGTCGCGTAA TTACTAGTTA
    42721 CCATATCTTG ATCGATTAAG ATAACCGCGG TAATTACGCC ATCCGCATAA CGGAGCGCAC
    42781 GGTCAATATC ATTAAAAGAT ACCACCGCTA TTTCAGTGAC AAACGATTCT AAATTTTGAA
    42841 CGACTTCTTC GTACTGAGTG ACAATGATAA CTTCTAATAT AGGATGTTTT TCTGTAGATA
    42901 CCATACTTAG TTTACCACGT TTTGTTTAAC TTTATTTAGC TAAAGACAAA GAAGCCGCTT
    42961 TAAAAGCGGC TTCTTTCTTA ATGTTTGTGT ACAGTTATTT TAAGTCGTTG ATAGACTTGA
    43021 TTACCTCGTC AATCAAGCCA TACTCCTTGG CTTCAGCTGC TGACATAAAA TTGTCGCGGT
    43081 CAGTATCAGC TTCAATCTTA TCGAGCGGCT GTTTGGTGAA ATCAGCGAGC ATTCGGTTTA
    43141 GTTTGTCTTT AATAGACAGA ATCTCTTTGG CGTGTATTTC AAAGTCAGAT GCTTGGCCTT
    43201 GGAATCCACC TAAAGGCTGA TGAATCATTA CACGGCAATT AGGTAGCGCG TAACGGACAT
    43261 CGCCGGCTGC CAATAAGAAC GAACCCATCG AACAACACTG ACCGGTGCCA ACTGTAATAA
    43321 TACGAGAGTT CACAAACTTC ATCGTATCAT ACATGGATAA GCCCGCAGTT ACGGCGCCGC
    43381 CTGGTGAATT AACGTATACG TAAATGTCAG CTTCCATCTT GGATTCAAGG TAAAGTATCT
    43441 GAGCATTTAC CGACTCAGCC ATGTGATCAT TTACAGGACC GTTAATTAGT ACAATGCGGT
    43501 CTTCCAAAAG TCGTGAAGCC AAGTCAACTA CACGGTTATT CTCTATGATC ATTGGAATCA
    43561 TATATTTTCC TTATTGTGGT AAAACTTTGT CAATAGTAGC TAGTAAATCC GGATCAAACG
    43621 CTAGCTTGTT TTCTGGATTA AGTGAATCCA TATTCTCAAT ACACCATAAC CAGTAATCAG
    43681 CCGGAACTTC TGAGAACGGT TTGCCTTTGT GTTTTCCAAA AGGCACTGTT TGGTATATTG
    43741 TCGGTTCTTG CGCGTACTGA ACAACGTCGG CGAGCATATC AGGTCCGGGC TCTATGATAC
    43801 CGCGTACGAG CATCGTTTCT ACCATGACCT CTAGTAATCT GGCAGTGAAA TACGCATCGT
    43861 GCGGGGCTCT GTGAAGCTGC AAATTATCTA ATTCAGGGCG GTCTTCCGAC AGGTCGAAGT
    43921 GATATCGCAT GTCAGGCAAA TTGTATGATT CCAACTCCGG GAACAACTTG CGGCCTAAAC
    43981 GTAGAGTACA GATAAACTGT TCTTCAGGGA TATTTGCGCC ATAAGCGTCC GATACAAGGA
    44041 ATTCATACTT TGCATTGTGT GCAACAATAA AACGATCTCT GATAGAGTCA AAAAACTCGT
    44101 TACGCTTGTA TATGAACTCT TCGCGCCCTT CGAGCATACG CGGGGTAATC AAGCACACTG
    44161 ATTGGGTTTT AACAGGTAGG GCTCCTGCTA CGTTGAATAG CTCGCCTTCC ATTGACCACG
    44221 TATTGCCATC AAAACTAGAA GTACCAGTTT CAATAACTTC GACATCGTAC GGGTCCAACC
    44281 CGGTGGTCTC ATAGTCTATT ACGACTAATG ATTTATAGAA ATTCTTAACA AATAAATTCA
    44341 TTGACATATT CTCGTGTGTA GTCTAGATAT ATAGGACTCC GACTTAGTAG ACAATTCTTC
    44401 GTAACTATAG CGCGGATTAA AAGGATCTTC AACGGCGTAG TAATCAACAA TTTCTTGCAC
    44461 TTGTTGATCA AAACTATCTA GTTGGGTCAA GACATGGTGG TTTACCGACC CGCGGCCGAG
    44521 GTCGTCAAAT ACGGTTAAGT CTAAGCGATC GTCAAACTCG ATATCGTCGT CCATAATATA
    44581 TACTCTTTGT GTTTGTTATT ATATCTAGCG CACATAATGA TTATGTGTGA ATTTTTTTAA
    44641 TCATTATGTG CAACATACAC AAAAAGTGGT CAACGGTCAA ACTGTTTTTA AAAACTTTTT
    44701 AAAGTTTTTT ACCTAGTGCT TCATTCTCCA AGCGCACAGC GCCAATCTCT TTTAAGACAC
    44761 TAAACGGATT AATACTGGAT TCTATCATAT CCATTATGCA TTCTACTTCA CTTGCCAAAT
    44821 CATTTACCGG AAAATCTCGA TGACTCTCGT CCCAGTAAGC GTATATGTGT TCGGGTTTCA
    44881 TATCCCTGAG TATTTCACTA AACTGGTCGT CTTGCATGGC AATGTTGAAG TTATTATACA
    44941 CGCCCGCATC TGCTATAAGG CGATTAGGTT CGTTTTCTTC GTGGCGTAAC GAAATCAAAA
    45001 GTACAGGTAT ATCTAGCGCT GATTTCAAGG TTGTTATTGT TGTCATTCTG TATCCTAGCT
    45061 AATATTACTG ACGTCAACAC CAATGGTAAC TACAGTGTTG GTCTTCTCCG CAATTGCGGT
    45121 ATTCATCGCG TCTATGACTT TTTCCATGTC TGTCTCAGCC GTGCCATAAT ATGCGTTATA
    45181 AACTGAAAAA TTCCAACCGT TGAGGTCTTG GCCTGCAAGG GCTACCGCTT CATTGAAAAG
    45241 CTTCGGTGTG ATATCCTTAT AAGACTTAAT TCGGTCAACT TTAAGATATT TAATGAGCCT
    45301 TTCCATAGGT AGTATTAGAA ACGTGCCAAT TTCTCTGCCG GCGTCATCGC GTCCGTGGAC
    45361 TAGGCGACCA ATGCTTTGTA TGCTTGAGCT CATATAACTT CTCCTCATTA TACAATAAGT
    45421 ATTTACGCCA CAGATGAAAA AGCCAGCTAG TAAACTAACC GGCTTCGCCT TAGTGTTTTA
    45481 CACATGTTGA CCCCAGTTTA GGGAGCCTGT ATTAAACAGC CAGAACGGCA AGTACAATAA
    45541 CAGTCGTCAC GACTAGTAAA GTACCGTTCA ATACAGCTTC TTCCCATCGT GATACCTGTG
    45601 AAAAATTAAA CTTATTCACA AGATTTTTAA GCATTATTCT TCCTCAATAG ATACCTTTAA
    45661 TTTTGCCCCA TTGAGTTTGT TGGCACTGTC AACTTCATTT ACTTTAGTCT CAGCGATCTC
    45721 GTAGGGGTAA GAGCCCACAA CGCCGCGCTC ACCGTTGTGC ACAGTAAACA TAAAGTTTAT
    45781 AGCTTTTTCT TGGCTGTAAC CGAAAACGTT AACTAAGATG AATATGACAT AGTCCATATG
    45841 CGTTACTTCG TCATTATGCA TGACTACCAC TACGTCTTTA GGAATTTCAA AGTCTTCGTT
    45901 AGTGTCGATA TCGGTTCTTT GGATAGTATC TGTTTGTTGA GCCATTGTTA CCTCTTTAAT
    45961 AAGATTTTTT AACAATCTCT ACTACAAAAC TGAGTAGAGC GTGATAGTTA CATATCACGC
    46021 TCTAATTATA CTGATTTCAC CAAGCATTGT CTAGACTTTA CGATCACGTC GTTGCTATCT
    46081 TTATTTACGT AAATCAGTTA CAGATTTGAG CATTTTTGTT TAAAATTAAA ACTATATTTT
    46141 CTAATACAGT GTATTAGGAA AACTTATTCA TCCGTAATTT AATCGCAACA TAGCAAGCTC
    46201 GGATTCACTG AGCTCAGTGT GTTGCGCAAA TTCAAGGACA TCTTTACACC AGAGACCATT
    46261 ATAGTGAAAT TCAGCGATAC TATCGCCGCT AGCGGATTCA ACTACTACCG CAGGAGAGTG
    46321 TGTATGATGC ATTCTACCAA AACGATGATA GACAATCCCT TCTTTGCAAT CTACTGTACC
    46381 CAATGAATTG ACATATATTG TGCCGCCGTA TTGTACCAAA GAAGGGATGC CGTTGAAAGA
    46441 ATGAGGGCGC CAGCGGACAG ACGAAGAACG ATTTTTGTTA TAAGGGTGCC TACTATCCAT
    46501 CCCGTTTGTG TCGGCAATGA AAGTAGATAA CCTTTCATAA TAAACTTCAG TCTCACCGGG
    46561 CGCAGTATTA AAGACGCTAT GTTCGATTTT TTTGAACTCA CTACCTAGTT CGTCAGTGTA
    46621 TACCTCCACA GTAGCATTTT TAACAGGACC TGCATACTCT TCAATTATGG CAGCTTTACC
    46681 GCCATCTCTT ACAAAATTAG ATCCGTTAAA CCACGAGTGG GTGACAATAC TGTATTCTTT
    46741 TGTCTGGTTC GTGTACTTGG TAATAAACGC AGGTTCGTCG TTCTCCGACT TCACTTCACC
    46801 TGTCTTGTCA CGTATCCAGG TTTCTAGCAC TATCTTTTCA TTTATTTTCT GGGGCCTTTT
    46861 TGCATCGTCG TCCATAAAAA TGCTTGGTGC TATACCTAAA GTTTGAACAA TGTGTTTGTT
    46921 ATCTGATTTA GTATACTCAC GTATACTGTA AGAGTAGTTA TCCATACTCA TACCTGATGT
    46981 GTAGCTTTTT GAGTCTATTA TACTGACGAA CTACGTTTTC AGCAAGACTA AATATTATAA
    47041 AATCCACAAA CACGAGTCCG TCCATGAAAG ATATTGTATA TTACTCAAAG TCGTTGTCTG
    47101 CCTTAGAATC ATTTAAAAAA CAATGGCCCC ATGCCTTAAT AGTAAACACG TCTGATATGG
    47161 CGGAGGCAGT GCGAGTTTTA AAAAATACTT TTACTTCTGT AAGATACCTT ATCGCAGAGG
    47221 GTGACGAAGA CTTCCTACAG TATGTGCCTA CGGGCAGTGA TGCTGACTTA ATCCACACCT
    47281 TTAATAACTC TCTTATTGTG CCCTGGCACA CTGAAGTCAC AAGCGACTTT CATGGTTTCG
    47341 GCATAGCTGT TTCAGCTAAC ATGAATCCAG AGTATGTCGA ATTTGAAGGA TTACAAAACA
    47401 TAACAGAGCC GGTTGATTAC GTGCCGACCG ATTCTATTAC TGTGGTATAC GGCACCGAAG
    47461 AACGTTTTTA TAGTGAGGAT GTAATACACA TACCGTCGTT AGGCGAGGAT GCATTATGGC
    47521 CATCACTTGC CACCCAACCA AAGTCATGGA TCCATTTTCA ACATGTGTCG GTTGCTCAAT
    47581 CTGATACTAC CTTGCGCAGT AAACTTGACC CCAACTCTAT ACACAGACGC GGGTCTAATT
    47641 ACTGCTTCAC AATGCACAAG GACTTGATCG ACACCAATCG TAAGTTTAAA TTGGCACACT
    47701 TAAAAGTTAA GGACCATCAC GCGCCTAATA CAGTAGTGAA CCGAGCTTCA TGGCCTGTTT
    47761 ATCAAGATAT CAATAAACTA GAAGCCAGCA ATCACACCGA AGCACTCTTA GTGCCGATCG
    47821 GATCTACTGT CAACGACACT GCGTTAGAGT ATGTGCCAGA GATACACGAG CACGAAGCAT
    47881 CTGTCTTAAT GAGGGAAACT GATTCACGTG GTTTTAGCAT CGGCGGAGGC GGCGTCAAAC
    47941 TAGTCAACAA AGGCACTAAT AAGTCAGTAT ACAGCAAAGC AATCGGCTCT TCCATTGCTG
    48001 AGTTTGATAT CATATTCTTA TCAAACAACG AGTCGTTTGC TGACGATCAC TACGCTCAAT
    48061 TGAAAGAACG GTTCCCGCGT GCTAAACGAG TTAACGGCGT GAAGGGAATC GGCAAAGCAC
    48121 ACCAAGTGTG TGCCGAAGTC GCCAACACTG ATATGTTCTG GGTAGTAGAC GCCGACAGCG
    48181 TAATTGTCCC AGATTTCAAG TTTGATTTTA TCCCGCCTCG TAGCGCATGG CACAAGGTGT
    48241 ACGTATTCAG GAGTAAGAAC CCTGTTAATA ATTTAATATA CGGCCACGGC GGCGTCAAGC
    48301 TTTTTCCAAG GAACAGAGTT CTAGATGCAG AGACTGATGT AGTAGACTTC ACTACTAGTT
    48361 TAGGTGACTT CTGTGCTGTC AGTGTACTGA GCAACGTCAA CGCGTACGAT AAAAGCGGCT
    48421 GGCATGTGTG GCGTACTGCC GTTCGAGAAG CGGCAAAGTT ACAGAACCAA GTAAAACATA
    48481 ATCCAGAAGA CCTCGTATCG GCACGTCGGC TAGAACAATG GCTAACGGTA GGTGAAGGCG
    48541 AGTACGGTAG CATTTCATTA AAAGGCGCTC GTTTTGGTGC TGACCTATCA CTAAATACGA
    48601 TTAGCATATC TCCGATAAAC AACGACGGGT GGCTACGAGG ATATTATGAT GAGGTTCATG
    48661 AATATGGAGA TGACGTTTCT GAATTGGAGT GACGTCGACA TATACAACGC ACAACACACA
    48721 ATGTCCGCTA AACTGACAAA TTTCTTGTCA AGTAATTTTT CAGACTACGA CAATATTTTA
    48781 AACGACAAAG CAAGGCTCGC CACTATGTTT TGGATTTCCG CCGCCATACG TGATATGGAT
    48841 ATTCTAAACG ACAAAAACAT GGTTATATGC GGCGATAACG GTATACTGGG ATCACACTTG
    48901 GCAAGTACTA CAGAGCTTCG CAGAATAGTC ACGGTCGGCC ACGGACTGTG TAGTGATCTA
    48961 CAACACATAA ACCGCGCCAA CGTAATTGAA ACACCTATTA ACCACACCCA TGATTACGAG
    49021 TCCAGCGATT TTATTTTACA CTGTTCATTT GACTCAATTG AAAATGCAGG TGACTGGTTT
    49081 TCTGGAACTA CAAGAAAACC ATTATTTGGT CTTGTCGCAA CGCACGCTAG TGAAGGATCA
    49141 ACACAACCTA TAAAGTGCGC TGATGACCTT ATACGCTTGT CTGGATTAAA TACCGTATAT
    49201 TACAATGGCA CTATACACTT TCCCGGTCAA TCTAAGACGA TGATAATAGG TAAATTCGAA
    49261 TGACAGTAAA TGTGGTAAAG ATCAGTTTTG ACGAAATCAA AGAGATATGG TCGAATGAAC
    49321 TATGGCCGGG ACGAAAAGAT GTGAATCCTT TCAGTACTAT GCTACCATAC GGCGGTAACG
    49381 ATATCGATAT GGATAAGATT GCTAGGCCTG TATTTATTGC AGTCATGCAT GACGACTTAT
    49441 TAGCTGGTGT GAATAGTGTG CATTATACAG GCCACGGCAT GGCTCGTAGT CGCGGGCTGT
    49501 ATGTTCGTCC AGCATACAGA GGAAAAGGTT ACGGTGTGAC CTTACTCAAC GAAAGTAAAA
    49561 AGGCAGCAAG GGATGAATAT AACGCCGATT ACTTGTGGTC GTTACCGAAG AAGTCGGGGT
    49621 GGAAAACATA TTCAGCCGCT GACTTCGTAA AGTACAGCGA CTGGCTTTCG GGTTTTGAGT
    49681 ACGGCCCTAA CGCATACGCC ATGGCCAAAC TATCTGGTTG AGGCCCATAC CTTTTCTTCT
    49741 ATTTCGCGCG CCAAACGGAG AACGTGGTCG ACGTCTATGA CCACTTTCAC CATCATTATA
    49801 TCATTCTTGC TTAACTTTTC GTTAATCATT TCTAATAACG AAACCCTCGC ATCAGGTTCG
    49861 TAATCAACTT CAGTTACTTC CCCGCTTACG TGTATTAAAT CAATCCTGAC AATGAACTTG
    49921 AACGATAGCT GCTTTATAGA CAAACTAGAT ATGAGCTCAC TCGCCTCGTA TGGATCCGCT
    49981 GTACAAAAGT CAGCCGCGGC GAGTACTATG TTCATCGAGT AGACGCTCGC TTGCCGCCTT
    50041 TGCGCAAATC AGGCTCAAGT TCATACGCAC GTTTGCGAAG TTCTTTGCCT GCTTTTTCCA
    50101 AGTCACGTGC CATTTCGATA ATAACACGAG CGTCGCTTTT GGCAGTGTAT TGCTCAACCA
    50161 CAGTAGTTAG CTCAAACTCA GTACCGGATG ACCCAGTAGT TGGCGCAGTG GTGTTGTCAG
    50221 CTTGCGTCAC GGATTCTTGA ATGTTTTCTA CTTTACCGGC TTGGGCTAGT TCGGCGACGG
    50281 CTTCAGCTGC GCCAATATCG TCGCCGTGCA TCTTTGCGTT GAGTTCACGC AGGCCAATTG
    50341 ACTTGGCATC GTTTAAAATC ATCACAACGG TGTCCACAGG AACCTTTTTA ATGTAGCCGT
    50401 AGTCTTGTAG AGTTTTAAGC ACATTACCTT TGTTTGTACT GAAAACACAG TCACGAGAAC
    50461 CAAGATAAGT CGCAACGTCA TTTGCTTGTT GTCCAGCAGT GCTACGGACA AACGTCATCA
    50521 TTTCAGTGTC ATACGGGGCT GTAAGAGACT CAAACGGACA TACCAGCGCA TGCTCGTTAT
    50581 CATACGTATT CGGTGTAAGC GGAACACGGT GCCACAGCAC GACATACTTC GTTCCGGTAT
    50641 TCGCGCATTT GGCTAAGTGT TTAGTAATTG TTTGCATGTT ATTCTCCGGT TTCTTCTTGT
    50701 TCTTCTTGTT CTTGTTCCTT CGACTGTTCG GCGTTGGAAC GATCAACTGA CATTAACAAG
    50761 CCTTTGAGCT TAGAAGCAAC GACACCTATT TGTGCAAATT CTTCTAGCTG GAACGCACCT
    50821 CTGTTCGCAG CCAAAGACAG CGCTTCAAGT AATATTCTCA AGTCAGCTAC TGTTAACGAA
    50881 GCTTGGTGTT GACTAACGGC AGCGGCTTGT GCAGGCGCAT CATTAGACGT TTGTGTTTCT
    50941 AGCGCCGCGG TTAAGTCGGA AATCATCACC TTAATATCTT TAAGGCGGAG TTTCTCCGTG
    51001 CCGTTTACTG TGTATTGACC ACCTTTAAAA ATTTCAATAC TGGGTTCTTC ACCATGAACT
    51061 TGCTTGTATA GATCACTGAA CTCGGCGATA ATTTTCTCAG ATTGTTTTGA CATTTTATAT
    51121 TTCTCACTGT GAATATGTTT TGTTGTATGT GTTATTTACG CGATGCGTTT TTCAGGGCAT
    51181 GAAAAAGCCG CTCAAAAGCG GCTTGCAAAA ATGTGTAACA TTTTAAAATG TTACTAGATC
    51241 TTGTAACATT ATTTCTTGGT ACTGTCGTAC CATACTGTTT TGCCGAACGG TGCTTCGATA
    51301 TTATGCTCCG GATCGTCACA GATCAACCAA ATAGTCTCAC AGTACTTCGG GTCGCCCCAG
    51361 CTGCCGTACG GGTAGCCGTC AGTAGCAACA AGCAGGATCT TAGGTACTTC ACGCTCACGC
    51421 TTCAAATAAT CGAAGATTGA TGTAAAGCTG GTACCACCAC AGCCCACGAA CTCAACTTTT
    51481 TCTACATCAG CGATGTTGTT ACGTGTAAAG TGGAAAATAT TACGCGAATC AACTTCATCA
    51541 TCAAACGCAA ACACCTTCAA GCTAATTTGA CTAAACTGAG AAAGCATGCC TTTAACTTCT
    51601 GAAAGGAACT CGTTAAGGTT GCGTTGACTA ATTGATCCTG AGTTGTCAAT CGCAATTACT
    51661 ACTTCAACCT CATCGTCATA CTCTTGCCCG GGTAGTACAA ATGTACCGCG TCCAAATTGA
    51721 CGTCTATTAG GGCGAGCGTA TGTGTGTAAG TTGCGGATAT AACCTTTAGT GCGAGCCATA
    51781 AAGTATTGTT TCCAATTCAC TTGCGGCTTT CTCAAGTCAC GCACAAAACG ACGCACGTTG
    51841 CCAGGAACGT TGCCTGCTCC TTTGCCTTGT GTCATATCAG CGTTGTCGTG TGCCTGTTGT
    51901 ACAGCACCAA CGATCTCGCG TTGCAATTCT TGAATCTCGG CACGGGTTAA TTTGTTGCCT
    51961 TTACCGTCAC CTTCTTGATC GCCGTCTTTG GAGTCGCCTG ACTGGCTTTC TGCGTGATCG
    52021 TCAAGTGTTG AACCGTAAGC TTCTCTGAGC AACTGTTCTA GTTCTTCACG CGTAATTTGC
    52081 TGTGAGCCTT CATCACTACC ATCACCGCCG TCGCCGCCTT GGCCGCCGCC TTGGCCGCCG
    52141 CCGGGTACTT TCAACCCTCC GCCTTGGCCT GAGCCAGATT CATCAACGTC AATGCCGTGC
    52201 TCGTTCTTCA GTTCATCTTT TAACAAGTCA TAAACTTGCT CTGAAGTCAT GCCACTATAC
    52261 TTAGGGTCAT ACAAGCCAGT TGTTTCACCG TTAATAGTAG GTAGCGAGGT ACCAAAGATT
    52321 GTTGAGTTGA GTTCAATCAT CTCACCATTA ATAACATAGT CGGTTGCCCA ACCCCATAAC
    52381 GTGTGGTTGC GATTACCCAC GCGAGCAATA CCACCGTGTT CGTATACGTT ATGCATGATT
    52441 TCATGGCCAA TAACAAACGT TACGCCTTTT TGGTCATCAA TTGACTCAGT CCACTTTTCG
    52501 TTGAACTTAA CCCATCGGCC GTTTGTTGCC ATAGTATGAA TGCGCGGGTC ATCACCGGGC
    52561 ACTTGAGAAA ATGCTAAGCG GCTAACTAAT ACACCGAAAA ACGGTTCGCT TAACATGATG
    52621 TTTACTACGG CCTGCTTGAC TCGAAACTTC GCGTCATGCT TGTCTTTACT AAACGGGTTT
    52681 CTCATAATCT TAAACCTTAT TTGTTATTAA GTACGTCGAA TATAACAAAG GCAACCAAAG
    52741 TAGTAAACAC TTCTGGTCAC TTTTTATATT TTTTTTATTT TACTCGTCGT TTCCGCAGTG
    52801 AACACAAATA TATGAGCGGT GTGTTGGTTT CTTGCAAGCT CTGCAACGCG CAGTGGGAAC
    52861 AAAAGCGTCG ACTAGGGTGC GCAGAAGCTC GTTTTCTTCG CGTAGCGACT TCAATTCGTT
    52921 TTCCAAGTCG CTGTTAGCTC GAGCGGGCGA GGCATCCGTT GTTGGTGCCT GCGGCGCTTG
    52981 GAGATCTTCT AGCTCAGCAA TCTTTGTTTT CATCTGCTCA AGACATGTGG TAGTTGCTGC
    53041 GTTGAGCTCG CGTAACTTCT TTAAATATTC CATTTTATTC CTCGTCAGCA AACGTAACAC
    53101 AAAGCAACTT GTCACCGCAC CATGCGTGAG CTGTGGCTTC TTCTAGCGCT GTATCAGTTG
    53161 TGTGAGTTAC TAAGTCCGCT GGTATATCGA ACGTAGCTAG TAGGGTTTCT GCGGCGCTGC
    53221 GCCAGTTGTT GGTTGCAGCC ATATCGAAAG TACATTTGAG TTTCGAAAAG CTATGCTCTA
    53281 GAACTTCAAC AGTAACAACG GGACGAGTAA ATTTTTCAGT AACCATAATA TTATGCTCCT
    53341 TAGTCAGCAG GGAGGCCTTA TGCCTCCGCT CCTTTGTTTG CTTTTTTCTC TTCAAGCAGG
    53401 AATCTGAACT TAGCTTCACG ACGCATCAAG CTGTACACCG CGCTCTTTTT CCACGCGTTC
    53461 GGGTTGCGGC GCGCTAGTCC GCCAATTTTA AGCGCTGTTC GGATACTAAC TTCATCCAAG
    53521 TCATGCATAT ACACATTCAG GAAGTCAACG ATTTCTTGCT TCATTTCGTC GTTCAACTCT
    53581 AAACGGTTCT TCTCAAACAG GCCTGTACTA ACAAGGCTTT TAATTCTGCG AATTTTATCT
    53641 TCAACTGTAC CGATTTCCAA ATCATAGTAC AAGCTTCTTG ACTTAAGTGC ATCCAAGTGA
    53701 GGTTTAATAC GCACGCTACG AACACGATCA AAGTCAAGGT TAGAGATAAA TATCACACTA
    53761 CCGCAGAAGT CAAACTGTCT CGGAACGCCC TCTTCTTCAA GGATACGTGA CTCAGCCATC
    53821 CAGCTAATTG TACGTTTATG GTCAGTATCA AGCGCCGCTT TTAAAATGTT TAGGCTAACG
    53881 TCGTCATAAA ACAAAGTATC ACAGTCATCA AACACCAATA CTTGGCCTTT GTCTCTGTAC
    53941 TGAAATAGCT CTTGATAAAG CGCTATCGGG GTAATTGTGC CTTTAATAAC GCGATATGTG
    54001 CGTTCTTCAG AACCAAACGG GTTGGTTGCT GTGTGGTCAC CTGTCAGGAA CATGCCGTTC
    54061 GTGCACAAAA AGCGATAATA CTCTTTGGCC ACCGCGTTCA CTAAGTGGCT TTTACCAATA
    54121 CCTGCCGGGC CACTAATAAT CATGCTTGAC ACGTCACCTT CACACACTGA CCAAGCAATG
    54181 TCGCGTAATA TATCAAAGCT CTGTTCAATA CGCTCTAGAG CTTCTTCTTC AGTTTCAGAG
    54241 TTACGGTATG CTAGCTCGTA ACTTGTTTCG TCGCATGCTT CGCCAACCGC TTCAGCGATC
    54301 GCTGTTTTCT GCGCTTGTGC TTTTTTAGCG TCTTTCATTG CTTTGCTTTG CAAAGTAATT
    54361 GTTTCACCGT CATATTCTTC TAAAAACTCG AAGTTTTCAA CGTCGTCAGA AAAAACACGC
    54421 TTGCCTTTCT TTTGCATTGG AACAGGAACA GTAACGTAAT ATGAATTTTT AACAGGAAGA
    54481 AAAGTTGCAG AATTAGAGGT AGTTTCTAAA ACACCGTTTA GTTCAGAATC GCCAGTAGTA
    54541 GTCCAGCCAT CAACAATACG TACAAACATA ATTTCACCTT TAAATTCTGC GTTACTGCCT
    54601 AATTGCTGTA ACGCGTCAAT ATCTTAATAG TAGACTATTA GGTGGTTGGT AGCAAGAAAA
    54661 GATTAAAAGA AAAGTGAAGT TTTTTTCAAA CATAAAAAAA GGCTGCAATA TTGCAGCCTT
    54721 CAAAGGGTAG GGCGTAGCCG CCCTTGTCAG AAATCTTAAG CTAAGCCAAG CATTGGGCCG
    54781 TACTCAGTAA TAAATTTCGC AAAGTTCTTG TTTTGGGGCG GTACAATTTG TTCGCGGTTT
    54841 GCCGCTGTCA TGTACTTCGC TCTCCAGCGT CTGATTAGTG AACTAACAGT AAAGAACGTC
    54901 ATTTCTGAAG TACAGAACTT TTCACAGAAC TCGTATAAGT TGTCGAACAT GACACTTGTG
    54961 TTAGTGTTAC CGATGCCCGT TTCCTTTTTG TCCTTGTCGT ACTGCTCAAT CATCTCAAGC
    55021 ACAGCACCGT AAGTCAAGCT ATAAAACGCT GATTGCTTTT CGATTTTTAA GTTCTTGTCG
    55081 TAGTTGCCTT CAAGGATTTG TCGCGGAGTC GGTAGCGAGC TAATATACTC CATGTGCACA
    55141 ACAAACTCGT TCGCAATACC GTCACCGACA GCACCGGCAA CCATCAAGTC AAGTGTTTCG
    55201 TTGTCAGCTT CACCTTTTAG TAGGATGTCG CTAACCACTT CCCATGAACG CGGTGTTGCA
    55261 AAGCTGTACG ACTCGTTTTT AAGCGCTTCG TCAAATGTGT TCAAGTGGCT CTTACGGTGC
    55321 ATCAAGTAAG CAATAACCTC ACGTGCCAAG CCGTTTTCGA TTGCCCATTC TTGCCATTCT
    55381 TCGAAGTTAA CTTCAAGATT TACAAAGATA AAGCGGTTAC GTAGCGGCAT AGCCATGTCG
    55441 AAAGTAGCGC CGCGATCTTC TGTTCTGTTA CCGGCAGCAA CAATGTCAAC ACCCGGCGGA
    55501 AGTTCGTAAT CACCTAACTT GCGATCAAGT ACTAGCTGAT AAGCTGCCGA CTGTACAAGA
    55561 GGCGGTGCAG TGTTAAGCTC GTCAAGGAAA ATAATAGCGT TCGCTAGTTT TTCGTTAGTA
    55621 GGAAGCGTTG ACGGCTCTGC CCATTCCATC TTTTTAGTTT CTGGGTCAAA GTAAGGTACA
    55681 CCACGAATAT CGGTGCTGTC AAACTGTGCC AAGCGCATGT CAATTACCGG ACGGTTTGAG
    55741 CGGTTTGCAA TTTGTGCAAT AATTTGAGAT TTACCTACGC CAGGCTGTCC CATAATCATA
    55801 ATAGAACGCT TGATACGGAA TGCTGTTTCA ACGCACTTAA CAAGTGATTT CGGCGTTGCT
    55861 TTGCGTGCGG TGTCTATACT ATTCTCTGAC ATTTTCTAAC CCTTTTTAAT GTTGGTTTGT
    55921 TTAAGACAGT ACCTAGTATA GACATCCATA TTTTTTTGTC AACTAGTTTT TCTATTTTTT
    55981 TAAAAATTAT TTTTTGTCGA CACTCCCGTC TATATTGATT ACGAACTGAT CACTGTTAAT
    56041 TGGGTTGTCT ATCTGCTTAA GTACACCCAA GTCGCCAGGT ATTGTTCTAT CTACTCTCAA
    56101 TTCCCATACC TCTGTATCGA AGTTATAAAC GTAAACTTGG TCAGTTTGCA CTACATATAC
    56161 AGTGCCTTGG TCAAAAGCGC CTTCTAAATA TATGTTGGAC CAAGTACTCT TTGGCTGGCT
    56221 GCGGTTCGCA TATCCATAAC TATGTGGCTC ATTTCCTACC CATGCTAATT CCGGGTATTC
    56281 TTCAGTGTTA ACTTCTATTA GTGAGTTAGG ATTATCCTTG GGATCACCGT TTGGATTGCC
    56341 GCGCGTTGTT ACCCACATAC GTATAATAGG ACCGTCACGT TCTATACGAC AGCGCCTTGC
    56401 ACTGGGACGC CACTCGTTTA TCCCGTTATG TGTAGCAGTA TAAGTCGCTC TAATAGTAAG
    56461 CGGCGCTTCT ACCAAGTCAT CAGGGTTTGC CGCATTTGAT CGAGTATACA CAAAAGCCCA
    56521 ACCGGTGGCC AAGCTCATGC CTCTATAGCC AGCGCCGTTT TGTGTATTAA ATGCGAGTAT
    56581 GGCATGGTTA ACTGAGCCTT CACGCTTAAA GGCAGCAATC ATATCAATCT CGTCGTCATC
    56641 GTTGTGGTCA GAAGAAAGAG TAGCCTCAAA AGTCAAGCTA CTTGTTTTAT CCGGACTAAC
    56701 AAAGCCAGTC AAGTTAGGGT GGTTCTCTGT TCCGATTATT TGCTCAAGCG ATGCGTCATA
    56761 ATAATATGAG TCGGCGCCGT TAGCCGCAGC GGTGCCGCCA GGATAGAAGT GACCGTTAGA
    56821 AAAACGGTCC CAATTGTTGA ACACCTCAGC CGGAGTAGGC GCGTTGTAAT CGCGCATGTA
    56881 CGCTTGAGCT TCAGATAATG TTTCGAACAT AAGAGCTTGT TGAATAGGTA ACACCGCTGC
    56941 TGAAATTGTA ACTATACCTT CATGATTGGA AGCCAACATC CTTTCTTCTA AGTTTGTTAT
    57001 AGCCACACGG AACTGTTCTT CTGTTTCGGT AACGTTGTCG CGCAACACAC GAACGGATAT
    57061 ATTCTTAACG CTGTCACCTT CATTAAACGT TACTGACGCA TTAGTCACAT TGAAGTCCGG
    57121 TTCAAGCACG GTGTTGTAGT TCTCAATCTC TGCTGTATTT GACAACCCAG CATGACTACC
    57181 TGTCAACTGC TCTAGCCCGT CTATAATAGG GTTGCCACCG TATGTTGCTC GATAGTTGTC
    57241 AAAGTTAGTA GCGACAAGTG AGCGGTGCAC GCTGCCCTTA AAGTTAGCAT AAAACCTACG
    57301 AGCAAGGTTA TTGGCGTTGG CAACGTACCC GGATGATCCT GTGTCATTCC CGTTAGACGT
    57361 CACTATATAC AGACCCACTT TATCACGACG AACGGCACTT TCAATAGCAT CACCTAGTAA
    57421 ACTAGATATG TTGCCAGGGT AATCCTGCGA CAAGCTACTA ACGAAAATAA TTGCACCATA
    57481 GTCAGTAAGC GTGGTTGAAT CCACTTCACT AATATATTTG GTGTTCACTG TATAACCGGC
    57541 TTCGTTTAAC AAATTGCGCA TAGCTTTGCC ATATGACGTA CCCGATGTAG AATCCTTTAC
    57601 ACTCAGCGAG CTTTCATTAT CACCAAGTAT AAGTACGTTG GATTTGCCAG TGCCGTATGT
    57661 TAGGAAATCC ATAATATTCC TAAACATTTT GTATTCAACA GTGTTGTTCG AAGGACGGTT
    57721 ATCCCATGTA TTGTTCCTGT ACTTTTGCAC AGACGGATCA AACACAACTT TAATATCGCT
    57781 GAAGTCACAA TACATTAACC CAGTTCTTCC CGAGGTGTCA CTAAATGCTT CTAACGGGCG
    57841 AGATTCTGTA CTGTTAGACC TAGCCGTTTC ATCTACGGTA GCGTAATTAA CAGTTATATT
    57901 ACGTCCCTCG ACAGGCTCAC TCGCAATTAT CTGCAAGTCA ACGTCAATAT ACGCACTATC
    57961 TTCTGGTTCC GACACAGTGG CTGATGTGAT ACGGAACTTA GGATAGTTAA CAAGGTTTCG
    58021 TATTGTTAAG GTTGCGTTGC CGTCAACTAC TTCTCCGGTG TCATTATCTG TTACTGCTAA
    58081 ATTAATAGTT ACTTCAGTAT CATCCGGCAC ATCAAAAGTA GTAAGAAGCG CGTTTAATAA
    58141 GTGCGGGGCT GATATGCTGT AAAAACTATT GCCAGATACT TGGCTCCACT GGTAGCTAAA
    58201 ATTACCGCTG CCGCCCGTAA TAACCGGCAC CAATCCAAGA CCTGCGTCTT GTTGATTCTC
    58261 ATCCACTGAC ATTGAGTTCA TACGCAGAGA TAGCCGTCCG CGTGTGTCGA TCACATTTAT
    58321 AGTCGACTCT GCTAGGTACT CTTCCCATGA ATACAAATCA ATAACGCGCA CTTGCAACAC
    58381 CAGGGACTCA TTCTGGTAAA ATACAGGGTT GGTGCCTGCG TTCAATACGG CCGAGAGTTG
    58441 GTCAGGATCT GTTATAGTAA GGTCCATGCC GGGCTCACTC GTACTCAAAA TCCTCCATGC
    58501 ATAGTTAAAC GCTTCAGATC CACCAGTAAC AGTAACCAAA TTTGACAGGT TTAGCGACGA
    58561 GCGGTGATCC ATAGTTGCGC CTTCCAACGT AACTACGGCT TCTGATACCT CGTAACCGTC
    58621 TTGTTCATCT AAGTGCGTAA CAACCGTATA CTCTGGCTTA GAGTCAGTCA TGTCAATATT
    58681 AGCCACACTA TACGAGTGGT CAACATTTAT TCTGAACTCG CCACCTATCG GTTGCGTCTC
    58741 CGGGTCACTA TGACATAACA CTCTAAACGA AACAAAGTTA GCCTGGACTG CCGTCTGTAG
    58801 CGCGTTCAGT TGTATACCAG GATCGCCCGG GCCAAATTTG GCTTGGACTT CAATGCGATT
    58861 GGAGGTACCC GCGTCGTAAT ATCCGCTTGG TAAACTATAC TCGTATACAG TTTGATACTC
    58921 GTTAGTCAGG TCATAAAATC CCAGTATATT ACCTGTGCCC ACGTTGTTCT CAGAAGACAT
    58981 GCCATACACA GTGAACTTGA GCGCGCCTAC GTTATCAACT AGCGTTTGCC ACTTTGCATT
    59041 TTCTGCAGGG TCTCCCGGCG GTGCACCCTC AAGCGGATCA GTGTCGTAAT AGCTAGGCGC
    59101 ATCGTATGAA TTGGGTTCAG TATAAGTAGG CGTAACAATA ATACTTGACC CGGCGTTAAA
    59161 GAAATACCTA GCCAGATTAT ACTCATCCCA GACGGCCTCG AACTCAAATT CCAAACTTTC
    59221 AGACCATAAC TTTGTACGAG TACTAGACGC GCCGAACCCA TCAACTGTGG TTAGCAAGTT
    59281 GCCGGGTTCT ACAGTAAAGC GCTTCGCAGC AATATTCTCC AAGAGCGCAG TAAGCGGTGA
    59341 TGCGGTGCGC TGATCGTGGG CGTAAATCAG ATCGCCTTGT TGTATATCAG CAGGGAACGA
    59401 ATCCGTGATT GTTTGCCTTT CAGTTTCACT CAAGTTAATG TGATTAACTA ACTTACGAAT
    59461 TATACCTGCA AGTGTACCCC ACTCTTGCTG AAACTTGTAC TTGTAGTCAG CAGTAGACCC
    59521 TGTCGTTGTG CCTGACACGA GGTCTGAAAT ATCACTTACT TCGCCCGAGC CGTCACTCGC
    59581 ATTTTCAGGA GCAATGACAT CTGAACGACC GTAACCAAAG CCACCGTCGT TTATGCCTGT
    59641 TTCGCCCAGG TGACGATCGT TGTAAAGTTC GTTAACAATA AACGCAAAGC CGTTATAGTC
    59701 TTCAGCATCT ATCGATCCGC CTTCTACATA AGACGCCATT AATTCTAAAA TGTTATTTTT
    59761 TGTTGCTGCC ATTATGACCT TTCACTTATT GTTCTTGTAG ACACTGCTCG TATTTCATAA
    59821 TACTCGGTAC CGCTTACCAC CACAGCCAGA GTGTCTGCAA CTGAATCCCA TTCGATAAAT
    59881 ATACCTGCGC TCGGCGCAGT GTGCGGGTTA CCCTTAGACG ACATGGTATA GCCGTTGGGT
    59941 GCTACCATGT AATATTTATT ACCAGTGGCG TTCGCATTAG TGAGCACATT AGTAAACAAG
    60001 TCACGATAAT TACTTGGCAA ATAAAAGTAA CCAAAAGTTA AAAACTCTGC ATTTTCTAGT
    60061 GTTGTGCCTC CGTGTGAGTT TGTTCCTCTA CACTGTGCCC ATACACATAT TTCTATGTCA
    60121 TTTGTTGCGC TTGCTACTGA TGCAGGCAAG TCGTACTCAA CATTTACCTT ATTCCATGTA
    60181 TCGACTGATG TCGATTGCAA TAGTAAGGCA GAGTAGTCAA CCGGCGCGTA AGACCTTTCC
    60241 ATAACACTAA CAATATTAGG CAGCGGTGTG CCGGTATTAT CCAATAGCTC ACATAACCTA
    60301 ACAGTGCCAT CAAACGTAAG TACCAAACGA TACGTTGGCG AGCACTCAAT AACCGCGACA
    60361 TAATTGTCAG TGCTGCGCAC GTCATAAGCA GTCATACCGC TTGAGCTGAA TATATTGTCG
    60421 TCTAAAACAA AGTGATACTG TGTGGATAAA ATATCAGTAT TGCCGAGCGC ACTCGTGTCA
    60481 ACTGTTATTA CATACTCTTT ACCCGAGTCC CAATTAAATG AGCTTACATT AGGCGCGACA
    60541 ACTTCTGTCC AAATCTGGTT GGGTGCAGTG CCTGCAGGTG CTGTATTACC TGCGTTATCG
    60601 TAATAAACAG GCCTTTCGTT CAGTTCTAGT ATCTGTGACC CGGTGCTAAT ATCAGGAATA
    60661 GTTTTAAATT TAGACCTATT TGTCTTCCAG TCAGTGTCAG TATCTCTATT AGACGATCCC
    60721 CTAAATATAG CCGATATGCC AACCGACTGG CTGCGTGACG AGCCACCTAT CACTATTTCG
    60781 CTTGCATGCG TTGCTGACGA ATTAAACGGC TGTAATACTT CATAAGCAGG GACTATTCTG
    60841 TTCGAAACTA AACTTACCAA ATCAGTATTC GATGCGCCTC TATCAGTTAC ACTTAATAAG
    60901 GCATATTCGT GGATGCCGCC TCTAAATGTA TTGTGATTCA CTGCGAAACC ATCTTGCTCT
    60961 TGATAAGGTT GTGTACGTTC AGTTTTTGGC TCAACCCAAA TAGTAGCAGG ATAGTCGCCA
    61021 TTGTCGATTG TGCTCAAGCC AGATCCACTG TAATAGTTTA CCCAACTAAA GTTAGCGTTT
    61081 TCAATCGTTA CCGTAGCACT GAAGTTAGCT GAACGACTCG CAGTAGTATC GGTAACCGTT
    61141 ACATCAACAG TAATTGTCTG CGATACACCA AGATCAGGAA TAGTTAACGT TGGGTTAGCT
    61201 GCGGCTGGAT CATCAATTGT AATGCCTTGA TTACTAGGAT TAAATGACCA AGCGTAGGTG
    61261 TAATCACCGG ATCCACCAGC TAAATTATCA ATTGACATCA CGGTAGTGTC ATCATCATTG
    61321 ACAGATTTGT CGTTTAGTGT ACCAGTAATC TGTGGCCAAT TGTATTTGAC ATCGAAAATA
    61381 ATCTCATTAC TAGACTGCAC TGTGCCTTCG TCGTCAGTTA CCACTAATGT TAGTGTTTTA
    61441 GACTGCGGTG TACTGTCACC GTCTATAGCA CCGGTAAACG TCAAATCAGT CCCGTTAACA
    61501 TTTACGTCAG CCGGGGTAGT CCATGCGTAC GAGTAAGGCG AGTAACCACC GCTGATTGAT
    61561 ATTAGCGAAC TCAAATTATA CGTTGCATCA TGTAACATAG TAAACGAAGG CGATGCGTTA
    61621 TTACCATTAC CTAGCGTAAC AGATAACGGT GTTGTTTGAT CACTAACTGT AATCTCGGAT
    61681 ACAACTTGCT CTACTTCGCC GGTATTATCG TCTGTCACGG TTACGCGTAC CGGTAGCACA
    61741 AACGTATAGT CAACATAGTC GACATCAATT ACCGGTGTGC TACCGGAGTC GGACACGTTA
    61801 TACACGTCAA TAAAACGAGC AGTGTTGCCT GCTGAATCAA GTACCGGTGC ATTTTTATCG
    61861 TATGCCCAGC TTACACTGTA AGAACCAGAA CCGCCGGTCA CCCCTAAATA ATCACCAAGA
    61921 GTTATTGCTG ATTTTTCAGT CATGTTGTTA GCGGTAAACA CCACTTCAAG AGGCGGCACA
    61981 TTGTTGTTTA TTGTTATTGT GCTTGTCGCG GTTGCCACTT CGCCGGGCTC AGCCAAGTCA
    62041 GTCACTGTGA TTTGGTAATC AACTGTCTGA GGCTCGGTGC CGCCAATATA GTTACTTGTG
    62101 TAAACTGACC CTACAAGATT GCCGTATCCC GGCGTTAGAA TTTCATAAAC CACGTCTAAC
    62161 GGTCCGTGCC CGCCCGAATA TGATACAACT GTACTCAAGT CAACGCTCTG TGTCTCGTCA
    62221 ACTGAAATAG TACCCGCACT CGCAGTAACG GGCGGCGTTA AATCATACAC GTTCACGGTG
    62281 GCTGTATCGG TAACAGTTGT GCCGTCACCT GTATCGGTTA CTTCGACAAT AAGAGTAAAC
    62341 GCCTTGTCGC CTATGGCTTC TGTTACTTGG ATTTGCGGTG CTTCTATATC ACTAGCAGTT
    62401 ATGAACGAGT ACAAGGAGTT ATTGTCAGGG AATACGGACC ACTCATAAGT GAAAGGACCT
    62461 ATACCGCCAG TAAGGTTCAG TTTGCCTGCC ATGTCAAGCA CCGTATTTTC ATCCACATCG
    62521 TACGAGTCTT GATTTAAACT CGCACTGAAT GGCGCAGTTG TATCTTTAAC AAGAACTACT
    62581 CCGTAGCCCG TTACTTGTTC ATTTAAGATG GTATCAGTAA CAGTAAGGGT CATTTGAACT
    62641 GCGCGATCAC TGTTCACGTT GGATGCGGTG AGTTGCGCGT TAAGGCTGGC ACTGTCGTCT
    62701 ATTGTCAGGA AACTAGCAGA GTATGACCAA CTGTACGCAT AAGAACCGGA GCCACCAGTT
    62761 AAGGTAACAA GACTCCCCAA GTTGTAACTT GTACCTTCAT CTATTGTCAC ATCGTCGACT
    62821 GATAAATCCA TTTCCGGCGT AGTATCAGTG ACCGACAACG TAACAGTGAA ATCGTAATTT
    62881 TGGCGCGTTA CTGTATCATA GACGTTGAGA TTAAAATCAA CATCGTATGC GAAATAATAA
    62941 CTACCGTTGT ATGTCGGGGT AAACAAGGCG CGTAATTTGT CGGCGTCAGT TAACGTATAG
    63001 CCTGCAGGAA GTACACTAGG CGGTGACGGA ATTGACCAAA TGAACTCAAA GTCGCCAGAG
    63061 CCGCCTAGTA CAGAAACTAC CGTTGACATA TCAACGTCAA CATCATCCTC AGTTATTGAT
    63121 AGTACTTGCT GCGACACCTG CACCGGCTGA TATACCACTG CGTCTACCGA ATCTAGACCG
    63181 GTAACAATAA TAGACGAAGG TAGTAATGGT CTAAATTCAT CATTAGCATA CACCAAGTCA
    63241 ATATTCACGT ACAACTCAGT ACCAACCGGA TTGCCCGAAA TGTCTAAGTA CCTCACACGG
    63301 ATGTATATAT CCTTGTCAAC TCTACGTAGT TGCACATTTA CTGAGTTCCC GTCAGCGTCT
    63361 TCCAAACGAT ATATTGTGCT GAACGTACTA CTTAGCGAGT AAAACCCGAT GTTATCGACA
    63421 GGCTGTTCAC TATTAGACAA TGTTGTGTTA TTAAAGTCAA CTACTATTTC AGGGAAGTCA
    63481 GGCAATAATG ATTCCCAGGC CGCGTTGCTT GTTGGGTTAC CTGTACTACC GGGCGCAAAG
    63541 TCTGCGTTAA TCTTTATCTT GCCACCAGTG TTAAAGAAGT AACGCATATC CTTATAACTA
    63601 TTGAACACTA ATCGTGACTC ATGTTGGACT GCACTTTCCC AGAGCTCTGT TCTCGAAGAT
    63661 GCGCCGTATA CGCCTCCAGA GCTGCTAGAA ACTCTATTAA CGGCAACGTT AAACCTATTG
    63721 TCGCTAATTT GATCTAGAGC ATCTGTGATC TTCTTCGGGT CACTTACGAA TGCACTAATA
    63781 ATGTCGTTTA CTGCCGGATT ATTGTCATCA GTTAACACAT CATCAACTGA AATATCATCT
    63841 TCCAACACTG TGCCTTGATG TGCCGCAATA CGATTAATAT TGTTAATTAA TTCAACCCAT
    63901 TCACTAGCGG TTATGAGTTG CTCATCAAAC TTAGTCGCAA AAGTCTCGAC TTTACCGTAA
    63961 CCGAAACCCG CAACGTTTAC CCCACTTGCT GTTCTGCTAG CGACATCACT TATTAGCTTC
    64021 TCCACAGTTT CCTGAAAGCC ATTAAAGTGT TCGTTTTCAA TTAAATTGTT TATATTATAA
    64081 CTCATATTCT ACCTTTAAGG TGGCGTAATA ACGTCAGGTT CTGCTTCATC CAAAGCAGTC
    64141 ATAAGGTTTA CTGTAGGGGA CGGTGATGGT GCGTTAGTGT CAACGCTTGT CGTATGATCG
    64201 ACATACACAG TAAGCAAACC GTCTGAATAC GTTTCGCCAG GCTCACTGAT AAACTCAACC
    64261 TTAAATTGAA TCGTATACGC TGATGCAGGT ATAGTGTTTA GTCGCGCATA TACACGAACA
    64321 ACATCCTGAC CATTATCATA ATCGCCTACC ACCCTGTATA TTTCCCGCCA AGCTGTCACA
    64381 CCGCCTGACA TTATTCCGTA GAAACCGGAT CCTAGTGTTA TTGTACCGAA ACTGTCGCCT
    64441 AGTTCACGGT ATACTCGGTC TGCGCTTATT ACAATACGCC CGATATCTTC CAAGCGTTCT
    64501 TGCCATATAG CATTGTACTC ATGGGTGTAA AAATAGTTTT GTTCGTACGG AGTGTCGTAA
    64561 TATACAGTAC CGTCCGGAGT GCCGCCAGAC TTTTCGAACT CAAGCAGTAT TTTACTACCT
    64621 GTGTTAAAGT AGTGACGCAT TTCGTCAAAG TTGTTGAATG CGAACTCAAA TTCCAGATTT
    64681 ATTTGATCAG TCCAAGGCCG GGTTCTAGAC TCAGTAAGCA TAGTTCCGCC AACTGTGGTT
    64741 AAAGACTTCG CAGGTGAAAG CTCAAAACGA TTAGCCCTTA CATATTCCAT CACAGCAATC
    64801 ATACCTTGCT GGGCATCATC ATACGAGATG ACATAATCAC CTACGTTTAC TATGTCGGGC
    64861 ATCTCACTCA CGGTGCCTTG GTGTTGTACA ACTCTATCAA TGGCAACTAA TAATGAAGTC
    64921 CACTCAGCTG CACGAATAAT TTCGTCGGTT TGCTTAATGG GAATAGTCAC AGGAGATCCG
    64981 TAGCCGAACC CGCCTTCTAG TACGCTAGAA TTGCCTTGGT TACTGTCGCC TATAACTTCG
    65041 TTGATCTCAG ACGCCAATAA GTTGAAGTCT TCTGCGCGAA TGACCCCTTC TGGGTGATAC
    65101 GTCGTATCAT AAGCAAAATT TTGATTAGGC GGTACATTTC TTTCGTCGCC TGGCACGTAA
    65161 GGTGTGCGCA ATGAATCATC GGCCATATAG TCACTAAACC CTTTAATCTT TTCGTGTATT
    65221 TAGTGACTAC CGGACCGATA TTATTTACAT GAAGGTTTCT TCACAGGGAA TAGAGCAGGG
    65281 CAATAAGCAA CATCATATCC AGTTGTCACA GTGCCTTGGA CGGTCTTGTT GTTTAGAATC
    65341 TCAATATCAG TGTAGACAAA TACATTGTCC CATTCGACCC TAGCATCAAT TTTGATACGC
    65401 ACGTATTTGC CATCATAACG ATAGACGGTT GTGCGCTTGC TGCCGATATC CATTATACCG
    65461 ATATTATGTC CTGTACCTGC ATACGATGTG GCAGCGTCGC CGAATCGTAA ACGAACAGTG
    65521 CCTACTTCCC TGTCAAACTT AGCTAGTTCA GTAGAGTAGA GCGACGAGGC TAGACGACTA
    65581 CCATCGATAG TCACAGCAAG GAATCCGCCC AATTTAAAAA AGTTCTTCAT ATGTTTGAAA
    65641 TCATCAAACA CATAAGTCGC ATGTGATCCA AATGTAGACT TGGGATTCTT GTGCTTCATA
    65701 ATCTTTAGCT CACCTGGACC GGTAGCTGCG ATGTATGACG CGCTGACTTT TAAGCCCTTG
    65761 CCAGCTTCTT GTTGCTGCTC AAAGTGTTGC GAGATTGTTT CTATGTTTCC GAGCATGGTG
    65821 CTTTTTTCAG GCAAGCCAAG TAGAGTCAAT AGCTTTGCGA CTTCTCGCTC GAAATGAGCG
    65881 CATGCATCCG CGTCAGCCTC TTTTAAAGGC GACACTAGAG GTATCGGCTG TGCGCCGATA
    65941 CCTCTAAACT TGTCTGCTTT AGTGATTGGC TTTTCAGAAT CAACCACTAA TTTGTTGAAC
    66001 AAGATGGCAC ATGTATTATA TTCAGTACCA TGCACGTTGT ACATTATAGC ACGAACCTCG
    66061 TAACAGCTTC AACAAGTTTT TCACCCTGAT CACTTGATCG ACCAAGTGCG CGGCCGATTA
    66121 CTTCAGGAGA ACTGCGATGG CCAACTTCTG CACAACCTGG GTATTTGCGC GAAGCAACCA
    66181 AGTAATCACC TACAAGAACT TCACCGACCA CACGAACAGG AACTCGTCCC GCAAGAGCAA
    66241 CAGGTAGCCA TTCATCTGCG CCAGTCTCTT CAGTTGCATT CATTAAGAAA GCAGGTGCCG
    66301 TTGACACTAC GCCGAACGGA ACGTCGCTAC TTTGGCCGAA CTCGGTGATT TCTTTTTCGC
    66361 CACCAAGCAT AACGATGGTG CCAGGTTCAT ACACTTTGTC CGCATGATAT TTTTCTGCAA
    66421 TATCCGCGTA ACGTGCGCGG GCTGCCGTAC CGGAGAACTC TTGGGCGTAT ACAGTACAGA
    66481 ATTCTAATGT ACTTGACCCG ATATTGTGTT CGCCGCCTGA ACAGTTTTGT GAAGGTAAAA
    66541 TGTTACCGTC AAAAATATAG TTCTGACCTT CTTTAAACGG GAAACTGATC CAGTCACTAC
    66601 CTTTACGTAG CTTAAATTCA GACTCAGCAA TATCCCACCA TGTTTGCCCT TCTGTCGGGT
    66661 TAAGAGGTTC GGATCCGCTA GCTGAGTTTT CAAGAAGTTG TAGCATGGCT TTCATAACAT
    66721 GCTCGCCGTA CCCGGTTGTG TTACGGCCCA CTAACGGGAT TGAAAATTGT TCTGTATCAA
    66781 CTGTGCTGTC GTTGATAGTG ACAGCGCGTC CATCACTTAA ATTAATTAGA TATGCCATGA
    66841 TTATCCTTAG CTCATTTGCA CTCGTATAGT GTATTCAATT TCTAGTATTC TATTAGCTGA
    66901 TTTCAACACT GGGTGAAACC TAACGTGACT TAGCATTATG CCGCTTGAGT CTTTGAGTGC
    66961 TAGTTCATTG AAAACGTATT CGTTATTAAA ATCTGTTAAG TCGTCCAAAT CCAATTGGTT
    67021 TCCGTATGCG TTGCCGTCTT CGTCTACTTG TTCAGAATTA GGTTCACCAG ATGCCAAGGT
    67081 TACCACTACC CGTAAGTCGG CATTAGCGCC GTTTACTGTT TCGACGTAGC TGTCCGGACC
    67141 ACTGTTCTGC ACGTCTTTTT GGTATGTTTC GTTATAAAGC GCGGCTTGCT CGTCATACAC
    67201 TTCACTGACA TTGGGCTCCG CGTATAAAAC GGTTCCGTCA GTCTGTATGC TTGCGCCGCC
    67261 GTTACCGAAA GCCATATACC TAATATGACC ACTGTCATCA CCGGATAAGG CACGAACGAT
    67321 AGCTGCGCTC ATATTACCGT AGTGAATAGC GTTTGATTTA CTAACTAATA CTTCGCCAGT
    67381 AATTTTATCA CGCACTGTCA AATGCCCGTT CATTGGCAGT TCAGCTATAT TAAACATTGT
    67441 TATCCTCTAC TTTTAACGAT TGCGGTTCCG GACTCTTTGT CTCTAATTAA AATAAAATCT
    67501 TTGACGTCGC CCTGGAATTT ATCGTTCGGC TTTGTTTCTT TATTGCTATT TAGCCCGGAA
    67561 AAACCCGGGC TATTGTTGTC TTTATGCACT ATAAATCCCT TTTAAAGATA TTTATAAGTG
    67621 ATAGGATTAG CTGCGCCTGA ACTCTTAACG AACGATTCCA CACCGCTGTC AAATTCAAAG
    67681 CTATCGCCTG TATAAAACAC GTCAGGGTCA ACAAATTGTG TATCAGACAC AAACTGTATT
    67741 CTGGAACCAG GTGCATGGTT TGCTATACTT GTGCTTAACT GGCCTCGCTT CAATCCGTAG
    67801 AAAGTAGTAT GCGCGCCATC GTAAGCAATA TTCGAGTAAC TAACCATCTC ACCGTTTATC
    67861 CAAAAACGTC CTGTATTACC TTGACTTGTG TAATCTCCTT CAACTTTTAC GCTGTATTTA
    67921 TTACTCGGCA ATTCGCTGGA AGACACAGTC GCAGACGCGT TGCCCATTAC AAATACCTGG
    67981 TGATCACTTG TCTCATCAAG CAAATACCGA TACGCGTAGT TTGCGTCACT AAACGACGAT
    68041 TCACTCACAA TTACCAACCA GCTATTGACA GGAATAGTAG TGTTATCAAA CGTTATGCTC
    68101 GCGTCAGTGT CCCATGGGGT ACTATCCCAC CTATGCACAT ACTCGCCGTC AACATACTCA
    68161 TCCCAAGGCT CCGAGCGCAC GTTGTCGAAG AAGTCGGATA ATTCTTCTAC TATCCACTCG
    68221 GTTGTAACAT TAGGCGACAC GTTGTAACGA GGTACTTTCC TAGCAACATA AACCCGTGAT
    68281 GTAGAGCTAT CAACGTCAGC AAGAGTTAGG TTGTCACTTG TCACTTTTAC ATACTCAATT
    68341 ATATGAGAAG GGTTAGTTTC AACCGTAACA ACAAGCGCGT CATGTACTTC AATTGGCGCT
    68401 ATGCCAGACA TAAGGTCTTC ACGTGTCATA GGGTTAGCAA ATGAACGCGA CTCGCTTGGA
    68461 CGAACATCAT AAATTTCAAC GATATCGCCT TCATGTAAAG GCACAATTAC GCGCAGAACT
    68521 TTTTCAGTCG CATCATAATT GAACATATTA ATTTCACGTC CATTAACGAA CACAAACGGC
    68581 CCCATTACGT CTACAACTTG GGTCGTAACG TCAAATTCAA CCACAAACGT TTGGTTCATT
    68641 TCCGGCTTAT ACTCAATGTG CATATACCCG GCATCGCTTG CGCTCATCAA GCCCGGATCG
    68701 TTCTCATCAA ATGTACCAAA CTCGCCAGAG TCAATAGCGT AGACACGACC TGCGTTAATG
    68761 TCATTAACAC GATCAAACGA AGCCTCGTCA TAGGTCAAGC TAGTCACGCT TCCGTCGTTA
    68821 GGCGGAATAT CACTTACACT TTCTGACCAA ACTCGGTTAA TGTTTATCGT AGTCGTAGTA
    68881 ACAATGTCTT CAAGCCCAGC TATTTCAACC AAGCTATCAT CATCACGGTT AACCGTATAA
    68941 GCAGACGAGA AGTTTCTTAT CTTAGTTCTA TACGGTTTCA CATCTTCAAT ATACGAGCCC
    69001 AGTAACTCAA TGTTATTTGG TGTTGTAATA GCCGGTGTGT CGAACGTATT GCCGGTTTGG
    69061 CGCACGCTTA CATACGAAGT CTTAAACAAC CAATCAACGT GATCCTGTTC GCTCATTACA
    69121 TAAACAAATG CAGTGAATAC AGCACTGTTC ATATATTTTT CAGTGTCGCC AACAAATATG
    69181 TACTCGCGCA ATAGATCCAT AAGGAGTCTA AGTTCAAGTC GTAGTTGGTG GCTATATTTA
    69241 CCAGTCCATG CTCTTGGTAA AATTTCCACT GTTTCGTTTT GTACAGCAAC AATCTCAAAA
    69301 CTACCAGTTG AGTTAACTTC GTAGACAGTG TAATTTGCAT TGACTACTGG TTGAACTCTT
    69361 ACCTGGTCCC CAGTTACGAG CCTAGATTTC AGGGCACTTA GTTCACTCGG CGACTTTACT
    69421 AAACGAGTAG GATTAACATT CTCAGCGCTA TACCCGTCAG CATACCATAC ACCCCATTGC
    69481 CATAAAGTAC CCTCTTGCTC TGCTAAGAAT AAGTTCCATT CAGGATAATC AGACCTAATA
    69541 CGTAGGTTCT TAATGTTTTC ATTAATATCC TGGAATATAA CCTTACGGGC AGCAAATACG
    69601 TCTTTAAACC AGCTTTGGCG AGGCGTATTA GAGTTACCGT ATTTTTCGTA ATCACCAAGG
    69661 GAAGGATCAG GAACCATCAA GTATGAATCC GTGCTCTTGG CGCCTGTTAC TGCTTCTATT
    69721 TGGGTTGGTA AATCAGGCAG TGCACTAGAC GCATACGATC CCACAAACTG TGCAGGCACA
    69781 TCCGGACTTG TTTCATAAAC AAGACGCACA TACGAGTCAA CCGGATGCTC TACCACGTCA
    69841 GTGTCTTGAT ATCCCCTGTC CAGCCCAATC AGCTTTATTT TCCCGTATTT AGACTCGTTG
    69901 CCATCGGCGT CGACAATCAC CCGAGTATTG TAATAAATGC GTTCGCCGTT TAGTTCAATA
    69961 ACGCCACGAG ACTCAGGGAA TCGTGTGTCG TACCTATCAA GTAAAAGACT AGTAACGTTT
    70021 CCGGTTGTTA GCTTGGATTC AGTGTAAGCG AAACCGTCTT CACGTAAATT ATAAAGACCT
    70081 TGTTTAACTT CGTCCCAACC AGTCGGCTTA GTTATACCGG TAAACGAGTC AATGAACTTC
    70141 TCCCAGTGCG CTTCTGGCAA CTTAGTATCC GAACCATCTT CGTTTATAAT CACCCATTCA
    70201 GTGTGATTTT GGTTATGTGT TTCTTTATAC TTGTAGTTTA TTTGGAACGC GGTGTTTCTA
    70261 TTGCGTGCTA CGCTAGACAC GTTAGCAAAA ACAAAGCTAT TCCCATCAAC CGCGTAACTA
    70321 GATGTCTGGT ATGAAATCGC AAATGTTTCG TTTGGCTCAA GAACACTATC AAACTCAAGG
    70381 CCGCCCTTAA CCACACGCCA GTTATGGCCG TCACCGTAGA ACTTGCCGTC GCGCAATCTA
    70441 AACACGCGCA CGTCACTGAT CCAGTCTGCA CCTAAATCAA TAAAGTTACC AGTCTCATAA
    70501 TCAGTAGTAA CCTCTACATA ACGGTGGCGT CTATCAACGT CATTTTTATG GTCGTTAATA
    70561 GGCGAGAACC AAATATAGTT CTGCTTCGTA GGCGTTAGTA TCATACTCGC AACTTGGTAC
    70621 ACACTCGCTG TTCTATTAGG CAATGAACCC GCAATCGTTG TTTTTCCCGA CACCCAGAAG
    70681 TAATACTTGA TTACAGACGC TTTGGTTGCA GAGTTGTACA CTTCACGTTG AGTGTATTCG
    70741 TTTATGTTGC GTGGTGTTCC TGACCCACTG TACTGACTAG GCGGAACGTC ACTTTCGATC
    70801 CACTCGTAAA CAGCCGCCTC AGAACCAGGG AATACCGCGC CCCAGTAATC ACGGCGTTCA
    70861 TAGATACTGC CTTGCTCGTA ATACAAATAA GCCATCTTAG ACGTGTCCCA CCAAACTTGA
    70921 CCAATATTGT CTTGATCAAA TAAGTTATTG AAGTCAACAT GCTCATATAC ATCCGAGTTG
    70981 GTGTATTTGG CTGGGTCAGA CGTCATGCGC CACGTTACAT TCTGTTCGAC TACTGTTGGT
    71041 AGCAAACCTT TAAAAGGATC GTATACAGGT AACAAGAAGA GCGTTTCTGC GGTCTTTTCG
    71101 TCATATAAAA ACGCTTGGTC AAACAAATGC GTGTTGACTA ACGTTTCTCG CTGTCTTATC
    71161 GTGGTTTGTA CCACATCGTT TACCACAGCT TGTATTTCGT ACGGCACAAA CACGTTGCCT
    71221 CGGAACTGAT AAACAGCCCA GTCGTTCTCG CCAGCTGCGT GATCCACCCA TGCTAATTCA
    71281 CCCTCTAAGA AAGGACTGTT AGCTGAATAC ACTTCCATGT CATTTCGTGT GTCAAATCTG
    71341 CAAGATTCAA AACATATAAC CCGCATAGTA AGGACTGGCG CAAACTCGTC TAATTCATCA
    71401 ATATCAGCGT TTTCTAGTAA CACGGTATCA GCAGCGGTTA AGTCAGTGCC CGCTAAGTCG
    71461 CGATATAGTG CATATCTACG AGTATAGCTA GTCTCTTTCT CGCTCGTTTC ATCTATCACC
    71521 GGTTTGACAA GTACTTGTTT TCCTGCAATA TTGCGACGTG GTGACTCCGT ATCTAAGCTT
    71581 GGGTCAATAG TCACTAAACG ACTATAAAGC ACGAATGCTT CGCTTGATAC TTCACGCGCA
    71641 AAAACGTCAA ACAAGTCAAC GTCAGTTTCA AGATACCAAG TACTACCGGA CTTGAATACT
    71701 GCTGAGTTTT GTTGAGTTAG TAACTCGGTG GCGCGCAGAA CGTCCCAGTC GTCTTTTGCA
    71761 TTGCGTGCTA GCCATAGCGT GTCACGAGAT TCAACACTCT CATTACCTTC GCTGTCGTAA
    71821 GTGTAATTCA CACTAGGAAT AGCGGGTTCG CTATTATAAT CAAAGACTTG TTCAACATTA
    71881 AACGCGGTGT AGTCTACATC ACGTATATGA ACGTAACCCG CAGTTGGCAT ATCGTAATCA
    71941 ATTACGTCGG TTTTAGGGAA CAAATCTATC GGGCTAGTGT TCACCGGACG GCGGTGCCAG
    72001 CTATCAACAC TATCTTGGTC AACTACAATA ATATTATCCT TGTCGCTGTC ATTATCAGAC
    72061 AACCCTTCAA GGGTAGCAAC CATGTCATCT TCCCAGGCAA TATCAGTATC ATCCCAAGCA
    72121 TCGGTGCCAA ACCCGCCGAT GTCGAATGAA TCTGAACGAG AAACAATAAC AGTCGGTGTC
    72181 TTGGTATAGC CTTCACCCGA GCTAACTAGA GTAACATCGC TTATTCTGCC ATCTTCGCTT
    72241 AGTTCGCACT TAGCAGTTGC CCACACTATA TGCCCCGTAT CATCAGGCGC AGGGATTATT
    72301 CTAATATGCG GAGGTGTTGC GTAGAACTCT TCTAAGTCAA CAATCTCAAT AGAGTGCACC
    72361 TTTTTATGAT CAGTAACCGG TGTATCTATC AACACAGCTT GCGGGTCACT TACTACCTTT
    72421 TCCGACGATA GTAAAATATC AAAGCGCTGG GTATTATTAG TTGCGCCGAA GTCGCCTACC
    72481 TTAACAGCCC ATTCTTCGTT TATGGTGATA TTTTCTGACG CGTCTGTATC CAGGGCACGC
    72541 AGGATCTTGT CACTACTAGT AACCGTTCCT TTTTCTTGGA TCATGCCACG ATAAAACTCG
    72601 TACTGTGCGT TGTCTCCCAG GCCAAGCGCA GTCAAATAAT CCTTACTATC GTAGCCTATC
    72661 AGGTGTCGTG CTGCGTTAGT AATACCAGAT CTGTCTAACA CGCTTTCACT GTTATGGTAA
    72721 TCACGGATAC TTGACGTGTT GTTTTCCAAG TTAGTGATAA GAGACCCAGA CTCAGTTATA
    72781 ATATATCCGG GCGCTTCTTT CTTACCGCTC CAGCCAAATG ATCTAAATCC GTCAAATATG
    72841 ATGCGCTTCT TTCTTTGCTG CAATAAGCCA TCAAACATAA CATCGTCAAA TACGGTTTTG
    72901 TTATCAAACA CAACTACGTG TTCGGAATCC TTGACCCCAA ACCGAGCAAA GAAAATACCC
    72961 GCGTCCTCAC TCGCAGTTTC AAGTGAAATA TGCTTTTCGG TACGGCCGAA CACTATTGCA
    73021 CTGCGACTAA GCGGCAGGCC AGCTTTGTTT AGCACAACAA ACTCACTTGA CTTGTCACTT
    73081 ACTACAGGTA CCGGGTAACC TTGGTCAAAT GTTACCGACA CCTTTGAGCT TATCGGACTC
    73141 AATGCCAATA GCGAGTTATT TTCCCAGTTA GACGCTATCC AGTTTAGTAA CTGTTTAGAG
    73201 CTCTGAACAA AGTCTCTACG TGCTGATGTT ACTGGATCAC GTTCTTCAAA GTCAAACCCA
[truncated: 300,558 more chars]
