# Supplementary material for: Clades of huge phages from across Earth’s ecosystems
Source: Nature. 2020 Feb 12;578(7795):425–31. doi: 10.1038/s41586-020-2007-4 (PMC7162821; doi:10.1038/s41586-020-2007-4)
Supplement: Supplementary file 6 — Genbank files for all genome. [file 41586_2020_2007_MOESM6_ESM.zip › genbank_genomes_SD-4/RIF_PHAGE_34_14.gbk]

LOCUS       rifoxyc1_full_scaffold_3_prodigal-single     294112 bp    DNA     linear   BCT NOV-13-2019
DEFINITION  rifoxyc1_full_scaffold_3_prodigal-single, contig.
ACCESSION   rifoxyc1_full_scaffold_3_prodigal-single
VERSION     rifoxyc1_full_scaffold_3_prodigal-single.1  GI:
KEYWORDS    .
SOURCE      RIF_PHAGE_34_14
  ORGANISM  RIF_PHAGE_34_14
            .
COMMENT     Data sourced from ggkbase. For additional details see
            http://ggkbase.berkeley.edu/organisms/405070
FEATURES             Location/Qualifiers
     source          1..294112
                     /organism="RIF_PHAGE_34_14"
                     /mol_type="genomic DNA"
     gene            complement(25..450)
                     /locus_tag="rifoxyc1_full_scaffold_3_prodigal-single_1"
     CDS             complement(25..450)
                     /product="Marine sediment metagenome DNA, contig:
                     S01H4_S17956 {ECO:0000313|EMBL:GAH17203.1}; Flags:
                     Fragment;;  TaxID=412755 species="unclassified sequences;
                     metagenomes; ecological metagenomes.;" source="marine
                     sediment metagenome.;""
                     /codon_start=1
                     /transl_table=11
                     /translation="MNDVLPIFEKHFPKDLRPRKAVEASKMYLDGYAVDAAAYVDAPS
                     AHYAPSAHYAAVAVNAADAYAAANAAANAVYFTAKDSSEEHIFNLILSLLPQMIDYAV
                     ENQVKLFTGSGDFSEIFEMLTDEQKKLVIYNMDVIGNWK*"
                     /db_xref="X1F8T9_9ZZZZ"
     gene            complement(760..1122)
                     /locus_tag="rifoxyc1_full_scaffold_3_prodigal-single_2"
     CDS             complement(760..1122)
                     /product="hypothetical protein"
                     /codon_start=1
                     /transl_table=11
                     /translation="MNYKKAIICLPEEHIVLRDVSVKSTEIEGLIMITGQRKIVAEER
                     LASKFQIKVEVQRSKWSIWRLFGFQTYFKYEINLPSDWNAKYSCYVDDYICIRYEYIT
                     KSYIVSIYSTQIFFEEVV*"
     gene            complement(1124..1345)
                     /locus_tag="rifoxyc1_full_scaffold_3_prodigal-single_3"
     CDS             complement(1124..1345)
                     /product="hypothetical protein"
                     /codon_start=1
                     /transl_table=11
                     /translation="MDLKVKTIHAKSLIYGAAFKAMYWTLGKEDEITRYTLEVYRKTR
                     RQIPGWKDPKTGRSTRYGANEAYESTRKD*"
     gene            complement(1430..1792)
                     /locus_tag="rifoxyc1_full_scaffold_3_prodigal-single_4"
     CDS             complement(1430..1792)
                     /product="hypothetical protein"
                     /codon_start=1
                     /transl_table=11
                     /translation="MHYVLWIDDEPARYNLLCGDFSDTLFIFACGVKQINHYLNHAKI
                     KWDLILLDHDMGSAINGMEVCKKFLGERGFRVACVSNNTPRRLDMIAYLKEYAVPVYD
                     ISVTDTNFSAKIIQLLTL*"
     gene            complement(1802..2065)
                     /locus_tag="rifoxyc1_full_scaffold_3_prodigal-single_5"
     CDS             complement(1802..2065)
                     /product="hypothetical protein"
                     /codon_start=1
                     /transl_table=11
                     /translation="MVLGISGLLLIIVIVMLVLGITMIVPKTILLYSSWSYDNKIKKL
                     KLEQEKIHTRALEELAINAQLSNDWCNVRSDKANKQEEFKEKI*"
     gene            complement(2076..2963)
                     /locus_tag="rifoxyc1_full_scaffold_3_prodigal-single_6"
     CDS             complement(2076..2963)
                     /product="Membrane protease subunit, stomatin/prohibitin n
                     =1 Tax=Terriglobus roseus (strain DSM 18391 / NRRL B-41598
                     / KBS 63) RepID=I3ZBF3_TERRK"
                     /codon_start=1
                     /transl_table=11
                     /translation="MNMSKMILVMIGVGMFSGCVIPPGTVAIETSVCGDMPDAERYTV
                     VRSGRVWSGPCTEIYTLPTREQRAVWTLDPTDGSPNDESITFAGVDGQPVNADIGISY
                     SIGVDDSSIIAMIRTYGPDLESTIDSKVRDYVRDSLNACASENNRTVQDLYGVFKTET
                     VACAQERTQKEFGPNGLVINRLTLNSEIRLPAKIKQAMEMAQAATQEADRVSREVQMT
                     EAEARKQLVSAQADADSLRIRSESEAEANRIITQSLTKEVLELRRLEVEEALIGKWNG
                     SVPTTVLSGESNMLYNIGK*"
                     /db_xref="UniRef100_I3ZBF3"
                     /db_xref="A0A0F9Q4K0_9ZZZZ"
                     /db_xref="trs:Terro_0221"
                     /db_xref="I3ZBF3_TERRK"
     gene            complement(2993..3316)
                     /locus_tag="rifoxyc1_full_scaffold_3_prodigal-single_7"
     CDS             complement(2993..3316)
                     /product="hypothetical protein"
                     /codon_start=1
                     /transl_table=11
                     /translation="LYKKTVFHFEQPFCSCNVLDLAWGMVAVNGAPCMSFQCRTCATA
                     ITIPLPKLNAGFEFSFKAEGVTVKGEEREIPNPEIIKEPKDSGLVVIGNVTYGPWAGV
                     EIPEE*"
     gene            complement(3353..3895)
                     /locus_tag="rifoxyc1_full_scaffold_3_prodigal-single_8"
     CDS             complement(3353..3895)
                     /product="hypothetical protein"
                     /codon_start=1
                     /transl_table=11
                     /translation="MFGKKKYGWFSARAAEACGTFAYHNISGEVITVTVVGSNPFSPS
                     SFWGDEVFIGEVFGYVASNLKLSFFDKNLIYKESKTISNYVIGSPNLNSSDHFDYDKF
                     INCEIPKYIGVDPVRSEDLSSLDFSPYEQHQICGDFRLISNPNDGCGGVRKWVSLAAI
                     RSEGVSGAFYDADMMFDPTE*"
     gene            complement(3900..4427)
                     /locus_tag="rifoxyc1_full_scaffold_3_prodigal-single_9"
     CDS             complement(3900..4427)
                     /product="hypothetical protein"
                     /codon_start=1
                     /transl_table=11
                     /translation="MSNLVADKAARGRKHCPKCDKYPGVRSNTCPNCGYLFVVSEKPK
                     ESDSIKIKIKIAKDISVDDETSQDTSSRDKEEVKKISAPGYIQGQDYVLIPAGKCPVS
                     LDGQSINEIRVWMKAVRDVYNQGYLSTEALCYWVRNFYPFFYLKDGKVVADDTGDKIR
                     AIIERLDGSIILEKE*"
     gene            complement(4460..4918)
                     /locus_tag="rifoxyc1_full_scaffold_3_prodigal-single_10"
     CDS             complement(4460..4918)
                     /product="hypothetical protein"
                     /codon_start=1
                     /transl_table=11
                     /translation="MGNHALRRQTSMALRAAGLPHKLYRGKSRVAWKYLHAKTLRNMI
                     KEADRRVGDLINDCDGFNHRITKVNVSYGWNGVLMFNAYNLEDKHWSCGCSGRSDDSK
                     TVEQIVAFFNVTDQQVVEMGDWWTENDQRLLDKIKAGEPICDKDGIKLPL*"
     gene            complement(4924..5394)
                     /locus_tag="rifoxyc1_full_scaffold_3_prodigal-single_11"
     CDS             complement(4924..5394)
                     /product="Gp20 id=4677109 bin=GWA2_OP3_52_12 species=Phage
                     phiJL001 genus=Yualikevirus taxon_order=Caudovirales
                     taxon_class=unknown phylum=unknown tax=GWA2_OP3_52_12
                     organism_group=OP3 (Omnitrophica) organism_desc=Genome is
                     FULL of scaffolding errors"
                     /codon_start=1
                     /transl_table=11
                     /translation="MKLIMWRILVPAYGRQESFSYEHYKAWVNYVHSIAGGFTVSQGV
                     KGQWTSPDGIIFRDRMIPVDILCSRKQIKKIIDFTLVHYKQKAVLAYKISEEAIIRYS
                     EEVPVEPVAVVKPLLLHDYSYQFAPGWYKCNLCGHEVHYKNYNYVYPERCPGPE*"
                     /db_xref="gwa2_scaffold_4887_6"
                     /db_xref="Q5DN85_9CAUD"
     gene            complement(5399..5602)
                     /locus_tag="rifoxyc1_full_scaffold_3_prodigal-single_12"
     CDS             complement(5399..5602)
                     /product="hypothetical protein"
                     /codon_start=1
                     /transl_table=11
                     /translation="MLQPGPAIWRTDVYDVDVEIVRYLGTTDGVRYYMIRNDSGETGV
                     PETELIVKKQNIIFDWADIFFHG*"
     gene            complement(5961..6212)
                     /locus_tag="rifoxyc1_full_scaffold_3_prodigal-single_13"
     CDS             complement(5961..6212)
                     /product="hypothetical protein"
                     /codon_start=1
                     /transl_table=11
                     /translation="MGKFKQVTETNHKLEIQILDENGQLTKLAFDLIRQGLRNYMEDA
                     WDDHHRSAVIIPENAEYALQIIEPDDNDSTKLVITWHTK*"
     gene            complement(6213..6503)
                     /locus_tag="rifoxyc1_full_scaffold_3_prodigal-single_14"
     CDS             complement(6213..6503)
                     /product="hypothetical protein"
                     /codon_start=1
                     /transl_table=11
                     /translation="MPSVTITFKPVSNKKFRVAPKAIHSEVVTALCAMLKQEINEAER
                     EGRLPEFVSGYCGYLPLVPIKDYEIHDKSIPKESEWIDDSDTFEMEIINGDL*"
     gene            complement(6522..6740)
                     /locus_tag="rifoxyc1_full_scaffold_3_prodigal-single_15"
     CDS             complement(6522..6740)
                     /product="hypothetical protein"
                     /codon_start=1
                     /transl_table=11
                     /translation="MNTSDHKQLLETISRLLEEFETKHSTVIGCFLDLETGERSPDSI
                     ISQSLWYEWGGKAFNPCPSWRLEKVRKA*"
     gene            complement(6759..6893)
                     /locus_tag="rifoxyc1_full_scaffold_3_prodigal-single_16"
     CDS             complement(6759..6893)
                     /product="hypothetical protein"
                     /codon_start=1
                     /transl_table=11
                     /translation="MIEDYISRHQSNLDPGDDNDFKFYKIAIHRNTAKLKELLGDGWF
                     *"
     gene            complement(7182..7538)
                     /locus_tag="rifoxyc1_full_scaffold_3_prodigal-single_17"
     CDS             complement(7182..7538)
                     /product="hypothetical protein"
                     /codon_start=1
                     /transl_table=11
                     /translation="MGNLCKTGKARQIVYDAIKYVRETGESKWVTFGKKRIKIYRDKG
                     SAYTNSEPPDSFEFVGNEPCGWHLVKHHGRVILTDVYSKDYTWCYPPGSKTACVIRQK
                     DLLAYVHQIYDRNSED*"
     gene            complement(7531..7887)
                     /locus_tag="rifoxyc1_full_scaffold_3_prodigal-single_18"
     CDS             complement(7531..7887)
                     /product="hypothetical protein"
                     /codon_start=1
                     /transl_table=11
                     /translation="MDKALEDKFLEIIEQIQNLLSKIDFNTGSRLVNVLYPDGIWNKD
                     GKHLSLQTGEMPRVGDHINLYVDGSWQTFRVADKIFAPGCTPHLSLHLTYPNDSVIKV
                     QARQEAEAERFMSSHG*"
     gene            complement(8097..8693)
                     /locus_tag="rifoxyc1_full_scaffold_3_prodigal-single_19"
     CDS             complement(8097..8693)
                     /product="hypothetical protein"
                     /codon_start=1
                     /transl_table=11
                     /translation="MPTYRIPYTLSMNNTIRTLYMSVHGDNLCNAEKTLEESFLSQSL
                     MGRDILYGQGVEKSCVHIPQKGDQVFILKDDSLPKSIWHKIGTIDSEPISIGEDGEAN
                     GSYLVHFTSDTEGYKIHVSLFHLMKAEPLKEISDSDLKSLEIQVYYDYKASISSGGEG
                     VRRAIENLQTLQCEMDRRNLSHADATNFFKVVPWKPLD*"
     gene            complement(8759..8980)
                     /locus_tag="rifoxyc1_full_scaffold_3_prodigal-single_20"
     CDS             complement(8759..8980)
                     /product="hypothetical protein"
                     /codon_start=1
                     /transl_table=11
                     /translation="MFFLSNASLSTLMDLELMTYFDHKRAPDDKHEGASKNYRAVITE
                     LKRRGIKPRDFTDQSDYGFNPWENQLKLD*"
     gene            complement(9269..9505)
                     /locus_tag="rifoxyc1_full_scaffold_3_prodigal-single_21"
     CDS             complement(9269..9505)
                     /product="hypothetical protein"
                     /codon_start=1
                     /transl_table=11
                     /translation="MQMVIIRVAYFSFYFEGLKVEGQKGYSVITVERSYLTPMLEMLN
                     ASDRVEYFYVSDGVGLFDQAALGYDRNAYPKWAY*"
     gene            complement(9576..9797)
                     /locus_tag="rifoxyc1_full_scaffold_3_prodigal-single_22"
     CDS             complement(9576..9797)
                     /product="hypothetical protein"
                     /codon_start=1
                     /transl_table=11
                     /translation="MQTIIIRIADSECEAEDSNNYSVITVNRDYLTSVLKILNESNLV
                     QYFYVSDGVNLFDQVSLGYDHNAYPKLVK*"
     gene            complement(11168..11467)
                     /locus_tag="rifoxyc1_full_scaffold_3_prodigal-single_23"
     CDS             complement(11168..11467)
                     /product="hypothetical protein"
                     /codon_start=1
                     /transl_table=11
                     /translation="MSHYWRFNSQDSHADVCEDYGVEQLGVTRIRFAYLKFGDLILSI
                     DDDNRPAYNLVVYVLLKEDKVIWEVEGVRYISSKESAVYVDSAVHVKNREAETNG*"
     gene            complement(11792..12082)
                     /locus_tag="rifoxyc1_full_scaffold_3_prodigal-single_24"
     CDS             complement(11792..12082)
                     /product="hypothetical protein"
                     /codon_start=1
                     /transl_table=11
                     /translation="LDEPYVFNLTNCNADVCELFPADLIKAQRIGFADLQVGDLILSF
                     TDDYKPAWNEVTFVSRKYELMRVYWSVDNGERYMCWGDTPIYIKKKLKQEVA*"
     gene            complement(12055..12384)
                     /locus_tag="rifoxyc1_full_scaffold_3_prodigal-single_25"
     CDS             complement(12055..12384)
                     /product="hypothetical protein"
                     /codon_start=1
                     /transl_table=11
                     /translation="MYYIIFERGPDATKKLVVGPFYTVLITLDLLRVDDCKTLASFSG
                     YTLNSDVQPYWWIEYIFPPGIEDHFQDITISITSPTNSPDGFIELDDSGDNPLRANYW
                     TNPTYST*"
     gene            complement(12675..12965)
                     /locus_tag="rifoxyc1_full_scaffold_3_prodigal-single_26"
     CDS             complement(12675..12965)
                     /product="Uncharacterized protein {ECO:0000313|EMBL
                     :KKN81555.1};  TaxID=412755 species="unclassified
                     sequences; metagenomes; ecological metagenomes.;"
                     source="marine sediment metagenome.;""
                     /codon_start=1
                     /transl_table=11
                     /translation="MAIYVSNADSVPKCQHWAILKFQTIHIPGDERSRTNPGHGYGPS
                     TETTCSYVAYMNEQEWVVEVQKLASRAFPSDDFIAIKVIPATITTKVSVSVS*"
                     /db_xref="A0A0F9TJZ8_9ZZZZ"
     gene            complement(13032..13289)
                     /locus_tag="rifoxyc1_full_scaffold_3_prodigal-single_27"
     CDS             complement(13032..13289)
                     /product="hypothetical protein"
                     /codon_start=1
                     /transl_table=11
                     /translation="MSCTCRDNTGCSVCDPSWESDLESFFDFSCEEWPDLSNLLDREP
                     WLQDVIASAYLNGAMQKDDDENEAAFDQYLAIEDYNIDDSD*"
     gene            complement(13483..13998)
                     /locus_tag="rifoxyc1_full_scaffold_3_prodigal-single_28"
     CDS             complement(13483..13998)
                     /product="hypothetical protein"
                     /codon_start=1
                     /transl_table=11
                     /translation="MTCVTMYLIGGLQFLGIIVGVMLVTVLIFAGPALFWRWAVGFRM
                     VDFIWNDQDKVYKHVWIRKNPGWLIRFLDRLTPGWIKKISSFLYTWFERTMPKLFIIL
                     MGLLVVSILGFGSYGYSQQQVLISFSEECEYTCREDETSRLWEEDGDIKCACTPVGAE
                     EVFILGHIPCG*"
     gene            complement(14029..14427)
                     /locus_tag="rifoxyc1_full_scaffold_3_prodigal-single_29"
     CDS             complement(14029..14427)
                     /product="hypothetical protein"
                     /codon_start=1
                     /transl_table=11
                     /translation="MPLEDNENLAMELVRVADVIQISISYLTRLVESLVAQNPSDRSR
                     NEGDAILKMINENKDALAEGVAAIYSKYWSPEVMQAAIDWNNSASCMEMKAKTAVVSA
                     EVEQLSGVWMQQIVASVLGSDGNQTLDTLN*"
     gene            complement(14589..14659)
                     /locus_tag="rifoxyc1_full_scaffold_3_prodigal-single_trna_
                     3"
     tRNA            complement(14589..14659)
                     /product="Undet"
     gene            complement(14769..14844)
                     /locus_tag="rifoxyc1_full_scaffold_3_prodigal-single_trna_
                     2"
     tRNA            complement(14769..14844)
                     /product="Lys"
     gene            complement(14861..15103)
                     /locus_tag="rifoxyc1_full_scaffold_3_prodigal-single_30"
     CDS             complement(14861..15103)
                     /product="hypothetical protein"
                     /codon_start=1
                     /transl_table=11
                     /translation="MRFLTRLFSAISIILAALTSAVFTAIITGFVLMLLWNWLLVGAT
                     SVIGVGLPAITWLQGWGLCFLCTMLFNSRSKIGAST*"
     gene            complement(15366..15968)
                     /locus_tag="rifoxyc1_full_scaffold_3_prodigal-single_31"
     CDS             complement(15366..15968)
                     /product="hypothetical protein"
                     /codon_start=1
                     /transl_table=11
                     /translation="MGSFKFKIGAAAAAPTERHPVEVMTDSVNLVDFVRNGELVPAFA
                     FATADGRGTSPEVVPLDEIEEYAAVLRKALDEGIPERAEDDEGYIPSYVVLAAELHQG
                     EYTTIRKDASGEPVKLNGKVQRDDHGVRYFFRSNTGRGAKTQKIRPEHFEDVVGFVEA
                     LIDEVPGTLDMWNRELPNIMKARAEAEAKAQTEAAKAANA*"
     gene            complement(16597..16794)
                     /locus_tag="rifoxyc1_full_scaffold_3_prodigal-single_32"
     CDS             complement(16597..16794)
                     /product="hypothetical protein"
                     /codon_start=1
                     /transl_table=11
                     /translation="MEGQVCGAVYAAYDNAAVYGSKPLSNGAKSAGSSDDLIMLLKSS
                     KKPSVAMEEFVGSTNRCRFRI*"
     gene            complement(16818..17165)
                     /locus_tag="rifoxyc1_full_scaffold_3_prodigal-single_33"
     CDS             complement(16818..17165)
                     /product="hypothetical protein"
                     /codon_start=1
                     /transl_table=11
                     /translation="MDSEQFVKAGGRFLHYRSSAQRRITVAYRVENGNILYGAEIHQP
                     DGPDDCWIRKQANYRALYRLISQPVTIPDGNMTNTERHSYIRSALIKFGCCQREVLSV
                     NKNIAGKDLKRRV*"
     gene            complement(17694..17778)
                     /locus_tag="rifoxyc1_full_scaffold_3_prodigal-single_trna_
                     1"
     tRNA            complement(17694..17778)
                     /product="Leu"
     gene            complement(17964..18341)
                     /locus_tag="rifoxyc1_full_scaffold_3_prodigal-single_34"
     CDS             complement(17964..18341)
                     /product="hypothetical protein"
                     /codon_start=1
                     /transl_table=11
                     /translation="MPDSLDLALQQIRDTLCVSGDTHPLSLDITFQLEVERGNKVEDN
                     DWTITSLGVVEVSLPLNRFLCGKMSRPDWMTESQWQAFAIVQYETTEDPEFRESLDHA
                     LNSLLSEPHTEEEVSKFLATFNQ*"
     gene            complement(18365..18733)
                     /locus_tag="rifoxyc1_full_scaffold_3_prodigal-single_35"
     CDS             complement(18365..18733)
                     /product="hypothetical protein"
                     /codon_start=1
                     /transl_table=11
                     /translation="MTIPKPNYTDIRRQREALELAVKLRRQREADELKAGLERQEAER
                     NNECFEERVRCAIQEGIGDAITRGVPTFHVRVGNVDPLSLIDLANWGHQITCYGFRVC
                     FSALDKCNPPNGVVFTVSVE*"
     gene            complement(18738..18998)
                     /locus_tag="rifoxyc1_full_scaffold_3_prodigal-single_36"
     CDS             complement(18738..18998)
                     /product="hypothetical protein"
                     /codon_start=1
                     /transl_table=11
                     /translation="MKFLSSLFNKLFGRPAAEMYLHRMTTAILDEELQAMNYRACLEH
                     SGMDIDTFCEKNKCSRQSIINGWTRVYGSPPSWMNKSDFIGE*"
     gene            complement(19023..19268)
                     /locus_tag="rifoxyc1_full_scaffold_3_prodigal-single_37"
     CDS             complement(19023..19268)
                     /product="hypothetical protein"
                     /codon_start=1
                     /transl_table=11
                     /translation="MPSIDYSVYMRTRLLDKVTMAQLIKVCKDRQDLTVTQEGDDIFR
                     VYLDVPGNLNAVRILEAIHRADRWWDVAYDLRFMKSL*"
     gene            complement(20447..20728)
                     /locus_tag="rifoxyc1_full_scaffold_3_prodigal-single_38"
     CDS             complement(20447..20728)
                     /product="hypothetical protein"
                     /codon_start=1
                     /transl_table=11
                     /translation="MVSAKESCCFRRDMSMQVQVALPKTEEEILAYLQGLQPGERVRE
                     TGNSMTNQEGDVSINGRGSVCVLWDPFEDGNRMGTSITYGTRRVSDLEE*"
     gene            complement(20686..20955)
                     /locus_tag="rifoxyc1_full_scaffold_3_prodigal-single_39"
     CDS             complement(20686..20955)
                     /product="hypothetical protein"
                     /codon_start=1
                     /transl_table=11
                     /translation="MKDASIIRLKKELEMLARRRHALEGHRLLANVLESIRRYEDETG
                     DVVRCSLEFVAEQDQDSVRHEWIGGGFKAEPQWYLQKNHVVLEEI*"
     gene            complement(20958..21170)
                     /locus_tag="rifoxyc1_full_scaffold_3_prodigal-single_40"
     CDS             complement(20958..21170)
                     /product="hypothetical protein"
                     /codon_start=1
                     /transl_table=11
                     /translation="MGKKIKHSGQNTEEVDRATAQRGQDRKTHFKEGGSTEEWTGTHR
                     VHDSRPRGSRNRRDLREQAIRESAEE*"
     gene            complement(21186..21467)
                     /locus_tag="rifoxyc1_full_scaffold_3_prodigal-single_41"
     CDS             complement(21186..21467)
                     /product="hypothetical protein"
                     /codon_start=1
                     /transl_table=11
                     /translation="MITAYFIYCSTGCSCCSYDNHFSGPFSTREIAEKMRQEFIDGRK
                     LSSQFSVAGRYLIEEEEAEQLLDGRLIINDRVFPGWADDDGWKEAFKEW*"
     gene            complement(21695..21859)
                     /locus_tag="rifoxyc1_full_scaffold_3_prodigal-single_42"
     CDS             complement(21695..21859)
                     /product="hypothetical protein"
                     /codon_start=1
                     /transl_table=11
                     /translation="MNYGSKANKESIKAIAVVLVMFFGVAGILYASWTWAEFTYGDGT
                     CAFSDCVKLK*"
     gene            complement(22219..22536)
                     /locus_tag="rifoxyc1_full_scaffold_3_prodigal-single_43"
     CDS             complement(22219..22536)
                     /product="hypothetical protein"
                     /codon_start=1
                     /transl_table=11
                     /translation="MFDICPGCGSNQKGEPIPEKLKHTEACGEGPYFGKEGTCVDPDH
                     HCYGKEQEYFYRSVGYYACDVTLFSFCPDCKIAWHRFLKGDYYWYLAARYMQDEGYKV
                     HDE*"
     gene            complement(22694..23539)
                     /locus_tag="rifoxyc1_full_scaffold_3_prodigal-single_44"
     CDS             complement(22694..23539)
                     /product="hypothetical protein"
                     /codon_start=1
                     /transl_table=11
                     /translation="MPISHITSEETAENIRRIFTDRVGKIRASTSELCGFVDSPAKTA
                     KMFGFNLEDDRIYSDDEWYDLCDVIFYVRDMTELFRRTTGLLSGCNSDAALMLSFYEI
                     RLLANMLRSPKVALMVLAYIYNGAINHELMAMSYLTEIGKCVTGTVDCKANAFADAAY
                     LLGNHAAKLLGRKMPDPLEGQSQQSHRWASVEEIRQYEDRMHEKFLNITHSALENLVG
                     VSGLKEGGRVFIFKSNDLPEFLWGKNGTILGKDGDDSYWITLAHPGPQGETEWLIDYH
                     YFRTL*"
     gene            complement(23743..24234)
                     /locus_tag="rifoxyc1_full_scaffold_3_prodigal-single_45"
     CDS             complement(23743..24234)
                     /product="hypothetical protein"
                     /codon_start=1
                     /transl_table=11
                     /translation="MIIDWPWNGEELAFAHLPNEVVYACECENRTAYFDVAGICILVS
                     GKCDVYRRTPYQLFVWRPNAEDAEWWQDIFRHGVENRLRGESDFAQPRYIDPSNQVAE
                     WEKVEWPIPREWVAHLPPPLVPRTSDPQFYGVFVLCDDECHQRKLLERFAGNKFKCRA
                     WNL*"
     gene            complement(24335..24538)
                     /locus_tag="rifoxyc1_full_scaffold_3_prodigal-single_46"
     CDS             complement(24335..24538)
                     /product="hypothetical protein"
                     /codon_start=1
                     /transl_table=11
                     /translation="MKTNRDDSQSDYNYDSRHDSRRRRTTEATTAARRQRQAEREADD
                     RRTLVLMIGQERFDSDMVSTVEK*"
     gene            complement(24535..24909)
                     /locus_tag="rifoxyc1_full_scaffold_3_prodigal-single_47"
     CDS             complement(24535..24909)
                     /product="hypothetical protein"
                     /codon_start=1
                     /transl_table=11
                     /translation="MITRAMLLALPRPVVQTLGDQVSVAIDGVQTKAFENLVSITGKS
                     SHDITADDLIALAAAGTKLRTLTQADERLSLLLGNWDTGGRPPRTHGDDMTDDPSWEG
                     DPETFSSQPVDYEGEWRAGVWR*"
     gene            complement(25511..25819)
                     /locus_tag="rifoxyc1_full_scaffold_3_prodigal-single_48"
     CDS             complement(25511..25819)
                     /product="hypothetical protein"
                     /codon_start=1
                     /transl_table=11
                     /translation="MISRRMVRSLSLSQAENVYNVFADRADELRSDAFDAISAIKTPA
                     GINGYTLMELVDIARDMKQMEQASERVGTVIDNWDTGGMPPRDPKGKMSKELQSEPIW
                     *"
     gene            complement(25895..26197)
                     /locus_tag="rifoxyc1_full_scaffold_3_prodigal-single_49"
     CDS             complement(25895..26197)
                     /product="hypothetical protein"
                     /codon_start=1
                     /transl_table=11
                     /translation="MLCQYLVLDPENNDATIGMVSEAEIWIVRNEYDMYHTGIALIDS
                     EVRERVSVQELIKVCESLIASFKKTSNNRVSGLTQMRDFVGDFNHLAELMNKLKVL*"
     gene            complement(26294..26494)
                     /locus_tag="rifoxyc1_full_scaffold_3_prodigal-single_50"
     CDS             complement(26294..26494)
                     /product="hypothetical protein"
                     /codon_start=1
                     /transl_table=11
                     /translation="MPTHTTCIELIRRPHEVNVRPCGGTMRESSAMIPIYASNHRGHC
                     MRPITYKRKTVWKCVRCGHSIG*"
     gene            complement(26497..26685)
                     /locus_tag="rifoxyc1_full_scaffold_3_prodigal-single_51"
     CDS             complement(26497..26685)
                     /product="hypothetical protein"
                     /codon_start=1
                     /transl_table=11
                     /translation="MKYSVYSRSARWWNGKKWVTTMEALSLPKNGQLSSERVFKTQKA
                     ALAAITCEDLDIRITNQG*"
     gene            complement(26882..27667)
                     /locus_tag="rifoxyc1_full_scaffold_3_prodigal-single_52"
     CDS             complement(26882..27667)
                     /product="hypothetical protein"
                     /codon_start=1
                     /transl_table=11
                     /translation="MSSSSFVTLMSVVIDPADLPALFTELEDTADRVWLSRTCVCDRY
                     TIRGVPARRVDVVIENRLSTTNLAEIDPCERIVMSVVEKAGRFDGAIRWRLTVRVVRS
                     MDLVIRGADGCVINPIPGGRLDVELTSNGKYGSVRVTLSDGTGIRWDQSFVRLRSDLG
                     DYSPARLVMWHARRYYGFLLASDEGYQEVVALADSWKIPGEASTLAEANRAASRELYR
                     LARNGGWRKLTLRERTKLGLYGEAQWIPEKIYARAQMEHRMVR*"
     gene            complement(27922..28356)
                     /locus_tag="rifoxyc1_full_scaffold_3_prodigal-single_53"
     CDS             complement(27922..28356)
                     /product="hypothetical protein"
                     /codon_start=1
                     /transl_table=11
                     /translation="MAKFLIDFRDPPNSLVKCVKALKKISGMSYRRAKDAAILTDPIV
                     VEIPMFSENNEISQGMIRTWFAEEIGWTIMVGSPKMLPDRTGLFTMHFRNGSRMDSVR
                     IEVFELVNDGSRPEIDRYFFSYKGDSRMQSFYSTTDDHYLTD*"
     gene            complement(28652..29524)
                     /locus_tag="rifoxyc1_full_scaffold_3_prodigal-single_54"
     CDS             complement(28652..29524)
                     /product="UPI0003D0689F related cluster n=1 Tax=unknown
                     RepID=UPI0003D0689F"
                     /codon_start=1
                     /transl_table=11
                     /translation="MAMISKDEMLARVVDPILEAMKEGKLLWLQGWNVGAGAGLPYNP
                     TKASNKQAYRGAVNNILMWFASAANGWGDPRWMGFAQAKTKGWRVRKGEESTQIYAPI
                     MGSYPIEENGQKVWRKYVKGFNPVHVFNAQQVDGIPAIEKAGTLDVSTGYAAAEDMYK
                     AMNVQTIHGGNVAAYAYQVDIIRMPEPEMFVGADEYHATRLHEMGHATGHPSRMDRRM
                     FGTGLQDYAQEELVAELFAAFACADIGVSKAEMTQNHAAYLKSWHERLSREPKAFIDA
                     VSAAWEAFEFVRKL*"
                     /db_xref="UniRef100_UPI0003D0689F"
                     /db_xref="A0A062UC85_9RHOB"
                     /db_xref="byi:BYI23_D015270"
                     /db_xref="UPI0003D0689F"
     gene            complement(30211..30435)
                     /locus_tag="rifoxyc1_full_scaffold_3_prodigal-single_55"
     CDS             complement(30211..30435)
                     /product="Uncharacterized protein n=1 Tax=Enterococcus
                     moraviensis ATCC BAA-383 RepID=R2QIQ3_9ENTE"
                     /codon_start=1
                     /transl_table=11
                     /translation="MAFSFDEYNNRPYTFIADQDEVDDDWSDDDDDWSEPSENDMWES
                     FPDDDDDYTTNDPDNDYYIEPDYTESNKDY*"
                     /db_xref="UniRef100_R2QIQ3"
                     /db_xref="R2QIQ3_9ENTE"
     gene            complement(30718..31206)
                     /locus_tag="rifoxyc1_full_scaffold_3_prodigal-single_56"
     CDS             complement(30718..31206)
                     /product="hypothetical protein"
                     /codon_start=1
                     /transl_table=11
                     /translation="MRPIKLSRIVIRSATVVRSWLERWNDSARSIWEAQVPEGLPPLV
                     VCEVTVPGASKDDAENPNKGNVVMLVPTEEVDDMMEELLLQANEGRPATAAEVVRKTA
                     TWIDIGTEDAPNLIFSFKVSEAPGSRTIKVAESDLPLFLTGLNLRFKSLIVQWNDAHP
                     DK*"
     gene            complement(32075..32317)
                     /locus_tag="rifoxyc1_full_scaffold_3_prodigal-single_57"
     CDS             complement(32075..32317)
                     /product="hypothetical protein"
                     /codon_start=1
                     /transl_table=11
                     /translation="MLTLRYFTLRGDKISVIKAVRSFTGLGLREVKDAVEDANPGKVM
                     ADYDIFTMKLYYPKEQEQEIRNVACMLMDVSSVFPH*"
     gene            complement(32375..32605)
                     /locus_tag="rifoxyc1_full_scaffold_3_prodigal-single_58"
     CDS             complement(32375..32605)
                     /product="hypothetical protein"
                     /codon_start=1
                     /transl_table=11
                     /translation="MFGIYRLHSGRPRLHYRGTLEHLLVKLCADSMYANAAPMTRARA
                     CGIEGTIDEVTAFFAAGGKRWGGGAYYLVQEA*"
     gene            complement(32787..33470)
                     /locus_tag="rifoxyc1_full_scaffold_3_prodigal-single_59"
     CDS             complement(32787..33470)
                     /product="hypothetical protein"
                     /codon_start=1
                     /transl_table=11
                     /translation="MKSAHHSNEIIDEMIATRRESNPEEVWTRDVPAIHQNRILGNNV
                     TVAAESDAGRGAPVLDLYGLVPICGGAITDEVLISVKSTEGADRITGRTCVFTTGTER
                     HIRAILAQLMNPDVSIPVLFVHRNTTNGQWVQTSFDACKVVRALYNLQGEGDYCEDSP
                     AKWSTGKRGVPMVVRVREQIYKDTVYYYHQIRFNMAPLIAMGLVPEWRKVNSPTLELD
                     DDTDTIASM*"
     gene            complement(33622..33993)
                     /locus_tag="rifoxyc1_full_scaffold_3_prodigal-single_60"
     CDS             complement(33622..33993)
                     /product="hypothetical protein"
                     /codon_start=1
                     /transl_table=11
                     /translation="MRTITRMFLIQGLSTVAGVSGCTILISEIAFLEGIDPMSLVILA
                     ITSIVSGGASIILIMTLPKASKVESSAYVGEDTDDIETEEMADPYAYWDAYGSGTTYP
                     EDREAIIGRIGNNGIVVRFGK*"
     gene            complement(34144..34320)
                     /locus_tag="rifoxyc1_full_scaffold_3_prodigal-single_61"
     CDS             complement(34144..34320)
                     /product="hypothetical protein"
                     /codon_start=1
                     /transl_table=11
                     /translation="MIRKHSVREVVKVAESDFMTEEERAYRSDRWSRRKGKMKGKGKQ
                     EDRGKNRDFDEGGY*"
     gene            complement(34369..34641)
                     /locus_tag="rifoxyc1_full_scaffold_3_prodigal-single_62"
     CDS             complement(34369..34641)
                     /product="hypothetical protein"
                     /codon_start=1
                     /transl_table=11
                     /translation="MDTPIPFPEIANPTPFQVKGVNIWFLPGEDHFIAMVHLSVSERD
                     LRTWHWHNTTSCTGKDECSRDGFSWYTMRKESEKGEVLYMSNHKAL*"
     gene            complement(34813..35076)
                     /locus_tag="rifoxyc1_full_scaffold_3_prodigal-single_63"
     CDS             complement(34813..35076)
                     /product="hypothetical protein"
                     /codon_start=1
                     /transl_table=11
                     /translation="MLTFVSKLSTPTRYVVLCGDKISMIKAVRLLTGSGLKEAKDAVE
                     AENPDMRVGFDIFIVKVYYQEAHAQEIRDVVNTLTRVGFVLPY*"
     gene            complement(35268..35705)
                     /locus_tag="rifoxyc1_full_scaffold_3_prodigal-single_64"
     CDS             complement(35268..35705)
                     /product="hypothetical protein"
                     /codon_start=1
                     /transl_table=11
                     /translation="MESKVLFVALCLDDESQASLSRVARFEVSHPNRIVLAFNPGMDV
                     EGEYSGRSRLGEWFEIPFDRMAVGNGIEAVSIIMPEGLTCYEEVPHVVVSHRVEITEV
                     YSFYLFDPDLAYIVSSRPFKGSCRARLGFVMADGTTRFHNPTE*"
     gene            complement(36009..36359)
                     /locus_tag="rifoxyc1_full_scaffold_3_prodigal-single_65"
     CDS             complement(36009..36359)
                     /product="hypothetical protein"
                     /codon_start=1
                     /transl_table=11
                     /translation="MASYKQLSALPALAYLNPENFRTEYDNLPEDDYRVRQYQKGRKY
                     GEGGTTLYISVESVWSVDGYNGNGFVSSSEGIGYHSCTADLLRGFLDSGIKIVVIRRC
                     EYGVTETVIKEGKI*"
     gene            complement(36585..37064)
                     /locus_tag="rifoxyc1_full_scaffold_3_prodigal-single_66"
     CDS             complement(36585..37064)
                     /product="hypothetical protein"
                     /codon_start=1
                     /transl_table=11
                     /translation="MIATNRSILDLFRTVAKRWWYFQELRNCGRESEARRLERDSVLE
                     KVSSLRKVNTRGVVVIRDLGTCGYPGEAWWQYVDGNSTVTTTGGSWEFVQAAYRYGCL
                     MVDVSHLTVGQRLRLPNPMGYADDDWREALMKFVKEVKMEGGVVFNDRNLFCDDSDV*"
     gene            complement(37243..37554)
                     /locus_tag="rifoxyc1_full_scaffold_3_prodigal-single_67"
     CDS             complement(37243..37554)
                     /product="hypothetical protein"
                     /codon_start=1
                     /transl_table=11
                     /translation="MRRFVLIDTEITAEWNDDIWDDFHLVWSIPEVPGLFQALKAALK
                     EEPSPITLVAGVLDTLRHPEVWRVLEAKTSHSAASIILGIGRQEVLAAINWLEVDSDQ
                     L*"
     gene            complement(38138..38431)
                     /locus_tag="rifoxyc1_full_scaffold_3_prodigal-single_68"
     CDS             complement(38138..38431)
                     /product="hypothetical protein"
                     /codon_start=1
                     /transl_table=11
                     /translation="MTSPYHNITFLKHIPEIDLEFLTNKKVLVKCYQIRRFYFIVFEE
                     SPKKRLWTEWTAYKGESVLRQVPIDKVLNSLSSSEKKEFIENWSILKNIGNQD*"
     gene            complement(38544..38861)
                     /locus_tag="rifoxyc1_full_scaffold_3_prodigal-single_69"
     CDS             complement(38544..38861)
                     /product="hypothetical protein"
                     /codon_start=1
                     /transl_table=11
                     /translation="MQVDDNMLVHLDLCNEEDVNLLRDLCAGKRPCNSIFCIKGSPQY
                     TKAFGRSSSPWEWGKKTSSKFLYSWRIKEEYKETEVSFDDVFEHLSPKQKQAALYLMD
                     ILR*"
     gene            complement(38883..39272)
                     /locus_tag="rifoxyc1_full_scaffold_3_prodigal-single_70"
     CDS             complement(38883..39272)
                     /product="hypothetical protein"
                     /codon_start=1
                     /transl_table=11
                     /translation="MNPMPYTIVLKSRAIGASTMINLSSPYYISRNKSLPCVDVGDFH
                     QLSNMMSKEIPTEYKSIISYVRIKSKNLPNFKLMLLESNLNGRHFVIQDSIDLDFYRW
                     IPIEEVIPMLSIEEQKNMLFFLNEIRI*"
     gene            39589..39963
                     /locus_tag="rifoxyc1_full_scaffold_3_prodigal-single_71"
     CDS             39589..39963
                     /product="hypothetical protein"
                     /codon_start=1
                     /transl_table=11
                     /translation="MGASYPISITELPEPMEMFPIKSGQTAVIYNPSIFYRDTARMNL
                     AHVFVYHRHPMIIDEITNHCYMHIATANFIEGQFSILILIGNGLCFPFGASDIVSMNL
                     RNDFKDDYVFAETASFNDDYHH*"
     gene            complement(40021..41247)
                     /locus_tag="rifoxyc1_full_scaffold_3_prodigal-single_72"
     CDS             complement(40021..41247)
                     /product="hypothetical protein"
                     /codon_start=1
                     /transl_table=11
                     /translation="MSSIPIQFISKKASGYEGFSSGLELTDDSNLEYPEEDALYPAES
                     VPYDTRDYKKTDRPDIYSEYVDYADMKSFEVQIYGPIRSELSEASEHIGMPKGSLNTI
                     KDCANFLRKYLEIEEPTDVNGVINFIDMKKGHKSIPVLEFYTADPYETLEFISHYDSL
                     DEGVRFQIYDNEDMTALNEALSKVISKDTLEKYNERTKLSDEMTEEYRTKEIPMGKDI
                     ERFTEEETPEDWEDMSMASLTMQKSLIRLADKLDKAGFYKEADLADEIVRMAMDEFDD
                     TQQYDSLEGADVKPGEVLYDSDIGIENEDIGETGEAEQLVGKLEALKDMISEGENIDP
                     AQLQEAQDQVDALMALFMGGDIISPKIGRPPLPSPAWGGNMAIGEPGLEPGVLPVAEA
                     SKLTLRDLAKRAKRSK*"
     gene            complement(41256..41954)
                     /locus_tag="rifoxyc1_full_scaffold_3_prodigal-single_73"
                     /gene="sodB"
     CDS             complement(41256..41954)
                     /gene="sodB"
                     /product="sodB; superoxide dismutase (EC:1.15.1.1)"
                     /codon_start=1
                     /transl_table=11
                     /translation="MSNNVKTVLETLAHLDAKGLTTEVDILDSYLRKHAKKVLHRCGL
                     EEATIESHKKLLEDYTDAKENLKRERQKILLSSNEKDNSNDSKLRDISRNLTNARNSI
                     FLHEMYFADVIDSKPFPLEKTRFLNDNLNGLYIRSAKDFPKDLVRMANLTRSGWVLLT
                     YCTKNKNLELEIIDLHEIGGTLCRVPVAALDMWEHAYFMDFGSDKNAYVEWWLSKLDW
                     RGIETRIKNLSRIK*"
                     /db_xref="tki:TKV_c08790"
                     /db_xref="gwf2_scaffold_732_5"
                     /db_xref="88362742"
                     /db_xref="1.15.1.1"
     gene            complement(41995..43518)
                     /locus_tag="rifoxyc1_full_scaffold_3_prodigal-single_74"
     CDS             complement(41995..43518)
                     /product="hypothetical protein"
                     /codon_start=1
                     /transl_table=11
                     /translation="MTTKMHLNKSHNNKGVGHKHPYKDLPTGSLTAWKPKLNRLIASL
                     KSLGNNEEAEKLRQMMKELDEDAAWMGLDDEDEPSDAPKYQPIPDDPTLHGQLVSEEE
                     FDELDKQENKPNIEAIESWLIEGIMMNSIHKRAPIGFKDFIHSNINILKNFGNPQYIG
                     SGATGDAWKEGHSGGVLKIFDANAFSNASNPPYLQYLKFYESMHIPLNQDIKTFTTDK
                     GLENIPMIYGVGLFNTPFSISKMSFSNFSHGGTKLAWVVMEKLITPDEMLSRYIKDSE
                     NTLEPEKSIDDEEEAGWVTEDNPDFKLAEIYDIYEKTPDLQNSVEQDYGGDWSQAPVS
                     TLLKTLIHAVITSIISNVALEYYILTETTYQYADDKDEYDSEEDWIESQLDLKDPKVL
                     RRFVEREVEQQLNSEDVIGGVAALDLVERVLGINTVAKEYNDETIIDSTGKNNWLIDV
                     VLSGMRRMLEGYGDIHSGNFGFRKEWGKRQPNRDLSPPGNRKEEELEPINRPIFFDS*"
     gene            complement(43518..46178)
                     /locus_tag="rifoxyc1_full_scaffold_3_prodigal-single_75"
     CDS             complement(43518..46178)
                     /product="hypothetical protein"
                     /codon_start=1
                     /transl_table=11
                     /translation="VKLNSAKRLYKLGIYLFDQAMNQELLSLVKIAKESSGEMPGLEL
                     IEASTEIKTYLSNYVNNFDDPKVREFWLRDFLDLNIDFFIENTPIKRLGEGYVGEAFL
                     LDNGMVLKIFHEKALNKFYKQEFDLLHEQKATQQTLMVYGFGEFTLPKTSRHYKVYNN
                     GFLGWALVEYLPNPEKIENSPLIKDLADFVYFAFDREQLNNIDILNLKNIATQIYQEF
                     QEHIDPEFEKISEFTLDKNSTWAIKYVMSLIYQIILKRRDTYGSKNMGYRNIEQPVFF
                     DPYHPTSKSQGTDEERESDLDSYSSLMKLEKILSIKTAGSYQDIHYRFRQKEKIPEVV
                     DAIKHYYGVTQETQSDRFISIYKSVEDVAEVAFRDKPAAILNAKIYDKYSDLFNVLIK
                     KIIANPNYTMIISTGLSENSAYIIGKKQNVAAIQKEFEQAKRYNQHGRPATTRDFHYN
                     LGKNLGYSDQDIDEFLAETHNTPDSASYSQEEADFWNNWNENNAEDILSPIRRNLDYK
                     FENMSEDIVLTEDYAREHGLERYLPAPKIELGKYGKIFETGTKIREYVDRIFYHHSPQ
                     EDAKAKQSWVDDFLDQNSDILASYDPVKLLGSGVYGDAWLTDDGRVIKFIRDNKDLSF
                     YAKQKEEIHDPKKGTKHHIMIYDYGTFDVPWAEYPYNTQPLQMMSWVVMEKLVPLRDL
                     ISTYDNQLRFLASHLKDSTESMDVIDQNKLLGSFKDSFTKFRMVVEERAQSLFAVSKF
                     KNQNTAISKIGNIVYQELLNSPIYIQNIKPVFDQVTKKVDLPSNWLYNMTQSLVFQVY
                     NQNTDTHSGNVGFRGQQLVYFDPSNMKPAGSITKEPKYTSSQKSPETNIEWLTPEENT
                     NIIEPDEPDESLNEESRADFSNETFDYEYR*"
     gene            complement(46175..46456)
                     /locus_tag="rifoxyc1_full_scaffold_3_prodigal-single_76"
     CDS             complement(46175..46456)
                     /product="hypothetical protein"
                     /codon_start=1
                     /transl_table=11
                     /translation="MKTPHNIRYPINNSEAIHFIHITNIHWLKSLSIPDKRKRCKETL
                     HIIKEVQFILNELKKELDKLKRENKIDLDISEAYLVILKWYATHWRLKK*"
     gene            46561..47049
                     /locus_tag="rifoxyc1_full_scaffold_3_prodigal-single_77"
     CDS             46561..47049
                     /product="hypothetical protein"
                     /codon_start=1
                     /transl_table=11
                     /translation="MLKEQKIKNLNQVEYSYEEFIKILKQYDSEGYDAYIGTDSQVIK
                     NKIYIATCIAFVRRNSRYGSDCSGRVFYVKEKILKKDYPNLRMRMMLEAYRSLEAAME
                     IEPDFKKTIHIHLDIGPNPKLSKTSAFKVELIGLVASQGYECSIKPEAWCASGVADKV
                     CR*"
     gene            47135..48259
                     /locus_tag="rifoxyc1_full_scaffold_3_prodigal-single_78"
     CDS             47135..48259
                     /product="hypothetical protein"
                     /codon_start=1
                     /transl_table=11
                     /translation="MKNRLLKLSSILSRLHLKSYANEVDSLASEYDEPNEPDEPDEYD
                     EPWHEEAVKEFPEKYESEEELLKNVTIPPESMKDEELTALHQHGITPVTRGDNSGFLG
                     VGKYATVYSAVYEGKPVSAKIGFYGKQLEWGEAQDVEVWRAIQQASQNIAPELQKHIP
                     NIYGTFTGSVESKKYNTTIRYYIILMEELDPVPSSIKKAFSFGELKGNLTDMVNLIYH
                     PEEFKRQIQKILIDSKDEQLISLSKQIVVPTRREVLKRLTDAKNTFEMTYSLLRSFLK
                     NYLSYSGIYQGNIPDKIYREIIIYIDDNFDLYDLYSSPFPIHYNEPEDNPSSEFQSFL
                     DFLRILEDYGIKWKDVHEENIMIGKKDREIKLVDVGVFKI*"
     gene            48281..48775
                     /locus_tag="rifoxyc1_full_scaffold_3_prodigal-single_79"
     CDS             48281..48775
                     /product="hypothetical protein"
                     /codon_start=1
                     /transl_table=11
                     /translation="MRKINKINPFIKSEPFTIIKSLHKINQENINQEVELEIPEVLIP
                     EVLIPEVLIPEVLIPEVLTPEVLTSEVLPSPSNIRCLINLHKTPIQKGAHFQVSIYWY
                     IPKENLSGTMILLVEGNLASDSMQNIILSLRTEILKYFSEKLTRLPNEKIEILPWGSY
                     SFLS*"
                     /db_xref="bfn:OI25_6215"
                     /db_xref="A0A0D5VKQ9_9BURK"
     gene            complement(48782..49120)
                     /locus_tag="rifoxyc1_full_scaffold_3_prodigal-single_80"
     CDS             complement(48782..49120)
                     /product="hypothetical protein"
                     /codon_start=1
                     /transl_table=11
                     /translation="MIVATERAIQEMVSLRKELQMPDGYLRIGISGGSSCQGFIYKLS
                     FEEDILDDELIVISEKHEECVLLCPLAKEYIKNLEIDYSDDIENEGFVLSIPGIHGCQ
                     CGEGTCSKKK*"
     gene            complement(49117..49530)
                     /locus_tag="rifoxyc1_full_scaffold_3_prodigal-single_81"
     CDS             complement(49117..49530)
                     /product="hypothetical protein"
                     /codon_start=1
                     /transl_table=11
                     /translation="MITIEEIYDIMNYEEPIYFAENRELENLRKIKQGEVPVREVFRR
                     TGRSTFLIASAIFLASIGKSVAIKTETFKQALYLNHVMEFITKNINCAMETEVKYDNI
                     YFYTNPIHLMGIKVDVYLEDSVLIDLRINQTGFYA*"
     gene            complement(49533..49853)
                     /locus_tag="rifoxyc1_full_scaffold_3_prodigal-single_82"
     CDS             complement(49533..49853)
                     /product="hypothetical protein n=1 Tax=Verrucomicrobia
                     bacterium SCGC AAA164-M04 RepID=UPI0003685889"
                     /codon_start=1
                     /transl_table=11
                     /translation="VSKEFTLEEVQILIAKECDNIKFLLLEKNKSYGNSVISPKRIFS
                     KASPIEQIKVRIDDKLSRLENLKSSNSDLTEDPAYRRNQEDTEQDMIGYLILLRVAKQ
                     LYGD*"
                     /db_xref="UniRef100_UPI0003685889"
                     /db_xref="F5B427_9CAUD"
                     /db_xref="tde:TDE1155"
                     /db_xref="UPI0003685889"
     gene            complement(49890..50423)
                     /locus_tag="rifoxyc1_full_scaffold_3_prodigal-single_83"
     CDS             complement(49890..50423)
                     /product="hypothetical protein"
                     /codon_start=1
                     /transl_table=11
                     /translation="MYELASEFKNELIHIISQKRHANKEDVDYIVKVLVCYLKSEDLW
                     PKGKIYLVDLYLEANKTNNKFIRIQKFRTLGDYSLVMSGFFPESISNPSYYIDMGSAA
                     YYEVSMLKNQSELYRRLAFEYLHYVNALNHVSMASRLSGVEQIGLIYQKYIETHSPML
                     KNKLHALGLLDLNEIMS*"
     gene            complement(50442..51014)
                     /locus_tag="rifoxyc1_full_scaffold_3_prodigal-single_84"
     CDS             complement(50442..51014)
                     /product="Thymidine kinase {ECO:0000256|RuleBase:RU000544}
                     ; EC=2.7.1.21 {ECO:0000256|RuleBase:RU000544};; 
                     TaxID=1028688 species="Eukaryota; Metazoa; Lophotrochozoa;
                     Mollusca; Gastropoda; Heterobranchia; Euthyneura;
                     Panpulmonata; Eupulmonata; Stylommatophora; Sigmurethra;
                     Arionoidea; Arionidae; Arion.;" source="Arion vulgaris.;""
                     /codon_start=1
                     /transl_table=11
                     /translation="MARFVLYVGPMFSGKTTRLLAELDRYKYKNKRILLLKPDMDRRY
                     FHSKICTHSGSVADGVGVNNITEIASLNPFDYDVIAIDEAFMIPNIDQMAISLYSQGK
                     IVLISSLDLSSSLLPFPEISRMMPYATEICKCNAVCGVKNCYQNAFLTYKIEGVGKKD
                     SGEIEIGGAEMYEPRCCLHHPILASFKHLS*"
                     /db_xref="A0A0B6ZPS7_9EUPU"
                     /db_xref="thb:N186_09390"
                     /db_xref="UniRef100_C2CFB0"
                     /db_xref="2.7.1.21"
     gene            complement(51033..54533)
                     /locus_tag="rifoxyc1_full_scaffold_3_prodigal-single_85"
     CDS             complement(51033..54533)
                     /product="hypothetical protein n=1 Tax=Acidobacteriaceae
                     bacterium KBS 96 RepID=UPI0003763D11"
                     /codon_start=1
                     /transl_table=11
                     /translation="MKLVIVESPNKCSKIKKILGSNYLVMASVGHIMDLSKEKKDKTS
                     RFWNGIDLSTWDVNYSVSPGKKDVVSNLKDAAKKCEEIYIATDDDREGEAIAFNILDI
                     LPKKGIKIHRVIFKTITQKDILDGIKNPIPFNDNLYAAQQARRITDRLVGFKVSPIMW
                     TKGLRKTSAGRVQSAALKFIVDREREIRGFKPEEYWTIKAKTDLKFDASFYGIDSKKY
                     IPKTKKKVDEILKDLSKDITVASYVTKQRERSPEPPFITASMQKDAGNKFGWTGKKVM
                     DIAQNLFSSGLITYHRCFPGYVRISTSKGLIPIRDIKIGEGVHTINGIKNVTDIVKNK
                     NRDIFKLNTKHGYQIFGSNNEPFMIYDCENRVPVWKRLDKLRAGDLIALSGQEGFSEV
                     KNNIFEYTCPFESEMDSNNLLTCNICNKKFKSLSPHIKRYHKLTGKEYVKKFGKTNLH
                     TNSVEKFNIPKIMTPDLAKILGYILSEGCISKNGRNILFYNNSREVLNDFAVSFNKIF
                     GTQYSPMYNSNKFEVNSKRIVCFLSYLGMNSKLSIEKEIPHIIFKSDLESKTAFIKAF
                     WEGDGSYDSIITNSEKLKNDLKLLLLSIGIPTGCHINREYTGFSIGNSSYKVQLSGFY
                     IQKFFNLIGEPISKHRMEQKEKLLERTPNGQHWSNNKLTTDNVIWDKVIDSSYSHKED
                     TWDLTVEEQHHYIAEGFIAHNTDSIRSDPAKIIDIRDRIEKLHGKQYLSPQTRKYASG
                     GNSQDAHESIRPTFDTVSVSLGTDERKLLELITNRFMSSQMADAIFDQAAVRLETTGK
                     DHTYEFRANGSVQRFDGFLKVYGAASKDNVLPALKNGQKIGVDKYESSQHHTEAPARY
                     TDPGTFTDKMEKEGIGRPATYASTMDTLIDRNYVEREKQKIKATEVGIMVSDYLTHFF
                     KNVTSSAFTATMETELDEIAEGKRQFKTSMDTFFNQLTLEVDAAKTSKVQIFKTDIDC
                     SSCNDGTKMIKKISDLGVFLGCDNWPKCGHTVNFDTDGNMVNEEVDTGYECPICGNIL
                     EKRKGPYGEYYRCKGSACSFTGKEKDGSVVASGKSASVDLGVPCPKCKKGTLLKRESA
                     KGPWVGCSEFKNGCKFTGSIDDSGSIVVKKTQTKTSSGKTTNESCPLCKTGKLIERKS
                     KFGAGTWLSCDGFPKCRYKK*"
                     /db_xref="UniRef100_UPI0003763D11"
                     /db_xref="hau:Haur_4389"
                     /db_xref="89899899"
                     /db_xref="UPI0003763D11"
     gene            complement(54672..55640)
                     /locus_tag="rifoxyc1_full_scaffold_3_prodigal-single_86"
     CDS             complement(54672..55640)
                     /product="hypothetical protein"
                     /codon_start=1
                     /transl_table=11
                     /translation="MSYFLPDLGETRRIVGFATPTGNNVEDAIATLKVLAALTTYLAA
                     DARTPGADVAWSLIAGTSECAHMRRPSGSPANCDVLIAGKNGAATPLMAPGAYQSNTL
                     LAGVAATITGTLDTWNHATLPLGAGSRFGGYGCTSVALGGPPGICWMLESAEDMIFCG
                     TLNNQKFAVALGACIDPQTDEALDAEADGRLYSVFTTGRSAFRTVTWSSDRGWAKDGN
                     SLSDESAWHVTIGATAPTWISAEPREYVHSAATTHKQRSGLYNWIPITMRTGNYITAG
                     NGIGVLRGFFRGPMGGMGETRSSDGHTYFCLSGGTPGEAVWVKCLA*"
     gene            complement(55650..56873)
                     /locus_tag="rifoxyc1_full_scaffold_3_prodigal-single_87"
     CDS             complement(55650..56873)
                     /product="Predicted protein n=1 Tax=Monosiga brevicollis
                     RepID=A9VE65_MONBE"
                     /codon_start=1
                     /transl_table=11
                     /translation="MPRTIPSITATSRTIPSPSSTTSAPIPSGSIGEDSTQNNLTAID
                     CDASLLSDATSWSWTIVVDEDGTYTSVATFSNNTAEQTTITPDGPGVYTITCAATNDS
                     ETIYFTRRIIVTITKPVASLSVSVSQVDFSPITFNGSGSTGTGITYNHTLIKPLASSS
                     VLSANDVASPTVIPDRIGLYSSSLTITDVYGRTSTTVATTEVGRASPSGSIGIDSTQN
                     DLSPITCNAAPLSDAISWLWTISVDEDGTYASTATFSNNTAEQTTITPDGPGIWIVTC
                     AASNNSGTTYFRRKIVVAIVKPIATVDPITAQYTLAQITLNSSTSTGISITQVWTLYE
                     NSREDGVVDVSSRLSSLSDVSPTFYPRRREATYIAICTITDMWGNTDVASTAIIISPR
                     PSSVTVDTSTVAIAI*"
                     /db_xref="UniRef100_A9VE65"
                     /db_xref="A9VE65_MONBE"
     gene            complement(56873..57109)
                     /locus_tag="rifoxyc1_full_scaffold_3_prodigal-single_88"
     CDS             complement(56873..57109)
                     /product="hypothetical protein"
                     /codon_start=1
                     /transl_table=11
                     /translation="MINRLIKIADFLDRSGRQEDADFMTGLLIAYKKAQSGIDGINIE
                     SDYIPESLEIPDDEYDLLMDVFSSLGKSLNKDVK*"
     gene            complement(57118..57477)
                     /locus_tag="rifoxyc1_full_scaffold_3_prodigal-single_89"
     CDS             complement(57118..57477)
                     /product="hypothetical protein"
                     /codon_start=1
                     /transl_table=11
                     /translation="MRESILTKEWTVSAVNGGSIVVENIFGTQFSFNGYIDQIIVRAS
                     AGGGANFDMQIRRDDTSSNIEDLIYSTAAEPFPMTDSAINAPFDTARAEDKDLSIWMD
                     PAVNGTVVIRIDFRLLG*"
     gene            complement(57552..61301)
                     /locus_tag="rifoxyc1_full_scaffold_3_prodigal-single_90"
     CDS             complement(57552..61301)
                     /product="Phage tail fiber-like protein {ECO:0000313|EMBL
                     :AKH46132.1};  TaxID=186617 species="Viruses;
                     environmental samples.;" source="uncultured marine
                     virus.;""
                     /codon_start=1
                     /transl_table=11
                     /translation="MSDYSIYPNAIDGYSQLPTIVDGITQVNARSVNTLRSAIINIET
                     ELGIAPSGSFYSVSARMDNISSSQSDIQSDVQDLTSNLGELTLKVDEHIINEENPHQI
                     GFNNLIGGTLGSLNSLITDATLDNSTDSRTPLSHHTSHEAGSSDTIDGDILGISFVPT
                     NYTPDTTPTEVTSTSQLTAHLKGIDNKCVPLAQVITVAKSGGDYTTIEDGLAEAALII
                     AGGNRCLIEIYPGDYYENNPLIVPNTCSINCHGRHETTQMFCLNTGAGVHGIICAIDS
                     EIIGLKVQNASGSNASGFYIGPTIYNCMLHDTKIKDCYIGWLSESTVFSPGIIIREPY
                     VNEGTCTSIFKTINGGQMNIENARVLASVSCNNAWHVDGLNSTMRVLSSRLNGTGAVY
                     AIRSENLGTIEATSVTINYSQNGIIIPASGGVVSMQACAIYSDTLDLTLADTANVICE
                     LFGCVLDSGKFSIGASAQISGYGQDINSLSPGPMILGELWLGADSTERVPLSSYSRGT
                     FLTGLISGGEVEFSALGGPLDLDINTGSGFINTGTGVKKIIWDLTTIPTSINTDFYIY
                     VNSSGVVSNSSTPASTNTNITLASGRSGASGVLYISKDVIILSHSHLNIHNWISINVG
                     LLWLSGLETTVFAGLQVAVSSGSFSRPDETVTIVGGSPITMLRWYRDPIVGWKHTIGD
                     VDDGFYDDGSGTLAAIPGGTPWKKDAIYVTKNGSEIFHYFYSQSTYIDQVTAEAASLP
                     IPPNQFQTGSLAFLLSGSVVNLNAGTIATFTDELRTLGVSGVGSGSPATDHGSLAGLG
                     DDDHNRYVDLSGNAGRNSFTGTLDASNGSIILPANATPSQTTEGSVVWDNNDDLLTIG
                     TGVSRKIMVDTNSNQNLAGKTLTTPVISSYIDFIPIAPITSSEGRTYYDSSDHCLAYG
                     TSDGSTIQVNQEEIIRCLNNSGVQINDGQAVYISGSSSSRPEISLANASSSLTSDSVI
                     GLATQNIGDTLQGFVTSHGLVRNIDTTGGLESWIAGDVLWLSTTSGGLTNVRPISPNH
                     VIRIGYALLINATLGVIFVDIDVYPHLTELCDVKISAVLDGDVLTYENATSLWKNIAP
                     PIASEILAGKIEIATQIEVTTGTDDTKAITPLKLASKLSSIAGLVNSHVISLSASFNI
                     NSVTPTTVFGMFWTPTVGTWDIRWEGEVYSNGNAISSCQFYKDAVAIGSIRRRNRSNN
                     TYGYSENFVQVTVTGTEIISLRMAITSSNINVYGRSLSFTKVNVV*"
                     /db_xref="A0A0F7L3R5_9VIRU"
     gene            complement(61387..61911)
                     /locus_tag="rifoxyc1_full_scaffold_3_prodigal-single_91"
     CDS             complement(61387..61911)
                     /product="dUTP pyrophosphatase n=1 Tax=SAR324 cluster
                     bacterium JCVI-SC AAA005 RepID=UPI000262673E"
                     /codon_start=1
                     /transl_table=11
                     /translation="MIKMSTEIKLLNEKAVIPKRAHETDSGYDLTFIGFDKIIGDVII
                     FKTGIALSPPSGYYWEIVPCSRIVKQGLSLANSIAIIDEDYRGELLVALRVHHSYAGD
                     GISKSQQFASGIIDFEGNRFRTLSSLAEAIIEQKPVLTQIILRKRYSSKFEIVENLSE
                     THRGDGGFGSTELS*"
                     /db_xref="UniRef100_UPI000262673E"
                     /db_xref="tam:Theam_0247"
                     /db_xref="90073630"
                     /db_xref="UPI000262673E"
     gene            complement(61914..62324)
                     /locus_tag="rifoxyc1_full_scaffold_3_prodigal-single_92"
     CDS             complement(61914..62324)
                     /product="hypothetical protein"
                     /codon_start=1
                     /transl_table=11
                     /translation="MPWKSYLQVIVLWAEEHDYIVDLDGIDNCICLESKIIELNANIN
                     DLEVKTYIALHEAGHILVRQSPGLLKLLSPKKREEKELTVEEKVSVILEETEAWKRGY
                     KLGIRLKIPINLIKWETEQAVALNKYMKWVLKEY*"
     gene            complement(62394..62540)
                     /locus_tag="rifoxyc1_full_scaffold_3_prodigal-single_93"
     CDS             complement(62394..62540)
                     /product="hypothetical protein"
                     /codon_start=1
                     /transl_table=11
                     /translation="MGCGCNKKKKKNKEAVPLGSTVHKPMVGNKKPKVIISSIVRFKK
                     KKSK*"
     gene            62652..63407
                     /locus_tag="rifoxyc1_full_scaffold_3_prodigal-single_94"
     CDS             62652..63407
                     /product="hypothetical protein"
                     /codon_start=1
                     /transl_table=11
                     /translation="LKKINSQKLVYLSILIFLSIFFFTNLLKPTPIYETYLTPIISLN
                     LFKDIGFGPIRHSNATGFVVASYKEDNISYILANDHFCSKELEINLNPLIPTIITYNS
                     GIDQISYSYKPTGMASVIYTDPEADLCLLETEQYLSAVVFDTSDLILPIPVTTVGAPE
                     GAFPIVTDTYVSSVISRSDALFPIMENSGTDYLFLSGIILPGSSGSPLFNKKGNVVGI
                     IFATTATTFGGLAIQSKDITKWLDNLGVDYHTN*"
     gene            complement(63404..63691)
                     /locus_tag="rifoxyc1_full_scaffold_3_prodigal-single_95"
     CDS             complement(63404..63691)
                     /product="hypothetical protein"
                     /codon_start=1
                     /transl_table=11
                     /translation="MSNKNDEIKIDTSAFNILDDIKKKEASGEEIDEYTKEALKTIEF
                     ASALMDSILSGRHIDLAFYKAYTRNAITNIRRIDKRNGIKRVIKTRIENED*"
     gene            complement(63675..63869)
                     /locus_tag="rifoxyc1_full_scaffold_3_prodigal-single_96"
     CDS             complement(63675..63869)
                     /product="hypothetical protein"
                     /codon_start=1
                     /transl_table=11
                     /translation="MKIILNSDSYMIVEKDEDVVILGIKTKQGKESYTITATLQKDHL
                     DLLITQLVSMRARISYVEQE*"
     gene            complement(63866..64684)
                     /locus_tag="rifoxyc1_full_scaffold_3_prodigal-single_97"
     CDS             complement(63866..64684)
                     /product="Lysozyme {ECO:0000256|RuleBase:RU003788}; EC=3.2
                     .1.17 {ECO:0000256|RuleBase:RU003788};;  TaxID=1217651
                     species="Bacteria; Proteobacteria; Gammaproteobacteria;
                     Pseudomonadales; Moraxellaceae; Acinetobacter.;"
                     source="Acinetobacter bereziniae NIPH 3.;""
                     /codon_start=1
                     /transl_table=11
                     /translation="MDKLADLCEYLKEHKYYEEAEFLLKYIKKAGLSFDIIKEAKKYQ
                     IKSGDTPYTLSKGNYQYQKAIENANKQIKDWSKIQIDQVIELPPIAKSENPNNDVVYT
                     IKAIALIKKVETEVLYTYPDFGYRAYGYGHRYGKMDAGEITRYKQTLTKRNKIGTSGF
                     LTARECKFIFGKNFKQIDSGTANKLLLQDINIALGCIKRNIKHKLNQNQVDALISIIY
                     NTGCGTFAQSSLLDTINAGKLNTAAKLIPTSFILSETHKERRKFEAELFRTELI*"
                     /db_xref="N8X9K1_ACIBZ"
                     /db_xref="UniRef100_N8X9K1"
                     /db_xref="gma:AciX8_1851"
                     /db_xref="3.2.1.17"
     gene            complement(64720..66042)
                     /locus_tag="rifoxyc1_full_scaffold_3_prodigal-single_98"
     CDS             complement(64720..66042)
                     /product="hypothetical protein n=1 Tax=Bacillus sp.
                     10403023 RepID=UPI000288F453"
                     /codon_start=1
                     /transl_table=11
                     /translation="MSINSLLERKILVLDTSSLIAFPEILDTIMDSTVLIPLEVLEEL
                     DNIKTYKDQAGMMARQVNRKLDSMRQFGCLFNGIDNQANSKVYVVSNSSMACLPSSLA
                     DTVDNKIISIAKQAKSIFDDVTLISEDIALRVKCDSLNIACHGAKVFAKSVKDDSYLG
                     FQHLDISQEIMDMFYQEGEIVPKEFGITESYYPNEFLILKSGQSSALARVRHDGLWRK
                     LDFVGNAKKIKVSNISPRNKEQTLALELLLDPAVAMVTLTGMAGSGKTIMAISAALQE
                     LQAKNYSKIVISRPAESTSKEIGFLPGSLEDKMMPWMQPIMDNLKILLGKNGSNYISM
                     MFEHGEIEVESLSYIRGRSFQDTYLIIDEAQNISASEAKALITRMGNKSKIVLIGDLE
                     QIDSCRVTQKTSGLGIVVEKFKDFEASGHITLLKGERSKLATYAAKIM*"
                     /db_xref="UniRef100_UPI000288F453"
                     /db_xref="afl:Aflv_1875"
                     /db_xref="B7GGM7_ANOFW"
                     /db_xref="UPI000288F453"
     gene            complement(66097..66438)
                     /locus_tag="rifoxyc1_full_scaffold_3_prodigal-single_99"
     CDS             complement(66097..66438)
                     /product="hypothetical protein"
                     /codon_start=1
                     /transl_table=11
                     /translation="MITIRSNKTNYLEKIEKAKIDWINLLLDYVGVDLDVLHSYDLPR
                     QVEALLEQYKIEIITKPGIGALRIIMEGEVIGTWGSPSFLLKTNLEAGYKYYEITVET
                     WTLMDEEIAMN*"
     gene            complement(66438..69194)
                     /locus_tag="rifoxyc1_full_scaffold_3_prodigal-single_100"
     CDS             complement(66438..69194)
                     /product="Uncharacterized protein n=1 Tax=uncultured
                     bacterium RepID=K1YB35_9BACT"
                     /codon_start=1
                     /transl_table=11
                     /translation="MNVNGSILSDIIMHNKYARWNENLLRRETYSECVDRNKLMHLEK
                     FPELKDEIEAAYTFVYDKVVLPSMRSMQFAGKPIKIAPNRMFNCFAKETKFVTSKGTK
                     SFEEFSDGDHVEVVTHTGTFKQAVVRSYGEQELFETILIRGRNSQTVYATKDHRWIKY
                     DGEQTTRLQKKDVLYPTPKLELFNYATSEPLEKLYWCYGYAYGNGTIIENETSQHYIV
                     NLHSVNSKKYASRFQEMGFETSNLKSHNDFLACIGNYHKLISNIDANSKDLIKAFFTG
                     YLNSSGIRNTDFNNNDSVSKYKQISTTDLEHAQFIEKCAEISGYFILSKKKIIKNKII
                     TYRYTLTNNIGSSISTAYSVKNIKKTDRKEEVWCLEVEEDHSFILSGGIVTGNCVFAP
                     VDDYRIFGEVMFLLLGGSGVGYSVQNHHIDNLPEIRKPIKTRRYLVGDSIEGWAESVK
                     LLIKSYFLNSSKPDFDFSDIRSKGARLITSGGKAPGPAPLQKCLFLIEQLLNSKTDGD
                     KLKPIDAHDIMCYIADAVLAGGIRRSAMIALFSIDDIEMLTCKSGNWFEKHPHRGRAN
                     NSAVVLRSRVTKESFGKLFEFMKENKTGEPAIFLTNDKDMGLNPCGEASLRAFSGCNL
                     TEINASLINSQEELNAAAKAASFIGTLQASYTRFHYLRPIWERGFKKDSLIGVGITGL
                     ANENFLKLDLTNAAKIVVNENKKISETIGIKQAARTTLVKPSGTTALLLGTSSGIHDW
                     YAKYYIRRIKLLKNEEIYHYLARELPELMEDDWEKPHIQAILSIPMKAPEGAILREDT
                     TPIALLERVKDVYKRWIFPGHITGSNTHAISCTVNVKDNEWDEVENWMWTNKDSYNCI
                     SVFPHFGGSYKQLPFEEITEECYYKMSTNIHRIDLTKILEMADDTNLTGEAACAGGAC
                     ELTF*"
                     /db_xref="UniRef100_K1YB35"
                     /db_xref="A0A0F9JQR5_9ZZZZ"
                     /db_xref="obt:OPIT5_09530"
                     /db_xref="K1YB35_9BACT"
     gene            complement(69184..69720)
                     /locus_tag="rifoxyc1_full_scaffold_3_prodigal-single_101"
     CDS             complement(69184..69720)
                     /product="hypothetical protein"
                     /codon_start=1
                     /transl_table=11
                     /translation="MSLLSNEEIHKIFLDNQDSFNNHWRQDLFINLCPLVISRIKKFK
                     TFSYVQDLEQEFKLALWSAIKSFDHHKHFDFYRWVNWYFANSSRNFQKNYNKINSINL
                     DGNDIKMPDDLLFAEEMLNCQQLSLREKYIIQKIFFEDQSLEVISKELNLSIERVWIL
                     KNKAIKKMKNMEYDYNEC*"
     gene            complement(69720..70274)
                     /locus_tag="rifoxyc1_full_scaffold_3_prodigal-single_102"
     CDS             complement(69720..70274)
                     /product="Uncharacterized protein {ECO:0000313|EMBL
                     :KKN34727.1};  TaxID=412755 species="unclassified
                     sequences; metagenomes; ecological metagenomes.;"
                     source="marine sediment metagenome.;""
                     /codon_start=1
                     /transl_table=11
                     /translation="MNTEVTEGQVSVKKEPYIDYSFQFNLARERTEKKIFSYMCDLAK
                     KLLETKRKLGLLVVLGTFDRYSDYSVPGMRQLGKNTIQKYINVAFGQFETDIEKIFES
                     KEDGAIIINHNGQILGTGIYLTVDHPSLEIPEGAGTRHISAASFSTRDDVISTFTLSE
                     ETLTVRLWKDGAFTEQYGPEEDAV*"
                     /db_xref="A0A0F9QCE2_9ZZZZ"
     gene            complement(70285..72939)
                     /locus_tag="rifoxyc1_full_scaffold_3_prodigal-single_103"
     CDS             complement(70285..72939)
                     /product="SpoVR family protein n=1 Tax=Ktedonobacter
                     racemifer DSM 44963 RepID=D6TM57_9CHLR"
                     /codon_start=1
                     /transl_table=11
                     /translation="MNDVLERRIKMLEELATKELGLDFFPIMWEIVPEEVMLEVMCYG
                     LPSRIRHWSYGQSYEYQKTQGEMGASKVYELVLNNDPAFAFLLDSNSNIANSMVAAHV
                     LGHVHFFKNNYLFKQTDRKMVYHAAERASRVEEYITQFGLEEVEKTMNIALAMDKNIN
                     WKRGINRTQYGDRKSVWQKRKVQEFDDMFGLNKKPELERVIENDIFPPSPEEDLLWFF
                     ANYARLEPWQKDIFEIIREESFYFYPQYNTQIINEGFACVSGDTLVPTEQGILQIKDI
                     VLGDALYVDDNEKRRQIVGKKIIGEKECKKIITKRGYELCGANNHRVLCDNKWRQLDE
                     LEVGQRIDISLNNEIWSNNYVQVDYKPKRAKKTLLDISRLAGVAPVTIARRRMGLNVK
                     NLNHIDSLIKIYEAEQNDLTLCSSYSFDRRKIFLIPDHIDEKFGRFLGLLIGDGHISR
                     ASRSFGFTSGDLELAEEFRTLICDLFATKSVLKKDENRYRIICHSEGISDFLINYIGC
                     KQGVSARKKDVPSIILQSPKSVMSSFISGLFDADGCAHKNGITFVTASKQMAKLIQTI
                     LVNYNILSSKYYRQDETYAINIFGLSAKKFSEQIGFGLNRKQNILNAFIQNKKWFKKE
                     KSYDEIKHIESLTEIVYDISVEESNRYVANGLINHNSFFHAELMYLLSEKELSSTEYL
                     EFVKIHERVIQPGNNKLNINPYFLGFTILNDIRAKWDKKHKDGESELTGIQKILKVVE
                     LEDDISFLRNYLTQEIVDKLKMFVYIEEFDHAKNKFIEIKSTRVEDVVEYIAKDIYNY
                     RAPIISINAATPTGIELVHQSREVGTLDPKHLEKVMGYIYEIWPGIVDLETIDNHGEI
                     INFTFDEFGMSFQDDEKTGKHRITFKKK*"
                     /db_xref="UniRef100_D6TM57"
                     /db_xref="D6TM57_9CHLR"
                     /db_xref="npe:Natpe_2552"
     gene            complement(72941..73381)
                     /locus_tag="rifoxyc1_full_scaffold_3_prodigal-single_104"
     CDS             complement(72941..73381)
                     /product="hypothetical protein"
                     /codon_start=1
                     /transl_table=11
                     /translation="MDQTKQSSMIDKIYTTGLFTPISLDKGEFSLNGTDYIAVARGDH
                     VNWIVKKVIHVRPEISHGSFARADSNASRVKIRYVSVSFEEVFDNCSDRIKKELIYHF
                     DIFNDNKKNNYLETPVFEIQSNPQIHLSDIKIRRFKMLEYIWRK*"
     gene            complement(73354..74958)
                     /locus_tag="rifoxyc1_full_scaffold_3_prodigal-single_105"
     CDS             complement(73354..74958)
                     /product="Putative Hef-like homing endonuclease n=1 Tax
                     =Campylobacter phage CP30A RepID=J9RWW8_9VIRU"
                     /codon_start=1
                     /transl_table=11
                     /translation="MENEKPKYQDEIWLKTEILISKKTATKIAKENGWSASTVLKWQR
                     HFGIIEEYKNHKWLQHQFLDLNKTALEISREQHCSSITINKYLCKFNIKKSYDAAIQA
                     KILSTKRTCIDRYQVDNPMKLANIKQRVKITSKDKYGEEHFLKTNTGREKLKESIKQK
                     YGCDYITQTPEVKLKIKETVMNKYGVCNVSMVPEIAKKKRQTLICLHGFNPATEQTGL
                     CRVINGLTTKELAEKHNVPYSSLNYIFRTFHIETEESLEAFLSDYKIGPNNLEKYLED
                     LIDLPHWNIAPENVKLSYRPDFRLSNSIYLNVDGLYWHSDKFKDKNYHYKMREEFESA
                     GLQIVQFRADEIHAKPKIIKSIINNKAGKSQKISARKTIIKKVSHENAMIFLNESHIK
                     GYKAAKHIGLYFENILVMICSYKIINKILKIERLATLLDHLVVGGASKLFKFLERNLK
                     FDMIHYWVDLRYGKGDFLSSMGFSKNKDVLGWEWTDYVKTYNRLQCRANMDDRGLSQS
                     EHACELGWVKIYDAGQRLWIKQNNLR*"
                     /db_xref="UniRef100_J9RWW8"
                     /db_xref="J9RWW8_9CAUD"
                     /db_xref="J9RWW8_9VIRU"
     gene            complement(74948..76144)
                     /locus_tag="rifoxyc1_full_scaffold_3_prodigal-single_106"
     CDS             complement(74948..76144)
                     /product="Sporulation protein YhbH n=1 Tax=Kyrpidia
                     tusciae (strain DSM 2912 / NBRC 15312 / T2)
                     RepID=D5WTC4_KYRT2"
                     /codon_start=1
                     /transl_table=11
                     /translation="MSQQYDSLSDIWKLKGRGKRDSERHKELVKRAIRENGRDLITEY
                     NIIRSDGSKKVKVPIRFLDKYHFKYGKLKDDKGVGQGLDGKPGDKYKVGSPAPAGGSG
                     QAGNGDGERYYDAEVSIDEIVDILMQELNLPWLEPKGTAQIESEEEQFDSIEKKGIMP
                     NLDIKRSLIQNIIRHAAKGDPKVGQFHKNDLRFKEWENVKEYHSNAAIYLLMDRSGSM
                     TLEKTHIAKSFFFWMVQFLKKRYKKIDIIFIAHDTKAWIETEENFFAINSGGGTQCSS
                     AFALAHDHIITHHPADRWNNYVIEFSDGDNWGNDNLLCLDYVKKLLPLCRAIGYGEII
                     PDSDKENAWFNKSNLLSTVLEKNIKRTRYVTLRLQKRDDVFDALKKFFNIDGASDKNL
                     RDENGK*"
                     /db_xref="UniRef100_D5WTC4"
                     /db_xref="A0A0F9QCE7_9ZZZZ"
                     /db_xref="bts:Btus_2500"
                     /db_xref="D5WTC4_KYRT2"
     gene            complement(76156..76548)
                     /locus_tag="rifoxyc1_full_scaffold_3_prodigal-single_107"
     CDS             complement(76156..76548)
                     /product="hypothetical protein"
                     /codon_start=1
                     /transl_table=11
                     /translation="MANNFFKIIKICTLVGKKYPEFADTFHIIKDEVPDEYSIPFHYL
                     ETDKFAKIEDEENIIFNTGDTKLDVKTPFLLSDNPKILIREVSEKIIFLIEEYVKYYN
                     HLPYQIAISVQNNMYGVFAVGDFNLKRI*"
     gene            complement(76550..76843)
                     /locus_tag="rifoxyc1_full_scaffold_3_prodigal-single_108"
     CDS             complement(76550..76843)
                     /product="hypothetical protein"
                     /codon_start=1
                     /transl_table=11
                     /translation="MNYNNTVQCASWEEFISEIKNRRALKHSLDFQDFPMRLSFGFED
                     EELGELVMASIRAISPIMASMSGKEKNIFTSQIEDFSTGENILHILYPELCED*"
     gene            complement(76844..76963)
                     /locus_tag="rifoxyc1_full_scaffold_3_prodigal-single_109"
     CDS             complement(76844..76963)
                     /product="hypothetical protein"
                     /codon_start=1
                     /transl_table=11
                     /translation="MSKTIKVDFENSRLTNIIRYQSKSVNQLLGYVSSLTVRD*"
     gene            complement(77066..78064)
                     /locus_tag="rifoxyc1_full_scaffold_3_prodigal-single_110"
     CDS             complement(77066..78064)
                     /product="hypothetical protein"
                     /codon_start=1
                     /transl_table=11
                     /translation="MKITRISENEKQFTDNSPMNELDQPFPTKVVEEDEEINNAPLLY
                     NSFKVSPLKVNRVQASRIVDGEIIDYKDFKPQAKLIMGVLYNPNIVPVASGSMFQILG
                     VESKECQAKVPLLLSFDVLEKSKPIAIQSVEFAVQTEPNFLEEISRTYFGTYFGSKSI
                     ICAADIVSDMFHIAFKSSFNFAIYELEKSYVNHFGRYPSAIMLISRNTDPPFFFLDTI
                     SMIKGGTSYERSYGFDGFIVALDEEGEELITQYLLKDSICKTRAFATSESIKDFATPI
                     EKNMFHEDYNSVESIYKIMDSKLNIEILKEKKEKLNDIFNPSKVIIAGKNETLFSD*"
     gene            complement(78071..80020)
                     /locus_tag="rifoxyc1_full_scaffold_3_prodigal-single_111"
     CDS             complement(78071..80020)
                     /product="Putative homing endonuclease F-LimVIII n=1 Tax
                     =Dickeya phage Limestone RepID=I0J319_9CAUD"
                     /codon_start=1
                     /transl_table=11
                     /translation="LDKKYKDALWLSKTYLDDRQSAETIAHFCGVSSQTIRYFINKYN
                     LRDERVKIDNDLKEKFLFKLKSLYIDENLSVREISCLLEQNEGTIMSILAKNNIQKSL
                     NIRHEKAKEARAKTLIKKYGVNHVSKIPGIKEKIEATNLARYGHSNVLKSLEIREKIK
                     ATNLERYGVETPLELKEFRDKSNKTCLEKYGEIYPQRLSCIKDKTSKTNLERYGFDNP
                     MKVEEFANKQKESVFKNYGVDHPLQSMEIYSKLCEYNLEKFGVDNVLKLKETRDKSNA
                     TKLSRYGTIHPLQNENILNKVKNTNLERYGTKWSIQNKEIRSKGREASISNGLFTIYH
                     GKTAHEWANEYDIPMVGFYKWIGNNPLSSREQIISYLEGFERHKTDIENIIEEKFGFD
                     KFNKIFDKSMNYRPDFKLTNSIALNVDGLYWHSELTKDKSYHFEMRSKYEAAGLRILQ
                     FREDEIYQKLDIVESMINNVLHKNTSKIGARKCSIQLVKNSEASKFLEKNHIKGAKHA
                     KHIGLYYNDELLSVMSYKTNSNLTCKIERFCTKLGTVVSGSFSRLLGFLIKNNEIAII
                     HYWVDLRYGSGKFLQQFGFVHAKDTLGWNWTDKVNTYNRLRCRANMDKRGLSQAKHAE
                     ELKWFKIYDAGQRLYILNNKTNLGD*"
                     /db_xref="UniRef100_I0J319"
                     /db_xref="A0A0F9DRW7_9ZZZZ"
                     /db_xref="I0J319_9CAUD"
     gene            complement(80032..81936)
                     /locus_tag="rifoxyc1_full_scaffold_3_prodigal-single_112"
     CDS             complement(80032..81936)
                     /product="Ser/Thr protein kinase n=1 Tax=Gracilibacillus
                     halophilus YIM-C55.5 RepID=N4WUQ2_9BACI"
                     /codon_start=1
                     /transl_table=11
                     /translation="MADTNLMDLLQSHIEKKSELSWTGTLKEYVQMVVENPGLYKNAH
                     QRVLEMIESHGIEKDADGNITGYTFFKDDLFGIDTPIEQIMSYLRAAAAGSEVGRRIL
                     LLFGPTSSGKSQLAILLKRGLEQYSKTDAGAIYELVDSPMHEEPLIAVPQELRPMFKE
                     RYGINIQGELSPLTALLLKEKYNGDFLKMPVRRTTISERDRTCIGTFVPSDKKSQDIS
                     ELVGSLDLSTIGTYGCESDPRAYRFDGELNVANRGIMEFVEMLKVDQKFLYVLLTLAQ
                     EKNIKTGRFPLIYADEFILSHSNETEYNRFLAKDEMEALHDRTIVVRVPYNLQVEEEI
                     KIYQKLIDQADFKKCHIAPHTLRCAAMLAVLSRLKNSNNQSLSPLKKMHLYNGEDVEG
                     FTAAEASKFKSEFPSEGMTGLSPRYVINRLSAELANGKEFVTPIDIIRSLRDGLESNP
                     KVNAQETARLEDLLTLIIEEYNKMARNDVQKAFFVNFDSEIGALLKNYLDQVEAFLDG
                     AKLEDAWGKKVPPDERLMRSIEEKVQISESGKTSFRQEIYRKMLKSQKDHGEYRYQDH
                     PRLKEALEKQLFEERKDTIRLTISSRNPDKEELKRINGVISILCERHGYIVESANQLL
                     RYVGSLMARN*"
                     /db_xref="UniRef100_N4WUQ2"
                     /db_xref="A0A0F9KWY4_9ZZZZ"
                     /db_xref="sap:Sulac_1872"
                     /db_xref="N4WUQ2_9BACI"
     gene            complement(81939..82229)
                     /locus_tag="rifoxyc1_full_scaffold_3_prodigal-single_113"
     CDS             complement(81939..82229)
                     /product="hypothetical protein"
                     /codon_start=1
                     /transl_table=11
                     /translation="MPKYTFECDKCDFNDIKTFSISDFLIYKEEKKECPECNAGVLSH
                     KLGKIRNEVDKSSLEIMDDIRIDVQKTIKKIEAGDQRTIESIYGDKPNPYKE*"
     gene            complement(82222..82410)
                     /locus_tag="rifoxyc1_full_scaffold_3_prodigal-single_114"
     CDS             complement(82222..82410)
                     /product="hypothetical protein"
                     /codon_start=1
                     /transl_table=11
                     /translation="MREQVIGKIKNLIVSSENNDLEITILITDAKFKKKLLRDLSLSG
                     NLKVNGTDVVFIDKEQDA*"
     gene            complement(82382..82687)
                     /locus_tag="rifoxyc1_full_scaffold_3_prodigal-single_115"
     CDS             complement(82382..82687)
                     /product="hypothetical protein"
                     /codon_start=1
                     /transl_table=11
                     /translation="MPRLKKFDFVEIETDSSIIIAILLTKRRDAFEILPIFKFDTPED
                     ISDIICKITLLRSSVKKINRLSKKHIDQIIYLLGINNNIIKRATERVLDERTSNRKN*"
     gene            complement(82680..84287)
                     /locus_tag="rifoxyc1_full_scaffold_3_prodigal-single_116"
     CDS             complement(82680..84287)
                     /product="Putative uncharacterized protein n=3 Tax
                     =Campylobacter phage CP81 RepID=G0LWD9_9CAUD"
                     /codon_start=1
                     /transl_table=11
                     /translation="MTGLRHWVLKMKYKDKEFLIEEYIVKNKSATQIAIELNIHSSSI
                     YRFLKKFGIEKDKTIIQTDRCLKQQQSLLDKYGINNPILIPGATEKAKATNIEKYGVS
                     TYLNSKDGKERSRVTSLVKYGTEHPFSSKEIQDKQKDTMLFRYNVEKPLQKEEFKDAF
                     KETMKEKYGYDSVLGNPEMMETHNAVMLKRYGVHSIAQTSEGISKILNTKVEKGQIKL
                     VNGQLKTTFAKDNDIPYSTLTHLMRSTNITAEEILKQEFDNQTSLEHFSSKVFKLDKY
                     NKYFDLEKYQELRYKPDFKLSEKAAFNVDGLYWHSEINKDKNYHFDMRRMYEQLGLRV
                     FQFREDEVMEKHEIIQSILNNFLGHSHKIGARKTKILKLSISESKNFYEKNHIKGWRR
                     ASKHYGLKFQDEIVFAASVIKTGNILKIERLCSKIGYTIIGGWSKILKQILKEYSSVD
                     RVEYWVDLRYGTGNFLDKFGFKIERDILGWEWTDKKKTYNRLQCKANMDQRKLSQQEY
                     AAELGWIKIYDAGQRLWSLNLKDKSYA*"
                     /db_xref="UniRef100_G0LWD9"
                     /db_xref="G0LWD9_9CAUD"
     gene            complement(84247..85605)
                     /locus_tag="rifoxyc1_full_scaffold_3_prodigal-single_117"
     CDS             complement(84247..85605)
                     /product="primary replicative DNA helicase (EC:3.6.1.-)"
                     /codon_start=1
                     /transl_table=11
                     /translation="MSIRERKVLKYMMQGPIQYNQVGRFIDINLLIEAMLPEYKTTAR
                     AIRDYFKRYKSPPTPELLQDNLLEDLDDIEIAMAIQEVECQEGEYAFHIDAIKKRYQA
                     YLAKNLAESIISEQDELDLEEFSSNLSKINSKIDRMNRSVVFAEGNFADSAQDRLTTY
                     KHVEANPGEVSGILTGFREIDNYIWGIKKQELMIIAGPSSSGKSMLMMNMAVNAWLGT
                     NDPLQGFPTKTDGANVLYFTLEMSKSQTELRLDACTAGILHMHLTRGMLTDQEKERWS
                     KVLKFQSKYDKKLYICDMPRGSKMSDIEARYETIIAEFNPDLVCIDYLGIMQPNSTNN
                     SDWLDLGYIAENMAEFARAKDVPVATASQRKAKVKTSKDDSNDLEDLARSKMIGDNAN
                     IVLLIEKRADEHLMEDMIVHIAKNRDGALGKVKLLKEFPKSRISNIPDDWAETLGAEN
                     EV*"
                     /db_xref="tmr:Tmar_2350"
                     /db_xref="UniRef100_E6SLI5"
                     /db_xref="A0A0F9A6Y1_9ZZZZ"
                     /db_xref="E6SLI5_THEM7"
                     /db_xref="3.6.1.-"
     gene            complement(85605..85889)
                     /locus_tag="rifoxyc1_full_scaffold_3_prodigal-single_118"
     CDS             complement(85605..85889)
                     /product="hypothetical protein"
                     /codon_start=1
                     /transl_table=11
                     /translation="MIGATFREMERCRILKFNKIDNRTIYYYFINLPTFGLFYNYRDG
                     GILFFSGYFTPDVISNYSQNDSTAEVLIKVDPRIIYYLEIFNPSYRVGDY*"
     gene            complement(85892..86227)
                     /locus_tag="rifoxyc1_full_scaffold_3_prodigal-single_119"
     CDS             complement(85892..86227)
                     /product="hypothetical protein"
                     /codon_start=1
                     /transl_table=11
                     /translation="MGGIPISYFHDMVTELKMSLEYTYDDSWYGNVVYRGYSYRFPEG
                     NVTLAVVPYHSYYFMPPSYINFFSGGRFYRPGPISPREAAEILLDHKIPIYNYLDFFN
                     SDVYVDGDI*"
     gene            complement(86240..86905)
                     /locus_tag="rifoxyc1_full_scaffold_3_prodigal-single_120"
     CDS             complement(86240..86905)
                     /product="Uncharacterized protein {ECO:0000313|EMBL
                     :KKN34739.1}; Flags: Fragment;;  TaxID=412755
                     species="unclassified sequences; metagenomes; ecological
                     metagenomes.;" source="marine sediment metagenome.;""
                     /codon_start=1
                     /transl_table=11
                     /translation="LIPQKKIDFIKTKIKERCECVGAGCKKCRSIISRIGTYAEAGIP
                     IDYWLLSFKDFEGDANLKIFVSSLLKTIDEIYEEGKSYAFVGNLGTGKTYAATSILKK
                     AIVSGFTAKYYHMDQVIRLSIGNDSTSFFNEITGADFICIDEYDSRFVFPSEKSEILF
                     GQTMESVLRYRFQNKMPTIICSNTSDVTKVLAGDFSRTTDSLFSKYVKIIYVAGKDFR
                     KKK*"
                     /db_xref="A0A0F9PWZ9_9ZZZZ"
     gene            complement(86883..87329)
                     /locus_tag="rifoxyc1_full_scaffold_3_prodigal-single_121"
     CDS             complement(86883..87329)
                     /product="hypothetical protein"
                     /codon_start=1
                     /transl_table=11
                     /translation="MKQNLEKKYITVFTDGGWCVTGLVELDQDDRIGLLSDDGDAILI
                     LKSKISIIKMSAVVRKKEVHIDPKESGRYNLPKDRELDGLKIENNIYSPTEENSIGIN
                     NQYGSILPSDLLEGESDNDSANEFAISWGPPNKGKIEVLFDPTKKD*"
     gene            complement(87326..87925)
                     /locus_tag="rifoxyc1_full_scaffold_3_prodigal-single_122"
     CDS             complement(87326..87925)
                     /product="hypothetical protein"
                     /codon_start=1
                     /transl_table=11
                     /translation="MTRTEFYQQIDTWIEQDKSRWNHLTLMAYFYHKYNKRTGVNFIP
                     ASWKSNPALTKESRDFAKLFKLFAPEYYESMSGELKTQTKHKINQKIYNYINWLFDFK
                     MRYGSKTVTGTGIFLNNNMLNEFEVMYNAQLKKREESSSIEDLKKWAQKLIPMVLESH
                     QLERVEDLNMILRYIEMYSLDDSSPEKQLIKKAQEMKLI*"
     gene            87973..89370
                     /locus_tag="rifoxyc1_full_scaffold_3_prodigal-single_123"
     CDS             87973..89370
                     /product="hypothetical protein"
                     /codon_start=1
                     /transl_table=11
                     /translation="MYIDLRILSETLMKHGYIKEANEVDTLLAHAANISKLLSEYGPD
                     EGADKARRSGEGRQSMSDETRNDIENIINLIFKHFNKNYSTISGYDFSPKGFHANQIV
                     YIAHLLKQNPVFSETVKKIKHNSQIITAAIGSIIMKIVKDWVSEEPEISNQEILLKLK
                     ERGFFYKSTTSIRFIKMSPDYKNIIDAENKSEEDIEIVCLQIARDIKNLNPGKVVKAL
                     DIINVFKRKYPHNPLDPANAIRAASVFEAESSNDYNLIIVELIMKELTSPTGKGTLTA
                     SDIEKIFDKKYPNSTLKNKKTVFMAALSDLKKHLKIYIANVIMKLYKDGLSDTLIADY
                     LSKALNYDITQVNVSIIRRKLEAGPLLKVPPSIDLPKSINFDDRRSMDDEQTKRNMFI
                     EYLEKSLLNGFNGFLKGKGPSPGVGDRIKKWLIEQASRFDVDAAEAEAIVFDFGPKID
                     ELFPEVSTNKPENVE*"
     gene            complement(89455..89742)
                     /locus_tag="rifoxyc1_full_scaffold_3_prodigal-single_124"
     CDS             complement(89455..89742)
                     /product="hypothetical protein"
                     /codon_start=1
                     /transl_table=11
                     /translation="MDQYICTKGEPNLERLQLLDLLEEVPRLYTIIKGHEQTAQYNII
                     SENGRITTNRIFVDMSGRIIFDTSSEYDKDYLFNIMPKHIQEQFIYYLDRL*"
     gene            complement(89746..90063)
                     /locus_tag="rifoxyc1_full_scaffold_3_prodigal-single_125"
     CDS             complement(89746..90063)
                     /product="hypothetical protein"
                     /codon_start=1
                     /transl_table=11
                     /translation="MYSRKKAQIHKPTSTSVQKIIESSGQLKYLRDILVGRGAKTTWR
                     HRYKTVDDKYYWYLMRDDSLRYQRGKGGPFLSPEEMASEASGELLEVLESLGVRISKP
                     TKE*"
     gene            complement(90063..91505)
                     /locus_tag="rifoxyc1_full_scaffold_3_prodigal-single_126"
     CDS             complement(90063..91505)
                     /product="hypothetical protein n=1 Tax=BRC1 bacterium SCGC
                     AAA252-M09 RepID=UPI00036F1579"
                     /codon_start=1
                     /transl_table=11
                     /translation="MVTIYIENTKCKLNGLNDDKIANEIDNLLSYNVQSYQFMRKQTG
                     WDGRYRLFNKKSGVFPVGLLTMLENVLKAHQIPYNLSDNRTSPVYGESIKAESNSVYE
                     ARDYQTKAIGLAIQAGSGILRAATGSGKTYIIAMIAGHYNVNTVIYVIGKELLYQMKT
                     TIENSLGVECGVIGDGICNIVKGINVCTIWSAAAAFNKKITLLDSDFTKGKALSQDKK
                     QAVRNLVNNAELFFLDECQYGSTISMQFIHKESSSARHRFLLSGTPWREGGDDILIEA
                     ISGPKFCDITATELIEKGWLVKPYITFVDIPTIRGVGKTYQEVYDNFIVNNDYRNFKI
                     AESAKIMAEAGRKVLILVTKVSHGDVIQEFLDPNLKVNSLNGMNSTRDRMQSIQQMKN
                     GELDVMIASRIFDQGIDIPELDALILAGSGKSTARALQRIGRVIRRKKGKSNAVVVDF
                     FDNCKYLREHSQARYRIYSTEPAFKIKRNS*"
                     /db_xref="UniRef100_UPI00036F1579"
                     /db_xref="A0A0F8ZGZ7_9ZZZZ"
                     /db_xref="pho:PH0210"
                     /db_xref="UPI00036F1579"
     gene            complement(91555..95118)
                     /locus_tag="rifoxyc1_full_scaffold_3_prodigal-single_127"
     CDS             complement(91555..95118)
                     /product="hypothetical protein"
                     /codon_start=1
                     /transl_table=11
                     /translation="MDREERQKKLINILKSSIDNNLNLPEDQIRESFSNTAFAFPYKL
                     DTLENPGFIDEYIVTSEEIESYIEQYQKVANILENGLAKFLRLQEKVKAFMATNSLTK
                     DIEPERLFKRIYRLDNYAKNLFMMFMLPTGGSYGYNKYLERSINKSSTSREDYLQKIE
                     RIEMDAIEIVRSIPSDIDDLVKIYDLNSEDELAEAIFYLSKSPKLIGVNRYINQNTPE
                     SFSPIAFEIHPQQMLEAGRKYKTLSLYGYEPQGPQGFPEFQSHTKKEKQYKYNPDLEL
                     PESDYRGKGFLINKFIDEQISNYFERYYEKTDKEIINATRDELQQRLVKSLNERVSSL
                     EEMIQVYGFPEFLIKDIKSRIYSNDFGKLMSSGINTEKEYSDNSNEILIHSLITNGNF
                     SALRYIIKLSESKNDNQAKDFFKKAIKEQVSDIDFRSEENAKVDILDIITEIDRKYGE
                     KIRQQGLQAVFPYAWKAIFQIPTMYGLNFDIDTYAVSSRSGILGIISKIYKEKIRTAL
                     EEQAYGNGKKLKDTSTFKEIIFLSRIKHLGFSGYRKMNQYMDEEKENYEPFDKVSEEP
                     NPKERARILNTLKDTVKDPENISEIYEAYDEYIKRYKDLSVPGLQEKKDIWNHFLLKV
                     IGKLYRQEEAYITGKTNQLFDKFPDIIVPDLPAISWDKFLISSASFGCASTPITILKT
                     LQDGIKTGLIPLFVKLSSVDEFNSIERMEGFLLKLVQIYNLYKNNRDIFNLRLVQPFP
                     DLYKKITGTKEERIEKILQIANLLDNYQFKEEIVASKYIDKINLDIIKKAIKTYAEYK
                     RAIKSIETENKDRSSDENEEEGEWVHDVWVPHESSESSNLKNTDFINVLIKNIQDIRE
                     KTKSSEDIFPKDMENILLSLPADISLDKFIDYFEINIGELSGSQAQLARAKLARLSYG
                     LSIYGQISTVMEYYNEAEKKNSHLFDAEFSGKNFRFRVLRDLDPYHFQVGADTDCCQM
                     VGGAGEQAAVDSFVNSLAGVIVLEVMIDGEWQLVSQSYFHYVPRQNIFILDNIEAGKW
                     SEKNSTLKSITGYNFPEIYALLGQHLKEKGYQDVLVGINYTKVITRSEFKRDKRDTDL
                     RRFKVDDPYTDYEPEDSISLSNPKFKIVQSKIKNFIIDWEINKTAQISRELIPCLFPS
                     QRIQKITQIKITPLKKALLSLGLKAEVRQINKLIGLSLSSK*"
     gene            complement(95211..96662)
                     /locus_tag="rifoxyc1_full_scaffold_3_prodigal-single_128"
     CDS             complement(95211..96662)
                     /product="hypothetical protein n=1 Tax=Anaeromusa
                     acidaminophila RepID=UPI00036D3470"
                     /codon_start=1
                     /transl_table=11
                     /translation="MSDVKISKEILNSSKTTAIITKENEELLAAFMSAEKISKEKSQM
                     DQETLDKLKARKLEKQALEVKSEEVTSEGEVDMMDVITNQEVSINIGVVGIGQAGSRI
                     AEEFHKCGYDVGVINTSAQDLKFIDVMPHQKLLLEGSLGGTGKNLVLGREIFEVNESL
                     VRSFIEDIAEGNTMIFLAVSGGGGTGASSVSSVIPMMFELGIPVGVIYVLPKATEDAQ
                     SKKNAVETLAKLARQTTDNLISSLIVVDNARIENIYGGLGQAQFWKTANAAIVEPLHL
                     FNTKTAQPSRFTSLDPSDFGRIISCGDCSIYGVIEVENYLDETALAEAVMDSLSGNML
                     AEGFDLKQTRAGGVIIVGSESALEQLPSVNIDYCFHIISDETNGANIFQGIYSDNKMA
                     EDKIKIYSWFSGLGLPQDRIENLRKESKLASSVAAEKEKARNSQMTLDLEEDKIASAA
                     DKIHNKIREKNSGFNRLQGGARKSILDKRKHSR*"
                     /db_xref="UniRef100_UPI00036D3470"
                     /db_xref="A0A0F9VYM2_9ZZZZ"
                     /db_xref="UPI00036D3470"
     gene            complement(96640..97683)
                     /locus_tag="rifoxyc1_full_scaffold_3_prodigal-single_129"
     CDS             complement(96640..97683)
                     /product="Putative uncharacterized protein id=4865161 bin
                     =GWA2_Planctomycetia_40_7 species=Candidatus Kuenenia
                     stuttgartiensis genus=Candidatus Kuenenia
                     taxon_order=Candidatus Brocadiales
                     taxon_class=Planctomycetia phylum=Planctomycetes
                     tax=GWA2_Planctomycetia_40_7 organism_group=Planctomycetes"
                     /codon_start=1
                     /transl_table=11
                     /translation="MHLSNLKPNQTILIKTYLHESGLFYLAKSLGDRLKSEGHHVIYV
                     PKSKYLLQGSIFQRDYLTPTDNKLLDNETVHWFDKRYPIENQISEMIIKYKVDLLISF
                     ETLMEKSQWVSRVKQRTGIKVIDIPMVEWVNDKLLNGRSYSIFDEIWCLTEQCYSYFK
                     IYPDAKKIIWNWVDPFLFHTVEKQDGIVRFYHAGSLNSEYSSKNTELVIQAFDLFLRE
                     SPDAILIVSGNITDKTSLRLIKKHENIFITNGVLDRKDIAKLYQDSHCVIAPSSREGL
                     GLSLYEAKACDCLVITTDMPPMNECDTKYLCKVKNLKRDHKLTPLGIIDVKEIYEQIK
                     QVYGDINVRCKDK*"
                     /db_xref="gwa2_scaffold_65540_2"
                     /db_xref="arg:QT11_C0001G0553"
                     /db_xref="5103414"
     gene            complement(97625..98374)
                     /locus_tag="rifoxyc1_full_scaffold_3_prodigal-single_130"
     CDS             complement(97625..98374)
                     /product="Glycosyl transferase, family 2 n=1 Tax=Geobacter
                     uraniireducens (strain Rf4) RepID=A5G401_GEOUR"
                     /codon_start=1
                     /transl_table=11
                     /translation="MKVDIIIPAYNPGSYLKDALDSCLAQTYKNYQIYVIDDCSTENI
                     KSVTNDYPNICYIRTPHHLGPGGTRNYGIANGSGELLSFLDADDMWEPKKLEWSVTEF
                     EKDKSIAMTCGNYRRLEDRKRLCNPFYRHPPIITWQNLMRVNLVACGSVTLLRSIFEK
                     IGGFSEKIWICEDYNLWLKVSEQYKIKYVDQVLYLYSVIKDGKSLTNQQSLQIAHKGV
                     GDIIRRESMERVNALKQLEAKSNNFNKNIFT*"
                     /db_xref="UniRef100_A5G401"
                     /db_xref="gur:Gura_2340"
                     /db_xref="86871693"
                     /db_xref="A5G401_GEOUR"
     gene            complement(98385..100409)
                     /locus_tag="rifoxyc1_full_scaffold_3_prodigal-single_131"
     CDS             complement(98385..100409)
                     /product="hypothetical protein"
                     /codon_start=1
                     /transl_table=11
                     /translation="MKNIFGKLTKLANVLYKLGQKKESIYVILLRSSFFKSAVTLYHG
                     GLVENKDSIQHSGLIPQVGPWVEEVLSGATDQDIDFDEHGLVFAADKHRFDMAVYAML
                     WHIANKLGKSANNITPEEIIKYGLLVIIKEGESSFVKRPKDDMQWYKMQEEISYDTGN
                     PLWAVEPEDWFSTEGSDADILLTGNKLLSYITRRGAYPLKGSMTAGYDKWLRQEYIKQ
                     KKKDPQQHLFPESTEDLQKRLSDMSESEIKKELDAIKASIKCTSAYDTPFLKQLDDSG
                     RYDIELDPDNTIEHLETYRYKPKGIEHWNEDSRHLTDPNSGKTFKSRPIRWDPEITDV
                     TTIEDEWGKDFKDQLKEGWLDKLPQNPNLIYRGMSWEEYQFILKTNNIQSLGDYNLGD
                     EQIGLTYFSTDPNSAAYYAHSFAPTQYKATPEKPAYVVAVPKRDGVPVAGTGEHEVGV
                     RGPIPANEVVEVWEGMPYYMTAGGSLDIINDWGGRREGSRVSPLISVAWRKIIPSLKT
                     KASILKTFNKHEIEDEDLLESKSTETSSKTILERAIEYFGLTYSARAAGYILPDGRLL
                     DFSEKTGERISDHREVGFLVEEYGPFEYESDAMDRFMKETGCIRLGVYNRYMQIDAQT
                     VPTEKQMKTIQSIIKRYNIEGASVIKPGRISDEEIDFPTANQIFKILTSN*"
     gene            complement(100421..101368)
                     /locus_tag="rifoxyc1_full_scaffold_3_prodigal-single_132"
     CDS             complement(100421..101368)
                     /product="hypothetical protein"
                     /codon_start=1
                     /transl_table=11
                     /translation="MKIAILTFNYGYAGKVVNGPGMCLANFVKFLNQVIPSIEVEVFT
                     QLTPIKPIPNVHSISNNKLLSKTIKYVDLVHHWSGITPELVRAVIYANQLQKKVIIGP
                     NVLDTVEFEKEKGFLRKVAFEKILTANNRLSFKISKEHNIPINKVISFQVGPDLDLWT
                     PSAERDGTILWKGNSKQFVKDVDFAKRIESKIGNKYTFKFIGYPNPYDYYNHIAEARL
                     SKMTITTSLSETMNLSQLESWSSGIPSVSHPKIYMHGKNYQTGIITNKTIDEYIDAIN
                     EIMQNEQLYQYLSLGCRQYILDEFSASKTVEKYLQIISN*"
     gene            complement(101378..101884)
                     /locus_tag="rifoxyc1_full_scaffold_3_prodigal-single_133"
     CDS             complement(101378..101884)
                     /product="hypothetical protein"
                     /codon_start=1
                     /transl_table=11
                     /translation="MLNKLQNLEYALLSYGLAKEARFVNLLNRNISTASSIADSTERA
                     IHTPFNSEKLIATDGIRIPFGDFNEPWEVFILEGDNYSGVRAGRILLGYQDEPAGGIK
                     WFEEDGRPVITHYFLDEDLRGKKVISQLLEIYKKYVSDRIIITGPFSEQGKAVADKKA
                     DEIVDYKY*"
     gene            complement(101904..102680)
                     /locus_tag="rifoxyc1_full_scaffold_3_prodigal-single_134"
     CDS             complement(101904..102680)
                     /product="hypothetical protein"
                     /codon_start=1
                     /transl_table=11
                     /translation="MINEYEAICSKINNYDWHPSYDSFENKVYSLNIAITQDLDKIVN
                     KITVNKQEIHLAYSGGVDSTIILFKLLKYNIPIFAHTIASSENHFDFIYAKKVLSSSN
                     ILSSVKHIPHILSVKEDDLIESNNILESNDKRPDNYYYLMRSILHYTQSVINCDIIDE
                     LLGGYYLHYGPNIPMFYDCLNKLIKDHLYILNKISTHFNIEVFLPYGGDNFMHKCESF
                     SFDELVGINQRKKPVYEIAKLCNIPEYIMERKKMGLVSAL*"
     gene            complement(102673..103083)
                     /locus_tag="rifoxyc1_full_scaffold_3_prodigal-single_135"
     CDS             complement(102673..103083)
                     /product="hypothetical protein"
                     /codon_start=1
                     /transl_table=11
                     /translation="MWDKIKILSNVLKRFGLAKDVDALLESEGFSEDIHILFLKQGGK
                     KDHLLSLFHHLHHSISDRKIEHEVHHCGGKHKGKDINYTISHCSHNKHRIDKEDAIGH
                     GTTHGDDLLAVKIHFTEKCSDGGWHIESGKIKDD*"
     gene            complement(103121..103315)
                     /locus_tag="rifoxyc1_full_scaffold_3_prodigal-single_136"
     CDS             complement(103121..103315)
                     /product="hypothetical protein"
                     /codon_start=1
                     /transl_table=11
                     /translation="MSFKKTGEIKVYRKDKEGISKKAGKESPARYTVDDLVDESEAGY
                     DPYEEEDWDLEISPKEQAES*"
     gene            complement(103325..104074)
                     /locus_tag="rifoxyc1_full_scaffold_3_prodigal-single_137"
     CDS             complement(103325..104074)
                     /product="hypothetical protein"
                     /codon_start=1
                     /transl_table=11
                     /translation="MYQLTELLNILKRSHSDSSEIRNIIHKIATRPLPIPSKEELQPT
                     ADKIIEYIEHQLKTVPIYSSIMRNTQKKHYKSSIPIETLKLKNVKDDEIKIDIFWAYT
                     SEDMKGFLEEISDEYKKIYIFIRSDIPKIEAFKDLRKHIIVSLEHEITHALDILSLSD
                     EYLSLDGKQDFIAYVNDSGEIKAFIRTLYSEIQEEVRERIDNGGSLGSAIMHALSTNL
                     DWKQIKKYVSDKNKAVLLKGLVTAFQDEGLM*"
     gene            complement(104117..106261)
                     /locus_tag="rifoxyc1_full_scaffold_3_prodigal-single_138"
     CDS             complement(104117..106261)
                     /product="NAD-dependent epimerase/dehydratase n=1 Tax
                     =Beggiatoa sp. PS RepID=A7C0U4_9GAMM"
                     /codon_start=1
                     /transl_table=11
                     /translation="MENEKYLRAVLTGVAGQDGSYLSEHLLGLNYTVIGISRRKSVEQ
                     GLTNIQHLISNPNFHLLIGDITDSTFISRTLHDWQPHEYYGLAAMSNVGQSFKEPLNT
                     FRTNAEAVIMQLEMIRQLSPSTRYYQASTSELFGGINCPEEGYDESSPIYPRSPYAVA
                     KAAAYYAVINYREAYGIHASNGILFNHSCIAPNTAVIIKRNKNIEIVNPTDILRPSVL
                     EVGLNLSDENIDIWDGEEWVKLKSITAKPVKDSDLDMVGQITNTRSGVVFTTKNHNLL
                     DKNSKKVRADSVGIGTNLLHGKYPMINRNLNEFSVDEAELIGLIVGDGWIHKEKTICH
                     IGNNSDDIVERIRVLWSQINNSTITIGKFYNKKGSFGKSRNIKINNFSDWHYAGYLRD
                     MIYNFDNKKKIPIGILNSSVDVQLAFLNGYNMADGLKKNKCRYKFKNFKTNSQELAAG
                     LLLLIHNTTKQTYNLNIEYRNNKYYYSINLLSDKQTSNEKQSEIKHLLSLGLSQREIN
                     RRTGISRVFIRKVQNNEQIITKHYRFLNRAEVKKILNTKYNCVYDIETESGKFMAGAG
                     SIVIANSPRRGFDFATRKITSGIAKIKLGLEPNLKMGNLDVFRDEGHVKDHMKAMHLI
                     LQQETPDDYVICTETGATIKEMLEYVCELAELDFENVYEMDQDFMRPSDVKFLKGNAT
                     KARLVLGWAPEYTWKETLKEMYENDLKILQKL*"
                     /db_xref="UniRef100_A7C0U4"
                     /db_xref="oac:Oscil6304_1099"
                     /db_xref="89210765"
                     /db_xref="A7C0U4_9GAMM"
     gene            complement(106284..106679)
                     /locus_tag="rifoxyc1_full_scaffold_3_prodigal-single_139"
     CDS             complement(106284..106679)
                     /product="hypothetical protein"
                     /codon_start=1
                     /transl_table=11
                     /translation="MKVLTKEQIEINRQERLSKVAPKKAIRRNIWGIEKSLQSHEYII
                     PEPNADYLGLTRDDLEEHTVKRAIEAMRAIRKQIESLGALLKNIDPEKIPILCKELGM
                     EGELNAILSSPNISENLKWQIIYNLDKVV*"
     gene            complement(106676..107119)
                     /locus_tag="rifoxyc1_full_scaffold_3_prodigal-single_140"
     CDS             complement(106676..107119)
                     /product="hypothetical protein n=1 Tax=alpha
                     proteobacterium SCGC AB-629-F11 RepID=UPI000374BB8E"
                     /codon_start=1
                     /transl_table=11
                     /translation="MADSRPTVAVSGGLDPVHMGHIKLIQEAYRYGDVIVILNSDHWL
                     FEKKGFCFMSFDERATILAAIKGVVKVVEVDDSDGTVCEALERLHPDYFANGGDRKEY
                     NVPEVELCKKLGIKLLWNIGGDKMQSSSDLVSRLVKKSNIKISER*"
                     /db_xref="UniRef100_UPI000374BB8E"
                     /db_xref="A0A081N8B6_9GAMM"
                     /db_xref="bth:BT_1720"
                     /db_xref="UPI000374BB8E"
     gene            complement(107122..108081)
                     /locus_tag="rifoxyc1_full_scaffold_3_prodigal-single_141"
     CDS             complement(107122..108081)
                     /product="Nucleoside-diphosphate-sugar epimerase n=1 Tax
                     =Terriglobus roseus (strain DSM 18391 / NRRL B-41598 / KBS
                     63) RepID=I3ZML3_TERRK"
                     /codon_start=1
                     /transl_table=11
                     /translation="MNALVTGGAGFIGSHLVDALVADQHFDKILVIDNYSTGLKKNLE
                     HLEDKIVITHDSVSKPHAVYQMADLFHASQIDVVFHLAAAPGVPFSMKEPALSHMENV
                     NGTFNVLEAARQAKVKRVVFSSSSSIYGGKANFPTYEADFPMIEYRPQSPYAQFKAVG
                     EQYCKMYSSMFGLDTVCLRYFNVMGPRQRADSAYAAVVAAFIDCAVNNKIPKIHGDGL
                     AFRDFTFVDNVVSANILAATYPNLLRGESFNVGTGRKITVNDVHKVSGALPAIYSENR
                     IGDVNGSQASIEKISKVLGYKVLVNFEDGMKLTKEWHLAQKGV*"
                     /db_xref="UniRef100_I3ZML3"
                     /db_xref="trs:Terro_4284"
                     /db_xref="I3ZML3_TERRK"
     gene            complement(108214..109158)
                     /locus_tag="rifoxyc1_full_scaffold_3_prodigal-single_142"
     CDS             complement(108214..109158)
                     /product="GSCFA domain protein n=1 Tax=Rhodobacter sp. SW2
                     RepID=C8S073_9RHOB"
                     /codon_start=1
                     /transl_table=11
                     /translation="MSINRVKEGFYYTDGNITGKAHKSWYRGKTCNFNPNIKNILEVD
                     SVDKYILAGWLPDAPFIDKTTVITTFGSCFALYISEYLDKKGYNASLKDGNNLIDFKA
                     GVNNTFAIRQLIEWVYNGKSFAEETWHRDDKSIIEKSESLRSKTLERFLKTDVFIITL
                     GLSEIWYNKETNDVFWRAIPEDQFDHNKHGFRVSTFQENKDNIRYIYNTIISFNKNAK
                     VIFTISPVPLVATFRPVSCLSANSVSKAILRAAIDEFYREENGDNIDNIFYWPSYEIV
                     EKIFNYKFNGGAYDFDYRHIKKECVTEIMRLFGQYYTI*"
                     /db_xref="UniRef100_C8S073"
                     /db_xref="rga:RGR602_CH03049"
                     /db_xref="A0A0B4X5F0_9RHIZ"
                     /db_xref="C8S073_9RHOB"
     gene            complement(109177..109962)
                     /locus_tag="rifoxyc1_full_scaffold_3_prodigal-single_143"
                     /gene="udgA"
     CDS             complement(109177..109962)
                     /gene="udgA"
                     /product="udgA; UDP-glucose dehydrogenase (EC:1.1.1.22)"
                     /codon_start=1
                     /transl_table=11
                     /translation="MKIGLIGIGFVGGAIRDFFIKTDETLLLYDKYNDNYNDKESILE
                     ADMIFICVPTPHMENNGYDISAIEDSLSFLDSHKYNGLVIIKSTVLPGTIDSFSKKFK
                     LKIIHNPEFLTARTASKDFENQKVIIIGAKDSDIICELVELYTKHFPDSIINIVKPSE
                     SESIKIMANSFYSTKIQILNEFYGLCQALGIDYEVVKNNIVGLGWVNNMHTSVPGHDG
                     KLSYGGACFIKDTRALLDQMKKAHVNHQVLEGVVNERNIMRDD*"
                     /db_xref="mmo:MMOB6010"
                     /db_xref="UniRef100_E3T512"
                     /db_xref="E3T512_CROVB"
                     /db_xref="E3T512_9VIRU"
                     /db_xref="1.1.1.22"
     gene            complement(109974..110117)
                     /locus_tag="rifoxyc1_full_scaffold_3_prodigal-single_144"
     CDS             complement(109974..110117)
                     /product="hypothetical protein"
                     /codon_start=1
                     /transl_table=11
                     /translation="MINDLSKEYFDLIKIGRTFTRHNLGTLINEIERREDTKQNWFLF
                     EKK*"
     gene            complement(110107..110205)
                     /locus_tag="rifoxyc1_full_scaffold_3_prodigal-single_145"
     CDS             complement(110107..110205)
                     /product="hypothetical protein"
                     /codon_start=1
                     /transl_table=11
                     /translation="MNAIGLVGKGFVGGALFDSFTKRKQEVIVYDK*"
     gene            complement(110202..110909)
                     /locus_tag="rifoxyc1_full_scaffold_3_prodigal-single_146"
     CDS             complement(110202..110909)
                     /product="PREDICTED: uncharacterized protein LOC100215679
                     n=1 Tax=unknown RepID=UPI0002B4662B"
                     /codon_start=1
                     /transl_table=11
                     /translation="MNQDDIKEIFNKRSNKLKDHDPWRYGESLSLKTDLIEIEWIRNN
                     CKYKKALLDIGCGTGRHVIELSGDFDEILAADFAQGNINVLNTKIAEMNICNIQTVVS
                     SAQDITLQAERRKFDIIIGIGLVQYLNNDEFFSFFEDCHSLLNNHGRLLLKIPMSETE
                     TFSFDGYSELLESEYFSFYRNINDIFKGFYKWFSLYKLERVFTLENLGKELWIIENHD
                     NSKQIWFLLVKKETEEL*"
                     /db_xref="UniRef100_UPI0002B4662B"
                     /db_xref="ftw:FTW_0592"
                     /db_xref="88105754"
                     /db_xref="UPI0002B4662B"
     gene            complement(110923..112143)
                     /locus_tag="rifoxyc1_full_scaffold_3_prodigal-single_147"
     CDS             complement(110923..112143)
                     /product="Uncharacterized protein n=1 Tax=Mycoplasma sp.
                     CAG:611 RepID=R5Y7S7_9MOLU"
                     /codon_start=1
                     /transl_table=11
                     /translation="MINVRTITLQSKPSEATLTTCINQLELFKNLIEKFDKIYLQART
                     SRVVIETVDSAESYKQSLLLIEACKFHNFWGICVPINLYQDPNNIKYAYDLLEEESVF
                     INLISTEDDSMSLYGVKSAAKFIFDASRQDPMHNFRIGASSVKQNKTPFFPFSTAVNN
                     GEFTVGLELIDFFLNVIETYDRQPLSEIRKKLCESLSSELDDLEKICEQLSKEFGLSF
                     GGVDLSIAPYPYPLEDQSVVTLIEKIGNMGRSRGEPIFEFGSNGTYFINAFLTNILKQ
                     TALAHGSVGFNGVMYSLLEDTYLGLRYEEEAFDVNLLKFLSTSCGCGVDMMPLDGDTD
                     INTIASIIMDNFTVSSLLQKPLGIRLLPIPDSRIGDRTKFHHLFFTNTKIRSIGSGVT
                     FQNLPTQDSIYKIK*"
                     /db_xref="UniRef100_R5Y7S7"
                     /db_xref="cnt:JT31_06905"
                     /db_xref="86699743"
                     /db_xref="R5Y7S7_9MOLU"
     gene            complement(112136..113233)
                     /locus_tag="rifoxyc1_full_scaffold_3_prodigal-single_148"
     CDS             complement(112136..113233)
                     /product="Uncharacterized protein n=1 Tax=Pantoea dispersa
                     EGD-AAK13 RepID=U1UZQ4_9ENTR"
                     /codon_start=1
                     /transl_table=11
                     /translation="MKIVILAAGKGARFKRDVPKCLSMLGQETVVSRQINQIIKFIPN
                     SEIIVVTGFKNDLVKNYIIGLDSSIKIVCNNKFEKDQNIYSVLIGIKDLNEGVLILEG
                     DCVFSDFAFQEISKAIDNNSSNALFFLGQQGDQSMANGVVKFNNRNQFSDFLIGLKNT
                     SIAGYHSMIGVTWIPVDMISEYRENLESEIVISMKEYYFKPLLNPPLSFNVLCAVIKG
                     DTCTFNTQDEFKLAKKISSNNIDIVLYPVSKLIHIEEYNSERVQWLLDKILLEKTWTR
                     PLCISSEGLVMDGQHRMEVAKRMGLNFVPVLIFDYSQVPIFSLRDKISFTYHDVIERA
                     LAGNIYPYKTVKHIFNEDLLNCNYTLESLYD*"
                     /db_xref="UniRef100_U1UZQ4"
                     /db_xref="cnt:JT31_06915"
                     /db_xref="A0A089PVI6_9ENTR"
                     /db_xref="U1UZQ4_9ENTR"
     gene            complement(113244..114020)
                     /locus_tag="rifoxyc1_full_scaffold_3_prodigal-single_149"
     CDS             complement(113244..114020)
                     /product="hypothetical protein"
                     /codon_start=1
                     /transl_table=11
                     /translation="MNNKVTFIFIFTTGRTGTAMLAQIFGLEKYNKQKLYFTDSNRNV
                     VAHECWDDIPVDLIKNTKFGSTEYIKICDNYLVKKHKEILSKSKSIQNIFITDHKLGR
                     YFSDYLVSNIKFDYKIILLRRNKEDVVASFLEKMAKVKNRSTKSQYVYFQKRLWKNSF
                     YSPFDMSALYPVDPIDWAIRDEEERINWYFDEVKRQWNRLSNIIPIDKRLEVKFENII
                     GGSERDLNGEIIQNSELYKISKFINLPYKKAFLDRKVNAR*"
     gene            complement(114029..115351)
                     /locus_tag="rifoxyc1_full_scaffold_3_prodigal-single_150"
     CDS             complement(114029..115351)
                     /product="hypothetical protein"
                     /codon_start=1
                     /transl_table=11
                     /translation="MSKKRSIIYIATDRTWAGTLNLYGGYNIYPNLEEMAKYGTLYQN
                     AIATAGSTLMCHSSEWTGKYTWDLHPGIPMLKRGYNTVMPTQDSVFYQMENRGYETHL
                     VMVKKNPKKCFDTYSQVKNLWTNDTKIHLINDWDVSGNTTNRLTQIKEALSCVNQSQQ
                     KNKPAFVWVKCHGLNEFNKRMEYLKYNGQQRITLDDLYNAEIDESIGIILKEIGFPKN
                     DEIEIIFASDHGSFHGQGGKYFYGYCLDQEIIHVPLISSIGGGKLVTKAFSMRNVKNM
                     LIDRSFIPDEKYIFSETLYPGQVSDKPNNGISSMSKIMVRRDKYKYIYARYGQDGNSD
                     KPEEMMYDLEYDPHEKINLIPVLKGEKFRDITRGDLSGKNMTTVFTRLHTNIETIKDP
                     NISPRYLKDRFRSGSYVGWTEVYDIWSELQAQARAIWSQTGREKHFKV*"
     gene            complement(115354..116256)
                     /locus_tag="rifoxyc1_full_scaffold_3_prodigal-single_151"
     CDS             complement(115354..116256)
                     /product="Uncharacterized protein n=1 Tax=Bacillus clausii
                     (strain KSM-K16) RepID=Q5WKQ3_BACSK"
                     /codon_start=1
                     /transl_table=11
                     /translation="MKKVLLLPDTRGWAYDVIAKNIAPYFTRYQPTIKYVGDILNKKD
                     TVDYNNYDVVMGFFWYDMLSLGPKIYKNYNPKKTCVGIHGHNSWIKRKIKQEDAVKMV
                     AIYPGIGCISQKLINIFKHANPIFTPSGYASNFLFKDLVKSEKMIFMWVGDPKVTHHG
                     DIKGYNDIIRPVFDSRRDAELVIATKESKIPYDKMHEFYYQGNVYICMSQTEGSPLPI
                     IEAMACGRPVISTNVGIAPELINSKNGYLIGRSKEELNRAINNVIANANNLPIMGREA
                     RSSVEERTWEYSALSYEKLFDRVM*"
                     /db_xref="UniRef100_Q5WKQ3"
                     /db_xref="bcl:ABC0512"
                     /db_xref="107320697"
                     /db_xref="Q5WKQ3_BACSK"
     gene            complement(116253..117362)
                     /locus_tag="rifoxyc1_full_scaffold_3_prodigal-single_152"
     CDS             complement(116253..117362)
                     /product="Glycosyl transferase group 1 n=1 Tax
                     =Leptotrichia buccalis (strain ATCC 14201 / DSM 1135 / JCM
                     12969 / NCTC 10249) RepID=C7NDZ9_LEPBD"
                     /codon_start=1
                     /transl_table=11
                     /translation="LKIGILRSPLGIGGAELSLLDMAINLKMIGHDVWMHYDIGDTPS
                     MKDFNKHGSLQFRYGADTNFIFENKQITDEMWAIEQLKTTDVVIMIHRHLYSEDLVNA
                     INLVSKKLVYAPGKNSHHVFGKYQDNKGFGHLIQNIDKIMFNSNYTLNIHLNTGYSLH
                     YQKLLTHVHPPIYLDYYTKRYENIDQRASRQKLCFKEGYFHIGIVGRLIPSKEPLEVV
                     KLANQFSKYNIPFKIHFIGDGLLGGQTRQKVKNENLEEYIKFWGMLNDPLEHISCLDV
                     VLHLCKHESLSRAIRESMLMGKPIVAFNGAGNLELLRHPEQRKLLFSKNQDVPEILKY
                     LAENGLTRDELGKLSIEQIVIMERNAIKNLENLIK*"
                     /db_xref="UniRef100_C7NDZ9"
                     /db_xref="lba:Lebu_2262"
                     /db_xref="C7NDZ9_LEPBD"
     gene            complement(117359..118234)
                     /locus_tag="rifoxyc1_full_scaffold_3_prodigal-single_153"
     CDS             complement(117359..118234)
                     /product="Mll7087 protein n=1 Tax=Rhizobium loti (strain
                     MAFF303099) RepID=Q987E2_RHILO"
                     /codon_start=1
                     /transl_table=11
                     /translation="MIKGNILCVIDVYNWAMHNRFLALKKYLGNEYSFDVILASDLQR
                     DHFKLYNIVYCLNWVLHKNIANLLPSPDKRTFKLVTTVCSHRTRNNPAELAEVFKHYD
                     KISASSAFLFKELKPLYNSKMIYTPFGVDNTVFKKDTPNDLYSNKFGFVGKTNRPLKR
                     FSEVNEAVNGSGAILKVVNHKSNFDRQQMVKFYNSIGTVICFSETEGTPNPALEAAAC
                     SRAIISTPVGNIPELFGDKYPLSMVTSKAEMEKQISLLMADKKLLNDCGSYLEERIRK
                     DWNWSKMSENFMELF*"
                     /db_xref="UniRef100_Q987E2"
                     /db_xref="mlo:mll7087"
                     /db_xref="Q987E2_RHILO"
     gene            complement(118239..119744)
                     /locus_tag="rifoxyc1_full_scaffold_3_prodigal-single_154"
     CDS             complement(118239..119744)
                     /product="Lipopolysaccharide core biosynthesis glycosyl
                     transferase LpsE n=1 Tax=Mesorhizobium amorphae
                     CCNWGS0123 RepID=G6YE55_9RHIZ"
                     /codon_start=1
                     /transl_table=11
                     /translation="MKVLLVVDSYNWALYNRAISLQYYIKDHDFLIKSFKDVDNIDFN
                     KFDIVYILNWPIHGYIPNKINKKQRRRYRLITSVSSHINRPHASRLNGIFKYYDAISC
                     SNISLYEEFKPHYNNVFYTPFGVDTITFTPKTNPSDYKNIVGWVGNKNRAVKRFSEIK
                     EAVTSIPNIEFKYVDESYGYSRAKMADYYNSIGCLVCFSESEGTPNPILEAAACGRPI
                     ISTLVGNVSKLLESTKGIYIVNTKEEIIETIGNIRNYDMHAVGMENRNAISHDWSWGR
                     QYLNFIQFLGVKHTAMADINKIIWFWNVNDAETAKYNRVTSSKSEAVWGEKSISSIIE
                     TDIISHVGDLKGKKVLDFGCGVGRILKYTAKYSDNCHGVDIAPNMLKFAKEYIDNPNV
                     VLRQSNGKQLPYSEGEFDVIYSFHVLQHIPTREMLVDTLKEIKRVLRKNGKAVLHFTH
                     KVSEFDRDAGQFAGYRPTPENAEKLIKEAGFTLIKTNIKADKHFLLYLTKA*"
                     /db_xref="UniRef100_G6YE55"
                     /db_xref="G6YE55_9RHIZ"
                     /db_xref="baci:B1NLA3E_04975"
     gene            complement(119744..120664)
                     /locus_tag="rifoxyc1_full_scaffold_3_prodigal-single_155"
     CDS             complement(119744..120664)
                     /product="Putative glycosyltransferase n=1 Tax
                     =Desulfovibrio hydrothermalis AM13 = DSM 14728
                     RepID=L0RAJ8_9DELT"
                     /codon_start=1
                     /transl_table=11
                     /translation="MLKILDYYCHQGHQREFFRTGHEFYLTGLDSLKPNWNTAHRPLG
                     SNVILIDERAAHGLKFDIVIVRSPLNPKRYSRFIEKGAIPVAVSQNTTPFAVDSKVRH
                     IVWNSSVAMNNSSGFYPKNIKHHYIVHGFDPNEFRPIDGIIKNGRVLSVSNVFKKRDH
                     FLDYKKFDLVNQELGNICDVLGHGNNDINSSIGEASSFNELIRYHNLYNVYFNTTIRS
                     AMPRSRAEAIMSGIPTCTTCNYDIGKYFTHNKDIVYANTKDEMIREIKKLLANPELAH
                     KIGVMGRETSIKHFHIDDYLLKWNNVFTGL*"
                     /db_xref="UniRef100_L0RAJ8"
                     /db_xref="dma:DMR_40300"
                     /db_xref="88396782"
                     /db_xref="L0RAJ8_9DELT"
     gene            complement(120657..121772)
                     /locus_tag="rifoxyc1_full_scaffold_3_prodigal-single_156"
     CDS             complement(120657..121772)
                     /product="Glycosyl transferase group 1 n=1 Tax
                     =Alicyclobacillus hesperidum URH17-3-68 RepID=J9HLI0_9BACL"
                     /codon_start=1
                     /transl_table=11
                     /translation="MNSVRMFGPLGSASGYANAVRNFALAFSKSEIPTKFHFGQKAEA
                     EYSLFMESLKRYSGDTNIDFYLHGPPWSTHRSRAYKIGYFYWEADRLPLSWERMISQV
                     NELWVPCQLVEQACRKAKFKGPIKLIPTPSDPWETNQRLIIPSDVSNQYIVSDDVFKF
                     YSIFQWHERKGYKELLQAYYKTFNEDDNVILILKVNPLNIRGYTRDKIKVDIMEIKRR
                     LNQKYFPRVYLSRDILNVSHIQALHNTADCYVSAHHGEGWGVPIHDAMLAENHLIVPK
                     FGGVTDYLDENSANLVDFKIGPVSGMEWSNLYGSYQNWAYPGVNSLSQKMREVFDNPL
                     HYYPKTIKAKEIAETMTTSAVARLINKELIIPRKSNA*"
                     /db_xref="UniRef100_J9HLI0"
                     /db_xref="A0A0G0KC56_9BACT"
                     /db_xref="aeh:Mlg_2351"
                     /db_xref="J9HLI0_9BACL"
     gene            complement(121772..123307)
                     /locus_tag="rifoxyc1_full_scaffold_3_prodigal-single_157"
     CDS             complement(121772..123307)
                     /product="Glycosyl transferase group 1 n=1 Tax
                     =Desulfotomaculum acetoxidans (strain ATCC 49208 / DSM 771
                     / VKM B-1644) RepID=C8VWE3_DESAS"
                     /codon_start=1
                     /transl_table=11
                     /translation="MIIFDSLKHKNWNGRGLTKSGDNLVIVKSANLKHKVNLTMGTYT
                     LKIIAKKRSGNGVINFSIQNTDKVCYLNKNITLSNSTWTEYVFHFECTQDVLSELIIS
                     RSSNVYGSIEIGRLLVQKQVINNTSIEKKIIVPIYTHEVKEGIYSSYLMKNSKQKIGI
                     IIPYSIYGGGEIYLQEILNHVDEHQVNITMIYSKPNPIKFKLPDAIQHRDAKVPEHLV
                     GVLKSERFDYIVFYNSLSIYNILSQLKESGEINSKIIEIYHSDFLWPDAVAKIRTRKG
                     VDEFISVSSSLGKDIIGIKDANKHVIPVSIDIERFIPRNKIQIRQQLGITTSGRIFGT
                     VARLSPEKNLTYILELAKILRDDLFLIIGDGPQKSFLELNKPNNVILMGFQNKIEYYY
                     NALDAFILPSIIEGTPISILEAMSSGIPVYASKVGAIPDILQHSYSGWFLSMNLKKDC
                     QLIEQSWIDADIVEHAREYIRENHLIKDNVDMFYNLLLNRNNFYSMSSDSIGRLKFSG
                     EFI*"
                     /db_xref="UniRef100_C8VWE3"
                     /db_xref="dae:Dtox_1638"
                     /db_xref="C8VWE3_DESAS"
     gene            complement(123304..124374)
                     /locus_tag="rifoxyc1_full_scaffold_3_prodigal-single_158"
     CDS             complement(123304..124374)
                     /product="Glycosyl transferases group 1 family protein n=3
                     Tax=Escherichia coli RepID=N3LCC7_ECOLX"
                     /codon_start=1
                     /transl_table=11
                     /translation="MGTHHSWAVVMRSLFAVWISQGHDSYITTTNSYDGFPEEWRKFC
                     DREYHRPDLDICYTLPRNFNARFMKKSRNKMAIYNYETSLLPKEWVKDVSHIDFLLPS
                     SEFSKWVFTNSGISSDKCVVIPHGINQRDFLDKSTITLGNNKTFRFLNISIPHYRKNI
                     NVLLEAYYAAFDASDDVCLVLKTDLNPPKDRKRFLFEADIAEQIQHIQVYYNKIGKSL
                     PQVEIVQQSLPSMIPLYNSCNCLVSASSSEGFGLPLLEGLAAHMLVVSPRCTGQLDFL
                     NDQNSILYNVKEVIAPPHYQYWRPTDGATTFMPHKDDLAEAMLSAYNNYQVLQESFEA
                     GRQEVLKQFTWESAANKILELL*"
                     /db_xref="UniRef100_N3LCC7"
                     /db_xref="A0A0F9TB09_9ZZZZ"
                     /db_xref="ecr:ECIAI1_2099"
                     /db_xref="N3LCC7_ECOLX"
     gene            complement(124568..124792)
                     /locus_tag="rifoxyc1_full_scaffold_3_prodigal-single_159"
     CDS             complement(124568..124792)
                     /product="hypothetical protein"
                     /codon_start=1
                     /transl_table=11
                     /translation="VPIPITCMITWACDSPGCSNKVDLYTNISDNYLPARMPSGWTIM
                     LNDIDLNKSKVICDKHLIKIRDVVREDIRR*"
     gene            complement(124838..129385)
                     /locus_tag="rifoxyc1_full_scaffold_3_prodigal-single_160"
     CDS             complement(124838..129385)
                     /product="Uncharacterized protein {ECO:0000313|EMBL
                     :KKN50067.1};  TaxID=412755 species="unclassified
                     sequences; metagenomes; ecological metagenomes.;"
                     source="marine sediment metagenome.;""
                     /codon_start=1
                     /transl_table=11
                     /translation="MASKDRQIPARINFYDGQKVTESDMDTEQIHKTSVISNMILDFH
                     GSGVVDDNPFEDTILFDTRFPGTHVIDSSDENASKEDIENGSYDGKAIYLDRQPTDTI
                     RGNRLVLELVDSSVLGRKTAKVLIIGRAFDGVNEVGELVVELIEFKNNEEKLTSYYYR
                     QIIAILFNNFSGGVGKTETETSAISEDLITDTGGYLTVKEAEPLKVYSNPYMSYQIES
                     PNIGLRNFITSDINNSISDEITEALGSAISITDMYIELDGQGSISFSANADSTISYGQ
                     KFLSYSNNIQRIDLLLAVIEDTSVPAEQKFDWSGDLVISIHELSSEPKCSTDAIPDDL
                     INFDPELSPIVEMSFSQADFEGLGFVLNDTSQLISFNFAGTLIADPQISPSVQTNKYY
                     AFLISRRGDNRTGTILLEKGFDKVTKKNLDGVPLTTIEEFSKQQSKFTEFDPNTQRYI
                     DDSSSSLWYIVHSDDVEVVNGTAYSDDGFAITLEKTEDFIGNSEISKFERHISLANIS
                     SDAKNYVVLSHSEKFTTPRAHPRTGNRTFTRIEDTGLISIVDATGLTDLLENSTPLLL
                     AKVIDQNVRDAQSITGEADKPGIILPDRVIIIDPSTELSTSNLIGRIFIPDTNCQCTA
                     RYRIGKVECNIIKTGDLNDDGDITNADLSLLLNIVGNTINSEATERKILSGELDLQDF
                     LLSDLDSNDTVDGFDIELMEDAIDGYINFTTAEEIKFLTLRLENILEDSDSPIIFTDI
                     LGSGITTANSSTLLFEASSEQKALIIRSGDTVEIEQSSLDAGVYTIATKSIASDNLTV
                     TVTVLDSTGTAPIFIGDLGFNVTIVSGTEVNTYVDNNSLVNVPFTSTSYSIDFVEYPY
                     DEVFLNICDLRRFVGVSFIEQATNTCICEETDCLSTPSCEPIYKNQTFIPGDLYVTGD
                     ILSDTNTPYHGDFEFAKIQIPLPPGSITDCAINLYTNFIKADDLSSCKTASGYPAMKY
                     SDGTYVGCDDNGADTDLTKGRVKISQAIGSLYVDSLIDGYATDGYADATASSSSEELV
                     TENFIDHSYTSFSTWIEDPFNNVIITTLSHPSGTNQPATFQLTTALDASLRFGRLNTP
                     AVADDFEDDFVVDWTASRTTWPSASLTSGVISSFMTLTVDNVDGSSAEYKLGWMAQVS
                     GTVLFFSGTTTNSLSVVTSSFSHQVSAPDSLGDDVLFRFRRINDVITAHYLVPGAISE
                     LETPFGQYVRIGTNPTIQAGSGPASISFEINQNSLPNVGLAFFTSLSEVVIKSSYLSN
                     DSPTSVTIGRDALTSIIDRVAYTFPINLTSRTNIVSANLILTSASNATITDTFNVIPL
                     DILNADNLGKYYDYPLSQNNSLIASFAPGTIVSGGSITIDVTNAVISMMAEAGHLPGF
                     IKGFVIEPDLTADSEFLINTAATLEIGYEDITTGVIFKVGISIDPTTGIATFNTRNIL
                     YDAILEESRTVINFGVYLKKAGFINNDLYISIADIKRIGLGTCADESVLADDDECWFI
                     AGSTATGTFVGGSFPCQYHLP*"
                     /db_xref="A0A0F9RJQ2_9ZZZZ"
     gene            complement(129448..139083)
                     /locus_tag="rifoxyc1_full_scaffold_3_prodigal-single_161"
     CDS             complement(129448..139083)
                     /product="Uncharacterized protein {ECO:0000313|EMBL
                     :KKN50068.1};  TaxID=412755 species="unclassified
                     sequences; metagenomes; ecological metagenomes.;"
                     source="marine sediment metagenome.;""
                     /codon_start=1
                     /transl_table=11
                     /translation="MALRPTAFSIPSTTQLKITFSDNLSEQLSKENFEVESLNAAISN
                     LIIISIEITKNIVLLTTRPHVSGNYYLLKLLDTTDVIFSSEKGSRLLDSPISRELFFV
                     GIDTVNPIRDRMLQNIPSLFDVDNTTLRNIISAQADEMLRAQVAIGRNLSNNYISIPV
                     EDEIRVRGPGATDRLANENAYEITRVSDNLSTSLSKYDKLEYTSDNSYTLLQSIPFFP
                     ISLQQVLVEDEEISSNSVGNDFNGFLLSLSKSNVIRVLSITHIRNGETEDCNGNLGTD
                     YDLNIYKYSLTNNKYDQLNAYSFAQLYSNQVLLSEFSNISRPSSLDTIKITYLYKNLG
                     RAIIENSVSVSKIISKINESVPSNAVKFFLDHAPIVDSDNEIYSSKGGVIFHINENSI
                     DTPNEFAVELLFGTSRMPKYIGEYTINYETGEVFVIGTKIGEGTGYNNYVMDYNYRKE
                     FTQDVDFSISDQDVVAHPNRNLIGAEAEITFSYDKVYASGSDYAPLSHIEVINEQVKN
                     KLSGSFSITTQHAPITDIFRIYNQTTGEVYNPLYHSDTEVFFSGNKSPEIVEINSENA
                     KFNRITNEELSVIGKLISPAFNIRITSNPSTNFIAFEPGIPAELISINSDNYFVRTTS
                     SVEGIISTEDIQIRFFGTPDVNNLINSFAISLTATLPSVNSEAIIGISTYQIYLDNEG
                     IINKNLDSIGNLVNTSLSFSDATLFLVEKYFTPINSVSGIDDTSDGGISKALTSLKTT
                     DFYSNLSRLRKVGDYTVDYENGIIYLAVDKDQDIYLGSASYYCYNIKAHNGNVYYASG
                     AVKKVNSPDSIEEASLIYNDLHNDDEFIKILDLESSISIWDGVTEAGDLNGNFQITLE
                     VLSDYSVVVPYDILTILSINQVIDLTGINLDDSDINNRIAESTRSSLLTTISNGGKNL
                     YDPIRMSFSKNVIDLKTSKERRVYADNTGDFTVTIYDNAVDSIYKVTNVTTEIDLFDH
                     KLNIIKLSDVEILNTIQSSPTTGTVYISISDISKIDTNSDFLLDASGNRFSILAIDSI
                     LSTLTVESPAINNITAMLPDLDVSGDYTTIVVKPTITITDSYLKIVIPSDAPISSGTL
                     FRITYLTNLIPSVGTALAIDYRYGTIYIDYTYIKDYLTVSYEYGDNTLDWSINDSISE
                     GDVYYVSYNYGAGREALQANFGSLTNIPFFENFPLSVDRELYRSAISGILQTFPKGPT
                     IPAFKSLVKSFTDMNPNIDELTFGRWILGRDYLHVTKPEFTGSLEFRDGRFDDGLLFQ
                     PDTTVNIPTISSLSLQEGTLEGWVRPSWSGIDNDADITFEIDNIGDQKYFIDAKDKYK
                     DNDWKIININNIGGLDETGLGSRLFNYNSDASAANGISIGPFLLSKEISHYNVATDST
                     QKIRIKATQASVRILDDITPITLAPVYSVATFGMLDGIKYIGAELTLKEVFTNISFAT
                     GSYIASIDDLPDYDRMHYLRSCSCSVTNNISKLEGFNSTLLKIDLNTSINLSTSLNQF
                     AIVNNSISTFVVIDSVGNCWQVKALEDPSGQLYMSTLMPTVLKTIYLERFPLNRQHVS
                     QDGVDAINALEPSGTFNLYIKSVTASAYNIVNSISAFNYLQFFAIDWSNYIDITIIKS
                     LSENLVSIQVGKQTQSLFYSDLASTTDVSLFGSTHYPNGAIFGCAQSDVYTQVQSYKN
                     RITVHNRYSLSDIHIGHDGYNPISMPFTINREDSPNYAIGLPPTIDTEDGIFIGYDEL
                     CKSPLSDQTGQWVFRTRSTRGISIPESVTFIGNTYTSNYTVYEIDHIFSGVITTDGAF
                     SSVVRASRDDIGGCLNSPECSASFRYCGGELLEASGWVNLEETGSTLINTILTGAGTF
                     YEPWSKIGNFSTTESDGIYRMISGSEDECRDEVGNYLFTKLPCGNNIEYITSVRVIDI
                     DLGVITYGVGEFFGAVSGNLVGITPLHISFSYADIKITLALTNSLEPLIVLYDNYDNN
                     IINYVSFNWNDNLYHEYKIIILESTQILRLYVDNLLLSQISLAEFITPIINTESYLAI
                     HVLDGGVVSVDDFISNGLSNTIDVDLIEYTGSSYNGNIQLEDTDIFIHTESKIEFEFH
                     IDQLDGYDAYDAYDAYDGYITPVVGIDEILVSADRAKYFIDSALDDNFGRISVFNDGK
                     GFLNFRIYDESLSLGKEVGMYNLATNIKDWIAGESHHIAISWKLNSIDDKDEMHLFID
                     GIESPNIYKFGGVIPLKVNAKFSDVSQESLHSFLTHDVDFCNTYTNGIINAGSASFSS
                     VDLIFTDEMIGRSILFTGGTNISSLLNKEYIIKSVTSGVVTFGRGSGLETIIFSASAS
                     DIEFKFPPTAGINSSILTDLRNSKFTIYRTLSDGSIQELGGILYEVNGGIIDIISGSN
                     IEDPKYRANLSTRLIEFIGLNSNCDTIATVLMSDVDIHIETMGLNLQRYRDVVDLSAS
                     SYITDDSPYDGTSILKLYNIEPLSLSDVEIRRIILDRMVIDIGDIQSRVDGNYLASFS
                     ITLDTTSNKVSSAAGRINKQNLGRVVKLWFESDNVVFCETDGYDGYAMENAITIYGIT
                     TDGTDEETFSIYKNGYFSGTKFFTTISKIDGAMIIADPNYFELGVVSIKEDDLITVSN
                     NNGDYAEIISYQNGTLTLSTAGSNNSFPFELHKGRYEVEYPSYLHISVPDLGKKLYIG
                     SNYNGEKSWNGVIDEFRIISEMSNDTRTYESETSGTRSITRDYHSSNAFCTDSQTLAL
                     IHFDNPIDKQNRRLRNKEFLDEYNNIKFKLSVAQREELLALISDSANFISAMIKMGFN
                     QDQAESTYYETLYAENGPIINEAEYYNNFNETQISYESVNDTFGKSGYFRSDSGLLYN
                     NDLGYFRAQEGTIEFWTSPVLDTKVDTERRYYVDIADIKRERIMSKSSNIIELNNAAS
                     EILSVKLLTSAARFESYYTDSELDTILFDEVSRNKISGLLSGGSSVDKDFMTGGKLSA
                     NGLTITLAQALPGVNIDMIVTYIPIDSSGDRVSVFKDEYSQIVFSITADGVDNVVTSD
                     VNWKKNTWHRIMCVYKTNTKSADTMKIFVDGQEGDVIRYGTGMVYGTGYIYGQFIQDT
                     GQAASKDYRINLGTEFRVISIGSDIYGDHSARSRIDNLRFSNIMRNTTRDSLGHFIDT
                     NYSSNTDTIYPVIEDDATTFILDFDADGEIVDKFATVIDPKYGIFDFNIDVIDNFNKV
                     IGINDGEIEDLITELVNRLKPAHSNALVKFTKSKC*"
                     /db_xref="A0A0F9U8U0_9ZZZZ"
     gene            complement(139083..142397)
                     /locus_tag="rifoxyc1_full_scaffold_3_prodigal-single_162"
     CDS             complement(139083..142397)
                     /product="Gp188 n=1 Tax=Bacillus phage G RepID
                     =G3MBQ4_9CAUD"
                     /codon_start=1
                     /transl_table=11
                     /translation="VALFRSYSEIVTSMTNRLRLTQPNLDTKPGTVACDLFIDIQAEQ
                     IESLHKSLMLVTEKQSPDKAVGRDLDRWALNFGIIRKSGTPASGLVVFTVDDLTVDIP
                     IPAGTIVSSRNGMSFKTIGSYLMSSTEKNKHAATANRLKKSLNLAGINDSYAVEVSVE
                     ASRAGSSGNISTFQIISSNLNSSAKVTNIGSFNRGSNTESDNAFKSRIFAVFSGANTG
                     TAAGYRNAALGISGVLDVLIVEPGNTLMERDGTETIEINDGSYRILNSGTGGKVDLYV
                     LGSKLEEVVESFVFTDFSGTGDVTDERNDIIPGLQGLDETLTSEERRVLAFKTGAVPL
                     QPIDSIISVIGSSSGILAEASLDTNKNVTGNYKLEKDTNIETGGSPFGFDKVVFVSNT
                     KDVIGETIIKTDTNSIDALRFTEINDLDNIYEDIQVSSENSTISSANRGIVYLSHKPI
                     TNVTSVVNTTTGEVYTIKSSNIDQTTGLNTTGEIEITGKTLPTSADVLSIDYIWRLFF
                     DRYIDYNGEISPSIFIDEDVADSIDWGVANGITREEATVSKTDDGLEYQVTTDYNISR
                     VLSVFTAIPTTAIASMIQISDSLSVLGLILASSEDSVVNVVSITDSAGLEVYKTKNND
                     GSFSGREIYFSSDSPALSGSTYNVLYNKVELYSIENSDGSFADKIIIMPSADILEGAE
                     VLTTVNDLYLTDDVIYVDYVADISTLLPSKSLSDLPASGLAGSNAIVDGTFSIIEDSS
                     QPIFYTFDSTNNPSTISRFGPSRLAVDISGSTTSGKIKLAGTTLSRTEFTVYAGVSVS
                     GLTINLNSELKTFFKVTSLPSSLGIARLDKIEVVDTGEVYDLSGYFIKTSSYDFHSAS
                     KNTSLTNYQVTLPSTQNNSSISLSSGQQLKISLLLFNTADFEELFFSEDGTIYTNKVF
                     GRVDKISVSSGFRSSVGTLVGSISIAMKNQPENSNTYLVDYDFKSPKEGERITIRYNL
                     NKLITSVTSGLEEVRSITADVLVKEAFELLVDVSGEILVNKDAEKSSSTIKENVENAV
                     VNLLNASVLGGTVDYSDIISIATSINGVDSINVSLFNEKDSTGRRSYIKALDNQTITA
                     NNVSFKVVSRQDFRIT*"
                     /db_xref="UniRef100_G3MBQ4"
                     /db_xref="A0A0F9R5Q3_9ZZZZ"
                     /db_xref="G3MBQ4_9CAUD"
     gene            complement(142406..142837)
                     /locus_tag="rifoxyc1_full_scaffold_3_prodigal-single_163"
     CDS             complement(142406..142837)
                     /product="Uncharacterized protein {ECO:0000313|EMBL
                     :KKN72145.1};  TaxID=412755 species="unclassified
                     sequences; metagenomes; ecological metagenomes.;"
                     source="marine sediment metagenome.;""
                     /codon_start=1
                     /transl_table=11
                     /translation="MSFDLKIVRGDISIKSDGSIDLVTGNSKLKQDIIKIMLTSLGEN
                     KYHPTYGSETGSLKIGSVLDTEMMELDLSSSAEEAVRKIMSLQRVQAKKQFLSPSEVI
                     LELVGASVERDAVDPRMYNIFISVLTEKLDNITENVTVRIS*"
                     /db_xref="A0A0F9ST25_9ZZZZ"
     gene            complement(142937..144697)
                     /locus_tag="rifoxyc1_full_scaffold_3_prodigal-single_164"
     CDS             complement(142937..144697)
                     /product="hypothetical protein"
                     /codon_start=1
                     /transl_table=11
                     /translation="MADIITAGDSRLNGAIKKATSTLNNAFGNGEDLSGQESYRFLRA
                     EELAFAYAKDALDGPTLSKDFLEIAQSIKKMRSSYLPIDFFKTPDGTFDASLADEIGE
                     QESYENTFMRMLGMPSTANSRLASAEDLIYISNDGKVHINASAYEIEKEVLDQRNKER
                     QNRGVIINNSIYNINNLTPEFLNTIKQAEESFDTGAVVAGDLTTSAEDENTIASEARI
                     TNIDNDLFKFSYLLLPAIQDERVSSCINESDKIIASPFSPVGGRVVNGNKVRPTLLES
                     VIRIRLDRLSGTDTFYNSPNDDSSGELSITLSTGTEEIPVNTNSYGILESLIILRLRA
                     AISGLAQRLSEDIDDAIEIFESIRIVPDDESYTDKSSGSKIEQDDRANNGRDAKPNGD
                     NSDVEADTYKQILEDQLLLEDAIMSLLGDNSGVLDLQIQTQRNSSMHEAHLMSGLIGI
                     INLPRRRIQKEINDRKEKRNQKADGAGGFKTTNINTIMGVANGVGIVDVAVFSLALFS
                     MSEEGLVGLLSTQDYENLLSNDYSSLPISSILKSDMVDSVNEYSSLVIAGYKLFQKEL
                     KSHDQESLTGIALSYANNIV*"
     gene            complement(144697..150873)
                     /locus_tag="rifoxyc1_full_scaffold_3_prodigal-single_165"
     CDS             complement(144697..150873)
                     /product="hypothetical protein"
                     /codon_start=1
                     /transl_table=11
                     /translation="MSKILASALPIKQLEECGEIIKINCDEEDSPNTAPSGYEVVFPI
                     GAGQKLPLSGGAIVTLDFGSIKTDINSEAQTLLIKEVGILSASSFSANIDGLVQARII
                     VNTIIYEVGKHAALDNSPQIFISTLSGDDSNLNPDSSSADVTKICELRYIPVEILIAI
                     GNAFSSLEDAGNFGTLESPLYGASGLTFKDFTGISASLPNLTIAAMIDLLPFYNIEEQ
                     EIVKRRGKSPTGGYYTVVGDIAYLKIPDLSGRDSAGFDPDLYNEDEQRNLYFEILSDS
                     VLSRITITDIAPPPYAIVSNYEDEFPTSGTFIIEVESESEIEQAYLSLIVNDITVPKV
                     KGMHVYGNGIELVTIPMLTKPISSSLGASNPTWSYENYIGDAPSVSLSKYFNIELTTL
                     QSVALAGEYGKLSTDNDNISLSSVLGEQNRPEILLGDRSQIHSIKQNDKKYYNPKMTM
                     ARDLLAQTRPRLYESENIPVSWVAGSVSGGNGTQSISFKAADLNSIIQRGETTEFALY
                     ITSGNQITRVPGPNISLRQEVPSITSINPNGFAGSDPIEESRVISISGESLSNVYQVV
                     FSSEDSGIILSFNISSYSDGVLTSVDSEVGVLLGTTAFSIINIPDTILNVYVETSGGM
                     ISNSLPIYIRSTDSTIVVPPEPRDQRIDFVSEEFTSASFSNNPSGIPLLSDGQSAEIK
                     IRSKSKVFSGKYPVYAYLALPNSTECQEIMNEFDLNIRTFSSESILVAAGIEFQLSKN
                     KLDNFYSNSKKTATIKFPGSDYYGYNFSRLAGQKTAYLLFTNDSLTNLTGDGDSFALT
                     SNSYSLLTLGQDSTSDPNDPPAFVNPGYITGVVAEVGNDLIYSLTNTLQEDLDIKTIF
                     DGSSIRVGDISVYQAIPKLALIFSGTDMPRMRKRHDFYLGGEKLSKIKLAQPLSIRDN
                     GKEVLAVFKNINSKNEGALSLGVEVNDKRFNVKYNSSSVYASSTSCVKTGAFGFNVKD
                     RSIATSKSIVNDGSPQADISLLDSYIVNSSTIIAPLDSLMQPLGDGIITQDPSSITYF
                     LPYNPISIASQQGDITLKIYTPGDLTESDTKIIAGATKDDISILNRQYLEIPNGSIYR
                     SGQYLADSLATSEITKALLFNRVRIDESASIKFNVPEIIGMGLTQEDLSKEVPVFVPV
                     RSGVNIYVRVKNVKKNFSIKVGDVVLKTVSPIRVSNQIATFDAQFIVPPALAGTISID
                     DCIIICASGTNSDRMKAKKMFGSGFVESIEDRMNALLLGLAGKVPDIDDLKELLKNSP
                     LRFLQINLDVSLVPTELINNFCNLSFQLLADLKLALNGFQVLMIPIQVIFCIIDVLCS
                     LLNPVKTAKAMIRLFECLYDLVLLLPQISIPVMFLQLILHLLELLKCVIDKILGVIVA
                     INEIVAAIQKAIIAKSWASLRALEEVLSEYLFTLNVDLDILAPVIAILSIFLQLLQLV
                     FRFPCEVTPNDGSGDCLIDGTMLAGLVQGVVAPDEAILSANLIPVAQVYTEDSIETAV
                     SNGGSTPIYPVAGDVIAVNSGPEETYYDDMKVDEETLRSTNNRDFNISMGVSTTKSKK
                     GFKNPAGVEFEFKSRYANTFFVKNKIFGPDQSGDSPLLLIEEDGSNELKIASGYGNFV
                     SPIDIETFITIKDDKGTVKSLEQKILVPIYEVDEETAEVTQAGTETVTRTFDRIPKMA
                     ILDDEFNLYFIEENGIIFENNNEISSIKARMVNGVSAPKHKFSKEEQDVDINLDGTID
                     EDDASANVYDFPQIYFVDMRSILSDINAFCDNASMNSFILDEDNTAEITQIIEESKTC
                     LDEFMAIVKGFGTSIRNSMNEGKVPDLIDVPAFQTAVASLIACLGKNTDDICIYVVNS
                     LNTSFKVFEDQDLTPSEKYIVPVLSSEILDSIGYAENPPAITGATEYADGDGDNAIIN
                     SGGKATIIVVPRDAMDVEIGGDLSDKISLEIVSDQTGTAEIIVENNIIFTKSGSNYIA
                     YVTATGEGEVKLRAKVCNRTIQALTYFAESDLPNASDSNVDCIKDVSQTSVAVNVSGL
                     IKVDRIISVFFINRNNIRLSESENAGTFAQSTPQTFGTKLEN*"
     gene            complement(150876..153197)
                     /locus_tag="rifoxyc1_full_scaffold_3_prodigal-single_166"
     CDS             complement(150876..153197)
                     /product="Uncharacterized protein {ECO:0000313|EMBL
                     :KKN50073.1}; Flags: Fragment;;  TaxID=412755
                     species="unclassified sequences; metagenomes; ecological
                     metagenomes.;" source="marine sediment metagenome.;""
                     /codon_start=1
                     /transl_table=11
                     /translation="MKLYTEFPEFIYEALITSVDFKKGICSLSPLSPGLDNQIENVPL
                     PHHLGIGNSGIFHGLEVGSRVIAANTKGSGREFSVILSTLPKEALYKNAFRSGRKPDN
                     TPAGTLPYPELEEGRMVFRGGEGNALWLMEDGDIDLSTAAGSGLFYKKDRLKFAQYSV
                     AEMQIYYSNAGKHISGGIKRTSPTQMSLRPPLDVGETPIESDLEFHTRSVEIGFFSGT
                     KVYNRKTGLKTRNPLLAEKRSIVNEFSVDSKFAGFDNELLRGSSLSGVYAKVNLNGRY
                     KDPGNTLDLGPGQLLETISGNVVSITGKILDINYNPLSYGRPQNRAPLALSAETIEIS
                     KKISRRGIGHHFQLSTASVSTEKNNSTNNFVFDIDKEGSLKINIPRSSDTGNIFYSSM
                     ADFSTGTPTVSYTNESSKEFVPVVLRNEFGDVLLPKADWEKWPYRETGIRFSNTDTDP
                     YFPSGTESASVRNPIRINQTKYHNMYATAERLLASMIDKINIPESFVDENGLATGLAA
                     LKSYEVLYPEEYYTEDESNIDPDLFPRYMSVAIIQPQSPAIYTGGDTVVGGMLFNKDV
                     SMCSNSFKLQKDGNGFSVSTVDSQGNPLRAAGGVSAHLNIEGAIYTSIGADNIDKKSV
                     MVDTQGSIVSWFGKDKHGRSIITQTDGDVLINVGGSYEGAGSSRPVMNTGRLELRVNV
                     TDKKFLTTDFNTEEGDITEDNANPGASSDIIISLSENGIVIAGMKPGIPMVIRNHDKI
                     LIESASEEIILKGTDVRFIDASGRTKTIKSEGR*"
                     /db_xref="A0A0F9U8U4_9ZZZZ"
     gene            complement(153206..157957)
                     /locus_tag="rifoxyc1_full_scaffold_3_prodigal-single_167"
     CDS             complement(153206..157957)
                     /product="Uncharacterized protein {ECO:0000313|EMBL
                     :KKN07706.1};  TaxID=412755 species="unclassified
                     sequences; metagenomes; ecological metagenomes.;"
                     source="marine sediment metagenome.;""
                     /codon_start=1
                     /transl_table=11
                     /translation="MSYNYIVKKSISNILSNALSGNYPLFIGGNTESNLFGDGIAINL
                     GQNKLESHIPNTRNIVTISPEASILIKKKAFSTFKANNDLKFMDKTEKMLLRATKTLF
                     AYKCAQIRTYEALTKFEDFFKQTHQINLGLFIDLLNNAKFLEANTSPTDLSAQNGIGK
                     ITGAINNTLLALGFDDVAYDAYKEDILKIVKRNAFASDIKLTTWIVDPESLENYNTGP
                     GTGVIDLCMFTNFNTMCTLETSPSPASFTLEDPYRIMSVSEDDIEVAIDEAVNGTIGL
                     LNALTSGDPNSPALDVSSIVSAGLEKLGLGSLDGSLDMGYIRNRLRVFYLGKSIVNAG
                     DEVHFYIRGNKTVEHFNSEESSFDEDYLQIDENVLEAERILYTNQRIDLETYKKLRKN
                     SDNALSMTHVYGGFITDVEESFSNGKWILNARCIDNMGWLQWARLNVEPAIDDPQGVL
                     EDPLTPYEIKTDESGRVLSVSGPQLLDENKYLLQSGLLKYDSGILNGQVASETNLLQG
                     QYNDGGSLHGSKIMQHPSGFVYRWKDGVITATANLSVNDPLDEDVVSARRHRQFYGWP
                     VTSSDSSALGVFNNLDIANILSILVVGQPYNVESFIEQAYLANGLTQTSASSLDPTNA
                     VTSILEVARKQNRLLGNFRPYRMITLSSQSLEEGTSSFIMRDKANKSIEALRERKIKL
                     AKILRDVTTREVVTGGSTGLLARTIQSEIDTINTSINNLVKPFKDISLDSADALIDNF
                     NLFGNNRTLSLSGNFDADHQVTRALTMVGARRRIEDARLNRDMNLFIVSDQYDENTDI
                     RPFLLKFRDSGYKVFKGVYTSVYEKAEAAAGFMNMEFFCNTEGNLEFRPPQWNKTPRS
                     VLEKLMQIEKEGVVPGFLRDLFDRRTTSLRREIHGLNIKIALISLLMGKYPDKTLIPN
                     MIVSGPNALAFFGISVDTIDGQAELGVSQPFKASASIGDIQNLDDQLLGNGLSVSFSM
                     GEEGDLLTGNTSTILGTFDPVFQETGSSVFDNVVSTIGNPGGADAKAIANAENLNVVR
                     NSFRKISGGGDPMAGLIPNASFTDSDFVFTKGEETKAISKLNTYLGQLKSAISERDKL
                     VELLVRNEEKQKELEEIESLLAGDNKDDGDNFLTIGGVDLEETFTKAQNVVNTAKDIL
                     TGDSTKGSLFDHLIEDDTKNLKGPGSGRRFIVEDYDIISCSFTETPPEFTRIDVVGNA
                     PFQEELQAKFEERYFWAGGTDFDLWRQYGYKHIKRDLPFASNAELQCRPYAYLELQLQ
                     RTKVNQGNLTITGNEYYEPGDVIYVKSKGLLYYVTSVGHGLDYGSQKFTTQLTLNNGH
                     PPGVYLPSPLDIIGQQLTKDPFSNQAIVYRNSNGDDSYRELRPDCAILFPNNTEITSE
                     NINVLLDHKDNMVRFANMMIELNTLVYGNKKVLLRGFIQFSDDIHRQEVEANMQTIKE
                     LLINPQMITQYDSSAMGDDLLDSISQAASGLIGIDAGSTKGLTPLILPNGLQVSPVPM
                     ESIIGQIVIMNGDGQSEITCMNKELLSSAEAGIFPLGGPKQKTWLDFRDDLTKLYKII
                     EIGIIDINRSLDDIRDESFVKLDASGDLGIF*"
                     /db_xref="A0A0F9Q351_9ZZZZ"
     gene            complement(157957..158856)
                     /locus_tag="rifoxyc1_full_scaffold_3_prodigal-single_168"
     CDS             complement(157957..158856)
                     /product="Gp184 n=1 Tax=Bacillus phage G RepID
                     =G3MBQ0_9CAUD"
                     /codon_start=1
                     /transl_table=11
                     /translation="MARQVMWFLLPQDLEALISKTGEHRDHLPIYINPQSFDIKETKL
                     INHTLSKGGYIVQYWGEELPIITVGGTTGSGGIEAINILRDIYRHEQLTMNRILIQRA
                     NDFASNSSNTLENSNSANSTSGVTATIDALFSGAATSIIEGTRSVVEEITQAFLGISD
                     DTSKKTTLLPSLGAFAVSIDIFFQGVKYRGFFKDFSVQEKAESPGLFDYNFTFMVTRR
                     TGRRNNFMPWHRNPLYSDGTPRSASVPTNGAATNELSIPTEADYGNTQEQMIGGRLKS
                     SFNQTKEGLADINQVPINRRSKF*"
                     /db_xref="UniRef100_G3MBQ0"
                     /db_xref="A0A0F9UJC9_9ZZZZ"
                     /db_xref="G3MBQ0_9CAUD"
     gene            complement(158867..160699)
                     /locus_tag="rifoxyc1_full_scaffold_3_prodigal-single_169"
     CDS             complement(158867..160699)
                     /product="hypothetical protein"
                     /codon_start=1
                     /transl_table=11
                     /translation="MPISDVTKAFDGAGESVATLHSGIDGLNKAVLEGGNAMTALASS
                     IGSLGTSGQQLTGSLASLTDVIPGLKLVGGAFNIIGSSILAVSSIAKNFIKVIDEAAG
                     VMDGLTGISRGLSLQLFEVAAGFGGGYDAAYEYKNMLLGMATDLADYEFGFINLSESK
                     QMFESARQAKLSLEDLTTTIITSDTTMVGYAAGILQASSMGLKLAEYSNLLGDAIYGQ
                     GLNTKEAMIQLSTFRNVAGDTGVSLDDVTSTLQGLSRSFRTMGVEADFGEPILRGFAA
                     SLDDIGLGAENAKALTENLSKSIANIAFNPALAYVTSQFGNLGYGKGGSALSASYEIQ
                     AKLIEAEKTGDQAAVGAELAGAMRDVLTKLGGGSIVTVQQAAADASLAPTAYKQQQIL
                     EGMYGLDSQSSARTLEMLANLENATKSGDKDLEAQLAKDFADGKNVRNSTRGFQEAIS
                     SKVSALGAQAILQTSALQQIGIHLGLRGIDKEFKEKSEDIAGLNIFEEMVGKIQSSEG
                     KAAPTAEALAGGANMSYKDLASMAGKVVAEGGDPAKMQAQLYTAITGKEPPATEDKGG
                     VGENSMIILSNTLSVLNNTLNSFGTNISVKLDSLTQMLKAQNPF*"
     gene            complement(160702..161157)
                     /locus_tag="rifoxyc1_full_scaffold_3_prodigal-single_170"
     CDS             complement(160702..161157)
                     /product="Gp182 n=1 Tax=Bacillus phage G RepID
                     =G3MBP7_9CAUD"
                     /codon_start=1
                     /transl_table=11
                     /translation="MKEPGHRLRWKLCKALGKSVDDTEFAQISREQWFWYSAMIIQDE
                     QEDYEHQRNLLEYLASFWNSSAVKKIQDARSSSEVHNFASDEEFEQQILGGDYRDNKF
                     IKAIQSINDMKDTNSSSKGDDDDDDSMRNLIMKGKIKLPTDLATLIDEV*"
                     /db_xref="UniRef100_G3MBP7"
                     /db_xref="G3MBP7_9CAUD"
     gene            complement(161157..161726)
                     /locus_tag="rifoxyc1_full_scaffold_3_prodigal-single_171"
     CDS             complement(161157..161726)
                     /product="hypothetical protein"
                     /codon_start=1
                     /transl_table=11
                     /translation="MPKDNSVSMSHNQIGSDRNRRLKSLPVKENIEKAQPMLAEAKDI
                     FAKLDGKVAEAQIKDLEESGPRLANFQDLVFLGKMEKTIEIAGWIFQMHTLTAKEQRD
                     LLSHIMSLPADKRLIFAKPYTIWMSLDTINDTPIEVAASSAGYEDDFDFICSWQDPLI
                     ERLFSEYEKLFNSSKSVFQADTVENDLKK*"
     gene            complement(161837..162445)
                     /locus_tag="rifoxyc1_full_scaffold_3_prodigal-single_172"
     CDS             complement(161837..162445)
                     /product="Uncharacterized protein {ECO:0000313|EMBL
                     :KKL98111.1};  TaxID=412755 species="unclassified
                     sequences; metagenomes; ecological metagenomes.;"
                     source="marine sediment metagenome.;""
                     /codon_start=1
                     /transl_table=11
                     /translation="MPAYPKTGSILDSTTRTSLSTQIIILVNNEPVGAIQKFSESQSR
                     NNKRISEIGTDGTIELVPNAPTDISLSVTRIAFDGLTVTEAFSRGFRNVQAQRIPFDI
                     IVIDQFTGTGDDAVITTYHNCWFKSIRRSYQSDDYIISEDCDVDVEYISTIRGGDAIA
                     LSQGAGGGRQLAGTQFDKVEGWADSGVRRGALDYPGLISASW*"
                     /db_xref="A0A0F9H557_9ZZZZ"
     gene            complement(162617..165835)
                     /locus_tag="rifoxyc1_full_scaffold_3_prodigal-single_173"
     CDS             complement(162617..165835)
                     /product="Uncharacterized protein {ECO:0000313|EMBL
                     :KKM14076.1}; Flags: Fragment;;  TaxID=412755
                     species="unclassified sequences; metagenomes; ecological
                     metagenomes.;" source="marine sediment metagenome.;""
                     /codon_start=1
                     /transl_table=11
                     /translation="MANIPGISSYVQPGVFARDRVISQGVSLPGGTRIVCVVGEGLKE
                     RTLIASAAGSGLDGDDSCSPTDDAAGRFFNIGATSLVSGRTEVYVNENLLYGTEDVID
                     TSSFDGTFDYRIDLDTGCLELQGASIGDQDGKKYSASSLNIGTGIIIDDTCGTFDLIS
                     ILDTGAPAERWTVRCAGVIRDSNGDPVPGRAIFSLSGAVSGQLRDAANQPILFHSAYV
                     TGSAGAVSGNDDVCTDGFVVATSDAFGVGSPVDKSGDSTILTTDQFSFSGDLVSQGQV
                     VAGDYLCVDGYTGIEIESFAYSSGTGKTTLTLVTDSLDTTADNQTWEIRATNLFIDDY
                     TVAHGATTGTPVVAGNFASGDVGKVLMICSGDSTGVYSITAVTSSRRIRVQDLDDSTA
                     AFPSGLTEGLVDGIAESGLTWHLLETNGILLFGIQEGAVPFEVGDKFFIDVNSRVLVR
                     GDELKVRYIDSVDIEDPEFFVSAPSLYAKHGTPSLTNTLSLGAQLAFENGAPGVLALQ
                     AKPSISRRTSVTLLEEVDSNGNGGFTACGGNEADCEVDDLLFVIPIPTTGLKSGRPDG
                     DTQVNIFVIRDSEETQLFPNKIAFYNSQYENSTGQTNFISSTDTAFSYTIINTSYKIT
                     GQGFNGEIASATGTFVTSEVDFDAADVGRIIVIQSVENSSGTVYTTVDDVSTQLFGST
                     SPGAELIITAITDDSTVTVVANDGSSTVITGDGFDIQFFIKDESDTTNVRAALLFHKD
                     LVDSGTLQTGDGIRISYIDQNDADFFDTNWFDAFEALESVECQIVVPLPLQNRTGIFR
                     AAVTHVENMSTIAIQKERFAFFGAQQGVTAAALIGTEDIAVEDIGILEGIQGDDPEEV
                     LNSNIEDLVDYQLSHNYTGNRSMYFWPDRIVRNINGTNVYIDGFYLAACAAGWFSGHQ
                     NVALPLTNKVLQGFSILRDKQLKKTLLNSLGSEGVTVLQPVTGGGRVLAGRTTSQSGF
                     VEDEEISVMFIRDTVKQSLRAGMQPFIGTVEDVNTHAILTSRVVTIMSGLISQGLVTD
                     FRNIKVERDKVDPRQWNAFVRFSPSYPINYAFVDIEVGVTAF*"
                     /db_xref="A0A0F9HF67_9ZZZZ"
     gene            complement(165837..165968)
                     /locus_tag="rifoxyc1_full_scaffold_3_prodigal-single_174"
     CDS             complement(165837..165968)
                     /product="hypothetical protein"
                     /codon_start=1
                     /transl_table=11
                     /translation="MFKSIINQKIEQLLVQKRFGSNKHAEFYNSDIKDFRIIKGLGV*"
     gene            complement(166014..166826)
                     /locus_tag="rifoxyc1_full_scaffold_3_prodigal-single_175"
     CDS             complement(166014..166826)
                     /product="Uncharacterized protein {ECO:0000313|EMBL
                     :KKN13223.1};  TaxID=412755 species="unclassified
                     sequences; metagenomes; ecological metagenomes.;"
                     source="marine sediment metagenome.;""
                     /codon_start=1
                     /transl_table=11
                     /translation="MSIDNQATPGTAFNGDHRVYSNLFEDNSIIQQVCIMQPKNLLID
                     VLRKHFANDSIFTYRMDEYGFPKTRDLTGIEVDSEETTQILISDIFRYEVKFYPAIVI
                     KNNGGKYKPISFNQNATIKYRKDREESITGFITDTLVPSHRVYAGAWDMNFDVTIYSE
                     SQSELEELVDMVAMILQYVVWNELRANGLFINNLSISGENAEPYANDYVYNQTISLST
                     YSEWRVEIPIDNTIEKLLFYFDSVRTPIPGMTTKADALVLKYDDILELAEIS*"
                     /db_xref="A0A0F9R727_9ZZZZ"
     gene            complement(166877..167215)
                     /locus_tag="rifoxyc1_full_scaffold_3_prodigal-single_176"
     CDS             complement(166877..167215)
                     /product="hypothetical protein"
                     /codon_start=1
                     /transl_table=11
                     /translation="MLAVKIYQNKEERKESFNKTVNNITSYICNKLVLDDVKVLSDDY
                     GVEIVSGHDHPSVDDNIVVELVIRKTIVINKEDIDNRSSLDRFISGIKHFCDQAKIIE
                     KDPYLPLHMR*"
     gene            complement(167215..167724)
                     /locus_tag="rifoxyc1_full_scaffold_3_prodigal-single_177"
     CDS             complement(167215..167724)
                     /product="hypothetical protein"
                     /codon_start=1
                     /transl_table=11
                     /translation="MPEEKVKSAIDEIYSISERLESMEKYLVIIDNNIKLLNNKVSKL
                     SKSIKSDEAAVSAVAPKLPKIDVPKIVSNDIIPARSKDLIIGDIKLFGYIFSKNNSPI
                     KGVNVTIYNEIGEVIKEKITNEDGHWSVRLPSGKYGVEYNHTFGSRKFKPINRVIELI
                     NGIKEFEVT*"
     gene            complement(167733..171344)
                     /locus_tag="rifoxyc1_full_scaffold_3_prodigal-single_178"
     CDS             complement(167733..171344)
                     /product="Uncharacterized protein {ECO:0000313|EMBL
                     :KKN13226.1};  TaxID=412755 species="unclassified
                     sequences; metagenomes; ecological metagenomes.;"
                     source="marine sediment metagenome.;""
                     /codon_start=1
                     /transl_table=11
                     /translation="MSKSNYPSSLDTSREIPPVRDNITEIGSEIINSLRSAIFNIEQT
                     LGINPQGSSGNTVASRINSSIDESGNIRKDALTLANVLSGPIVDTDVSNVAAISEAKL
                     RLTFPTQVLQDEISILSSEIMTFADQIEALNAVFSAHIYPGSINRHLASAITVEEAVV
                     SASATAFTGLAGESLQASLESLINGHINFDGTVSSTNTSHRADQLFFDKSNVSDVVFQ
                     DSVQGAVEDLANLEGVGLRNHALNLSSNGRIRTGSITDGYEALGLGDVVVASASVSFV
                     REGSRTRFSFNSAQTPLNLVEVFDILNLSNSDTDADNKGYQIVEIITSGVTITAVIVL
                     GTPLGDSTSGLSASISKNPYVVYNANGLNCTVRPRADYSNTPDVVIANPNSATIISNG
                     IMPSKITVNENAFGLAIDGKTVVQISTYDNNVSEQTLSSVVNKINEQSVEQNLNFLAY
                     KLKQGDCYELALTHILPNVSSDIINRTLKVSAGSTNDGTTELGLIDSLDLTIEGNTGN
                     GYLINGLLLDSFGQIITLTSDDIEIISGTNTLSLFSGTFIALGVRVGDLVVITGSDSS
                     TDDGTYRISNISSGIITLDSVTLSLAGDLGASGSIYIIRATAAIDEMNFTESVSSQGS
                     IMFDIFITEDSDIHYHKRLEIDGAIYNNGFAAIITDVSRGFLLSSTSATVTVNTSGMA
                     YLTDPSLQSGQPIYVGQTGQYKLLASDGLSFVSIAVYSSGIPTVQQVVDLYGFDEVSS
                     NNYRVCRGTFSTSLGRVLGEYNGIGVPSVLDKRQSGTVDDTIISENVLERYIEGPRNE
                     LRASGVVRGLEVTNLLLIDSGEVDSFGSAIYYHEVDISAGIIYISGIRYEIAGYSSFR
                     FNTSDDFYIGINTSGCVVYGEQITNPDGYTDGYTDQISSLADQDIIHLAFIDATTTTI
                     TDLRYFIDRLDLKSGKIVVSKTQNFGHFTEVAPAIEYAKRFTELHPGQGTPIVYIDQG
                     DFSISSTIIIDCDIKICGAGPDTVLTKSGAFAFGTTPNSGNIDFGDALFLVGADTKTG
                     SNRIINGVTFEDFTYHTSDDISAVGCVISITQPLVKLSEPASNKATFRVQNVNFIGSD
                     NIAYGTGIDADLVGEYAIAVGQADEITFIPESSIIIGGLVMGNLIVTGCRFHKMGVEY
                     GGITFPDSVSFTIQNVIVCNNIATDMSPVVASVGFDIIETMYIVTLSNVIEANNART*"
                     /db_xref="A0A0F9QJ92_9ZZZZ"
     gene            complement(171347..175603)
                     /locus_tag="rifoxyc1_full_scaffold_3_prodigal-single_179"
     CDS             complement(171347..175603)
                     /product="Uncharacterized protein {ECO:0000313|EMBL
                     :KKN13226.1};  TaxID=412755 species="unclassified
                     sequences; metagenomes; ecological metagenomes.;"
                     source="marine sediment metagenome.;""
                     /codon_start=1
                     /transl_table=11
                     /translation="MAKSNYPASLDTSKEIPAVRDNILEIGSEAINGLRTAIFNIEKT
                     LGINPHGIVGNTVSNRINISLDGNGNIRKDALTLANVLSGPITDADVSNVAAISEDKL
                     RLAFPTQVLQDEISIVNSELSSIIAEIVALSTSLAAHLHSAAINRHKAAAISTAPITA
                     IGSDTSIINIEADDVQEAFEDLHNRHINYTGSGISSTNNSHQAYQIYFDDDDVNGLLT
                     ADDVQEAIEKTILLTDLQTIAHQGFMHTNGYLRKGYITDPTSSLLGLILAEQISATFS
                     TSSGDSDGLTLITPNTPITLSGFDLKIGDLVYIEDIIDIDNLYTGTFQIAKINLSTDL
                     SKVQSVEICALLHGGSTSTTKVTIAKNPHKTQNVAGLLLSVREKALLTSANAIQIANP
                     NAVAVVSSGVKPSEITSTNKLITLSVDGASDIILNLYDAGSIHQSVDSIIKRINEQCV
                     ESNYNFSAYRLNLEDGGVEFVIVHNLPDTEIINHTFKVGQSTDNGIVAAGLDYIQDET
                     FYSEIGSKYYIAGIPYTGLKEKLNTTGLSFFSGSTSISIGNTSVNFLELDIKIGDILV
                     ISNAVNSGDNGSFVISGISSTSIILSSDQLPSGFVNASTDTTLFEIYDSILNLDTLVF
                     DKVSGGYGTAIVEAYLDENQKAQWNKRLEYSASISGIDAIFSIVDYTDTIITDDELSI
                     IIEIENSEVKISLDGGTKTRIEGNDIYLWIHSGIENRSLKIHIPSAAILEAYLTINGT
                     TTTTVYGFNSLNQKSSLLLGKIPYSNFKGRVTGGVGTDNSRIFSSISKGTVGWEDLHT
                     QAIANIIERPIYEMRTGGIIRGLELTDCTISSGLYSITIDAGVCYVRGKRFVLDTITI
                     ITDIPSSSVDKFYIAVNLEGEIVFAPAISGSCNNPFAESDYVLIATIEYDNTTVRILD
                     LRLFISNLDMKLLNAVSVSPDPKFGHFSSFPKAVKYVKRFSDLFPASGTPSVHLKSGV
                     HEVTVEIDHSDITLGDYMISLIFDPITTGNEIYTEIYNQGVIIDFPLNIIGEGNSSVL
                     KFRIKIICSDTTVYLRGILPIVGGGFAVITVPVDALTNGFVKFSDFKLENTRLELIDL
                     NLDDGAGTNYSFGIELDSLIFDFTNFTTNAIDSLLGSMSIILGEISDTSSNKGNIRIN
                     NCKFIACKVSVEETSRIQNLQFCNNIKLQDSGGDFFNEDILSFASVADGANIDIYGNC
                     ISDNHNDMSNVSAPEFSSGVKLGTRSEANQYIGGFIESSDYIKGDSFEYNASKDAYKY
                     IHVDQLSEIAMGIPIPGMSFTVINNGTRFVKVIRDNNSITDYCIIRLPDLMAGQTMTQ
                     IEVSFYTSGASFSSYDYEIYSEDLNLTRTLESSGTGTVGLHGGAATLGFSRASGLSIS
                     GANNKFFYVKFLRTSVVDEQYIVDIRYKVTISDVQSIGGF*"
                     /db_xref="A0A0F9QJ92_9ZZZZ"
     gene            complement(175603..176052)
                     /locus_tag="rifoxyc1_full_scaffold_3_prodigal-single_180"
     CDS             complement(175603..176052)
                     /product="hypothetical protein"
                     /codon_start=1
                     /transl_table=11
                     /translation="MLKAITHIFFAIMISFTIIFSNIAYGSDVMKSGAILQEDSIVFS
                     VDEADDLRKRIEELELKEERLVAVQDLIVVQEKQINTLDELLEVKNAQITEWKSLGEL
                     HQNRIKDLERQENLNILRNIGYLALGMVVAGGAIYIGDKVGDTVETN*"
     gene            complement(176045..176275)
                     /locus_tag="rifoxyc1_full_scaffold_3_prodigal-single_181"
     CDS             complement(176045..176275)
                     /product="hypothetical protein"
                     /codon_start=1
                     /transl_table=11
                     /translation="MKYNLTNLIKSIDTTNLKTKIAIAIIRYSNDLEAKETALNSLDQ
                     EIDIDVLQLESMINPNKFDFPEINIDRVETDA*"
     gene            complement(176275..176604)
                     /locus_tag="rifoxyc1_full_scaffold_3_prodigal-single_182"
     CDS             complement(176275..176604)
                     /product="hypothetical protein"
                     /codon_start=1
                     /transl_table=11
                     /translation="MTWFKKFNIKFKIALGILGFILAMFLFATIKRKFSARDKLKYEL
                     AKNTHEIELTHLGKDEEAKKAKLTLLVDEKQKIIEKLEIIDTKELKLGREMSIEELDS
                     FFDSRGF*"
     gene            complement(176604..176942)
                     /locus_tag="rifoxyc1_full_scaffold_3_prodigal-single_183"
     CDS             complement(176604..176942)
                     /product="hypothetical protein"
                     /codon_start=1
                     /transl_table=11
                     /translation="MWIKNTDGKPDAMLTIAIIAFIVVVINILLSTFGVCTIFGVTFS
                     FAAMEAGAMTAFLAPTLMAYVTRRWTGTAYGSLKFPISTPSNQPDPIVTKDPASLVGF
                     EPSGEPSGVE*"
     gene            complement(176958..178946)
                     /locus_tag="rifoxyc1_full_scaffold_3_prodigal-single_184"
     CDS             complement(176958..178946)
                     /product="Uncharacterized protein {ECO:0000313|EMBL
                     :KKM70471.1};  TaxID=412755 species="unclassified
                     sequences; metagenomes; ecological metagenomes.;"
                     source="marine sediment metagenome.;""
                     /codon_start=1
                     /transl_table=11
                     /translation="MISISGLSPSEGEKQVSLDTNIEFTLLDDGTGINISTLIVEMRG
                     YRVIEGVEFQEGFDGLNSEINPDGANFNIVIDPESNLPKGSQIYVKIQVQDINGIYFN
                     QTYMFKTIKEAPVLIESNPVHRGIVTGPQLYTLEFEDPLDDIDLSSIQVSINGLDYIV
                     SGIFESGPNGALSAIDSDSTSVLIKIDPIESFRNGDYYINWSISDENGGQSTGRIDFT
                     VNQLKATLPAIFPQTGFIGFFQGIQKVSDVGDGQSLKLEWNIPAKRAYKSDIYVLIYI
                     NQNRLEIFDSLPDYIARADVLSATISGFSTGVTLSFAARAMETYKDALDFSGATEISD
                     GLWAFPSSTTIARPTLDTDTKIYVDSIEGFGEKGYLLIGTELLRYNGLSINDNAFLIP
                     ADGRGLLNSSAGIYVIGDEVTFFSNCKDENTVITMATPTYHDGYDMQRQVNNVGLVVT
                     DYSDNDRKFFQGYDFCGYHRALPQRTLNGIDDCGSYLGGEYNGLRGFNLWDRLIGIEE
                     VLLDQVGEPIILLKRIWNGQTCSCVSSRRIHPKVKSCKECFGTGYVGGFVQYNNLRRE
                     DRRVVLSFADSAEDLKLGSYEHLQQEFEPSAWTIPIPAIKDRDLIVRFDFTDDQEYIY
                     EVLKVSREKIVFRHFTRQRLELKRLDKTDIVYTFDWIL*"
                     /db_xref="A0A0F9K723_9ZZZZ"
     gene            complement(178996..179520)
                     /locus_tag="rifoxyc1_full_scaffold_3_prodigal-single_185"
     CDS             complement(178996..179520)
                     /product="Uncharacterized protein {ECO:0000313|EMBL
                     :KKL04699.1};  TaxID=412755 species="unclassified
                     sequences; metagenomes; ecological metagenomes.;"
                     source="marine sediment metagenome.;""
                     /codon_start=1
                     /transl_table=11
                     /translation="MGVLKSKVETLAQIRRDLKESPIIQQTCKDYKLPIDIIDGIPID
                     FIELDVSAKTIDSKIYLNEDLLSEDYDVIMRYAIHEVTHSLQHMEREDLDKDPYADDE
                     YLDRPDEKEAFANQFAFMIGDTDLEDLDLEDMLNKLQGPAKKDFLEYIIRLLDHHDIP
                     RSERYDKIEEIMKA*"
                     /db_xref="A0A0F9A5A2_9ZZZZ"
     gene            complement(179477..179707)
                     /locus_tag="rifoxyc1_full_scaffold_3_prodigal-single_186"
     CDS             complement(179477..179707)
                     /product="hypothetical protein"
                     /codon_start=1
                     /transl_table=11
                     /translation="MSLKDDGCILSSSLAEQELNKLLLECHTLQEHLGITIDNLFNSF
                     KRSSINVEKLYDNNSSKKNGSLEEQSRNISAD*"
     gene            complement(179708..180223)
                     /locus_tag="rifoxyc1_full_scaffold_3_prodigal-single_187"
     CDS             complement(179708..180223)
                     /product="hypothetical protein"
                     /codon_start=1
                     /transl_table=11
                     /translation="MELLVAFLLEKGGIFGFLFILSIIYIWWTGYKKDSKPKVQSPDA
                     VQLPDAVHKDILDDIKSLNVRFLEIEKEIYDIHVKVFDLWNWHSVKDADGIPIWYVRR
                     SIEESINSLSCTIRNDADRLSQHSKDISKVNAERVDELKDIITKYNKNILELTIALEK
                     VRMTLETYRSQ*"
     gene            complement(180412..181335)
                     /locus_tag="rifoxyc1_full_scaffold_3_prodigal-single_188"
     CDS             complement(180412..181335)
                     /product="Uncharacterized protein {ECO:0000313|EMBL
                     :KKM82019.1};  TaxID=412755 species="unclassified
                     sequences; metagenomes; ecological metagenomes.;"
                     source="marine sediment metagenome.;""
                     /codon_start=1
                     /transl_table=11
                     /translation="MANNRDAAVQGQEVLLQIQYYDANGKEVDADDSPTIEILDPNGS
                     IILSATSTDVSRVSIGLYQYTYTVEADAEVDDWVDTWSANIDNAPFEVSFSFSVVTAD
                     NALTADTGPGQITLGDDVSLDFSQEELATINYLLYLLKIRLNSTGVKPSRDRFGAFIT
                     DGYGEIVTETCNVFDDEALVAFLSMALSEFNMVPFFTAYTFADQIIKTLFSEAIVEGA
                     YIFALASQAIIEKGRDFTISDGGLNYQPPQLGDFLQTHYSNWLTAYRERLKFMKNSIR
                     PGPRGYGTYSNLSSGAPAFQRLRHCRSRRII*"
                     /db_xref="A0A0F9KIQ4_9ZZZZ"
     gene            complement(181328..181564)
                     /locus_tag="rifoxyc1_full_scaffold_3_prodigal-single_189"
     CDS             complement(181328..181564)
                     /product="hypothetical protein"
                     /codon_start=1
                     /transl_table=11
                     /translation="MNNIYIISDLSLAAFLSMKGLEIRKAIKHNDGKFKLDNHNQMAA
                     RLSLEYINSDFSKFDNQIRLIKKLLYSKQGVYNG*"
     gene            complement(181604..182065)
                     /locus_tag="rifoxyc1_full_scaffold_3_prodigal-single_190"
     CDS             complement(181604..182065)
                     /product="hypothetical protein"
                     /codon_start=1
                     /transl_table=11
                     /translation="MRKNLLIQRTFLIEGKPQRQVPLPKDSGRRGIQLVEKDVEEYDA
                     AYNDFFEFQKDLDDIEAANEQQRRAEIYGFEELQDSESNTSPEFKKEQAPSPIVMEED
                     EDLENFSPIIMEDFDEIPTITEFKRCLFTKENGKQCKRQAPKTHDFCSAHR*"
     gene            complement(182025..182753)
                     /locus_tag="rifoxyc1_full_scaffold_3_prodigal-single_191"
     CDS             complement(182025..182753)
                     /product="D-alanyl-D-alanine dipeptidase {ECO:0000256
                     |HAMAP-Rule:MF_01924}; Short=D-Ala-D-Ala dipeptidase
                     {ECO:0000256|HAMAP-Rule:MF_01924};; EC=3.4.13.22
                     {ECO:0000256|HAMAP-Rule:MF_01924};;  TaxID=1295642
                     species="Bacteria; Firmicutes; Bacilli; Bacillales;
                     Bacillaceae; Geobacillus.;" source="Geobacillus
                     stearothermophilus NUB3621.;""
                     /codon_start=1
                     /transl_table=11
                     /translation="MPFNVKSPPNDLKRLRLIALASILSKQGLYQESLDVLDLMFSDS
                     DEDPFLVDVSEHGFKIDARWLVDGKNIKLATDVLESLRKAEDTLPDGYNFLILYGYRT
                     LDEQKKIVKTQERELKDTNPDDWREKLKTYTGGYEELKLDSDNISYLNHRSGRSVDLT
                     LLYKDKEVEMGFDKNGNANMDQSDRLDSDDIDLDIKQNRKILADALSSEGFENYKEEW
                     WHWGLKMKEGGDEKESSNSADVFN*"
                     /db_xref="A0A023CQK9_GEOSE"
                     /db_xref="3.4.13.22"
     gene            182839..183687
                     /locus_tag="rifoxyc1_full_scaffold_3_prodigal-single_192"
     CDS             182839..183687
                     /product="hypothetical protein"
                     /codon_start=1
                     /transl_table=11
                     /translation="MIHSKLNTLSKILRAQELNDEAKAIDNLFNNFGEETDETLSAIN
                     WEQELNQKPFAGDIDPEEASFFGLSNSLLYELNKKPFTDTNTYDIKNIKKSLIDLGLK
                     ESGSGYFRIVYSLPSSEDFVLKISKSGESGIKMNKDEFYLQQEFSGLFPKVYAHSDSF
                     SWIIIESANVIKFNSEINKFFPKIAAFIDQQNSDDSPLVTDIFSIFNRYDLLPIANLL
                     HCTETEVKAVLKSDPLFLRLLKVSNKTGLSIDEIRQDNVGTSKITGEFMILDASIFDE
                     PHKGLF*"
     gene            183710..184507
                     /locus_tag="rifoxyc1_full_scaffold_3_prodigal-single_193"
     CDS             183710..184507
                     /product="hypothetical protein"
                     /codon_start=1
                     /transl_table=11
                     /translation="MFTSKLKILSNLLRAQELNDEAKEVDDLSIIDWEKELGQKPLSD
                     TQEEEEFLGLTSGLLDKLNNELQNKSTLRAVNDYLKSLGFKYISEGAFRAVYSLPNND
                     AFVLKVSKSSLYYDMNENEFKLQQEFSGLFPKVYAHSKDFFWIMVEAVNVITNDEDID
                     RFFPILTSYLDEKYPLEQQALYIEKKPLIANILAYSYNSIYTAQLLRCEKDDVINILR
                     MDPLFSRLLDLREKIGMTLSEIRKGNVGTSKVTGEFRIIDASVSQML*"
     gene            complement(184513..185442)
                     /locus_tag="rifoxyc1_full_scaffold_3_prodigal-single_194"
     CDS             complement(184513..185442)
                     /product="hypothetical protein"
                     /codon_start=1
                     /transl_table=11
                     /translation="MNRFYRAMPITADNIRPGDYLTKNRKFAIDHAITSSVYHGEDYG
                     VFLCLIPDDMFKDADNPGEYKYTGKELLKATLVGIAKYNNSTADSEFLRVKLSSYSNK
                     VISLYDSLKKYNLNGYKDVLKLLTCSNNIKNMLILIHPDCSLELSQEEFGNYVNVVKS
                     NISKFDLVITNFFYSYDYRNDRFIKKNPSHDKYIELRDFLEQNTKHSLDTEMGKDVFE
                     KIVSDILIDNENVNIYMSGGYQDLCLAQSYSNFCGILDWIIKDMNHKVLIYKPLVFYR
                     RGGAFNPSESKYDKSIKEDWWKDLEHEEDIDTI*"
     gene            complement(185504..186817)
                     /locus_tag="rifoxyc1_full_scaffold_3_prodigal-single_195"
     CDS             complement(185504..186817)
                     /product="Adenylosuccinate lyase {ECO:0000256|RuleBase
                     :RU361172}; Short=ASL {ECO:0000256|RuleBase:RU361172};;
                     EC=4.3.2.2 {ECO:0000256|RuleBase:RU361172};;
                     Adenylosuccinase {ECO:0000256|RuleBase:RU361172}; 
                     TaxID=77133 species="Bacteria; environmental samples.;"
                     source="uncultured bacterium.;""
                     /codon_start=1
                     /transl_table=11
                     /translation="MIYRYAKPEAIAIWSDQRKYSIMLEIELLACEAMEEIKEIPDGI
                     AAACRLGSKCLLPDKFPVERIIEIENTTKHDVIAFLTMINETIGESARYLHKGMTSSD
                     VLDTAFAIQLKESGELILNSLNNVLQILEALSHKHAFTLCMGRSHGIHAEPTTFGMKM
                     AILWDQLRRDKERLSRATKEVAVGKLSGVVGTFAHLDPRIEEYVCQHLGLTPSPISNQ
                     IIQRDLHAHYFHCLALLATSIEKIVVEIRNLQRTEIMEVMEPFSDGQKGSSAMPHKRN
                     PILSENLCGLARLVRGYADSAMENVVLWHERDISHSSVERVIGPDATVTVHFMLERLN
                     EILSGLQILPNNMLKNIELTGGAFVAQRIMLALVEKGLSREEAYTLVQNCAAKSWSES
                     RLLYDVVLESSDLKKYLNKEDLDVLFNLDWYTRKIGKILDRVFTV*"
                     /db_xref="K2AR35_9BACT"
                     /db_xref="UniRef100_K2AR35"
                     /db_xref="gme:Gmet_1943"
                     /db_xref="4.3.2.2"
     gene            complement(186827..187078)
                     /locus_tag="rifoxyc1_full_scaffold_3_prodigal-single_196"
     CDS             complement(186827..187078)
                     /product="hypothetical protein"
                     /codon_start=1
                     /transl_table=11
                     /translation="MNFWFSEYKQLCDDFEAIGYDIGKYRLLDQSECVKFCIVNSKVT
                     LWIWSDEMHEYEPYQISEVFDVLSKKVQEIIIHNMDLFV*"
     gene            complement(187354..188769)
                     /locus_tag="rifoxyc1_full_scaffold_3_prodigal-single_197"
     CDS             complement(187354..188769)
                     /product="Uncharacterized protein n=3 Tax=Chlorovirus
                     RepID=M1GY81_9PHYC"
                     /codon_start=1
                     /transl_table=11
                     /translation="MNDNFDTKTCSACKQTKSISEFGKDKYNLDNLKSQCKACCHDIY
                     LKRTSDPAKKQKMIDTRDKWRIENKEHYNASALEHYHLNKDKINAKRAEKRKKLKSNK
                     IKEPININLLTHKTCKKCEQRLSLVDFDHNNITKDGYENSCKSCRKEQRRKSVLKKQQ
                     QIAFGIVQAPTIKKCKVCQQTLLIDSFNKDSSRGDGYETACKTCKSKLHSKYISNPIN
                     KRKYLLKSKKWRLENLEHYKRVNKKYYIVHREERLKKNAEYHKTDNGRWTSLICQANY
                     RKKNVSISMSEFLEITSKPCRYCGILNNNGIDRIDSSKGYEINNCAPCCTRCNYMKNA
                     LSESEFFNHLRKISSYQETGEIEDVLPHVKYSGNITKDMYLTPTARYNVHKRRARKKG
                     FQFALSYTYFIKYWQKPCHYCGSVINTIGLDRVNNDEGYIPENIVSCCQTCNSMKSVS
                     LQSDFLNHVQAILTFLQNNIK*"
                     /db_xref="UniRef100_M1GY81"
                     /db_xref="A0A0B5J5M8_9VIRU"
                     /db_xref="M1GY81_9PHYC"
     gene            complement(188974..189987)
                     /locus_tag="rifoxyc1_full_scaffold_3_prodigal-single_198"
     CDS             complement(188974..189987)
                     /product="Gp27 n=1 Tax=Bacillus phage G RepID=G3MB97_9CAUD"
                     /codon_start=1
                     /transl_table=11
                     /translation="MFNTQGELSAKNVKDALAQIVRYASIIEELAPSSSALSQGSSLN
                     EEQRDEMIKQALMTQEGKIALGQAMANPIRRNLDYQGVGRKALVVDPLPQGALPIYDR
                     DIDVGAVVISSNGTAPESRVFGDRVTIPEFEVVSNPTVRIAEVKRRRFNVIDRAQQKA
                     RQEIQAQEDKNVFAALDFATDSAKGGENAYQRLDNTTTADELSKQGLLALKRQVDRWD
                     LVTSKYFMHINEFTDMLNWESAGAAGASQVDPVTQRELLQTGLYGSIFGADIIVSKVV
                     ENRQVFAVADPEFVGVMPIRQDIEVLPADEPKQLKLGWVVSEIIGIGIVNPRGAASGY
                     VTD*"
                     /db_xref="UniRef100_G3MB97"
                     /db_xref="A0A0F9K5P9_9ZZZZ"
                     /db_xref="G3MB97_9CAUD"
     gene            complement(190002..190664)
                     /locus_tag="rifoxyc1_full_scaffold_3_prodigal-single_199"
     CDS             complement(190002..190664)
                     /product="hypothetical protein"
                     /codon_start=1
                     /transl_table=11
                     /translation="MLKPLQPGIEPLGQFDIEDDNVSLIVGGEVAVLQALNVATDLYA
                     ADVFGDPGPQIHLILGRVATHSVFYGLVDEGSSVGGDGSASYGTMFGTVIGATVGKGT
                     GFGTSSTSGVVVIGPSTMVGSGKATLWTKPGLYGITSDAWTSSAEYAAATLNAPIYGD
                     AADGTNDGKLTTTGGGNGIAVALHIGRVDDISLVSTTNTMAGETSTSQYGALYLAGVQ
                     IA*"
     gene            complement(190686..193343)
                     /locus_tag="rifoxyc1_full_scaffold_3_prodigal-single_200"
     CDS             complement(190686..193343)
                     /product="Putative uncharacterized protein n=1 Tax=Rothia
                     mucilaginosa M508 RepID=G5ERB5_9MICC"
                     /codon_start=1
                     /transl_table=11
                     /translation="MKINRAGSSEIFDIYSDIMQKYLTKKAGKATEVGEALFKELFPS
                     ATKISFDSSQQLLEVFTKVTEGKSLPAIGRKLRFIGEQLSNNGPKLTDPNWIDTSEDF
                     IQEAVMNCEDVLDAIKGISINDTESAKLVAYMQRVVSKEGPDQVALLEVASRRLKTIG
                     PPKVEPSVTPKVEPSVTPKVEPPVAPKAELPIAPKAEPPIAPKVQSPAQPAAGIRGRG
                     VPVAPKPKPLQEGELGARIRQNSAPKVAVTKAKVEQATGVAMPAKAVESLDNSVEIAA
                     RLGAMEASIAELSTAAARSGEETKRAIQPVIESLKQESAESAQKLQSIADEVAQIHTD
                     KAKIAKGLSDEQAKAVKKMVEKETKSLATASKKAGAEESSRLLKNTEIAQNFSAAVQK
                     GVVGKFLLGVAGPLALKGLGIAAVLGLLAWGGISLWDYLSNPDNKDDLQTYQTSVSDL
                     GKAIAAARAAHGTLRFNQRTYGNEQNIDVLDELKDNEESASILMEPKDPAAMIIAAKQ
                     TEELKAEITEFLTNQEALRGDLASLDGFQETIQADQQLLSALEHWRQVVIDIYPAAES
                     AISAGAGSANIGAATGPIAESRPGASTGASTDLGSGSDNPIILDVYGEKIDISNKPPG
                     FRSAAFRIASDLLQTPLGMAFMDPDNRWGGFIRKTGNPQIDYLNSLGYLYKEGVFNRS
                     QLRKFIRHSLPKQGRRRHSGWKNAINYYRNNPVSQKVAENLLLSQSFIKESTNRLNIG
                     MRKMADQYPNKYISDAISGLSDQYSKLYYAGLKSMYNQKRENVKADYSDLYDVHKEKG
                     ADLIHEAHPNAIVVSDAMGNGGLVENLLEQKSHSEGVAKSAPTGNFRGKHADLAVIDA
                     LIKIANQADNDGLFEVSKMIDSTIESILN*"
                     /db_xref="UniRef100_G5ERB5"
                     /db_xref="ppun:PP4_19360"
                     /db_xref="G5ERB5_9MICC"
     gene            complement(193347..193733)
                     /locus_tag="rifoxyc1_full_scaffold_3_prodigal-single_201"
     CDS             complement(193347..193733)
                     /product="hypothetical protein"
                     /codon_start=1
                     /transl_table=11
                     /translation="MPKWDHITKQAWEQSETAMEFEKYILSLAERLDLMAQASTLDTV
                     NQKATEVKNTMGDAKKSLDAFVDSALADDAETNPELEEISEEEQKEAKAKLLLELKLA
                     AEAAADLGNIKLAYRIERTISEISGE*"
     gene            complement(193975..194670)
                     /locus_tag="rifoxyc1_full_scaffold_3_prodigal-single_202"
     CDS             complement(193975..194670)
                     /product="Uncharacterized protein {ECO:0000313|EMBL
                     :KKM65178.1};  TaxID=412755 species="unclassified
                     sequences; metagenomes; ecological metagenomes.;"
                     source="marine sediment metagenome.;""
                     /codon_start=1
                     /transl_table=11
                     /translation="MLRVIHTGTSLPASYPLDPTAEFEPGMIAQLKILGNDIVVGVSD
                     GTAPLGIIDDARTNAFSKAQIDEIIVIEVASSNIVEVNGVKTNIAEVMAPLEFPNVNR
                     NSFTSTITVSLNDVNGLVIVPAGTVLNYDSDEDGNNDAFKIITSYVYRIATKPGDDST
                     VGSGRVTVHYHRGIYATDQFDTTQIYPLNANLYVGLDGKLTTAQPTEGHPAVAYVTGP
                     PSSLMGTLEFLFV*"
                     /db_xref="A0A0F9J6I7_9ZZZZ"
     gene            complement(194779..195378)
                     /locus_tag="rifoxyc1_full_scaffold_3_prodigal-single_203"
     CDS             complement(194779..195378)
                     /product="hypothetical protein"
                     /codon_start=1
                     /transl_table=11
                     /translation="MIGNRFNGDNIAAEFQRILQKHNLEKKAQALFDSSAEDDPIENI
                     LNSGEDEEFDDSLSDPESFLMADELHADNISGALDGNIKALDGISESCPICGKRVCNC
                     SDNKAVSANEYFDTTANHILTGLGKIAGSLKLKGHNFAADIVEATAMGIKDDFIKEAS
                     AKMAVAVELKKMAKDLSKSGNQMAADMVLATIDNIKKTS*"
     gene            complement(195394..198849)
                     /locus_tag="rifoxyc1_full_scaffold_3_prodigal-single_204"
     CDS             complement(195394..198849)
                     /product="Uncharacterized protein {ECO:0000313|EMBL
                     :KKM70082.1}; Flags: Fragment;;  TaxID=412755
                     species="unclassified sequences; metagenomes; ecological
                     metagenomes.;" source="marine sediment metagenome.;""
                     /codon_start=1
                     /transl_table=11
                     /translation="MSTSGFIKIGYSSGNVVKEVSSDIVAASPHILARLEKLANTSKV
                     LAPKSDDFLYFTIIFLKAAESALVDDDGNLKKVGHERAWGYFDDKYHWHGNVPAHKNN
                     NGDIFPESELKKAARDWIGTPLCVDHKSESVDGIRGIILDTYYDEKHKQVVGLCALDK
                     VNYPNLARKVQTGVVRYGSMGTAVTTSICSDCGNRATTPKEYCVCVTARSAYGEVNIG
                     LKPMEYSLVVQPAEPGARLLRCIASIGEHKAELSNYGVSDFEKFSAQLSLGQAEELDQ
                     ILKVACGPRGCSVTQRQSIVNNYLHKYNLVKTAEEGGLRWSENREVQFAKALSQLRDA
                     GASDSDISDLYESFGKSYDDSLENNMSVGQGETFSSGQDASGRAAIETVDNEGVRGTG
                     GESTGLVASDNGENIDTFQTGGVGPETYAFSSLDKNKTHKNIMEEIMNDSKLNKRAEL
                     RRRIAYYYGGAAGDGKAEPVEPSTFTSEDYKKYWMDDKHMHQDKAMGGQDGMFPGDEQ
                     VKEQQKRAQLAQRRLERKAYFYGGAAGDGKAEPVEPSTFTSEDYKKYWMDDKHMHQDK
                     AMGGQDGMFPGDEQVKEQQKRARLSTKFKQVRALNGAINKQASCFEVYADDKLILATT
                     AKDIYGPKLEENWKFLTSKEYGKAVVAAIRTDGLRSVAGKLTRLGQADPMAGLGAPPA
                     APGALDAPMPEEAPLPEESIMPEEDPEAGAEDIDEEDPQAKASDALVVVEEAFADLKE
                     AIEDLGSGKGGVEVNIDTDADKPVDEITNLSRNLLKDMKIVLAESSESADELALIIEA
                     YDHKNRISPKKYSELKSLTASALEDSAQLTSEARTLLKMAKIVSSAMVKTSEYVEEAE
                     DSAKEREEVATKEPSGKDTSKAASKAESELFAQALNLRKQRRLALLESARKKIAMEAL
                     DSDEVENESPDLNEADDGAGHAQRVAESTPKGDSDKAGAPAVPVGTPQEVANKAPTGN
                     LADDGKFNLADDKENEMEDIAEEEAEEEVEEHEEDMHGGKDENDANDVVPNDGVQGAS
                     FVVEKLPSPRAAIAKKLIERKAAEEKEAVKLRMRRAYDLAMDMQRKGLIAPTRASLDS
                     QVDLVLEFDDKAFEAFKRSIANARMPETIKVASDLGGLNIGYETPEDAPQRSMVENLS
                     ALFNK*"
                     /db_xref="A0A0F9MLP1_9ZZZZ"
     gene            complement(198912..200774)
                     /locus_tag="rifoxyc1_full_scaffold_3_prodigal-single_205"
     CDS             complement(198912..200774)
                     /product="Uncharacterized protein n=1 Tax=Halococcus
                     salifodinae DSM 8989 RepID=M0MVI1_9EURY"
                     /codon_start=1
                     /transl_table=11
                     /translation="MKKNAWPGVIGTPEEYGDGLGLTQDGPTKIDLQTSVPSDGLTPE
                     KSVLENMDSEQGLSETTEYAGGIISPVEGSDYNWVLDDVRYKKAQVTIYKGANAPLAS
                     FQCGIAESVQDQVIGLQSYKSLDDSAGLLFKYSRPQSVLYHMGTVTFPIDILFVDDEN
                     IIKKVYSNIQPGSLATFGCAEIKYVLEIHGGLSSRLGIDTGDMIDIETLSSFLKDATK
                     IAQEVGFVKAAIVTNFKFQDNSNMNWKGFPIININTGLIKTASEKSKLSSTAEFLKVS
                     PITNKVVTAFYIDGLINAAPMVKYYNNYSEVDDSWNGTLDIDIYGRTITVGKGKEKDA
                     RLELPYGKDTMVRKSFASFMYMDSNDYYNKEVFKFLEDIVAATKVSNKIIICTSMREP
                     KHLLKMLQHKIYYSLGEIINLEASQILQISEEMDAQNILECISERYPEAKIEIRADNS
                     ILKRAGVPVSDDIKKKAKEILKMLDRAIELIEDSLDKMLQNKMEYEKHQDNAEVIEKS
                     KGQFHQSAKRNIRIIKAYLIKIRDAIRIFNDIKDATTTLEIIDGLVSSSKSASDAAEK
                     IFALRDKVGSPDFFMEFSAHTDGYERTIEDLVSSVERAKEYINTNILGMIVLSE*"
                     /db_xref="UniRef100_M0MVI1"
                     /db_xref="A0A0F9MHM4_9ZZZZ"
                     /db_xref="hma:rrnAC2315"
                     /db_xref="M0MVI1_9EURY"
     gene            complement(200784..201071)
                     /locus_tag="rifoxyc1_full_scaffold_3_prodigal-single_206"
     CDS             complement(200784..201071)
                     /product="hypothetical protein"
                     /codon_start=1
                     /transl_table=11
                     /translation="MKKESQYVYDNPKYVAEQIKSIIDIMLHKMSLEARNRAYPNLRN
                     KVNQLNVSELASKKTPGGAAIGASIGLIKNMLNGKNPAFIIQTLDELAKAL*"
     gene            complement(201071..201604)
                     /locus_tag="rifoxyc1_full_scaffold_3_prodigal-single_207"
     CDS             complement(201071..201604)
                     /product="hypothetical protein"
                     /codon_start=1
                     /transl_table=11
                     /translation="MIKTSYWSKKIEESKPAKDKDVPISMPENDVSAEGANGFNALEM
                     GIEGFGQDPDSYKVNKGKKLNQSGSVEGIIDLLVELGDLADEQDEYAFADFADFLLIK
                     YAETKSDDPTLLFNQLMIKIVNADLPNTNDVLKKLAKIYSRTILLEYPNHNNLNKAKE
                     SAYKKVVMRASQYMTEF*"
     gene            complement(201606..201845)
                     /locus_tag="rifoxyc1_full_scaffold_3_prodigal-single_208"
     CDS             complement(201606..201845)
                     /product="hypothetical protein"
                     /codon_start=1
                     /transl_table=11
                     /translation="MGLYNEQIPITKEEIEDMKKIASSSSSTSSYYQGADGKKFSVAD
                     VVTGKVKLPEKYTTASKADEISDPNYGIKNVRGVK*"
     gene            complement(201875..205735)
                     /locus_tag="rifoxyc1_full_scaffold_3_prodigal-single_209"
     CDS             complement(201875..205735)
                     /product="Gp14 n=1 Tax=Bacillus phage G RepID=G3MB84_9CAUD"
                     /codon_start=1
                     /transl_table=11
                     /translation="MNRRGARTPNSNISKENEPVTQDTLRKLSDLRRAEVHQSLSREE
                     KTDAESNFMHSAVAHSPNFRKTATASASVLPTTTSMSDRMAPDLYSPLFQLANLNLPR
                     DRVTMNAWNRIFYDTHPIVRNAINLHSSYPISKINITCKSKEIQEFFLEMADRIDLYS
                     VVYGASLEFWKNGESFPYAELDRNAGIWKRITILNPDYIHVKKPAIGDQTIISLRPDA
                     SLQRLVNSSNPSDIQMKHRVPKYILDYVKKGQNIPLDNLNISHLKLLSSPYDIRGTSI
                     IVSVYKDLMLYDKLRECYDNQTEIATSEGFKKYSDVIYTDDNGCHYLKENLKILCYNS
                     ETKEAEYHQPTNTILKPYNGKMFHFSGEKIDVCVTPNHRMYASKKTSRGWNQYKIIKA
                     EDMSKGSFYRFQSKTDFSSSCFKNINFVDIGDNTIDIDTYLKFAGYVVSEGCIYSKLR
                     GGLGSIWRDNKVLISQQPTSDCYEDIKYTFEKVADIIGRKLTSSIVMQKSGFSSTNPQ
                     DIWKASIADKELTLHCIEEFSVDGKTDSYNKKIPRWILNLPPEKQKIMLDALIAGDGS
                     VVPSKYKNGAIGYRYNTVSRQLADDIYEMAYKCGFTPNINITTRPDRDFEEYTVLWSD
                     GNYGDTPLVYGNPNHGGANINEVDYDGDVWCFEVPTGLFVTRRNGKVTIQGNSKFAQA
                     DGMVNPLTLVKLGGSNDYRPTQADIEAFKIILEEAQYDKDFKIITHDGVTIERAGFSG
                     SVLDIAADIELINNNIYTGLMTPKALMDQEGVCMSVDDNEILTERGWLYYDDLISNDK
                     IATVVPETGELKFHKPTFTTDFEFTGMMFRFKNQEVDIETTDFHEMFLSRNNGVTFNK
                     ERALSIFDINDINSNKDFTSKPEESVRFKTSIDLWKGKDAPEVIKTPCKNGYSKEILI
                     GDYLEYLGYYLSDNYLKYKDIKFEFFAEDILSGYKEGIEKHIPESVKQFSKENLEILL
                     KALVLKNSTKEITCCFTVSKQLADDIQEIAFKCKYATKITLEKIEKIEKQVDIYKIII
                     SKQNELEKTMPIIKPTDASVRWVNNYRVFCVEVPNHVFVTRSNGKIAIHGNTYASSSV
                     GLEVLRQRYDIFRNMLKKWLEQKIFAPICEIQGFFEYVDGKQRLVVPQVDFNHMNLYD
                     MNDYIQNISNFVSNNQVSLQTLYRSLGLSKEEEDRRLKEELIANVIRQKEEQTMNTMR
                     LAELRNLDADSAITEPPDKELPGLQGGGGEDMGGIPGVGGGGGLDLGGLPAMGGGEAP
                     DLSSALGGGAPAGGAGPGGEPTPT*"
                     /db_xref="UniRef100_G3MB84"
                     /db_xref="A0A0F9VLX4_9ZZZZ"
                     /db_xref="dsl:Dacsa_2258"
                     /db_xref="G3MB84_9CAUD"
     gene            complement(205745..208618)
                     /locus_tag="rifoxyc1_full_scaffold_3_prodigal-single_210"
     CDS             complement(205745..208618)
                     /product="DNA polymerase III subunits gamma and tau n=1
                     Tax=Richelia intracellularis HH01 RepID=M1X0H0_9NOST"
                     /codon_start=1
                     /transl_table=11
                     /translation="MSKYQQDLIKSEEELFSQIRSSFLDYDPAHFVENNLTIDGQSFK
                     IIGNGWKFMADIYRYIALQATTGTGKPVVLCKGRQIGATMMAGALDLYLTNSGLFSNP
                     PIRVLHAFPSLAMVKKFTQDKLEGMVRTAKDDFINKNKLHSTNAVDNLTMKQFNTGTI
                     WVDSLGRDADRIRGMTTDAIFFDECFPYNQNIEIEGGKKIFIGKIYDMYKNNKTLPKI
                     KSFNESSQLFEYKSVINAWNRGEKELIEVVCNRRKIKCTENHLFLTDSGWKKAKELTS
                     NDLLVSSFGGGQMSYALGDEQHQVVLGSFLGNGHLDNYANKKYRLSVIHSEKQTAYCS
                     WKASLFDSKLTLVEENRYAKNKAIKFTTKGFGLSNKISSEKKYCPPWILKDLTAIGIA
                     IWYMDKGSSKFWNNGSSESGSGSLSTHSFDEKTQEMIVEKFKNLGIQCHYKSYNHGGS
                     DFFFIYFKKNEFDKLCKLIAPYIHPSIEYKILKKYRSVKKHNWNANYKEYRFLSINDV
                     HYLNQKEIVYDIEVKDNHNFVVTSSNRAKNAGGPLAHNCQEMYGLAIGNATKILTAAK
                     YGPVGKGVQVYFGTPKERSSFFHSIWELSDQRYYHLGCTNCKQTFPFYLSGDDRWKHI
                     WVDGFIIQCPLCGHRQHKIEAIENGAWVPTKDPETAKYVGYHINQLYLPQFPKQNILD
                     LMPENNPTQSMRVWNNEVIGEFYSGAGLPLTKADIYEHCRDADRCMARRIDSREKKTY
                     LGVDWGGKVENDNIDRGQSFSCIVVLSAQHDGTLLVEHTHKIGEHGFRHKIATIKECY
                     RRFGIIQGVSDHFYGNDVVSDLQLLYHSKFLGAQGSGSLVKPLKYREDELIIGYNKDL
                     LIDEIFDKFRKGKIRFPWGSYEHIEWLIDHCTSMEMGVRMSGGQQIKTYKKGSIPNDG
                     LMALLYAYIAWKFDITHGFSIKPGIDTQPTMIRPFLVHLPRLK*"
                     /db_xref="UniRef100_M1X0H0"
                     /db_xref="A0A0F9W8U5_9ZZZZ"
                     /db_xref="anb:ANA_C10957"
                     /db_xref="M1X0H0_9NOST"
     gene            complement(208631..209209)
                     /locus_tag="rifoxyc1_full_scaffold_3_prodigal-single_211"
     CDS             complement(208631..209209)
                     /product="hypothetical protein"
                     /codon_start=1
                     /transl_table=11
                     /translation="MKVSRQTDLQETNKITCDWLDQFARGLAKSANLEYLDPDKKATL
                     ENASKFRTIEAKMEDIKTRIGFEKLMFHNKQEITATSIEFNNEVKIAKIKHTPEDIAA
                     MKQILEHIAKIMEHEPHLDATAIINRCRQEDGLRFLDLPIDVNKLRRAIDKKLSKDES
                     AEIVTYVPPEPINSGEAEDTNADYYRHSEITT*"
     gene            complement(209219..210349)
                     /locus_tag="rifoxyc1_full_scaffold_3_prodigal-single_212"
     CDS             complement(209219..210349)
                     /product="Uncharacterized protein {ECO:0000313|EMBL
                     :KKN39485.1};  TaxID=412755 species="unclassified
                     sequences; metagenomes; ecological metagenomes.;"
                     source="marine sediment metagenome.;""
                     /codon_start=1
                     /transl_table=11
                     /translation="MEKLSFSVTSYMEPIPNNAGFVHPPVEENLAEDDSMVVEFVEEV
                     SMPKGLPMPIQQDVEPLVITFEEDTDLDDYEKILHEVMGYSEGEDDHEDEDVDEKDAS
                     ESDAQDGVQYNLLDTPDEFTSEENAWSASGSESSESKGRYIPGADSVYIDDEPEEPKE
                     EPKITNWNDDRDVSHFTDYLRDSLNNYPKHDGHSISGCERTYAYISRLNNEISEAVRK
                     DVNQELDTDFLEKARVKMMQDMRTLKEHMGKLKKKLKSSTGEDNSVESAIIALGRSAS
                     NEIEKEATVARQQMVITPFERAISGILINAVISAGHPFEDVYDFLKEKYKLDEREELA
                     LMQMVMDAGFPIFKDRGSIGVSPEKGKETERHGVDFIKTYFG*"
                     /db_xref="A0A0F9Q665_9ZZZZ"
     gene            complement(210362..210634)
                     /locus_tag="rifoxyc1_full_scaffold_3_prodigal-single_213"
     CDS             complement(210362..210634)
                     /product="hypothetical protein"
                     /codon_start=1
                     /transl_table=11
                     /translation="VPGDHDFIDFLNQTKAEDDDYTDQEESEDEESEDKSEGFSVNIP
                     LNGSPLYPRIYTGDSAKPLSTGLFPVSEVGDDNINSTWNGIMSFYG*"
     gene            complement(210670..211605)
                     /locus_tag="rifoxyc1_full_scaffold_3_prodigal-single_214"
     CDS             complement(210670..211605)
                     /product="hypothetical protein"
                     /codon_start=1
                     /transl_table=11
                     /translation="MPDSVKNPFIAYSWPEYESQGPSYKILSDWWKQNAINLPGEFDS
                     SYQSWTKWYREKYNTSWGHQHMNPEDVLKILKESVPEVNNSIMKNIQHRTQRLLNIKK
                     DDEAKPDLSNPIKFGPSNYKGLVGVKLGADVDGTSEAVKSFLATLGKLAKTKGYQKPF
                     VTSGHRSTRGQIRAMANNWNKNGANKVVTDDVAKRSAKNENTINRIRNLTQAPINLGL
                     IYLFELYQDKEMVIHINEIFVELGTNRQGLKAASEYWDAMGRQSSAHLRTPAEAVDLR
                     QTDGILELLNLIKDSGRFNMKLISESDHYHVRIYS*"
     gene            complement(211598..212353)
                     /locus_tag="rifoxyc1_full_scaffold_3_prodigal-single_215"
     CDS             complement(211598..212353)
                     /product="uncharacterized domain HDIG (EC:2.7.7.72 3.1.3.-
                     3.1.4.-)"
                     /codon_start=1
                     /transl_table=11
                     /translation="MDINEALKLIAKVAEHNLIDKPYIVGGVPRDVYLNEKVQTTDID
                     LTTNSPDVLRLGILMADILNVTFELSDDGHVTVFTESYDMDFSSNFESLRVIEHLDVD
                     KKHLAEVYSRDFTINTLHQDLLTREIIDPIGTAFEDIKNRIIKTPVPAEITLSDDPRR
                     IYRAINLAVRYDFEISKDIEDFVLKNAHLFTSENIKDKYITVKLAKALKINPDKTIKL
                     LKKFNLFKNVPLVGEFKNILIQNKLLAEYLQDA*"
                     /db_xref="ccz:CCALI_02541"
                     /db_xref="UniRef100_S7XQ79"
                     /db_xref="A0A0F9TDA0_9ZZZZ"
                     /db_xref="S7XQ79_SPRLO"
                     /db_xref="2.7.7.72"
                     /db_xref="3.1.3.-"
                     /db_xref="3.1.4.-"
     gene            complement(212366..213832)
                     /locus_tag="rifoxyc1_full_scaffold_3_prodigal-single_216"
     CDS             complement(212366..213832)
                     /product="Uncharacterized protein {ECO:0000313|EMBL
                     :KKM62380.1}; Flags: Fragment;;  TaxID=412755
                     species="unclassified sequences; metagenomes; ecological
                     metagenomes.;" source="marine sediment metagenome.;""
                     /codon_start=1
                     /transl_table=11
                     /translation="MKDLNKDIHRIQKKYPGIKFGSHEDARDFVNIHNILEAAFGRVD
                     AEILSAAYLERKEQDLKTPNDYYYLVTKAILKFSNFKKVAYPMGMGTLSEPYLVKSDL
                     EQWVGLVHKIYQAVQSGKMSFHQALDYYASLLDNKDDQRFRFKKWLLYYKNGEHEKYS
                     EEGAVIMKKQSDFQFGLNSVPYDRSPVVLDESVQKQLNDLKEFTKKEEDFVAWKARIN
                     GAIRRIDKLLRDDQHLNPEEQADLADMLHAFDLQMRRVRLQSMASDIAFRTAGNFKKV
                     GYSKASEILTAIAQDLSEPIPEAPVAPESRPPAAIPGAPEGAGQGAESPGASEAIGRA
                     LEAGEGNEKSPGILVEPKKTPGIRGDLAQAATKLEDVAARLADRRTIRQLAEFDIILD
                     QLGLASLFPELMEAQSKLIDAYSYAMVRVTKMLGMLSSGRSMSEISEAKKTDISNKAI
                     KEVNKTMSQGEEPIDNGKGQGAINQEFSQEVTPPKNIV*"
                     /db_xref="A0A0F9LDY7_9ZZZZ"
     gene            complement(213804..214073)
                     /locus_tag="rifoxyc1_full_scaffold_3_prodigal-single_217"
     CDS             complement(213804..214073)
                     /product="hypothetical protein"
                     /codon_start=1
                     /transl_table=11
                     /translation="MQTLAQTKIKKLNLSDLINLHAFEAWIRKYIKFYNERKIPGKHM
                     NLFLSYIEDLVRGTDFPHDRQVWFETIKHLQDSLIQNERFKQRHS*"
     gene            complement(214045..214752)
                     /locus_tag="rifoxyc1_full_scaffold_3_prodigal-single_218"
     CDS             complement(214045..214752)
                     /product="Uncharacterized protein {ECO:0000313|EMBL
                     :KKN39490.1};  TaxID=412755 species="unclassified
                     sequences; metagenomes; ecological metagenomes.;"
                     source="marine sediment metagenome.;""
                     /codon_start=1
                     /transl_table=11
                     /translation="VNNKVLRHPDKEDIIKRLLDGESVQHVDAWLKEKYPKRKSLYIS
                     YVTLQKFRKENLDLHGDVLDAVKNARIDANKDGEKIEAKYIISQGDAYQRKINEIADA
                     ELDVSRKLREMDALVTSRLEFYYNFLANGEGDIKHDKVFLEYLNMYKGILQDWKKYIE
                     GVADKTIEHNININVVNEQVNILKGIVFEVLQELDPTLIPVFVDKINNKMSRANHRAT
                     EYKQLGVIDADFSSDED*"
                     /db_xref="A0A0F9Q670_9ZZZZ"
     gene            complement(214857..215324)
                     /locus_tag="rifoxyc1_full_scaffold_3_prodigal-single_219"
     CDS             complement(214857..215324)
                     /product="hypothetical protein"
                     /codon_start=1
                     /transl_table=11
                     /translation="MSKKISNMLKEAHKLNRTLARDFRKAALHTLIEMSKEAATTNEQ
                     HGALQNMQSGVTNYPTRQEFAHQRGGTGNDLKYDTGPVHEKSKISYEEAPRTLSTRYS
                     PDRVGQQAHLKDGIQTDPLTGREYNWNEGFTTETGEKFPGGSVDLQTDLYFDY*"
     gene            complement(215334..216914)
                     /locus_tag="rifoxyc1_full_scaffold_3_prodigal-single_220"
     CDS             complement(215334..216914)
                     /product="hypothetical protein"
                     /codon_start=1
                     /transl_table=11
                     /translation="MKDIQIKDIRSILSQAKTAMGQIEHGRELPVSYVLDRFIQASYK
                     HPTDQLIGNMRDVLMKRANKQSFFTEQEITACYDKMYGISGGQTAFRDELGDLLLVDP
                     KLSKTAYSSSSRRGSDEGREIKADTNEDLSNAFASIFDLGNNNSFGTYNLRDKKEIEM
                     LVVAKLNAMGMQPNDVILSESNEHFVLATAVYNTNSLNKVAVHIPVQISNGKIPVPTQ
                     MISDGAMTDLNRANLLVHLKMSENQIKTSSRQAFSGQHGSKDIVVDRAVTPAALTDFT
                     DLENQLVVAASNYTKEQVMMASSMLSAEFKAVGVVNPQIKVASSDNKMILFNISIPTI
                     AGRSNIHVPVEFHNKKPILPSRFITSNDKKESIYDFTVNNINNFIKNASHLDLGVTQA
                     RQTGELSKMSYHQLVDRIIEGVATEDYKLAEDALSSIQERFGATQHKIALDKFSELLK
                     VSSTKGSTREQLVKEAFKRGDLITRPTSVEPYCPKLGLPLSKVDFDKHGRPYPKYRNK
                     TANNDEETLISSSRILFT*"
     gene            complement(216926..217432)
                     /locus_tag="rifoxyc1_full_scaffold_3_prodigal-single_221"
     CDS             complement(216926..217432)
                     /product="Uncharacterized protein {ECO:0000313|EMBL
                     :KKL88959.1};  TaxID=412755 species="unclassified
                     sequences; metagenomes; ecological metagenomes.;"
                     source="marine sediment metagenome.;""
                     /codon_start=1
                     /transl_table=11
                     /translation="MIREKYNTDIDAVLRNVLEKASSSLKTINSIEFTDTLVASHDIK
                     KIAFDVYRVENDPYHSLWMLEDIDGKPHLVRAADPSYSSNKQGDWSAISDYEHKNVTL
                     AYKDIPIARFSSDEYSFKPEDVGTFKTALLELAGENGKFIKDVLLEQSNDKRNALVST
                     FPELSKFI*"
                     /db_xref="A0A0F9FR13_9ZZZZ"
     gene            complement(217479..217913)
                     /locus_tag="rifoxyc1_full_scaffold_3_prodigal-single_222"
     CDS             complement(217479..217913)
                     /product="Uncharacterized protein {ECO:0000313|EMBL
                     :KKN17596.1};  TaxID=412755 species="unclassified
                     sequences; metagenomes; ecological metagenomes.;"
                     source="marine sediment metagenome.;""
                     /codon_start=1
                     /transl_table=11
                     /translation="MNKSKLYQYKIVEISFDHDKLDNFPIDRGIGSLLAANECNDKIA
                     ELRDDLVEEIYSIISGEYLTEHQKIILMMRLTGKTQNEIAEHLGITQSAVHKAMHGNI
                     DYKNNKKRYGGIIKKLKKICTNNLKIVNILKEIDEIKNSDIS*"
                     /db_xref="A0A0F9QWR5_9ZZZZ"
     gene            complement(217921..218697)
                     /locus_tag="rifoxyc1_full_scaffold_3_prodigal-single_223"
     CDS             complement(217921..218697)
                     /product="deb:DehaBAV1_0527 DNA primase; K02316 DNA
                     primase [EC:2.7.7.-] id=72991 bin=ACD51 species=ACD51
                     genus=ACD51 taxon_order=ACD51 taxon_class=ACD51 phylum=PER
                     tax=ACD51 organism_group=PER (Peregrinibacteria)
                     organism_desc=PER"
                     /codon_start=1
                     /transl_table=11
                     /translation="MSNVTAENKTKELTKLIEICHENLKKSKKAAHYFINKRGISISD
                     VKKYQLGFFPQNINMLGKYVDLEILKGERIVGYFEDSKFAATHNMIFPIHDEYGKVVG
                     ISGRTLLNDDQRSILSLAKYEGSSYKKSQYLYGLNFSRGHILKAQNCYVVEGYFDFMA
                     MASNGFPNTVAICGTAFSKGHIIKLARYTNKITFILDRDDAGIKSMERIYTKYSNNGI
                     KFRFMLIPEGYKDADEYFSSSNHDGQSFLNSLELYIPNWS*"
                     /db_xref="ACD51_2_8"
                     /db_xref="can:Cyan10605_0845"
                     /db_xref="A0A0F9NZM9_9ZZZZ"
                     /db_xref="K02316"
                     /db_xref="2.7.7.-"
     gene            complement(218758..219936)
                     /locus_tag="rifoxyc1_full_scaffold_3_prodigal-single_224"
     CDS             complement(218758..219936)
                     /product="Protein RecA n=4 Tax=Clostridiales RepID
                     =D4MRN2_9FIRM"
                     /codon_start=1
                     /transl_table=11
                     /translation="MATKELTSGEAFKQLEELFGDDSIFHPSSVEEIETISTKSPGLD
                     FAIGRGGIPRGRVTQFAGKEASGKTFLALQVAAQWQSQDPENCFAFLDAEYTYDPKWA
                     ASFGVDNDRVFLVKSNNAERLFGGLVGKTKVNSQTKKETKVNGLFDMIESGIICKYPH
                     PDGEKTNTLNLAKCGVIIVDSIAAMQAPMERQSDVGKQNMAVMARFLSVELRKITPGA
                     AQSNTAVIFINQLRVDPGQMFGNPETSPGGRALKHACSLMINFAPMGGADNLLLDGNG
                     IQVGHRVRAKVLKNKVAPPGPRCEFFIEYMKGISQREQELLDLGTILGYWERPGARSY
                     IINDIKCSSKEAALEAIKNDVVQIEKDLRLHYIQSALTAPPTTEDEVDHLTVDDPFEE
                     *"
                     /db_xref="UniRef100_D4MRN2"
                     /db_xref="A0A0F9Q1V8_9ZZZZ"
                     /db_xref="mey:TM49_17075"
                     /db_xref="D4MRN2_9FIRM"
     gene            complement(219947..221611)
                     /locus_tag="rifoxyc1_full_scaffold_3_prodigal-single_225"
     CDS             complement(219947..221611)
                     /product="60 kDa chaperonin n=1 Tax=Ignavibacterium album 
                     (strain DSM 19864 / JCM 16511 / NBRC 101810 / Mat9-16)
                     RepID=I0ALM7_IGNAJ"
                     /codon_start=1
                     /transl_table=11
                     /translation="MGKLLVYGEDLRVQILSGVAKLSKTVGVTMGPAGKNVILQQHIG
                     APVITKDGVTVARQVVLSDPIEELGCQLVKEVAGRTAAVAGDGTTTATVLAHEILHQG
                     LQLMSRGYSPLKFKIGIDWALSNLLGYLEAASSPINGFEDLKHVATISANNDPELGEL
                     IAQAYSQANGGMVMAQARPGIENHVVQVDGVEIKSGYISRGFLEKNQNKISLDNCRIL
                     ICDREITHISDNSELFDEISKSNTSLLIIAKDVKKEALQLFLQNNAQGRIRVCAVKLP
                     VDGFGKYNIQQDRWIEDLAMQMGTVVVSEEKGVPLANLKIENLGFAKHVVVDRYLTKI
                     IEPRSNKEQIQSRMQEYVLDKEKLIKDRDRLDIEDRIANLKGTGTILMIGYATEAELK
                     QTGDRIDDAMFAVECAIESGYVPGGGVALVRAAHWVRLMKLNELAEDLRPAAEVLLLA
                     CVRPFAQILKNADAPIEEILNKILTETDPQFGYNVAESKFGNLVELGVIDPKKVTQTA
                     LINATSIATLLIRTEAAVAENIKEPIGWQPPAGYRLPSDTGYNHQY*"
                     /db_xref="UniRef100_I0ALM7"
                     /db_xref="ial:IALB_2179"
                     /db_xref="I0ALM7_IGNAJ"
     gene            complement(221860..222420)
                     /locus_tag="rifoxyc1_full_scaffold_3_prodigal-single_226"
     CDS             complement(221860..222420)
                     /product="hypothetical protein"
                     /codon_start=1
                     /transl_table=11
                     /translation="MERILALDISSSTIGWAVLELDDNQVVTLPKMGYIKPPNKAKGS
                     LSKRINYVFEEIEKLILEVKPTDVVAEDYARKFSKGRSSANTIILLSVFNETCSLVSY
                     RILHRDVFKYPVVSIRAVLGRYFGLKIISKDDIFPVIQQHCHSFTPEKNKNGGIKNES
                     GDIADAIAVGITYFLKENKVISSWSI*"
     gene            complement(222490..223122)
                     /locus_tag="rifoxyc1_full_scaffold_3_prodigal-single_227"
     CDS             complement(222490..223122)
                     /product="Uncharacterized protein n=1 Tax=Bacillus cereus
                     VD184 RepID=R8SYT7_BACCE"
                     /codon_start=1
                     /transl_table=11
                     /translation="MSKIVFGEVDWNSSAGESGAGKTQFMYLEAGRHVVRVMGNPIQF
                     FVNWIETDAGKKKVNSPISSPELLQRLEDAGFKRKAKWMIKVLDRADGQFKILEIGSQ
                     IYNGIRQLVNDPEWGKATAYDLTITRGKPGSQPLYSVSPRPKSSLDDSLKSAFMDFND
                     NLKLDRLVQPSDPKYVLELLKWTKGSESSDSDVGEEDESESGEEFPFDFS*"
                     /db_xref="UniRef100_R8SYT7"
                     /db_xref="A0A0F9E6H8_9ZZZZ"
                     /db_xref="R8SYT7_BACCE"
     gene            complement(223199..223783)
                     /locus_tag="rifoxyc1_full_scaffold_3_prodigal-single_228"
     CDS             complement(223199..223783)
                     /product="Uncharacterized protein {ECO:0000313|EMBL
                     :KKN37891.1};  TaxID=412755 species="unclassified
                     sequences; metagenomes; ecological metagenomes.;"
                     source="marine sediment metagenome.;""
                     /codon_start=1
                     /transl_table=11
                     /translation="MSTFGQKIDISDFTIENINTSEIDRVIAWLPTNGVIDLNLAEQG
                     LIHTLSALNFCQDKVLIVDRWIGYLESERNRAWSHAALDKSKEEGHKTIKLKEWYAQA
                     DDAYIEACNKLVLAKACKRWFENKASYFSAWHYSFKTFLRRDYEIEKLSNIGYNVDVG
                     TPRPTSRPSSHNSDFGGEYDWESEDSEESNDSDE*"
                     /db_xref="A0A0F9SLX8_9ZZZZ"
     gene            complement(223783..224082)
                     /locus_tag="rifoxyc1_full_scaffold_3_prodigal-single_229"
     CDS             complement(223783..224082)
                     /product="hypothetical protein"
                     /codon_start=1
                     /transl_table=11
                     /translation="MIKIIANRDIELSNEEWEYYLKLEEAFGKNALMDMFETNKQGHI
                     LMVKPPIKNPTALILIFFLLNVQFNQKLRSLTDGLINIRDLEARVEKIEKKLKEL*"
     gene            complement(224082..224594)
                     /locus_tag="rifoxyc1_full_scaffold_3_prodigal-single_230"
     CDS             complement(224082..224594)
                     /product="hypothetical protein"
                     /codon_start=1
                     /transl_table=11
                     /translation="MKCEKCKFIVPTNMRFCLMKNICPSCGGSLFSRDDMNHISLMRN
                     RIGGESFAKNFDEIQIFDLALFIYNEINSGYGRTILDSELKKFRELTSATSDVAVESI
                     LGMDEVKASDIRKEVEAEINDKIIESLSSHNETIYEEDDEEDDRVSRLKAQAKDINKH
                     ISGTSVRRVG*"
     gene            complement(224651..228868)
                     /locus_tag="rifoxyc1_full_scaffold_3_prodigal-single_231"
     CDS             complement(224651..228868)
                     /product="DNA polymerase III, alpha subunit n=1 Tax
                     =Thiorhodospira sibirica ATCC 700588 RepID=G4E3T3_9GAMM"
                     /codon_start=1
                     /transl_table=11
                     /translation="MSKMYLNQSNYISLHNHTQIGSPLDSIIDVDLLFKKAKEYDMPA
                     VAITDHGTMTAHYDAWKASQKTGVKLIPGIESYFADSLSDKKSYHMVLLAKNETGYKN
                     LLHLNFLSYKNQHSGYMGKKIPRISWEHIEKYNEGIICLTACSSGLIAQTLITQGDTA
                     KALNQIHRLNHIFKNRLRLELQPHKLYSVNKNGGIVSQVNLNEELLKISHDLKIPYVI
                     TSDSHYLSPEEAHMHDLMLAIRDKKAFDDPNRFRYGVQDMYLKTKEEIISFFGADVAN
                     LGIQNSIDIMNACEEPSYLKPRGPMLPKFDMSDQEDFEIFKDWKQINCPAVEDDKAYL
                     RFKCIEGFKNKCSDFDIKTRREYWERVKLELGVLEEKDFSSYMLIVSDYINWAKKSMP
                     VGPARGCFIAGSQVTLYNGSRKSIEDVSIGELVLSHDGTSQCVINTMIYPVDEELIEL
                     EFENGKVITCTKEHEFFTINRGWVSADELTKSDDINHRLCRKRYVWYFGPVYDLTVEN
                     THSYHVEDLAVHNSAAGSMVAFLTDITSIDPIKYGLIFERFHNNQKKSFPDIDTDFSR
                     PGLVKEYIKERYGEDRVASISNWSTLSPKVIIKDIARSLRIGGDKSSAFQISGKITDC
                     MGDEKTIAKERSANPIFDAYMHDHSDLCLYAEKLQNLTRNWSVHAAGMVIGAEPLSKI
                     IPLRIEDRVDHGEALVVTQWEKTRCEDNGLIKMDLLGLKTLTVIDETFKLIKKTDNLD
                     LTVKDIDLDDFKVYDMIGEGSTSGVFQLESSLTPLCMRLKPRDVEDISIINAVGRPSC
                     QPAERRKYIARRLGEQQAEYLHDSTKRALQSTYGVLVYEEQAMFLAQDCAGWDLNQAD
                     ALRKISKLKGKDPDLVLKTETAFIADCMSYSKMSYDIASQIWEQFILPLGNYAFNKSL
                     LFSTPVRVIRNSEEMILPIQKVRSGDFVYSRNEDNQEDCLIKVKNNHYHNKCFVYKVT
                     LDSGEEVVCTRNHKFRTTTGEMLPLWLIQDQNMEIVVSVEKQPKVKKIMAKITSVEYV
                     GEQDTYDLEVENSDHQYYLANGILTSNSHSISYSHISFYTAWLRCHYPTQFMCALLNS
                     EDPNSDKTQEYLTECVNMGISVLPPSINAKGDYTVVKTGQILTGLGAMKGIGESAIVE
                     IQSFSPYDSIEAFFAKTSGRTVNKRVLQALAKSGAFDEYNIPRKVIFDEYAKYRTKVN
                     LFINKYKKTWILKNKNLFSVGIEDGDKIQNEIDEAADKYIGQNIDSIISQMPKIYDGN
                     CTEWTKKELLVNEQEVLGRTISGSLHEVFSGFFRGEGSLATKFDKILNLRPKSRIRVE
                     AIVKSKVKEFKIKNGKNIGQKFAKYIIEDSAGSTITMTVWADDYSVLKSVLTDGTPIK
                     AICSVNEFMDQKDLALVSLEKAYGKGV*"
                     /db_xref="UniRef100_G4E3T3"
                     /db_xref="tvi:Thivi_1064"
                     /db_xref="6015002"
                     /db_xref="G4E3T3_9GAMM"
     gene            complement(228878..229645)
                     /locus_tag="rifoxyc1_full_scaffold_3_prodigal-single_232"
     CDS             complement(228878..229645)
                     /product="hypothetical protein n=1 Tax=Salinicoccus albus
                     RepID=UPI000371E3D8"
                     /codon_start=1
                     /transl_table=11
                     /translation="MSYKNDLIGLKFGLLIVLSMAGKTKQNKLRWLCKCTCGKEKVIV
                     GASLTMGMTKSCGCLRATIVLPKENKDLIGKRFGKILIIGLAQTELASKSTGKRSRIK
                     YKCECDCGNIKDISIYSLTSGATNSCGCIQREYAQKSRRKYPKAESTVRRIFSGYKSN
                     ASSRGLSFEITFKEFQDIGTQYCVYCGQPPTERNTKHIKSASAILFNGIDRVDNNIGY
                     TVDNCRPCCSLCNRMKSDMSRQDFLKHISKINDYKPI*"
                     /db_xref="UniRef100_UPI000371E3D8"
                     /db_xref="A0A0F9PJG2_9ZZZZ"
                     /db_xref="ppen:T256_02170"
                     /db_xref="UPI000371E3D8"
     gene            complement(229679..230041)
                     /locus_tag="rifoxyc1_full_scaffold_3_prodigal-single_233"
     CDS             complement(229679..230041)
                     /product="hypothetical protein"
                     /codon_start=1
                     /transl_table=11
                     /translation="MDNLEVSDKSKSTDSNEEYFIFTHKISGSGSLMKKVNNIFYNFG
                     YGGAASLMRPREWNVYGWWFEDEIIHKSDNFTCKFLSKIEIADAMAEVMALDQRKFTH
                     PYEYKKLIDHIIEWIDSQ*"
     gene            complement(230087..230626)
                     /locus_tag="rifoxyc1_full_scaffold_3_prodigal-single_234"
     CDS             complement(230087..230626)
                     /product="hypothetical protein n=1 Tax=Thioalkalivibrio
                     thiocyanodenitrificans RepID=UPI00038082DF"
                     /codon_start=1
                     /transl_table=11
                     /translation="MSWCQTYSGRGVYPLEPESTNDDDILIEDIAHSLSHICRFNGHC
                     KTFYSVAQHSLLVANEIYKETQDIILAQQGLFHDASEAYLGDIPSPIKMLLTNYKENE
                     AKWMKKIFNKFGISYPLNKIVKITDMRMLMTEARQLMVWPPSISWNAKYEPYNITIDP
                     LDPEKAKRLFLDSYKVFIK*"
                     /db_xref="UniRef100_UPI00038082DF"
                     /db_xref="fae:FAES_4045"
                     /db_xref="33244991"
                     /db_xref="UPI00038082DF"
     gene            complement(230628..231044)
                     /locus_tag="rifoxyc1_full_scaffold_3_prodigal-single_235"
     CDS             complement(230628..231044)
                     /product="hypothetical protein"
                     /codon_start=1
                     /transl_table=11
                     /translation="MAAEHFKVKINMGADKKEVTPEAIRNFVKGLGECQEKIKDARDA
                     LKAEVDGSEIIENIKEQIKGLKEDIVKIIDESPVISKYKEILEDAVEEKHQLINDAKS
                     DGIPRKEIDLAIKALQKDIDMAISIDIYSNIADLVD*"
     gene            complement(231063..237098)
                     /locus_tag="rifoxyc1_full_scaffold_3_prodigal-single_236"
     CDS             complement(231063..237098)
                     /product="hypothetical protein"
                     /codon_start=1
                     /transl_table=11
                     /translation="MQIDNQDSLRNILQAINAFEYKRTIKPALSQVHADFATKGPEDS
                     IVSSLRLISDFGVKLTIRRIIVAIGPENFKSVTTNDAISTIDQVYESNDSTPLYTPKV
                     KSEVIPVVEEPKPIDEKTNEEVEVEALGSDMIRLENIERRFSKFEAANFPEAHSKTSK
                     ATLIRIKTFIKNARSYAIPNGIDITDMLDDMEKWCEELDDILAGKIVAPIESSVPKPN
                     VKILKRRKTKIVSPGQTTLDPEDDEDLEEAGKTLSEVDDDKVFAVTGLFKDSDGFLVI
                     DESGNPSLNNEKFEAAYNEAKAALLSVQKEYETDRNSDKNLNASKFRRKLNIIFHAIK
                     VQDWNIRSIFFDSKDDFIQKMGGAQNFDAFDRELNKQYLSTKLSRDMSLFDTIWRGVL
                     ALAINRSMYGHIQRTKPIIVEFKKAKIDVDPTDLDELTEKYLETAYERVRAKYFSTFR
                     ISSPAFYSTRKDTISTLAVKPSLFISMIWNSDYGYASAKENKARYTKTYCPVCFKQIK
                     WRATGELKTQEEHEHFDAPAVIPYNIDKRAPITEADLRAAGKFAPPLGSKYRGPKTWD
                     EIVALLASESITSHREGWIRRAEALKSLGGEDVGTTDITNTMFRCPYPREGSCGISLN
                     KIITGDNFSPPIPTMESTPEEKLEYAQSLVKMPIAQLDQNTLKNAFDLLDTIEVTVDT
                     KAAIHMAKRSIRVLMPEVQTLKETKDQYQPTYSPASIDGSLVSFDNKVKDVPADMRAL
                     MKTQAAGGYKFSKSFFRCPCRISAEMARKGLAGNKVENAYFTYAIPYSGVYNASEKSA
                     WQLPTTPEGGESQDIPDGAFGYLICGAQTSLSAFDRNTRNVDGFAAMMSKIHNEDIKL
                     FLSLLEYFIKEGVDVRDIMAVLPHISVQTPTVVSNKQIRDRIQKLADLLSLGMAKKGD
                     DLFDQLAEFILICPFGHKFKIGDSLKFGENHLSMSLKGIKMVPYRDMINGKVDSLSFL
                     IGRGDLIKLDKNIPRRYLYYSEWIAVPEKDRIVNIFMIQKALSQLSEEEYQDRIRNLA
                     FLKFKHNDVDYVFRDNIRLAKEVWSGFGSATEMYAGEDRVSLISGSRLIHETANEEGK
                     YTNFGETASAQEFQTDKYNIDNDLVVTEIPGSVFTGNVRKDLDAKRIALSRTLSSVLR
                     IIYTWNSGIPNENMAEIFTIREKENVPLAPIALDVLTNIPKELTELQPISNLLMSEAS
                     ALEEAIRDNVESFGIIRPQEEPLNFAVNILVRATMEVLTSGKFSGTIHEGNLAKIQKI
                     VRKIAQNLLAGNESAIGFLTSSARSARSRVRDSSKERMLQKLFLLSFASYLATEVTNL
                     ATDYFNTDSPMYIGYDIGADLTDFDIVSNISVDILDKVLSAGTAALGLEVYKKFEGIE
                     PEYNIDRLDRAYNRLILVLDLASKFSMNPYNVDKAKKYLTRRIAELSGNEASWVAAEI
                     EKYFPVANMVLTHDIFSTDEGMARLSRNVPVTGFSRQITDMPDTRYPGGIIVNPSINF
                     DSSKLQIGMISDRPQTTTLWPPEQQGFGSSAFVGFRLPVVSRGMAQNITASAMDLKIL
                     DFSMMISIDETPIDISFLFQRGFSDKDREALDRIESLILKAESDHSRAVSILGQELSG
                     EEYDIQLAELQFAYRTRLESLRARRKEIPLNYVTGSNTFSVQSASRKDINDIAFIPKN
                     EFLEKYARLVQGTKGVYHGYPTHRFIRVGFVIKSALRQYEIYEKASEGSFDSQASMET
                     IRKLILELDNYKLEVVSTQPCLAITDPMNAFRLINSPALTGRILTEDEKEALINFIMH
                     VYGAWRARDIAEELMDREVDPEELLTLRKPDGTPWDETEIKKFNLALKTEDARDSAGW
                     MNHTGLYYDLYDPGSKEDAARASYIQYIYAIHTEKGSQTIQPPVNGIPTRVHLRDVKF
                     QAIPYGLDITKKEKGAKKDSEDRLDKQAIKMSNRARAAMLRFVKNSTHSSPEVVGPKS
                     ENTEGSQIIDKISKRRNIVASIIRTGTIPELMPDRLIGEVMLEMMYEDMADVK*"
     gene            complement(237119..238456)
                     /locus_tag="rifoxyc1_full_scaffold_3_prodigal-single_237"
     CDS             complement(237119..238456)
                     /product="hypothetical protein"
                     /codon_start=1
                     /transl_table=11
                     /translation="MSPIDKYIKNEYDIAQYHIHMLQKLKKLNPANRRLLEREMEFIS
                     IPFHSMKFNNIEEVVEAISLYRTARRQFYIKYGCSNLNKLVESFEKKLEFLLDRRDEL
                     LKSRIEELNVVQNPYFYDRLVEYEVQRGGLNRTEIKQANISSLLKIEPISLAKERARV
                     QGILYSVGLHLEESLRKIEMPKNSFESVYFSLSKIEAITDTLGDNLFKNYNKALKLLP
                     TRLSNTLGENDQLSKLHPIVNLIEEFPVSVSPIYKHSSFNNNIPQIGYILYGIKQAIY
                     QTIEKDRDKKTNNKVYGILLPRERIGNEKLSLLYKKIIYDGIDIASIFSNDLSNVKAV
                     NTLGEVNYFKAIMMHPLWKIITKIDRDAKYNTIITKIIGYDIGNLCNNTKIESAVIKI
                     NTTCTNFLDLSRDNSTILVAKTRSEEDYLQRAVEIASGRISDLYLDTAVDNSL*"
     gene            complement(238443..239159)
                     /locus_tag="rifoxyc1_full_scaffold_3_prodigal-single_238"
     CDS             complement(238443..239159)
                     /product="Uncharacterized protein {ECO:0000313|EMBL
                     :KKM82350.1};  TaxID=412755 species="unclassified
                     sequences; metagenomes; ecological metagenomes.;"
                     source="marine sediment metagenome.;""
                     /codon_start=1
                     /transl_table=11
                     /translation="MNKTYARNVEVYDEIIFVNTKTGEGIEQVLRKIDPLLCGQAAKS
                     YLPGYTFEDIKQELLIIAIDGINAFDPDRGVKLSTFLQTHLRHKFISKLRSENKMSND
                     AFGYEEGSSEKPCKIPRIREELSFSQCTSTVSDNEAIPFEYSVGEDDSLYGIKRMDYD
                     SINFEISLNKLLEKIDDKTAKIVRLVYFEDYTIKDAARKVGLSGWAASMRIKKLAEKN
                     TFKDIFGEIRGIPVSYYESY*"
                     /db_xref="A0A0F9N0H2_9ZZZZ"
     gene            complement(239171..239902)
                     /locus_tag="rifoxyc1_full_scaffold_3_prodigal-single_239"
     CDS             complement(239171..239902)
                     /product="UvrD/REP helicase n=1 Tax=Methanococcus
                     vannielii (strain SB / ATCC 35089 / DSM 1224)
                     RepID=A6UNC7_METVS"
                     /codon_start=1
                     /transl_table=11
                     /translation="MLKLSASSMGTYDKCPKKYHYTYIEKPKIEEKEWIHLEFGSCAH
                     KVLELFHLDLIQNIHTPEEYPIIMRKSFQKALEEFNAKLLQPELPYLREILQDYLDYI
                     KYFGLPQVISTEKPFNYSVGDFLVRGIIDRIDRVNPGEYHVVDYKTSKSDKYLTDFQL
                     ILYALAVQKMYPDAKVIHGSYCMLKHKSKLKKWTFSEDDYVKTQETVLRLGTSISLDQ
                     VWYKKPTFLCDWCDYKSICQDSWIG*"
                     /db_xref="UniRef100_A6UNC7"
                     /db_xref="A0A0F9L4Z8_9ZZZZ"
                     /db_xref="mvn:Mevan_0085"
                     /db_xref="A6UNC7_METVS"
     gene            complement(239914..240801)
                     /locus_tag="rifoxyc1_full_scaffold_3_prodigal-single_240"
     CDS             complement(239914..240801)
                     /product="Uncharacterized protein {ECO:0000313|EMBL
                     :KKM82352.1};  TaxID=412755 species="unclassified
                     sequences; metagenomes; ecological metagenomes.;"
                     source="marine sediment metagenome.;""
                     /codon_start=1
                     /transl_table=11
                     /translation="MAIIILTMTESDNQLITGIPEYVVFSTSEPSTIYYTFDGEDPTE
                     DSDMAVGNVYLPTLIPSFTLKAISLINNDASIILEQDYAVLQDDLGVSRRTGREGVSV
                     LPVGRDIIDSLAYDADGYAAQETSIDVTDLDIIASRTNRLGEKIVDGSSSRSFINFIK
                     PEITSITEEYRSSPNNDNVSFNPNASVIVIDGSSVENAESQIVKIINRPHGTMSVVSP
                     FYNEHLQSEPIVTGNFVRSMYNPTTGKIVFYYSESRENRWIKSIQKVESLPRLNLTGR
                     MVPTFVFQWIEDRAMSKIF*"
                     /db_xref="A0A0F9NM15_9ZZZZ"
     gene            complement(240846..244073)
                     /locus_tag="rifoxyc1_full_scaffold_3_prodigal-single_241"
     CDS             complement(240846..244073)
                     /product="SMC domain protein; K03546 exonuclease SbcC id
                     =36149 bin=ACD30 species=ACD30 genus=ACD30
                     taxon_order=ACD30 taxon_class=ACD30 phylum=OP11 tax=ACD30
                     organism_group=OP11 (Microgenomates) organism_desc=OP11"
                     /codon_start=1
                     /transl_table=11
                     /translation="LIPINLKIKNFFSHKETEIDFTKFNSALLIGNVEGDYNISNGSG
                     KCLSGNTILTSPLTGERISIRDLYNCKKPFSVWGLDKNLKLSPSEITAIQLSGKKEIL
                     KITLENGYEECVSTTHPILSIDKNCVLAKDLLIGSYVAQPRHMNVLYPQKTLSMEESR
                     LLGLYASEGGLTEGRARFTNADQDIIAKAKHGLWNKKAINRCLPPVFFSESKENVGAF
                     LGMFFSGNGYISDIERAREISIGLGSKEFIYDLQVLLQRFGIQSSIRFKKINLIYNSW
                     ILSIHTNVDNFIKFYALVNDKLYGPKKYRLEKFNEFIIKLNSNPNKDIIPSALYCDKI
                     IEYKKNYKHSNIDLSNNQLKNTNLSRKKLKKYAEIVNDKDLLLLSDSDIVWTKIKSIE
                     NIGVQETYDIEIDNDTHLYALNGFITHNSALFEAILWCLFNKARTASMDDVVMWNETN
                     CSVSFEFIHHGERYKIIRDRSRTTGTSTVEFFIDDQGSWIDKSGSTARLTNDEIISVI
                     HVDYKTFINSAYFRQNDISEFAESDAGRKKEILKNIIDLSKWDEYEKTAKNDVKLLKQ
                     ECIILEAESNELNDTRQSLAESEFKFKELTRLVDSKGLEREDVAHRLESLSEKYTSLK
                     QSLDTDKWDKITDENAKLTTSLSIIEGKKDSLLKEICDYEKQVSVMNIKISEFQEELV
                     NIKLDPEAPNKLLLCRDEKNKYKAEISSNKERLLELESVNIIKGTCYVCGQGVAENLS
                     EILKQEYQTKINDFKRRIVFGKNRVNQLEAEINLLEKITLDGQRFQTLTASTSSLQSE
                     IKMLCGHLDRISNEKVEVIRHINEIQSKLKSNEDILTSLRDDNFNSLRLQIKELKQNR
                     ISVQSELESINRDVGIYSQRVINLTEKINKMQKSQKKLIEKGKELIILEKFVKLLGKN
                     GIQTILLNAVIEDLELVSNDILSSICNEPFQVILETQRLGADGSSIVDTLDLKVKKDG
                     IIQNFKSLSGGEQFRISLALRIALSEISSKHGGSSLDFLLLDEINSPLDRHGTENLFV
                     NVIKSLEQKYKILVITHDDLLKEKFDFILDVTKINGESTTKFISK*"
                     /db_xref="ACD30_19_11"
                     /db_xref="csc:Csac_1592"
                     /db_xref="87530990"
                     /db_xref="K03546"
     gene            complement(244164..244328)
                     /locus_tag="rifoxyc1_full_scaffold_3_prodigal-single_242"
     CDS             complement(244164..244328)
                     /product="hypothetical protein"
                     /codon_start=1
                     /transl_table=11
                     /translation="MDLKQFNKLDPELYQVWWKDGSCSLAAIGIKPDGDRWIAITESE
                     WSWVGKFRLL*"
     gene            complement(244328..244609)
                     /locus_tag="rifoxyc1_full_scaffold_3_prodigal-single_243"
     CDS             complement(244328..244609)
                     /product="hypothetical protein"
                     /codon_start=1
                     /transl_table=11
                     /translation="MAKKFVYANRFNLSGLYAKTPMKCYSPSKKECNCYLDECKCNYW
                     YRGGNFDCVGNPGTYDNKDSITFVSYSKEEVQAWSDGIRAVIKMISRLA*"
     gene            complement(244787..244930)
                     /locus_tag="rifoxyc1_full_scaffold_3_prodigal-single_244"
     CDS             complement(244787..244930)
                     /product="hypothetical protein"
                     /codon_start=1
                     /transl_table=11
                     /translation="MIHKLIGLRSDIEYRLSSYNDDHMDYNSQISEVREVVATFDTKE
                     AAE*"
     gene            complement(244953..246116)
                     /locus_tag="rifoxyc1_full_scaffold_3_prodigal-single_245"
     CDS             complement(244953..246116)
                     /product="Nuclease SbcCD, D subunit id=4343151 bin
                     =GWA2_TM6_36_9 species=GWA2_TM6_36_9 genus=GWA2_TM6_36_9
                     taxon_order=GWA2_TM6_36_9 taxon_class=GWA2_TM6_36_9
                     phylum=TM6 tax=GWA2_TM6_36_9 organism_group=TM6"
                     /codon_start=1
                     /transl_table=11
                     /translation="LRVIICGDTHIGAILGLGKPNGNGGNSRIDDYEASLNYIIDYAI
                     EVKADVFAQTGDVFDVRNPEAEHVAVINRCIKRLSVAGIPSIWLMGNHDYKKSGESFT
                     SAIASISAKDYPNTRIILNPSVVEIADGKGDKISLILMPYRDRRMYEGKTTEEDSFLC
                     ELEVEKLIKDCDDKYPIITIGHNFFFEGSYSHYGGAEVLIRHEIFKKCDLVTMGHYHH
                     FRILNKKDPIVFYIGSMDRLNFGDANVDKYFVDYNTQTKKVNVKTVPSRPLIDSYLIL
                     EDADFNNLNSMIVEKIDSLIVKDAVVRVKLAIKDTLVASVKKSDISKQLYNNGAFYVS
                     KILLDPISKKINRDIEILQEKTDISMFEAFLKKQEFPKEMTEDILRQAKILMK*"
                     /db_xref="gwa2_scaffold_379_128"
                     /db_xref="dpb:BABL1_101"
                     /db_xref="86725814"
     gene            complement(246178..246393)
                     /locus_tag="rifoxyc1_full_scaffold_3_prodigal-single_246"
     CDS             complement(246178..246393)
                     /product="hypothetical protein"
                     /codon_start=1
                     /transl_table=11
                     /translation="MDRYPILEVHLWYPSDSISTRNILNWVQTAPAGDLIGFIQIGRQ
                     KPHQITHNNRRIWEDILFDVYKEMEDE*"
     gene            complement(246409..248073)
                     /locus_tag="rifoxyc1_full_scaffold_3_prodigal-single_247"
     CDS             complement(246409..248073)
                     /product="Tax
                     =RIFCSPHIGHO2_12_FULL_Berkelbacteria_36_9_curated"
                     /codon_start=1
                     /transl_table=11
                     /translation="MKKYISKDDIIRCINIVDIAEEFEIKLEDAASGSFNRKCICPSK
                     EHKNGNERTGSLYIDTVDNNFWCFGCLPPDQEIWTAYDGLVPIKDIKVGDIVIDKNGQ
                     EAAVTNHIEKKVDERLLSFELANIHKHVLSFTENHTMLVCRNIREDLNYFWKHSKTEE
                     VKFNIQAKRRTAKKYSNKLRSIEVIAKDVIVGDYFMHPVIQSDLKINEIKNVFLKKYT
                     KGVKNNRIDTIPINENTMWIFGLYCAEGSSYRGGIRFSMHFKEKHMLNRVAAILKEDL
                     GLNSTIHEWEDKNGAELTCSNTDLEQFFKNSFGQGCQNKTAPAYFARLSIRLQDAFWN
                     GVMDGNGSSDKCVLGITSYKLISLMQKISVNLMKPFSFSKLETSQTKKNVFIMRFYKN
                     NSSNVFFEEVDGHMCMLQKVIAISYEELKTSVFDISVEKTNTFLCKDYIVHNCNAGKN
                     VIDFYMICADLEFADALKILRERIDPSKATGTSRLPVQSSFGELLKISDLLRETMINH
                     PSDLYWINILMQNIDQYIFDIASDDVDGAKVLFDKVENEILNRYKK*"
                     /db_xref="87943711"
     gene            complement(248082..249164)
                     /locus_tag="rifoxyc1_full_scaffold_3_prodigal-single_248"
     CDS             complement(248082..249164)
                     /product="DNA translocase FtsK n=1 Tax=Kurthia
                     massiliensis RepID=UPI0002889B6C"
                     /codon_start=1
                     /transl_table=11
                     /translation="MGSLNIPVTIGNDKPLKLKKVLQAFKIDCANIEINEGTYFDVYD
                     ISLEPGTHSNHIDRALVDVGIALKAHSCPRGYPILNKGVYRIEVQKQELKSIGFEQAY
                     CPADNMYAPIALGVRADGSKFCIDLQQLPNLLIGGIPGSGKSVLLHSIILSLIKANAS
                     LYLVDPKMVEFNIYENVENVRSIVYDVAGVEGIISAVSIIMERRFNLLKSNKVRNVQD
                     YNKKVPKKKLRPIVIIIDEWADIILQNNKIQESLCRVAQKGRAAGISIVLATQRPSSR
                     VISGLIKANFSGRIGLRVVSNIDSRVILDQKGAEKIEDVGVGLYLDQTMNEAKMFRAT
                     WIQNIEIELRRLGAKTKKSGFWSIFN*"
                     /db_xref="UniRef100_UPI0002889B6C"
                     /db_xref="C0BGN0_FLABM"
                     /db_xref="smir:SMM_0256"
                     /db_xref="UPI0002889B6C"
     gene            complement(249178..249354)
                     /locus_tag="rifoxyc1_full_scaffold_3_prodigal-single_249"
     CDS             complement(249178..249354)
                     /product="hypothetical protein"
                     /codon_start=1
                     /transl_table=11
                     /translation="MSDNSSKSVKIWNEIDRIQLLIRQMENEAEKLQINIERDTLYIA
                     LISYISGLRTVNSM*"
     gene            complement(249354..249710)
                     /locus_tag="rifoxyc1_full_scaffold_3_prodigal-single_250"
     CDS             complement(249354..249710)
                     /product="Uncharacterized protein {ECO:0000313|EMBL
                     :KKN11743.1};  TaxID=412755 species="unclassified
                     sequences; metagenomes; ecological metagenomes.;"
                     source="marine sediment metagenome.;""
                     /codon_start=1
                     /transl_table=11
                     /translation="MPENDELSMPTNRYLDVKKQEAKGHISTVFDEYKELLKDKVHPD
                     NQNVTYNKRVQKTLQRLLSAADDMDNVTPGEGIFGLIILCLRSILRIKDENVRLEVKL
                     KDLEREVNRLKKQRGS*"
                     /db_xref="A0A0F9R2K9_9ZZZZ"
     gene            complement(249697..250044)
                     /locus_tag="rifoxyc1_full_scaffold_3_prodigal-single_251"
     CDS             complement(249697..250044)
                     /product="hypothetical protein"
                     /codon_start=1
                     /transl_table=11
                     /translation="MKKNIDAFLVLGCGGYETSSGFIICSAISNPILDLAIISSDYYE
                     NLEKFLDQACGLFDKPIYDYNKLVNVITMLYRKNEVIDETRLVEIQRFIKLHKDCGLF
                     LTLLTKEDFNARK*"
     gene            complement(250054..251526)
                     /locus_tag="rifoxyc1_full_scaffold_3_prodigal-single_252"
     CDS             complement(250054..251526)
                     /product="hypothetical protein"
                     /codon_start=1
                     /transl_table=11
                     /translation="MASGSTTILTKYESAVTIVTAEVANSWFGGLYGSFEGSTKLATD
                     PLVAGHAHDGLHQNGHAQKINLVSHVTGQLRNTNIADDAVTKRNVSSFVSQGQAIPES
                     ELIDGTVYYYLDLTDVYSAILDCFGVLDIQANGGTVTGDGVGVIEADQTQDTLTLYAG
                     TGIEIETDQTNDALTIKAVGGIDDIFNQVVLTASGGTASGGPVVASGPTNPLGLVAGP
                     GITLTGDAITDTVKIETEPYFSTFGLLSAGTGVTAGTSPIVADTVSDTLGVVAGDGIM
                     LTGDAVNDKIAISNMYSFASGIIHPEETFGAWAAATTNTIGLTPDNDFLYQHRVVSDD
                     ANGVQFWIPMVQNVYNERPRKIKIRTYYVCVDTGLPAYLNGTQNFTMRMRHGSNSNQT
                     DPGETNQIGTIPTNTPVDAGISQLWALSIDQISVNVTATGNLIIIEFPINELQLNENT
                     LGIFQLKLIGLNGFGAGEAFSGEGGKAEAHFIGADYTWFY*"
     gene            complement(251535..251840)
                     /locus_tag="rifoxyc1_full_scaffold_3_prodigal-single_253"
     CDS             complement(251535..251840)
                     /product="DNA-binding protein HU n=1 Tax=Clostridium sp.
                     CAG:138 RepID=R6BBI1_9CLOT"
                     /codon_start=1
                     /transl_table=11
                     /translation="MNKKTLAKELSRRTLMTQKEAIQIVNELFEIILEEIKDGDEVSV
                     VGFGKFYAYEHAERPVRNPKTQESILLNPYRSLRFKTSNVVKKLLKNKSYSGDSNPL*"
                     /db_xref="UniRef100_R6BBI1"
                     /db_xref="R6BBI1_9CLOT"
                     /db_xref="rsd:TGRD_141"
     gene            complement(251850..252263)
                     /locus_tag="rifoxyc1_full_scaffold_3_prodigal-single_254"
     CDS             complement(251850..252263)
                     /product="Uncharacterized protein n=3 Tax=Chlorovirus
                     RepID=M1I3R1_9PHYC"
                     /codon_start=1
                     /transl_table=11
                     /translation="MEQKRCHKCNQLKDEIDFSKCGSGKRRTVCKSCYNKRARKLESK
                     PESRYKEYRRSAKRRNLSFDLTLTQFKKFEEKPCRYCGQQVRPISLDRIDNDIGYVID
                     NVDSCCYRCNTLKHVFDEIDFLKHISEVSSFQKNK*"
                     /db_xref="UniRef100_M1I3R1"
                     /db_xref="A0A0F8WNK1_9ZZZZ"
                     /db_xref="M1I3R1_9PHYC"
     gene            complement(252284..252532)
                     /locus_tag="rifoxyc1_full_scaffold_3_prodigal-single_255"
     CDS             complement(252284..252532)
                     /product="hypothetical protein"
                     /codon_start=1
                     /transl_table=11
                     /translation="MDNFMKDKDDEENDDSMQYIEYPKDAIIEKIKKLYANYDIDIAD
                     MSEDEFLRIRDQYIKNPKGSLDADLEISRKHRTSDIDE*"
     gene            complement(252545..252838)
                     /locus_tag="rifoxyc1_full_scaffold_3_prodigal-single_256"
     CDS             complement(252545..252838)
                     /product="hypothetical protein n=1 Tax=[Clostridium]
                     glycolicum RepID=UPI00037610FA"
                     /codon_start=1
                     /transl_table=11
                     /translation="MLLPPLKLNMYQVGNNMEFKDFVKELVCSIIDDTENILIEEIIS
                     DEGVLYRITVSKEDVGKLIGKGGRIASALRTVLKAAGAKQGIRISINVMNTSL*"
                     /db_xref="UniRef100_UPI00037610FA"
                     /db_xref="csb:CLSA_c13980"
                     /db_xref="86757128"
                     /db_xref="UPI00037610FA"
     gene            complement(252792..253277)
                     /locus_tag="rifoxyc1_full_scaffold_3_prodigal-single_257"
     CDS             complement(252792..253277)
                     /product="hypothetical protein"
                     /codon_start=1
                     /transl_table=11
                     /translation="MKKNYSRFSLPGRIIDMLYCDDEFYRYVLKDKKAKEHAFPKYNT
                     WRDSDGFHMVFALAGYSASDIKVEASGSELIISSLGAQDDESISFADAPENAKSSVQR
                     GYIVRGIARRKFLINFQISNNFSITNATAQMKDGELHISIPESDNVTTTIKIKYVSSG
                     E*"
     gene            complement(253277..253618)
                     /locus_tag="rifoxyc1_full_scaffold_3_prodigal-single_258"
     CDS             complement(253277..253618)
                     /product="hypothetical protein"
                     /codon_start=1
                     /transl_table=11
                     /translation="MNIVTLVLFVLIGTGITNIVVNAAILDFVRGFIVSNAYKINKSF
                     GKIIEYLLGCMMCSGFWIGVLFSIFFPINIISAGAIISLSSHFYNTLIIGLEGLSNLS
                     KIVVVEDVEED*"
     gene            complement(253621..254118)
                     /locus_tag="rifoxyc1_full_scaffold_3_prodigal-single_259"
     CDS             complement(253621..254118)
                     /product="hypothetical protein"
                     /codon_start=1
                     /transl_table=11
                     /translation="MRELLQSMKQNFKQNIKKIGKKFLNRYLDFGAYIEDSLHIEGEA
                     ESEEIDLEPLQEYMSEYIGMMVLGIKGFSKDIVFKDLETIRFKTVSDCRLVKDSIELH
                     LSHPNGKPSGYIRISPSKHGSFAERDPGAIPVWSSRYRILFYGGDTLEYLDPEKQGSI
                     EYIKG*"
     gene            complement(254157..255059)
                     /locus_tag="rifoxyc1_full_scaffold_3_prodigal-single_260"
     CDS             complement(254157..255059)
                     /product="Thymidylate synthase ThyX n=1 Tax=Melioribacter
                     roseus (strain P3M) RepID=I7A7W6_MELRP"
                     /codon_start=1
                     /transl_table=11
                     /translation="MSEKIGEEIQVLDNGFVSLVDFFGSDSEIVRAARVSYAQGTKIV
                     SEDEELIRYLMRYEHYSPFAMAQVKFHIRLPIFVHNQWVRHDRLHWNLISARYSIMPK
                     EKWLSKSSWRAPSSSNKQAGEKLIDSSLTDVWRDLDYIPTTMNPDTPTQAYLDELQTN
                     SYHSSESAYQRLIRTGVCREQARSVLPMGQYTEAFVTANLGDWMLFLRKRLDSHAQKE
                     IQEYAGVIFAILNDIFPVSMKAFVDYQQNARIFSRCEMNILLEVLNSGVKIFDLSSDD
                     RVKLLEKHGLKSKRERIEFFSKLK*"
                     /db_xref="UniRef100_I7A7W6"
                     /db_xref="A0A0F9ZM51_9BACT"
                     /db_xref="mro:MROS_2726"
                     /db_xref="I7A7W6_MELRP"
     gene            complement(255052..255249)
                     /locus_tag="rifoxyc1_full_scaffold_3_prodigal-single_261"
     CDS             complement(255052..255249)
                     /product="hypothetical protein"
                     /codon_start=1
                     /transl_table=11
                     /translation="MTKAQQNIINKVVSIITSEVYRKYKDADPAELSSEMHAIQDYLG
                     NFNINGKEVVYPDKTTWRMDE*"
     gene            complement(255432..255764)
                     /locus_tag="rifoxyc1_full_scaffold_3_prodigal-single_262"
     CDS             complement(255432..255764)
                     /product="hypothetical protein"
                     /codon_start=1
                     /transl_table=11
                     /translation="MFKKHEIKFKAHTLYLENYIDIGNGLYKCGCGIIFSSLWNAKLF
                     PECPRCKTENTLVKSIEDISALMIEYNLTKHFEPIIREMSIALPGYDLFDEEKFPKLN
                     QVFKKLKE*"
     gene            complement(255819..256052)
                     /locus_tag="rifoxyc1_full_scaffold_3_prodigal-single_263"
     CDS             complement(255819..256052)
                     /product="hypothetical protein"
                     /codon_start=1
                     /transl_table=11
                     /translation="VNYISKNTVFWMNNYNGSILKIKVLSNPENDSENNLIQLIQLYS
                     WSDETTIKTHYTFVSAINNWFDHRFLDMDILEE*"
     gene            complement(256054..256311)
                     /locus_tag="rifoxyc1_full_scaffold_3_prodigal-single_264"
     CDS             complement(256054..256311)
                     /product="hypothetical protein"
                     /codon_start=1
                     /transl_table=11
                     /translation="LKKNLKSRKFVKAGTVFFYRSPYSKVIVKIEVKTDAYSSSRWIN
                     KIDDDQEYYVYNGNNCVSKEAAPARVIKSWFDNKYLGIYWI*"
     gene            complement(256320..257516)
                     /locus_tag="rifoxyc1_full_scaffold_3_prodigal-single_265"
     CDS             complement(256320..257516)
                     /product="zinc protease n=1 Tax=Bacillus sp. 123MFChir2
                     RepID=UPI00037889C3"
                     /codon_start=1
                     /transl_table=11
                     /translation="MIHIFNRVSSRMATVSVALDAGARSEGDTFSLGLAHMMEHMCFK
                     GTKTRNWQEINRQIAFIGGHANAYTSHELVCYYVSVPVENLESAIEILADQVFNSTLP
                     EEEFIKEWEVVKQEEIGQADDPTNGLFKELGERVMPGRLANPIIGTKESIEGFSIEEL
                     RKFYKQIYKPSNMIVSLAANCSKRDAKKMLVKYFGKQTKFALSAPVYKPVEIKSNRVV
                     VNKDGLEHVYACVCMPGINISDSRDNALGIAEHILGGGMDSRLFEEIREKLGLVYAIS
                     TSSTSYREAGYVLIYFQTEEDKVEQVIEVINQELNKITTEEITEEELIRAKNSIKSMV
                     YSMQDSTMGMAQDSLRRSMFNQPSLKMDMEEFDKVTIADVLSVAKAMFTSDKQLVIIC
                     KDDQTI*"
                     /db_xref="UniRef100_UPI00037889C3"
                     /db_xref="A0A0F9FUG6_9ZZZZ"
                     /db_xref="baci:B1NLA3E_06680"
                     /db_xref="UPI00037889C3"
     gene            complement(257633..258787)
                     /locus_tag="rifoxyc1_full_scaffold_3_prodigal-single_266"
     CDS             complement(257633..258787)
                     /product="Putative uncharacterized protein n=1 Tax
                     =Treponema primitia (strain ATCC BAA-887 / DSM 12427 /
                     ZAS-2) RepID=F5YI57_TREPZ"
                     /codon_start=1
                     /transl_table=11
                     /translation="MATITDRPARERLDSAISKLVCFRPLFGTVFLFLNKVECFDMPT
                     MAVGVTRRVDLALYYNPNFVAKLTSDELKAVLIHESLHVLLHHITRATHFDYNMKGYN
                     IAADMAINCNVVNLPEGALYPKSFNFPDFESSEWYYESLSKEAEKNGGTIESNASGKG
                     DLVDDHSKWGDCEEDVIKEKVRGIADRAIKEQEKRGWGDIPGKIAQQVIAANKPIVNW
                     KKEVRYFINKLVLAGRHNTRMRPNRRYGYVNPGSKRDFTSRLLIGIDTSGSVSDKDLS
                     LFLDEINGMIEHVKCDLIFFDTQIYGEPKPFDKKAKKLDIMGRGGTAFGPICTLVDEL
                     SYDGLIIMTDGYAPFPAKPKARTLWCLCPAGESVHPPFGKRVVIDLKKRD*"
                     /db_xref="UniRef100_F5YI57"
                     /db_xref="A0A0A6S296_9GAMM"
                     /db_xref="tpi:TREPR_0942"
                     /db_xref="F5YI57_TREPZ"
     gene            complement(258813..259871)
                     /locus_tag="rifoxyc1_full_scaffold_3_prodigal-single_267"
     CDS             complement(258813..259871)
                     /product="ATPase n=1 Tax=Treponema primitia RepID
                     =UPI00025557D7"
                     /codon_start=1
                     /transl_table=11
                     /translation="MNAEQTKDILKMFPTRFSIMLRAKHGVGKSSVVKQAADEMGVGF
                     YDVRLSQCEVGDIKGLPFLNTEEKRTEFAKPYWWPRDPDSSGILFFDELNRASKDVLQ
                     AVFEICLDKRLDGENLPVGWRVVTAVNADDEYDVVELDPALLDRWFIIDFDPSHKEWL
                     QWASNNEVSEEVCEFIRSHPNALDPPIGNLEAGRIYPSRRSWVACDLSLKSLGLYNAG
                     ANDGTLTQVVKGWLGSEIAAMFQKFVQNEFSRLRASDILDKWEKVKDRVEGACADIEV
                     ISAHANAVMQELKRRTAKDIGDIQKEAIKQFFLMLPSDVASSIWVELLNDSKTKRIVA
                     TWRSDPEMSEKLHKIYLK*"
                     /db_xref="UniRef100_UPI00025557D7"
                     /db_xref="tpi:TREPR_2701"
                     /db_xref="88737581"
                     /db_xref="UPI00025557D7"
     gene            complement(259969..260301)
                     /locus_tag="rifoxyc1_full_scaffold_3_prodigal-single_268"
     CDS             complement(259969..260301)
                     /product="hypothetical protein"
                     /codon_start=1
                     /transl_table=11
                     /translation="MDEKTVVEATSTPESIIESIKNGELTDLLKRVKDAQAKLAEFKT
                     CEQGSASRELKPNEIAGITSLILKDMMDLKRLLGSDEELSALINLVIKAGVMQHGRML
                     GVKITEAK*"
     gene            complement(260310..261863)
                     /locus_tag="rifoxyc1_full_scaffold_3_prodigal-single_269"
     CDS             complement(260310..261863)
                     /product="IMP dehydrogenase., GMP reductase {ECO:0000313
                     |EMBL:EGZ48963.1}; EC=1.1.1.205
                     {ECO:0000313|EMBL:EGZ48963.1};; EC=1.7.1.7
                     {ECO:0000313|EMBL:EGZ48963.1};;  TaxID=765914
                     species="Bacteria; Proteobacteria; Gammaproteobacteria;
                     Chromatiales; Ectothiorhodospiraceae; Thiorhodospira.;"
                     source="Thiorhodospira sibirica ATCC 700588.;""
                     /codon_start=1
                     /transl_table=11
                     /translation="MRLDKIKRCLAYDDVLLVPNKLSTGLSRLDMDLSTLVGNLNLKI
                     PIVSSPMDTVTESEMAIEIGRLGGLGILHRFNTPQEQAEMIRVMLLPPNAMKVGRSAY
                     IAPAIGVTKDELERAKYLYNEFGKTIDMMVVDVANGYHVLMRDTVKYIQDLTQGDVQI
                     MAGNVATEEGFLFLAELGVNAVRVGIGGGCHTADTKVLMTTGYYKNINQVIIGDWVIN
                     KFGQPVQVKGVINNGYKKVVKVCVANWKEPIYVTPEHEYWRASLSNVDCFPDEECVNF
                     KLSWAPIGEIERGDVLLTPRNIEFDGVENGLSYYYSEVISIEECPIDMEVWDIEIDCP
                     THSFVANNLIVHNSICKTRIQTGFGMPTLASIDDCADAAIKTGVSIIADGGIKYPSDV
                     AKGIAAGASAVMCGGILAGTKESPGEVIYDKEGKAWKKYRGMASTEVQNEKRGGMKKG
                     TCAEGVSTLIPYQGSLKRVIEEFTGGIRSALTYNNSKTLDNFRETALFVEITGSGLSE
                     SHAYGTVKR*"
                     /db_xref="G4E344_9GAMM"
                     /db_xref="ant:Arnit_1431"
                     /db_xref="UniRef100_G4E344"
                     /db_xref="1.1.1.205"
                     /db_xref="1.7.1.7"
                     /db_xref="1.1.1.20"
     gene            complement(261850..262437)
                     /locus_tag="rifoxyc1_full_scaffold_3_prodigal-single_270"
     CDS             complement(261850..262437)
                     /product="hypothetical protein"
                     /codon_start=1
                     /transl_table=11
                     /translation="MMELNNKTSLILLFLIPFLLCGYIPKNYKPLADVSFEIVEQFDD
                     SKIYRPTNTIFSGQFISKEVSLIKDSLMDFSKEWRLPEKSCKSLDVDYYVIDSKIIND
                     VKRFPLTLNDISDRWAMYSPYHEKSGYSVIMLANSTYSTSRINSVILAHEYAHYVYDK
                     NCWSDYWSGNTETFAQAFHKYYGLNRFGRIYNAVR*"
     gene            complement(262421..262603)
                     /locus_tag="rifoxyc1_full_scaffold_3_prodigal-single_271"
     CDS             complement(262421..262603)
                     /product="hypothetical protein"
                     /codon_start=1
                     /transl_table=11
                     /translation="MKLQKRKTYKVKITNSQNQRVDYHDELSRRDLEWIQTCPHLQIE
                     IIEVNLTDVEEDDGVE*"
     gene            complement(262575..263306)
                     /locus_tag="rifoxyc1_full_scaffold_3_prodigal-single_272"
     CDS             complement(262575..263306)
                     /product="hypothetical protein"
                     /codon_start=1
                     /transl_table=11
                     /translation="MESNELYDRYTKAVQQAWLVKHNTEELINLSYEDIRILIELDTS
                     LVQNIVEISQAIANLNDWLINKFYYSIARQHLDKIRQWEKSSLNFEFLASRVYFSEYY
                     DFDIFNRLTYSPRATHRLLGIKFCNEDELLKLSEDADIRVRKEALIRLGYKALDRMLK
                     DSRCEIREAGVIISPMEYPGLIEMKDDLSFKVVAHLVRKIDIKELPYILGNRNFKKNN
                     RIRKIIEERMSINGAPHETTEKKDI*"
     gene            complement(263349..264173)
                     /locus_tag="rifoxyc1_full_scaffold_3_prodigal-single_273"
     CDS             complement(263349..264173)
                     /product="Predicted phosphohydrolase (DHH superfamily) n=1
                     Tax=Hahella chejuensis (strain KCTC 2396)
                     RepID=Q2SNT9_HAHCH"
                     /codon_start=1
                     /transl_table=11
                     /translation="MKDIVLFYHAKCSDGFGAAYAFWCKFKDQISYVPLEHFKRVYFD
                     IEACRGKTVFMVDISLDREAMLALKRVAKELIVLDHHKSAQLEIGDLDFCLFDMNSSG
                     AILAWNYLFNTPAPLLLQCVQDRDLWSWKIPHSEEILLCCDSFDKSFDNWDKLRNECD
                     SEYELLKVIEAGTTIKRYAKNILNDLFSQIFKTNIKGYFVPIINTPLFRNDIISIMAK
                     NQPFAAGYHFNGDCYIFSLRSDCNGIDVSEIASYFPGGGGHFHSAGFVVRTLEELK*"
                     /db_xref="UniRef100_Q2SNT9"
                     /db_xref="hch:HCH_00790"
                     /db_xref="88268158"
                     /db_xref="Q2SNT9_HAHCH"
     gene            complement(264180..265220)
                     /locus_tag="rifoxyc1_full_scaffold_3_prodigal-single_274"
     CDS             complement(264180..265220)
                     /product="Adenylosuccinate synthetase n=1 Tax
                     =Archaeoglobus sulfaticallidus PM70-1 RepID=N0BL65_9EURY"
                     /codon_start=1
                     /transl_table=11
                     /translation="VAHAFGVCSGENIMIEYADVVCGVSFGDEAKGKVTSFLAATGNY
                     NIVARFGGGNNAGHTVYVDGKKYKTHLVPSGVFHGITSVIGPGCVLHPESFNKELEYL
                     SENGFDTSLVKVSPKCHIVQEKHIEFDKKNLSNLLGTTARGIAPVYADKYARIGILAE
                     QVLSEELLWRDTLHGRILCEGAQGIWLDIDYGTYPYVTSSVTLPYAACSLGFPPQKIR
                     HIWGAAKAYDTRSGVDPLFPESLLDDPILLNIADAGSEYGVTTGRRRKVNWLDLDRLI
                     KAVNITGTTHIVISKFDVLEMVGAFKLFRNKQLMDFCCLLDMEDFIDIELETNCPLLV
                     ERHHAFSPETID*"
                     /db_xref="UniRef100_N0BL65"
                     /db_xref="A0A0G2B1L3_9BACT"
                     /db_xref="ast:Asulf_00940"
                     /db_xref="N0BL65_9EURY"
     gene            complement(265252..265710)
                     /locus_tag="rifoxyc1_full_scaffold_3_prodigal-single_275"
     CDS             complement(265252..265710)
                     /product="hypothetical protein"
                     /codon_start=1
                     /transl_table=11
                     /translation="MSKLSRLHPMAIGLLTVKRTEIPLSEFVISAYTMIDQRSESLTD
                     KWIKDINSWCEKILLGMSLGNEYSLKIGDIINIKDVTVIKRRAKKYKTSGYPALITKD
                     FYGWKYWMICPKAFEFAVGERVSITGTIRDIKDGMVFLRQPSDVISFKNK*"
     gene            complement(265792..267564)
                     /locus_tag="rifoxyc1_full_scaffold_3_prodigal-single_276"
     CDS             complement(265792..267564)
                     /product="hypothetical protein"
                     /codon_start=1
                     /transl_table=11
                     /translation="MFETSKLLAKLATELDENGYLDWADQIDDIENITTDVDVASGQH
                     MPAGDAQWTHPTVCASLSKKSMGLMDVPIGDLDYANRQGIPDDDMDKQLFSGEEDGVS
                     MPPINRKYHEVDDMEIPLKKLEEYFKSHGLYKQAKDISAIRIANLGGPITTGGTAGTV
                     AGASAGTVGGLTIGTALGVLFPPLLPVSTVLGSVIGAFSGGIAGKYTGEEIQAKIKKY
                     LDDRPPQKEELMRVTNRLREIRNTLITKYKLTEPEIESIIAGRVNVNSLISSKFPGKD
                     EKELVALISEYDKLVKRFTQIISEGLKEETSSDSKGISEGEPVSTGRIEESSPAKTRG
                     NNSVAKLQKLIGVTSDGIWGPETSEAWNKFINNNKDEILKEFPEADLEATKNNWPAVA
                     KFYKLTPDAIGILQFAQAIVNTSAEAPAVTPEAVTPEAVTPEAVTPEETPAITSDEVL
                     KALTMLSTSDEPHMSEGNGKTVKSLDGVISNRRTNRYIRHLGKVADGDGNDIQNVANL
                     MVSRYGDAMQAELQTAKKTHEATDMPDYNAKHRADHLNYIVYKYLQRAWGALSKNPES
                     SRRDERAARRERKQENRGQRRLAR*"
     gene            complement(267567..268961)
                     /locus_tag="rifoxyc1_full_scaffold_3_prodigal-single_277"
     CDS             complement(267567..268961)
                     /product="hypothetical protein"
                     /codon_start=1
                     /transl_table=11
                     /translation="MKKISQIVAAWPQLYSKLKTPPQGVNLGGFSSKLPPQSQIIFEN
                     QPNTENPQAIAYVSSGDNQDGVIDKIHVVVPRLEQEFRRLGITGDTNDPENLTKMLAA
                     FVEILSHEIGHIQDFDPNNKQNPFPGNEPRAEQAAREALSQFSVQGTTNIRDRFNKHI
                     NNGGRQLMINILSKLNKLASDLDAKKQYELADEADRIARGMLNVKAEDEDWVGREKMP
                     PQSSAEALPPEMNPPQTGALSQYDKSRNAQKGSIQPPGDKNYTYDYLPEEDAFIVRTA
                     PPANYKAVGARLRKGTKAYKILEQYIPKTENQPVASGPINEDGNTVALRGVLNQFKRA
                     LEKNAWGEDITNLFKSTAAITSTSADFLNKFLNAKGIEILIKSPLELQELGNVLKSEI
                     RNQNIQFKHKNKESLVQMVSAIEGLAKKSKENEQIQPNAKNLSDKLKKAASLDIKSNM
                     EVAFGTSCRTPFGR*"
     gene            complement(268964..269341)
                     /locus_tag="rifoxyc1_full_scaffold_3_prodigal-single_278"
     CDS             complement(268964..269341)
                     /product="hypothetical protein"
                     /codon_start=1
                     /transl_table=11
                     /translation="VQKQAGLEDTTMTDPNTGLKIRVSTTTRKMYRYIFRGQEEEAMR
                     NNQLNEFIANDFVKSSDKVVHHFRLGKGGDSERTKAEIRNKVGSTMFFISVERGSYID
                     ILTIQSAWKSPKYTSTYGIRKNK*"
     gene            complement(269493..269870)
                     /locus_tag="rifoxyc1_full_scaffold_3_prodigal-single_279"
     CDS             complement(269493..269870)
                     /product="hypothetical protein"
                     /codon_start=1
                     /transl_table=11
                     /translation="MTDLDDCYILSRNFHINKFRALFNVTISVTKSDETGEDISSEDV
                     KYQEEIESARITQQNLEENLFITQDGTIIGINRTIADQWLTDSDVHAVRWGNKKIPDK
                     LLISKPEDLYKMLSAFIPLDETV*"
     gene            complement(269895..270980)
                     /locus_tag="rifoxyc1_full_scaffold_3_prodigal-single_280"
     CDS             complement(269895..270980)
                     /product="hypothetical protein"
                     /codon_start=1
                     /transl_table=11
                     /translation="MNIKIFPNEDDVKRRDQIEKNLIIMGTGLISGSWVYRFLEEAFC
                     NLELEKIRPYWNDLNKDIIISIICKGHLDEFRKMMNGKYVILPDQTFKGSELYNDIIR
                     VSIEQLFRTDYYGDRPEKYITMCEEIVIFHPEILEESFLKLPMLERVLAFKTLIDKNF
                     AKLHSPYWINFCQNIIDNIDWTTLGGLSGEMLLLAADVLDEIKKDVDWEIIYACFAKL
                     VEHNRRTCDNFGKMINMCLQKIPDIIFEYAMEANFKKVHKDIRMEVYSAIIGAGLFDV
                     QLARRIRSDSSMYVSSICIESFFKEIENYDNKEKLLEQFLDTRYDPVIKILIEKAPVK
                     YLPFFVGITDVSCKKLLEKRMQSDIIK*"
     gene            complement(271031..272617)
                     /locus_tag="rifoxyc1_full_scaffold_3_prodigal-single_281"
     CDS             complement(271031..272617)
                     /product="60 kDa chaperonin n=1 Tax=Ignavibacterium album 
                     (strain DSM 19864 / JCM 16511 / NBRC 101810 / Mat9-16)
                     RepID=I0ALM7_IGNAJ"
                     /codon_start=1
                     /transl_table=11
                     /translation="MGKIVITGQEARQKTLAGVNILADAVKVTLGPRGKNVAIEVQKY
                     QVPLITKDGVTVARHITLDDHCENMGAQLVKSVAAAANNTAGDGTTTATVLAQAIYSH
                     GLKMVAAGYNPVLIKRGIELATETVVTHLKEMAIGVSDENTLAYVASISANNDKALGK
                     MIAEAVAMVGNDGILTVEEESGTTTHVEYTDGLKLERGLLHPDFITNPNKLTSELQDA
                     YILLHDGKIDNIHMIVPLLKTVSESGRAILIVVKEIDSQTINQIAYNCAKGSLKACVI
                     RAPGFGDHRRAFLEDIAVVTGGIVTSDARPLDTINILDLGEARKVSVGLNFTSIIDGK
                     APAGAVDEMIVTINNQLSNGDLFDHQIDILKGRLSRLGGGAAIFKVGGTSDAEVREKR
                     DRVEDAINAVRSAIEEGIVPGGGAALLKCLKVLKKMDTSDLLPEEAVGVKIVMESIQA
                     PFSQIMKNAGVEFSSIYIERISESKSSGFDALKMEYVEDMIERGIIDPVKVVRAALEH
                     AASASGTLLTTEVVIFDSEQ*"
                     /db_xref="UniRef100_I0ALM7"
                     /db_xref="ial:IALB_2179"
                     /db_xref="I0ALM7_IGNAJ"
     gene            complement(272627..273292)
                     /locus_tag="rifoxyc1_full_scaffold_3_prodigal-single_282"
     CDS             complement(272627..273292)
                     /product="Uncharacterized protein {ECO:0000313|EMBL
                     :KKM67967.1};  TaxID=412755 species="unclassified
                     sequences; metagenomes; ecological metagenomes.;"
                     source="marine sediment metagenome.;""
                     /codon_start=1
                     /transl_table=11
                     /translation="MTTNIIETELDIYIWFQQLNDKINLWITDPPYPFNNKNGTGRFS
                     YKDGNDDMYTRLDWPGLSLVFKEMYDASSEGSRAYIFANKDGLIETINRLKSVGWIHR
                     NILVWDKQHFGGGYHWRNQIEYIVYVSKGKPKVYVKGVGNKFNYKRPTKSSVNLAIGY
                     NPIGASCKPLEIWRDIITYGAADDDVIADPFAGSNPMKAALMMNNNLSNKIKTAYTNA
                     LKI*"
                     /db_xref="A0A0F9MFQ1_9ZZZZ"
     gene            complement(273329..273682)
                     /locus_tag="rifoxyc1_full_scaffold_3_prodigal-single_283"
     CDS             complement(273329..273682)
                     /product="hypothetical protein"
                     /codon_start=1
                     /transl_table=11
                     /translation="MKCAILIKLPIIKPITHINNVCEFSEVNGYLYHKDSIFAVCQVK
                     EISGDWWLVHRPTEHLFARFRSKRDVEKFLDFFLKELDEKDICLLTPMYSQVKEALES
                     SFNIAYPRYWCESRR*"
     gene            complement(273715..275082)
                     /locus_tag="rifoxyc1_full_scaffold_3_prodigal-single_284"
     CDS             complement(273715..275082)
                     /product="hypothetical protein"
                     /codon_start=1
                     /transl_table=11
                     /translation="MDKEQRLRRLRAIVAARKIIAAKDKRYIVEIPGYNLRGSIRSQT
                     PHEAINQMVQKWSKSGELNIASVGDFKTTDPSQPLRVKLTDFESRKTVELSVPIEQAL
                     IGSTSYLIPDFGGYTSESANLGPNVEEYEERDIFPVSEKEIGEREAVMEDVSTMELVE
                     PNFSVPKILTADPSLNFAAEDINELIFRSKNKEWITIPSQARKKGIPNLYILGDSPTS
                     HEKYFGIKTEYGYLPTIASSVLLFLALAGKANRGDLSQVQKLKVPDDFKFTNKMPGSD
                     FILTLPPYIEEAAIRDSYFIMRDAEFTPGFLTRLSYNAGTDNFTFGHTKAQGGRKEDK
                     QTPANAPVSKDMQDRLAVLNRGLSKPIENYRVLNSLVKDFVINLDAKIVLLLKEQHAV
                     NASARFLKPSGKQTDVDDVLRNIILRKIIAAIQGAESFRVGDEDLKSPLESAEFEEGE
                     YLSPS*"
     gene            complement(275165..275473)
                     /locus_tag="rifoxyc1_full_scaffold_3_prodigal-single_285"
     CDS             complement(275165..275473)
                     /product="hypothetical protein"
                     /codon_start=1
                     /transl_table=11
                     /translation="MSIDDTYSLNKFTEIVYKMTDPELLEAAEGLMNDLAMINNMKQK
                     IEMMEETLHAGKRAAFYFFTLNLDSDEIAMATQTVRGRKRVLAEKAAREDKKTEPENS
                     *"
     gene            complement(275473..276036)
                     /locus_tag="rifoxyc1_full_scaffold_3_prodigal-single_286"
     CDS             complement(275473..276036)
                     /product="Cell wall surface anchor family protein {ECO
                     :0000313|EMBL:KKS59072.1};  TaxID=1619142
                     species="Bacteria; candidate division WWE3.;"
                     source="candidate division WWE3 bacterium
                     GW2011_GWF2_42_42.;""
                     /codon_start=1
                     /transl_table=11
                     /translation="MISSRDLVYFINPPKYLSVLIAYTVATDVLPIFEKQHSKDLRPR
                     KAVEASKMYLDGYAVDAVYAAHASAAYAAYVTADTVYAAYAANAAANAAAAYAAYAAY
                     VVVDYAAYAVYYAALASSEEHIFNLILSLLPQMINYAVENQIKLFTGSGDFSEIFEIL
                     TDEQKKPVIYNMDVIGSLKSIILEKEK*"
                     /db_xref="A0A0G1ADE4_9BACT"
                     /db_xref="ccx:COCOR_05935"
     gene            complement(276033..276650)
                     /locus_tag="rifoxyc1_full_scaffold_3_prodigal-single_287"
     CDS             complement(276033..276650)
                     /product="Zinc finger (C3HC4 type RING finger) protein,
                     putative n=1 Tax=Eimeria acervulina RepID=U6GZ50_EIMAC"
                     /codon_start=1
                     /transl_table=11
                     /translation="MISSKDLVLFINPPKYLSVLIAYTVAADVLPIFEKHFPKDLRPR
                     KAVEVAKMYLEGYAVVAADVDAAAYDAADAAYDAANAAYDAANAAYAAYTNVVVVNAA
                     VYAVYYAAAHAAYAAHASYAATYAASYAASYAASAACYAAKASSEEHIFNLILSLLPQ
                     MIDYAVENQIKLFTGPGDFSGIFEMLTDEQKKLVIFNMDVIGNWK*"
                     /db_xref="UniRef100_U6GZ50"
                     /db_xref="X1F8T9_9ZZZZ"
                     /db_xref="scy:SCATT_04880"
                     /db_xref="U6GZ50_EIMAC"
     gene            complement(276765..277145)
                     /locus_tag="rifoxyc1_full_scaffold_3_prodigal-single_288"
     CDS             complement(276765..277145)
                     /product="hypothetical protein"
                     /codon_start=1
                     /transl_table=11
                     /translation="MLPDSLVYFIQPSSYLAVLIAYTVAMDVLPIFETQRPTDDKLRQ
                     IISVCKMYLKYILIDVRSLNDDIKRLSRELKSYNPAMDSYEYIYIVNTAVSVFATLNS
                     AIRFKKTGILINQIDASLNNALCC*"
     gene            complement(277235..278323)
                     /locus_tag="rifoxyc1_full_scaffold_3_prodigal-single_289"
     CDS             complement(277235..278323)
                     /product="hypothetical protein"
                     /codon_start=1
                     /transl_table=11
                     /translation="MKVVKSSEEVDQLILQLTSKEFLGLQPILAGGFVAWLYQLETNS
                     QEQIPEIITAYKNMKKIRETASIAGVNLNIITTVKYDFLSNYPYYDIDAWFKNTNDVW
                     DINNPESVLITAEGERDLLKEMAIKIGFQDVKHQSLWANTLSRRIRSDNHEDKLQIII
                     RPYSSTEEILSSFDLDGCKIGWENGFFHLTDEFLESIQNRRIIINDNNWKSSEHFQRV
                     QTALRAFKYHKRMGWPLSKDSLNKIFEVYQEVFSHKKYKVSVVKTTSLITKVSTGISS
                     VLSKILPKMSPHMAHQISIYGQNKSVDVLKDFQMKLLDSFEIIVVQPDFESSMLPYFI
                     GTGNYKIEKLVLAMMECESNNNSSTSKI*"
     gene            278367..279290
                     /locus_tag="rifoxyc1_full_scaffold_3_prodigal-single_290"
     CDS             278367..279290
                     /product="hypothetical protein"
                     /codon_start=1
                     /transl_table=11
                     /translation="MNKQLLQLSKILDHYNYIDASLETRQLIILALDANLNKEFEQWR
                     HTFSEVAKPYEPTLNTRAMQYFSVGIGQLADAGNKIRSADPNALKEAGKYVDQMISSE
                     TKTATLKHLSQIEHNPILIKQALAGATLRAIPFIGVFFSIAFALKNLYYGSKELSNVL
                     GVSDTLGISWKDALDPKILNSITEQTREDPEKTISVDQLSKASRGFIKEFIGLIANSI
                     DAVKDAVLAFIELVSAGSLFWIDIGLSIAIMGIQWATEGQILPDFDKVIHTIQQNVSK
                     KYSEVMNSIIDERGMSFFDDLFKTTEPTSEV*"
     gene            complement(279265..279600)
                     /locus_tag="rifoxyc1_full_scaffold_3_prodigal-single_291"
     CDS             complement(279265..279600)
                     /product="hypothetical protein"
                     /codon_start=1
                     /transl_table=11
                     /translation="MKKNPEAGELVCLSSNDKFAYPHGVALYLDDGKVVLPSYLKGWV
                     VTDIDGLENYSTFGRHNIRKTHFNEYGEICGYDYLAYDAGIPTELCLRRTNGEWIISN
                     EFKLPTWVQ*"
     gene            complement(279645..279890)
                     /locus_tag="rifoxyc1_full_scaffold_3_prodigal-single_292"
     CDS             complement(279645..279890)
                     /product="hypothetical protein"
                     /codon_start=1
                     /transl_table=11
                     /translation="MGDWIGNRVEEALGALRGAMYDLKVENNKAHVVLDSYDIPQYTD
                     GELSRPLTLSERIQLNHEKDQNYILKLCEQLFIASNV*"
     gene            complement(279912..280571)
                     /locus_tag="rifoxyc1_full_scaffold_3_prodigal-single_293"
     CDS             complement(279912..280571)
                     /product="Marine sediment metagenome DNA, contig:
                     S01H1_L03199 {ECO:0000313|EMBL:GAF67851.1}; Flags:
                     Fragment;;  TaxID=412755 species="unclassified sequences;
                     metagenomes; ecological metagenomes.;" source="marine
                     sediment metagenome.;""
                     /codon_start=1
                     /transl_table=11
                     /translation="MDRKVHWVSRSKDKKTGEVLVSYSPKETCPKTCSLKKGGCYAWG
                     LYYLKSLGDKLSSGKLVPRTLDIAIKNILPTTKIARHRVAGDVVGDVAATIQECRDLD
                     SAGLINIGYTHNWRAAESQPLKHYFRASCQSVEEVLIAREMGWATTLIVSQGVDKKTK
                     LPNGEFSVKCPAKHDIAGKKDVTCNTCTLCRVDGKTEKTTVMFEVHGNNSTIQKANGK
                     I*"
                     /db_xref="X0RXX0_9ZZZZ"
     gene            complement(280837..281154)
                     /locus_tag="rifoxyc1_full_scaffold_3_prodigal-single_294"
     CDS             complement(280837..281154)
                     /product="hypothetical protein"
                     /codon_start=1
                     /transl_table=11
                     /translation="MIEMEKSLEEELLDFGFKRVISIKNVTFTRIPLKYKCYTYKNDQ
                     MSICIFIYISLKNIWHNHAAWVYEEYDEGQLLKALCGEYQDIEYYLPLELRERLLYHL
                     YEL*"
     gene            complement(281166..281396)
                     /locus_tag="rifoxyc1_full_scaffold_3_prodigal-single_295"
     CDS             complement(281166..281396)
                     /product="hypothetical protein"
                     /codon_start=1
                     /transl_table=11
                     /translation="MKVKALIMKLQKLDQNLDVYIMEDDDDYGLVGSCIEQLFVTEHS
                     EKRTAPVDEDDVANGEITLSPKDKLFRAVWIL*"
     gene            complement(281425..282042)
                     /locus_tag="rifoxyc1_full_scaffold_3_prodigal-single_296"
     CDS             complement(281425..282042)
                     /product="hypothetical protein"
                     /codon_start=1
                     /transl_table=11
                     /translation="MDLKKLVNDARISAVKANNERLRLKEEKAEELKRKLDSFSNEFI
                     SNRLPKLLRDAIDNSRTYIYVCFLDNRRYIIPYNIEHIRYLAQAVEKETGLVCAVSED
                     IVEENSTLNQLILNIDLLSFKSPDEWVDSSLNACAFFDTYHHGEKSWYVAISDEEFKQ
                     LLADEDQLRKGKWTDLANKIFDRPHLEPPNLSHCKLSNSVLIAVC*"
     gene            complement(282493..282759)
                     /locus_tag="rifoxyc1_full_scaffold_3_prodigal-single_297"
     CDS             complement(282493..282759)
                     /product="hypothetical protein"
                     /codon_start=1
                     /transl_table=11
                     /translation="MNDKHLLELGIFKQKGDGRFKLVGTSIEYYPQGRSMYNRKNIWT
                     VSQYKWWKRGRDRLVRPISIDQVLKELPYELKMLFIFNITLFRD*"
     gene            complement(282756..283001)
                     /locus_tag="rifoxyc1_full_scaffold_3_prodigal-single_298"
     CDS             complement(282756..283001)
                     /product="hypothetical protein"
                     /codon_start=1
                     /transl_table=11
                     /translation="MNNEVAVIRYDNHSLFTVDLYIDGKFSKNIGGGYPGSKACEIDA
                     KGCWGRDIEVRNTRYTNIDDVEQYLALLKLKGNYCRL*"
     gene            complement(283038..283859)
                     /locus_tag="rifoxyc1_full_scaffold_3_prodigal-single_299"
     CDS             complement(283038..283859)
                     /product="hypothetical protein"
                     /codon_start=1
                     /transl_table=11
                     /translation="LKNLSKRKETNDFLSILYKNDLKKSNGYVKVSDPLFRCAINYIN
                     SLSLIQLKRLVSDPIWNDYKSYRYLCKYDDNIYKDIINNESVYKTWYGSLISRVIKQL
                     ICLDNDFSLFLAKHASGLILNVLLRNSYGEPIRIGCQRALKSKDPRVRLTAAKIGSIC
                     IAKKLQNDPIGIVRAAAIRRIGVNYCYKQHLNDPNRKIKAEAILVASLKDIDYNSILG
                     SLMEKNTRNWIDDQILRSLLSKMDPKEIVYYLNLVDKDKLTAGVLKHKLSQVKFH*"
     gene            complement(283825..284019)
                     /locus_tag="rifoxyc1_full_scaffold_3_prodigal-single_300"
     CDS             complement(283825..284019)
                     /product="hypothetical protein"
                     /codon_start=1
                     /transl_table=11
                     /translation="MKLTQKIKQGKCKIQKAAISGCDVIIGCLGWAMILSGLYVTLVI
                     RAMSQTGESIEELKQTEGDE*"
     gene            complement(284022..284576)
                     /locus_tag="rifoxyc1_full_scaffold_3_prodigal-single_301"
     CDS             complement(284022..284576)
                     /product="hypothetical protein"
                     /codon_start=1
                     /transl_table=11
                     /translation="MVRAETRRQRYRRKLGDKILLPASFTTVCFNFDDNLAFLLRTAA
                     CFGFSHINVIGSIPARSKIDAKSGSLFDFIEIRQYPNPHAFMEMVRAEKIYLVSADLS
                     PSADSLYEYKFKFDIHTSIVIGNETTGIPVEISINSDEVFIPMPGPGYCLNASQSGTV
                     FAAEYSRQLFMHRPILKKEFSQVI*"
     gene            complement(284578..285483)
                     /locus_tag="rifoxyc1_full_scaffold_3_prodigal-single_302"
     CDS             complement(284578..285483)
                     /product="Signal peptide peptidase SppA, 36K type n=2 Tax
                     =Acinetobacter gyllenbergii RepID=S3PB33_9GAMM"
                     /codon_start=1
                     /transl_table=11
                     /translation="MFGTLFFKPKSAIRVTNLNDVYVANGVIIDQADKTKIINLKNIK
                     RLAHSNNGRLFVLDFVGDVMASQAEALSQEVNAILAAGNPNLDQVLIRLESPGGAVHV
                     YGYASSQLQRIRNAGYDMTVAVDKVAASGGYMMACIAHNIISAPYAIVGSIGVVSEFM
                     NFNTLLESIGINYKQYTAGKYKRTVGPLGPITVEAEAKFNSDLDRVHRLFKDHVKKFR
                     NSLDIDEIATGEYWYGLDAKERGLVDQILPSDDFIIQALSKKEVLHIQYIPHRSFGDK
                     LRLGFVKAIKDVALEMISTYMHLRL*"
                     /db_xref="UniRef100_S3PB33"
                     /db_xref="A0A0F6TPG4_9GAMM"
                     /db_xref="abab:BJAB0715_02831"
                     /db_xref="S3PB33_9GAMM"
     gene            complement(285579..286259)
                     /locus_tag="rifoxyc1_full_scaffold_3_prodigal-single_303"
     CDS             complement(285579..286259)
                     /product="Uncharacterized protein n=1 Tax=Sorangium
                     cellulosum So0157-2 RepID=S4Y759_SORCE"
                     /codon_start=1
                     /transl_table=11
                     /translation="MSDKYPRSMHLPFSPGTTSDDRIMNEDDLAFLISQEVLLTEKMD
                     GSNVCFTKDEVFSRSHSGPPSHKSFDTLKLLHKQKQSLIPPNISVFAEWTYAVHSIRY
                     TLLPSHIFIIGIRDDELNFWWPWDEVSLFAKSKLELPTVPVILRGMFPDKEVFEKIIV
                     DFSKLSSFYGPDREGLVVRHTSELYDADKKILGLGKMVRKNHVTTDVHWSRQQIEVQP
                     TLNYFQKK*"
                     /db_xref="UniRef100_S4Y759"
                     /db_xref="scu:SCE1572_40590"
                     /db_xref="A9GXB4_SORC5"
                     /db_xref="S4Y759_SORCE"
     gene            complement(286463..286672)
                     /locus_tag="rifoxyc1_full_scaffold_3_prodigal-single_304"
     CDS             complement(286463..286672)
                     /product="hypothetical protein"
                     /codon_start=1
                     /transl_table=11
                     /translation="MISNAETVRQEYTGLKVRLTKGSRRKQRLSNHLKITMEGERTDV
                     SMRLTIRQARALRDFLDKNLGESAE*"
     gene            complement(286669..286950)
                     /locus_tag="rifoxyc1_full_scaffold_3_prodigal-single_305"
     CDS             complement(286669..286950)
                     /product="hypothetical protein"
                     /codon_start=1
                     /transl_table=11
                     /translation="LIIIEHEGAEYTLITRSGKLLWVDSRNQIADAKLSNTLITQASN
                     ITDDALQKKLKSVLPKLIKQVPVETNIHRMRKKKNGISIKINLKKMEEE*"
     gene            complement(286964..287209)
                     /locus_tag="rifoxyc1_full_scaffold_3_prodigal-single_306"
     CDS             complement(286964..287209)
                     /product="hypothetical protein"
                     /codon_start=1
                     /transl_table=11
                     /translation="MEQKQVGITDEYGCFDISDFEPGDNIIVTNPRTRERIKGIVVST
                     NNRPASVVFEDKSGETHTVKLNNVTFLQAPERGWLYR*"
     gene            complement(287287..287964)
                     /locus_tag="rifoxyc1_full_scaffold_3_prodigal-single_307"
     CDS             complement(287287..287964)
                     /product="hypothetical protein"
                     /codon_start=1
                     /transl_table=11
                     /translation="LDKKIQLEIELESLATMFMCDAIMIGNIKWTIAKKHSLALGMSS
                     FSEDIKSLKEDFLINKTPNIPLKSDNTINCKLAAMLIVALAVTNRHWHSFLEEIEIKY
                     GKNIYLQVILELLELKKYYQLTKNDKGYLVKYWADQEYLEEDFVKMVCLSYFDSDYYS
                     AKTLYMRKLAKSNKFDLLRLFTKSSAKGIQQVLVELLPKEDLIYLINSPHEEIQKILE
                     KKLNTES*"
     gene            complement(287968..288714)
                     /locus_tag="rifoxyc1_full_scaffold_3_prodigal-single_308"
     CDS             complement(287968..288714)
                     /product="CCA tRNA nucleotidyltransferase (EC:2.7.7.72)"
                     /codon_start=1
                     /transl_table=11
                     /translation="MSIGLKIDNLPTFNIVPDFNLFVTGGFVRDSLLHIASKDIDIAC
                     EAKSFTEMSDWVEKTHSKVFLSNPEFLTIRALYKKGDARDYVLCRKDGAYSDGRHPDE
                     VSAGSILDDLSRRDFTIGAMAIDLKTGQLIDPHGGASDLKQRLIRTVGRASDRFEEDP
                     LRMLRAIRFAITKGFFISDEILNILSNPDWAEKLLTVSSERIREEVFKCFVFDTVRSM
                     EFLCSHCSAELKNIIFGNTGIWLKPTMEAR*"
                     /db_xref="nal:B005_1988"
                     /db_xref="UniRef100_C5UV77"
                     /db_xref="C5UV77_CLOBO"
                     /db_xref="2.7.7.72"
     gene            complement(288741..289076)
                     /locus_tag="rifoxyc1_full_scaffold_3_prodigal-single_309"
     CDS             complement(288741..289076)
                     /product="hypothetical protein"
                     /codon_start=1
                     /transl_table=11
                     /translation="MIDSMFESIVKNLTDEPGLTLVGSRITNNGTKECVTFKINDSDF
                     YIFLLCSEESIIGKLFERRKTDEVSIVEIQDPIDVLLVCNIITVERLLDVICDFRVKP
                     ILFHLNLFN*"
     gene            complement(289057..289716)
                     /locus_tag="rifoxyc1_full_scaffold_3_prodigal-single_310"
     CDS             complement(289057..289716)
                     /product="Uncharacterized protein n=1 Tax=Halanaerobium
                     saccharolyticum subsp. saccharolyticum DSM 6643
                     RepID=M5DY18_9FIRM"
                     /codon_start=1
                     /transl_table=11
                     /translation="VKLFNIPIKFHWSSVFLLLMIFCTSNFSIIYGCVIAIMVLFSLI
                     GHELAHCLVAREFNYDTKDITIMALGGVAQIARASKMSAKENFLMSIAGPTFNLFCVI
                     ILFIPAIILINTFLGLTICYAMAINLIMFGFNMLPAYPLDGSRVFGAVIEYFFGKQKS
                     ILMTTWISLASGVCICFFGGISGSIFILIIGFIVCFISSPALIRKIQNTFRFKNDRFN
                     V*"
                     /db_xref="UniRef100_M5DY18"
                     /db_xref="phm:PSMK_27000"
                     /db_xref="88596990"
                     /db_xref="M5DY18_9FIRM"
     gene            complement(289772..290224)
                     /locus_tag="rifoxyc1_full_scaffold_3_prodigal-single_311"
     CDS             complement(289772..290224)
                     /product="hypothetical protein n=1 Tax=Methylocystis
                     parvus RepID=UPI0003047925"
                     /codon_start=1
                     /transl_table=11
                     /translation="MSQEKYEAKIQKYILLIEANPNDKTLDDIRFEVTLHQFYPITCR
                     DIEIGCECPVGWRKIVECAISAIEEIATNTTSSPPQVVQIKQKYGTLRIYMMSEGHPD
                     VSRIIDLAEKKCHRTCTKCGDSGIFRTQIPWGGVLCDHHYEIWVTEHI*"
                     /db_xref="UniRef100_UPI0003047925"
     gene            complement(290317..290430)
                     /locus_tag="rifoxyc1_full_scaffold_3_prodigal-single_312"
     CDS             complement(290317..290430)
                     /product="hypothetical protein"
                     /codon_start=1
                     /transl_table=11
                     /translation="MMYNGASPWEDILGGEDMESVNISIGCILRLGLSLKE*"
     gene            complement(290493..291041)
                     /locus_tag="rifoxyc1_full_scaffold_3_prodigal-single_313"
     CDS             complement(290493..291041)
                     /product="hypothetical protein"
                     /codon_start=1
                     /transl_table=11
                     /translation="MNPSLNIPLFELVKAKDPVCDILGNEIIRGQVIAYSKGSRGQRN
                     LLVGVVSCLVPHGKGYSIHLVSQSEWHNCNHQTYAGIDNSIVILHNPLYSLNSKVIAN
                     LFENVESIKGKSHGDVQEFNAEKGPGYSFYRKIHWKNILPMNYKFGEALDLEQYISIP
                     NKKELAKLDKAFKEKYKNITVY*"
     gene            291119..292138
                     /locus_tag="rifoxyc1_full_scaffold_3_prodigal-single_314"
     CDS             291119..292138
                     /product="hypothetical protein"
                     /codon_start=1
                     /transl_table=11
                     /translation="MKDYLKILQTILNDLHLTVESQAVSELHQSFEDRYKEDAEEFGE
                     KSISDEEYLEKIIPSAQKSDKYQTVIISLAAKILKENGLQMVPQNAKEHLGSGAFGSV
                     FSAIYKGQQVAAKITISYLANDFPIWGALQKRIEQMPKQYADYFPKIYLIKRGTIMPE
                     NELYDLIVMEQLKPLPAEVASEFSAAKVYRKDIWRKILTPLFITQIEIEIQKRIKEDV
                     DISTIEQILKDFPKTNTLSLTQVVNIIEKHTSNPNYYNIKDIIYDLLSEELFKIAFPY
                     SEEIFNKRPNNDVAENIQGLLDTLRFISGSYNIHWKDVHAENIMMSTKDNHLKIVDVG
                     LFSFK*"
     gene            complement(292615..293004)
                     /locus_tag="rifoxyc1_full_scaffold_3_prodigal-single_315"
     CDS             complement(292615..293004)
                     /product="hypothetical protein"
                     /codon_start=1
                     /transl_table=11
                     /translation="MMQYVEVRHNLYICFNPFEIVEESRKVNGCGNKYYKIPIILLMF
                     LTPILGGLFVIAFPMIIFASIIYSIFAIIFGNMKEDVLGFGVQEYDPIISYLANREIK
                     DLPLEEEELEEELKELVSEVEIVRKSE*"
     gene            complement(293061..293654)
                     /locus_tag="rifoxyc1_full_scaffold_3_prodigal-single_316"
     CDS             complement(293061..293654)
                     /product="Uncharacterized protein n=1 Tax=Paenibacillus
                     barengoltzii G22 RepID=R9LD42_9BACL"
                     /codon_start=1
                     /transl_table=11
                     /translation="MISSKDLVLFINPPKYLSVLIAYTVAEDVLPIFEKQYPKDLRPR
                     KAVEASKMYLNGYAADANAAYDAANAAYDAANAAYAAYDAANAAAYVAYYAANAAAAY
                     VAYYAVYAVNAANAAYYAASAVYYAAKASSEEHIFNLILSLLPQMIDYAVENQIKLFT
                     GSGDFSEIFEMLTDEQKKSVIYNMDMFYLSNNKLLFK*"
                     /db_xref="UniRef100_R9LD42"
                     /db_xref="X1F8T9_9ZZZZ"
                     /db_xref="R9LD42_9BACL"
     gene            complement(293651..>294112)
                     /locus_tag="rifoxyc1_full_scaffold_3_prodigal-single_317"
     CDS             complement(293651..>294112)
                     /product="Uncharacterized protein {ECO:0000313|EMBL
                     :AIB07013.1};  TaxID=1113547 species="Viruses; dsDNA
                     viruses, no RNA stage; Caudovirales; Siphoviridae.;"
                     source="Salmonella phage 9NA.;""
                     /codon_start=1
                     /transl_table=11
                     /translation="DLRPRKAVEASKMYLDGYAVDSADAYDAAYAAYSAYAAAYDVAV
                     AANAAHIVYATYAAAAANAAAAVVNAANATANAVAVNTAYAVYYAVSASSEEHIFNLI
                     LSLIPQMIDYAVENQIKLFTGSGDFSEIFEKLTDEQKKSVIYNMDVIGNWK*"
                     /db_xref="A0A060D1I5_9CAUD"
ORIGIN      
        1 ATAAAACCAA ATCTTTTGAT GAAATCATTT CCAATTCCCA ATTACATCCA TATTGTATAT
       61 CACCAGCTTC TTCTGTTCAT CGGTTAACAT CTCAAATATT TCTGAGAAGT CTCCAGACCC
      121 GGTGAATAAC TTAACTTGAT TTTCAACAGC ATAATCGATC ATCTGAGGAA GCAGAGATAA
      181 AATTAGGTTA AAGATGTGTT CTTCGGAAGA ATCTTTGGCC GTAAAATAAA CAGCATTAGC
      241 AGCAGCATTA GCAGCAGCAT AAGCATCAGC AGCATTAACA GCAACAGCAG CATAATGAGC
      301 AGAAGGAGCA TAATGAGCAG AAGGAGCATC AACATAAGCA GCAGCATCAA CCGCATATCC
      361 ATCCAAATAC ATCTTAGACG CTTCAACAGC TTTTCTCGGT CTCAAATCCT TCGGAAAATG
      421 CTTTTCAAAT ATAGGCAGAA CATCGTTCAT CGGTTAACAT CAACATGAAT AACATCATAA
      481 GAAGAATAAT ACCCAATGAT ATTAACTTCA TCAATTTGTG TATAAATTTC TCTAACAAAC
      541 TCAACAGATA CTGAATTTTA TCGCTATCTA AATATTTTTA CTTAATTCAA ACTTTTCTTA
      601 GACGTATATC TTTTGTATAT TGCTATTTAA ATATAGACAA AACATCTAAA ACAACCGTAT
      661 AAGCAATTAT ATAACTAAAT ATGAAGGAGG ACTGATAAAC CATAATAAAA ATCAATCCAC
      721 TCTTTTTCGC TCTCGCAATT CAGTTGGAAT AGGTAAAACT TAGACAACTT CTTCAAAGAA
      781 AATCTGTGTA GAATATATAG ATACGATGTA GCTTTTTGTA ATATATTCAT ATCTGATGCA
      841 AATATAATCA TCAACATAAC AACTATATTT TGCATTCCAA TCACTTGGCA AATTTATTTC
      901 ATACTTAAAA TAAGTCTGAA ATCCAAACAG CCGCCATATT GACCACTTAG ATCTTTGCAC
      961 TTCTACTTTG ATTTGAAATT TACTCGCCAA CCTTTCTTCT GCTACAATTT TCCTCTGCCC
     1021 GGTTATCATA ATCAACCCTT CAATTTCAGT TGATTTTACT GATACGTCAC GAAGCACAAT
     1081 ATGCTCTTCC GGTAAACATA TAATTGCTTT CTTATAATTC ATTTTAATCT TTTCGAGTAG
     1141 ATTCATATGC CTCATTAGCA CCGTAACGTG TAGACCGGCC AGTCTTAGGA TCTTTCCAAC
     1201 CCGGAATTTG CCTACGAGTT TTGCGATAAA CCTCTAATGT ATATCGCGTA ATCTCATCTT
     1261 CTTTTCCTAA CGTCCAATAC ATAGCCTTAA ACGCAGCACC GTAAATCAAA CTCTTTGCAT
     1321 GAATAGTTTT AACTTTAAGA TCCATCACTC CCTCCATTAT TCTTTTTTAA ATAGAACCTT
     1381 ATAAATATCC TGAGAATTGA GTGCGTTTGT TCCTATAGCA TCTCATATAT TATAAGGTTA
     1441 ACAATTGAAT TATTTTTGCA GAAAAATTCG TATCAGTTAC TGAAATGTCA TATACCGGAA
     1501 CGGCATACTC TTTTAAATAA GCAATCATAT CCAATCGCCT TGGTGTATTA TTACTAACAC
     1561 AAGCAACTCT AAATCCTCTT TCTCCCAAAA ATTTTTTACA AACCTCCATC CCATTAATGG
     1621 CACTTCCCAT ATCATGGTCC AATAAAATCA AATCCCATTT AATTTTTGCA TGATTAAGAT
     1681 AATGATTGAT TTGCTTTACA CCACATGCAA AGATAAAAAG TGTATCAGAA AAATCCCCAC
     1741 AAAGAAGATT ATATCTGGCT GGTTCATCAT CAATCCATAA CACGTAATGC ATAATCAATC
     1801 CTTAAATCTT TTCTTTAAAT TCTTCTTGTT TATTCGCTTT ATCTGAACGC ACATTACACC
     1861 AGTCGTTAGA TAGCTGTGCA TTTATAGCCA ACTCCTCTAA CGCTCTGGTG TGTATCTTTT
     1921 CTTGTTCTAA TTTCAACTTC TTAATTTTAT TATCATAACT CCATGAACTA TAAAGAAGTA
     1981 TAGTCTTGGG CACAATCATT GTTATTCCCA AAACAAGCAT TACGATTACA ATAATAAGAA
     2041 GCAAACCACT AATGCCCAAG ACCATAAAAT CTCCTTTACT TGCCAATATT ATATAGCATA
     2101 TTACTTTCAC CACTCAAAAC AGTAGTGGGA ACGGAACCAT TCCATTTTCC AATCAAAGCC
     2161 TCTTCTACCT CCAACCTGCG AAGCTCCAAC ACTTCCTTTG TCAGAGACTG AGTAATAATC
     2221 CGGTTTGCTT CAGCCTCAGA TTCAGATCTA ATTCGCAGAG AATCAGCGTC AGCCTGAGCA
     2281 GATACAAGCT GTTTACGAGC CTCTGCCTCA GTCATTTGGA CCTCTCGACT AACTCGATCT
     2341 GCTTCCTGAG TTGCAGCCTG AGCCATTTCC ATTGCTTGCT TAATCTTCGC AGGAAGTCTA
     2401 ATTTCTGAAT TGAGCGTCAG TCGATTAATC ACCAAACCGT TTGGCCCAAA TTCCTTTTGA
     2461 GTTCGCTCCT GAGCACAAGC TACAGTCTCA GTCTTAAATA CACCATAAAG ATCCTGCACC
     2521 GTTCGATTAT TCTCGCTGGC GCATGCATTA AGCGAATCTC GAACATAATC TCGAACCTTA
     2581 GAGTCGATTG TACTTTCAAG ATCAGGGCCA TAAGTCCTAA TCATTGCAAT GATACTGGAA
     2641 TCGTCAACTC CAATAGAATA TGAAATACCG ATATCCGCAT TAACTGGCTG TCCATCTACT
     2701 CCCGCAAAAG TAATACTCTC ATCATTGGGA GAACCATCCG TAGGATCTAA AGTCCACACC
     2761 GCTCGCTGCT CGCGAGTTGG CAGAGTATAA ATTTCGGTAC ATGGTCCAGA CCAAACCCGA
     2821 CCACTGCGAA CTACAGTATA TCGTTCTGCG TCAGGCATAT CGCCACATAC AGAGGTTTCA
     2881 ATCGCCACGG TTCCCGGCGG AATCACACAA CCGGAAAACA TACCAACGCC AATCATCACA
     2941 AGAATCATCT TACTCATATT CATAAGCACC TCTTTTAATT AAATTGTTTA TATTATTCTT
     3001 CAGGGATTTC AACACCCGCC CATGGTCCAT ACGTTACATT ACCAATGACA ACCAATCCAC
     3061 TATCTTTCGG TTCCTTAATA ATCTCTGGAT TTGGAATCTC CCTTTCCTCA CCCTTAACCG
     3121 TAACTCCTTC TGCTTTAAAA CTAAATTCAA ATCCCGCATT TAGTTTTGGT AACGGAATTG
     3181 TAATTGCGGT TGCACAAGTC CTACATTGAA AAGACATACA CGGCGCGCCA TTTACAGCCA
     3241 CCATACCCCA AGCAAGATCT AAAACATTAC AACTACAAAA CGGTTGCTCA AAATGAAATA
     3301 CGGTTTTCTT ATACAAGATA ACCTCCTGAT TATTTATATT TTATGAATCA ATTTATTCAG
     3361 TTGGATCAAA CATCATATCC GCGTCATAAA ACGCGCCAGA CACTCCCTCT GAACGAATAG
     3421 CTGCAAGGCT AACCCACTTT CTTACTCCAC CGCATCCATC ATTTGGATTT GAAATCAAAC
     3481 GAAAATCTCC ACAAATTTGA TGCTGTTCAT ATGGAGAAAA ATCCAATGAA GAAAGATCCT
     3541 CCGACCTAAC CGGATCCACA CCAATATATT TTGGAATTTC ACAATTGATA AATTTATCAT
     3601 AATCAAAGTG ATCTGAAGAG TTAAGATTAG GACTACCGAT CACATAATTA CTAATCGTTT
     3661 TAGACTCCTT ATAAATCAAA TTTTTATCAA AAAAGCTAAG CTTCAAGTTA CTTGCTACAT
     3721 ATCCAAAAAC TTCTCCAATA AAAACTTCAT CTCCCCAAAA ACTTGAAGGG GAAAACGGAT
     3781 TAGAACCAAC AACGGTAACG GTGATTACCT CACCACTTAT ATTGTGATAC GCGAACGTAC
     3841 CACAAGCTTC AGCAGCCCTT GCACTAAACC AACCATATTT TTTCTTTCCA AACATAATTT
     3901 CACTCCTTTT CTAAAATAAT TGATCCATCA AGCCTTTCAA TGATCGCTCG AATTTTATCT
     3961 CCAGTGTCAT CAGCTACAAC CTTACCATCT TTTAAATAAA AGAATGGATA AAAATTTCTA
     4021 ACCCAATAAC AAAGAGCCTC CGTGGATAAA TATCCTTGAT TATAAACATC TCTAACCGCC
     4081 TTCATCCAGA CTCTAATCTC ATTAATACTT TGTCCATCCA AAGAAACAGG ACATTTGCCG
     4141 GCAGGAATCA AAACGTAATC CTGTCCCTGA ATATAACCCG GTGCAGATAT CTTTTTAACT
     4201 TCTTCTTTAT CTCTTGACGA AGTATCCTGA GAAGTTTCAT CATCCACACT AATATCTTTC
     4261 GCTATTTTAA TTTTGATTTT AATCGAATCT GACTCTTTGG GTTTTTCAGA CACCACAAAT
     4321 AAATATCCAC AATTAGGACA AGTATTGCTA CGAACTCCCG GATACTTATC ACACTTGGGA
     4381 CAATGCTTCC GACCCCGCGC TGCTTTATCT GCTACAAGAT TACTCATCTT ACTCCTTATA
     4441 TTTACATCAT CTTTTTTATT TATAACGGAA GTTTAATCCC ATCCTTATCA CAGATTGGCT
     4501 CGCCTGCTTT AATTTTATCA AGCAACCTCT GATCATTTTC AGTCCACCAA TCACCCATCT
     4561 CAACAACCTG TTGATCTGTA ACGTTAAAAA ATGCAACAAT CTGCTCAACA GTCTTTGAAT
     4621 CATCCGACCG ACCAGAACAA CCACAAGACC AATGTTTATC TTCCAAATTA TATGCATTAA
     4681 ACATTAGAAC ACCATTCCAA CCATAGGAAA CATTCACCTT TGTAATGCGA TGATTAAATC
     4741 CATCGCAATC ATTAATTAAG TCTCCAACAC GACGATCCGC TTCCTTAATC ATATTTCTAA
     4801 GAGTCTTCGC ATGTAGATAT TTCCATGCGA CACGACTCTT CCCGCGATAA AGTTTATGCG
     4861 GCAAACCTGC CGCTCTAAGA GCCATAGAAG TTTGTCGTCT AAGTGCATGA TTTCCCATAA
     4921 ATTTTACTCC GGTCCGGGAC AACGCTCGGG ATAAACATAA TTATAATTTT TATAATGAAC
     4981 TTCGTGACCA CACAAATTAC ACTTATACCA TCCAGGAGCA AATTGATAAG AATAATCATG
     5041 CAACAGAAGA GGCTTCACAA CCGCAACAGG CTCAACAGGA ACTTCTTCAC TGTATCTAAT
     5101 GATAGCTTCT TCACTAATCT TATAAGCCAA GACGGCTTTT TGTTTATAAT GAACAAGAGT
     5161 AAAATCAATA ATCTTTTTAA TCTGTTTTCG ACTACAAAGA ATGTCCACTG GAATCATTCT
     5221 ATCTCGAAAG ATGATTCCAT CAGGAGATGT CCATTGACCC TTAACTCCCT GAGAAACTGT
     5281 AAACCCTCCA GCAATAGAGT GAACGTAATT CACCCACGCC TTATAATGTT CATAAGAAAA
     5341 TGATTCTTGA CGACCATAGG CCGGAACCAA AATTCTCCAC ATGATTAATT TCATCATTTC
     5401 ATCCATGGAA AAAGATATCT GCCCAATCAA AAATTATATT TTGTTTTTTA ACAATCAACT
     5461 CAGTTTCTGG CACACCTGTT TCGCCAGAAT CATTACGGAT CATATAATAA CGCACCCCAT
     5521 CTGTAGTACC GAGATATCTA ACGATTTCTA CATCGACATC ATAAACATCG GTGCGCCAAA
     5581 TGGCGGGTCC TGGTTGTAAC ATTATTATTG GTCCCTCAAG TTAAAACTCA ACTCACACAT
     5641 AGGCGAGCTA CACAATCCAT TATTATACAG ATGATTATCT TTTTAAGCTA AACAAAAAAC
     5701 AGCCCCACCA AACTTTTTTA AAATTTTATT AAAAAAAATT AGTGTGACAC GAGATCAAAG
     5761 TAGTAGAATC CCCGTAAGGG TTTTTACACC AGCGGTAACT GCTGTTAACC ACTTAAGGCT
     5821 AACAACAAAG TCAATTAGCT TCATGCAAAA TAACATTGCT GTCAGCCTTA ATAAATTCTA
     5881 TGTAACTGTT TATTCCAGGT TATTAACCTT TCCTATATAC CAAATGCTTC ACTGAAAAAA
     5941 CAGATGTTCG AATGCATAAC TCATTTTGTA TGCCATGTGA TAACAAGTTT TGTAGAATCA
     6001 TTATCATCCG GTTCAATGAT TTGAAGGGCG TATTCTGCGT TCTCTGGAAT TATAACGGCT
     6061 GAGCGATGAT GATCATCCCA AGCATCTTCC ATATAGTTAC GAAGACCTTG CCGAATTAGA
     6121 TCGAAAGCTA ATTTTGTAAG TTGTCCGTTT TCATCTAAAA TTTGGATTTC AAGTTTGTGA
     6181 TTCGTTTCCG TTACTTGTTT AAACTTACCC ATCTATAAAT CTCCATTGAT AATTTCCATT
     6241 TCAAATGTAT CTGAATCATC AATCCACTCT GATTCTTTTG GGATCGATTT GTCGTGAATT
     6301 TCGTAATCTT TAATTGGAAC AAGTGGTAAG TATCCACAAT ATCCCGAAAC AAATTCTGGT
     6361 AATCGCCCTT CCCTTTCTGC TTCATTTATT TCTTGTTTCA GCATAGCACA AAGCGCTGTT
     6421 ACAACTTCTG AATGAATTGC TTTTGGCGCA ACTCTGAATT TTTTATTTGA AACAGGTTTG
     6481 AACGTAATAG TAACAGACGG CATAATATAC CTCGAAACGC GTTATGCCTT GCGAACCTTT
     6541 TCTAATCTCC AACTAGGGCA TGGATTAAAC GCTTTTCCGC CCCATTCATA CCATAAAGAT
     6601 TGAGAAATGA TACTGTCTGG AGATCTTTCT CCGGTTTCTA AGTCTAAAAA GCATCCAATC
     6661 ACCGTAGAAT GTTTTGTTTC AAACTCTTCA AGTAATCTGG AAATTGTTTC AAGTAACTGT
     6721 TTGTGATCTG ATGTATTCAT TATATATTTA ACTCCAGTTT AAAACCAACC ATCGCCTAAC
     6781 AGTTCTTTTA GTTTGGCAGT ATTTCTATGG ATTGCAATTT TATAAAATTT AAAATCATTA
     6841 TCATCACCCG GATCCAAATT TGATTGATGT CGCGAAATGT AATCTTCAAT CATTTCTTGA
     6901 TCCTTTCTTC GATTAATGCT TCTAAAACAC TTTTAGATCC ATAATTTGAT CTCGCTATAG
     6961 CTGTGGCGAC GGTTTTTGGC GAAATTTCCA TGTTGATTGT TCCGTCTTCA CTTGGAATTT
     7021 TAAAGATAAT TGGAAAGTTA TAAGTTATCA CAAGGAACTC CTATATTCAC GAATTGGTAA
     7081 CGCCAATGAT TGGAAGTGCA TCTATAAAAA CAGAACAACA CTCAGCTAAA ACCTTTCAGG
     7141 TAAATATGGT TTAGCGTGAG TTTGCATTTT AAGTTTGCAT TTTAATCTTC CGAGTTACGG
     7201 TCATAAATTT GATGGACATA TGCTAATAGA TCTTTTTGTC GAATAACACA AGCGGTTTTT
     7261 GAGCCCGGGG GATAGCACCA TGTATAATCC TTTGAATAAA CATCAGTCAA AATTACACGT
     7321 CCATGATGTT TAACAAGATG CCAGCCGCAA GGTTCGTTTC CAACAAACTC AAAACTATCA
     7381 GGAGGTTCTG AGTTTGTGTA TGCGGAGCCT TTATCTCTAT AAATCTTTAT ACGTTTTTTC
     7441 CCAAACGTAA CCCACTTAGA TTCGCCCGTT TCTCGAACAT ATTTAATAGC ATCATATACG
     7501 ATTTGTCGAG CCTTTCCGGT TTTACAAAGA TTACCCATGA CTACTCATAA ACCTCTCTGC
     7561 TTCCGCTTCT TGTCTTGCTT GTACTTTAAT TACTGAATCA TTAGGATAAG TCAAATGGAG
     7621 ACTAAGGTGA GGAGTACAAC CCGGAGCAAA TATCTTATCT GCCACGCGGA AGGTTTGCCA
     7681 CGATCCATCC ACATAAAGAT TGATATGATC GCCAACTCTT GGCATTTCTC CAGTCTGAAG
     7741 GCTTAAATGT TTACCATCTT TATTCCAGAT GCCATCAGGA TATAGAACAT TTACAAGTCT
     7801 AGAACCAGTA TTAAAATCAA TTTTGGAAAG AAGATTTTGA ATCTGTTCAA TAATTTCTAG
     7861 AAATTTATCC TCTAAAGCTT TATCCATGGT GGCCCTCCTT AAGAGTTATT AAAAGTAATC
     7921 GTTACGTGCA TCTGAGTTTT CTAAAGTTTG AATAAAGAAT GAAAACTCAG TTCGGATTAA
     7981 AAAGAGATTA TAAAGAAGTC AATAAAAAGT GTCTAAGTTT ATGCACAGAG ATTGTTATAA
     8041 ATCTAAAACT CGCCTCTGCG CATACATGCA CATTTAGAAA TATTAACTAA GTGGTTTCAA
     8101 TCAAGTGGTT TCCAAGGAAC AACTTTAAAA AAATTTGTGG CATCTGCGTG TGACAGATTG
     8161 CGACGATCCA TTTCACATTG CAGTGTTTGT AAATTTTCAA TAGCCCTTCT CACTCCTTCT
     8221 CCGCCCGAAG AGATAGATGC TTTATAATCG TAATAAACCT GTATTTCTAA ACTCTTAAGA
     8281 TCAGAGTCGC TGATCTCTTT AAGAGGTTCT GCCTTCATCA GATGAAATAG ACTTACATGA
     8341 ATCTTATACC CTTCGGTATC CGATGTAAAA TGAACCAGAT AAGAACCGTT GGCTTCTCCA
     8401 TCTTCTCCAA TGGAAATAGG TTCAGAATCA ATAGTGCCGA TTTTATGCCA AATTGATTTA
     8461 GGCAGAGAAT CGTCTTTTAG AATAAAGACT TGATCGCCCT TTTGTGGGAT ATGCACACAA
     8521 GATTTCTCTA CCCCTTGTCC ATATAAAATA TCTCTACCCA TAAGGCTTTG AGAAAGAAAA
     8581 GATTCTTCTA AAGTCTTTTC TGCGTTACAC AAGTTATCTC CATGCACAGA CATATATAAA
     8641 GTGCGAATAG TATTATTCAT ACTTAAAGTG TATGGAATTC GATAAGTAGG CATGCGTGTA
     8701 TCTCCTTAAG AACGTAATCT TTTCAAAAAA TCTTCCAACC ATACACTAAC TATTCTGCTT
     8761 AGTCCAATTT CAGTTGATTT TCCCAAGGAT TGAAACCATA ATCAGACTGA TCTGTAAAAT
     8821 CCCGCGGTTT AATACCACGA CGTTTCAATT CCGTTATAAC AGCTCGATAA TTTTTAGAGG
     8881 CGCCCTCGTG CTTATCATCC GGAGCCCTCT TATGATCAAA GTAAGTCATC AGCTCCAAAT
     8941 CCATCAGAGT CGATAGACTG GCATTGGAAA GAAAAAACAT TTTATACTCC TACGGTTAAA
     9001 TGAACGCATA TGTGCCCATG TCTAAAGAGC GGGAGTTTCA GAATCAACAG CGCGAAGAGT
     9061 ATAGATTCAG AGATAAGGTT TCTTCTCCTT GCGGAGAGCT AAAGCTTTTT CTGCATTGCA
     9121 AAAATTGAAA AAAATTCCGA TCCGGGAATC CAACATCCAC CGTTATCAGA CATTGCAATG
     9181 ATATAAATTT TCATAGCTTT ATTCTCCTTG TTATTCTGCG TCGAGACTCA GCGGAAACTT
     9241 GCGAAAAGGT TAGTTAATCC ACTAAAGGTT AGTAAGCCCA CTTTGGATAA GCATTGCGAT
     9301 CATATCCTAA CGCAGCCTGA TCAAACAATC CAACTCCATC AGAGACATAG AAATACTCGA
     9361 CACGATCACT TGCGTTCAGC ATTTCCAACA TCGGAGTAAG ATATGATCGT TCAACGGTAA
     9421 TGACCGAATA ACCCTTTTGC CCTTCTACTT TTAGACCTTC AAAGTAGAAA GAAAAGTATG
     9481 CGACGCGAAT AATTACCATT TGCATGAGTA TCTCCGTATG AATGAGAATT TGTATTTACC
     9541 TAAAGAGAGT TAAAAGTCAC TTAATCCACC AAAGGTTACT TAACCAACTT TGGATAAGCA
     9601 TTGTGATCAT ATCCCAGCGA AACTTGATCA AACAAGTTAA CTCCATCAGA GACATAGAAA
     9661 TACTGAACCA GGTTACTTTC ATTCAGTATT TTTAATACCG AAGTAAGATA GTCTCGGTTA
     9721 ACGGTAATGA CGGAGTAATT ATTCGAGTCT TCCGCTTCGC ATTCAGAGTC TGCGATACGA
     9781 ATGATTATAG TTTGCATGAG TATTTCCGTA TGAATGTCTT ATATAAATAT CTGGAAAAAA
     9841 AATTTCCAGA ATATATTTTC GGATATGCGT ATCTGTATAC GGACCTTAAT GAAACTCTGG
     9901 AAACTCTGTG TGATATGTTC GCACACGTTG ATCATCTTTT TTGTTAATAA CAGTATCACA
     9961 ATGATTCTAC GGCTTATTCT GCAAATCCTC ACTCTCAGTA ATAAATACTC TTTCACTTTC
    10021 TTTAGGAGAG TGTTTGAAGC GAGTGTCAGT AGAAAGAAAA CGCATGTTCA TGTCTGTGAA
    10081 TAGGTTGTAT GATATTTCTT TAAATATTTC CAGATTATAT TTTTTAGGTA TGCATTTAGG
    10141 TATGCATTTG CAGCGATGCT TTAATAAAAA GGAGTAAATA TTTTTATAAA GTTAGAAAGG
    10201 TACCTGGGTC AGTTTTCAAC CGTTACTCAG TTACTTTTAA CTTTTAAAAC TGCACCCCCC
    10261 CCCCTTTAAA AACTTTTCAT TCTCAGAAAA AGTCGATTAC TCAGAAAAAG TCCCATCCTC
    10321 AGAAAAGTCT TTATTCCCAG GAATCTTCTT TCTAATGAGA GATTCTTTGT ACGAGTTATA
    10381 AAAGTAAGGT GCAGTTAAAA TGATAACCAT AATCAACGGC AAAAGTTTCC AGAACATTTA
    10441 CGCTCCCTAT TCAAAAAGGA TTACGACCAA ACGGGTATCA AATGGGTAAT CAGTCTTCGT
    10501 CTCCTCTATT TCCTCTGATA ACAGAAAGCA AGTATAGAAT AGAGACGAAT CCAAACCACA
    10561 AAAAAAGAAT AAGAAAAAAT TCCATCATGT TATTCTCCTC TAAAAATAAA TAAATACCAC
    10621 AGCAAATAAA GAAAGCTGAG AGTTAAGATC AACTCCATTC TTTTTTAATT CTTTCTTTGT
    10681 TATTTCTTTG GTCGTTTTGG TCGTTGTGCC ATCCACTCCA CAAACTCTGC GAGCAGTCCT
    10741 CGATAAAAAG TATCAAGCTC ATAAAGCAGA AGAACGAATA ATACCAGAAA AAGCATTGCA
    10801 GCAATGATGC CAAAGATTAT TGATGTCATA ACTGAAACTC TCCCTTAGTA TTAATCAAGG
    10861 CAATCCAATG GATTGCTAAC CAATCCGTTC TATTTACAGC CTTGTATTAG CTTCATGATT
    10921 TTTTTTATAA GATGATGATG TATAAGAGTT GGTTATATCT TGTGCAAAGT TTTTGTATCC
    10981 AGTTGAATAA TGCGCATGAC AAACTTTTGC CGCCATGGAT TGTTTGTGCT GCAAAGTTTT
    11041 TGTACCCAGT GTCGACTGTA GCTGGTGTAA AGGTTTTGCC GCCTGGGATT TGTATGGTCG
    11101 GCATGGATAT TGCATCAAGC AAGAATCATG CCGGATATTG CGTTAAAATT TTCCGCCAAA
    11161 GAATCAATCA GCCGTTTGTT TCTGCTTCTC GATTTTTAAC ATGCACTGCG CTGTCTACAT
    11221 ACACCGCGCT TTCTTTTGAA GATATATATC GAACACCTTC TACTTCCCAA ATTACCTTGT
    11281 CTTCCTTTAG TAAAACATAA ACCACTAAGT TATAAGCAGG TCTATTATCG TCATCAATAG
    11341 ACAGAATTAG ATCTCCAAAT TTAAGATAGG CAAATCGAAT GCGTGTTACT CCAAGTTGTT
    11401 CTACTCCATA ATCTTCACAC ACATCTGCAT GAGAATCCTG AGAGTTAAAC CTCCAATAGT
    11461 GACTCATAAC TTACAACCTC CTATTCTTAT TTCTTCCCGG CAGCAGAAGT CCCCTGTTGA
    11521 AGATAGACAG AGTCCCTTCC TTATCGGAAG GGACTCGCTA ACCTATGGAA GCAGAGATAT
    11581 AATAAGATTA AAGATGTGTT CCTTGCAGAC TTAGGCCCTC TATTGAAGCT CCTGGTCTCA
    11641 AATCCTTCGG ACCCTTCTCT TCAAGTCCTT CCCGGCGACA GAAGCCGGGC CCCATTGAAG
    11701 CAACAGCTTT TCTCGGTCGT AAATCCTTCG GATACTTCGT CCTTCCCGGC GACAGAAGCC
    11761 GGGCCCCATT AATACTAACT CATATAATGA CTCATGCAAC CTCCTGTTTT AGTTTCTTTT
    11821 TGATGTATAT TGGAGTATCA CCCCAACACA TATATCGCTC ACCGTTGTCT ACGCTCCAAT
    11881 ACACGCGCAT TAATTCGTAT TTGCGAGAAA CAAACGTAAC CTCATTCCAC GCTGGCTTAT
    11941 AATCATCAGT AAAGGATAAG ATCAAATCTC CAACCTGGAG ATCGGCAAAT CCGATGCGTT
    12001 GTGCCTTAAT CAAGTCTGCT GGAAATAGCT CGCACACATC AGCGTTGCAA TTTGTCAGGT
    12061 TGAATACGTA GGGTTCGTCC AATAGTTTGC CCTCAAAGGA TTGTCTCCAC TATCATCCAG
    12121 TTCGATGAAT CCGTCTGGAG AGTTTGTGGG AGAAGTGATT GAAATAGTTA TATCTTGAAA
    12181 ATGATCTTCA ATCCCTGGCG GAAAAATATA TTCAATCCAC CAATAAGGTT GAACATCACT
    12241 ATTGAGCGTG TATCCACTAA ATGATGCCAA GGTTTTGCAA TCATCTACTC GCAACAAATC
    12301 GAGTGTGATT AGAACCGTAT AAAATGGTCC AACAACAAGC TTCTTTGTTG CATCTGGTCC
    12361 TCGTTCGAAG ATGATATAAT ACATATCAAC CCTCCTCATA TACTTTTGGA TGTTTATATG
    12421 CGAGACATCT CATCTACAAT TATAGAGAAC GGAGATATAG GTATCTCTCT GCATCTTCTG
    12481 AAAGCACTTG TATGATATGT ATTATTTGAC ATGCGAATCG ACGAAAAAAC AACAAAAACA
    12541 CATATATGCA AATGCTTTCA GAAGATGCAG CTGAGAAAGT AAAGACAAGA GAAAAAGACT
    12601 TATGCAAAGA AATGAATCCA TATTCTAAAT CTTTGCATAT CAAATATTCT TTTCTGAAAA
    12661 GATCTTGAGT TCCATCAAGA TACGCTAACG CTTACCTTTG TAGTAATTGT GGCGGGAATT
    12721 ACCTTGATTG CAATAAAGTC ATCCGAAGGA AATGCTCGGG ACGCAAGTTT TTGAACTTCT
    12781 ACCACCCACT CCTGTTCGTT CATATATGCA ACATATGAAC AAGTGGTTTC TGTAGAAGGA
    12841 CCATATCCGT GCCCGGGATT TGTTCGACTT CTTTCATCAC CGGGAATATG GATTGTTTGA
    12901 AACTTGAGAA TAGCCCAATG CTGACACTTT GGAACACTAT CAGCATTTGA TACATAAATA
    12961 GCCATGAGTA ATTCTCCTTA TAAAATAAGC CCTATTTGCC AACAGTCTTT AGGAAATACA
    13021 GAAAGAATAT TTCAATCGGA GTCATCGATG TTGTAATCTT CTATCGCCAG ATACTGATCA
    13081 AAAGCCGCTT CATTTTCATC ATCATCTTTT TGCATGGCGC CGTTGAGATA TGCCGATGCA
    13141 ATCACATCTT GAAGCCAAGG CTCCCTATCG AGAAGGTTGG ACAAATCCGG CCACTCTTCA
    13201 CACGAGAAAT CGAAAAACGA TTCCAAATCA GACTCCCAAG AAGGATCACA AACTGAACAT
    13261 CCAGTGTTAT CGCGACACGT ACAAGACATT AGATACTCCT GAGTAGTAAA GGTTTTTCCA
    13321 AAAAGAAATC GGAGAGTCAA ACATTCTTAC GCTCGGAACA CTGTCATCTC CGATTCCTAT
    13381 TGGATTTACA CCCCTTAGTT ACTACGGAGG ATATTTTTTT AGAGATGCAG TTAAGTTTTT
    13441 GCCGCCGCGG AAGAGTTGAG AAACTCTTCC TTGGTTTTCA TTTCATCCGC AAGGAATATG
    13501 TCCGAGGATA AAGACTTCCT CTGCACCAAC TGGAGTGCAA GCACACTTGA TATCTCCATC
    13561 TTCTTCCCAG AGTCGAGAGG TTTCATCCTC TCGACAAGTG TATTCACACT CTTCTGAGAA
    13621 TGAAATTAAG ACTTGTTGCT GAGAGTATCC GTATGAACCA AATCCCAAAA TAGAGACTAC
    13681 AAGTAAACCC ATCAGAATGA TGAACAACTT TGGCATGGTT CGTTCAAACC AAGTATAGAG
    13741 AAAAGATGAA ATCTTTTTAA TCCAACCTGG CGTCAAACGA TCAAGAAACC TGATAAGCCA
    13801 TCCCGGATTC TTCCGAATCC AGACGTGTTT ATATACCTTG TCCTGATCAT TCCAGATAAA
    13861 ATCAACCATC CTAAAGCCTA CAGCCCATCT CCAAAATAGA GCAGGTCCGG CAAAAATGAG
    13921 TACGGTTACT AACATCACTC CAACTATAAT CCCAAGAAAC TGAAGGCCAC CAATCAAATA
    13981 CATAGTTACA CAAGTCATTA CTACACCTCT TAAGTATAAG AATTAATCTT AATTGAGGGT
    14041 ATCGAGTGTT TGATTACCAT CAGAACCGAG AACAGAAGCA ACAATCTGTT GCATCCACAC
    14101 ACCCGAGAGT TGTTCTACTT CCGCAGAGAC AACTGCTGTT TTCGCCTTCA TCTCCATGCA
    14161 TGAAGCACTA TTATTCCAAT CAATAGCTGC TTGCATTACC TCTGGAGACC AATACTTGCT
    14221 ATAGATAGCG GCAACTCCCT CAGCCAGAGC ATCTTTGTTT TCATTAATCA TCTTAAGGAT
    14281 GGCATCACCT TCATTCCTTG AACGATCAGA GGGGTTTTGA GCTACCAAGG ATTCAACAAG
    14341 CCTGGTCAAG TAGGAAATAG AAATTTGGAT CACATCAGCA ACCCGAACCA ATTCCATGGC
    14401 AAGGTTTTCA TTATCTTCAA GAGGCATCGG AAGCTCCTTT GTTAAAAGGG TTAAATGTTA
    14461 GAAAAGTTAA ATAGTGGTGA GACCCTTACA TCAACATCTC AAGGACTCCG CAGGTGTCTC
    14521 TAACGCATCC ACTCATACGT CTATTACTGT AGATCTCGGG CTGCTCACCA TCACCGCTTT
    14581 CGTAGTAATA CGGGGGCGGG AATTGAACCC GCGTTTTCTC AGTTGTCTGA GCGCTCTAAC
    14641 CTTGCTGAGC TACCACCGGA TTGTAACTTA TGGGGATCAG GATCGTATGG AAGCTACTCC
    14701 ACTTGTTCGT GAGACCTTCG CCACTCTCAC TATCCGGATA GCTTTTTCCG GAACCGCTCG
    14761 TTATTAAATG GTGGGACGTT GGGGACTCGA ACCCCAAACA AACGGATTAA AAGTCCGCTA
    14821 CTCTACCAAT TGAGTTAACG TCCCTTTATT CAGGCAGATG TCAGGTAGAA GCCCCGATCT
    14881 TTGAACGACT ATTGAAAAGC ATAGTACAAA GGAAACAAAG CCCCCAACCC TGAAGCCAAG
    14941 TGATTGCAGG AAGCCCCACT CCGATCACAG AGGTAGCTCC AACAAGCAAC CAGTTCCACA
    15001 GAAGCATCAG AACAAATCCG GTGATAATAG CTGTAAACAC GGCCGAAGTC AGAGCGGCAA
    15061 GGATAATAGA GATCGCGGAA AAAAGCCTGG TCAGGAATCG CATTGGATAA TCTCCTTTGA
    15121 AATGGTGTTT GCTTACAGCC CTATATTACT ATGTGGAATA TTTTTTTAGA GTTGCACATA
    15181 TGCGTGGGCG GCAAAAATTT GACATCGTAA ACGCAGGAAC GGGACAAACC CGAAAGCTTG
    15241 TCCCGAAAGC AGTTTAATCG ATCATCTGAG GAAGCAGAGA TGTCTTTCCC GGTTTTTATC
    15301 GCCGGGAAAG ACTGAATCTT AAATCATTTT CAATTCCCAA TCACACACAA TCACATCCGT
    15361 ATCGATCAGG CGTTGGCAGC CTTGGCAGCC TCAGTCTGAG CCTTGGCTTC AGCCTCAGCC
    15421 CGAGCTTTCA TAATGTTTGG AAGCTCCCTA TTCCACATAT CAAGGGTGCC AGGAACCTCG
    15481 TCAATCAGGG CCTCAACGAA TCCAACCACA TCTTCAAAAT GCTCAGGCCG AATCTTCTGG
    15541 GTTTTCGCAC CCCGTCCAGT GTTACTCCGG AAGAAGTACC GCACACCATG ATCATCGCGC
    15601 TGCACCTTAC CATTCAGCTT CACGGGTTCG CCAGAAGCAT CCTTTCGAAT CGTCGTGTAT
    15661 TCGCCTTGAT GAAGTTCCGC TGCAAGAACA ACATAAGAAG GAATATAACC TTCATCATCT
    15721 TCTGCTCGCT CCGGAATGCC CTCGTCAAGG GCCTTTCGCA GAACTGCCGC ATACTCTTCA
    15781 ATCTCATCAA GGGGAACGAC TTCCGGAGAC GTACCACGAC CATCGGCCGT TGCAAAGGCG
    15841 AAAGCCGGAA CCAGCTCACC GTTTCGAACG AAATCCACAA GATTTACGGA GTCCGTCATG
    15901 ACTTCCACAG GATGTCGCTC GGTCGGAGCA GCAGCAGCGG CACCAATCTT AAACTTAAAA
    15961 CTACCCATCT CACACCTCTC TGTTTGTTGT TATTTGCCGC TCAGGCGGCT GGCCTTATAT
    16021 TACTCTATAG AATATTTTTT TAGAGTTAGA AGGCCGTTTT GGCCGCCCGG TCGGCAGGGG
    16081 CTACCGGGCT GGAGTCTGGA ACCTTGCCCC TGCACCTCTT AGTTACTACG GGGGATATTT
    16141 TTTTAAAGTT GCTGTAAAGC TTTTGCCGCC AGGAATTCTT GTCGCGTCAA TACTCTCAAC
    16201 CCTTGGCATG ATTCTTGCAT ATAGCAGCTT TCGTGCCTGC ATGTGCAAAA GTTTTGCCGC
    16261 CTTAACATTG ATATAAGTAA CTACAGATTA GTCTAGTATC AGAGTTAATA CAGGCATCAG
    16321 CGCATCAACA AGAAGGACAA AAGCATGATA CTCTTAAGTG AAGACTAAAT TATAAAATAA
    16381 AAGACACCAG AAGGATGAGA ATTGCGCCCA TTCTTTTATG TTCTGTATAT CTTCCTGCGT
    16441 CCAGGCATGA CTCTCTTCTG GTGTAAAGTG TGTTTGAGAA TAGGTTCGTC ACTCAAACTA
    16501 TGAGGTCCAA TGTTTGACGG GCCACACGTA ATAACGCATA GACGGTCAAT TCACCACCTC
    16561 TTTTCCCGCA AGCAAATCCG GGACACGAGC CTTGCATCAG ATTCGGAATC GACATCTATT
    16621 GGTTGACCCA ACAAACTCCT CCATGGCTAC CGATGGCTTT TTGCTACTTT TCAACAGCAT
    16681 AATCAGATCA TCTGAGGAAC CAGCAGACTT GGCCCCGTTC GAGAGGGGCT TGCTACCATA
    16741 AACAGCAGCA TTATCATAAG CAGCATAAAC AGCCCCGCAG ACTTGGCCCT CCATTGAAGC
    16801 TCTTGATCTC AAATCCCTCA AACCCTTCTC TTCAAGTCCT TCCCGGCGAT ATTTTTATTG
    16861 ACAGAAAGAA CTTCTCTTTG GCAACACCCA AACTTGATAA GAGCACTTCG GATATAACTA
    16921 TGCCTCTCGG TATTTGTCAT ATTCCCATCA GGAATAGTCA CCGGCTGGCT AATCAGCCGA
    16981 TACAAAGCTC GATAATTTGC CTGTTTCCTT ATCCAGCAAT CATCCGGACC ATCTGGTTGA
    17041 TGAATCTCCG CCCCATAGAG AATATTCCCA TTTTCCACTC GATATGCCAC CGTAATTCTA
    17101 CGTTGAGCAG AACTTCGGTA ATGAAGAAAA CGACCACCTG CCTTGACAAA CTGTTCCGAA
    17161 TCCATGATTT GATTCCTCCT TTGAAAAATG TTGGTCTTTC GTGAGGTGAA AAACTCCAAA
    17221 CCCCGTAACC GTAATATTAA TGTAATTGGG AGGACTTCTC CGACTTGGTT ACACCTCTGT
    17281 ATTACTATAG AAGATATTTT TTTAGAGATG CTGCAAATCT TTTGCCGCCG GGCTTTGCGA
    17341 TTAGTATGTA AACGCAAATA TAGATAACCG CTTAAGCGGT TATCTATATA AAGAAGACTT
    17401 TATAAAGAAG GCTTTGAAGT AAATCTACTT TACCACAGTA AGCATCGATA CAACTCCGTA
    17461 CCACGTCTTA TATTCACCAT CAAACCAAGT GCAAACAACA TTTTTACCTC TATAGATAGA
    17521 GGCGACCGTC ATTTTCGGCC CACCACTATT CAGTGTGACT ACGGAACCAA CAATAACAAT
    17581 AGAAGAGAGA TCATTCTTAT AGAAATCATT CTTGTAATAG TTGTTCAACT TGTTCAATTC
    17641 AGGACAAAGG ATATAAGGAT TCATGAACAC CTCAGATAAA GTTAAAGTTA AAATGGTAGG
    17701 GGCGGTGGGA CTTGAACCCA CACGAGCTAA GCTCACCAGA TTTTAAGTCT GACGCGTCTG
    17761 CCTTTCCGCC ACGCCCCCAT ACTTACATAC ATGTATAGAC GACTGCTGTT ACTCTTCGGA
    17821 CTCCTTACTT CTGATATGCG GTCACAGCCG CATCCACCTT GTGAACTTGT GAAGAAACCA
    17881 CCTCACTTGC AAAGACACAA GTAGCCACAC CAAGACAAAA CCCGAAACAG ATTGATACAA
    17941 GAACCTTGAC CATGATAAAA CCCCTATTGG TTAAATGTTG CAAGAAACTT TGAAACTTCT
    18001 TCTTCTGTGT GTGGTTCTGA GAGAAGAGAA TTCAGAGCAT GATCTAAACT TTCTCTGAAC
    18061 TCTGGATCTT CGGTTGTTTC GTATTGAACT ATGGCAAATG CTTGCCATTG GCTTTCTGTC
    18121 ATCCAGTCTG GACGACTCAT CTTGCCGCAA AGAAAGCGGT TAAGCGGCAA AGAAACCTCA
    18181 ACTACACCCA GAGATGTAAT AGTCCAATCA TTATCCTCAA CTTTATTTCC GCGCTCTACT
    18241 TCAAGTTGAA ATGTGATATC CAGTGAAAGG GGATGTGTAT CCCCGCTTAC ACATAAAGTG
    18301 TCGCGAATCT GTTGTAGGGC AAGATCCAAA GAATCAGGCA TGATTTGTCT ATCTCCATTT
    18361 ATATTTATTC AACAGAAACT GTAAACACAA CTCCATTTGG AGGGTTACAT TTATCGAGAG
    18421 CCGAAAAGCA CACCCTAAAT CCATAGCAGG TAATCTGATG TCCCCAGTTT GCCAGATCTA
    18481 TAAGACTAAG GGGATCAACA TTTCCAACTC GAACATGGAA GGTCGGAACC CCTCTTGTGA
    18541 TTGCGTCTCC AATACCCTCC TGAATGGCGC AACGCACACG CTCTTCAAAG CACTCATTGT
    18601 TTCTTTCCGC TTCCTGTCTT TCAAGACCGG CTTTAAGCTC GTCCGCCTCT CTTTGCCTTC
    18661 GGAGTTTAAC AGCAAGCTCC AACGCTTCCC TTTGACGCCT AATGTCGGTA TAATTCGGCT
    18721 TTGGAATTGT CATGTGATTA TTCTCCAATG AAATCAGATT TATTCATCCA TGAAGGAGGA
    18781 GAACCGTATA CTCTCGTCCA TCCGTTGATG ATTGATTGAC GACTACACTT GTTTTTCTCA
    18841 CAGAATGTAT CAATATCCAT ACCGGAATGT TCAAGACAAG CCCGATAATT CATCGCTTGT
    18901 AACTCTTCAT CCAAGATAGC CGTCGTCATT CGATGAAGAT ACATTTCAGC GGCAGGACGA
    18961 CCAAAAAGCT TGTTGAAAAG ACTTGAAAGA AATTTCATCT TTCCTCCTGA TACAAGATTG
    19021 TATTATAGGC TTTTCATGAA ACGAAGATCA TAAGCTACAT CCCACCAACG ATCTGCGCGA
    19081 TGAATCGCTT CCAAAATCCT AACAGCGTTC AGATTTCCTG GAACATCAAG ATAGACACGA
    19141 AAGATATCGT CACCTTCCTG AGTAACGGTC AGATCTTGTC GATCTTTACA AACCTTTATC
    19201 AGCTGTGCCA TGGTTACCTT GTCCAGTAAC CTGGTCCTCA TATATACCGA ATAATCGATG
    19261 GAAGGCATTT GGTTTCTCCT ACAGCCCTAT GTTACTCTAT AGAATATTTT TTTAGAAGAG
    19321 AAGTTAAGTT TTTGCCGCCG GAGACGTTGA TTTTTGCACA ATAATTAACT GGCATGATTT
    19381 TTGCATAATG CATTTCCTGT GCCAACACAT AAATGAAGAT GCGCAGCTTT AAAGCTGCGC
    19441 ATCTTTTATA ATTTATGATA GAGTGTCTGC ATAGAATCAT CACAGACTTA CGTCACTGCT
    19501 TGTGTTCTTA TATATACAAG TGTTTTCTAC ATTCACAACT TTAACCGGCA AAATTAACCG
    19561 GCATTATGCA TTGTAAATGT CTGACGCTTA AGAAGGTGGT ACAACCAGCG GGAGAGTACC
    19621 ATTCCCAAAT GCGATAATAT TCGATCCCAT AGCGCTTGGC TATTCCATGT GGACCTACCT
    19681 AAAAGAGATT ATATCGGCGT GCTATTACGC TGAAGAGAAG ATTGGCCTTA CCAGTTACGG
    19741 GGTGCCTTTC ACTTTCCCTG TTTATCCCCG GTACATCATC GGCATAGCTG TTACCACTTA
    19801 CCGACATTTT GCGCCTTGGG GCAATCGTCT CACTCATTAA GGATGGCTGC CTCTAAGCCA
    19861 ACCACCGATA ACCTCTTTTT ATCAGGCACT CTTGCGATGC TGCCTACCCG TTAGAAACTA
    19921 TACGTCTCTC GGCTTTCCTC TGGGCAAACG CGGAGCCGGG GATCCGCTAA GAACAAGTAC
    19981 CAGTTTTAAC TTTAACATCG CCTTTATCCG AGATACTGGT GAAACTCAAT AAACACTTAT
    20041 TTGTAACGAT GTTAAAAAAT GGGGATTATC GTATCCCTAA GGGTCGACTG CATGTCCCTC
    20101 ACGTCTTGCC ATTCTCCTAC TCAGGTTACG GGAGTTTCGC CGGTCACTCC TACCTGCAAG
    20161 GCTTGGCTTG ATCATTTTGG CAGACCCCCA CCCTAAGGTG AACGCCCTTT GTTGCCGTGC
    20221 GGCTCCCTGC CAGTCGGTTA TGATACCATC TTAAATATTT CCGAGAAGTC TCCAGGTCCT
    20281 GTGAAAGAAG TTAACTCAAC TAACACTATC ATCACCACAA ACTCTTTAGC CCTTCAAGTT
    20341 AGCTCCTCTC ACAGCCCTAT ATTACTATGT AGAATATTTT TTTAGAGATG CAGTTAAGTT
    20401 TTTGCCGCCT GCGAACATTT TAACTCTAAT TTATTGCGAT CACATACTAT TCCTCTAGAT
    20461 CAGACACTCT TCGTGTGCCA TAAGTTATAG ATGTCCCCAT CCGGTTCCCA TCTTCAAATG
    20521 GATCCCAAAG TACACAGACG CTTCCACGTC CATTGATGGA GACATCGCCT TCTTGATTTG
    20581 TCATAGAATT ACCAGTTTCT CTCACTCTCT CTCCAGGTTG CAATCCCTGA AGATAGGCGA
    20641 GAATCTCTTC CTCTGTTTTG GGTAGAGCTA CTTGTACTTG CATGCTCATA TCTCTTCTAA
    20701 AACAACATGA TTCTTTTGCA GATACCATTG GGGCTCAGCC TTAAATCCGC CACCAATCCA
    20761 TTCATGCCGT ACAGAATCTT GATCTTGCTC AGCGACAAAT TCAAGGGAAC ATCTCACTAC
    20821 ATCTCCTGTT TCATCTTCAT ATCGTCTAAT GCTTTCTAAA ACATTTGCAA GAAGTCGATG
    20881 CCCTTCCAAT GCATGCCGCC TGCGCGCAAG CATTTCAAGT TCTTTCTTCA GCCTGATAAT
    20941 GCTCGCGTCT TTCATGACTA CTCCTCTGCG CTCTCACGAA TGGCTTGTTC TCTCAAATCT
    21001 CTTCGGTTTC GCGAACCACG AGGACGGGAA TCATGAACCC GATGGGTTCC GGTCCACTCC
    21061 TCAGTTGATC CGCCTTCCTT AAAATGAGTT TTGCGATCTT GGCCTCGCTG AGCAGTAGCT
    21121 CGATCTACTT CTTCAGTGTT TTGACCACTA TGCTTAATCT TCTTACCCAT CGAACAATCC
    21181 TCCGATTACC ACTCTTTGAA TGCCTCTTTC CACCCATCGT CATCAGCCCA TCCAGGAAAA
    21241 ACTCGATCAT TGATAATCAG CCTTCCATCT AAAAGCTGTT CAGCTTCTTC TTCCTCGATT
    21301 AAGTATCTGC CAGCTACAGA AAACTGGCTG GACAACTTCC TACCATCAAT AAACTCCTGC
    21361 CTCATCTTCT CTGCAATCTC TCGCGTAGAA AAAGGCCCGC TGAAATGGTT GTCATACGAA
    21421 CAGCATGAGC AACCAGTAGA ACAATAAATA AAATATGCAG TAATCATTGA ATCTCTCCTT
    21481 TGTATAATAC TTACTCTAAC AGATATATTT TTAGAGTTAT AGTTAAGTTT TTGCCGCCTT
    21541 GAAAAGGGTG GCATACATAT TGCATTAAGC AAAAATTATG CCAAGATATT ATACCAAAAA
    21601 TCTTTAAATA CTAAGATAGC GGGCATGCAT AAATCCGGCG GAGCGCTGTT CGAGCCACAG
    21661 GATTATGTAC CTACCTTTTC TTAGTAAAGA CTGATTACTT GAGTTTTACA CAATCAGAAA
    21721 AGGCACAAGT GCCATCTCCG TATGTAAACT CTGCCCAAGT CCAACTGGCA TACAAGATGC
    21781 CCGCAACACC AAAAAACATT ACCAAAACAA CAGCAATAGC TTTGATGCTT TCTTTGTTCG
    21841 CTTTACTTCC ATAGTTCATG AGTTGTCTCC ATATGCTTTC GCACGAGTTA TTTCTACCAG
    21901 AAAATCCTAA ACGCACAATA CACAGAAGAT GCTTTTGAGA TTACTGAGCT TTGTGCGCGT
    21961 TTCTTTTCTC AAGTCTTGCC TGTTGAATAC GCATTTCCAT AGGCACAACC ATCAGGTCTG
    22021 TCATCAGGCC GCAAATCCGA CAGATGTATG TTGACCACTG GACTGGCGTG CTCATTACCA
    22081 TGTAGCGATG TCCGCATATT CGAGCTTGAA CTTGGACTGT TCCGTTAGTC ACGAGGAGTT
    22141 CTTCTTGAGA AGGCATGACA CACTCCCTCC ATTATAAGAC CAGAAACAAC TGCAACCAGA
    22201 ACAAATCCGA CCAGTATTTT ACTCGTCATG GACTTTATAT CCCTCGTCTT GCATGTACCT
    22261 GGCAGCCAGA TACCAATAGT AATCGCCCTT TAGAAAACGA TGCCATGCAA TCTTACAATC
    22321 CGGACAGAAG GAAAACAACG TAACATCACA AGCATAATAT CCAACGCTAC GATAGAAATA
    22381 CTCCTGTTCT TTTCCATAAC AATGATGATC CGGATCTACA CAGGTGCCTT CTTTTCCGAA
    22441 GTATGGACCT TCACCACACG CCTCGGTATG TTTGAGTTTC TCGGGAATCG GTTCACCTTT
    22501 CTGATTAGAA CCACAACCTG GACAAATATC AAACATGATA ATCTCCCTAT GTATGCTTCA
    22561 CTTTAATGAG GCGGATTTAT AAACATTTGC CTATTACTTA CTATGAGGAA TATATTTTTA
    22621 GAGATGCTGT AAATCTTTTA CCGCCTTGGG CTCATATGAG CCCAGATACA TTTGAATGTC
    22681 TATGGAAGCG TTCTCACAGC GTTCTAAAGT AATGATAATC TATCAGCCAT TCAGTCTCAC
    22741 CCTGGGGACC AGGATGAGCC AGTGTAATCC AATAACTGTC ATCTCCATCT TTACCAAGGA
    22801 TTGTACCATT CTTCCCCCAC AAAAACTCTG GCAAGTCATT ACTCTTGAAG ATGAACACGC
    22861 GTCCTCCTTC CTTTAGGCCG CTAACACCAA CGAGGTTTTC GAGAGCAGAA TGCGTGATGT
    22921 TTAGAAACTT CTCATGCATC CGATCTTCAT ACTGACGAAT CTCTTCCACA CTCGCCCACC
    22981 TGTGGCTCTG CTGGCTCTGC CCCTCCAGCG GATCAGGCAT CTTCCTCCCG AGAAGCTTAG
    23041 CCGCATGGTT CCCAAGGAGG TACGCCGCAT CTGCGAAAGC GTTGGCCTTA CAATCCACGG
    23101 TTCCGGTTAC GCACTTTCCA ATCTCCGTGA GATAGGACAT CGCCATAAGT TCGTGATTGA
    23161 TTGCTCCATT GTAAATGTAA GCCAGCACCA TCAGTGCAAC TTTCGGAGAC CGCAGCATAT
    23221 TGGCCAGGAG TCTGATCTCA TAGAAAGAGA GCATCAATGC AGCATCAGAG TTACAACCAG
    23281 AGAGAAGGCC CGTGGTACGC CTGAATAGCT CTGTCATATC TCGGACGTAA AATATTACAT
    23341 CACAGAGGTC ATACCACTCG TCATCGCTAT AGATGCGATC ATCTTCAAGA TTGAATCCAA
    23401 ACATCTTCGC TGTTTTGGCG GGCGAGTCGA CAAACCCACA GAGTTCCGAA GTAGATGCAC
    23461 GAATCTTGCC AACACGATCC GTGAAAATCC TTCGTATATT TTCTGCGGTC TCTTCTGAGG
    23521 TTATATGAGA AATAGGCATT TTTTTCATCT CTTGATGTTT GTATGTAATC CTTAGTTACT
    23581 GCAAAGAATA TATTTTTAGA GTTATAGTAA ATCTTTTGCC GCCAGGCGGT GTTTGGAATC
    23641 GTGGTGGCAC AATACATGCA TTAAGCAAAA ACTATGCCAA TGCATATACA TGTAATGTTT
    23701 TTACCGCCAG AGTCGATGAG TGAACACTTG TATGTTTTCT CCTTACAAGT TCCACGCACG
    23761 GCATTTAAAC TTATTTCCGG CGAAACGTTC CAACAGTTTG CGCTGGTGAC ACTCATCATC
    23821 ACAAAGGACG AACACGCCGT AAAATTGAGG GTCAGAAGTG CGAGGTACCA GTGGGGGCGG
    23881 TAGATGCGCC ACCCACTCCC GCGGAATAGG CCATTCAACC TTTTCCCATT CTGCGACTTG
    23941 ATTAGAGGGA TCAATGTACC GGGGCTGGGC AAAATCAGAT TCTCCCCGGA GTCGGTTTTC
    24001 AACTCCGTGA CGAAATATAT CTTGCCACCA TTCAGCATCT TCGGCATTGG GGCGCCAGAC
    24061 GAACAGTTGG TATGGTGTAC GCCTATACAC GTCACATTTG CCAGAAACCA AAATACAGAT
    24121 GCCGGCGACA TCGAAGTACG CCGTCCGGTT TTCGCATTCA CACGCGTAGA CCACCTCATT
    24181 GGGAAGATGG GCAAACGCCA ACTCTTCGCC ATTCCACGGC CAATCGATGA TCATATCTAC
    24241 TCCTTCTGCC CGGCATACGG TTCGGGCGCC GGGATTTATC CATCTACAAA CTGAACAAAC
    24301 ACTGTGTACT CATTCATTAG CACGCACACT CCCACTACTT TTCTACAGTA GAGACCATAT
    24361 CTGAGTCAAA TCTCTCCTGT CCGATCATCA AGACCAGCGT CCGGCGATCG TCCGCCTCTC
    24421 TTTCGGCCTG TCGCTGTCGT CGTGCTGCCG TCGTCGCCTC CGTCGTCCGT CGGCGTCGGC
    24481 TATCATGTCT GCTATCATAG TTGTAATCGC TCTGGCTGTC GTCTCGATTT GTCTTCATCG
    24541 CCACACTCCT GCCCTCCACT CGCCTTCGTA GTCTACTGGC TGCGACGAGA ACGTCTCAGG
    24601 GTCGCCTTCC CATGAGGGGT CGTCTGTCAT ATCATCACCA TGCGTTCGAG GTGGACGACC
    24661 GCCCGTATCC CAGTTGCCAA GAAGCAGACT AAGCCTTTCA TCGGCTTGTG TAAGCGTGCG
    24721 AAGCTTAGTT CCAGCAGCCG CCAGCGCAAT GAGATCATCC GCGGTGATAT CATGTGAAGA
    24781 TTTGCCGGTG ATCGAAACCA GATTTTCAAA TGCTTTTGTC TGCACACCGT CAATCGCTAC
    24841 ACTAACCTGG TCCCCAAGAG TCTGAACAAC AGGGCGAGGA AGAGCGAGAA GCATTGCCCG
    24901 AGTAATCATT TGATCCTCCT ACTTTTGTTT TCTTAGGAAT CTTACAGCCC TTAATTACTT
    24961 TGGGAAATAT ATTTTTAGAG GAGAAGTTAA CTTTTTGCCG CCAGCATATG CATTGGCACA
    25021 AGAACTGCAT AATGCAAAAA TCGTGCCAAA ATACAAATAA GGAAGAAAGC GGATACATTA
    25081 GCATCCGCCT TCTCAGAGTT TAACCTAATA CTTGTACAAG CTTCCGGTAA ATCAAGAGGC
    25141 TACACTCTAT GTGCCCGTCC ATCTACACAT CCGGTCCACT TTTCGCTTAA CAAGATGATG
    25201 GGAGCTTATG ATAATCTACT TGCCTGTCCG CATCGTTGTT CGCATCGTTC CCATGTTTAT
    25261 GGGTGCGGTT GTTTCCCGCG GTGTTCTCAG GGCAGCTACT TTCAAGCAGA TTTATCAATG
    25321 CTCTTACCCG CTAACTTTTT CAACACTTCC CCTCGCTCCT ATGTGCGGAA CTAACGGGGT
    25381 CCATTAGCGG TTATTCTTAT TTTAAGTCGG AAAAGATAGG AGGTTTAATG TTGACAGTTG
    25441 AAGCACATCC TATTTACGAG CACGACCATT TCATTAAGCC TTCGCGATCG TATATACACT
    25501 CGACTTTCTA TTACCAGATA GGCTCACTCT GAAGCTCCTT CGACATCTTG CCCTTCGGAT
    25561 CGCGAGGAGG CATCCCACCG GTATCCCAGT TGTCGATAAC GGTACCCACA CGCTCAGATG
    25621 CCTGCTCCAT TTGCTTCATA TCGCGAGCGA TGTCAACAAG TTCCATCAAT GTATATCCAT
    25681 TGATACCAGC AGGAGTCTTG ATGGCCGAAA TCGCATCAAA TGCATCTGAG CGCAGTTCGT
    25741 CCGCTCGATC AGCAAAGACA TTGTAAACAT TCTCAGCCTG ACTAAGAGAA AGACTTCGAA
    25801 CCATGCGTCG AGAAATCATT ATCACCTCTG ATTATTGGTT TGGTTGGGTT ATGGATTTGG
    25861 TTGTAGAGTT TATCAAAAGT TATACGAATG TTGGCTAAAG AACTTTCAAC TTATTCATCA
    25921 GTTCAGCCAG ATGGTTGAAA TCACCAACAA AATCCCTCAT TTGTGTTAAT CCTGACACCC
    25981 TATTGTTTGA AGTCTTTTTA AAAGAAGCAA TCAAAGACTC GCACACTTTA ATAAGTTCCT
    26041 GCACGCTTAC GCGTTCCCGA ACTTCACTAT CAATCAAGGC GATGCCTGTG TGATACATAT
    26101 CATATTCATT CCGCACAATC CAGATTTCTG CTTCACTTAC CATTCCAATC GTGGCATCGT
    26161 TGTTTTCTGG ATCGAGAACC AGATATTGAC AGAGCATGTG TGCCCCTCTG TTTGAAGATT
    26221 TCTTACAGCC CTTAGTTACT TTGGAAAATA TATTTTTAGA GGAGAAGTTA ACTTTTTGCC
    26281 GCCTTTCGGC GAATCATCCG ATACTATGAC CACATCGAAC ACACTTCCAT ACAGTCTTTC
    26341 GTTTGTATGT GATTGGTCGC ATACAATGTC CTCTATGATT TGATGCATAG ATTGGAATCA
    26401 TCGCACTCGA CTCTCGCATC GTTCCACCAC ATGGACGAAC ATTCACTTCA TGCGGACGAC
    26461 GAATCAGTTC TATGCAGGTG GTGTGTGTGG GCATGTTTAT CCTTGGTTGG TAATCCTAAT
    26521 ATCAAGATCT TCACATGTGA TCGCAGCAAG AGCCGCTTTT TGCGTCTTAA ATACTCGCTC
    26581 AGAAGAAAGT TGACCATTCT TCGGCAAGCT AAGCGCCTCC ATAGTGGTTA CCCACTTTTT
    26641 GCCATTCCAC CACCTCGCTG ATCTGGAGTA GACAGAGTAT TTCATCAGTA TTCTCCCCTT
    26701 GAGTGTGTAG ATGCTTACAG ACTTATATTA CTCGAAAGAA TATATTTTTA AAGATGCTGT
    26761 TAATCTTTTG CCGCCTGTGT ATGCATTGGC ACGATAACTG CATTAAGCAA AAACTGTGCC
    26821 AACATGGACA TATAAATGAA ACAGGCCGGA AGAGGCCCGT TTCTTCCCTG CTCTTTTACC
    26881 GCTATCTTAC CATCCGATGT TCCATCTGCG CGCGGGCATA GATCTTCTCA GGAATCCACT
    26941 GTGCCTCACC ATAAAGACCG AGCTTTGTCC GTTCCCTAAG TGTAAGCTTT CGCCATCCAC
    27001 CATTACGGGC AAGACGGTAC AGTTCACGAG ATGCAGCCCG ATTCGCTTCC GCAAGTGTGG
    27061 ACGCCTCTCC TGGAATCTTC CAAGAATCAG CAAGGGCAAC CACTTCCTGA TAGCCCTCAT
    27121 CAGAGGCTAA AAGAAAACCA TAGTATCTCC TGGCATGCCA CATCACAAGC CGAGCAGGAC
    27181 TGTAATCACC GAGGTCAGAG CGAAGACGAA CGAAACTCTG ATCCCACCGA ATGCCGGTAC
    27241 CGTCAGATAG AGTCACGCGA ACACTCCCAT ACTTACCATT TGATGTCAAC TCAACATCAA
    27301 GACGGCCACC GGGAATCGGA TTGATTACGC ACCCATCGGC ACCGCGGATC ACAAGGTCCA
    27361 TGCTACGCAC GACACGAACT GTCAGACGCC AACGAATGGC ACCATCGAAG CGCCCGGCCT
    27421 TTTCCACGAC CGACATTACA ATTCGTTCGC AAGGATCAAT CTCAGCAAGG TTAGTCGTCG
    27481 ACAAACGGTT CTCGATTACA ACATCGACCC TCCTTGCTGG CACGCCCCTA ATTGTGTATC
    27541 GGTCACAAAC ACAGGTCCGG GACAACCATA CACGATCAGC AGTGTCCTCC AACTCGGTAA
    27601 AAAGGGCAGG TAGATCAGCG GGGTCGATAA CAACAGACAT AAGCGTGACG AAAGACGAAC
    27661 TGGACATTGA GTTACTCCTA TTGAGGTTAT CCATCCTTAA ATCTTCACAC CTTAGTATAT
    27721 TCAAAAAGGT TTCTGTTGTT GAACACCACA CTATTTACCT TTCAACTATT AGTTACTCGA
    27781 AAGAATATAT TTTTAAAGAT GCTGTTAATC TTTTGCCGCC TATATATGCG TTGGCACGAT
    27841 AACTGCATTA AGCAAAAACT GTGCCAACTC AGATACATAA ACAAGAGCAG GGGGCGCAAA
    27901 GCGCCCCCGC TCTTCCGGGT ATCAATCCGT CAGATAGTGG TCATCGGTCG TGCTGTAAAA
    27961 GCTCTGCATA CGGCTATCTC CCTTATAGGA AAAGAAATAA CGATCAATCT CAGGTCTACT
    28021 ACCATCGTTC ACCAACTCGA ACACTTCAAT CCTTACCGAA TCCATCCGGG ATCCGTTCCG
    28081 AAAGTGCATT GTGAAGAGTC CTGTTCGGTC GGGAAGCATT TTGGGACTTC CAACCATGAT
    28141 AGTCCAACCG ATTTCCTCTG CAAACCAAGT CCTAATCATC CCTTGGGAGA TTTCGTTGTT
    28201 CTCGGAGAAC ATCGGAATCT CCACAACGAT CGGATCAGTA AGTATCGCGG CGTCCTTTGC
    28261 TCTCCTATAA CTCATTCCGG AAATCTTCTT AAGAGCCTTG ACACACTTGA CCAGGGAGTT
    28321 CGGTGGATCA CGGAAGTCGA TCAGAAACTT TGCCATTAAA ACACCTCCTT AGCGGATTAC
    28381 AATCATTAGT TACTCCAGAG GATATCTTTT TAGAGTAAAC TAGTTTAGAG TAAACTAGTG
    28441 TGTATGCATT GGCACGATAA CTGCATTAAG CAAAAACTGT GCCAACTCAA ACCCTGCACC
    28501 TCGTTATTTT ATTAAAAACT GGTGATAACA AACAGTATCG AAACAATTAT CACCAAAAAC
    28561 AAAAGAACCA ACTCCAAAGC GTGCATATGC AAATATCTCA CGCAAGAAAC AAGCTTCTTC
    28621 GCTTGTCTCT TCTTTGCCAG ATTAATCTCT ATCACAGTTT TCGAACAAAC TCAAAAGCTT
    28681 CCCATGCTGC CGATACGGCA TCTATGAATG CTTTTGGTTC CCTGCTTAGA CGCTCATGCC
    28741 AGCTTTTGAG GTATGCTGCA TGATTCTGCG TCATTTCAGC TTTGGATACG CCAATGTCTG
    28801 CACATGCGAA AGCAGCAAAC AACTCCGCTA CAAGCTCTTC CTGAGCGTAA TCCTGTAACC
    28861 CTGTTCCGAA CATCCTTCTA TCCATGCGAG ACGGGTGCCC CGTCGCATGC CCCATTTCAT
    28921 GCAAGCGCGT AGCGTGGTAT TCATCTGCGC CCACAAACAT TTCTGGTTCC GGCATCCTAA
    28981 TGATGTCAAC CTGATATGCA TATGCAGCCA CATTACCGCC ATGAATCGTT TGCACGTTCA
    29041 TAGCCTTATA CATGTCCTCT GCGGCAGCAT ATCCGGTGGA GACATCCAAG GTTCCAGCCT
    29101 TTTCAATCGC GGGGATTCCA TCCACCTGTT GGGCATTGAA AACATGAACA GGGTTGAAGC
    29161 CCTTGACATA TTTTCTCCAA ACCTTTTGGC CGTTCTCTTC AATCGGATAC GAACCCATGA
    29221 TTGGAGCATA GATTTGGGTC GACTCCTCCC CCTTCCGAAC TCGCCATCCT TTTGTTTTCG
    29281 CTTGAGCAAA ACCCATCCAA CGAGGGTCGC CCCAACCATT AGCAGCGGAC GCAAACCACA
    29341 TCAAGATGTT ATTGACCGCA CCTCGATACG CTTGCTTATT AGATGCTTTG GTCGGGTTAT
    29401 AAGGGAGACC CGCACCCGCA CCCACATTCC ATCCTTGAAG CCATAGCAGC TTTCCCTCTT
    29461 TCATTGCCTC AAGAATAGGG TCAACTACTC GCGCAAGCAT TTCATCTTTG GAAATCATTG
    29521 CCATCTCAGC CTCCTTTCAG ATGTTAGTTA CTACAAAGAA TATATTTTTA AAGATGATGT
    29581 TATTCTTTTG CCGCCAGAGT ATAAAATGCT TATACGTGCG TTGGCATGAC ATTTGCTTAA
    29641 TGCAAGTCTC ATGCCAAGTA ATCTTTAAAC AATGAAACGC CCTGGGTCTG GCAGTCGTTG
    29701 TCGTCCAAGA GGTTATGAAC CTTCTAAGTG ACGAACCCCA CTGTATCAGA CCCAGGGCAG
    29761 AATCGCTTAT TTCCTTTTTT GTTTTAACTT TCTCCGTTTT AGTTACTAAA ATAGGCCCGC
    29821 TTACCCTATG TGCGCATCAG TGTCTCAGTT TGCGTATCCG GACACGCATT CTTAAGTTAA
    29881 TCTGCACACA CGGCGGACCA AGGGAGGGTT TTAGGTGAAC GACCAGACCT GACAGGTCTC
    29941 TGTCTTCGCA TCCCTCACAC CAAGCTTTTC GGCTTGCTTT TTCGTTTGCC CTCTGCTGTC
    30001 AGACAGAAGG TATCCAAAGC TCTCACGGCC TACTTTGCTC CCAGCAGCTT ATCCTGCTGG
    30061 TGAACAGGAT AAATCCCGTC CAGAGTTATT CTTATTCTTA TTCTTATACA TTCCTAACTC
    30121 CTTGTTGGTA ACACCCACTT AAGGGGCATG GGTAGAGCGA ACCATCATGA CATCTCGCTC
    30181 CAATGATGTC CAATCCCTCA GTATTCCTTA TCAGTAGTCC TTATTGGATT CCGTGTAGTC
    30241 GGGTTCTATG TAATAGTCGT TGTCAGGGTC ATTCGTCGTG TAGTCGTCAT CATCATCAGG
    30301 GAACGATTCC CACATATCAT TTTCAGAGGG TTCGCTCCAA TCATCATCGT CGTCTGACCA
    30361 ATCGTCATCT ACTTCATCTT GATCCGCGAT GAAAGTATAA GGACGATTAT TGTATTCATC
    30421 AAAAGAAAAA GCCATAAGAA CCTCACTCTG TTGGGTAACT CTGTTGGGTA ACTCTGTTTT
    30481 TCTCACAGCC CTTAGTTACT ACAGCAGATA TCTTTTTAGA GATACTGCAA ATCTTTTGCC
    30541 GCCATGGGTA TGTGTATGTG TTAACATAAT ATGCGTTGGC ATGATATATG CTTAATGCAA
    30601 GAACCATACC AACTAAAATA AAGATACACG AAAAGGACGG ATATATCCGC CCTTCATTCT
    30661 ACAGGTTTAA AGGGAAGGGG CGCATGCGCC CCTTCCCTCC TTTCTTTCTT TCTTTCTCTA
    30721 CTTGTCCGGA TGGGCGTCAT TCCACTGGAC AATCAACGAC TTGAACCTCA GATTGAGACC
    30781 GGTAAGGAAC AGGGGAAGAT CACTCTCGGC AACCTTGATT GTTCGACTGC CAGGAGCCTC
    30841 AGAAACCTTG AACGAAAAAA TCAGATTCGG TGCGTCTTCG GTTCCAATAT CGATCCAAGT
    30901 GGCCGTCTTC CGGACAACCT CCGCCGCCGT GGCCGGTCGA CCCTCGTTGG CCTGCAAAAG
    30961 CAACTCCTCC ATCATGTCGT CCACTTCTTC CGTCGGGACC AGCATTACCA CATTCCCCTT
    31021 ATTGGGGTTC TCCGCATCAT CCTTCGATGC CCCCGGAACG GTAACCTCGC AAACAACCAG
    31081 CGGAGGAAGG CCCTCAGGAA CCTGAGCTTC CCAGATGGAA CGGGCGGAAT CGTTCCATCG
    31141 TTCAAGCCAA GAGCGAACGA CGGTGGCACT GCGAATGACG ATTCGAGAAA GCTTGATAGG
    31201 GCGCATGAGG TACCTCGTTG GTGGTTAGGG TTCTTACAGT CCTTAGTTAC TCCAGAGGAT
    31261 ATCTTTTTAG AGTTATTGTG ATTCTTTTGC CGCCACAATA TCTATCCATT CATTAGTCAT
    31321 ACGCATATAC ATTGGCATGG CCTTTGCTTA ATGCAAGTCT CATGCCAAAC TACTTTTAAA
    31381 CAAAAAGAAA CCCAAGGAGC GCGCGTCTCC TTGGGCATCT TATTCCTATC TCTCTCTATC
    31441 AACCCTAACA GGCTTCCGTC TCTTTGCCTT GACCGGGTTC GCACTTCCCT GTTGATTCCA
    31501 GCCCGCACAT ATCCCTATGG AATATTAGGA TATGCAAAGC TAACAGGTGT GCCCCTTCCG
    31561 TTGCGGCTAT GTAAAAAGCG GTGTGCGGGT TATTTCATCG ACAGAAGTAG GTTGTCGAGC
    31621 GGCGCAAAAG TATCTTTAAC CTGCTTATTC TCGACTGAGC GCGAACGATT CTTTTAGTGG
    31681 CCCGCCCCCT GGCGCGACCA TAGAACCGTT ATTTGCCGGT ATTTCCTTCC GATGCCTCGG
    31741 AAGTCGCGCT CAACTTAAGG AACCAAAGTT TTAGACGACA TTAGGTGAGA ACCTTATCAA
    31801 CCAGGCATAT GCACCTCTTT TTGTTACTAA GATTTGAGAG ACCAGCGGGT ACTTATTCTT
    31861 TTCCTCGTTT ACTTCTTTTA CTCGTTTTGT GCTGGCAACT CTTAGTTACT CCGGAGGATA
    31921 TCTTTTTAGA GTTATTGTGA TTCTTTTGCC GCCACGGCAT AAGATACTTA TTTATATGCT
    31981 GGCATGACAC TTGCATTAAG CAAGTTATGT GCCAAGAGTG ATACACAGAA AAACCCCGGC
    32041 GAAACAACCG CCGGGGCTTC CTATTTCTTT CGCGCTAATG GGGAAACACG GAACTTACAT
    32101 CCATCAACAT ACAGGCGACA TTACGAATCT CTTGTTCTTG CTCCTTCGGA TAATAAAGTT
    32161 TCATGGTGAA GATATCATAA TCCGCCATCA CTTTTCCCGG GTTCGCATCT TCGACAGCAT
    32221 CTTTTACTTC CCTGAGGCCC AAACCTGTGA ACGACCGAAC AGCCTTGATC ACGCTGATCT
    32281 TGTCCCCGCG AAGGGTGAAA TATCGCAAAG TGAGCATCAT CTTCTCCTGT GTTCCTTTAT
    32341 TACTTAAGAC GATATATTTT TGGAGATGAA CCCTTTAAGC CTCTTGAACA AGGTAGTACG
    32401 CTCCGCCACC CCACCGCTTC CCACCCGCCG CAAAGAATGC GGTAACTTCA TCGATCGTCC
    32461 CCTCGATACC GCATGCACGC GCTCTTGTCA TTGGCGCTGC ATTTGCATAC ATGGAATCGG
    32521 CGCACAACTT TACCAGTAGA TGTTCAAGTG TTCCACGGTA ATGCAGCCGG GGTCGGCCTG
    32581 AATGCAGACG GTAGATTCCA AACATTATGC CTCCCGAATG TCAGACGATG GTTACTCACA
    32641 GTTCTTTATT ACTCTACAGA AAATATTTTT AGAGTTATCC AGATGCATGC GTTGGCATGA
    32701 TACTTGCTTA ATGCAATACT TATACCACAT TAGTTATGAA ATAACGAAAA GCCGCCCATC
    32761 CGGACGGCTT TCTTTACACC TACATTCTAC ATTGACGCGA TCGTATCGGT GTCGTCGTCC
    32821 AACTCAAGTG TCGGGCTATT CACCTTTCGC CATTCTGGCA CCAAACCCAT GGCGATCAGC
    32881 GGAGCCATAT TGAACCGAAT CTGGTGATAG TAATAGACGG TATCTTTATA GATCTGCTCT
    32941 CGCACACGAA CCACCATTGG AACGCCCCGC TTTCCTGTCG ACCACTTCGC AGGAGAATCT
    33001 TCGCAGTAAT CTCCCTCACC CTGAAGATTA TACAAGGCCC GGACCACTTT GCAGGCATCG
    33061 AAAGACGTCT GTACCCATTG ACCATTCGTG GTGTTTCGGT GCACGAAAAG CACCGGGATT
    33121 GAAACGTCAG GATTCATGAG TTGCGCCAGA ATCGCCCTGA TGTGCCTCTC AGTTCCCGTA
    33181 GTGAACACAC AGGTTCTACC CGTGATCCGA TCGGCTCCTT CCGTACTCTT GACAGAGATC
    33241 AGCACTTCAT CGGTAATCGC TCCCCCACAG ATTGGAACCA ATCCATAGAG ATCAAGAACC
    33301 GGAGCACCAC GCCCCGCATC ACTTTCCGCC GCCACGGTGA CATTATTTCC GAGAATGCGA
    33361 TTCTGGTGAA TCGCGGGAAC ATCTCGTGTC CAGACTTCTT CCGGGTTTGA TTCCCTTCGG
    33421 GTAGCGATCA TTTCATCAAT GATCTCGTTT GAGTGGTGAG CGCTTTTCAT AGGAGCCTCT
    33481 TTGCTTTGTT TCCTTACACC TATTCATTAC TTCGGAAGAT ATCTTTTTAG AGTTAACTTA
    33541 TTCCCGCCGG TGTTTGACTT GGCACAGTCT TTGCTTAATG CATGTTCTAT GCCACATTGA
    33601 ATAGGGCAAA GCCCCTTGAG ATTACTTTCC GAATCGTACC ACGATTCCAT TGTTTCCGAT
    33661 GCGACCGATG ATAGCTTCCC GATCTTCCGG GTAAGTGGTT CCGGAACCAT AGGCATCCCA
    33721 GTAGGCATAA GGATCGGCCA TCTCCTCCGT TTCAATATCA TCCGTATCCT CGCCCACATA
    33781 TGCGGAGCTT TCTACCTTGG AAGCCTTGGG AAGCGTCATG ATCAGAATGA TAGATGCCCC
    33841 TCCAGATACG ATTGATGTAA TCGCCAGGAT TACCAGGGAC ATCGGATCGA TACCCTCAAG
    33901 GAACGCAATC TCAGAGATCA GAATCGTGCA ACCACTGACA CCGGCAACGG TTGACAGTCC
    33961 CTGGATCAGA AACATACGCG TAATGGTTCG CATTGGTACC TCCGTCGATT AGTTACTACG
    34021 AAGAATATAT TTTTAGACTT ATCTGTATAC ACGTTGGCAC GGTCTTTGCT TAATGCATGT
    34081 TCTATGCCAA CCTTATATAT CAAAAGGAAG GGCACGGATT TCCGTGCCCC TCCCCGTCTC
    34141 TTCTCAATAC CCCCCTTCAT CAAAATCGCG GTTTTTCCCG CGATCCTCTT GTTTCCCCTT
    34201 CCCCTTCATC TTCCCCTTTC GCCGGCTCCA CCGATCACTT CGATATGCCC TCTCCTCTTC
    34261 CGTCATGAAA TCGCTTTCTG CGACCTTTAC AACTTCACGG ACACTATGCT TTCGAATCAT
    34321 TCTGGACTCC TATGTCCTTT TCTTACTCTG GAGAAGATCT TTTTAGAGTT ACAGCGCCTT
    34381 GTGATTACTC ATGTATAGCA CCTCTCCCTT TTCAGATTCT TTTCTCATGG TATACCATGA
    34441 GAAACCGTCT CGACTGCATT CATCCTTCCC GGTGCAAGAG GTTGTATTGT GCCAGTGCCA
    34501 AGTTCGCAAG TCACGCTCGG ATACAGACAG ATGTACCATT GCGATGAAAT GATCCTCACC
    34561 CGGAAGAAAC CAGATGTTTA CCCCCTTCAC TTGAAATGGC GTCGGATTCG CAATCTCTGG
    34621 AAACGGAATG GGTGTATCCA TGTTTACCTC TTAGCTCTTT ATTACTTCAT AAAATATCTT
    34681 TTTAGAGTTA ACTTATTGCC ACCGATATCT TAACTTGGCA CGCTCTTTGC TTAATGCAAG
    34741 TTATATGCCA AGAGTGATAC ACAGAAGAAA GCCCCGGCGA AACAACTGCC GGGGCTTCCT
    34801 GGTTCTTTCG TGCTAATAAG GAAGCACGAA ACCAACCCGC GTCAACGTAT TGACGACATC
    34861 ACGAATCTCT TGTGCATGCG CCTCCTGATA GTAGACTTTT ACAATGAAGA TATCAAAGCC
    34921 AACCCTCATG TCCGGGTTCT CGGCTTCAAC AGCATCTTTT GCCTCCTTCA ACCCAGAACC
    34981 TGTGAGCAAC CGAACGGCCT TGATCATACT GATCTTGTCC CCGCAAAGGA CGACATATCG
    35041 CGTCGGGGTA GAGAGCTTGC TTACGAAAGT GAGCATCATT TCCTCCTTTG TTACTTTATT
    35101 ACTTCGGAAG ATATCTTTTT AGAGTTATCC GCATAGACGC AGACATTAAT ATTGGCATGC
    35161 CCTTTGCTTA ATGCAATAGT CATGCCATAA ATGCAAACGC CATAAATGCA AACGCCATAA
    35221 ATGCAGACAC CGGAATGCCC CGACTAAAAT CGGGGCATTC TTTTTATTTA TTCCGTTGGG
    35281 TTATGGAACC GAGTTGTTCC ATCTGCCATG ACGAATCCGA GGCGAGCACG ACAAGATCCT
    35341 TTGAACGGGC GAGATGATAC AATATATGCC AGATCAGGAT CAAAGAGGTA GAATGAATAT
    35401 ACCTCTGTGA TCTCAACCCT ATGAGAAACC ACGACGTGCG GCACTTCCTC ATAGCAGGTA
    35461 AGCCCCTCGG GCATGATAAT GCTCACCGCT TCAATGCCGT TTCCTACCGC CATCCGATCA
    35521 AACGGAATCT CAAACCATTC ACCCAATCGC GATCGACCGG AGTATTCCCC TTCTACATCC
    35581 ATCCCGGGAT TAAAAGCCAG AACGATCCGA TTCGGATGGG ATACTTCAAA CCTCGCAACC
    35641 CTGGATAGGC TGGCCTGAGA TTCGTCGTCG AGACACAGCG CAACGAAAAG CACTTTCGAT
    35701 TCCATATTCA CCTCTTATCT TTTTATTACT TCGGAAGATA TCTTTTTAGA GTTAACTTAT
    35761 TGTCGCCGGT GTTCGACTTG GCACAGTCTT TGCTTAATGC ATGTTCTATG CCAAAGCACG
    35821 ACGGATTAAA CGATATAACC CCGCTTCTAT TCTGGTCTAT GCCTCTGCAT ACCAGCGGCT
    35881 ACCATACACT ACGGTCATAC CCAGGAACCA AACTTCAACC AGATAGATGT TACTCCAGGT
    35941 CCAACCAGCG GACCCAACCA TCGTGTCAAA ACAAAAGGCG TCCCTGCCGT TAGGCCACGT
    36001 TGCCCACATT ATATCTTGCC CTCCTTGATT ACAGTTTCAG TTACACCGTA TTCGCAACGA
    36061 CGAATCACGA CGATCTTAAT CCCACTGTCG AGAAACCCCC TTAGTAGATC GGCGGTACAG
    36121 CTATGGTAGC CAATACCTTC TGAAGACGAA ACGAATCCAT TCCCGTTATA TCCGTCTACA
    36181 CTCCAAACGG ATTCAACGCT GATATACAGC GTGGTACCTC CTTCTCCATA CTTTCTGCCT
    36241 TTCTGATACT GACGAACACG GTAATCGTCT TCAGGCAGAT TGTCATACTC CGTTCGGAAG
    36301 TTTTCTGGAT TCAGGTATGC AAGTGCAGGA AGCGCAGAAA GTTGCTTATA GGAAGCCATG
    36361 TTTACCTCTC AACTCTTTAT TACTTAAGAA GATATCTTTT TAGAGTAACC GGTGTGTATG
    36421 CATTGGCACG ATAACTGCAT TAAGCAAAAA CTATGCCAAC TCAGATACAG AAACAAAGGC
    36481 GGGGCGCTTT GCGCCCCCCT TCCTTCCGGA GTTCAGTCTG TCAGGTAGTA AGGGCCTGCA
    36541 TTGCTGCATC TTGAAACCGT CGCCATGCAA CCATCCTTGA GTCTTCACAC ATCGGAATCG
    36601 TCGCAGAAGA GGTTTCTGTC GTTGAACACT ACCCCACCCT CCATTTTGAC TTCTTTCACA
    36661 AACTTCATCA ATGCTTCCCG CCAATCATCA TCGGCATATC CCATGGGATT CGGAAGGCGA
    36721 AGCCTTTGAC CGACGGTCAA GTGCGACACG TCCACCATGA GACAACCGTA ACGATACGCC
    36781 GCCTGAACAA ACTCCCAACT ACCACCGGTC GTGGTCACAG TGGAGTTACC GTCAACATAC
    36841 TGCCACCATG CCTCACCGGG ATATCCACAG GTGCCAAGAT CGCGAATCAC CACGACACCA
    36901 CGAGTATTGA CTTTCCGAAG AGAAGAGACT TTCTCCAGAA CGGAATCCCT TTCCAGTCGT
    36961 CGTGCTTCGG ATTCGCGTCC GCAATTACGA AGCTCCTGGA AATACCACCA TCGTTTAGCC
    37021 ACAGTACGAA ACAGGTCAAG AATAGAACGA TTGGTTGCAA TCATGTTTAC CTCTCAGTCA
    37081 TTAGTTACTC CAGAGGATAT CTTTTTAGAG TAAACTTATT CTATCCTTAA ACCCTGTTTG
    37141 GCATGATATC TGCTTAATGC AGGTTCCGTG CCAACCTATA AACCTATAAT AGAGGTATTT
    37201 TAACCCTATA GGGACCTACC TCTATTTACC CCAAAAACCC ATTTACAGTT GATCCGAATC
    37261 AACTTCCAAC CAGTTTATAG CAGCAAGAAC CTCCTGACGG CCGATACCAA GGATAATCGA
    37321 GGCAGCAGAA TGACTCGTTT TAGCCTCCAA AACCCTCCAA ACCTCGGGAT GCCTTAGGGT
    37381 ATCCAAAACC CCTGCAACAA GGGTTATGGG ACTCGGCTCC TCTTTCAGAG CTGCTTTTAG
    37441 AGCTTGAAAC AACCCCGGAA CCTCCGGAAT GGACCATACA AGGTGAAAAT CATCCCAGAT
    37501 ATCATCGTTC CATTCTGCCG TGATTTCGGT ATCTATCAAG ACAAACCGCC TCATGGGCTA
    37561 CTCCTTTCTT CTTTGTTACT ATATAGAATA TCTTTTTAAA GATAACACAT ACTATGTTTA
    37621 TTTTTTTTAA AACCAACAAA ACATTGCTTG ACATTTAAAA AAGTAATCGT CACGCTTTTC
    37681 TTTTTACTTT TGTGATCACC GTCACTTGAC GTGGTATACA TGACATGGAT CAGCTTAACT
    37741 TATATGGGTT GAATAAAGGG TTGGGAGCAA TCGGTGTTGG CACGGTAATT GCGCTCCGCC
    37801 AAGCCTATTT TATAAAAAAA AATGAAAATA TCTCTTACAG CCATAAAGTA TAAAAATGAA
    37861 AATATCTCTT ACAGCCATAA AGTATAAAAA TGAAAACATC AAAGCAATGG AGTAGCTATA
    37921 AAACATCAAA GCAATGGAGT ATAAAAATGA AAACATCAAA GCAATGGAGT AGCTATAAAA
    37981 CATCAAAGAT ATCTCTTACA GCCATAAAAC ATCAAAGCAG ATTTATAATC TATCTCTCAT
    38041 AACAGTTAAA TTAAAAAGTT TAAAATGAAG ATCTTTATAT AAACCAATCT CTGATAACTT
    38101 ATAAATATAA TCTACTTCTC ATATCTTTTC TATCTTCTCA ATCTTGATTC CCTATATTTT
    38161 TTAATATAGA CCAATTTTCT ATAAACTCTT TCTTCTCCGA TGAAGACAAA GAATTTAGAA
    38221 CCTTATCTAT AGGTACTTGC CTTAATACCG ATTCTCCTTT ATATGCTGTC CACTCTGTCC
    38281 ATAGTCTTTT CTTAGGAGAT TCTTCAAAGA CTATAAAATA GAATCTTCTT ATTTGATAAC
    38341 ACTTTACGAG TACTTTCTTA TTTGTTAAGA ACTCTAGATC TATCTCTGGT ATATGTTTTA
    38401 AAAATGTTAT ATTATGGTAT GGAGATGTCA TCAATCTATA TCCTATATTC TATCAGACAA
    38461 TAATACATAG CCGGGCGATT GTTGTTTCTT TGGGAGATCA GACAATTTTT CAAATATTCA
    38521 GATTTCATAA TGCGGTTAAT CCTTTATCTT AATATATCCA TGAGATACAG AGCGGCTTGT
    38581 TTCTGTTTTG GGCTTAGATG CTCGAACACA TCATCGAAGG ATACCTCCGT CTCTTTATAT
    38641 TCTTCTTTAA TTCTCCAGGA ATATAAGAAT TTTGAAGAAG TCTTTTTTCC CCATTCCCAT
    38701 GGAGAAGAGG ATCTCCCAAA CGCCTTTGTG TATTGAGGAG ATCCTTTGAT GCAAAAGATT
    38761 GAATTGCATG GTCTTTTTCC GGCGCATAAA TCTCTTAACA AATTCACATC TTCTTCGTTG
    38821 CAAAGATCCA AATGCACCAA CATATTATCA TCCACCTGCA TGTTTCTTCT CCTGCATATC
    38881 GTTCATATTC TTATCTCATT CAAAAAGAAA AGCATATTCT TTTGTTCTTC GATGGATAAC
    38941 ATTGGAATCA CTTCTTCTAT GGGTATCCAT CGATAAAAAT CCAAATCTAT TGAGTCTTGG
    39001 ATTACAAAAT GCCTGCCATT TAAATTGGAT TCAAGGAGCA TCAATTTAAA ATTGGGGAGA
    39061 TTTTTTGATT TTATTCGAAC ATAGCTTATT ATAGACTTAT ATTCGGTCGG GATCTCTTTG
    39121 CTCATCATAT TTGATAATTG ATGAAAGTCG CCAACATCGA CGCATGGCAA CGACTTGTTT
    39181 CTTGAAATGT AATATGGGCT TGAAAGATTT ATCATTGTTG AGGCGCCAAT CGCTCTAGAC
    39241 TTTAGAACAA TTGTGTATGG CATTGGATTC ATTGTACACT CCTGTTAGAA TAAATAATAC
    39301 CGCTGAGAAA TTTTGGGATC TTGGAAATCT TCAAAATTTC TTTCTTGGGG TCTCTATCTT
    39361 TTCTTTCTGT CTTCTTCATA AGAGGCAAAT TATGATTTAT AATATTTTTC TTATGATTAT
    39421 CATGAATATT CCAACAGAAA GTTTCCGCCG GCGCTTTATT TGTTTGATTA TATATAAAAA
    39481 GCATTAATTT ATTTATTCAT GATTATCATA TATTTATATC TTTTGATTAT ATGCTGAATA
    39541 TATAAAACAT AACCTTTTCT TATATGGTTA TATCTTGTCC ATATTTATAT GGGCGCATCA
    39601 TATCCGATTT CAATTACAGA ACTTCCCGAG CCTATGGAAA TGTTTCCGAT CAAATCCGGG
    39661 CAAACGGCCG TCATTTATAA TCCTTCCATT TTTTATAGAG ATACGGCGCG AATGAATTTG
    39721 GCTCATGTAT TTGTATATCA TAGACACCCG ATGATTATAG ATGAGATCAC GAATCATTGT
    39781 TATATGCATA TAGCCACAGC CAACTTTATT GAGGGACAGT TTTCTATTTT GATATTAATT
    39841 GGAAATGGTT TATGTTTTCC TTTTGGAGCC AGCGATATTG TGTCTATGAA TTTGAGAAAT
    39901 GATTTCAAAG ATGATTATGT ATTTGCTGAG ACTGCATCAT TCAATGATGA TTATCATCAT
    39961 TGAAAAGCCC CTAAATATTT AGGGGCTTTA GAAGTCATAA GTTTATATTT TTATATATTT
    40021 TTACTTAGAT CTTTTGGCTC GTTTAGCTAA ATCTCGTAAT GTTAACTTAG AGGCTTCTGC
    40081 TACGGGTAAC ACACCGGGTT CTAATCCTGG TTCTCCAATC GCCATGTTGC CGCCCCAAGC
    40141 AGGCGATGGT AATGGTGGCC TTCCGATTTT TGGACTTATA ATATCGCCGC CCATAAATAA
    40201 AGCCATTAAA GCATCTACTT GATCTTGAGC TTCTTGGAGT TGAGCTGGAT CAATATTTTC
    40261 GCCTTCGGAT ATCATATCTT TCAATGCTTC TAATTTTCCA ACTAATTGTT CGGCCTCTCC
    40321 GGTTTCTCCA ATATCTTCAT TTTCTATGCC GATATCAGAA TCATAAAGCA CTTCACCAGG
    40381 CTTAACATCT GCGCCTTCCA GGCTGTCATA TTGTTGTGTG TCATCGAATT CGTCCATAGC
    40441 CATTCTAACT ATTTCGTCTG CTAGATCCGC TTCTTTATAA AATCCTGCTT TATCTAATTT
    40501 ATCAGCTAAA CGAATTAAAC TCTTTTGCAT CGTCAATGAA GCCATAGACA TATCCTCCCA
    40561 ATCTTCTGGT GTTTCTTCTT CTGTAAATCT CTCAATATCT TTCCCCATAG GAATTTCTTT
    40621 AGTTCTATAT TCTTCGGTCA TCTCATCTGA TAACTTGGTG CGCTCATTAT ATTTTTCTAA
    40681 TGTATCTTTA GAAATAACTT TAGATAATGC TTCATTTAAT GCCGTCATAT CTTCATTATC
    40741 GTATATTTGA AATCTAACAC CTTCATCTAA AGAATCATAA TGACTGATGA ACTCTAAAGT
    40801 TTCGTAAGGA TCCGCGGTAT AAAATTCTAA AACAGGAATA CTTTTGTGAC CCTTTTTCAT
    40861 ATCAATGAAG TTTATAACTC CATTGACATC TGTTGGTTCT TCTATTTCTA AATATTTACG
    40921 TAAGAAATTA GCGCAATCTT TAATAGTATT TAAACTACCT TTTGGCATTC CAATATGTTC
    40981 CGAAGCCTCA GATAATTCAG ATCTAATTGG TCCATAAATT TGGACTTCAA AAGATTTCAT
    41041 GTCTGCATAA TCTACATATT CACTATATAT ATCGGGTCTA TCTGTTTTTT TGTAATCTCT
    41101 TGTATCATAA GGTACACTTT CGGCAGGATA TAAAGCATCT TCTTCTGGAT ATTCAAGATT
    41161 GCTGTCATCT GTAAGTTCTA AACCACTAGA AAAACCCTCA TAACCCGACG CTTTTTTTGA
    41221 AATAAATTGA ATTGGAATAC TAGACATTGC AGCTCCTATT TTATTCTGCT AAGGTTTTTA
    41281 ATTCTTGTTT CGATACCGCG CCAATCCAAT TTGGAAAGCC ACCATTCGAC GTAAGCATTT
    41341 TTATCGGAGC CAAAATCCAT AAAATAGGCG TGCTCCCACA TATCTAATGC AGCAACCGGA
    41401 ACCCTACATA AAGTGCCTCC GATTTCATGC AAATCGATTA TTTCTAATTC TAAATTTTTA
    41461 TTTTTTGTAC AATAAGTTAA TAACACCCAA CCACTGCGTG TTAGATTAGC CATTCGTACT
    41521 AAGTCTTTTG GAAAATCTTT TGCACTTCTA ATATATAAAC CATTAAGATT ATCATTTAAG
    41581 AAGCGAGTTT TTTCTAATGG AAATGGTTTG GAATCAATAA CATCAGCAAA ATACATTTCA
    41641 TGCAAAAATA TACTATTTCT TGCATTAGTT AAATTTCTAG AAATGTCTCT AAGCTTACTA
    41701 TCATTTGAGT TATCCTTTTC ATTAGAAGAT AATAATATTT TTTGGCGCTC TCTTTTTAAA
    41761 TTTTCTTTGG CATCTGTATA ATCTTCTAAT AACTTTTTAT GAGACTCAAT GGTTGCTTCT
    41821 TCTAATCCGC ACCTATGAAG AACCTTTTTA GCATGCTTAC GCAAATAAGA GTCTAGAATA
    41881 TCAACTTCTG TTGTCAACCC TTTGGCATCT AAATGTGCCA ATGTTTCTAA AACTGTTTTC
    41941 ACATTATTAC TCATTCTAAA CCTCTGTTAA CTTTAAAATT ATTAGTATGT ATCATTATGA
    42001 ATCAAAGAAG ATTGGTCTAT TAATCGGTTC TAACTCTTCT TCTTTTCTAT TTCCAGGCGG
    42061 AGAAAGATCT CTATTTGGTT GACGCTTACC CCATTCTTTT CTAAATCCAA AATTACCAGA
    42121 ATGGATATCT CCATATCCTT CTAACATTCT ACGCATGCCA GATAAAACTA CATCTATTAA
    42181 CCAATTGTTT TTACCGGTAC TATCTATAAT GGTTTCATCA TTATATTCTT TAGCAACAGT
    42241 ATTTATTCCC AAAACTCTTT CCACCAAATC TAATGCGGCA ACTCCTCCAA TAACATCCTC
    42301 TGAATTCAGT TGTTGTTCTA CTTCTCTTTC TACGAATCGA CGCAAAACTT TCGGATCTTT
    42361 TAAATCTAAT TGACTTTCTA TCCAATCTTC TTCTGAATCA TATTCATCTT TATCATCCGC
    42421 ATATTGATAA GTTGTTTCTG TTAGAATATA ATATTCTAAT GCTACGTTAC TAATAATACT
    42481 AGTTATAACG GCATGTATTA ATGTTTTTAA TAAAGTTGAC ACTGGCGCCT GAGACCAGTC
    42541 TCCGCCATAA TCTTGTTCTA CGGAATTTTG CAAATCAGGT GTTTTTTCAT AAATATCATA
    42601 TATTTCTGCT AATTTAAAAT CTGGATTATC TTCAGTTACC CAACCAGCTT CTTCTTCATC
    42661 ATCAATAGAT TTTTCTGGTT CAAGTGTATT TTCTGAATCT TTAATGTATC TAGATAACAT
    42721 TTCATCTGGT GTGATAAGCT TTTCCATAAC TACCCAAGCT AGCTTTGTTC CACCATGAGA
    42781 AAAATTAGAA AAACTCATCT TAGAAATTGA AAATGGTGTA TTAAATAATC CAACTCCATA
    42841 TATCATTGGT ATATTTTCTA AACCTTTATC TGTGGTGAAA GTTTTGATGT CTTGATTTAA
    42901 AGGTATATGC ATAGATTCAT AAAATTTTAA ATATTGCAAA TAAGGTGGAT TAGATGCATT
    42961 TGAAAAAGCA TTGGCATCAA ATATTTTTAA CACTCCTCCT GAATGTCCTT CTTTCCATGC
    43021 GTCACCTGTA GCTCCAGAAC CAATATATTG TGGATTTCCA AAATTTTTAA GTATATTAAT
    43081 ATTTGAATGT ATAAAATCTT TAAACCCGAT TGGAGCGCGT TTATGAATAG AATTCATCAT
    43141 TATGCCTTCT ATTAACCATG ATTCGATAGC TTCTATATTA GGTTTATTTT CCTGTTTATC
    43201 TAATTCATCA AATTCTTCTT CAGAAACTAA CTGCCCATGT AAGGTTGGAT CATCTGGAAT
    43261 CGGTTGATAT TTTGGGGCAT CAGATGGTTC ATCTTCATCA TCTAACCCCA TCCAGGCAGC
    43321 ATCTTCGTCC AACTCCTTCA TCATTTGACG TAATTTTTCA GCCTCTTCAT TATTTCCAAG
    43381 GCTTTTTAAT GAAGCGATAA GCCTATTCAG TTTTGGTTTC CATGCCGTTA GAGAGCCCGT
    43441 AGGCAAATCT TTATAGGGAT GCTTATGCCC TACGCCTTTA TTATTATGTG ATTTATTTAA
    43501 ATGCATTTTC GTGGTCATTA TCGATACTCA TAATCAAAAG TTTCATTACT AAAGTCTGCT
    43561 CGTGATTCTT CATTTAAAGA TTCATCAGGC TCATCTGGTT CTATAATATT AGTGTTTTCT
    43621 TCTGGAGTAA GCCACTCTAT ATTTGTTTCG GGAGATTTTT GAGAAGAAGT ATACTTAGGC
    43681 TCTTTAGTTA TGCTACCAGC AGGCTTCATA TTAGAAGGAT CGAAATATAC TAATTGTTGT
    43741 CCTCTAAATC CTACATTTCC GCTGTGTGTA TCTGTATTTT GATTATACAC TTGGAAAACT
    43801 AACGATTGAG TCATATTATA TAGCCAATTA CTAGGTAAAT CTACTTTTTT TGTTACTTGA
    43861 TCAAAAACAG GTTTAATATT TTGAATATAT ATTGGTGAAT TTAAAAGCTC TTGATATACA
    43921 ATATTTCCAA TTTTAGAAAT TGCTGTATTT TGATTTTTAA ACTTTGATAC AGCAAACAAA
    43981 CTTTGTGCTC TCTCTTCTAC GACCATTCTA AATTTAGTAA AACTATCTTT AAAGCTACCT
    44041 AATAATTTAT TTTGATCTAT TACATCCATA GACTCTGTAG AATCCTTTAA ATGAGAAGCT
    44101 AAAAATCTTA ATTGATTATC ATAAGTGGAA ATTAAATCTC TAAGCGGAAC CAGCTTTTCC
    44161 ATTACCACCC AAGACATCAT TTGCAGCGGT TGTGTATTGT ATGGATATTC AGCCCAAGGA
    44221 ACGTCAAAGG TGCCATAATC ATAAATCATG ATATGATGCT TAGTCCCTTT TTTTGGATCA
    44281 TGTATTTCTT CTTTTTGTTT AGCATAAAAT GATAAATCTT TATTATCACG AATAAATTTA
    44341 ATAACTCGAC CATCATCCGT TAACCAAGCA TCACCATAGA CACCTGAGCC TAATAATTTT
    44401 ACGGGATCAT AAGATGCTAA AATATCAGAA TTTTGATCTA AAAAATCATC TACCCAACTT
    44461 TGTTTGGCTT TTGCATCTTC TTGAGGAGAA TGATGATAAA ATATTCGATC AACATATTCT
    44521 CTAATTTTAG TTCCGGTTTC AAAAATCTTT CCATACTTAC CTAATTCTAT TTTAGGAGCC
    44581 GGAAGATATC TTTCTAAACC ATGTTCTCTT GCATAATCTT CTGTTAAAAC TATGTCTTCT
    44641 GACATATTTT CAAATTTATA ATCTAAATTT CTTCTAATTG GAGAAAGAAT ATCTTCAGCA
    44701 TTATTTTCAT TCCAATTATT CCAGAAATCT GCCTCTTCTT GAGAATACGA TGCACTATCT
    44761 GGAGTATTAT GTGTTTCTGC TAAAAATTCA TCAATATCTT GATCACTATA TCCTAAATTT
    44821 TTCCCTAAAT TATAATGAAA ATCTCTTGTT GTCGCCGGTC TTCCATGTTG ATTATAGCGC
    44881 TTAGCCTGTT CAAATTCTTT TTGAATCGCC GCTACATTTT GTTTTTTACC AATAATATAA
    44941 GCAGAATTTT CTGATAATCC AGTTGATATT ATCATTGTAT AATTTGGATT AGCAATGATT
    45001 TTTTTAATTA AAACGTTAAA AAGATCGGAA TATTTATCAT AAATTTTTGC ATTTAAAATT
    45061 GCCGCAGGCT TGTCTCGAAA CGCCACTTCG GCTACGTCTT CCACACTCTT ATATATACTG
    45121 ATAAATCTAT CGGATTGGGT TTCTTGTGTT ACTCCATAAT AATGTTTAAT GGCGTCTACT
    45181 ACTTCTGGAA TTTTTTCTTT CTGTCTAAAT CTATAGTGTA TATCTTGATA TGAGCCAGCT
    45241 GTTTTAATGC TTAATATTTT TTCTAATTTC ATTAAAGAAG AATATGAATC TAAATCTGAC
    45301 TCTCTTTCTT CATCGGTGCC TTGACTTTTA GAAGTTGGAT GATATGGATC AAAGAAAACA
    45361 GGCTGTTCTA TATTTCTATA ACCCATATTT TTTGATCCAT ATGTATCTCT TCTTTTTAAT
    45421 ATTATTTGAT ATATTAAAGA CATTACATAT TTAATGGCCC AAGTTGAATT TTTATCTAAA
    45481 GTAAATTCAG ATATTTTTTC AAATTCCGGA TCTATATGTT CTTGAAACTC TTGGTATATT
    45541 TGTGTAGCTA TATTTTTAAG ATTTAATATG TCAATATTAT TAAGTTGTTC TCTATCAAAA
    45601 GCAAAATATA CAAAATCTGC TAAATCTTTT ATTAAAGGAC TATTTTCTAT CTTTTCCGGA
    45661 TTGGGCAAAT ATTCAACCAA AGCCCATCCC AAAAATCCAT TATTATAAAC TTTATAATGT
    45721 CTGGATGTTT TTGGTAATGT GAATTCACCA AATCCATAGA CCATTAATGT TTGTTGCGTA
    45781 GCTTTTTGTT CATGTAATAA ATCAAATTCT TGTTTATAAA ATTTATTTAA TGCCTTTTCA
    45841 TGGAAAATTT TTAATACCAT TCCATTATCT AATAAAAATG CTTCTCCAAC ATAACCTTCT
    45901 CCAAGTCTTT TTATTGGTGT ATTTTCTATA AAAAAATCTA TATTAAGATC TAGAAAATCT
    45961 CTTAACCAAA ATTCCCTAAC TTTAGGATCA TCAAAATTAT TAACATAGTT ACTTAAATAA
    46021 GTTTTGATTT CAGTAGATGC TTCAATTAAT TCTAAACCCG GCATTTCTCC AGAACTTTCT
    46081 TTTGCAATTT TAACTAAAGA TAAAAGTTCT TGATTCATAG CTTGATCGAA TAAATAAATT
    46141 CCGAGTTTAT ACAATCTTTT AGCAGAATTT AGTTTCACTT TTTAAGTCTC CAATGTGTAG
    46201 CATACCACTT TAAAATAACT AAATATGCTT CTGAAATATC TAAATCTATT TTATTTTCTC
    46261 TTTTTAATTT ATCTAACTCT TTTTTAAGTT CATTTAATAT AAATTGTACT TCTTTAATTA
    46321 TATGTAGCGT TTCTTTGCAA CGTTTTCTTT TATCAGGTAT TGAAAGACTC TTCAGCCAAT
    46381 GTATATTTGT TATATGTATA AAATGAATTG CTTCTGAATT ATTGATTGGG TATCGTATGT
    46441 TGTGTGGGGT TTTCATTCAA CAATTCACCC ATAGATTGTT GTGGATTCAT GAAATATTTC
    46501 TGTGATTATA CTGTCTATCT TGCTATAAAA TATTAATAGC AAATTCAGAG GCAAATTTAT
    46561 ATGCTAAAAG AGCAAAAAAT TAAAAATCTA AATCAAGTTG AATATTCATA TGAAGAATTT
    46621 ATTAAAATAT TAAAACAATA TGATTCAGAA GGATATGATG CCTATATAGG CACTGATTCT
    46681 CAAGTAATTA AAAATAAAAT CTATATCGCC ACCTGCATAG CTTTTGTTAG AAGAAACTCT
    46741 AGGTATGGAT CAGATTGTTC TGGTCGGGTT TTTTATGTTA AAGAAAAAAT ACTTAAAAAG
    46801 GATTATCCTA ATCTTAGGAT GAGAATGATG CTAGAAGCTT ATCGCTCTTT AGAAGCAGCT
    46861 ATGGAGATTG AACCAGATTT TAAAAAGACA ATTCATATTC ACTTAGATAT TGGACCAAAT
    46921 CCAAAGCTGT CTAAAACATC TGCTTTTAAA GTAGAGTTAA TTGGCCTTGT TGCTAGTCAA
    46981 GGTTATGAAT GCTCTATTAA ACCAGAAGCT TGGTGCGCAT CAGGAGTAGC AGATAAAGTA
    47041 TGCCGTTAAT CAATTAAAAA AGGCAGCTCT TGAGAACTGC CTTTTTGCTA ATCTTGATAA
    47101 CTATTAATAT AAAATTAAAT ATTTAAGGTG AACAATGAAA AATAGGTTAT TAAAATTATC
    47161 TAGTATTTTA AGTCGATTGC ATCTTAAATC TTATGCTAAT GAAGTTGATT CATTAGCTTC
    47221 AGAATATGAT GAACCTAATG AACCCGATGA ACCCGATGAA TATGATGAGC CTTGGCATGA
    47281 AGAAGCGGTA AAAGAATTTC CTGAAAAATA TGAATCTGAA GAAGAGTTAT TAAAAAATGT
    47341 AACTATTCCT CCAGAGTCTA TGAAGGATGA AGAACTTACC GCTCTACATC AACATGGAAT
    47401 TACTCCGGTT ACCAGAGGAG ATAATTCTGG ATTTTTAGGA GTTGGAAAAT ATGCTACAGT
    47461 ATATTCCGCT GTATATGAAG GAAAACCCGT ATCTGCAAAA ATAGGGTTTT ATGGCAAACA
    47521 ATTAGAGTGG GGAGAAGCTC AAGATGTAGA AGTATGGAGG GCGATTCAAC AAGCTTCACA
    47581 AAACATTGCT CCAGAATTAC AAAAACATAT TCCAAATATA TATGGTACAT TTACCGGTTC
    47641 TGTAGAATCT AAAAAATATA ATACCACTAT TCGATATTAT ATTATCTTAA TGGAAGAATT
    47701 AGATCCCGTT CCAAGTTCTA TAAAAAAGGC TTTTAGCTTT GGGGAGCTTA AAGGAAATTT
    47761 AACAGATATG GTTAATCTTA TATATCATCC AGAAGAATTT AAGCGCCAAA TTCAGAAAAT
    47821 CTTAATAGAT TCAAAAGATG AACAATTAAT AAGTTTATCT AAACAAATCG TTGTTCCCAC
    47881 CAGACGAGAA GTTTTAAAAC GTTTAACTGA TGCTAAAAAT ACATTTGAAA TGACATATTC
    47941 TTTGCTTCGT TCTTTTCTTA AAAATTACTT AAGCTATTCT GGAATATATC AAGGAAATAT
    48001 TCCAGATAAA ATATATAGAG AAATAATTAT ATATATAGAT GATAATTTTG ACCTTTATGA
    48061 TTTATATTCT TCTCCTTTTC CAATACATTA TAATGAACCG GAAGATAATC CGAGTTCAGA
    48121 GTTTCAATCT TTTCTGGATT TTTTGCGAAT TTTAGAAGAT TATGGTATTA AATGGAAAGA
    48181 TGTACACGAA GAAAATATTA TGATTGGAAA AAAAGATCGA GAGATAAAAC TGGTAGATGT
    48241 TGGAGTGTTT AAAATTTAAT AATTTATAGG ACAATTTAAT ATGAGGAAAA TTAACAAAAT
    48301 CAACCCATTT ATAAAATCAG AACCATTTAC CATTATTAAA TCTTTACATA AAATCAACCA
    48361 AGAAAATATA AATCAAGAAG TAGAACTTGA AATTCCCGAA GTATTAATTC CAGAAGTATT
    48421 AATTCCAGAA GTATTAATTC CAGAAGTATT AATTCCAGAA GTATTAACTC CCGAGGTATT
    48481 AACATCAGAA GTTTTACCAA GCCCCTCCAA TATTCGTTGT CTTATTAATT TACATAAAAC
    48541 TCCAATTCAA AAAGGTGCTC ACTTTCAGGT TAGTATCTAT TGGTATATAC CTAAAGAGAA
    48601 TCTTTCGGGC ACAATGATTC TCCTTGTAGA AGGAAATCTC GCTTCAGATT CTATGCAAAA
    48661 TATAATCTTG TCATTAAGAA CAGAAATTTT AAAGTATTTT TCGGAAAAAC TGACAAGACT
    48721 TCCGAATGAG AAAATAGAAA TCCTTCCTTG GGGTTCATAT AGCTTTTTAT CTTAAATTAT
    48781 ATTATTTTTT TTTAGAGCAA GTTCCTTCGC CGCATTGACA ACCATGTATG CCCGGAATAC
    48841 TTAACACAAA TCCTTCATTT TCTATATCAT CAGAATAATC AATTTCTAAA TTTTTAATAT
    48901 ATTCTTTTGC TAATGGACAA AGTAAAACGC ATTCTTCGTG TTTTTCTGAA ATAACTATCA
    48961 ATTCATCATC TAAGATATCT TCTTCAAAAG ATAGTTTATA TATGAATCCT TGACAGCTAC
    49021 TTCCTCCACT TATCCCTATT CGCAAATAAC CATCAGGCAT TTGTAGCTCT TTACGCAAAG
    49081 AAACCATTTC TTGAATTGCC CTTTCTGTAG CTACTATCAT GCGTAAAATC CAGTTTGATT
    49141 AATTCGTAAG TCTATCAAAA CCGAATCTTC TAAATAAACA TCTACTTTGA TGCCCATTAA
    49201 ATGTATGGGA TTAGTATAAA AATAAATATT ATCATATTTA ACTTCAGTTT CCATAGCACA
    49261 GTTAATGTTT TTAGTTATAA ATTCCATTAC ATGATTTAAA TATAATGCTT GTTTAAAAGT
    49321 TTCTGTTTTA ATTGCTACAC TTTTACCAAT TGAAGCTAAA AAAATAGCTG AAGCAATTAA
    49381 AAATGTAGAA CGACCTGTGC GTCTAAAAAC TTCTCGAACA GGGACTTCTC CTTGTTTGAT
    49441 TTTACGTAAA TTTTCCAATT CTCTATTTTC AGCGAAATAA ATAGGTTCTT CATAATTCAT
    49501 AATATCATAA ATTTCTTCAA TAGTAATCAT TTTTAATCTC CATATAATTG TTTGGCCACT
    49561 CTTAATAAAA TTAAATAACC TATCATATCT TGTTCTGTAT CTTCTTGGTT TCTACGATAA
    49621 GCTGGATCTT CTGTTAAATC ACTGTTTGAT GATTTTAAGT TTTCCAATCT CGAAAGTTTA
    49681 TCATCAATTC TGACTTTAAT TTGTTCTATT GGTGAAGCTT TAGAAAAGAT TCGTTTAGGA
    49741 CTAATTACAG AATTACCATA TGATTTATTT TTTTCTAATA ATAGAAATTT TATATTGTCG
    49801 CATTCCTTGG CAATTAAAAT TTGTACTTCT TCTAATGTAA ACTCTTTAGA CACTATCTCC
    49861 TCCATTAAAT CATATTTTTA TTTATTTTAT TAACTCATTA TCTCATTTAA ATCCAAAAGC
    49921 CCCAGAGCAT GTAATTTATT TTTAAGCATC GGACTATGAG TTTCTATATA TTTCTGATAT
    49981 ATTAACCCAA TTTGCTCTAC ACCCGATAAT CTACTTGCCA TTGAAACATG ATTTAATGCA
    50041 TTAACATAAT GTAAATATTC AAAAGCTAAT CGCCTATATA GCTCTGATTG ATTCTTTAAC
    50101 ATTGATACCT CATAATATGC AGCAGATCCC ATATCTATAT AATAAGAAGG GTTTGATATA
    50161 CTTTCTGGAA AAAAACCAGA CATAACTAAA GAATAATCGC CAAGAGTACG AAATTTTTGT
    50221 ATTCGAATAA ATTTGTTATT TGTTTTGTTT GCCTCAAGAT ATAAATCAAC TAAATATATT
    50281 TTACCCTTAG GCCATAGGTC TTCTGATTTT AAATAACAAA CCAATACTTT AACAATATAA
    50341 TCTACATCTT CTTTATTGGC ATGTCTTTTT TGACTAATAA TATGAATCAA TTCATTTTTA
    50401 AATTCTGAAG CTAATTCATA CATTTTTACT CCAATAAAAT ATTAACTTAA GTGTTTAAAA
    50461 GATGCCAAAA TTGGATGATG CAAACAACAT CTTGGTTCAT ACATTTCTGC TCCACCTATT
    50521 TCAATTTCTC CAGAATCCTT TTTGCCAACT CCCTCTATTT TATACGTTAA AAAAGCATTT
    50581 TGATAACAAT TTTTTACACC ACAAACAGCA TTACATTTAC AAATTTCTGT AGCATAAGGC
    50641 ATCATTCGAG ATATTTCAGG AAATGGCAAC AAAGAAGAAG ACAAATCCAG TGAAGATATT
    50701 AAAACAATCT TACCTTGCGA ATATAAGCTA ATAGCCATTT GATCGATATT TGGAATCATA
    50761 AAAGCTTCAT CAATAGCAAT CACATCATAA TCAAAAGGAT TTAAAGAAGC AATTTCTGTT
    50821 ATATTATTTA CTCCTACGCC ATCCGCTACA GAACCTGAAT GTGTGCAAAT TTTTGAGTGA
    50881 AAATAACGTC TATCCATATC TGGTTTTAAA AGGAGGATTC TTTTATTTTT ATATTTATAT
    50941 CTATCTAATT CTGCTAACAA TCTGGTAGTC TTACCAGAAA ACATTGGACC TACATACAAA
    51001 ACGAACCGCG CCATATATAC TCCGTTTAAA TTCTATTTCT TATATCTGCA CTTTGGGAAA
    51061 CCATCACAAC TTAACCAAGT TCCGGCACCA AATTTAGATT TTCTTTCAAT TAATTTTCCA
    51121 GTTTTACAAA GTGGGCATGA TTCGTTTGTT GTTTTCCCAC TAGAAGTTTT TGTCTGTGTC
    51181 TTTTTAACTA CAATACTACC AGAATCATCA ATAGAACCTG TAAATTTACA ACCATTTTTA
    51241 AACTCGCTAC ATCCAACCCA AGGGCCTTTC GCACTTTCTC TTTTAAGCAA AGTTCCTTTT
    51301 TTACATTTAG GACAGGGAAC GCCCAGATCT ACAGAAGCAG ACTTTCCGGA AGCAACTACG
    51361 GATCCATCTT TTTCTTTTCC TGTAAAACTA CAAGCAGAGC CCTTACAGCG ATAGTATTCT
    51421 CCATATGGTC CCTTTCTTTT TTCTAATATA TTTCCACAAA TTGGACATTC ATAGCCTGTA
    51481 TCCACCTCTT CATTTACCAT ATTTCCATCA GTATCAAAAT TAACTGTGTG TCCACACTTA
    51541 GGCCAATTAT CGCATCCTAA GAATACACCT AAATCAGAAA TCTTTTTAAT CATTTTAGTT
    51601 CCATCATTGC AACTACTACA ATCTATATCT GTTTTAAATA TTTGAACTTT AGATGTTTTG
    51661 GCTGCGTCTA CTTCTAATGT TAATTGATTA AAAAATGTAT CCATAGATGT TTTAAATTGT
    51721 CTTTTGCCTT CAGCGATTTC ATCAAGCTCT GTTTCCATTG TAGCTGTAAA GGCAGAACTA
    51781 GTAACATTTT TAAAGAAATG CGTTAAATAA TCAGAAACCA TGATACCTAC TTCTGTAGCT
    51841 TTAATTTTCT GTTTTTCTCT CTCAACATAG TTGCGATCAA TTAAAGTATC CATTGTAGAA
    51901 GCATAAGTAG CTGGTCGTCC GATACCCTCC TTTTCCATCT TATCTGTAAA TGTTCCGGGA
    51961 TCCGTATATC TGGCGGGGGC TTCTGTGTGA TGCTGACTTG ATTCATACTT ATCAACCCCA
    52021 ATCTTTTGTC CATTCTTTAA TGCTGGTAGA ACGTTGTCTT TTGATGCTGC TCCATATACC
    52081 TTTAAAAAAC CATCAAATCT TTGGACTGAT CCATTGGCGC GAAACTCGTA TGTGTGATCT
    52141 TTTCCCGTTG TTTCCAATCT AACAGCAGCC TGGTCAAATA TGGCATCTGC CATTTGCGAG
    52201 GACATAAATC TATTAGTAAT TAATTCTAAT AATTTTCGTT CATCTGTTCC TAATGATACA
    52261 GAAACCGTAT CAAAAGTAGG TCTAATACTT TCATGCGCAT CTTGAGAATT TCCGCCTGAA
    52321 GCATATTTTC TGGTTTGTGG AGATAAATAT TGTTTTCCAT GTAATTTTTC AATTCTATCT
    52381 CTAATATCAA TTATTTTTGC TGGATCTGAC CGAATACTAT CAGTATTGTG AGCAATAAAT
    52441 CCTTCTGCAA TATAATGATG CTGCTCTTCA ACAGTAAGAT CCCAGGTATC CTCTTTATGT
    52501 GAATAGGAGC TATCAATAAC TTTATCCCAA ATAACATTAT CGGTTGTTAA CTTATTATTT
    52561 GACCAATGCT GTCCATTTGG TGTTCTTTCT AGTAATTTCT CTTTTTGCTC CATTCTGTGC
    52621 TTAGAAATCG GCTCTCCGAT TAAATTAAAA AACTTTTGAA TATAAAATCC AGAAAGCTGA
    52681 ACCTTATATG ATGAATTTCC AATCGAAAAA CCAGTGTACT CCCTATTAAT ATGGCATCCA
    52741 GTAGGTATTC CGATAGAAAG AAGTAATAAT TTTAGATCAT TTTTAAGTTT TTCGGAATTA
    52801 GTAATGATTG AATCATAACT TCCGTCTCCT TCCCAAAATG CTTTAATAAA GGCAGTTTTA
    52861 GATTCTAAAT CAGATTTAAA TATTATATGT GGAATCTCTT TTTCTATTGA AAGTTTACTA
    52921 TTCATTCCCA AATAACTCAA AAAGCAAACT ATTCTTTTTG AGTTAACTTC GAATTTATTA
    52981 GAATTATACA TTGGACTGTA TTGTGTACCA AATATTTTAT TAAAAGAGAC CGCAAAATCA
    53041 TTCAAAACCT CTCTGGAATT ATTATAAAAT AAAATATTTC TTCCGTTCTT AGATATACAC
    53101 CCTTCGGATA ATATATATCC TAATATTTTT GCCAAATCCG GAGTCATTAT TTTAGGAATA
    53161 TTAAATTTTT CTACAGAGTT TGTGTGTAAG TTTGTTTTTC CGAATTTTTT AACATATTCT
    53221 TTGCCCGTTA ACTTATGATA TCTTTTGATA TGTGGTGACA AAGACTTGAA TTTTTTATTG
    53281 CAAATATTAC ATGTTAATAG GTTATTTGAA TCCATTTCTG ATTCAAATGG ACAAGTGTAT
    53341 TCAAAGATAT TATTTTTAAC CTCAGAAAAG CCTTCTTGCC CACTAAGAGC TATTAGATCA
    53401 CCGGCTCTCA ATTTATCTAA TCTTTTCCAA ACCGGCACTC TATTCTCACA ATCATAAATC
    53461 ATAAATGGTT CATTATTAGA TCCGAAAATT TGATATCCGT GTTTGGTGTT TAGTTTAAAT
    53521 ATATCTCGAT TCTTATTTTT AACTATATCG GTTACGTTTT TAATTCCATT GATAGTATGA
    53581 ACTCCTTCAC CTATCTTAAT ATCTCTAATA GGAATTAGAC CTTTAGATGT AGATATTCTT
    53641 ACATACCCAG GGAAACAACG GTGATACGTA ATCAACCCAC TTGAAAATAA ATTCTGTGCT
    53701 ATATCCATAA CTTTTTTACC AGTCCATCCA AATTTATTAC CAGCATCTTT TTGCATAGAT
    53761 GCTGTAATAA AAGGCGGCTC TGGAGATCTC TCTCTTTGTT TTGTTACATA AGAAGCAACA
    53821 GTTATATCTT TTGATAAATC TTTTAAAATT TCATCTACTT TCTTTTTTGT TTTTGGAATA
    53881 TATTTCTTAG AATCTATTCC ATAAAAACTA GCATCAAATT TTAAATCAGT TTTGGCTTTA
    53941 ATAGTCCAAT ATTCTTCTGG TTTAAAACCT CTAATCTCTC GTTCTCTATC TACAATAAAC
    54001 TTAAGAGCGG CAGATTGCAC CCTTCCTGCG CTTGTTTTTC TTAAACCTTT TGTCCACATG
    54061 ATTGGACTAA CTTTAAATCC TACCAATCTA TCTGTGATTC GTCTAGCTTG TTGAGCTGCA
    54121 TATAGATTAT CATTAAATGG AATAGGATTT TTAATACCAT CTAAAATATC CTTTTGTGTA
    54181 ATAGTCTTAA ATATAACTCG ATGTATTTTG ATACCTTTTT TAGGAAGAAT ATCTAATATA
    54241 TTAAAAGCTA TAGCTTCTCC TTCGCGATCA TCATCTGTTG CGATATAGAT TTCTTCACAT
    54301 TTTTTTGCAG CGTCTTTTAA ATTACTTACT ACATCTTTTT TTCCAGGACT AACACTATAA
    54361 TTCACATCCC AAGTACTCAA ATCTATTCCG TTCCAAAATC TTGAAGTTTT ATCTTTCTTT
    54421 TCTTTTGATA AATCCATGAT ATGACCAACA GAGGCCATGA CAAGATAATT ACTTCCCAAG
    54481 ATTTTTTTTA TCTTGGAACA TTTGTTGGGA GACTCTACAA TTACTAATTT CATTGGGCAC
    54541 CAAAATATAT TATATTTTTA TAAAGCATGT ACATTATCGC TCCAATAATA TTGTACTGAG
    54601 CAAATATTTG CACGACTTGA AAATATATTT TTCTCTTTAC AGTTAAATGT AATAATGGTT
    54661 TATAAGGCTA ATTAAGCCAA ACATTTGACC CAGACTGCTT CACCCGGAGT GCCGCCGGAT
    54721 AAACAGAAAT AAGTATGACC ATCAGATGAT CGCGTTTCCC CCATCCCACC CATGGGACCA
    54781 CGGAAGAATC CGCGCAATAC ACCAATGCCA TTACCAGCGG TTATATAGTT TCCAGTTCGC
    54841 ATCGTAATTG GAATCCAATT ATATAGGCCA GAGCGCTGTT TATGTGTAGT CGCAGCAGAA
    54901 TGCACATATT CTCGTGGTTC CGCAGAAATC CACGTAGGAG CTGTAGCCCC AATTGTCACA
    54961 TGCCAAGCGG ATTCATCAGA TAAACTGTTT CCATCCTTTG CCCATCCACG ATCAGAACTC
    55021 CAAGTAACAG TTCGAAACGC AGAACGTCCA GTTGTAAAAA CAGAATAAAG TCGCCCATCA
    55081 GCTTCTGCAT CAAGTGCTTC ATCGGTCTGT GGGTCAATAC AAGCGCCTAA TGCTACAGCA
    55141 AATTTTTGAT TATTTAATGT TCCACAGAAA ATCATATCCT CTGCACTTTC CAGCATCCAA
    55201 CAAATGCCGG GAGGACCTCC TAGAGCAACA GAAGTACAAC CATACCCTCC AAATCGAGAA
    55261 CCTGCACCCA AAGGAAGCGT TGCATGATTC CAAGTGTCAA GCGTACCAGT AATTGTAGCC
    55321 GCTACTCCAG CAAGAAGTGT ATTACTTTGA TAAGCACCCG GTGCCATTAG AGGGGTAGCA
    55381 GCCCCATTTT TTCCGGCAAT CAACACGTCG CAATTTGCAG GACTTCCACT TGGCCTGCGC
    55441 ATATGAGCAC ACTCAGAAGT ACCTGCGATT AATGACCACG CAACATCAGC CCCCGGTGTA
    55501 CGCGCATCGG CAGCAAGATA AGTAGTTAGT GCAGCCAAAA CTTTTAATGT AGCAATTGCA
    55561 TCTTCAACAT TGTTTCCTGT TGGGGTAGCA AATCCAACTA TACGACGAGT TTCTCCGAGA
    55621 TCAGGTAAAA AATAAGACAT TAACAACTCC TATATTGCGA TTGCGACAGT AGATGTATCA
    55681 ACAGTAACAG AAGAAGGACG AGGTGAAATA ATTATCGCAG TACTGGCAAC ATCTGTGTTT
    55741 CCCCACATAT CTGTAATAGT ACATATCGCA ATATAAGTAG CCTCACGACG CCTTGGATAA
    55801 AAAGTTGGAG ATACATCTGA TAATGATGAC AAACGCGAGG ATACATCCAC AACTCCATCC
    55861 TCTCTGCTGT TTTCATAAAG AGTCCAAACC TGTGTGATGC TTATTCCGGT AGATGTCGAA
    55921 CTATTAAGTG TAATCTGTGC TAAAGTATAT TGAGCTGTTA TAGGATCCAC TGTCGCTATT
    55981 GGTTTGACAA TTGCAACAAC TATTTTACGT CTAAAATACG TGGTTCCGGA ATTATTAGAA
    56041 GCTGCGCAAG TAACAATCCA AATCCCTGGA CCATCCGGAG TTATTGTAGT TTGTTCCGCC
    56101 GTATTGTTAC TGAAGGTAGC TGTAGAAGCA TATGTACCAT CTTCATCTAC TGATATAGTC
    56161 CACAGCCAAG ATATAGCATC TGAAAGGGGG GCTGCATTAC ATGTTATTGG TGATAAATCA
    56221 TTTTGTGTAC TATCAATGCC AATTGAGCCA GATGGACTAG CTCTACCAAC TTCAGTAGTA
    56281 GCCACAGTTG TTGATGTTCT ACCATATACA TCTGTTATAG TTAAACTGGA TGAATATAAA
    56341 CCAATTCTAT CAGGAATAAC AGTTGGAGAA GCAACATCAT TGGCACTTAG TACAGAAGAT
    56401 GATGCTAATG GTTTGATCAA TGTATGATTA TAAGTAATTC CAGTACCAGT TGAACCACTT
    56461 CCATTAAATG TTATTGGAGA AAAATCAACT TGAGATACAG ACACAGATAA TGAGGCAACT
    56521 GGTTTGGTTA TTGTGACAAT AATTCTGCGT GTGAAATATA TAGTTTCAGA ATCATTAGTG
    56581 GCTGCACATG TAATAGTATA AACTCCTGGA CCATCCGGAG TAATTGTTGT TTGTTCAGCA
    56641 GTATTATTAC TAAAAGTAGC AACAGAAGTA TATGTACCAT CTTCATCTAC TACTATAGTC
    56701 CACGACCAAG ATGTTGCATC TGAAAGCAAG CTAGCATCAC AATCTATTGC TGTTAAATTA
    56761 TTTTGTGTAC TATCTTCTCC AATAGAACCA GATGGAATTG GTGCAGATGT AGTACTTGAT
    56821 GGTGAAGGTA TAGTTCTAGA TGTCGCAGTG ATAGAAGGAA TTGTTCTTGG CATTATTTAA
    56881 CATCCTTATT TAGACTTTTA CCTAAAGAAG AAAATACATC CATTAAAAGA TCGTATTCAT
    56941 CATCTGGAAT TTCTAAACTT TCAGGTATGT AATCTGATTC TATATTAATA CCATCTATAC
    57001 CGGATTGCGC CTTTTTATAA GCTATGAGAA GTCCAGTCAT AAAATCCGCA TCTTCTTGGC
    57061 GCCCAGAACG GTCTAAAAAA TCTGCAATTT TAATTAATCT ATTAATCATA TGACACCTTA
    57121 TCCAAGCAAT CTAAAATCGA TTCTAATTAC AACTGTACCA TTAACGGCAG GATCCATCCA
    57181 AATACTCAAA TCTTTATCTT CTGCTCGTGC GGTATCAAAT GGTGCATTAA TAGCCGAATC
    57241 TGTCATTGGA AATGGTTCAG CTGCCGTACT ATAAATTAAA TCTTCTATAT TAGAAGAGGT
    57301 ATCATCTCGT CGTATTTGCA TATCAAAATT AGCACCACCA CCAGCACTAG CTCTTACAAT
    57361 AATTTGATCA ATATATCCAT TAAACGAAAA TTGCGTACCA AATATATTTT CAACTACAAT
    57421 TGAGCCACCA TTAACAGCTG AAACTGTCCA TTCTTTAGTT AAAATTGATT CTCGCATAGA
    57481 TAAATCTCCA CATTCTATAA ATTAATATTA CCAGTATAAT ATTTTATTTT TAAAACTAAT
    57541 TATAATGAAA CTTATACCAC ATTTACTTTT GTAAAAGATA AAGAGCGCCC ATAAACATTG
    57601 ATATTAGATG AGGTTATAGC CATACGTAAG GAAATAATCT CTGTACCAGT AACTGTTACT
    57661 TGTACAAAAT TTTCAGAATA TCCATATGTA TTATTACTAC GATTTCTGCG TCTAATTGAG
    57721 CCAATAGCAA CAGCATCTTT ATAAAATTGG CAAGAAGATA TGGCATTGCC ATTGGAATAT
    57781 ACTTCTCCTT CCCATCTTAT ATCCCATGTT CCAACCGTTG GAGTCCAAAA CATACCAAAT
    57841 ACCGTTGTGG GTGTTACACT ATTAATATTA AATGATGCTG ATAACGAGAT AACATGAGAA
    57901 TTTACTAAAC CAGCAATAGA TGATAATTTA GATGCAAGTT TTAATGGTGT TATTGCCTTA
    57961 GTATCATCTG TTCCTGTTGT TACCTCAATT TGGGTGGCTA TTTCAATCTT TCCAGCTAGA
    58021 ATTTCAGAAG CTATTGGTGG TGCAATATTT TTCCATAAGG ATGTTGCATT TTCATAAGTA
    58081 AGCACATCTC CATCGAGTAC TGCTGAAATT TTAACATCAC AAAGTTCAGT TAAATGTGGA
    58141 TATACATCTA TATCTACAAA AATAACTCCC AATGTTGCAT TGATTAATAA AGCATATCCG
    58201 ATTCTAATTA CATGATTTGG AGATATTGGA CGCACATTTG TTAATCCACC AGATGTTGTA
    58261 CTGAGCCAAA GAACATCTCC CGCTATCCAA GATTCAAGCC CACCAGTAGT ATCGATATTA
    58321 CGTACCAAAC CATGTGATGT TACAAAACCT TGAAGCGTAT CTCCAATATT TTGTGTAGCC
    58381 AAACCAATTA CAGAATCTGA TGTTAAACTT GAAGAAGCAT TTGCTAAAGA AATTTCTGGA
    58441 CGGCTTGATG ATGATCCAGA AATATAAACA GCCTGACCAT CATTAATTTG TACTCCAGAA
    58501 TTATTAAGGC ATCTAATTAT TTCTTCTTGA TTAACTTGAA TGGTTGACCC ATCACTTGTT
    58561 CCATAAGCTA AGCAATGATC TGAAGAATCA TAATATGTTC GCCCCTCAGA TGAAGTAATT
    58621 GGTGCTATAG GTATAAAATC TATATAAGAT GATATTACTG GAGTTGTAAG TGTTTTTCCC
    58681 GCCAAATTCT GATTAGAGTT TGTATCGACC ATAATTTTGC GAGAAACGCC CGTTCCAATT
    58741 GTCAATAAAT CATCATTATT ATCCCAAACC ACAGATCCTT CAGTTGTTTG AGATGGGGTT
    58801 GCGTTAGCTG GTAATATAAT AGAACCATTT GATGCATCTA AGGTTCCTGT AAATGAATTT
    58861 CTTCCTGCAT TACCAGAAAG ATCCACATAT CTATTATGAT CATCATCACC AAGACCCGCA
    58921 AGACTTCCAT GATCTGTGGC TGGAGATCCA GAACCCACTC CAGATACTCC CAACGTTCTT
    58981 AATTCATCAG TAAATGTGGC AATAGTTCCG GCATTTAAAT TTACTACAGA CCCAGATAAT
    59041 AAAAAAGCTA AAGATCCTGT TTGAAATTGA TTAGGTGGAA TCGGAAGAGA CGCTGCCTCT
    59101 GCTGTTACTT GATCTATATA AGTACTTTGA GAATAAAAAT AATGAAATAT TTCAGAACCA
    59161 TTTTTTGTTA CATAGATTGC ATCTTTCTTC CAAGGAGTAC CTCCCGGTAT TGCAGCTAAT
    59221 GTACCACTTC CATCATCATA AAATCCATCA TCAACATCGC CGATTGTGTG TTTCCAACCA
    59281 ACTATTGGAT CTCTATACCA TCTAAGCATT GTTATTGGAC TTCCGCCAAC TATTGTTACT
    59341 GTTTCATCAG GACGAGAAAA AGATCCGCTA CTTACCGCAA CTTGTAATCC TGCAAAAACA
    59401 GTTGTTTCCA AACCAGATAA CCATAATAAT CCAACATTTA TTGAAATCCA ATTATGTATA
    59461 TTAAGATGTG AATGACTAAG AATAATAACA TCTTTAGAAA TATATAAAAC TCCAGAAGCC
    59521 CCAGAACGAC CAGATGCAAG AGTAATATTT GTATTTGTAG ATGCTGGTGT AGATGAGTTA
    59581 GAAACAACTC CACTTGAATT AACGTAAATA TAAAAATCAG TATTTATTGA TGTTGGAATT
    59641 GTTGTCAAAT CCCAAATTAT TTTTTTAACA CCTGTACCTG TATTTATAAA TCCACTTCCC
    59701 GTATTTATAT CTAAATCTAA TGGTCCACCA AGTGCTGAAA ACTCAACTTC TCCTCCACTA
    59761 ATAAGTCCGG TTAAAAACGT ACCTCTTGAA TAACTACTTA AAGGTACTCT TTCTGTGGAA
    59821 TCTGCTCCAA GCCATAATTC TCCCAGAATC ATTGGTCCTG GACTTAACGA ATTAATATCT
    59881 TGTCCATATC CAGATATTTG AGCTGATGCG CCAATACTAA ATTTTCCAGA ATCTAATACA
    59941 CATCCAAAAA GTTCACATAT AACATTAGCC GTATCAGCCA AAGTTAAATC TAATGTATCA
    60001 GAATAAATTG CACAAGCCTG CATAGAAACA ACCCCACCAG ATGCAGGAAT AATGATGCCA
    60061 TTTTGAGAAT AATTTATTGT TACACTAGTT GCCTCTATTG TTCCAAGATT TTCCGATCTT
    60121 ATAGCATAAA CAGCTCCTGT ACCATTAAGC CTGGAAGAAA GTACTCGCAT TGTAGAATTT
    60181 AATCCATCAA CATGCCACGC ATTATTACAA CTTACAGAGG CGAGTACTCG GGCATTTTCA
    60241 ATATTCATTT GCCCACCATT TATAGTTTTA AAAATACTTG TACAAGTACC CTCATTAACA
    60301 TATGGTTCTC GAATAATAAT TCCCGGAGAA AAAACTGTTG ATTCAGATAA CCATCCAATA
    60361 TAACAATCTT TAATTTTTGT ATCATGTAGC ATACAATTAT AAATAGTTGG ACCAATATAA
    60421 AATCCTGAGG CATTACTTCC GGAAGCATTT TGAACTTTCA ATCCAATTAT TTCTGAATCA
    60481 ATAGCGCAAA TAATTCCATG TACACCTGCA CCAGTATTCA AACAAAACAT TTGAGTAGTT
    60541 TCGTGTCGAC CATGACAATT AATTGAGCAT GTATTTGGGA CTATTAATGG ATTATTTTCA
    60601 TAATAATCTC CTGGATAAAT CTCAATTAGA CATCTATTAC CACCAGCTAT TATAAGTGCA
    60661 GCTTCAGCAA GTCCATCTTC AATAGTGGTA TAATCTCCTC CGCTTTTTGC AACTGTAATT
    60721 ACTTGAGCCA ATGGAACGCA TTTGTTATCT ATTCCTTTTA AATGGGCTGT TAATTGAGAT
    60781 GTGGAGGTGA CCTCTGTAGG AGTTGTATCC GGTGTATAAT TTGTTGGAAC AAAAGATATT
    60841 CCCAAGATAT CACCATCTAT TGTATCAGAA GAACCTGCTT CATGGCTTGT ATGATGAGAT
    60901 AATGGCGTTC TTGAATCAGT AGAATTATCT AATGTAGCAT CAGTAATTAA GCTGTTTAAA
    60961 CTTCCTAAAG TTCCACCGAT TAAATTATTA AATCCAATTT GATGTGGGTT TTCTTCATTA
    61021 ATAATATGTT CATCTACTTT TAATGTTAGT TCTCCAAGGT TTGATGTTAA ATCTTGAACA
    61081 TCAGATTGTA TATCTGATTG TGATGAAGAT ATATTATCCA TACGCGCAGA AACACTATAA
    61141 AAACTACCAG ATGGTGCAAT TCCCAATTCT GTTTCAATAT TTATTATAGC AGAACGCAAA
    61201 GTATTTACAC TTCTGGCATT AACTTGAGTA ATTCCATCAA CTATTGTTGG TAGCTGAGAA
    61261 TAACCATCAA TTGCGTTTGG ATAAATACTA TAATCAGACA TATATAACCT CTAAAAAAGA
    61321 GAACGATAAT TAGTATTTTA TTTAGGTTTA ATGTAAACTT ATTTATTCAA CTCAAATATA
    61381 TAAATATTAA GATAGCTCGG TAGAACCAAA GCCTCCATCA CCTCTATGTG TCTCAGATAA
    61441 ATTTTCTACT ATCTCAAATT TAGAACTATA TCTCTTTCTT AAAATAATTT GTGTTAATAC
    61501 AGGTTTTTGT TCAATTATAG CTTCTGCTAA GGAAGATAAA GTTCTAAACC TATTACCTTC
    61561 AAAATCTATA ATTCCACTTG CAAATTGCTG ACTTTTGCTA ATTCCATCAC CAGCATAAGA
    61621 ATGATGAACT CTTAGAGCCA CCAGTAATTC TCCACGATAA TCTTCGTCTA TAATAGCAAT
    61681 AGAGTTTGCC AAAGATAATC CCTGCTTTAC AATTCTGCTA CAAGGAACAA TCTCCCAATA
    61741 ATAACCACTT GGTGGAGATA AAGCTATGCC TGTTTTAAAT ATAATAACAT CTCCTATAAT
    61801 TTTATCAAAT CCTATAAAAG TTAAATCATA GCCAGAATCT GTTTCGTGCG CTCTCTTTGG
    61861 AATTACAGCT TTTTCATTTA ACAGTTTTAT TTCAGTAGAC ATTTTAATCA TTATTAATAC
    61921 TCCTTAAGAA CCCACTTCAT ATATTTATTT AAAGCCACAG CCTGTTCTGT TTCCCATTTT
    61981 ATTAAATTAA TAGGAATTTT TAATCTAATA CCCAATTTAT ATCCTCTTTT CCAAGCTTCT
    62041 GTTTCTTCTA AAATAACACT TACTTTTTCT TCTACTGTAA GCTCCTTTTC TTCTCTTTTT
    62101 TTTGGAGATA AAAGCTTCAA TAATCCAGGT GACTGTCTGA CTAGTATATG TCCTGCTTCA
    62161 TGTAGAGCAA TATAAGTCTT TACTTCTAAA TCATTAATGT TTGCATTTAA TTCAATAATT
    62221 TTAGATTCTA AACATATACA ATTATCTATT CCATCTAAAT CTACAATGTA ATCATGTTCC
    62281 TCTGCCCACA AAACTATAAC CTGTAAGTAT GATTTCCATG GCATCCACAG AGCCCTCCCA
    62341 AATATTTTTA CCGGTTCGTA ACAAATGAAA CATTAAAGAA TTTTAAAATC TATTTATTTT
    62401 GACTTCTTTT TTTTAAATCT TACTATACTA CTTATTATAA CTTTTGGTTT TTTATTACCA
    62461 ACCATAGGCT TATGAACAGT GCTACCAAGT GGTACAGCTT CTTTGTTTTT TTTCTTTTTT
    62521 TTATTACAAC CACATCCCAT ATAAATTCTT CCTCATAAAG TTATTTGTAA TATTAGCATT
    62581 CTCTTTCAAA TCGTATTAAT ATATTAAGTT AAAATTGAGA GCTTTTTACT CTCAAAACCA
    62641 AGGAGAATAA TTTGAAAAAA ATTAATTCAC AAAAACTAGT TTATTTATCT ATTTTAATTT
    62701 TTCTTTCAAT ATTTTTCTTT ACAAATTTAC TAAAACCTAC TCCAATATAT GAAACTTATT
    62761 TAACTCCAAT AATTTCATTA AATTTATTTA AAGATATTGG ATTTGGACCC ATACGACACT
    62821 CTAACGCTAC CGGATTTGTA GTAGCAAGTT ATAAAGAAGA TAATATTAGT TATATTTTAG
    62881 CTAATGATCA TTTTTGTTCT AAAGAATTGG AAATTAATTT AAATCCATTA ATACCCACTA
    62941 TAATTACTTA TAATAGCGGT ATAGACCAAA TAAGTTATTC ATATAAACCC ACTGGTATGG
    63001 CTTCTGTAAT ATACACTGAT CCGGAAGCGG ACTTATGTTT ATTAGAAACT GAACAATATC
    63061 TTTCAGCTGT TGTATTCGAT ACATCAGACC TTATTTTACC CATTCCAGTA ACTACTGTCG
    63121 GTGCCCCAGA GGGCGCGTTT CCAATTGTAA CAGATACATA TGTTTCTAGT GTCATTTCAC
    63181 GCTCAGATGC TCTATTTCCT ATTATGGAAA ATAGTGGAAC TGATTATTTA TTTCTTAGCG
    63241 GAATAATACT TCCTGGAAGC TCAGGCAGTC CTTTGTTTAA TAAAAAAGGA AATGTGGTTG
    63301 GAATTATATT TGCCACCACA GCAACAACTT TTGGTGGCTT AGCTATTCAA TCAAAAGATA
    63361 TAACTAAATG GCTTGATAAT TTGGGTGTGG ATTATCATAC AAATTAATCT TCATTTTCTA
    63421 TTCTTGTTTT AATAACTCTT TTTATACCAT TACGTTTATC TATTCGACGT ATATTTGTAA
    63481 TAGCATTTCT AGTATAAGCT TTATAAAAGG CTAAATCTAT ATGTCTACCC GATAGAATTG
    63541 AATCCATTAA TGCGCTAGCA AATTCTATAG TTTTAAGTGC CTCTTTAGTG TATTCATCTA
    63601 TTTCTTCTCC AGATGCTTCT TTTTTCTTAA TATCATCTAG AATATTAAAA GCCGAAGTAT
    63661 CTATTTTAAT TTCGTCATTC TTGTTCGACA TAACTTATCC TTGCGCGCAT AGATACTAGT
    63721 TGTGTAATTA ATAAATCAAG ATGATCTTTT TGTAAAGTTG CAGTTATAGT ATAACTTTCC
    63781 TTTCCTTGCT TAGTTTTAAT ACCAAGGATA ACAACATCCT CATCTTTTTC TACTATCATA
    63841 TAACTATCAG AATTGAGTAT TATTTTCATA TAAGTTCCGT TCTAAATAAC TCTGCTTCAA
    63901 ACTTTCTTCT TTCTTTATGA GTTTCAGATA AAATAAAACT TGTAGGAATT AGTTTAGCAG
    63961 CTGTGTTTAA TTTTCCCGCA TTAATAGTAT CTAATAAAGA AGACTGAGCA AAAGTTCCAC
    64021 AACCTGTATT ATAAATAATA CTAATTAATG CATCCACTTG ATTTTGGTTA AGCTTATGTT
    64081 TTATGTTTCG CTTGATGCAT CCCAATGCTA TATTTATATC TTGAAGCAAT AGTTTATTTG
    64141 CCGTTCCAGA GTCTATTTGT TTAAAATTCT TTCCAAAAAT AAACTTACAT TCCCGAGCAG
    64201 TCAAAAATCC AGAAGTACCT ATTTTATTTC GTTTAGTTAA AGTTTGTTTG TACCTAGTTA
    64261 TTTCTCCAGC ATCCATTTTA CCATATCTGT GACCATATCC ATAAGCTCTA TATCCAAAGT
    64321 CTGGATAAGT ATACAAAACT TCTGTTTCTA CTTTTTTAAT TAAAGCTATT GCTTTAATAG
    64381 TATATACTAC ATCATTATTT GGATTTTCTG ATTTAGCAAT CGGAGGCAAT TCAATTACTT
    64441 GATCTATTTG AATTTTTGAC CAATCTTTAA TCTGTTTATT AGCATTTTCT ATTGCTTTTT
    64501 GATATTGATA ATTTCCCTTG GATAAAGTGT AAGGTGTGTC TCCACTTTTA ATCTGATATT
    64561 TTTTTGCTTC TTTAATAATA TCAAAAGATA AACCTGCTTT CTTAATATAT TTTAATAAGA
    64621 ATTCTGCTTC TTCATAATAT TTATGTTCTT TTAAATATTC ACATAAGTCA GCAAGTTTAT
    64681 CCATTATTAC CTCTCACTGA GATATAATAA ATTAGTAAGT TACATTATCT TTGCAGCATA
    64741 TGTAGCGAGC TTACTTCTTT CACCTTTTAA GAGTGTAATA TGTCCAGAAG CTTCAAAATC
    64801 TTTAAACTTT TCTACTACAA TTCCGAGACC AGACGTTTTT TGAGTCACCC TACAGGAATC
    64861 TATCTGTTCT AAGTCTCCTA TTAAAACAAT CTTGGATTTA TTGCCCATTC TTGTAATCAA
    64921 AGCTTTGGCT TCACTTGCAC TGATATTTTG CGCTTCATCT ATAATAAGAT ATGTATCTTG
    64981 AAAGCTTCTT CCTCGAATAT ATGATAAAGA TTCTACCTCA ATTTCTCCAT GTTCAAACAT
    65041 CATAGATATA TAGTTGGAAC CATTTTTTCC TAATAATATT TTTAAATTAT CCATAATCGG
    65101 CTGCATCCAT GGCATCATCT TATCTTCTAA AGATCCTGGT AAAAATCCTA TTTCTTTTGA
    65161 AGTGCTTTCC GCAGGTCGAG AAATTACAAT TTTACTATAA TTCTTTGCTT GTAATTCTTG
    65221 AAGAGCCGCT GAAATCGCCA TAATAGTCTT ACCACTGCCA GCCATACCTG TAAGCGTAAC
    65281 CATTGCAACA GCTGGATCCA AAAGCAATTC CAAGGCTAAT GTTTGTTCTT TGTTTCTTGG
    65341 AGAAATATTG CTTACTTTAA TTTTCTTAGC ATTTCCAACA AAGTCTAATT TCCTCCATAG
    65401 TCCATCATGT CGTACTCTAG CTAGAGCGCT ACTTTGTCCA GATTTTAAAA TTAAGAACTC
    65461 ATTTGGATAA TAAGACTCAG TAATACCGAA TTCTTTTGGT ACAATTTCTC CTTCTTGGTA
    65521 AAACATATCC ATGATTTCTT GAGAAATATC AAGATGTTGA AACCCTAAAT ATGAATCATC
    65581 TTTTACAGAT TTGGCAAATA CTTTCGCGCC ATGACATGCA ATATTTAAAG AATCACATTT
    65641 AACTCTTAGA GCAATATCTT CACTAATCAG GGTGACATCG TCAAAAATAC TTTTGGCTTG
    65701 TTTGGCTATA GAAATTATTT TATTATCAAC TGTGTCTGCC AAACTACTTG GCAGACACGC
    65761 CATTGAAGAA TTAGAAACTA CGTAAACCTT AGAATTGGCT TGATTATCTA TACCATTGAA
    65821 TAAACATCCA AACTGTCTCA TTGAGTCAAG TTTGCGATTT ACCTGTCGTG CCATCATTCC
    65881 TGCTTGATCT TTATAAGTCT TTATATTATC AAGCTCTTCT AAAACTTCCA AAGGAATTAA
    65941 AACAGTAGAA TCCATAATGG TGTCTAATAT TTCAGGGAAC GCAATTAATG ATGATGTATC
    66001 TAAAACTAAA ATTTTTCTTT CAAGTAATGA GTTAATGCTC ATAAGTGAAT CTCCTGGAAT
    66061 GTTCCGTTGC TTTATGTTTT GTGTACTTTG ACTAAACTAA TTCATTGCAA TTTCTTCATC
    66121 CATTAAAGTC CAGGTCTCTA CTGTGATTTC ATAATATTTA TAGCCTGCTT CTAGATTTGT
    66181 TTTCAACAAA AAACTTGGGC TTCCCCACGT ACCAATTACC TCTCCCTCCA TTATAATACG
    66241 TAAAGCTCCA ATGCCCGGTT TGGTTATAAT TTCTATTTTA TATTGCTCCA ACAAAGCCTC
    66301 TACTTGTCGA GGTAAATCAT ATGAATGTAA TACATCTAAA TCAACACCAA CATAATCTAA
    66361 CAATAGATTA ATCCAATCTA TTTTGGCCTT TTCTATTTTT TCTAAATAAT TAGTTTTGTT
    66421 TGAGCGTATT GTAATCATTA AAATGTTAGT TCACATGCAC CACCAGCACA TGCTGCTTCT
    66481 CCGGTAAGAT TTGTATCGTC TGCCATTTCC AATATCTTTG TTAAATCAAT CCTGTGTATA
    66541 TTAGTACTCA TTTTGTAGTA GCATTCTTCA GTAATTTCTT CAAATGGAAG TTGTTTATAT
    66601 GAACCACCAA AATGTGGAAA AACAGAAATG CAGTTATAAC TATCTTTATT AGTCCACATC
    66661 CAATTTTCTA CTTCATCCCA TTCATTATCT TTAACATTAA CGGTGCAGCT AATTGCATGA
    66721 GTATTGCTAC CAGTAATATG TCCAGGAAAT ATCCAACGCT TATAAACATC TTTAACTCTT
    66781 TCCAAAAGAG CGATTGGTGT TGTATCTTCT CTTAAAATGG CGCCTTCTGG TGCTTTCATA
    66841 GGAATAGATA ATATGGCTTG TATGTGTGGC TTCTCCCAAT CATCTTCCAT TAGTTCCGGT
    66901 AATTCTCTAG CAAGATAATG ATATATCTCT TCATTTTTTA ATAACTTAAT ACGACGTATA
    66961 TAATATTTTG CATACCAATC ATGTATACCA GAACTTGTTC CAAGTAAAAG AGCTGTCGTC
    67021 CCACTAGGCT TAACTAAAGT TGTTCGAGCA GCTTGTTTAA TTCCTATTGT TTCTGATATC
    67081 TTTTTATTTT CATTTACTAC AATTTTAGCA GCATTAGTTA AATCTAATTT TAAGAAATTT
    67141 TCATTTGCTA AACCAGTAAT ACCTACTCCA ATTAAAGAAT CTTTTTTAAA TCCTCGTTCC
    67201 CAAATTGGAC GTAAATAATG AAATCTCGTA TAAGAAGCTT GAAGAGTTCC TATAAATGAA
    67261 GCCGCTTTTG CCGCAGCATT TAATTCCTCT TGAGAGTTAA TTAAAGAAGC ATTTATCTCT
    67321 GTTAAATTAC AACCAGAAAA TGCTCTAAGC GAAGCCTCTC CACATGGATT AAGACCCATG
    67381 TCTTTATCAT TTGTTAAAAA TATAGCAGGC TCTCCAGTTT TGTTTTCTTT CATGAATTCA
    67441 AATAGTTTTC CAAAAGATTC TTTTGTAACT CTAGAACGTA AAACTACAGC AGAGTTGTTT
    67501 GCTCTTCCAC GATGAGGATG CTTTTCAAAC CAATTTCCGG ATTTACAAGT TAACATTTCT
    67561 ATATCATCGA TAGAGAATAA CGCAATCATT GCAGATCGCC TAATCCCTCC GGCGAGCACA
    67621 GCGTCAGCTA TATAACACAT TATATCATGA GCATCTATTG GCTTAAGCTT ATCGCCATCT
    67681 GTTTTGGAAT TTAATAATTG CTCAATTAAA AATAAACACT TTTGCAATGG AGCTGGACCT
    67741 GGAGCCTTAC CACCTGATGT AATCAACCTT GCACCCTTTG ATCTAATATC AGAAAAATCA
    67801 AAATCAGGTT TAGAGCTATT AAGAAAATAT GATTTAATGA GAAGTTTAAC CGACTCAGCC
    67861 CACCCCTCAA TGGAGTCACC TACTAAATAT CTTCTGGTTT TAATAGGCTT TCTAATTTCA
    67921 GGAAGATTAT CTATATGATG ATTTTGAACA CTATAACCGA CTCCACTTCC TCCAAGAAGC
    67981 AAAAACATAA CCTCACCAAA AATACGATAA TCATCAACTG GAGCAAAAAC GCAATTTCCA
    68041 GTAACTATTC CACCAGACAA TATAAAACTA TGATCTTCTT CAACCTCTAA ACACCATACT
    68101 TCTTCTTTTC TATCAGTTTT TTTAATATTT TTTACAGAAT AAGCTGTCGA TATACTGCTT
    68161 CCAATATTAT TTGTTAAAGT ATAACGATAA GTTATAATTT TATTCTTAAT GATTTTTTTC
    68221 TTAGATAATA TAAAATATCC AGAAATTTCT GCACACTTTT CTATAAACTG CGCATGCTCC
    68281 AAATCAGTGG TTGAAATTTG TTTATATTTA GACACAGAAT CATTGTTATT AAAATCTGTA
    68341 TTTCTAATTC CAGATGAATT TAAATATCCG GTAAAAAATG CTTTTATTAA GTCTTTAGAA
    68401 TTGGCATCTA TATTTGATAT AAGCTTATGA TAATTTCCAA TGCAAGCTAA AAAATCATTA
    68461 TGTGACTTAA GATTACTTGT TTCAAATCCC ATTTCTTGAA ATCGAGAGGC GTATTTCTTA
    68521 GAATTTACAC TATGCAAATT AACAATATAA TGTTGAGAAG TTTCATTTTC TATAATGGTG
    68581 CCATTCCCAT AGGCATAGCC ATAACACCAA TATAACTTTT CTAATGGTTC TGAAGTAGCA
    68641 TAATTAAATA ACTCAAGCTT TGGAGTTGGA TATAAAACAT CCTTTTTTTG TAATCTAGTT
    68701 GTTTGCTCTC CATCATATTT AATCCATCTA TGATCTTTTG TAGCATATAC CGTTTGAGAA
    68761 TTACGACCTC TGATTAAAAT TGTTTCAAAC AGTTCTTGTT CTCCATAAGA TCTAACAACT
    68821 GCTTGTTTAA ATGTACCTGT ATGCGTTACA ACTTCTACAT GATCACCATC AGAAAATTCT
    68881 TCAAAAGATT TAGTCCCTTT AGATGTAACA AATTTTGTCT CTTTCGCAAA ACAATTAAAC
    68941 ATACGATTTG GGGCTATCTT AATAGGCTTA CCAGCAAATT GCATGCTTCT CATAGATGGC
    69001 AACACAACTT TATCATACAC AAAGGTATAC GCCGCCTCTA TTTCATCTTT AAGCTCTGGA
    69061 AATTTTTCTA AATGCATCAG TTTATTTCTA TCAACACATT CTGAGTAAGT CTCTCTTCTG
    69121 AGTAAATTCT CATTCCATCT AGCATATTTA TTATGCATAA TAATATCACT CAGAATACTT
    69181 CCATTAACAT TCATTATAAT CATACTCCAT ATTTTTCATT TTTTTAATTG CTTTATTTTT
    69241 AAGTATCCAT ACTCTCTCTA TTGAGAGATT TAATTCTTTA CTAATTACTT CTAATGATTG
    69301 GTCTTCAAAA AATATTTTTT GGATGATATA CTTTTCTCTT AACGAAAGCT GTTGACAATT
    69361 CAACATCTCT TCTGCGAATA ATAAATCATC TGGCATTTTT ATATCATTAC CATCAAGATT
    69421 AATAGAGTTA ATCTTATTAT AATTTTTTTG AAAATTTCTA CTGGAATTGG CAAAGTACCA
    69481 ATTCACCCAA CGGTAAAAGT CAAAATGTTT ATGGTGGTCA AAACTTTTAA TTGCAGACCA
    69541 TAAAGCTAAT TTGAACTCTT GCTCTAGATC TTGAACATAA GAAAAAGTTT TAAATTTTTT
    69601 TATTCTACTA ATAACCAAAG GACAGAGATT TATAAATAAA TCTTGCCTCC AATGATTATT
    69661 AAAAGAGTCT TGATTATCTA AGAAAATCTT ATGAATTTCT TCATTACTAA GCAAGGACAT
    69721 CAGACTGCAT CTTCTTCTGG CCCATATTGT TCCGTAAAGG CTCCATCTTT CCATAATCGA
    69781 ACAGTCAGGG TCTCTTCTGA GAGAGTAAAT GTAGATATTA CATCATCTCT AGTAGAAAAA
    69841 GAAGCAGCAG AAATATGTCT TGTTCCGGCG CCCTCTGGTA TCTCCAAAGA GGGGTGATCT
    69901 ACTGTAAGAT AAATTCCGGT GCCCAAAATC TGACCATTAT GATTTATAAT AATAGCTCCG
    69961 TCTTCTTTTG ATTCGAATAT TTTCTCTATA TCTGTTTCGA ATTGACCAAA AGCAACATTT
    70021 ATATACTTCT GAATAGTATT CTTTCCCAAT TGACGCATAC CAGGAACAGA ATAATCCGAA
    70081 TACCTATCGA ATGTCCCTAA AACAACTAAG AGCCCTAATT TTCTTTTGGT TTCTAATAAC
    70141 TTCTTAGCAA GATCGCACAT ATAACTAAAA ATTTTCTTTT CCGTTCTTTC TCTTGCTAAA
    70201 TTAAATTGAA AAGAATAATC GATGTACGGC TCTTTTTTAA CAGATACTTG TCCTTCTGTA
    70261 ACTTCAGTAT TCATCGCAAC TCCCTTATTT CTTTTTAAAA GTTATACGAT GTTTTCCCGT
    70321 TTTTTCATCG TCTTGGAAAC TCATTCCAAA TTCATCAAAA GTAAAATTAA TTATTTCACC
    70381 ATGATTATCT ATCGTTTCCA AATCTACAAT TCCTGGCCAT ATTTCATATA TGTATCCCAT
    70441 TACCTTTTCT AAATGCTTTG GGTCTAGTGT TCCAACTTCT CTACTTTGAT GTACTAATTC
    70501 AATTCCAGTT GGAGTGGCTG CATTAATAGA AATAATTGGG GCCCTATAGT TGTAAATATC
    70561 CTTCGCTATA TATTCTACTA CGTCCTCTAC TCGGGTACTT TTAATTTCGA TAAATTTATT
    70621 TTTTGCGTGA TCAAATTCTT CAATATAGAC GAACATTTTA AGTTTATCAA CAATTTCCTG
    70681 TGTCAGATAA TTTCTTAAAA ATGAAATATC ATCCTCTAAT TCTACTACTT TTAGAATTTT
    70741 TTGTATTCCG GTAAGTTCCG ATTCTCCATC TTTATGCTTC TTATCCCATT TTGCTCTAAT
    70801 ATCATTTAAA ATCGTAAATC CCAAAAAATA TGGATTGATA TTTAACTTAT TATTTCCTGG
    70861 TTGAATAACG CGCTCATGAA TCTTAACAAA TTCTAAATAT TCAGTTGAAC TAAGTTCTTT
    70921 TTCCGAAAGC AAATACATTA ATTCTGCGTG AAAAAATGAG TTGTGATTAA TTAATCCATT
    70981 TGCCACATAT CTATTAGACT CTTCAACAGA AATATCATAA ACTATTTCAG TAAGCGATTC
    71041 TATATGTTTA ATCTCATCAT ATGATTTTTC TTTCTTAAAC CATTTTTTAT TCTGTATAAA
    71101 AGCATTTAAA ATATTTTGTT TTCTGTTTAA TCCGAATCCA ATTTGTTCAG AAAATTTCTT
    71161 TGCTGATAAT CCAAATATAT TAATAGCATA TGTCTCATCT TGTCTGTAAT ATTTACTAGA
    71221 AAGAATATTA TAATTAACTA AAATAGTTTG AATTAATTTC GCCATCTGCT TACTAGCAGT
    71281 TACGAATGTA ATTCCATTTT TATGAGCACA TCCATCTGCA TCGAATAATC CACTAATAAA
    71341 CGATGACATA ACGGACTTTG GAGATTGTAA AATTATCGAT GGCACATCTT TTTTTCTCGC
    71401 AGAAACTCCT TGCTTGCATC CTATATAATT TATTAAAAAA TCAGATATTC CCTCTGAATG
    71461 ACAGATGATT CTATATCGAT TTTCATCCTT CTTGAGCACA GACTTTGTTG CAAATAAATC
    71521 ACAAATTAAG GTCCTAAATT CTTCAGCTAA TTCTAAATCA CCAGATGTAA ATCCAAAAGA
    71581 TCTGCTTGCT CTGGATATAT GTCCATCACC AATCAATAAG CCCAAAAACC TTCCAAATTT
    71641 CTCATCAATA TGATCTGGAA TTAAAAATAT TTTTCGCCTA TCAAAGCTAT ATGAGCTGCA
    71701 TAAAGTTAAA TCATTTTGTT CAGCCTCATA AATCTTAATT AAAGAATCTA TATGATTTAG
    71761 ATTTTTAACA TTTAAACCCA TCCTCCTTCT AGCAATAGTG ACTGGAGCAA CTCCTGCGAG
    71821 TCTTGATATA TCTAGTAAAG TTTTCTTCGC TCTTTTGGGT TTATAATCAA CTTGTACGTA
    71881 ATTATTTGAC CAAATCTCGT TATTTAAAGA TATATCTATT CTTTGCCCTA CTTCTAACTC
    71941 ATCTAGCTGC CTCCACTTAT TATCACATAA TACACGATGA TTATTTGCAC CACATAACTC
    72001 ATAGCCTCGT TTAGTTATAA TCTTTTTGCA CTCTTTCTCT CCAATTATCT TTTTTCCAAC
    72061 AATCTGCCTC CTCTTTTCAT TATCATCAAC ATATAATGCA TCACCTAAAA CTATATCCTT
    72121 AATCTGTAGA ATACCTTGTT CAGTTGGAAC AAGCGTATCT CCGGAAACAC AGGCAAAACC
    72181 TTCGTTTATT ATTTGTGTAT TATATTGCGG ATAGAAGTAA AATGACTCTT CTCTAATAAT
    72241 TTCAAAAATA TCTTTTTGCC AGGGCTCTAA ACGCGCATAA TTAGCGAAGA ACCACAGCAA
    72301 ATCCTCCTCT GGACTTGGTG GAAATATATC ATTTTCAATG ACTCGCTCTA ATTCGGGTTT
    72361 TTTATTTAGT CCAAACATAT CATCAAACTC TTGTACCTTT CTCTTTTGCC AGACACTTTT
    72421 CCTATCACCA TATTGTGTTC TATTTATTCC TCTTTTCCAA TTAATATTCT TATCCATAGC
    72481 TAAAGCAATA TTCATGGTTT TTTCTACTTC TTCTAATCCG AATTGAGTAA TATACTCCTC
    72541 TACTCTTGAT GCTCGCTCAG CAGCATGATA AACCATTTTA CGGTCGGTTT GTTTAAATAA
    72601 ATAATTATTC TTAAAGAAAT GCACATGACC CAAAACATGT GCCGCGACCA TTGAATTTGC
    72661 AATATTACTG TTAGAATCTA ACAAAAAGGC GAATGCGGGA TCATTATTTA AAACCAATTC
    72721 ATAAACTTTA GATGCTCCCA TTTCTCCCTG CGTCTTTTGA TACTCATAAC TTTGCCCATA
    72781 AGACCAATGC CTAATTCTTG AAGGTAGTCC ATAGCACATC ACTTCTAACA TTACCTCTTC
    72841 AGGAACTATT TCCCACATAA TTGGAAAGAA GTCTAATCCT AATTCTTTAG TTGCTAACTC
    72901 TTCTAACATT TTAATTCTTC TTTCCAGAAC ATCATTCATA TTATTTTCTC CAAATATATT
    72961 CTAACATTTT GAATCTACGT ATTTTAATAT CCGATAGATG AATTTGTGGA TTTGATTGTA
    73021 TTTCAAAAAC AGGTGTTTCT AAATAATTGT TCTTTTTATT ATCATTAAAA ATATCAAAAT
    73081 GATAAATCAA TTCTTTTTTA ATTCGATCTG AACAATTATC AAATACTTCT TCAAAGGAAA
    73141 CTGAGACATA TCGAATTTTA ACCCTTGATG CATTACTATC TGCTCTGGCG AAGCTTCCAT
    73201 GTGAGATTTC GGGCCGAACA TGAATAACTT TCTTCACAAT CCAATTAACA TGATCTCCTC
    73261 TTGCAACTGC AATATAATCA GTTCCATTAA GCGAAAACTC TCCTTTGTCT AATGATATTG
    73321 GGGTGAATAA TCCAGTGGTA TATATCTTAT CAATCATCGA AGATTGTTTT GTTTGATCCA
    73381 TAATCTTTGT CCTGCATCGT AAATTTTGAC CCATCCCAAC TCACAAGCGT GTTCTGATTG
    73441 TGATAAACCT CTATCATCCA TATTGGCTCT ACATTGTAAA CGATTATATG TTTTAACATA
    73501 GTCAGTCCAC TCCCATCCAA GAACATCTTT GTTCTTAGAG AACCCCATAG AACTTAAAAA
    73561 ATCTCCTTTT CCGTATCGTA AATCAACCCA ATAATGAATC ATATCAAATT TTAAATTACG
    73621 TTCAAGGAAT TTAAACAATT TAGATGCTCC TCCAACAACT AAATGATCAA GTAATGTTGC
    73681 AAGTCTTTCA ATTTTCAAAA TTTTATTTAT AATCTTATAA GAACAAATCA TGACCAAAAT
    73741 ATTTTCAAAA TATAATCCAA TATGTTTTGC AGCTTTATAT CCTTTTATGT GACTCTCATT
    73801 TAGAAAAATC ATAGCATTTT CATGAGACAC TTTTTTAATG ATGGTTTTTC TAGCGGAGAT
    73861 CTTTTGCGAC TTTCCTGCCT TATTATTTAT AATAGATTTA ATGATTTTTG GCTTTGCATG
    73921 TATCTCGTCT GCCCTAAATT GTACGATTTG CAAGCCTGCG GATTCAAACT CTTCTCTCAT
    73981 TTTATAATGA TAATTTTTAT CTTTAAATTT ATCAGAGTGC CAATATAACC CATCAACATT
    74041 TAAATAAATA GAATTACTTA ATCTAAAATC TGGTCTATAT GATAATTTAA CATTTTCAGG
    74101 CGCAATATTC CAATGTGGAA GATCTATTAA ATCTTCTAAA TACTTTTCTA AATTATTAGG
    74161 TCCAATCTTG TAATCTGATA AGAATGCTTC TAAAGATTCT TCAGTTTCTA TATGAAATGT
    74221 TCTAAAAATA TAATTCAAAG AAGAATATGG TACATTATGC TTCTCAGCTA ATTCTTTGGT
    74281 TGTAAGACCA TTAATAACTC TACAGAGTCC CGTCTGTTCT GTTGCCGGAT TAAATCCATG
    74341 CAAACAGATA AGCGTCTGTC TTTTCTTTTT TGCGATCTCA GGCACCATAG AAACATTACA
    74401 AACACCGTAC TTATTCATTA CTGTTTCTTT GATTTTTAAT TTTACTTCTG GTGTTTGAGT
    74461 TATATAATCA CAACCATATT TTTGTTTAAT AGATTCTTTT AGTTTCTCTC TGCCTGTATT
    74521 TGTTTTTAAA AAATGTTCTT CACCATATTT ATCTTTAGAA GTTATCTTTA CTCTTTGTTT
    74581 GATATTTGCC AACTTCATAG GATTATCTAC TTGATATCTA TCGATACAAG TTCTTTTTGT
    74641 TGAAAGAATC TTAGCCTGTA TTGCTGCGTC ATAAGATTTT TTAATATTAA ACTTACAGAG
    74701 GTATTTATTT ATTGTGATTG AAGAACAATG TTGTTCTCTT GAAATCTCTA AAGCTGTTTT
    74761 ATTAAGATCT AAAAACTGAT GTTGGAGCCA TTTGTGATTC TTATATTCTT CTATAATTCC
    74821 AAAATGCCTT TGCCATTTTA AAACCGTAGA AGCAGACCAT CCGTTTTCTT TTGCTATTTT
    74881 TGTAGCAGTT TTTTTAGATA TTAAAATCTC AGTTTTAAGC CAAATTTCAT CTTGATATTT
    74941 TGGTTTTTCA TTTTCCATTC TCATCTCTTA GATTTTTATC TGATGCTCCA TCAATATTAA
    75001 AGAATTTCTT TAGTGCATCA AAAACATCAT CTCGTTTTTG CAATCTTAAT GTTACATATC
    75061 TTGTTCGTTT AATATTTTTT TCTAATACAG TAGATAATAA ATTAGATTTA TTAAACCAAG
    75121 CATTTTCCTT ATCTGAATCT GGAATAATTT CTCCATAACC GATGGCCCGG CATAATGGCA
    75181 ATAGTTTCTT AACATAATCT AGACACAATA GATTATCGTT ACCCCAGTTA TCTCCATCGC
    75241 TGAATTCAAT AACATAATTA TTCCATCGGT CCGCAGGATG GTGTGTGATT ATATGGTCGT
    75301 GCGCCAACGC AAATGCTGAA CTGCATTGAG TGCCGCCTCC GGAATTTATA GCAAAGAAGT
    75361 TTTCCTCTGT TTCAATCCAA GCCTTAGTGT CGTGCGCTAT AAAAATGATA TCTATTTTTT
    75421 TATATCGCTT CTTTAAAAAT TGAACCATCC AAAAGAAAAA ACTTTTAGCA ATATGAGTCT
    75481 TTTCGAGAGT CATAGAACCA GAGCGATCCA TTAAGAGGTA AATGGCTGCA TTAGAATGAT
    75541 ACTCTTTTAC ATTTTCCCAT TCTTTAAAAC GAAGATCATT TTTATGAAAT TGACCAACTT
    75601 TTGGGTCACC TTTTGCAGCG TGTCGAATAA TATTTTGAAT CAAAGATCGT TTAATATCTA
    75661 AGTTGGGCAT AATGCCTTTC TTTTCAATAG AGTCAAACTG CTCTTCTTCT GATTCTATCT
    75721 GTGCTGTACC TTTTGGTTCA AGCCAAGGAA GATTAAGTTC TTGCATCAGA ATATCGACAA
    75781 TTTCATCAAT TGAAACCTCT GCGTCATAAT AACGTTCTCC ATCTCCATTG CCTGCTTGTC
    75841 CAGAGCCTCC GGCGGGTGCT GGGCTTCCAA CTTTATATTT ATCTCCAGGC TTACCATCTA
    75901 ATCCTTGTCC AACTCCTTTA TCATCTTTTA ATTTTCCATA TTTAAAATGA TATTTATCTA
    75961 AAAAGCGAAT TGGGACTTTT ACTTTTTTAC TTCCATCAGA ACGTATGATA TTGTATTCTG
    76021 TGATCAGGTC CCTTCCATTT TCTCGAATGG CACGTTTAAC CAATTCTTTG TGTCGCTCAG
    76081 AATCGCGTTT CCCACGACCC TTAAGCTTCC AAATATCAGA TAAGCTATCA TACTGTTGTG
    76141 ACATAATTAC TCCATTTATA TTCTCTTTAA ATTAAAATCA CCTACTGCAA AAACTCCATA
    76201 CATATTATTT TGCACAGAAA TTGCTATTTG ATATGGCAGA TGATTATAAT ACTTAACATA
    76261 TTCTTCGATT AAAAATATAA TTTTTTCTGA AACCTCTCTA ATGAGAATCT TGGGGTTATC
    76321 CGATAATAAA AATGGAGTTT TAACATCTAA TTTTGTGTCA CCAGTGTTAA ATATAATATT
    76381 TTCTTCATCT TCTATTTTAG CAAACTTATC TGTTTCTAAG TAATGAAATG GAATACTATA
    76441 TTCATCGGGT ACTTCATCTT TAATAATGTG GAAAGTATCA GCAAATTCTG GATACTTTTT
    76501 CCCAACTAAT GTACATATCT TTATTATTTT AAAAAAATTA TTTGCCATTT TAATCTTCAC
    76561 ATAATTCAGG ATATAAAATA TGCAAGATAT TTTCACCGGT ACTAAAGTCT TCGATTTGAG
    76621 ATGTAAAGAT ATTTTTTTCT TTACCAGACA TAGAGGCCAT TATAGGAGAA ATAGCTCTAA
    76681 TGCTTGCCAT AACCAGTTCT CCCAATTCTT CATCTTCAAA TCCAAATGAA AGTCGCATTG
    76741 GAAAATCTTG AAAATCCAAA CTATGTTTTA ATGCTCGCCT ATTTTTAATT TCTGATATAA
    76801 ATTCTTCCCA AGAAGCACAT TGTACGGTGT TATTATAATT CATTTAGTCT CTAACCGTTA
    76861 AAGAGCTAAC GTATCCTAGA AGTTGATTGA CCGATTTAGA TTGATATCTA ATAATATTAG
    76921 TTAACCTAGA GTTTTCAAAA TCAACTTTGA TTGTTTTACT CATTTTAAAC CTCTACTTTA
    76981 TATTTATTGT TTAGCATTAT TAATCAAAAA TATATATATA TATAATCGTT GACCAGCATC
    77041 ATGCTGTTGT GACATTATTT CTTCGTCAGT CAGAAAACAA TGTTTCGTTT TTTCCAGCTA
    77101 TTATCACTTT GCTAGGATTA AAAATATCAT TTAACTTTTC TTTCTTTTCT TTAAGAATTT
    77161 CAATATTTAG CTTACTATCC ATAATCTTAT ATATGGACTC AACAGAATTA TAGTCTTCAT
    77221 GAAACATATT TTTTTCAATT GGAGTAGCAA AGTCTTTTAT TGACTCACTT GTCGCAAATG
    77281 CTCTAGTTTT GCAAATGCTA TCTTTCAATA AATATTGAGT TATTAACTCT TCACCTTCTT
    77341 CATCAAGAGC AACTATAAAT CCATCAAATC CATATGATCT TTCATAAGAG GTCCCCCCTT
    77401 TAATCATACT TATAGTGTCA AGAAAAAAGA ATGGCGGGTC CGTATTTCGC GAAATTAACA
    77461 TTATTGCCGA TGGATATCGG CCAAAATGAT TTACGTAACT TTTTTCCAAT TCATATATGG
    77521 CAAAATTAAA TGATGACTTA AAAGCAATAT GAAACATATC GGAAACAATA TCTGCGGCAC
    77581 ATATAATAGA TTTAGATCCA AAATATGTAC CAAAATATGT ACGTGAAATT TCTTCCAGAA
    77641 AATTTGGTTC CGTTTGAACA GCAAATTCAA CTGATTGAAT CGCAATTGGT TTGCTTTTTT
    77701 CAAGTACATC AAATGATAAA AGAAGCGGAA CTTTAGCTTG GCATTCTTTG CTTTCAACTC
    77761 CCAAAATTTG AAACATACTT CCTGAAGCTA CAGGAACAAT ATTCGGATTA TATAAAACTC
    77821 CCATGATAAG CTTAGCTTGG GGTTTGAAAT CTTTATAATC TATAATCTCT CCATCAACAA
    77881 TCCTAGAAGC TTGCACTCTA TTTACTTTTA GTGGAGATAC TTTAAAACTA TTGTATAATA
    77941 ACGGGGCATT ATTAATCTCC TCATCTTCTT CCACTACTTT TGTAGGGAAA GGCTGATCAA
    78001 GCTCATTCAT AGGGCTATTA TCAGTAAATT GTTTCTCATT TTCACTTATT CTAGTAATTT
    78061 TCATTTTATG TCAATCTCCT AAATTTGTTT TATTATTTAA AATATATAAA CGTTGTCCTG
    78121 CATCATATAT TTTAAACCAT TTTAATTCTT CAGCATGTTT TGCTTGAGAT AACCCTCTCT
    78181 TATCCATATT AGCTCTACAC CTTAGTCTAT TATAGGTATT TACTTTATCT GTCCAGTTCC
    78241 AACCAAGCGT GTCCTTGGCA TGTACAAATC CAAATTGCTG CAAAAACTTT CCACTTCCAT
    78301 ATCGCAGATC AACCCAGTAA TGAATAATTG CTATTTCGTT ATTCTTAATC AAAAAACCAA
    78361 GAAGTCTAGA GAATGAGCCA GACACCACAG TTCCTAATTT TGTGCAAAAT CTCTCGATCT
    78421 TGCATGTTAA ATTTGAATTT GTTTTATAGG ACATTACCGA TAACAATTCA TCATTATAAT
    78481 ACAAACCAAT ATGCTTAGCG TGTTTTGCTC CCTTTATGTG ATTTTTTTCT AAGAATTTTG
    78541 AAGCTTCTGA ATTTTTGACA AGCTGTATAG AACATTTTCT AGCACCTATT TTAGATGTGT
    78601 TTTTGTGCAG CACGTTATTA ATCATTGACT CAACTATATC TAGCTTCTGA TAAATTTCAT
    78661 CTTCTCTGAA TTGTAAAATT CTAAGACCAG CAGCTTCATA CTTAGACCTC ATTTCAAAGT
    78721 GATATGATTT ATCTTTAGTT AGCTCTGAAT GCCAATACAG GCCATCCACA TTAAGAGCTA
    78781 TTGAGTTAGT TAATTTAAAA TCTGGTCTAT AATTCATAGA CTTGTCAAAA ATTTTATTAA
    78841 ACTTATCAAA ACCAAATTTC TCTTCTATAA TATTCTCTAT ATCTGTTTTA TGTCTTTCGA
    78901 ATCCTTCCAG ATACGAGATA ATCTGCTCTC TCGATGACAA TGGATTATTG CCAATCCACT
    78961 TATAGAAGCC AACCATTGGT ATGTCATACT CGTTCGCCCA TTCATGAGCA GTTTTCCCAT
    79021 GATAGATTGT AAATAATCCA TTTGAAATAG AAGCTTCTCT TCCTTTTGAA CGAATCTCTT
    79081 TATTTTGAAT CGACCATTTT GTACCATAAC GTTCTAAATT AGTATTCTTT ACTTTATTTA
    79141 GAATATTCTC ATTTTGTAAC GGATGTATTG TTCCGTACCT GGATAGTTTA GTTGCATTAG
    79201 ATTTATCTCT TGTTTCTTTT AACTTTAAAA CGTTGTCCAC TCCAAACTTT TCAAGATTAT
    79261 ATTCACATAA CTTCGAATAG ATCTCCATAC TTTGAAGCGG ATGATCCACT CCATAATTTT
    79321 TAAATACTGA CTCTTTCTGC TTATTTGCAA ATTCTTCAAC TTTCATTGGA TTATCAAAAC
    79381 CATATCGTTC TAAATTAGTT TTGGATGTTT TATCTTTTAT GCAACTAAGC CGTTGAGGAT
    79441 ATATTTCTCC ATATTTTTCT AGACACGTTT TATTAGACTT GTCACGAAAT TCTTTCAATT
    79501 CAAGTGGGGT TTCTACACCA TACCTTTCAA GATTTGTAGC TTTAATCTTT TCTCTAATTT
    79561 CCAAGGATTT TAATACATTA GAATGACCAT ATCTTGCTAA GTTAGTAGCT TCAATTTTCT
    79621 CTTTTATACC AGGAATCTTA CTAACGTGAT TTACTCCATA CTTTTTAATA AGTGTTTTTG
    79681 CCCTAGCTTC TTTAGCTTTT TCGTGACGAA TATTCAAGCT TTTTTGAATA TTGTTTTTAG
    79741 CCAAAATAGA CATTATGGTG CCTTCATTTT GTTCTAACAA GCAGGAGATC TCTCTTACAG
    79801 AGAGATTCTC ATCTATATAG AGACTTTTAA GTTTAAATAA AAACTTTTCC TTTAAGTCGT
    79861 TATCTATTTT AACTCTTTCA TCACGTAAAT TATATTTATT AATAAAATAT CTTATAGTCT
    79921 GGCTTGAGAC TCCGCAGAAA TGCGCTATAG TCTCCGCAGA TTGTCTATCA TCTAAATAGG
    79981 TTTTACTCAA CCATAGCGCA TCTTTGTATT TTTTATCCAA AAGCCACTCC CTTAGTTGCG
    80041 AGCCATTAAT GAGCCTACAT ACCTAAGTAG CTGATTAGCA GATTCAACAA TATATCCATG
    80101 CCTTTCACAT AGAATACTTA TAACACCATT AATTCTCTTC AGCTCTTCTT TGTCTGGGTT
    80161 GCGAGAACTT ATTGTAAGTC TAATAGTGTC CTTACGCTCC TCGAAAAGCT GCTTCTCTAA
    80221 AGCCTCTTTA AGTCTTGGAT GATCTTGATA ACGATATTCT CCATGATCTT TTTGAGATTT
    80281 TAACATCTTT CTATAAATTT CTTGTCTAAA GGACGTTTTC CCGCTTTCGG AGATCTGAAC
    80341 CTTCTCTTCG ATGGATCGCA TTAATCTTTC GTCAGGAGGA ACCTTTTTAC CCCAGGCATC
    80401 TTCTAATTTT GCTCCATCTA AAAAGGCTTC AACTTGATCT AAATAATTCT TAAGCAAAGC
    80461 ACCTATTTCA GAATCAAAGT TTACAAAGAA TGCCTTTTGC ACATCATTTC TTGCCATTTT
    80521 ATTATATTCT TCAATGATCA ATGTTAAAAG ATCTTCTAAT CGAGCAGTCT CCTGAGCATT
    80581 AACTTTAGGA TTGGATTCTA ATCCGTCACG TAATGACCTA ATAATATCAA TAGGAGTAAC
    80641 AAACTCTTTT CCATTTGCTA ATTCCGCAGA TAATCGATTG ATAACATATC GCGGAGAAAG
    80701 TCCGGTCATA CCTTCTGATG GAAATTCACT CTTAAATTTG CTAGCTTCTG CGGCAGTAAA
    80761 TCCTTCTACA TCTTCTCCGT TATAAAGATG CATCTTTTTA AGTGGAGATA AACTCTGATT
    80821 ATTGGAGTTC TTTAGTCTAG ATAAAACAGC TAACATAGCC GCACAGCGTA AAGTGTGTGG
    80881 TGCAATATGA CATTTCTTGA AGTCTGCTTG ATCTATCAAC TTTTGATAAA TTTTAATTTC
    80941 TTCTTCTACT TGCAGATTAT ATGGAACTCT AACAACAATT GTTCTATCGT GAAGTGCTTC
    81001 CATTTCATCT TTAGCTAAGA ATCTATTGTA TTCCGTCTCA TTACTGTGCG ATAGAATAAA
    81061 TTCATCTGCA TATATCAGTG GAAATCTTCC AGTCTTAATA TTTTTCTCTT GTGCCAATGT
    81121 CAACAAAACA TATAAGAACT TTTGATCTAC CTTTAACATT TCTACGAATT CCATGATACC
    81181 ACGATTCGCA ACATTCAACT CTCCATCAAA TCTATAAGCT CTTGGGTCAG ATTCGCATCC
    81241 ATAAGTTCCT ATAGTGCTCA AGTCTAGTGA ACCAACTAAT TCTGAAATAT CTTGACTTTT
    81301 CTTATCAGAT GGGACAAAAG TTCCTATACA AGTTCTATCT CGTTCGGAGA TTGTCGTTCT
    81361 TCTAACCGGC ATCTTTAGAA AATCACCATT ATATTTTTCT TTAAGAAGAA GAGCTGTTAA
    81421 TGGACTTAAT TCGCCTTGTA TATTTATTCC ATAACGTTCT TTAAACATTG GTCTTAATTC
    81481 TTGTGGAACT GCTATTAATG GTTCTTCGTG CATTGGAGAA TCTACTAGTT CATAAATTGC
    81541 TCCAGCATCT GTTTTAGAAT ATTGTTCCAG TCCTCTCTTT AATAAAATTG CTAATTGTGA
    81601 TTTTCCAGAA GATGTTGGAC CAAATAATAA CAGAATTCTT CTTCCTACTT CGCTTCCGGC
    81661 TGCGGCAGCA CGCAAATAAG ACATTATCTG TTCAATAGGA GTGTCAATAC CAAATAAATC
    81721 ATCTTTGAAA AAAGTATATC CAGTTATATT ACCATCTGCA TCTTTTTCTA TGCCATGAGA
    81781 CTCAATCATT TCTAAAACTC TTTGATGAGC ATTTTTATAT AATCCGGGAT TTTCAACTAC
    81841 CATTTGGACG TACTCTTTTA AGGTTCCAGT CCAAGACAAC TCTGATTTCT TTTCAATATG
    81901 ACTTTGAAGC AAGTCCATTA GGTTGGTATC CGCCATATTC ACTCCTTATA TGGGTTAGGT
    81961 TTATCGCCAT AGATGGACTC AATAGTCCTT TGATCTCCAG CTTCTATCTT TTTAATTGTC
    82021 TTCTGTACAT CTATTCTTAT ATCATCCATT ATTTCTAAAG AACTTTTATC AACTTCATTT
    82081 CTAATTTTCC CCAGCTTATG AGATAATACG CCAGCATTAC ATTCTGGACA TTCTTTTTTC
    82141 TCTTCTTTAT ATATCAAAAA ATCAGAAATA CTAAAAGTCT TAATATCATT AAAATCACAT
    82201 TTATCACATT CAAAAGTATA TTTAGGCATC TTGTTCCTTA TCTATGAAAA CAACATCAGT
    82261 TCCATTTACT TTTAGATTAC CTGATAAAGA TAAATCTCTA AGAAGTTTTT TTTTAAACTT
    82321 AGCATCTGTT ATTAAAATTG TAATTTCTAA ATCATTATTT TCAGAAGAAA CAATTAAATT
    82381 TTTAATTTTT CCTATTACTT GTTCTCTCAT CTAATACTCT TTCTGTTGCT CGTTTAATAA
    82441 TATTATTATT GATTCCCAGC AAATAAATGA TTTGATCTAT ATGCTTTTTA CTTAATCTGT
    82501 TTATTTTTTT AACAGATGAA CGTAATAAAG TTATTTTACA AATTATATCT GATATATCTT
    82561 CTGGTGTATC AAATTTAAAA ATTGGAAGAA TTTCAAATGC ATCTCTTCTT TTGGTTAATA
    82621 AAATTGCTAT AATTATGGAT GAATCTGTTT CGATCTCTAC AAAATCAAAT TTCTTTAGTC
    82681 TAGGCATAAG ATTTATCCTT TAAGTTTAGA GACCAAAGTC TCTGTCCCGC ATCATAAATC
    82741 TTAATCCATC CAAGTTCTGC GGCGTACTCT TGTTGAGATA GCTTACGCTG ATCCATATTA
    82801 GCTTTGCACT GTAGACGATT ATATGTTTTT TTCTTGTCCG TCCATTCCCA ACCAAGAATA
    82861 TCTCTTTCAA TTTTAAATCC AAATTTATCT AAAAAATTTC CGGTTCCATA TCGTAAATCA
    82921 ACCCAATACT CTACTCTATC TACTGAGGAA TATTCTTTTA ATATTTGTTT CAGAATTTTA
    82981 CTCCATCCGC CTATGATTGT GTATCCTATT TTACTACACA GCCTTTCTAT TTTTAATATA
    83041 TTTCCTGTTT TTATTACAGA TGCAGCAAAA ACTATCTCGT CTTGAAATTT TAAACCATAA
    83101 TGTTTAGAGG CCCTTCTCCA ACCTTTAATA TGATTTTTCT CATAAAAATT TTTAGATTCT
    83161 GAAATACTAA GTTTTAATAT TTTAGTTTTT CTTGCTCCAA TTTTATGTGA ATGTCCAAGA
    83221 AAATTATTCA ATATGGATTG TATAATCTCA TGCTTTTCCA TAACTTCATC TTCACGAAAC
    83281 TGAAATACTC TCAACCCAAG TTGTTCATAC ATCCTGCGCA TATCAAAATG ATAATTTTTA
    83341 TCTTTATTGA TTTCAGAATG CCAATATAAT CCATCTACAT TAAAAGCCGC TTTTTCTGAA
    83401 AGTTTAAAAT CTGGTTTATA TCGTAACTCT TGATATTTTT CTAAATCAAA ATATTTATTA
    83461 TATTTATCTA GTTTAAAAAC TTTAGATGAA AAATGTTCTA AAGATGTTTG ATTGTCAAAT
    83521 TCTTGTTTTA ATATTTCTTC TGCCGTTATA TTAGTACTTC GCATAAGATG AGTTAATGTA
    83581 GAATAAGGTA TGTCATTATC TTTTGCAAAT GTCGTTTTAA GTTGTCCATT AACTAATTTA
    83641 ATTTGTCCTT TTTCCACTTT GGTATTAAGT ATTTTCGAAA TACCTTCTGA TGTTTGAGCA
    83701 ATACTATGTA CACCATATCG TTTTAACATA ACAGCATTAT GCGTTTCCAT CATTTCTGGA
    83761 TTACCCAAAA CACTATCATA ACCATATTTT TCTTTCATAG TTTCTTTAAA AGCATCTTTA
    83821 AACTCTTCCT TTTGAAGAGG CTTTTCTACA TTATAACGAA ATAACATAGT ATCTTTTTGT
    83881 TTATCTTGAA TTTCTTTAGA TGAAAATGGG TGCTCCGTTC CGTACTTAAC TAAAGAAGTA
    83941 ACCCTTGATC TTTCTTTACC ATCTTTACTA TTTAAATATG TCGAAACACC GTATTTTTCT
    84001 ATATTTGTAG CTTTAGCTTT TTCCGTTGCA CCTGGAATTA AAATGGGATT ATTAATCCCA
    84061 TATTTATCTA ATAAAGATTG TTGCTGTTTT AAGCATCTAT CAGTTTGTAT AATTGTTTTA
    84121 TCTTTTTCAA TTCCAAATTT CTTAAGAAAT CTATAAATTG AACTAGAGTG TATATTTAAT
    84181 TCTATCGCTA TTTGAGTTGC ACTTTTATTT TTAACTATAT ATTCCTCAAT TAAAAACTCT
    84241 TTGTCTTTAT ACTTCATTTT CAGCACCCAA TGTCTCAGCC CAGTCATCAG GTATGTTTGA
    84301 TATTCTAGAT TTTGGAAATT CTTTCAATAA TTTCACCTTT CCTAAGGCGC CATCTCTGTT
    84361 CTTAGCTATA TGCACAATCA TATCCTCCAT GAGATGCTCG TCAGCTCTCT TCTCAATTAA
    84421 TAAAACAATA TTAGCATTAT CACCAATCAT CTTAGACCTA GCCAGATCCT CAAGGTCATT
    84481 GCTATCATCT TTGGAGGTTT TAACTTTGGC CTTTCGCTGA GAAGCTGTAG CTACCGGAAC
    84541 ATCTTTTGCT CTAGCGAATT CTGCCATATT CTCAGCTATA TATCCTAAAT CTAACCAGTC
    84601 AGAATTATTG GTACTATTCG GCTGCATAAT TCCCAAATAA TCGATACAAA CCAAATCTGG
    84661 ATTAAACTCT GCAATAATAG TTTCATATCT TGCCTCTATA TCTGACATCT TAGAGCCACG
    84721 AGGCATATCA CAAATATATA ATTTTTTGTC ATATTTGGAC TGAAACTTAA GAACCTTACT
    84781 CCATCTCTCT TTTTCTTGAT CAGTTAGCAT GCCTCTTGTT AAGTGCATAT GCAGAATGCC
    84841 GGCGGTACAT GCATCCAATC TTAACTCAGT CTGAGATTTA GACATTTCTA AAGTAAAATA
    84901 AAGGACATTT GCCCCATCTG TTTTTGTCGG AAATCCTTGT AATGGATCGT TTGTTCCTAA
    84961 CCAAGCATTT ACTGCCATAT TCATCATCAA CATAGACTTT CCAGAAGATG ATGGCCCAGC
    85021 AATAATCATC AATTCTTGCT TTTTGATTCC CCAAATATAA TTATCGATTT CTCGAAAACC
    85081 GGTTAAAATA CCGGATACCT CTCCTGGATT TGCTTCTACA TGTTTATATG TTGTTAGCCT
    85141 ATCTTGTGCA GAATCTGCAA AATTTCCTTC TGCAAAAACC ACGCTTCTAT TCATTCTGTC
    85201 TATTTTAGAA TTAATTTTAG AAAGATTAGA AGAAAACTCT TCTAGATCTA ATTCATCTTG
    85261 TTCAGATATA ATTGACTCTG CTAAGTTCTT AGCTAAATAA GCCTGATATC TTTTTTTGAT
    85321 AGCATCAATG TGAAAAGCAT ATTCACCTTC TTGACACTCT ACTTCTTGAA TTGCCATAGC
    85381 AATTTCAATA TCATCTAAAT CTTCTAATAA ATTATCTTGT AATAACTCTG GTGTGGGAGG
    85441 AGATTTATAT CTTTTAAAAT AATCTCTAAT TGCTCTAGCC GTTGTTTTAT ATTCTGGCAA
    85501 CATGGCTTCG ATCAATAGAT TAATATCTAT AAATCTCCCT ACTTGATTAT ATTGAATTGG
    85561 TCCTTGCATC ATATATTTGA GGACCTTTCT TTCTCTTATA GACATTAATA ATCTCCAACT
    85621 CGATAACTAG GATTAAAAAT TTCTAAATAA TAAATTATTC TTGGATCAAC TTTGATTAAC
    85681 ACTTCTGCTG TTGAATCATT TTGACTATAA TTAGATATAA CATCAGGTGT AAAGTACCCA
    85741 CTGAAAAATA AAATTCCACC ATCTCTATAA TTATAAAAAA GTCCAAAAGT AGGTAAATTA
    85801 ATAAAGTAAT AATATATTGT TCTATTATCA ATTTTATTAA ATTTTAAGAT TCGACATCTT
    85861 TCCATCTCGC GAAAAGTTGC TCCAATCATA TTTAAATATC TCCATCAACA TAAACATCAG
    85921 AATTAAAAAA ATCCAAATAA TTATAAATTG GGATCTTATG ATCTAACAAA ATTTCTGCCG
    85981 CCTCTCTTGG AGATATAGGA CCTGGTCTGT AAAATCGACC ACCAGAAAAA AAGTTAATAT
    86041 AACTTGGTGG CATAAAATAA TATGAGTGAT ATGGAACCAC CGCTAAAGTA ACATTTCCTT
    86101 CTGGAAATCT ATAAGAATAC CCTCTGTATA CCACATTACC ATACCAAGAA TCATCATAAG
    86161 TATATTCCAA ACTCATTTTA AGTTCTGTAA CCATATCGTG AAAATAGGAT ATCGGAATTC
    86221 CTCCCATAAC AACCTCTCTT TATTTTTTCT TTCTAAAATC TTTTCCAGCA ACATAAATAA
    86281 TCTTTACATA TTTAGAAAAT AAGGAATCTG TAGTTCTAGA AAAATCTCCA GCTAATACCT
    86341 TTGTTACATC TGAAGTATTA GAACATATAA TGGTTGGCAT TTTATTTTGA AACCTGTATC
    86401 TCAACACAGA TTCCATGGTT TGTCCAAATA GAATTTCAGA CTTTTCAGAT GGAAAGACAA
    86461 ATCTAGAATC ATATTCATCT ATGCAAATAA AATCTGCACC AGTAATTTCA TTAAAAAAAC
    86521 TTGTACTATC GTTTCCAATA CTTAATCTAA TTACTTGATC CATGTGATAA TATTTGGCTG
    86581 TAAATCCGCT GACAATAGCT TTTTTTAATA TAGATGTTGC TGCATAAGTT TTCCCTGTTC
    86641 CTAAATTTCC TACAAATGCA TATGATTTGC CTTCTTCATA AATTTCATCA ATAGTTTTTA
    86701 ACAAACTGGA AACAAATATC TTTAGATTTG CATCGCCTTC AAAATCTTTA AATGATAATA
    86761 ACCAATAATC TATTGGTATT CCGGCTTCAG CATATGTTCC AATCCTACTT ATTATTGAGC
    86821 GACATTTTTT ACATCCTGCT CCGACACACT CGCATCGTTC TTTAATCTTA GTCTTTATAA
    86881 AATCAATCTT TTTTTGTGGG ATCAAATAAT ACCTCTATTT TACCTTTGTT TGGAGGACCC
    86941 CATGATATGG CAAACTCATT TGCCGAATCA TTATCAGATT CGCCTTCTAA TAAATCACTT
    87001 GGAAGAATAC TTCCATATTG ATTATTTATG CCGATTGAAT TTTCCTCCGT TGGTGAATAA
    87061 ATGTTATTTT CTATTTTAAG ACCATCTAGC TCTCTATCCT TAGGAAGATT GTACCGGCCC
    87121 GATTCTTTTG GATCTATATG CACTTCTTTT TTTCTAACTA CTGCGGACAT TTTAATTATA
    87181 GATATTTTAG ATTTTAAAAT TAAAATAGCA TCACCATCAT CACTAAGTAA TCCTATTCGA
    87241 TCATCTTGAT CTAATTCTAC AAGTCCTGTT ACACACCAGC CTCCATCAGT AAAGACTGTA
    87301 ATATATTTTT TTTCTAAATT TTGTTTCATA TTAATTTCAT TTCCTGTGCT TTCTTTATAA
    87361 GTTGCTTCTC TGGAGATGAA TCATCCAGGC TATACATTTC TATGTATCTT AATATCATAT
    87421 TTAGATCTTC AACTCTTTCC AATTGATGAG ATTCTAAAAC CATTGGAATA AGTTTTTGCG
    87481 CCCACTTCTT AAGATCTTCA ATACTACTAG ACTCCTCTCG TTTTTTGAGT TGTGCATTAT
    87541 ACATAACTTC AAATTCATTT AACATATTAT TATTCAAAAA TATTCCTGTA CCAGTTACCG
    87601 TTTTGCTACC ATATCTCATC TTGAAATCAA ATAACCAATT AATATAATTA TATATTTTCT
    87661 GATTAATTTT ATGTTTAGTT TGAGTTTTTA ATTCACCAGA CATAGACTCA TAATATTCTG
    87721 GAGCAAATAA TTTAAAAAGC TTAGCAAAAT CTCTGCTCTC TTTTGTTAAA GCTGGATTGC
    87781 TCTTCCAACT TGCTGGTATA AAATTAACTC CAGTTCTTTT ATTATATTTG TGATAAAAAT
    87841 AAGCCATTAA TGTCAAATGA TTCCAACGAG ATTTATCTTG TTCTATCCAA GTATCAATCT
    87901 GTTGATAAAA TTCTGTGCGA GTCATATGAC CTCCTTACTA ATATTGAAAA GTAAATAGAC
    87961 CGAGGAATAT TTATGTATAT AGATTTAAGA ATTTTATCTG AAACCTTAAT GAAACATGGG
    88021 TATATTAAAG AGGCCAATGA AGTTGATACA TTGTTGGCAC ACGCTGCTAA TATCTCAAAA
    88081 CTATTATCTG AATATGGTCC TGACGAGGGG GCTGATAAAG CTCGTAGATC TGGCGAGGGA
    88141 AGACAATCTA TGTCAGATGA AACAAGAAAT GATATAGAAA ATATTATTAA TTTAATATTT
    88201 AAGCATTTTA ATAAAAACTA TTCTACAATA AGCGGATATG ACTTTAGCCC TAAAGGTTTT
    88261 CATGCCAATC AAATTGTATA TATTGCACAT CTACTAAAAC AAAACCCCGT ATTCAGCGAA
    88321 ACAGTTAAAA AAATAAAGCA TAACAGTCAA ATTATTACCG CTGCAATTGG CAGCATAATT
    88381 ATGAAAATAG TTAAGGACTG GGTTTCTGAA GAACCAGAAA TTTCTAACCA AGAAATATTA
    88441 TTAAAATTAA AAGAAAGGGG ATTCTTTTAT AAATCAACCA CATCAATAAG ATTTATAAAA
    88501 ATGTCTCCAG ATTACAAAAA TATTATTGAC GCGGAAAATA AATCCGAGGA GGACATTGAA
    88561 ATTGTATGCC TACAAATCGC TAGAGATATC AAAAATCTTA ATCCTGGCAA AGTCGTAAAA
    88621 GCGCTAGACA TTATCAATGT TTTTAAAAGG AAATATCCCC ATAATCCACT CGATCCTGCA
    88681 AACGCAATTA GAGCTGCATC GGTATTTGAA GCGGAAAGCT CTAATGATTA TAATCTAATT
    88741 ATTGTTGAAT TAATTATGAA AGAGTTGACC AGTCCCACTG GTAAGGGCAC CTTAACTGCT
    88801 TCTGATATTG AGAAAATATT TGACAAAAAA TATCCCAACT CTACTCTAAA AAATAAAAAA
    88861 ACAGTTTTTA TGGCAGCTCT TTCTGATCTT AAAAAACATC TAAAAATTTA CATAGCAAAT
    88921 GTTATTATGA AACTATATAA AGATGGGTTA AGTGATACTT TAATTGCCGA TTATTTATCC
    88981 AAAGCTCTTA ATTATGATAT TACACAGGTT AATGTTAGTA TTATCAGACG CAAACTAGAG
    89041 GCTGGGCCAC TTCTTAAAGT CCCTCCATCA ATCGATTTAC CAAAATCTAT AAATTTTGAT
    89101 GATAGGCGTT CTATGGATGA TGAACAAACC AAAAGAAATA TGTTTATTGA ATACCTAGAA
    89161 AAATCTTTAC TAAACGGTTT TAATGGTTTT CTTAAAGGAA AGGGTCCATC TCCTGGTGTT
    89221 GGAGATAGAA TAAAGAAATG GTTGATAGAA CAGGCATCCC GCTTTGATGT TGACGCTGCT
    89281 GAGGCAGAAG CTATAGTTTT TGATTTTGGC CCTAAAATAG ATGAATTATT CCCAGAAGTA
    89341 TCTACAAACA AACCGGAAAA TGTCGAATAA AATATAATAT TAATTTATAT CTTGTACTTC
    89401 TTTATGTTTA ATATCTATAT ATAATATAAT CTATATATAA TATAACTTTT AGTCTCATAA
    89461 TCTGTCTAAA TAATAAATAA ATTGTTCCTG AATATGTTTA GGCATAATGT TAAATAAATA
    89521 ATCTTTATCA TATTCTGAAG AAGTATCAAA AATTATCCTT CCAGACATAT CGACAAAAAT
    89581 TCTATTGGTA GTAATACGGC CATTTTCAGA AATTATATTA TATTGAGCAG TTTGCTCGTG
    89641 ACCTTTTATT ATTGTATATA ATCGAGGTAC TTCTTCTAAG AGATCCAAAA GCTGTAAACG
    89701 TTCCAGATTA GGCTCACCTT TTGTACAAAT ATATTGATCC ATAATTTATT CTTTAGTGGG
    89761 CTTTGATATT CTTACACCTA AGGATTCAAG TACCTCTAGC AACTCTCCTG AGGCTTCAGA
    89821 AGCCATTTCT TCGGGACTCA AAAATGGCCC ACCCTTTCCC CGTTGGTATC TCAACGAGTC
    89881 GTCACGCATA AGGTACCAAT AATATTTATC ATCTACTGTT TTATATCTAT GTCTCCAAGT
    89941 AGTTTTTGCT CCGCGTCCAA CTAATATATC TCTTAAATAT TTTAACTGTC CAGAACTTTC
    90001 GATTATTTTT TGTACTGAAG TAGAGGTTGG TTTATGAATT TGTGCTTTTT TTCTACTATA
    90061 CATTAGCTAT TCCTCTTGAT TTTAAATGCA GGCTCTGTAG AATAAATTCT ATACCTAGCT
    90121 TGACTATGTT CTCTCAAATA TTTACAGTTA TCAAAAAAAT CAACTACTAC CGCATTAGAC
    90181 TTGCCTTTTT TCCTTCTAAT AACTCTGCCA ATCCTCTGAA GGGCGCGTGC TGTTGATTTG
    90241 CCGGATCCCG CTAAAATTAA AGCATCCAGT TCGGGAATAT CAATTCCTTG ATCAAAAATT
    90301 CTAGATGCTA TCATAACATC TAACTCTCCA TTTTTCATTT GCTGAATGGA TTGCATCCGG
    90361 TCCCGTGTAG AGTTCATACC GTTGAGACTA TTCACTTTCA AATTTGGATC TAAAAATTCT
    90421 TGAATAACAT CTCCATGACT AACTTTAGTG ACGAGAATTA AAACCTTTCT TCCGGCCTCT
    90481 GCCATTATTT TAGCAGATTC CGCAATTTTA AAATTACGAT AATCATTATT AACTATAAAG
    90541 TTATCATATA CTTCCTGATA AGTTTTCCCA ACACCTCTAA TCGTTGGAAT ATCAACAAAT
    90601 GTAATATATG GCTTTACTAA CCATCCTTTT TCAATCAATT CTGTTGCAGT AATATCACAA
    90661 AATTTAGGAC CACTTATTGC TTCAATTAAA ATATCATCAC CACCCTCTCT CCATGGAGTC
    90721 CCAGATAATA AGAATCTGTG TCTAGCAGAT GATGATTCTT TGTGAATAAA TTGCATTGAA
    90781 ATTGTAGAAC CGTATTGGCA TTCATCTAAA AAAAACAATT CCGCATTATT CACTAAATTT
    90841 CTAACCGCTT GTTTTTTATC TTGAGATAAT GCTTTTCCTT TAGTGAAATC TGAGTCTAAA
    90901 AGGGTGATTT TTTTATTAAA TGCTGCGGCA GCGGACCAAA TGGTGCAAAC GTTAATGCCT
    90961 TTTACGATAT TACATATTCC ATCCCCTATC ACACCACACT CTACACCGAG AGAATTTTCT
    91021 ATTGTGGTTT TCATTTGATA AAGTAATTCT TTTCCAATCA CATAAATAAC TGTATTAACA
    91081 TTATAATGCC CAGCAATCAT AGCAATTATA TATGTCTTAC CAGAACCTGT CGCTGCTCGT
    91141 AAGATTCCAC TACCGGCTTG TATAGCTAAA CCTATAGCCT TTGTTTGATA ATCTCTAGCC
    91201 TCATAAACGC TATTAGATTC GGCTTTAATT GATTCCCCAT ATACTGGTGA GGTACGATTA
    91261 TCAGATAGAT TGTAGGGTAT CTGATGGGCT TTTAAAACGT TTTCTAACAT GGTTAGCAAA
    91321 CCAACAGGGA ATACTCCACT TTTTTTATTA AATAAACGAT ATCTACCATC CCATCCGGTT
    91381 TGCTTTCTCA TAAATTGATA ACTCTGAACA TTATAACTTA GTAAATTATC TATTTCATTA
    91441 GCAATCTTAT CATCATTTAA GCCATTTAAT TTACATTTAG TATTTTCAAT ATATATTGTA
    91501 ACCATGAATT ACTCCATGGC TAGATTTTAC TAAAATTATT AAATTTTTGT AACTTTATTT
    91561 AGAAGATAGT GAAAGACCAA TTAGTTTGTT AATTTGCCGC ACCTCAGCCT TTAGCCCAAG
    91621 AGACAAAAGA GCCTTCTTAA GTGGTGTAAT TTTTATTTGC GTAATTTTTT GAATTCTTTG
    91681 ACTTGGGAAT AAACAAGGTA TAAGTTCTCG ACTGATTTGC GCTGTTTTAT TAATTTCCCA
    91741 ATCTATAATA AAATTCTTTA TCTTACTTTG TACAATTTTA AATTTAGGAT TAGAAAGCGA
    91801 AATAGAGTCT TCTGGTTCAT AATCTGTATA TGGATCATCT ACTTTAAATC TTCGTAGATC
    91861 CGTATCTCTC TTATCTCTTT TAAATTCAGA TCTTGTAATA ACTTTTGTAT AATTTATTCC
    91921 AACCAGAACA TCTTGATATC CTTTTTCTTT TAAATGCTGC CCTAATAATG CATAAATTTC
    91981 AGGAAAATTA TAACCAGTTA TACTTTTTAA AGTTGAATTC TTTTCAGACC ATTTTCCGGC
    92041 TTCAATATTA TCAAGAATAA AAATATTTTG CCTTGGAACA TAATGGAAGT AAGATTGAGA
    92101 TACAAGTTGC CATTCTCCAT CAATCATAAC CTCTAAAACA ATTACTCCCG CTAAACTATT
    92161 TACAAAAGAA TCGACAGCAG CTTGTTCACC CGCTCCGCCA ACCATTTGAC AACAATCAGT
    92221 GTCAGCTCCA ACCTGGAAAT GATATGGATC CAGATCCCTT AAAACACGAA ATCTAAAGTT
    92281 TTTCCCACTA AATTCTGCAT CAAATAAATG AGAATTTTTT TTCTCAGCTT CATTATAATA
    92341 TTCCATCACA GTTGAAATCT GCCCATAAAT GGATAGGCCA TATGATAATC TAGCAAGTTT
    92401 TGCCCTTGCC AATTGAGCTT GAGATCCTGA TAATTCTCCA ATATTAATTT CAAAATAATC
    92461 TATAAACTTA TCCAAACTAA TATCTGCTGG CAAAGATAGT AATATGTTTT CCATATCCTT
    92521 CGGAAAAATA TCTTCTGATG ATTTTGTTTT TTCTCTAATA TCTTGTATAT TTTTAATTAA
    92581 TACATTTATA AAATCAGTAT TCTTTAAATT GCTTGACTCG CTTGACTCAT GTGGAACCCA
    92641 TACATCATGT ACCCACTCGC CCTCTTCTTC ATTTTCATCA CTTGATCTGT CTTTATTTTC
    92701 TGTTTCAATA GATTTAATAG CTCTTTTATA TTCTGCATAT GTTTTTATTG CTTTTTTAAT
    92761 AATATCAAGA TTAATTTTAT CAATATATTT TGATGCAACA ATTTCTTCTT TAAATTGATA
    92821 ATTATCTAAT AAATTGGCAA TTTGTAAAAT TTTCTCTATT CGCTCTTCTT TTGTTCCGGT
    92881 AATTTTTTTA TATAAATCTG GAAAAGGTTG TACGAGTCTT AAATTAAAAA TGTCTCGGTT
    92941 ATTTTTATAA AGATTATATA TTTGAACTAA TTTTAATAAA AAACCTTCCA TTCTTTCAAT
    93001 GGAGTTAAAT TCATCAACAG ATGATAATTT TACAAAAAGT GGAATTAATC CCGTTTTTAT
    93061 ACCATCTTGT AATGTTTTAA GAATTGTAAT CGGAGTAGAT GCGCATCCAA ATGATGCCGA
    93121 AGAAATTAAA AATTTATCCC AAGATATAGC TGGGAGATCT GGCACAATGA TATCTGGAAA
    93181 TTTATCAAAT AATTGATTTG TCTTTCCGGT TATATAAGCT TCTTCCTGAC GGTATAATTT
    93241 CCCAATTACT TTTAATAAGA AATGATTCCA AATGTCTTTC TTTTCTTGCA ATCCTGGAAC
    93301 TGATAAATCT TTATATCTTT TAATATATTC ATCGTATGCT TCATATATTT CTGAAATATT
    93361 TTCAGGATCT TTTACTGTAT CTTTTAATGT ATTAAGTATG CGCGCCCGCT CTTTTGGATT
    93421 TGGTTCTTCG GAAACTTTAT CAAATGGCTC GTAATTTTCT TTTTCCTCAT CCATGTATTG
    93481 ATTCATTTTC CTGTAACCAG AAAATCCTAG GTGTTTAATT CTGCTAAGAA ATATTATTTC
    93541 TTTAAAAGTT GAAGTATCTT TTAATTTTTT ACCATTTCCA TAGGCTTGCT CCTCTAAAGC
    93601 TGTTCTTATT TTTTCTTTAT ATATTTTTGA AATAATACCC AAAATACCGC TTCTACTGCT
    93661 AACTGCATAT GTATCTATAT CAAAATTTAG CCCATACATA GTTGGTATTT GAAATATAGC
    93721 TTTCCAAGCA TAGGGGAAAA CAGCTTGCAA GCCCTGTTGT CTAATTTTCT CACCATATTT
    93781 TCTATCAATT TCTGTTATGA TATCTAAAAT ATCAACTTTA GCATTTTCTT CAGATCGAAA
    93841 ATCTATATCA GATACTTGTT CTTTTATGGC TTTTTTAAAA AAATCCTTTG CTTGATTATC
    93901 ATTTTTTGAT TCTGATAATT TAATTATATA CCGAAGAGCT GAAAAATTTC CATTCGTTAT
    93961 AAGGCTATGT ATTAAAATCT CATTAGAATT GTCACTATAT TCTTTTTCAG TATTAATTCC
    94021 AGAAGACATA AGTTTTCCAA AATCATTAGA ATAAATTCTT GATTTTATAT CTTTAATAAG
    94081 AAATTCAGGA AAACCATACA CCTGAATCAT TTCCTCAAGA CTACTTACTC TTTCATTTAG
    94141 AGATTTAACT AATCTTTGTT GCAATTCATC TCTAGTGGCA TTAATAATCT CTTTATCTGT
    94201 TTTTTCATAA TATCTTTCAA AGTAATTAGA AATTTGTTCA TCAATAAATT TATTTATTAA
    94261 AAATCCCTTA CCTCTATAAT CAGATTCTGG TAATTCTAAA TCTGGATTAT ATTTATATTG
    94321 CTTTTCTTTT TTAGTATGTG ACTGGAATTC TGGAAATCCT TGTGGTCCTT GTGGTTCATA
    94381 CCCATAAAGT GATAATGTCT TATACTTTCT ACCAGCTTCT AACATCTGTT GTGGATGAAT
    94441 TTCAAATGCA ATAGGAGAAA AAGATTCTGG AGTATTCTGA TTTATATATC TATTTACACC
    94501 AATAAGTTTA GGAGATTTAC TTAAATAAAA TATTGCCTCT GCTAATTCAT CTTCAGAATT
    94561 TAAATCATAT ATTTTAACTA AGTCATCTAT ATCACTTGGA ATACTCCTAA CTATTTCAAT
    94621 GGCATCCATT TCTATGCGCT CTATTTTTTG AAGATAATCC TCGCGGGAAG TAGATGATTT
    94681 ATTTATACTT CGCTCAAGAT ATTTATTATA TCCATAAGAA CCTCCTGTCG GCAGCATAAA
    94741 CATCATAAAT AAATTTTTAG CATAATTATC TAATCTATAA ATTCTTTTGA AAAGTCTCTC
    94801 TGGTTCTATA TCTTTTGTTA AAGAATTTGT GGCCATAAAA GCTTTAACTT TTTCTTGCAA
    94861 TCTTAAAAAT TTAGCAAGTC CATTTTCAAG AATATTAGCA ACTTTTTGAT ATTGCTCAAT
    94921 ATAACTCTCA ATCTCTTCTG AAGTAACTAT ATATTCATCA ATAAAACCGG GATTTTCTAA
    94981 GGTGTCTAAT TTATAGGGAA AGGCAAAAGC AGTATTACTA AAACTTTCTC TAATTTGGTC
    95041 TTCTGGAAGA TTGAGATTAT TATCAATAGA ACTTTTTAAA ATATTTATGA GTTTCTTTTG
    95101 CCTCTCTTCT CTATCCATCT TATTCTCCAA ATGGAACAAA CTCTTAGTGA GATTTGAATA
    95161 TGATTCCATC ATATATCAAT TATTAAATAA TTAATATACA ATTTCAAACA TTATCTGCTA
    95221 TGCTTACGTT TGTCAAGAAT AGACTTTCGA GCGCCGCCCT GTAACCGATT AAATCCAGAA
    95281 TTTTTTTCTC TTATTTTATT ATGGATCTTA TCAGCAGCGC TAGCTATTTT ATCTTCTTCT
    95341 AAATCTAACG TCATTTGAGA ATTCCTAGCC TTCTCTTTTT CAGCGGCCAC GGAAGATGCT
    95401 AATTTGCTTT CTTTTCTTAA ATTTTCTATT CTATCCTGAG GAAGACCTAA TCCCGAAAAC
    95461 CAACTATATA TTTTTATTTT ATCTTCAGCC ATCTTATTAT CAGAATAAAT TCCTTGGAAA
    95521 ATATTTGCAC CATTTGTTTC ATCTGAAATT ATATGAAAAC AATAATCAAT ATTTACAGAT
    95581 GGAAGTTGTT CCAAAGCAGA TTCTGAACCT ACAATAATTA CTCCACCAGC TCTAGTTTGT
    95641 TTTAAATCAA ACCCTTCAGC TAGCATGTTT CCACTTAAAC TATCCATTAC TGCTTCTGCT
    95701 AATGCTGTTT CATCAAGATA ATTTTCTACT TCAATAACAC CATATATTGA GCAATCGCCA
    95761 CAAGAGATGA TTCTTCCAAA ATCTGAAGGA TCTAAAGAAG TAAATCTAGA TGGCTGAGCT
    95821 GTTTTGGTAT TAAACAAATG TAATGGTTCT ACAATAGCAG CATTGGCTGT TTTCCAGAAT
    95881 TGAGCTTGAC CTAATCCGCC GTAAATATTT TCTATTCTTG CATTATCCAC TACAATTAAA
    95941 GATGAGATTA AATTATCAGT AGTTTGACGA GCCAACTTCG CAAGAGTTTC TACAGCATTC
    96001 TTCTTAGATT GGGCGTCCTC TGTAGCTTTA GGCAATACAT AAATTACACC AACCGGAATA
    96061 CCCAATTCAA ACATCATTGG AATAACAGAA GATACTGATG AAGCACCCGT GCCACCACCT
    96121 CCAGAAACAG CTAAAAAGAT CATAGTATTT CCTTCTGCTA TATCTTCTAT AAAACTTCTA
    96181 ACCAAAGATT CATTTACTTC AAAAATTTCT CGACCCAATA CCAGATTTTT TCCAGTTCCA
    96241 CCCAAACTAC CTTCCAATAA TAACTTTTGA TGTGGCATCA CATCAATGAA TTTTAGATCT
    96301 TGAGCAGAAG TGTTGATAAC GCCAACATCA TATCCGCACT TATGAAACTC CTCGGCAATT
    96361 CTAGAACCAG CTTGACCAAT ACCAACCACC CCAATATTAA TACTAACTTC TTGATTAGTT
    96421 ATTACATCCA TCATATCTAC CTCTCCTTCT GAAGTTACTT CTTCTGACTT TACTTCTAAA
    96481 GCTTGCTTCT CTAATTTTCT AGCCTTAAGT TTATCTAATG TTTCTTGATC CATTTGTGAC
    96541 TTCTCCTTTG AAATTTTTTC TGCGCTCATA AAAGCCGCTA AAAGTTCTTC ATTTTCTTTA
    96601 GTAATTATTG CCGTAGTTTT AGAGCTATTA AGTATTTCCT TACTTATCTT TACATCTGAC
    96661 ATTTATATCT CCATAAACTT GTTTAATTTG CTCATATATT TCTTTAACAT CTATAATTCC
    96721 AAGTGGTGTT AATTTATGAT CTCTTTTAAG ATTTTTAACT TTACATAAGT ATTTAGTATC
    96781 ACATTCGTTC ATTGGTGGCA TATCTGTTGT TATTACCAAA CAGTCACATG CTTTGGCCTC
    96841 ATAAAGACTC AAGCCCAAAC CCTCTCTTGA GGAGGGTGCT ATTACACAGT GGCTGTCTTG
    96901 ATATAATTTT GCAATATCTT TTCTATCTAA AACACCATTT GTAATAAAAA TATTTTCATG
    96961 CTTTTTAATA AGTCGAAGAC TTGTCTTATC TGTTATATTT CCCGAAACAA TTAATATAGC
    97021 ATCAGGACTC TCTCTTAAAA AGAGGTCAAA AGCTTGAATA ACTAATTCCG TATTTTTACT
    97081 AGAATATTCC GAATTTAAGC TTCCGGCGTG ATAAAAACGC ACAATACCAT CTTGCTTTTC
    97141 TACTGTATGA AACAAAAACG GATCAACCCA ATTCCAAATA ATTTTTTTTG CATCTGGATA
    97201 AATTTTAAAA TATGAATAAC ATTGTTCGGT TAAACACCAA ATCTCATCAA AAATAGAATA
    97261 AGAGCGACCA TTTAAAAGTT TATCATTTAC CCATTCAACC ATTGGAATGT CAATAACTTT
    97321 GATCCCAGTT CTTTGCTTTA CTCGTGAAAC CCACTGAGAT TTCTCCATTA AAGTTTCAAA
    97381 TGAAATCAAA AGATCAACTT TATATTTAAT AATCATCTCA GATATTTGAT TTTCTATTGG
    97441 ATACCGTTTA TCAAACCAAT GAACTGTTTC ATTATCTAAT AATTTATTAT CAGTGGGAGT
    97501 TAAATAATCT CTTTGAAATA TAGAACCTTG AAGTAAATAT TTAGATTTAG GAACATAAAT
    97561 AACATGATGA CCCTCAGATT TTAATCTATC CCCAAGACTT TTTGCAAGAT AAAAAAGACC
    97621 AGACTCATGT AAATATGTTT TTATTAAAAT TGTTTGATTT GGCTTCAAGT TGCTTAAGTG
    97681 CATTTACTCT CTCCATTGAC TCTCTTCTAA TTATATCACC AACACCTTTA TGAGCAATCT
    97741 GAAGTGATTG CTGATTCGTT AAAGATTTTC CATCTTTAAT TACACTGTAG AGATATAATA
    97801 CCTGATCAAC ATACTTAATT TTATATTGTT CAGAAACTTT TAGCCATAAG TTATAATCTT
    97861 CACAAATCCA GATTTTTTCT GAAAATCCTC CTATTTTTTC AAATATACTT CTAAGCAGAG
    97921 TAACACTTCC ACATGCAACA AGGTTCACCC TCATCAAATT CTGCCAGGTT ATAATGGGCG
    97981 GATGACGATA AAATGGATTA CAAAGTCTTT TTCTATCTTC TAGTCTACGA TAATTCCCAC
    98041 AGGTCATCGC TATAGATTTA TCTTTTTCAA ACTCCGTTAC GCTCCATTCT AGCTTCTTTG
    98101 GTTCCCACAT ATCATCTGCA TCTAAGAAGC TAAGTAATTC TCCACTTCCA TTGGCGATAC
    98161 CATAATTTCT GGTACCTCCC GGTCCTAGAT GATGTGGCGT TCTAATATAA CAAATATTAG
    98221 GGTAGTCGTT TGTTACACTT TTAATATTTT CTGTAGAGCA ATCATCAATT ACATAAATCT
    98281 GATAATTTTT ATATGTTTGA GCCAAACAGC TATCTAAAGC ATCTTTTAAG TATGAACCCG
    98341 GATTATAAGC TGGTATTATT ATATCAACCT TCATTTATCC TCAATTAATT ACTTGTTAAA
    98401 ATTTTAAAAA TTTGATTAGC CGTTGGAAAA TCTATTTCTT CATCTGAAAT TCTGCCGGGC
    98461 TTTATAACAG ATGCTCCTTC TATATTATAT CTTTTTATAA TAGACTGTAT TGTCTTCATT
    98521 TGTTTTTCAG TTGGTACTGT TTGAGCATCT ATCTGCATAT ATCTATTATA AACTCCTAAT
    98581 CTTATACAAC CTGTTTCCTT CATAAATCTA TCCATAGCAT CAGATTCATA TTCAAAAGGT
    98641 CCATATTCCT CTACTAAAAA TCCTACCTCT CGATGATCTG AGATTCTTTC TCCAGTCTTT
    98701 TCCGAGAAAT CCAAAAGCCT GCCATCCGGC AGAATGTAAC CAGCTGCTCT TGCGCTATAA
    98761 GTTAGTCCAA AATACTCTAT GGCTCTCTCT AATATAGTTT TTGAAGATGT TTCTGTGGAT
    98821 TTAGATTCTA ATAAATCTTC ATCTTCTATT TCATGTTTAT TAAAAGTTTT TAGAATAGAA
    98881 GCTTTAGTTT TTAAAGAAGG AATTATTTTT CTCCATGCCA CACTTATCAA TGGAGATACT
    98941 CTAGACCCTT CTCTACGACC GCCCCAGTCA TTAATAATAT CCAATGAACC ACCGGCGGTC
    99001 ATATAATACG GCATCCCTTC CCAAACTTCA ACAACTTCAT TAGCGGGTAT CGGTCCTCGC
    99061 ACACCAACCT CATGCTCTCC AGTTCCAGCT ACAGGTACTC CATCTCTTTT GGGAACAGCA
    99121 ACTACATAGG CGGGTTTTTC TGGTGTAGCT TTATATTGAG TTGGGGCAAA ACTATGAGCA
    99181 TAATAAGCTG CACTATTTGG ATCTGTACTA AAATAAGTTA ATCCAATTTG TTCATCACCT
    99241 AAATTATAAT CTCCCAATGA TTGAATATTA TTTGTTTTAA GTATAAATTG ATATTCCTCC
    99301 CATGACATTC CACGATATAT TAAATTTGGA TTTTGAGGCA ATTTGTCTAA CCAGCCCTCT
    99361 TTTAACTGAT CCTTAAAATC TTTACCCCAC TCATCTTCAA TTGTTGTTAC ATCTGTAATT
    99421 TCAGGATCCC ATCTAATGGG ACGGCTTTTA AAGGTTTTTC CTGAATTGGG ATCTGTAAGA
    99481 TGCCTACTAT CTTCATTCCA GTGTTCAATA CCTTTTGGCT TATAGCGATA GGTTTCCAAG
    99541 TGTTCAATAG TATTATCAGG ATCTAACTCT ATATCATAAC GCCCAGAATC ATCGAGTTGT
    99601 TTTAAAAATG GAGTATCATA GGCTGATGTA CACTTTATAG ATGCTTTGAT TGCATCCAAC
    99661 TCTTTTTTGA TTTCTGATTC TGACATATCA GATAATCTCT TTTGTAAATC TTCTGTGGAT
    99721 TCAGGAAACA AATGTTGCTG AGGATCCTTC TTTTTTTGTT TAATATATTC TTGTCGCAAC
    99781 CATTTATCAT AACCGGCAGT CATAGATCCC TTGAGTGGAT AGGCTCCTCT TCTTGTGATA
    99841 TAACTTAATA ATTTATTTCC AGTTAATAAA ATATCCGCAT CAGATCCTTC CGTAGAGAAC
    99901 CAATCTTCTG GTTCAACTGC CCACAAGGGG TTGCCTGTAT CATAACTAAT TTCCTCTTGC
    99961 ATTTTATACC ATTGCATATC ATCTTTTGGT CGCTTTACAA ATGAAGATTC ACCTTCTTTA
   100021 ATTATAACTA ATAATCCATA TTTAATGATT TCTTCTGGTG TAATATTATT TGCACTTTTA
   100081 CCAAGTTTAT TTGCTATATG CCATAACATA GCATATACCG CCATATCAAA TCTATGCTTA
   100141 TCTGCTGCAA AAACTAAACC ATGTTCATCA AAATCAATAT CTTGATCAGT TGCACCACTT
   100201 AAAACCTCTT CTACCCATGG ACCAACTTGT GGTATTAATC CACTATGTTG TATACTATCT
   100261 TTATTTTCTA CTAAACCACC ATGATATAAA GTAACGGCAC TTTTAAAAAA TGATGATCTT
   100321 AAAAGTATAA CATATATACT TTCTTTTTTT TGACCAAGTT TATACAAAAC ATTTGCTAAT
   100381 TTAGTCAATT TTCCAAAAAT ATTTTTCATT GGCTTTCTCA TTAATTGCTA ATAATTTGTA
   100441 AATACTTCTC TACAGTTTTA CTTGCAGAAA ATTCATCTAA AATATATTGT CTACAACCTA
   100501 AAGATAAATA TTGATAGAGT TGTTCATTTT GCATAATTTC ATTAATTGCA TCTATATATT
   100561 CATCAATAGT TTTATTAGTT ATAATGCCTG TTTGATAATT TTTTCCATGC ATATAAATTT
   100621 TTGGATGACT TACTGATGGT ATTCCAGAAC TCCAAGATTC TAACTGAGAA AGATTCATGG
   100681 TTTCACTAAG TGATGTTGTT ATAGTCATCT TAGATAATCG AGCTTCGGCA ATATGATTAT
   100741 AATAATCATA AGGATTAGGA TATCCAATAA ATTTAAAAGT ATATTTATTT CCTATTTTAC
   100801 TTTCTATTCT TTTAGCAAAA TCTACATCTT TTACAAATTG TTTACTATTT CCCTTCCAGA
   100861 GAATTGTGCC ATCTCTTTCT GCCGAGGGAG TCCATAAGTC TAAATCTGGT CCAACTTGAA
   100921 ATGAAATTAC TTTATTTATC GGAATATTAT GTTCTTTGGA AATCTTAAAA GATAATCGAT
   100981 TATTTGCTGT TAATATTTTT TCAAAAGCTA CTTTCCTTAG AAATCCTTTT TCTTTTTCAA
   101041 ACTCTACAGT ATCTAAAACA TTTGGACCGA TGATGACTTT CTTTTGCAAT TGATTTGCAT
   101101 ATATAACTGC TCGAACTAAC TCCGGTGTAA TTCCGCTCCA ATGATGTACG AGGTCTACAT
   101161 ATTTAATAGT CTTAGATAAG AGCTTATTAT TACTTATAGA ATGCACATTT GGTATCGGTT
   101221 TGATTGGTGT TAGTTGCGTA AAAACTTCTA CTTCTATACT GGGTATTACT TGGTTTAAAA
   101281 ATTTGACAAA GTTAGCCAAG CACATGCCAG GACCATTAAC AACTTTCCCA GCATATCCAT
   101341 AATTAAATGT TAAAATGGCA ATCTTCATTT GACCTCATTA ATATTTATAA TCTACAATTT
   101401 CATCTGCCTT TTTATCCGCC ACCGCTTTTC CCTGCTCTGA AAATGGACCA GTTATAATAA
   101461 TACGATCCGA AACATACTTT TTATAAATTT CTAGCAATTG AGAAATAACT TTTTTGCCTC
   101521 TTAAATCTTC ATCAAGAAAA TAATGAGTTA TTACTGGTCT ACCATCCTCC TCAAACCACT
   101581 TGATTCCTCC AGCTGGTTCA TCTTGATATC CCAATAGTAT TCTGCCCGCT CTGACTCCAG
   101641 AATAGTTGTC GCCTTCTAAT ATAAACACTT CCCATGGTTC ATTAAAATCA CCAAAAGGTA
   101701 TTCTTATGCC ATCTGTTGCT ATTAGTTTTT CTGAATTAAA TGGCGTGTGA ATTGCACGCT
   101761 CCGTTGAATC GGCAATAGAA GAAGCGGTGG ATATATTTCT ATTTAATAAA TTCACAAAAC
   101821 GTGCCTCTTT TGCAAGACCA TAAGACAAAA GAGCATATTC TAAATTTTGT AGTTTATTTA
   101881 ACATAAACTT ATATACCTCT ATTTTATAAA GCAGAAACTA ATCCCATTTT TTTGCGCTCC
   101941 ATTATATATT CTGGAATATT ACATAATTTT GCGATTTCAT ATACAGGCTT TTTTCGCTGA
   102001 TTTATTCCGA CCAATTCATC AAAAGAAAAA GATTCACATT TATGCATAAA ATTATCTCCA
   102061 CCATATGGAA GAAACACTTC TATATTAAAA TGTGTAGAAA TCTTATTTAA AATATATAAA
   102121 TGATCTTTTA TTAACTTATT TAAACAATCA TAAAACATTG GAATATTCGG TCCATAATGC
   102181 AAATAATATC CACCAAGTAG TTCATCTATT ATATCGCAAT TAATAACTGA TTGAGTATAA
   102241 TGCAATATAG ATCGCATTAA ATAATAATAA TTATCTGGTC TTTTATCATT TGATTCTAAA
   102301 ATATTGTTAG ACTCTATAAG ATCATCTTCT TTCACAGATA AAATATGAGG TATATGTTTA
   102361 ACGCTTGATA ATATATTAGA AGAAGATAAC ACTTTTTTTG CATATATAAA ATCAAAATGA
   102421 TTTTCACTCG AAGCAATTGT ATGAGCAAAA ATTGGAATAT TATATTTTAA AAGCTTAAAT
   102481 AAAATAATTG TAGAATCTAC TCCACCCGAA TAAGCTAAAT GAATTTCTTG TTTATTTACA
   102541 GTTATTTTAT TAACAATTTT ATCAAGATCT TGAGTAATAG CAATATTTAA TGAATATACT
   102601 TTATTCTCAA AAGAATCATA ACTTGGATGC CAATCATAGT TGTTTATTTT ACTGCAAATA
   102661 GCTTCATATT CATTAATCAT CTTTTATTTT TCCGCTTTCT ATGTGCCAAC CACCATCAGA
   102721 ACATTTTTCC GTAAAATGAA TTTTAACTGC TAAAAGATCA TCTCCGTGTG TTGTGCCATG
   102781 TCCGATGGCA TCTTCTTTAT CTATTCTATG TTTATTATGA GAACAATGAG ATATAGTATA
   102841 ATTTATATCT TTACCTTTAT GTTTCCCACC ACAATGATGA ACTTCGTGTT CTATTTTTCT
   102901 ATCACTTATT GAATGATGTA AATGATGAAA TAAGGATAAA AGATGATCTT TTTTTCCTCC
   102961 CTGTTTTAAA AATAAAATAT GTATATCTTC AGAAAATCCT TCAGATTCTA ATAGTGCATC
   103021 TACATCTTTG GCTAATCCAA AACGTTTTAA AACATTAGAA AGTATTTTTA TTTTATCCCA
   103081 CATTATATTC TCCAATCACA TTCTTAAAGG TTGGATGAAA TTATGATTCT GCTTGTTCTT
   103141 TTGGTGATAT TTCCAGATCC CAATCTTCTT CCTCATAAGG ATCGTATCCA GCTTCAGATT
   103201 CATCTACCAA ATCATCTACG GTATATCTCG CAGGACTCTC TTTTCCGGCT TTCTTAGATA
   103261 TGCCTTCTTT ATCTTTTCGA TAAACTTTAA TCTCTCCAGT TTTTTTAAAT GACATAATTA
   103321 TCTCCTACAT TAAACCTTCA TCTTGAAAGG CTGTTACTAA TCCTTTTAAC AAAACTGCTT
   103381 TGTTTTTATC AGACACATAT TTTTTAATTT GCTTCCAGTC AAGGTTTGTA CTTAACGCAT
   103441 GCATAATGGC CGAACCCAAT GATCCACCAT TATCTATTCT TTCTCTTACC TCTTCTTGTA
   103501 TTTCGGAATA TAATGTACGT ATAAATGCTT TGATCTCTCC AGAATCATTT ACATATGCTA
   103561 TAAAATCTTG CTTACCATCC AGAGAAAGAT ATTCATCTGA TAGCGAAAGA ATATCAAGTG
   103621 CATGAGTTAT TTCGTGTTCC AATGAAACAA TAATATGTTT ACGTAAATCT TTAAAGGCTT
   103681 CTATTTTTGG GATATCAGAT CTTATAAAGA TATATATTTT TTTATATTCA TCAGAAATTT
   103741 CTTCCAAAAA TCCCTTCATG TCTTCAGATG TATAAGCCCA AAAAATATCT ATTTTAATTT
   103801 CATCATCTTT AACATTTTTT AATTTTAATG TTTCAATTGG AATAGAACTT TTATAATGCT
   103861 TCTTTTGAGT ATTGCGCATT ATGCTAGAAT ATATTGGAAC AGTTTTTAAT TGATGCTCTA
   103921 TATATTCTAT TATCTTATCT GCTGTTGGCT GAAGTTCCTC TTTGGATGGT ATAGGTAATG
   103981 GTCGAGTTGC TATCTTATGA ATTATATTTC GAATCTCACT AGAATCAGAG TGTGATCTCT
   104041 TCAGAATATT TAATAATTCA GTTAATTGAT ACATCGCATC CCCTATCTTA ATTAACTGAA
   104101 TTAATAGCTT ATCGTTCTAT AATTTCTGCA ATATTTTAAG ATCATTTTCA TACATTTCTT
   104161 TTAACGTTTC TTTCCAAGTA TATTCTGGTG CCCATCCCAA AACTAACCTA GCCTTTGTTG
   104221 CGTTTCCTTT TAAAAATTTA ACATCTGATG GGCGCATAAA ATCTTGGTCC ATTTCATATA
   104281 CATTCTCAAA ATCCAATTCT GCTAATTCAC AAACATATTC TAACATTTCT TTAATCGTTG
   104341 CACCTGTTTC TGTACATATT ACATAATCAT CTGGAGTCTC TTGTTGCAAT ATTAAATGCA
   104401 TTGCTTTCAT ATGATCCTTG ACATGCCCCT CGTCTCTAAA CACATCAAGG TTTCCCATTT
   104461 TAAGATTAGG CTCTAAGCCT AATTTGATTT TAGCTATTCC ACTGGTTATC TTTCTGGTTG
   104521 CGAAGTCAAA TCCCCTGCGA GGAGAGTTTG CGATTACAAT GCTTCCCGCT CCTGCCATAA
   104581 ACTTTCCAGA TTCTGTTTCG ATATCATAAA CACAATTATA TTTTGTATTT AAAATCTTTT
   104641 TAACTTCTGC TCTGTTTAAA AATCTATAAT GTTTGGTTAT TATTTGTTCA TTATTTTGAA
   104701 CCTTTCTAAT AAAAACTCTT GATATTCCAG TTCTTCTGTT TATTTCTCTT TGAGAAAGGC
   104761 CGAGAGATAG CAGGTGCTTT ATTTCTGATT GTTTTTCATT TGAGGTTTGC TTATCTGATA
   104821 ATAAATTAAT ACTGTAATAA TATTTATTAT TTCTATATTC TATATTTAGA TTGTAAGTCT
   104881 GCTTTGTTGT ATTATGAATT AACAAAAGAA GCCCCGCAGC TAATTCCTGA CTGTTGGTCT
   104941 TGAAATTTTT AAACTTATAT CTGCATTTAT TCTTTTTCAA TCCATCTGCC ATATTATATC
   105001 CATTGAGAAA AGCTAATTGA ACATCAACAG AGGAATTTAA AATACCAATT GGTATTTTTT
   105061 TCTTATTATC AAAATTATAT ATCATATCTC TGAGATATCC CGCATAATGC CAATCTGAGA
   105121 AGTTATTAAT TTTTATATTT CTACTTTTTC CAAAAGACCC CTTTTTGTTA TAAAACTTTC
   105181 CTATGGTGAT TGTTGAATTA TTTATCTGTG ACCATAGTAC CCTTATTCTT TCAACTATAT
   105241 CGTCAGAATT ATTTCCTATA TGACATATCG TCTTTTCTTT ATGAATCCAA CCGTCTCCAA
   105301 CAATTAATCC GATTAATTCC GCCTCATCAA CACTAAATTC ATTTAAATTT CTATTTATCA
   105361 TTGGGTATTT ACCATGCAAA AGATTGGTTC CAATACCTAC AGAATCTGCC CGAACCTTTT
   105421 TACTGTTTTT ATCAAGTAAA TTATGATTTT TTGTCGTAAA GACAACACCA CTTCTCGTAT
   105481 TTGTAATTTG CCCAACCATA TCTAAATCAC TATCCTTAAC GGGTTTTGCA GTTATGGATT
   105541 TTAATTTAAC CCATTCTTCT CCATCCCATA TATCTATATT TTCATCACTT AAATTAAGAC
   105601 CGACCTCTAA AACAGAAGGC CGAAGAATAT CGGTTGGATT TACTATTTCT ATATTTTTAT
   105661 TTCTTTTTAT TATTACCGCC GTATTTGGAG CAATACAACT GTGGTTGAAT AATATTCCGT
   105721 TGGAAGCATG AATCCCATAG GCTTCTCTGT AATTAATTAC AGCATAATAA GCCGCAGCTT
   105781 TGGCAACTGC ATATGGAGAT CTAGGATAAA TTGGAGATGA TTCATCATAA CCCTCTTCGG
   105841 GGCAATTGAT GCCTCCAAAA AGTTCCGAAG TAGATGCTTG ATAATATCTA GTAGATGGTG
   105901 ATAATTGTCT AATCATTTCT AATTGCATAA TTACAGCTTC TGCATTAGTT CTAAATGTAT
   105961 TAAGAGGTTC TTTAAAAGAT TGCCCCACAT TAGACATTGC GGCTAATCCA TAATATTCAT
   106021 GCGGCTGCCA ATCATGCAAT GTGCGACTAA TAAATGTAGA GTCTGTAATA TCGCCAATCA
   106081 AAAGATGAAA ATTCGGATTG GATATAAGAT GTTGTATATT TGTAAGACCC TGTTCTACAG
   106141 ATTTTCGCCT AGATATTCCT ATTACCGTAT AATTTAAACC AAGTAAATGT TCTGACAGAT
   106201 ACGAACCATC CTGACCCGCT ACGCCAGTCA AAACAGCTCT GAGGTATTTT TCATTTTCCA
   106261 TTCATATCTC CAACCTTAAT TCATTAAACT ACTTTATCCA AATTATAAAT AATTTGCCAT
   106321 TTTAAATTCT CTGATATATT TGGACTTGAT AATATCGCAT TCAATTCACC TTCCATTCCA
   106381 AGCTCTTTAC ATAAAATCGG AATTTTTTCA GGATCTATAT TTTTAAGCAG GGCTCCCAGT
   106441 GACTCTATCT GTTTTCGAAT TGCACGCATA GCTTCTATCG CTCTTTTAAC TGTATGCTCC
   106501 TCAAGATCAT CTCGTGTTAA TCCAAGATAA TCAGCATTAG GCTCCGGAAT AATATATTCG
   106561 TGAGATTGTA ATGATTTTTC AATTCCCCAT ATATTCCGTC TAATTGCTTT TTTTGGCGCA
   106621 ACTTTAGACA AACGCTCTTG TCTGTTTATC TCAATTTGTT CCTTGGTTAA TACTTTCATC
   106681 TTTCACTTAT TTTGATATTA CTCTTTTTTA CAAGTCTAGA AACTAAATCA CTACTACTCT
   106741 GCATCTTGTC CCCGCCAATA TTCCATAATA GTTTAATTCC TAATTTTTTA CATAATTCAA
   106801 CTTCTGGTAC ATTATACTCT TTTCTATCAC CACCATTGGC AAAGTAATCT GGATGTAACC
   106861 TTTCTAAGGC TTCACAAACT GTTCCATCAC TGTCATCTAC TTCCACAACC TTGACCACAC
   106921 CTTTGATTGC TGCTAAAATT GTAGCTCGTT CGTCAAAAGA CATAAAACAA AAACCTTTCT
   106981 TTTCAAAAAG CCAATGATCA CTATTTAAAA TAACAATTAC ATCTCCATAT CTATATGCCT
   107041 CTTGAATTAA TTTTATATGG CCCATATGTA CAGGATCTAA TCCTCCTGAT ACTGCTACGG
   107101 TAGGTCTTGA ATCTGCCATT ATTATACTCC TTTTTGAGCT AAATGCCATT CTTTAGTTAA
   107161 TTTCATACCA TCTTCGAAAT TGACCAATAC TTTATATCCT AAAACTTTAG AAATTTTTTC
   107221 TATTGATGCC TGAGATCCAT TTACATCTCC AATTCTATTT TCACTATAAA TAGCGGGCAA
   107281 AGCACCACTA ACCTTGTGTA CGTCATTAAC GGTAATTTTT CTTCCGGTTC CTACGTTAAA
   107341 AGATTCACCT CTTAAAAGAT TAGGATAAGT GGCAGCTAAA ATATTAGCAC TAACTACATT
   107401 ATCTACAAAG GTAAAATCGC GAAAAGCTAA TCCATCTCCA TGAATTTTTG GAATTTTATT
   107461 ATTAACTGCG CAGTCTATAA ATGCAGCAAC AACAGCGGCA TATGCAGAAT CTGCTCTTTG
   107521 TCGGGGGCCC ATAACATTAA AATATCTTAA ACAAACTGTA TCTAATCCAA ACATAGAAGA
   107581 ATACATTTTA CAATACTGTT CTCCAACTGC TTTAAATTGT GCGTATGGAG ATTGCGGTCT
[truncated: 236,204 more chars]
