# Supplementary material for: Clades of huge phages from across Earth’s ecosystems
Source: Nature. 2020 Feb 12;578(7795):425–31. doi: 10.1038/s41586-020-2007-4 (PMC7162821; doi:10.1038/s41586-020-2007-4)
Supplement: Supplementary file 6 — Genbank files for all genome. [file 41586_2020_2007_MOESM6_ESM.zip › genbank_genomes_SD-4/ALT_PHAGE_CIR_40_9.gbk]

LOCUS       ALT_07252016_14_scaffold_0_prodigal-single     346700 bp    DNA     linear   BCT NOV-13-2019
DEFINITION  ALT_07252016_14_scaffold_0_prodigal-single, contig.
ACCESSION   ALT_07252016_14_scaffold_0_prodigal-single
VERSION     ALT_07252016_14_scaffold_0_prodigal-single.1  GI:
KEYWORDS    .
SOURCE      ALT_PHAGE_CIR_40_9
  ORGANISM  ALT_PHAGE_CIR_40_9
            .
COMMENT     Data sourced from ggkbase. For additional details see
            http://ggkbase.berkeley.edu/organisms/404844
FEATURES             Location/Qualifiers
     source          1..346700
                     /organism="ALT_PHAGE_CIR_40_9"
                     /mol_type="genomic DNA"
     gene            complement(<1..870)
                     /locus_tag="ALT_07252016_14_scaffold_0_prodigal-single_1"
     CDS             complement(<1..870)
                     /product="hypothetical protein"
                     /codon_start=1
                     /transl_table=11
                     /translation="MARRPSIIKAKSAKKTTRAPRRGVNRFSLVPTDSWDKAKFFVQY
                     DVERKDCGNKVKEYIKKNFDKDVLVKVNRLPDWKVDMNSHWATTAHLLEVNPDLVPDG
                     YKTGIVKWVETLALEGAALTAKKEETEGEEKPKKTVNIQEIMREKADEALGDIEALFD
                     EFVDSGYSKDFSVNKKVVGALSARNVLPQHLASAIKRYQRLLDEYLEVQAGKCEQLNE
                     GYANYSKMQLRYAIKVIEDIIAEMNGYISLKQVSKKPRAKKVVPVERIVAKLKHCKSF
                     KDDALKLELVGLSP"
     gene            complement(928..1131)
                     /locus_tag="ALT_07252016_14_scaffold_0_prodigal-single_2"
     CDS             complement(928..1131)
                     /product="hypothetical protein"
                     /codon_start=1
                     /transl_table=11
                     /translation="MGYQILRDRETKYQPRKGLEGPFFYPNGRVTYYDPKEGAYWDPT
                     TDFYLSFEEQNELQNMIFDKLKA*"
     gene            complement(1228..3057)
                     /locus_tag="ALT_07252016_14_scaffold_0_prodigal-single_3"
     CDS             complement(1228..3057)
                     /product="TonB-dependent receptor, plug n=1 Tax
                     =Sphingomonas wittichii (strain RW1 / DSM 6014 / JCM
                     10273) RepID=A5VB70_SPHWW"
                     /codon_start=1
                     /transl_table=11
                     /translation="LKTFKLLITAAALSVSTAAHAQSEIVVTALRTPTNIEKTGTQVT
                     IVDSTDITNRQTATIAELLATLPGITIDRSGNTGSVSSVRIRGAESAQTLVLLDGVRM
                     NDVAHPAAGFDFGSLVTGNIDRIEVLRGPSSVLWGSQAVGGVVSLTTRAPSDDLTSRV
                     RGEYGYADTVRSYADMSDTVGPVSYLIGGGHERSDGISAAANGDERDGFKASATNAKV
                     GIRLSDNVNIDLRGNYLETRFSFDGFPPPSYTLADTGEYSKTDSLSGYAGLNASLFDS
                     KFKNRVSYSRVKLNRYNYETDNTENFHSVGLNQRFEYQGTVDLGSTKAIFGYEHEAND
                     FETRYNYSGWAGGNGATANIDSIYGQLATQPLSNLSVNAGARRDWHSGYGNETTLGAD
                     AVYALGDTTLRASYGEGFKAPTLYQLYGDYGNDDLLAETAKGFDVGVTHKFNEQFDVT
                     ANYFKRNTNNQIDFDLGTYTYSNLGTTSAQGAEVIATILPLTNLAVSANYTYTESTDK
                     DTGLDLPRRPRHAASIRSDYTWTSGLATGTTIRYVGKAWENAANTNKIDSYVLVDATV
                     RYPLTASLELTGRVENVFNESYETAKGYGTYPRAGYIGIRAKY*"
                     /db_xref="UniRef100_A5VB70"
                     /db_xref="swi:Swit_3189"
                     /db_xref="A5VB70_SPHWW"
     gene            complement(3120..3491)
                     /locus_tag="ALT_07252016_14_scaffold_0_prodigal-single_4"
     CDS             complement(3120..3491)
                     /product="hypothetical protein"
                     /codon_start=1
                     /transl_table=11
                     /translation="MHIRPICINHGCNRPVAHSGTRYRPVCGLCHQAGYNKISFKFGV
                     TPFRTGRCNNTDSHLGFTCAIDYDKAPWTLGKTHVDHIDGNHLNNVLSNVVELCPLCH
                     QHKGMLAGDFKNQGVYHYNKK*"
     gene            3581..5302
                     /locus_tag="ALT_07252016_14_scaffold_0_prodigal-single_5"
     CDS             3581..5302
                     /product="Uncharacterized protein n=1 Tax=Cronobacter
                     phage vB_CsaM_GAP32 RepID=K4F6U0_9CAUD"
                     /codon_start=1
                     /transl_table=11
                     /translation="MPRLSLYRPNKQDDYRFLDRTISEQLTVGGTDLYIHKYLGPQTG
                     TTSTDFTQPNYDILDPLNIQDLLFLENRDRVYDKNIYRLRGHYNVQNLDFDLSQFGLF
                     LNNDIIFITVHYNDMIDLVGRKLMVGDVLELPHLIDYNPLNEAIPVALKRFMQITDAN
                     YASEGFTQTWFPHLWRIKCEPLVSSQEFDDILKEPINQDNYLGNWDKDTVYPPGYTIT
                     FGDTIYESIIEVPAGVTPPNATYWQLVTGNSSLADILSTYNKNIAINNAQLEEAKRIV
                     PKAGYDSSKLYVVPTYGALESNGVPSGKINEPAPPINVITSSNTGTAVPVEGTVVFMR
                     SQKYKNSSAGIKIKKEVLTSIWDMTADMDIEDKLDKFVQASLNMVEEAPVLIGSGSGS
                     VETTKSLSVKSLGIITGPYGTADNTYATADQNPELPGFTGDITQQMDYRADCDPRFQY
                     ITRSSPRSFGYSTGYMTGDGQAPNGFPVGAGISFPQNPQVGDYFLRIDYMPQLLYRWD
                     GALWIRISENVRTDTGFTAEDTSLLSGFINNQGEIYLNNAGEVVPQAQPLSSVLQPTL
                     DPVPPEV*"
                     /db_xref="UniRef100_K4F6U0"
                     /db_xref="A0A0F9QHT7_9ZZZZ"
                     /db_xref="K4F6U0_9CAUD"
     gene            5306..6682
                     /locus_tag="ALT_07252016_14_scaffold_0_prodigal-single_6"
     CDS             5306..6682
                     /product="Uncharacterized protein n=1 Tax=Escherichia
                     phage PBECO 4 RepID=L7TLA0_9VIRU"
                     /codon_start=1
                     /transl_table=11
                     /translation="MAQYFYDNQIRRFLIQFAKIFSNWYVTKGKDPNGNDILVRVPIM
                     YGDSSRQASTIIANNSASNLPSAPLITYYISGLEYNQKWTQDPTFVDKINVRQRAYNQ
                     ETQNYETTQGQAFTIERIMPVPYTLRISVDFWTTNYQQKLEIIEQLGTLFNPALELQS
                     TDNFVDWTSLSAVFQDGINFSSRQIPQGTGNPIDVLTWKFYMPIWITTSSKLKKLGVI
                     HKVIASIFKGTALDDIEDEDLLLGTRQKISPYGYKLLLMGNQLQLLPQATAFYPPNSS
                     LEQPVNPNSDLYWSSLLNVYGAIRPGISQIWLQNPYMVDDIVGTIVPNPVDDRFLIYN
                     IDPDTLPQNTLDPINAIINPQLTGPNAGLPGPWPGVRYLIVEDIGNELDDTVSWGALV
                     AQANDIIEYNGTTGEWEIAFAADEATTVEFVTNLTTDIQYRYVPGDGMWIKSYEGWYN
                     EGDYSIVI*"
                     /db_xref="UniRef100_L7TLA0"
                     /db_xref="A0A0F9QMH4_9ZZZZ"
                     /db_xref="L7TLA0_9VIRU"
     gene            6654..7082
                     /locus_tag="ALT_07252016_14_scaffold_0_prodigal-single_7"
     CDS             6654..7082
                     /product="MutT/NUDIX hydrolase family protein n=1 Tax
                     =Cronobacter phage vB_CsaM_GAP32 RepID=K4F623_9CAUD"
                     /codon_start=1
                     /transl_table=11
                     /translation="MKVTTQLSSNTTQAAGVFFYSNSTDRYLYLLRADSKNPTWSIPG
                     GKVEDGETLFDGIERECSEEIGFFDSSCKLIPIQKFVNNSFVYHTFFCKVDDEFVPML
                     NDEHFGYAWVKRDLYPKPLHPGLFSTINIDIVIEKLNSLT*"
                     /db_xref="UniRef100_K4F623"
                     /db_xref="X0U2E6_9ZZZZ"
                     /db_xref="gym:GYMC10_4476"
                     /db_xref="K4F623_9CAUD"
     gene            complement(7083..7400)
                     /locus_tag="ALT_07252016_14_scaffold_0_prodigal-single_8"
     CDS             complement(7083..7400)
                     /product="Marine sediment metagenome DNA, contig:
                     S01H1_S22472 {ECO:0000313|EMBL:GAG24147.1}; Flags:
                     Fragment;;  TaxID=412755 species="unclassified sequences;
                     metagenomes; ecological metagenomes.;" source="marine
                     sediment metagenome.;""
                     /codon_start=1
                     /transl_table=11
                     /translation="MAQASTVQKMKETETEIAVLQVQYGYLNEKMDDIKTDLKDLRSH
                     IDGHAAAAQQLITSFQEENKEQHEKVEKKVSALEKWRWMLMGAGILAGALGFPIVEKL
                     LGM*"
                     /db_xref="X0WLP6_9ZZZZ"
     gene            complement(7411..8772)
                     /locus_tag="ALT_07252016_14_scaffold_0_prodigal-single_9"
     CDS             complement(7411..8772)
                     /product="PREDICTED: mucin-22 n=1 Tax=Saimiri boliviensis
                     boliviensis RepID=UPI00027FBF8A"
                     /codon_start=1
                     /transl_table=11
                     /translation="MGRPLKIAKAQAVLTVTNTTATTNIVTVSQNLSSLGIIAGMPFV
                     PSITTGTNLTAATTFYILAITGASTFTVSATPLNANPTSTPVTLTTGTTASALSVGVV
                     DAYFNNPTGPQWPATNANTYSVVGGNTAIFGKQVLANVAIGVNGTGTLYTVSTSSTKV
                     GGLGTSFSTIGAASVIQYIPANGVPTTLGYVSSNAQPNIEISNATATGNFLTTVGNAQ
                     TLTANLPVILDTDIGGLTAGTTYFVKTIANAAAFSVSTTPGGANVGLTNEDAESYATQ
                     DVITLASNATAAITAGSAFIYATPEAGFIVRQKGKTKYLVTGTTSGLTGAVYTANVAN
                     TALTPNTMSIIATNAASGTQFVSSVNDHSSELFPATVAAGSLSAGTVYTIYSAGTTDW
                     TAVGAMASMTGITFTATGTGSGTGLAVLANVNPDVISSFNSAAVANVDNGQPNPIVTI
                     NNA*"
                     /db_xref="UniRef100_UPI00027FBF8A"
                     /db_xref="syw:SYNW0953"
                     /db_xref="Q7U7M8_SYNPX"
                     /db_xref="UPI00027FBF8A"
     gene            complement(8878..9432)
                     /locus_tag="ALT_07252016_14_scaffold_0_prodigal-single_10"
     CDS             complement(8878..9432)
                     /product="Uncharacterized protein {ECO:0000313|EMBL
                     :KKN70388.1};  TaxID=412755 species="unclassified
                     sequences; metagenomes; ecological metagenomes.;"
                     source="marine sediment metagenome.;""
                     /codon_start=1
                     /transl_table=11
                     /translation="MASYAYTASSAVQTSGNIATDKIQIATTSAIQYTTSFPNVALTG
                     TVTCATNSNTVTGSGTAFLSQLNVGAWIGNTAGNTVGIVQSIANNTSLVLAANAAVAI
                     SGATARYNPYGVPYTVATANSTIIPANTINNSIIVGQGNIVSFKEVSGVTSAPFTITE
                     LGAPHANTGTTGVLATPALGGPTS*"
                     /db_xref="A0A0F9VXG7_9ZZZZ"
     gene            complement(9443..11785)
                     /locus_tag="ALT_07252016_14_scaffold_0_prodigal-single_11"
     CDS             complement(9443..11785)
                     /product="Uncharacterized protein n=1 Tax=Polysphondylium
                     pallidum RepID=D3AZE0_POLPA"
                     /codon_start=1
                     /transl_table=11
                     /translation="MSIIQISKIQQRSGNIVDLPQLDEAEFGWASDTKQLFIGKTTPN
                     ENVEVLTSYSQINFDQINGTVGNINITPSTVGNGQLLAYDGSNWVNRGGTAGGLISLG
                     EVSNVKITGGAIGYVLETDGLGNLSWTPKSSIISFIQTVSKANPAVVTTSQDNFLTDG
                     LRITVTNAQGMTQLNGNTYYVNVLTSNTFALYTDAGLATSVNSTGYTTYSFTSAASTT
                     ASTNVITVGDSSVLSVNQEVEFLGGLGNSSLLNNTPYYIKAKPSGTTITVSETLLANG
                     VAGDVKPLVTATLTSANVYGTGGRVIATVSGSGSTTAAQGSEGSVQYYASGLLQGDAD
                     IVWNTTASPKTLTVTGNTNTGNVNATGVITAPQLTSNIATGTAPLTITSTTRVANLSV
                     NYANVSDFGVVTNQTTGTFFPVFVNSSATGNRALGANANVSFNAATGALISTLYTGTL
                     TTAAQPNVTSLGTLTSLGVNGTVTAVAFTANTGVFTGNASGLSEINASNLSSGTVPTA
                     RLSGGYPITVTTAAQPNITSVGTLTGLTVGNATANAVFGNGTITLNSGLITGNGSGLS
                     SIVGANVSGAVAFATTANAVAGANVSGTVASATTAGTVTTAAQPNITSVGTLTSLAVT
                     GALTSTQLTAGANTTSGNITGNWTLTAGSRMEATYADLAEYYEADEKYLPGTVLMFGG
                     EKEVTLAEDGTSRVAGVVSTNPAYVMNSTCPGLLTAVALQGRVPCKVRGKISKGDMLI
                     SGGNGFARPNQFPSMGTVIGKALQDFDGYEGVIEVAVGRL*"
                     /db_xref="UniRef100_D3AZE0"
                     /db_xref="D3AZE0_POLPA"
                     /db_xref="oac:Oscil6304_3724"
     gene            complement(11842..12528)
                     /locus_tag="ALT_07252016_14_scaffold_0_prodigal-single_12"
     CDS             complement(11842..12528)
                     /product="hypothetical protein n=1 Tax=Flavobacterium sp.
                     SCGC AAA160-P02 RepID=UPI00036DC343"
                     /codon_start=1
                     /transl_table=11
                     /translation="MALINKFPYKEMKRETTTEGRKYLAPDGEKLPSVTTILDATKPL
                     EAKKALIEWRRRVGEQKAKEITAEAAGRGTRMHKYLENYILNGETGEPGSNPYSKQSH
                     TMAHTIISQGLSNCTEFWGTEVPLYFPKIYAGTTDLVGMHGSDEAIMDHKQTNKPKKL
                     EWVGDYFLQLTAYANAHNEVHGTKIRKGVIFMCSADNQYQEFIVEGNEFDKWSDNWWK
                     RVEEYYTKFL*"
                     /db_xref="UniRef100_UPI00036DC343"
                     /db_xref="A0A0F9THM4_9ZZZZ"
                     /db_xref="pub:SAR11_0482"
                     /db_xref="UPI00036DC343"
     gene            complement(12571..12906)
                     /locus_tag="ALT_07252016_14_scaffold_0_prodigal-single_13"
     CDS             complement(12571..12906)
                     /product="hypothetical protein"
                     /codon_start=1
                     /transl_table=11
                     /translation="MLLFEFDQDSALVSKIVALTNQLEQDLEDGKIGNDYTVDQLLDY
                     FQNYDVILDVNDLYNMIRVPPLKSVIKNIQGDKVVFVGQEETKKKYDTAAGDDKKTVA
                     AMAKRAMNI*"
     gene            complement(12906..13610)
                     /locus_tag="ALT_07252016_14_scaffold_0_prodigal-single_14"
     CDS             complement(12906..13610)
                     /product="hypothetical protein"
                     /codon_start=1
                     /transl_table=11
                     /translation="MRLTDLDNKNTQVKALKENFAMDFDVSTLDKPKTAAMLSKVKKL
                     IGESKRSPEFYKAQQSPAYLKLVFMEQALNTHMKVAKGPRIVLENEEVEKSQVILAAQ
                     DMIDTVQKMYEDINDMLVKELPALVDSIQSEIGVNESDQFNQAANQALTTLNTSLQTA
                     QTGLKGALGGLTGQGAGDAFALGAPEMGADLGAEMGADLEADLDDEPADLELPPIPDM
                     DDEEDGPLASAGRPKR*"
     gene            complement(13642..14121)
                     /locus_tag="ALT_07252016_14_scaffold_0_prodigal-single_15"
     CDS             complement(13642..14121)
                     /product="hypothetical protein"
                     /codon_start=1
                     /transl_table=11
                     /translation="MKTSSKLAKFFDNALSNDARTALITSADGEYTVYGRYYIKPYNN
                     EYVVRDIKSDRRIVLGTLKHAMSWCTLIDCNKYSEAMRLERLDLKLVSLQLDMVIHRK
                     LIKSVNNHDKLVCVIKLQEDSYKKKEVLLAIEDIINKSKRLQERRFQKPKRNKFSYR*"
     gene            complement(14123..14512)
                     /locus_tag="ALT_07252016_14_scaffold_0_prodigal-single_16"
     CDS             complement(14123..14512)
                     /product="hypothetical protein"
                     /codon_start=1
                     /transl_table=11
                     /translation="MNRSKPSIDSVDDWIHKRNSQCNFDTVLQVISLRSQPDVVKLPV
                     RHILQEEDLEKFGFLFKYSKDVEQYYWKFEFEVQHTSVFENGITTLGALYNDCSGVPM
                     IVFDNQSQSLVDFLNISDELKNIHFEG*"
     gene            complement(14644..15033)
                     /locus_tag="ALT_07252016_14_scaffold_0_prodigal-single_17"
     CDS             complement(14644..15033)
                     /product="hypothetical protein"
                     /codon_start=1
                     /transl_table=11
                     /translation="MAQFTKVNGDFKPVLRLDAASYTNTGINAVTSAATVQPQGPKLE
                     YYTVTFTGTGTTGAQIEAAFETIQQLSTIYIYEFTTDTNDTLSVAAYPVGAWGDVTAT
                     AAGSLDAALTAACGEAVSIAATATFTN*"
     gene            complement(15108..16202)
                     /locus_tag="ALT_07252016_14_scaffold_0_prodigal-single_18"
     CDS             complement(15108..16202)
                     /product="hypothetical protein"
                     /codon_start=1
                     /transl_table=11
                     /translation="MRFFEIIKESIYLTEAANPRTPHPEDSVFAGLGAAKDAVDSMYY
                     VIDNPETLTIKWDGFPALIFGYNDKGQFTVSDKYMFDKGTEYLGTSPEFWQEYDASRG
                     KSRPELYQKLNNIWNGLKAAVGSSKGFFWGDLMWGDQLANQNGKLVFKPNTVTYAVPA
                     NSELGKTIAGTNGGVAVHQYFDSVGGTPSPWNSQGLSGNKEVAILTPDMGIDFSLTAP
                     NNEVTKVNQALSQNSQLDNFLSGMDGVARNALQKYLGHIATNQTNLPIDQWLQNNVSG
                     KQYRFLVGDGDGYLVENKKQLDALMNLYFAIANLKNSLADQLEQQVQGVEQSINDRPG
                     GEGFVFNTPNGLVKLVNRGGFSAAHFGKKK*"
     gene            complement(16199..17065)
                     /locus_tag="ALT_07252016_14_scaffold_0_prodigal-single_19"
     CDS             complement(16199..17065)
                     /product="hypothetical protein"
                     /codon_start=1
                     /transl_table=11
                     /translation="MTTLLEGGAMNGVGAIHTDEIGPTLDSLEKILGIDLKNNTLGSV
                     GKKEFSGDIDIALDISAEDLPAFVEKLKSIPEVLDLAKSSVIMTKVKIADYDPNKQVQ
                     GKPRTGYVQVDFMPGDPGWLKTFYHAPHEKDSKYKGVFRNILMSSIAAHLDRQDSEQK
                     IADGRPVQSQRYMWSPTDGLIKVLRTPEPNKKGDGYTKKNSNKIIDGPYKNPDEIAKV
                     LQLDSADDLYSYETLRKAMDKNYSSELVNAMLKDFAENSVIRDIGVPTDIKLSESVGT
                     SDWFRTLLDIVK*"
     gene            complement(17062..17751)
                     /locus_tag="ALT_07252016_14_scaffold_0_prodigal-single_20"
     CDS             complement(17062..17751)
                     /product="hypothetical protein"
                     /codon_start=1
                     /transl_table=11
                     /translation="MKINEFKQSKNIAEGALLDILLGPKAASYFAKDDDRHQEALKIF
                     LKDFIGDATVSLSNGIQSGLIDAEKSSAAPPADDEPGDFAKFSESRYQRLNAIFESIV
                     EADGADSITEYMTTWFDMYMKGVNWRAKQNVVMPIIKEIEKTYATDQGRAAIEKLGRV
                     AFSLSAPAGQPPAGSRDAGTSSPEPKAPAAPKPAPKPATKSADEVARDLLALNSTDRA
                     AAIAKAQAAGR*"
     gene            complement(17741..17986)
                     /locus_tag="ALT_07252016_14_scaffold_0_prodigal-single_21"
     CDS             complement(17741..17986)
                     /product="Uncharacterized protein {ECO:0000313|EMBL
                     :KKK47567.1};  TaxID=412755 species="unclassified
                     sequences; metagenomes; ecological metagenomes.;"
                     source="marine sediment metagenome.;""
                     /codon_start=1
                     /transl_table=11
                     /translation="MQKKTKSLLEELQSFGDTRDMNHIIESRASNIITSAINLIELMQ
                     KQYSPDKAELLEKKLLSAIKGKDQERFSKSLRKKNED*"
                     /db_xref="A0A0F8VTB2_9ZZZZ"
     gene            complement(18021..19418)
                     /locus_tag="ALT_07252016_14_scaffold_0_prodigal-single_22"
     CDS             complement(18021..19418)
                     /product="DNA primase-helicase subunit n=1 Tax=Escherichia
                     phage PBECO 4 RepID=L7TJL6_9VIRU"
                     /codon_start=1
                     /transl_table=11
                     /translation="LLKEYNSDIQELFLRMMVTNAELYTRVMNIVNAENFDRRLRPVA
                     EFIVEHTAKYSVMPNPTQIKAMTGEAIDNIAELDEGHYDWFLEEFESFTKRQELERAI
                     LKAADLLEKGEFEPVEKLVKDAVQISLQRDMGTDYFYNPQERLNKYFNQGGQVSTGWP
                     QLDRLMYGGMSRGELNIFAGGSGSGKSLVMMNIALNWLAQGLSGVYITLELSEELTSL
                     RTDAMLTSMSTKDIRKNLEDTALRVKMTGRKMGQYRVKALPAQSNVNAIRSYIKEVQI
                     QTGIKIDFVMVDYLDLVMPVSIKVNPNDQFIKDKYVSEELRNLSKELGILMITASQLN
                     RSAVEEIEFDHSHIAGGISKINTADYVFGIFTSRSMKERGKYQIQCMKSRSSTGVGQK
                     IDLEYNIETMRITDEDPEEGRTHTHTPTQLMNQIKTTSSVSDVVNNLPTTDAKISTNV
                     EGAKLKSLLSSLKKN*"
                     /db_xref="UniRef100_L7TJL6"
                     /db_xref="A0A0F9QU71_9ZZZZ"
                     /db_xref="ttr:Tter_1028"
                     /db_xref="L7TJL6_9VIRU"
     gene            complement(19402..20379)
                     /locus_tag="ALT_07252016_14_scaffold_0_prodigal-single_23"
     CDS             complement(19402..20379)
                     /product="DNA primase subunit n=1 Tax=Enterobacteria phage
                     vB_KleM-RaK2 RepID=H6X3T4_9CAUD"
                     /codon_start=1
                     /transl_table=11
                     /translation="MIDILTIIPGRKKTTAKGWVSFNAPCCHHFGHKPDRRSRGGIKF
                     DGDVNWSYHCFNCHFKCGFTLGKTLSQNLRKLLSWFGIDEQQINKWSFESLQHKDLIE
                     LYVKKRKSLKINFVETQLPEDAIVIDETDPKHLKFVEYINSRGFSVTDYPFMITPNEE
                     GRNSNRIIIPYTFENKIVGHISRYLDNRIPKYIKEQQTGFIFGYDFQKPEYEVCIVVE
                     GVLDALSINGCALTHDTISDEQAELLRRLNRRIIVVPDLDKSGIAIIDRAAELGFEVA
                     IPNWSPEIKDTNDAVLKYGKVATLLSILQQATSSKIKIEMQRKKIAQRI*"
                     /db_xref="UniRef100_H6X3T4"
                     /db_xref="A0A0A8J979_9CAUD"
                     /db_xref="H6X3T4_9CAUD"
     gene            complement(20407..21096)
                     /locus_tag="ALT_07252016_14_scaffold_0_prodigal-single_24"
     CDS             complement(20407..21096)
                     /product="hypothetical protein"
                     /codon_start=1
                     /transl_table=11
                     /translation="MPQYAKPLTLHKGVDNKLQFQFLNQEQKPVNITGKSITCRILNY
                     DATEILVTKALDLDFALNGIASLSLNAADIEDIPQQKAYYSLEIPVGAFDYPVFVDQN
                     AGGRGVMNIVDSILPSFVPSQIVTIPTGQAFPNISNSSGNTNLVYDTSIINTQSNPIL
                     TIQTKYEEYYGNVTILGSSIVDGDFYVIEEDNELDNVSETRGYTVVGFHPYVKVEFTS
                     NSGAVTNILAR*"
     gene            21249..21626
                     /locus_tag="ALT_07252016_14_scaffold_0_prodigal-single_25"
     CDS             21249..21626
                     /product="Uncharacterized protein n=1 Tax=Escherichia
                     phage PBECO 4 RepID=L7TIG8_9VIRU"
                     /codon_start=1
                     /transl_table=11
                     /translation="MNDEFFKKLSDNHPFITICSYSNQDYVGIIQNRDDSVTTMYDYG
                     AITQAEIRARFLELGEIWWWESNRSIPINIFLKDEWGIFKPYVKTFNNKGLQIIHGPV
                     VSMSDFSKKRSKRRSITLVKRMP*"
                     /db_xref="UniRef100_L7TIG8"
                     /db_xref="X0XS62_9ZZZZ"
                     /db_xref="L7TIG8_9VIRU"
     gene            complement(21610..22119)
                     /locus_tag="ALT_07252016_14_scaffold_0_prodigal-single_26"
     CDS             complement(21610..22119)
                     /product="Peptide deformylase n=1 Tax=Marinitoga
                     piezophila (strain DSM 14283 / JCM 11233 / KA3)
                     RepID=H2J6F4_MARPK"
                     /codon_start=1
                     /transl_table=11
                     /translation="VNLTLLEENNPQLLEVSEEWDFRIDGSPEELVRAMSKFMADNGG
                     VGLAAPQVGIKKRIFIMGNFTKLVACINPKIVSLAEERKNDLEGCLSFPDLFMKVKRP
                     ASAVVQYYTVSGELVERELTGFECRVFLHEYDHLIGVTFDQRVGDLTYKMAKDKRKKE
                     LKKAARASA*"
                     /db_xref="UniRef100_H2J6F4"
                     /db_xref="A0A0F9TE99_9ZZZZ"
                     /db_xref="mpz:Marpi_0701"
                     /db_xref="H2J6F4_MARPK"
     gene            complement(22116..22652)
                     /locus_tag="ALT_07252016_14_scaffold_0_prodigal-single_27"
     CDS             complement(22116..22652)
                     /product="5'-methylthioadenosine nucleosidase (EC:3.2.2.16
                     3.2.2.9)"
                     /codon_start=1
                     /transl_table=11
                     /translation="MNDIILLAMPEEAPNLVGKEGVFFTGVGKVNAAIVAATLVERYK
                     PTRVFNFGTAGGITATHGGIYKCTTFNQRDVILGGCIVGPQAEILHQPIVIGNDGWTL
                     STGDNFVTDTYNINADLVDMEAFAIAKACTIAGVEFICHKYISDMANDEAPDHFVDHV
                     HKGEEHYIDILKEYGVHL*"
                     /db_xref="pel:SAR11G3_01357"
                     /db_xref="UniRef100_Q6SF01"
                     /db_xref="Q6SF01_9BACT"
                     /db_xref="3.2.2.16"
                     /db_xref="3.2.2.9"
     gene            complement(22649..22852)
                     /locus_tag="ALT_07252016_14_scaffold_0_prodigal-single_28"
     CDS             complement(22649..22852)
                     /product="hypothetical protein"
                     /codon_start=1
                     /transl_table=11
                     /translation="MNLIKWLGTTGVIVATILRAFGYHTEDMIVGFMGTALWAYASYV
                     ERDRALLTCNLFILAVLLYGIFT*"
     gene            complement(22839..23372)
                     /locus_tag="ALT_07252016_14_scaffold_0_prodigal-single_29"
     CDS             complement(22839..23372)
                     /product="Adenine phosphoribosyltransferase {ECO:0000256
                     |HAMAP-Rule:MF_00004, ECO:0000256|SAAS:SAAS00084274};
                     Short=APRT {ECO:0000256|HAMAP-Rule:MF_00004};; EC=2.4.2.7
                     {ECO:0000256|HAMAP-Rule:MF_00004,
                     ECO:0000256|SAAS:SAAS00084255};;  TaxID=43662
                     species="Bacteria; Proteobacteria; Gammaproteobacteria;
                     Alteromonadales; Pseudoalteromonadaceae;
                     Pseudoalteromonas.;" source="Pseudoalteromonas
                     piscicida.;""
                     /codon_start=1
                     /transl_table=11
                     /translation="MFKNSIVEIPNWPEEGVNFKDLSKVLTQPGDFRWALDRLKMFMV
                     INEVDCIASPDARGFIWGAPVAAELELPFHMIRKPGKLPPPVISQSYEYEYASGTLEI
                     KGDTDIGEGTKVGIIDDVNATGGTALATIQLLNRIGVKPEDIFYASVIDLTYLNGSNK
                     IRETGATVLSLISYESD*"
                     /db_xref="A0A0F4Q4X7_PSEO7"
                     /db_xref="UniRef100_U1K1A2"
                     /db_xref="gan:UMN179_02011"
                     /db_xref="U1K1A2_PSEO7"
                     /db_xref="2.4.2.7"
     gene            complement(23365..23940)
                     /locus_tag="ALT_07252016_14_scaffold_0_prodigal-single_30"
     CDS             complement(23365..23940)
                     /product="Putative membrane protein n=1 Tax=Cronobacter
                     phage vB_CsaM_GAP32 RepID=K4F7I6_9CAUD"
                     /codon_start=1
                     /transl_table=11
                     /translation="MRIDSDIDIDLGDRDKLLAVIKHTPASMRNVTPIRKHPSGIYVT
                     DIPYDPTYDMASIDYTEADKRGYFKLDILNVHVYELVKNEEHLVELMREPDWSMLKNR
                     STVEKLIHLNNSFNIMQRMPEPIDSIPRLAMFLAVMRPAKKHLQGLSWKEVSLTVWEK
                     DNDNYSFKKSHAIAYAQLVVVHMNLLKEQNV*"
                     /db_xref="UniRef100_K4F7I6"
                     /db_xref="A0A0F9NC34_9ZZZZ"
                     /db_xref="K4F7I6_9CAUD"
     gene            complement(23937..24701)
                     /locus_tag="ALT_07252016_14_scaffold_0_prodigal-single_31"
     CDS             complement(23937..24701)
                     /product="hypothetical protein"
                     /codon_start=1
                     /transl_table=11
                     /translation="MDKHIIGVFGDSFATTNVGPEIQGTPWPTTLSKNLNRTLECHAH
                     PGTSIWWSYVKFLEHHEKYDTIIFTYSQHNRWHHLSEECLTMYHLTVPKHYNAVPEST
                     PEREKIAKILYDAYRYVSSEQLDLFIYQNVFDSVNKICKEKNIRLINVMPFEHGENGK
                     MFIDCSNRAGLVIYNFDGLTKLERSRLTEKQDEDLWNMINSSDRRPCHISSYHNDLVA
                     SVIADFVNNDDLIMMDISKDPKASFDPIHNSMYYDL*"
     gene            complement(24683..25303)
                     /locus_tag="ALT_07252016_14_scaffold_0_prodigal-single_32"
     CDS             complement(24683..25303)
                     /product="hypothetical protein"
                     /codon_start=1
                     /transl_table=11
                     /translation="MINKTEILKTVFTEDLLSDIQSSIEQHMKTLSEDQVVRAHHGDY
                     YSVGQEATDLITAKLPLLPGEVCDVHLLRHTKVTGPHTDTNIPDDDTCSDPNRFARTM
                     IIPLKTQDTYTITFNQHMALGTRGNDMIKFVQELSVINQISNEELETYFSSSKDQYWV
                     EKLSVETAFPWIAGDVLVFDRRRIHTGDDHLDKLEKEGIVIWTNIL*"
     gene            complement(25300..25854)
                     /locus_tag="ALT_07252016_14_scaffold_0_prodigal-single_33"
     CDS             complement(25300..25854)
                     /product="Exonuclease n=1 Tax=Environmental Halophage
                     eHP-14 RepID=H9YQQ2_9VIRU"
                     /codon_start=1
                     /transl_table=11
                     /translation="MANHIMIDMETLSTDVSTVILTIGAVRFDPRGVGVIEKLELRPT
                     MDEQTETFNRTISDDTLRWWGEQSPEAIEEAMGDRDRISYKEAMEKLYQFCWNRGDKV
                     WSNGSGFDIVIAESAFRDLDMKYPWQFWNVRDCRTIYDLAGVSLKDGGHVTTHKAVED
                     AERQAIIVQKAYQKLIQAGMTHIR*"
                     /db_xref="UniRef100_H9YQQ2"
                     /db_xref="yin:CH53_4215"
                     /db_xref="A0A0B6HTF1_YERIN"
                     /db_xref="H9YQQ2_9VIRU"
     gene            complement(25847..26542)
                     /locus_tag="ALT_07252016_14_scaffold_0_prodigal-single_34"
     CDS             complement(25847..26542)
                     /product="hypothetical protein"
                     /codon_start=1
                     /transl_table=11
                     /translation="MIFNDLTEGDGYLFIEKAIPEDLIDSINNKLDTLYPVRAVSSDR
                     QYAERDTIKELPDINVWWSQLVMDWPEVQSINKLLIPKINLELNDAVFYASDVVTING
                     DSKWINPHVDTPHRFKQWNEDERLLGVQCIVALQDTTPEQGSTGFVPRSQIQDWDIDM
                     CYSGAYNKYFYNLSEQRHMTKGSVLLYNARLLHSSMPNYLPESRPMLLLNYLNGAIVE
                     DVKKIDNIWSSNG*"
     gene            complement(26542..27888)
                     /locus_tag="ALT_07252016_14_scaffold_0_prodigal-single_35"
     CDS             complement(26542..27888)
                     /product="Uncharacterized protein n=1 Tax=Bacteriovorax
                     marinus (strain ATCC BAA-682 / DSM 15412 / SJ)
                     RepID=E1WZU2_BACMS"
                     /codon_start=1
                     /transl_table=11
                     /translation="VSNKPIFCALAFGSASINSYGDYIPCCNIHIDEWKMRVRDGDTE
                     LANLDPKDRINESDLKEVRNGLINGVWPKPCYKCKDAESIGAPSTRTIWNNGLKEYDI
                     PMVEHVDPNNIRFLDLTISTKCNSKCMTCGPALSDFWDQEYWQTWNVKENQRTLIKRN
                     CINIEDAKKLSADFPNLRNVAFVGGEPTIADSHHAYLNLLIENGTSKEITLSYVTNLT
                     GLSNELIALWQNFKAVHVSVSVDAYGKVNEYIRYPFKWEKIEANMRKLSVLRSESKGV
                     IFTLGLSCTVSLFNAIQCFDLLEFWLDLGIEYGTPKGENRYFPGTFVNRVFFPYYTIM
                     ELLPIEYRLQGLERAQRVLDKIEWYREQGNENITDDFEYSIKQVMGWLQEPQRTAADK
                     DSKRWLTQLKHFTSSSDTFRKRDIKDYIPELHEELEKLYKEQNIGGFDSLRIPVGP*"
                     /db_xref="UniRef100_E1WZU2"
                     /db_xref="bmx:BMS_3121"
                     /db_xref="E1WZU2_HALMS"
                     /db_xref="E1WZU2_BACMS"
     gene            complement(27881..28162)
                     /locus_tag="ALT_07252016_14_scaffold_0_prodigal-single_36"
     CDS             complement(27881..28162)
                     /product="hypothetical protein"
                     /codon_start=1
                     /transl_table=11
                     /translation="MVQTNMGLRPVAEEIIDAVPQTQKIKKKVAVNGEWEDRTFIRIP
                     IGSERMGPSELEVWCRKRLGSPKYLSEWFKVSGYIVLDEKTYTYWKLCE*"
     gene            complement(28138..28377)
                     /locus_tag="ALT_07252016_14_scaffold_0_prodigal-single_37"
     CDS             complement(28138..28377)
                     /product="hypothetical protein"
                     /codon_start=1
                     /transl_table=11
                     /translation="MNYYDEKNGWEHTKPGWHEVIIPARQFREAVDKHTEMLTWIYDN
                     IGKCEHHCRWQFDNVSLKYKFRYERDYIWFKLTWG*"
     gene            complement(28374..28817)
                     /locus_tag="ALT_07252016_14_scaffold_0_prodigal-single_38"
     CDS             complement(28374..28817)
                     /product="hypothetical protein"
                     /codon_start=1
                     /transl_table=11
                     /translation="MVSIKMDMIKQLKERWKGYNEKRFLENYGCKTWREYELKYDPDV
                     GFRARWAHTYYHGYPHILPVEPQGLRNNSPGAVWVNHHVEIEKMVNWCKQNCKGKWRN
                     DWHRGFWDHQGNYEVYEINGISGGDTMFFAFKEDADYMWFKLTWQ*"
     gene            complement(28793..28996)
                     /locus_tag="ALT_07252016_14_scaffold_0_prodigal-single_39"
     CDS             complement(28793..28996)
                     /product="hypothetical protein"
                     /codon_start=1
                     /transl_table=11
                     /translation="MYTLCINDKKNQTQPWWFNFLFSLNDTDVKAGLKKWGGRIEYDR
                     TGYSDTIIFEREEDIAWFLLKWT*"
     gene            complement(28996..29187)
                     /locus_tag="ALT_07252016_14_scaffold_0_prodigal-single_40"
     CDS             complement(28996..29187)
                     /product="hypothetical protein"
                     /codon_start=1
                     /transl_table=11
                     /translation="MRFRVSPQHMKPFVIVADYKFYVENEKEIIDWVNQCTPGWALTG
                     MVLEFKNEHDRLAFLLRWN*"
     gene            complement(29184..29402)
                     /locus_tag="ALT_07252016_14_scaffold_0_prodigal-single_41"
     CDS             complement(29184..29402)
                     /product="hypothetical protein"
                     /codon_start=1
                     /transl_table=11
                     /translation="MNKYFHMDAKLFDTWTDQLIDKSYDWKQIGISNEYCNQISEPEY
                     GIRIIDWQDQEFQIVDEHKYTIFLLRYR*"
     gene            complement(29402..30025)
                     /locus_tag="ALT_07252016_14_scaffold_0_prodigal-single_42"
     CDS             complement(29402..30025)
                     /product="Uncharacterized protein n=1 Tax=Escherichia
                     phage PBECO 4 RepID=L7TQB4_9VIRU"
                     /codon_start=1
                     /transl_table=11
                     /translation="MVSHLCETKRRWQDRDMPGNRIGFQSWLEFYKRNTTSKKQKTYQ
                     DFAKSAYYIAFVKFGHYCVDIKCINVTRYADWLLKNNIKIDSWCSDSNYDKFLVECLK
                     QEDPLDAIARSIETTIEHAKNEKVQSKDYLRYGNVNRICSLVVNGKISPWMLYQSESG
                     IQFLEGIDITQQKMIFDYINPEQWAIKFRRNTEMVSQVKELLNQAGY*"
                     /db_xref="UniRef100_L7TQB4"
                     /db_xref="A0A0F9KX36_9ZZZZ"
                     /db_xref="L7TQB4_9VIRU"
     gene            complement(30078..30665)
                     /locus_tag="ALT_07252016_14_scaffold_0_prodigal-single_43"
     CDS             complement(30078..30665)
                     /product="Uncharacterized protein {ECO:0000313|EMBL
                     :KKM86310.1};  TaxID=412755 species="unclassified
                     sequences; metagenomes; ecological metagenomes.;"
                     source="marine sediment metagenome.;""
                     /codon_start=1
                     /transl_table=11
                     /translation="MAKEKLSADEKFEKIDFDLFEALTAIDKKDYSYYDRLTPEQQKK
                     FVPFMMLHWISAIKGSEGLSRYYVMSTNEYANKYLFNENVIKHPKLQWLMLCSASPGM
                     GKQFHQWIPHIRERISKLKESPKTKEIKDYYKKIYPKSSDSDLNLVTDVFVDNHRKKM
                     YIAAKFPEMKFDEIELLSEIITDEDIKKYEEAFGN*"
                     /db_xref="A0A0F9NC38_9ZZZZ"
     gene            complement(30665..31093)
                     /locus_tag="ALT_07252016_14_scaffold_0_prodigal-single_44"
     CDS             complement(30665..31093)
                     /product="hypothetical protein"
                     /codon_start=1
                     /transl_table=11
                     /translation="MSSSHHAHTTLGQAKYNRTIAGSLPSQTVFRLDTARNRKVQKEK
                     EKKMGWFKRKFAQWTREAWENSRDEDRSYAVDSIQSRSIDASKSIRFTIYPAAGGYVI
                     EHYKNDRMRESDGPTLTIVNNGDSIGQAIEHAIAIESLKA*"
     gene            complement(31093..31692)
                     /locus_tag="ALT_07252016_14_scaffold_0_prodigal-single_45"
     CDS             complement(31093..31692)
                     /product="hypothetical protein"
                     /codon_start=1
                     /transl_table=11
                     /translation="MKYRIEIGGRGGEVVIGSVKREFYDIVEEHEVDVEDYAWNDDFF
                     EENDVEIDEDIRPFHPGEWHECDDLAHHTGPSLGDCYISVLDENDTVIYDALTADAFF
                     DMGADTEQTEEIYPQETLEDGDVYFLGQSIEKGHFLSFECEDEAFDPKKLVITTGDYD
                     GWELVTGLTYAGESLDDLGDSSTDGKGSEFQLILVEKDY*"
     gene            complement(31676..32599)
                     /locus_tag="ALT_07252016_14_scaffold_0_prodigal-single_46"
     CDS             complement(31676..32599)
                     /product="UDP-glucose 4-epimerase n=2 Tax=Clostridium
                     botulinum RepID=C5VTI2_CLOBO"
                     /codon_start=1
                     /transl_table=11
                     /translation="MRVLITGHSGFIGQHIVARLTEKHDLFLLNSDLREHAGVRDEVH
                     AADPEVIVHLAARTEVEKSFYEQTVFSEINYVGTVNLIEAASQLSNLKNFVFASTMEV
                     YGWQPISDLIRDGNESEIEVFDEATIPNPNAPYSVAKFACEKYLEYASRSYNFPYTII
                     RQTNAYGRKDNDFFVTEQIITQMLKNPNEINLGYGVPYRNFLYIDDLIDAWESVIDNP
                     DKCVGHLVCLGPNNAIRISDYVDIIAKKLNWEGKVNWNTKPTRPGEIYLLNSSNTKLT
                     NMTGWEPKVELSEGLDRTIAFWKEKLNEVQN*"
                     /db_xref="UniRef100_C5VTI2"
                     /db_xref="nid:NPIRD3C_0061"
                     /db_xref="88363235"
                     /db_xref="C5VTI2_CLOBO"
     gene            complement(32596..32742)
                     /locus_tag="ALT_07252016_14_scaffold_0_prodigal-single_47"
     CDS             complement(32596..32742)
                     /product="hypothetical protein"
                     /codon_start=1
                     /transl_table=11
                     /translation="MTVLKAYKRCVKQQKEGDVMGVVRTLFPNIKVETFIENRKQPNT
                     QIKK*"
     gene            complement(32757..33257)
                     /locus_tag="ALT_07252016_14_scaffold_0_prodigal-single_48"
     CDS             complement(32757..33257)
                     /product="Uncharacterized protein n=1 Tax=Escherichia
                     phage PBECO 4 RepID=L7TIH2_9VIRU"
                     /codon_start=1
                     /transl_table=11
                     /translation="MRILTLENTSYNLETLPDEIDDLRFSILDNSVPANVDYHFIPLI
                     FLESFNSPALVLQIADKVIKMPMDWQVLIGEQEHGDLEALPLSSLNDRGFNAFQFNSL
                     TSFVPTFLPIEILDIYPEVTWYAPRLKNGQFLSVPIDEGDKPRCVYFIKEVSRNCEIV
                     DYSLAY*"
                     /db_xref="UniRef100_L7TIH2"
                     /db_xref="A0A0F9GXQ1_9ZZZZ"
                     /db_xref="L7TIH2_9VIRU"
     gene            complement(33297..34754)
                     /locus_tag="ALT_07252016_14_scaffold_0_prodigal-single_49"
     CDS             complement(33297..34754)
                     /product="Helicase n=1 Tax=Enterobacteria phage
                     vB_KleM-RaK2 RepID=H6X3S5_9CAUD"
                     /codon_start=1
                     /transl_table=11
                     /translation="MNEAKITIKDEVNVKIEGLELSDRRALMKKFEYEKPGARYLPSV
                     RLGRWNGKISYFSLAGSTYLNLLEDVITYLYDKNYDIELIDNRLQHDKLEFELIREDS
                     FADTLWPVGHEREGQAVVLRDYQVEIVNNFLANPQCIQEVATGAGKTLMTAALSKSVE
                     HLGRSLVIVPNKSLVVQTEADYINLGLDVGVYFGDRKDYGKTHTICTWQSLNNLFKNT
                     AEAGEEKLDEFFFDDIACVIVDEVHMAKADVLKTMLTGVFSNIPIRWGLTGTVPKDKM
                     DQISLLVSLGPVIGKLSASELQERGVLAQCHVNIVQLKDKVEFTNYQSELKHLLEDPN
                     RLDTIAELIEKVNLTGNTLVLVDRVNAGKEIVSRLGTNAVFVNGGTGLTERKAEYDEV
                     ATSDDKIIVATYGVAAVGINIPRIFNLVLIEPGKSFVRVIQSIGRGIRKAEDKDHVQI
                     WDITSSCKFAKRHLTQRKQFYKEANYPFSIEKLDY*"
                     /db_xref="UniRef100_H6X3S5"
                     /db_xref="A0A0F9F7X0_9ZZZZ"
                     /db_xref="bprs:CK3_02110"
                     /db_xref="H6X3S5_9CAUD"
     gene            complement(34751..35749)
                     /locus_tag="ALT_07252016_14_scaffold_0_prodigal-single_50"
     CDS             complement(34751..35749)
                     /product="hypothetical protein"
                     /codon_start=1
                     /transl_table=11
                     /translation="MTNKEQLLYFFLQGKISLSQYDYKFMANLQTLIQNNSRVTSNQA
                     DLFDKLISKYKKQLVRQGLVKEELKELPWKTMIVESTTEYTGAVVLLRDDELNIRVPF
                     NKSFISEFRNVRNNTFEWSKETKTYFSPFGTSALKVAYTTLPKFFSTVRYDDDLQTII
                     DELKRYEGLIWNPTLTKYNGELLVTAINPILAELIKDTELNLEPQMIFNLTRMGITID
                     SDLYKDSEKLKFAANLVYEVELSDVENTIGWMKNIGCENVVIGRGLRNTISQEHLTSM
                     ITKYGMKPLGPLSYGDLPEGVSMLMQHTSNVDSRTPFTGQISKTVVLKNSRPIEVK*"
     gene            complement(35845..36855)
                     /locus_tag="ALT_07252016_14_scaffold_0_prodigal-single_51"
     CDS             complement(35845..36855)
                     /product="Putative uncharacterized protein nrdC.10 n=1 Tax
                     =Acinetobacter phage Acj9 RepID=E5EPR3_9CAUD"
                     /codon_start=1
                     /transl_table=11
                     /translation="MSRILIKQGEYRNNPVINSQFTLVKGFQTTKKGSFVTVKNDGVF
                     PVNIDEVRIKVSDFTDVEFLDGDAAPVTAAVAETDQEAMDRIATRFEILDEMSAACIK
                     GDIRAMIVSGPPGVGKSFGVEQQLEKASLFDKIANKRQKYEVVKGAMTALGLYAQLYR
                     FSDKGNILVFDDCDSVFGDELSLNILKAALDSGKRRRICWNSDSRLLRDEGIPNAFEF
                     KGSAIFITNLKFENVRSKKLQDHLEALESRCHFVDLTIDTERDKMLRIRQVNRDADGG
                     LFGDYNFTNNEGEFILDFMEANRTKLRELSIRTALKIADLVKMSPNKWQALAMNTVMK
                     RG*"
                     /db_xref="UniRef100_E5EPR3"
                     /db_xref="E5EPR3_9CAUD"
     gene            complement(36933..37922)
                     /locus_tag="ALT_07252016_14_scaffold_0_prodigal-single_52"
     CDS             complement(36933..37922)
                     /product="Radical SAM domain protein n=1 Tax=Turneriella
                     parva (strain ATCC BAA-1111 / DSM 21527 / NCTC 11395 / H)
                     RepID=I4BAE3_TURPD"
                     /codon_start=1
                     /transl_table=11
                     /translation="MYHYEEIRSVHLEVTSKCQAKCPMCPRRINGGMINPLIDLHEIT
                     LEQFKVWFSEDFIKQLDNLFMCGDLGDPVIAKDTLEIFQYLRKINPKITLSMHTNGSA
                     RTTTWWQELAKANVRVIFGIDGLADTHSLYRVNTDWHKIIENATVFIKEGGIAEWHML
                     VFKHNEDQVDDCRKLSSELGFHNFESKHTVRFMRNKFHVLDDEGKTTHIIYPTEKSQA
                     MIPIIQQALINDIKPNSISCKAKQYNQIYVSAAGNVSPCCWLDFQWHFSGYDGRIDYM
                     DRINQFPNLNETTLLDIFSSRPFDKISDTWNNSPLIECSRQCGNYDQLLEQFN*"
                     /db_xref="UniRef100_I4BAE3"
                     /db_xref="tpx:Turpa_3616"
                     /db_xref="I4BAE3_TURPD"
     gene            complement(37925..38371)
                     /locus_tag="ALT_07252016_14_scaffold_0_prodigal-single_53"
     CDS             complement(37925..38371)
                     /product="Putative metal dependent phosphohydrolase n=1
                     Tax=Cronobacter phage CR9 RepID=M1F2B1_9CAUD"
                     /codon_start=1
                     /transl_table=11
                     /translation="MRKGELLGKVLVLATNAHAGQFDRGGNPYILHPIKVMHYLKTDD
                     EELQCIALLHDVIEDTKTTWQDLQDIGCTARVIAGVRVLTKMPGQTYDEYKKEVFASL
                     DAMRVKSCDLRHNTDIRRLKGVTQKDIDRMAKYNQFYLEIQSRLNG*"
                     /db_xref="UniRef100_M1F2B1"
                     /db_xref="M1F2B1_9CAUD"
                     /db_xref="blr:BRLA_c018370"
     gene            complement(38445..39161)
                     /locus_tag="ALT_07252016_14_scaffold_0_prodigal-single_54"
     CDS             complement(38445..39161)
                     /product="hypothetical protein"
                     /codon_start=1
                     /transl_table=11
                     /translation="MRNMTAIAWDDLVDASESRDTEVRYNFTTDPLLISCTLYRLIKE
                     SRETDSISYLNWSLNEHADKIVSKITDQDRVFAETLKSYYMSKLLMAKLRGDDFTKFK
                     TDLMQYLHNSPNTLTSRFIGMVYKLPYFYEYDMKLVEIFGGERKDLGPARHRDREDIT
                     LTFIAKADNGQKRARHYEYWFKDDSDTRILLEVEKHNPVRNLWEQSIQSGKLNVNTLF
                     EKKRRDNLEFYVARAWTINV*"
     gene            complement(39219..39677)
                     /locus_tag="ALT_07252016_14_scaffold_0_prodigal-single_55"
     CDS             complement(39219..39677)
                     /product="Uncharacterized protein n=1 Tax=Enterobacteria
                     phage vB_KleM-RaK2 RepID=H6X3S3_9CAUD"
                     /codon_start=1
                     /transl_table=11
                     /translation="MTWYGKITQDLSHIPDFITHYENEMISAKTDVRVYGNVEKNIAA
                     LPGITEYRFNQLQEIEAVLNFLNIQLRKIKRNYFKKYLENYNRQLTPRDAEKYAEGED
                     DVIDFEVLINEVALLRNKWLGILKGIDAKQWQLGHIVRLRTAGMEDVTIG*"
                     /db_xref="UniRef100_H6X3S3"
                     /db_xref="H6X3S3_9CAUD"
     gene            complement(39674..39958)
                     /locus_tag="ALT_07252016_14_scaffold_0_prodigal-single_56"
     CDS             complement(39674..39958)
                     /product="hypothetical protein"
                     /codon_start=1
                     /transl_table=11
                     /translation="MSISLINEVWKLLKPSIEAGDTDGAAETLVNYLVEEEIASAHEI
                     KSTFRGDKDIKTAVDFYLETPDSGLVHEYDDDLDEDDYYDDDDNYNDDYE*"
     gene            complement(39955..41031)
                     /locus_tag="ALT_07252016_14_scaffold_0_prodigal-single_57"
     CDS             complement(39955..41031)
                     /product="RecA-like protein n=1 Tax=Cronobacter phage
                     vB_CsaM_GAP32 RepID=K4F7I1_9CAUD"
                     /codon_start=1
                     /transl_table=11
                     /translation="LAKPFDISKFRKDITKAIDGLSIGFNDPTDWISTGNYALNYRIS
                     GDFNKGIPLGKVTVFAGESGAGKSYICSGNIVRHAQEQGIFVVLIDSENALDEAWLHA
                     LGVDTSDEKLLKLNMAMIDDVAKTISEFMKGYKAMNEEDKPKVLFVIDSLGMLLTPTD
                     VNQFEAGDMKGDMGRKPKALTSLVRNCVNMFGSNNVGLVATNHTYASQDMFDPDDKIS
                     GGQGFIYASSIVVAMKKLKLKEDEDGNKVSQVNGIRAACKVMKTRYAKPFESVQVKIP
                     YTTGMSPYSGLTDMCEALKMLNKEGNSLVYNKLDGTIIKKFRKGWEANDDGCLDAIME
                     EFERKNSKLIVAEEAAAVEEDVVE*"
                     /db_xref="UniRef100_K4F7I1"
                     /db_xref="K4F7I1_9CAUD"
                     /db_xref="mcan:MCAN360_0065"
     gene            complement(41041..41271)
                     /locus_tag="ALT_07252016_14_scaffold_0_prodigal-single_58"
     CDS             complement(41041..41271)
                     /product="Uncharacterized protein n=1 Tax=Polaromonas
                     naphthalenivorans (strain CJ2) RepID=A1VW78_POLNA"
                     /codon_start=1
                     /transl_table=11
                     /translation="MTLPDERYRALKQSRKLLEELCDPGKTPRVPSIIRDRARTILRH
                     YPHDIDMDRLAENNPEMLEKNLPGDKLKQIVR*"
                     /db_xref="UniRef100_A1VW78"
                     /db_xref="pna:Pnap_4841"
                     /db_xref="A1VW78_POLNA"
     gene            complement(41320..42330)
                     /locus_tag="ALT_07252016_14_scaffold_0_prodigal-single_59"
     CDS             complement(41320..42330)
                     /product="SsDNA binding protein n=1 Tax=Cronobacter phage
                     vB_CsaM_GAP32 RepID=K4F655_9CAUD"
                     /codon_start=1
                     /transl_table=11
                     /translation="MASLAEIRARLAAQENKGQNNGARTQSDNAIYPHWNISEGATAT
                     IRFLPDANPNNEWGFWVERQVIKLPFNGVKGDPNAKQITVQVPCVEMYGDNCPVLAEV
                     RPWYKDDTLKELANKYWKKRSYLYQGFVRTNPLGDDQTPANPIRRFIISPQIQTIIKA
                     SLMDPEMEYLPTDYTNGLDFNVKKTSKGGYADYSTSNWARKESPLTEAELAAIEAHGT
                     YNLADFLPKKPSEAELRIIKEMFEASVDGRPYDNDKWGAYYRPYGLAAPEGAAAQHTE
                     SADTGSPVAPVAQAPAASTDVPWNEDETPAASDAVVLPKSDTSGDKAQDILAMIRARQ
                     SK*"
                     /db_xref="UniRef100_K4F655"
                     /db_xref="A0A0F9IJ25_9ZZZZ"
                     /db_xref="K4F655_9CAUD"
     gene            complement(42500..44161)
                     /locus_tag="ALT_07252016_14_scaffold_0_prodigal-single_60"
     CDS             complement(42500..44161)
                     /product="hypothetical protein"
                     /codon_start=1
                     /transl_table=11
                     /translation="MAQDTENFNKELYNLLKVRGYEPVPLDSKNQRVPASQAADVIQF
                     TFIKDGEDYGKVWLTIDEAKNVIVYYDEEQQKSPSGKTPGVEYDDSWTGFLKHVKNWA
                     QRRQLSFELLNKDRLSDDMRQRDYYKMKEKVAEGYYPMGKKASYNDAVPNVKIVLQHN
                     RALEEGEQRYRNVAKIYLENVDGERFLAPTNRPGIARVYARHIAEGGVPNDDRWNHIK
                     SICEDYTKMAGFVRATRNGQFNESAQELVTEGINHYNGLRETLSKMTGHRGYQAYFES
                     WTPALMENEGDESINELFVQETMDPRIESAMPILSRLRKPVAEMSEVDTLAEWADTII
                     SEKLDMDSTTKTMAVPADKMLDEAPGAATLAHNQSTEKSNLKAFDLEEGDVVPFKKKD
                     DEDDDSWLDDDSWIPSIEDFEQEEKHRNRKRTPANDVNEMDKSPEANPYSGQGHRKGD
                     DHAGKTQHTAKMMAAKQAVKMARKTLDKAFKGDVDENFISMAPQAVAEEEVEEGLDAN
                     QKRVGQLGPTEKVKNNNIGKLVGASESTEIDPALARIMEMARFKR*"
     gene            complement(44180..45727)
                     /locus_tag="ALT_07252016_14_scaffold_0_prodigal-single_61"
     CDS             complement(44180..45727)
                     /product="DNA terminase packaging enzyme large subunit n=1
                     Tax=Cronobacter phage vB_CsaM_GAP32 RepID=K4FB48_9CAUD"
                     /codon_start=1
                     /transl_table=11
                     /translation="MANTPTLIKDPYKKTVFKNQKELDDFMKCCDPDTGYLYFMDNFF
                     IIQHPTKGSMNYHPWEFQERLIDTYHRYRFSISLMPRQSGKSTSAAGYLLWYAMFVPD
                     STILIAAHKYTGAQEIMQRIRYAYENCPDHIKAGVTTYNKGSLDFENGSRIVSATTTE
                     NTGRGMSITLLYLDEFAFVRPSIAQEFWTSITPTLSTGGKAIITSTPNSDEDQFALIW
                     KGANKTEDDFGNTTELGVNGFRAFRAYWTEQPGRDQKWADEMKAQLGDDRFNREIGCE
                     FIIADETLINPNTLLMLEGIEPTNRMGQVRWYKLPERGRLYVVALDPSLGTGGDPAAI
                     QIFEASTTTQIGEWKHNRTDIPSQIKLLAEICKYISEKTNEPNNIYYSIENNGIGQAA
                     IVSLNEYGESNITGIFVSEAGKGKRGFTTTNKPKLAACAKFKTLLESKKLTIHSRSLI
                     SELKAFVASGGSYAAKIGDTDDLVMSSLLAVRMMTQLANYHGDLESYIRDHDEIIEPL
                     PFFAILG*"
                     /db_xref="UniRef100_K4FB48"
                     /db_xref="A0A0F9M7T7_9ZZZZ"
                     /db_xref="amt:Amet_2837"
                     /db_xref="K4FB48_9CAUD"
     gene            complement(45767..46471)
                     /locus_tag="ALT_07252016_14_scaffold_0_prodigal-single_62"
     CDS             complement(45767..46471)
                     /product="Methyltransferase type 11 id=3939471 bin
                     =GWF2_Geobacter_54_21 species=Geobacter sp.
                     genus=Geobacter taxon_order=Desulfuromonadales
                     taxon_class=Deltaproteobacteria phylum=Proteobacteria
                     tax=GWF2_Geobacter_54_21
                     organism_group=Deltaproteobacteria organism_desc=Good"
                     /codon_start=1
                     /transl_table=11
                     /translation="MNNLIDINNTLDLIKLKFYNEWLYTAHIYDEGDSKFHQQLTKQV
                     VETYVDPLNLPKDAHILDLGCGPGYFLDQMKEREYTNVHGVTLSPGDIKICEDKGHNI
                     KKYDLSFLPQRDGYYDESVDFIFLRHALEHSPYPIFSLMEYNRILKQGSKIYIEVPAP
                     DGDRKHEYNLNHYSIFGHTQLAALLQRTGFNIDQFNNLEFDLNVPNPEDPENPVKAKE
                     TYYCIVATKARPLDIK*"
                     /db_xref="gwf2_scaffold_28364_10"
                     /db_xref="gei:GEI7407_3173"
                     /db_xref="86295088"
     gene            complement(46502..46879)
                     /locus_tag="ALT_07252016_14_scaffold_0_prodigal-single_63"
     CDS             complement(46502..46879)
                     /product="hypothetical protein"
                     /codon_start=1
                     /transl_table=11
                     /translation="MRASEFVNESKGKVPTRHDKAQPGAYKFKDNGTDRTYHLNQIMK
                     AVAMSDGSSTKAMKMDDESFAGKNNLAYPYTDVEHNMMQQAFNTVSPTEAKHMIKGRD
                     SSELDSVNKTSPVATRPKDHRKK*"
     gene            complement(46876..47256)
                     /locus_tag="ALT_07252016_14_scaffold_0_prodigal-single_64"
     CDS             complement(46876..47256)
                     /product="hypothetical protein"
                     /codon_start=1
                     /transl_table=11
                     /translation="MRAHEFITEEAHGTRAGKVSKRQQQSTVGLNVFAISQYDRTYDL
                     NRVMMAVASTDGEIIPDMEQESWVGKQNTAHPYTKVEQDMLKIAYKAAGIPFKDLNKG
                     DLDSEELDSTQDQSPIKPFKGYKK*"
     gene            complement(47253..47648)
                     /locus_tag="ALT_07252016_14_scaffold_0_prodigal-single_65"
     CDS             complement(47253..47648)
                     /product="hypothetical protein"
                     /codon_start=1
                     /transl_table=11
                     /translation="MRAHEFITESATDGLSVASYALPNTYVIPELKNNDFYELYRFGV
                     AIADVRGTSGTEDGVQNEFKHEFKAETAWGENQVVSSEFDADIGNVIDQALAKVGKRG
                     RKSVSTPGSDEIPNTGTQSTLKPFKGYKK*"
     gene            complement(47648..48187)
                     /locus_tag="ALT_07252016_14_scaffold_0_prodigal-single_66"
     CDS             complement(47648..48187)
                     /product="hypothetical protein"
                     /codon_start=1
                     /transl_table=11
                     /translation="MATQEIINIGTLPNDGEGDPLRVAFGKINNNFSNLFSTFVNTSS
                     SYTVGNVPGQLIFETPANTFTMGQFYIYTADATTEESQTIQLFAQLNQVGDDVKFTGY
                     GSTFFGNGISTYDMTVAGGNVQILANPLTSDTLFHFIGSQNLWVGANVAGLLIGIDGY
                     IDSVVSTENDLNVETEQAF*"
     gene            complement(48234..48506)
                     /locus_tag="ALT_07252016_14_scaffold_0_prodigal-single_67"
     CDS             complement(48234..48506)
                     /product="hypothetical protein"
                     /codon_start=1
                     /transl_table=11
                     /translation="VKKLMFLPLVLLSGCSITAIPVTPKFPEAPATLQEKCADLKEVA
                     EGASLTEFTKIVVENYILYHECKVKVEGWNEWYTKQKAIFENATKK*"
     gene            complement(48503..48964)
                     /locus_tag="ALT_07252016_14_scaffold_0_prodigal-single_68"
     CDS             complement(48503..48964)
                     /product="hypothetical protein"
                     /codon_start=1
                     /transl_table=11
                     /translation="MNIYWILTLLPVWIIHTVLGAGVLGLLIAFFVQRIPFIKTYGYL
                     IKIVSSILLVLGLFLQGALAYKESTALAVAKLEAKLAKAEAKSQKTNVEIVEKIVTDT
                     QVIRTKGKTITEYVDREVIKYENKCPLPSEVIRAHNAAATMDPSKLEGDKK*"
     gene            complement(48971..50038)
                     /locus_tag="ALT_07252016_14_scaffold_0_prodigal-single_69"
     CDS             complement(48971..50038)
                     /product="Pleiotropic regulatory protein"
                     /codon_start=1
                     /transl_table=11
                     /translation="MIIPHFGLKRQYNNLQDELLDATHDALKEGMLINGPFTAEIESW
                     LCDYTGCKFATVLHSGTQALEMIAGYHYDLSFLAGNEEAPRIRIPNLTYPATLNAFYS
                     NGWDVELVDTDSNGLIKFDDDYEDGFEVFTCFVGLYGASTNRNFYSNTIVDGAQHWLA
                     ARPNQFGDGMAISFDPTKNLPASGNGGAIVTNDQALYDWVNVLKNNGKSEHYYPGTNS
                     KMSELECAHLLVKTRYIGEWQQRRKQIRKYYLNRFFDMPFKCLSESFENHADQKFVIY
                     TQSRNELHNYLHDNKIESKIHYPYVLSELPLAKDIIKKPDLLSTSMALSRGVLSLPIY
                     PELSDSEVEEVADTVCKFFDK*"
                     /db_xref="paeq:R50912_25295"
                     /db_xref="gwf2_scaffold_703_28"
                     /db_xref="87507684"
     gene            complement(50001..50213)
                     /locus_tag="ALT_07252016_14_scaffold_0_prodigal-single_70"
     CDS             complement(50001..50213)
                     /product="hypothetical protein"
                     /codon_start=1
                     /transl_table=11
                     /translation="MSDLETALKTHDWTLAGYKSRVNVDKLMKENPEQSSALWEQYCP
                     WSDTNGGLLEWWAKNDNSAFRPKKTV*"
     gene            complement(50210..51175)
                     /locus_tag="ALT_07252016_14_scaffold_0_prodigal-single_71"
     CDS             complement(50210..51175)
                     /product="putative dTDP-glucose 4,6-dehydratase (EC:4.2.1
                     .46)"
                     /codon_start=1
                     /transl_table=11
                     /translation="MRMLVTGGLGFIGHNVVSKLEDLGHDVLIIDNMTDYGIIPKNEM
                     GYLLDERIKKIRSVCTPLPIENKDAIDNIFKSFKPNIVIHLASFPRQKVVNSNPSFGA
                     RVMIEGLLNLCEASKRNNVEKFVYVSSSMVYGDFADDVTEDAECKPQGMYGIMKLAGE
                     WLVKDYHDRGAFDYTIIRPSAVYGPCDVEDRVVSKFLLAALRDETIMVNGPEEKLDFS
                     YVDDVADGIVAATLSHDTANKCYNVTRGAARTLLEAAELAVKIAGKGKIQINKRNGMF
                     PSRGALNIDAARQDFGFDSKVDIEEGFQRYYEYLCSSPFWKDKIK*"
                     /db_xref="magq:MGMAQ_1150"
                     /db_xref="UniRef100_J4W4Z4"
                     /db_xref="88284372"
                     /db_xref="J4W4Z4_9FIRM"
                     /db_xref="4.2.1.46"
     gene            complement(51172..51471)
                     /locus_tag="ALT_07252016_14_scaffold_0_prodigal-single_72"
     CDS             complement(51172..51471)
                     /product="hypothetical protein"
                     /codon_start=1
                     /transl_table=11
                     /translation="MTNKEQRRLQFINDMCLTFRHDYGITLSEDDRMYTLNSGMTELE
                     RKGFFNTMSQVFDHHIEPILQERDGLINGDMVPLPKSEQQAKAMVLLAEHYLKNT*"
     gene            complement(51464..51703)
                     /locus_tag="ALT_07252016_14_scaffold_0_prodigal-single_73"
     CDS             complement(51464..51703)
                     /product="hypothetical protein"
                     /codon_start=1
                     /transl_table=11
                     /translation="MKTIVAHRFTVGDVEDPDIYAAEPLWEWQNSEAGKWAMENCTET
                     PSWHRDIDAARFGYSYQIRITLTPKQLVYWKLKYD*"
     gene            complement(51700..52530)
                     /locus_tag="ALT_07252016_14_scaffold_0_prodigal-single_74"
     CDS             complement(51700..52530)
                     /product="Thymidylate synthase {ECO:0000313|EMBL:KHO46094
                     .1}; EC=2.1.1.45 {ECO:0000313|EMBL:KHO46094.1};; 
                     TaxID=1579365 species="Archaea.;" source="archaeon
                     GW2011_AR3.;""
                     /codon_start=1
                     /transl_table=11
                     /translation="MKQYHDLLEDILNNGEVKDDRTGVGTISVFGRQLRFDLTVGFPA
                     VTTKKLAWKSVVSELLWFIEGSGDERRLAEILHGSRDIERSTIWTGNAQAAYWAPKAR
                     YDGDLGRVYGVQWRDWRGVDQLSNLIEGIKTDPNGRRHIITAWNVDELDNMALPPCHV
                     LAQFYVSNGKLSCHMYQRSVDVFLGLPFNIASYALLTHMIAQVCDLKVGELIISTGDT
                     HIYSNHVEQVKEQLSREEYPLPLLFLDPKIKNIDKFIMDDILLFDYQSHGTIKADMAV
                     *"
                     /db_xref="A0A0B3ABG6_9ARCH"
                     /db_xref="ant:Arnit_2698"
                     /db_xref="gwc2_scaffold_2344_20"
                     /db_xref="2.1.1.45"
     gene            complement(52527..52973)
                     /locus_tag="ALT_07252016_14_scaffold_0_prodigal-single_75"
     CDS             complement(52527..52973)
                     /product="dihydrofolate reductase (EC:1.5.1.3)"
                     /codon_start=1
                     /transl_table=11
                     /translation="MKLILACDPNGGIGYQNTLPWTNIQGDLPRFKRLTEGQLVVMGR
                     NTWDSLPKKPLPNRINIVVTSRPFVEHGVATINTLLNYSDSYWLIGGAKLIEQAWPHI
                     NEIHLTRVYDHYACDAFIDLLYIEHNYVRTYSEMFPDHTYEIWKKK*"
                     /db_xref="kga:ST1E_0341"
                     /db_xref="UniRef100_Q0FG98"
                     /db_xref="Q0FG98_9RHOB"
                     /db_xref="1.5.1.3"
     gene            complement(52970..53266)
                     /locus_tag="ALT_07252016_14_scaffold_0_prodigal-single_76"
     CDS             complement(52970..53266)
                     /product="hypothetical protein"
                     /codon_start=1
                     /transl_table=11
                     /translation="MSPEFIEKWEKLLEDVDKQQIPMEFIKKITLKLKGRKQHSINVE
                     KLLTQGLYPDEIEDSISEKLVEYDDFVVGIEFILNVASIADAVQPETDRILNGL*"
     gene            complement(53278..53988)
                     /locus_tag="ALT_07252016_14_scaffold_0_prodigal-single_77"
     CDS             complement(53278..53988)
                     /product="hypothetical protein"
                     /codon_start=1
                     /transl_table=11
                     /translation="MAFLRHVGKHGDRKVAIVFREVPNEPHMCLVVYTETLNRTVHDP
                     LVKCIESDIGQNSNNLADALNRTHTTDGIIILQKLHAEGQLKKVQTEQIVMTPAPNTR
                     IKLNELNKILDEMEKGEAAVKKLAEMDNQLGMQDPAQVARRMRGDVVPGLDASPIQAS
                     GDALGDAALADSLREQATRMSNEAKGLLAEAQRLIDQAQGLNPVKVAPAKKTAKVSAP
                     NIIAAKTRGRPKRVTTTV*"
     gene            complement(54051..54287)
                     /locus_tag="ALT_07252016_14_scaffold_0_prodigal-single_78"
     CDS             complement(54051..54287)
                     /product="hypothetical protein"
                     /codon_start=1
                     /transl_table=11
                     /translation="MKPIRISSGTGTTPQEVLKWLDANIGKSNYRNTTDIVGTEYIGQ
                     GWSATWNHYGHYGWFLDVKFNDPKHAAFFTLRWK*"
     gene            complement(54284..54520)
                     /locus_tag="ALT_07252016_14_scaffold_0_prodigal-single_79"
     CDS             complement(54284..54520)
                     /product="hypothetical protein"
                     /codon_start=1
                     /transl_table=11
                     /translation="MKTIDDVNLHTWFVDRELDFTPLHFVKSGTKLTEESKVWILEKL
                     TGRFSTSGNEGLFGSQSPAFEDPKEAVFYELKWG*"
     gene            complement(54507..54737)
                     /locus_tag="ALT_07252016_14_scaffold_0_prodigal-single_80"
     CDS             complement(54507..54737)
                     /product="hypothetical protein"
                     /codon_start=1
                     /transl_table=11
                     /translation="MIYESPDGGKTVYARERGSSNRVLIRTDDAVEETKKLLNRQKRL
                     MKIVELAETFPALNDQLKKLEEIYLLVKNEND*"
     gene            complement(54760..56076)
                     /locus_tag="ALT_07252016_14_scaffold_0_prodigal-single_81"
     CDS             complement(54760..56076)
                     /product="Gp25-like protein n=1 Tax=Enterobacteria phage
                     vB_KleM-RaK2 RepID=H6X3L1_9CAUD"
                     /codon_start=1
                     /transl_table=11
                     /translation="MSDVIPGTATKPKKGKRTRSKKFENLIGPTDPKIDHEARERLIT
                     ARIGLLLRQSFFGNLATRMQLVNADEWCSTAATDGLRFYYNSRFIKMLRTKEVEFLVG
                     HEVLHVVYDHLGRRDSRDPEIWNIANDYAVNADLKRHKVGEMITTVPALYESKYDGLA
                     SEVIYDDLMKNVKYIDIDDLLDKMLDDHLEDENQGSGDGDEDGEGNGQKGNSKRPQMS
                     PEEREQARQEMKQAILNAAQTAEAGTIPLGVERLIKQLTDPVMPWRELIQTNLTSAIK
                     SDYTWMRPSRRSWHMDAVMPGMNPGEEIDVDIYIDMSGSISNKQGMQFLSEVAGMMDA
                     FDGYSLRVTCFDTKCYNTQEYTSENMENIEEYQLHGGGGTDFDSIFDDLKEAGRVPNR
                     LIVFTDGYPCGSWGDSEYCDTTWIIHGDPNPNPPFGAYAIYDDHKK*"
                     /db_xref="UniRef100_H6X3L1"
                     /db_xref="A0A0F9MNR7_9ZZZZ"
                     /db_xref="tig:THII_3475"
                     /db_xref="H6X3L1_9CAUD"
     gene            complement(56138..57517)
                     /locus_tag="ALT_07252016_14_scaffold_0_prodigal-single_82"
     CDS             complement(56138..57517)
                     /product="hypothetical protein"
                     /codon_start=1
                     /transl_table=11
                     /translation="MPNKFYSIAIALLLVGCGGEETKSPPLVTVSDFISAPAPSSAPI
                     PTPPPVACTNPFNATYPSSYDGKFQVPTPAYTLPQSYQRGISFKDYSPNNHIDKNGNR
                     LGGPNCDQEQFVKLMYTQTLDRLKNSGATMLWLYNYAPLKDATASKLSFNEADYQLSN
                     ATIEFIVQEAKKRNIDVYYAWQLHTNDRKGNWVAQHGENISPQALTRLMDVYNDQMVI
                     TSKFAQKIGIKGISADWNAFHIPNLHETNINEIYTTKTVDVIKNIRDNFSGNVTWGQT
                     GSIYSDPRIIDKVDAIHISVGGPLLTPNENAFLTVEKVENAVREQIKQIYEHYKCTVV
                     SCYYTPASRQIPVFFEIAVQSRDNYWSEGWVEDGFCAKGKLADGTQSDCIQDYYVTDF
                     SVQAIGVEGAMRAITKQSYFKIGGINFHSSYWHTDTLKAGPEGFPNISQSIRGKPAEK
                     IVKYWFTGT*"
     gene            complement(57539..57823)
                     /locus_tag="ALT_07252016_14_scaffold_0_prodigal-single_83"
     CDS             complement(57539..57823)
                     /product="hypothetical protein"
                     /codon_start=1
                     /transl_table=11
                     /translation="MSKVTFTYNTEQQHLRNCQLRINGLTTDINRGLPYQVERSRLIA
                     ARADILTRISETDLAAMESHENRVLTVAERAAEAKALVERMSENRDSSSI*"
     gene            complement(57900..59000)
                     /locus_tag="ALT_07252016_14_scaffold_0_prodigal-single_84"
     CDS             complement(57900..59000)
                     /product="Uncharacterized protein n=1 Tax=Sulfurimonas
                     gotlandica GD1 RepID=H1FVF5_9HELI"
                     /codon_start=1
                     /transl_table=11
                     /translation="MSQISDNLTITSIQARKAILAAFKAKRPIFLWGPPGIGKSEVVQ
                     EITDELGGYMYDMRMAQMEPTDIRGIPFFNKDIGKMDWAEPVDLPSEEICAQYPIVVL
                     FLDEMNSAPPSVQAAGYQLILNRRVGKYKLPDNVVIVAAGNRDSDKGVTYRMPMPLAN
                     RFVHLEMRPDFNSWQIWAVNKGIHKDVVGYLSFAKQDMYDFDAKASSRAFATPRSWVF
                     VSDLLEDEDNVDNDTLFNLVAGAVGDGLATKFMAHRRVAGQMPNPADILDGKVKELKV
                     KEISAMYSLTISMCYELKEALDNKRVDTKQFHVMADNFFEYIMKNFETELVVMGAKIA
                     LKTYKLPIEPSQLSNFDEFHKKYGKYIVEAGN*"
                     /db_xref="UniRef100_H1FVF5"
                     /db_xref="A0A0F9JSQ9_9ZZZZ"
                     /db_xref="ant:Arnit_3079"
                     /db_xref="H1FVF5_9HELI"
     gene            complement(59119..59379)
                     /locus_tag="ALT_07252016_14_scaffold_0_prodigal-single_85"
     CDS             complement(59119..59379)
                     /product="hypothetical protein"
                     /codon_start=1
                     /transl_table=11
                     /translation="MDRTFNTALEARHIIIDLRIQLKRLPYNPDLLKLCNNIGEMNSQ
                     LSRLEVDARRTRKTSKVDAHKEDLAKAIKHLENLILMAKLMA*"
     gene            complement(59411..61912)
                     /locus_tag="ALT_07252016_14_scaffold_0_prodigal-single_86"
     CDS             complement(59411..61912)
                     /product="Putative uncharacterized protein n=1 Tax
                     =Synechococcus phage S-CRM01 RepID=F5B3Z5_9CAUD"
                     /codon_start=1
                     /transl_table=11
                     /translation="MDINELESFKLSDAVTFHKELNPKLWEDNQLDPEVRDQLLLIAE
                     DFVEYLGISNLKVRDVTLSGSNAAYSYTPHSDLDLHVLVDFNELPNNEVYQELFTAKK
                     TLYNDAHDIMVRDVPVELYVQDTNNPVQSLGEYSIVQDKWIRIPKKRRANFDQAATKL
                     KYEKLGELIELALASKDSKRVNDTIALVKRYRKSGLDKAGEFGPENLAYKAVRKQGLV
                     QALHDLKVQLHTEKLSIEESNDEKEATLKIQKHLNKKYGANLDLDGKLGPLTLKSINK
                     FMPKAKTGLADEPNKTTAVQGKKLKEAPRTFQPQTTPIQELISDYNYFTSFGTVHLEK
                     QGKTPEAQKELLALVQRLQKDAKVFGSVVRDKKKMEANRDTILTHIHQMMTYAIPILK
                     KNLPADDWEAKRSQINSVLTAYNNARQINESVDAHTIYSDVLSGHREPDDFIDGDIGD
                     RIYWFDDYKLTSLPLSNLNLDEHYVDEDLVDDYVEHIKDSPKTMPPIVYDPIAKSIID
                     GIHRANAYANLGYDTIPAYVGLTKSSSYGEREGDNDLYEASGYIPSAKEKNDPRFKTA
                     LTVDVKPDAIKKNAKAFGFKTSRAGIPPQARADGKIAEDLMREFKTFLGEQQEEMFPG
                     YDEQHREKRLGNWLAKSWGVQNGKPQTFYHATTKDFDTFNTSGTGFASALGMAYEVER
                     HGSFFAVDPKFAEGFIEDPNTGRVKEGGRVLPVHLSIQSPIDLRDDALSRMLSDEETV
                     DEFKANGIDLRSIYNHFYELERWELFDGPEGAEFIDNLQKLGFDGAIINESIPNDSNA
                     KSGQVWVAFNPNQVKSVYNRGSFSPDDARLTKESG*"
                     /db_xref="UniRef100_F5B3Z5"
                     /db_xref="A0A0F9JXP6_9ZZZZ"
                     /db_xref="mva:Mvan_3318"
                     /db_xref="F5B3Z5_9CAUD"
     gene            complement(61925..62911)
                     /locus_tag="ALT_07252016_14_scaffold_0_prodigal-single_87"
     CDS             complement(61925..62911)
                     /product="Uncharacterized protein n=1 Tax=Saprolegnia
                     diclina VS20 RepID=T0Q4X0_9STRA"
                     /codon_start=1
                     /transl_table=11
                     /translation="MKTILIITDNLRNQINGVVTTFTNLGRLAALDNYNLVYIDPSNF
                     THVSAPGYSEVKLSLPFRIGAKIKATKPDFIHIATEGPIGLAAKLWLDKRGWKYNTSY
                     HTKFPEFLKKIYKVPERLSYSYLRWFHKHSGVVLTTTQTMVDELRQHGFSGNIIPWTR
                     GVDSSIFYPETDPTMNYILCVSRVSKEKNLDAFCEIKSNLDKVIVGDGPYLAELEKKY
                     PDVIYTGKLTGKNLRNAYADAKCFVFPSKDDTFGIVMIEAMACGVPVAAYPVSGPIDV
                     IEQYETGVMDNDLSVSVKRCTELDRTNVYEKSKKWTWENCWEIFKNNLVPVD*"
                     /db_xref="UniRef100_T0Q4X0"
                     /db_xref="W4FM84_9STRA"
                     /db_xref="oan:Oant_2105"
                     /db_xref="T0Q4X0_9STRA"
     gene            complement(62908..63039)
                     /locus_tag="ALT_07252016_14_scaffold_0_prodigal-single_88"
     CDS             complement(62908..63039)
                     /product="hypothetical protein"
                     /codon_start=1
                     /transl_table=11
                     /translation="MKVQKLVRKMYEAILRKDKEAEHKLWVKSIKKSLKHKKTYVIK*"
     gene            complement(62984..63790)
                     /locus_tag="ALT_07252016_14_scaffold_0_prodigal-single_89"
     CDS             complement(62984..63790)
                     /product="Metallophosphoesterase n=1 Tax=Hirschia baltica 
                     (strain ATCC 49814 / DSM 5838 / IFAM 1418)
                     RepID=C6XJL3_HIRBI"
                     /codon_start=1
                     /transl_table=11
                     /translation="MAQKTYRTIFISDVHLGTKDCKAELLNNFLKHNTCETLYLVGDI
                     IDAWKIQQNRLKWRQSHTNVVRRILGHSKRDTDVIYVAGNHDEFLRPMIPYAASFGRV
                     KICNTIAHYGVDGKKYMVVHGDLFDGITRLAPWISFLGDRAYDFVLTLNSRFNWVRHR
                     LGFGYWSLSKFLKHKVKKAVDFMFKFEENVTNYARRKGYDGVICGHIHNAEIKMIDGI
                     VYMNDGDWVESCTALVEHHDGRWEIITWQEMKNEGTETSKKNVRSHSKKR*"
                     /db_xref="UniRef100_C6XJL3"
                     /db_xref="hba:Hbal_1620"
                     /db_xref="C6XJL3_HIRBI"
     gene            complement(63951..64106)
                     /locus_tag="ALT_07252016_14_scaffold_0_prodigal-single_90"
     CDS             complement(63951..64106)
                     /product="hypothetical protein"
                     /codon_start=1
                     /transl_table=11
                     /translation="MVVCSCRDIRDSQYSNKEELIARVLADDYCCGQCVELFLVDGGD
                     TESTGVE*"
     gene            complement(64219..64383)
                     /locus_tag="ALT_07252016_14_scaffold_0_prodigal-single_91"
     CDS             complement(64219..64383)
                     /product="hypothetical protein"
                     /codon_start=1
                     /transl_table=11
                     /translation="MIDWSGMRPVRKPTQRERGRYQRWVQYLKDSKLTEEQIHERATR
                     LTEQGRDPEF*"
     gene            complement(64380..64739)
                     /locus_tag="ALT_07252016_14_scaffold_0_prodigal-single_92"
     CDS             complement(64380..64739)
                     /product="hypothetical protein"
                     /codon_start=1
                     /transl_table=11
                     /translation="MKKIVSLITMAAMLAVSTPAFAERGQRDYRWGNDRNVNSPYRGQ
                     NRVVVRDRHRGGVSTEGAIAIGIGALILGSAISSNRRNNGVVVENRQPRQVCQDNVQY
                     DYYGNPYVAGRNCWYEQ*"
     gene            complement(64758..64877)
                     /locus_tag="ALT_07252016_14_scaffold_0_prodigal-single_93"
     CDS             complement(64758..64877)
                     /product="hypothetical protein"
                     /codon_start=1
                     /transl_table=11
                     /translation="MKELINTQTAAVVMLVPALAYVTYKLALEVWCIAYGLIY*"
     gene            complement(64925..70075)
                     /locus_tag="ALT_07252016_14_scaffold_0_prodigal-single_94"
     CDS             complement(64925..70075)
                     /product="hypothetical protein"
                     /codon_start=1
                     /transl_table=11
                     /translation="MLRDVFYYNTKPNVHPREQFAENLADARSKATTRDFWIINEFCD
                     YRNFDWDFDFEFLPDEDVWAEDHNNVWPSQHQKDSGTWLCPKEHSDLIVYRCDIDPVI
                     RKNEKNANWVELDVIDHNKFDFSWHPDPTDPPYIYKWPCKFFPAEFKHVLEYRVPGAT
                     QEKYMNTIAELVPEYDRWVEHQAVDKSRFDMSWRPNPLDPPFIYIWGNKYVDSKSSPT
                     LEYRVPGATDKKYLSVLVPVASNKELFEHLENSYGIDYSWRPDPTSPPYIYTWGNQWN
                     APEDKASIQYVVPGATEYKYMSERATRRPCMDNWVIPDDIDTTGFDFSWEPSPAAPPY
                     IYEFATQHQKTGGPQYIVPGATEKQYIDFQKVKKLPSPDNWNVPNNIDSTGFDFSWHP
                     DDTSPPYIYTFATQWAFSGGPVYTVPNAVEIKYVDDQIAIAKSDMTNWVYDETLIDVN
                     SFDFSWHPYVEDQPYIYEFGTQWQKTGGPKYITPGADSSSPIKYIDTRIIKAQRLPNS
                     QHECWVAHYPIKDFDYSWHPDSTEEPYIYVFGNTQYLAEECTTIEYRAPNATIIKYVP
                     DIVARLDVDMDKWVIPDDIDVEDFDFSWIPNPTERPYIYEFGTQWQKTGGPKYSTPGA
                     CLGTKYVDEQKAKILPKQENWSIPDNIDITTFDFSWHPDATEPAYIYQFGTQWALTGG
                     PAYTVSGATEVKYIEDQYAEAVPIRNNWEYDPNTIDVDSFDFSWHPYVEDKPYIYQFG
                     TQWQKTGGPRYITPGAENDSLIKYIDTRIIKARRLPNKTNWKVLNKLVIEDFDYSWHP
                     DESETPYIYVFGNTQYRAEEMPTIQYGIKGATETKYIHDVVAKLAPTKIHWEIPKNID
                     ESSFDFSWVPNPNDPPYIYEFATVWNARGGPKYIVPNATEHKYIEDIKAKTLPNRKNW
                     EIPTGVDSIKFDFSWVPHPEAPPYIYEFATSWNERGGPVYTVPGATEYKYIEDIKADL
                     LPDKTHWEIPTGVDSIKFDFSWVPHPEAPPYIYQFATRLDDIWVDDGPKYLTPGHDGF
                     IVRLENSILYTGKISYPKYTIETTLEDLVKQHPTEQFWALNKNINYDDFDFSWKPDKE
                     NLFNVTVFGSVESETTHTYFVNATYYLDGHTDFNYIQPETELDSEYLASIFVKPDMFF
                     VDRSNPESAARFEALRAKYGTRIQKTRYLNSWVDTINRCTNRATTELLWVLNSELDYS
                     DFDFEYYPNPWQMKMVQVFGTQWSHWGTTFMVNRETFAEDTKYIKIIEHLSNLNFVKD
                     TRAIATKCSHDIVVVDHGNKETSDVVSILEKKAPDRTVTTTKYNNSYLDTLKQIIKRL
                     PEKKEHFIWVCSSVCDYTTFDFTYIIDPFARDNLHVFPSGTQKFGDTFFIDVNNAREV
                     IGELEQLENFTKVNYNGAVKAVRLPEPIIVISDDTHTNSIDKITDFPYATFVTSDNAD
                     IGKVDVEPMNLWSAETKNIYVTSTGATRIVVPKEIKDHVIKELYEYPYIKRAPKLSLS
                     NPLDIVFLSNGETGAEENYEHLLNITKNMPNRVVRVDGVNGRAAAYHAAAEASETPWM
                     FTVFAKLKVSPKFDFNWQPDRMQVPKHYIFHAKNPVNGLAYGHQAMIAYNKKLTLAND
                     GKGLDFTLDDEHEVVPLISGVAQYNTDEFSTWRTAFREVIKLRADDSEVSKERLDRWL
                     NKAEGEFAQYSIKGALDADEYYDEVDGDFDALKLSYEWIWLKEKFDQI*"
     gene            complement(70083..71576)
                     /locus_tag="ALT_07252016_14_scaffold_0_prodigal-single_95"
     CDS             complement(70083..71576)
                     /product="nodulation protein (EC:2.1.3.-)"
                     /codon_start=1
                     /transl_table=11
                     /translation="MNYIGISCGFHDAALSVIDDTGNILFAGHSERYSMKKHDKELCY
                     GIVDDAKNHINDDFEVHYYERPYVKAVRQFIAKQELGPFNVEKIIGRFNLRMMDSVKH
                     IRQGKVKTHNHHLCHAAAGFQTSPYEDATVVVIDAIGELDTISIWDATYDKQGKATYK
                     KIWGRKYPDSIGLFYSAMTARVGLRPLDEEYILMGMAAYGEPLYNASMKQLFSNFGGI
                     MLKDNLHIGVDDNFLKEADEMDIAASAQEVVEQLIEIVIKKAKKLGKSDNLVYGGGVA
                     LNCLANRLIGQYYENIWIMPNPGDAGNSLGAAALGYGKKINWTDAFLGFEIKGEYPVD
                     NILKELYTNKMVGVASGKAEFGPRALGNRSLLADPRGPEIKDKVNDIKRRQQFRPFAP
                     VILEELVTDYFDMPSGWSDSRYMQVIATCRNPDLFPAIVHHDGTSRVQTVANDGSGIR
                     KLLEAWYKETGCPMLLNTSLNIRGEPMVNSRSDADRFEKLYGVKVCS*"
                     /db_xref="cfu:CFU_3309"
                     /db_xref="G0AAB9_COLFT"
                     /db_xref="UniRef100_G0AAB9"
                     /db_xref="2.1.3.-"
     gene            complement(71583..71684)
                     /locus_tag="ALT_07252016_14_scaffold_0_prodigal-single_96"
     CDS             complement(71583..71684)
                     /product="hypothetical protein"
                     /codon_start=1
                     /transl_table=11
                     /translation="MKWIKNIINKIKREISYRKRIKELRKRDPFIYK*"
     gene            complement(71681..72430)
                     /locus_tag="ALT_07252016_14_scaffold_0_prodigal-single_97"
     CDS             complement(71681..72430)
                     /product="hypothetical protein"
                     /codon_start=1
                     /transl_table=11
                     /translation="MNKEKIALIAGCSHSAGSEIDGNEDSRYNRDNAFGSILAAKLGY
                     RPINIAINGATNIGIARSVLMWFDENYDPETMDVYVIIGWTESSRLEIPAKHRPSGYH
                     SGNPSIEWYDSSANSYFRINYGWEGIGIEKEIIPAYQKFMSENETYLEYQVATNVLMT
                     QYFLKSLNIPYVMCDTMHMFVPDDHYISHLLKMIDKRYYYKLGTGQNEAFYWKYKDLG
                     YENVKAKYWHHGEEPHRLHAEELYKFIGEQQ*"
     gene            complement(72427..74139)
                     /locus_tag="ALT_07252016_14_scaffold_0_prodigal-single_98"
     CDS             complement(72427..74139)
                     /product="Uncharacterized protein {ECO:0000313|EMBL
                     :KJV07507.1};  TaxID=1632867 species="Bacteria;
                     Proteobacteria; Gammaproteobacteria; Methylococcales;
                     Methylococcaceae.;" source="Methylococcaceae bacterium
                     Sn10-6.;""
                     /codon_start=1
                     /transl_table=11
                     /translation="MNSRIEIGHVSRFWNDDFKSLPFVKQPITNEEITEWHSQGYDHV
                     KSFSGSMYDSRNPMPEWVNSTSNLFGMYEQTYTVYQMNTLEIMPVHRDHFNTYCKLHN
                     TTSNKVQRAILMLEDWKPGHYFELDGVGYVNWKAGDWFKWTGDVPHAASNIGIEPRYT
                     LQITGKSVLEGQLNKVFYHNIPNITDNTDIPFVKNDMLPKAPEKHVIIWMNNGPITDL
                     DSIEHSDAGVEMLNNEGLHIYLYEPMCSYNKDSAHNQGFYSEFEDITPHDLRAEELDS
                     IYSYAIKNNLTNVTVHTGDYNVSEWYTHYTDRLTLICDDLFLKSQKKIHNLNETFRNQ
                     FNNIFVCLNWRFTNHRQLLATFLAGDAGYLSWYHKADFEALSKNLFFDLSLWEKSHIK
                     HYCKLRNNCDIVQDESPFIVDIQATESVNIDNPYAVNIWPNVPDFDIGETPALRNITA
                     DRLSSVYVNSFVDVINETRFAQPTANFSEKVFQAMQYQKPFIVVGPPKTLEYIRSLGF
                     KTFNEFWDESYDDELNHGERLAKIFDLLESFINMPIEDLRVMYDKMRLTVEHNLETYK
                     EFVR*"
                     /db_xref="A0A0F3ILG4_9GAMM"
     gene            complement(74161..75135)
                     /locus_tag="ALT_07252016_14_scaffold_0_prodigal-single_99"
     CDS             complement(74161..75135)
                     /product="Scyllo-inosamine-4-phosphate amidinotransferase 
                     {ECO:0000313|EMBL:CDW95190.1}; EC=2.1.4.2
                     {ECO:0000313|EMBL:CDW95190.1};;  TaxID=554131
                     species="Bacteria; Proteobacteria; Betaproteobacteria;
                     Burkholderiales; Thiomonas.;" source="Thiomonas sp. CB2.;""
                     /codon_start=1
                     /transl_table=11
                     /translation="MLSKNEWDPLKSVIVGIADDAKIPNSAISLRIVNYADLKFSEYL
                     RVKHGRYPQQVIDEANEDLEKLCEFLRGEDVNVARPNSNDPEYYNYCPRDSVLVHDDV
                     ILATPMALSSRRDEWKASKNHFDLDKLVIAPKPEHPDTYNSGCIGNPNVLALREHEPI
                     FDAANILRCNDDLFYLVSNTGNKKGAQYLQEVVGASKRVHTIENVYSYIHLDSTIALL
                     REGLMLLNPDRIKSIDQLPEPLRNWDVIWAPEPVDIGHYPGYCNASKWVSINLLSVNP
                     NLVVLEEHQHNLRLELEKHGVECAMLPLRHARTLGGTFHCVTLDLKRG*"
                     /db_xref="A0A078BJM9_9BURK"
                     /db_xref="UniRef100_UPI0002E48477"
                     /db_xref="sld:T261_2133"
                     /db_xref="UPI0002E48477"
                     /db_xref="2.1.4.2"
     gene            complement(75125..75718)
                     /locus_tag="ALT_07252016_14_scaffold_0_prodigal-single_100"
     CDS             complement(75125..75718)
                     /product="Uncharacterized protein {ECO:0000313|EMBL
                     :KKN77586.1};  TaxID=412755 species="unclassified
                     sequences; metagenomes; ecological metagenomes.;"
                     source="marine sediment metagenome.;""
                     /codon_start=1
                     /transl_table=11
                     /translation="VSKIEEFEKLIANFYGAPYAVAVDCCTHAIELCLRLTKPNRTIN
                     CPTRTYISIPMTFMKLGLDWQFDEYDWEDYYYIGCTNIIDAAVYWKRNGYVPSTKMCL
                     SFQFKKHLNLGRGGMILLDNHEEYVKLKKLRYDGRDDDRPWAEQDIDTVGYHYYMTPE
                     IAQTGIFKFTNAEVTEPCKWTSNDYPDLTTMKVFNAQ*"
                     /db_xref="A0A0F9VVV9_9ZZZZ"
     gene            complement(75711..77972)
                     /locus_tag="ALT_07252016_14_scaffold_0_prodigal-single_101"
     CDS             complement(75711..77972)
                     /product="Putative uncharacterized protein id=4701821 bin
                     =GWC2_Planctomycete_KSU_39_26 species=Bacteriovorax
                     marinus genus=Bacteriovorax taxon_order=Bdellovibrionales
                     taxon_class=Deltaproteobacteria phylum=Proteobacteria
                     tax=GWC2_Planctomycete_KSU_39_26
                     organism_group=Planctomycetes"
                     /codon_start=1
                     /transl_table=11
                     /translation="LDFNLKSLATKELKPNERPTEDIGDLRHRSMMEAIAPYAKEVVV
                     NQKNLTPVYTDYKTRNTKMVLVLCPEWSPYMPPFSLARLSGVAKASGYETHIMDLNVK
                     AYNAYRDDWQPNRKLPFRLWDPSSSWHWLGDTYMNDIHPVLEPILNEAVDKIIEMNPE
                     VVGFSVYYISEEPTKWMCREIKRRAPHILIAVGGPNVHKSWYQIEPYYDYVIVGEGEQ
                     NILVMLDEIEEGWRPTETKILTQPENQRINLNGLPMPDYESIDFSLYEVPNGVNSEIS
                     RGCTAKCTFCEETHYWKYRQRQAVDLITEVEWLYYNKGTDVIWFIDSLINGNINELRA
                     FALALKEKGLKVKFTGYARHDGRMNLEYLQDLADGGCIMFNFGCESASQKVLDDMHKG
                     VTIAEMEQNFADCKKVGIWCATNWIVAFPTEDFQDYSDTMTFMWRMRNNNVNNMGLGV
                     GYGLGPETIVGQNPHEYNISWHKYQGHWISKDLAMGGPHVMTRVKLIHMWLDFFKGCT
                     DVPIGYPVRHNLALDHYKIKLNNENLQKEMHYEKFDYNIIPPISDNNVFANQLVNEMW
                     PFFRNLWRARGGFEAEVYFNPEIDMKEFGTQFGPAQYWATYKFKITDEGIWDAHFNIK
                     FEQVDSPLDDRERPPEGRKGAFYAQDYSRLQSNTVKRARKLAKPSWSNAEGRSGQDFA
                     DLLDEETYLNATVDFGFHLDWQGSGDWSNWQDYVVTVSNEKRDAIPEKENDSGATVIS
                     SISLDSIGRKTSV*"
                     /db_xref="gwc2_scaffold_5240_2"
                     /db_xref="mfc:BRM9_1477"
                     /db_xref="86643604"
     gene            complement(78009..79154)
                     /locus_tag="ALT_07252016_14_scaffold_0_prodigal-single_102"
     CDS             complement(78009..79154)
                     /product="hypothetical protein"
                     /codon_start=1
                     /transl_table=11
                     /translation="MNYLYYTLEYQRDNTIPDIFPELVSNELVYIGYGGVEGVPENFL
                     HIDKEHIVSEIVEQYNQGKRIFVYECLREGLILPVMLKFLRITTKLDLPDASYIWLTG
                     DPNGQKIIEDQLFKRVVKKPFQVWGSYYFEYLAHKTFPVYTKEYMPGYREKTFLCYNA
                     ALRPSRIEFLEHMLKHDLVKDSYYSFIGGSRGTTKIDDLLDIIDAKVHPNIYNNKEML
                     PLILGHDESDGLPWSTDLEITDHVFFENSYFSVVTETLYYPHYAAPNQVYTGHVPALI
                     GLFLTEKTYKPIAMKHPFILLAPAHSLRMLRERGYKTFSPFIDESYDEIENDDLRLKA
                     VVEEVKRLSRSDLVEFTHQIKDIVEHNEKVLRNQTVFDPNKISTRDS*"
     gene            complement(79178..80323)
                     /locus_tag="ALT_07252016_14_scaffold_0_prodigal-single_103"
     CDS             complement(79178..80323)
                     /product="Uncharacterized protein {ECO:0000313|EMBL
                     :KJV07507.1};  TaxID=1632867 species="Bacteria;
                     Proteobacteria; Gammaproteobacteria; Methylococcales;
                     Methylococcaceae.;" source="Methylococcaceae bacterium
                     Sn10-6.;""
                     /codon_start=1
                     /transl_table=11
                     /translation="METLETHNRNGPDTFTESLTIQILAIWPKLTDKFNDACLIYAGF
                     HPEFSFNTRSTQGLKDQIDQAYNTGKRYIMFECLGEGISSDVISKIHLVTSDLVAADP
                     SVTVYYFTGVLNGEEAYINICKKLNLQSYITVMSCSYLEYIHHSSYPIIDDYEIRTRK
                     KNYLCLNKVHRQHRIDLLELMLSENLINDKCYYSFQDYSQPTDDILISLLDEHYPNIK
                     SNLDFIKTLQLNFDPTRTNPVNIIQGDLELYHNSYFSVITETIYYDSEYTFPKTRCHV
                     SPVESSIFITEKTIKCLALKHPFVVASVSGMLEGLRKRGYKTFHPFIDETYDTILDDD
                     LRLQAIVQEVNRLSSQSDADWLEWTANIKDIVEYNHTYFFNQVDFRA*"
                     /db_xref="A0A0F3ILG4_9GAMM"
     gene            complement(80301..81491)
                     /locus_tag="ALT_07252016_14_scaffold_0_prodigal-single_104"
     CDS             complement(80301..81491)
                     /product="NAD-binding, UDP-glucose/GDP-mannose
                     dehydrogenase family protein n=1 Tax=Methyloglobulus
                     morosus KoM1 RepID=V5C9K8_9GAMM"
                     /codon_start=1
                     /transl_table=11
                     /translation="MTKVAMIGVGKLGQDCAEVMAHYYDVVGYDIKPRTPAFPMKNTI
                     EEAVVDRDIIFIAAPTPHDPIYGGETPSSHLPNKDFDYTIVSDILEEVNKHVNQNQLV
                     VLISTVLPSTVRTILRPKISNARFIYNPYLIAMGTTKRDMVNPEMVIIGTEDGTATSD
                     ALELVDFYIPLMENNPRYEIGTWEEAESIKIFYNTFISMKVSMVNMIQDVAEKIDNMC
                     VDVVTGALERSTHRITGPAYMKAGMGDGGACHPRDNIALSHLAEKLDLGYDLFDGIMR
                     AREVQAENMAKSLLKYGKNVTIIGKAYKPGVHYTHGSSSMLVGYYIEQHGGKVNYYDE
                     HTGDLDLAEDWTEVYLIGYWDEYVENIKFKPETIATVIDPWRRMTTENYSGHIIHYGN
                     TRNS*"
                     /db_xref="UniRef100_V5C9K8"
                     /db_xref="V5C9K8_9GAMM"
                     /db_xref="apc:HIMB59_00015010"
     gene            complement(81508..82296)
                     /locus_tag="ALT_07252016_14_scaffold_0_prodigal-single_105"
     CDS             complement(81508..82296)
                     /product="hypothetical protein"
                     /codon_start=1
                     /transl_table=11
                     /translation="MIIDYNKYKRVFAFGCSFTNYVCPTWADIIMNEMPNSESYNFGK
                     SGAGNHYIACRIAEANTRFKFNETDLVMVMYTTAFREDRFIDGQWRTYGNIYCQPFYD
                     KNFVKKYVDPTGCIVRDLALIEMSSRYLEMLPCDTFLLRAAPLEQEAADLLDSNMGEI
                     IDVYKDMYTDFPPTLQETMFPDGWVGTIERGTPGNMFLDSHPLPIDYYNYLVKLGVNL
                     TDKEYAEKSTEKALQAKPDNSDWEECFPEMATRNNLSERLMFFK*"
     gene            complement(82280..84361)
                     /locus_tag="ALT_07252016_14_scaffold_0_prodigal-single_106"
     CDS             complement(82280..84361)
                     /product="hypothetical protein"
                     /codon_start=1
                     /transl_table=11
                     /translation="MNTLYYEQCHGIYPDQILNDVNSQQVDRVVIFGETEWEIPTVTR
                     EFVQELLSKNIDLRIVHGALKNEYYVALYEKLGLPIENVSFWGTHWINWSYQCLLGVN
                     VRPESYVVDKDNFKHKFISLNNRSHFHRCVFIDEMAKQNLIDKGVVTWVKHLNENSDY
                     PYKHFDNRQILLDDEFNVKLDSFLLPKEYHESLVHVITECNSVVNCVSEKTANTMLLK
                     KPFIVFGPIGFTQALVDLGFKLYDEVFDYSFDQVDDIYLRAEMFVANLHKLEKYDMKM
                     LYETLYPKIKHNYDLAIKILLDKSYIPDIVLEYYEDNKTQGLGGKIHTLLNQKIKQLK
                     LYSIWLDNKNYLDEIDSITISEVIVDNTVETEYTQLQGDQEGLAKLIERCLMHNIPLT
                     LLSASHRFNNILPQELADRIKIEDNSCFWLAKMLQAMLAPNNRVINEERGYEIFDDNV
                     GLAEDIQHLYLSMNNLAKYHRCVMMDMLGKYDLIKHGAISWRDVNRHYDGMRPLPDNI
                     TESLVSGYDFKYWTPSKMYLDFDYDTTSYVNQNAIPTQLRHSFMQLVAETESHIFFMS
                     EKTAVPLLMNKPFLVVGSKNFHKNLQELGFLLYDEIFDYSFDSIDDDNERTEQLVLNI
                     DRLKHHTKDELQELTNLISPKLLHNRKLALQYIKEVMTQYKPYLNKITNAGYQSQLGL
                     IEILETYDNRL*"
     gene            complement(84358..86286)
                     /locus_tag="ALT_07252016_14_scaffold_0_prodigal-single_107"
     CDS             complement(84358..86286)
                     /product="Cobalamin B12-binding domain protein n=2 Tax
                     =Streptomyces RepID=E8W2A9_STRFA"
                     /codon_start=1
                     /transl_table=11
                     /translation="MHKKKISFVNPNFNQGPKEFNAYYLPYTPAVLWCYASQFEHISS
                     QIELGEFIWQREPIEDVVERLKDHDIVGLSTYIWNKNYNHVLGKALKLANPNMLIMSG
                     GPEPPITDPTFFERFPYVDICSIQEGEKSLKAILEHYLDGNTDYTDIKGLIVNVNGKA
                     VNTGNPERISDLDTIPSPYLTGVFDHLFEKHPEVRWNVTLETNRGCPYACTFCDWGSL
                     TYSKVKKFDVERVYKELEWIGQKGCDFVSITDANFGIFPDRDMDIARKLVEVQQKYDN
                     PKAYTISWAKNQKREVVDIVKMLIFEGGSKIGLNLSVQSMDEHTLEVIKRKNLDTNKI
                     EEVFELCEENNIPLYTELILGLPAETEQTWKENFYTLYKAGNHTGITVYQAQLLENAE
                     MNLTQREEYDLTGRVVYDYLVGTYNEHEVREGVEVIISTRDLPLPKMNDCQVFSWFQN
                     TFHINGITNYISRVLHKKYNIEYSQFYDGLFEYIKQNEWLNSEIERIREHYYNWNTEG
                     AIDHNPIQGIEIHGWNLIHSTIINVANLSKHDDMFDVIEDYLRTTYNIEESLLNDLMT
                     VQRNYLIKYSDCSAYPKKIELQHDIFGYVQGTTELDTAATYEFDFPEDKDMSLQQFCE
                     QIFFARRRNFGKAWVTRL*"
                     /db_xref="UniRef100_E8W2A9"
                     /db_xref="A0A0G1ND55_9BACT"
                     /db_xref="nbv:T478_0181"
                     /db_xref="E8W2A9_STRFA"
     gene            complement(86279..87145)
                     /locus_tag="ALT_07252016_14_scaffold_0_prodigal-single_108"
     CDS             complement(86279..87145)
                     /product="hypothetical protein"
                     /codon_start=1
                     /transl_table=11
                     /translation="MNKYIIGLGCSWTQGEGGYPDEIWQQYNGRPQISLRGHDDYHIR
                     HYEHENSWVNVLCRDHFTDHTPINLGIKGIGNRAAVEQLHFCDKIDWDNSTGTIILLL
                     SGFERLDLPNTHSGGNGQDDGYSNGEYCHYKWQTAWPYDSQNMFWKVYAKELWSEQFV
                     ATGQMMALLNLQNFAKAHNFNLVVANAFNQRPEGVVEYLKDNTGSLCDKFDWDCYLHN
                     TTDYVAFVQKLVQLDNIMDPKDWGGFHKHYVSRDWPAEYLTNCEGAHPTIKGYKVIAD
                     ELANFVKYKKYA*"
     gene            complement(87138..88121)
                     /locus_tag="ALT_07252016_14_scaffold_0_prodigal-single_109"
     CDS             complement(87138..88121)
                     /product="NAD-dependent dehydratase n=1 Tax=Citromicrobium
                     sp. JLT1363 RepID=UPI000225EB64"
                     /codon_start=1
                     /transl_table=11
                     /translation="MSKNILVCGAGGFIGNYLVDSLKSQGHYVVGTDLKKPAYNETSA
                     DEFYIKDLRDKDSVDYLLYLHNYDEVYQLAADMGGAGYIFTGEHDADIMHNSVTINLN
                     VLRAMVKSGCKKVFYSSSACMYPEHNQIDPDNPNLSEDSAYPANPDSEYGWEKLFSER
                     LYMTYAKNYGIDVRIARFHNVFGPNGSWNNGKEKAPAALCRKVALADDTGEVEIWGPG
                     NQTRSFLYIDECIDGIHRIMNSNYDKPINLGSERMISINNLVLLIASLTNKKVTIKNI
                     DGPMGVMGRRSDNRLIEQVTDWKPLEDLETGLIKTYRWINEQIMLGKSDHE*"
                     /db_xref="UniRef100_UPI000225EB64"
                     /db_xref="eol:Emtol_0426"
                     /db_xref="88291848"
                     /db_xref="UPI000225EB64"
     gene            complement(88118..89443)
                     /locus_tag="ALT_07252016_14_scaffold_0_prodigal-single_110"
     CDS             complement(88118..89443)
                     /product="Uncharacterized protein {ECO:0000313|EMBL
                     :KJV07507.1};  TaxID=1632867 species="Bacteria;
                     Proteobacteria; Gammaproteobacteria; Methylococcales;
                     Methylococcaceae.;" source="Methylococcaceae bacterium
                     Sn10-6.;""
                     /codon_start=1
                     /transl_table=11
                     /translation="MTDKIKIVYTWIGPRGPIWNTELPNILSFADVSEHAQATSHKFW
                     TDDMWSSIFSFARNEYEIYPACSIDENDQRPFIFPMSLTWRVSFESYFCGDTGIMEFA
                     HMPWHLVRLLREGQGYLLINHSVEAFMSHGYVNAMHSYFNGIHGIPLHKIIYLTGCIN
                     SKEIYDEYCLLNNIPDNKTDRLTIVSYPSSQNIFRPNIQNHEDEPIYDTETVPEKLLL
                     MWNRRYRSHRIALSLFLEQQNLIERSLISFSDKEIERPIATFRNSVDTSTVSYLFPDI
                     QQETLNRFADKLPLIIDGETNINQMCEDRGNISRTYYQKTLVSIITETNFDQSEVTLT
                     EKSYKPVKEKHPFIIVGAPGAIKGMRDAGFQTFNEFWDETYDEITGAPQRMAAIMQVI
                     DDISKWDHDKILDFRRRVKPILDYNFNVLKNSSPHNIAMKLSDIVRNNR*"
                     /db_xref="A0A0F3ILG4_9GAMM"
     gene            complement(89440..90405)
                     /locus_tag="ALT_07252016_14_scaffold_0_prodigal-single_111"
     CDS             complement(89440..90405)
                     /product="hypothetical protein"
                     /codon_start=1
                     /transl_table=11
                     /translation="VGCELIAIEAPEPYLAVTWQVNNFCNFSCSYCNPGNWAGENPNN
                     GNLDIYLDNLRIIINKYKAAGYKHFKFFFSGGEPTAWRNFIPICEFLRAETECTIAVN
                     TNLSRPLAWWEKHHHLFDDIVASFHVEQAKKDRYTENSLYLCDKVNYLSSKMLMHDER
                     FWEIVEFGNSLKEILPNYFIEWTPLYDELSHVTGPWKYNDPAKEEFFKTHTIEMHQSI
                     PKPNKRAETSSYNRYSDGTASFCNANELIVNNQNYFSGWECSVGDCIFINPTGEVSLA
                     SCGLGGNVGHILKDISNVGPKKIMCYKEMCMCGTDIIIPKFKVCV*"
     gene            complement(90390..91667)
                     /locus_tag="ALT_07252016_14_scaffold_0_prodigal-single_112"
     CDS             complement(90390..91667)
                     /product="Uncharacterized protein n=1 Tax=planctomycete
                     KSU-1 RepID=I3IRK9_9PLAN"
                     /codon_start=1
                     /transl_table=11
                     /translation="MIDKDKVEQLVTKGKHFCVLPWIHFHAWPDKRVMPCCVADSTMP
                     VAQIDGDQSILDMMNSERYNEIRKDMLDDIEVPECKRCFDLELMGTWTMRQSHNKRRG
                     LDYVDYIASNTQEDGALSEFEMKYMDIRFSNLCNMKCRSCGPDCSSLWAQEFKDKRGQ
                     EVWDEYFPNRKVVINNNDDQKFMVKLKPYLADVSEVYFAGGEIIITPEHYECLDYWIE
                     NGQADTIELNYTTNFSTLHGYKNKDLLEYWKKFKNIQVWASLDAHGDLAECIRKGTDW
                     DKIVANINKLKEELPNIQLQITPTISIWNVFKFPDFIDYMVDNGLINMKISPRFNLAT
                     NPWYANIMVLPKHVKNRLIELYRVYQNKYGKDNVDVYNGFKMIIYNLSVGDENKGGIL
                     EFKQFNDELDQFRNEKFEDLVPEIKEVYEWAAS*"
                     /db_xref="UniRef100_I3IRK9"
                     /db_xref="I3IRK9_9PLAN"
                     /db_xref="bex:A11Q_2337"
     gene            complement(91664..92893)
                     /locus_tag="ALT_07252016_14_scaffold_0_prodigal-single_113"
     CDS             complement(91664..92893)
                     /product="Uncharacterized protein n=1 Tax=planctomycete
                     KSU-1 RepID=I3IRK9_9PLAN"
                     /codon_start=1
                     /transl_table=11
                     /translation="MKKDFLLNDSKTFCMFPWVHLNATPKGDVYPCCSNDYTQPVGNT
                     KDNSLEEIFNSPKMKELRVDMLNEKKNSICDFCYKHEEAGPYSFRNYSKEHFSKYFDE
                     IVPTTQEDGTVDEFKMRYFDIRFSNICNFKCRTCGSEFSSKWGEEMKKNYDPNHPVLI
                     HVDDNKGTVLDEVLEHIEHIDLAYFAGGEPLITDEHYTMLEAMIRKGRTDITLRYNTN
                     ASNIKYKKHDILDLWKHFKKIELSCSIDHYGERAEYMRKGTDWGKVEQNLLTFRDLDY
                     VIFQMNTVFSIYNYSTIGDFYQYLKDKNIVRTEDWYHSLYLAVHPNYYCAKSLPKELK
                     TVAGEQALAWANSNIDDKTCVPNLVKDAVGFANDTDQWSQYKDEFLMHTRSVDRIRGE
                     NFWQTFPELNRLQDLME*"
                     /db_xref="UniRef100_I3IRK9"
                     /db_xref="I3IRK9_9PLAN"
                     /db_xref="bex:A11Q_2337"
     gene            complement(92893..94152)
                     /locus_tag="ALT_07252016_14_scaffold_0_prodigal-single_114"
     CDS             complement(92893..94152)
                     /product="Uncharacterized protein n=1 Tax=planctomycete
                     KSU-1 RepID=I3IRK9_9PLAN"
                     /codon_start=1
                     /transl_table=11
                     /translation="MPRSESDKSLIRDKITASSTFCGLPWIHLHSTPEGVAAPCCISK
                     SCNTPIGMGDTKKQGLMELVNSPQMKQLRLDMLEGKRNDECTICYDQEDVGIASNRQS
                     SFSAHSKAIEDACDFTNDDGSLEHFNMRYFDVRFSNICNFKCRSCGQEYSTQWEQENS
                     RANVSWAREIAKNNNKEFLQDILDQIPNMETAYFAGGEPLITEQHYIILEEMIRQKKT
                     DVVLRYNTNLSNLKFKNKDLLDLWRRFDKKIELYASIDHVKERAEYIRHGTDWGVIES
                     NFLLVKQQPNISVYMNTVLTLFNYLTIDQFYEYLIDKRMYNPWDGIYQLYNTAHPKHL
                     SVRTLPIDYKQKGKESVDRTIAMLQKNNFRKNNIKQLEDTNLWVDVEHNWEEEKEAFK
                     NEINRVDLLRGEDFRKTFPELAPLLDL*"
                     /db_xref="UniRef100_I3IRK9"
                     /db_xref="I3IRK9_9PLAN"
                     /db_xref="bmx:BMS_0011"
     gene            complement(94119..95516)
                     /locus_tag="ALT_07252016_14_scaffold_0_prodigal-single_115"
     CDS             complement(94119..95516)
                     /product="Radical SAM domain protein n=1 Tax=Bacteriovorax
                     sp. Seq25_V RepID=T0SRC6_9DELT"
                     /codon_start=1
                     /transl_table=11
                     /translation="LSESETDRIKRVRDFIDTNATPTFCLAKWQHVTMYLQSGETHSC
                     YHPKPHKIPLAELKENPSALHNTMHKKLERKEMLEGKKPEGCQYCWNIEAMGPEYISD
                     RHIRNASIFTEERYEEAAKGAWDQNINPEYLEINFGNECNFKCGYCHPKYSTRFYKEI
                     EDFGPVENVKNHRCDVDWMKLFQREEENPYVDAFWEWWPELRKTLNIMRVTGGEPTLH
                     KSTWQLLDKIDEEPMPWLELNINSNLGTKNILIDRLANKVKKLVDEGKIRTFKLFTSM
                     DTWGERAEYIRTGLELELWEKNFHTYVQKSESPITFMITFNIFSVTSFKSLLEKFLEW
                     RKQYGWDEERKQHIIRFDTPYLRDPIQYDMNILPKEEFMPYMHDALKFMEDNLDDTRA
                     DAFSTIEYEKFKRVVDYMAETVYSDEKLIEGRRDFYNWFNELDDRREADMLAVFPEMM
                     DFYKLCQEVNLTNPL*"
                     /db_xref="UniRef100_T0SRC6"
                     /db_xref="T0SRC6_9DELT"
                     /db_xref="bex:A11Q_2351"
     gene            complement(95517..96461)
                     /locus_tag="ALT_07252016_14_scaffold_0_prodigal-single_116"
     CDS             complement(95517..96461)
                     /product="Uncharacterized protein n=1 Tax=Rhodobacter
                     sphaeroides (strain KD131 / KCTC 12085)
                     RepID=B9KTZ1_RHOSK"
                     /codon_start=1
                     /transl_table=11
                     /translation="MDDIIDIADLDCIYLSYDEPQKEEFWLKIKNMVPWATRVDGVKG
                     SDAAHKAAGEASTTERFILIDGDNMPDENFFNLQLDFTDKDPNYKLAQYRWRAVNAIN
                     GLRYGNGGMSSWTKTYVANMKTHESSDGSDATTVDFCMDSSDNLYWAMHDCYSTTYPN
                     HTPFQAWRAGFREGVKMVLDRGAKPSIDDFKERVAGRNLNNLTIWHNVGADVENGIWA
                     IYGARLGTFMTMLTDWDYRDVADFDNYPALWEKYKNNNPALSAGFIGEELDSKLGLPM
                     CTLDAEQSKFFKRHCNSDKYNQGPLVKEMDVIRKIEGW*"
                     /db_xref="UniRef100_B9KTZ1"
                     /db_xref="A0A0F9PA76_9ZZZZ"
                     /db_xref="rsk:RSKD131_3659"
                     /db_xref="B9KTZ1_RHOSK"
     gene            96521..97588
                     /locus_tag="ALT_07252016_14_scaffold_0_prodigal-single_117"
     CDS             96521..97588
                     /product="Uncharacterized protein {ECO:0000313|EMBL
                     :KKM79364.1}; Flags: Fragment;;  TaxID=412755
                     species="unclassified sequences; metagenomes; ecological
                     metagenomes.;" source="marine sediment metagenome.;""
                     /codon_start=1
                     /transl_table=11
                     /translation="MGITVTGGITFGSGMSIRTPVPPSYYLAVSTFAGSRIAAYPWSS
                     SGFGTKFADPATEPAGVSNGVAFSSAGDAVAVAHASSPYVSAYPWSASGFGTKYANPA
                     TLPGATCYGVAFSPTGGAIAMASDASPFVYAYPWSGSGFGTKYADPATLPTNVARSVA
                     FSPAGDAIAVGHAASPDIAAYPWSGSGFGTKFANPGTAVGGSSNGVAFSPTGDAIAMA
                     VGGGGSPFIAAYPWSGSGFGSKYANPATSPAGNSNGVAFSPTGDAIAVAHNNTPFISA
                     YPWSGSGFGTKYANPTTLPATDSNGVAFSPAGDAIAVAHFASPYVTAYPWSGSGFGTK
                     YADPATLTGSDGLGIAFGTIQ*"
                     /db_xref="A0A0F9KB49_9ZZZZ"
     gene            97612..97980
                     /locus_tag="ALT_07252016_14_scaffold_0_prodigal-single_118"
     CDS             97612..97980
                     /product="hypothetical protein"
                     /codon_start=1
                     /transl_table=11
                     /translation="MITNTEHLNNLVQAAYYRELEVYHYQLNIDNYTVMLTALPSDGW
                     PAHLVGYAASTTDQLPFEMSDADVDLINDYQYRDRLRISVRSERVEQSKTARVLDALK
                     SQIGDDYDTLLADFKAAQTT*"
     gene            complement(98013..98333)
                     /locus_tag="ALT_07252016_14_scaffold_0_prodigal-single_119"
     CDS             complement(98013..98333)
                     /product="hypothetical protein"
                     /codon_start=1
                     /transl_table=11
                     /translation="MDEMVVIWETQKVDKPEFRLYYDDKGSVTGYTCEKLEGNYIVID
                     ATTFAESRPDIKVVDGKIIKNNYGSVVSKLCKDTDGFLCEAEDISIITEAAGQHWKLK
                     TKSL*"
     gene            complement(98326..99084)
                     /locus_tag="ALT_07252016_14_scaffold_0_prodigal-single_120"
     CDS             complement(98326..99084)
                     /product="hypothetical protein"
                     /codon_start=1
                     /transl_table=11
                     /translation="MNKGFVIMAQGLDYEVCADVLKDSILNVMPDANVTIITTEMLPY
                     GDQAPDTEWKLQNDWQVYEISPYDYTIKLEADMYLPKSIDYWWEVLHNRDLVVSTTIR
                     NFKQEVSDIKAYRRFITENKLPDTYNAITYFRKSELAEKFFNIVRDIFENWDEYKSIL
                     KCNVDELCTTDWAYAIAAHILGEENTTLPQFKEMSMIHMKQFINGCPTQNWTDNLIYE
                     KLPHTFRINTIPQLYPLHYHVKSLAKELKGNNNG*"
     gene            complement(99077..99883)
                     /locus_tag="ALT_07252016_14_scaffold_0_prodigal-single_121"
     CDS             complement(99077..99883)
                     /product="Uncharacterized protein {ECO:0000313|EMBL
                     :KKM97892.1};  TaxID=412755 species="unclassified
                     sequences; metagenomes; ecological metagenomes.;"
                     source="marine sediment metagenome.;""
                     /codon_start=1
                     /transl_table=11
                     /translation="MNRGVILFAFNSPKYNYYDMARHTAKRVEHFLKLPVTLVTDDDS
                     IPADEYELWDKVVKITPDKNNFRDWGMWINKGRYMAYELSPYNETLLLDVDYIINSDK
                     LLTLFDIDTDFCCHDRTNFLMNVGAPQELLSAYSYETLWATVVKFRKSTRAEQIFKCL
                     EMVQKNYEHYANIHHFIAPVYRNDYALTLALRIANGHGSDSRDVIPWDLLHVGKNTQV
                     YRDGDDQLGTEYTVMFDNWQRGKIRKEYITIKDQDFHVMDKEIYVEMINE*"
                     /db_xref="A0A0F9PXJ0_9ZZZZ"
     gene            complement(99880..100194)
                     /locus_tag="ALT_07252016_14_scaffold_0_prodigal-single_122"
     CDS             complement(99880..100194)
                     /product="hypothetical protein"
                     /codon_start=1
                     /transl_table=11
                     /translation="MDTKTLITDAKARFAHNSAKDYLKEKYNAKLLIAEQGGLWRADQ
                     ETIAFLTVMPNGGDDKLILMDTFDNPVLVDRSKLLSSLKGVYRSVMTDWYNEWKELES
                     KR*"
     gene            complement(100245..101198)
                     /locus_tag="ALT_07252016_14_scaffold_0_prodigal-single_123"
     CDS             complement(100245..101198)
                     /product="hypothetical protein"
                     /codon_start=1
                     /transl_table=11
                     /translation="MTYAQFGTIQAADFNTLVGGEPTTTANTLNATWATGGSQAGYGQ
                     TAVGNVTVGTNILASTQWSSLVSNTASAASHQGSSITSVSVPAAGGVITYNAAIPTNL
                     TTIYTNRLNATAQGSTTSNTATRATTWSNQLTFTHTATFANGNAARYFFNAGGQIKMT
                     VSHPGATGINLLFNNLASNVGTVVMSSPTSGSVSIAGTSYNGITKIGGGGNAPTIATN
                     TGYYAMTTSNATVFTQTASTGPSGYLSSFIRFIAVSNGTQGANGDAGSVITIYTIWDE
                     VPDGLVVALGSATTMTITPPSVTNIANTWGAITLSGTVTGS*"
     gene            complement(101208..102446)
                     /locus_tag="ALT_07252016_14_scaffold_0_prodigal-single_124"
     CDS             complement(101208..102446)
                     /product="Putative uncharacterized protein n=1 Tax
                     =Commensalibacter intestini A911 RepID=G6F3I4_9PROT"
                     /codon_start=1
                     /transl_table=11
                     /translation="MAYTIVKSDGTVLTTIADGTINTTSTSLGLPGRSFSGYGQAVDT
                     NFVHQLENFASATPPPNPLRGQQWFNTTNNTMYVCPSDGEANAAAWLALTSTASGGST
                     SFGEITVSGSVSANNIVATNEISANTLTSSYLTISTQSNIANAALSGTTTIANLTTTS
                     ITTGSATTNGSLTGTWSLSGSGIANGVNGTALWITNGNLMISGAGSVGIVTDNYYFAN
                     GDPISFTGTYSNSNVQSFLPTYVGNVGSFGGATVFNGRTLTTGANTTAGNITGNWILT
                     AGSRIQATYADLAERFEADQEYDPGTVVELGGEKEVTAVKDDLSDNVFGVVSLTAAYM
                     MNATAGDDATHPAIALAGRVKVNVIGKVNKGDRLVSAGQGRARAAKLGEANAFNTVGR
                     ALIDKYTDDEGSVEAVVTVR*"
                     /db_xref="UniRef100_G6F3I4"
                     /db_xref="A0A0F9N3L4_9ZZZZ"
                     /db_xref="G6F3I4_9PROT"
     gene            complement(102489..102863)
                     /locus_tag="ALT_07252016_14_scaffold_0_prodigal-single_125"
     CDS             complement(102489..102863)
                     /product="Putative phage tail fibre protein n=1 Tax
                     =Dickeya zeae (strain Ech1591) RepID=C6CP85_DICZE"
                     /codon_start=1
                     /transl_table=11
                     /translation="MTIYYSPITSGFYDTEVIEYPVLPDDRIEITVEERDAYIDELNN
                     NNNQLVVVDGKLVLTVRERIITWQTIRLDRNDRLNSSDHTQITDYPGDKEAWATYRQE
                     LRDIPQNFATPEGVVWPDSPNN*"
                     /db_xref="UniRef100_C6CP85"
                     /db_xref="dze:Dd1591_4028"
                     /db_xref="C6CP85_DICZE"
     gene            complement(102865..105540)
                     /locus_tag="ALT_07252016_14_scaffold_0_prodigal-single_126"
     CDS             complement(102865..105540)
                     /product="Uncharacterized protein n=1 Tax=Dictyostelium
                     discoideum RepID=C7G008_DICDI"
                     /codon_start=1
                     /transl_table=11
                     /translation="VSYSILRTDGTLLTTIPDGVINTTSTPLGLPGRNFASYGQVVDT
                     NFVHQLENFADNVVPSNAIRGQLWYDTDSPPVGSTGVLKICPADGESNSANWYTVLTP
                     QSISNLTLDNLIATANITANNASITNNANANAISTNYLTVNVNANIADANITGITYAN
                     TVNTRVITTGTRSTLGNITGAWTINGQGTVNSVAVTSLWVTGGNLVITDPSGVTGIRT
                     DNYMYANGSPLDFAGSYTNSNVAAFLPTYVGNVGEVGNPTIFNGRTLTTGSNTTTGEL
                     TGNWTLSAGSKLNGLSGISAANIVGTVANATYADTAGAALTAGTVTTAAQPNITSVGT
                     LSSLAVTGNVTAGNVYANSGTIGAALLTGTLTTAAQPNVTSLGTLTGLTVSGTTSLSG
                     GPVALGSNSNVSITGGSAGQVLATDGSGGLSWVPTGTATTAITVTANAQPNITSVGTL
                     SSLAVTGNISAGNVTVSGIFAGNAAGLTNVPAANIVGTIASATSATTATSATTAGTVT
                     TAAQPNITSLGTLASLAVSGNAAFTGQVVNLGTVANLRITGGAGGEVLTSTGSGGLTW
                     TSGAAATTAITVTANAQPNITSVGTLTSLAVTGNITAGNVTVSGRFVGNGAGLTNIAG
                     SGISGQVGNALTAGTVYSNAQPNITSVGTLSSLSVSGNITSGNVTATHYGSGAGLTSI
                     PGGNVTGTVANATYATSAGSASSATTASTATSATNATNANFATSAGSATSATTATRAA
                     TVTTNAQPNITSVGTLSSLSVSGSAGISGALTAGSAAISGALTKGGASVLTAADFTTA
                     GSGAATGWTRLPNGFLLQYGTAFVNRQNYTNVFYPISFSSFSVAVCSGSTQSNGDGSQ
                     GAPGVTSTTTSGFTTFFGTDGGGSGVTIRWVAIGY*"
                     /db_xref="UniRef100_C7G008"
                     /db_xref="C7G008_DICDI"
                     /db_xref="bcm:Bcenmc03_5048"
     gene            complement(105553..106173)
                     /locus_tag="ALT_07252016_14_scaffold_0_prodigal-single_127"
     CDS             complement(105553..106173)
                     /product="Uncharacterized protein {ECO:0000313|EMBL
                     :KKM20406.1};  TaxID=412755 species="unclassified
                     sequences; metagenomes; ecological metagenomes.;"
                     source="marine sediment metagenome.;""
                     /codon_start=1
                     /transl_table=11
                     /translation="MSIINMSYKVEGFLKIYDPNDGEVFVDKKNAINYENMSEAIADT
                     LSSRGYGEIYQMAFGNGGASVDQTGVITYLPPNVTGQNAALYNQTYAKIVDDTSVFNL
                     DPTRNKMTVSHTVGNLYSDIVVQCLLDYGEPAGQAAFDNSTQTDSAYVFDEIGLLANY
                     GTNNAGTVITRLLTHVIFHPVQKSLNRQIQIDYTIRIQSLTNLVTI*"
                     /db_xref="A0A0F9HY94_9ZZZZ"
     gene            complement(106173..106313)
                     /locus_tag="ALT_07252016_14_scaffold_0_prodigal-single_128"
     CDS             complement(106173..106313)
                     /product="hypothetical protein"
                     /codon_start=1
                     /transl_table=11
                     /translation="MNKNMTPSKNISEKKPNEVGGFYFSSGIKIFDPTSKEVLLQKRG
                     DN*"
     gene            complement(106332..126218)
                     /locus_tag="ALT_07252016_14_scaffold_0_prodigal-single_129"
     CDS             complement(106332..126218)
                     /product="Uncharacterized protein n=1 Tax=Cronobacter
                     phage vB_CsaM_GAP32 RepID=K4F9K6_9CAUD"
                     /codon_start=1
                     /transl_table=11
                     /translation="MARIRTLNFLPEIFQTPTNAEFLSATLDQLTSNPVTTRVQGYVG
                     SRFGSGVNALDYYVTEPTKTRTDYQLDPGVVFTKPDESVAQDFITYPGIIDSLKQQGA
                     VTNNNNRLFESEFYSWDSFTNLDKIVNHYEYYWLPEGPPVVTVSPSVVFTNEDYIVGN
                     LPNAYELTEVGSSNSTGLNPTISLLRGGTYRFFVNQDSPFYIQTIPSVTGFNPAQPFV
                     SVRDVFGVTNNGTTEGAVTFNVPSKTAQNNFIFPGNNFVDVVSTTPFDQVNGKNLYDV
                     FDPSTGITYPGLGNIDGVVGLNGLRVMFYDDGVPNEIGYVSSYYDGTNYDVNDPLFTE
                     PETVTISSTTATGNFLSMATGSTTDQIIVNQTVTFTAPLLGGLQEGQVYFVKEILNST
                     DFTISTSIGGATVSVGTDSGFNTIVNINQGQYEQGFYTSVNENYYRIQFVGDPNNPVL
                     RLLPDGIIPNEENITPRFGEQWINRTFFRNTLGVISLVPPITAPLDTLYYQDGTNPNK
                     VGVIKIIENTGKDFIDIETEILGKVNYTSPTGVQFTNGLKVSFDGNIFPISYRSGQYY
                     VEGVGTAIELVSVDELVTPESFSAGAYIPWDEFGFDIGSYDISLNIPVDPDYITIARN
                     SISRNAWARSNRWFHIDVINASAQYNNNPNILTEYVTPDNKAKRPIVEFYPNLRLFDS
                     GAVGKRPIDFFDTRAVDALSDVAGLLNYYPDVETYTTNTATVVATPTTLVNVVDMEAG
                     KTYSINVSISVGATGQAAWNTLAGTIGVFYQTGDEITCQIDGNELVIPGSSNGRLIYD
                     TTTVIIPNDQVTGIFQIGMYLGDTLNIVPVNSQITDLVDDGTDTTLTITWPYPQDVLG
                     GVTSVVGTDTLASNYSVFPGSRIIFSNDSNDVTKHTIYVVDIVTTILGQEPNIVLIKA
                     EDSNVSIDEQVAIKRGYNNQGKTFYYTGLAWNQAQQKVTVNQAPFFDIFDANGISLGD
                     PDIYGGTTFRGCTLFAYGINPLTVDDPILGFPVRYSDVANIADISFDVTINSDTFNYV
                     RGFDSITQQVNTGYVYNYTAADAFTRELGWQTAVENSVQYQLFNFKYDILNPPTQFVC
                     DIAVLPEVPLNSKGWPRVKVYNNNVYLEPTTYTVEVFENATSITLLDPPVEETVIQVL
                     LLSNQVSKSAYYQIPDNLNNNPFNADLTIADVGDIQNHYQDIFVNAPNTTGQIFGRNN
                     FRDCGDLISYGTKIIQNSASLALPGTFLRKTEHNVVDALLFNSREYIKYKQLLVDTVQ
                     NTDYVQRYTPSEILDSAIEQISASKSEINSFFWSDMLPNKAPFRTTTYNFNSLADVTR
                     YPLSQVYNFESANYNGVLVYLNRTVNNNVVQQQLLRNVDYTISTDSPSLTITLDLVPG
                     DEVIIKEYNQTYGSYVPYTPSKLGLYALTQPSVVLDSDYTVPTYFIKGHDGSFTKLYG
                     TYDPVTDVLVDFRDQALLEFEKRVYNNVKLSTEVPIKLYEVLPGFFRDSTYSYDEWLQ
                     MYSTNFLNWVGQNRVDYKTQFFNRNNEFTYNYTNSGNKLNGAPINQGYWRGVYEYFYD
                     TTTPNETPWEMLSFANEPTWWTARYGAAPYTSDNLVLWGDLAEGRVYSADGTSVIIPE
                     LARPGLLNILPVDSSGNLLSPLVSIVGNYNPSTFQKDWVVGDNGPVELSYRRSSSYPF
                     DIIKLFALTRPAEFYNLAVDLDNYKYNSEFNQYLVNNRSHLIINDIEIYGNGIAKTSY
                     INWVVDFEKQFGIDATNNITELFNNLDVRLIYRLAGYSDKTLLNFYVEKGSPNTANAS
                     LLIPDESYSVILYDNQPFDQLVFSSVVIQKIGNAYAVFGNAQTFAYFTVKAPINNGSN
                     SRIEVLKQTVKVANDYTNTDVLIPYGTRFYSTQEVAQFISSYAAYLRSKGVTFDLIET
                     GREINWDLMIQEFLYWTQTGWQDGSIITLNPSATVLAINKEGSIVQPLTLQQQNFILN
                     QNLYPIQNNELNINREGTAFIVNTLNEGDSMSFAQFNISNFEHGIVFDNTTLFNDVIY
                     NLVTGLRQNRITLRGTKTAEWNGTINTWGFILNQDNVKEWSKNIKYPKGVIVKYKNKY
                     YAALTLIEPTATFNELSWKLVNYNDIQKGLLPNSATRSYESTLYYNCNVANLEQDSNL
                     LSYSLIGYRPRDYLALADLTDVAQINVYKNMIKNKGTINALSAFDGAILPQGGIKYDV
                     YENWAIKSGEYGGVLSQNFVEFGLNENVLTGNPSIVSLTNGVYTEGAQQEVPLYSLLN
                     YGTPIVDPNILDTTTDYKNALYPSAGYANFDDVKMSSFFYSELANSVNKAGLVVPIQD
                     FYVRDYFWLANFKEQWGIYAWQPIGAVISASPNSNGTATITFNKPHNLSRLDPIAIVN
                     FAENVDGYFIVSQVVNLNQIIINLNIVNTPDNIIQGLGIGLLITSQRVAKPSDINNLP
                     LLEAEFVKNTVWVDENTNGDWAVYRKNINYLREGQLSVNNTINFGASVAYTDNVGYLI
                     SDPANGVVYRYSYNISTDDYEVSQTITNDASFGTKIAYSDNIFAISQPTTDPKVFVYV
                     WNDTRVTNNLIEYQVIDAPVGVTDWGSQLEISGDQNWIYISDTLNTNVYVYRRDNIEF
                     NAGYFTTGETYTITSLYATVQAGSFTVGTTYTITQLGTTDFTLIGATSNEVGQTFVAT
                     AEGTGTGVATAPATDFTACGAVENSVGITFVATASVLANTMTAGYTYKIVTLSTTDWN
                     AIGYVGTPAIGGTFVYNGISFTGSGTVTGNVSSSSGTAAQVTYQESAIIDGTSLGLNG
                     TDGFGKSIATDHSSTAVFIGAPNKDYSGSITDWGSAYSYQRSAQRFEAQFTTVSYLPS
                     AFMLGWSPATTSYNVLSTNGTTDVITLNTAAGISFNDPIIFTGVGLAGTNITENKTYY
                     VAAAPVGNTITLKATRSTTDIVSINTVGSITTATAILQDTPLYVVVNGTLVSDSNYGV
                     SGNTLFYTGNLTAGDIVDVSGSSFYQAQSFNSNFADRINIQFGSALDVTQTSSELLIG
                     SPFEISEENQEGSVYRFTNAGARFGVIVGDNECNLVSDTTILINGYAVNVLAGNATVV
                     AAAINNTNVPNVQASATEDNKLIIQIVDQNIANINNKLAVIAFDNTSLTQLGIAIYTP
                     SQIITCPHEFGPTQFGKAIKFNEFDSVIIGAPVGANIVGTTFDFTDDENLDNDTVFDN
                     NATRFVDSYPNSGAVYMFDLLSNYNGSATNPGAFVYAQSVNTPAIDVELSPLYGLAID
                     FNNNSVIVGAPNTIVTSATTGNVTTFVNATGIRDWSEFRQSSAIVDINKIQNTQIFSA
                     ITNNTLINLDYMDPLQDKLLGAIRENIDFVSSSDPASYNNDAAALTGYVWGAQDLGRV
                     WFNTRNVRFVNYHQNDVVYNSEYWGTLFPGSTVLVATWVASNVPPSQYRGPGIPIDPA
                     RYCVGSTLNASNVVTPVYYFWARNTNIIDRKREKTLADTVIAEYIQNPQSSGIAYLAP
                     LLPNTFALYNSNQYINVADAVLHLGFASGSASDIVHNEYSLIRQNYADDFLPGLPASI
                     YSPVTFPNRVLYPSAAEAEVPTSLYARMLDSLSGCAAGGEVVPNPFLPKAVQSGILAR
                     PRQSFFYDRLTAVQNYLTYANAVLIQYPMTEIRPNVTFAFAQNEFFNTPDFWNLTNWW
                     LPGYSNDTRAAILVPLYADLAELSVATGTIVKVEQNGQGLFEMYRYDANDVWTRIGLE
                     NGTYQFNSYLWDYDEAGFGFGNDFFDTTPYDLYPSEETRNIVRALNEQVYVGNLAEYR
                     NKSLILLFEYIQSETIESQNYLPWLSKTSLADVFHTVRQLQPFQVFKSDNVEFLEGYL
                     NEVKPYHVVIKEFLIKYDGLEEFTGDITDFDLPATYNTEVQQYITPQLVYSVPENEYQ
                     YDVDSPIWSTLPYTQWYQNYGLSIVGEPNYNITAIQSFMDLGTRSVIVDNASGFPVNG
                     VIQIGQETIAYSSVDRDLNILGGLSRGFNQTAISEHIPGEHVFIDLPPVVVLNEGEGY
                     TFVPRVTADIDLSIHSAPRKAAILQAVMSGDRVTAITVVDPGDGYPVLPTINIESAYT
                     VYFADTDINTALSTINVFASQLTTGEIVKFRSGTNGATPAKLQDNQWYYIGVLESLPA
                     VVIALYTSYSDAVKDQNRIAIAPGLVSDNMSISPGARASIITSSAPIRENNITLRFDR
                     TTYDSQVLDWETGAFYGAFFAGTYYNSDKVSSSAITLENVEPDINTILASAQGVALQI
                     SNIENDRELIWSSFMRYVSGTVSSNNSIQLIPQDGNNPDLSELEPNASGTTNGFYVGM
                     PVEFVGAVPAGLSENQTYYVSEIHDQLQFSVSLTDGGSSIILSDTTIGQQGLVMYTAE
                     VTDTAIITVDYPGILEVTATQATTNALTVPLTSVGTGGTIGFYTNLPLYFTGTTFSNV
                     IPNLAYYVTTVIDNETFTISEFENPVSSTITATTASTNVLTVDSTVGFNRNDPIIITS
                     LTDGLVTSNIVAGTTYYVSQIISNNQLSISAVVNGPLFALATRVGSATITSQKDVVQF
                     ETMTGSMTMNVSLPVSPGQINGQLFTLYQTSEQYPNVESESYSDLIVRNIRATIGTNY
                     GVAVNRIAISELEGGTDNFYVNMPLRVSVNVGNLIAGTNYYITEYSGEEIPDPENAGE
                     TINRPNIKVEVTTTSSIGNVLVSTIDLLQGYIGTASLYEGMPIEFSGLGLGGIVIGQQ
                     YFVKNIISDTNFTISELPGGAALVVTTANGIMIGIGDPYIVVSDTIPLGSVFSLANDV
                     PATNTVSFTQFVTGIPEFTLSYMVGGYRAIITDAGSGFAINNQIAISGTAVNGTSPRN
                     DLTLTVNTIDEFGGITSVIRTGTPPEIASNYYLQVRSENTLAVYENALMTIPASGLEL
                     PYVGYTTATVTTATTDTLTVDTTGFENYDEVYFTGIVPTGIVLGQAYYLYNVTSTTTQ
                     VTEIPNDVTSLVTGITFGSEFTMAKLGSIALLPEPFYFNQSVVKYNNRVYICVISNND
                     DEFIFGKWELLDSGDRRLNAMDRVIGYYQPTANMPGVDLTQLFEGVTYPNSTYLGNAF
                     QPDEQYTLDTTLVDLPFYPSDADVTGVVYDGSRYLASTNLPGYSAVLLSADGENWQIT
                     RLTNTNINLTNIVYNAPTYLITSSNPATPILVSSDGIVWTSDLYYIPFGTDTSIPYDV
                     VALSNARLSINSAAYCSNGGAWIAVGESILRSTDDIIWGETVTFDPTYSYELYGVSPI
                     TGTNCMGLVAVGKGKQPDYSTGVTQLVDINLFFYSSDSVNWTQSPALTNKGFYGVSSN
                     GSIVISVGESGVIYYTQNGFDWFGINEVECTFVNSSTNVLNVTGTAGFVGGASGTPVR
                     FNNAFSSIAANTTYYVKSIVSSTQVTLSDTLNGTEKTLTTSSVPAGTRMFIYDAADPN
                     PATLRDLTYANGVWIAVGDSGTIKTSSTGFIWNEVSLTITADLNSITYNAIDTSFTVS
                     GENNTILTSTDNGVTWDETSIFNPIPTVYDVQGADFQFGYAPEELVAGVISDNFAMIV
                     NTRPGTNWPVVEYGHTGYNAISVELIPTDGTQLEYSFANVAKVPAHVSVQVINGNTEL
                     GTTLSPNSYDIDWVNKLVTLDAPLSFSPRLDKLRIDVYEVGNGDQLVKSSTDTLPIKT
                     NTESGFNEIDLNCNYSAAIFEGSGAFRPGTDNVNVRVFETESIADRIFCDDVTDFILN
                     SPITFQGLPFGGLQEETVYYVKTISVAANAITVSEIYDTISGQAGPTTELTDATGEMF
                     ANIQNGIGAVWSDPVVEHNGEKLIFGGTSLATRTIAATNSIVTGTTSGLIVGTPVTFC
                     QQSFGVINPLTRYYIHSIIDGNEFTISETQNGPVLPQVDFIGQTRYVTNDYAIGSRPG
                     NKARLIFATNSYTNDTDYIVFSIFGETIPEQYGYALPETEYFAGNGSTAEFYLNNFVG
                     SNNPDNAVIEVNGIRLTKSQYTIDPVLNVITFVSPPIADSTVSVTTYNDTTRQYLTSQ
                     YNVTGNPGSSLLNLVVVATTQEVGTYDQDAPTVQTFDQDTPVVVLYDEFLNYLTLGSG
                     GDTSILNVNDSVQFSSPTLGGIVAGRTYYIIEIINSTDFVISEEVAGAPFEVYDDTGS
                     MPVLANGLTVSGISNIINTIAPPIAITNATASTTGSPNEITVTDVTGFAAGQPVQFFG
                     ISFDANIDTDGVVYFVDTIDVPNDKFTISDTQGGPTKTLAGGSGNMSVEVGGNPAVRV
                     TTAIENKFVENTLIRIDGTEGSIQLNNNTYYAKIIDNFTFDLYNQPYSPAIGAVNDPV
                     TTISAYTGGGYAWRQGLFFIATTVATATTSGTGFITVDSTTDLVAGTPVYFSLIEEKS
                     GSTLMGGLVQGQEYYVRSIETATAFTISNTRYGDPVTLTTDTGKIYVTQWSQENVDRL
                     WVTVNGYRVPSSKLKVNPANEVSILTQMVPGDQIIISSMIPTATPNEETYINYVDNTN
                     NASVYRVNPQISTWLTQAINPLSDVIYVQDVTKLTNLIVQTEVTPATVAGFYYIGLTA
                     DKTLIANVSVLNKTTGNVLPEEALSVVLIDLSPNVKIVPGAYITVGDELVITTLEGNI
                     INVGSEQIRFGSANFENNTLGQLSRGVNGTARRSFTPIYTPVYGLLSSNRLPDIYYTQ
                     SWNSYVYNTVEGDPLQISDTLPANFLIASN*"
                     /db_xref="UniRef100_K4F9K6"
                     /db_xref="A0A0F9RNS7_9ZZZZ"
                     /db_xref="syw:SYNW0953"
                     /db_xref="K4F9K6_9CAUD"
     gene            complement(126227..129595)
                     /locus_tag="ALT_07252016_14_scaffold_0_prodigal-single_130"
     CDS             complement(126227..129595)
                     /product="Baseplate wedge n=1 Tax=Cronobacter phage
                     vB_CsaM_GAP32 RepID=K4F628_9CAUD"
                     /codon_start=1
                     /transl_table=11
                     /translation="MATSSRQSALFGPNDWKTIYQTFNQADFRSYDYNTLRKAFIDYL
                     QLNYPETFNDYVESSEFVALLDVIAFMGQGLAFRNDLNARENFIDTAERRDSVVKLAN
                     LVSYTPKRNIAGQGYLKVTSIKSSQNITDINGLNLSNVPVLWNDPANPNWLEQFNTII
                     NATLIDTQRIGRPGNVSEVAGVDTSEYSIQIAPNALPIVPFTSTVDGVTMNFELCSVT
                     SVDSNSIYEIPPAPSGRFNMLYRNDKLGFGSPDSGFFFYFKQGSLQTFDFSLQQQIAN
                     QNINIDIQGINNTDTWLYKLNQGNIRDLWRQVENVYANAYLQTERTAKQIFSVSSRFN
                     DQVTYVFGDGVFSEIPVGNFRAYVRAGNALTYTIYPSDINGLSVTFTYVSRLGRAEIL
                     TLGLSLTQTATTAQARESISNIKQRAPTRYYTQNRMVNGEDYNNFPFTLYSSIIKSKA
                     INRSSVGVSKNLDLLDPTGKYSSTVSFGNDGGLYLDGNDGFLSLTINNSSDIIAFFTG
                     TLASVLTLNRATQYYIQNYPRYDVNASTGDGVVYWQTSNVTGDAVTGYVYNRTGSLEQ
                     PISVGTFNTNNLKYLTPGAIVKFTAPTGFYFDNNNRLVQGIPGPSNSTFIWTTVLNVI
                     SDGSNNGEGSFANGTGPIKLNGYVPDGGILTQIIPVFGNSIPTSVIQEALIRMELNQD
                     FTLVFDNSLLINQLRWSVKKITNPNWFVKFTSIGENRYSVTYKSLVYYFGSVADTRFT
                     FAKNELVYDPFTGKIIQDFIDVLGINTLPGSVNSIGKNTNINILGQTVQSDGYVDDFQ
                     VEVAATDVNNNQLILNPDFFNEITGYDPLGSNVGIYAFFEILQDPINLTREYLVATTD
                     IQFQYATQTDIELVKYDYPVGQVFYAFGETKFYKTVQDQTVTVPFYVLVEQPQFVARF
                     GRQGLSFQYKHNSNNTNRIDPVTTNIIDLYVVTQSYYTAYQNYVVDSTNTIPEPNRPT
                     ITELASQYPEIQNYKMLSDSVILNSVEFKPLFGPKADPALQATIKVIKTRNTNASDSE
                     VRSAVLTAMNQYFNVNNWDFGDTFYFSELSAYLHAECADLISSAVLVPADPTMSFGDL
                     YEIKSRPFEIFVNAATANDVLVIAALTPDELQVR*"
                     /db_xref="UniRef100_K4F628"
                     /db_xref="K4F628_9CAUD"
     gene            complement(129642..130091)
                     /locus_tag="ALT_07252016_14_scaffold_0_prodigal-single_131"
     CDS             complement(129642..130091)
                     /product="hypothetical protein"
                     /codon_start=1
                     /transl_table=11
                     /translation="MATYLGFSTQNVGKSQTTNAVSGRDGGPGGIRQSIVWGKKFKLV
                     DAKLVVQDFINAMNIRRGTKVGNPGYGTTLWDYVFDTNTLAVRAQIENEVRRLARLDP
                     RIILNSIAIYSNSNGVLIELQMAVAPINEAFVTKINVSLTTETASIV*"
     gene            complement(130093..133845)
                     /locus_tag="ALT_07252016_14_scaffold_0_prodigal-single_132"
     CDS             complement(130093..133845)
                     /product="SrpA n=1 Tax=Streptococcus cristatus RepID
                     =Q9KX33_STRCR"
                     /codon_start=1
                     /transl_table=11
                     /translation="MPTDTYKPKGPVKSDSADSGGADAKKYPVIGTVKDNIDATRTGR
                     ISVSLQDGKGSLEPDEGPWPSVQHLSTFFGSVRPSAGSGSDDYGSYKTNPSAYGQWQS
                     PPDIGTKVVCIFINGDPDAGYYIGAIAEPETLQMVPAIGASESVTLNEGEAKSYGGAT
                     RLPVTNLNTNNTDKADSNEFLNTPRPVHSYTASIMSQQGIIRDPVRGPISSSAQREAA
                     SRVGWGVSTPGRPIYEGGYNDTNLPENLQPKKGEQLKVISRRGGHSIVMDDGDIIGRD
                     QLIRIRTSLGHQILMSDDGGTLMLLHSNGQSYIELGKEGTVDVFAMNSINMRTQGDFN
                     IHADRNINIHAMENLQIQAKNIHTNSEEETKSRAGTAYKISALTNFTAKAGFGAAIKA
                     GGEASLVGGIRAVIKAKLRIDLNSGSPILKPKDVPIIPLVAQTDTLFDKEKGWAAAPA
                     KLLSIASRTPAHYPWANAGQGVDVKVSGDASDNLPSPPSAAVQAVNQAAESIPADPPS
                     TATVSSVPPVAAVSESMDKTTTDAVLGSSATSAAEGPGQEAVTSGAAIVSPTDAPNIN
                     GINSALGEAAATIGGVSTQVTVADRALSSVTGSFSNNTIAMGSFAQTPTQLTISGILK
                     PGAATLINGLASSGKNLTSTTPDMLFTGKPGAENITSLAENTTAQAASLVSVLKVAQQ
                     QLNDVGILSGKESSTQSAGLVTAAASFGTDAVIDTVREFGTNLLPSSNASQVASRIIT
                     SDPVSAAISSTQLLRTNVTDQLSTLTGVNTGAVLSTIGKGISAANLASTLGGLGGIAN
                     SLKSVSGVLGGLRGGIVSLTSLLNSVKGISGSAYSAVLAAFPKLEPNVPQYLSEFAKK
                     TAAISTIVSRTNSSPNSGNSLSILGNSLSSLASNASSLANDIQTAERITNSIENTFNN
                     SIDSITGIGNNVGGVPSRLPNTVNVGLLDNILEAQPNNNTSLSTLIDSVSGTTDQQLV
                     NAVSNSADMINSMAGASTALASGGLTSLANAARVTQSGGGAATASALASGITNLPGGI
                     RTISTVTNLAANAINRLPGTSVLSGEMRNIQTQVQNGLSTVSSVANSLGSFANRAGGL
                     TSAITSRLPIGQASQLLSSLSALGAGGASPIKLPSIGINTINRQSLTAQIKSVIGDPG
                     IPEPNLLGEIKEATIESFEQELLTVLEDIKEIADELNVALQEENTAYARLTAIERDAP
                     FGDPTIAEARRIYIEATNKSSELMDQYIKLTEADSTPINTSNTGLV*"
                     /db_xref="UniRef100_Q9KX33"
                     /db_xref="A0A0F9UX49_9ZZZZ"
                     /db_xref="sne:SPN23F_17820"
                     /db_xref="Q9KX33_STRCR"
     gene            complement(133858..136308)
                     /locus_tag="ALT_07252016_14_scaffold_0_prodigal-single_133"
     CDS             complement(133858..136308)
                     /product="hypothetical protein"
                     /codon_start=1
                     /transl_table=11
                     /translation="MNNPNTLSGPASDDSGQGQPNSANSSPTPNSADLGDEQLSNIEN
                     DFDNESSSGARQDGQEGIDDLGEPGTPPYENEGFIRIPISDSGKPGVRLKNALGYLAS
                     YTYQISLYMITPKAYEYFIKTGRRDVTAFNKANLDDVEGGAYLVAQSAGMGAPQDRAP
                     GFNLDYYIDNLVFTHQTAAKETAGPLVKTDYKFRITEPYGFSFVSKLARATKLLETSA
                     GGPNLQNYKGTENANPTKNFFIIGVRFFGWDQFGNRVLGDEEFDGQALDPNASGTGAL
                     FETYNEIIFTEFKFKIDGRSTVYDVKAQPIDIASTVNATKGTNPDNKSVSGRTVRDLL
                     VGPNGLLTKLNAEEKKLVPKSAEYPITYKIQWLGDDIEQLAVSPVVTDNMKSKMNLPN
                     SNAKNTNESNDALAIKTTPNKNEVQTSIGKVPITQAIEQIFVRSKFMLDALTKSYKDD
                     NEANPKTNEPGSTEGTGKKMVWFNISPKITNIQWDKKRKDWAYDIVYVIQTYLVPSTP
                     SNYVSEKTKYYGPHKRYDYWYTGQNTEIIGYEQKIDNQYFLATYTDPANKNDDETGNT
                     KTAVNRQNGGDKTGAGGTPANEAINNFRTSLYDPSSFATAKIQILGDPDFIMHDTASV
                     DTSTTGSTSYNKFYDSNGTTVNPTGGQVFIEVNFNEAVDYSRTGTIEEDAIEQNLPPV
                     TGEPGTLLINDSIEFWRFKDPEQAAQVQGIPYQILSVTNSLVNGSFTATISAVINQDL
                     ADESLSEEGKDEAKREGANITDEEPTPTNEAANNNAVNPLPDKTPPTGRNPEPGIGTD
                     LLNWWNGTNTATKPEPNN*"
     gene            complement(136312..136629)
                     /locus_tag="ALT_07252016_14_scaffold_0_prodigal-single_134"
     CDS             complement(136312..136629)
                     /product="Uncharacterized protein n=1 Tax=Escherichia
                     phage PBECO 4 RepID=L7TIK9_9VIRU"
                     /codon_start=1
                     /transl_table=11
                     /translation="MAKALNIYGRSSPYYSTPVVNNKFLDVMTYRNIPFDPTDVFMTI
                     TQVYEYRPDLLAFDLYSTPNLWWVFAARNPNVLGPDPYFNFKTGIGIYIPTQQTLQRE
                     LGI*"
                     /db_xref="UniRef100_L7TIK9"
                     /db_xref="A0A0F9RNT5_9ZZZZ"
                     /db_xref="L7TIK9_9VIRU"
     gene            complement(136629..138185)
                     /locus_tag="ALT_07252016_14_scaffold_0_prodigal-single_135"
     CDS             complement(136629..138185)
                     /product="Uncharacterized protein n=1 Tax=Cronobacter
                     phage vB_CsaM_GAP32 RepID=K4F7G7_9CAUD"
                     /codon_start=1
                     /transl_table=11
                     /translation="MSEINSRIADTDTGFIRIRGSAFMDNGRIAYRYILYGNGEFSAL
                     DFSTDSAAVLAQITASGNNLILPNGTLVRIANPPGASVVAATIREQAPQIQQYLTAVL
                     ESDLAQAEAAANPAPVPTPDPTPTPTPTPGTDPADTNITNTTNTTSTASATVITTPES
                     VTVITEESTTTTSSGSTTITVPPTTSAPNTTAATATTPPPRTSPQTTTNPSNPLPLGD
                     DIDDIYDPNLTPEQIASLSPGDQQARDEFLADSETNADTAQDEIIVNGTVEDDDIVVN
                     GGIDWRVRLSLAQNSTYFYKNKDAGILKPLLRTNGVIFPYTPAININYIANYEPASIV
                     HNNYKVFQYSNSSVDSVTITCDFTAQDDGEANYMLAVIHFFRSLTKMFFGQDQQPRAG
                     TPPPLCYLTGIGTYQFSAHPLAVSSFAYNLPNDVDYISTDGPITEQAPTATNNLSSSL
                     RLPPNVVAGGVAAPPMFEDRPRADSRTWVPTKMQMVITCIPIMSRNEVSNEFSLREYS
                     NGSLIDRGFW*"
                     /db_xref="UniRef100_K4F7G7"
                     /db_xref="A0A0F9UAA2_9ZZZZ"
                     /db_xref="ami:Amir_4196"
                     /db_xref="K4F7G7_9CAUD"
     gene            138310..139215
                     /locus_tag="ALT_07252016_14_scaffold_0_prodigal-single_136"
     CDS             138310..139215
                     /product="RNA polymerase sigma factor n=1 Tax=Escherichia
                     phage PBECO 4 RepID=L7TQF6_9VIRU"
                     /codon_start=1
                     /transl_table=11
                     /translation="MTPVKKPRKINYLNNKDILKEIHTSKNSYCSFVDPDYHRYDIII
                     DMPESNLETSLEYALKPDQIQQAKETRATRLTQETGEKVLAETILTTDLIFRVMTWDH
                     IPMSQKQPRKTIKKKSAKEIFVFEDDDDEDFSDLEDAATKKAVDDMVHEKVNFPPFHH
                     YKLDENNSFTCVGKSHWEGGMENGNFNKDHGNITNKLARMYMMLCEKYSMKFNWRGYT
                     YRDEMEASAILQLTYVGLRFNEAKSANPFAYYTAAVNNSFCRVLNTEKRSQNIRDDIL
                     EMNGMNPSFSRQMKGKQIGQGLTNK*"
                     /db_xref="UniRef100_L7TQF6"
                     /db_xref="A0A0F9UX53_9ZZZZ"
                     /db_xref="L7TQF6_9VIRU"
     gene            139259..140275
                     /locus_tag="ALT_07252016_14_scaffold_0_prodigal-single_137"
     CDS             139259..140275
                     /product="Endonuclease subunit n=1 Tax=Escherichia phage
                     PBECO 4 RepID=L7TJQ6_9VIRU"
                     /codon_start=1
                     /transl_table=11
                     /translation="MANLFKKAAVFTDIHFGLKSNSVQHNQDCADFVDWFIQKAKEEN
                     CETCFFLGDYNHHRASINLQTMQFGLRALEKLNNNFEHVYFIPGNHDLYYRDKRDVHS
                     VEWAKHLPNVTIVNDWFIQDGVVIAPWLVGEDHKKLAKLSGKYMFGHFELPAFYMNAM
                     VQMPDHGDVSDSDLAGFEKVFSGHFHKRQARNNIWYIGNAFPHNYADAGDDQRGMMIL
                     EWGEDPEFQAWPGQPLYRVYKLSDILDNPEGLLLPKSSVRVHLDIDISYEEANFIRET
                     MIPKHNIREMSLIPMKLDQHSQDLAPGEVSFESVDQIIIDQLAAIESEFFDPKVLLEI
                     YRNL*"
                     /db_xref="UniRef100_L7TJQ6"
                     /db_xref="L7TJQ6_9CAUD"
                     /db_xref="L7TJQ6_9VIRU"
     gene            140272..140892
                     /locus_tag="ALT_07252016_14_scaffold_0_prodigal-single_138"
     CDS             140272..140892
                     /product="hypothetical protein"
                     /codon_start=1
                     /transl_table=11
                     /translation="MIDVTDRKIWVFREARSGSLAFTNWLSRVVDKPMHSVESVEDMV
                     DDTSLLFHSHNFEMLRELKEEENPIIFRCSRKDKAEQLLSRIAYDHTGFANINNGTPE
                     AELEHFLTVTQNQNVAVTVSQVLIFLHVYHKYDDLWNEYAPKFISQVVYYEDGAGNID
                     LPGLELYDFNYSYGNDKWIRKLPGGYKQNFYSNYDHVKELLRMYFK*"
     gene            140889..142973
                     /locus_tag="ALT_07252016_14_scaffold_0_prodigal-single_139"
     CDS             140889..142973
                     /product="Recombination endonuclease subunit n=1 Tax
                     =Escherichia phage PBECO 4 RepID=L7TM31_9VIRU"
                     /codon_start=1
                     /transl_table=11
                     /translation="MITLKNITLKNFLSIGAVTQAVNFDSKELTLILGENLDLGGDGA
                     RNGTGKTTLIQGLSYVLFGSPINQIRKDNLINRTNAKGMMVTLEFSVNGVEYKIERGR
                     RPNVLRFYVNNSLQGKEEKNEAQGENRETQLAIEHAIGMSSDMFKHIVALNTYSEPFL
                     SMKANDQRNVIEQLLGITLLSEKADLIKEKIRLNKDAIQQEEFRNKAVEEANGRVQEQ
                     IDSLKRRQVLWQRQHDEALSRLVADYDDLSKIDIEVELQAHRDWSVYNEKKKQLDACN
                     ALIARQTAWLQKRDADVRVLQISYDTKSNIDITAELQAHYDLRVYEANKIELATLNKT
                     IVGLEATLTKDKNIVTKLEGEIKTLEENKCYACGQDLHDENHASVLLGKHDLLIIAKG
                     DLAQTQNDLEKNKNSLFVLGTAPTTHYKTEAEAIKHSSELENIQSQISAKLAETDPYA
                     EQIAEQCILEDIGSAPVTHYDTEAEAIEHRTIVANLENSITLKAAESDPYTEQVVDME
                     NKALQEVTFDKINELSKFGDHLKFLIDILTSKDSFVRKKIIDQNLSYLNARLTNYLDK
                     IGLPHNVVFKNDLSVEITELGRELDFDNLSRGERNRLILGLSFAFRDVWENLYFPINT
                     LFIDELIDSGMDSIGVENSMAILKDMSRRRNKSIWLVSHREELAGRVPSVLKVLKENG
                     FTTYSTSTDTVE*"
                     /db_xref="UniRef100_L7TM31"
                     /db_xref="A0A097EYH4_9CAUD"
                     /db_xref="esm:O3M_25864"
                     /db_xref="L7TM31_9VIRU"
     gene            143011..143571
                     /locus_tag="ALT_07252016_14_scaffold_0_prodigal-single_140"
     CDS             143011..143571
                     /product="Uncharacterized protein n=1 Tax=Thiovulum sp. ES
                     RepID=J0LB15_9HELI"
                     /codon_start=1
                     /transl_table=11
                     /translation="MTSPQKAKGSSFEREVANFLSKLYGESFIRAPGSGAYVGGKNQS
                     RKEFLHEGQIRSFKGDIVPGETFTKFNAECKSYADFPFHLLMTGECKVLDGWIKQLMD
                     VAETDDCSVLYMKFNRKGKFVAVQSKYTWVADNFIHYRSDTTGEWIIMEFDHFFKLNK
                     DLLKLYSGSPVTKTEQILTLNTSPTF*"
                     /db_xref="UniRef100_J0LB15"
                     /db_xref="J0LB15_9HELI"
     gene            complement(144030..144722)
                     /locus_tag="ALT_07252016_14_scaffold_0_prodigal-single_141"
     CDS             complement(144030..144722)
                     /product="hypothetical protein"
                     /codon_start=1
                     /transl_table=11
                     /translation="MKIFFNGDSHTSGSELYFARQDAYPYKLAKLFDAEIVGNPALGG
                     ASNDRIIRTTEEFLRNNEHPDLIVIGWSEPIRIDWFVNGKYESLYSEDFPPVESHKVN
                     DTRATYFTQDWRHHSIEYVMTQYHHEKIFNLHQHLKYLKIPHLFFNAVNSFNTLIECH
                     KPFAGDQHNYEFFKHEWNEVFWNPYEEVGSFLEWGKHNAYEVTSYHHLKEPAHEAFAK
                     VLYDYIAEKSIF*"
     gene            complement(144733..144867)
                     /locus_tag="ALT_07252016_14_scaffold_0_prodigal-single_142"
     CDS             complement(144733..144867)
                     /product="hypothetical protein"
                     /codon_start=1
                     /transl_table=11
                     /translation="MSWHMRGGASYVDILNMSTAERKEIAAIIESNLEVTKKTQLPYF
                     *"
     gene            complement(144957..145781)
                     /locus_tag="ALT_07252016_14_scaffold_0_prodigal-single_143"
     CDS             complement(144957..145781)
                     /product="Uncharacterized protein n=1 Tax=Cronobacter
                     phage vB_CsaM_GAP32 RepID=K4F6V0_9CAUD"
                     /codon_start=1
                     /transl_table=11
                     /translation="MDNNPLRQYFRRPAVYISLPSKGEGYSNEDIEMPETNELPVYPM
                     TAIDEITARTPDALFNGTSIVDLIKSCVPSIKNPWAIKSVDMDAILIGIRAASGGEML
                     EIDTTCPSCEVTATYSINLIAALSSLKPGNYKAPLEVGNLKIKFRPLVYSEMNQASLG
                     QFEVQKFFDALYKIETEEERNAASREALEKITFLTMDILSKTIEYIETPNGNVDDKAF
                     ILDFMKNCDNTVYNSIRDHSAELKEGTELKPATINCASCSHEYDQAYSINPTDFFG*"
                     /db_xref="UniRef100_K4F6V0"
                     /db_xref="A0A0F9PI50_9ZZZZ"
                     /db_xref="K4F6V0_9CAUD"
     gene            145876..149673
                     /locus_tag="ALT_07252016_14_scaffold_0_prodigal-single_144"
     CDS             145876..149673
                     /product="ORF002 n=1 Tax=Staphylococcus phage Twort 
                     (strain DSM 17442) RepID=Q4Z9E1_BPTWO"
                     /codon_start=1
                     /transl_table=11
                     /translation="MDPEIVERLNEQLREMYEILSEQNAMMAAQMKSMKDQAAAADKV
                     TKANDKQSKSTDELAESTEELTKKQEAYARAEKERQEAVEEATNRINKAMGTVANGFL
                     SLGSVIMDSTHSFSKYNGMIGSAGDAALDLGKNFGVLGTVIGGVVKAATMLMQYQLAQ
                     SDSLLKFNDQISKMGAANAFSTDTILEMANTIGFAAKDLDKLMAPMQKLGSTFKQLGN
                     GAVDSTNRFMEMANVGSEVRKEFQRLGYSQAELVEAQAGYIELMGGAGLSLRSFNGEM
                     KTLQKASTSYIKNLQILSEMSGLSAEDQQKRMAAAAADTQFQLYISDMNKKIASATTE
                     EEKEKLAAQVELAMATKAEITALQGEEAGRSYGQALYGAPMTEGVGTMAFSGTYGTIL
                     EAAREMRAGNINSAEQAARYTQAVKDRSAVAQDRLGIAAAIDPNAANLIGGTGGITRR
                     NQMFSMNQEKMAADMRKRIADNKGDPENDVAPTGPAATDPRQQFRNMLTEIEIEMRTT
                     FDSFADNLGFATTALIGLTVAAGGAALVIAAKGGLARLAGGAAVGGGAAATTAATTAA
                     GATTAATAAGGATAAGGAAAAGKGAQLLKAAKGAAIVAGGAYVIDAGFGAAGVGKDLD
                     SKTIQSQDDKNWERASTWEKTQSSLARGIEHLGRFMFMDNLANQAQADRVKSETEYLD
                     KKLSSEKESSDAAKTAASASATADGKFADAFGKHVEKFGEIVNKLGSPNKGMSSSVAT
                     SFGRNIESFGKLIIAFAKTVTAFAKTVQAFATITGTFSKAVTMFAAQNKSLNNLATVG
                     TKVKGKSSGLLGTPMGEESELDVIDYIESLQIALDLTTISTDNFRAAEMKRHRFTEES
                     MMQFRRSLEDLTKTIGGITGIDRSDDDSKNSSTGGGGGGGGDEAGAGSTDNAKKALEY
                     FMEQGWSKNQAAGIVGNLQQESTANLDPTIRNPGDAADGSDSVGIAQWNSSRLRNLER
                     FARERGTRSDDFDTQLAFVQYELTQGEKKNVGRALSRTDDVAEAASLIDRRYEVSDGS
                     SRNQRIANARALASDDRADGAPNDIRGQNKDIVSLGNQLQSEGLVISGHSEFGGPPAR
                     GKHAENSRHYKDLAIDINAPGGITEADNPKWAKKFNALASRIQGQGFAVKWNDDSAHR
                     NHIHASVGPPEGSIVRAAKGGLVKGPDSGYPVEMHGSEMITPLTQDSILAKLAKTPAE
                     TPEISNAISSTAPTMEKEILERVVNMNAELVEGMLSKLGDMVSALADGNDTREKILKN
                     SMV*"
                     /db_xref="UniRef100_Q4Z9E1"
                     /db_xref="Q4Z9E1_BPTWO"
                     /db_xref="cai:Caci_1165"
     gene            149706..151496
                     /locus_tag="ALT_07252016_14_scaffold_0_prodigal-single_145"
     CDS             149706..151496
                     /product="Portal vertex protein of head n=1 Tax
                     =Cronobacter phage vB_CsaM_GAP32 RepID=K4F9K9_9CAUD"
                     /codon_start=1
                     /transl_table=11
                     /translation="MSYKKKFLNKSGVSSPISGMNSNAGAWNSSGGVPSGGYSNTEFG
                     YKNYMSRLPEVYTGHPNRIERYNQYEMMDVDAEINACLDIIAEFSTQRNEHNKTPFSF
                     EFKEDPTPHEVELLTKQLQQWCKLNEFDVRMFKIFRNVIKYGDQAFVRDPENFKLYWI
                     DMVKVIKVIVNESEGKKPEQYVIKDININLQNLTVATKTNTDFAANPATGLGGTGGGG
                     QSGGYTTPAMPYNTTGSRFTLGQSESAVDSKHVVHVSLTEGLDRFWPFGQSILENIFK
                     VYKQKELLEDAVLIYRVQRAPERRMFKIDVGNMPSHLAMAFVERVKNEIHQRRIPSVY
                     GGQSIVDATYNPLSMNEDYFFPVTAEGRGSSVEVLPGGQNLGEIDDLKYFNNRLARGL
                     RVPSSYLPTGPDDNTTPLSDGRVGTAMIQEFRFNQYCERLQNYMAMKFDEEFKLFLRW
                     RGFNIDTSLFQLVFNPPQNFAAYRQSELDNARVGTFTSMEAFPYISKRFALERFLGLT
                     EEEIKRNESMWEEENKEEVTSDPAGSDLRNIGVSTGDFESDMETADSIESSEEMGDSE
                     LDVAGPVGSAGGEAVPGGAAGPVGGGGMQI*"
                     /db_xref="UniRef100_K4F9K9"
                     /db_xref="A0A0F9QJG2_9ZZZZ"
                     /db_xref="K4F9K9_9CAUD"
     gene            151502..151699
                     /locus_tag="ALT_07252016_14_scaffold_0_prodigal-single_146"
     CDS             151502..151699
                     /product="hypothetical protein n=1 Tax=alpha
                     proteobacterium SCGC AAA298-K06 RepID=UPI0003778D2D"
                     /codon_start=1
                     /transl_table=11
                     /translation="MREFIKFLLIWISQNLAIPFWMVGHVHLSMNMNVYQDIHILLAS
                     LGMNLIVAIGFWIDFKTQKDK*"
                     /db_xref="UniRef100_UPI0003778D2D"
     gene            151704..151937
                     /locus_tag="ALT_07252016_14_scaffold_0_prodigal-single_147"
     CDS             151704..151937
                     /product="hypothetical protein"
                     /codon_start=1
                     /transl_table=11
                     /translation="MQLYEMFDAPINGLQDVNADNSKPTYRTSRKTKLTLKQIRKLRR
                     MLDVRSYEKKQYLEKVRKQYGAKPEEEAGGPAL*"
     gene            152044..152889
                     /locus_tag="ALT_07252016_14_scaffold_0_prodigal-single_148"
     CDS             152044..152889
                     /product="Uncharacterized protein n=1 Tax=Entamoeba
                     invadens RepID=S0AZT6_ENTIV"
                     /codon_start=1
                     /transl_table=11
                     /translation="MDIKKFEQLMDLVINEDNDRANELFHEIVVERSREIFESIMAEE
                     MEDDDDVMEDDMGGMGGQVGDLLDEINAEEAGVTEEEEDDFDFTDSEDDVELDGAEDF
                     GDEEGEEVEDAVIRIEDKLDQLMAEFEDIMGGGDEMGGEEEMEFGADDGEEEMEFGAE
                     EDEEAMMEAVQLKKISVTHGDNGVQTRSPSLQNSGQAGMDSNPVKFSGASESVPTAPK
                     APSNFYSKGETSVKGAGNFKNSPGKDNFKDKGEAAPKPKHGDDGSNARSPVAESRRPA
                     RRPAR*"
                     /db_xref="UniRef100_S0AZT6"
                     /db_xref="A0A060RTS0_PLARE"
                     /db_xref="btw:BF38_5659"
                     /db_xref="S0AZT6_ENTIV"
     gene            152905..153540
                     /locus_tag="ALT_07252016_14_scaffold_0_prodigal-single_149"
     CDS             152905..153540
                     /product="Prohead core scaffolding protein and protease n
                     =1 Tax=Escherichia phage PBECO 4 RepID=L7TQE4_9VIRU"
                     /codon_start=1
                     /transl_table=11
                     /translation="MAYLRENLTFDRAGMVVESIHEEGADFKTLYMKGIFIQGGVKNA
                     NERVYPVNEIETAVDTLNTQISEGYSVLGEVDHPDDLKINLDRVSHMITSMWMDGANG
                     FGKLKILPTPMGQLVRTMLESGVKLGVSSRGSGNVNDMDGKVSDFEIITVDIVAQPSA
                     PNAYPKAIYESLMNMKNGHKMIEIAKEAQGDKKIQRFLGEEVKRLINELKI*"
                     /db_xref="UniRef100_L7TQE4"
                     /db_xref="A0A0F9TS85_9ZZZZ"
                     /db_xref="L7TQE4_9VIRU"
     gene            153555..154667
                     /locus_tag="ALT_07252016_14_scaffold_0_prodigal-single_150"
     CDS             153555..154667
                     /product="Uncharacterized protein n=1 Tax=Enterobacteria
                     phage vB_KleM-RaK2 RepID=H6X3Q0_9CAUD"
                     /codon_start=1
                     /transl_table=11
                     /translation="MLDAIKPLLESGLINEDIGQQLNEAWEAKLSEARDEVRVELREE
                     FAQRYEHDRAVMVEALDKMVTANLSEEIVEFQAERKAMNEDRVKSQLKLRENATKFND
                     FMVTKLAEEIRELRADRKVQMEGQAKLEKFIIHALSREIKEFSQDRQAVVEAKVKLVA
                     EGRKQLEALKARFIAESAKKVSGLVGTHLKSELSQLKEDIQSARENTFGRKLFEAFAS
                     EFSVTYLNDKAETRKVMQMLESKDRQLAETTAQLQNAAKLVESKDREVRIIKESTQRA
                     KVMNELLSPLNEEKKEVMKTLLESVQTVRLQNAFDKYLPAVLNTGSVEAITEKKTNTK
                     AVIVEATGNKTAKKTIEVDEFAETDNVIDIKRLAGL*"
                     /db_xref="UniRef100_H6X3Q0"
                     /db_xref="A0A0F9QPC4_9ZZZZ"
                     /db_xref="H6X3Q0_9CAUD"
     gene            154699..155895
                     /locus_tag="ALT_07252016_14_scaffold_0_prodigal-single_151"
     CDS             154699..155895
                     /product="Precursor of major head subunit n=1 Tax
                     =Cronobacter phage vB_CsaM_GAP32 RepID=K4F9L0_9CAUD"
                     /codon_start=1
                     /transl_table=11
                     /translation="MSNVLLESRWGDTKDALLEGLKGNRRSTMGVLLENTKKQLLAES
                     TAGTTTAGNIATLNRVILPVIRRVMPTVIANELVGVQPMTGPVGQIHTLRVRYANSLT
                     DNSAAQTSVTAGEEALSPFKIAQAYSRVPLGTDTTDAYTGADTATLEGNGGKQISVQI
                     LRQAVEAKSRKLQARWTFEAAQDAQSQHGIDVEAEIMAALAQEITAEIDQEILLSLAT
                     LASTEFTFNQATVSGTATYVGDEHAALAVLINRVANLIAQRTRRGAGNWAVVSPATLT
                     VLQSATTSAFARTTEGTFEAPTNTKFVGTLNGAMRVFVNSYAPDTQPVLVGYKGSSET
                     DAAAFYCPYIPLMSSGVVLDPSTFEPVVSFMTRYGYIELTNTASSFGNAADYVGEIAV
                     QNLTFQ*"
                     /db_xref="UniRef100_K4F9L0"
                     /db_xref="A0A0F9QJK5_9ZZZZ"
                     /db_xref="K4F9L0_9CAUD"
     gene            156010..156753
                     /locus_tag="ALT_07252016_14_scaffold_0_prodigal-single_152"
     CDS             156010..156753
                     /product="Putative homing endonuclease n=1 Tax=Escherichia
                     phage K1-dep(4) RepID=D2XJ77_9CAUD"
                     /codon_start=1
                     /transl_table=11
                     /translation="MNKYETWYASITNRGQHRRLDSYTESHHIIPQSLGGTNLPENIT
                     KLTAREHFICHWLLIKIHREGEAHWKMLNAIRIMRAENKNQQRYSNRITSRVYSNLKE
                     EYSKLQSERNKGAGNGMFGKSQTEKAKSKISEANTGRVQPIEEKLKQKAAQIGKKREP
                     FSKEWLAKLSASNTKERNGMYGKTHAEATLELMRQKAIGRKQSAETIAKKADAIRGLK
                     REKKLCPHCSKEVAVNGYARWHGDNCKQQ*"
                     /db_xref="UniRef100_D2XJ77"
                     /db_xref="D2XJ77_9CAUD"
     gene            156710..157165
                     /locus_tag="ALT_07252016_14_scaffold_0_prodigal-single_153"
     CDS             156710..157165
                     /product="hypothetical protein"
                     /codon_start=1
                     /transl_table=11
                     /translation="MVTLVGTVITVSNNKYIMDFHTLIEAASMVTAYHGGDNPEPHDG
                     MYFSSNVNFSQDYGTVYQYKLNLGMMFDSLDENEIEPLLPIYDPYTETDIETMSDYMD
                     RSSDTWEIIEQYLSSIEGMGYDSVRIFEGGIENYYVFDKQNIKMVGPVQ*"
     gene            complement(157167..158678)
                     /locus_tag="ALT_07252016_14_scaffold_0_prodigal-single_154"
     CDS             complement(157167..158678)
                     /product="Radical SAM domain protein n=1 Tax=Desulfovibrio
                     aespoeensis (strain ATCC 700646 / DSM 10631 / Aspo-2)
                     RepID=E6VUG4_DESAO"
                     /codon_start=1
                     /transl_table=11
                     /translation="MRGIIIGDNFYDEPRVAIIRTNGAHRVAGLMRSQGLEVEVLDFF
                     NSWESAELEQVLKAYCPDFIGLSFGLGQLNDAQVNSFISLAKEVNPKIKVIAGGNQVL
                     ANRIEDIDLHFKGFADGAIDDIVEYLKTDIYPNESLIKDVDLGLPKKVVDCTHYYSKF
                     DLSNLRTNYTANDFLSPHENLTLETSRGCIFKCKFCNFPLIGKNKNDYIRTKEDLKQE
                     IIYNYETYGISQYSITDDTFNDNEIKINNLYEISQEIDFELKFMCYARIDLLHARPGS
                     LDKMMKFGVKGMFLGIESLNLETSKLIGKGFAGEKLINYLREVKQQYPKLHFIGSYII
                     GLPKETLEQSRYNINFAIDEGLIDNSPMYALQIPKETGGMDVSIFSKEWDRHGYEEMS
                     LDEINELMTQPKYGTLKNVDYENLSKYLVLWKNEHMNYFDAQLGALQIRADIEPKSGL
                     GGWNCFAAAYTKIPVEELLQLKRTEWDWEYVKKAAVDFVEDYKRKKISVLCNT*"
                     /db_xref="UniRef100_E6VUG4"
                     /db_xref="A0A0C2DDM5_9DELT"
                     /db_xref="das:Daes_0080"
                     /db_xref="E6VUG4_DESAO"
     gene            159144..160856
                     /locus_tag="ALT_07252016_14_scaffold_0_prodigal-single_155"
     CDS             159144..160856
                     /product="Phage tail fiber-like protein n=1 Tax
                     =Prochlorococcus phage P-SSM2 RepID=Q58M62_BPPRM"
                     /codon_start=1
                     /transl_table=11
                     /translation="MSAEYFNSLGGFSAGIPEVPVVDANGNVITNVLTTGNVAANVFY
                     ASYYKWANGQPFVATAAAGGNNTQLQFNNGGAIDGIPNATWNGNILSLGNASSLSIGG
                     GQNGYFLQTNGNGVLTWAASGAGNLTPPGGSNTQVQFNDEGVFAGSANFIFDQDVSTL
                     RVLNANIGNVIANSYSGNGTPLTFNTSAKILYVATNGNDANNGDINKPYLTIKAALAA
                     ASAGGFSVHVAPGTYTEANPVTIPANVSLMGDNLRSVFVVPQTPSADLFYVRNGSYVW
                     GITIRDYTANGFSYDPATPTQNVFVSPYIQNLTSSTTTGTAVYIDGNNVSSISTKAMI
                     VGFFTIINRGGKGIHIVNSGYSQLVNIYTIACDIGIKVESGGFCTLNGSDCSIGNYGL
                     IADGVGPLQTSGALESEQFGTFVLNTLTDGQPHVNTVMLIDGDPVYYTIDTILPNQPS
                     AGKSTVVIQQIYNGTPAAGTNIEFFTRSSIIASAHTFEYVGAGTNPATALPQYGGIPI
                     EANEVIATNGAVITFTSTDQKGNFKVGDGFTISQATGTITGTDFYVSLFAQMTPFILA
                     LGSD*"
                     /db_xref="UniRef100_Q58M62"
                     /db_xref="Q58M62_BPPRM"
                     /db_xref="man:A11S_1567"
     gene            160883..161221
                     /locus_tag="ALT_07252016_14_scaffold_0_prodigal-single_156"
     CDS             160883..161221
                     /product="hypothetical protein"
                     /codon_start=1
                     /transl_table=11
                     /translation="MPAALNNFRTTLVDLTTTTGNVYTPPVGYATVVLMAQVSNTGNS
                     TIQISAGINRSSNYTSLINQASVPVNDSITVLTGRLILNFGDTLQFTSSANASSQLVL
                     SYLETLVTGS*"
     gene            161225..161854
                     /locus_tag="ALT_07252016_14_scaffold_0_prodigal-single_157"
     CDS             161225..161854
                     /product="hypothetical protein"
                     /codon_start=1
                     /transl_table=11
                     /translation="MALNNSKLLSGRVVVTPYSDLSNSRHEFLGLSQAEPNLGTGANG
                     SILTISTNNQRVFSNIITISSNTSTATITNLGVTGNAIINADLTANSLTIGSGIYQFS
                     RTSMFFATTISTAPQQILALDAAGLAGVDLVIISTDATDNSRQITKLSIVIYDGVVSY
                     NDTSTLAVNNYLCEFSVNYVSIDNEIQINSTPAFANFMDHKMQIVAYNE*"
     gene            161911..164937
                     /locus_tag="ALT_07252016_14_scaffold_0_prodigal-single_158"
     CDS             161911..164937
                     /product="Putative uncharacterized protein (Fragment) n=1
                     Tax=Dictyostelium fasciculatum (strain SH3)
                     RepID=F4PWU5_DICFS"
                     /codon_start=1
                     /transl_table=11
                     /translation="MALKPFNSIGGFSVGETPSNVILANGDITTTNITTTGVANLNSV
                     SNVKISGGTNGFYLQTDGAGNLTFAAVPTGTGISNGTSNIAIPVANGNVNTTVGGNTT
                     FVVTGVGANVTGTLGVSANLSALGVLTDNLYYANGTPWDLQEAAGANTEIQFNNGTNN
                     NFGASANFTFNNSTNLLTVTGNISASNANLGNAATANFFIGSGNNLSNIQGANVTGTV
                     ATATTAGTVTTAAQPNITSVGTLTSLASSGNVSGANLVTAGNVYAENLVNITGNTSIG
                     MGNGSGVISVTSSGNSTQFTPSGAITLGGASQINGGTFAGSGITLGASQTDLFQNRGG
                     NVTVQVGTGGTIANTWTFTNGGNLLAPGTISGTQLVSNIATGTAPLVVTSTTQVANLN
                     AATAGTAGSATTAGTVTTNAQPNITSVGTLTSLDVTGNVVSGNVYANSGTIGASLLAG
                     TLTTAAQPNITSVGTLGNLNVTNTVDAGNVVTNAITGKTTGVTITATGTNQNITLVPT
                     GTGTVNVGNFVISNVATPVNPQDAANKQYVDEIAQGLVVKAACQAATYEPLATSTGGT
                     ITYNNGTSGVGATLTVAGGTFGTIDGVTLANGSRVLVKNEAAPANNGIYVRTSTTVLT
                     RTSDFDNTPSGEIAGAFTFIQGGTINGDTGWVCTTDNPVVMGTTAINFSQFSGAGSYT
                     AGTGLTLTGTVFSITNTAVTAGSYGSGDSVATFTVNAQGQLTAAANTAITANAANLTG
                     STLASGITTSSLTSVGTLGNLAVTGNITSGNVYANSGTIGASLLTGTLTTAAQPNITS
                     VGTLTSLDVTGNVAAGNVSGTTGAFTNVSGNGSALTAITGANVTGQVGNALVAGTVYT
                     NAQPNITSVGTLTSLAVTGNISGGNVSATSANLTTANVTGNVIVGSTTLTAGTVTTTA
                     TTPAQTIASFPVSGTTGIEYLVKGVDAAGSKYSVAKVVAVTNGTDVDYTVFATVNIGT
                     VTGSSLQVVVDTGNLKLQVTPATSNSTVWTTQYNLV*"
                     /db_xref="UniRef100_F4PWU5"
                     /db_xref="A0A090CG02_PODAN"
                     /db_xref="bgp:BGL_2c05670"
                     /db_xref="F4PWU5_DICFS"
     gene            165101..165448
                     /locus_tag="ALT_07252016_14_scaffold_0_prodigal-single_159"
     CDS             165101..165448
                     /product="hypothetical protein"
                     /codon_start=1
                     /transl_table=11
                     /translation="MYGTVALKYFNVINGITVGNITLDATTGNANVTNLIVTAETSLG
                     NVANVSITGGTNGQVLTTDGTGNLNFTTPAAANAGNIYVYTRSASIVKIPIQFGSIVI
                     MGRAGNVLIPIQA*"
     gene            165475..175785
                     /locus_tag="ALT_07252016_14_scaffold_0_prodigal-single_160"
     CDS             165475..175785
                     /product="Mucin-19 n=14 Tax=Mus musculus RepID=MUC19_MOUSE"
                     /codon_start=1
                     /transl_table=11
                     /translation="MADYFPLIVDAANSQIDELPAGDNLNLANSGIVNAGNITAANFI
                     GDGSQLTNIPIGTSLSNGNSSVNIPAANGNINVTAVGNANILIITGTGVNVSGTLNTG
                     TGNANVGNLGTAQVLATANVTAPQLISNVTTGTAPLTVTSTTRVANLNVAQANVADFI
                     SVAAGTGNNFLIFANAATGNISELTSTGLIANLSNNSITATTFVGALSGAATSATTAG
                     TVTTAAQPNITSVGTLTSLGVSGNITAANITANTGVFTGNGSGLSAIAGANVTGTVSA
                     ATTAGTVTTAAQPNITSVGTLTSLGVTGNLSSGNANLGNAATANFFIGSGNNLSNIQG
                     ANVTGTVATATTAGTVTTAAQPNITSVGTLTSLGVTGNASAGNLNTAGAVVASTLTSN
                     VTTGTAPLTVTSTTRVANLNVAQANLADFISVAAGTGNNFLIFANAATGNIAELTSTG
                     LIANLSNNSITATTFVGALSGAATSATTAGTVTTAAQPNITSVGTLTSLGVSGNITAA
                     NITANTGVFTGNGSGLSAIAGANVTGTVSAATTAGTVTTAAQPNITSVGTLTSLNTSG
                     NAIIGGNLTVNGNLVYVNVETLAVEDPIIQLQTGPNGAAPVANSGKDVGTGLNYYDTQ
                     ARVAFMGWDVSNTEFGMASQASITDEVVTFTSYGNLRVGNIIGNGQALTGLAGGNVTG
                     QVGNALVAGTVYTAAQPNITSVGTLSSLTATGNVTGGNLVTAGKVYSSEFINGGTGIY
                     LSAGPAGYINFFTTGGDKASISDTGNIVASNVIANSTVFAVTANISGNVNAGNVYANS
                     GTIGASLLTGTLTTAAQPNITSVGTLTSLGVTGNISSGNANLGNAATANFFIGSGNNL
                     SNIQGANVTGTVSAATTAGTVTTAAQPNITSVGTLSSVAVTANANVGNLNAATRIYGN
                     DNLIVGSTGAEGGQIILGYAGVNNITGQANSTWNMDVDASNNFRLFTQNATGVVSAIT
                     MAAYSANNNVAFAGNVSAPFFIGDGSQLTNVPIGTSLSNGNSNVNIPAANGNVNISAV
                     GNANIVVVTGTGANVAGTLNVTGNATVGNLITGGGSGGNISGANVITANLFVGNGSSL
                     SAITGANVSGQVANALVAGTVTTAAQPNITSVGTLTSLAVTGNASAGNLNTAGAVVAS
                     TLTSNVTTGTAPLTVTSTTRVANLNVAQANLADFISVAAGTGNNFLIFANAATGNIAE
                     LTSTGLTANLSNNSITATTFVGALSGAATSATTAGTVTTAAQPNITSVSTSFAGLTFV
                     ANAQITMSGAGSQIAGANLVSANSFSGNGSSITGINASSIASGTLAQARLANSNVILG
                     NTTLALGTTTTTVTGLSSVTSTTFVGALTGAATTAGTVTTAAQPNITSVGTLTGLTIG
                     NATANAVFGNGTITLNSGLITGNGAGLSQLAGANVTGTVANATFATSAGTVTTAAQPN
                     ITSVGTLSSLAVTGNASAGNLNTAGAVVASTLTSNVTTGTAPLTVTSTTRVANLNVNH
                     ANVADFISVAAGTGNNFLIFANAATGNISELTSTGLIANLSNNSITATTFVGALSGAA
                     TSATTAGTVTTAAQPNITSVGTLTSLGVSGNVTAANITANTGVFTGNGSGLSAIAGAN
                     VTGTVANATFATSAGTAATVTTAAQPNITSVGTLTGLGVNGTITGVNITANSGVFTGN
                     GNGLSSIVGANVTGAVAFATTANAVAGANVSGQVSFAATANAVAGANVSGQVANALVA
                     GTVYTAAQPNITSVGTLTSASVTGNVAAGNLTTTGVLSVTGTGVSSIAGNLDMTSNNI
                     INLATPVNSTDAATKQYVDDVAQGLHTHDSCNAATQTTLATISGGTVTYNNGTAGVGA
                     TLTTTGTYTTIDGVTLSNGMRILVKNEANTAHNGIYDRTSTTVLTRSTDFDTPTEMAG
                     GDFTFVSAGTLYDNTGWVMPDPVTTVGTTAVVWVQFSGAGTYTAGTGLTLTGSEFSVN
                     ASQTQVTAVGTLTGLAVNGNITAANITANTGVFTGNGSALTALNASNVSSGTLAQARL
                     ANSNVVLGNTTLALGTTTTTVAGLTSVTSTTFVGALTGAATTAGTVTTAAQPNITSVG
                     TLTSLGVSGNITAANITANTGVFTGNGSGLSAIAGANVTGTVANATFATSAGTAGTVT
                     TAAQGNITSVGTLTGLGVNGTITGVNITANTGVFTGNGSGLSAIAGANVTGAVAFATT
                     ANAVAGANVSGTVANATFATSAGSATTAGTVTTAAQPNITSVGTLTGLTLAANADITM
                     SGTDSNINGVALVNATLFAGSGANLTTLNASNVSSGTLAQARLANSNVILGNTTLALG
                     TTTTTVTGLTSVTSTTFVGALTGAATTAGTVTTAAQPNITSVGTLTGLTIGNATANAV
                     FGNGTITLNSGLITGNGAGLSQLAGANVTGTVANATFATSAGTAGTVTTAAQPNITSV
                     GTLTSLGVTGNASAGNLNTAGAVVASTLTSNIAIGTAPLTVTSTTRVANLNVAQANLA
                     DFISVAAGTGNNFLIFANAATGNIAELTSTGLIANLSNNSITATTFVGALSGAATSAT
                     TAGTVTTAAQPNITSVGTLTGLTIGNATANAVFGNGTITLNSGLITGNGAGLSQLAGA
                     NVTGTVANATFATSAGSATTATSATTAGTVTTNAQPNITSVGTLTSLAVTGNTTSGNV
                     YANSGTIGASLLTGTLTTAAQPNITSVGTLSTATITTGNITTINSGLLQNGNSNVTIT
                     ANANVTINAVGGARITATSTGANVTGTLGVSGNANVGNIGAAAGVFTTVAGSLTTAAQ
                     GNITSVGTLTSLGVSGNITAANITANTGVFTGNGSGLSAIAGANVTGTVASATAATTA
                     GTVTTAAQPNITSVGTLSALTVTGNTTSGNFVGRLANGNSNVNIAAANGNVTIAAVGN
                     SIVTVTGTGVNVNGTLNATGAGQIGGDLLVSGNAVVTGNLAINGNLTYLNVETIAVED
                     PIIQLQTGANGAAPVANSGKDVGSALNYYNSEARIAFMGWDVSNAEFGMASVATIASE
                     VVTFTTYGNLRVGNIIGNGQSLTAIAGANVTGTVANATFATSAGTAGTVTTNAQPNIT
                     SVGTLTSLAVTGNASAGNISTGGVLSVTGNANVGNLGTGRVIATGNISGTQLISNVTT
                     GTAPFVVTSTTQVGNLRASSASIATDADNFKRNTSSSTTAYPMFTDNSANGYFPALFN
                     TGISSNLANASITATTFVGALSGAATSATTAGTVTTAAQPNITSVGTLTSLGVTGNVT
                     AGNLIAGGGAGGNITGANLVSANFFTGTITTAAQPNITSVGTLTSLTTTTLTTGANST
                     AGTVTGNWTLTAGSRWQSTYADLAERYVADEAYEPGTVVVLGGEQEVTIENISDSHKV
                     AGVVTTNPAYIMNTKLEGDTVVEVALIGRIPCKVVGPVSKGDLLTSAEIAGYAHANNN
                     SLAGRIIGKALENFDGETGIIEIMVGKT*"
                     /db_xref="UniRef100_Q6PZE0"
                     /db_xref="G0ADL1_COLFT"
                     /db_xref="bgp:BGL_2c05670"
                     /db_xref="MUC19_MOUSE"
     gene            175826..176170
                     /locus_tag="ALT_07252016_14_scaffold_0_prodigal-single_161"
     CDS             175826..176170
                     /product="RemA n=1 Tax=Flavobacterium johnsoniae (strain
                     ATCC 17061 / DSM 2064 / UW101) RepID=A5FLS4_FLAJ1"
                     /codon_start=1
                     /transl_table=11
                     /translation="MTVSIGGATVSGGIKAGDQPVYTVSGTGDENATVAMTAPPGTIF
                     VGVQFASYGTPTGTAGSFAIGPCHASTSMSVVSTYLLGQSGTVNIPATNVVFGDPCSG
                     TAKRLYIQAVAA*"
                     /db_xref="UniRef100_A5FLS4"
                     /db_xref="fjo:Fjoh_0808"
                     /db_xref="A5FLS4_FLAJ1"
     gene            176167..176886
                     /locus_tag="ALT_07252016_14_scaffold_0_prodigal-single_162"
     CDS             176167..176886
                     /product="Uncharacterized protein n=1 Tax=Synechococcus
                     phage S-SKS1 RepID=M4QRQ0_9CAUD"
                     /codon_start=1
                     /transl_table=11
                     /translation="MTVSIGGATVSGGVTIGDALAITTAGLVLSLDASSPASYPGTGT
                     TWTDLSGSLNTGTLYNGPTYSSANGGYLDFDGIDDYAGGANSVSTDLTGDMSCEVWFK
                     LDAVAGDWVRPLGKGNSVNRTYGLWYNTTSGGFLYQRYGASSNPSAQLVTLPTVGQWY
                     QMVGTSTGSNHVLYLNGVSVATATGTGPWYSSTEGYRVAAATFHTFHNGPLSIARLYN
                     RGLTAAEVSQNFNVVRGRYGL*"
                     /db_xref="UniRef100_M4QRQ0"
                     /db_xref="M4QRQ0_9CAUD"
     gene            176883..177122
                     /locus_tag="ALT_07252016_14_scaffold_0_prodigal-single_163"
     CDS             176883..177122
                     /product="Uncharacterized protein n=1 Tax=Synechococcus
                     phage S-SKS1 RepID=M4R1D6_9CAUD"
                     /codon_start=1
                     /transl_table=11
                     /translation="MTTYITFNVSEIDSIDFNQILETSVETLRYSVDKTQTVAKWNGE
                     VPSCVLSLTTKSAYMSYDEIVALLSTPIWTSNEPI*"
                     /db_xref="UniRef100_M4R1D6"
                     /db_xref="M4R1D6_9CAUD"
     gene            177150..177944
                     /locus_tag="ALT_07252016_14_scaffold_0_prodigal-single_164"
     CDS             177150..177944
                     /product="Predicted protein n=1 Tax=Nematostella vectensis
                     RepID=A7RL84_NEMVE"
                     /codon_start=1
                     /transl_table=11
                     /translation="MAVTISGATISGGVNLGDYTTYATASALLAANPSLAGRDGYYFL
                     YPSGLAGGEQMVYCDMTTDGGGWMMVARSHPSVVNYNGTNWGWRGGKIGVVNDFSQAY
                     QAGWWTYWNGNATFTSYLYGNRGNLYNNAWGYFAYKVNISSYSTFTTSDTLQSPSSTS
                     TLRSDTSVYTWTTYPGMQSVIGFPVTGTTNNIYFMRDCCGFAGYGGTATSFVTTYCGS
                     DSVLAYSGPWCGGSAIDGSGNFLPGTTTTPGGYKYGGTNQYMIMVR*"
                     /db_xref="UniRef100_A7RL84"
                     /db_xref="A7RL84_NEMVE"
     gene            177944..178204
                     /locus_tag="ALT_07252016_14_scaffold_0_prodigal-single_165"
     CDS             177944..178204
                     /product="hypothetical protein"
                     /codon_start=1
                     /transl_table=11
                     /translation="MIYDFYILTTQGVKNATVESQYNFTGAPFGGVPYRSPSTCQLSQ
                     VIVDGFWNCVDDVLSQNSLEPSDFIRAERAYSDGVLYGVNPE*"
     gene            178245..178691
                     /locus_tag="ALT_07252016_14_scaffold_0_prodigal-single_166"
     CDS             178245..178691
                     /product="hypothetical protein"
                     /codon_start=1
                     /transl_table=11
                     /translation="VINVFLLDYYTRLRAWHVLRESLKNGDTQTICVEVDRFWQRAPL
                     SAHYLHPADVVDWPGPWELISDNDYCKYARALGMIYTLMLLGINNIDFVEAIDYNREN
                     VVLVLVDDAKYVMNYWPDSVLNTSLADFTVTKQINISSIKQKIGNE*"
     gene            178688..180997
                     /locus_tag="ALT_07252016_14_scaffold_0_prodigal-single_167"
     CDS             178688..180997
                     /product="Ribonucleoside-diphosphate reductase {ECO
                     :0000256|RuleBase:RU003410}; EC=1.17.4.1
                     {ECO:0000256|RuleBase:RU003410};;  TaxID=1273738
                     species="Viruses; dsDNA viruses, no RNA stage;
                     Caudovirales; Myoviridae.;" source="Escherichia phage
                     PBECO 4.;""
                     /codon_start=1
                     /transl_table=11
                     /translation="MINVKKRSGNTEPLALEKWQQQITKVCNGTADVSQSMIEIKAHP
                     QFYDGITTREIDEITLRAIVDLIDVESNPDVGHVNYQYVAGRQRLSMLRKDVYGDYQV
                     PHLYEIVKTNVATGLYTNELLEWYSEDDWNKMNDFIDHEKDEEYSYAAIEQMIEKYLV
                     RNRATKEIYETPQVRYLIAAATIFHSEGPATRLKLVKEYYNAASDGLFTLATPVLAGL
                     GTPTKQFSSCVLIRSDDDLDSIFASGEMMAKYASKRAGIGLEIGRLRSLGSPIRGGEI
                     MHTGMIPFLKKWFGDLRSCSQGGIRNASATVFYPIWHLQFDDLIVLKNNQGTEETRVR
                     HMDYGVVLSAFFWKRFKNKENITFFDPNEVPELYEAFYKNTAKFEELYVKYEKRKDLR
                     KKVMSAEEVFKGGILKERTDTGRIYLVFIDNVMNQGPFDPEYHTIYQSNLCVEILLPT
                     KSFKRLDDPAGRIALCTLGSMNWGAFRNPEDMRRACRILLRSLNNILDYQDFLSIQSK
                     LSNDEIRPIGIGVTNLAYWHAKRGYKYGEAEALQDVKSWAEHQTYYLMEANVELAKER
                     GKCLDSDKTRYGNGIFSWELRSNGANELADFTPELEWDTLRADMVEYGVRNATVGAIA
                     PVESSSVVINSTNGIAMPMSLISVKESKAGSFIQVVPEYQKLKNKYQLMWDQTDCVGY
                     LKTSAVLAAYMDQSISTDTFYNPAHFPDRKVPTTLIAKNLMLAHKWGIKTLYYSLINK
                     KGSKEEEDEAPLEVIDFFEDDGDCEACKL*"
                     /db_xref="L7TIF6_9CAUD"
                     /db_xref="UniRef100_L7TIF6"
                     /db_xref="gag:Glaag_2524"
                     /db_xref="L7TIF6_9VIRU"
                     /db_xref="1.17.4.1"
     gene            180994..182094
                     /locus_tag="ALT_07252016_14_scaffold_0_prodigal-single_168"
     CDS             180994..182094
                     /product="Aerobic ribonucleoside diphosphate reductase
                     small subunit n=1 Tax=Enterobacteria phage vB_KleM-RaK2
                     RepID=H6X3U8_9CAUD"
                     /codon_start=1
                     /transl_table=11
                     /translation="MSKEQYNLTTKTDYLNRKMFLDPAGPVTIQRFEEVKYQKLQKIE
                     QSARGFFWVPEEVNLSKDANDMKDASEAVAHIFTSNVLRQTALDSLQGRAPAQVFTPV
                     CSIPELEAIMSNWSFFETNIHSRSYSHIIRNIYNVPKEVFNTIHDTQEIIDMASSVGD
                     YYDKLHALNCKKELGIAVTEQEHINAIWLALHASYALEAFRFMVSFATSLAMVENKMF
                     MGNGNIISLILQDELLHKEWTAWMINQVIKEDPRFAKAKIDCEHEVRKIYEDVIREEK
                     EWAAYLFKKGPVIGLNEKIMMDFVDYNSVDALKQIGIKYWNPAPKTTPIPWFNKHMDT
                     SKKQTALQESESTSYVIGVMSDSLDYDALPNL*"
                     /db_xref="UniRef100_H6X3U8"
                     /db_xref="A0A0A8JBN9_9CAUD"
                     /db_xref="awd:AWOD_I_1518"
                     /db_xref="H6X3U8_9CAUD"
     gene            182094..182858
                     /locus_tag="ALT_07252016_14_scaffold_0_prodigal-single_169"
     CDS             182094..182858
                     /product="hypothetical protein"
                     /codon_start=1
                     /transl_table=11
                     /translation="MKSLAIYGDSFGTHSLSQDQAHQLKGLPHHWSTLLKQEYNCELT
                     NYALSGSSLYYSYKEFERTNHQHDLIIFLVTEPNRYIKPLTFSNGYKDCITNQRQIDV
                     WKKMMISNLSTDDIEVLHKLECWFEMSDLEYHYDMSELMVDKVASFGSRVVVLPCFDS
                     SFRAEHSSNLGFSKNTNLCTLYYAQMDELKLSDDGMNTTWVENSQYISGHLTPEYNKV
                     AYENISYYIKNRVWDWKIPNNKIITSPNKDNYYKKI*"
     gene            182869..183102
                     /locus_tag="ALT_07252016_14_scaffold_0_prodigal-single_170"
     CDS             182869..183102
                     /product="Glutaredoxin n=1 Tax=Vibrio fluvialis PG41 RepID
                     =S7HVL8_VIBFL"
                     /codon_start=1
                     /transl_table=11
                     /translation="MKAIVWSKDHCPYCVQAKTLLEQKGIEFEEKKIGEGYTKEDLLE
                     AVPTARTVPQIFLDGELVGGFTELRAKFLAEAA*"
                     /db_xref="UniRef100_S7HVL8"
                     /db_xref="A0A067XQR5_9CAUD"
                     /db_xref="mej:Q7A_330"
                     /db_xref="S7HVL8_VIBFL"
     gene            183115..183414
                     /locus_tag="ALT_07252016_14_scaffold_0_prodigal-single_171"
     CDS             183115..183414
                     /product="hypothetical protein"
                     /codon_start=1
                     /transl_table=11
                     /translation="MTIKIGETYTFKLTSGEEVVGKVTDIQDHMVSLKDPVSVAPGPQ
                     GLGLMQSMFTADPKDPARLNINNVTIFALTDESVKAKYIEATTGLVMPDKKLILG*"
     gene            183418..183690
                     /locus_tag="ALT_07252016_14_scaffold_0_prodigal-single_172"
     CDS             183418..183690
                     /product="hypothetical protein"
                     /codon_start=1
                     /transl_table=11
                     /translation="MGKPLSRIGDINTGGGKIVRGAKTVFANARPVGLHVSPITPHPA
                     GAKHKASVTLTGSPTVFANFAPVLRVGSSTTCGHPIIQGSPTVFVS*"
     gene            183699..186677
                     /locus_tag="ALT_07252016_14_scaffold_0_prodigal-single_173"
     CDS             183699..186677
                     /product="hypothetical protein"
                     /codon_start=1
                     /transl_table=11
                     /translation="MADTGTQSPLGINVVGSYLQNQGLTINPIAASYMGASKTNTDYT
                     FGTLVSGTCLRMLTWAINDAYLRTLVTSGVYNNLIAIGSASIPALGNSKPASYVAIDP
                     AGIWARPADSVTPSISEKYGIQQGVSGALPGPATSGYSITSATNQGQEATWLPYDSSN
                     PNKAVTQWGYIRLHALQAWNEFNWNGAAVSTDPEYSEFLSSFLSALSFVESVSQTVMA
                     NQNSKTFLDGTFSNMDDLISADVFGVNLANKEFGQDLENLGKVLNLSEISSFGLPSAL
                     LKILGENNAVIPDLVLALLSAELDNTEAQELISGTIQSPTKTQERQIYSAFLIMVGEN
                     LRDIIAPLQCQTEGLESLADLLDVRKLFPTSYESLTVPKYNGELGLPTNSKTYYPLYV
                     GGGLNPALTSPDMDTYVGAQTPNNVPSAVSSIESVNNIVTLIKGFGSYLRGVIPLEQA
                     VAAGAFSFAMRQIRNIDSADIQQFARAVKSLESTLDFPLVSGTSKPTSQEAIDSLQLK
                     EALGTGPYGTYTMSDFFGSMSGLPYPWENIYNRMVEAETDTLKSIYNDLFLAVTWDPA
                     TVNVQYTSYVVESPPTVFTTYYNVTGVILNQNGGGYGRGGAVAPIITINGGSGATATA
                     TIGTDDILAGTNGGGLYGRVTSVELTSSGTDTTTLPTATIEAPPTSTGGGTNTVSGTT
                     GWASPMNEVVQNYIDLANAEISLISQNNLEVTQLLNTYWNILGGQLAVEQRARYTALS
                     PVAVPKDLFAHPYPSTINSFVDSIPTIAEDTRPHMSAQTLEAICNLDTLGGQSTVVQM
                     RQERNQTRLISAGIPLDNHIADTMSLMDEKTLTTNGTIPAAINNPIPSPIIDIVKEDP
                     ETYGNVLVGVTGFTTASWPTNKLGNRVITPRPNGTYFPSDSTLVGEFLTTRTTSPGDI
                     TPILNGVSVAVVGPTVPSSLNPIVRPDRIIISTPEQLATDIPFEVDSDYTGSTLYPAV
                     YSVNEAIERVIECNCDCWIN*"
     gene            186737..187831
                     /locus_tag="ALT_07252016_14_scaffold_0_prodigal-single_174"
     CDS             186737..187831
                     /product="S-adenosylmethionine synthase {ECO:0000256
                     |HAMAP-Rule:MF_00086, ECO:0000256|RuleBase:RU000541};
                     Short=AdoMet synthase {ECO:0000256|HAMAP-Rule:MF_00086};;
                     EC=2.5.1.6 {ECO:0000256|HAMAP-Rule:MF_00086,
                     ECO:0000256|RuleBase:RU000541};; MAT
                     {ECO:0000256|HAMAP-Rule:MF_00086}; Methionine
                     adenosyltransferase {ECO:0000256|HAMAP-Rule:MF_00086}; 
                     TaxID=566679 species="Bacteria; Proteobacteria;
                     Alphaproteobacteria; Rhizobiales; Bradyrhizobiaceae;
                     Bradyrhizobium.;" source="Bradyrhizobium sp. ORS 375.;""
                     /codon_start=1
                     /transl_table=11
                     /translation="MSYLFTSESVSEGHPDKIADAISDGVLDMIMSNLDPALRCACET
                     LVTTNKVVVAGEFKGEIDPLDLDYIIRKVIKNVGYEQEGFHWQTVDILNLLHGQSPDI
                     ALGTDNFGAGDQGLMFGYAVNETENNMPAAIYYSHKIVETLAHLRKNDGQIWMGPDSK
                     SQVTVEYNDDGTINRIDKIVCSSQHHPDIDISEVRNGIEQIIRAVVPTDLIDKETKFL
                     INPTGRFVIGGPDGDTGVTGRKIIVDTYGGAAPHGGGAFSGKDPTKVDRSAAYMARYL
                     ANNIVASGKATWAQIQLSYAIGVEEPTSFYVDSDGESKDLEKYILENVDLTPKGIIER
                     FDLFRPIYSSTTNYGHFGKSYLPWEKVDLF*"
                     /db_xref="H0SHD6_9BRAD"
                     /db_xref="bra:BRADO5239"
                     /db_xref="UniRef100_UPI0003A567D1"
                     /db_xref="2.5.1.6"
     gene            187901..188128
                     /locus_tag="ALT_07252016_14_scaffold_0_prodigal-single_175"
     CDS             187901..188128
                     /product="hypothetical protein"
                     /codon_start=1
                     /transl_table=11
                     /translation="MFQVGEMVQGYSYDAQGNEVLIIGAYMDTTNDPEEYIQDIIVRT
                     HDGRTVYLDEQGVRSVAKEMAYWDQCCLQAS*"
     gene            188157..188402
                     /locus_tag="ALT_07252016_14_scaffold_0_prodigal-single_176"
     CDS             188157..188402
                     /product="hypothetical protein"
                     /codon_start=1
                     /transl_table=11
                     /translation="MWTLAKVRDGFADLGNEKFHTFAIKCDGEVVGQLKWTYRPKNAG
                     GYAWQGKLFKSKKHFGMDVSFFDKNKQNVLKWFKEYK*"
     gene            188402..188602
                     /locus_tag="ALT_07252016_14_scaffold_0_prodigal-single_177"
     CDS             188402..188602
                     /product="hypothetical protein"
                     /codon_start=1
                     /transl_table=11
                     /translation="MSFWLIVYLFTQEGEFVAKDIYESANKEQCVEFAGQVAKTIVNS
                     DLQAQFYCTSDEDYRIQRGLDQ*"
     gene            188873..189229
                     /locus_tag="ALT_07252016_14_scaffold_0_prodigal-single_178"
     CDS             188873..189229
                     /product="hypothetical protein"
                     /codon_start=1
                     /transl_table=11
                     /translation="MLVKVIHFDATTNAMDTVALVNVPKHQMGFKEADLDACEYAFTR
                     TQNIFGSWSMGPTFDGGEHNEDFSENVEVVMPLATINGKAYGHRSSMIGDIFVVNGNI
                     YVCDTFGFKLYEKELV*"
     gene            189861..190037
                     /locus_tag="ALT_07252016_14_scaffold_0_prodigal-single_179"
     CDS             189861..190037
                     /product="hypothetical protein"
                     /codon_start=1
                     /transl_table=11
                     /translation="MVKIIVAFISLFLIFFFGIDIFRRMTGKEKISLTKWIGYSTLCS
                     LLAIVAATLIVLLF*"
     gene            190052..190849
                     /locus_tag="ALT_07252016_14_scaffold_0_prodigal-single_180"
     CDS             190052..190849
                     /product="Putative uncharacterized protein n=1 Tax
                     =Curvibacter putative symbiont of Hydra magnipapillata
                     RepID=C9YDZ6_9BURK"
                     /codon_start=1
                     /transl_table=11
                     /translation="MNRIAKIAVLAGLMATTAACTRIETGEVGVRRGFDKQIQTTELQ
                     PGSINQTMIGEVLTFPTKDVQVDIADLTPLASDNSTVADFDMAVIYSINPTSAAEIYI
                     EKNRGFHAETEDGDTLLMYNYIRQLGRNAAYKVARRYESLKMADNRAEIEQLVRAEIV
                     ASLAAEKLDGAISISQVLVRQVKPAANIVASANLLVEAQNAEKQKQVEVRTAKLEAER
                     IAALNANAGATKYMEATALVTIAEAVKEGKVNTIIVPYDFKGIVNVK*"
                     /db_xref="UniRef100_C9YDZ6"
                     /db_xref="C9YDZ6_9BURK"
                     /db_xref="pna:Pnap_3158"
     gene            190904..191443
                     /locus_tag="ALT_07252016_14_scaffold_0_prodigal-single_181"
     CDS             190904..191443
                     /product="Hybrid peroxiredoxin hyPrx5 {ECO:0000313|EMBL
                     :EEX13787.1}; EC=1.11.1.15 {ECO:0000313|EMBL:EEX13787.1};;
                     TaxID=501479 species="Bacteria; Proteobacteria;
                     Alphaproteobacteria; Rhodobacterales; Rhodobacteraceae;
                     Citreicella.;" source="Citreicella sp. SE45.;""
                     /codon_start=1
                     /transl_table=11
                     /translation="MIEQLPTVVPAVTFKTRVRDDSIEGPNPYRWQDVTSYDYFAGKR
                     VILFSLPGAFTPTCSTYQLPGFEQNFDQFKALGIDEIYCMSVNDAFVMNCWAKDQNIE
                     NVKVIPDGSGVFTSQMNMLVQKDNVGFGVRSWRYAVIVDNGKIEQWFIEDGIEHNCET
                     DPYGETSPETILAYLQGSN*"
                     /db_xref="D0D1T2_9RHOB"
                     /db_xref="UniRef100_D0D1T2"
                     /db_xref="atu:Atu2399"
                     /db_xref="1.11.1.15"
     gene            191514..192410
                     /locus_tag="ALT_07252016_14_scaffold_0_prodigal-single_182"
     CDS             191514..192410
                     /product="Alpha-L-glutamate ligase, RimK family n=1 Tax
                     =Caldalkalibacillus thermarum TA2.A1 RepID=F5L6R3_9BACI"
                     /codon_start=1
                     /transl_table=11
                     /translation="MSILILSKKDEDEYENRRLVESLRDLGIPATIYHPDNFDVVVGK
                     GTGHGVKYNGQEFDMPDIVLARTGSGTTEFITAIVRQFEEEHIKCINSSVGVDIAKDK
                     MRSHQLLASKGMPVPNTMLVRFPVDVDIADNLIGWPCVVKIISGSYGEGIYLCENKTA
                     FKKMMEFIGNLATPKTLLVQEYIGERPGEDLRVLVIGGKVIGAMKRIAPPGDFRANIS
                     NGGYGEPFAVTGEIEYLARETARICGLEIAGIDLLFDKDGYKICEANSAPGFEGFEKY
                     CGINVAEHIAEYIKYKISLKRK*"
                     /db_xref="UniRef100_F5L6R3"
                     /db_xref="fpl:Ferp_2172"
                     /db_xref="88173952"
                     /db_xref="F5L6R3_9BACI"
     gene            192413..192640
                     /locus_tag="ALT_07252016_14_scaffold_0_prodigal-single_183"
     CDS             192413..192640
                     /product="hypothetical protein"
                     /codon_start=1
                     /transl_table=11
                     /translation="VSPMYTNKPVIETEIIEFDKKEHDAEKRIKFLEDKVRMLSEQVN
                     RMATALSLNSRQIRRQGTDIHNVTTAIRSHK*"
     gene            192717..193571
                     /locus_tag="ALT_07252016_14_scaffold_0_prodigal-single_184"
     CDS             192717..193571
                     /product="Marine sediment metagenome DNA, contig:
                     S12H4_L02544 {ECO:0000313|EMBL:GAI85222.1}; Flags:
                     Fragment;;  TaxID=412755 species="unclassified sequences;
                     metagenomes; ecological metagenomes.;" source="marine
                     sediment metagenome.;""
                     /codon_start=1
                     /transl_table=11
                     /translation="MMYNSKLVASIKANGKVLREFKDTVYVPFGSEYSILLKNLNTVR
                     ALINIYIDGDNIVPGGLVLNAGQEIDLQRAIRNGNMNEGNKFKFIERTGKIEDHRGIK
                     IEDGLIRVEFQFEKVYKRQDGIHWEKTTLGSIDYSPNWQPTSMDSYSSGILRNTTTAS
                     TPKSMSGTVTCSSASYAATNMAVGSATLNTIATAQAYNAAPQTETGITVAGSKSEQKF
                     VTASWFATESEKHNIILKLLGETPDNEAVRKPITVKAKPKCVTCGKQNKATAKFCNEC
                     GTALEIFA*"
                     /db_xref="X1RWR8_9ZZZZ"
     gene            193681..193944
                     /locus_tag="ALT_07252016_14_scaffold_0_prodigal-single_185"
     CDS             193681..193944
                     /product="hypothetical protein"
                     /codon_start=1
                     /transl_table=11
                     /translation="VQTAHVAYKLGSVLGEDADADNTYFTCVGVRNLEALVAVEKILF
                     EFGIKYVHFVEPDLNDGEMTAIAVHPIDEDKRDILLAFNLLKF*"
     gene            193956..194258
                     /locus_tag="ALT_07252016_14_scaffold_0_prodigal-single_186"
     CDS             193956..194258
                     /product="Uncharacterized protein n=1 Tax=Octadecabacter
                     arcticus 238 RepID=M9RN44_9RHOB"
                     /codon_start=1
                     /transl_table=11
                     /translation="MKSIVLTSWNFIFDYNKSPLRNIPEGNIRHMVYQLLGWMWAIAF
                     SIATGTYAFMGVNLIAHAVLIGAVALTVATYTTATVKPELFVRKAGWGRSTTGEHE*"
                     /db_xref="UniRef100_M9RN44"
                     /db_xref="oar:OA238_c17310"
                     /db_xref="M9RN44_9RHOB"
     gene            194525..194728
                     /locus_tag="ALT_07252016_14_scaffold_0_prodigal-single_187"
     CDS             194525..194728
                     /product="hypothetical protein"
                     /codon_start=1
                     /transl_table=11
                     /translation="MILLLVILIAAAAAAFTLFALLRGLLSFSQSQTTELRNMQTKMM
                     FARVKWQAIAVLLVVVAAAVFAN*"
     gene            194741..195145
                     /locus_tag="ALT_07252016_14_scaffold_0_prodigal-single_188"
     CDS             194741..195145
                     /product="7-cyano-7-deazaguanine reductase n=1 Tax
                     =Anaerophaga thermohalophila RepID=UPI000237C419"
                     /codon_start=1
                     /transl_table=11
                     /translation="MPKLWKNIENTLASLPNAANGYEQQIDIPEFTFLGVKNQPDFGH
                     IRIWFHGNEKTIELKSLKEYLLQYRDTIISYERAIDVMYKHLMEAYNPFRMRLEIKFR
                     PRGGISSKMVVDSDWGHLGGTDKIWQHHNTDF*"
                     /db_xref="UniRef100_UPI000237C419"
                     /db_xref="A0A0F9D2P0_9ZZZZ"
                     /db_xref="nko:Niako_0118"
                     /db_xref="UPI000237C419"
     gene            195156..195572
                     /locus_tag="ALT_07252016_14_scaffold_0_prodigal-single_189"
     CDS             195156..195572
                     /product="hypothetical protein"
                     /codon_start=1
                     /transl_table=11
                     /translation="MLECLILGDSIAVGTKMFAPKECVSYSKGGYNTWQWNKKWGNTP
                     LNSEIVVISLGTNDHKGVKTEKELRKMRERVRSNRVIWVMPPCNAKFCKSNINAIVTK
                     LANEYGDQVIGTKHVQPDGVHPSWKGYKEIVKKAKL*"
     gene            195569..196027
                     /locus_tag="ALT_07252016_14_scaffold_0_prodigal-single_190"
     CDS             195569..196027
                     /product="hypothetical protein"
                     /codon_start=1
                     /transl_table=11
                     /translation="MNSLSQPGNWVTAVTMSLPDYASQLVNRLESVMKDSSLSVVEAH
                     SCALAASLAVGYGELALEISMSDELRGNDIREEVAAAVIDMTFSNISGDRLTDLKITP
                     YALAIAMVLKDEYSRYICYIGLTELDYTDEQLTDIAKIAGLIPAIGKCLI*"
     gene            complement(196020..196580)
                     /locus_tag="ALT_07252016_14_scaffold_0_prodigal-single_191"
     CDS             complement(196020..196580)
                     /product="hypothetical protein"
                     /codon_start=1
                     /transl_table=11
                     /translation="MNYDSFSHGQIQSKVWLCKELERFVHANIKIAILGSWYNVLAFM
                     LLTRNADRYQYILGVDIDPETKEIADKLTEAWRIGKDYKVENIIADANGVNLAGYDLI
                     INCSPEHMESNDWFENLEYGTMVCIQSSNVHIADDDVWKCVNSNESLEDLTLKYPVSK
                     YLYAGEKEIRYSDDNGYKRFMLIGIK*"
     gene            196867..196956
                     /locus_tag="ALT_07252016_14_scaffold_0_prodigal-single_192"
     CDS             196867..196956
                     /product="hypothetical protein"
                     /codon_start=1
                     /transl_table=11
                     /translation="LAPMGAVAAVYNTSIRGDFTPSVEQDVGG*"
     gene            197291..197366
                     /locus_tag="ALT_07252016_14_scaffold_0_prodigal-single_trn
                     a_1"
     tRNA            197291..197366
                     /product="Gln"
     gene            197375..197448
                     /locus_tag="ALT_07252016_14_scaffold_0_prodigal-single_trn
                     a_2"
     tRNA            197375..197448
                     /product="Gln"
     gene            197459..197534
                     /locus_tag="ALT_07252016_14_scaffold_0_prodigal-single_trn
                     a_3"
     tRNA            197459..197534
                     /product="Thr"
     gene            complement(197513..198598)
                     /locus_tag="ALT_07252016_14_scaffold_0_prodigal-single_193"
     CDS             complement(197513..198598)
                     /product="hypothetical protein"
                     /codon_start=1
                     /transl_table=11
                     /translation="MNVYYLDLIPYFNLYHEFTTPKGIETLKALISDKDNKIILSAVW
                     EIWPHEKILGALEILGVTPNQDNVVLLLDVYSYSEPNHWKEVNTVLYDSLLCRVHKSE
                     NPELGTNLDNDKILFKLGTPYKKQRIFALHDLYQRNELDKCEWSLHYESHLEDAVRCH
                     LPDMTDDEYQKFITSTTKNIDAVSPKFGQSTTNFYPIAFNPTAEIYANTAISLVTETT
                     FHPELYWFITEKTWKAINNFHPFVLLDYKKTYEYLHSLGIDTFQYAVKHPYETLVGSE
                     EDVIRMCVDNVLHLLSNKDQHREELTKSVIHNKKVFTDLANMYNNRVNPYIEDLIWNH
                     SFQQIRPDHAAEVYEKLWGKDGAVGED*"
     gene            198612..198688
                     /locus_tag="ALT_07252016_14_scaffold_0_prodigal-single_trn
                     a_4"
     tRNA            198612..198688
                     /product="Arg"
     gene            complement(198693..199274)
                     /locus_tag="ALT_07252016_14_scaffold_0_prodigal-single_194"
     CDS             complement(198693..199274)
                     /product="hypothetical protein"
                     /codon_start=1
                     /transl_table=11
                     /translation="MFNKLRLPKPSEQIVSLVRTLATSRPIDESALAWHKEQQPKDIN
                     CAAGEFFPDTAFAELVLAEYKDFFNVEVYPLIGVLQNVGVTPACYPPHSDRLRNVAIN
                     YYIELGGDDVPTVFYDKTDPIDDKVGGHVLSYNDLPTITNKITFKKNEWYILPSKQYH
                     SVENIETMRIMISFLYIGEVERFINAHKHLFID*"
     gene            199315..199391
                     /locus_tag="ALT_07252016_14_scaffold_0_prodigal-single_trn
                     a_5"
     tRNA            199315..199391
                     /product="Arg"
     gene            199399..199472
                     /locus_tag="ALT_07252016_14_scaffold_0_prodigal-single_trn
                     a_6"
     tRNA            199399..199472
                     /product="Trp"
     gene            199479..199555
                     /locus_tag="ALT_07252016_14_scaffold_0_prodigal-single_trn
                     a_7"
     tRNA            199479..199555
                     /product="His"
     gene            199563..199637
                     /locus_tag="ALT_07252016_14_scaffold_0_prodigal-single_trn
                     a_8"
     tRNA            199563..199637
                     /product="Val"
     gene            199706..199897
                     /locus_tag="ALT_07252016_14_scaffold_0_prodigal-single_195"
     CDS             199706..199897
                     /product="Uncharacterized protein n=1 Tax=mine drainage
                     metagenome RepID=E6QUU7_9ZZZZ"
                     /codon_start=1
                     /transl_table=11
                     /translation="MKEHEPHYHEDKKTGLLVRCMNSCSNLITDYRFWIGVTISYPLE
                     HFLWEHVWPFKLVMQFLGL*"
                     /db_xref="UniRef100_E6QUU7"
                     /db_xref="E6QUU7_9ZZZZ"
     gene            199973..200049
                     /locus_tag="ALT_07252016_14_scaffold_0_prodigal-single_trn
                     a_9"
     tRNA            199973..200049
                     /product="Pro"
     gene            200087..201421
                     /locus_tag="ALT_07252016_14_scaffold_0_prodigal-single_196"
     CDS             200087..201421
                     /product="Uncharacterized protein n=1 Tax=planctomycete
                     KSU-1 RepID=I3IRK9_9PLAN"
                     /codon_start=1
                     /transl_table=11
                     /translation="MTKEHNLNSNPTFCMLGLLHTYVSPNGNVMPCCVGDMTKKPLGN
                     INDVSDWNEVWNGEDYKEFRKNMVDGKKNPACSFCYDTEKFSKHSARTIANTNYSKDY
                     DEYMDKLLPSGELKTNKLKYLDFRFTNKCNQACITCSHDLSSSWFDLMNKLGYPIAGS
                     KFIEPQDKQFAYRLIDDNLDSVETIYFAGGEPLLSEYHWYTLDKLVENNRSKDVALRY
                     SSNCSTLRYKDKDILDYWKQFKSVIIMASVDEVQERFNYIRWPGKWETISENLKKIQE
                     SFEQVNSVDITHILVYSPVISSLNVHRLKEMIQEIIDKKAYQYSMLNHEQPIFEYFLF
                     CNLLRNPNHLSIMNMPEEHWNMVEKSLDEFRAWYCDTILSKAAYFESKQDMLLHGINK
                     IKEMRKMEQKDMEFFDQSLGDNLEYMREYSKMDRVRGTDFMKTFPELGWLYK*"
                     /db_xref="UniRef100_I3IRK9"
                     /db_xref="I3IRK9_9PLAN"
                     /db_xref="ttu:TERTU_2294"
     gene            201427..201501
                     /locus_tag="ALT_07252016_14_scaffold_0_prodigal-single_trn
                     a_10"
     tRNA            201427..201501
                     /product="Glu"
     gene            201528..201875
                     /locus_tag="ALT_07252016_14_scaffold_0_prodigal-single_197"
     CDS             201528..201875
                     /product="Uncharacterized protein n=1 Tax=Sphingomonas sp.
                     MM-1 RepID=M4RYF8_9SPHN"
                     /codon_start=1
                     /transl_table=11
                     /translation="MFKKVSLVALLLLTSCNPAPQKGADGYRFGEKQYEKSTVQIKIV
                     TYKSQADLQKVLGNRADVASKDVIAFSELKPPFDTCTIHMVDPKVEYQPEFVGHEMLH
                     CFYGQWHKNNKTT*"
                     /db_xref="UniRef100_M4RYF8"
                     /db_xref="sphm:G432_05265"
                     /db_xref="M4RYF8_9SPHN"
     gene            201883..201959
                     /locus_tag="ALT_07252016_14_scaffold_0_prodigal-single_trn
                     a_11"
     tRNA            201883..201959
                     /product="Asp"
     gene            201967..202042
                     /locus_tag="ALT_07252016_14_scaffold_0_prodigal-single_trn
                     a_12"
     tRNA            201967..202042
                     /product="Phe"
     gene            202080..202607
                     /locus_tag="ALT_07252016_14_scaffold_0_prodigal-single_198"
     CDS             202080..202607
                     /product="hypothetical protein"
                     /codon_start=1
                     /transl_table=11
                     /translation="MFDDEVTIIDNVLSIEDCDSLIAYYTSSLLETDHGYNYPFKAIV
                     PHYTRKPVDDFIREKVSLIMKHVPENLMVQRAHIECRQNEHMAHRDMQAGEWGLCTSV
                     LYLNDNFDGGQTFITKSNGEKVEVQPKPGRVVAYNGHKLEHGVTKVSNGLRYTLPIWY
                     TIRPLDLPKSLLWWL*"
     gene            202613..202698
                     /locus_tag="ALT_07252016_14_scaffold_0_prodigal-single_trn
                     a_13"
     tRNA            202613..202698
                     /product="Leu"
     gene            202802..202887
                     /locus_tag="ALT_07252016_14_scaffold_0_prodigal-single_trn
                     a_14"
     tRNA            202802..202887
                     /product="Leu"
     gene            complement(202916..203497)
                     /locus_tag="ALT_07252016_14_scaffold_0_prodigal-single_199"
     CDS             complement(202916..203497)
                     /product="hypothetical protein"
                     /codon_start=1
                     /transl_table=11
                     /translation="MRYVANLKKIVLLINNNMRNENITPLTNIDFAASIAELKPLLIN
                     SLVALPPSVDWSELYYIAADANDLPITTNTLANFNLAILNLYYVERRSSPEDYYEETV
                     PRHYIILPLVETDEIATIASAYSAPLNSTRLPNNPTLYNPEDCTLLKSHPLNEPAFIG
                     CDLEDAELVYCFKVPEDEVFKAIAIVVTAAQPE*"
     gene            203534..204190
                     /locus_tag="ALT_07252016_14_scaffold_0_prodigal-single_200"
     CDS             203534..204190
                     /product="hypothetical protein"
                     /codon_start=1
                     /transl_table=11
                     /translation="MFRTLILSAALLFSFPAYAQVERETSGSLGGTVINDDNIVLTGA
                     FKHVTDTGPREYSFESDILYKSANGVTSREQINAFAKINQDIHAKHYVQAGVRYRHDP
                     RTFSEDQVVYSIGHGFRLVKTDKTKISNELSVGYKHGTGGYSDVVVRESIWISHNLNE
                     TLSASNKFMIEQGSRTFIQNKAEIKYKLSEKTSFSIQDLYTKDKRKDNTISFAFTFKI
                     *"
     gene            204192..204285
                     /locus_tag="ALT_07252016_14_scaffold_0_prodigal-single_trn
                     a_15"
     tRNA            204192..204285
                     /product="Ile"
     gene            204292..204377
                     /locus_tag="ALT_07252016_14_scaffold_0_prodigal-single_trn
                     a_16"
     tRNA            204292..204377
                     /product="Leu"
     gene            204397..205224
                     /locus_tag="ALT_07252016_14_scaffold_0_prodigal-single_201"
     CDS             204397..205224
                     /product="hypothetical protein n=1 Tax=Verrucomicrobia
                     bacterium SCGC AAA164-N20 RepID=UPI00037EE7E9"
                     /codon_start=1
                     /transl_table=11
                     /translation="MMSILIAILTSGKIEKLQRCIDSVLLQAEHANVVVIINTLDKQY
                     ENLASSLAAANSIKSVITESNGRPGKGKNALIKYFLSTDFTHVIPVDGDDILLPNAVE
                     KLTLISKEQNADIVGLINGLVLFQDEQMLAEDWQKHEIYFKRGFDNIDTKNYKKFNLH
                     IAKIRRTSIEYGNMLNRFVLISRKAASDINYDEELAGAEDIKQGLLLKLIHLEGKINY
                     MLLSRQDIYLYDVTDEGVFFNTLCKSDPNTELKRFWHDLSNEQISTLQTFQLECIYD*"
                     /db_xref="UniRef100_UPI00037EE7E9"
     gene            205217..205897
                     /locus_tag="ALT_07252016_14_scaffold_0_prodigal-single_202"
     CDS             205217..205897
                     /product="hypothetical protein n=1 Tax=Sphingomonas elodea
                     RepID=UPI0002630417"
                     /codon_start=1
                     /transl_table=11
                     /translation="MTNLDFSARWRDAVKVGIPILKDHTKTQHILALAHALNGPSLKY
                     SYERLLTTTEGGEIACNMPEFTDLYSKLPDCAPGTVGNLLFIGQQYSLETIIKISQRG
                     KRSRTWINMKHPYVWMARRYRDTHDVWHTITGYNMDFFGEICLAAFSYAQTGAYQWGA
                     ISLMGIGKLITSPRKLLAIVEAYRRGKQCNWLLAENYEKLIYEDINECRERLNLYKAK
                     RYEKACKN*"
                     /db_xref="UniRef100_UPI0002630417"
                     /db_xref="pzu:PHZ_c2295"
                     /db_xref="87563207"
                     /db_xref="UPI0002630417"
     gene            206035..206601
                     /locus_tag="ALT_07252016_14_scaffold_0_prodigal-single_203"
     CDS             206035..206601
                     /product="Restriction endonuclease n=1 Tax=Azospira oryzae
                     (strain ATCC BAA-33 / DSM 13638 / PS) RepID=G8QFM0_AZOSU"
                     /codon_start=1
                     /transl_table=11
                     /translation="MAVLALDVSGIPRTWVSHDEAISYHAKNLVAWTLGDVIARYRGG
                     YQDDGTQSYIETPSIIAVKGEGFNFKKHNKVILTNKTLFARDRNMCGYCGIQIGNHSK
                     LSRDHIVPRYHGGIDEWTNVVTACIPCNQKKGCKSLKESRMELLYIPYAPNHYENMIL
                     QNRSILADQMEYLLSGVPKHSRIVQLAA*"
                     /db_xref="UniRef100_G8QFM0"
                     /db_xref="dsu:Dsui_1701"
                     /db_xref="88552171"
                     /db_xref="G8QFM0_AZOSU"
     gene            206653..206727
                     /locus_tag="ALT_07252016_14_scaffold_0_prodigal-single_trn
                     a_17"
     tRNA            206653..206727
                     /product="Asn"
     gene            206736..206812
                     /locus_tag="ALT_07252016_14_scaffold_0_prodigal-single_trn
                     a_18"
     tRNA            206736..206812
                     /product="Thr"
     gene            206895..206971
                     /locus_tag="ALT_07252016_14_scaffold_0_prodigal-single_trn
                     a_19"
     tRNA            206895..206971
                     /product="Arg"
     gene            207014..207089
                     /locus_tag="ALT_07252016_14_scaffold_0_prodigal-single_trn
                     a_20"
     tRNA            207014..207089
                     /product="Ala"
     gene            207167..207673
                     /locus_tag="ALT_07252016_14_scaffold_0_prodigal-single_204"
     CDS             207167..207673
                     /product="hypothetical protein"
                     /codon_start=1
                     /transl_table=11
                     /translation="MYYYFNPSIINNDTLPGKVIILSQIFSNDLVIVLRNPLDRVVSS
                     IKGVPKILPLMDTLGTFLTTIYGKEFNFEEYATFKMHCSPYLHRVKDRQFRIIDFNKL
                     AEYIPRKKNALQSPVTNSSGYTDPKSVYVENPYFTLQNLETEYKTYLELLKDREQISV
                     DEWKEKTT*"
     gene            207713..207789
                     /locus_tag="ALT_07252016_14_scaffold_0_prodigal-single_trn
                     a_21"
     tRNA            207713..207789
                     /product="Pro"
     gene            207800..207874
                     /locus_tag="ALT_07252016_14_scaffold_0_prodigal-single_trn
                     a_22"
     tRNA            207800..207874
                     /product="Val"
     gene            207955..208347
                     /locus_tag="ALT_07252016_14_scaffold_0_prodigal-single_205"
     CDS             207955..208347
                     /product="hypothetical protein"
                     /codon_start=1
                     /transl_table=11
                     /translation="LAHVNKHILVTGYIQEAPQAEYVTFLEDWFNRLVEAVDMKVLID
                     PICVWCNDEGNEGVTGMVGITTSHSSIHFWSGEPNYYKFDLYSCKDFALESVAEMLKE
                     LGTYKFTYTIVDRTDDEHPVIDSGVITF*"
     gene            208354..208429
                     /locus_tag="ALT_07252016_14_scaffold_0_prodigal-single_trn
                     a_23"
     tRNA            208354..208429
                     /product="Trp"
     gene            208444..209574
                     /locus_tag="ALT_07252016_14_scaffold_0_prodigal-single_206"
     CDS             208444..209574
                     /product="Uncharacterized protein {ECO:0000313|EMBL
                     :KJV07507.1};  TaxID=1632867 species="Bacteria;
                     Proteobacteria; Gammaproteobacteria; Methylococcales;
                     Methylococcaceae.;" source="Methylococcaceae bacterium
                     Sn10-6.;""
                     /codon_start=1
                     /transl_table=11
                     /translation="MPIINKNDSYYLDPELGPVNRPATVNAGFMLDSYYNFSDKNYWH
                     VSCFNGESLRYIKDVIPDHILQELRNKNIILSIGAEYEGFVDIPEMIYDFLIKELLIP
                     AESILLFSANAKIDEVVDTIASVRNLPKIQSHGVCVFERWVFFSRSNTLDTLQLKEYP
                     KKFLSLNRRWRGCKLALVSNLKIRHLLDDGFVSLQSFEGKTWENSWEHMMQLQDPATK
                     QLFDQHRQEIINLPNLILDDLNPEDMNPVTNTLDHYYLNSYFSVVGGCIFYEKEFPNV
                     AGLCEKTFKAIQKKHPFILLSTAKNLPLLHRMGYKTFDGLIDESYDNETDDNKRMQMI
                     VNEVERLCNLNQVELETFLIEAKKIVDHNFKNLYYRAFLPRV*"
                     /db_xref="A0A0F3ILG4_9GAMM"
     gene            209671..209755
                     /locus_tag="ALT_07252016_14_scaffold_0_prodigal-single_trn
                     a_24"
     tRNA            209671..209755
                     /product="Leu"
     gene            209789..210028
                     /locus_tag="ALT_07252016_14_scaffold_0_prodigal-single_207"
     CDS             209789..210028
                     /product="hypothetical protein"
                     /codon_start=1
                     /transl_table=11
                     /translation="MDNVIHVNFGNNTVDVEDEYIIEIHLNTELDNYLDCLRVEGIDE
                     DDVLEVEEAINNADVYFAADDVVQKFADEWLEQFL*"
     gene            210129..210203
                     /locus_tag="ALT_07252016_14_scaffold_0_prodigal-single_trn
                     a_25"
     tRNA            210129..210203
                     /product="Met"
     gene            210245..210334
                     /locus_tag="ALT_07252016_14_scaffold_0_prodigal-single_trn
                     a_26"
     tRNA            210245..210334
                     /product="Ser"
     gene            210351..210734
                     /locus_tag="ALT_07252016_14_scaffold_0_prodigal-single_208"
     CDS             210351..210734
                     /product="Uncharacterized protein n=1 Tax=Chryseobacterium
                     gleum ATCC 35910 RepID=D7VWE6_9FLAO"
                     /codon_start=1
                     /transl_table=11
                     /translation="MSYVLFLDDERMPDKVDWVQFPRYETIYIIRTYEGFIKQVQTYG
                     VPMFVCFDHDLADQHYVAMLAEAEGRPADYGPEKTGYDAAKWLVDYCAENSFKFPRHV
                     VHSMNPIGKERINSYIENAKTHLSI*"
                     /db_xref="UniRef100_D7VWE6"
                     /db_xref="A0A086ATX6_9FLAO"
                     /db_xref="chz:CHSO_0935"
                     /db_xref="D7VWE6_9FLAO"
     gene            210734..211462
                     /locus_tag="ALT_07252016_14_scaffold_0_prodigal-single_209"
     CDS             210734..211462
                     /product="Ferredoxin-NADP reductase n=1 Tax
                     =Phenylobacterium zucineum (strain HLK1)
                     RepID=B4RE17_PHEZH"
                     /codon_start=1
                     /transl_table=11
                     /translation="MITEKVTWVHHWSDRTFSFKTTRSQTFKFNAGEFAMCGLNIDDK
                     NVIRAYSVVSPPWADELEILSIKIPDGQLTSKLQHIQVGDEVILKPKTTGTLRNDALK
                     KGGELYLLATGTGLAPFMSLIRDVETLETWDNIHIVHSVRSRDDLAYYDLLSTGFAGD
                     DLEEMVKPVLNYIPIVTGEGGKRITAQLGDTLKIDPTKDKVMICGNLDFNYEVAEWCK
                     SNGMTEGSLREPGDYVLERAFVEK*"
                     /db_xref="UniRef100_B4RE17"
                     /db_xref="pzu:PHZ_c2039"
                     /db_xref="B4RE17_PHEZH"
     gene            211473..211564
                     /locus_tag="ALT_07252016_14_scaffold_0_prodigal-single_trn
                     a_27"
     tRNA            211473..211564
                     /product="Ser"
     gene            211580..211756
                     /locus_tag="ALT_07252016_14_scaffold_0_prodigal-single_210"
     CDS             211580..211756
                     /product="hypothetical protein"
                     /codon_start=1
                     /transl_table=11
                     /translation="MTETHFRTIVRTLGYRVTALGITALWTGLGDAVAIHLVLAAMQY
                     AYERIWLKINWGRK*"
     gene            211807..211888
                     /locus_tag="ALT_07252016_14_scaffold_0_prodigal-single_trn
                     a_28"
     tRNA            211807..211888
                     /product="Cys"
     gene            211895..211970
                     /locus_tag="ALT_07252016_14_scaffold_0_prodigal-single_trn
                     a_29"
     tRNA            211895..211970
                     /product="Ile"
     gene            211977..212053
                     /locus_tag="ALT_07252016_14_scaffold_0_prodigal-single_trn
                     a_30"
     tRNA            211977..212053
                     /product="Lys"
     gene            212073..212450
                     /locus_tag="ALT_07252016_14_scaffold_0_prodigal-single_211"
     CDS             212073..212450
                     /product="Uncharacterized protein n=1 Tax=Bacillus phage
                     Spock RepID=U5PXP2_9CAUD"
                     /codon_start=1
                     /transl_table=11
                     /translation="MGWYDNHVDVEEMQNQTFTSVRSDGDTVTFENDEVRYVLYHETD
                     CCESVYVEDIIGDIEDLENLPLLISREDTNAEDPGTCQGESYTWTFYNFATFKGYVTI
                     RFLGESNGYYSEDVYCRKEILNN*"
                     /db_xref="UniRef100_U5PXP2"
                     /db_xref="A0A0G0AA43_9BACT"
                     /db_xref="bacy:QF06_20470"
                     /db_xref="U5PXP2_9CAUD"
     gene            212714..212789
                     /locus_tag="ALT_07252016_14_scaffold_0_prodigal-single_trn
                     a_31"
     tRNA            212714..212789
                     /product="Lys"
     gene            212932..213288
                     /locus_tag="ALT_07252016_14_scaffold_0_prodigal-single_212"
     CDS             212932..213288
                     /product="Uncharacterized protein n=1 Tax=Asticcacaulis sp
                     . AC402 RepID=V4NNL1_9CAUL"
                     /codon_start=1
                     /transl_table=11
                     /translation="MYCIFAKESVDKINGVRGKMCTQAGHAYLHTFMNAMAETPELAA
                     AYLDSGHSYKITLLVDTVEQLQELQEVYKDVCATQLVTDKGLTVFKEPTTTCLGIGPL
                     SEDMIGEDLKAIKIFC*"
                     /db_xref="UniRef100_V4NNL1"
                     /db_xref="V4NNL1_9CAUL"
                     /db_xref="tba:TERMP_00749"
     gene            213290..213366
                     /locus_tag="ALT_07252016_14_scaffold_0_prodigal-single_trn
                     a_32"
     tRNA            213290..213366
                     /product="Met"
     gene            213463..214026
                     /locus_tag="ALT_07252016_14_scaffold_0_prodigal-single_213"
     CDS             213463..214026
                     /product="Uncharacterized protein {ECO:0000313|EMBL
                     :KKO08518.1};  TaxID=412755 species="unclassified
                     sequences; metagenomes; ecological metagenomes.;"
                     source="marine sediment metagenome.;""
                     /codon_start=1
                     /transl_table=11
                     /translation="MQVSLRKANALQVAINEALKGLEFKSDVSINEFQKPAQEIELSK
                     QKFERNVQRRGNLTSALYNIRTAVSSANASNKIDNLLADLARLEKDIVFYTPLAKASV
                     QTDLKVIGGKLEKISNRDGESYSFHSSEVSTSIFADSNLEVFRSNLSLAKKKKQKLQD
                     ELLELNVRTTIELATSTVEVLKAEDII*"
                     /db_xref="A0A0F9W889_9ZZZZ"
     gene            214314..215468
                     /locus_tag="ALT_07252016_14_scaffold_0_prodigal-single_214"
     CDS             214314..215468
                     /product="hypothetical protein"
                     /codon_start=1
                     /transl_table=11
                     /translation="MFFYIGKESPIASLTQVQENLFLDQGWSESNGIWYKGYSTDCRL
                     SDALVDIVNGYKPDGKWCLIKDGVVYHPSLRGFPIFTNGSDFTNLLGLPNFETVLYPD
                     PFELPAVDTNISLDEASHLLEEILISNTRNFYKYNDIADEVVIATVGLDSTTAWAITD
                     SIKKDYTVSIRPRAVPAVMNANAFLEFTGTFREYHSDLLDNVKSHWAYAFINIHEHKN
                     WVVAGYYAETYEFRDGMALNALANYKNKRLDQIAEPNNYLYKYLTRPDVINSYIDKPM
                     MTFSGEEDLRKYIWSTLWYDNQMWHIDNNMFFSPFFDIRVPQTTFRMSMDDIYTNALE
                     GTLQRQIISRCKPELLSIVSKYKNHGELWENFNNNFSLDWFSPKTKLIYR*"
     gene            215577..215653
                     /locus_tag="ALT_07252016_14_scaffold_0_prodigal-single_trn
                     a_33"
     tRNA            215577..215653
                     /product="Met"
     gene            215664..215737
                     /locus_tag="ALT_07252016_14_scaffold_0_prodigal-single_trn
                     a_34"
     tRNA            215664..215737
                     /product="Gly"
     gene            215861..215935
                     /locus_tag="ALT_07252016_14_scaffold_0_prodigal-single_trn
                     a_35"
     tRNA            215861..215935
                     /product="Gly"
     gene            215951..217099
                     /locus_tag="ALT_07252016_14_scaffold_0_prodigal-single_215"
     CDS             215951..217099
                     /product="hypothetical protein"
                     /codon_start=1
                     /transl_table=11
                     /translation="MTNKNFQCSAPWEGMFINPDGDFRVCCAGQSLGNLNKNSLEDIL
                     CGAELNSVRTDMLENGSSSYCTNCIDSEEKSGKSLRDQFKKDLTNVDTTKLVPKNIDI
                     RWRNTCQLRCGYCNSEWSSSYARWEGKTEKVSAVEWQRAVLDYIANDKTSIEVANFLG
                     GEPLLLKENIELLDYIDTNIHISLVTNLSLTKVESSPVYQKLINRDTSWLVSLEATGN
                     KFEFIRRNATWEITKSNYENLKINPRSSKGCHMTYCILSAFSLVDVFDWLYEVDPNPN
                     NNCTFPSVLLGPDEFSIYSFPPEIKKLAIDELDRLMEKHLEFLNEPTKNFVVATRQSL
                     LQTIDDWSPDAVKRFMKYVEKSDIEMYPISFKEEWPEVHAILERYMPA*"
     gene            217107..217598
                     /locus_tag="ALT_07252016_14_scaffold_0_prodigal-single_216"
     CDS             217107..217598
                     /product="hypothetical protein"
                     /codon_start=1
                     /transl_table=11
                     /translation="MLIISYQGIYNGQNFEYANTPPQFRDSFNNGFSAMADVWRINGV
                     LCVGVENDLIEVTDKYLQGAKWWLNCQNQAAYDYLFAQPRKLYPNVFIFSNVATEATP
                     TTSTGGQTIVPGNVPINNNSIVYLPEIVDKGLLSTVKLRCFGICSNYCTLIRRMRNEG
                     EWY*"
     gene            217657..218223
                     /locus_tag="ALT_07252016_14_scaffold_0_prodigal-single_217"
     CDS             217657..218223
                     /product="Phosphoesterase n=1 Tax=Synechococcus phage
                     S-CBS4 RepID=H2BCP5_9CAUD"
                     /codon_start=1
                     /transl_table=11
                     /translation="MPNVFLTSDTHWGHVNICKFTNYDGSPVRPWDDVEEMNEEMIKR
                     WNETVGPKDKVYHLGDVVINRKFLPILDRLNGDKVLYKGNHDIFRLADYVKYFRDIRS
                     YGVMNGCILSHIPVHKDSIARFGANIHGHTHGNRVLDADGNIDSDYFCVCVEQTDYRP
                     ISFEDVLQKIREQGGQVGFRQGNGPAID*"
                     /db_xref="UniRef100_H2BCP5"
                     /db_xref="H2BCP5_9CAUD"
                     /db_xref="psab:PSAB_14885"
     gene            218232..218660
                     /locus_tag="ALT_07252016_14_scaffold_0_prodigal-single_218"
     CDS             218232..218660
                     /product="hypothetical protein"
                     /codon_start=1
                     /transl_table=11
                     /translation="MNVTVRFPKHLQPDTAKATIAERLCQAAFLYIALPDNIIVEFVD
                     LGHNTYGESTLTFNKESKVRINLQLSTKELIYPLVHELLHLNQMHEGRLSVTRFGDCV
                     WEGKTYKIDQSKMSYRDYTQLPWEYDVSVRQKKLIEQIIG*"
     gene            218727..219365
                     /locus_tag="ALT_07252016_14_scaffold_0_prodigal-single_219"
     CDS             218727..219365
                     /product="hypothetical protein"
                     /codon_start=1
                     /transl_table=11
                     /translation="VIDLEKIDSTYPIEKILPFCEASLGDPRPGAENMSPVGWEENKS
                     SFLYLLYKLKRYDGNGNGYVIYRKDDRILCGSGFSVSDIDEKMTQANSRMYVVPGVNL
                     PRVLGAIFDFAVDTSMENGRFGIFSSVNEYNYRYHLGYVAINDPKNNPGYFMENGKHF
                     AKPGRRIHPGLQAAGPFCIHYAKQWIGYLIWNEAHRESFLQTLESIKWNETE*"
     gene            219362..220225
                     /locus_tag="ALT_07252016_14_scaffold_0_prodigal-single_220"
     CDS             219362..220225
                     /product="Molybdenum cofactor biosynthesis enzyme n=1 Tax
                     =Burkholderia glumae (strain BGR1) RepID=C5AMQ1_BURGB"
                     /codon_start=1
                     /transl_table=11
                     /translation="MIQLPSLEYYISWHCNLKCANCITGSPYRDEEFSDLASFKRDVD
                     NLSQYMHVGVLRLLGGEPTLNPEIAEYLKYAKQSNLCDVTAVLTNGIKLIAMPDEFYE
                     NCDIVTISRYENAGINYDKIFNYLDERGQRWNIQNVPDHPKSIGIWKQNVPAEMRSVL
                     AWGAEFRVLDQFEELDEDTAQAVYTSCSGKTYCATFLDGKYYRCAVSIHRNGYYKAIG
                     VPLPYDLKQLDGIPIDNYFTERYHEAINSEKININACRFCKGYGDALKTTNEPHRQLL
                     NNEITAKKSPA*"
                     /db_xref="UniRef100_C5AMQ1"
                     /db_xref="A0A0C2DHH6_9DELT"
                     /db_xref="bgl:bglu_2g06740"
                     /db_xref="C5AMQ1_BURGB"
     gene            220222..220974
                     /locus_tag="ALT_07252016_14_scaffold_0_prodigal-single_221"
     CDS             220222..220974
                     /product="hypothetical protein n=1 Tax=gamma
                     proteobacterium SCGC AAA160-D02 RepID=UPI000367F60B"
                     /codon_start=1
                     /transl_table=11
                     /translation="MTSVLVAILTSGKLEKLVRCIESVLSQTSDVIVVCNTLDFSYVE
                     QARKVAEDYNLEFIVTESNGKPAKGKNSVLEIFRTRLQFKYYMQVDGDDYLAPDALSK
                     ITTIVQQNPDVDVIGAQGGRLIYNGTTTTGRQFFIEYLANVKDEHRSRLIELGKFLAA
                     NLQESRMLLYSEKVVNAFNFDETFIGLEDVVGAYKLYYNPNIKFILTNEDLYVYDLAE
                     NGNFYEFLNNSNGIEKVFQELKVIVNETRIQK*"
                     /db_xref="UniRef100_UPI000367F60B"
                     /db_xref="X0U2D8_9ZZZZ"
                     /db_xref="UPI000367F60B"
     gene            220952..222025
                     /locus_tag="ALT_07252016_14_scaffold_0_prodigal-single_222"
     CDS             220952..222025
                     /product="hypothetical protein"
                     /codon_start=1
                     /transl_table=11
                     /translation="MKLEYKNNRGQLYQELQNIKVQYVQLDLFGFCNAACWYCPVKYI
                     PQPERTRVHMPLDLVEKILIDLNENRISDDGVISDTMRNIYTAHYGEVLLYKHFEEFL
                     DLLHKYNFTTTIFSNGINLTPNKIDMIKSKREVISDIILNIPSFDPDIWAERSGLPVN
                     QYDRLISNLEYLDAELADLDSVVILINGVDANSWNDQFQPGDDFDQLMIDQHPVKGEQ
                     AQAYEFAKKKFKNLIAYKEYVLHDRAGLLSNYITNQPSIQARLETGTVVGCRGGPSRE
                     RIRSDGSEDNDSDRTTEMIHINPLGETFLCCNDYKMEYVFGNLSKQSLSDIWVTDKHV
                     EVIMQAREEICRTCNYVKYVKTI*"
     gene            222051..223655
                     /locus_tag="ALT_07252016_14_scaffold_0_prodigal-single_223"
     CDS             222051..223655
                     /product="hypothetical protein n=1 Tax=SAR324 cluster
                     bacterium SCGC AAA240-J09 RepID=UPI0002EAC0FA"
                     /codon_start=1
                     /transl_table=11
                     /translation="MALDGIIFGGMFNTDQGSRPQDLEGVSYSSVHRSAGSHRIASFL
                     RQHGLDIEVIDFAPSWEFKEFQELIRSRITPSLKFVGLGAVFNMNTITLVRCFTWLKE
                     TYPDVIVVTGAQGFHNVHFIPADYMVVGYGELAILEILKGTVKYKEEIIDKAGNKRRT
                     VHALHDYPAYPMQNLSVDYEKRDFLQPFETVTIETSRGCRFACAFCSYPVIGVKSDHT
                     RCTEDFHDNLMRNYNEYGIYRYTLADETFNDSTEKIIKYADVVETLPFKPNFGGYIRT
                     DLLHTRPQDIEHLARMQFNSHFYGIESFHRPSAAAIGKGMDPDKLKKAILDTKDYIMK
                     HNGYYRGGIGIIIGLPHETEETLNESKKWLDENWQTQHVGFGVLRIDSDHPNVKRSKL
                     STTYEKQGYTLVDPSEVPMDTNHPDLIRLYQSNILTPELKRWVKINVEQRHKPTILLH
                     HWKNNTGMTEKDAQMWVVRNVWSNDNYMDFGPDFWQFNEWYIAGYTDQELLGSYRDLG
                     GFRPPIETKVDFIENYKKQKFNVSTA*"
                     /db_xref="UniRef100_UPI0002EAC0FA"
                     /db_xref="X1TVA6_9ZZZZ"
                     /db_xref="awo:Awo_c14600"
                     /db_xref="UPI0002EAC0FA"
     gene            223655..224464
                     /locus_tag="ALT_07252016_14_scaffold_0_prodigal-single_224"
     CDS             223655..224464
                     /product="hypothetical protein"
                     /codon_start=1
                     /transl_table=11
                     /translation="MLVLFGDSFISESIEANPGIHGFENPGTHPDVDNIYDACEHPTW
                     FQMLSDDLGTEYKTYGKPGSSFEYSSLKFFEYLTSTDYNPNDQIVFVLTGAGRSPVIA
                     KDFRPEWAGWAIYKAYPELLDSTGRQLTDKLTDSDEHYTRYKQFYRDWIILKNQDLIV
                     AQRYFLLQTLHSLPNKTVSISVGEDEVNIEKFFPTHGKFLLGRISVDEFSTGNIWEMA
                     IKNAGRYDHRLNHLNEINHRVLKDAVYAGLTGGNFSEFDTTSFHKNLFSIK*"
     gene            224518..225252
                     /locus_tag="ALT_07252016_14_scaffold_0_prodigal-single_225"
     CDS             224518..225252
                     /product="Delta-9 acyl-phospholipid desaturase (EC:1.14.19
                     .-)"
                     /codon_start=1
                     /transl_table=11
                     /translation="MFGFNQDSKIHAGMNHWINIIAMLSIPVFIWQFTIFQLIMCAVG
                     YFLWHNIGVIAGYHKLASHRQYSPPKWFKYFSITCGTMSAQSPAISWASQHTAHHAYS
                     DTENDPHSPVHKGLWNAFLNIHYLTKEIKPIHTRRVIKDDVYIWQYNNYWLILFSTVL
                     ALAFIDPFSVIYFWLVPCGLARLTESYIIAINHREGGPVNNYFVGVVSGGEGWHRNHH
                     DNANRLVLHPHDWFGKTLQWLFKQKS*"
                     /db_xref="acy:Anacy_4776"
                     /db_xref="K9ZLP7_ANACC"
                     /db_xref="UniRef100_UPI000346560F"
                     /db_xref="1.14.19.-"
     gene            225305..225721
                     /locus_tag="ALT_07252016_14_scaffold_0_prodigal-single_226"
     CDS             225305..225721
                     /product="hypothetical protein"
                     /codon_start=1
                     /transl_table=11
                     /translation="MNENDYDWLKQIFKEQIYGKSADRTWIDGVGYRDMAYSYSRGYY
                     EDTNSKEVAIAVLEAYADGVPFETLIKKNKAVRQYWYNIQSDRAARLKKAEQEKTRLA
                     KLAEKQAAEKAQREEVMSKLSREELEAFGLVRKGKR*"
     gene            225721..226065
                     /locus_tag="ALT_07252016_14_scaffold_0_prodigal-single_227"
     CDS             225721..226065
                     /product="hypothetical protein"
                     /codon_start=1
                     /transl_table=11
                     /translation="MEDTELQITPEVYEEILHNTEKKNYLNVNERILRKSMVALVKSG
                     HAAFLFLRDDESREWWSKTVKVAAATVEKRREAWRVYEIKQRAWDRLSEDDRKILKIR
                     KPTMPKTPKPND*"
     gene            226088..226402
                     /locus_tag="ALT_07252016_14_scaffold_0_prodigal-single_228"
     CDS             226088..226402
                     /product="hypothetical protein"
                     /codon_start=1
                     /transl_table=11
                     /translation="MENINVYEPEATFNDNDWEVFGGWVKGVLTVQPATITFTKKDGT
                     ERVMNCTLRGDMLPIQEIKEDKTPRKQSTSSIAVYDLDAQGWRSFTVNAVKRVSFTMS
                     DD*"
     gene            226695..227342
                     /locus_tag="ALT_07252016_14_scaffold_0_prodigal-single_229"
     CDS             226695..227342
                     /product="Cell wall hydrolase SleB n=2 Tax=Pseudovibrio
                     RepID=G8PSN3_PSEUV"
                     /codon_start=1
                     /transl_table=11
                     /translation="MYNSQIMTTNVVTGIKIIATALALLIGWQYYSSAQASTTISSMI
                     DTTLVQSQPQTITVSPEEIKENQIKENYKKAKFLSVVETQDDIDYSKKDLFCMAKNIY
                     HEAGHEPKLGKYAVAQVTINRMESPLFGDRVCEVVFEHKQFSWANRHSLRWTTPSGPA
                     WYEAKRIAHDVLENNKRIKGMDDALFYHATYVRPYWARTKDRLTRIGLHIFYEQA*"
                     /db_xref="UniRef100_G8PSN3"
                     /db_xref="psf:PSE_1627"
                     /db_xref="88912045"
                     /db_xref="G8PSN3_PSEUV"
     gene            227463..227741
                     /locus_tag="ALT_07252016_14_scaffold_0_prodigal-single_230"
     CDS             227463..227741
                     /product="hypothetical protein"
                     /codon_start=1
                     /transl_table=11
                     /translation="MIKFENISHFVLTQASNEELNTLVEYIKMRRQQITKQAVRSVSK
                     GAKVTFTSRNGTVYNGTVMDVKIKNLVVETQLGRYRVPASMVKIVQEA*"
     gene            227743..227886
                     /locus_tag="ALT_07252016_14_scaffold_0_prodigal-single_231"
     CDS             227743..227886
                     /product="hypothetical protein"
                     /codon_start=1
                     /transl_table=11
                     /translation="VKYLLMIGGILVMCIPDNASWLQFALQGAFGLAMFITGVVLVLD
                     KEK*"
     gene            227888..228133
                     /locus_tag="ALT_07252016_14_scaffold_0_prodigal-single_232"
     CDS             227888..228133
                     /product="hypothetical protein"
                     /codon_start=1
                     /transl_table=11
                     /translation="MKNDIFKFFNDIFKFIFSGWTLFVVAVASFMWLVINIGNANSAD
                     RELNRQRIEACYNAGMVLVSTDAGPRCATPQSLIKIK*"
     gene            228214..228867
                     /locus_tag="ALT_07252016_14_scaffold_0_prodigal-single_233"
     CDS             228214..228867
                     /product="hypothetical protein"
                     /codon_start=1
                     /transl_table=11
                     /translation="MAREIRPSYKTTDVFAAACAAHRANCGYLKIGATDDDGNVIRLP
                     NKILIRQFLDASFDIRDEDRELSEKVIQHCQGLTFKMLTDRKLSEFEQSMLSIVEKET
                     IDSNYDIAVISSLPASYIRANERKTVDARINAATGFVGQVGDKIKFTAEILRCNFSEQ
                     WSTFFVTAITPDNKVIFFAHRNKLEVTSNINGEGKVKRHRNEREDSTQLNYVKVFSA*"
     gene            228864..229061
                     /locus_tag="ALT_07252016_14_scaffold_0_prodigal-single_234"
     CDS             228864..229061
                     /product="hypothetical protein"
                     /codon_start=1
                     /transl_table=11
                     /translation="MSAEKENVFRTLREEELLVTFWGCRIGWHKWQKWGKAYKESYYH
                     AQDRHCDSCNKFSRKQIKLPL*"
     gene            229123..230499
                     /locus_tag="ALT_07252016_14_scaffold_0_prodigal-single_235"
     CDS             229123..230499
                     /product="ATP-dependent DNA ligase (EC:6.5.1.1)"
                     /codon_start=1
                     /transl_table=11
                     /translation="MSASFITQLNEDNGRLHKEDVLKQALTAAKLGNTVSINFLQGLK
                     FCYNPYVTFGVKQIPESIGIIDAENPYDEFFELLGSLWRRELTGHDARDAIAEMSERF
                     DSDEWNLFLAPILRRDMRSGISSTTVNKICKGTDYEIPIFTCQLATNSEGRPEMKGTK
                     RLEPKLDGVRVLMMVIPYAPHLYRPNRVADIVCYSRNGKVFENFDHIEKQVEININEI
                     IAAAGKVNGLSTGLLKQGFMLDGEVVGNSFQELMRQARRKENVAAEDSVFHVFDIIPI
                     ADFRRGHWNAQLSKRIALLAAMQPAFDKMPNMELLPHLQVDLDTHEGNNQLERYAKDM
                     VAAGFEGIMIKNLDAPYLCKRSTDWMKWKPTITVDLEVIGLEEGTGRNKNRLGALVCN
                     GIDDGKEITVNAGSGFSDAERDSLWADRKLIFGRTVEIMADAITQNQDGTYSLRFPRF
                     VRFRDDKA*"
                     /db_xref="pmb:A9601_18891"
                     /db_xref="A2BTR1_PROMS"
                     /db_xref="UniRef100_A2BTR1"
                     /db_xref="6.5.1.1"
     gene            230496..230678
                     /locus_tag="ALT_07252016_14_scaffold_0_prodigal-single_236"
     CDS             230496..230678
                     /product="hypothetical protein"
                     /codon_start=1
                     /transl_table=11
                     /translation="MNIKLKATLITLAGFFGLFAALYTIAHYPAILFFILLGGLVFLV
                     YKAVLNYLEHNERFKK*"
     gene            230675..231793
                     /locus_tag="ALT_07252016_14_scaffold_0_prodigal-single_237"
     CDS             230675..231793
                     /product="Sporadic carbohydrate cluster 2OG-Fe(II)
                     oxygenase n=1 Tax=Bacteriovorax sp. Seq25_V
                     RepID=T0RL56_9DELT"
                     /codon_start=1
                     /transl_table=11
                     /translation="MNELEVEWNNKKIDYELEKYNWPAWALSVIQEIAPQVTELETLH
                     EVLTPAEVVRVGQHVQNACSRKDFMERFDEFAASIVPQRISNKRYLIQRQGTLRVVIP
                     NQATVGRRLAFHQGIFVGNGRGCRTIWTPFTKAEKTNTMWMLDLDISREITKKVLAER
                     WSLEKLEEESLKHAWPVTLNPGQSHLFFQEQIHGNVNNEEGYTRVSMDMRILIEGEEW
                     GRRLPGGFMRLPGDYEIAEVMDYTGKSFITYAGWNSKFSKDIPLPMQRAIIEPYCVKN
                     KIDYTSYEFENEHLDWQPGLEYYIKERPDGIVLCSMYCLTDDAERRSELLELALDRGV
                     ELHFANELISLKNKNDLERIQTYLNFAVPKKGPYIWEE*"
                     /db_xref="UniRef100_T0RL56"
                     /db_xref="87104881"
                     /db_xref="T0RL56_9DELT"
     gene            231794..231979
                     /locus_tag="ALT_07252016_14_scaffold_0_prodigal-single_238"
     CDS             231794..231979
                     /product="hypothetical protein"
                     /codon_start=1
                     /transl_table=11
                     /translation="MSHFEIVIEEELPQRCESCGIIDECRPYGLNREEICNECALQDP
                     SLTEIRTKEFYAGCVNV*"
     gene            231972..232223
                     /locus_tag="ALT_07252016_14_scaffold_0_prodigal-single_239"
     CDS             231972..232223
                     /product="hypothetical protein"
                     /codon_start=1
                     /transl_table=11
                     /translation="MSEHEDENDYDPVKDTAEWTAKLLGKSHTFEDGDRIEVVQVKRR
                     DNGPWITYHIYQGPGIPRKLLMTADEFDQTFGHLFGLHD*"
     gene            232216..233835
                     /locus_tag="ALT_07252016_14_scaffold_0_prodigal-single_240"
     CDS             232216..233835
                     /product="Uncharacterized protein n=1 Tax=Bradyrhizobium
                     sp. STM 3843 RepID=H0U061_9BRAD"
                     /codon_start=1
                     /transl_table=11
                     /translation="MTKYLMIFRKIFSFPTVTLLVALTLSAIAAWYSILGLTAIFAAA
                     VIPIIIMGSALEIAKVVTTLWLHKYWNRAKWNLKLYLIPAVIALAFLTSMGIFGFLSK
                     AHSDQTLVSGDTSAKVELVDEKIKIARENIAMNQKALEQMNSQVDQLLGRTDDDKGAN
                     RAVQVRRQQRAERNRLQNEIGAEQEAIAKLNEEVAPIRAEIRKIEAEVGPIKYIAALI
                     YGDNPDTNLLERAVRWVIILIVFVFDPLALMLVLAAQSSYKWLDDDLRNRRKEKEDEE
                     EEVNKLLDEALDDMLHETAYDDPKEDENVSHPIQPNTIPTDDVVREDVPETYTPDAVP
                     SGSSLDQEETGNEVTTDIRENKDESTTELPHDDVAELNNGVGESLQSEPLPDNLEPIE
                     ESVQQVKRTKEVIIQTEGVTYPETDGGYVQYHDKSMSKTVFLELHPELVAKPNQDSDG
                     NASFGTQFPKFAQKGNIFVRVDMLPNRVYKFGGDKWIEINKEQTDVYLYNEEYVRHLI
                     SKIETGEYDLELLSDKEKAQIEDYLKKTSGL*"
                     /db_xref="UniRef100_H0U061"
                     /db_xref="A0A0F9HU82_9ZZZZ"
                     /db_xref="aol:S58_69200"
                     /db_xref="H0U061_9BRAD"
     gene            233848..235050
                     /locus_tag="ALT_07252016_14_scaffold_0_prodigal-single_241"
     CDS             233848..235050
                     /product="ATP-dependent Clp protease ATP-binding subunit
                     ClpX (EC:3.4.21.92)"
                     /codon_start=1
                     /transl_table=11
                     /translation="MVEKKLQHCSFCGNHKDEVTKLIVGEDVAICSKCIDLCNQLIQD
                     ETVPNKAEKSKEQPKFDAYSIKEHLDNLVIGQSKAKEVLSVAISNHYKRINNPPKNLE
                     IQKGNVLLIGPTGSGKTLLAKSVAKYLNVPFVVADATSLTEAGYVGEDVESMISMLLS
                     LAEGDVSKAERGIVFIDEIDKIARKSESTSITRDVSGEGVQQALLKLVEGTKCRVSVA
                     GKRKHPQGDTVEVDTRNMLFIAGGAFVGLEKIVNNRTNKNSIGFGSEISTSDKKKDLK
                     LLTPEDLTTFGLIPEFVGRFTTTISLEELTLDQLIEVLTKVKNNFIEQYQYLFSLDNI
                     ELEFTDSSIKKLAQNCINLKTGARGLHSEIERVLMPHMFHIKKYVDNGIEVLTITDEL
                     IDNPEALV*"
                     /db_xref="toc:Toce_1766"
                     /db_xref="UniRef100_L1QDQ1"
                     /db_xref="D9RYS6_THEOJ"
                     /db_xref="L1QDQ1_9CLOT"
                     /db_xref="3.4.21.92"
     gene            235153..235614
                     /locus_tag="ALT_07252016_14_scaffold_0_prodigal-single_242"
     CDS             235153..235614
                     /product="heat-shock protein n=1 Tax=Vibrio breoganii
                     RepID=UPI0003196F77"
                     /codon_start=1
                     /transl_table=11
                     /translation="MTRELTLRSLDIPSIHKFGIGFDSILDELMRVNAQQTNTNYPPY
                     NIVKHSEDAFAIELAVAGFREGDVKITLEKNVLTIKGEQTISLDELEKEESKEYVHRG
                     ISARNFDRVFTLADYVEVIGAKAENGILTIELERQVPEEQKPKTVAITYTK*"
                     /db_xref="UniRef100_UPI0003196F77"
                     /db_xref="A0A0F5V8J4_9GAMM"
                     /db_xref="cja:CJA_1093"
                     /db_xref="UPI0003196F77"
     gene            235677..235985
                     /locus_tag="ALT_07252016_14_scaffold_0_prodigal-single_243"
     CDS             235677..235985
                     /product="ATP-dependent Clp protease ClpS n=1 Tax
                     =Clostridium tunisiense RepID=UPI0002F18028"
                     /codon_start=1
                     /transl_table=11
                     /translation="MSNAEVNTKIKPNLGLTEPPLFKIIYLNDERTSMEFVIGSLIDY
                     FNYTQETATQITVDIHEKGSAVVAILPYEIAEQKGIEVTLDARAQGYPLQVKVESDLN
                     *"
                     /db_xref="UniRef100_UPI0002F18028"
                     /db_xref="mgm:Mmc1_1761"
                     /db_xref="A0L8H6_MAGMM"
                     /db_xref="UPI0002F18028"
     gene            complement(235977..236675)
                     /locus_tag="ALT_07252016_14_scaffold_0_prodigal-single_244"
     CDS             complement(235977..236675)
                     /product="hypothetical protein"
                     /codon_start=1
                     /transl_table=11
                     /translation="MQEIGFDIISDLNLQPNDSFNWQNKATSLHCIVAGNVSSNLRTV
                     IQVLLHLSTLYHGVFFVPGKLEYETAESLDTRTKELLAIGDGLDNVLVLHHNVIVVDG
                     VGLLGSNGWGNIENTLDAKNIAMTAAKYEDFTYLLRSLGKLQKHLDVKKVVVITSAVP
                     KEELYFGEIPDNVVDQMPLYNILEDDTEKKVSHWVFGTYDKPVDLQIDNINYISNAKN
                     QYGPYHAKRLTISI*"
     gene            complement(236681..237031)
                     /locus_tag="ALT_07252016_14_scaffold_0_prodigal-single_245"
     CDS             complement(236681..237031)
                     /product="hypothetical protein"
                     /codon_start=1
                     /transl_table=11
                     /translation="MFNKFVDALKSFFNAKPISLQFEEMLLQEAIQKIKDEDAAREKV
                     ASVDANATVAKVKVVAKKAPKSPAKAEVAEKRTRKSGKFVSDDKSTPNVNEAFKDGKA
                     PAKKPKKPTMKIVK*"
     gene            complement(237031..238152)
                     /locus_tag="ALT_07252016_14_scaffold_0_prodigal-single_246"
     CDS             complement(237031..238152)
                     /product="3-oxoacyl-[acyl-carrier-protein] synthase 2 n=1
                     Tax=Hydrogenobaculum sp. (strain Y04AAS1)
                     RepID=B4U7T7_HYDS0"
                     /codon_start=1
                     /transl_table=11
                     /translation="MKEACVVGFGMIDGLGDNPIDCWNNMLNDQDFHKPIEPHVHENH
                     GLKVKTAFYPDIEIDEELQPRTVAYGMHAVEQALYMANLPHSSNVGVIFSSLTGGNST
                     TAKIEIEGRTQKPKQRIRSMVDYLCSQISIKYGYTGINTMVYSACATGLVSIDYAIRL
                     LDEYDYVIVGGSDAGVNAMDLRLFSTIKAIGSKSMPFDKNRDGFIMGEGAGCIILQSR
                     EKAEKMNSKVYARITGIANASDAHNPTAPSGAGARACLEKLDLEGVDSVNSHGTSTPI
                     GDVVEYNVVREFTDAPIYSNKGKIGHTLAAAGVLETIYSILSIQNGVIPHTAGCKDTD
                     MDVVTENIKTDVKKVLVNSFGFGGKCCSIIVENKIIGEI*"
                     /db_xref="UniRef100_B4U7T7"
                     /db_xref="hya:HY04AAS1_0511"
                     /db_xref="89143809"
                     /db_xref="B4U7T7_HYDS0"
     gene            238226..239761
                     /locus_tag="ALT_07252016_14_scaffold_0_prodigal-single_247"
     CDS             238226..239761
                     /product="hypothetical protein"
                     /codon_start=1
                     /transl_table=11
                     /translation="MRNLINFIALMEADTFTSAANLNQNPKRFDALLDMIRTGKDIHF
                     LDKKTKEKDTFVADPSEADRLQELYDSGKFAGSIAIRAMATGEMIPLGTILKTSELGG
                     QAKKSGDDEEGEELGKETALLKPSQIGITGFDIPANELGDVIISNEVLQSTDYGRVVI
                     EMAKQILRGEDPVIPKETPNKITKSIVDYGCEYLGVLALVNGRSKFPRREAFEEWLGA
                     DVNQLTLNFPPAANTGIADSFAEVKNLKTKHTVNISSKGTQGGAPPSLAGLKIPDDIK
                     NNPDYEAVVKLIEICQTMGTVPQPFEIMNLLYKYVPKSIPEKFNKFLPWNVGEIANAS
                     KESIKRFTSRQPSSMGEYQELWDDIKFTKDSADGGRLIYAVKVATMKAINEGGAIPEF
                     QDAVLYILDMNFVQQYADYQGKKSGIVKFETQWPAQLDGKVTLQSKSGSGDPTKGGFN
                     FKLSRTEPKTELEMPGEGPSPTKGSDEKDFVKKARDIALGASAEDDDSEPKKFGNAGR
                     KKR*"
     gene            239829..240419
                     /locus_tag="ALT_07252016_14_scaffold_0_prodigal-single_248"
     CDS             239829..240419
                     /product="ATP-dependent Clp protease proteolytic subunit 
                     {ECO:0000256|HAMAP-Rule:MF_00444,
                     ECO:0000256|RuleBase:RU003567}; EC=3.4.21.92
                     {ECO:0000256|HAMAP-Rule:MF_00444,
                     ECO:0000256|RuleBase:RU000549};; Endopeptidase Clp
                     {ECO:0000256|HAMAP-Rule:MF_00444};  TaxID=1163409
                     species="Bacteria; Proteobacteria; Gammaproteobacteria;
                     Xanthomonadales; Xanthomonadaceae; Rhodanobacter.;"
                     source="Rhodanobacter thiooxydans LCS2.;""
                     /codon_start=1
                     /transl_table=11
                     /translation="MTLVPMVLEQTAKGERSYDIYSRLLRDRVILLEGEVHDQMANLI
                     VAQLLYLESENPDADISLYVNSPGGSVTAGMAIYDTMQFIKPDITTIVMGQACSMGSL
                     LAQAGAPGKRKMLPHARHMIHQPSGGARGQATDMEIQVKEILAMKKSLTEIYVRHNSG
                     GKTYEQLASDMERDYFMSAEEARIYGLVDEVINKRD*"
                     /db_xref="I4WPJ1_9GAMM"
                     /db_xref="rhd:R2APBS1_2268"
                     /db_xref="UniRef100_I4WPJ1"
                     /db_xref="3.4.21.92"
     gene            240382..240525
                     /locus_tag="ALT_07252016_14_scaffold_0_prodigal-single_249"
     CDS             240382..240525
                     /product="hypothetical protein"
                     /codon_start=1
                     /transl_table=11
                     /translation="MVWLMRLLISVTDKKKSYWNQPATKDDVVVAVVTVSLGIIIGFI
                     FLI*"
     gene            240562..240753
                     /locus_tag="ALT_07252016_14_scaffold_0_prodigal-single_250"
     CDS             240562..240753
                     /product="hypothetical protein"
                     /codon_start=1
                     /transl_table=11
                     /translation="MNSYRTVTKQAAPGSSKEVVNIYHNGKFKIAYRFKDWSEEAITK
                     ELVLLRIRFPDTNGYLIKW*"
     gene            240948..241223
                     /locus_tag="ALT_07252016_14_scaffold_0_prodigal-single_251"
     CDS             240948..241223
                     /product="hypothetical protein"
                     /codon_start=1
                     /transl_table=11
                     /translation="MVYTVKIYRYDRRCKSGERFVNSYDFDRKDNAAMDREVNALRGA
                     GYFDDLFRIEYAPKFITVKNIMSGKDVQIAADTPWSCRPDSESYWSA*"
     gene            241225..241407
                     /locus_tag="ALT_07252016_14_scaffold_0_prodigal-single_252"
     CDS             241225..241407
                     /product="hypothetical protein"
                     /codon_start=1
                     /transl_table=11
                     /translation="MVKDINEANRIVGNMAKERNRSSDEVLNEFLRYQKDGECQHFWP
                     DENTACRMLLRIGTPA*"
     gene            241407..241607
                     /locus_tag="ALT_07252016_14_scaffold_0_prodigal-single_253"
     CDS             241407..241607
                     /product="hypothetical protein"
                     /codon_start=1
                     /transl_table=11
                     /translation="MYILIALATMTNLGSYPTQARCEAAVRQIYAQQLDPYNVLEPAV
                     KRNLVVIRMKYNAPREYRCQKV*"
     gene            241650..241892
                     /locus_tag="ALT_07252016_14_scaffold_0_prodigal-single_254"
     CDS             241650..241892
                     /product="Uncharacterized protein {ECO:0000313|EMBL
                     :AGS81137.1};  TaxID=1357714 species="Viruses; dsDNA
                     viruses, no RNA stage; Caudovirales; Myoviridae.;"
                     source="Caulobacter phage Cr30.;""
                     /codon_start=1
                     /transl_table=11
                     /translation="MDILGKLNGMLAEGDGKLSNKRVITLLSTLMLVVAFVANLFFNY
                     KIDDNILNAIMFVIIGGMGITGMEKFAPKITAPIKK*"
                     /db_xref="A0A067XRK6_9CAUD"
     gene            241953..242348
                     /locus_tag="ALT_07252016_14_scaffold_0_prodigal-single_255"
     CDS             241953..242348
                     /product="hypothetical protein"
                     /codon_start=1
                     /transl_table=11
                     /translation="MDMLTVGNEVTIKVKNVMWPVRHRYANGVAGPEFNVYTGTVVRE
                     KWFGAEEIGITTGNPQFPFRRIHRERIVEVGGATIEYTPVKSDRITKTVQGSKGNTYI
                     VTAENGKATCTCQGFSFRKTCKHTLEVLA*"
     gene            242348..242557
                     /locus_tag="ALT_07252016_14_scaffold_0_prodigal-single_256"
     CDS             242348..242557
                     /product="hypothetical protein"
                     /codon_start=1
                     /transl_table=11
                     /translation="MQWVREHSKPYKLELKYKPGYDVWKEVQDTLWEAKDWCKQNKMM
                     IWDDGLFYIRFNNERDLSWFLLRWS*"
     gene            242554..242766
                     /locus_tag="ALT_07252016_14_scaffold_0_prodigal-single_257"
     CDS             242554..242766
                     /product="hypothetical protein"
                     /codon_start=1
                     /transl_table=11
                     /translation="MKTAFTFKNWYWGDEDQPPQWWTNFRKSYHLQTFDKELSRVAKV
                     RHKSNGSIRVVFNDPNELAFFILRWS*"
     gene            242823..243224
                     /locus_tag="ALT_07252016_14_scaffold_0_prodigal-single_258"
     CDS             242823..243224
                     /product="Putative uncharacterized protein 114 n=1 Tax
                     =Deftia phage phiW-14 RepID=C9DG85_9CAUD"
                     /codon_start=1
                     /transl_table=11
                     /translation="MTMHLMSHAYSTISTKKRKNKAVTINAKYATEFREHNKFMRRIG
                     CKEKSLDEYIQYRQGNYKPVLKGTPMPKYEISNHREKYPSGDGIGTNYARKEQVYTGT
                     LITGIATMHKSNAVPVINQQQAEEIARMRRG*"
                     /db_xref="UniRef100_C9DG85"
                     /db_xref="C9DG85_9CAUD"
     gene            243221..243703
                     /locus_tag="ALT_07252016_14_scaffold_0_prodigal-single_259"
     CDS             243221..243703
                     /product="Uncharacterized protein n=1 Tax=Pseudomonas
                     putida (strain GB-1) RepID=B0KSX2_PSEPG"
                     /codon_start=1
                     /transl_table=11
                     /translation="MTPELEQHIREKYPLIFSHRCEMSINDGWFDIIDMLCANIQNRI
                     DNAVTQRQYAIEWNEDVNDPDFEWTKFGEREERKVPELVEQVVAKQIKEKFGTLRFYY
                     DGGDDYIRGLESMAASMTSRICEQCGCPGTSRSTKKQRWVLVLCDKHAEEQGYIEDEV
                     *"
                     /db_xref="UniRef100_B0KSX2"
                     /db_xref="A0A0F9V376_9ZZZZ"
                     /db_xref="ppg:PputGB1_4170"
                     /db_xref="B0KSX2_PSEPG"
     gene            243693..243944
                     /locus_tag="ALT_07252016_14_scaffold_0_prodigal-single_260"
     CDS             243693..243944
                     /product="hypothetical protein"
                     /codon_start=1
                     /transl_table=11
                     /translation="MKYKIEISEDMIDFDSIVVDQLAASRQQFLNDLGANSNVFVWDD
                     QEEDDKEIQKHIDAIDIVINWFATVEQLTKIYGNAENES*"
     gene            243934..244170
                     /locus_tag="ALT_07252016_14_scaffold_0_prodigal-single_261"
     CDS             243934..244170
                     /product="Uncharacterized protein n=1 Tax=Celeribacter
                     phage P12053L RepID=I6R0Y2_9CAUD"
                     /codon_start=1
                     /transl_table=11
                     /translation="MNLEVEAYEGELTKLRKLYEMVKHIDLAEKLGDIYFICGESGEK
                     DKNNLPKQIHVCPAYGVDWFQVYERTSSTWGPEW*"
                     /db_xref="UniRef100_I6R0Y2"
                     /db_xref="I6R0Y2_9CAUD"
     gene            244167..245006
                     /locus_tag="ALT_07252016_14_scaffold_0_prodigal-single_262"
     CDS             244167..245006
                     /product="phosphatase n=1 Tax=Rhizobium mongolense RepID
                     =UPI0003B502DC"
                     /codon_start=1
                     /transl_table=11
                     /translation="VKIALASDLHLEFSPITLPNTEGAKVLILSGDICVAHSLHDHPI
                     DKPVPADAMKPGRNQSAAYKYREFFQHVSAEYDHVVYLAGNHEFYHGRFPDAYDWLRE
                     EMKDYNNIHFLDKEQVEIDGITFVGGTLWTDMNRNDPTTMQLIEGMMNDFRIIRNSQR
                     NYGRFSPLDAVVHHRETLEYIKSVVDSDASKKYVVVGHHAPSSLSIHETYKNDYYMNG
                     GYYSDLSEFILDRPQIVLWTHGHMHNPSDYMMGETRIVCNPRGYKGHDPHADYFELKF
                     LEI*"
                     /db_xref="UniRef100_UPI0003B502DC"
                     /db_xref="ead:OV14_b1384"
                     /db_xref="W8IS94_ENSAD"
                     /db_xref="UPI0003B502DC"
     gene            245008..245343
                     /locus_tag="ALT_07252016_14_scaffold_0_prodigal-single_263"
     CDS             245008..245343
                     /product="hypothetical protein"
                     /codon_start=1
                     /transl_table=11
                     /translation="MDFLTIIAFLIYGYGMFWLGKTTAMKMVGSKHIQDTLAKATIPI
                     AVLEKVDNQYYLYEKDSTNFLCQAAKIEDIPLNLWDNKKISLAVVLYPEEAGERAFWC
                     INGKLRLVE*"
     gene            245340..245870
                     /locus_tag="ALT_07252016_14_scaffold_0_prodigal-single_264"
     CDS             245340..245870
                     /product="Uncharacterized protein n=1 Tax=Sinorhizobium
                     phage phiM12 RepID=S5MPS8_9CAUD"
                     /codon_start=1
                     /transl_table=11
                     /translation="MKVNIRNFNKGPKERKVEVSIERWDTYSMDHTAALIILPLLLQL
                     RQSKHGVPNEFIRHIGGDLDNNYCFDFVNDDESNVFDQLCGKWEETLDKMIWSFQQLV
                     DDSYDSKYHHGRMKLGWKPIEITNPTTGNVSNAYEMVDENPGEHWYDHVGHDLHEERI
                     QEGLELFGKYYRNLWD*"
                     /db_xref="UniRef100_S5MPS8"
                     /db_xref="A0A023NGQ5_9CAUD"
                     /db_xref="S5MPS8_9CAUD"
     gene            245861..247855
                     /locus_tag="ALT_07252016_14_scaffold_0_prodigal-single_265"
     CDS             245861..247855
                     /product="CmmK n=1 Tax=Streptomyces argenteolus RepID
                     =T1WUA0_9ACTO"
                     /codon_start=1
                     /transl_table=11
                     /translation="LGLTKYSMTKKIVSFVNTNYQQGAADLNAFYLPYTSGVLWSYAI
                     QFEYITDNYDLGEFIWRRDDIDEVVNRLKDHHIICLSGYVWNKKYQNQLAIKLKEANP
                     DLIFIAGGPEYPIEKANIFETFPYIDICVKQEGERTFSRILSELAKDNPDLLSIPGIL
                     INNNGSVNDTGDPVRIDNIDEIPSPYLTGIFDDLMKKHPEITWNVIYESNRGCPYQCT
                     FCDWGSLTYTKVKKFDLDRTFAEIEWFGKNKIDYVSIADANFGMFYERDMAIAEKLVS
                     TIKKYSYPKSYTMTWAKNQKLAVLEIATKLAECGNRSGMQISLQSLSIPVLSAIKRKN
                     LGTNQIEETLRMCEQRNIGTYVELILGLPEETLESWKDNYYNLFEIGVHSTISAWQAM
                     MLENAEMNLTQREKYDIKTSMVYGNFTGTYAWTHEDDSDPLDEDTEVVVATNTMPWED
                     MVSSMIFNWYIYTFHLQGTTTWISRFLRKYSNVSYKEFYEGLYLHLQKDPWFYSEIER
                     IKRSNESWTSNGKIPFEVIAETPVQWWTLVTSTLMRMQEENKHKHLYDLIELYVRTNF
                     DLPEDICQELILIQRASLVNYNDLENWPKVLENKYDIIDYIRNDSELNNPSTYRMDFV
                     KGLGVLDSVMNPKDLTLKDFCLNYHYGRKQQFGRARITKI*"
                     /db_xref="UniRef100_T1WUA0"
                     /db_xref="nbv:T478_0181"
                     /db_xref="87426859"
                     /db_xref="T1WUA0_9ACTO"
     gene            247852..248280
                     /locus_tag="ALT_07252016_14_scaffold_0_prodigal-single_266"
     CDS             247852..248280
                     /product="Deoxycytidylate deaminase n=1 Tax=Sutterella
                     wadsworthensis 3_1_45B RepID=E7H1L2_9BURK"
                     /codon_start=1
                     /transl_table=11
                     /translation="MKPKFIDYFMRVAELTATLSYAKRLQVGAVIVKGNQTIGTGYNG
                     MPTDWENTCESVLEDGTLKTKPEVLHAESNALAKVARSTVSSENATLFCTHAPCIDCA
                     KLIYQAGIETVYYKETYRSEDGLNFLRKSGINVHQYTDRT*"
                     /db_xref="UniRef100_E7H1L2"
                     /db_xref="E7H1L2_9BURK"
                     /db_xref="doi:FH5T_08415"
     gene            248252..248467
                     /locus_tag="ALT_07252016_14_scaffold_0_prodigal-single_267"
     CDS             248252..248467
                     /product="hypothetical protein"
                     /codon_start=1
                     /transl_table=11
                     /translation="MSINIPTALKANLNIQYGQLQPVVDWCERNCEADYRYMDLNGNE
                     DSKDNTGRWEFLFESEKDYVAFLMWKK*"
     gene            248467..248721
                     /locus_tag="ALT_07252016_14_scaffold_0_prodigal-single_268"
     CDS             248467..248721
                     /product="hypothetical protein"
                     /codon_start=1
                     /transl_table=11
                     /translation="MKFLMFTGEKNKFDDIIKDPSLKSKYKTKIEYTENLILGFPEDD
                     DFGKTLSYIMLKYGDDMKDFHGIVTDRTPKPNIDYVPKRK*"
     gene            248760..249305
                     /locus_tag="ALT_07252016_14_scaffold_0_prodigal-single_269"
     CDS             248760..249305
                     /product="hypothetical protein"
                     /codon_start=1
                     /transl_table=11
                     /translation="MKITELLESVENAKPIVYVDMDGVLADLYSHAAEISDVEHYNQM
                     TPKQWETFFKDSDAYQLFRSIQPFSTANELLSIVKNYAGGYRILSSPLNFDREGSIKG
                     KREWLAKNINVPADKIVFEHEKFKYAVQPDGTPNVLIDDYGVNTRAWDAAGGTAIKYQ
                     ADEDSLDKIVQVLAKVFEKDK*"
     gene            249327..250670
                     /locus_tag="ALT_07252016_14_scaffold_0_prodigal-single_270"
     CDS             249327..250670
                     /product="Uncharacterized protein n=1 Tax=Pelagibacter
                     phage HTVC008M RepID=M1IPD4_9CAUD"
                     /codon_start=1
                     /transl_table=11
                     /translation="MDTRDLYKLVRELSEERDDIVNLYDSIDIELSESFVIETGVVGF
                     MEDGIIIHLDEDAMEMLDFNGVLLESEEVVKESYDESPVYGAILNRITRQHLDLLSKF
                     GPAAVMAAVEEVADQVGDTDEIGSSDVSIWTKQVVQDLEAGRHKNLHENPALMALGRA
                     AAVGAGSEIAGRVADKIGLEEGGNSDVEQFKAKISTSDDPFELVYDAISGKHGESIRT
                     AMQDMYDDIVIDFRLHPDDDFEPIIDKMLDYLDADSVMKEDEQLDELAAIKRLAGQEE
                     VDEGLGKALLGGAALIAAITGVNKMQADSMMKTEPQLVALAQMRQEAFVQNDDEKVKQ
                     LDDRIKKTMDHISVTGRPVMDIDGNPVDPRQPVGEAEYQGRKVQLGKPMQGDVAKSKV
                     YVKNAKGNVVKVNFGDKNMTIKKNNPARRKSFRARHNCENPGPKWKARYWSCRAW*"
                     /db_xref="UniRef100_M1IPD4"
                     /db_xref="M1IPD4_9CAUD"
     gene            250708..250887
                     /locus_tag="ALT_07252016_14_scaffold_0_prodigal-single_271"
     CDS             250708..250887
                     /product="hypothetical protein"
                     /codon_start=1
                     /transl_table=11
                     /translation="MTTEHSTEPKAAKGGTFAPADVALIKKLIMGYVTDSSMTLSPQE
                     EQQAINLLHRLGRIS*"
     gene            250888..251067
                     /locus_tag="ALT_07252016_14_scaffold_0_prodigal-single_272"
     CDS             250888..251067
                     /product="hypothetical protein"
                     /codon_start=1
                     /transl_table=11
                     /translation="VTKTTNSNVRYEVITQETDDGDLIIPLPMPLLKSLGWKEGDDVT
                     ISIDDEGKIYLKKAD*"
     gene            251067..251600
                     /locus_tag="ALT_07252016_14_scaffold_0_prodigal-single_273"
     CDS             251067..251600
                     /product="hypothetical protein"
                     /codon_start=1
                     /transl_table=11
                     /translation="MSNNDTITLNESDILASIDDTDTITLSNWGSLPTSLTDSYTFPP
                     ATLGTPTSITSGGSGATLTTTTTGGGLMWGNVGAPYTYTTGAPGTISTGGNWTTHATQ
                     GTLKVEGDAEFKGEVTIRGVKLDERLTAIEERLGILRPNNDLEGKWEKLKALGEEYRR
                     IEKEILEGEDIWATLKK*"
     gene            251605..251820
                     /locus_tag="ALT_07252016_14_scaffold_0_prodigal-single_274"
     CDS             251605..251820
                     /product="Translation initiation factor IF-1 n=1 Tax
                     =Caldilinea aerophila (strain DSM 14535 / JCM 11387 / NBRC
                     104270 / STL-6-O1) RepID=I0I9P8_CALAS"
                     /codon_start=1
                     /transl_table=11
                     /translation="MAKEDTIKLEGEIVDVLPNATFKVKLENGHTVLSYVSGKMRKFE
                     IRILMGDRVELEVSPYDLNRGRIIRRK*"
                     /db_xref="UniRef100_I0I9P8"
                     /db_xref="cap:CLDAP_39460"
                     /db_xref="I0I9P8_CALAS"
     gene            251835..252389
                     /locus_tag="ALT_07252016_14_scaffold_0_prodigal-single_275"
     CDS             251835..252389
                     /product="Superoxide dismutase n=2 Tax=Prevotella bivia
                     RepID=D1XV83_9BACT"
                     /codon_start=1
                     /transl_table=11
                     /translation="MLDFIKLLEGKAKPSDIEIIPLNFTPREVSSVMGKDTLELHYEK
                     LAKGYAKRYNNNEGDKDFNYAGVFLHNLWFTQFRQVVLNNKPNGPIKNFIEKNYSSFE
                     SFKEKFEEVAMTIQGSGWVYLAYDGNIKTIKNHEVKSDILLLIDWWEHAWILDYGSDK
                     KKYLKDIWKIINWNVISTRWGKSL*"
                     /db_xref="UniRef100_D1XV83"
                     /db_xref="A0A0F9MP46_9ZZZZ"
                     /db_xref="pgt:PGTDC60_0753"
                     /db_xref="D1XV83_9BACT"
     gene            252404..253333
                     /locus_tag="ALT_07252016_14_scaffold_0_prodigal-single_276"
     CDS             252404..253333
                     /product="hypothetical protein"
                     /codon_start=1
                     /transl_table=11
                     /translation="MNRIKIAAIAAVALVGLGFLSFEYHDDVVSLAAPTASAATTTTY
                     TPGFDNDDKTCDSNPIVSDNSVAFGNSTTSCGGRVVSKQGYKNITQIRATADFSKLTS
                     NFVTNTFYMVNNPTNPSLQPKGSNYCDAGGNNVSWNCQEVDFFEGNKNVVFQHTMHIG
                     DGSNEAPQNFQFSYSTTTDSCYVNLNPTTGLVSWNGIDRNKPVDIIIDLDDNGMTVTF
                     AQGTIKTVVYKMGTGYNGSTTFNADQLARWQQSRAEGYWLNVSMWQSMSWSPGAPQGF
                     YNWSCPYGQLCTGTNPSSYFKVYDIEVDAEGTL*"
     gene            253314..253523
                     /locus_tag="ALT_07252016_14_scaffold_0_prodigal-single_277"
     CDS             253314..253523
                     /product="hypothetical protein"
                     /codon_start=1
                     /transl_table=11
                     /translation="MPKAHCNNEMDINDLKRLAGVTDFRGRPASPEPVDRSKITAKPG
                     TDDWFKQMFPVNDMQMPAGFRGRKK*"
     gene            253520..253981
                     /locus_tag="ALT_07252016_14_scaffold_0_prodigal-single_278"
     CDS             253520..253981
                     /product="hypothetical protein"
                     /codon_start=1
                     /transl_table=11
                     /translation="MRATEFITEDDEANVIKLKGFGASEKSKEGVANIKSKFYNEGPK
                     SYIFWDKEGNLIPLGKEESNSIAAYVEFEIEPKEGNKAYIKWMQATPTKGGYGSKGMK
                     ILQDLAQQSGIALTLFPWDKGVVSQSKLIKFYKKQGFNPLNKSKNMIWEPK*"
     gene            253978..254301
                     /locus_tag="ALT_07252016_14_scaffold_0_prodigal-single_279"
     CDS             253978..254301
                     /product="Iron-sulfur cluster insertion protein ErpA n=1
                     Tax=Alcanivorax sp. PN-3 RepID=U7HV65_9GAMM"
                     /codon_start=1
                     /transl_table=11
                     /translation="MITLTENAQKKVQSILQNEGPEARLRMLVQGKGCAGLTYGFEIT
                     DEVEKDDTEIDAGLVKVVIDEFSVPYLEGSVVDFVDGLTGSRFDIKNPNAKSSCGCGD
                     SFNPY*"
                     /db_xref="UniRef100_U7HV65"
                     /db_xref="adi:B5T_03821"
                     /db_xref="U7HV65_9GAMM"
     gene            254326..255450
                     /locus_tag="ALT_07252016_14_scaffold_0_prodigal-single_280"
     CDS             254326..255450
                     /product="Putative uncharacterized protein n=1 Tax
                     =Salpingoeca rosetta (strain ATCC 50818 / BSB-021)
                     RepID=F2UC88_SALR5"
                     /codon_start=1
                     /transl_table=11
                     /translation="MSIPGQQTINVGLPNESANSDSLYTAFTKTQQNFSNLFACSSPY
                     NTFTAGGGITASANATTGTVTITNTGVTSIVAGTNIVINQSNGAVTISANTGGGGSGL
                     SSVGIAPVSNTRLVVTNSPLVVNGNIAIDLATSGVTAGTYNNPTLNVDSYGRITSVAN
                     GSIAGTVTSVGLVAGPGMQISGGPVTSSGNITVTNTGVTRINAGSGIAISSGNGNITI
                     SAAALGGTVTSVGVSSSQLVVTGSPVVSSGTIAIELPASPSFTGTTTTSNLAVSGRVV
                     LSGSEDLAASAAANLLVTASYFTTVAAETATLAVGTPGQIKTFMMLADGGDMVITVTN
                     AGWKTSGTGTMTFSAIGQACTLQYVNSRWFCIGNNGATFA*"
                     /db_xref="UniRef100_F2UC88"
                     /db_xref="bpm:BURPS1710b_A0463"
                     /db_xref="A0A090CG02_PODAN"
                     /db_xref="F2UC88_SALR5"
     gene            255475..259500
                     /locus_tag="ALT_07252016_14_scaffold_0_prodigal-single_281"
     CDS             255475..259500
                     /product="Uncharacterized protein n=2 Tax=dsDNA viruses,
                     no RNA stage RepID=M4Q3Q8_9VIRU"
                     /codon_start=1
                     /transl_table=11
                     /translation="MVDSIKITALQNIGANIAYTTLVPVVNMAGTPTTQKANLQNLGN
                     LILNGAGGSYFAPAARAISSQVVTNAAQPNITSVGTLTSLTVTGNITTGNINGGNIVV
                     ANFYYGDGRFLTNVVANGTYSNSNVVSLMAAFGSNTITTTGNITSGNINIPNGYANVT
                     GTANTVGGGATVGVRSILAIDSAFGSNSSADPASAQAVRGRVTGSNLTKTRNYVAGVT
                     GQYLVTGTNASEFINTGLLGVVGDQTTTANAAVVAYLDGDGGLTTAGSAYGVSMKNST
                     PGSGFDYGLDLQFIDLNVAGTTTPFKQADIRFNNGVELVANTANNISINADVTVGNIT
                     ATNLGNIATINLTGSNANVLYGNGVFAPVSGAGGLPLANGNSNFNIATANGNATVTTA
                     GTRTWTFGTDGSLTLPIGVSIDYNGNVQYPKIIADSGKLFSVQGQGNTGSAALAWTID
                     PNAASQYAAVAVTRAGGDDLAKVILTAQANSGDSANAKTWTFNEAGNLTLPGNTFAVN
                     YANGTQVSIGGGGANTGNVTFDDNIVIGTGDEFGSTGLFLAPGNGSIANSAVQYLRVR
                     GGDVATHIHLDTGNNQFYDQYFGDDAKYVKLELGDAGNVVIGTDDANGNQYNWSFTSD
                     GNLILADGNSIITSVANSSLDPLNPNVSTMVFTPDQNYTSQSLVIDPTGPSHIHLRAP
                     GANIDEPDANIFLGGETSSFEVGYYNGNAPNVYIHSNNNTWTFDNGGTLLFPRDTDPN
                     TADPILAIVGGANPSISSIDASLAGPANLGISALTTIFSGVSGDEIKIYPDDGEIGST
                     GNLQIWANSGGNTEYSWTFDTTGNLTLPLGSIVYETNIPDGALSGSAIALKPIGGTTA
                     NQQLLIYPTAADGDHIHMTSGNLYATELFLGSDNLYVKLANTGNVVINSNDGNSNTAM
                     WTFDTDGNLTLPGNLVINGLTNVFGSNVALLQSNPDLPLLSVSSGSNGGVSSLWVEDI
                     GNVGTSNIAAVYANPTSGSGIVRIAVGQNGGNTGPNLWDFGATGNLTLPGNTFAVNYA
                     NGTAVTIPTVGNIASINLDGSNSNVLYGNGIFGPVTNPLIAGAPGSGTAISQANAPIG
                     IETTGSGTIQLGWVPYTASPPPGELASVLINAPWSGSGNSNVQILTGNIFGLDPSQTA
                     HFWTFGNDGNLTLPHNTFSINYANGTQVSLGGSSSNISNGNSNVSIATANGNVTIAAV
                     GNTTMTVTGTGANVTGTLTSTGKIGYASGSTVTQATNRGTGVTINAIAGTIITTSAAM
                     VATEIDTFSVTNSSVDPNNDIVLAQIVSPNQGTYNCIANPAVIGGFNPGFFLNIVNIS
                     GFTTSDETITIRFMVIKAPNA*"
                     /db_xref="UniRef100_M4Q3Q8"
                     /db_xref="71121151"
                     /db_xref="M4Q3Q8_9VIRU"
     gene            complement(259539..259742)
                     /locus_tag="ALT_07252016_14_scaffold_0_prodigal-single_282"
     CDS             complement(259539..259742)
                     /product="hypothetical protein"
                     /codon_start=1
                     /transl_table=11
                     /translation="MGKSITKVSDKLTKVSECVNVYFYDNAYMVEVSGRSEDDNWIAV
                     KLVCRDLTEVQTLLEEVDSLPKE*"
     gene            complement(259735..260097)
                     /locus_tag="ALT_07252016_14_scaffold_0_prodigal-single_283"
     CDS             complement(259735..260097)
                     /product="hypothetical protein"
                     /codon_start=1
                     /transl_table=11
                     /translation="MTTQTFTVVGITDHNGSVKVRFTDDMVRRVKQFAKGGAGRIDFI
                     ELPNPMTKIEALKYMLTCKEFSSEDDQATIQDVLEDKIKESRKGSGTVKATVSLDAIK
                     NRPRKDVTVADILETING*"
     gene            complement(260181..260348)
                     /locus_tag="ALT_07252016_14_scaffold_0_prodigal-single_284"
     CDS             complement(260181..260348)
                     /product="hypothetical protein n=1 Tax=Porphyrobacter sp.
                     AAP82 RepID=UPI0003726EEE"
                     /codon_start=1
                     /transl_table=11
                     /translation="MAQKRYGFLVKYKDEPGAGFGKQYITADNPHAAASIAESLYGRL
                     LMTKSAIETLD*"
                     /db_xref="UniRef100_UPI0003726EEE"
     gene            complement(260358..260726)
                     /locus_tag="ALT_07252016_14_scaffold_0_prodigal-single_285"
     CDS             complement(260358..260726)
                     /product="Uncharacterized protein n=1 Tax=Sinorhizobium
                     phage phiM12 RepID=S5MDC8_9CAUD"
                     /codon_start=1
                     /transl_table=11
                     /translation="MAYVSQEMKSELAPAIKTILKKYGLKGSLAVRNHSTLVLNIKSG
                     KIDFDTDSATGSHYNQVNVYHTDSHYTGKAKKFFAEVIAAMKGPKFFDHSDAMTDYFH
                     CSHYIDINLGHWNKPYIVTK*"
                     /db_xref="UniRef100_S5MDC8"
                     /db_xref="A0A0F6YPT3_9CAUD"
                     /db_xref="bgo:BM43_7603"
                     /db_xref="S5MDC8_9CAUD"
     gene            complement(260795..261028)
                     /locus_tag="ALT_07252016_14_scaffold_0_prodigal-single_286"
     CDS             complement(260795..261028)
                     /product="hypothetical protein"
                     /codon_start=1
                     /transl_table=11
                     /translation="MLDILWQMTSRDTDDVFGILREDETFLSTVLLPAQLRGTIYESC
                     IFYKDGSEVLARYETEEAATAGHNELAKKYNLR*"
     gene            complement(261021..261269)
                     /locus_tag="ALT_07252016_14_scaffold_0_prodigal-single_287"
     CDS             complement(261021..261269)
                     /product="hypothetical protein"
                     /codon_start=1
                     /transl_table=11
                     /translation="MNHDTFHGSVRSYTTSELIDQLYANLRVMAPQGAESQYIAGYLQ
                     HILKDVAENGIDALVSTVDWTNQQVEAKQKMLEAITNA*"
     gene            complement(261281..261463)
                     /locus_tag="ALT_07252016_14_scaffold_0_prodigal-single_288"
     CDS             complement(261281..261463)
                     /product="hypothetical protein"
                     /codon_start=1
                     /transl_table=11
                     /translation="MNGFEKNIAAITGRTSSTEVYEISQQMYAYGLRFSELSAASFKK
                     WAKRCERELVAAAIIA*"
     gene            complement(261476..261661)
                     /locus_tag="ALT_07252016_14_scaffold_0_prodigal-single_289"
     CDS             complement(261476..261661)
                     /product="hypothetical protein"
                     /codon_start=1
                     /transl_table=11
                     /translation="MSFRERVAEYITLDNAIAYNSTVDKWLWVVDNILDPADITTTEG
                     RVNWIEDQFDALLETAN*"
     gene            complement(261743..262669)
                     /locus_tag="ALT_07252016_14_scaffold_0_prodigal-single_290"
     CDS             complement(261743..262669)
                     /product="hypothetical protein"
                     /codon_start=1
                     /transl_table=11
                     /translation="MSKVWYSGIDNYRKHTLTIGQDSNTFTLELLDVESRGVSTIHDA
                     FEMHLGGANLPIEVLYSGGVDSECIIKVCLDRNIPVKAVTVKLLISGAAINARDLYYA
                     EKFCREHGVQHDIVVLNIDKFYSNGDHIPYMDSYKFLRFPTATLLWLLEQCSSFPVIG
                     GDYTWPQNNMENKLYSPHRHEHMCFDQYMRDKGITGIGNMISHSIDSNLMFINEHLRT
                     YPDDPFYKHKLFNNLGLPLEHRFRSFGWEPILLSTVDIFDWETIHKDLLSRYGATNSI
                     IKWNKKFADIIGGEPGENNNYGIVHSYRGIEL*"
     gene            complement(262669..262866)
                     /locus_tag="ALT_07252016_14_scaffold_0_prodigal-single_291"
     CDS             complement(262669..262866)
                     /product="Putative uncharacterized protein n=1 Tax
                     =Synechococcus phage metaG-MbCM1 RepID=H8ZNA0_9CAUD"
                     /codon_start=1
                     /transl_table=11
                     /translation="MKENIVNALRASFEASIQKHKLNIDIMLDKPMAIHDHTDFMGAV
                     ELELAQIAEYEDKLEALTKYF*"
                     /db_xref="UniRef100_H8ZNA0"
                     /db_xref="H8ZNA0_9CAUD"
     gene            complement(262896..263105)
                     /locus_tag="ALT_07252016_14_scaffold_0_prodigal-single_292"
     CDS             complement(262896..263105)
                     /product="hypothetical protein"
                     /codon_start=1
                     /transl_table=11
                     /translation="MMTREDFYEYVLDFYNGETGIYKDVDATLAEVVAATRKIEKMYR
                     SNGEEPVYDSIDRERVRDFIIEART*"
     gene            complement(263107..263256)
                     /locus_tag="ALT_07252016_14_scaffold_0_prodigal-single_293"
     CDS             complement(263107..263256)
                     /product="hypothetical protein"
                     /codon_start=1
                     /transl_table=11
                     /translation="MKKEVIQFKVDRPKSRAHGVLYGDTPFRPKKIELKTRYKRKDKH
                     PKKDY*"
     gene            263316..263885
                     /locus_tag="ALT_07252016_14_scaffold_0_prodigal-single_294"
     CDS             263316..263885
                     /product="hypothetical protein"
                     /codon_start=1
                     /transl_table=11
                     /translation="MTHFPIRFKPEIDTSVDGHVIEYDNLIDKELADDIIRYAVNQDG
                     FHRRSSKTSSVQASFTTCLLVDLNHSIYNILDSVWKSHSEKYGYNLTFIEYYEIKEYR
                     EGDEFGGHIDTHGAPNLVEERKLNLTVQLSVPESYEGGDLYIKNHLATKSIGSGIFFP
                     PDVVHRVTKVTSGTRYCLIGHGWGVLNRK*"
     gene            complement(263886..264152)
                     /locus_tag="ALT_07252016_14_scaffold_0_prodigal-single_295"
     CDS             complement(263886..264152)
                     /product="hypothetical protein"
                     /codon_start=1
                     /transl_table=11
                     /translation="MSDSKIPGLPEIKFNKNGYEIRSDILGLANKLVIEEYKAKFAGW
                     EVSQSKDDEGKIITKVSAPEFPGLEKVLETAQKMYDFVNTNPKK*"
     gene            complement(264165..264398)
                     /locus_tag="ALT_07252016_14_scaffold_0_prodigal-single_296"
     CDS             complement(264165..264398)
                     /product="hypothetical protein"
                     /codon_start=1
                     /transl_table=11
                     /translation="MIKLLIDNTVDSIQVSKKMFVDTFVKHEGLAKTMTEFVDAQTEY
                     TKKAIDVGFTTASNMHKTVTDKSFYTDMFKTQK*"
     gene            complement(264410..264658)
                     /locus_tag="ALT_07252016_14_scaffold_0_prodigal-single_297"
     CDS             complement(264410..264658)
                     /product="hypothetical protein"
                     /codon_start=1
                     /transl_table=11
                     /translation="MKNIAISLLAALTLSTPALASWKNELFTKLDADTSGEITLTELT
                     GAGCRTQSKFFNYADKDNSKGLNKIEYFNNRDLLGRCN*"
     gene            complement(264732..265151)
                     /locus_tag="ALT_07252016_14_scaffold_0_prodigal-single_298"
     CDS             complement(264732..265151)
                     /product="hypothetical protein"
                     /codon_start=1
                     /transl_table=11
                     /translation="MIYPKTKIEIINLILIETKDNPDFPWNNISPDKLISEWFITGRT
                     GNGLRLSDAGMTAFNKANIAHYDFEFTPPKNAMNSSSWGKYTLAIDKKVNCPYYVGVK
                     QDSITQKKQPYIRLYDNKIAMMMALYGDFQSYLDSVK*"
     gene            complement(265132..265437)
                     /locus_tag="ALT_07252016_14_scaffold_0_prodigal-single_299"
     CDS             complement(265132..265437)
                     /product="Uncharacterized protein n=1 Tax=Azospirillum
                     brasilense Sp245 RepID=G8AVQ4_AZOBR"
                     /codon_start=1
                     /transl_table=11
                     /translation="MSRGQPKVLVEYVDKNTYKCDQIVEAAGIWAVFYDDQPINLKSS
                     HYLSNDIAPKYKKTSFSNPGHARNLCRKLNAQFKTDKFTVVFMNSGRTVYPDDLSQD*"
                     /db_xref="UniRef100_G8AVQ4"
                     /db_xref="A0A0F9MMX4_9ZZZZ"
                     /db_xref="abs:AZOBR_p270209"
                     /db_xref="G8AVQ4_AZOBR"
     gene            complement(265434..265637)
                     /locus_tag="ALT_07252016_14_scaffold_0_prodigal-single_300"
     CDS             complement(265434..265637)
                     /product="hypothetical protein"
                     /codon_start=1
                     /transl_table=11
                     /translation="MIHIKKFMDKMSVVESRMNKDVILTILDARGLRDDIAKLLADWH
                     ELTQEQNKEPNVMQVQVKGGSFK*"
     gene            complement(265648..266103)
                     /locus_tag="ALT_07252016_14_scaffold_0_prodigal-single_301"
     CDS             complement(265648..266103)
                     /product="hypothetical protein"
                     /codon_start=1
                     /transl_table=11
                     /translation="MTELVAKPIVKNQFWIVTDGNKKVGNIEANNAGYGVQINGTFLQ
                     FNNADELKKSTKIKFESVVNTTSKPTHPYPEYPTTKRVYNSILDIQKGLHLFTKTKKS
                     KCLHAAGYFMIDQNGIKQVAFCPKYIFIQRYPYQGPFKTETDAYNAINI*"
     gene            complement(266096..266395)
                     /locus_tag="ALT_07252016_14_scaffold_0_prodigal-single_302"
     CDS             complement(266096..266395)
                     /product="hypothetical protein"
                     /codon_start=1
                     /transl_table=11
                     /translation="MANELLSCKDCKYSTISMVDRIFTLNGRVAVYDSNYKCSKFPEA
                     KTVIDDIVLGPIKVKAKLPYCSIARRHGECGLDGKYWQPKHKRDLFKMLTKENYD*"
     gene            complement(266388..267389)
                     /locus_tag="ALT_07252016_14_scaffold_0_prodigal-single_303"
     CDS             complement(266388..267389)
                     /product="RNaseH ribonuclease n=1 Tax=Cronobacter phage
                     vB_CsaM_GAP32 RepID=K4F653_9CAUD"
                     /codon_start=1
                     /transl_table=11
                     /translation="MKYALIDTANTFFRARHVASRSADTWEKIGMAIHLSLASVNMIV
                     RQYGIDHVVFCLEGRSWRKEFYPRYKAHRKLDESAMTEREVEENKMFWETYDVFTTYL
                     REKTNASVLRVPNAEADDIIARFVDLHPDDEHFIISSDSDYVQLISDKVKQYNGVANQ
                     LITLEGYFNDRGKPIKDKKTGEVKLLEDPEYLLFKKIIRGDATDNVFSAYPGAREKGS
                     KNTVGIREAFEDRNKQGFNWNNFLLQRWVDHEGVEHRVKDDYERNRTLIDLRAMPDEI
                     KDTVDNIIKSDVRTTKMPMVGIHLMKFCGKYELTKISEQGETYSKWLNSPYEGILHG*"
                     /db_xref="UniRef100_K4F653"
                     /db_xref="K4F653_9CAUD"
     gene            complement(267450..268367)
                     /locus_tag="ALT_07252016_14_scaffold_0_prodigal-single_304"
     CDS             complement(267450..268367)
                     /product="Putative N-6 adenine-specific DNA
                     methyltransferase n=1 Tax=Organic Lake phycodnavirus
                     RepID=F2Y348_9PHYC"
                     /codon_start=1
                     /transl_table=11
                     /translation="MTVYKKNFDKFYTHPDIAEKFIHKINEVVDLSAFDLVIEPSAGS
                     GNILQFLPDNKVGLDLHPESPEILKQDFFQYQPPNVPTIAVVGNPPFGVGYMNPLAKA
                     FFNHAAMWADIICFIVPAKWHSSWKVHSALNKDFGLYFSEILPKNSFVFDGKSCDVNC
                     CMQIWSRTSLGQNLRFLTRPATSHPDFDFFLTCDNVKRRPEVRNQINKSEYWEFGLKY
                     WGKIEICEMPSVPVNTTTHYVFKSHKPYVREIFETICWNNYVTNMGAPNVGGKSIIVK
                     AYTDRKKELGYNEDPIPAEKINNPLFSLN*"
                     /db_xref="UniRef100_F2Y348"
                     /db_xref="F2Y348_9PHYC"
                     /db_xref="sal:Sala_0144"
     gene            complement(268377..269042)
                     /locus_tag="ALT_07252016_14_scaffold_0_prodigal-single_305"
     CDS             complement(268377..269042)
                     /product="hypothetical protein"
                     /codon_start=1
                     /transl_table=11
                     /translation="MSLFTFEKHKNLPTVDDGTIYSDISKFISNGEFTIDINSTMSLT
                     DFQALIPEEPFVKIADCKLNTGENFPGGKRKLITEGPDFDGKLVDYSVLAPFKSKWAK
                     EEKEWVYIICYNSKIKKIGMTSAGLASRFGSYNTGTKKAMKKGSCATTNFVISQCNYL
                     ALLKGINVEIFAYEIPCIWTQRVIFGREEQVLNKVAHKYESILIDIYKKSTGSIPFLC
                     GQS*"
                     /db_xref="hcb:HCBAA847_1431"
     gene            complement(269109..270158)
                     /locus_tag="ALT_07252016_14_scaffold_0_prodigal-single_306"
     CDS             complement(269109..270158)
                     /product="hypothetical protein"
                     /codon_start=1
                     /transl_table=11
                     /translation="MPKNKNKKYQITHLGKTLNTDHWYDLPEDKCLALKAAYYQKPDF
                     DLVKKNLESVYNGGTVISTINSYYVKDLMAKVKLESPRWSIEQVFESIDLIRYFWSRV
                     LSSDKVYPKTDSDIKNFEAALRLSGGGVAMKPSNYPIKSVDSVLSRYNINDKYYDFSC
                     GWGVRLLSAMRNRVEYYGTDPNNLLVDRLRQMATDYNTVNGTSASYDIRCHGSETFVP
                     EWENTIGVAFSSPPYFNLEDYGVGNQSYKPGTSYQEWLNNYLRPTIENIKRYLVDDGK
                     MLVNIKDFLDYKLCADTRAIAESLGFHYVETLTLKNITRPSAKVDLNTDEGIMVFSKN
                     PVQPVIVPESLFVFG*"
     gene            complement(270162..270581)
                     /locus_tag="ALT_07252016_14_scaffold_0_prodigal-single_307"
     CDS             complement(270162..270581)
                     /product="hypothetical protein"
                     /codon_start=1
                     /transl_table=11
                     /translation="MFEKLKKLFSPAPEIIPEPVEPKVKKAPKQKELTPKEKATSLGE
                     PYVNIISVELDPADINNGSFELDWNDKFVVILVKQGYKIRADDTDAQIVDRWFQTVCR
                     NIALEVYEQQQADPDNRESDMRIIKQRDIGGGFTEVS*"
     gene            complement(270585..271175)
                     /locus_tag="ALT_07252016_14_scaffold_0_prodigal-single_308"
     CDS             complement(270585..271175)
                     /product="Uncharacterized protein n=1 Tax=Pelagibacter
                     phage HTVC008M RepID=M1HM36_9CAUD"
                     /codon_start=1
                     /transl_table=11
                     /translation="MNIFYVNSDPEVAARSMVDRHVVKMILETAQLLSTAHRVIDGEE
                     YVGQSQSGRKAKRWKLSGNVDAIMYAATHINHPSAVWVRENSANYDWLYDHLLALGRE
                     YTHRYGRTHLTIDKLKDILEDAPENIEQSNVMTKMPSCMDKQYIVSLDPIINYRNYYN
                     YGKTDLLRWSNRAPPQWIDGTVIMTDGKKQIYTIQR*"
                     /db_xref="UniRef100_M1HM36"
                     /db_xref="M1HM36_9CAUD"
                     /db_xref="wen:wHa_02710"
     gene            complement(271197..272033)
                     /locus_tag="ALT_07252016_14_scaffold_0_prodigal-single_309"
     CDS             complement(271197..272033)
                     /product="UDP-glucose-4-epimerase n=1 Tax=Rhodobacteraceae
                     bacterium HIMB11 RepID=U4V0E9_9RHOB"
                     /codon_start=1
                     /transl_table=11
                     /translation="MKKILITGSSGYIGSHLCKMLEGEYEVHGLDICEPQHPVKAFNH
                     IDINRLFTTEDEYDAVIHLAALVNVSESERIPIQYYITNINGTMNVINKIKTKNFIFA
                     STGAAELCESAYGISKRAAEDVVREYCTVHNPTPYTIFRFYNVIGTDGYRPTNPDGLM
                     YNLIKAIDTDEFTIYGKDYERSEDGTAVRDYVHVNEICQALKLAIEKPANGVESLGHG
                     VGYTVREIVNKFQVVNNTFFDVKYGPRRPGDAEVSVLEDVSSYMENLYTMDELLKVDN
                     IV*"
                     /db_xref="UniRef100_U4V0E9"
                     /db_xref="min:Minf_1868"
                     /db_xref="87816617"
                     /db_xref="U4V0E9_9RHOB"
     gene            complement(272035..273363)
                     /locus_tag="ALT_07252016_14_scaffold_0_prodigal-single_310"
     CDS             complement(272035..273363)
                     /product="hypothetical protein"
                     /codon_start=1
                     /transl_table=11
                     /translation="MKRIGFLVSSQTLIPHGGIGQFTKSFCDLMNSHGIYVDIITDKS
                     PQGVADEFIKELKANIIYPNNPQRYTDHSAIFMYEDSYCYERMANFRDATLKALTTNI
                     YDAFVCNTYETIQVISTLGLSDFIQTIAYTHLESQIFKNTKNPFLDDVNDMMRLQLQM
                     PNLTIGTQSLFNRLHFENAVHLPIPLPEQGMLREYDNDREGVLFIGRWEEGKNPELYL
                     DLIEQTKLPARVMTSASGAKKFEERLKKMGADYQIKIGIIGQEKVDFIKSCRVAFNPS
                     TVESYGIAFLEQIIQLPTFTLINQRWTQNFPSTQFFTTSKRDMAEDINAVYDQYPTSK
                     SWYAAYDSVNHFKIHEEAVFHKWNHCFNEFKSRKSNSSTAKICDETTVKYSDFIQALG
                     RRIVCIDDIRSVLSNKHKFRIIYTEKNTYLTKDPSFEPVEEITGTGLFEF*"
     gene            complement(273363..274166)
                     /locus_tag="ALT_07252016_14_scaffold_0_prodigal-single_311"
     CDS             complement(273363..274166)
                     /product="Radical SAM domain-containing protein n=1 Tax
                     =Vibrio phage nt-1 RepID=R9TIW8_9CAUD"
                     /codon_start=1
                     /transl_table=11
                     /translation="MGVPSVFLRTYGCNFKCAGFGMPKGELSSEREAVNPEDYKEYGT
                     LPLVSAGCDSYASWDPRFKHLSPSRDVDTIVNNIMELLPFKEWREEHLVITGGEPLLG
                     WQRAYPELLSHPSMHGLREITFETNGTQPLSAEFAAYLDEWYWHEDRLHPGFEREVTF
                     SVSAKLSCSGEKAEDAIKPSIVVSYQDVGHVYLKFVIATEEDADEALAAVELYRGAGF
                     TGHVYFMPVGGVESVYALNNRTVADLAMKNGVRYSDRLQVPLFKNAWAT*"
                     /db_xref="UniRef100_R9TIW8"
                     /db_xref="A0A0D4DBF2_9CAUD"
                     /db_xref="R9TIW8_9CAUD"
     gene            complement(274201..274383)
                     /locus_tag="ALT_07252016_14_scaffold_0_prodigal-single_312"
     CDS             complement(274201..274383)
                     /product="hypothetical protein"
                     /codon_start=1
                     /transl_table=11
                     /translation="MDVISVIAVVVFCIIAAAFLYGMWVLEDDRYQFRKKHGIDPKYH
                     GWIVKDKEENDKDQTK*"
     gene            complement(274407..275486)
                     /locus_tag="ALT_07252016_14_scaffold_0_prodigal-single_313"
     CDS             complement(274407..275486)
                     /product="Uncharacterized protein n=1 Tax=Bdellovibrio
                     exovorus JSS RepID=M4VEV0_9DELT"
                     /codon_start=1
                     /transl_table=11
                     /translation="MNFLLHPETAYKRPASYLKDFSCIRPGKYIEIHATGSVSICCFT
                     WLPKFCGNILTDSIEEIFNNITRMSIIEDMANGKFTHCNDYCPILSSLLSGNDPHPLL
                     APLENYEASSSAFPFNIGFSYDSSCNLQCPSCRPNFQFTKIGENTTLDKIHAKVKELV
                     YYLLNQNEQVLLQISGSSDPFASPTFWGYLQELSSLGFDENLKIELMTNGLLMNEEVW
                     EKIKPLWKNICRIVVSTDAVSQETYAIVRKNGHISRLKENLSLLNEKIRQGDFPNLYN
                     WQTSFTVQKANYHEIKEYAQWQSSLDTLKNISFSMIAQWGHLNDEQFLEMSLDDSDVI
                     LLKQILSDDIFSNDSIVLGNLSTYR*"
                     /db_xref="UniRef100_M4VEV0"
                     /db_xref="bex:A11Q_2345"
                     /db_xref="M4VEV0_9DELT"
     gene            complement(275483..275989)
                     /locus_tag="ALT_07252016_14_scaffold_0_prodigal-single_314"
     CDS             complement(275483..275989)
                     /product="hypothetical protein n=1 Tax=SAR324 cluster
                     bacterium SCGC AAA240-J09 RepID=UPI0002FAEE78"
                     /codon_start=1
                     /transl_table=11
                     /translation="MTKKVYYTDKQIDGMVHDIIRQMNNDNWMPDYVVGLTRGGLNPA
                     LKISHYLGVRMETLKVSIRDGGETESNCWMAEDAYGYLDSPKNILIVDDINDTGATLN
                     WIKQDWQGSCSITDERWNHVWNDSTRFAVLVDNDASPFQVNYFGTSINKAEDPQWIVF
                     PWEEWWKG*"
                     /db_xref="UniRef100_UPI0002FAEE78"
     gene            complement(276199..276705)
                     /locus_tag="ALT_07252016_14_scaffold_0_prodigal-single_315"
     CDS             complement(276199..276705)
                     /product="Uncharacterized protein n=1 Tax=Methylobacterium
                     nodulans (strain ORS2060 / LMG 21967) RepID=B8IAM2_METNO"
                     /codon_start=1
                     /transl_table=11
                     /translation="MTKYEPVSYKYTSTKEYHDSFPCAYRQWRADSHCNNIHGYSFTI
                     KVYFGADTLDARNWCADYGGLKDLKAILEDQFDHTLLVAEDDPDMDVFKLLQERGMAK
                     LTIIPATGCEALADMVYKFVNGVYIPDHWGKGEAERLWCYRVEIRETQSNMAFREGHR
                     EWNENLLG*"
                     /db_xref="UniRef100_B8IAM2"
                     /db_xref="A0A0F9KG83_9ZZZZ"
                     /db_xref="mno:Mnod_6262"
                     /db_xref="B8IAM2_METNO"
     gene            complement(276768..277214)
                     /locus_tag="ALT_07252016_14_scaffold_0_prodigal-single_316"
     CDS             complement(276768..277214)
                     /product="Gamma-glutamyl cyclotransferase n=1 Tax
                     =Youngiibacter fragilis 232.1 RepID=V7I772_9CLOT"
                     /codon_start=1
                     /transl_table=11
                     /translation="VLYLAYGMNTNIDQMASRCPGSVSIGRVDVPDHRLVFRGVADIE
                     VSVGDTLQTVMWDITDECEVALDMLEGFPTFYGKKYIDVEINNKTYKAMIYQMIGDRL
                     DYYSPSNYYQYLLEEGYQDNGLELNQIYNAEGFCDVEEYIGSRYAY*"
                     /db_xref="UniRef100_V7I772"
                     /db_xref="sgy:Sgly_0041"
                     /db_xref="L1QKI2_9CLOT"
                     /db_xref="V7I772_9CLOT"
     gene            complement(277324..277905)
                     /locus_tag="ALT_07252016_14_scaffold_0_prodigal-single_317"
     CDS             complement(277324..277905)
                     /product="hypothetical protein"
                     /codon_start=1
                     /transl_table=11
                     /translation="MIYTDKFAFIHIPKTSGMSIKLSIKTNCPDAKCMPIDPFTEKVQ
                     TSDLRAEMHYPYSHWESLVKDRWVFSVVRNPFVRAVSLYVFLKTIYDFKDELPDLTFE
                     EIYTKRHDNFYIPTTTQTEFLTGSKGIVPNIFKYEDGHNDIEDKLGFKISHKMNVTPP
                     YNYLDYYDESREKLILNLFEKDFENFNYSTSLA*"
     gene            complement(277963..278190)
                     /locus_tag="ALT_07252016_14_scaffold_0_prodigal-single_318"
     CDS             complement(277963..278190)
                     /product="hypothetical protein"
                     /codon_start=1
                     /transl_table=11
                     /translation="MESKDPNKKFEDILKNINFSFMVPATVPVGTYKFNQPIETVEEA
                     IARLDEVDETVDAMTSYPQAKKMLDKVYGKL*"
     gene            complement(278180..278650)
                     /locus_tag="ALT_07252016_14_scaffold_0_prodigal-single_319"
     CDS             complement(278180..278650)
                     /product="Cytidyltransferase-related domain protein n=2
                     Tax=Myroides RepID=H1ZAJ4_MYROD"
                     /codon_start=1
                     /transl_table=11
                     /translation="MIFNKIKDLKEEGKTIGITFSTFDMLHAGHIAMLAEAKNHCDYL
                     IAGLQTDPTIDRPDTKNKPIQSIVERQIQLSACRFVDEVVIYQTEQDLVDLLLTLPLD
                     CRILGIEYEDVDFTGRKECYARDIDIVFNGRDHSFSSSNLRKRVAEAERNKDGI*"
                     /db_xref="UniRef100_H1ZAJ4"
                     /db_xref="H1ZAJ4_MYROD"
                     /db_xref="mpw:MPR_2427"
     gene            complement(278650..279330)
                     /locus_tag="ALT_07252016_14_scaffold_0_prodigal-single_320"
     CDS             complement(278650..279330)
                     /product="GTP cyclohydrolase 1 {ECO:0000256|HAMAP-Rule
                     :MF_00223, ECO:0000256|SAAS:SAAS00021192}; EC=3.5.4.16
                     {ECO:0000256|HAMAP-Rule:MF_00223,
                     ECO:0000256|SAAS:SAAS00021179};; GTP cyclohydrolase I
                     {ECO:0000256|HAMAP-Rule:MF_00223};  TaxID=1208365
                     species="Bacteria; Proteobacteria; Gammaproteobacteria;
                     SAR86 cluster.;" source="SAR86 cluster bacterium SAR86E.;""
                     /codon_start=1
                     /transl_table=11
                     /translation="MSYNKTKTDPELGQKIHEHLVKMGVETPTKDSALDRKEKIEVIE
                     AHFNGIMRALGLDLSDDSLMDTPKRVAKMYVNEIFWGLDYDAFPKCTTVANKMNYDEM
                     VVERNVNVQSNCEHHFVIIDGLATVAYVPNEKVLGLSKINRIVEYFAKRPQIQERLTE
                     QVFHALCYILETENVAVMIDAQHYCVKSRGVEDTGSSTVTTKLGGGFKTDAAARAEFL
                     SIARMGKC*"
                     /db_xref="K6H3V4_9GAMM"
                     /db_xref="eic:NT01EI_1277"
                     /db_xref="UniRef100_K6H3V4"
                     /db_xref="3.5.4.16"
     gene            complement(279397..280575)
                     /locus_tag="ALT_07252016_14_scaffold_0_prodigal-single_321"
     CDS             complement(279397..280575)
                     /product="hypothetical protein"
                     /codon_start=1
                     /transl_table=11
                     /translation="MRKLFYMGLEAYNARYTLQLTDWNRRVFEKRGIDVVYVPGETLD
                     NSQKIVTGQVLDAHGRSYFGMSQMMNLVKMMQKGEVTSEDVIYFEDMFQPGIESLPYI
                     IDQCDEDNMPRIFVRCLAQSIDPDDFVHVWGMDKWMGLYEKMVNEFADGILATNEEMV
                     AHMKIAGWDAPIYNISGLAFGKDEVIERVGGKIKPFNDRRLRVVFSARWDQEKQPDFY
                     MDLIEAWRERYPSKDVEFVVCSGGELKSNNDSYMARTRKMAEDGKLVIYDNLDKNKYY
                     EIVNDSRVVFNCALQDWVSNTVSEADALGCNVLYPAYRSFPETFANDPERLYIPWSID
                     DAIAKLDVLLKKAHPNMGKISDYTDGTIDRICDILEGNGNKYLRISSDYRKHTREAKY
                     *"
     gene            complement(280577..281344)
                     /locus_tag="ALT_07252016_14_scaffold_0_prodigal-single_322"
     CDS             complement(280577..281344)
                     /product="Mannose-6-phosphate isomerase
                     /mannose-1-phosphate guanylyl transferase n=1 Tax=SAR86
                     cluster bacterium SAR86B RepID=J5KRS3_9GAMM"
                     /codon_start=1
                     /transl_table=11
                     /translation="VPKTVVVITGGFDPLHSGHLNYIKAARKLGDILVIGVNSDEWLA
                     RKKGRSFMPFEDRISIMQSLQGVDYAIPFNDKDGSAKDTIQWTRRVFPQDKIIFANGG
                     DRTLNNIPEMDIIDDNLEFVFGVGGTDKSNSSSWILEEWKSPKTERQWGYYRVLHENG
                     PEVKVKELTVDPGKSLSMQRHNNRLELWFVAQGTATVYTINSSSDEELDGVYKKFQNI
                     HIATNQWHRLANETDKPLKIIEIQYGNECIEEDIERK*"
                     /db_xref="UniRef100_J5KRS3"
                     /db_xref="J5KRS3_9GAMM"
                     /db_xref="apc:HIMB59_00009800"
     gene            complement(281337..281570)
                     /locus_tag="ALT_07252016_14_scaffold_0_prodigal-single_323"
     CDS             complement(281337..281570)
                     /product="hypothetical protein"
                     /codon_start=1
                     /transl_table=11
                     /translation="MANTIKTISVNQIFNDLDRYRNFCVEFGYRFNEADLYNTRSWNY
                     KQFQRVLAGQRPRNQWEIDYAKYKEQGAARRRA*"
     gene            complement(281580..282032)
                     /locus_tag="ALT_07252016_14_scaffold_0_prodigal-single_324"
     CDS             complement(281580..282032)
                     /product="hypothetical protein"
                     /codon_start=1
                     /transl_table=11
                     /translation="MNNAIQTLIEKRTKISNAAKRMIWVTFQKEGIHKYPGADTDPSL
                     ATGDEYDVSFLGFPHRHIFHFKVAIQVTHNDRDIEFIQFKRWLENSFRDGVMQLDHKS
                     CEMICDDLYEFIANRYPDRDIEITVSEDGENGATIYYNTTKPYQSLTI*"
     gene            complement(282076..282630)
                     /locus_tag="ALT_07252016_14_scaffold_0_prodigal-single_325"
     CDS             complement(282076..282630)
                     /product="hypothetical protein"
                     /codon_start=1
                     /transl_table=11
                     /translation="MIPNLPKPEINFDLSKKIFVKAGVLSNDACEELINTSIKLLNKG
                     EDKYPDFFTTSFSSCLLPLDHSIHSDLQETYSEINNFFNFDISFAEPYEVKRYQGEDY
                     FGPHFDNYGALSENIDRKLTIVMFLSKENSYADGELNVFGKDIKMEQGSVVAFPSFFP
                     HSVKKITSGERWSVITWLWGNYWK*"
     gene            complement(282620..284188)
                     /locus_tag="ALT_07252016_14_scaffold_0_prodigal-single_326"
     CDS             complement(282620..284188)
                     /product="Uncharacterized protein n=1 Tax=Azospirillum sp.
                     (strain B510) RepID=D3P6D0_AZOS1"
                     /codon_start=1
                     /transl_table=11
                     /translation="LEQINLSDSHNPDWALFLPAVSSFFIAGLGKQREGENYFDSARI
                     PAAFNGDVEKLNFLNEKEGLYTYKWGLYSAGHANLDITKNDHNESIIRKRDRKNTFML
                     GDSGGFQILKCQWPADWKDPNCPRALKKRQQVLTWMDEYMDYGMCLDIPSQSLTTYHI
                     LDKKTGKSAHGISTIEEAITATHINNEYFVANRDGRCKFLNVLQGRNHTQSDNWYEEM
                     KKYCDTNVYGDKAFNGWAFGGQNKIDIHLMLKRLVGIIHDGFLEEGKQDLIHCLGTSI
                     MEYAVLFTDIQRAIRKHHNPKLQITFDCASPFFSAAKGLAYNNNTFEHNTKWSYSMEK
                     TAENKNYATDNRKFSDGCLADGVHKVFTDSPVTDMMMLKDLCYRGQGFLGQHGKETKT
                     SWDTLSYTLLQAHNVYQHMTAVQEANRRYENGIKPRMVMDPLGNLNFSDIVDEIFSLK
                     DRQKSLELIEKYSKFWMQMKAGQGFSGKKAINAHTMFDQLFEVADCDTKDDIEIDEVI
                     DDTDDLMAEVLDDS*"
                     /db_xref="UniRef100_D3P6D0"
                     /db_xref="azl:AZL_d03830"
                     /db_xref="D3P6D0_AZOS1"
     gene            complement(284175..284552)
                     /locus_tag="ALT_07252016_14_scaffold_0_prodigal-single_327"
     CDS             complement(284175..284552)
                     /product="hypothetical protein"
                     /codon_start=1
                     /transl_table=11
                     /translation="MIKTVNGAGRYVMVNGGFPATTYINTSSGYMNVGDVRFNTNAQS
                     LEVYDGNRWVELNTSHANVGLTPDAEIAIDWAIKKQREDMALEQKAKDNPAIADLLKQ
                     RNTIDEKIKVIEILTKDNKVGTN*"
     gene            complement(284552..285283)
                     /locus_tag="ALT_07252016_14_scaffold_0_prodigal-single_328"
     CDS             complement(284552..285283)
                     /product="hypothetical protein"
                     /codon_start=1
                     /transl_table=11
                     /translation="MKDYLLDLIQHTYGLGVVELVKIDGSDTETKIAAYAEDKSVIVT
                     GTFKTPIDGFQGTFGMPNLSKLKTILGFDDYDDKAIINVARDTRDGESVPTAIHFETS
                     TGDFVNDYRLMSKVVVEDKVKSVTFKGAAWDVEFEPTVAGVMRLKKQASANSEELNFK
                     TKTDNGDLKIYFGDPSTHSGNFVFQPDVAGNLTKAWNWPVKVFLAIMDLPGDKVVRFS
                     DAGAAEITVDSGIANYRYLLPAQAK*"
     gene            complement(285359..288067)
                     /locus_tag="ALT_07252016_14_scaffold_0_prodigal-single_329"
     CDS             complement(285359..288067)
                     /product="DNA polymerase {ECO:0000256|RuleBase:RU000442};
                     EC=2.7.7.7 {ECO:0000256|RuleBase:RU000442};; 
                     TaxID=1273738 species="Viruses; dsDNA viruses, no RNA
                     stage; Caudovirales; Myoviridae.;" source="Escherichia
                     phage PBECO 4.;""
                     /codon_start=1
                     /transl_table=11
                     /translation="MSYVDAVLDSKADKIYVVERTPEGTRAYKELPTNYVFYYEDPKG
                     KYQSIYGDRVSRFSTRKKAEFEKEKRMHRGKTLFESDINVVFRCLSDNYLNVEPPKLH
                     TAFFDIETDFDPEKGFSPTDDPFNPVTAISVYLDWMDQLVTLVIPPKHMSDETAQELT
                     KDFENCFLFRSEIEMFETFFDLIEDADVLTGWNSEGYDIPYCVNRVTRIMSKDDTRKF
                     CLLGQMPKPRTYERFGKEEQTFDLIGRIHLDYLQLYKKYNYESRHSYSLDAIGEYELG
                     ERKTQYEGSLDQLYNKDFKTFVEYNRQDTMLVFKIHDKLKFLDLANALAHENTVLLPV
                     VMGSVAMIEMAIYNEAHRRDMIVPDKKRKDSYGDEQQAAGAYVAVPKKGIHEWVGAVD
                     INSLYPSAIRALNMAPETIVGQVRQNITDKYMHDKSMSLAKDKRKKKNGDDADAVTGA
                     VLWENMFGSLEYAAIMNQERGTTLTIDYEDGRSVEMSAAEVWKLIFDSHRPWMMSANG
                     TIFTYEKEGVIPGLLSRWYSERKETQKLAREAYGTDKFDYYDKRQLVRKILLNSAYGA
                     LLNEHCRFYDKRIGQSVTLSGRQIVKHMMSQINETITETYQHDGDAIVYGDTDSCYFS
                     AYPILKDRIESGELEWTKDACIDLYDQIAELTNVSFPAFMEKAFHCPRKNGEVIKAGR
                     ELIGDRTLFITKKRYAINIFDLEGKRQDKDGKAGKIKAMGLDLKRADTPKYVQEFLME
                     VLMMVLGGAPRDEVITKIREFKTWLGEQNSWTKGSPKSVNNLTNHTIKFEKTGKCGVG
                     HARAAINYNYLRKMNGDQYSQKIVDGMKVVVCSLKDNPLGFTSIAYPTDELRLPQWFL
                     DLPFDDLDMERKLVDEKIDNLLGVLNWKIRQDTNTNSTVGDLFDFG*"
                     /db_xref="L7TII7_9CAUD"
                     /db_xref="UniRef100_L7TII7"
                     /db_xref="mbn:Mboo_1108"
                     /db_xref="L7TII7_9VIRU"
                     /db_xref="2.7.7.7"
     gene            complement(288078..288692)
                     /locus_tag="ALT_07252016_14_scaffold_0_prodigal-single_330"
     CDS             complement(288078..288692)
                     /product="hypothetical protein"
                     /codon_start=1
                     /transl_table=11
                     /translation="MANLVAFGCSLTYGHGLPDCFVPPDGHGPIPSEFAWPSLLGKQL
                     EKNVINEAVPGSSNLEILLKILHYKFQPDDVCMVYWSFYNRIDIKRLELDPTKPHRAQ
                     IREFEKSILTKPDYIKNMAMRNFLMIHHAALFLEEQGISYFFLDRNSLSVGAPSPDFL
                     KTKKYDNTQSDLSFRIDLALDKMHPGIKSQEKIANYIHNKITQE*"
     gene            complement(288692..288949)
                     /locus_tag="ALT_07252016_14_scaffold_0_prodigal-single_331"
     CDS             complement(288692..288949)
                     /product="Uncharacterized protein {ECO:0000313|EMBL
                     :KKM23873.1};  TaxID=412755 species="unclassified
                     sequences; metagenomes; ecological metagenomes.;"
                     source="marine sediment metagenome.;""
                     /codon_start=1
                     /transl_table=11
                     /translation="MSRTFNQEAKTKLTQLINEGMSVLQEVETLNEGLNDTVKAIAEE
                     LEIKPSILKKAIRVAHKQRLNETNEENEELNTILETVGKTS*"
                     /db_xref="A0A0F9KP30_9ZZZZ"
     gene            complement(289013..290149)
                     /locus_tag="ALT_07252016_14_scaffold_0_prodigal-single_332"
     CDS             complement(289013..290149)
                     /product="hypothetical protein"
                     /codon_start=1
                     /transl_table=11
                     /translation="MTRLKLYADPNNTIFSAQLCFEPYDLFTRIERDKWELVYNIEEA
                     EVIPCVLDIYNEEFINRLDNTIRSDQILMVMNVFHNDNHMTDEWYRSSLWDSVRNLNC
                     RTLIIHNNNYDILDPKYICYDILFNRQKYYMFGMEEDFYPNTKLWTYNAKREYYTVGP
                     IDKCLSNDSKKILCLNRLAWPKNRPIGKRIIARTQLAKVLADEQDIYLSDPNVNNFFY
                     PNQYEEGTIDVLHSGGTWYPAADFYYNSSYVSAYMESVTDVDGSGNTFGATEKTYDPL
                     VKGNFILPFSAPNFIEGLKNWYGFRFPEWIDYSYDEVTDFNKRLILYSESVKKVCQMD
                     LETLHQHYINDKDILDHNRNQFLEIQYSGLHDKVVESATYFGWK*"
     gene            complement(290146..290847)
                     /locus_tag="ALT_07252016_14_scaffold_0_prodigal-single_333"
     CDS             complement(290146..290847)
                     /product="hypothetical protein"
                     /codon_start=1
                     /transl_table=11
                     /translation="MRANEFITERKRKRNKSRRAYGGYFYPGFGYGDNSSGEGGGDGG
                     GGGESMYESAIDELVKELPSLAKHSYDTMDRLMKKVAAKHKISDRALERLFTNKFKKS
                     PQSWFDGRLDEDNDMDLQGEVDKFAEWTAKQLHLGEVPNIELSMDTEEAQGNHHTGGH
                     VPGSGNIWVYAKNRNLVDILRTVFHELVHVRQEEIGMIKPGDSYPGSPIEAMADMLAG
                     KYIKIYGEKNNHIFQ*"
     gene            complement(290859..291458)
                     /locus_tag="ALT_07252016_14_scaffold_0_prodigal-single_334"
     CDS             complement(290859..291458)
                     /product="hypothetical protein n=1 Tax=Amycolatopsis sp.
                     ATCC 39116 RepID=UPI0002626D6B"
                     /codon_start=1
                     /transl_table=11
                     /translation="MAASKIVAITIFALNTYMKIGISQSIITHDGVVYDAIEHGWYRT
                     IPNHVLFFVPNTMNQDFDVVANDLDSLIITGGSEHALRRTVELELASKMIDRGKPVVG
                     IARGAFLIAELIGGAIEPISNHDGVDHPIFYHREVREVNSNHDYCIKTLPDNTNVICL
                     DYLGNPEAFINGNASGIVWNPEQMKEPWIPPEIAYMLRI*"
                     /db_xref="UniRef100_UPI0002626D6B"
                     /db_xref="88032765"
                     /db_xref="UPI0002626D6B"
     gene            complement(291479..291949)
                     /locus_tag="ALT_07252016_14_scaffold_0_prodigal-single_335"
     CDS             complement(291479..291949)
                     /product="Uncharacterized protein n=1 Tax=Sphingobium
                     ummariense RL-3 RepID=T0KJ69_9SPHN"
                     /codon_start=1
                     /transl_table=11
                     /translation="MKKLIAIAALATAALSTPAIASEFAGPRLEVTAGADEVRNGVDP
                     TDIAYGAALGYDLQFGKVVVGAEATAANVFDRADFGAAARLGYTLNKNVLAYGRVGYT
                     NLDLGARSADGVTVGGGLEVKLIGSTFAKAEYRYTDFDGNLGRHGGLVGFGLRF*"
                     /db_xref="UniRef100_T0KJ69"
                     /db_xref="T0KJ69_9SPHN"
                     /db_xref="sphm:G432_11645"
     gene            complement(292048..294099)
                     /locus_tag="ALT_07252016_14_scaffold_0_prodigal-single_336"
     CDS             complement(292048..294099)
                     /product="adenylate/guanylate cyclase (EC:4.6.1.1)"
                     /codon_start=1
                     /transl_table=11
                     /translation="MLNKASKVLLSPWLAVATILLLLSVKLMNPFLVDSMKLKYYDYL
                     MLGEPVQSEQIVVANIGEKAIEKYGQYPFPRETYSKIISDLYGANAGIVGSTILMSEP
                     DRMGTDGSLADTLKQYPVVLSQTLVEDCPKDIRPPRRTGIAVVGDGQPTDFLPNYPCV
                     LDNIPILQESAVGVGITSSLPETDGVTRRVPLLGISNGEYYPAFSLELLRVAAGDPSY
                     QAKINQTGVEALRVPQFGTINTDEYGRVFINPNYQFQSVEVGGDIPRLDGKIVILGVT
                     AKGLANPIATPSGGQTPPQVQASLLETLIKGDSVSIPNWVGLVDLVAFVVLSLLIIVL
                     SRVRYSIIWIGILLVGYAYAPIYLFTHNKILFDISFNILAALVIYLHIYTVKFINEYL
                     QKQQIKKQFGTYLSPDLVARLQRQPELLQLGGTEQELSIMFTDVRGFTTISEHYGKDV
                     QGLTKIMNRYMTAMTKAILENRGTLDKYIGDAQMAFWNAPVDNPQHAKDAVSTAFTML
                     KSLEEFNDEVTKEGIPAFGMGLGINTDTVVVGNMGSDQRFDYTCLGDGVNLASRLEGQ
                     SKPYGVKIVIGPKTAKYVLDQYQVAELDLLAVKGKTEPARIFTVFPFHDPLGETQHMK
                     FLELYRQGHWEVAANYASELKQAWRGEMNQYYDMMIERINEYKENPPANWDGVYRATS
                     K*"
                     /db_xref="bbt:BBta_7152"
                     /db_xref="UniRef100_K8PK51"
                     /db_xref="M1HLN3_9CAUD"
                     /db_xref="K8PK51_9BRAD"
                     /db_xref="4.6.1.1"
     gene            complement(294080..294985)
                     /locus_tag="ALT_07252016_14_scaffold_0_prodigal-single_337"
     CDS             complement(294080..294985)
                     /product="Uncharacterized protein n=1 Tax=Pelagibacter
                     phage HTVC008M RepID=M1ID94_9CAUD"
                     /codon_start=1
                     /transl_table=11
                     /translation="VQTGNGRVEITFIDDSTVRVTEHSKLVIDDFVYSGKPSTSRMAL
                     KFAAGTARFATGQSGKMNKGNINLRTPTATIAVRGTDFAATVDDFGKSLIMLLPEPDG
                     SVGEITVSNAGGFVILNKAFQATIVSTMDSSPSRPVILNLTLNQIDNMLIISPAEEVK
                     SEEEIAESKANILDLSELDIDYLAKDDLQENQLASSELDINTINADFLGEDFLDNADG
                     SDCVTRDNTKLCGTTFGLNNTTQITTILSGDYLRLARTLSTTVDIVIKKDSNKTLFID
                     SNGKSFLIEINEPAGGTIINVKQSE*"
                     /db_xref="UniRef100_M1ID94"
                     /db_xref="M1ID94_9CAUD"
                     /db_xref="mgy:MGMSR_2082"
     gene            complement(295086..295781)
                     /locus_tag="ALT_07252016_14_scaffold_0_prodigal-single_338"
     CDS             complement(295086..295781)
                     /product="Uncharacterized protein {ECO:0000313|EMBL
                     :EYC00042.1};  TaxID=53326 species="Eukaryota; Metazoa;
                     Ecdysozoa; Nematoda; Chromadorea; Rhabditida; Strongylida;
                     Ancylostomatoidea; Ancylostomatidae; Ancylostomatinae;
                     Ancylostoma.;" source="Ancylostoma ceylanicum.;""
                     /codon_start=1
                     /transl_table=11
                     /translation="MKFKSMMFIMAMLSSSLAFAQSTTNSIFIEQVGDNSTITIVQKG
                     QNNRIGSEQNRLMLDGNGQIINTTQEGNNNLIQGSIVQADNVSTDTTVTGDSNTITYD
                     RGDAASVSGSSETVVVTGSTNELTFNQGTAASATGATQTIEIVGDTNTLTSTINADDV
                     VNTKTIAGDGNTITTVQDGTAGKNIEMLLTGNTNTITVNQKSTNNVDTLKIDSTSSGS
                     TITINQCNAGGPC*"
                     /db_xref="A0A016TBK9_9BILA"
     gene            complement(295778..296572)
                     /locus_tag="ALT_07252016_14_scaffold_0_prodigal-single_339"
     CDS             complement(295778..296572)
                     /product="Curli production assembly/transport component n
                     =1 Tax=Pelagibacter phage HTVC008M RepID=M1ICK2_9CAUD"
                     /codon_start=1
                     /transl_table=11
                     /translation="MVMNWKLLILPLLLSGCVASGPAGLQLKEDPVKMTTQVKELYNL
                     PAPERQAVVAVYDFPDLTGQRKDKDGIASISTAVTQGGTPLLISALRDAGGGTWFRVV
                     ERNRVDDLAKERQIVRTTREEYVGEGANKLEPMLFAGLIVQGGIIGYDTNIQSGGVGA
                     RYLGIGGTTSYRKDQVVIALRGVNTNTGEIILNVQVSKTVLSVGRDLSLFKFVDVGTK
                     LVEAEIGMTENEANTMAVKMATEEAVLQLIKQGVEKGYFKYKEEKQ*"
                     /db_xref="UniRef100_M1ICK2"
                     /db_xref="M1ICK2_9CAUD"
                     /db_xref="met:M446_2419"
     gene            complement(296566..297009)
                     /locus_tag="ALT_07252016_14_scaffold_0_prodigal-single_340"
     CDS             complement(296566..297009)
                     /product="Curli production assembly/transport component n
                     =1 Tax=Pelagibacter phage HTVC008M RepID=M1HLM9_9CAUD"
                     /codon_start=1
                     /transl_table=11
                     /translation="MLKRSIILSLLLVSTPVQATEIVFQFKNPSFSGINTGAQWLTIE
                     NQETLRKKAIQDKIEADLKAKALEEKNSILNRFLNNLQSRIYSQLAQQLTNNLFGEMG
                     GESGEFTLEGNVIKYEKTDTEIKLVIVDAQGNQTEIIVPTSGFKW*"
                     /db_xref="UniRef100_M1HLM9"
                     /db_xref="M1HLM9_9CAUD"
                     /db_xref="mor:MOC_5311"
     gene            complement(297013..297318)
                     /locus_tag="ALT_07252016_14_scaffold_0_prodigal-single_341"
     CDS             complement(297013..297318)
                     /product="Uncharacterized protein n=1 Tax=Pelagibacter
                     phage HTVC008M RepID=M1ID90_9CAUD"
                     /codon_start=1
                     /transl_table=11
                     /translation="MGPNIAKLIGEYGFPIVAAFGMGYFVYYVWKWATTEIKPVLSQA
                     NSTLIALIDRVRMLDNDLIRLNQKVDTVLHLRGKTIEQERVEAEYAINQPKKKEDKA*"
                     /db_xref="UniRef100_M1ID90"
                     /db_xref="M1ID90_9CAUD"
     gene            complement(297318..297599)
                     /locus_tag="ALT_07252016_14_scaffold_0_prodigal-single_342"
     CDS             complement(297318..297599)
                     /product="Uncharacterized protein n=1 Tax=Pelagibacter
                     phage HTVC008M RepID=M1IP38_9CAUD"
                     /codon_start=1
                     /transl_table=11
                     /translation="VGEFFKLVADVGFPIAAAVASGYFVFLTLKFILAGVTGSVSSMN
                     GIITALDNRVKTMNHDVIRIDTVISNALGLRPDVSRVARADGKDDARKD*"
                     /db_xref="UniRef100_M1IP38"
                     /db_xref="M1IP38_9CAUD"
     gene            complement(297709..298152)
                     /locus_tag="ALT_07252016_14_scaffold_0_prodigal-single_343"
     CDS             complement(297709..298152)
                     /product="nuclease n=1 Tax=Thalassospira lucentensis RepID
                     =UPI0003B5622F"
                     /codon_start=1
                     /transl_table=11
                     /translation="MRKFLVLVALVLGSHSAAIAQKTPTGVTYDTQIVRVTDGDTVVI
                     AAPFLPAPLKPELAVRIFGVDTPEKGFRGQCTSEKQRGEQASEFTKLVIKSTKQHQVI
                     LYGWDKFGGRILGDMILDGMSLRALLIKNGFAREYYGDAKQSWCN*"
                     /db_xref="UniRef100_UPI0003B5622F"
                     /db_xref="A0A0F9JBS7_9ZZZZ"
                     /db_xref="txi:TH3_12535"
                     /db_xref="UPI0003B5622F"
     gene            complement(298149..298487)
                     /locus_tag="ALT_07252016_14_scaffold_0_prodigal-single_344"
     CDS             complement(298149..298487)
                     /product="hypothetical protein"
                     /codon_start=1
                     /transl_table=11
                     /translation="MKITELLAESHYDDWDKEEELPGDPDQDKVPNLIIQFKKSLDVD
                     GRYPIVFRDGRKVNIPTQIMVDFLNKYDELKPMDRETMQNLAAHSVDKFKEVLATFKG
                     EKPERSIYNR*"
     gene            complement(298570..299058)
                     /locus_tag="ALT_07252016_14_scaffold_0_prodigal-single_345"
     CDS             complement(298570..299058)
                     /product="hypothetical protein"
                     /codon_start=1
                     /transl_table=11
                     /translation="MRAKEFITEYKVDNVQGLGSVPYNSNVDYRGLKVAMKPSVFLSL
                     AAHLSEPGSVDYIAQHLEDGGSLGAPFLTVDIPEKYFDGNFSGLNYAQVTGHEGRNRM
                     LAIQKVHGDDPVEVHIFPKGEVRARHLTPDIVEQLQLAMRSQDGKLTFGRGLDGLFQP
                     IG*"
     gene            complement(299061..302009)
                     /locus_tag="ALT_07252016_14_scaffold_0_prodigal-single_346"
     CDS             complement(299061..302009)
                     /product="hypothetical protein"
                     /codon_start=1
                     /transl_table=11
                     /translation="MKSTDIYSLFEAQQELFEVAMNPSNLKKLAAAIPGVQVGMEFEM
                     VVPDAEGEDEDDFEYEPDYGRDERASDIDDIIRFFGEEDDYVGNNNSERQLDRLREDL
                     NEKFYEWQSEKIDEEWNSDEGKEYFIKWVKDNVDPDDVADHVDKEEDLFGNRNPDGSD
                     YIKFAEDAWEESFSDDNYQNAYDEFREGREGDFDEEEFLRSIGIRDMSDVANRVSVDI
                     SWPFYESNYGGGGGENIESIGENFSDAIGKKVYTSTSYHGAKRGPDAYSLEPDGSINA
                     GAGEAGLEFISPPMSVEEMFSDLQKVKEWADDRGCYTNGSTGLHINVSVPDYSLDKLD
                     YVKLAVLLGDKYILEQFGRLSNNYAKSALDVIKERAKNNEEVDKLLKQLKGNVETIAS
                     KILHSGRTDKFTSINTKDGYVEFRSAGGDWLGQNFDKIENTILRNIVALDAAVDPNKY
                     KKEYQKALYKLLKPKDAKSDMSYFARYMSGEINRSDYMQVLEKSRTDRFREQGIRILQ
                     PNELEENDWAITYDDGKTEDTIYIANTDKVPSEEAAFNAAKKFKPQWFKSGNAEYITV
                     KPYKFDEALKELKLYRADYSYKQVSVVAKDEDQARTFVKIMDPEWFAANPDTEIEITD
                     ENEASMRKIKEMNDWVQNKLVKGREWIARPKIWNVRGIASEPAFSSRYYIAAEDRNDA
                     LAVLKQLDPGFEIRDLYVNDSDPSSNTYEAYQKAQEDLIRQQDAERANRQAAEDETID
                     ISNLKGYRVSNSYTYMYVVAENGGEAAEIASKIDPERFPNIADITVQDAGSIGADTLI
                     RGMYARQQSLLDNQKPAAPKFEVNDRVEVVSGYPSLIGMVGTVLQVSPNYDFVSVQLA
                     GNNEASSFPTSALKKAEESTQSTYTVTNTETGQARRFAASSEEDAINIGRREYPALFS
                     TGNVTAQQSSGTPAASDTRISDLRYYRVQRQDASGRADVAASGPEDAMNRVRQQNPTW
                     RDSPLTAELL*"
     gene            complement(302012..302455)
                     /locus_tag="ALT_07252016_14_scaffold_0_prodigal-single_347"
     CDS             complement(302012..302455)
                     /product="hypothetical protein n=1 Tax=Massilia niastensis
                     RepID=UPI00036E389F"
                     /codon_start=1
                     /transl_table=11
                     /translation="MLTDTLKTLLATTYALAIKAQNFHWNVEGPNFPQYHKFFGKYYE
                     EVYENTIDKLAEIIRQQDSYTPGSILRYAELSQIQDQTKIPRAMLMMEELYQDNAIIL
                     EMYKQAFHVAEEADEQGICDFIAGRIDAHAKHQWMLRSILKTARA*"
                     /db_xref="UniRef100_UPI00036E389F"
                     /db_xref="bex:A11Q_2387"
                     /db_xref="M4VBL2_9DELT"
                     /db_xref="UPI00036E389F"
     gene            complement(302477..302632)
                     /locus_tag="ALT_07252016_14_scaffold_0_prodigal-single_348"
     CDS             complement(302477..302632)
                     /product="hypothetical protein n=1 Tax=gamma
                     proteobacterium SCGC AAA168-P09 RepID=UPI0003658CBA"
                     /codon_start=1
                     /transl_table=11
                     /translation="MSHLSDVNRSYFRHLYHAWKVAFILIVHGLFPNIWETKASDNLC
                     QHSTPKR*"
                     /db_xref="UniRef100_UPI0003658CBA"
     gene            complement(302636..305164)
                     /locus_tag="ALT_07252016_14_scaffold_0_prodigal-single_349"
     CDS             complement(302636..305164)
                     /product="Uncharacterized protein n=1 Tax=Ruminococcus sp.
                     CAG:254 RepID=R5VQB8_9FIRM"
                     /codon_start=1
                     /transl_table=11
                     /translation="MTSDLAKLMEKISLLQSEELPEPIIEIEKPTVHPLVQAMQELRD
                     EELREYNIRKTKKFIQRAHDQEQGQMYGDMPYSSHPKQVANLGKKFFGPKFNDEAVKV
                     ALLHDVLEDTPYTPEQLAKKGFSKEVIEAVQLLTKNKALSYADNIRAIINSGNPLAMM
                     VKYSDNYMNYSGDKSHWDADRAAHSQKKYLASLNMLGDVLGIKKHVGEEPVDEEIAYH
                     GTVDNIAEFYPLSHFGTEKAAKDRMTYKKIKDGKIYKVDLNIKNPLTIKDFPGIHYDR
                     LYAFELKNKKLISQEEMEAITFIQDKAELRKALLAKLKELGIDGFVYKNRYEDKGNLS
                     YVIVDPSQVKVLSVEPAAEEVTEEVAFNQPHRQLNIPELIKQGAIFITHPHGLEGWET
                     DRPDWDFSLITLQNVLQKSPNWVSDYKKYISNDKKLTQDFINRISDEKYQQILWSIDK
                     LNIPDNVAFTDKLDEASPNTLEGSFTPDLVESKTWLAEMLAKGLKGKNAGTIYVLGSW
                     YGNMGIFLQQAGVKFDKLVLIEPNEKWLMHSKELLDTLNDEGKLVLIHQKAEDAVYEK
                     PGVVINTSCNETGPVFLTKLPDNMLCLLQARNNNEDTLFPTEQMEDFVDYFPLEKVYY
                     TGEKQLEDPEINYTRFMKIGRTGKKLDEEFHTGGSLGLPFPGTYEQEYDMFKSKGPRR
                     ITAMTNEALDSSYPYEFKNNAYYFITDSGNDYKVMFNGTKKVEVSFMARGENDQPKDD
                     ITGTGDSRKIFGTVINIVKEYVGQHQPDIVMFAANNSEPSRIRLYNMLASQAGKALPG
                     YNFVKTLKGSVFTTFYLTRDNIKVPKLDTVKNVAGRVLDKVVGE*"
                     /db_xref="UniRef100_R5VQB8"
                     /db_xref="R5VQB8_9FIRM"
                     /db_xref="pta:HPL003_15265"
     gene            complement(305169..306878)
                     /locus_tag="ALT_07252016_14_scaffold_0_prodigal-single_350"
     CDS             complement(305169..306878)
                     /product="Putative uncharacterized protein n=1 Tax
                     =Synechococcus phage S-SSM5 RepID=E3SKE8_9CAUD"
                     /codon_start=1
                     /transl_table=11
                     /translation="MTSDEFSDIEQLDENLRKWFKEKWVRFGPDGKIRGACARGDDSE
                     GKPKCLPQSKAHSIGKKGRKYAGAKKRREDPNPERTGKAKNVATKKKTNEDIPFNECP
                     SCRGPIVHESMMNEKQDACYHKVKSRYKVWPSAYASGALVQCRKKGASNWGNGGKKSE
                     SSIMKGIVDEAGSAAQQAAIAISKKERGEKPKNEASGTPGGLERYRTPAMVNTTMQQN
                     LYKRELAPIKAAEKKRKEAEYRKNNPSVSVPSIQIGASNYPIHVIHSWIGSKDLNAAV
                     EFAVNKFAYRQSKDFKTEIAGDPDFQKAVKNFFNVAEKSLNHRDSTRTKSHWDGKIRA
                     APRETDTSSDGFDAINKINDALLPYYKKYGVDKTGRRVPPNFNYALGEAKAKQYVKPY
                     NDPQTGEQIGWVSSDGYHKKYWQKFAKNSAIKHAKLNPDEVDEAYTGQFAAEKTPKIN
                     PYGGLKDNQFRGAISETPTDNPTGASGEGGLRKYRPKSAGTFNEEELDEACWKGYHKE
                     GNKKMFGKTYPNCVKNTNEEEQLDEKCWDTHKQVGMKNKGGRQVPNCVPKESAIMKGL
                     KSL*"
                     /db_xref="UniRef100_E3SKE8"
                     /db_xref="E3SKE8_9CAUD"
     gene            complement(306879..307307)
                     /locus_tag="ALT_07252016_14_scaffold_0_prodigal-single_351"
     CDS             complement(306879..307307)
                     /product="hypothetical protein"
                     /codon_start=1
                     /transl_table=11
                     /translation="MRDIINLLEAVEKGCPRATHDINLNLKNRQTAIDEYLYGPANPN
                     KPGSYWKDLSKVFKVDEPTAKTMMCGNCAAFDVSDSMRDCIASGIKGDEDNIDPNATI
                     NLSDLGYCNFLHFKCAGSRSCKAWVTGGPITEKDKNKKAD*"
     gene            complement(307307..308206)
                     /locus_tag="ALT_07252016_14_scaffold_0_prodigal-single_352"
     CDS             complement(307307..308206)
                     /product="hypothetical protein"
                     /codon_start=1
                     /transl_table=11
                     /translation="MKIKDIYESTTAGSIATVAAPMTTQKRNGVGKGVYGNEKAGNLL
                     TGKKTNKPYANSKVNESKMKELAMDMRNMDNGNFQKKYKKSKEQLKHVLGDPDAVKEG
                     FYSVRSNQLKQELENNGWERIPAREVPDYAKYGYRKNGVGRFYKVIDEPYHSFDVSFV
                     KPRRVIDKLVPLDTLLDLIRGSSVADDKKTVQEAHLEEDDLIIVPGQGRSRKNGLIKH
                     GESRLDHEVEMARSDLFSAAKNAKQVYELIADVSEEEGLEGWVQEKIIKANDYLNTIR
                     EYLEGKQLQNEMTGGVIAGGGVG*"
     gene            complement(308306..309223)
                     /locus_tag="ALT_07252016_14_scaffold_0_prodigal-single_353"
     CDS             complement(308306..309223)
                     /product="Uncharacterized protein n=1 Tax=Synechococcus sp
                     . RS9916 RepID=Q05QY8_9SYNE"
                     /codon_start=1
                     /transl_table=11
                     /translation="MARKPKTTKNTIAPNGEERNIPVEKLEEIAAEAAQEQAPQEGQV
                     QVNVDFLRTTKVHIAMPCYGGMLTESTFMSFIKWANTARQLGIDWTLETMVNESLISR
                     ARNTLTAKFLDMPDATHLFFVDADIGWEPWHLLVLLNRDVDVIGGLYPMKTMPIKWVV
                     NGFEGAEEGPDGLQEVSKAGTGFLLMKKHVFEKMNSHPAVKQYKNDIGLDPKFDQHLK
                     TYFDTAVRQNRYYSEDWTFCENWRDIGGRIWVDKRVLLRHSGSYVFCQENQQYLIDNI
                     GPMYVQEQANKAAAEAAAAEAAAQQVPPA*"
                     /db_xref="UniRef100_Q05QY8"
                     /db_xref="Q05QY8_9SYNE"
                     /db_xref="byi:BYI23_A015210"
     gene            complement(309281..310303)
                     /locus_tag="ALT_07252016_14_scaffold_0_prodigal-single_354"
     CDS             complement(309281..310303)
                     /product="Uncharacterized protein {ECO:0000313|EMBL
                     :KKK57723.1}; Flags: Fragment;;  TaxID=412755
                     species="unclassified sequences; metagenomes; ecological
                     metagenomes.;" source="marine sediment metagenome.;""
                     /codon_start=1
                     /transl_table=11
                     /translation="MKVVAVYPGRFHPFHKGHASSFNQLAQKFGLDNTYLAISAKQEQ
                     PKSPFSAQDRAKMATSLGIPSKNIIGVRNPYAAQEYIDQLNLDPEQTALVFGVSKKDM
                     EGEPAMGIPPDPRFGFEPKKDGSPSYLQPFNKSKVDPMSQHGYVMSTDVAEFPIAGKS
                     MRDASAIRSAYAGADEKTKMRILKDLYGDAAANMKQVFDNNLQVTESIRRLIAMIKPM
                     LSEATFEQKAKFVKLLSEAKQKLAGTVLLENANKVYSNRQAEIIKDLGNGYFLGDDSY
                     DDDDGFVKAGYSVYKQVGDDSYRMIGSVDMSPYSNPPGHVEREIKKLIASDQNISENT
                     DYLEEK*"
                     /db_xref="A0A0F8WLZ0_9ZZZZ"
     gene            complement(310308..310493)
                     /locus_tag="ALT_07252016_14_scaffold_0_prodigal-single_355"
     CDS             complement(310308..310493)
                     /product="hypothetical protein"
                     /codon_start=1
                     /transl_table=11
                     /translation="METTINMKAQFEAFLAENEKFEKGNSAAGTRARKALGELAKLCK
                     ARRNEITAEKTARKEAK*"
     gene            complement(310507..310860)
                     /locus_tag="ALT_07252016_14_scaffold_0_prodigal-single_356"
     CDS             complement(310507..310860)
                     /product="hypothetical protein"
                     /codon_start=1
                     /transl_table=11
                     /translation="MSQATTLILLPQTAYQNPGNGAPYTVTGEAQPAAAYYLGNRDLQ
                     TLNFNITNVTGNIVIEATLAANSSSAEWFRVYEFEATASNNSAYTNINGNFVYIRAKL
                     EDFSQGTVNFIKISY*"
     gene            complement(310860..311024)
                     /locus_tag="ALT_07252016_14_scaffold_0_prodigal-single_357"
     CDS             complement(310860..311024)
                     /product="hypothetical protein"
                     /codon_start=1
                     /transl_table=11
                     /translation="MAKMIEEIIVIKLAKLVKDSEPSNAIVSEDAQIALEQVVQELAG
                     EGVLVEVEKA*"
     gene            complement(311055..311726)
                     /locus_tag="ALT_07252016_14_scaffold_0_prodigal-single_358"
     CDS             complement(311055..311726)
                     /product="hypothetical protein"
                     /codon_start=1
                     /transl_table=11
                     /translation="MTVSLKLKLEQRERLYYNKYAYRAVCHVPGAYYTDKAKTVDEYR
                     DIIDKFHTQMLRYPLYTPKIMTDSDYDNIELLINYNNDFKKNNKGTTRREGNSLSFYS
                     NDLDLLKTAPSTSKPLKIYQAEVLPDGIKYFKRKVPAPFRVHLKETRVNTELRQDIFD
                     YINKTAGVEGSGALMIWLTRTSSWPQVWSTKSFYINYTDSGQLTMMHILFSEVIGKNY
                     KLEQQ*"
     gene            complement(311698..313965)
                     /locus_tag="ALT_07252016_14_scaffold_0_prodigal-single_359"
     CDS             complement(311698..313965)
                     /product="ATP-dependent Clp protease, ATP-binding subunit
                     clpA n=1 Tax=Caulobacter segnis (strain ATCC 21756 / DSM
                     7131 / JCM 7823 / NBRC 15250 / LMG 17158 / TK0059)
                     RepID=D5VL77_CAUST"
                     /codon_start=1
                     /transl_table=11
                     /translation="LQPSPEIENIVARAIEAAKKYQHEYVTVEHLLLSLVTHAPFKKC
                     LNGFNVDTELMIQEIEMYLNSLQSIVSTDPDIQPKRTNLLERVMNRSVTQVLFTGRRQ
                     VSTIDLYMSIASENNSHAHYFLLKYGVSKVEFLNHWQKYYRGDDSMTAITANQADDIL
                     EEYTINLTQLAREEKLEPVIGRTKEIDDIINVLAKRFKSNVLMVGDPGVGKTAIAEGI
                     ANAIVDKEVPDFLLDHELYSLEVGSLLAGSRYRGDFEEKVKNVLDALNVKKKAILFID
                     EAHTMSGAGNAGGGSVDFANMIKPAITKGTLKVIASTTWEEFYESFEKDRALMRRFYR
                     VSIDEPSKDSTVRILSGLATRLNDFHEVNISQEAVNTAVDLAERYIHDRKNPDKSIDL
                     LDAACAKQRVLMNKDAIITKELIYEQVEKFTGVPVDKLSGDNLDRVQNLDMNVKDKLY
                     GQDETVDQVLERVYVSFAGIGNDTKPIASFLFLGPTGTGKTELAKLLSKNLDMPLLKY
                     DMSEYSEKHSVSSLIGPPPGYVGFGDSQVQGGRLISDLSKNPHSILLFDEVEKAHPDI
                     FNIFLQMLDEGTVTGSNGKRVSMKNTLIILTSNLGSADNENNNIGFGNLDKTGEEDKA
                     LKQFFKPEFRNRLDMICKFNKLDNLSIKKIVIKFVEELKKPLIDKHNITLNLSEEVVD
                     YLAREGYDSKMGARPLARKIDELVRVPLSKKILFESIKNANVMAVLVNDEISFEITVK
                     QNARIGDDGIIEIEA*"
                     /db_xref="UniRef100_D5VL77"
                     /db_xref="cse:Cseg_2802"
                     /db_xref="D5VL77_CAUST"
     gene            complement(313978..314796)
                     /locus_tag="ALT_07252016_14_scaffold_0_prodigal-single_360"
     CDS             complement(313978..314796)
                     /product="Curved DNA-binding protein n=3 Tax=Coxiella
                     burnetii RepID=B6J7F5_COXB1"
                     /codon_start=1
                     /transl_table=11
                     /translation="MYMDHYNTLGVPRSATADEIKKAYRKLAMEHHPDKGGDVNKFQE
                     LTNAYETLSDPDKRSQYDNPQYRQQHSPFGDAPGGFNFNFNGFDLNDLFGQAFGQRGH
                     PHQQQQLFRTQVAISLVDAYNGKEHVLQLSTPTGVKVINVKIPAGISHGEQARYENVI
                     DNGTLIIGFHVMPDLRFDRNGDDLYCNLPISVLDLIVGTKLKFTSIAGKTIEVTIPPN
                     TQPSQHIRLSGLGMPIKNVPNTYGDQILLLKPYIPDNIHTDVIEAINNNQVTNT*"
                     /db_xref="UniRef100_B6J7F5"
                     /db_xref="cbg:CbuG_0886"
                     /db_xref="CBPA_COXBR"
                     /db_xref="B6J7F5_COXB1"
     gene            complement(314830..315354)
                     /locus_tag="ALT_07252016_14_scaffold_0_prodigal-single_361"
     CDS             complement(314830..315354)
                     /product="hypothetical protein"
                     /codon_start=1
                     /transl_table=11
                     /translation="MFLPEKNTSEELQLVAKNDEHHESMSGDQDFMAQVKERNEEANQ
                     LMNLNNAALTQAGTNAAQNAEVLVKHSAESEDWINKKWRPAMGWMYMAVCVTDFIIFP
                     IAWSVLQAATNGSVTTPWQPISLQGAGLFHIAMGAVLGIAAYGRTKEKIEGASTVDTA
                     VGAPAGPASAFLGK*"
     gene            complement(315357..315884)
                     /locus_tag="ALT_07252016_14_scaffold_0_prodigal-single_362"
     CDS             complement(315357..315884)
                     /product="hypothetical protein"
                     /codon_start=1
                     /transl_table=11
                     /translation="MALDYMDLKGQLRDEITVDEYAAKMGMDSDIVTVTFITHSNLAA
                     KDLVTWFERGYDFVLDASVSEGEIEPGIWLVFVEMDRRSKVPSRICTLLNDLETLTDI
                     KLKDWTVDIEGDKIAADEERIRDKMILNPNEYKAVKEADEKLNEFRNLAGLDIKSPVY
                     EEDEYIKNLKAIAGM*"
     gene            complement(315886..316563)
                     /locus_tag="ALT_07252016_14_scaffold_0_prodigal-single_363"
     CDS             complement(315886..316563)
                     /product="Uncharacterized protein n=1 Tax=Escherichia
                     phage PBECO 4 RepID=L7TLV5_9VIRU"
                     /codon_start=1
                     /transl_table=11
                     /translation="LFPVINILFVGNSHFLLYGAEKINTSMKSLPADKFFNDIDFVSI
                     IDTIKGVYMSDGAMSTLLDYERVLDEADVYAFKNWLTGELVDGPVVGRYNCKCVFMWP
                     YKLMPDPRAALRLTNVGCKVTYGKGEIKVPVEVKDYEDFQPGTRYPKMAERKVWFVEI
                     VIPFELMDDIKEGTIDLADETIDLSEIDDAYDEDLDDTMSEKDSVETTSDQEQPDQSV
                     SPEAGMM*"
                     /db_xref="UniRef100_L7TLV5"
                     /db_xref="A0A0F9RXD9_9ZZZZ"
                     /db_xref="L7TLV5_9VIRU"
     gene            316661..317437
                     /locus_tag="ALT_07252016_14_scaffold_0_prodigal-single_364"
     CDS             316661..317437
                     /product="Putative uncharacterized protein n=1 Tax
                     =Micromonas sp. RCC1109 virus MpV1 RepID=E5EQR8_9PHYC"
                     /codon_start=1
                     /transl_table=11
                     /translation="VSKRKTSALRKDTRSTRTSRNDSGKAFYMNESKTIDFNQTQPKK
                     VTRPVELIPQSINQEKYIIALTDPETDIVMVSGPAGTGKTYLAMLAAIQAMRTGDCKK
                     ILLTRPAVAVDDEKHGFLPGDLNAKMEPWVRPLFDVLREYYSTKELEYMVEEQIIEIT
                     PLAFCRGRNFKHSWIILDEAQNATPSQMKMLMTRIGEGSKIVITGDVEQTDRKTLDNG
                     LLDLKQKIETHKVPGMATCEFDMKDIRRHKIIEHILNMYS*"
                     /db_xref="UniRef100_E5EQR8"
                     /db_xref="A0A0F9P585_9ZZZZ"
                     /db_xref="anb:ANA_C13591"
                     /db_xref="E5EQR8_9PHYC"
     gene            complement(317450..317752)
                     /locus_tag="ALT_07252016_14_scaffold_0_prodigal-single_365"
     CDS             complement(317450..317752)
                     /product="hypothetical protein"
                     /codon_start=1
                     /transl_table=11
                     /translation="MRYLLISYLRKVNGQIDEMVNVSKRVRTSDTNNSNVILDFANKE
                     IVKCVIEGKPHDTTFELMREYYRKVYPQLVEQLEKEAPITATQEKKAVKAKIKTGR*"
     gene            complement(317764..318972)
                     /locus_tag="ALT_07252016_14_scaffold_0_prodigal-single_366"
     CDS             complement(317764..318972)
                     /product="Uncharacterized protein n=1 Tax=Microcystis
                     aeruginosa PCC 9443 RepID=I4FZV2_MICAE"
                     /codon_start=1
                     /transl_table=11
                     /translation="MTNLCIVPFVHSHVAATYDRKLCCIATPIEGMNKTTNEEYWNSD
                     YVKQVRLDMMAGKLVSDCGVCHKTEQHGVESMRQRLNTLFPMEEITSKMRQDGSMDIP
                     PSYFDIRTLTCNLQCVTCDANNSSRHIRIEREMFPDNGFHVVDIEYERNIIEDVIEGL
                     RNKTVRQIYWCGGEPMLMSAHWDVVEEMERLYEDPTYTDYIANIRIFYNTNMTRLYWK
                     KRLIPEILSKFNVLIWASIDGVEETFEYCRDGANWEQVKSNWQTYRQYIDFTHVSATL
                     SAPVLMDIERFLNFFSGENLTYNYSHPYAQNVYKNFMDIRLYPQKLFDDIIDNARKKI
                     ESSKLGGNDYTLTILEMYKQEKKEFADVDYAHIKSEIQRRDKFLKNSRSFEALLSKIH
                     KPAHEWYVSI*"
                     /db_xref="UniRef100_I4FZV2"
                     /db_xref="I4FZV2_MICAE"
     gene            complement(319034..320113)
                     /locus_tag="ALT_07252016_14_scaffold_0_prodigal-single_367"
     CDS             complement(319034..320113)
                     /product="Putative uncharacterized protein n=1 Tax
                     =Mycobacterium rhodesiae JS60 RepID=G4I396_MYCRH"
                     /codon_start=1
                     /transl_table=11
                     /translation="MIKNLLTGVLAFALATSAVAEDEPTTLLSAGTISPYQAQKNGLY
                     MDADFLAVVPANTKFKISTQPWMDTTNNTVVISEMPFVSGTKYATDYAKEGSVFSVTV
                     DKNYRYFVGNGLPNTEMGDFPVQPGTPAYKYYSAAPGGHDFRTGIPGSDYSSAAAIGV
                     SPYVLNIQLPKRPKRSAKPVAIAALPIGVTLTGTVWHAEIANASNVAWYPPASILPVD
                     KCWGHPYAQQYHLHGYSWKCFPNQGTTGHSPLFGYALDGYGIYGPRGDDGKMVTNDQL
                     DVCHGHVGKVLWDGKLRKMYHYHLNNQFPYSIGCFRGKVDYSKALGSADLRAHNKPHG
                     TPSKSHDHKNHDAPNIITIPRAPFQ*"
                     /db_xref="UniRef100_G4I396"
                     /db_xref="G4I396_MYCRH"
                     /db_xref="cmp:Cha6605_5370"
     gene            complement(320125..321048)
                     /locus_tag="ALT_07252016_14_scaffold_0_prodigal-single_368"
     CDS             complement(320125..321048)
                     /product="Sliding clamp loader subunit n=1 Tax=Cronobacter
                     phage vB_CsaM_GAP32 RepID=K4F7L2_9CAUD"
                     /codon_start=1
                     /transl_table=11
                     /translation="VKHNLWVEKYRPSKVEDYVFVDSNQKKIVERWISEQSIPHLLLS
                     GDPGTGKTTLAKVLINELGVEEFDVLEINASRENGIDNMRERINGFVQTMPFGSFKVV
                     LLDEADYLSQPAQAALRNDMEAYHQTVRYVLTCNYQHKIIPALKSRCQEFHIAKPDIT
                     EYTTRAATVLLTESIDFDLDDLDTYVRGCYPDLRKCLNQLQQNSVDGKLNKPQSTGSG
                     EDELLIAATDLFKNGKIIEGRQQLMQYISLYPTRIEDCYRWMYDNLELWGSTQERKDA
                     AIIVIRNGLANLPLVGIPEISLAATLVELTT*"
                     /db_xref="UniRef100_K4F7L2"
                     /db_xref="A0A0F9D3W1_9ZZZZ"
                     /db_xref="aho:Ahos_0518"
                     /db_xref="K4F7L2_9CAUD"
     gene            complement(321045..321242)
                     /locus_tag="ALT_07252016_14_scaffold_0_prodigal-single_369"
     CDS             complement(321045..321242)
                     /product="hypothetical protein"
                     /codon_start=1
                     /transl_table=11
                     /translation="MAMKNKTIKDYAPYIAALAAVGAAAAAAAVAFSKTSKALKELEY
                     LELDFGNDEGILSMFKREDRK*"
     gene            complement(321338..321706)
                     /locus_tag="ALT_07252016_14_scaffold_0_prodigal-single_370"
     CDS             complement(321338..321706)
                     /product="Uncharacterized protein n=1 Tax=Enterobacteria
                     phage vB_KleM-RaK2 RepID=H6X3X1_9CAUD"
                     /codon_start=1
                     /transl_table=11
                     /translation="MAEKRNLTTTKFNNFRAIGDHILVHGMEFRERISRGGIIMINDD
                     MKSAGIRPRWAQIYSIGPKVTADVEVGDYVMIAHGRWSRGQNIEDAEGEKTIRKVDPN
                     DILLVSKEKVNDYTMTDKEY*"
                     /db_xref="UniRef100_H6X3X1"
                     /db_xref="H6X3X1_9CAUD"
     gene            complement(321710..322165)
                     /locus_tag="ALT_07252016_14_scaffold_0_prodigal-single_371"
     CDS             complement(321710..322165)
                     /product="hypothetical protein"
                     /codon_start=1
                     /transl_table=11
                     /translation="MAKYRTAMGKVVDMSQLAAKNERARAVGNMSVNARGDTIDATGK
                     IVLPVTKKVGDRYQRTVSNRAANIVKKKQDSFTPIETTPAPETKIDLTELVEEELEFL
                     DTTAEDEAIDRIKSIEAAKALEANLVQESKKIKIKPASEAPDSFDPSKD*"
     gene            complement(322206..322715)
                     /locus_tag="ALT_07252016_14_scaffold_0_prodigal-single_372"
     CDS             complement(322206..322715)
                     /product="DNA polymerase III subunit alpha (EC:2.7.7.7)"
                     /codon_start=1
                     /transl_table=11
                     /translation="MFKDKYGQLIFNENDLVDLYLTNTEFSTKREILVENDILFDDSL
                     DLKTPTKVKKYQKLDISIEDFDIQSSNNWHFPLDYQTFDIAKFVLDQCQTETELQRAG
                     EELLMFQERDMLILLKYLKYLVDTMRTNDIVWGVGRGSCVSSFVLFLIGIHKINPIYY
                     DLDVSEFLK*"
                     /db_xref="pmo:Pmob_0737"
                     /db_xref="UniRef100_K4F6Z2"
                     /db_xref="A0A0F9S651_9ZZZZ"
                     /db_xref="K4F6Z2_9CAUD"
                     /db_xref="2.7.7.7"
     gene            complement(322752..323306)
                     /locus_tag="ALT_07252016_14_scaffold_0_prodigal-single_373"
     CDS             complement(322752..323306)
                     /product="hypothetical protein"
                     /codon_start=1
                     /transl_table=11
                     /translation="MHTRIERDFCFQTGLYFENKFHVNVYDIAASMLVETDSIKEQNI
                     AMDRAIHFLTEVLSNSILVHSANSDVIKKYENVDLRVCELPQEPYDQIIAMVVLLKLN
                     SIMENRLKITDLVIGSSLSDGVRFNIVSEVAESTFSGKHWWNSSCLAITNHRTDGIDH
                     DKVIKLFNDDWTGLGLSWRETVKN*"
     gene            complement(323309..323548)
                     /locus_tag="ALT_07252016_14_scaffold_0_prodigal-single_374"
     CDS             complement(323309..323548)
                     /product="hypothetical protein"
                     /codon_start=1
                     /transl_table=11
                     /translation="MEHPFLTSKDLEDKSMEEIQEAISNIMNKLTFAYRTQNGPLIHQ
                     LQMVLESHRTQYFKKTDEVFAKQKLNTQINIQSDR*"
     gene            complement(323552..324847)
                     /locus_tag="ALT_07252016_14_scaffold_0_prodigal-single_375"
     CDS             complement(323552..324847)
                     /product="hypothetical protein"
                     /codon_start=1
                     /transl_table=11
                     /translation="MSQINTNGINTNYPVPGENNSSQGFRDNFAQIRNGLNTAGTEIT
                     DLQTKVVLKAALNNAVLNNDMANTLISNASTRGWRGTTYNLGNALIGTVLVDVNRADV
                     HYGTLTGNLTLQFGSWAPVNTESSVTVRLAVANANAVISLPSEVVSSNNNFGVTIIEN
                     YKDITGVATITAPANVEILEYTFTSIDCGNTITMSPVNRSYQSTQIINRDPPPTGFPG
                     DAPGTVAVGNSVGELNVTSTVGTGNYIIVNSTSGLYTELPIVFTGNTDAANSNLTAGT
                     TYFVSTVANATAFTVATTAGGAARDVGTSSQAFNGNPTSYLYVCTADFNSTVNAKSVS
                     NTFSSGNIIQLNNTSSLAVNAPIIFTGNVDTANTNIVANNVYYIKTISSPNITISGTR
                     VAGTAGGVVAIGNLGVTPNITATAIIGTDIWKRIELTSW*"
     gene            complement(324869..327388)
                     /locus_tag="ALT_07252016_14_scaffold_0_prodigal-single_376"
     CDS             complement(324869..327388)
                     /product="hypothetical protein"
                     /codon_start=1
                     /transl_table=11
                     /translation="MAQPIWNTPAGNIGAFTSGSIINFQLSASPILPASSVTYELISG
                     VLPTGTSLTTAGVIFGRTEPVLDNTPYIFVVRATDNLGNIRDRTFNISLSGIDAPEFT
                     TPAGTLFVTNDSVWIEYPIRYSVPIVDTPTLVALVQGNLPPGLEINEFGLIRGYPNPP
                     VVNVSLGSVSTASLAVLDNTITCYSTLGFSIGRPVSFSGTVLGGVTAGETYYVREVIN
                     STTFTISTTVNGPIYQLSNDAGYMDVLLPNISVGQPTIETYEFTLRLITAFGTALQSY
                     SITVVNQNAPLTIGGPNRPFNTRIPTILNTRPLTYNILVNDIDYAFYLFPPNSEGRTY
                     LPTQFAFIGKSQSNDRFSFQILGKDFDNNEIEYVFADLPLGLFGDSQTGWITGNPVIA
                     NNSISEFTFSVAVRKIQNPSITSPFVSFSFQISNALNGNITWISPENLGTVFNGTAST
                     LSVLAASDVPLQYRIVLGSLPANLVLLDSGELAGNIAFQPSDTFTDANQTRDFTFTIE
                     AYSPTFAVVNSQRTFTLSVEQLFPYPTDTLYIKCSSSIPDRELLKTLLDNDSLIPNEM
                     IYRPNDINFGKATSIIYEHAYGINASSLDEYIAAVTINHYWRQLTLGEIKTAIARDEQ
                     TGEIIYEVVYSSVIDNLVNPAGQSVSKEIFWPRFIPLNEGPWYTSSTDIFTSYIGQGG
                     QTQFYTSLTPGFARLLYPNSLPNMRQQVIDVVGSEENTYILPLWMTSQQLDGNTLGYT
                     PAWVMCYTKPGFSEIIKSNIENNWKNPVGQIQRLNQIAFNIDRFTVDKSTTYNYDNNL
                     VPPAWTALPSGDPVPDPIDSQDFYVLFPRQTILPNDTQYPR*"
     gene            complement(327396..328019)
                     /locus_tag="ALT_07252016_14_scaffold_0_prodigal-single_377"
     CDS             complement(327396..328019)
                     /product="Lytic enzyme n=1 Tax=Geobacter sp. (strain M21)
                     RepID=C6E6S2_GEOSM"
                     /codon_start=1
                     /transl_table=11
                     /translation="MSRVTLELLREVCPKTKATVLAKYVEPLNKIGDHFDLFENPKRM
                     AAFLAQIAHESGGFNFVKEGLNYSAASLRKTWPKRFTTLEIANQYARKPVKIANKVYA
                     NRMGNGTEASGDGHKFCGRGLIQLTGKDNYSRFAKSIGMTLDEAVAYLETAEGAVASA
                     GWFWDANKLSIYADKGDFVGLTKRINGGTIGLADRKHHYDIALKALK*"
                     /db_xref="UniRef100_C6E6S2"
                     /db_xref="gem:GM21_3679"
                     /db_xref="C6E6S2_GEOSM"
     gene            complement(328038..328196)
                     /locus_tag="ALT_07252016_14_scaffold_0_prodigal-single_378"
     CDS             complement(328038..328196)
                     /product="hypothetical protein"
                     /codon_start=1
                     /transl_table=11
                     /translation="MAKSVNSTQKVSFSNQAKGKTSIGASHSSIKFSTMNKHKRKNYK
                     AYRGQGRP*"
     gene            complement(328214..333010)
                     /locus_tag="ALT_07252016_14_scaffold_0_prodigal-single_379"
     CDS             complement(328214..333010)
                     /product="Hemagluttinin family protein n=1 Tax=Collimonas
                     fungivorans (strain Ter331) RepID=G0ADL1_COLFT"
                     /codon_start=1
                     /transl_table=11
                     /translation="MAQKNIDFGSFPDDPNADAIRTAFQKVQENFTELFSGLQEQAVL
                     SVNRVPGTGTTVNSPTGNVIISANIAQVRAESTTLNLSAGAGTPGSLAVVTQGSTPLV
                     INLPSTITGVANLQLSSTLTAQTVNVNAQINGNTASFTGNVSTTANLISNNMISNTLV
                     VSANANVTGNLNVTANANITANVNAGNINATARITAANANITANVNANIINANFFYGD
                     GSNLTNVSALANTRILNGTSYANISDAGGNLNIVIAGTTTMVVTSIGSNITGALAVTG
                     NVTAGNLIGSLANGNSNVNIPAAAGNVSVFVNGTARANFTTTGLTVVGVISTTSNANL
                     GNLGTAQVLASANVTTPQLISNVATGTAPLVVTSTTRVANLNVNYANVADFISVAAGT
                     GNNFLIFANAATGNVTELTSTGLTANLSNNSITATTFVGALSGAATSATTAGTVTTAA
                     QPNITSVGTLTSLGVTGTTTSGNFATAGNITASTLISNVATGTAPLTVTSTTRVANLN
                     VAQANVSDLMSVAAGTGNNFIVFANAATGNIAELTSTGLTANLSNNSITATTFVGALS
                     GNATTAGTVVTAAQPNITSVGTLSSVAVTANANVGNLNATTAVVASTLTSNVATGTAP
                     LTVTSTTRVSNLNVAYANVADNINVAAGTGNNFIIFANAATGNVAELTSTGLTANLSN
                     NSITATTFVGALSGAATSATTAGTVTTAAQPNITSVGTLTSLGVTGNITSGNANLGNL
                     ATANFFQGDGSLLTNISVSTGSFIINGTSEVRVDNNSNVRITSGGTPNVLVVTNAGAN
                     IAGYANVTGNITAGNISATSLAGSLTTAAQPNVTSVGTLTGLNVSGVSNLGPNSNVII
                     TGGVANAFLRTNGSGNLTWDTATLVPAQGANSQVIFNDGGSTYAGNANLTFNKTSGTL
                     SAGAVTVTGNVGAGNITATNITGTLVTAAQPNITSVGSLTSLTVGSTLNVTGNANVGN
                     LGTARVLATANVTAPQLISNVATGTAPLIVTSTTQVANLSVATAGSAITAGSATTAGT
                     VTTNAQPNITSVGTLTTLLVSGTISAGNVSVTTGTITSNLFSGNGANLTNLTGANVTG
                     TVANATFATSAGSATTAGTVTNNAQPNITSVGTLTSLSVTGNVTGGNLVTGGALSVTG
                     NANVGNLGTARVIATGNISGTQLISNIVTGTAPLVVTSTTVVANLAAATATTAGTVTT
                     AAQPNITSVGTLTSLAVTGNISAGNVSATTFTGALTGAASTAGTVTTAAQPNITSVGT
                     LTSLAITGTATAGNLSTGGTLSVTGNANVGNLGTAQVLATANVTAPQLISNVATGTAP
                     LVVTSTTQVANLNAATAGTATSATSATNASALLQNTSTATTVYPTFSTSSANGNSSAV
                     INTSISANLGNASITATTFVGALSGAATSATTAGTVTTAAQPNITSVGTLTSVAVTGN
                     VTAGNVYANSGTIGASLLTGTLTTASQPNVTSVGTLTSLTVSGNITAQANINMTGYVI
                     RSVGTGIIALGLTQGTAVALTKEINVVTTIVPLLNTGVKLPVAVPGMIITIINTSANA
                     LSVWPNTGADINGGTVNAAYSHSAGATLQYVAPTSTDWYTVGATFA*"
                     /db_xref="UniRef100_G0ADL1"
                     /db_xref="C7G008_DICDI"
                     /db_xref="cfu:CFU_3729"
                     /db_xref="G0ADL1_COLFT"
     gene            complement(333120..335948)
                     /locus_tag="ALT_07252016_14_scaffold_0_prodigal-single_380"
     CDS             complement(333120..335948)
                     /product="hypothetical protein"
                     /codon_start=1
                     /transl_table=11
                     /translation="MKDIMQKLAELEATAPKVTKKRMLREDSTTPPMKIANKPASLKD
                     VFENMAMQKPIPVVGKQGDTQSTGAGFLNINDTSPAGQAMQKALTDLAAQGKAQIVVP
                     TQPGQQQATAAGQPNPNQMQAGQQAVQEKDEGKPGKNFAKIAKSAGERYGSKAAGERV
                     AGAVRAKLAKQGKLEEENLDEISKGKAMQALQYAASDMDDHRGYTLQQKIGKKWPEMK
                     KHAADAAYTQAFGRPDRDTFQDPDQLAARAKTSYRMNKGGTANKQDLKARFRREVDEG
                     DIPSSAGIDNKGAGLGAGRSPTTLEGKEPQVEVIDNAFNRENYKELIGKKYAKSKAPS
                     YARVKEVTEGKKGVNPFPKKDDKASTKAPVKGKKPDFLDLDKDGDKKEPMKKAAADKK
                     KQKVKESMNHRISAARLEGKSHGLRGHAHSGKRYEDMGEMKAYHDGYKEGLDECYGQG
                     VYETAPAMPAATVPGMASAAMPAMEAEFDEGNAFTAALAKTPKGGKFSVGGKTFTDRS
                     NYGENVSEYAFESWDNQLNDLLKEGLSVSVSKGNNDSEDSVNINATGPESEQLMAIVK
                     SAGLGLFGDDNADTHSSAMSVQPSHGAPDEIGAGGVDIGVVDGHDGMMGLMQKLSGIQ
                     SDGAEDYADEEGDEEQLYGNHEEAGKKDCGCDGDCECSDYDQPSNESTCNECGGMMEA
                     GHSCGGKMVDEVEDDEDHDEWHDKDGNVDPNGAHDAAGHYYRDRDQVDEVESEDQMEF
                     EVSEANAPDSGAANATNDMQGNAAANASLAKADAGQDIEDGMSDQAVQESDDEEEDKT
                     VAESFANLFRKLSFIAEESTEKEDDKAEKAGKKVAKDIEHDEDHKGKDDDKAEKAGKK
                     VTKDIEYDDKKDKKEKVDEWANNAGPGKTVSDTTFEQDIDFMTKVIAGGLNKPKSTGQ
                     TTVPVIAGQNDRMIDSPKDWATLAGIKK*"
     gene            complement(335953..336573)
                     /locus_tag="ALT_07252016_14_scaffold_0_prodigal-single_381"
     CDS             complement(335953..336573)
                     /product="hypothetical protein"
                     /codon_start=1
                     /transl_table=11
                     /translation="MRSLKHYIVESVHTYNYTIKIAGHVDKNFLDMFKYNLNKFDPIK
                     ISDPVSTPIQKSPYGFPDLENEPVHIIKAEFRYPANEPMIQQIAQLLGYNVNYVRVVG
                     TNFDDSINSESEGYANEASHSPVLNHEELEEQPGAKEAAKAYGNSYLDSIQDQMKDNT
                     IDIPYEGKKTPNAFDPFKPETQMASMGKESPMSKITRPAKPQTGRG*"
     gene            complement(336608..337090)
                     /locus_tag="ALT_07252016_14_scaffold_0_prodigal-single_382"
     CDS             complement(336608..337090)
                     /product="Uncharacterized protein n=1 Tax=Enterobacteria
                     phage vB_KleM-RaK2 RepID=H6X3K3_9CAUD"
                     /codon_start=1
                     /transl_table=11
                     /translation="MTKKLEQLFELSSSVENDLTIPLPDMTEEVTENALSTLDKIEAA
                     LPQVKGLEAADTEMDELAQMATSSYKDLMDLGMQVESRFSSEIFNSASSMLGHAITAK
                     TAKINKKLKMLDLQMKKAQLDQKLLAKSEEIESTPLGTGQSLDRNDLLKMFNTKNNEQ
                     *"
                     /db_xref="UniRef100_H6X3K3"
                     /db_xref="H6X3K3_9CAUD"
     gene            complement(337105..337539)
                     /locus_tag="ALT_07252016_14_scaffold_0_prodigal-single_383"
     CDS             complement(337105..337539)
                     /product="Head completion protein n=2 Tax=Synechococcus
                     phage S-SSM7 RepID=E3SKS6_9CAUD"
                     /codon_start=1
                     /transl_table=11
                     /translation="MARYAQGIYVPKNPQKYIGNHKPRYRSGWELTFMTFCDTNSNVI
                     YWASESMRIPYKHPLTGKPTIYVPDFFVVYENKFSKKIAEVVEIKPKKQSVIESKVVN
                     AKDRMVVAINHAKWQAAAQYCKAQGFGFRVITEDDIFRNGKK*"
                     /db_xref="UniRef100_E3SKS6"
                     /db_xref="A0A0F9JA28_9ZZZZ"
                     /db_xref="E3SKS6_9CAUD"
     gene            complement(337541..337897)
                     /locus_tag="ALT_07252016_14_scaffold_0_prodigal-single_384"
     CDS             complement(337541..337897)
                     /product="hypothetical protein"
                     /codon_start=1
                     /transl_table=11
                     /translation="MAIFTITPTDSAVRIFDNFYSTRLRVNATDWDVVYSFFLGNSND
                     KTEASTFASLLFRIAQEGNYNVLDLLATIKGKTNKLQMNQVICYYLNTFRPKASLYGV
                     GSIPKPNESVQRNVVM*"
     gene            complement(337927..339186)
                     /locus_tag="ALT_07252016_14_scaffold_0_prodigal-single_385"
     CDS             complement(337927..339186)
                     /product="Uncharacterized protein n=1 Tax=Enterobacteria
                     phage vB_KleM-RaK2 RepID=H6X3K1_9CAUD"
                     /codon_start=1
                     /transl_table=11
                     /translation="MPGQNWGESLQNSAAGDFFGSKILRDYTHAEKIFRPNSYANTPK
                     FKFLFHTFFDINPQAYFSDANYGILVKEVKLPSYNFTTHQMNQYNRKRIVQTKIKYDP
                     IEITFHDDNGNAINKLWEAYYRYYYNDGSKPSNVLRASRGANIDPLLTADAPGGTTES
                     YNYRDIYEDDAGWTDWGFSGGSNDDFFDAGVKLPFFKNITVFGFNQHDFTAYTLINPM
                     ITNFSHDTYKYDTGNGTMENRMTIDYETVVYNAGNLDGRSPGDIVTGFGSEATYDRTP
                     SPITPTGTNGTVLGQGGLVDGAGGSIRSLQPGSSTLAIAAAEQQYNNTKFPNLNTNAQ
                     LALNQMFEDSATNVPSNRNTLFNIPNASQTPGFAGLGGSPTIGAARSPTVITNEPTAG
                     NQFNGNSNVTGFPVEAPFGTNPNPVFI*"
                     /db_xref="UniRef100_H6X3K1"
                     /db_xref="A0A0F9LQF8_9ZZZZ"
                     /db_xref="H6X3K1_9CAUD"
     gene            complement(339203..339844)
                     /locus_tag="ALT_07252016_14_scaffold_0_prodigal-single_386"
     CDS             complement(339203..339844)
                     /product="Uncharacterized protein n=1 Tax=Escherichia
                     phage PBECO 4 RepID=L7TP77_9VIRU"
                     /codon_start=1
                     /transl_table=11
                     /translation="MATASQSLFNMTVASDNAGGNQGLLMPKLQFRFRVNFLNFGVDV
                     NGGLQLTKQVVDCTRPNLTFDEVTLNVYNSRMYVAGKHTWSELTVNIRDDASGSVSKA
                     VGQQIQKQFDFVEQASAATGQDYKFQTNIEILDGGNGTLVPIVLETWECYGCFIKSAN
                     YGSLNYGTNDPAQIALSIRYDNAIQAPLTSGIGQFVGRAPLGSAGSATGIGTI*"
                     /db_xref="UniRef100_L7TP77"
                     /db_xref="A0A0F9KU69_9ZZZZ"
                     /db_xref="L7TP77_9VIRU"
     gene            complement(339921..343532)
                     /locus_tag="ALT_07252016_14_scaffold_0_prodigal-single_387"
     CDS             complement(339921..343532)
                     /product="Tail sheath monomer n=1 Tax=Cronobacter phage
                     vB_CsaM_GAP32 RepID=K4F6R7_9CAUD"
                     /codon_start=1
                     /transl_table=11
                     /translation="MALVSPGVEVTITDESQYLPAPTNSIPFILLATAENKANPNGTG
                     VAVGTTAANAGKLFQVTSQRDLVTLYGEPFFYTTSNGTPIQGYELNEYGLLAAYSALG
                     ITNRVFCLRADIDLASLVGQTGRPSGAPADGAWWLDTTTSTWGINEFDSVTGQFTLKQ
                     PVVITDTALLTGGFPLQSIGVYGDYAVNAIPTYLVPTASEAVQFFYKNIDNVWVSVGS
                     PEWLESWPTIQGANSVSTLTAGNTITININGAFGATLTVPAAPDNTVSYMASLINLLN
                     FQYLSARAVGTGVSQSLQVFSTQNAGQQLGITTPYSLTVAGTGTLLADLGIVAGTYYQ
                     PGFYYGTSSQQPLWTTGQTFPRPSGSVWMKVGTAGSGIDTVISIWNSTLNTWVPKTVS
                     YATSDIDATNALDSTGGKNIPAGTVYTQYDFNLAAFASTASPPLYYWERLATGPTIVT
                     GSVTNPDFTNGPYDLEVLVSLPGTSSISSIYTVTLADNTDATDFINAWNDTAIPYTTA
                     TVTDAGAIQITHTQGGEIYMNDRNNATGISSNLLSTAGFVAGSTLGVKNGFSDAFAFQ
                     PVQSSSSGLGSDLTINAQVAYGKYYVNPTAFVDAGTGYAVGDTVTFLGSALGGAAPAN
                     NLVVKVTAVSSGAVTAITPVSGAAVADYTTQLSNWVEFDMEANEGAPVAAPANLTNWF
                     YSVVDEVDIMVNTSAGWRGYGNVNYDSNGFPLPSGTNLTDPNGPIVSASEPTVQSDGT
                     ALVYGDIWIDTSDLDNYPIINRWQQVDTVDQWVRIDNTNQTSSTGVVFADARWATNGT
                     TNPIDDPIPSIVSLLASNYLDLDAPTTSLYPVGMLLFNTRRSGYNVKQFRTNYFNTER
                     FPDESLPAEKDAWVSVSGLESSGAPYMGRNAQRAMVVQAMRAAIDSNGAIRDDDNPFN
                     LIATPNYPELQPNMIALNNDRGQTGFIIGDTPMRLPDDATAIQAWATNAAGVTSTGEE
                     GLVTRDTYMGLFYPSGITNDLRGNLVVVPPSHMMIRTILRNDNIAFPWFAPAGTRRGV
                     IDNAASIGYIDSITGEFVPIKTRIGIRDVLYTNQINPLVFFTGNGLLNYGNKSSFNSQ
                     SALDRINVARLIAYLRRQLTVAARPFIFEPNDALTRQEISGVVQTLLVDLVAKRGIYD
                     YLVVCDESNNTPARIDRNELWVDVAIEPVKAIEFIYIPVRVFNTGEIAGLANGLTQS*"
                     /db_xref="UniRef100_K4F6R7"
                     /db_xref="K4F6R7_9CAUD"
                     /db_xref="gem:GM21_1687"
     gene            343676..344026
                     /locus_tag="ALT_07252016_14_scaffold_0_prodigal-single_388"
     CDS             343676..344026
                     /product="Uncharacterized protein n=2 Tax=unclassified
                     N4likevirus RepID=M4SM22_9CAUD"
                     /codon_start=1
                     /transl_table=11
                     /translation="MLKRPICNECNKNYRAINYIRNGKTYYRSICDSCGKKKTKKKPI
                     VPSWKKAGYKKKPQCDICGFKSLYPSQMTVFHIDGNLNNVAFSNLRTICLNCVEVVKR
                     KDVTWKRGDLTVDY*"
                     /db_xref="UniRef100_M4SM22"
                     /db_xref="M4T336_9CAUD"
                     /db_xref="M4SM22_9CAUD"
     gene            complement(344009..344635)
                     /locus_tag="ALT_07252016_14_scaffold_0_prodigal-single_389"
     CDS             complement(344009..344635)
                     /product="Putative deoxynucleoside monophosphate kinase n
                     =1 Tax=Escherichia phage PBECO 4 RepID=L7TKY0_9VIRU"
                     /codon_start=1
                     /transl_table=11
                     /translation="MIIGITGLIGSGKDTAADYLCTVHGFKRMSFAGALKDAIAVIFN
                     WDRELLEGSTKASRAWREQVDEWWAERLNIPHLTPRWVLQQWGTDVARKSFHNDIWVA
                     SVENRLRGIKDDIVITDCRFANEVNAIKSAGGITLRTHRGEEPEWIEFAERLNCGPGF
                     SEYAMSQLEKFNVHASEYSSVGLDYDYHIDNNGTIDYLHKQMESIINR*"
                     /db_xref="UniRef100_L7TKY0"
                     /db_xref="L7TKY0_9CAUD"
                     /db_xref="aol:S58_16610"
                     /db_xref="L7TKY0_9VIRU"
     gene            complement(344674..345459)
                     /locus_tag="ALT_07252016_14_scaffold_0_prodigal-single_390"
     CDS             complement(344674..345459)
                     /product="Uncharacterized protein n=1 Tax=Enterobacteria
                     phage vB_KleM-RaK2 RepID=H6X3J5_9CAUD"
                     /codon_start=1
                     /transl_table=11
                     /translation="MAADLLATPTNLDLTQLKEGLFDNLRLRLGGDIIDLELDPDHYE
                     AAYNYTIKLYRQRAQNATVESYTLMRVEKNVEIYTLPSEFINVRALFRRTVGLETGPG
                     ATAFDPFSSAILNTYLLNYNFTGGLATYDFYAGYVELAARMFGGYVTYTFNPVTKALR
                     VVRDFKGSGERILIWADVQRPEIELLQDPGAGVWIGDYILAVLKGIIGEAREKFGSIA
                     GPGGGTTLNGTAMKAESKAEQERLILDLKNYVDYSQPLTWIQG*"
                     /db_xref="UniRef100_H6X3J5"
                     /db_xref="H6X3J5_9CAUD"
     gene            complement(345516..345698)
                     /locus_tag="ALT_07252016_14_scaffold_0_prodigal-single_391"
     CDS             complement(345516..345698)
                     /product="hypothetical protein"
                     /codon_start=1
                     /transl_table=11
                     /translation="MKPDETDSPMVRLQKKVLANLKLKLKGSTSPDINVLVKRDIEEL
                     EKKIKRIQAAENRSSE*"
     gene            complement(345695..346108)
                     /locus_tag="ALT_07252016_14_scaffold_0_prodigal-single_392"
     CDS             complement(345695..346108)
                     /product="Pyrophosphatase n=2 Tax=Synechococcus phage
                     S-ShM2 RepID=E3SJJ6_9CAUD"
                     /codon_start=1
                     /transl_table=11
                     /translation="MTTQIDLNKYADFVLTVCSDQSKDLTALIEHLKELDANTNVNLA
                     LLMTASTGLGSEGGEFQEIVKKIFFQGKPLNEENIFHMKRELGDIAWYWANACNALGL
                     DPNEVLAENVHKLESRYPGGKFDAHYSENRQEGDL*"
                     /db_xref="UniRef100_E3SJJ6"
                     /db_xref="E3SJJ6_9CAUD"
                     /db_xref="bprs:CK3_29960"
     gene            complement(346105..346269)
                     /locus_tag="ALT_07252016_14_scaffold_0_prodigal-single_393"
     CDS             complement(346105..346269)
                     /product="hypothetical protein"
                     /codon_start=1
                     /transl_table=11
                     /translation="MKVEMTLTIEIDLPEDITREDVQQSMNNTTGLWLAHIEKSVAAT
                     VNAVDLKELI*"
     gene            complement(346271..>346699)
                     /locus_tag="ALT_07252016_14_scaffold_0_prodigal-single_394"
     CDS             complement(346271..>346699)
                     /product="hypothetical protein"
                     /codon_start=2
                     /transl_table=11
                     /translation="YISLKQVSKKPRAKKVVPVERIVAKLKHCKSFKDDALKLELVGL
                     SPVKLHQCAEAWVYDTAKRKMHHYVADDYSKCLMVKGNTVIGFDKKESGMKTLRKPVE
                     QIKALMGSKPAARKYFKEIKAVEAVPNGRFNAGMIILKAF*"
ORIGIN      
        1 GGGGCTTAGA CCGACAAGTT CAAGCTTGAG TGCATCGTCC TTGAACGACT TGCAATGCTT
       61 AAGCTTAGCA ACAATCCGCT CAACAGGCAC AACCTTCTTA GCACGAGGCT TCTTAGAAAC
      121 CTGCTTGAGA CTGATGTAGC CATTCATTTC AGCGATAATA TCTTCGATGA CCTTGATAGC
      181 ATAACGAAGC TGCATTTTGC TGTAGTTGGC ATAGCCTTCG TTCAACTGTT CACACTTGCC
      241 AGCTTGAACT TCAAGATACT CGTCCAGCAA ACGCTGATAA CGCTTGATAG CTGATGCAAG
      301 ATGCTGGGGA AGAACGTTAC GTGCAGACAG TGCGCCCACA ACCTTCTTGT TAACGCTGAA
      361 ATCCTTAGAA TAGCCACTGT CAACAAATTC ATCAAAGAGT GCTTCAATGT CGCCGAGGGC
      421 TTCGTCAGCC TTCTCACGCA TGATTTCCTG AATATTCACT GTCTTCTTAG GCTTTTCTTC
      481 GCCTTCAGTT TCTTCTTTCT TAGCAGTGAG TGCAGCACCT TCAAGAGCAA GGGTCTCAAC
      541 CCACTTCACA ATGCCAGTCT TGTAGCCATC TGGAACAAGG TCAGGGTTAA CTTCAAGCAG
      601 ATGGGCGGTA GTAGCCCAGT GACTGTTCAT ATCAACTTTC CAATCGGGGA GTCGATTGAC
      661 CTTAACTAAT ACGTCCTTAT CGAAGTTCTT TTTGATATAC TCTTTAACTT TGTTACCGCA
      721 GTCTTTGCGT TCAACATCGT ATTGAACAAA AAACTTAGCC TTATCCCAGC TATCAGTGGG
      781 CACCAAGCTG AAACGATTGA CACCGCGACG AGGGGCACGA GTAGTCTTTT TAGCAGATTT
      841 AGCTTTGATG ATTGAGGGGC GACGAGCCAT TTAGTATCTC CTGATTTATC AGCTTATATA
      901 TCACTATACA ACGGTAGGCT TGAAATGTCA AGCCTTAAGT TTGTCAAAAA TCATATTTTG
      961 TAGTTCGTTT TGTTCCTCAA ACGAAAGGTA GAAGTCTGTA GTAGGGTCCC AATATGCACC
     1021 CTCTTTCGGG TCATAGTATG TTACTCGACC ATTCGGATAG AAGAACGGAC CTTCAAGACC
     1081 CTTGCGTGGT TGATACTTAG TCTCACGATC ACGAAGAATC TGATAACCCA TCTTACTATC
     1141 TCCTTGCTAT ATCTTCTTAT AGCAGTTTTG GGTAACCATG TCAACCAAAA AAATAGCCTC
     1201 AGATGAATGA GGCTATTTTC TTTCGTCTTA GTACTTTGCT CTAATGCCGA TATACCCTGC
     1261 TCTAGGATAT GTACCATATC CCTTTGCAGT CTCATAACTT TCATTGAAGA CGTTTTCAAC
     1321 ACGCCCGGTC AATTCAAGTG ATGCAGTTAA GGGATAGCGA ACAGTTGCAT CTACCAACAC
     1381 ATAAGAATCA ATCTTATTTG TATTAGCAGC ATTCTCCCAA GCCTTACCTA CATAACGAAT
     1441 GGTTGTACCT GTTGCAAGTC CACTCGTCCA AGTATAATCA CTGCGGATTG ATGCAGCATG
     1501 TCGCGGACGA CGAGGAAGAT CAAGTCCAGT ATCCTTGTCA GTAGATTCAG TGTAGGTGTA
     1561 ATTCGCAGAC ACCGCTAAGT TAGTCAATGG TAGAATCGTA GCAATGACTT CTGCGCCCTG
     1621 TGCTGATGTG GTACCCAAGT TACTATAAGT GTAAGTACCA AGGTCAAAAT CAATTTGATT
     1681 GTTAGTATTA CGCTTAAAGT AGTTAGCAGT AACATCAAAC TGTTCATTGA ACTTGTGCGT
     1741 GACTCCTACA TCAAAGCCCT TTGCTGTTTC CGCAAGAAGG TCATCGTTTC CGTAGTCTCC
     1801 GTACAATTGA TAGAGAGTAG GAGCCTTAAA GCCTTCACCA TAACTGGCTC GTAATGTAGT
     1861 GTCGCCTAAC GCATATACAG CATCAGCGCC TAATGTAGTT TCGTTTCCGT AACCACTGTG
     1921 CCAATCACGG CGGGCGCCTG CATTAACTGA TAGATTGGAT AGAGGCTGTG TTGCAAGTTG
     1981 ACCATAAATG CTATCAATAT TTGCGGTAGC ACCATTGCCG CCGGCCCAGC CTGAGTAGTT
     2041 GTACCTAGTT TCAAAGTCAT TTGCTTCGTG TTCATATCCA AAGATAGCTT TGGTTGAACC
     2101 TAAATCAACA GTGCCTTGAT ATTCGAATCG TTGATTGAGT CCTACGCTGT GAAAGTTTTC
     2161 AGTATTATCG GTTTCGTAGT TGTATCGATT TAACTTTACA CGGCTATATG ATACACGGTT
     2221 CTTGAACTTG CTATCAAAGA GTGAGGCATT AAGACCGGCA TACCCACTAA GGCTATCAGT
     2281 CTTTGAGTAC TCACCGGTGT CTGCAAGAGT ATAAGACGGA GGAGGAAACC CATCGAAACT
     2341 AAAGCGAGTC TCTAGATAAT TGCCACGTAA ATCAATATTC ACATTATCAG AAAGGCGAAT
     2401 GCCTACTTTA GCATTTGTAG CACTAGCTTT AAATCCATCA CGTTCGTCGC CATTGGCAGC
     2461 AGCAGAAATT CCATCACTGC GTTCATGTCC GCCACCGATA AGATATGAGA CGGGACCAAC
     2521 TGTATCGCTC ATGTCAGCAT ACGAGCGAAC AGTATCAGCA TAACCATACT CTCCGCGAAC
     2581 ACGACTAGTA AGATCGTCAC TAGGAGCACG AGTAGTCAAA CTTACTACGC CGCCTACTGC
     2641 CTGACTGCCC CAAAGAACAG AACTAGGTCC GCGCAATACT TCAATACGGT CAATGTTGCC
     2701 TGTAACTAAG CTGCCAAAGT CAAAGCCAGC AGCTGGATGT GCAACATCAT TCATTCGCAC
     2761 ACCATCTAGC AATACTAGAG TCTGTGCGCT TTCTGCTCCA CGAATTCTAA CACTAGAAAC
     2821 GCTTCCGGTA TTGCCCGAAC GGTCAATCGT GATGCCTGGG AGGGTGGCAA GTAGTTCTGC
     2881 GATAGTTGCA GTTTGCCGAT TTGTGATATC AGTACTATCA ACGATAGTAA CCTGAGTTCC
     2941 AGTCTTTTCT ATATTAGTAG GAGTGCGCAA TGCAGTCACT ACGATTTCTG ACTGTGCATG
     3001 AGCAGCAGTA GAAACTGATA GCGCCGCAGC AGTAATAAGT AATTTAAATG TTTTCAAAGT
     3061 TTTTTCTTTC TATAACTTAC TATAACTATT ATAGCAAGTT TTTTGTTGTT TGTCAACCGT
     3121 TATTTTTTGT TATAGTGATA CACACCCTGA TTCTTGAAGT CGCCGGCGAG CATACCCTTA
     3181 TGCTGATGAC AAAGCGGACA TAGTTCGACT ACATTAGATA ATACGTTGTT CAAATGATTA
     3241 CCGTCGATAT GATCAACGTG AGTTTTACCA AGTGTCCAGG GTGCCTTATC ATAATCAATT
     3301 GCACAAGTGA AGCCTAAATG ACTGTCGGTG TTGTTACAGC GCCCTGTACG AAATGGTGTA
     3361 ACACCAAATT TAAATGAAAT CTTGTTATAT CCTGCTTGAT GACAAAGTCC ACACACCGGG
     3421 CGATAACGGG TGCCTGAATG TGCGACCGGA CGATTGCAAC CATGATTAAT ACAAATAGGA
     3481 CGAATATGCA TGTTAATCAA CCTTTCAATT CTGTTGTTGA TATCTTCGCT ATAAAGGTTT
     3541 TGGCTAACCG TGTCAACCTT TTTTTTCGAT AAATAACTAT ATGCCAAGAT TAAGTCTCTA
     3601 TCGCCCTAAT AAACAAGACG ATTATCGTTT TTTAGACAGA ACTATTTCCG AACAGCTTAC
     3661 GGTCGGAGGT ACCGATCTGT ATATTCACAA ATATTTAGGA CCGCAGACAG GCACTACATC
     3721 TACAGACTTC ACGCAGCCTA ATTATGATAT ACTCGATCCA CTAAACATTC AAGACTTGCT
     3781 GTTCTTAGAA AACCGCGATA GAGTGTATGA CAAGAATATC TATCGTTTGC GCGGGCATTA
     3841 CAATGTACAA AACTTAGACT TTGACTTAAG CCAATTTGGT TTGTTCCTGA ATAATGATAT
     3901 AATCTTTATC ACTGTCCACT ACAATGACAT GATAGACCTT GTAGGTAGAA AATTAATGGT
     3961 CGGTGACGTA CTGGAACTAC CACACTTGAT TGATTATAAT CCACTTAACG AGGCTATCCC
     4021 AGTAGCGTTG AAAAGATTCA TGCAAATCAC TGATGCAAAC TATGCAAGTG AAGGCTTTAC
     4081 TCAGACATGG TTCCCACATT TGTGGCGTAT CAAATGTGAA CCGCTTGTTA GTAGTCAAGA
     4141 ATTTGATGAC ATTCTTAAGG AACCTATCAA TCAAGATAAC TATCTCGGTA ATTGGGATAA
     4201 AGACACTGTT TATCCACCGG GCTATACAAT CACATTCGGT GATACTATCT ACGAATCTAT
     4261 CATTGAAGTC CCGGCAGGTG TTACACCACC AAATGCAACA TACTGGCAGC TAGTAACTGG
     4321 TAATAGCAGC TTAGCTGACA TATTATCTAC CTATAACAAA AACATAGCAA TCAACAACGC
     4381 TCAACTTGAA GAAGCTAAAC GCATTGTTCC CAAAGCCGGA TATGATTCGA GCAAACTGTA
     4441 CGTTGTTCCT ACTTATGGTG CATTAGAATC CAATGGTGTT CCATCAGGTA AGATAAATGA
     4501 GCCGGCTCCA CCAATTAACG TAATTACTTC AAGCAATACT GGAACTGCTG TTCCAGTAGA
     4561 AGGAACTGTG GTGTTTATGC GTAGTCAAAA ATATAAAAAT TCTAGTGCGG GGATAAAAAT
     4621 CAAAAAAGAA GTCCTAACTA GTATTTGGGA TATGACTGCG GATATGGATA TAGAAGACAA
     4681 ACTTGACAAA TTTGTTCAGG CAAGTTTGAA CATGGTAGAA GAAGCACCTG TTTTAATAGG
     4741 AAGCGGTTCT GGATCAGTAG AAACTACAAA ATCATTATCA GTTAAATCTT TAGGAATAAT
     4801 TACAGGTCCA TATGGTACTG CTGATAACAC TTACGCAACA GCCGACCAAA ATCCTGAACT
     4861 ACCCGGATTC ACTGGTGATA TAACGCAACA AATGGACTAT CGTGCAGACT GCGATCCAAG
     4921 ATTCCAGTAT ATTACTAGAT CAAGTCCTAG ATCATTTGGA TATAGTACAG GATACATGAC
     4981 AGGTGACGGT CAGGCACCAA ATGGTTTCCC TGTTGGTGCC GGAATAAGCT TCCCACAAAA
     5041 TCCACAAGTA GGTGATTACT TCTTACGCAT TGATTATATG CCGCAATTAC TCTATCGTTG
     5101 GGACGGCGCA TTGTGGATTC GTATTAGTGA AAATGTAAGA ACTGATACTG GATTTACTGC
     5161 TGAAGATACA TCGCTATTGT CAGGCTTTAT TAATAACCAG GGTGAAATCT ATCTAAATAA
     5221 TGCGGGAGAA GTTGTTCCTC AAGCACAACC ACTATCGTCT GTGTTGCAAC CTACCCTAGA
     5281 CCCAGTACCC CCGGAAGTAT AATAAATGGC ACAGTATTTT TACGATAATC AAATAAGAAG
     5341 GTTCTTAATT CAGTTTGCTA AAATCTTTAG TAACTGGTAT GTTACTAAAG GTAAAGACCC
     5401 TAATGGAAAT GATATTCTCG TTCGTGTACC AATCATGTAC GGTGATAGCA GTAGACAAGC
     5461 ATCCACTATA ATTGCAAACA ATAGTGCGAG TAATTTACCT TCTGCGCCAT TAATTACCTA
     5521 CTATATCAGC GGTCTTGAGT ATAATCAAAA ATGGACACAG GACCCAACAT TTGTTGATAA
     5581 GATAAATGTT CGTCAACGAG CTTATAATCA AGAAACACAA AATTATGAAA CAACGCAAGG
     5641 CCAAGCATTT ACCATTGAGC GAATAATGCC AGTGCCGTAT ACTCTACGTA TTAGTGTAGA
     5701 TTTTTGGACT ACTAATTATC AACAGAAATT AGAGATTATT GAACAGTTAG GTACACTGTT
     5761 TAACCCAGCA TTAGAATTGC AAAGTACTGA TAACTTTGTT GACTGGACTT CATTGAGTGC
     5821 AGTTTTTCAG GATGGAATAA ACTTTTCTAG TAGACAAATT CCCCAAGGTA CTGGTAACCC
     5881 CATTGATGTA CTGACTTGGA AATTCTATAT GCCAATATGG ATCACCACAT CAAGTAAACT
     5941 CAAAAAACTC GGCGTTATTC ATAAAGTTAT TGCTAGTATT TTTAAAGGAA CTGCATTAGA
     6001 TGACATTGAA GATGAAGATT TACTATTAGG CACTAGACAA AAAATTAGTC CATATGGGTA
     6061 TAAGCTACTA CTGATGGGTA ATCAATTGCA GCTATTGCCT CAAGCTACTG CATTTTATCC
     6121 TCCCAATAGC TCACTTGAGC AGCCTGTAAA TCCCAACAGT GACTTGTATT GGAGTAGTTT
     6181 ATTAAATGTG TACGGTGCAA TAAGACCGGG AATTAGTCAA ATTTGGTTAC AGAATCCATA
     6241 TATGGTAGAT GATATCGTAG GTACTATTGT TCCTAACCCA GTTGATGATA GATTCTTAAT
     6301 CTATAATATT GATCCGGATA CATTGCCGCA AAACACACTT GATCCAATCA ATGCTATTAT
     6361 TAATCCTCAA CTAACCGGAC CTAATGCAGG TTTACCGGGA CCTTGGCCTG GAGTTAGATA
     6421 TCTCATAGTC GAAGACATCG GAAACGAGTT AGATGATACT GTTTCTTGGG GAGCCTTAGT
     6481 TGCACAGGCA AATGATATTA TTGAATACAA TGGAACTACC GGCGAATGGG AAATTGCATT
     6541 TGCAGCGGAC GAAGCAACTA CCGTAGAATT TGTAACTAAT CTAACTACTG ATATTCAATA
     6601 TAGATATGTT CCCGGAGACG GAATGTGGAT AAAGAGTTAC GAAGGTTGGT ATAATGAAGG
     6661 TGACTACTCA ATTGTCATCT AACACAACAC AAGCGGCTGG TGTCTTTTTC TATAGTAATA
     6721 GTACTGACAG ATATCTATAT TTGTTAAGAG CAGATAGTAA AAATCCTACA TGGAGTATAC
     6781 CTGGCGGAAA AGTTGAAGAC GGTGAAACAT TATTTGACGG CATTGAAAGA GAATGTAGTG
     6841 AAGAAATTGG ATTCTTTGAT AGCTCTTGTA AATTAATTCC TATTCAAAAA TTCGTCAACA
     6901 ACAGCTTTGT ATACCATACC TTCTTCTGCA AAGTAGATGA TGAGTTCGTA CCCATGCTTA
     6961 ATGATGAACA CTTCGGCTAT GCGTGGGTAA AGCGTGACCT ATATCCTAAG CCGCTTCATC
     7021 CTGGTTTATT TTCTACGATT AATATTGATA TTGTAATTGA AAAGTTGAAT AGTCTTACTT
     7081 GATTACATTC CAAGAAGTTT CTCTACAATA GGGAAGCCTA AGGCCCCTGC TAGAATGCCA
     7141 GCTCCCATAA GCATCCATCT CCATTTTTCT AGAGCAGATA CTTTCTTTTC AACCTTTTCG
     7201 TGTTGTTCTT TGTTTTCTTC TTGGAAGCTC GTAATGAGTT GTTGTGCCGC GGCTGCGTGG
     7261 CCATCAATAT GAGAACGCAA GTCCTTCAGG TCAGTTTTGA TATCATCCAT TTTTTCATTT
     7321 AGATATCCAT ACTGTACCTG AAGGACCGCA ATTTCTGTCT CAGTTTCTTT CATCTTTTGA
     7381 ACTGTAGAAG CCTGAGCCAT CTTTTATTCC TTATGCGTTG TTGATTGTAA CAATCGGATT
     7441 TGGTTGACCA TTGTCTACGT TTGCAACTGC GGCTGAGTTG AACGATGAAA TGACATCAGG
     7501 GTTAACGTTA GCCAATACTG CAAGACCTGT ACCAGAACCA GTTCCAGTAG CAGTAAAGGT
     7561 GATACCAGTC ATGCTAGCCA TTGCGCCAAC TGCTGTCCAG TCAGTAGTAC CTGCACTGTA
     7621 GATTGTATAT ACAGTACCTG CTGACAATGA ACCTGCTGCA ACTGTTGCTG GGAATAATTC
     7681 TGAACTATGA TCATTCACGC TTGAAACAAA TTGTGTGCCA GAAGCTGCAT TAGTTGCAAT
     7741 GATTGACATT GTGTTTGGTG TCAATGCAGT GTTTGCAACG TTAGCAGTAT AAACTGCACC
     7801 AGTTAGACCA GAAGTTGTAC CGGTTACAAG ATACTTTGTC TTGCCCTTTT GACGAACAAT
     7861 GAAGCCTGCT TCTGGAGTTG CATAAATGAA TGCTGAACCA GCAGTAATAG CAGCAGTTGC
     7921 GTTAGATGCT AAAGTAATAA CATCCTGAGT TGCATATGAT TCTGCATCTT CGTTAGTTAG
     7981 ACCAACGTTA GCTCCGCCTG GGGTAGTTGA AACACTGAAA GCAGCAGCAT TAGCAATAGT
     8041 CTTAACAAAG TAAGTTGTAC CAGCAGTCAA TCCACCGATA TCAGTATCAA GAATTACTGG
     8101 AAGATTTGCA GTAAGAGTTT GTGCGTTACC AACTGTTGTC AAGAAGTTAC CAGTTGCAGT
     8161 TGCATTTGAA ATTTCAATGT TTGGTTGAGC ATTGCTGCTT ACATAACCAA GTGTAGTTGG
     8221 AACACCGTTT GCTGGGATGT ACTGAATGAC GCTTGCAGCA CCAATAGTAG AAAAACTGGT
     8281 ACCGAGACCG CCTACCTTAG TGCTTGAAGT AGAAACAGTA TACAGAGTAC CTGTACCATT
     8341 AACACCAATG GCAACGTTAG CAAGAACTTG CTTACCGAAG ATTGCAGTGT TACCACCGAC
     8401 TACTGAGTAA GTATTTGCGT TTGTTGCTGG CCATTGAGGA CCGGTTGGGT TGTTGAAGTA
     8461 TGCGTCAACT ACACCAACTG ACAATGCTGA TGCAGTTGTA CCAGTTGTCA ATGTGACTGG
     8521 AGTCGATGTT GGGTTAGCGT TTAGTGGAGT TGCAGAAACA GTGAATGTTG ATGCACCAGT
     8581 GATTGCTAGA ATATAGAAGG TTGTAGCAGC GGTCAAGTTT GTACCAGTCG TGATGCTAGG
     8641 TACAAAAGGC ATACCAGCAA TAATACCTAG TGAGCTTAAA TTTTGAGAAA CTGTTACGAT
     8701 ATTTGTAGTT GCAGTAGTAT TAGTTACTGT TAAGACTGCT TGAGCCTTTG CGATTTTTAG
     8761 TGGGCGTCCC ATTTGTTTTT CCTTAATGTT ATGAGCGAGT TCTAGTCGCT ACGCAGTGGG
     8821 TACTGCATAA GTTCTCCTCA TGAGAACATA TAAAGTATTT AGCTTTTTTG CGCAATTTTA
     8881 GCTAGTTGGT CCGCCTAATG CAGGGGTTGC TAGAACACCA GTTGTACCAG TATTAGCATG
     8941 AGGAGCACCA AGCTCTGTAA TAGTAAACGG AGCAGATGTG ACACCTGATA CTTCTTTAAA
     9001 TGACACGATG TTTCCTTGAC CTACAATAAT ACTGTTATTA ATTGTGTTAG CAGGAATAAT
     9061 TGTGCTGTTA GCAGTAGCAA CTGTGTATGG TACGCCGTAT GGATTATAAC GTGCTGTTGC
     9121 TCCGGAGATT GCAACTGCTG CGTTTGCAGC TAATACTAAA CTTGTATTAT TAGCAATTGA
     9181 CTGTACGATG CCAACTGTAT TGCCAGCAGT GTTGCCGATC CAAGCACCAA CATTTAGTTG
     9241 TGATAAAAAT GCAGTACCGG AACCAGTAAC AGTATTACTA TTTGTAGCAC AGGTAACAGT
     9301 CCCCGTTAAT GCCACGTTAG GGAAACTAGT AGTATATTGA ATAGCACTAG TAGTCGCTAT
     9361 TTGTATTTTA TCCGTAGCAA TGTTTCCTGA TGTTTGCACT GCTGAGCTTG CTGTATATGC
     9421 GTATGATGCC ATTTTATTAT CCTTATAATC TTCCGACTGC TACTTCAATG ACGCCTTCAT
     9481 AGCCATCAAA GTCTTGCAGA GCTTTACCTA TTACTGTACC CATAGAAGGG AACTGATTTG
     9541 GTCTTGCGAA TCCATTGCCA CCTGAAATGA GCATGTCGCC TTTACTAATC TTGCCACGAA
     9601 CTTTACATGG TACACGACCT TGTAGTGCTA CTGCGGTCAA TAGCCCAGGA CATGTAGAGT
     9661 TCATTACATA TGCTGGGTTC GTAGAGACTA CGCCTGCTAC TCTACTTGTA CCGTCTTCTG
     9721 CTAGTGTGAC TTCTTTCTCT CCGCCGAACA TCAATACAGT ACCGGGCAGA TATTTTTCAT
     9781 CTGCTTCATA GTATTCTGCA AGGTCAGCGT ATGTAGCTTC CATTCTAGAA CCAGCAGTTA
     9841 GTGTCCAGTT GCCGGTTATG TTACCTGATG TAGTGTTTGC TCCGGCTGTA AGTTGAGTAG
     9901 AAGTCAATGC CCCAGTTACA GCGAGACTGG TCAATGTACC AACACTAGTG ATGTTGGGCT
     9961 GAGCAGCGGT AGTAACTGTA CCGGCTGTTG TTGCACTAGC AACAGTACCT GAAACATTGG
    10021 CACCTGCTAC CGCGTTGGCT GTTGTAGCGA ATGCTACTGC TCCGCTGACA TTAGCACCGA
    10081 CAATTGAACT TAATCCAGAA CCATTACCAG TGATAAGTCC AGAGTTAAGA GTAATAGTGC
    10141 CATTGCCAAA TACCGCATTA GCTGTTGCAT TACCGACCGT TAGACCGGTA AGCGTGCCGA
    10201 CACTTGTGAT GTTTGGTTGT GCAGCAGTTG TCACAGTAAT TGGATAACCA CCGCTTAGTC
    10261 TTGCTGTAGG GACAGTTCCG CTTGATAAGT TGCTTGCATT AATCTCAGAT AATCCACTAG
    10321 CATTACCTGT GAATACGCCT GTGTTAGCAG TGAATGCTAC GGCGGTCACC GTGCCATTAA
    10381 CACCTAATGA TGTTAGTGTG CCTAAACTAG TGACGTTTGG CTGCGCGGCA GTTGTGAGTG
    10441 TACCGGTATA TAGGGTAGAA ATTAAAGCCC CGGTAGCAGC GTTGAATGAG ACATTTGCGT
    10501 TAGCACCTAA AGCACGATTT CCAGTTGCGC TACTATTTAC GAATACTGGA AAAAACGTTC
    10561 CAGTAGTTTG ATTAGTAACA ACACCAAAAT CACTAACGTT AGCATAATTA ACACTTAGGT
    10621 TAGCAACACG AGTAGTACTT GTGATTGTTA ATGGTGCGGT GCCTGTTGCG ATGTTTGACG
    10681 TTAATTGCGG TGCGGTAATA ACTCCGGTCG CATTCACATT TCCTGTGTTG GTATTTCCTG
    10741 TAACAGTTAA TGTCTTTGGC GATGCAGTCG TATTCCAAAC AATGTCTGCA TCTCCCTGTA
    10801 ACAGACCACT TGCATAGTAT TGAACGGACC CTTCGCTTCC TTGTGCGGCA GTAGTTGACC
    10861 CACTACCACT AACAGTAGCA ATAACTCTGC CGCCCGTACC ATAAACGTTA GCACTTGTCA
    10921 ACGTTGCAGT AACTAAGGGC TTGACATCAC CGGCAACACC GTTCGCTAAC AGAGTTTCGG
    10981 AAACTGTAAT TGTAGTTCCG CTTGGCTTTG CTTTAATATA ATAAGGTGTA TTGTTTAGTA
    11041 AAGAACTGTT TCCCAAACCA CCTAAGAATT CTACTTCTTG GTTTACTGAA AGTACTGATG
    11101 AATCACCTAC CGTGATAACA TTAGTAGAAG CAGTAGTGCT TGCTGCCGAA GTAAATGAGT
    11161 AAGTCGTATA TCCAGTAGAA TTTACTGAAG TGGCGAGGCC AGCATCAGTA TAAAGAGCAA
    11221 AAGTATTAGA AGTTAATACA TTAACATAGT ACGTATTACC ATTAAGCTGC GTCATTCCCT
    11281 GCGCATTGGT AACAGTAATT CTTAAACCAT CAGTTAAGAA GTTGTCTTGT GAAGTTGTAA
    11341 CTACAGCCGG ATTAGCTTTT GATACAGTTT GAATAAAAGA TATGATGCTA GATTTAGGTG
    11401 TCCAAGATAG ATTACCCAAT CCATCAGTTT CAAGAACGTA ACCAATTGCG CCGCCGGTTA
    11461 TTTTGACATT AGACACTTCA CCTAAGCTAA TAAGACCGCC TGCGGTTCCG CCTCGGTTTA
    11521 CCCAGTTACT TCCATCATAT GCTAATAGCT GCCCATTGCC TACTGTGGAT GGGGTAATAT
    11581 TAATATTACC TACAGTACCA TTGATTTGAT CAAAATTAAT TTGTGAATAC GAAGTGAGTA
    11641 CTTCAACGTT TTCATTGGGG GTAGTTTTAC CAATAAAAAG TTGTTTGGTA TCTGAGGCCC
    11701 AACCGAATTC AGCTTCATCT AATTGAGGCA GGTCCACGAT GTTGCCGGAA CGCTGCTGTA
    11761 TTTTTGAGAT TTGAATAATG CTCATAAGTG TAATCTTTAC CTATCCGATT ACACTTATTT
    11821 ATGCTTAATA CTACCTAAAC ACTATAGGAA CTTAGTATAG TATTCCTCTA CTCGCTTCCA
    11881 CCAGTTATCC GACCACTTAT CAAACTCATT GCCTTCTACA ATGAATTCTT GATATTGATT
    11941 ATCAGCACTG CACATAAAGA TTACGCCCTT GCGAATCTTT GTCCCATGCA CTTCATTATG
    12001 TGCATTGGCA TATGCTGTCA ACTGCAAGAA ATAGTCGCCA ACCCATTCAA GTTTCTTAGG
    12061 CTTATTAGTC TGCTTATGGT CCATGATAGC CTCGTCGCTA CCATGCATAC CAACTAAGTC
    12121 TGTGGTCCCA GCATAAATTT TAGGAAAATA TAAAGGTACT TCCGTACCCC AGAACTCGGT
    12181 ACAGTTGGAT AAGCCTTGAG ATATGATTGT ATGCGCCATC GTATGTGATT GCTTGCTATA
    12241 CGGATTGCTT CCGGGCTCAC CTGTTTCTCC ATTAAGTATG TAGTTCTCTA GATACTTATG
    12301 CATTCTGGTG CCTCGTCCGG CAGCTTCTGC GGTGATTTCT TTAGCTTTCT GTTCACCGAC
    12361 TCTGCGGCGC CATTCAATCA ACGCTTTCTT TGCTTCAAGT GGTTTAGTTG CGTCAAGAAT
    12421 AGTAGTGACG CTTGGAAGCT TCTCACCGTC TGGTGCAAGA TATTTACGAC CTTCAGTAGT
    12481 CGTTTCACGT TTCATTTCTT TGTAGGGGAA TTTGTTAATT AATGCCATAT ATCATAATAG
    12541 CACATTATTA CACAAAAGCA ACTATAATGG TTAAATATTC ATTGCTCTTT TAGCCATTGC
    12601 GGCAACCGTT TTCTTATCGT CGCCTGCCGC AGTATCATAT TTTTTCTTAG TTTCTTCTTG
    12661 TCCGACAAAT ACAACTTTGT CACCTTGAAT GTTTTTGATG ACTGATTTGA GAGGGGGAAC
    12721 CCTAATCATG TTATAGAGGT CATTAACATC TAATATAACA TCATAATTTT GGAAATAGTC
    12781 TAAGAGCTGG TCGACGGTAT AATCGTTTCC AATTTTACCG TCTTCCAAAT CTTGTTCAAG
    12841 CTGATTAGTC AGTGCAACAA TCTTTGAAAC GAGTGCGCTA TCCTGATCAA ATTCAAATAG
    12901 AAGCATTATC TTTTGGGGCG ACCAGCCGAT GCTAGTGGAC CGTCTTCTTC ATCATCCATG
    12961 TCTGGGATAG GAGGAAGTTC AAGGTCAGCA GGTTCATCAT CTAAGTCTGC TTCTAAATCA
    13021 GCACCCATTT CTGCGCCCAA ATCAGCACCC ATTTCAGGTG CGCCTAAAGC AAATGCGTCG
    13081 CCTGCGCCTT GACCAGTCAA TCCGCCTAAT GCGCCCTTAA GTCCAGTCTG TGCTGTTTGC
    13141 AATGATGTAT TTAATGTAGT TAGTGCTTGA TTAGCAGCTT GATTGAACTG ATCGCTTTCA
    13201 TTTACGCCGA TTTCGCTCTG AATTGAATCA ACTAGTGCAG GAAGTTCTTT CACTAGCATG
    13261 TCGTTAATAT CTTCGTACAT TTTCTGTACT GTATCAATCA TGTCTTGTGC AGCAAGGATT
    13321 ACCTGTGACT TTTCAACTTC TTCGTTTTCT AGAACAATAC GAGGACCCTT TGCGACCTTC
    13381 ATATGTGTAT TCAACGCTTG CTCCATAAAC ACTAGCTTTA AATAAGCAGG GCTTTGCTGA
    13441 GCTTTGTAGA ATTCAGGTGA TCTTTTTGAT TCACCAATAA GTTTCTTTAC CTTGCTGAGC
    13501 ATAGCAGCAG TCTTTGGCTT GTCTAAAGTT GACACATCAA AGTCCATAGC AAAGTTCTCT
    13561 TTCAATGCTT TCACCTGGGT GTTTTTATTA TCTAAATCAG TAAGTCTCAT AGGTCATTGT
    13621 TCCATCTTTA TATTGTATTT ATCACCGATA GCTAAATTTA TTTCGTTTTG GCTTTTGGAA
    13681 TCGGCGTTCT TGTAATCTCT TTGACTTATT TATGATGTCT TCAATTGCTA GCAACACTTC
    13741 TTTTTTCTTA TATGAATCTT CTTGCAATTT AATCACACAT ACCAATTTGT CATGATTATT
    13801 TACTGATTTT ATCAGTTTCC TGTGGATGAC CATGTCCAGT TGTAAACTAA CTAATTTTAA
    13861 ATCTAGTCGT TCAAGTCGCA TAGCTTCTGA ATACTTATTA CAATCTATTA ATGTACACCA
    13921 TGACATAGCA TGTTTCAACG TCCCTAAAAC AATTCGTCGG TCGGATTTAA TGTCACGAAC
    13981 CACATACTCG TTATTGTACG GCTTAATATA ATATCTACCA TACACAGTAT ATTCACCATC
    14041 GGCACTGGTA ATTAATGCGG TTCTAGCATC ATTTGATAGT GCATTGTCAA AAAACTTAGC
    14101 TAATTTAGAT GATGTCTTCA TGCTACCCCT CAAAGTGAAT ATTTTTAAGC TCGTCACTAA
    14161 TATTTAAAAA GTCAACTAAT GATTGTGATT GATTGTCGAA TACAATCATC GGCACTCCTG
    14221 AGCAATCATT ATATAATGCA CCTAAAGTTG TTATGCCATT TTCAAAAACA CTAGTATGCT
    14281 GTACTTCAAA TTCAAATTTC CAATAATACT GCTCAACGTC TTTACTGTAC TTAAATAAAA
    14341 ATCCAAATTT TTCTAAATCT TCTTCTTGTA AAATGTGTCT CACCGGTAAC TTTACTACAT
    14401 CAGGTTGTGA TCTTAGTGAA ATTACTTGAA GTACAGTATC AAAATTACAC TGTGAATTTC
    14461 TTTTATGTAT CCAATCATCA ACACTATCTA TTGATGGTTT GGACCTATTC ATTACCCCCG
    14521 TTTGGGTTAT ATTGAATAAG GTATAACAAC AAATTCGATG CGACATACAT CTATTTAGAT
    14581 TAAAGAAAAA CCCGGAGAAT TTAAAATCCT CCGGGTCTTT GTTGTAGTAA GTTTAACTAA
    14641 CTATTAGTTA GTGAAAGTTG CAGTTGCAGC AATGCTTACT GCTTCGCCAC ATGCCGCAGT
    14701 CAATGCAGCG TCAAGACTTC CAGCAGCAGT TGCAGTTACA TCGCCCCATG CACCAACTGG
    14761 ATATGCAGCA ACAGATAGTG TGTCGTTGGT ATCAGTTGTG AATTCGTAGA TATAAATTGT
    14821 TGAAAGCTGT TGGATAGTTT CAAATGCAGC TTCGATCTGA GCGCCAGTTG TACCAGTGCC
    14881 AGTGAAAGTT ACAGTGTAGT ACTCAAGCTT TGGACCCTGA GGCTGAACTG TTGCTGCTGA
    14941 AGTAACAGCA TTGATACCGG TATTGGTATA TGATGCTGCA TCTAAGCGTA GAACTGGCTT
    15001 GAAATCGCCA TTTACTTTTG TGAATTGTGC CATTGTATTT TCCTTTAAAA TGTGAGCCTA
    15061 AGCTCATATA AGTATTTATG CCTGACAGAA AAAAACTTGG TTTTGGGTTA CTTTTTCTTA
    15121 CCAAAATGAG CAGCACTAAA GCCCCCGCGA TTGACTAATT TGACTAGGCC ATTTGGTGTA
    15181 TTGAACACAA ATCCTTCGCC GCCGGGTCTA TCATTGATTG ACTGCTCTAC ACCCTGAACC
    15241 TGTTGCTCTA GCTGATCAGC CAAACTATTC TTAAGATTAG CAATAGCAAA ATACAAGTTC
    15301 ATCAATGCGT CAAGCTGCTT TTTATTCTCA ACAAGATATC CATCACCATC ACCCACTAAG
    15361 AAACGGTACT GCTTTCCGCT CACGTTATTC TGTAGCCATT GATCTATTGG AAGATTAGTT
    15421 TGATTAGTTG CTATGTGTCC TAGATACTTC TGTAGTGCGT TTCTAGCAAC ACCATCCATA
    15481 CCCGACAAGA AGTTATCTAA CTGACTATTC TGTGATAATG CTTGGTTGAC CTTAGTCACC
    15541 TCATTGTTAG GGGCAGTCAA ACTAAAGTCA ATTCCCATAT CAGGAGTAAG AATAGCAACT
    15601 TCTTTATTTC CTGATAGTCC TTGACTATTC CAAGGAGAAG GTGTTCCTCC AACGCTATCA
    15661 AAATATTGAT GAACCGCTAC GCCACCATTA GTACCTGCGA TAGTCTTCCC TAACTCAGAG
    15721 TTAGCAGGGA CTGCATATGT AACAGTGTTT GGTTTAAATA CTAGCTTTCC ATTCTGATTA
    15781 GCTAGTTGGT CTCCCCACAT CAAGTCTCCC CAAAAGAAGC CCTTGCTACT ACCTACTGCT
    15841 GCCTTCAAGC CATTCCAAAT ATTGTTTAAC TTCTGATATA ATTCAGGGCG ACTCTTACCT
    15901 CTACTAGCAT CATACTCTTG CCAAAACTCA GGACTTGTTC CTAAATACTC AGTACCCTTG
    15961 TCAAACATAT ACTTGTCTGA TACAGTGAAT TGTCCCTTGT CATTGTATCC AAAGATAAGA
    16021 GCAGGGAAAC CGTCCCACTT GATAGTGAGA GTTTCTGGAT TGTCAATGAC ATAATACATT
    16081 GAATCAACTG CATCTTTGGC AGCACCTAAG CCAGCAAAAA CTGAATCTTC AGGGTGCGGA
    16141 GTACGAGGGT TTGCAGCCTC AGTCAAATAG ATTGATTCTT TTATTATTTC AAAAAATCTC
    16201 ATTTTACGAT ATCCAGCAAT GTTCTGAACC AGTCACTAGT CCCTACGCTT TCACTGAGTT
    16261 TGATATCAGT GGGCACGCCG ATATCTCTAA TTACTGAGTT TTCTGCAAAG TCTTTAAGCA
    16321 TAGCGTTAAC TAATTCGGAT GAATAATTCT TATCCATCGC TTTGCGTAGT GTTTCATATG
    16381 AATACAAGTC ATCGGCTGAA TCAAGCTGTA GAACTTTTGC TATCTCATCT GGGTTCTTGT
    16441 ATGGTCCGTC GATGATTTTG TTGCTATTCT TCTTAGTATA GCCGTCGCCC TTCTTATTAG
    16501 GCTCAGGAGT TCTTAATACC TTAATCAACC CGTCTGTAGG GCTCCACATG TATCTCTGAG
    16561 ATTGCACTGG TCTGCCATCT GCAATCTTTT GTTCCGAGTC CTGACGATCA AGATGTGCTG
    16621 CAATACTAGA CATAAGAATG TTTCTAAAAA CACCCTTATA CTTGCTATCT TTCTCGTGAG
    16681 GAGCATGGTA GAATGTCTTC AACCAACCTG GATCGCCGGG CATGAAGTCT ACTTGAACAT
    16741 ACCCTGTTCT CGGCTTCCCT TGTACTTGCT TATTAGGATC ATAATCGGCA ATTTTAACTT
    16801 TAGTCATAAT TACAGAACTT TTAGCCAAGT CCAATACCTC AGGAATGCTC TTAAGTTTTT
    16861 CCACGAATGC AGGAAGATCC TCAGCACTAA TGTCTAGTGC GATGTCAATA TCTCCGGAAA
    16921 ACTCTTTTTT ACCTACGCTG CCTAAGGTGT TGTTCTTTAG GTCGATGCCT AAAATCTTTT
    16981 CTAGACTGTC TAGGGTAGGG CCAATCTCAT CAGTGTGGAT TGCACCCACG CCGTTCATTG
    17041 CGCCACCTTC TAGTAAGGTC GTCATCTACC AGCAGCCTGT GCTTTAGCAA TTGCTGCTGC
    17101 TCTATCTGTA GAATTCAATG CTAGCAAATC TCTAGCTACT TCATCTGCAC TTTTTGTAGC
    17161 TGGTTTCGGA GCTGGTTTCG GAGCTGCTGG GGCCTTCGGT TCTGGAGAAG AGGTTCCTGC
    17221 GTCTCTTGAG CCAGCCGGAG GCTGCCCTGC TGGGGCCGAT AAAGAAAATG CTACTCGTCC
    17281 CAATTTTTCT ATTGCGGCGC GGCCTTGATC TGTGGCATAT GTTTTTTCAA TTTCTTTAAT
    17341 TATTGGCATA ACAACATTCT GTTTAGCTCT CCAATTGACG CCCTTCATAT ACATATCAAA
    17401 CCAAGTAGTC ATGTATTCAG TAATGCTATC AGCACCATCT GCTTCCACTA TGCTTTCAAA
    17461 GATAGCGTTT AGTCTTTGAT ATCTAGATTC TGAAAACTTA GCAAAGTCTC CGGGTTCATC
    17521 ATCGGCAGGC GGCGCAGCAG AAGACTTTTC TGCATCTATT AATCCTGATT GAATTCCGTT
    17581 GCTCAATGAA ACAGTAGCAT CACCGATGAA ATCTTTCAAA AAGATTTTAA GTGCTTCTTG
    17641 GTGTCTATCA TCATCCTTAG CGAAGTATGA AGCGGCCTTA GGCCCTAGTA AGATGTCAAG
    17701 TAATGCACCT TCAGCAATGT TTTTAGATTG TTTGAATTCA TTAATCTTCA TTTTTCTTCC
    17761 TTAGAGACTT TGAGAATCTT TCTTGGTCTT TACCCTTGAT AGCACTCAAA AGCTTCTTTT
    17821 CAAGGAGTTC AGCCTTGTCA GGAGAATATT GTTTTTGCAT CAATTCAATA AGATTGATGG
    17881 CACTGGTAAT AATATTGGAA GCACGGGACT CAATGATGTG ATTCATGTCC CTAGTGTCAC
    17941 CAAAAGATTG TAATTCCTCA AGAAGGCTTT TTGTTTTCTT TTGCATAATA GTAAAGATCC
    18001 TATAGAGTAT TTATTCTTCT TTAGTTTTTC TTGAGAGAAC TCAACAGTGA TTTTAGCTTT
    18061 GCACCTTCCA CATTAGTAGA TATTTTTGCA TCAGTAGTTG GAAGATTGTT GACAACATCG
    18121 CTTACTGAGC TAGTAGTTTT AATTTGATTC ATAAGTTGAG TTGGGGTATG CGTATGAGTT
    18181 CTACCTTCTT CTGGATCTTC ATCAGTGATA CGCATCGTTT CAATATTATA TTCTAAATCA
    18241 ATTTTCTGAC CAACACCAGT AGAACTACGA GACTTCATAC ACTGAATCTG ATACTTGCCC
    18301 CGCTCCTTCA TAGAACGTGA TGTAAAGATA CCGAACACAT AGTCAGCAGT GTTGATCTTT
    18361 GAGATACCAC CTGCGATGTG ACTGTGATCA AATTCAATTT CTTCAACAGC CGAACGATTC
    18421 AACTGTGATG CAGTAATCAT AAGAATGCCA AGTTCCTTAG ACAAGTTACG AAGTTCTTCT
    18481 GAAACATACT TGTCCTTGAT GAACTGGTCG TTAGGATTTA CTTTTATTGA TACAGGCATA
    18541 ACAAGATCAA GATAGTCAAC CATCACAAAG TCAATCTTAA TACCAGTTTG AATCTGTACT
    18601 TCTTTAATAT ACGACCGAAT AGCGTTCACA TTAGACTGTG CAGGCAGTGC TTTAACACGA
    18661 TACTGACCCA TCTTTCTACC AGTCATCTTG ACACGCAATG CTGTATCTTC TAAGTTCTTA
    18721 CGAATGTCTT TAGTACTCAT ACTAGTAAGC ATGGCATCAG TACGAAGCGA AGTCAATTCT
    18781 TCACTAAGTT CAAGAGTGAT ATACACGCCA CTAAGACCTT GAGCAAGCCA GTTGAGAGCA
    18841 ATATTCATCA TGACTAGCGA CTTGCCTGAA CCAGAGCCAC CTGCAAAGAT ATTAAGTTCT
    18901 CCGCGACTCA TTCCACCATA CATAAGTCTG TCAAGCTGGG GCCAGCCAGT TGATACCTGA
    18961 CCACCCTGAT TAAAATACTT GTTCAACCGT TCTTGCGGAT TGTAGAAGTA ATCAGTACCC
    19021 ATGTCTCTTT GCAGACTGAT TTGAACTGCA TCTTTAACCA GCTTTTCGAC AGGCTCAAAC
    19081 TCTCCCTTCT CAAGCAAGTC TGCTGCTTTG AGAATAGCTC GTTCAAGCTC TTGTCGTTTC
    19141 GTGAAAGACT CAAATTCTTC CAAGAACCAA TCATAATGAC CTTCATCAAG CTCGGCGATG
    19201 TTGTCAATCG CTTCTCCTGT CATAGCCTTG ATTTGCGTAG GATTAGGCAT AACAGAATAC
    19261 TTAGCAGTAT GCTCTACTAT AAACTCCGCG ACGGGCCGCA ATCTTCTATC AAAGTTTTCA
    19321 GCATTTACGA TGTTCATAAC ACGAGTATAC AGTTCCGCGT TGGTAACCAT CATTCGCAAG
    19381 AATAATTCTT GTATGTCACT ATTATATTCT TTGAGCAATT TTCTTCCTCT GCATTTCAAT
    19441 TTTAATCTTG CTGCTTGTAG CTTGTTGTAG AATACTTAGT AGGGTAGCTA CTTTGCCGTA
    19501 TTTTAATACA GCATCATTGG TATCCTTTAT TTCAGGCGAC CAATTTGGAA TTGCAACTTC
    19561 AAATCCTAAT TCTGCCGCTC TATCTATGAT TGCTATGCCG GACTTATCTA AATCTGGCAC
    19621 TACGATAATT CTTCTGTTTA GTCTTCTCAG TAGTTCCGCT TGTTCGTCAC TAATAGTATC
    19681 GTGTGTTAGT GCGCAACCAT TAATACTGAG TGCATCCAAT ACACCCTCTA CAACAATACA
    19741 CACTTCATAT TCAGGCTTTT GAAAGTCATA GCCAAATATG AAACCTGTTT GCTGCTCTTT
    19801 GATATATTTT GGAATACGAT TGTCAAGATA CCTACTTATG TGTCCGACAA TCTTATTTTC
    19861 AAAAGTATAA GGGATAATTA TTCTGTTGCT GTTTCTACCT TCTTCGTTAG GAGTAATCAT
    19921 GAAAGGATAA TCAGTAACCG AAAAACCTCG ACTGTTAATG TATTCAACAA ACTTTAGATG
    19981 CTTGGGGTCA GTCTCATCAA TGACGATAGC ATCTTCCGGA AGCTGAGTTT CAACAAAATT
    20041 AATCTTGAGA CTTTTTCTTT TTTTGACATA TAGTTCAATA AGGTCTTTGT GCTGTAGACT
    20101 TTCAAAACTC CACTTGTTTA TTTGTTGCTC ATCTATACCA AACCAAGACA ATAGTTTTCT
    20161 TAGATTCTGA CTAAGTGTTT TTCCTAAAGT GAACCCGCAT TTAAAGTGAC AGTTAAAGCA
    20221 GTGATAACTC CAATTGACAT CTCCATCAAA CTTAATGCCA CCTCGACTTC GACGATCAGG
    20281 CTTGTGACCA AAATGATGAC AGCAAGGAGC GTTAAAGCTC ACCCAGCCTT TTGCTGTAGT
    20341 CTTCTTTCTG CCCGGAATTA TAGTGAGGAT ATCAATCATT AAGTAGTCAT AATAGCACGA
    20401 TTAATGTTAT CTAGCAAGTA TATTGGTTAC CGCACCTGAA TTACTTGTGA ACTCTACCTT
    20461 AACATATGGG TGAAATCCGA CAACAGTATA TCCTCTAGTT TCAGACACAT TATCTAGTTC
    20521 ATTGTCTTCT TCAATAACAT AGAAGTCACC ATCTACAATG CTAGAACCTA ATATAGTAAC
    20581 ATTTCCATAG TATTCTTCAT ACTTTGTTTG AATAGTTAAT ATAGGATTAG ACTGTGTATT
    20641 AATGATACTT GTGTCATATA CAAGATTAGT GTTGCCGCTG CTGTTACTGA TATTAGGGAA
    20701 TGCCTGACCA GTTGGGATAG TTACTATCTG TGAAGGAACA AAGGAAGGTA GTATTGAATC
    20761 TACGATGTTC ATCACTCCGC GGCCGCCCGC ATTTTGGTCA ACGAATACCG GATAATCAAA
    20821 TGCGCCTACC GGTATTTCTA GTGAGTAATA TGCTTTTTGT TGAGGAATAT CTTCAATGTC
    20881 CGCCGCATTT AAACTTAAAC TAGCAATGCC GTTTAACGCA AAATCTAAAT CAAGAGCCTT
    20941 TGTGACTAGG ATTTCGGTAG CATCATAATT CAGAATTCTA CAAGTAATAC TTTTACCAGT
    21001 AATGTTTACT GGCTTTTGCT CTTGATTTAA GAATTGAAAC TGAAGCTTGT TGTCTACGCC
    21061 TTTATGTAGA GTTAGCGGCT TTGCATACTG TGGCATATAT TTCCTCGGTG AATTTCCTGA
    21121 CAGGAGTACT ACAATTTGTC TGGTTACGTA AGTAAATACT GATGTAGTGT ACACAAATGT
    21181 TTCTCCTTGA CAAGTATTTA GTACTAAAAT AAATAGTTTG GGCAAAACGG TGTAAATAGA
    21241 ATACAGATAT GAATGATGAA TTTTTCAAAA AACTGAGTGA CAACCATCCG TTCATCACCA
    21301 TATGTTCCTA CAGCAATCAG GACTATGTGG GGATAATCCA GAATAGGGAT GATAGTGTTA
    21361 CTACTATGTA CGATTATGGG GCAATCACAC AAGCCGAGAT TAGAGCAAGA TTTTTAGAAT
    21421 TAGGTGAAAT ATGGTGGTGG GAATCAAATA GATCGATTCC CATCAATATT TTTTTGAAAG
    21481 ACGAATGGGG TATATTTAAA CCATACGTCA AAACATTTAA CAATAAAGGT TTACAAATCA
    21541 TTCATGGTCC TGTAGTATCA ATGTCTGACT TCTCTAAAAA ACGCAGCAAG CGTAGAAGTA
    21601 TCACACTTGT TAAGCGGATG CCCTAGCTGC CTTCTTTAGT TCTTTTTTTC TTTTATCTTT
    21661 AGCCATCTTA TAAGTTAAAT CACCTACTCG CTGGTCAAAC GTTACCCCAA TCAAATGATC
    21721 ATATTCATGC AAGAACACTC TGCATTCAAA TCCAGTCAGT TCACGTTCAA CTAATTCACC
    21781 TGATACTGTG TAATATTGCA CAACTGCACT TGCAGGGCGC TTTACCTTCA TAAACAAGTC
    21841 GGGGAAGCTT AAGCAGCCTT CAAGGTCATT CTTACGCTCT TCGGCTAGCG AGACAATCTT
    21901 AGGGTTGATG CAAGCCACAA GTTTAGTGAA GTTACCCATG ATGAAGATAC GCTTCTTGAT
    21961 TCCAACTTGA GGTGCAGCAA GACCTACGCC GCCATTATCA GCCATAAACT TTGACATAGC
    22021 TCTAACAAGT TCTTCGGGGC TACCATCAAT TCTAAAGTCC CACTCTTCCG AGACTTCAAG
    22081 TAACTGTGGA TTATTTTCTT CTAGAAGTGT TAGATTCACA GGTGTACTCC GTATTCTTTC
    22141 AAAATATCAA TATAGTGTTC TTCACCCTTA TGGACGTGGT CTACAAAATG ATCGGGCGCT
    22201 TCGTCATTAG CCATGTCACT AATATATTTA TGGCAGATAA ATTCTACTCC TGCAATTGTA
    22261 CATGCTTTAG CAATTGCAAA CGCTTCCATA TCAACTAAGT CGGCATTGAT ATTGTATGTG
    22321 TCAGTTACAA AGTTGTCACC CGTACTTAGT GTCCATCCAT CGTTTCCAAT AACGATAGGT
    22381 TGATGTAGTA TTTCTGCTTG CGGACCTACA ATGCAGCCGC CTAAGATAAC GTCACGTTGA
    22441 TTAAATGTAG TACACTTGTA GATGCCACCG TGAGTTGCAG TTATGCCGCC AGCCGTACCG
    22501 AAGTTGAATA CACGAGTAGG CTTATATCGT TCAACCAGTG TAGCAGCAAC AATAGCTGCA
    22561 TTTACTTTAC CAACACCCGT GAAAAACACA CCTTCTTTAC CTACAAGATT AGGTGCTTCT
    22621 TCTGGCATTG CTAATAAAAT AATATCATTC ATGTAAAAAT TCCATATAAT AGAACAGCAA
    22681 GAATAAAGAG GTTACAAGTC AACAGTGCGC GGTCACGTTC TACATAAGAA GCATACGCCC
    22741 ACAATGCGGT TCCCATGAAC CCAACAATCA TATCTTCTGT GTGGTAGCCA AAGGCTCTAA
    22801 GAATTGTTGC TACAATTACG CCTGTAGTAC CTAACCATTT AATCAGATTC ATATGATATA
    22861 AGTGATAGAA CTGTTGCACC TGTTTCACGA ATCTTGTTGC TCCCGTTGAG ATACGTGAGG
    22921 TCAATAACAC TTGCATAAAA AATATCCTCC GGCTTTACGC CAATTCTGTT TAATAGTTGA
    22981 ATAGTTGCTA GTGCTGTCCC GCCGGTAGCA TTAACGTCAT CAATGATGCC AACTTTAGTA
    23041 CCTTCACCAA TGTCAGTATC ACCTTTAATT TCTAGTGTGC CGCTAGCATA TTCATATTCG
    23101 TATGACTGAC TAATGACTGG GGGCGGCAAC TTACCAGGCT TGCGAATCAT ATGAAATGGC
    23161 AATTCAAGTT CGGCAGCGAC AGGTGCTCCC CAAATGAATC CACGAGCATC AGGTGATGCA
    23221 ATACAATCCA CTTCATTAAT TACCATAAAC ATTTTTAGAC GGTCTAGGGC CCAACGAAAA
    23281 TCTCCAGGCT GAGTCAGTAC CTTACTAAGG TCTTTGAAGT TTACGCCCTC TTCGGGCCAA
    23341 TTTGGAATTT CAACAATAGA GTTTTTAAAC ATTTTGTTCT TTCAGTAAAT TCATATGCAC
    23401 GACAACCAAT TGTGCATAGG CAATGGCGTG ACTTTTTTTG AAACTATAGT TATCATTATC
    23461 TTTTTCCCAC ACTGTTAGTG AGACTTCTTT CCAAGATAAG CCTTGCAAGT GTTTTTTAGC
    23521 TGGCCGCATT ACTGCTAGAA ACATTGCTAG TCTTGGAATA CTATCAATTG GTTCAGGCAT
    23581 ACGCTGCATA ATATTGAACG AATTATTAAG GTGAATAAGT TTCTCTACTG TAGAGCGGTT
    23641 CTTGAGCATA GACCAATCTG GTTCTCTCAT TAATTCAACT AAATGTTCTT CGTTCTTCAC
    23701 GAGTTCATAC ACATGCACAT TTAGGATATC TAATTTGAAA TATCCTCTTT TATCTGCTTC
    23761 GGTATAATCA ATTGACGCCA TATCATACGT TGGATCGTAT GGTATATCAG TTACGTAGAT
    23821 ACCACTAGGA TGTTTACGTA TAGGCGTGAC ATTACGCATT GACGCAGGGG TATGCTTGAT
    23881 GACAGCTAAC AGTTTGTCGC GGTCTCCCAA ATCAATGTCA ATATCTGAAT CAATTCTCAT
    23941 AAATCATAGT ACATGCTGTT ATGAATAGGA TCAAACGAAG CTTTAGGATC TTTAGAAATA
    24001 TCCATCATTA TTAAATCATC GTTATTAACA AAATCAGCAA TAACACTAGC GACTAAATCA
    24061 TTATGATAGC TACTTATATG ACATGGGCGG CGATCACTAC TGTTTATCAT GTTCCACAAA
    24121 TCTTCATCCT GCTTTTCTGT AAGCCGTGAC CGTTCTAATT TAGTTAGACC ATCAAAGTTG
    24181 TAAATTACTA GGCCTGCACG ATTTGAACAA TCAATAAACA TTTTTCCGTT TTCACCATGT
    24241 TCAAATGGCA TAACATTTAT AAGTCTAATA TTTTTTTCTT TGCAAATTTT ATTAACGCTA
    24301 TCAAAAACAT TTTGATAGAT GAATAAGTCT AGTTGTTCAG AACTAACATA CCTATAAGCA
    24361 TCATACAATA TCTTTGCAAT CTTTTCTCGT TCAGGAGTGG ATTCTGGAAC TGCATTATAG
    24421 TGCTTAGGCA CTGTTAAATG ATACATGGTC AGACATTCCT CTGACAAATG ATGCCAGCGA
    24481 TTGTGTTGAC TATAGGTAAA TATAATAGTG TCATACTTTT CATGATGTTC TAAAAACTTT
    24541 ACGTAGGACC ACCATATACT AGTTCCGGGG TGAGCATGAC ACTCTAAAGT TCTGTTTAAG
    24601 TTTTTAGATA GTGTAGTGGG CCAAGGAGTT CCTTGTATTT CAGGACCTAC GTTAGTTGTA
    24661 GCAAAACTGT CACCAAATAC ACCTATAATA TGTTTGTCCA TATAACGATC CCTTCTTTTT
    24721 CTAATTTATC TAAGTGGTCG TCGCCGGTGT GAATTCTTCG TCTATCAAAA ACTAATACGT
    24781 CTCCTGCAAT CCAAGGGAAT GCAGTCTCAA CTGATAATTT TTCTACCCAA TATTGATCTT
    24841 TGCTGGACGA AAAATATGTT TCTAGCTCCT CATTAGAAAT TTGATTGATA ACAGATAGTT
    24901 CCTGAACGAA TTTGATCATG TCGTTCCCTC TAGTACCTAG AGCCATATGT TGGTTAAACG
    24961 TAATTGTATA TGTGTCTTGC GTCTTCAATG GAATAATCAT TGTTCTAGCG AAACGATTTG
    25021 GATCACTACA TGTATCGTCA TCTGGAATAT TAGTATCAGT ATGAGGACCA GTAACCTTAG
    25081 TATGACGTAA CAGGTGTACA TCACAAACTT CTCCGGGTAA TAGTGGAAGC TTGGCGGTGA
    25141 TTAAATCAGT TGCTTCTTGC CCTACAGAAT AATAGTCTCC GTGATGTGCG CGGACAACTT
    25201 GATCTTCTGA AAGAGTCTTC ATGTGTTGTT CTATTGAGGA TTGGATATCA GATAATAAAT
    25261 CCTCAGTAAA CACTGTCTTT AATATTTCCG TTTTATTAAT CATCGGATAT GAGTCATGCC
    25321 TGCTTGAATA AGCTTCTGAT AAGCTTTCTG CACAATGATA GCTTGACGCT CTGCGTCTTC
    25381 TACTGCTTTG TGAGTTGTAA CGTGTCCGCC GTCTTTCAAT GAGACGCCAG CAAGGTCATA
    25441 GATAGTGCGA CAATCACGCA CATTCCAAAA CTGCCAAGGA TACTTCATGT CAAGGTCACG
    25501 GAATGCACTT TCTGCAATCA CGATATCGAA GCCAGAACCG TTAGACCAAA CTTTGTCACC
    25561 ACGATTCCAA CAGAACTGAT AAAGCTTCTC CATCGCTTCT TTATATGAGA TCCGATCACG
    25621 GTCACCCATC GCTTCTTCGA TAGCTTCCGG ACTTTGTTCT CCCCACCAGC GTAGGGTATC
    25681 ATCACTAATT GTGCGATTAA ATGTTTCAGT TTGTTCATCC ATAGTTGGAC GAAGCTCAAG
    25741 TTTCTCAATG ACGCCAACCC CACGAGGGTC GAAACGCACA GCACCAATTG TAAGTATTAC
    25801 TGTGGAAACG TCGGTACTGA GTGTTTCCAT ATCGATCATA ATATGATTAG CCATTAGAAC
    25861 TCCAAATGTT GTCTATCTTC TTTACATCTT CTACTATAGC ACCGTTTAGG TAATTAAGCA
    25921 ATAGCATAGG TCGTGATTCG GGTAAATAAT TTGGCATACT AGAATGTAGT AGCCTAGCGT
    25981 TGTACAGCAA GACACTACCC TTAGTCATGT GTCGCTGTTC AGATAAATTA TAGAAATATT
    26041 TGTTATATGC GCCACTGTAG CACATATCAA TATCCCAATC TTGTATCTGA CTTCTTGGAA
    26101 CAAATCCAGT TGAACCTTGT TCAGGGGTAG TGTCTTGTAA TGCAACAATA CACTGTACCC
    26161 CTAATAACCT TTCGTCTTCG TTCCATTGTT TAAATCTATG CGGAGTATCA ACGTGCGGGT
    26221 TTATCCATTT ACTATCACCA TTGATAGTTA CAACGTCACT AGCGTAAAAT ACAGCATCAT
    26281 TAAGTTCTAG ATTAATTTTA GGAATAAGAA GTTTGTTTAT GGATTGTACT TCTGGCCAAT
    26341 CCATAACCAG TTGACTCCAC CAAACGTTTA TGTCCGGTAA CTCTTTTATT GTATCTCGTT
    26401 CTGCATATTG TCTATCAGAA CTAACTGCCC TAACCGGGTA TAGGGTATCA AGTTTATTAT
    26461 TGATGCTATC AATCAAGTCT TCGGGAATAG CTTTTTCAAT GAAAAGATAT CCATCGCCTT
    26521 CAGTTAAATC ATTAAAAATC ATTAGGGCCC TACCGGTATA CGCAGTGAAT CGAAGCCGCC
    26581 AATGTTTTGT TCTTTATATA ATTTTTCTAA TTCCTCATGT AGTTCCGGAA TATAATCTTT
    26641 AATGTCTCTT TTTCTGAATG TATCAGAACT AGATGTAAAA TGTTTTAGTT GAGTTAACCA
    26701 ACGTTTACTA TCTTTATCAG CGGCGGTACG TTGCGGTTCC TGTAACCAAC CCATTACTTG
    26761 TTTAATTGAA TACTCAAAGT CATCGGTAAT ATTTTCATTT CCTTGTTCTC TATACCATTC
    26821 AATTTTGTCT AGTACACGCT GGGCCCTTTC AAGACCTTGC AATCTATATT CAATAGGCAA
    26881 AAGTTCCATT ATAGTATAGT AAGGAAAAAA TACTCGGTTA ACGAAGGTTC CTGGAAAGTA
    26941 CCGATTCTCT CCTTTAGGAG TTCCGTATTC AATTCCTAAA TCTAACCAAA ATTCAAGCAA
    27001 ATCAAAACAC TGTATAGCGT TAAACAAACT AACAGTGCAA CTAAGACCTA AAGTAAATAT
    27061 AACACCCTTG CTTTCTGAAC GCAGTACTGA AAGTTTGCGC ATGTTTGCTT CAATTTTTTC
    27121 CCATTTAAAT GGATATCTTA TGTATTCATT TACCTTACCA TATGCATCCA CTGAAACGGA
    27181 AACATGCACT GCTTTGAAGT TTTGCCATAG TGCGATCAAC TCATTTGATA ATCCGGTGAG
    27241 ATTAGTGACG TAGCTAAGAG TAATTTCTTT GCTAGTTCCG TTTTCTATTA GTAGGTTTAG
    27301 GTAAGCATGA TGACTATCTG CAATAGTAGG TTCACCGCCC ACAAACGCAA CGTTACGCAG
    27361 ATTCGGAAAG TCTGCTGAAA GTTTTTTTGC ATCTTCAATG TTGATGCAAT TTCTTTTTAT
    27421 AAGTGTGCGT TGGTTTTCTT TGACGTTCCA CGTTTGCCAG TATTCTTGAT CCCAAAAATC
    27481 ACTTAGAGCG GGGCCACAGG TCATACACTT GCTATTACAT TTTGTACTGA TTGTTAAATC
    27541 TAAGAAACGT ATGTTGTTTG GATCAACATG TTCAACCATA GGAATATCAT ATTCCTTAAG
    27601 TCCATTATTC CATATTGTTC TAGTAGAAGG TGCTCCTATA CTTTCAGCAT CTTTACACTT
    27661 ATAACATGGT TTGGGCCATA CACCATTTAT CAATCCGTTG CGAACTTCTT TAAGATCAGA
    27721 TTCATTAATT CTATCTTTTG GATCAAGATT AGCTAGTTCG GTGTCACCGT CACGTACCCT
    27781 CATCTTCCAT TCATCAATAT GAATGTTACA GCAAGGAATG TAGTCACCAT ATGAGTTTAT
    27841 GGATGCTGAA CCAAATGCTA ATGCACAAAA TATAGGTTTG TTACTCACAT AATTTCCAAT
    27901 ACGTATATGT TTTTTCGTCA AGTACTATAT ATCCCGATAC TTTGAACCAC TCACTTAAAT
    27961 ATTTAGGGCT ACCTAATCTT TTACGACACC AAACTTCTAA TTCACTAGGA CCCATACGTT
    28021 CAGAACCAAT AGGAATGCGA ATGAACGTTC TATCTTCCCA TTCGCCATTG ACTGCAACCT
    28081 TCTTCTTAAT CTTTTGAGTC TGCGGGACAG CATCAATAAT TTCTTCTGCT ACGGGTCTTA
    28141 GCCCCATGTT AGTTTGAACC ATATATAATC TCTTTCATAT CTAAATTTGT ATTTTAAGCT
    28201 AACATTGTCA AACTGCCATC TGCAATGATG TTCACATTTG CCTATGTTAT CGTATATCCA
    28261 AGTTAACATT TCAGTGTGTT TGTCCACTGC CTCTCGAAAT TGCCGTGCTG GGATAATTAC
    28321 TTCGTGCCAG CCTGGCTTAG TATGTTCCCA TCCATTCTTT TCGTCATAGT AATTCATTGC
    28381 CAGGTTAGTT TGAACCACAT GTAATCTGCG TCTTCTTTGA ATGCAAAGAA CATAGTGTCG
    28441 CCACCGCTTA TACCATTGAT TTCGTAGACC TCATAGTTAC CTTGATGGTC CCAAAAGCCA
    28501 CGGTGCCAAT CATTGCGCCA TTTACCCTTA CAGTTCTGTT TGCACCAGTT AACCATCTTT
    28561 TCTATTTCAA CATGGTGATT AACCCAAACA GCGCCAGGAC TATTATTACG AAGACCTTGC
    28621 GGTTCTACTG GAAGTATATG AGGATAGCCA TGGTAATAGG TATGGGCCCA TCTTGCTCTG
    28681 AATCCAACAT CAGGATCATA CTTGAGTTCA TATTCACGCC AGGTCTTGCA GCCATAGTTT
    28741 TCTAAGAAGC GTTTCTCGTT GTAACCCTTC CAGCGTTCTT TAAGTTGTTT AATCATGTCC
    28801 ATTTTAATAG AAACCATGCT ATATCTTCTT CTCTTTCAAA TATGATAGTG TCACTGTATC
    28861 CAGTTCTATC ATACTCAATT CTGCCTCCCC ACTTTTTTAA TCCTGCTTTC ACATCAGTAT
    28921 CATTAAGGCT AAACAAAAAA TTAAACCACC AGGGTTGAGT TTGATTTTTC TTATCGTTTA
    28981 TGCACAGAGT ATACATCAAT TCCACCGTAA TAAAAATGCT AGCCTGTCGT GTTCATTCTT
    29041 AAACTCTAAT ACCATGCCTG TCAATGCCCA GCCCGGAGTG CATTGATTAA CCCAATCAAT
    29101 TATCTCTTTT TCGTTCTCAA CATAAAACTT ATAGTCAGCC ACAATAACAA ATGGTTTCAT
    29161 ATGTTGCGGA GAGACTCGAA ACCTCATCGG TATCTCAGCA AGAAAATCGT ATACTTGTGT
    29221 TCGTCAACTA TTTGAAATTC TTGGTCTTGC CAATCTATTA TCCGAATACC GTATTCTGGT
    29281 TCTGAAATTT GATTACAATA TTCATTAGAA ATGCCAATCT GTTTCCAATC GTAGGACTTA
    29341 TCAATCAGTT GATCAGTCCA TGTATCAAAT AGTTTAGCAT CCATATGAAA GTACTTGTTC
    29401 ATTAGTACCC AGCCTGATTC AATAGTTCCT TAACCTGTGA CACCATTTCA GTATTACGTC
    29461 TAAACTTGAT AGCCCACTGC TCTGGATTAA TATAGTCAAA TATCATTTTT TGTTGAGTAA
    29521 TGTCTATACC TTCAAGGAAT TGAATACCGC TCTCACTCTG ATAAAGCATC CAAGGACTAA
    29581 TCTTGCCATT AACTACTAGA CTGCATATAC GATTCACATT ACCATATCGC AGATAGTCCT
    29641 TACTTTGAAC TTTTTCATTT TTAGCGTGTT CAATTGTAGT TTCAATACTG CGGGCGATTG
    29701 CGTCGAGTGG ATCTTCTTGC TTTAGACATT CAACTAGAAA CTTATCGTAG TTGCTATCAC
    29761 TACACCAACT ATCAATTTTG ATGTTGTTCT TCAAAAGCCA ATCAGCATAA CGGGTCACAT
    29821 TGATGCACTT GATGTCAACA CAGTAATGAC CAAACTTGAC GAAGGCAATG TAGTATGCGC
    29881 TCTTAGCAAA GTCCTGATAT GTCTTTTGCT TCTTACTTGT AGTATTTCTT TTATAGAACT
    29941 CAAGCCAAGA CTGAAAGCCA ATACGATTAC CTGGCATGTC GCGGTCTTGC CACCTGCGCT
    30001 TTGTCTCGCA CAGATGACTT ACCATAGTTC TTTCCTTTAG AAAATATCTA GTGCAGAATT
    30061 CACATTGGAA CTCTGTTTTA GTTACCGAAG GCTTCTTCGT ATTTCTTGAT ATCTTCGTCT
    30121 GTAATAATTT CACTTAACAA CTCAATCTCA TCAAACTTCA TTTCGGGGAA CTTAGCTGCA
    30181 ATATACATCT TTTTTCTATG ATTGTCAACA AAAACATCAG TTACTAAGTT AAGATCACTA
    30241 TCACTTGATT TAGGATATAT CTTTTTGTAA TAATCCTTAA TCTCTTTAGT TTTAGGAGAT
    30301 TCTTTCAACT TACTGATACG CTCACGAATA TGAGGGATCC ACTGATGAAA TTGTTTTCCC
    30361 ATACCTGGAC TTGCTGAACA CAGCATAAGC CATTGCAGCT TAGGATGCTT TATTACATTT
    30421 TCATTGAACA AGTATTTGTT TGCATACTCG TTTGTACTCA TAACGTAATA GCGTGACAGA
    30481 CCTTCGCTAC CCTTAATTGC ACTAATCCAA TGCAACATCA TGAACGGAAC AAACTTCTTC
    30541 TGTTGTTCAG GAGTCAATCT ATCATAATAC GAATAGTCTT TTTTGTCGAT AGCCGTTAAG
    30601 GCTTCAAAAA GATCAAAGTC AATCTTTTCA AACTTTTCGT CTGCTGATAG TTTCTCTTTA
    30661 GCCATTATGC CTTCAACGAC TCAATTGCAA TAGCGTGTTC AATCGCTTGA CCAATACTGT
    30721 CACCGTTGTT AACAATAGTC AACGTTGGGC CATCGCTTTC TCGCATACGG TCATTCTTGT
    30781 AATGTTCAAT CACATAACCT CCGGCTGCCG GATAGATAGT GAAGCGAATG CTCTTGCTTG
    30841 CATCAATGCT CCGAGACTGA ATAGAATCTA CTGCATATGA TCTATCCTCG TCACGAGAAT
    30901 TTTCCCATGC TTCACGAGTC CACTGTGCAA ACTTTCTTTT AAACCAACCC ATCTTCTTTT
    30961 CCTTCTCTTT TTGTACCTTG CGATTTCTAG CAGTGTCAAG CCTAAATACA GTCTGACTGG
    31021 GCAGGGAGCC TGCTATAGTT CTGTTATACT TTGCTTGACC TAGTGTTGTA TGTGCATGAT
    31081 GACTGCTAGA CATTAATAAT CTTTCTCTAC TAGGATAAGC TGGAATTCAG AACCTTTACC
    31141 GTCAGTTGAA CTGTCACCCA AATCATCAAG TGATTCTCCG GCATAAGTCA ATCCAGTAAC
    31201 AAGTTCCCAA CCGTCATAAT CACCCGTAGT AATTACAAGC TTCTTAGGGT CAAAAGCTTC
    31261 ATCTTCACAT TCAAACGAGA GGAAGTGACC TTTCTCAATG CTTTGTCCAA GGAAGTAAAC
    31321 GTCACCGTCT TCAAGAGTTT CTTGAGGATA AATCTCTTCG GTTTGTTCTG TGTCAGCACC
    31381 CATATCAAAG AAAGCATCAG CAGTTAGTGC ATCATAGATG ACAGTATCGT TTTCATCTAA
    31441 TACACTAATA TAACAATCTC CTAGCGAAGG ACCAGTGTGG TGTGCAAGGT CATCGCATTC
    31501 ATGCCATTCA CCGGGATGAA ACGGGCGGAT ATCTTCGTCA ATTTCTACAT CGTTTTCCTC
    31561 AAAGAAATCG TCATTCCAGG CATAGTCCTC AACATCAACT TCATGTTCTT CAACAATATC
    31621 ATAGAATTCA CGCTTGACGG AGCCGATTAC TACTTCGCCG CCGCGTCCAC CAATTTCAAT
    31681 TCTGTACTTC ATTTAGTTTC TCCTTCCAAA ATGCAATAGT GCGATCTAGT CCCTCACTCA
    31741 ACTCAACCTT AGGTTCCCAT CCAGTCATGT TAGTAAGCTT TGTATTACTA CTGTTTAGCA
    31801 GATAAATCTC TCCGGGTCTA GTTGGTTTGG TATTCCAATT GACTTTACCT TCCCAATTTA
    31861 ACTTCTTAGC AATTATATCT ACATAGTCTG AAATGCGAAT TGCATTGTTT GGGCCCAAGC
    31921 AGACCAAATG ACCTACGCAC TTGTCTGGAT TATCGATGAC AGATTCCCAT GCATCTATCA
    31981 AGTCATCAAT GTATAAGAAA TTCCGATAAG GAACTCCATA CCCCAAATTG ATTTCATTTG
    32041 GATTCTTTAA CATCTGAGTG ATGATTTGCT CGGTAACAAA GAAGTCATTA TCCTTACGAC
    32101 CATATGCATT AGTTTGTCGA ATGATAGTGT AAGGGAAGTT GTAGCTTCTG CTTGCATATT
    32161 CCAAATACTT CTCACAAGCA AATTTTGCTA CCGAATACGG CGCATTGGGA TTGGGAATTG
    32221 TAGCTTCGTC AAAGACTTCG ATTTCAGATT CATTTCCGTC TCTGATAAGG TCACTGATAG
    32281 GTTGCCAACC ATATACTTCC ATCGTAGAAG CAAACACAAA ATTCTTTAGA TTTGAAAGTT
    32341 GGCTTGCGGC CTCAATCAAG TTGACAGTGC CCACATAGTT AATCTCACTA AACACCGTCT
    32401 GCTCATAAAA AGATTTTTCT ACTTCGGTTC GAGCGGCAAG ATGAACAATC ACTTCCGGAT
    32461 CAGCGGCATG AACCTCGTCA CGCACACCGG CATGCTCACG CAAATCGCTG TTGAGAAGAA
    32521 ATAAGTCATG CTTTTCTGTT AGTCGTGCTA CAATATGTTG CCCGATAAAT CCGCTATGAC
    32581 CGGTAATTAG AACTCTCATT TTTTAATCTG TGTATTAGGT TGTTTGCGAT TTTCAATAAA
    32641 GGTTTCTACT TTAATGTTTG GGAATAATGT TCGCACTACA CCCATTACAT CACCTTCTTT
    32701 TTGCTGCTTA ACGCACCTTT TATAAGCTTT CAATACAGTC ATCACTACGT CTCCTTTTAG
    32761 TAAGCTAAAG AATAATCTAC AATTTCACAA TTTCTACTGA CTTCTTTAAT GAAGTATACG
    32821 CATCTAGGCT TGTCTCCTTC ATCAATAGGG ACGCTTAAAA ATTGACCATT TTTCAATCTG
    32881 GGTGCATACC ATGTAACTTC TGGATAGATA TCAAGAATCT CAATAGGCAA GAATGTCGGG
    32941 ACAAATGATG TCAGTGAATT AAATTGAAAG GCGTTGAATC CCCTATCATT GAGACTCGAA
    33001 AGAGGTAATG CTTCTAAATC CCCATGCTCT TGCTCACCGA TTAGCACTTG CCAATCCATC
    33061 GGCATCTTGA TTACTTTGTC TGCAATCTGC AATACCAATG CAGGACTATT AAACGATTCT
    33121 AAAAAGATAA GGGGTATAAA ATGATAATCT ACATTAGCAG GGACGCTGTT ATCTAAAATA
    33181 GAAAATCGCA GATCGTCTAT TTCATCAGGC AATGTCTCTA GATTATACGA AGTATTTTCA
    33241 AGGGTAAGTA TTCTCATGAT GTTATTATAT CAACCTTTAC TGTATATGTC AAGATATTAA
    33301 TAGTCCAATT TCTCTATACT GAAAGGATAG TTGGCTTCTT TGTAGAACTG CTTACGTTGT
    33361 GTCAAGTGAC GCTTTGCAAA CTTACATGAG GATGTGATAT CCCAAATCTG TACATGGTCC
    33421 TTATCTTCTG CTTTACGAAT ACCTCTGCCT ATTGACTGAA TAACTCGTAC AAACGATTTG
    33481 CCAGGCTCAA TAAGAACCAA ATTAAAGATC CGAGGAATAT TAATACCGAC AGCCGCAACG
    33541 CCGTACGTTG CGACAATAAT TTTATCGTCG CTTGTGGCAA CCTCATCATA TTCTGCCTTT
    33601 CTTTCTGTTA GACCAGTGCC GCCGTTTACA AAGACAGCAT TGGTTCCTAA TCTACTTACA
    33661 ATTTCTTTAC CTGCATTCAC TCGGTCAACA AGGACCAAAG TATTACCAGT CAGATTCACC
    33721 TTCTCAATCA ATTCGGCAAT CGTATCAAGA CGATTAGGGT CCTCTAGTAA ATGCTTCAAC
    33781 TCTGACTGAT AGTTAGTGAA CTCAACCTTA TCTTTAAGCT GAACAATATT CACGTGGCAT
    33841 TGTGCAAGAA CGCCTCTCTC TTGTAACTCA CTAGCAGATA GCTTGCCAAT GACGGGGCCG
    33901 AGTGACACAA GCAATGAGAT TTGATCCATC TTGTCTTTGG GAACGGTTCC TGTCAGTCCC
    33961 CAGCGAATCG GAATGTTGCT AAACACGCCC GTAAGCATAG TCTTGAGAAC ATCAGCCTTT
    34021 GCCATATGAA CTTCGTCAAC GATGACACAA GCGATATCAT CAAAAAAGAA CTCATCTAGT
    34081 TTTTCTTCGC CTGCCTCGGC AGTGTTCTTG AATAAATTAT TCAAGCTTTG CCATGTGCAA
    34141 ATTGTGTGCG TCTTGCCATA ATCCTTACGG TCACCGAAGT AGACACCAAC ATCAAGTCCT
    34201 AGATTTATGT AGTCTGCTTC TGTCTGAACG ACTAGAGACT TGTTAGGGAC AATCACTAGA
    34261 GAGCGTCCTA GGTGCTCTAC GGACTTAGAT AGAGCAGCAG TCATCAGTGT CTTGCCAGCG
    34321 CCAGTAGCGA CTTCTTGTAT GCATTGCGGG TTAGCTAAGA AGTTATTAAC GATTTCAACC
    34381 TGATAGTCTC GTAGGACGAC AGCCTGACCC TCACGTTCAT GCCCAACTGG CCACAGTGTG
    34441 TCCGCAAAAC TATCTTCACG AATTAGTTCA AACTCTAACT TATCGTGCTG TAGTCTGTTG
    34501 TCAATTAATT CAATGTCATA ATTCTTATCG TATAGATAGG TGATAACATC TTCTAATAGA
    34561 TTGAGGTAAG TGCTGCCGGC AAGACTAAAA TAGCTAATCT TGCCGTTCCA ACGACCCAAA
    34621 CGAACTGAGG GCAAATATCT TGCCCCCGGC TTTTCATATT CAAACTTCTT CATCAATGCA
    34681 CGACGGTCTG ATAGTTCAAG ACCCTCAATC TTTACATTGA CTTCGTCCTT AATTGTGATT
    34741 TTTGCTTCGT TCATTTGACC TCAATCGGTC GGCTATTTTT AAGCACGACT GTTTTACTTA
    34801 TTTGCCCCGT AAAAGGAGTG CGACTGTCAA CATTACTTGT ATGCTGCATA AGCATAGAGA
    34861 CACCTTCAGG CAAGTCGCCA TATGACAATG GTCCCAAAGG TTTCATCCCG TACTTCGTAA
    34921 TCATACTAGT TAGATGTTCT TGACTGATGG TGTTACGCAA TCCCCTGCCA ATTACAACAT
    34981 TTTCGCAGCC GATGTTTTTC ATCCATCCTA TAGTGTTTTC CACATCAGAT AACTCTACTT
    35041 CGTACACTAA ATTAGCTGCA AATTTTAATT TTTCAGAATC TTTGTAAAGA TCTGAATCAA
    35101 TGGTTATTCC CATACGAGTC AGATTAAATA TCATTTGTGG TTCCAAATTT AATTCGGTGT
    35161 CTTTAATTAA TTCTGCTAGT ATAGGATTAA TCGCTGTAAC AAGCAATTCG CCGTTGTATT
    35221 TAGTTAGTGT TGGATTCCAA ATTAATCCTT CATACCGCTT TAATTCGTCA ATGATAGTTT
    35281 GCAGGTCATC ATCATAACGC ACTGTAGAAA AGAACTTCGG GAGGGTAGTA TATGCAACTT
    35341 TTAGTGCGCT AGTACCGAAA GGCGAAAAAT ATGTTTTAGT TTCCTTGCTC CATTCAAATG
    35401 TATTGTTTCG AACATTGCGA AACTCACTGA TAAATGACTT GTTGAATGGG ACACGAATGT
    35461 TAAGTTCATC ATCCCGCAAT AACACAACAG CACCTGTATA TTCCGTAGTG CTTTCTACTA
    35521 TCATTGTTTT CCAGGGAAGT TCTTTAAGTT CTTCTTTGAC AAGTCCTTGC CTGACAAGCT
    35581 GCTTCTTGTA TTTGCTGATA AGTTTATCGA ACAAGTCGGC TTGATTGCTT GTCACCCGCG
    35641 AGTTGTTTTG TATTAGTGTC TGTAGGTTAG CCATAAACTT ATAGTCATAC TGGCTAAGAC
    35701 TAATCTTACC CTGCAAAAAG AAGTATAGGA GTTGTTCCTT GTTCGTCATT GTACTACTAT
    35761 ATCACCGTTG TTTATTAATT ACAAGTATTC TGGCAAAAAA GTAGGGACCG AAGTCCCCAC
    35821 AAGTTTGTTG AAAGGCTGTT ATTATTATCC CCGCTTCATA ACAGTGTTCA TAGCAAGTGC
    35881 CTGCCACTTA TTCGGAGACA TCTTGACAAG GTCTGCAATC TTGAGAGCAG TACGGATTGA
    35941 CAATTCACGC AGCTTAGTGC GATTTGCTTC CATAAAGTCG AGGATAAATT CGCCTTCGTT
    36001 ATTCGTAAAA TTGTAGTCAC CGAAGAGGCC ACCGTCTGCA TCGCGGTTAA CCTGACGAAT
    36061 ACGAAGCATC TTGTCACGCT CGGTGTCGAT AGTCAAGTCA ACAAAGTGAC AACGACTTTC
    36121 AAGTGCTTCA AGGTGATCTT GAAGCTTCTT GCTGCGAACG TTTTCAAACT TGAGGTTCGT
    36181 GATAAAGATA GCAGAACCCT TAAACTCAAA AGCATTCGGA ATGCCTTCAT CACGCAGAAG
    36241 GCGTGAGTCC GAGTTCCAGC AAATGCGCCG ACGCTTGCCG CTATCAAGAG CAGCCTTGAG
    36301 AATGTTCAGC GAAAGTTCGT CGCCGAACAC GCTATCGCAG TCATCAAACA CGAGGATGTT
    36361 ACCCTTGTCG CTGAAACGAT ACAGCTGGGC ATAAAGACCG AGTGCAGTCA TTGCACCCTT
    36421 AACAACTTCA TACTTTTGAC GCTTGTTAGC AATCTTGTCA AACAACGATG CTTTCTCAAG
    36481 CTGCTGTTCA ACGCCGAACG ACTTACCAAC TCCCGGAGGA CCCGAAACAA TCATCGCACG
    36541 AATATCACCC TTGATACACG CAGCAGACAT TTCATCGAGG ATTTCAAAAC GAGTAGCAAT
    36601 GCGGTCCATT GCTTCTTGGT CAGTTTCAGC TACAGCAGCA GTGACCGGTG CAGCATCACC
    36661 GTCAAGAAAT TCAACATCAG TAAAGTCTGA TACCTTGATG CGAACTTCAT CGATGTTTAC
    36721 GGGAAACACA CCATCATTCT TGACAGTCAC AAACGAACCT TTCTTTGTAG TCTGGAAACC
    36781 CTTCACGAGA GTAAACTGAC TGTTGATGAC AGGATTGTTA CGATATTCAC CTTGCTTGAT
    36841 AAGAATGCGA GACATATTGA TTCCTCTGTG CTGTTTCTAT AATTCACTAT AGCAAAATGG
    36901 GCAAGCATTG TCAACCGAAA AATGACCTAA TTTTAATTAA ATTGCTCTAG TAGCTGGTCA
    36961 TAATTGCCAC ACTGTCTACT ACACTCTATT AAGGGACTAT TATTCCAAGT ATCAGAAATC
    37021 TTATCAAATG GTCGGCTACT AAAAATATCT AGCAATGTTG TCTCATTGAG ATTAGGAAAT
    37081 TGATTAATTC TATCCATATA ATCTATTCTT CCATCATACC CTGAAAAGTG CCATTGAAAA
    37141 TCTAGCCAAC AACAAGGTGA AACATTGCCT GCTGCTGATA CGTAAATTTG GTTGTATTGT
    37201 TTTGCTTTGC AGGAAATTGA GTTAGGTTTA ATATCGTTAA TTAGCGCCTG CTGTATAATC
    37261 GGTATCATAG CCTGGCTTTT TTCTGTAGGA TAGATAATGT GAGTGGTCTT GCCTTCATCA
    37321 TCCAAAACAT GAAATTTGTT TCTCATAAAT CTTACAGTAT GTTTAGATTC AAAATTATGA
    37381 AAGCCTAACT CAGAACTAAG TTTCCTACAA TCATCAACCT GGTCTTCGTT GTGTTTAAAA
    37441 ACCAACATGT GCCATTCTGC AATGCCGCCT TCTTTAATGA AGACTGTTGC ATTTTCTATT
    37501 ATTTTATGCC AATCGGTATT AACCCGATAA AGACTATGAG TATCAGCTAA CCCATCAATT
    37561 CCAAATATCA CCCGAACATT TGCTTTTGCT AATTCTTGCC ACCAGGTTGT TGTTCTTGCG
    37621 CTTCCGTTGG TGTGCATACT TAGAGTAATC TTAGGATTAA TTTTTCTCAA ATATTGAAAA
    37681 ATTTCTAGAG TGTCTTTTGC AATTACAGGA TCACCCAAAT CTCCGCACAT AAACAAATTA
    37741 TCTAATTGCT TGATGAAATC CTCACTAAAC CAAACTTTGA ATTGCTCTAG TGTTATTTCA
    37801 TGTAGGTCAA TTAAAGGATT AATCATTCCG CCATTAATTC TTCTGGGACA CATAGGACAT
    37861 TTTGCTTGAC ACTTCGATGT TACTTCTAAG TGTACTGACC TGATTTCTTC GTAATGATAC
    37921 ATTTTTATCC GTTCAACCGT GATTGAATTT CGAGATAGAA TTGATTGTAC TTCGCCATAC
    37981 GGTCAATGTC TTTCTGCGTA ACACCCTTGA GACGACGGAT GTCAGTGTTA TGACGAAGGT
    38041 CACAAGACTT GACTCGCATT GCATCAAGAC TAGCGAAGAC CTCTTTCTTG TATTCATCGT
    38101 AGGTCTGTCC GGGCATCTTT GTAAGCACTC GCACACCTGC TATAACACGA GCAGTACAAC
    38161 CGATATCTTG AAGGTCTTGC CAAGTAGTCT TGGTATCTTC GATAACATCG TGCAATAGTG
    38221 CGATGCACTG CAATTCTTCA TCGTCGGTCT TGAGATAATG CATCACCTTG ATTGGGTGAA
    38281 GAATGTAGGG GTTGCCACCT CTGTCAAATT GACCTGCGTG AGCATTAGTA GCGAGAACTA
    38341 GGACTTTGCC GAGTAATTCA CCTTTTCTCA TATTTTGCTC CTTTCTCTGT TTATAATTAA
    38401 CAATATCAAA TTATAGGAGC TATGTCAACC GTTTATTGCA GTTTTTAAAC ATTTATAGTC
    38461 CATGCCCTTG CAACGTAAAA TTCTAGATTG TCTCTACGCT TCTTTTCAAA AAGAGTATTG
    38521 ACGTTCAACT TGCCGGATTG AATGCTCTGT TCCCATAGAT TTCTAACAGG GTTATGCTTT
    38581 TCTACTTCTA ATAGAATACG AGTGTCAGAG TCATCCTTAA ACCAATATTC ATAATGTCGG
    38641 GCCCGCTTCT GTCCATTATC GGCTTTAGCA ATAAAGGTTA GCGTAATGTC TTCCCTATCA
    38701 CGGTGTCTAG CAGGACCGAG GTCTTTGCGT TCTCCACCAA AAATTTCAAC AAGCTTCATA
    38761 TCATATTCGT AGAAATAAGG CAGCTTGTAC ACCATACCAA TAAAACGTGA AGTGAGAGTA
    38821 TTAGGAGAAT TGTGTAGATA CTGCATCAAA TCAGTTTTAA ACTTAGTAAA GTCATCACCG
    38881 CGCAACTTAG CCATGAGCAA CTTAGACATA TAGTATGATT TAAGGGTTTC GGCAAACACA
    38941 CGATCCTGAT CTGTAATTTT ACTTACAATC TTATCAGCGT GTTCGTTTAA AGACCAATTA
    39001 AGATACGATA TGGAATCGGT TTCTCGTGAC TCCTTTATCA AACGATAAAG AGTGCAACTG
    39061 ATTAGCAAAG GGTCTGTCGT GAAATTATAA CGGACTTCGG TATCTCTGGA TTCCGAAGCA
    39121 TCAACTAAAT CATCCCAAGC AATTGCTGTC ATATTTCTCA TAGTGTTCTC CTTACTATTT
    39181 CACACTACAT GAGTTATTGG AAATAAGCAA TAGACTTGTT ACCCAATAGT AACATCTTCC
    39241 ATGCCTGCGG TGCGTAGACG AACAATGTGT CCTAATTGCC ATTGTTTTGC GTCAATGCCT
    39301 TTAAGTATGC CCAACCATTT ATTTCGTAGT AAGGCAACTT CGTTAATGAG TACCTCAAAG
    39361 TCAATTACAT CATCCTCGCC CTCTGCATAC TTTTCAGCAT CACGAGGAGT GAGTTGTCTG
    39421 TTATAATTTT CAAGATACTT TTTAAAGTAG TTTCTTTTTA TTTTACGGAG TTGAATGTTT
    39481 AGGAAGTTGA GTACCGCTTC AATCTCTTGT AATTGATTAA AGCGATACTC CGTGATTCCG
    39541 GGTAGTGCGG CAATGTTCTT TTCAACATTG CCGTACACCC TAACATCAGT TTTTGCGGAA
    39601 ATCATTTCAT TCTCATAATG AGTAATGAAA TCAGGAATGT GACTCAAATC CTGAGTGATT
    39661 TTGCCGTACC AAGTCATTCG TAATCGTCGT TATAATTATC ATCATCATCA TAGTAGTCAT
    39721 CTTCGTCTAG GTCATCGTCA TATTCATGCA CTAGACCAGA ATCCGGAGTT TCTAGGTAAA
    39781 AGTCGACCGC AGTCTTGATA TCCTTGTCGC CTCGAAATGT TGACTTAATT TCATGTGCAG
    39841 AAGCAATCTC TTCCTCAACG AGATAGTTGA CTAGAGTTTC AGCAGCACCG TCAGTATCAC
    39901 CTGCTTCAAT GCTCGGCTTC AATAGCTTCC AAACTTCATT GATAAGAGAT ATGCTCATTC
    39961 CACAACATCC TCTTCTACTG CTGCTGCTTC TTCCGCAACA ATTAATTTAG AATTCTTACG
    40021 TTCAAATTCT TCCATGATAG CGTCAAGACA ACCATCGTCA TTTGCTTCCC AACCTTTACG
    40081 AAACTTCTTA ATGATAGTTC CGTCAAGCTT GTTATACACA AGAGAGTTGC CTTCCTTGTT
    40141 AAGCATCTTC AATGCTTCAC ACATATCAGT GAGACCGGAG TACGGACTCA TGCCAGTAGT
    40201 GTAAGGAATC TTGACTTGAA CAGATTCAAA AGGCTTTGCG TAACGAGTCT TCATTACCTT
    40261 ACAAGCAGCA CGAATACCGT TGACTTGACT GACCTTGTTG CCGTCTTCGT CTTCCTTGAG
    40321 CTTAAGCTTC TTCATTGCAA CAACGATAGA TGATGCATAG ATGAAGCCTT GACCACCTGA
    40381 AATCTTATCG TCAGGGTCAA ACATATCCTG TGATGCATAA GTGTGATTAG TTGCAACAAG
    40441 ACCTACATTG TTCGAACCAA ACATGTTCAC GCAGTTACGA ACAAGTGAAG TCAATGCCTT
    40501 GGGCTTACGA CCCATGTCAC CCTTCATATC ACCTGCTTCG AACTGATTAA CATCAGTGGG
    40561 AGTGAGCAAC ATGCCGAGAG AGTCAATGAC AAACAGGACC TTCGGCTTGT CTTCTTCATT
    40621 CATGGCTTTG TAGCCCTTCA TGAATTCACT GATAGTTTTA GCAACGTCAT CAATCATTGC
    40681 CATATTCAAT TTAAGTAGCT TCTCATCGCT AGTATCAACA CCGAGAGCAT GAAGCCATGC
    40741 CTCATCAAGT GCGTTTTCGC TGTCGATTAG TACAACGAAG ATGCCTTGTT CTTGGGCATG
    40801 TCTTACAATA TTGCCTGAAC AGATGTAGGA TTTACCTGCG CCTGATTCTC CTGCAAAGAC
    40861 TGTAACCTTG CCGAGAGGAA TACCTTTGTT GAAATCACCA CTAATGCGGT AATTGAGTGC
    40921 GTAATTGCCT GTGCTAATCC AATCAGTTGG ATCATTAAAT CCGATACTAA GGCCGTCAAT
    40981 AGCCTTGGTG ATGTCCTTGC GGAACTTACT AATATCAAAT GGTTTTGCCA ATTTTTATTC
    41041 CTATCTTACA ATTTGTTTTA ATTTATCACC GGGTAAGTTT TTTTCAAGCA TTTCGGGATT
    41101 ATTCTCAGCC AGCCTATCCA TATCAATATC GTGGGGATAA TGACGGAGAA TGGTTCTAGC
    41161 ACGATCACGA ATGATGCTTG GTACTCTCGG TGTTTTGCCA GGGTCGCAAA GTTCTTCTAA
    41221 AAGCTTTCTA CTTTGCTTCA AGGCTCTATA TCTTTCATCT GGTAATGTCA TATAAACCTC
    41281 CTGTCAAATG GGGAGGCTAG TGCCTCCCCA AACTAAGTAT TACTTAGACT GACGGGCACG
    41341 GATCATTGCA AGAATGTCCT GAGCCTTGTC GCCTGATGTG TCGGACTTTG GAAGTACAAC
    41401 AGCATCACTT GCAGCCGGAG TTTCGTCTTC ATTCCAGGGA ACATCAGTCG ATGCTGCTGG
    41461 TGCCTGTGCT ACGGGTGCAA CAGGGGAGCC TGTATCCGCA GACTCGGTAT GTTGGGCTGC
    41521 TGCACCCTCA GGAGCTGCTA GACCGTAAGG ACGATAGTAT GCGCCCCACT TGTCATTATC
    41581 ATAGGGACGA CCATCTACTG ATGCTTCAAA CATTTCCTTA ATGATACGAA GTTCTGCTTC
    41641 GCTTGGCTTC TTCGGCAAGA AGTCAGCAAG ATTATATGTA CCATGAGCTT CAATAGCTGC
    41701 TAATTCAGCT TCCGTCAACG GGGATTCCTT ACGGGCCCAG TTAGAAGTTG AGTAATCAGC
    41761 GTATCCTCCC TTTGAAGTCT TCTTAACGTT GAAGTCCAAA CCATTAGTAT AATCAGTCGG
    41821 CAAGTATTCC ATTTCAGGAT CCATCAAAGA TGCTTTGATG ATAGTTTGAA TCTGCGGACT
    41881 AATGATGAAA CGACGAATTG GATTCGCTGG AGTCTGATCG TCACCAAGTG GATTAGTGCG
    41941 AACAAAACCC TGATAGAGAT AAGAACGCTT CTTCCAATAC TTGTTAGCGA GTTCCTTAAG
    42001 AGTGTCATCC TTGTACCAAG GACGAACTTC TGCAAGAACG GGGCAGTTAT CGCCATACAT
    42061 TTCTACGCAA GGAACTTGTA CAGTAATTTG CTTTGCATTT GGATCACCCT TAACTCCATT
    42121 AAATGGAAGC TTGATGACCT GACGTTCTAC CCAGAAGCCC CATTCGTTGT TGGGGTTAGC
    42181 GTCTGGAAGA AAGCGAATGG TTGCAGTAGC ACCTTCGCTG ATATTCCAGT GGGGATAAAT
    42241 TGCGTTATCT GATTGTGTGC GGGCGCCGTT ATTTTGACCC TTGTTTTCCT GAGCTGCCAA
    42301 ACGTGCCCGG ATTTCTGCTA GACTTGCCAT TTTGTTTTCT CCTTTTTAAA TGTGCCTAAG
    42361 TTGAGCTTTA TAAGTGTTTT TATGTTTCGT TATCGGAGAT AACTACACAC AAGTTATGTT
    42421 ATAACTCATG TGCAATGTAT TTACAACCTA TTTGGGTGCA TAATATAATA ATATTTTACA
    42481 CTATGTACCC AAAATATAAT TATCTTTTGA ATCTGGCCAT TTCCATGATA CGAGCTAGTG
    42541 CCGGATCAAT CTCTGTTGAT TCGCTGGCGC CGACTAGCTT GCCAATGTTG TTGTTCTTAA
    42601 CTTTTTCTGT AGGTCCAAGC TGACCTACAC GCTTTTGGTT TGCGTCTAAA CCTTCTTCAA
    42661 CTTCTTCTTC TGCTACTGCC TGAGGTGCCA TGCTGATAAA GTTTTCGTCA ACATCGCCCT
    42721 TGAATGCTTT GTCAAGAGTC TTTCTAGCCA TCTTAACTGC CTGTTTAGCA GCCATCATTT
    42781 TAGCAGTGTG CTGTGTCTTA CCTGCATGGT CATCGCCTTT GCGATGTCCC TGACCACTAT
    42841 ATGGGTTAGC TTCTGGACTC TTATCCATTT CATTTACATC GTTTGCAGGG GTGCGTTTGC
    42901 GATTGCGGTG TTTTTCTTCC TGCTCAAAGT CTTCAATTGA TGGGATCCAA CTATCATCAT
    42961 CTAACCAGCT ATCATCATCT TCATCATCTT TCTTCTTGAA TGGAACAACA TCGCCCTCTT
    43021 CAAGGTCAAA TGCTTTTAGA TTTGATTTTT CAGTTGATTG GTTGTGCGCT AAAGTTGCTG
    43081 CACCCGGAGC TTCATCTAGC ATTTTATCAG CAGGAACTGC CATAGTCTTT GTAGTAGAAT
    43141 CCATGTCTAG CTTTTCGCTA ATGATAGTGT CAGCCCACTC AGCAAGAGTA TCTACTTCGC
    43201 TCATTTCAGC AACCGGCTTA CGAAGGCGTG AAAGAATTGG CATAGCTGAT TCAATACGAG
    43261 GATCCATTGT TTCCTGCACG AATAGTTCGT TGATGGATTC GTCGCCCTCA TTTTCCATGA
    43321 GAGCCGGTGT CCATGATTCA AAGTATGCTT GATAACCGCG ATGTCCAGTC ATCTTGCTTA
    43381 GTGTTTCACG AAGACCGTTA TAGTGATTGA TGCCTTCAGT TACAAGTTCT TGTGCTGATT
    43441 CGTTGAATTG TCCATTGCGT GTAGCACGAA CAAAGCCAGC CATCTTAGTA TAATCTTCAC
    43501 AGATTGATTT GATGTGGTTC CAACGATCAT CATTGGGTAC GCCGCCTTCT GCAATATGAC
    43561 GAGCATATAC ACGAGCAATG CCAGGACGAT TAGTTGGAGC TAGGAATCTT TCGCCATCTA
    43621 CGTTTTCAAG ATAAATTTTA GCTACATTTC GATAACGCTG CTCACCTTCT TCAAGTGCGC
    43681 GGTTGTGTTG TAAAACAATC TTTACATTAG GAACTGCATC ATTATATGAC GCTTTCTTAC
    43741 CCATTGGGTA ATAACCTTCA GCTACTTTTT CTTTCATCTT ATAATAATCC CGTTGTCTCA
    43801 TGTCATCGCT CAATCTGTCT TTGTTTAGCA ATTCAAAGCT TAGCTGGCGT CTTTGTGCCC
    43861 AGTTCTTAAC ATGCTTTAGG AAGCCTGTCC AACTATCATC ATATTCTACA CCGGGTGTTT
    43921 TACCGCTGGG GCTTTTTTGT TGTTCTTCAT CGTAATACAC AATGACGTTT TTTGCTTCAT
    43981 CAATTGTTAA CCAAACTTTA CCATAGTCTT CACCGTCTTT AATGAAAGTA AATTGTATAA
    44041 CGTCTGCTGC TTGACTAGCA GGAACACGTT GATTTTTACT GTCTAGCGGT ACAGGTTCAT
    44101 ACCCTCTTAC TTTTAAAAGA TTGTATAATT CTTTGTTGAA GTTTTCTGTA TCTTGAGCCA
    44161 TATGTATATT TATCCCGTAC TAACCCAATA TGGCAAAGAA GGGCAGCGGT TCAATTATCT
    44221 CATCATGGTC ACGAATATAG CTTTCAAGAT CACCATGATA GTTTGCCAAT TGTGTCATCA
    44281 TACGTACTGC CAATAAAGAT GACATAACTA AGTCATCAGT GTCACCAATC TTCGCAGCAT
    44341 AACTACCGCC GGATGCAACA AATGCTTTCA ATTCACTTAT AAGTGAGCGA CTATGTATTG
    44401 TAAGTTTCTT TGATTCTAGT AGAGTTTTGA ACTTAGCACA AGCAGCAAGC TTGGGTTTAT
    44461 TAGTAGTAGT GAATCCTCGT TTACCTTTGC CTGCTTCGCT GACGAAGATG CCTGTTATAT
    44521 TTGATTCACC GTACTCATTT AGTGATACGA TAGCAGCTTG TCCAATACCG TTATTTTCAA
    44581 TTGAGTAATA GATGTTGTTT GGTTCATTAG TTTTTTCTGA GATGTATTTG CAAATCTCAG
    44641 CAAGTAACTT AATTTGGCTA GGAATATCAG TCCTGTTGTG TTTCCACTCG CCAATCTGAG
    44701 TAGTAGTACT TGCTTCAAAG ATTTGAATAG CAGCAGGGTC ACCACCTGTA CCCAATGATG
    44761 GATCAAGAGC AACTACGTAT AGTCTGCCCC TTTCAGGTAG TTTATACCAA CGTACTTGTC
    44821 CCATTCTATT AGTAGGCTCA ATTCCTTCAA GCATGAGTAA TGTGTTTGGA TTGATTAGTG
    44881 TTTCGTCTGC AATGATGAAT TCGCAACCGA TTTCACGATT GAAGCGATCA TCACCGAGTT
    44941 GAGCTTTCAT TTCATCAGCC CATTTTTGGT CACGACCGGG CTGTTCTGTC CAGTATGCTC
    45001 TAAATGCTCT AAAGCCGTTA ACACCTAACT CAGTAGTGTT ACCAAAATCG TCTTCTGTTT
    45061 TGTTTGCTCC TTTCCAAATA AGAGCGAATT GGTCTTCGTC ACTGTTTGGA GTTGAAGTGA
    45121 TGATTGCCTT ACCACCAGTT GATAGTGTAG GAGTAATAGA AGTCCAGAAT TCTTGTGCGA
    45181 TTGAGGGGCG AACGAAGGCA AATTCGTCAA GATATAGTAG TGTGATAGAC ATACCACGAC
    45241 CGGTGTTTTC AGTCGTAGTA GCAGACACAA TGCGTGATCC GTTCTCAAAG TCTAGCGAAC
    45301 CCTTATTGTA AGTAGTTACA CCAGCTTTAA TGTGGTCTGG ACAGTTTTCG TATGCATAAC
    45361 GAATACGTTG CATGATTTCC TGCGCACCTG TGTACTTGTG TGCTGCAATT AGAATAGTAG
    45421 AGTCAGGGAC AAACATTGCA TACCAAAGCA AATAACCAGC AGCAGAAGTA GACTTGCCGG
    45481 ACTGTCTTGG CATGAGTGAG ATAGAGAAAC GATAGCGATG GTATGTATCA ATTAATCGTT
    45541 CTTGGAATTC CCACGGGTGA TAATTCATAC TACCTTTGGT AGGGTGCTGA ATTATGAAGA
    45601 AGTTATCCAT AAAATACAGA TAGCCTGTAT CTGGATCGCA GCACTTCATA AAGTCATCAA
    45661 GTTCTTTTTG ATTCTTGAAG ACTGTCTTCT TATAGGGATC CTTGATAAGA GTGGGAGTAT
    45721 TTGCCATACT TATATTTATA AAAATACTCC CACTGCGGGA GTAATTTTAC TTGATATCTA
    45781 AGGGTCTTGC TTTAGTAGCA ACAATACAGT AGTATGTCTC TTTAGCTTTG ACTGGGTTTT
    45841 CAGGGTCTTC GGGATTAGGA ACATTAAGAT CAAATTCAAG ATTATTAAAC TGGTCAATAT
    45901 TAAATCCAGT ACGCTGTAAT AGTGCAGCTA ATTGAGTATG TCCAAAAATA CTATAGTGAT
    45961 TCAGATTGTA TTCATGCTTT CTATCACCAT CAGGAGCAGG AACTTCAATA TAAATCTTTG
    46021 AACCTTGTTT CAATATACGA TTGTATTCCA TCAATGAGAA GATAGGATAT GGGCTATGCT
    46081 CCAATGCGTG ACGTAAAAAG ATGAAGTCAA CTGATTCATC ATAGTAACCA TCACGCTGAG
    46141 GCAAAAAACT CAAGTCATAC TTTTTAATGT TATGACCCTT ATCTTCACAA ATCTTGATAT
    46201 CGCCCGGGCT TAATGTTACA CCATGCACGT TAGTGTATTC ACGTTCTTTC ATTTGATCTA
    46261 GGAAGTAGCC GGGGCCACAA CCCAAATCAA GAATATGTGC GTCCTTTGGT AGATTCAACG
    46321 GATCAACATA TGTTTCTACT ACTTGTTTAG TAAGCTGTTG GTGAAATTTA CTGTCACCTT
    46381 CATCATAGAT GTGAGCAGTG TAAAGCCATT CATTATAGAA CTTGAGCTTG ATGAGGTCGA
    46441 GGGTGTTGTT AATGTCGATT AAATTGTTCA TGAAATTACT TATACAGTGA GTGTATAGTA
    46501 ATTATTTTTT TCTGTGGTCT TTTGGGCGAG TAGCTACCGG ACTAGTTTTG TTGACGCTAT
    46561 CTAATTCGCT ACTATCTCTA CCCTTAATCA TATGTTTAGC TTCTGTGGGG GAAACCGTAT
    46621 TAAATGCTTG CTGCATCATA TTATGTTCTA CATCAGTATA TGGATAAGCT AGGTTGTTTT
    46681 TGCCAGCAAA ACTTTCATCA TCCATTTTCA TTGCTTTAGT AGATGAACCA TCTGACATCG
    46741 CTACTGCTTT CATGATCTGA TTTAAATGGT AAGTTCTGTC GGTGCCATTA TCTTTGAACT
    46801 TGTAAGCACC GGGTTGGGCT TTATCGTGCC TTGTTGGCAC TTTACCCTTA CTCTCGTTTA
    46861 CGAACTCACT AGCCCTCATT TCTTATATCC TTTGAAGGGC TTAATAGGGC TTTGGTCTTG
    46921 GGTAGAATCT AATTCTTCAC TATCCAAATC ACCCTTGTTC AAATCTTTAA AAGGTATTCC
    46981 TGCTGCTTTA TATGCTATTT TTAACATATC CTGCTCTACT TTAGTATATG GGTGAGCAGT
    47041 ATTTTGTTTA CCTACCCAAC TTTCTTGCTC CATGTCAGGA ATAATTTCGC CATCAGTTGA
    47101 TGCAACCGCC ATCATAACTC TATTCAAGTC ATACGTTCTA TCATACTGAC TAATAGCAAA
    47161 TACATTTAAT CCAACCGTAG ATTGCTGCTG GCGCTTAGAT ACTTTACCTG CACGAGTGCC
    47221 ATGTGCTTCT TCAGTTATAA ACTCGTGCGC TCTCATTTCT TATATCCTTT GAAAGGCTTA
    47281 AGTGTTGATT GTGTTCCAGT GTTTGGTATC TCATCGCTGC CTGGCGTGCT TACTGATTTT
    47341 CTGCCACGTT TGCCTACTTT TGCTAATGCT TGATCAATGA CGTTTCCAAT ATCGGCATCA
    47401 AATTCAGAAG ATACTACTTG ATTCTCGCCC CATGCAGTTT CCGCTTTAAA TTCGTGCTTA
    47461 AACTCATTTT GAACACCATC TTCGGTACCG CTTGTTCCAC GAACATCTGC AATTGCTACC
    47521 CCGAATCTAT ACAATTCATA GAAGTCATTA TTCTTCAATT CAGGAATAAC ATAGGTATTC
    47581 GGTAGTGCAT AGGATGCAAC ACTTAACCCA TCGGTAGCGG ATTCTGTTAT GAATTCGTGC
    47641 GCTCTCATTA GAATGCTTGT TCGGTTTCTA CATTCAAATC ATTTTCAGTG GACACCACTG
    47701 AATCTATATA TCCGTCTATG CCAATCAATA GTCCTGCTAC ATTTGCTCCT ACCCACAGAT
    47761 TTTGCGAACC AATAAAGTGG AATAATGTAT CTGATGTTAA GGGATTAGCT AGGATTTGCA
    47821 CATTTCCACC TGCTACTGTC ATATCATAAG TGGAAATACC GTTACCAAAG AAAGTTGATC
    47881 CATACCCAGT AAACTTTACG TCATCTCCTA CTTGATTCAA CTGTGCAAAA AGTTGAATAG
    47941 TCTGTGATTC TTCGGTAGTT GCATCTGCGG TATAGATATA AAACTGACCC ATTGTGAAAG
[truncated: 378,364 more chars]
