# Supplementary material for: Clades of huge phages from across Earth’s ecosystems
Source: Nature. 2020 Feb 12;578(7795):425–31. doi: 10.1038/s41586-020-2007-4 (PMC7162821; doi:10.1038/s41586-020-2007-4)
Supplement: Supplementary file 6 — Genbank files for all genome. [file 41586_2020_2007_MOESM6_ESM.zip › genbank_genomes_SD-4/AOT-PERU_PHAGE_COMPLETE_CIR-CU-CL_35_94.gbk]

LOCUS       aot2015-SM37_SRR1761715_Peru_trim_clean_trim_clean_scaffold_2_curated_closed_complete_prodigal-single     203260 bp    DNA     linear   BCT NOV-13-2019
DEFINITION  aot2015-SM37_SRR1761715_Peru_trim_clean_trim_clean_scaffold_2_curate
            d_closed_complete_prodigal-single, contig.
ACCESSION   aot2015-SM37_SRR1761715_Peru_trim_clean_trim_clean_scaffold_2_curated_closed_complete_prodigal-single
VERSION     aot2015-SM37_SRR1761715_Peru_trim_clean_trim_clean_scaffold_2_curated_closed_complete_prodigal-single.1  GI:
KEYWORDS    .
SOURCE      AOT-PERU_PHAGE_COMPLETE_CIR-CU-CL_35_94
  ORGANISM  AOT-PERU_PHAGE_COMPLETE_CIR-CU-CL_35_94
            .
COMMENT     Data sourced from ggkbase. For additional details see
            http://ggkbase.berkeley.edu/organisms/404858
FEATURES             Location/Qualifiers
     source          1..203260
                     /organism="AOT-PERU_PHAGE_COMPLETE_CIR-CU-CL_35_94"
                     /mol_type="genomic DNA"
     gene            <1..177
                     /locus_tag="aot2015-SM37_SRR1761715_Peru_trim_clean_trim_c
                     lean_scaffold_2_curated_closed_complete_prodigal-single_1"
     CDS             <1..177
                     /product="hypothetical protein"
                     /codon_start=2
                     /transl_table=11
                     /translation="MGKDLNVSDIWGAIYKVDGIKRFIVNYPTSNIHCEPFEILLLPK
                     TGLTVETIENKDFK*"
     gene            182..3709
                     /locus_tag="aot2015-SM37_SRR1761715_Peru_trim_clean_trim_c
                     lean_scaffold_2_curated_closed_complete_prodigal-single_2"
     CDS             182..3709
                     /product="PE PGRS family protein"
                     /codon_start=1
                     /transl_table=11
                     /translation="MSEVNRILVDSNVAIEQANMSGLCFVDGLAISKSKYALEDHELS
                     IYKQATDYVSVFFNYNASNVYEYELCLKDYGVVITGNDKNNKELGNCNAGNVLIFLNG
                     ELLRRDEYSVLDGANIALLTAVPNKDFNEVIIYVSNSPIYYQRIKDPLKEIENLGYSR
                     NSSLIFVNGKKISPLNIKDMGGTIKINLEINPNKDLVEFYDLNANLNDVSSNQKTESL
                     NFSALLGYLTYGPLDDYKVRVPMLFDSYVVFDGLASLLIDNLRKGFFIKETDGPGSAI
                     VVDTDYDKNRIKTLTLSPFRYSILTKDQYHFEVPTAKSIEDYLSEYDKKFTFLPEVLR
                     VFQRVVLDEIQDSVARMRDLRNISRVDSKNINRLIKLLGFDLDIKHLNLRQRKELLEE
                     LNEFYRIAGTEDAYNLFNILQDSTHLVRMEQLFTPRTADKSENKTVYLYDFIQRERGQ
                     GYALGEKLQIEGTSLVAIVKAIGENGEIEALEYPDISQTGTENYSSQERRLLETSGGA
                     TITTTATDIYWNYNVKSIGNSQGFHVGQVLATPEFKNGTIIVQEVGEKGEIKRVSLNP
                     SSGSTEFSITNAGLYPVAKKLNLVLNSEDYGERELVYEKVGYGEMPKTILEEGAYLIE
                     FSGAAGGGGAGDTTKGSTNDLPASDGGNGELQTTRISIGKNENKIISGIVGQGGGGAY
                     ARGGDKRGWGGSAGQGASAGQNGSQIHLMGIGNRQNPKYPSGPNGNIASGGGGGSTKI
                     IIDKKEYVAKGGNGGGASSGKKAYIDINGKNGYEYRSVSGGVGGSGGISNGAGAKGGH
                     RNLNDNSFRGVNGQDGWIRIYKIQQRYSAQITGDQSTVAAGDQYKTTDGKITVNIVSV
                     SGGKVTSFKISPTIGYEIFNNYVIPLSDVAGGGNISIDSTPTKYRYGLEISSPGANYR
                     VGDFIEDVSPDGKPKYRIEVKSVDSIGSITSFDYVPKEGNKQSGYVYSNQATSMERGD
                     GATVIVTSTVDELQSSEREYIDFYTKQELGAILHRDYIINTLDYGFVNEGSPNSPYPW
                     QLGEPDIDYEGWTFSVNSAGETITDSAETSIDYGLVSEKIKGKWVEWWEWTRKKNYYP
                     TNHVDVEINVLSGEEAANATKRFISQFYSLASTVLYIHRLITVYNFGNSSKGASDGTS
                     MVFLGILTGQPITYETHTLTSDPDRQISA*"
                     /db_xref="mtj:J112_05295"
     gene            3719..5977
                     /locus_tag="aot2015-SM37_SRR1761715_Peru_trim_clean_trim_c
                     lean_scaffold_2_curated_closed_complete_prodigal-single_3"
     CDS             3719..5977
                     /product="hypothetical protein"
                     /codon_start=1
                     /transl_table=11
                     /translation="MKVTRESLASYNINPAYFFQTRKDRNAYFDANESVLRPGLYCAI
                     GGDPKSNDYTLPVWEMEVYNGTNWTLQTLDPNYSLIVTNDGLSALANPKTGEYKLQIS
                     ALKIISDVIKNPPKPIIQWGNSDFINWGQGTVLDTTNTNNTTFTLEKNLKWRTNLSNG
                     GIQFVVDINPETEGYRGDSQILERTYTIGAIGLYIKDPQTGENVLFAVGNLAGPITKN
                     VTTPNRVGNSIKIYLNTVISNLGTLADVTILNTSVNSVPEVITEKDLISGDKSETSPY
                     NLYLVDNLYGTNQPAIAVRSGNPVDKNLKWAFITPTDDSIAITDDMISDNLQDYMAAT
                     WDSNKEKFVPADGGGQQITDTNSNSSLTGIRVGKNIIFAGQIVNFSKSKVYNVTTPKT
                     GKDYNIGDIVEYKYNDDITFRIYISKVDDKGSVVQYSFTPTTGNEDINETEVVVKNVA
                     VQNEDATGLTIGISTSNSTNNIYVWNFPAEYINKPLYVDTGENIGRFTTTPTELFVGW
                     CTQTGPTSAIKLALDLRNEATYTDYGTTRYATNDEVSAPQGKATAEITSVTPKDLQNN
                     YVQKTKVKGNPGESAQNPVVVESYVRFNTPVIGKGVEGLPVNFDLQNPNENVSFYGLA
                     YRAWWGDLAEFYEADKAYPAGTLITIGDGVAEITEAKTECNGIISTAPGYELGEKKSD
                     KSLPVALVGKVPVLFAKDCAPKFGDKIYLSSTTNGRASTIPFGKCLGKIIDKRDNLDQ
                     KDNIMCSVRINF*"
     gene            5999..7732
                     /locus_tag="aot2015-SM37_SRR1761715_Peru_trim_clean_trim_c
                     lean_scaffold_2_curated_closed_complete_prodigal-single_4"
     CDS             5999..7732
                     /product="hypothetical protein"
                     /codon_start=1
                     /transl_table=11
                     /translation="MATTAVAFRRGNTTENNEFVGVAGEIVVDLGSKERADDGKSTIR
                     LHIGDNVAGGIKMCRADMLNCNIDSLTSGNLKNESGETVNLLKNNLGNYTAATNLSAD
                     SRAEISTRLKKDFALVGEDGATLDTTKLAEEPAKGKALAYADLSNVKKGAIESKVGLD
                     NYAKKDMSNVDTAKLAIDKGADNLAYADTRNVNTKHLAENRDGVDGNKNLAYADMSNV
                     AKKDLEENVVGKSFDSFENKDNKVTSISALSTNTQYPSAKATYDLLSNSLGDLDFVNR
                     RLENVQDWEMASSTVDMFVYRITEIIDGGGEYTVGATIDTEIEVGSGQKLLIIIDEVD
                     TGGKATRAHLNPKNGIQNVNDKITDKKNSGVFQINSEATLAGHLMLTDMTNAEEAIGD
                     NNTHAFVGVDVEYLSEGMNILGAEQNTSKEGVGAAKFITKDETTAITAEMASEDSNNN
                     GSRIILTPTGAYVNDTETRTVDNNHKIAKVQDIATGIATHNTANNAHANRFNEIQKSI
                     DKKQDKLPALESGKYLTNDGTTLSWGSFPILPALPTEEGTYHLRVKIVDGTPQYTWVL
                     DSLIVVKEDGQ*"
     gene            7801..8511
                     /locus_tag="aot2015-SM37_SRR1761715_Peru_trim_clean_trim_c
                     lean_scaffold_2_curated_closed_complete_prodigal-single_5"
     CDS             7801..8511
                     /product="hypothetical protein"
                     /codon_start=1
                     /transl_table=11
                     /translation="MKRNHYIIDENTNLEQVFATFQVLPEQETEENVFVLEGLAGDKL
                     LNVLDKIFDFEADWIEKDGSNCFIFSTSIKNLKTEDKMKAILFAIGSADKMVDQWMTL
                     NIYNLIKGYNTFADEYFEAEEIYFDSLVELMDVMGEFKDSKEYAELIRNVSIYYLSII
                     KTIGITSGNKLEQAIVLPLMYQRLLYMSDFISLSNILNKSKDIKESDLVVVNGSYAFL
                     LELSKRFIISNTFMKTEE*"
     gene            8516..9229
                     /locus_tag="aot2015-SM37_SRR1761715_Peru_trim_clean_trim_c
                     lean_scaffold_2_curated_closed_complete_prodigal-single_6"
     CDS             8516..9229
                     /product="hypothetical protein"
                     /codon_start=1
                     /transl_table=11
                     /translation="MAISTDNPVTYGDLVSNVLSYILNTCVNIGDEYKTEVSDKFKAP
                     QDVKIKNPNVVFGGAYGQINPNKPVGVKYVYSVAQRNADGLNLISAAQVEADFKNFLK
                     LRGISLEDKESVVVTTKGILNFYNNVSSFMTARLVLVTSELERKNAHVFYKTNITAND
                     YPNVPALIDEKEIIASADINASLDCLTETINLTKKTVPIKYDVSQYSSSSSSSSSSSS
                     SSSSSSSSCSSIFIAYFNI*"
     gene            9256..10149
                     /locus_tag="aot2015-SM37_SRR1761715_Peru_trim_clean_trim_c
                     lean_scaffold_2_curated_closed_complete_prodigal-single_7"
     CDS             9256..10149
                     /product="hypothetical protein"
                     /codon_start=1
                     /transl_table=11
                     /translation="MSNIKSIYEFLLWANCSNACKFCWQKHLNQQDKFLNTEQKIHSI
                     QSVKAFLNSGEFVKGSHVLLVGGELFDFDMLPEFESLVGQIIEMMNRGEIELLYLNTN
                     LLYQNLESLCYVLDLIQVNNLFSRLRFTTSFDIVGRFSSEARRDLMLNNMRKIKTKYP
                     EINIVANIILTKQACEKILAEEFSVKGFQDVYQIRVNTIPYIVLTEDMAASKDLIFKT
                     LLFLDKEMPGYLKAYVENFDLPQKKLLYEYTAGNENRLVFCSSDDDAKCGHSINFRKY
                     SIEQDSCFVCDIKKLLEMVEE*"
     gene            10146..11060
                     /locus_tag="aot2015-SM37_SRR1761715_Peru_trim_clean_trim_c
                     lean_scaffold_2_curated_closed_complete_prodigal-single_8"
     CDS             10146..11060
                     /product="hypothetical protein"
                     /codon_start=1
                     /transl_table=11
                     /translation="MTRLIQFELWKDCSNNCDFCFNKKFGKISSSKLKLERISFAKEF
                     ITGPKMKNYSAIGLIGGEFFGGQLSDKEVSEAFHSLIDLLALKLKDGSIEKVWVATAL
                     MFEGREELERTLKHFSDCGVLNNVLICTSYDVSGRFKGDGEKLWKDNMKFLKTRYPDI
                     MLHTEIIITQDFVDAVLNNRFDISIFAKEFDTHIDFLEPNCGFSYKSKAEHAKYIKNF
                     YPKRKSFIKFLQKVYTNGSIDLNSFLSSDLRAYSLYTEDNSGYKFFTDRAKKNSDLMC
                     DIPSKVGYIDSDIEMRSDVVKFLEAHNE*"
     gene            11053..12057
                     /locus_tag="aot2015-SM37_SRR1761715_Peru_trim_clean_trim_c
                     lean_scaffold_2_curated_closed_complete_prodigal-single_9"
     CDS             11053..12057
                     /product="hypothetical protein"
                     /codon_start=1
                     /transl_table=11
                     /translation="MSRSKNNNYEIKSIQFELWQNCNNNCAFCYLNKGRVLISPDKMI
                     QNIESAKKILNDKDRMKQYNCVGLIGGEFFQGQLSTKELKQSFIGFMQKLNQMLLNKE
                     ILEVWITASLMNDNLQDLFDSFDCFEFDKFDDDCRIFMCTSYDTKGRFKSVHQKEQWY
                     KNLEEVKDRYSKLFLHTQIITTQSFLEEVESGEFSFARLDKLSGADYKLPGSFRAYYT
                     DEIKNEESYPNHLRSIKSEFPDGFFVEHRDDFIKFLRRLAEFYGTDKLLQFADNKARS
                     MTLISFSDEHTILDRWSEDNHNENAKCGHPYDSYAYLDSNKCARCDALWLYDILTGEE
                     *"
     gene            12059..12973
                     /locus_tag="aot2015-SM37_SRR1761715_Peru_trim_clean_trim_c
                     lean_scaffold_2_curated_closed_complete_prodigal-single_10"
     CDS             12059..12973
                     /product="hypothetical protein"
                     /codon_start=1
                     /transl_table=11
                     /translation="MNGNMVQFGLWPNCSNACDFCLLKNKVFLSKEKMIQEIRNTRKN
                     IDVIDWTGKFSYGISLLGGEIYFTQDREIQTEYLALVNDIIEKILKVSPNPKVRYSTV
                     TNGLYDPTFLFEVVDKIKDAVGIKCVDVNFSYDLKYRFKTDERRKLCLENINKFHDRY
                     DYDVGVQMILTQYLIDYVREGKFDINKFLKEEIPGCSLCLLYPHKVRTGKILTDFNFN
                     RNDFLWFLQYLREENPFVFRSFVESTRNSGIFKYTGLYDKGGNTNQQPVLSDDKEIIN
                     NKCGHSVLYQCYSDSDKCMLCDINNFDE*"
     gene            12986..13966
                     /locus_tag="aot2015-SM37_SRR1761715_Peru_trim_clean_trim_c
                     lean_scaffold_2_curated_closed_complete_prodigal-single_11"
     CDS             12986..13966
                     /product="hypothetical protein"
                     /codon_start=1
                     /transl_table=11
                     /translation="MEKKSLQFELWQECNSRCAYCYLGSENRCTPDELKIKALDSTYE
                     KISDLEQYKEYDVLSFIGGEFFQGQLRNPVVREKFFKVMGKAHELMKAGYVRAIWMCA
                     TMTIGDQKDLYDFLDLFADIDVPVNSPDGVWICTSYDTIGRFHSDKMLQTWEYNMFNI
                     HKKYPKVKFNTTMILTGDLIKKFLNEEFSFTEFSNKYHTNFFFKQPAPGHFGCSGDME
                     SKKRMQKYLPNFFPERADFLKFLAKFANTNPDLFSHLFNIHFRADDLYRNFNDGERLM
                     VWNHRFKDRKEETNVKDDMALNTCGHLLQYASYIDSDKCMICDRDNIFED*"
     gene            13971..15056
                     /locus_tag="aot2015-SM37_SRR1761715_Peru_trim_clean_trim_c
                     lean_scaffold_2_curated_closed_complete_prodigal-single_12"
     CDS             13971..15056
                     /product="hypothetical protein"
                     /codon_start=1
                     /transl_table=11
                     /translation="MIINQNTNTHIYESEKGNVIIFSFYDSSCDEKMCKKITKALSDR
                     NYVFVFVLDNNEEEKTQRLVDEYISFYPNVESYVVVDKEKIKADYGYAGFVLDIENCG
                     EKDAYIFDGDNYRTKKQNLKNIVIKSYATKDNKLIPTFLDYNKIKEQIDEALNNGITD
                     LKLCKSEFSSSKDNKIKSIEITGQILKDYSQITTLEPAKMDIDKTSVETLIALMKNDE
                     RLIKYIHFTADYFSDRLLMIAKKEYGIKEIKEVFNICKESGVLFGARIWCGNPNETEE
                     DKKIEIDFIKLSDISYVDATPYHYLLKEGECEKEYWEKMQEKEQIEDVICDKWAKLEE
                     INTTDKGLFAAYNILIPLYDKLNEEND*"
     gene            15049..15432
                     /locus_tag="aot2015-SM37_SRR1761715_Peru_trim_clean_trim_c
                     lean_scaffold_2_curated_closed_complete_prodigal-single_13"
     CDS             15049..15432
                     /product="hypothetical protein"
                     /codon_start=1
                     /transl_table=11
                     /translation="MIKQKLRIFIDPLSDVTKKPVDLVTISSLLDFLSSRFEIESIDI
                     QLNERARPSQFYFDFLSGLCKGASKKINIDDYVGSKKPNVFKLDSFSSLNLIINNEGR
                     FTTIFENEKKSYGTCEELTEELSKN*"
     gene            15504..15998
                     /locus_tag="aot2015-SM37_SRR1761715_Peru_trim_clean_trim_c
                     lean_scaffold_2_curated_closed_complete_prodigal-single_14"
     CDS             15504..15998
                     /product="hypothetical protein"
                     /codon_start=1
                     /transl_table=11
                     /translation="MNLMHLIDSKDKTAKVVKLREEMVSSKINIIPIDKPSLVTPLTT
                     YYLNGVPNIPKEKDVVARWDNYLPIKINWTIGKEVKEEDLKRQYAFCIKVGNVNTPKM
                     NLREAESYTIVFNNAETCQKHLKWFNSCFLLTKTQEEEDKKEALRKKQEKMRAKMQSQ
                     LLGV*"
     gene            16003..18051
                     /locus_tag="aot2015-SM37_SRR1761715_Peru_trim_clean_trim_c
                     lean_scaffold_2_curated_closed_complete_prodigal-single_15"
     CDS             16003..18051
                     /product="Recombination nuclease n=1 Tax=Bacillus phage
                     CampHawk RepID=U5PSV3_9CAUD"
                     /codon_start=1
                     /transl_table=11
                     /translation="MATFNLQKITIKNFRSIKNVDLDIKDGLFAIVGKNKDQPSTFNG
                     AGKSSVVYALWWCLTGNSLGGEVLADDVINLQAKKDCKVECFFDTDQGEVIISRCRKD
                     SEHGNNLFLTINGQDLSCHKVADTQERINQLLKVSFDVLKSTIILTSDMKSRFSELTP
                     QARVSLLESIRDYSIWEKVRNESNIDIKAFDAEIKNLTGEMNQMSGSINTYNSLIADL
                     RTKYREESNRLQNINYDKDIQDLENQIQNVKNEIDKENYIQNEENYTKLQAEKLEKSQ
                     LLQESVIKLSGEKELINQEYQKTAIELNNSIQNNKNLVLELHKDVSTAEFDKKMAQNE
                     LNIINQWFVNDTCPTCHRKLDRTETEIEEKNREKASKEQIIASIDEKMAQINAKISTV
                     ESENEKLAITLQENEKMRLEAIRMQEKTYEEAQKDTKVKLQQLEADILNEKNAIEGKK
                     SKINTYNAQISQFQNKITLIQEQKINNTNRLQEIFDQAKKYQGEVEELEHKKLETQDE
                     ITKLEKKKLHVKFFYDSLGPRGNFRGVLLGQDIAYINQCIKSYAQKFFTDTEIYLTTP
                     TAEKPQIDIVFCEHGMEKPVSNLSSGEQKRCNLAIQLAIYELVQSTSLFNFNLRVFDE
                     IESSLDPAGVEQLLEVIDDRKEDTPTTWWITNNEMVSSNIINKIVATKVNGYTRVEYE
                     *"
                     /db_xref="UniRef100_U5PSV3"
                     /db_xref="U5PSV3_9CAUD"
                     /db_xref="seno:AU37_22710"
     gene            18065..18934
                     /locus_tag="aot2015-SM37_SRR1761715_Peru_trim_clean_trim_c
                     lean_scaffold_2_curated_closed_complete_prodigal-single_16"
     CDS             18065..18934
                     /product="hypothetical protein"
                     /codon_start=1
                     /transl_table=11
                     /translation="MTLILEKFHPIYWDKDYIMLDEDVQKNHLWLRYAHKTYNAIIKF
                     IELQLTTQEKKLIKTHLYRKLPNEKVPIENLGAIKQSNVGFSFSVYQEIKDKKCKLDV
                     LICDKAIYPNIIAAYEDDIDTLILPYLHNSPSVLDLQAIKEIYTSSGMIIHELVHWLD
                     DLQFDLHNVPPQEYYNSDSELNAFTLQLIDFLRAIALSGRGKNNETTLKEIMPFTSPN
                     FIENLIKNIKDDNFGYDGNLKYNMIGRILETFYNALTDKNRKKVIKRVCQYFQDIISQ
                     YQTRESRMEALAN*"
     gene            18977..20032
                     /locus_tag="aot2015-SM37_SRR1761715_Peru_trim_clean_trim_c
                     lean_scaffold_2_curated_closed_complete_prodigal-single_17"
     CDS             18977..20032
                     /product="hypothetical protein"
                     /codon_start=1
                     /transl_table=11
                     /translation="MILFFTDPHINETAQFSTPTETGFTIRQQEALQCCQDIVDVLQN
                     PKYHFSAVVCGGDVFNPVGNQISVSNLATAEKFITTIQKECIKQGIVFYILVGNHDLS
                     ANMVGFHKLISFKNYQNVRIVESLETVGNLVFLPYMYDDEAVNTYLEAAQDKQNKIAF
                     SHLEIKNVEIGAGIKTSKGASIDLLKQFKMVFQGHYHTPSRPADNIIVAGSTQKTSFK
                     DPGGGTMVIYDEDTNNFSRVPYSAPSWYTFTDENLEDVKTLDFNNYVKLIISSKNMLN
                     LTGITMEYLKNFKGSEIVIDVKKISGKRLQTQETDIKKETEEEVLQHFIESANVPEEE
                     KQTLIEVGLDLITRARK*"
     gene            20116..20991
                     /locus_tag="aot2015-SM37_SRR1761715_Peru_trim_clean_trim_c
                     lean_scaffold_2_curated_closed_complete_prodigal-single_18"
     CDS             20116..20991
                     /product="hypothetical protein"
                     /codon_start=1
                     /transl_table=11
                     /translation="MNPLEMSNKEINPEMAAQFAKKPEEQPRQDKQEIEWVNGKNQYR
                     RMIKFRLFPANSKENKKIGGGFVSGTHWLESNGQSIRYQCPEKTFPESGVVCPVCQMK
                     RELMRQGFTEADLSKDGRFGPENIFNPRIANAVKCVVIETDLKKDWDKSHISILQQNG
                     EAMLRWLVQKYVNPEIPNFTDWTKGAVIKFSRDTDTGKWDREVLPDSVPFNLWNAPAE
                     VVEKVKQQNEEITIAELFRMPTDEQTAEVKTILESIKAEIVAKKATETATAQTTTSYA
                     QPEQQNGLAADEIPF*"
     gene            21086..22156
                     /locus_tag="aot2015-SM37_SRR1761715_Peru_trim_clean_trim_c
                     lean_scaffold_2_curated_closed_complete_prodigal-single_19"
                     /gene="recA"
     CDS             21086..22156
                     /gene="recA"
                     /product="recA; recombinase A (EC:3.6.3.8)"
                     /codon_start=1
                     /transl_table=11
                     /translation="MAPKKAEEITTTNNSRDAGLKNAMALIQKQFGKESILTFTSSAR
                     QDIDYVSSGSLSLDWALGGKGYPKGRIVELFSEPSAGKTTLCLHAVAEVQKQGGKAAY
                     FDLENALDLEYAKKLGVKVDELIFSQPSCGEDALEMANILMQNNAVDIVVFDSVAAMI
                     PRAELEGQIGDSFIGTTARLLSQGLKKIAQSAARSNCLVMFVNQTRLKIGVLFGSPLT
                     TSGGEALKFYASQRLHITRTMKPEERNGEAIGNETKVKVVKNKVAPPFRVAEFMIEYN
                     KGISINSEIFKLGMKFGLIEKAGSFYSYEPEQFRCQGEANFKEWLNANPEIKEKIIAK
                     IKEKIAGTEAEAVMETEPEEAE*"
                     /db_xref="swi:Swit_0512"
                     /db_xref="UniRef100_U0ZSN1"
                     /db_xref="G1UE46_9BACT"
                     /db_xref="U0ZSN1_9NEIS"
                     /db_xref="3.6.3.8"
     gene            22160..22549
                     /locus_tag="aot2015-SM37_SRR1761715_Peru_trim_clean_trim_c
                     lean_scaffold_2_curated_closed_complete_prodigal-single_20"
     CDS             22160..22549
                     /product="hypothetical protein"
                     /codon_start=1
                     /transl_table=11
                     /translation="MKRAPLRPKKIYTLKRTPLKAGLGYKGLKRTPLKKQSDKAKELW
                     EKVREEALVRDEFKCIICKAPATDVHHIHLRSKRPDLKYKLCNLVSLCKRHHFHQGNE
                     KYQEQCEIIANKKGITVEELMKQAEGE*"
     gene            22554..23000
                     /locus_tag="aot2015-SM37_SRR1761715_Peru_trim_clean_trim_c
                     lean_scaffold_2_curated_closed_complete_prodigal-single_21"
     CDS             22554..23000
                     /product="hypothetical protein"
                     /codon_start=1
                     /transl_table=11
                     /translation="MEKIDKIKAFNPDSIRQQLQYMFEEEDIDAFLIFLENIKKFAKL
                     SPDKRHMILVDLAYFKSQIERFEAQVKSVKERKKIEQVQNAIKRAKMVGAKVTENIVT
                     EYTEPDKNLENIEELHTLALSWKDYMFDLYFMCGQTNKIIDNNSGF*"
     gene            23084..23326
                     /locus_tag="aot2015-SM37_SRR1761715_Peru_trim_clean_trim_c
                     lean_scaffold_2_curated_closed_complete_prodigal-single_22"
     CDS             23084..23326
                     /product="hypothetical protein n=1 Tax=Fodinicurvata
                     sediminis RepID=UPI0003B5C629"
                     /codon_start=1
                     /transl_table=11
                     /translation="MNPQTMNGEELLSFIQRIERIEEEEAALKADKKEIYSEAKSAGY
                     DPKYVKLMIKLRKMDQDEIDETDELTKMYKKAIGLK*"
                     /db_xref="UniRef100_UPI0003B5C629"
                     /db_xref="magq:MGMAQ_3384"
                     /db_xref="W6KNF9_9PROT"
                     /db_xref="UPI0003B5C629"
     gene            23391..23621
                     /locus_tag="aot2015-SM37_SRR1761715_Peru_trim_clean_trim_c
                     lean_scaffold_2_curated_closed_complete_prodigal-single_23"
     CDS             23391..23621
                     /product="hypothetical protein"
                     /codon_start=1
                     /transl_table=11
                     /translation="MLAKLKKQNTYDSKVDNVFLIDIPADTPPSDSLYMSLVGLETSI
                     DGKEYKVISVMQDVVTSEYYALCQELIKPEDL*"
     gene            23623..24621
                     /locus_tag="aot2015-SM37_SRR1761715_Peru_trim_clean_trim_c
                     lean_scaffold_2_curated_closed_complete_prodigal-single_24"
     CDS             23623..24621
                     /product="hypothetical protein"
                     /codon_start=1
                     /transl_table=11
                     /translation="MNNQTLIVDISHLIYRNASVSGTDLYTSDNLPVKALYGVLSSIN
                     HVITENTGINKIYLAFDGKPVWRKALYPDYKGNRESNPDNPRYQAYITPNEHGWSRKD
                     MLSWTINKVKEIAPTFAMHVVYDEEAEGDDIAYRLAKKLYDHENLIFMTDDKDWLQLI
                     NLFPNATIYRAMAEEYITKNNFQETQNLPANWFIFQKTMLGDKSDNIGPVIDGCGEKA
                     IEFLINEAIKNNINPNSDTILSDLYPIICEKSTKNELGRYKKLININTSESYEKYGRN
                     KQLVDFRYCPQKELITEKLNEISQLDFEAAGTIIQQLEFQSLAKIIVPGSPWYKLS*"
     gene            24651..26054
                     /locus_tag="aot2015-SM37_SRR1761715_Peru_trim_clean_trim_c
                     lean_scaffold_2_curated_closed_complete_prodigal-single_25"
     CDS             24651..26054
                     /product="Circadian clock protein KaiC n=1 Tax
                     =Novosphingobium sp. Rr 2-17 RepID=I9C6N8_9SPHN"
                     /codon_start=1
                     /transl_table=11
                     /translation="MEDAKFDFDDALQFKILQLLIQDYSWARSVGLEIIEEKYFDNEV
                     YGKIFVWIKYLIDKYQCPPERYNLKDCVDKVVNRGALSQDLQITYNTIIDRCYTPLDE
                     ATGNIDYIKDRALEFAKREKFRQGLEQSVSLLKMGPEAYEQAVPIMEKALSVGAGIDL
                     GMNLKRDIINLPEILGKKYDKTNMISSGLKGLDETIGGGWIRGTLSLVGGSPGAGKSR
                     VMAFFAAEALKRYKKVAIVTLELDEDETLANVASSLTKMTWWDIMDPDPVKKQEYRDR
                     VKRIEDACNPNLMVKFYINKTISSQTIMAWLMRLKSAESFTPDLLIVDYMDLLQPIEK
                     PKGKGDDSEYSALGIVCFDLIKVAKMFNIPVISGTQLGRAGWNLTGAEVISMASVSES
                     AKKAFNCHNLITINRNPGEKELNKARLYGAKCRTGHANTIVYCNYDLGTCTLSEVPEY
                     DPTETVAGAITVKETTK*"
                     /db_xref="UniRef100_I9C6N8"
                     /db_xref="A0A062XNQ7_9BACT"
                     /db_xref="sba:Sulba_0936"
                     /db_xref="I9C6N8_9SPHN"
     gene            26068..27030
                     /locus_tag="aot2015-SM37_SRR1761715_Peru_trim_clean_trim_c
                     lean_scaffold_2_curated_closed_complete_prodigal-single_26"
     CDS             26068..27030
                     /product="hypothetical protein"
                     /codon_start=1
                     /transl_table=11
                     /translation="MGTDFFYNYSKKTYHTSEIVIDYSAQYPVETPIVYNYFKNDSKE
                     QLFKATQDSARVFGPKWGLYGIDDKEGEFNVLNNLLSLNPEEGKKSPRTKSNCKHVRF
                     LYEWDTISLDDQKKITQQLIEKGVLLRAVFSGSKSIHHIIELWSEREPKNKEEYQFMH
                     EFIARRLKLQGYDTQCKDNSRLTRACGCYRKNKGKWQTLLYYNNAARFKCDDWYTYYL
                     SEKKARNTPSADKLIRAIKSIKNTNDKADFEFVERYIKSEERKGSFKDGNRHANFGRV
                     ISALKLKGKLSCEEVKAVLEPYIANTNNNDLRNGIEKLYNGAEE*"
     gene            27096..30824
                     /locus_tag="aot2015-SM37_SRR1761715_Peru_trim_clean_trim_c
                     lean_scaffold_2_curated_closed_complete_prodigal-single_27"
     CDS             27096..30824
                     /product="DNA-directed DNA polymerase {ECO:0000256|SAAS
                     :SAAS00057170}; EC=2.7.7.7
                     {ECO:0000256|SAAS:SAAS00057170};;  TaxID=1262987
                     species="Bacteria; Proteobacteria; environmental
                     samples.;" source="Proteobacteria bacterium CAG:495.;""
                     /codon_start=1
                     /transl_table=11
                     /translation="MNNELPILYPCHLHSWFSLADSCVSPQKLVKRMQELGLNKTAIT
                     DHGNVVHVIRFGSKLKENNLTLYPGEEFYYCDDVTQKDKDHRAAYHLTIVAYTQEGLS
                     TLYSLSSLSYAEGFYFKPKIDIKMLREHNKGIRVSSACIKGQIAENIINDDYESAKAV
                     AKAFKEIFGGNFYLEIMPHDLDEQRKANLGILKISQELDIPLLATYDAHMCWKNETKH
                     RRFLMQMTKAGWADGDEELGMTDTIYMMSAQEYLDYFAQYHPDFPQDKVIEAIANTEK
                     YLGNEVVELEDDTCIFPKIDIPAPYKDDLDYIRHLLWNSMKEKGLDKNQKYIDRVKME
                     LEIMNNDGFVPYFLVLYDVFNWCRKNHVMTGAGRGCFTEDALVLTNNGLKYIKDVTTG
                     DKVITADGKFEQVLETHKYPINEETIQFNYLYNGNAINRCTKDHKILVNRNGVVDYIK
                     AEELHLGDLLCSPKIKVEEDTKQYVDFDFDGTNIASDDNYWYLPVTEIIKRQKEELFV
                     YDLTIANNPSYTLNNIIVHNSGAASLMNYLLGITRIDPLKFDLRFDRFYNSGRKGADE
                     APDVDSDFADARREEVIKYTEEKYGADKISQICNISTMKLKSCIKDCARVLKVPFAEA
                     NAITNKIDWDAFESLDEAKEDKVAGAIIRKYSEVFEYVEYFLGFPRQFGKHAAGIIIA
                     NRRIGDICPMMLSEVEGKKFLISQFDKDDVHKTGLIKFDYLGLSTLTFLTHILDDIKR
                     TTGKDIDLDSLDVEDKAVYKNILATADTDNVFQMESGGMKAYLKRLSPDRFGDLSALN
                     SLYRPAGIKSGAIDNYINNKYNKPKTYGVKELDDLLAKTNFVICYDEIKMDIVGTFGE
                     FPPKDINKFRKSSGKKDPKSMQYCQDMKPMFVENAQKHGLTAEQASSLYDSLIGYAFC
                     KAHADCYSLLTFWTAWLKYYYPVNFLHASFTFSTTDVEKDKYSIKTAIKMAKKMGYRF
                     VSVDVNKSKANFSFDDENKIIYWSMRNIKQVSEDIAKKIEENQPYVDFNDFVTRGKEF
                     GVSKRVIDPLVVLGAFDSLNCPEQIKEWYIKNNKLKKADRESLGIEIKEAELEHIENK
                     FNVEIVKRSMQDKENEYLGLVISMDSVDFQVVKRCINNEKFRKLKDRDSCSLYGILTK
                     KELKKSKSGGNYGVLTIMDPDYNFYTIQVGSKAYAQLEQSGIPSEYKLEEGRWVMLNG
                     SKCDETRLFLNGTQIVDLKEYERKVLNGIIKEKMVFQA*"
                     /db_xref="R5RB95_9PROT"
                     /db_xref="hch:HCH_01861"
                     /db_xref="UniRef100_UPI000377BECA"
                     /db_xref="2.7.7.7"
     gene            30839..31159
                     /locus_tag="aot2015-SM37_SRR1761715_Peru_trim_clean_trim_c
                     lean_scaffold_2_curated_closed_complete_prodigal-single_28"
     CDS             30839..31159
                     /product="hypothetical protein"
                     /codon_start=1
                     /transl_table=11
                     /translation="MMRNDNTGTFFYNDGYREGSKFPKYRGEATIDGKVKKISIWVHE
                     STSGREFFTMQFTNPGEKYAKKLLRTHPKNTDGIRPASRIAEGVKKDDTRKIIELTDD
                     EVPF*"
     gene            31178..31792
                     /locus_tag="aot2015-SM37_SRR1761715_Peru_trim_clean_trim_c
                     lean_scaffold_2_curated_closed_complete_prodigal-single_29"
     CDS             31178..31792
                     /product="Putative deoxynucleoside monophosphate kinase n
                     =1 Tax=Escherichia phage PBECO 4 RepID=L7TKY0_9VIRU"
                     /codon_start=1
                     /transl_table=11
                     /translation="MIIGMCGLKGSGKNTVANIIKKNYPNWTDASFAKALKDGVAVLF
                     GLDRALLEGDTLESREWREKPNEFWCEKFGSLDITPRKILQVFGTDLIRNTFLTNFWV
                     DRLELDIKNLDEGKNIIITDVRFPNEVEMIKKHGGQIWHVHCGELPEWFTKYQSTGEV
                     PPVEIHESEWRWAKSIPDVIIHPPYKDINLLEKLVKEEYEKQFK*"
                     /db_xref="UniRef100_L7TKY0"
                     /db_xref="A0A097EYG0_9CAUD"
                     /db_xref="L7TKY0_9VIRU"
     gene            31879..32778
                     /locus_tag="aot2015-SM37_SRR1761715_Peru_trim_clean_trim_c
                     lean_scaffold_2_curated_closed_complete_prodigal-single_30"
     CDS             31879..32778
                     /product="hypothetical protein"
                     /codon_start=1
                     /transl_table=11
                     /translation="MKKTQTIGYLIDFINSGSNDEELFKKACQSHNDLKIYLCLEPKE
                     LSRYISKIKKNITPKELFDTLAKKQPSINISVEVYDRVVEMVRNDMEQYFKYNGFRMA
                     NAFGTQEDWISHFYVKYYYFANFYRMRWFFPEQLTKATKVKKTYKKYSDFLHLAQKSI
                     TEERRVQARKAAENPEASLNKSSMDAPVYQNNTRVTLSDIVRADDEFNAEHEARVFKR
                     RILQQSDNFEGGKHTQKIKEMLETGEYKGKKSELVLLRIFAYKAGMVTPKSVKFINSL
                     SKNYKDKFGISMALLNEQMKKFK*"
     gene            complement(32905..33447)
                     /locus_tag="aot2015-SM37_SRR1761715_Peru_trim_clean_trim_c
                     lean_scaffold_2_curated_closed_complete_prodigal-single_31"
     CDS             complement(32905..33447)
                     /product="Protein containing C-5 cytosine-specific DNA
                     methylase n=1 Tax=gut metagenome RepID=J9FQJ9_9ZZZZ"
                     /codon_start=1
                     /transl_table=11
                     /translation="MKVLSLFDGISGGRVALERAGIPVEKYYASEIDKYAITVAQAMY
                     PDTIQIGDVCKIDFTEYVNKVDMIIGGSPCFQADTMVFTDKGYVPIQDIQIGDMVLTH
                     NGRYKPVLAVGKRWANNCRKLKAETMLPILTTGNHPFLTDKNFVECDKLNKGDFIIAA
                     KTNFLGEDMSLVDAIKQKQL*"
                     /db_xref="UniRef100_J9FQJ9"
                     /db_xref="J9FQJ9_9ZZZZ"
                     /db_xref="fli:Fleli_2226"
     gene            complement(33459..33611)
                     /locus_tag="aot2015-SM37_SRR1761715_Peru_trim_clean_trim_c
                     lean_scaffold_2_curated_closed_complete_prodigal-single_32"
     CDS             complement(33459..33611)
                     /product="hypothetical protein"
                     /codon_start=1
                     /transl_table=11
                     /translation="MKIVSWILVVMLAFVTISIHNSMNAEINHLQEQLSVCRDWNNIL
                     LKVIAE*"
     gene            complement(33616..33825)
                     /locus_tag="aot2015-SM37_SRR1761715_Peru_trim_clean_trim_c
                     lean_scaffold_2_curated_closed_complete_prodigal-single_33"
     CDS             complement(33616..33825)
                     /product="hypothetical protein"
                     /codon_start=1
                     /transl_table=11
                     /translation="MKLTEITNTQHFCTVRFNKQIPEYIAVAVGIANNKTIAIWNNQD
                     GEQINIPFKDLGIKDVVFEQAEQKD*"
     gene            complement(33840..34103)
                     /locus_tag="aot2015-SM37_SRR1761715_Peru_trim_clean_trim_c
                     lean_scaffold_2_curated_closed_complete_prodigal-single_34"
     CDS             complement(33840..34103)
                     /product="hypothetical protein"
                     /codon_start=1
                     /transl_table=11
                     /translation="MGDMGELFNLLRSQKKERAHYLGTRYTHELCAAGAQFKTDGVYR
                     LGDFDCYPGRGYARNYRTNKKTCIEYVIKYKGDASKFPAPKGK*"
     gene            complement(34131..34340)
                     /locus_tag="aot2015-SM37_SRR1761715_Peru_trim_clean_trim_c
                     lean_scaffold_2_curated_closed_complete_prodigal-single_35"
     CDS             complement(34131..34340)
                     /product="Uncharacterized protein n=1 Tax=Burkholderia
                     glumae (strain BGR1) RepID=C5A7T0_BURGB"
                     /codon_start=1
                     /transl_table=11
                     /translation="MCNGKKIECKCAVCGEKFMARVADRNRGWAKCCSKSCAAILNNR
                     KTGNYKNYINTKRFFDYLGRKTFKD*"
                     /db_xref="UniRef100_C5A7T0"
                     /db_xref="bgu:KS03_2942"
                     /db_xref="C5A7T0_BURGB"
     gene            complement(34344..34736)
                     /locus_tag="aot2015-SM37_SRR1761715_Peru_trim_clean_trim_c
                     lean_scaffold_2_curated_closed_complete_prodigal-single_36"
     CDS             complement(34344..34736)
                     /product="hypothetical protein"
                     /codon_start=1
                     /transl_table=11
                     /translation="MSNVKCPFCGEELETMFGISESVLGCHKCRHIATIGVWQALIDG
                     KKAQDALKNVKEYYVIVRGYGKEQHYISYSTGFDWFWNWDLDHAEPFDTIQDAKDQIR
                     VAKIPHARVMKVRRLTEITSITKQDKMS*"
     gene            complement(34753..34896)
                     /locus_tag="aot2015-SM37_SRR1761715_Peru_trim_clean_trim_c
                     lean_scaffold_2_curated_closed_complete_prodigal-single_37"
     CDS             complement(34753..34896)
                     /product="hypothetical protein"
                     /codon_start=1
                     /transl_table=11
                     /translation="MWWKLKQLFCLHKWVFFTEYDEINNRNSHHYTIWQCDKCDKVKI
                     TRK*"
     gene            complement(34919..35269)
                     /locus_tag="aot2015-SM37_SRR1761715_Peru_trim_clean_trim_c
                     lean_scaffold_2_curated_closed_complete_prodigal-single_38"
     CDS             complement(34919..35269)
                     /product="hypothetical protein"
                     /codon_start=1
                     /transl_table=11
                     /translation="MSTRANIVLQEKGYTLCLYHHSDGYPSYLGWKLMQIMEKHKKDD
                     GFDIFDIANEMFKDKEDDGFEITKGQHGDIEYLYLIDIQDKEIACLRPDESLLKRVKY
                     NSDKDIQEWYNFCK*"
     gene            complement(35272..35520)
                     /locus_tag="aot2015-SM37_SRR1761715_Peru_trim_clean_trim_c
                     lean_scaffold_2_curated_closed_complete_prodigal-single_39"
     CDS             complement(35272..35520)
                     /product="hypothetical protein"
                     /codon_start=1
                     /transl_table=11
                     /translation="MTVKELLEKLRHLEYGYGADNKNKNESTDENLLCLPIVINTENG
                     TQEIKSVILRTDDLAPYCRVIELSTKTITIQLKQKQKD*"
     gene            complement(35727..36317)
                     /locus_tag="aot2015-SM37_SRR1761715_Peru_trim_clean_trim_c
                     lean_scaffold_2_curated_closed_complete_prodigal-single_40"
     CDS             complement(35727..36317)
                     /product="ATP-dependent Clp protease proteolytic subunit 
                     {ECO:0000256|HAMAP-Rule:MF_00444,
                     ECO:0000256|RuleBase:RU003567}; EC=3.4.21.92
                     {ECO:0000256|HAMAP-Rule:MF_00444,
                     ECO:0000256|RuleBase:RU000549};; Endopeptidase Clp
                     {ECO:0000256|HAMAP-Rule:MF_00444};  TaxID=1262941
                     species="Bacteria; Firmicutes; Clostridia; Clostridiales;
                     Lachnospiraceae; Roseburia; environmental samples.;"
                     source="Roseburia sp. CAG:18.;""
                     /codon_start=1
                     /transl_table=11
                     /translation="MSLVPMVIKKAADGERAMDIYSRLLSDRIIFVGEEITDELANNV
                     VAQLLYLESEDKNKDIQMWINSPGGSVTATRAILNAMNYVSCDVSTIGMGYCCSGGSV
                     LLAGGAKGKRFALEDTEIMIHQPLGGAKGQATDIQIQAENISKTKEWLIDFYARVSGE
                     KKTKVANDIERDCYLTPEMAVKYGKCGLIDGIKKSR*"
                     /db_xref="R5VB08_9FIRM"
                     /db_xref="bprm:CL3_01390"
                     /db_xref="UniRef100_R5VB08"
                     /db_xref="3.4.21.92"
     gene            complement(36607..36834)
                     /locus_tag="aot2015-SM37_SRR1761715_Peru_trim_clean_trim_c
                     lean_scaffold_2_curated_closed_complete_prodigal-single_41"
     CDS             complement(36607..36834)
                     /product="hypothetical protein"
                     /codon_start=1
                     /transl_table=11
                     /translation="MKKILLIASILILFGCKSASNPCVTVNNYRQTNYSTQSCYDGTK
                     TFSQIIVCLQEVDAKEKNQNNITNEMLDKIA*"
     gene            complement(36835..37143)
                     /locus_tag="aot2015-SM37_SRR1761715_Peru_trim_clean_trim_c
                     lean_scaffold_2_curated_closed_complete_prodigal-single_42"
     CDS             complement(36835..37143)
                     /product="hypothetical protein"
                     /codon_start=1
                     /transl_table=11
                     /translation="MLTKIKIAIGVLALVTVTTLFALWRVSESKYNAEKSQKESLQAQ
                     LVAAQKENANLIAYNKKITIEMEKIEKEYQKRFQDIPSDTCGDSKPTSGLLEYLKKGA
                     *"
     gene            complement(37292..38398)
                     /locus_tag="aot2015-SM37_SRR1761715_Peru_trim_clean_trim_c
                     lean_scaffold_2_curated_closed_complete_prodigal-single_43"
     CDS             complement(37292..38398)
                     /product="GMP reductase {ECO:0000256|RuleBase:RU003929};
                     EC=1.7.1.7 {ECO:0000256|RuleBase:RU003929};;  TaxID=13249
                     species="Eukaryota; Metazoa; Ecdysozoa; Arthropoda;
                     Hexapoda; Insecta; Pterygota; Neoptera; Paraneoptera;
                     Hemiptera; Euhemiptera; Heteroptera; Panheteroptera;
                     Cimicomorpha; Reduviidae; Triatominae; Rhodnius.;"
                     source="Rhodnius prolixus (Triatomid bug).;""
                     /codon_start=1
                     /transl_table=11
                     /translation="MKIVEEYQLDYQDLMLAPTTSEISSRKEVDTQIELPRLYSLHSP
                     IGNPIFNANMGPFSFGFVYRMLENNCFGLLHKWEPKDKIVDFVLGVDDKYKECEKAYC
                     HQRTKNPLDNLFFTMGTRAEDLFVLEDVFKRLENAGCSLVSYNIRIDSPNGHNTQFLN
                     TIDKCRNKFGNKAFIVAGNIVTGEKTKEVLKAGADMAVVGIGPGNQCQTRVKAAVGRP
                     QASAVIDCAAVARDMGGGIVADGGIKIPADVVKALSLGAHAVMIGSMFGGANETQEEK
                     VINKDGIECKPFYGSASQMAHDKFYANKSMDYKSFEGICSLLPCTGPAKATIDDILGG
                     IRSAGSFIGAKSVKEFYEKAILYKVHNQISRMGK*"
                     /db_xref="R4G454_RHOPR"
                     /db_xref="har:HEAR2601"
                     /db_xref="UniRef100_R4G454"
                     /db_xref="1.7.1.7"
     gene            complement(38399..39232)
                     /locus_tag="aot2015-SM37_SRR1761715_Peru_trim_clean_trim_c
                     lean_scaffold_2_curated_closed_complete_prodigal-single_44"
     CDS             complement(38399..39232)
                     /product="hypothetical protein"
                     /codon_start=1
                     /transl_table=11
                     /translation="MVRIKFFSDVHEDVNGSVLARNFQGCSADWDVALIAGDIAGSIS
                     ATERFLDKYMKGKTVYFVNGNHQVYNKENKTIQQITKEYREKFPLGSGNWHYLENDYA
                     QIDSHVYVIGAVFYTDYMIGGKKLQKKYMINGFFGLNDFRMGSYDVKGERVELKPEHY
                     LEMHKKSKKEIKRLHDEIVAKDPDAKIILMTHHCLSLKCVARRWETSRLNASYASKLE
                     RWVINDLPNVVIVNSGHVHDCADFEFGRKRRVRYIINPVGYCAYYEDCDYNKEKILEI
                     K*"
     gene            complement(39232..39576)
                     /locus_tag="aot2015-SM37_SRR1761715_Peru_trim_clean_trim_c
                     lean_scaffold_2_curated_closed_complete_prodigal-single_45"
     CDS             complement(39232..39576)
                     /product="hypothetical protein"
                     /codon_start=1
                     /transl_table=11
                     /translation="VACSIISKEEFISIVDKMVDIENKIECAEKALEDTESGCRCDLP
                     QPYLDLLVNSVNKMLFPDVDFSCDEAPFVEWWFSPWREGKINTSYDVKYKGVETKLNT
                     PEKFYDFYEGVC*"
     gene            complement(39561..39860)
                     /locus_tag="aot2015-SM37_SRR1761715_Peru_trim_clean_trim_c
                     lean_scaffold_2_curated_closed_complete_prodigal-single_46"
     CDS             complement(39561..39860)
                     /product="hypothetical protein"
                     /codon_start=1
                     /transl_table=11
                     /translation="MKKSFRKINIPNAALFEKLPYDSPLPKMLPSCGGHLTLEFDKNT
                     NQWLGTVSFVQEELDRFNIDVKYFYYDETFNFYMYSIALDAKDITKEEEVLWHAQ*"
     gene            complement(39871..40239)
                     /locus_tag="aot2015-SM37_SRR1761715_Peru_trim_clean_trim_c
                     lean_scaffold_2_curated_closed_complete_prodigal-single_47"
     CDS             complement(39871..40239)
                     /product="hypothetical protein"
                     /codon_start=1
                     /transl_table=11
                     /translation="MTFMNKLKYFLDSAFVGFNLTNFASNIFMFLLYLVVYALSPQTA
                     VGIAIAILTIALGLLLFYPEFIEPNKTLHKTKKSPIELALNRLWGYLFVTLFTLGGHY
                     FVVGYMLTTFFFGTLRNKMN*"
     gene            complement(40241..40996)
                     /locus_tag="aot2015-SM37_SRR1761715_Peru_trim_clean_trim_c
                     lean_scaffold_2_curated_closed_complete_prodigal-single_48"
     CDS             complement(40241..40996)
                     /product="hypothetical protein"
                     /codon_start=1
                     /transl_table=11
                     /translation="MKAWVIGEYSESVLMALNNALGKGLLEDYVNDDNIPEHLIQHKE
                     NWIIVKGKIHTDDFLRKVIATGKIINNGKKFFLSHCACFCDTSASNTSFVLTDAACVP
                     FPTAEQRKVILDNAIDFYSFLWGKPKEDCHISIISAGGDSNRSADPELYDWWQKQKNN
                     YSHLRLEQLDVALNKRIRDEKKVDGELADVIMVKDINVGNAIWKSLTALNNTWTCAGN
                     LMGLGIPVVLNSRGDNYWAVLDSIRIAVKNGEK*"
     gene            complement(40996..41163)
                     /locus_tag="aot2015-SM37_SRR1761715_Peru_trim_clean_trim_c
                     lean_scaffold_2_curated_closed_complete_prodigal-single_49"
     CDS             complement(40996..41163)
                     /product="hypothetical protein"
                     /codon_start=1
                     /transl_table=11
                     /translation="MIKISHVKTLDDLKCFIAYCSEHIKDCKDTKELEQNWENFNKSI
                     KKITKNMMERL*"
     gene            complement(41160..41714)
                     /locus_tag="aot2015-SM37_SRR1761715_Peru_trim_clean_trim_c
                     lean_scaffold_2_curated_closed_complete_prodigal-single_50"
     CDS             complement(41160..41714)
                     /product="hypothetical protein"
                     /codon_start=1
                     /transl_table=11
                     /translation="MKTFPSLASFVNFSENDDCFFSMLLDSDAIIFEAHKTRLESKAT
                     TLRKLAFGNKGNRYDILTAHLNRQEINKMCKTVLENLKTKPNVKKVKYIKEIPDWVFV
                     DVVNECSLLFSYNDSTDSLAVLFIPSRNMDEVLSAYKPANLIKRIWNVVRHKSLDGKA
                     IALGVSEIGQDLANYFYQLQRDKK*"
     gene            complement(41727..42230)
                     /locus_tag="aot2015-SM37_SRR1761715_Peru_trim_clean_trim_c
                     lean_scaffold_2_curated_closed_complete_prodigal-single_51"
     CDS             complement(41727..42230)
                     /product="hypothetical protein"
                     /codon_start=1
                     /transl_table=11
                     /translation="MIDRHSLLQALNVAFDETKNSEYRQRMAACLLNSKGEILEVGHN
                     STSSCFWMKPENGYRKDQKGRHCELDVVLSYIQKRLDSKSSSRLIYLANGGPNATFKE
                     QEEFFNFVKGLNIEMIVVVRRKGGMFSETRGSSKPCYPCWKFLKKCGIKSMVYYNEDN
                     HFVEEKI*"
     gene            42368..42826
                     /locus_tag="aot2015-SM37_SRR1761715_Peru_trim_clean_trim_c
                     lean_scaffold_2_curated_closed_complete_prodigal-single_52"
     CDS             42368..42826
                     /product="hypothetical protein"
                     /codon_start=1
                     /transl_table=11
                     /translation="MPLQKMDADTKMEIIINLAFGTPLPEISKKYDIQENRIINLRKN
                     NYKLYNQVSEEFYIIDEVAILGLPPLYERAVNIVKRRHKDKFQIISNNFFKLDNKSMF
                     IDEVMEIANEIIAKDEIPPLQSIPNIKNNYASNKKQIKRTRTCRLPKQKK*"
     gene            42799..43185
                     /locus_tag="aot2015-SM37_SRR1761715_Peru_trim_clean_trim_c
                     lean_scaffold_2_curated_closed_complete_prodigal-single_53"
     CDS             42799..43185
                     /product="hypothetical protein"
                     /codon_start=1
                     /transl_table=11
                     /translation="MSITKTKEVEIPANMSLMEYAQNTKGIYVNLLNLCGRSPAGKYE
                     FRYMLSNKNLLGEKVKFQMGAEETEASVIYSCLGTDYKNQKKYRREFKEAVDQLVKDY
                     KNQERVEAHLATENYTLAEMRKKGLI*"
     gene            43190..43465
                     /locus_tag="aot2015-SM37_SRR1761715_Peru_trim_clean_trim_c
                     lean_scaffold_2_curated_closed_complete_prodigal-single_54"
     CDS             43190..43465
                     /product="hypothetical protein"
                     /codon_start=1
                     /transl_table=11
                     /translation="MDKKIEKISKILDVPPEVVALSLYTYLSVVLEELLEKKSSVTMF
                     GELILDEENNIQFKNNKFEFDNGLFSKKDMLSILQVAENGPAKPIFR*"
     gene            43437..43709
                     /locus_tag="aot2015-SM37_SRR1761715_Peru_trim_clean_trim_c
                     lean_scaffold_2_curated_closed_complete_prodigal-single_55"
     CDS             43437..43709
                     /product="hypothetical protein"
                     /codon_start=1
                     /transl_table=11
                     /translation="MVQLNLYSVKPRKLSVDELNDMLEILEDAYEDCCSKRDDYYRQI
                     ALIHLLLGLPNESRKYNKENASINFWIYKLYPIIKEYRKKYGYGEI*"
     gene            43712..44212
                     /locus_tag="aot2015-SM37_SRR1761715_Peru_trim_clean_trim_c
                     lean_scaffold_2_curated_closed_complete_prodigal-single_56"
     CDS             43712..44212
                     /product="hypothetical protein"
                     /codon_start=1
                     /transl_table=11
                     /translation="MAGGIKDKQTKNFTISYEDYEFSSEEFVFIAFSILESQKYYGLI
                     ELMSIVEDPGLIMKMIYLMNGMTIKFPTPTEFAKCLKAASYIYTDALKQVTSTVKAKP
                     ADIRQTMGISEEEEKELLDMFDNWVVYMHKQGYEVDDFIKFQRKNTKKRIKDIKVGKK
                     WTARRY*"
     gene            44212..44919
                     /locus_tag="aot2015-SM37_SRR1761715_Peru_trim_clean_trim_c
                     lean_scaffold_2_curated_closed_complete_prodigal-single_57"
     CDS             44212..44919
                     /product="hypothetical protein"
                     /codon_start=1
                     /transl_table=11
                     /translation="MYTNPKNISDTPKVWTEEQENNMEVSPIENLPDTIEEPAVPELT
                     HEEKMKLVDEAPEDYKSMLGSLVEVSEMANTLQQLDTEESQAARARMLDLVAENFIRK
                     RMNTNQKLEDMKLDLISRVWHNIDQLDLQTAFEMAARIHEMTAIDGQKPLGAYSNPTL
                     MPTGDNSGPAVNLTINNATGQDSQITQNTLSVGSKPPVSDLKTVSKMSETIKAWGNIP
                     KKSDPIIINTEATSKTE*"
     gene            44922..48440
                     /locus_tag="aot2015-SM37_SRR1761715_Peru_trim_clean_trim_c
                     lean_scaffold_2_curated_closed_complete_prodigal-single_58"
     CDS             44922..48440
                     /product="Uncharacterized protein n=2 Tax=Parabacteroides
                     RepID=N2AY44_9PORP"
                     /codon_start=1
                     /transl_table=11
                     /translation="MNQLPIEIEQKLDQLPIIPFDDNEEFQRLLSSDLFTDIFNYYSK
                     NFASDKVKVQSEIYQKISLYLMLTNQSENFIEQADSILYNRPIPNIHDFLFKNYYMGY
                     TSGNIYPYWREKMEEMFAPGSSIKKAVFTGCIGSGKALSDNTIIPTPNGQRKVGDIKV
                     GDYLFSAEGKPTKILNVFPQGKIQTYKMTFSDDTEVICCKNHLWKVCECSKYRTLILS
                     TEQLLQKGLYNSRGIMRFKLPFCKPVEYSEKTYEIPPYTLGVILGDGNMNKNHVNISN
                     IDRDSFIVEKVAKELDSNKYYLKKRNCTGCSHYTIKLKKFKHGDGYIQKVKKLGLNTT
                     SENKFIPREYLEGSIKQRTELLRGLMDTDGCCVLFKGRKKTCTSFSTTSSKLAKDISE
                     LVRSLGGRARTSAYDRRGKRGPNHNCNFIEYRVQINLEINPFSLPRKANKFTPSTWTK
                     KIKSITPHKVEDATCFIVDNPDHLFLANDYTITHNSTIARKCLVYALYRVLCLKYPRA
                     VFNVDNDATLASFIFSITLKTVFQTNLMPFILILNSMPCFQRVQRASSFENFDISNPD
                     VPIPFYVDNTNSTICFKNNIIQTVGSQITHQTGFNLFSAFCFTGDTKVHTTSGDITFE
                     ELNKRFNGGERFKTICATGIENKKIKTETTEITKVQKTADVQKLIRVFFDDNNYIECT
                     PEHRFATIENGEITYKQAQHLTNTDEIVANKEQCRIKALKVIHLESPTPVYDLTVAGD
                     NHNFAIASIPGQLVFAHNCDEISEKGIENGLETINAIDSRITSRFQGSDYTFFSIVSS
                     AKQKMSPIGEYIKTIPVHDKENVVFSPKLWEVKPDADFQGDGRTFTVLVGNGVIPSRI
                     IDNETELQKIEDGTFFLQNGCEIINPPLVYKQKFEMNIEQAIQDIAGIATGGDDLIFK
                     DLSTLEDESLCPELHFVADLGKHTNLIDVFPQDMFIEGLNGKKRFKRAPNAKRTCHFD
                     LAEASGDSEAGIALMHVEKYYNPDIEQEEKYYVFDFVGWVSSQVRIDLEAIMKLYETF
                     VRDYGIDIEFMTTDAHQGELMKQYFDNHKLARKTGYISVDRYTTQYDNAARLMESGRV
                     KVGKCPYLMEQMRNVGIRNNHVERLTKCRKDMLDAFCGSIEAARLSNLSSSYQYFPFM
                     AGKKAQRAITYNELINPDTESLCEIA*"
                     /db_xref="UniRef100_N2AY44"
                     /db_xref="S0GT46_9PORP"
                     /db_xref="ksk:KSE_38990"
                     /db_xref="N2AY44_9PORP"
     gene            complement(48437..49354)
                     /locus_tag="aot2015-SM37_SRR1761715_Peru_trim_clean_trim_c
                     lean_scaffold_2_curated_closed_complete_prodigal-single_59"
     CDS             complement(48437..49354)
                     /product="hypothetical protein"
                     /codon_start=1
                     /transl_table=11
                     /translation="MTYFSYRWRVLNGLFEGFEDRNIAASFPIEVTHIAEKIYREARR
                     KLLDGISFQDRSAVFAKLRDNVGVEDDSTPVEFINDNVEYCGDCYVMRVPTKYSDSPL
                     SFIFRLKRSEDNFIAAYDDSGQKIILPYLPRTNTCFSRSVVEKFIANHGNIIHELVHF
                     LDDKCGILSKNPELDKKRYYNSEEEIRARVSSLILKIRSTILQSNDKTETLKRFLDDD
                     YLSSYIDNIFENPFETSKLTNYDYDGAVFVDFWEELTEENKERIKSMVKEYLQKVIPN
                     LTQENSKSDSTVEKFLITERTIQDIDLLY*"
     gene            complement(49351..50913)
                     /locus_tag="aot2015-SM37_SRR1761715_Peru_trim_clean_trim_c
                     lean_scaffold_2_curated_closed_complete_prodigal-single_60"
     CDS             complement(49351..50913)
                     /product="Uncharacterized protein n=1 Tax=Enterobacteria
                     phage vB_KleM-RaK2 RepID=H6X3J6_9CAUD"
                     /codon_start=1
                     /transl_table=11
                     /translation="MAIEKETLYDLYINQNMARFEVADKLGVPESQVKRYLIVYQIKK
                     PRDLYKICCSRIAKQKGGHTTGKKWYNDGEKETLAEECPEGFVAGKLRSTAEKIGKAL
                     KGRTYSEETIKKMSQKARGKKLSEETKKKISAYVSKHPPMLGKKHTDEARRKIKEARA
                     RQTLKAPLQEKINAFENTHTLSDYQNKKGIIDVQKICDEIGIQNDCNTRKRIYRMYDK
                     NGINYSFGANHISENKLREWIESFYTGEIIQGSRKILPGYEIDLFFPSANIAIEYNGC
                     YWHSVSKGMVEPNYHYNKSILCREKGIRLIHIWEDQWKDKRLQLILKQIIKAALKVPT
                     GQKKIYARKCQLKEIDKKTYEDYCNTHHTQKSKPAKIMLGLFYEGELVQVASFNPYNS
                     RNGRKAEKVQYDYEFCRGCEAFNHSRVIGGVSKLFSYFVNKYNPSSVLCYSDFNLFYG
                     NGYAACGFELDGFTGPDKFYIDEMGVRIPRRANKYKEYKENVDSGKWLLCYGAGSLRF
                     VWRKSGQDKVKL*"
                     /db_xref="UniRef100_H6X3J6"
                     /db_xref="A0A0A8J947_9CAUD"
                     /db_xref="H6X3J6_9CAUD"
     gene            51071..51814
                     /locus_tag="aot2015-SM37_SRR1761715_Peru_trim_clean_trim_c
                     lean_scaffold_2_curated_closed_complete_prodigal-single_61"
     CDS             51071..51814
                     /product="hypothetical protein"
                     /codon_start=1
                     /transl_table=11
                     /translation="MAKFSPIHEVIENAINLDLANPGFLISEKEQGLKDSAIYMGCLD
                     YYRCWPMKVRMARKYGMDGGQYTIPFDAVFNEGVPRIPKEQQKYAYFLGVMRVNKPSW
                     NQMSNPNNFDRQLLGVSIQPNQYDPLKQITYETYEDLSTGQPQFDIDRTTSTINVMCP
                     FGLGQLIWDFAVGFTNPEYVEMSKVDWLCTFISYRFIESIVQARSGIKLTNAGFDVST
                     AALEERLAYLREKVGKIKALSISYLCQWS*"
     gene            51765..53297
                     /locus_tag="aot2015-SM37_SRR1761715_Peru_trim_clean_trim_c
                     lean_scaffold_2_curated_closed_complete_prodigal-single_62"
     CDS             51765..53297
                     /product="hypothetical protein"
                     /codon_start=1
                     /transl_table=11
                     /translation="LAKLKHYPFLIYASGRNNMRKTFVETLNEQIGLDELRKNGYRLF
                     ESIEDVLGTLSDNPKDYEINYIAYFSDDNGAGAFVSDKSIYVNKLGEAICEIHRKYSD
                     YYGEELDSVHGVEVLRGQYTLGKKFLAFDTYDFDLVTQNGTVLQYAGFYDTFEEMMAN
                     ALEDYVRIQNAGLDKYINEGAEEESEFEEYRIPFAAYTLNQHKFSNYLFAGSNPLSDS
                     DGEYIGQTIPRKLRARHKKDGIGMSWSDHKNNAYSVAAKLLKYDSFNYEDMEENWKIL
                     KKYGVYENEEDFKKHALEDFVKLKGNETIVEGKGFRSAALGLAMLAGLGGSYNMIDKT
                     NRFNEPSIMTQDTVYNGDVLFAKPYELKHRVDYLNKNGKVIYSLGKGNLSSRIHNPGN
                     LVVNNLDSAKKIGAIGIWKGNGNRYAIFPDDTTGEKALKNWWRKGDTHLTVREMLPRF
                     APHYENNLESYYKTLEKFDVPLDKKIAKLNDTEFDNLINGIKQQEGFNTNKAEYITKY
                     AG*"
     gene            complement(53298..53537)
                     /locus_tag="aot2015-SM37_SRR1761715_Peru_trim_clean_trim_c
                     lean_scaffold_2_curated_closed_complete_prodigal-single_63"
     CDS             complement(53298..53537)
                     /product="hypothetical protein"
                     /codon_start=1
                     /transl_table=11
                     /translation="MRNIMTPKTCFFNRIEQIKANNNGAVKHMGGVLLALLTQQIITQ
                     ETYDILRGDLLAMADCLGNLESEAISAFEKRQEGL*"
     gene            complement(53562..54092)
                     /locus_tag="aot2015-SM37_SRR1761715_Peru_trim_clean_trim_c
                     lean_scaffold_2_curated_closed_complete_prodigal-single_64"
     CDS             complement(53562..54092)
                     /product="hypothetical protein"
                     /codon_start=1
                     /transl_table=11
                     /translation="MNCPFCNSELVPAFMDSSQLGHLWSNEKCKYKDSHLPIELWQKL
                     ADNEKTQEMLEYCKTNLNDIKNILNRGRYADTMNFSLDNVECRMIYEDVVACLNEITQ
                     TAEQDKKEKQLQEENEKLKRENVRLQRELENAVISGAGGAILNNYTFIKYDELVELKQ
                     KNEALEKEVERLLAEK*"
     gene            complement(54096..54332)
                     /locus_tag="aot2015-SM37_SRR1761715_Peru_trim_clean_trim_c
                     lean_scaffold_2_curated_closed_complete_prodigal-single_65"
     CDS             complement(54096..54332)
                     /product="hypothetical protein"
                     /codon_start=1
                     /transl_table=11
                     /translation="MNEVKHNESTCYTFSVKGIDNLIYYPAKAGDQMTPIEEWTTDIN
                     KAIRWDKKEYLDCLAVEFCNSQIIEINEQYNNKE*"
     gene            complement(54345..54545)
                     /locus_tag="aot2015-SM37_SRR1761715_Peru_trim_clean_trim_c
                     lean_scaffold_2_curated_closed_complete_prodigal-single_66"
     CDS             complement(54345..54545)
                     /product="hypothetical protein"
                     /codon_start=1
                     /transl_table=11
                     /translation="MNECFAKKFIKRFIRHRAVRKGTYKMALFGILGWILLPFMLLGI
                     AFCCLSIIHFQITEWISDSMKF*"
     gene            complement(54561..54764)
                     /locus_tag="aot2015-SM37_SRR1761715_Peru_trim_clean_trim_c
                     lean_scaffold_2_curated_closed_complete_prodigal-single_67"
     CDS             complement(54561..54764)
                     /product="hypothetical protein"
                     /codon_start=1
                     /transl_table=11
                     /translation="MSNYKQILSIGLDTEYGGGDFEYIPQDLENLSIGNLTEIQRMLV
                     YFIGETERIRKKKAEESNIPCVG*"
     gene            complement(54803..55285)
                     /locus_tag="aot2015-SM37_SRR1761715_Peru_trim_clean_trim_c
                     lean_scaffold_2_curated_closed_complete_prodigal-single_68"
     CDS             complement(54803..55285)
                     /product="Putative kinase n=1 Tax=Chamaesiphon minutus PCC
                     6605 RepID=K9UE65_9CHRO"
                     /codon_start=1
                     /transl_table=11
                     /translation="MSNPTKKATLYIIHGFIGAGKTTFSKKLESEIGAIRLNPDEWCV
                     KIFEKKDYETNWEKCFADTMNILWNKTVENLKNGKSVILDMGFWDKESRDFARMIAKQ
                     NGADFKHYYIFTPDNVAKARISSRKGKIAENNIKNFDEIKKLFCPPDDDEIHTVINNC
                     *"
                     /db_xref="UniRef100_K9UE65"
                     /db_xref="cmp:Cha6605_1561"
                     /db_xref="K9UE65_9CHRO"
     gene            complement(55314..55457)
                     /locus_tag="aot2015-SM37_SRR1761715_Peru_trim_clean_trim_c
                     lean_scaffold_2_curated_closed_complete_prodigal-single_69"
     CDS             complement(55314..55457)
                     /product="hypothetical protein"
                     /codon_start=1
                     /transl_table=11
                     /translation="MRRIIANLILYVASLMTIVAALPLILLMFILFPLRSLIGLRHFA
                     EAL*"
     gene            complement(55468..55782)
                     /locus_tag="aot2015-SM37_SRR1761715_Peru_trim_clean_trim_c
                     lean_scaffold_2_curated_closed_complete_prodigal-single_70"
     CDS             complement(55468..55782)
                     /product="hypothetical protein"
                     /codon_start=1
                     /transl_table=11
                     /translation="MIEKIHTGGPLPQGGQASMLHKPNLFEIEAKLNEVIGVVNKITQ
                     KGDKTENKADRVIVELGPSEVKHILALLAENEDKLPLYDGRPGEWWIDHDKIKAKLTK
                     QI*"
     gene            complement(55775..55936)
                     /locus_tag="aot2015-SM37_SRR1761715_Peru_trim_clean_trim_c
                     lean_scaffold_2_curated_closed_complete_prodigal-single_71"
     CDS             complement(55775..55936)
                     /product="hypothetical protein"
                     /codon_start=1
                     /transl_table=11
                     /translation="MKITEKDLYDTDGKIHFDTYNGRICLFVPKLNAAFPLTMLVNGW
                     LKTNKDKHD*"
     gene            complement(56014..56271)
                     /locus_tag="aot2015-SM37_SRR1761715_Peru_trim_clean_trim_c
                     lean_scaffold_2_curated_closed_complete_prodigal-single_72"
     CDS             complement(56014..56271)
                     /product="hypothetical protein"
                     /codon_start=1
                     /transl_table=11
                     /translation="MISINDCRKVEIEEAIEILAKNPGGYVEHSIAGGEWIRSPALFR
                     YNSTFQYMEVIESENMSAYDLVELLTKSYVYTQTDEYLKGE*"
     gene            complement(56255..56575)
                     /locus_tag="aot2015-SM37_SRR1761715_Peru_trim_clean_trim_c
                     lean_scaffold_2_curated_closed_complete_prodigal-single_73"
     CDS             complement(56255..56575)
                     /product="hypothetical protein"
                     /codon_start=1
                     /transl_table=11
                     /translation="MRCPYCNSELEPEMCIAWLGDETGRLCCPNPKCSCHCQALEPDI
                     YELLSEGKKAFLALESCNALLNTLLKTYIKPKTQEARSIQSIIDGIQPFIKQNVEKRD
                     DFNK*"
     gene            complement(56744..56860)
                     /locus_tag="aot2015-SM37_SRR1761715_Peru_trim_clean_trim_c
                     lean_scaffold_2_curated_closed_complete_prodigal-single_74"
     CDS             complement(56744..56860)
                     /product="hypothetical protein"
                     /codon_start=1
                     /transl_table=11
                     /translation="MKFIREIVFNLFMFGILAWLTYVAFNFVIDAKKTECDK*"
     gene            complement(56857..57273)
                     /locus_tag="aot2015-SM37_SRR1761715_Peru_trim_clean_trim_c
                     lean_scaffold_2_curated_closed_complete_prodigal-single_75"
     CDS             complement(56857..57273)
                     /product="hypothetical protein"
                     /codon_start=1
                     /transl_table=11
                     /translation="MKCPYCNEDLKEWDGRFYCANMLCPAKQEDLPKFIWQDLIDGKK
                     AQHQLRTVKDRCVKKVKAKEREIDKYFDGISVRQSENERLARQLKQAQDALDVAKEAL
                     NDIQFTDDGNQIVDIRTFAHHAYDQINKALEQKDVK*"
     gene            complement(57270..58148)
                     /locus_tag="aot2015-SM37_SRR1761715_Peru_trim_clean_trim_c
                     lean_scaffold_2_curated_closed_complete_prodigal-single_76"
     CDS             complement(57270..58148)
                     /product="Prophage LambdaSa2, HNH endonuclease family
                     protein n=1 Tax=Bacillus thuringiensis HD-771
                     RepID=J3ZQT1_BACTU"
                     /codon_start=1
                     /transl_table=11
                     /translation="MSKLKCPFCGAELQEFGGGDFLLLHYCDNTNCNLYHIMGQYTLW
                     QELIKLMEEKQHKNTATEQQDEVWKDVVGYEGLYRISNQGTVCRLYKNGKVNFMTPRI
                     LNGYWRVKLCNCNTQKEYFLHRLIAQAFIPNPDNKPEINHINGIKTDNRIENLEWVTR
                     SENAIHATKTGLLKYSEYRYNRARDVNSKPVMCIETGKIYASYTEAGEDIKTDAAHIG
                     ECISGKRSTAGGYHWKLVSIIDAYNSTRKALDLAKERLKNTILDAEVSATPEYLASRA
                     KETLTEITALEQKDVK*"
                     /db_xref="UniRef100_J3ZQT1"
                     /db_xref="bti:BTG_05660"
                     /db_xref="J3ZQT1_BACTU"
     gene            complement(58210..58356)
                     /locus_tag="aot2015-SM37_SRR1761715_Peru_trim_clean_trim_c
                     lean_scaffold_2_curated_closed_complete_prodigal-single_77"
     CDS             complement(58210..58356)
                     /product="hypothetical protein"
                     /codon_start=1
                     /transl_table=11
                     /translation="MKKAIQDFLTQLLSVCLWVMLLYTIKVWVSFEAATLVGIASIAA
                     KIRA*"
     gene            complement(58388..58786)
                     /locus_tag="aot2015-SM37_SRR1761715_Peru_trim_clean_trim_c
                     lean_scaffold_2_curated_closed_complete_prodigal-single_78"
     CDS             complement(58388..58786)
                     /product="hypothetical protein"
                     /codon_start=1
                     /transl_table=11
                     /translation="MKVEEIKSYKCSDGEVFIIKAEAEKHEEGLNNPEYKTEKRIKEL
                     EGRILALEEENATLSARIAALEAKNMYQWPQPLPPYQQPFNPLAPTPKLPGQPGDVVY
                     DAAQISKMSDEELREKGYFVVYCGDKRAVC*"
     gene            complement(58798..59031)
                     /locus_tag="aot2015-SM37_SRR1761715_Peru_trim_clean_trim_c
                     lean_scaffold_2_curated_closed_complete_prodigal-single_79"
     CDS             complement(58798..59031)
                     /product="hypothetical protein"
                     /codon_start=1
                     /transl_table=11
                     /translation="MFVVFERNKTTEIINLDNITEIKCDYTNNILSMYKDVGVWDNWT
                     FINWAALTNAYNYIIDGLHKNKNIIIIREGLAA*"
     gene            complement(59053..59637)
                     /locus_tag="aot2015-SM37_SRR1761715_Peru_trim_clean_trim_c
                     lean_scaffold_2_curated_closed_complete_prodigal-single_80"
     CDS             complement(59053..59637)
                     /product="hypothetical protein"
                     /codon_start=1
                     /transl_table=11
                     /translation="MGYRNYFYIAEKKKLDDFLALSHEEQMKVTSEIIKGYYKEQKFA
                     QEEIEEYLGYNQPGDWEVRNYLEAEEIHCCGKYFDNDIQKEIVKDSIDLSGDEDELYL
                     NVKPEALIICAKHYKDKSVKYWNNLIKSEANIDDIKNQLQNHVRDLDYVLNTNPDDKF
                     SITNSWDYECAMLELVHLYKSIDWDKYSLIWCGY*"
     gene            complement(59667..59897)
                     /locus_tag="aot2015-SM37_SRR1761715_Peru_trim_clean_trim_c
                     lean_scaffold_2_curated_closed_complete_prodigal-single_81"
     CDS             complement(59667..59897)
                     /product="hypothetical protein"
                     /codon_start=1
                     /transl_table=11
                     /translation="MAQIKIQDLFPLLKPGFVAMDKNGVWAWYKLKPDVFVCYSEWLP
                     ASEELGGATVLYGFDIAAFAGDWKDSLMECGK*"
     gene            complement(59941..60168)
                     /locus_tag="aot2015-SM37_SRR1761715_Peru_trim_clean_trim_c
                     lean_scaffold_2_curated_closed_complete_prodigal-single_82"
     CDS             complement(59941..60168)
                     /product="hypothetical protein"
                     /codon_start=1
                     /transl_table=11
                     /translation="MKTRIVKHSEAEFSLNYWQTRRPTWYTVEYKTWFGWKPVYTYSP
                     PFFGRVTIKCHHLWEAKQLKKFVDKTEQVRI*"
     gene            complement(60217..60432)
                     /locus_tag="aot2015-SM37_SRR1761715_Peru_trim_clean_trim_c
                     lean_scaffold_2_curated_closed_complete_prodigal-single_83"
     CDS             complement(60217..60432)
                     /product="hypothetical protein"
                     /codon_start=1
                     /transl_table=11
                     /translation="MKINDMTYSCFVLFCVVITAGLIWLATAIDRAQCYRSYAQFSPE
                     YVGIITGCMIIVDGQRVPAQSLRITTK*"
     gene            complement(60458..60691)
                     /locus_tag="aot2015-SM37_SRR1761715_Peru_trim_clean_trim_c
                     lean_scaffold_2_curated_closed_complete_prodigal-single_84"
     CDS             complement(60458..60691)
                     /product="hypothetical protein"
                     /codon_start=1
                     /transl_table=11
                     /translation="MRCPYCCKELEMLIDSPYVYFCNNHNCKAFEKPLPVYIWDDLIY
                     GVKLKNILSSKEVRASINTNSKIVELFLANKEV*"
     gene            complement(60695..60991)
                     /locus_tag="aot2015-SM37_SRR1761715_Peru_trim_clean_trim_c
                     lean_scaffold_2_curated_closed_complete_prodigal-single_85"
     CDS             complement(60695..60991)
                     /product="hypothetical protein"
                     /codon_start=1
                     /transl_table=11
                     /translation="MTTIQINVNAYLRKNLKRPKDLDLTDEIISYIASLESKYERLKQ
                     EASSFAVEVSKMADKTSVQYGKTFEEQLDNVQYFAWEQGYLFTHFDEATEKTKE*"
     gene            complement(60994..61287)
                     /locus_tag="aot2015-SM37_SRR1761715_Peru_trim_clean_trim_c
                     lean_scaffold_2_curated_closed_complete_prodigal-single_86"
     CDS             complement(60994..61287)
                     /product="Uncharacterized protein {ECO:0000313|EMBL
                     :KKM68679.1};  TaxID=412755 species="unclassified
                     sequences; metagenomes; ecological metagenomes.;"
                     source="marine sediment metagenome.;""
                     /codon_start=1
                     /transl_table=11
                     /translation="MNDKRIDFTVTMKLTKPQALAMKAFFEIWNECAIMGRSRYVAFY
                     VDGDGDFKPNCQVTCPGLDIELTDDMRKVANTGKQTAEYSIDFDPIAWMVKED*"
                     /db_xref="A0A0F9JFR4_9ZZZZ"
     gene            complement(61300..61539)
                     /locus_tag="aot2015-SM37_SRR1761715_Peru_trim_clean_trim_c
                     lean_scaffold_2_curated_closed_complete_prodigal-single_87"
     CDS             complement(61300..61539)
                     /product="hypothetical protein"
                     /codon_start=1
                     /transl_table=11
                     /translation="MKEGANAIFFRCCEVKKKNAKIMKSKCQHKWEYFDCWESPNGSE
                     HEHVRVPHRKCKKCGRVYFLFGGIGEYKNRWRRVL*"
     gene            complement(61523..61978)
                     /locus_tag="aot2015-SM37_SRR1761715_Peru_trim_clean_trim_c
                     lean_scaffold_2_curated_closed_complete_prodigal-single_88"
     CDS             complement(61523..61978)
                     /product="hypothetical protein"
                     /codon_start=1
                     /transl_table=11
                     /translation="MTTYISVANPLFPMAPAVSVKGDSKEQVFRKLVQMDLAPNEYNI
                     VELSDDHEVPCDHEVPYRAQNFLIKFKDKYINVNHIIWMEAQNVCPPKTTRNYYVYGE
                     GLYILKIKMVAGDEVFGFETPDERQEFVEMVDKRLYDINTYRRTYEGGC*"
     gene            complement(61992..62474)
                     /locus_tag="aot2015-SM37_SRR1761715_Peru_trim_clean_trim_c
                     lean_scaffold_2_curated_closed_complete_prodigal-single_89"
     CDS             complement(61992..62474)
                     /product="Uncharacterized protein n=1 Tax=Marivirga
                     tractuosa (strain ATCC 23168 / DSM 4126 / NBRC 15989 /
                     NCIMB 1408 / VKM B-1430 / H-43) RepID=E4TLA0_MARTH"
                     /codon_start=1
                     /transl_table=11
                     /translation="MRLKRLISDKSGNTIFSRRFWKFLKQRMKYGFDQSDTLNLSYTI
                     AEFILPRLKMFRDVTVEYPAGQKISGIEEWKETLDKMIMAFDYIIKYDNHNHDFEKEL
                     KDKAEQLTKTLTPEEIKAYKSPWSYPRYNDIITDMDYYNYSVREGLDLFAKYYNNLWW
                     *"
                     /db_xref="UniRef100_E4TLA0"
                     /db_xref="mtt:Ftrac_0227"
                     /db_xref="E4TLA0_MARTH"
     gene            complement(62488..63471)
                     /locus_tag="aot2015-SM37_SRR1761715_Peru_trim_clean_trim_c
                     lean_scaffold_2_curated_closed_complete_prodigal-single_90"
     CDS             complement(62488..63471)
                     /product="hypothetical protein"
                     /codon_start=1
                     /transl_table=11
                     /translation="MSFTLDCLYSYKPKYQILGAICHPIRFIKEFGFEKDVYRSLQYN
                     ICQFFQKVYTYLPFQKPCRWLGNMLCSRIADCKILDSFSCRTRDKDTKYYFANCKFGH
                     IKFSQVSYVRNGKPSNVFFDITITTLLNEEEGKKHAEETKTIETVLYSGWVFTKKKAM
                     RIFKEIIQNHRDIFVNYTYPTANDPIFAEIPVKMLKLLKTGKIDETEIHNVVLENVFN
                     NTNDKIEKLWCYVTHLLTCINDFRAHDKLAHIHLICNNYMYAKKVKDNPMEDEVYSSY
                     IKKGLIKQAKVYLKSVGLTKKSQEDDKKEIIKGINDLSKHYLDEELDYYRI*"
     gene            complement(63490..63945)
                     /locus_tag="aot2015-SM37_SRR1761715_Peru_trim_clean_trim_c
                     lean_scaffold_2_curated_closed_complete_prodigal-single_91"
     CDS             complement(63490..63945)
                     /product="hypothetical protein"
                     /codon_start=1
                     /transl_table=11
                     /translation="MKKDQEPFLTYYNVMDGTKSIEDNIKKIWTRNVFFIGAFFVLYV
                     FVSLWAICNRIKEGYFIIESKLAHKNYTYVRKVSKKRFIEFLHQLVDQNIWKTFGCML
                     FFGGMFVGKFIYHVGVISYWIFNHILKPLAWMLIALFAAKTIGDAIRNK*"
     gene            64019..64330
                     /locus_tag="aot2015-SM37_SRR1761715_Peru_trim_clean_trim_c
                     lean_scaffold_2_curated_closed_complete_prodigal-single_92"
     CDS             64019..64330
                     /product="hypothetical protein"
                     /codon_start=1
                     /transl_table=11
                     /translation="MKNYIYMIGNNLGAVKVGVSNNPSRRVKQLQTANQDKLSLLFQE
                     EFECSRHHVLQVEKLVHKDLARICNKKSGEWFSITPEQIEQVKNTIIWHRIRYDDCII
                     N*"
     gene            complement(64323..64676)
                     /locus_tag="aot2015-SM37_SRR1761715_Peru_trim_clean_trim_c
                     lean_scaffold_2_curated_closed_complete_prodigal-single_93"
     CDS             complement(64323..64676)
                     /product="hypothetical protein"
                     /codon_start=1
                     /transl_table=11
                     /translation="MFLEISEKLLRKKAIYEYIADCVEKRFPDSTDDVNRIRNAKTED
                     EIEKIFGEYYEGWLFDGVRFKFGDIALILQWMDNDKALAIKSIEIRRYVEEMSARGID
                     VTKPKKKRSDNQYAN*"
     gene            complement(64677..65108)
                     /locus_tag="aot2015-SM37_SRR1761715_Peru_trim_clean_trim_c
                     lean_scaffold_2_curated_closed_complete_prodigal-single_94"
     CDS             complement(64677..65108)
                     /product="hypothetical protein"
                     /codon_start=1
                     /transl_table=11
                     /translation="MKRIFTTLQKLVSKRNKKYDNVLKDFRKRIKEKFIDFPLAFATS
                     DGKIIISEDEMTDFCKYWHNREPELYHEFLNRYRTFQEQSVDIMKAVEGMIETAGGKL
                     SLGTRVGVEIFSISHMRDIENTIKIAETLIAIFKGATEKDS*"
     gene            complement(65068..65943)
                     /locus_tag="aot2015-SM37_SRR1761715_Peru_trim_clean_trim_c
                     lean_scaffold_2_curated_closed_complete_prodigal-single_95"
     CDS             complement(65068..65943)
                     /product="Uncharacterized protein n=1 Tax=Clostridium sp.
                     CAG:768 RepID=R7I4X3_9CLOT"
                     /codon_start=1
                     /transl_table=11
                     /translation="MPNEKPNEQPFDPNVSIKILSAADIFPPELMQKIAEELGVQNQT
                     QIPKEKEATKSEKPKKIKYNFDMVSTSTDLKLLTEKLKKSKIKAYSLLLYGNSGTGKT
                     YFGNYLAQELGMNVLKKKAGDMLSRFVGDSEKQIQRAFQEAIDTNSILIIDEADSMLT
                     DRSKAKQDFQVSSVNTMLTCMENHPLPFICSTNLKEWLDKASMRRFIFKIKYDEMNHK
                     NIQAGINEYFGKKFKVTEEDTKDLKHIAAGDFPVVKKKLDILEDGKYTVKNILEGLKE
                     EQNEKNIHDAAKIGF*"
                     /db_xref="UniRef100_R7I4X3"
                     /db_xref="R7I4X3_9CLOT"
                     /db_xref="din:Selin_0401"
     gene            complement(65955..66317)
                     /locus_tag="aot2015-SM37_SRR1761715_Peru_trim_clean_trim_c
                     lean_scaffold_2_curated_closed_complete_prodigal-single_96"
     CDS             complement(65955..66317)
                     /product="hypothetical protein"
                     /codon_start=1
                     /transl_table=11
                     /translation="MSDINIAAERMLNSLSKKDFEGILDVITEYDSQQFLDVCREINK
                     KDANFYCNFGTFCDEKLRKIDDAFNELQKLIKNKRFGLETQNLIIATFSTYSLKKAKI
                     IADCKSMMKAAWIMIKNN*"
     gene            complement(66366..66599)
                     /locus_tag="aot2015-SM37_SRR1761715_Peru_trim_clean_trim_c
                     lean_scaffold_2_curated_closed_complete_prodigal-single_97"
     CDS             complement(66366..66599)
                     /product="hypothetical protein"
                     /codon_start=1
                     /transl_table=11
                     /translation="VKTLKRNLPAVVKSKSVGQRNIRFDIEMNAREAYDFQVFLKMSL
                     MSADKMEQLCPTIRGSLECFVSALDKFMDTNEI*"
     gene            complement(66710..67081)
                     /locus_tag="aot2015-SM37_SRR1761715_Peru_trim_clean_trim_c
                     lean_scaffold_2_curated_closed_complete_prodigal-single_98"
     CDS             complement(66710..67081)
                     /product="hypothetical protein"
                     /codon_start=1
                     /transl_table=11
                     /translation="MGTYKIRMVKIPTKGGFYQRSGMAKEAYVELDNNNRVCLKDGPT
                     KWKINTYYENQEDYCSYRKDLMSGLVFSSREVAEKFVKTKWTNLQKLKNENFPEGRME
                     VFSVANKFLPDVEKLNYWNNI*"
     gene            complement(67181..67660)
                     /locus_tag="aot2015-SM37_SRR1761715_Peru_trim_clean_trim_c
                     lean_scaffold_2_curated_closed_complete_prodigal-single_99"
     CDS             complement(67181..67660)
                     /product="hypothetical protein"
                     /codon_start=1
                     /transl_table=11
                     /translation="MPDVRKIVDNMLAGYTKKEICRANGLDEKAFNKFLRKNKIKMSK
                     KSISRQIQISVAKHHENFVQIHKDKNFKVCPFLSISVQKRKRNSNKLYTVAIRDKKHN
                     FHKASKNICRLLKIRNKFYKENMPNRYKELRKAEFRWFIRHPFSKFIFHYVIQRLFY*"
     gene            67809..68501
                     /locus_tag="aot2015-SM37_SRR1761715_Peru_trim_clean_trim_c
                     lean_scaffold_2_curated_closed_complete_prodigal-single_10
                     0"
     CDS             67809..68501
                     /product="hypothetical protein"
                     /codon_start=1
                     /transl_table=11
                     /translation="MIQYRIKSKFLSTITETVHKLTFTEDNVTATPPVMDDEGNFVSD
                     VDSEKELNITGVDVEKKDPEQEKSELVAQAAEKLKNAIDIAAELDNIINSIRNVDNKL
                     NVSNVWEINDEQNDVYLQSKDAHIFQQNGNILLSHDGKIEIFQTVPELHGWLKQNNYP
                     MPPAVEIHESNEKAKDELKEYEEDGAGFYVFDKDDNVVKGPFKTSDEAEKWIDSLNSE
                     ESKWYLIDYIRG*"
     gene            68504..69382
                     /locus_tag="aot2015-SM37_SRR1761715_Peru_trim_clean_trim_c
                     lean_scaffold_2_curated_closed_complete_prodigal-single_10
                     1"
     CDS             68504..69382
                     /product="hypothetical protein"
                     /codon_start=1
                     /transl_table=11
                     /translation="MSNILTEGFSKDRVIKAWIKRFGTPPDINSAEFKTFNKELNRRA
                     NQEYQQKMAGSESLDSFARKLVQIANKAPDKFPQELSNAFSNIRKKDQTTLIKMISED
                     ATVRNNYSPWLNLLTTMLNSGKSESVDKVLKALMESTTTKESKYPWLRDLIGKRLVMT
                     EDDFDLNSLDIPGLAATSASDVSSTGTTTNTTDTTTDTDFGTEDGMTPTTDDTTNDFT
                     PDDVPHIAPAGGGSYEPADGNDDADAVNFDPNVPEYRVIDVMFDDKHSEVSPKVKIQD
                     VKTGKIEIKNLYEVDV*"
     gene            69382..69960
                     /locus_tag="aot2015-SM37_SRR1761715_Peru_trim_clean_trim_c
                     lean_scaffold_2_curated_closed_complete_prodigal-single_10
                     2"
     CDS             69382..69960
                     /product="hypothetical protein"
                     /codon_start=1
                     /transl_table=11
                     /translation="MKEILTRIYDRLFIESDVLSNLEDPDQYSFYAACYANRDIGYNF
                     ANWGTIYLTDSKEKASEILKKISEQNKRDGDELYLIGPKYSLLTPYFRDLEDGKQVYH
                     SENAVFFNPDIILKNNVFRGVGFYDTFSEMKRNALDDYTKLSKLLNPNKSSEVEECFG
                     GGAGGITTASFAPAALYTVYPRPSKKKSKKKK*"
     gene            69957..70670
                     /locus_tag="aot2015-SM37_SRR1761715_Peru_trim_clean_trim_c
                     lean_scaffold_2_curated_closed_complete_prodigal-single_10
                     3"
     CDS             69957..70670
                     /product="hypothetical protein"
                     /codon_start=1
                     /transl_table=11
                     /translation="MMPKYSIRKLIEDAVTENPEWERFCRLILIISMTPTQAICVNNQ
                     KELQNIRDKLKKEEDIEFGGLAIKTFYTLAADFIPTTDYEEIKDAIKNVKELGTVSID
                     RMQEFDELGIIHSNIRDLIVNSLRDSAIIEKATKGMSKKESAEDYEDLYPTDIDARRE
                     FEQKIRNERKGKLQKTIETKEKNIQKAQDNLNAWLDSIASDENINLVKVEAIRKREQA
                     KINKRREEVALLKKTLSSI*"
     gene            70675..71745
                     /locus_tag="aot2015-SM37_SRR1761715_Peru_trim_clean_trim_c
                     lean_scaffold_2_curated_closed_complete_prodigal-single_10
                     4"
     CDS             70675..71745
                     /product="hypothetical protein"
                     /codon_start=1
                     /transl_table=11
                     /translation="MSKKEIKLNYRTVITRHLRENVEQDEAWRTIIASVQNKIFTWLM
                     SFLSDDELKFVVNKCIYGHWEDIGNITKDTECKKLETALKKHSQGFYTDRFNTSLLPI
                     ILFFVAKTQGADYSFCYDRNNRRIVFCGLENSNKITLEDICNFLVNASAMRHEIFHHM
                     ANLKSNGNIPAAPNPQKQKEYVNSTSEMNAWLGEITSWLDTETDFQQRPMFPYLTPNQ
                     RIEKIVRENLLKDDEELKNTKDTRLQDFNRYIRLLEPQNRQKFLRKIYEFLQYKWKKF
                     VKDSEENLKALDEWAEKDEGQRKYIERIKSGQVKRELEEYMANLPKGKELEKLKRQLR
                     EDLKTFFGRITINETKKEDSGQ*"
     gene            71846..74233
                     /locus_tag="aot2015-SM37_SRR1761715_Peru_trim_clean_trim_c
                     lean_scaffold_2_curated_closed_complete_prodigal-single_10
                     5"
     CDS             71846..74233
                     /product="hypothetical protein"
                     /codon_start=1
                     /transl_table=11
                     /translation="MSKQLLIENSEFITKIVLDKSLKESMTVEKGSNNTLIVKGVICT
                     LLNRKNQNGRIYSTEEMQKAIKEAEHAMATKQLLCQADEHPEGSFVAPTHASHVITKA
                     YIKPNQKVFVEGEDGVFDVLYMDIEVLNTTEGRNLQALLLSECSIGTSIRGLGDMQGD
                     QVVNYELLGFDFVSNPSSGTFTRTPVHESVVESVTPNEKSEKQLDEATKFTVSTYASN
                     TSHDLQQAMEFQKKAATSLNYGTITNMGTKMDQEIDPKTGAEKTVGEVEVETSDEVSD
                     MKQALEIAGRAFTNPENINVTSITIEKVDEDDMKDSVVQGETSDTLKENEKWVLTIDC
                     ADGIAYVQDLRDNTEYASDWDITEDENMAAIFDSEEAANEFKNQFIMQGRNEKQLPNL
                     NMFHARKLENTEEVRGTTLKEDQLEVGTWIKTELLDPDAVYYVEEVADDYVVLRKYTE
                     NGPRVKLELDGSYFFPFKVIKDDEEDIDDSEENVQLIPEAVDDNDDSGLKVDDNKVIL
                     DLDDGTEVTKEMDSETQAKLLKQGIIAGKIDPAEMFKEDADSVWVLRVAGGDNKGQYL
                     TGDDLDWTLTTDENQARVFPTQEAAKAFQFNFDANYWMYDEFLISPIVPEQVSLDTES
                     ETSTEVEECGNKCDSEDVCPYCGSKKEILFNQESPASDPYVQEPIREDAKDLMVVLGD
                     LKYDVAPDSEFEDDPDELERILCKLPDTLTITLWGADIPKDDPMGYIVKKAAEETGLP
                     IIDASLIDVTELGETENQQDEGEDAKVEENADTHSTIDLNKVSEHLEKVNSHLNQ*"
     gene            74319..75041
                     /locus_tag="aot2015-SM37_SRR1761715_Peru_trim_clean_trim_c
                     lean_scaffold_2_curated_closed_complete_prodigal-single_10
                     6"
     CDS             74319..75041
                     /product="hypothetical protein"
                     /codon_start=1
                     /transl_table=11
                     /translation="MTKQELIESVRAKKEAADVKAQDNETLKNIEVKTVEDVKPAENI
                     TPADVATPEQKEVEKAVAAAVEPVVPADEDGVSKNGGEAEMTAETIESEKKKEDKAFQ
                     DIVNVTGRTYEENAEVQKELLTKLDESIKANEKLKLDMAHVQSVCKEALAAQRKQFAE
                     SSAEKTAQLIESIIAIGEGMEAEMAAEIATSKKNLAKVEATLKASNKLNNILREGLIA
                     NRAEKKMVRYESAMKKLTKIVA*"
     gene            complement(75263..75703)
                     /locus_tag="aot2015-SM37_SRR1761715_Peru_trim_clean_trim_c
                     lean_scaffold_2_curated_closed_complete_prodigal-single_10
                     7"
     CDS             complement(75263..75703)
                     /product="Deoxycytidylate deaminase n=1 Tax=Acetobacter sp
                     . CAG:977 RepID=R5Q781_9PROT"
                     /codon_start=1
                     /transl_table=11
                     /translation="VENKWHIRFLELAEFIAQWSKDPSTKVGAVIVDEKRRIVSTGYN
                     GFAIGVDDSENRLVDRTIKYPIILHAEENAMSFAKQNLDNCSLYVSGLPPCAHCASLI
                     IQSGIKNVYAWNLDIPERWKDSINLTNQLFCEAGVKLSFIPKSA*"
                     /db_xref="UniRef100_R5Q781"
                     /db_xref="R5Q781_9PROT"
                     /db_xref="vfu:vfu_B01306"
     gene            complement(75703..76746)
                     /locus_tag="aot2015-SM37_SRR1761715_Peru_trim_clean_trim_c
                     lean_scaffold_2_curated_closed_complete_prodigal-single_10
                     8"
     CDS             complement(75703..76746)
                     /product="hypothetical protein"
                     /codon_start=1
                     /transl_table=11
                     /translation="VSINTNLINWWLEKDPFTPDELSKIKSGRSANQIFSSDAKIFDS
                     YTDHIVSLLPFCNISSNDYTVRFDVSLTAIIKKIFEQHVDDKTLIIATEREHFSASDI
                     IEKCKNVYLLSHEKEIRKNNVAGALVAAECYDKVFLYIIGTQKGSGEITPQAPIERLI
                     KSLKFQGKEVVAVSDDVHGWFFTPRDYSCYDYILHTAHSLATFFDLGVCIQKKNGIIV
                     GEPIENWPKQWFETITPFVARKNKLLMFYKVMTEACFDMFASYNIDFVTYNNDNFFTL
                     RFPKAANDIITQEEIKTLEHYQFYFDKVSGIGDYSYVAARAQQFLVEPEKLIPGVEYL
                     NAVIKRLHKEGVV*"
     gene            complement(76774..79983)
                     /locus_tag="aot2015-SM37_SRR1761715_Peru_trim_clean_trim_c
                     lean_scaffold_2_curated_closed_complete_prodigal-single_10
                     9"
     CDS             complement(76774..79983)
                     /product="Anaerobic ribonucleoside triphosphate reductase 
                     {ECO:0000313|EMBL:KFZ26326.1};  TaxID=1541960
                     species="Bacteria; Tenericutes; Mollicutes.;"
                     source="Mollicutes bacterium HR2.;""
                     /codon_start=1
                     /transl_table=11
                     /translation="MAEEKRAIKVKFPEFDINTENPYQEEMDKLIDIDITEATTTRTL
                     KNVTEALTKALKSKYGITDKEELKQKTNEILKLHGLSTENFDPISFISKQVFGNIKTV
                     NDVSIDDNANKTDTNMTGVCVESFLPYQKLAGYDFLYRTIAELYGKNEAKKCTADMYD
                     FSLALNDSTKILLPYCYCVDASKIVTEGRNFGQVHSSPAHRISTYISVLGDTIREMSF
                     NVAGALAVGTLFMDVCHLAVYRERITLDDLKNDKKTRKAMSNHFQQFIHTVNHYSRNA
                     VESPFTNVSCFDRDKLRGLIDDDNYGWYFPKKAAIVEDNNLEDSKEAYKEFILDYIEE
                     LQEIYLDVFDEGDPLRGGLQFPFPVTTINLSTTTDENGKRHLSSDNNALLNYITKKDV
                     SRYNIYSSEGSKVASCCLAATTPVLCKVDGFIKHVTVQQLYNIWNVSNKIKDIEIMGP
                     NGFVKVVNGFKIPNETSVLQKVTLKGGLVISTTLNHPSVKIEDGKLVELHADELREGD
                     FIPVSKNISYVSSLGGSRDLGRFVGLFCAEGQYDQRKDTCIALSFHTNEIDLQNFVIN
                     FAKENFGATTSKQESTIWPNATRIGINSKAIHGLMRDFLHGDLCTTKRVSSKLFNMSE
                     DFRLGFLEGFVEGDGHTCDNSRSDYGAIHIANKGLGMDLLAVANSLNIKCSYRNGSNG
                     NDCVINFLGNNKVKLKPLQDWHGGDGDKRESTILNDFGNFYGVKIEKIEQIKTRSGSF
                     VYDFEVGSEDHLFQIANGIITHNCRLLSDSDFLAYAGGVNSFGGSQVSLGSHRVVTIN
                     FARCAYEADSYDDFKAIVSQRIDSMAKILKAHKVLILKLEQLGKQPWISNGWIDMTHM
                     FSTFGCIGYVEAAEILTKKFNHKDFDYMKDFLVYFNNECKKAADKENIIFNIEAIPGE
                     SMAPKLAKADSIICNGEYKIYANQWTSLWEDNSIYQKMKRDGEINSLMTGGSIVHISV
                     DSKLTQGQAKKLITEAVNEGMEHFALNCYYTECADCGKVEKGNFEKCIHCGSEKTRHY
                     SRIIGYFVQVENANKTRREVDFPNRKFVTAEMIKEELGN*"
                     /db_xref="A0A094J1F0_9MOLU"
                     /db_xref="gwf2_scaffold_66_188"
                     /db_xref="fpe:Ferpe_1491"
     gene            complement(79985..80497)
                     /locus_tag="aot2015-SM37_SRR1761715_Peru_trim_clean_trim_c
                     lean_scaffold_2_curated_closed_complete_prodigal-single_11
                     0"
     CDS             complement(79985..80497)
                     /product="hypothetical protein"
                     /codon_start=1
                     /transl_table=11
                     /translation="MVFYDTTFSDYPDPINIAVIVFLSGCSHNCKGCQNPALQKIHEK
                     FSEQKNKQIVEKIKKLCKDNNTNKVVLSGGDCLNDCNISTTKKILNELSEDFDIIIYT
                     GYSIEEVHKKGITGYKFIKCGKFDCNNIQPVKKTDEYIQFVNKTQNLYDHSEKQISAN
                     GRYYFKHQGE*"
     gene            complement(80501..80773)
                     /locus_tag="aot2015-SM37_SRR1761715_Peru_trim_clean_trim_c
                     lean_scaffold_2_curated_closed_complete_prodigal-single_11
                     1"
     CDS             complement(80501..80773)
                     /product="hypothetical protein"
                     /codon_start=1
                     /transl_table=11
                     /translation="MSIFTPKVEIIEIKTPNCSRCKQFEPEYDKIKEKYSSAVFSELI
                     FGKDADAMAYAKKYSIKSAPTFIIKFDENVKVVKQDELEKTLSEIF*"
     gene            complement(81033..81107)
                     /locus_tag="aot2015-SM37_SRR1761715_Peru_trim_clean_trim_c
                     lean_scaffold_2_curated_closed_complete_prodigal-single_tr
                     na_9"
     tRNA            complement(81033..81107)
                     /product="Pseudo"
     gene            complement(81117..81192)
                     /locus_tag="aot2015-SM37_SRR1761715_Peru_trim_clean_trim_c
                     lean_scaffold_2_curated_closed_complete_prodigal-single_tr
                     na_8"
     tRNA            complement(81117..81192)
                     /product="Pseudo"
     gene            complement(81231..82409)
                     /locus_tag="aot2015-SM37_SRR1761715_Peru_trim_clean_trim_c
                     lean_scaffold_2_curated_closed_complete_prodigal-single_11
                     2"
     CDS             complement(81231..82409)
                     /product="Transposase, IS605 OrfB family, central region n
                     =1 Tax=Desulfosporosinus youngiae DSM 17734
                     RepID=H5XWC8_9FIRM"
                     /codon_start=1
                     /transl_table=11
                     /translation="MIRAYKVRLYPTKEQMVLIEKTIGCCRKMYNEMLNERKQAYEQL
                     KDNREKLYHYKYRTPAQIKQEFSYMNEVDSQAFNWVQMNIKTAYTNFFKSVSGVRKGG
                     KIGFPTFHKKQNFGAYTTQVISIFDNKHLKIQKLGKVKYSDKRTIVGKIKHATISKTP
                     DDKYYCSILVENNNELPEKVQLNNNSKVIGLDMSLSNFYVDSFGNSPEYIKRYKSKEK
                     KLIRLQKIESRRQKHSNRRKKLRKSINLINNYIKNQRLDFTHKLSRKLVEENDVIVVE
                     SLSLKNMSGSLKLGKSISDLGYGMFITQLQYKCDWYGKHLVIADKWFASSKICHICGH
                     KYKDLTLKDRKWVCPNCGAQIDRDENAAINLKNLGMGYIHECMSSQNISSAVKHIECN
                     *"
                     /db_xref="UniRef100_H5XWC8"
                     /db_xref="H5XWC8_9FIRM"
                     /db_xref="cbj:H04402_00847"
     gene            complement(82475..82696)
                     /locus_tag="aot2015-SM37_SRR1761715_Peru_trim_clean_trim_c
                     lean_scaffold_2_curated_closed_complete_prodigal-single_11
                     3"
     CDS             complement(82475..82696)
                     /product="hypothetical protein"
                     /codon_start=1
                     /transl_table=11
                     /translation="MKNEEKIIEARRPYKTAEGVYIQVSTYSLRHNPKITYNIQFSSF
                     SGYKCYEKYIVDALRVWMEKYKSKWLKCK*"
     gene            complement(82686..83558)
                     /locus_tag="aot2015-SM37_SRR1761715_Peru_trim_clean_trim_c
                     lean_scaffold_2_curated_closed_complete_prodigal-single_11
                     4"
     CDS             complement(82686..83558)
                     /product="hypothetical protein"
                     /codon_start=1
                     /transl_table=11
                     /translation="MNFIDIIPLFVETVSFKHTNYLLRCFGLTEKYDDLNFTKNEVYN
                     TLECARKAIKNLDKENILDRLNNDFLNVGITFLEYNNGYGSVVDSYPKEGIVAGEYKT
                     SKEMIYIYVNDTFFSNFINNQCELLANGIIAVSMHEDTHKQQTKRGGDKIKGLSANTN
                     IHTSQGFKRYLENFVEIDAHARETAIYLYNLGYSGTRIVQMFSHRDPVLENCSSYKKY
                     WDYFGVVTTFKNAFDKDSLQRLKTWKKFLSRTISYLITTEKYKFTINIEEALKYLSDM
                     EAKIKEKGIHYNEK*"
     gene            complement(83778..83854)
                     /locus_tag="aot2015-SM37_SRR1761715_Peru_trim_clean_trim_c
                     lean_scaffold_2_curated_closed_complete_prodigal-single_tr
                     na_7"
     tRNA            complement(83778..83854)
                     /product="Pseudo"
     gene            complement(84490..85092)
                     /locus_tag="aot2015-SM37_SRR1761715_Peru_trim_clean_trim_c
                     lean_scaffold_2_curated_closed_complete_prodigal-single_11
                     5"
     CDS             complement(84490..85092)
                     /product="hypothetical protein"
                     /codon_start=1
                     /transl_table=11
                     /translation="MGKKIMTRFIDNIQDTLLEYGFMVEKKKSKVISDPKTGISVSKD
                     EDYIYDKLVDKYGEVKRQYKDEERHPWVVDYYIPSEDMFIEYLKHWTHGRKKYDPKNP
                     SHQKDVEWLKDKAKDNEFYARALKQWTETDPEKEKSAIENGLNYVVFYNLREFETWLK
                     NPKMQYRQYADPDSLRYNSEDYFAKKARGFDTNGNDSVQE*"
     gene            complement(85085..86845)
                     /locus_tag="aot2015-SM37_SRR1761715_Peru_trim_clean_trim_c
                     lean_scaffold_2_curated_closed_complete_prodigal-single_11
                     6"
     CDS             complement(85085..86845)
                     /product="Uncharacterized protein n=1 Tax=Proteobacteria
                     bacterium CAG:495 RepID=R5QQU5_9PROT"
                     /codon_start=1
                     /transl_table=11
                     /translation="MSIRKDIEELVIKQGAVAESDDDLVSQVDLKHSTPEGLFTKSAD
                     EIVDGLLSDASGDEELALKRINYYINRAGDGLSNKTAVHAAKKTLQKKADKAKEEKSL
                     RIDDDVVGLDSVLEECGDIKLREFYERVYDTMFEAPEDENKPKLAGKKKTVRFLLDND
                     INPYWFIERRPLQIEPGKFIIIRSFAPSGNLLIQKYKDWDAPLEEITPEQYRDMIDSE
                     LNSDMVSEFEIHHKDVDTLKQDVEYAQKMWQQKIEYFYNEHKDELGLKSPNSLATRRA
                     FKQFWDELSNIEKRAYGTSFDIRGISTMVPNRGSAWGIERQKASPRKLNSPVTQTTYA
                     RPDDFVPREEKPKDVKNAEFLSSVGIDPKYVKEPILDQYGSEWIVTDFDDRDKSKSPA
                     VKLTSTNPNFKQSIQLPAEELKVMIQKYNTPKESSEVEEAYNPYRPIKTAYEKQASQK
                     SITQGKAVREYLIQKNIDPEFMVSPLHDRQGRRWVITGYNDSGDEEKLLIKRYEGSLD
                     GAKNVSNKVDIDVVKRWIEKIPENANPHQDETELYSTAYLFKQPRTRGLDNKDKKKNY
                     PKDTLGGILAPFNYRKRNNG*"
                     /db_xref="UniRef100_R5QQU5"
                     /db_xref="R5QQU5_9PROT"
     gene            complement(86846..88351)
                     /locus_tag="aot2015-SM37_SRR1761715_Peru_trim_clean_trim_c
                     lean_scaffold_2_curated_closed_complete_prodigal-single_11
                     7"
     CDS             complement(86846..88351)
                     /product="Uncharacterized protein n=1 Tax=Prevotella sp.
                     CAG:1092 RepID=R5PA49_9BACT"
                     /codon_start=1
                     /transl_table=11
                     /translation="MNIEKLPVDYKGLPKSVDVNDGASIINDLNTPYKHAGSIMTMGG
                     VMYPVMGYVVESNRFDNIISYLGTTEKWEEAGFILPDGILVDMSAKDSGGDKGKRNLN
                     HSDVKSFGDTLNSMLDDGAIRVGYGSSATPFVQISLRNGFPTGAQWARIDELLTLKPY
                     RIDLEATMFGSDANNPKTNFYKQYTIQDSVKDMQNDLRAYFNGEKNNIGIPQIEEVVA
                     KEATFPLSFPKGPYNPLIGDQIGIQPMQSLNQGGFIDLNEEKLHTKLSDKLWDEDGKI
                     KKDVREKLLEIAGLFKDSLGLFVTPDIRVTGSLANYNFNNQSDIDLHLVYDFEDLPID
                     KDILNDFFNAKKQIFNNQYNFKIHGAPVEVGVEDINAPLVSTGIYSLLDDEWIIKPKN
                     AGKEIPDVKLKDYENLVQQIETTIETKDRNQLSMLWNLIRQMRKNSLAKDGEFGEGNL
                     IFKKLRNNGYLKRIKDALNDSISKELSLEMFYRANQYPKTPIPTKSYVEPF*"
                     /db_xref="UniRef100_R5PA49"
                     /db_xref="A0A0F9JXP6_9ZZZZ"
                     /db_xref="R5PA49_9BACT"
     gene            complement(88351..89985)
                     /locus_tag="aot2015-SM37_SRR1761715_Peru_trim_clean_trim_c
                     lean_scaffold_2_curated_closed_complete_prodigal-single_11
                     8"
     CDS             complement(88351..89985)
                     /product="hypothetical protein"
                     /codon_start=1
                     /transl_table=11
                     /translation="VVYVSFSYRNLLNSCLNGKAESALVDENTPMLSVTPLENHTEQE
                     IKEILAKNHIPYYSEFTEIGVLGESGNDEADESYKGIFIDRDTGDFKILSGRFPDKKA
                     MIKKYGVKGKGYITRKVFEKPVFDWISKNAENTLDSYLMFSTALSKWKDNSMLDKYYI
                     KIMNEMPQLFKDVRNADDIHESEMEEAYQFGPADKEHGKIAEVIIRDENGAIIDKSDI
                     PVKYRADEKNILNAPELYEELQWFMKEYPEAKGAYVKFAKDPNERWMDRGTIMRGFQP
                     EVQSNTNWNYDPSMFIKDPEKMELRGYMYVRDAEGKPVKGQVNSQRLLRSADKQTGIN
                     DFEVWSAATGILEEFPGAEYVYLNVPSISDKEFVINRDAAFKNFINTHPNNQGATAKI
                     IPWKKSSPTKKFKIYKARGGDKNYIKQYRSAEEFARDQSNKTQESKTMNFREKVNALV
                     EASNIYDLPADNIDLTNNNINHVIKLFVKHLAGKDDVETVQIEKPLGDDVSLEDLNSP
                     EVVAAAKRLKDRNLGKKIFWQTDNEPVQEYIDIEAE*"
     gene            complement(90019..90501)
                     /locus_tag="aot2015-SM37_SRR1761715_Peru_trim_clean_trim_c
                     lean_scaffold_2_curated_closed_complete_prodigal-single_11
                     9"
     CDS             complement(90019..90501)
                     /product="hypothetical protein"
                     /codon_start=1
                     /transl_table=11
                     /translation="MKAYNYDHNTKKFKGEINCQIDPLESKIAGKTIYLLPGDSTYIE
                     PLVNKDGYDIVFTGDGWEYKEQPKPVKPEPYVPTEREKLEQELWEYQDKLDKMDYIGT
                     KIATKRGTIEEYADKIALMSEYADKINELREKIKVLETEEAAEYSNFSIQNCRRPPLK
                     *"
     gene            complement(90531..90872)
                     /locus_tag="aot2015-SM37_SRR1761715_Peru_trim_clean_trim_c
                     lean_scaffold_2_curated_closed_complete_prodigal-single_12
                     0"
     CDS             complement(90531..90872)
                     /product="hypothetical protein"
                     /codon_start=1
                     /transl_table=11
                     /translation="MLNPFIDNRPIPNIRVNCKVKIKTSSVEESNEWNTFFAYIMGKP
                     RTKVEFITVSLLRNLPISNLKVEDIKDKISIEDYAQLQKVEEIFNDRLPIDLKAFILS
                     VLQVPLNMFNK*"
     gene            complement(90853..91224)
                     /locus_tag="aot2015-SM37_SRR1761715_Peru_trim_clean_trim_c
                     lean_scaffold_2_curated_closed_complete_prodigal-single_12
                     1"
     CDS             complement(90853..91224)
                     /product="hypothetical protein"
                     /codon_start=1
                     /transl_table=11
                     /translation="MKEITGIYIVDKPQSSVRLKRQDDNSVEWLDFFQFESILIGHFF
                     IEVVKKIEEYISEGKKVIIDFDKEKAMLIKDKTPNFLKLFSSEMSLKTVENYYEEIGD
                     FDNTNYSKTILGENKDAESIY*"
     gene            complement(91221..93023)
                     /locus_tag="aot2015-SM37_SRR1761715_Peru_trim_clean_trim_c
                     lean_scaffold_2_curated_closed_complete_prodigal-single_12
                     2"
     CDS             complement(91221..93023)
                     /product="hypothetical protein"
                     /codon_start=1
                     /transl_table=11
                     /translation="MATSNYVKSLAKRIVENSSYDKGSNTLFVTNPGISAQLLKSLAT
                     KNNFKIGSTKTGEYISIPMSYKSDAFEDKYVSQFDNFLDTYTYYNKNYHTLLTAYKTF
                     DLMEENLGEVDLILSTYTEEVLSTSFIEEPLQIKISNARAEDLVLKVLKKNKIFTRLP
                     MIVRNIAKYGNMGLTLSYPYLEAHDGEFDDTVREIDVLKDLIITPVNPKYFKVTCDNY
                     FNVINYQTQIDNTYSYTNAIVSIKNLTWQPWQFVHFKLYSENTEPYGQSMLWSMRSAF
                     DQLTTLEALLAVSRASKIQRLVISIPMPPDTSIVDAYQYMNEFKGNYLNSLFTDAPGT
                     KAGRKIPGATSIFVKPAIDGFDIGHIESNIDLSSTEDVEYFLDKILRNSKLPKGYLIG
                     DDTITTAQTLESQDLKLSRTLIPLKQALLDGMVYLIECILTHAGFDVTKIDVEVTLNK
                     PIQISNDLIAKYADIVELLKQINELHQMTRINQYQAMIELGIPANLAKLINSDSSISV
                     IRNTEDLKSFMVGQRVTSGEIADEEISSVDDIGECVKPCMKATSKKFLAEHYELAENL
                     TEMYNEVKSSMQKKTLYESLFVAKPIPKEDKEQQ*"
     gene            complement(93038..93502)
                     /locus_tag="aot2015-SM37_SRR1761715_Peru_trim_clean_trim_c
                     lean_scaffold_2_curated_closed_complete_prodigal-single_12
                     3"
     CDS             complement(93038..93502)
                     /product="hypothetical protein"
                     /codon_start=1
                     /transl_table=11
                     /translation="MTNLELTAPFRCISYYASSKSVVDNKHSYCYWFRGKLIRIIADK
                     PFARGDMLTINGISSQGNSSTIINATVDSGEYEKLPVLSFVSTRLVYNKYSDFEFTTT
                     PGLQILKTIEQVLDENYSVCFIVLTESSGVIHAVDKYMNNYFDVGMNLHWNE*"
     gene            complement(93518..93742)
                     /locus_tag="aot2015-SM37_SRR1761715_Peru_trim_clean_trim_c
                     lean_scaffold_2_curated_closed_complete_prodigal-single_12
                     4"
     CDS             complement(93518..93742)
                     /product="hypothetical protein"
                     /codon_start=1
                     /transl_table=11
                     /translation="MDFINYGSKHRTAPAAPKVVMAESTKEVLKEEKVEIKEEDTPAQ
                     IVEKVNKTKKAVAKTKHKGKTVEIKQSLNG*"
     gene            complement(93764..94201)
                     /locus_tag="aot2015-SM37_SRR1761715_Peru_trim_clean_trim_c
                     lean_scaffold_2_curated_closed_complete_prodigal-single_12
                     5"
     CDS             complement(93764..94201)
                     /product="hypothetical protein"
                     /codon_start=1
                     /transl_table=11
                     /translation="MEPGFTPLLKSNIMKYFFNVTPETVSAPTPLFAGLFVDQGGPES
                     NELVIGTGSYARAPISFVESNGVVKNVEAVTFPKSTASWTPNTYRITHLGIFTSHKVE
                     DSEEYVSDEKDSLIAFLPLAEAEIVEEGQTFQLNPQTVKLQLV*"
     gene            complement(94212..94874)
                     /locus_tag="aot2015-SM37_SRR1761715_Peru_trim_clean_trim_c
                     lean_scaffold_2_curated_closed_complete_prodigal-single_12
                     6"
     CDS             complement(94212..94874)
                     /product="hypothetical protein"
                     /codon_start=1
                     /transl_table=11
                     /translation="MSRQESFNLRSSIEGAQVDYLAALRDGALLDVFGLPVEIKVPKI
                     ENNLDEYINFVDDDFYISRTVVVPNFDEYRTVLSQLGQTAEENYPLEVIIPSALHLPR
                     NSRIVLSEYDANENKTSREWRVLSTEIKQLSNSKTYSRIAYCVPARSTIQNTANVNPV
                     CCYVETSDVKGYVIWDDLNAFSSNQGKAFVIPNFSKDNVKSSAEATCKVYYNVKLPSI
                     LY*"
     gene            complement(94948..97521)
                     /locus_tag="aot2015-SM37_SRR1761715_Peru_trim_clean_trim_c
                     lean_scaffold_2_curated_closed_complete_prodigal-single_12
                     7"
     CDS             complement(94948..97521)
                     /product="60 kDa chaperonin n=1 Tax=Acetobacter sp. CAG
                     :267 RepID=R5Y0X2_9PROT"
                     /codon_start=1
                     /transl_table=11
                     /translation="MSRSALFDSEAQQALVKGIHLVRDAVKVTMGPKGKTVVIQVKDR
                     NPIITKDGVSVAKEIQPKDEKVAIGAQLVHSVAQKALNSAGDGCQPYTEQILSPKGWI
                     TFADIKAGDIIFGSDGKEQKVLKVYEKEARDIYKVYFNNGSVVECTADHLWTVTNTRT
                     NKTETMKLEDIIASGLRFGGKTDNKKYKIPNIAPLEYAHKDIDLPAYFMGLYLGNGCQ
                     DKTRVTIDTPKQDIVDYLRETFKNVKVYDHDNCFRVKIAIAQNPSLQALLVLSDCKAK
                     TKFIPENYLYNDIENREALYRGLMDTDGSISRGVYYTSSSRLAEDVCILMKSLGINAR
                     VRVRDRSGEPSHECKGKIIKNGVSYEVGRSFSTVLIDAIEKTDRKEPVRCIKVSNKDE
                     LYITSGYILTHNTSTATVLSGAIVDEGMKYATTNANLNDIRKGIEAGVAKVVEKLKEV
                     SHEIDKPEQLYHIATISSNGDKKLGKIVADAYAKVGKDGVVSVEESKDRDITLEFTEG
                     MRIDKGYTSPYFINDVDAGTVEYENPYIMLADCRMQNLSLLLTKLQSVANQGKPIVII
                     AESFDTGVLNNLILNRAKGLNIACVDAPGYGERKTEILRDMGIYLGGRVAEDVTGVSL
                     DNFTDADFGTCEKIIIKKDETIIRGGKGDQEEVQKRVERIKKQLEASEMVYEQQKLRE
                     RLGALTTGVATIRVGGSSEEEVKELKDRLDDAQWSVKSAMEEGFVPGSGRTLAYLSDH
                     IDFDKELPDLTDDQKIGIKILKKAMKAPFETILENADENPDVYALLLKDAEITEGYNV
                     ATMKKVNLVEDGVIDATKVVRCAIQAASSIASLVLTTSVVITQDPEEPTVKMGGLNPF
                     M*"
                     /db_xref="UniRef100_R5Y0X2"
                     /db_xref="R5Y0X2_9PROT"
                     /db_xref="hmr:Hipma_1268"
     gene            complement(97521..97853)
                     /locus_tag="aot2015-SM37_SRR1761715_Peru_trim_clean_trim_c
                     lean_scaffold_2_curated_closed_complete_prodigal-single_12
                     8"
     CDS             complement(97521..97853)
                     /product="hypothetical protein"
                     /codon_start=1
                     /transl_table=11
                     /translation="MKQYVALENNVFVRERKQVRKMGVFEVPNDVDADYSFGTVVSAG
                     PGGFEHGNFVPMSVVVGDEVVFPRTVGSKIYFVNNEELILVRSCDIIAKIADVEQIIE
                     EENVEGDK*"
     gene            complement(97853..98104)
                     /locus_tag="aot2015-SM37_SRR1761715_Peru_trim_clean_trim_c
                     lean_scaffold_2_curated_closed_complete_prodigal-single_12
                     9"
     CDS             complement(97853..98104)
                     /product="hypothetical protein"
                     /codon_start=1
                     /transl_table=11
                     /translation="MNKRFVLLTTSSCSKCPKIKAMIAEDPDLASLVEIKDAMNCKEF
                     CVEKKIMSVPTVWDSKTERAVNVGYFTKEELDSLVKGVE*"
     gene            complement(98114..98350)
                     /locus_tag="aot2015-SM37_SRR1761715_Peru_trim_clean_trim_c
                     lean_scaffold_2_curated_closed_complete_prodigal-single_13
                     0"
     CDS             complement(98114..98350)
                     /product="hypothetical protein"
                     /codon_start=1
                     /transl_table=11
                     /translation="MAKKSQTVKPTKKVTTSKPAQKATKKPQTVKKTEKVVKPVKVTL
                     SEVTVAEEKTYTAKEIIIGGLITVAIILALAVLF*"
     gene            complement(98421..99914)
                     /locus_tag="aot2015-SM37_SRR1761715_Peru_trim_clean_trim_c
                     lean_scaffold_2_curated_closed_complete_prodigal-single_13
                     1"
     CDS             complement(98421..99914)
                     /product="A1-like protein n=3 Tax=Cellulophaga phage phiST
                     RepID=M4T1R5_9CAUD"
                     /codon_start=1
                     /transl_table=11
                     /translation="MKEDIVKDFLRLQEEISEEVTRRVYRKYGSFSTNLIEKLWGSWG
                     AFISEAGDQIRLSRGKQQITKHTTADKVVITYAVDGENINNECWGAIKNYAKENNCDL
                     FVLWGKPLGKLGHFSKSVHKELKPYLATEIVFDNDWRCTAKDLQIPCRQKNPLINLDK
                     LSNNLLTFIVGATKQYMKIMPYAPTDKYKVAWSTGTISIINYDKTVSGELDSQNHTLG
                     ALVLEYSKNSRRYIVRNLMYKNGFIADLDKNYTECCVSKENYIPAMVLGDLHLPEEDH
                     QSIQSSIKMIQDLKVKYVVLHDIFSFNSISHHDFNLALTRLLKQAPESQTLEVELKTA
                     SEKLDKIASQCKQTDFYIVHSNHDDFIMKYLNTCDFVHDMPNVLVAMELFLDIAKGQN
                     PLKKYLTESNITFLPQDASLEVSGFELGQHGSIGIGGAKGSPISYSKTYKKSVSAHTH
                     SPQTFETAIVVGTNSQLKLNYNAGITTWAHSNVIIHGNGTYQHIFLD*"
                     /db_xref="UniRef100_M4T1R5"
                     /db_xref="msd:MYSTI_01906"
                     /db_xref="88275700"
                     /db_xref="M4T1R5_9CAUD"
     gene            complement(99918..100595)
                     /locus_tag="aot2015-SM37_SRR1761715_Peru_trim_clean_trim_c
                     lean_scaffold_2_curated_closed_complete_prodigal-single_13
                     2"
     CDS             complement(99918..100595)
                     /product="peptidase S14 n=1 Tax=Sphingomonas elodea RepID
                     =UPI00026321BA"
                     /codon_start=1
                     /transl_table=11
                     /translation="MWNYTNETIHPSSSKNFMADDTVFIQDEITSENCAYLIADMMRY
                     VMAPESSGKELKIVINTPGGEVSVMNQICGIISMAKINNIAVITYVMGVAASAGSVIA
                     IHGDQRIMAKNAEHLIHYGYCLEAISKQTEIAKTFAYNMDFSKRMAQIYLDHCPGLTP
                     EKLKILQEDEKGRLFADECLKLGICDTIIETELDKKIEKENWQIDVLTNAMAEEKKSS
                     KKIKKKA*"
                     /db_xref="UniRef100_UPI00026321BA"
                     /db_xref="dac:Daci_3437"
                     /db_xref="UPI00026321BA"
     gene            complement(100598..101023)
                     /locus_tag="aot2015-SM37_SRR1761715_Peru_trim_clean_trim_c
                     lean_scaffold_2_curated_closed_complete_prodigal-single_13
                     3"
     CDS             complement(100598..101023)
                     /product="hypothetical protein"
                     /codon_start=1
                     /transl_table=11
                     /translation="MKREKYLYWNYFTFLDDFPQDILVSFFDVGDYKDKFVFLHLRDG
                     FIPNIEVEENIQRLADYMYKVSKTEEDWILDGFGQRGKEKYVETLKSLGIGENYKLYS
                     FTLNDDSVKLFSYFLGKILNRPVPKTLNFLDFQYLFEGK*"
     gene            101163..101693
                     /locus_tag="aot2015-SM37_SRR1761715_Peru_trim_clean_trim_c
                     lean_scaffold_2_curated_closed_complete_prodigal-single_13
                     4"
     CDS             101163..101693
                     /product="hypothetical protein"
                     /codon_start=1
                     /transl_table=11
                     /translation="MAELKESLIKMYEDFDGIDLDFMGDEELADEEMEEARHAKSPEE
                     REDDATILMSKKGLLRQKKADLDALNASINAQADMYRKGVYQNKPESPNRLADVRRAI
                     HSMAAEYEDNLADIRDLEAAIDAFEADPSEENKKRLMSGRAGDYEKDLELIKQTADAM
                     RDAEIDTGATQPEIVL*"
     gene            complement(101754..101830)
                     /locus_tag="aot2015-SM37_SRR1761715_Peru_trim_clean_trim_c
                     lean_scaffold_2_curated_closed_complete_prodigal-single_tr
                     na_6"
     tRNA            complement(101754..101830)
                     /product="Pseudo"
     gene            101965..102216
                     /locus_tag="aot2015-SM37_SRR1761715_Peru_trim_clean_trim_c
                     lean_scaffold_2_curated_closed_complete_prodigal-single_13
                     5"
     CDS             101965..102216
                     /product="hypothetical protein"
                     /codon_start=1
                     /transl_table=11
                     /translation="MSPFDQFLLESRKIRAKYNVWMLRKPAEKDALTTEMNEILEKLL
                     DECEQREQGFFKAADQLSAIGINPKAAKKIPHIRQIEYK*"
     gene            complement(102289..102363)
                     /locus_tag="aot2015-SM37_SRR1761715_Peru_trim_clean_trim_c
                     lean_scaffold_2_curated_closed_complete_prodigal-single_tr
                     na_5"
     tRNA            complement(102289..102363)
                     /product="Pseudo"
     gene            complement(103334..103984)
                     /locus_tag="aot2015-SM37_SRR1761715_Peru_trim_clean_trim_c
                     lean_scaffold_2_curated_closed_complete_prodigal-single_13
                     6"
     CDS             complement(103334..103984)
                     /product="hypothetical protein"
                     /codon_start=1
                     /transl_table=11
                     /translation="MKFKDFVDDFKRYVYYKGIRRLIPTYHDRTIFTAFYWRTLRDRR
                     KLGFDETETWSLYCSLSKLIAPRIAMFIEYGPKACVPSKFLDAEYKKSIAKGYEWDNH
                     KWQLKDKAERNRCWNRATKAWLEVLNQMKDGFEDDVLEEEDWDAWNNKWKSKVDAINK
                     KLNNAKSEKQRKEIWSSIKTGREYRVGIICCPNDVVYNMRKEARFLLAEYYHYLWW*"
     gene            complement(103974..104324)
                     /locus_tag="aot2015-SM37_SRR1761715_Peru_trim_clean_trim_c
                     lean_scaffold_2_curated_closed_complete_prodigal-single_13
                     7"
     CDS             complement(103974..104324)
                     /product="hypothetical protein"
                     /codon_start=1
                     /transl_table=11
                     /translation="MKYFLLGLKDYLNDLIHDLFIPWDWDWKEGNLKHYIYNRKCKEY
                     SQIFNKHYINIRDIKSLKDVLFIVIYDAKTDIELAKYIKDNYEYYMNLSEYYNVVICT
                     AEEYSEMVGQDNEV*"
     gene            complement(104517..104592)
                     /locus_tag="aot2015-SM37_SRR1761715_Peru_trim_clean_trim_c
                     lean_scaffold_2_curated_closed_complete_prodigal-single_tr
                     na_4"
     tRNA            complement(104517..104592)
                     /product="Pseudo"
     gene            complement(104605..104681)
                     /locus_tag="aot2015-SM37_SRR1761715_Peru_trim_clean_trim_c
                     lean_scaffold_2_curated_closed_complete_prodigal-single_tr
                     na_3"
     tRNA            complement(104605..104681)
                     /product="Pseudo"
     gene            complement(104809..104891)
                     /locus_tag="aot2015-SM37_SRR1761715_Peru_trim_clean_trim_c
                     lean_scaffold_2_curated_closed_complete_prodigal-single_tr
                     na_2"
     tRNA            complement(104809..104891)
                     /product="Pseudo"
     gene            complement(105072..105203)
                     /locus_tag="aot2015-SM37_SRR1761715_Peru_trim_clean_trim_c
                     lean_scaffold_2_curated_closed_complete_prodigal-single_13
                     8"
     CDS             complement(105072..105203)
                     /product="hypothetical protein"
                     /codon_start=1
                     /transl_table=11
                     /translation="MKFLSSLRAWKKRGDIKQVRRGKQVVLIDKKAPKNKAKQGKKK*"
     gene            complement(105258..105947)
                     /locus_tag="aot2015-SM37_SRR1761715_Peru_trim_clean_trim_c
                     lean_scaffold_2_curated_closed_complete_prodigal-single_13
                     9"
     CDS             complement(105258..105947)
                     /product="hypothetical protein"
                     /codon_start=1
                     /transl_table=11
                     /translation="MGSGIENIQGTYSVIKKEWRWLDVIRDLNTSCFFRLISSWMFDS
                     VLQIKFHSTGKEGVLFVFDENQWSSLSSFYELCFDKAPVQMRVEVLKSIFVHFFHADV
                     FVENGMMCYFFENKNIHSITEELNKRLSYPDKSHFATVDGNAEYPLLFESDFTKNGFD
                     DRLSYFGFYDRFENKIKFTIQSENTLCGHFVPEKYIKLFNGKECMRNVAYRNELGCSL
                     EDFPLVCKLLL*"
     gene            complement(106310..107023)
                     /locus_tag="aot2015-SM37_SRR1761715_Peru_trim_clean_trim_c
                     lean_scaffold_2_curated_closed_complete_prodigal-single_14
                     0"
     CDS             complement(106310..107023)
                     /product="thymidylate synthase, flavin-dependent (EC:2.1.1
                     .148); K03465 thymidylate synthase (FAD) [EC:2.1.1.148]
                     id=153210 bin=MEL_A1 species=MEL_A1 genus=MEL_A1
                     taxon_order=MEL_A1 taxon_class=MEL_A1
                     phylum=Melainabacteria tax=MEL_A1
                     organism_group=Melainabacteria"
                     /codon_start=1
                     /transl_table=11
                     /translation="MKVSLISYTMNPLDTVYIGARTCYHAGCSDELKELAKTLPEEKK
                     IKFVQGVIKSGHLSVTEHVNFTFAIDEISRMASEQLLRHRHTSPSVRSFRYTTIKEDK
                     NMLRNASNEQLVEIMQKYVVGVDAKNARHYAEELAFYLEELEKGVKPEDARNLLPMGT
                     KTSMVDTFNLRELMHICNERLCTRAQAEIREGIKQMKKEVVGVAPWVEPYLVPKCGIN
                     GICNERQSCGLYKIFQKQR*"
                     /db_xref="MEL_A1_1_281"
                     /db_xref="R5DPQ3_9CLOT"
                     /db_xref="hmr:Hipma_0811"
                     /db_xref="K03465"
                     /db_xref="2.1.1.148"
                     /db_xref="2.1.1.14"
     gene            complement(107337..107567)
                     /locus_tag="aot2015-SM37_SRR1761715_Peru_trim_clean_trim_c
                     lean_scaffold_2_curated_closed_complete_prodigal-single_14
                     1"
     CDS             complement(107337..107567)
                     /product="hypothetical protein"
                     /codon_start=1
                     /transl_table=11
                     /translation="MKFEEKSYLEMAKSINSKINFLMFFLCLLLFICVGIIVSNQQKI
                     MEEIKVSNRITYEEIVCLDDVDCTITDFENIY*"
     gene            complement(107670..108053)
                     /locus_tag="aot2015-SM37_SRR1761715_Peru_trim_clean_trim_c
                     lean_scaffold_2_curated_closed_complete_prodigal-single_14
                     2"
     CDS             complement(107670..108053)
                     /product="hypothetical protein"
                     /codon_start=1
                     /transl_table=11
                     /translation="LSLNLNGINNKDKYPKYQILSNKKDKTIKRIKVAVAGLDKDKLH
                     LMTKGNKIVIRYDDTVSSADDEWEVNSNSISTRGFAQQFFVSDGCVVEIKSAKVINGI
                     LIVDVKIGIPVEQNFIEHAIQYQEA*"
     gene            complement(108083..109270)
                     /locus_tag="aot2015-SM37_SRR1761715_Peru_trim_clean_trim_c
                     lean_scaffold_2_curated_closed_complete_prodigal-single_14
                     3"
     CDS             complement(108083..109270)
                     /product="IS605 family transposase OrfB (EC:2.1.1.37)"
                     /codon_start=1
                     /transl_table=11
                     /translation="MKRNYATLLRIYPNQEQSLLIDKTIGCCRFLYNQMLAERKNVWE
                     EHKENKKEVYGWKYKTEKQYKEEFDFLKEVDSVALVQARRHLENAYNNFFKSLSGRRK
                     GGQIGFPVFKKKKSGGSYTSLFYNGNIKIIDKNHIRLPKLGIFKFGQNKNIDLSNKIC
                     SITVSRKSTGKYYCSVLFEKDIKEVKKIKLSKDNKVIGLDMSLTNFFVDDEGNSPAYV
                     KIYKKHEKRLKKLQHLESKKKKNSRRSRKLRKSINLIHEKISNERKDFSHKLSTKLVK
                     ENDIIVVESLNLKAISQGLKLGKSVMDLGYSQFINQLKYKCDWYGKHLIEADKWFASS
                     KMCHKCGYKYNELALSDRKWVCPNCGTPIDRDKNAAINLKNLGIGYVRKCLQSQNISS
                     AMK*"
                     /db_xref="amt:Amet_3816"
                     /db_xref="UniRef100_G9QJ71"
                     /db_xref="G9QJ71_9BACI"
                     /db_xref="2.1.1.37"
     gene            109411..109671
                     /locus_tag="aot2015-SM37_SRR1761715_Peru_trim_clean_trim_c
                     lean_scaffold_2_curated_closed_complete_prodigal-single_14
                     4"
     CDS             109411..109671
                     /product="hypothetical protein"
                     /codon_start=1
                     /transl_table=11
                     /translation="MHLEFYKKYYKYYNELEIAYLPDWVLNEDRLRRMKINYVNMFSN
                     DAYKDDSVCLFEKSGKKKYYKQFKNMTRKELIQYQEDYLSGE*"
     gene            109674..110147
                     /locus_tag="aot2015-SM37_SRR1761715_Peru_trim_clean_trim_c
                     lean_scaffold_2_curated_closed_complete_prodigal-single_14
                     5"
     CDS             109674..110147
                     /product="Uncharacterized protein {ECO:0000313|EMBL
                     :KKN08281.1};  TaxID=412755 species="unclassified
                     sequences; metagenomes; ecological metagenomes.;"
                     source="marine sediment metagenome.;""
                     /codon_start=1
                     /transl_table=11
                     /translation="MNKKKVVVGKRKTNILKRRKRYFPPKKIQRGLVNLNGKRLKVGT
                     SQSENMWLDQLGVPVRQVIIRGFNNKTYVIDGADPTKKIAYEFLGCYFHGHYTHMNLR
                     QLNTLTKKTYGQMYAETKARFQYLYDTGWRVWFCWECDYKNGKLGRFYTGMKDML*"
                     /db_xref="A0A0F9Q4V4_9ZZZZ"
     gene            110147..110506
                     /locus_tag="aot2015-SM37_SRR1761715_Peru_trim_clean_trim_c
                     lean_scaffold_2_curated_closed_complete_prodigal-single_14
                     6"
     CDS             110147..110506
                     /product="Uncharacterized protein n=1 Tax=Tupaia chinensis
                     RepID=L9JAK6_TUPCH"
                     /codon_start=1
                     /transl_table=11
                     /translation="MSVVLDCLDDLQLLLENPGKTLQGAKIKKFRETDPNVAEYNEIK
                     KELYKGQKIDPKSTKKRVKSHKKWLKDPKNKEKLKEALKKRDERNKDPERRKKFMEAI
                     KERDRKRKEKKQNEAKN*"
                     /db_xref="UniRef100_L9JAK6"
                     /db_xref="R7VPC6_COLLI"
                     /db_xref="L9JAK6_TUPCH"
     gene            110490..110954
                     /locus_tag="aot2015-SM37_SRR1761715_Peru_trim_clean_trim_c
                     lean_scaffold_2_curated_closed_complete_prodigal-single_14
                     7"
     CDS             110490..110954
                     /product="deoxyuridine 5'-triphosphate nucleotidohydrolase
                     Dut (EC:3.6.1.23)"
                     /codon_start=1
                     /transl_table=11
                     /translation="MKLKIKYTSAKSEELYKNRAKKLDWKEGDSGIDLSYFDAMGRKC
                     IIPAGGTGMIPTGVSCQLCETKNDLYEIQIRGRSGLNSKGLLTHLGTVDYNYTGELKV
                     VVTNLTQENFTFNPGDRIAQIVVAQIAKPKIISTEELKNTDRGANGFGSTGL*"
                     /db_xref="ssm:Spirs_2034"
                     /db_xref="UniRef100_E1R1L5"
                     /db_xref="87125334"
                     /db_xref="E1R1L5_SPISS"
                     /db_xref="3.6.1.23"
     gene            complement(110949..111341)
                     /locus_tag="aot2015-SM37_SRR1761715_Peru_trim_clean_trim_c
                     lean_scaffold_2_curated_closed_complete_prodigal-single_14
                     8"
     CDS             complement(110949..111341)
                     /product="hypothetical protein"
                     /codon_start=1
                     /transl_table=11
                     /translation="MTNEEFFSDLAKIDMAKRIAKVRHEATRYDKFAAFYAAQPNYRK
                     ELNGLCRAVLYDKITIEDFFSKVKCVEEKVDLYDKRNRKAFLNMEINRIRSISSPQTS
                     DKQVCELAELSVNKIIKRQDKQNCGRKL*"
     gene            complement(111368..111452)
                     /locus_tag="aot2015-SM37_SRR1761715_Peru_trim_clean_trim_c
                     lean_scaffold_2_curated_closed_complete_prodigal-single_tr
                     na_1"
     tRNA            complement(111368..111452)
                     /product="Pseudo"
     gene            complement(111496..112026)
                     /locus_tag="aot2015-SM37_SRR1761715_Peru_trim_clean_trim_c
                     lean_scaffold_2_curated_closed_complete_prodigal-single_14
                     9"
     CDS             complement(111496..112026)
                     /product="hypothetical protein"
                     /codon_start=1
                     /transl_table=11
                     /translation="MENIMLDIETLGNTTNSAILQVAMVKFDEEGNVGASLSIRIDTE
                     EQLKLGAEKTQSTLDWWQRTNPVLLESLMTENIMSVNQAIMAINRFVGFNDKIWCHAT
                     FDLPILGNLYRLAGKRVPWSYKLNRDIRTLVDMACLDLSEYDWVKEKTHDALDDCRFQ
                     IKYTTDAIKKIKSWRV*"
     gene            complement(112036..112215)
                     /locus_tag="aot2015-SM37_SRR1761715_Peru_trim_clean_trim_c
                     lean_scaffold_2_curated_closed_complete_prodigal-single_15
                     0"
     CDS             complement(112036..112215)
                     /product="hypothetical protein"
                     /codon_start=1
                     /transl_table=11
                     /translation="MNNLKLFGKTPSGENIIINMEDIRWICDGSDGKTCLVEFLNGEQ
                     IRLATQVEEILKVLQ*"
     gene            complement(112215..112643)
                     /locus_tag="aot2015-SM37_SRR1761715_Peru_trim_clean_trim_c
                     lean_scaffold_2_curated_closed_complete_prodigal-single_15
                     1"
     CDS             complement(112215..112643)
                     /product="Uncharacterized protein n=1 Tax=Bacteriovorax
                     marinus (strain ATCC BAA-682 / DSM 15412 / SJ)
                     RepID=E1WXB8_BACMS"
                     /codon_start=1
                     /transl_table=11
                     /translation="MSSFVELIDAEIKEFLKNGNKSLLAIARIVKTDAIKYAKDNGCS
                     ESEIDAVKILKSNKKKLTEEIETLKQAARDFTQQQEQLSWVESKLPQELTEDEVRSFL
                     SEFVVGKENLNMGMLMGQLKQKFLDRFDGKIASKVVKEFL*"
                     /db_xref="UniRef100_E1WXB8"
                     /db_xref="A0A0G1U513_9BACT"
                     /db_xref="bmx:BMS_0930"
                     /db_xref="E1WXB8_BACMS"
     gene            complement(112657..112932)
                     /locus_tag="aot2015-SM37_SRR1761715_Peru_trim_clean_trim_c
                     lean_scaffold_2_curated_closed_complete_prodigal-single_15
                     2"
     CDS             complement(112657..112932)
                     /product="hypothetical protein"
                     /codon_start=1
                     /transl_table=11
                     /translation="MKIKEKTTYITEGGKEFPVKELAEKHQEFLDSIDYKEEYFNMAK
                     KVERLESEIEILKSQLGWARSFTDILPNSPQQYPNPGQGTTPYTYAI*"
     gene            complement(112945..113529)
                     /locus_tag="aot2015-SM37_SRR1761715_Peru_trim_clean_trim_c
                     lean_scaffold_2_curated_closed_complete_prodigal-single_15
                     3"
     CDS             complement(112945..113529)
                     /product="hypothetical protein"
                     /codon_start=1
                     /transl_table=11
                     /translation="MLFFQKRGSKLPQIDFKDLQAWVDKFSSPFLCIHKTYHPDIVFI
                     GYSLRNFPNDRCDTSLNDSQVLCNVASFGEPCGLKINRRLFDDLEEVKKYIGSKIVDA
                     QLIIEIVNALASVVGYDYYKVPPIFNVFNMSRCVCFSIKNWNVLQRHNNPLCPFIRMF
                     GYKEYEESGKAIMKLRIKKSDMQFLPETLKLLTK*"
     gene            complement(113601..113918)
                     /locus_tag="aot2015-SM37_SRR1761715_Peru_trim_clean_trim_c
                     lean_scaffold_2_curated_closed_complete_prodigal-single_15
                     4"
     CDS             complement(113601..113918)
                     /product="hypothetical protein"
                     /codon_start=1
                     /transl_table=11
                     /translation="MDSAIKEFESRLRKIFFHCKVKENNGMVDVCLSVDEFELVSFSE
                     TPLILLLNKAVSEGRYKDEWVQLPDAPYLSPDIIVKCRERVISLDKRVVESLDVILGL
                     MRK*"
     gene            complement(113911..114138)
                     /locus_tag="aot2015-SM37_SRR1761715_Peru_trim_clean_trim_c
                     lean_scaffold_2_curated_closed_complete_prodigal-single_15
                     5"
     CDS             complement(113911..114138)
                     /product="hypothetical protein"
                     /codon_start=1
                     /transl_table=11
                     /translation="MYFNEECEVGGKLVNGISVQYNFWKMFWDKFRANYKFNRTIASK
                     KIKVCQEVSLGVDNIEELEIMLKLLMEGYNG*"
     gene            complement(114111..114398)
                     /locus_tag="aot2015-SM37_SRR1761715_Peru_trim_clean_trim_c
                     lean_scaffold_2_curated_closed_complete_prodigal-single_15
                     6"
     CDS             complement(114111..114398)
                     /product="hypothetical protein"
                     /codon_start=1
                     /transl_table=11
                     /translation="MKETVLFNVFRKFNDRLNFNLYCIYVEGVRFERGELVIYLNVYD
                     DFIKLMESRAIEKYFKKLEEDGKVERCIKAIRGLDGDAHKDLLCILTKSVR*"
     gene            114751..116316
                     /locus_tag="aot2015-SM37_SRR1761715_Peru_trim_clean_trim_c
                     lean_scaffold_2_curated_closed_complete_prodigal-single_15
                     7"
     CDS             114751..116316
                     /product="hypothetical protein"
                     /codon_start=1
                     /transl_table=11
                     /translation="MALVKKIMTEAQIATEATVKKESKIARAAKVLTESGLATRCPAL
                     AKMMESSNKAEKYNAAVMTTILENTNAMVQQNYKMPALNLFKEDVTTSAASLMPGVAS
                     LTPRVVDIVNVFYPKMVAHYIADIQALDRQTGEIFVIKTRYGMTAAGVAEGDIIFEKP
                     TDGSYSSEWLTYTPVEAAATELTLDVVADTSFAPNPASIPEAKYQVRAGSVRVMLGGK
                     TIASDYGTGQIVGKGVLSTSTVNYTTGQIKLTLDGTVYKDAIDNKVQVSAKASRDTEI
                     NDDTIRTIEFDVLNQSVRAEEHPLMSSYSVASALVANAHMALDVDELISNQLAGTIRW
                     ERDLALIRKVAGAAAKEPTLAFDCQANGQNLTLKQRYSSYDVFVSAARGLIQEKMGRG
                     TVEYIIVSATQGLTIVEQIEGFVASPEGKKPVGPYLAGTLRDGTISVIAVPYTSGANN
                     PMAEDEIIFGFKGFQLGDSAIVVAEFVPLYFTPTFQAPNLKNHKGCLSFYDMIVNNPK
                     YLVKGEIDNFNLA*"
     gene            116471..117805
                     /locus_tag="aot2015-SM37_SRR1761715_Peru_trim_clean_trim_c
                     lean_scaffold_2_curated_closed_complete_prodigal-single_15
                     8"
     CDS             116471..117805
                     /product="Hef n=1 Tax=Campylobacter phage vB_CcoM-IBB_35
                     RepID=H6SU53_9CAUD"
                     /codon_start=1
                     /transl_table=11
                     /translation="MPRKGQKLSEEAKQKIREAKKNISEETRRKISEGRKGKAPWNKG
                     IKMTEEERLAMIERVKNVWTDEKRAKQSEILKKAYSDPAVRAKASEIAKGLMTEEHRK
                     KISESTKAAMQKPEVKEKQLRGSRSLEARQKTIKVCMEKYGVPFPCMTEQARNGSKTI
                     SKINRKWQDKLGVPDDDLEFALGRYVYDLKIGNTLIEINPSYSHNSSHVPWFGNKKGK
                     ALDKYYHINKSRNAENAGYNCFHIWDWDEEEKVINYFADKKRIVARECDVRLVEDKEV
                     VDRFLNTYHFQNTCKGQKATVGLYYGEELVGLMTFGKPRYNKKFEWELLRLCYSKDYS
                     VLGGSNKMFKLFIDLFHPTSIISYCDKSKFSGDVYEKLGFVVLSYSQPSRHWYNLWTG
                     RHITDNLLRQRGYSQLHGDKEHVKGEDNEELMFEAGYVDIWDCGQNSYMWKN*"
                     /db_xref="UniRef100_H6SU53"
                     /db_xref="H6SU53_9CAUD"
                     /db_xref="shg:Sph21_1619"
     gene            complement(118797..119510)
                     /locus_tag="aot2015-SM37_SRR1761715_Peru_trim_clean_trim_c
                     lean_scaffold_2_curated_closed_complete_prodigal-single_15
                     9"
     CDS             complement(118797..119510)
                     /product="hypothetical protein"
                     /codon_start=1
                     /transl_table=11
                     /translation="MSDNIFWNRIKSDGLLFSLKKELDFDCPLDTFEIIISWYGMIGL
                     AKLLRGITPFVDKMGNYKREFAFENHKLTQKYYDKNKKKEVITTAFVSPDMIKNISQC
                     LNEIYQKYRQEIDVERKQAKGINVSKGMKKAKKIKSEEEKPMITTPEIKEEPKPVEES
                     HNTNTDGHSGKRPIERIAEGTPTQPYTGKVPKEVRDFAHSIFPHAVESSEAEKQRKTQ
                     EAIRQEMHEAIMNDDDIPY*"
     gene            complement(121499..121822)
                     /locus_tag="aot2015-SM37_SRR1761715_Peru_trim_clean_trim_c
                     lean_scaffold_2_curated_closed_complete_prodigal-single_16
                     0"
     CDS             complement(121499..121822)
                     /product="hypothetical protein"
                     /codon_start=1
                     /transl_table=11
                     /translation="MAVTFSKIERFLPATETAPKGRKVYHVYITSADEKDAALTEAPT
                     VAELKALVPEITEEIASVKYVRTSVAKKHVLVPNPEAEGKLEWKEKFVVRSILRFETA
                     EEVIA*"
     gene            complement(122010..122402)
                     /locus_tag="aot2015-SM37_SRR1761715_Peru_trim_clean_trim_c
                     lean_scaffold_2_curated_closed_complete_prodigal-single_16
                     1"
     CDS             complement(122010..122402)
                     /product="hypothetical protein"
                     /codon_start=1
                     /transl_table=11
                     /translation="MPQNIIKPQIIYNKLPDFQAKDKIIRLNKPLSIKHCPEDKHPET
                     VKEFMEVCKDYVEVGLDTKRKNGFVWINSSYRCLFSNTKDANKAYEKVSNMWEKQKQQ
                     HAMAQFKKEAWRKELGLIEENEDETEGE*"
     gene            complement(122431..122682)
                     /locus_tag="aot2015-SM37_SRR1761715_Peru_trim_clean_trim_c
                     lean_scaffold_2_curated_closed_complete_prodigal-single_16
                     2"
     CDS             complement(122431..122682)
                     /product="hypothetical protein"
                     /codon_start=1
                     /transl_table=11
                     /translation="MKRVTAALLIVVALGGETLARTPCYQSPRPIRTTHNYYYVEKDN
                     HETEKVLAAAFIITIGVLMIHTALQPSQYNQGQVRLGQF*"
     gene            complement(122696..122869)
                     /locus_tag="aot2015-SM37_SRR1761715_Peru_trim_clean_trim_c
                     lean_scaffold_2_curated_closed_complete_prodigal-single_16
                     3"
     CDS             complement(122696..122869)
                     /product="Uncharacterized protein {ECO:0000313|EMBL
                     :KKN27624.1};  TaxID=412755 species="unclassified
                     sequences; metagenomes; ecological metagenomes.;"
                     source="marine sediment metagenome.;""
                     /codon_start=1
                     /transl_table=11
                     /translation="MEKLINESKTVATNMEKFGGSFSKNLGKALSCADIENIKKIKNT
                     WPELWNTFLNWNN*"
                     /db_xref="A0A0F9PBW9_9ZZZZ"
     gene            complement(122890..123078)
                     /locus_tag="aot2015-SM37_SRR1761715_Peru_trim_clean_trim_c
                     lean_scaffold_2_curated_closed_complete_prodigal-single_16
                     4"
     CDS             complement(122890..123078)
                     /product="hypothetical protein"
                     /codon_start=1
                     /transl_table=11
                     /translation="MFEIVWVGYDMHGEKDYGLAGTANSLEDAREYAKTYLKRFKRAG
                     TSKCIIECNGKDIETITK*"
     gene            complement(123080..123343)
                     /locus_tag="aot2015-SM37_SRR1761715_Peru_trim_clean_trim_c
                     lean_scaffold_2_curated_closed_complete_prodigal-single_16
                     5"
     CDS             complement(123080..123343)
                     /product="hypothetical protein"
                     /codon_start=1
                     /transl_table=11
                     /translation="MQKPEIIINIEENTETKTAAKKVHIQIVDCTAVEVLQVGIKLIE
                     QAGKMCNEKEKPLENLINNMANKKSMAEYIGAVDGYDKKNKEA*"
     gene            complement(123322..123435)
                     /locus_tag="aot2015-SM37_SRR1761715_Peru_trim_clean_trim_c
                     lean_scaffold_2_curated_closed_complete_prodigal-single_16
                     6"
     CDS             complement(123322..123435)
                     /product="hypothetical protein"
                     /codon_start=1
                     /transl_table=11
                     /translation="MIEIFKNINNLTKNFLDKTDKFIKQQKEIQKCKNQKS*"
     gene            complement(123524..123802)
                     /locus_tag="aot2015-SM37_SRR1761715_Peru_trim_clean_trim_c
                     lean_scaffold_2_curated_closed_complete_prodigal-single_16
                     7"
     CDS             complement(123524..123802)
                     /product="hypothetical protein"
                     /codon_start=1
                     /transl_table=11
                     /translation="VDKTVIITKENRQKYKGVKGTYEIRDSEGKVVLKNKGKPWAGRT
                     LSMGNYYGVIVGSNHYKNVRLAGTWQDGYQVHFTPSPEKEQMNPIVEE*"
     gene            complement(123941..124261)
                     /locus_tag="aot2015-SM37_SRR1761715_Peru_trim_clean_trim_c
                     lean_scaffold_2_curated_closed_complete_prodigal-single_16
                     8"
     CDS             complement(123941..124261)
                     /product="hypothetical protein"
                     /codon_start=1
                     /transl_table=11
                     /translation="MKYQHIKDICATVNDFYTAVVTPGKEISDKDLVEKCSLTNVTEH
                     DDGTMDIDWDLMCFTVKKNTKGNWELCGNATYYIPESEDEMTFTGETIEVELFEEEEY
                     KTTE*"
     gene            complement(124263..124661)
                     /locus_tag="aot2015-SM37_SRR1761715_Peru_trim_clean_trim_c
                     lean_scaffold_2_curated_closed_complete_prodigal-single_16
                     9"
     CDS             complement(124263..124661)
                     /product="hypothetical protein"
                     /codon_start=1
                     /transl_table=11
                     /translation="MNENIELSFEFEYMDKVCEVSVSINYPEDGSGYYVSIYPAHWVS
                     TFFPEYKNEEENEGINLLKRKIVREKTKEIDSLMNKLETATLEQIKENCPEAYNDFDL
                     DTVAWGSTLFGDEVLGLDIMSKKELATEGE*"
     gene            complement(124680..124772)
                     /locus_tag="aot2015-SM37_SRR1761715_Peru_trim_clean_trim_c
                     lean_scaffold_2_curated_closed_complete_prodigal-single_17
                     0"
     CDS             complement(124680..124772)
                     /product="hypothetical protein"
                     /codon_start=1
                     /transl_table=11
                     /translation="MQHQGNGYDEWTAAEIAYNNIRKEQGLSTL*"
     gene            complement(124995..125219)
                     /locus_tag="aot2015-SM37_SRR1761715_Peru_trim_clean_trim_c
                     lean_scaffold_2_curated_closed_complete_prodigal-single_17
                     1"
     CDS             complement(124995..125219)
                     /product="hypothetical protein"
                     /codon_start=1
                     /transl_table=11
                     /translation="MEIKLSKENIREYRNQAGTMTLKRFGKDVKSFITDNVYALYHTI
                     CSQNKKLTGNSYAQDKLASGWSCYFTPKNA*"
     gene            complement(125359..125508)
                     /locus_tag="aot2015-SM37_SRR1761715_Peru_trim_clean_trim_c
                     lean_scaffold_2_curated_closed_complete_prodigal-single_17
                     2"
     CDS             complement(125359..125508)
                     /product="hypothetical protein"
                     /codon_start=1
                     /transl_table=11
                     /translation="MPCKVVLKSRTDGRELMVLGVFDNKQEAHVKCAKNVTQTGNTYT
                     ELVDC*"
     gene            complement(125620..126147)
                     /locus_tag="aot2015-SM37_SRR1761715_Peru_trim_clean_trim_c
                     lean_scaffold_2_curated_closed_complete_prodigal-single_17
                     3"
     CDS             complement(125620..126147)
                     /product="hypothetical protein"
                     /codon_start=1
                     /transl_table=11
                     /translation="MKFENDVLYLLVNCYQSGIPVVEKTGVDKKAIWKEYKQRKVNNP
                     NLCIKIVRLNECPEYVGESQFEKDEVMIRDFKTSFNSASGFYWVDVSIIGRKKDGRIF
                     VNIQYCGVDDQKKMLIIDDKRIDVPVDEIERNIEVAALYCFDLFMRVHDDIKSEVVLK
                     ANGKEIKRYNKQSNK*"
     gene            complement(126144..126575)
                     /locus_tag="aot2015-SM37_SRR1761715_Peru_trim_clean_trim_c
                     lean_scaffold_2_curated_closed_complete_prodigal-single_17
                     4"
     CDS             complement(126144..126575)
                     /product="hypothetical protein"
                     /codon_start=1
                     /transl_table=11
                     /translation="MKHYTKKTIMEIMNQTFPENPPKESDMFMGKKELSMAGFTIFQT
                     LIGKNGVPCMQIGLSIDEYLRAPFIREFLDANDNLVDSYFIGNQIQSVLQRWWARTEM
                     ITIFLFGNIADTEIFVNAEVLKDILLEDYRKFIEENKGDLK*"
     gene            complement(126578..127066)
                     /locus_tag="aot2015-SM37_SRR1761715_Peru_trim_clean_trim_c
                     lean_scaffold_2_curated_closed_complete_prodigal-single_17
                     5"
     CDS             complement(126578..127066)
                     /product="hypothetical protein"
                     /codon_start=1
                     /transl_table=11
                     /translation="MLYLFGYGKNCITEIYHNEKSALSKVKKEKCSGALRACLYTVPE
                     DALIKYNTDLIGDIEVKLYTSLYRKGATLFPINFARTELRNITNTKSKIYIDLESHCP
                     SYNSIDSTMYSNQVISMLIEKLLVLKARKAIKENNINKTVGIRLNNKVVISDVMKFNG
                     GK*"
     gene            complement(127068..127370)
                     /locus_tag="aot2015-SM37_SRR1761715_Peru_trim_clean_trim_c
                     lean_scaffold_2_curated_closed_complete_prodigal-single_17
                     6"
     CDS             complement(127068..127370)
                     /product="hypothetical protein"
                     /codon_start=1
                     /transl_table=11
                     /translation="MKKGIQEYINLGGNPKDLFMGENTKELNALGFQVMLDANADAIR
                     TNTKNIVKEKLEASEFVEAFFIMTPARPPHIYLSESGETAAKMCGEQELVKKIMEE*"
     gene            complement(127372..128388)
                     /locus_tag="aot2015-SM37_SRR1761715_Peru_trim_clean_trim_c
                     lean_scaffold_2_curated_closed_complete_prodigal-single_17
                     7"
     CDS             complement(127372..128388)
                     /product="hypothetical protein"
                     /codon_start=1
                     /transl_table=11
                     /translation="MGKVYDAFYYGDHVYASLASLIFHNSKITLQDAYKVCVAKLTLC
                     NVLDCGEKLGTRWTTSRREPIGIVKATNINSSNGVTLVTGDTTYYYTKANDKTSKICD
                     KKPLSPNDKELLLKIITDRNNCDATNEVSSFIYSLLFGLTDETGIEATKTTETTLSID
                     FVDESLSIKESNKKMEQLLETFYATCRICLQLFGVDVDCSDTERQLKVYHKIKIKATK
                     VGDGQDLYKFVFENKRKQDLQDLQLTLLNPLFNVPCYFIKNNLFQKKIYQEDNPNVVV
                     LKYLREQERELLSDCRHVLILDGTNTGKAVVAYKNIRDIAKLLDNDVEKIAKVLLETE
                     SKEN*"
     gene            complement(128400..128999)
                     /locus_tag="aot2015-SM37_SRR1761715_Peru_trim_clean_trim_c
                     lean_scaffold_2_curated_closed_complete_prodigal-single_17
                     8"
     CDS             complement(128400..128999)
                     /product="hypothetical protein"
                     /codon_start=1
                     /transl_table=11
                     /translation="MTKKLLDNGMVEETIVKEIPRYVGICEYSQAECEFIAEDFKETN
                     KVWITSHEREGFKNLFDTGENWEPEGNSVEDNIASFQKYLDETYGKDKYEAYALGAYI
                     HSAVSFAFNKGDDNRCRWDSGTVGFVGISKELNVDLNQYASQLSDAWNGYVRVLEIWD
                     NLNDEVVDEILSTESCKAISEWKDEMKKQYSVTEYTEQF*"
     gene            complement(129125..129967)
                     /locus_tag="aot2015-SM37_SRR1761715_Peru_trim_clean_trim_c
                     lean_scaffold_2_curated_closed_complete_prodigal-single_17
                     9"
     CDS             complement(129125..129967)
                     /product="hypothetical protein"
                     /codon_start=1
                     /transl_table=11
                     /translation="MFITESTLDMIAKVIKSKGKNVDFGRVVFLAEQIECPHIMKFIP
                     ENVRKKIPLENFIQFTNKFLTSVPTYFPNMNKFQQLYFDFRRDNLKKVDMTAKEIIQF
                     SMQANSCSAKDAIISKANITNKLIKEFIQRKSYNWLYDFAKHGVATQEQIVYIIEKTG
                     KYEFVTVLKKPSRELIDNYLTNGGEDEVNSYIYWRRTEARFVFKLPLDIELTKIACAK
                     VDNARDLVNQLARDVLYVFQNHRESANPNLSDFNLFCKLCDYNNEKMHEWLKDNAKQL
                     AENN*"
     gene            complement(130059..131330)
                     /locus_tag="aot2015-SM37_SRR1761715_Peru_trim_clean_trim_c
                     lean_scaffold_2_curated_closed_complete_prodigal-single_18
                     0"
     CDS             complement(130059..131330)
                     /product="Uncharacterized protein n=1 Tax=Rhizobium sp.
                     RepID=L0NEA8_RHISP"
                     /codon_start=1
                     /transl_table=11
                     /translation="MIAKDDIIETVFTKLWLNYSMLAAIISRVGVSIVEENNDAIAWT
                     DGRSIFLNWTAIKEREFTYDNLVFIVAHEVMHLITLTQQRRQWRNQQFWNMATDYAIN
                     WALENNERDGRKQPVGTFPKFEDLVNPKNPNGNYGLLDTRFANMAAEEIYDQLIKDFQ
                     KENDGKTPDQAIDEAIKSFVNGLGKGDGQGFDSHEELNDMTDEDATRIKAKVEEVLRS
                     MTGQEAGKTDSVIRRALDLLLAEPPFDWRGFLSRYLKAFIKSDFTWKHPSRRSCAIGC
                     ILPGVNVNAHINLGIAIDTSGSIGDKEVAEFLAHIQKIMKSFKSFNVDVWCFSTQVHE
                     DTLKTYNQFHRDIQNYKLNSFGGTEIASSFDWIKEKKKKYDAFICLTDGYDNIDDLRF
                     NYCPVIWGIVGNNSFKNPAGVKNAKIMKIEF*"
                     /db_xref="UniRef100_L0NEA8"
                     /db_xref="pca:Pcar_1601"
                     /db_xref="89948928"
                     /db_xref="L0NEA8_RHISP"
     gene            complement(131405..132583)
                     /locus_tag="aot2015-SM37_SRR1761715_Peru_trim_clean_trim_c
                     lean_scaffold_2_curated_closed_complete_prodigal-single_18
                     1"
     CDS             complement(131405..132583)
                     /product="ATPase associated with various cellular
                     activities, AAA_3 n=1 Tax=Sulfurimonas denitrificans
                     (strain ATCC 33889 / DSM 1251) RepID=Q30PM5_SULDN"
                     /codon_start=1
                     /transl_table=11
                     /translation="MKESNNTPKEIRELLDNAITLDAMVEHIKEMYKNNLNIFLWGDP
                     GIGKTESVVQFVKEKQKDNPKFGYVYFPLASMEPADLIGIPTTRLVKDGNGVEQMRTF
                     WATPSNLPTEKDWEGILFFDEYNNAPAAMQNALQQLMQERRLGNYHLPDGARIIAAGN
                     LSGQNAYSTELQAPVKDRFAHQCVKTNAELWTHYILNKYASAKNQLQTAMSDVVGFVC
                     AHPDLLFDTAGMESGSYTFATPRSWERIIKLYGNADKPTETSLFHFFAQYIGSANSHL
                     LLEFIANKKKYQNANEILVDGKNFRDDKDINGFYSTFISIMSILNSTVADTEDKASEK
                     KVSEYMKNLMKAVHNMKRADWKTTVVSTIAKSTSLFKYLSITDIQAAAKSIKGVNNRQ
                     *"
                     /db_xref="UniRef100_Q30PM5"
                     /db_xref="tdn:Suden_1782"
                     /db_xref="90017647"
                     /db_xref="Q30PM5_SULDN"
     gene            complement(132681..132950)
                     /locus_tag="aot2015-SM37_SRR1761715_Peru_trim_clean_trim_c
                     lean_scaffold_2_curated_closed_complete_prodigal-single_18
                     2"
     CDS             complement(132681..132950)
                     /product="hypothetical protein"
                     /codon_start=1
                     /transl_table=11
                     /translation="MGRSLDDKKMKAVIKGLVKRWQDENMNDKLGTNFAIDLLCSAQV
                     ERAIRTLFEPNSEDAKALDENYEKWIEQAIKEMFEERKARESNHR*"
     gene            complement(132962..133585)
                     /locus_tag="aot2015-SM37_SRR1761715_Peru_trim_clean_trim_c
                     lean_scaffold_2_curated_closed_complete_prodigal-single_18
                     3"
     CDS             complement(132962..133585)
                     /product="hypothetical protein"
                     /codon_start=1
                     /transl_table=11
                     /translation="VDKKLNELLNLMGKIVEITSKNQETLETLTGVMATMVKEHKAIG
                     ETKMDELTKNLVKAAERLAKEANESKADGEKPETVESIFKGFLGRFESGATKKISFNE
                     AFNEQNIKEKFGGDTENKVKTKVFLVKQTQYSIDDLCQDDYLRQTIYVCSTREKAEQY
                     AKKLNKEYGDGAVFDDDNLFVEEDCHSDFHHYYDVECMVVDEPLAYL*"
     gene            complement(133598..134203)
                     /locus_tag="aot2015-SM37_SRR1761715_Peru_trim_clean_trim_c
                     lean_scaffold_2_curated_closed_complete_prodigal-single_18
                     4"
     CDS             complement(133598..134203)
                     /product="hypothetical protein"
                     /codon_start=1
                     /transl_table=11
                     /translation="MEKYEVVRQDCGYFTIFKGQEQYCDDDGNPMCYGCYWEAKEVCD
                     ELNNQENKKEQKMEKVIYIVWVDDKVEKNICQVFDNKEKAEQYAKVKKECDKNGFDYP
                     ITEESFLSDSDMVDELFQDMVENADDIDKVNVDKISKTLEKITGNKWTVIDLPESENP
                     NMESIVETVMNAVKGKTILNSMISTVIGQSDGGVVVAIEYK*"
     gene            complement(134219..134437)
                     /locus_tag="aot2015-SM37_SRR1761715_Peru_trim_clean_trim_c
                     lean_scaffold_2_curated_closed_complete_prodigal-single_18
                     5"
     CDS             complement(134219..134437)
                     /product="hypothetical protein"
                     /codon_start=1
                     /transl_table=11
                     /translation="MTLAELIKILQDIEKKTGGDIQVLQSSDSEMNTVGEVFSVDVLD
                     FSDVEYEYAGRNEKELKDKQIVMLSPVM*"
     gene            complement(134450..134593)
                     /locus_tag="aot2015-SM37_SRR1761715_Peru_trim_clean_trim_c
                     lean_scaffold_2_curated_closed_complete_prodigal-single_18
                     6"
     CDS             complement(134450..134593)
                     /product="hypothetical protein"
                     /codon_start=1
                     /transl_table=11
                     /translation="MKKILAQGKSIEQLMKICEKKKLTKQNSVVHIKNNKDLDAGWYI
                     TEK*"
     gene            complement(134595..134702)
                     /locus_tag="aot2015-SM37_SRR1761715_Peru_trim_clean_trim_c
                     lean_scaffold_2_curated_closed_complete_prodigal-single_18
                     7"
     CDS             complement(134595..134702)
                     /product="hypothetical protein"
                     /codon_start=1
                     /transl_table=11
                     /translation="MKKTPAQDKTLGIILLIPVAVGLGTVLVSIITKGF*"
     gene            complement(134741..135268)
                     /locus_tag="aot2015-SM37_SRR1761715_Peru_trim_clean_trim_c
                     lean_scaffold_2_curated_closed_complete_prodigal-single_18
                     8"
     CDS             complement(134741..135268)
                     /product="hypothetical protein"
                     /codon_start=1
                     /transl_table=11
                     /translation="MDNRILQERAALIKWLIDKGGNCNFRYNGKGHFNYRPVELDEDG
                     FIRFVNLNKTRRLRAPLVDVSVELDPSNECMCDYYAFKEYGCKFQQLCNAVENAPFHS
                     KVLSKYKLNTGNNGVVRVIELPNGAVLAGCVSYNTCVAVGINGVRWGSYSSNTSQRHI
                     RLFETREHLTSGRCL*"
     gene            136443..136901
                     /locus_tag="aot2015-SM37_SRR1761715_Peru_trim_clean_trim_c
                     lean_scaffold_2_curated_closed_complete_prodigal-single_18
                     9"
     CDS             136443..136901
                     /product="hypothetical protein"
                     /codon_start=1
                     /transl_table=11
                     /translation="MSDLIFDDLVELATWASAIVKRIICDNGLCGIEDGVAAYYFYSK
                     EGRGVIVKHWNTYWNLVLFGEYNGIKMCEMGDDALDIILRWKTRKEVVDLLGFEGIKR
                     VDIVGEDIWIKGRDKRGVLDNLGRLGCYNKRARCFKLPLDSFREVIGLVG*"
     gene            136907..137371
                     /locus_tag="aot2015-SM37_SRR1761715_Peru_trim_clean_trim_c
                     lean_scaffold_2_curated_closed_complete_prodigal-single_19
                     0"
     CDS             136907..137371
                     /product="hypothetical protein"
                     /codon_start=1
                     /transl_table=11
                     /translation="MEKVLENALECYLGRMSDIVGIDKAIWGVYFVSEGVYDIVSSSQ
                     YWNVVVLGDSNGIQVRSVGELALRFAWWKSRRDILNFLKIDDAYFWWTGLEDCEIDID
                     KDGGYYVVKYRLEENMLLNKEIEEKLGALGLCGDRCFRLPMDSYREFMGLLG*"
     gene            137382..137846
                     /locus_tag="aot2015-SM37_SRR1761715_Peru_trim_clean_trim_c
                     lean_scaffold_2_curated_closed_complete_prodigal-single_19
                     1"
     CDS             137382..137846
                     /product="hypothetical protein"
                     /codon_start=1
                     /transl_table=11
                     /translation="MERELENCLNHFLVKIGLIDMEADVYCVAKSCDLFDAVYNVDVT
                     RRYGALVALGHSGGVKVRSVKELESYFVGWEDRKDILMLLGIGEKEMFWDAHIFHIEQ
                     KGEYYEIYYAKLKKNTVVEKLIDGLKKFGLCGDGYFKLPVDGLREIIALLGV*"
     gene            137848..138303
                     /locus_tag="aot2015-SM37_SRR1761715_Peru_trim_clean_trim_c
                     lean_scaffold_2_curated_closed_complete_prodigal-single_19
                     2"
     CDS             137848..138303
                     /product="hypothetical protein"
                     /codon_start=1
                     /transl_table=11
                     /translation="MDKALDIIREIERECCIDISIDEKQKACGGWWCFSKYRYWNLVV
                     FGNGKGWREKDDKKLGEVLEKWKERKVFTDGILGSRSLYSFLEHVTVSDGEYFAKIMV
                     GRTMPGLLKRLIDVGYCVEDKNTVDSNTAHIYYLRMPIDGFEEILKLIG*"
     gene            138310..138768
                     /locus_tag="aot2015-SM37_SRR1761715_Peru_trim_clean_trim_c
                     lean_scaffold_2_curated_closed_complete_prodigal-single_19
                     3"
     CDS             138310..138768
                     /product="hypothetical protein"
                     /codon_start=1
                     /transl_table=11
                     /translation="MKEEIKKRLDAICGRSEFYVEELNNGCYRLVIYAYYSSIVCFGT
                     CDVVVIKTLEDLDFYLMGAADREEILSILVNPLKSNDISVFSDISVHSLRREENYWVI
                     EYGCVREGSGMEKMINKLQELGLCGENNFSDRKYFKLPVEGYKEFVGLLK*"
     gene            138765..139241
                     /locus_tag="aot2015-SM37_SRR1761715_Peru_trim_clean_trim_c
                     lean_scaffold_2_curated_closed_complete_prodigal-single_19
                     4"
     CDS             138765..139241
                     /product="hypothetical protein"
                     /codon_start=1
                     /transl_table=11
                     /translation="MSLVMDKSDAILEFEKNNGVTISLSHLGYGVFGVSTSGFNSHSF
                     YGQTDWDVIAFGCCSVLWTGGDVFSDITKLLSGWELRKDFMDMAFQHVIEYCGDYISK
                     LMVVGDRYKVTVFYHYEVPVLVDRMVKIGLVSNLGGKKYELMFPVDGLREFIALLA*"
     gene            139298..139504
                     /locus_tag="aot2015-SM37_SRR1761715_Peru_trim_clean_trim_c
                     lean_scaffold_2_curated_closed_complete_prodigal-single_19
                     5"
     CDS             139298..139504
                     /product="hypothetical protein"
                     /codon_start=1
                     /transl_table=11
                     /translation="MKNILDMLKEIEKKYGVVIAGGLHYEDGEKVPFYSVVKYPCFLP
                     WDVIIFGNIGGWRKNNNKELRKIL*"
     gene            139655..139783
                     /locus_tag="aot2015-SM37_SRR1761715_Peru_trim_clean_trim_c
                     lean_scaffold_2_curated_closed_complete_prodigal-single_19
                     6"
     CDS             139655..139783
                     /product="hypothetical protein"
                     /codon_start=1
                     /transl_table=11
                     /translation="MKTLVSMGYATESACQDTPFFRDYYLQMPVDSFEEIMGLLGG*"
     gene            139786..140307
                     /locus_tag="aot2015-SM37_SRR1761715_Peru_trim_clean_trim_c
                     lean_scaffold_2_curated_closed_complete_prodigal-single_19
                     7"
     CDS             139786..140307
                     /product="hypothetical protein"
                     /codon_start=1
                     /transl_table=11
                     /translation="MEKVLKSLFIEYLGRIGNIFYFESFISKGVEVDWGDPGFYVSKT
                     YDGYICDFSSAMGKLLLFGQRTPLHLSEKGEKCLQAFQSICDLWPERKKIMNVLKEKD
                     CLCPVNKIHINGNICVVGICYSYFYCLPQVFKKLIKLDVSKVYYNEDFDRFEWEIEMN
                     TEDFINMIKLIAD*"
     gene            140401..140874
                     /locus_tag="aot2015-SM37_SRR1761715_Peru_trim_clean_trim_c
                     lean_scaffold_2_curated_closed_complete_prodigal-single_19
                     8"
     CDS             140401..140874
                     /product="hypothetical protein"
                     /codon_start=1
                     /transl_table=11
                     /translation="MSSLTDFDCSTYIIDEVRRRKIAPIGDNYLMEILPSVYYCTNIF
                     TDLVVFGGRSFTEHFDSPEKTKAEFKKITHYWRARKKCVKILDSYNLLYGGNVCRVEY
                     YNKHYVLDVIVPSEESSVWNKLKETFSAELIDGGCIYRFIIPVTIFKETLALFVK*"
     gene            140906..141454
                     /locus_tag="aot2015-SM37_SRR1761715_Peru_trim_clean_trim_c
                     lean_scaffold_2_curated_closed_complete_prodigal-single_19
                     9"
     CDS             140906..141454
                     /product="hypothetical protein"
                     /codon_start=1
                     /transl_table=11
                     /translation="MRNKKKMAYYIFHIKAILSDYLLSRGDSYFVLSVTAEYPFIEVD
                     FRNQNAMSLKYLGGTKKKVRVTDGRFRWFALENVIEDILSEFRLAPERESILKILALS
                     LSHVNYFVTIKNLELGENGSWVIKIERAFYPTIGLPPLFSRLEELGVFKGNFVSSKPL
                     FGVAVFEIPREGAIEFLSLLSN*"
     gene            141480..142061
                     /locus_tag="aot2015-SM37_SRR1761715_Peru_trim_clean_trim_c
                     lean_scaffold_2_curated_closed_complete_prodigal-single_20
                     0"
     CDS             141480..142061
                     /product="hypothetical protein"
                     /codon_start=1
                     /transl_table=11
                     /translation="MCFEKWLNRYVLPMLLENSDFSNMLRRANILVAERKLKNLFFIR
                     GGFCYNNLFCFNSCNVSSSLSAFLTVVIFGRSFLRAKDYVSHGVINKKKVMASIDGWE
                     KRCAYLKFFLPKYRVDYCDLLFFCGNIERCFVENNTFEIRFYKITEKIEYDNVMSNSK
                     IIRELIPYCKNFVFRTEASPEEFETMLKILCIL*"
     gene            142242..142724
                     /locus_tag="aot2015-SM37_SRR1761715_Peru_trim_clean_trim_c
                     lean_scaffold_2_curated_closed_complete_prodigal-single_20
                     1"
     CDS             142242..142724
                     /product="hypothetical protein"
                     /codon_start=1
                     /transl_table=11
                     /translation="MSLKSRHVDVNLEKVNEWVRKNIHPLAKAFSRGTWFFVMVPDEA
                     FLKVSFCYSWHLGLIPFDGSQEDAIKTLEDMKREASKRELLYYALEKLQPFLANGVES
                     AEKQANGDWKIEFNEGAANFFKNLRWYCFLKDNGKVLNKKTIKVSYDDLEALAMFFQK
                     *"
     gene            142853..143329
                     /locus_tag="aot2015-SM37_SRR1761715_Peru_trim_clean_trim_c
                     lean_scaffold_2_curated_closed_complete_prodigal-single_20
                     2"
     CDS             142853..143329
                     /product="ErfK/YbiS/YcfS/YnhG family protein"
                     /codon_start=1
                     /transl_table=11
                     /translation="MKKLLMLFVLLCVPTFNVCAEEWNYVVVEKSQKTLTVYNKNRTQ
                     KKVYVVRTGLNDGQKHCEGDKKTPEGTYHIVEKRDSKYVKFLALDYPNANDRKKSKEI
                     GCNPGNAIGIHYYNKEYTNDPSTLEGSLGCVTVWNKYEILELNKILKVGATVEIKE*"
                     /db_xref="geo:Geob_0131"
                     /db_xref="A0A0F9QUN2_9ZZZZ"
     gene            143452..143958
                     /locus_tag="aot2015-SM37_SRR1761715_Peru_trim_clean_trim_c
                     lean_scaffold_2_curated_closed_complete_prodigal-single_20
                     3"
     CDS             143452..143958
                     /product="Nuclease (SNase-like) n=1 Tax=Nitrobacter
                     hamburgensis (strain X14 / DSM 10229) RepID=Q1QMY5_NITHX"
                     /codon_start=1
                     /transl_table=11
                     /translation="MKKFFVSLFLVFVCGASFASVISGSYRVVDGDTIEVNGEKVRLL
                     CVDTPESKFRGRAQYCLDGETNCGELATGALIGFLGGVEKIECHYSKKDMYGRILGVC
                     YGENYLLSFNELLLKNGFAYYYPCKEHKMWKKYQEDAQKSKVGLFSDDLGGFMEPKQW
                     RKNGGYNK*"
                     /db_xref="UniRef100_Q1QMY5"
                     /db_xref="Q1QMY5_NITHX"
     gene            143975..145252
                     /locus_tag="aot2015-SM37_SRR1761715_Peru_trim_clean_trim_c
                     lean_scaffold_2_curated_closed_complete_prodigal-single_20
                     4"
     CDS             143975..145252
                     /product="Peptidase M16 domain protein n=1 Tax=Thermincola
                     potens (strain JR) RepID=D5XF28_THEPJ"
                     /codon_start=1
                     /transl_table=11
                     /translation="MKKHVFENGLVLLYDRNWTAKLDSFNINVNTGSLLESEKEKGIN
                     HLVEHLMFKSTKNRTTLQISKELESTGAKINAYTDYDNVCFYFNALPEHVKKCVEIYS
                     DMIFNKFILPEEFLSEKDVVLQEIAMYEDYPSSVNSDFWFKEFYGWDSIAGTRKSVKS
                     ITLNQVNNFIKRFYVPQNMVISVCSSLPYYKIKAIVKKNFGTKSNVGGILASDRWNFL
                     SVKPYELKDISSIAIKKKDTSQVQLAFGILCPDAYSAETDAERSAVCKFFSSGLSSIL
                     FKEIREKLGLCYSINMDSYSLCHKSLMKKYPALTFISTSTEKQNVKKCVKEISKLMFS
                     KDVSAYITETDVERVRNDIKSQNVSSQDIAEYNFTRFCLGGKDSSRKRVKKICKWSVK
                     DAQTATRNVLYRDACEHPHWFASIYGDVLRTDI*"
                     /db_xref="UniRef100_D5XF28"
                     /db_xref="tjr:TherJR_1392"
                     /db_xref="D5XF28_THEPJ"
     gene            145322..147574
                     /locus_tag="aot2015-SM37_SRR1761715_Peru_trim_clean_trim_c
                     lean_scaffold_2_curated_closed_complete_prodigal-single_20
                     5"
     CDS             145322..147574
                     /product="Uncharacterized protein n=1 Tax=Fusobacterium sp
                     . CAG:439 RepID=R7JE32_9FUSO"
                     /codon_start=1
                     /transl_table=11
                     /translation="MQKVLSDSKGINAQKKYVKFSFEMVDLGPVREQLMESNAVNLVA
                     EAYEKHKFLECVYKALSWELKDKKDTSVCRSLFCGEWGAAIAFTDFYPIFQNIKTKTE
                     KQIGETPEVLKLLNDWANTRPTEEPTISTNFLQRNSGVKEILRAASVKVLEEIKAYLE
                     QKDTKKLKKTYYTINLEWFFKLYNILDEDVCNLTRFLFYRDNFMIFRRFLPDSLELPY
                     IRKYAGISELKLSKIIRGPLKKAMFICPTRQDSCFSTYGSFALAPAVSSSLLLKYKNY
                     AAFANDRVVRVENTGLTIEDFDHVSDSNGIFNIIQNALKNKTKGINILLYGKAGTGKT
                     ALAKTIINKVTPNGYVVSSNATGAGNWARQENFSMLKYFLSGSADAVILYDEAEDYFR
                     KKDDVEKAKYDVNQELEENTTPVIWTANSLFFFESSFIRRFTCVVNVKELTGKALNNL
                     VNSLCKKHHTEISDRCRRLIEKSHPSVGVIETALLAGKMCKVKGSDIVYNQIKEKLEL
                     MSGKIVDIPPSTNHCDYDLSLANTDVSLTAVADGIEKSGKNNWSMILYGVSGTGKTAF
                     ADYLSKRLNMPIIKKKISDLQSPFVGQTEKNISEAFDEAKRENAILVLDEADIWLMDR
                     NKAYRSWEISQTNQMLQEMDVATTPVIVTTNIFKSMDQAVLRRFVFKIGFKYMTPKQV
                     KQAFKTFYGLSVSSEDSNISYAAPGDFVVVKKQLEFLGKPDDVKTVKNAILDEIKNKK
                     DDFKDASIGF*"
                     /db_xref="UniRef100_R7JE32"
                     /db_xref="R7JE32_9FUSO"
                     /db_xref="cco:CCC13826_0165"
     gene            complement(147609..147887)
                     /locus_tag="aot2015-SM37_SRR1761715_Peru_trim_clean_trim_c
                     lean_scaffold_2_curated_closed_complete_prodigal-single_20
                     6"
     CDS             complement(147609..147887)
                     /product="hypothetical protein"
                     /codon_start=1
                     /transl_table=11
                     /translation="MNEENNKDKDGNYPCKWCKRKYKENYYPKIVQAQGENLFYAQCT
                     NCTHYSPYDFLGVSEKRALENWNTFMKQQKGIGNVFGVSNSDFQDDNE*"
     gene            complement(148005..149102)
                     /locus_tag="aot2015-SM37_SRR1761715_Peru_trim_clean_trim_c
                     lean_scaffold_2_curated_closed_complete_prodigal-single_20
                     7"
     CDS             complement(148005..149102)
                     /product="Uncharacterized protein n=3 Tax=Bacteroides
                     RepID=C3RCR6_9BACE"
                     /codon_start=1
                     /transl_table=11
                     /translation="MAIEKLGVSSSNKTITISRLIKNIEQEKWDLNPQYQRTFKWSRQ
                     TQVELIKSILMGIPLPQFYVREKDGKFEVVDGKQKAITLYRFYKNKFGIDVGGRVISF
                     NTMSQDERSDFLETELNVLYLGNIGDAETKKIFVQLQNGLRIKANQMRHAMGGMLIET
                     VQNVISETEFNKLKAFRSSDKIENESIVTRLFVLEHILNGKTEEDYVNDVIMDNMCTK
                     YYETKVPTKITANVKDKIEIMKKAFGEEKSRLKPQMPFLCGTSCLITHLKENYTLMDG
                     EIVAYLVDFAKKIEIWRQAFKKATNGDSNISAEDTLNAMWYQHNFYNFGQSGPGGTVS
                     ITKEWFPKLLKKFMECYQKELKNKKKSVLTI*"
                     /db_xref="UniRef100_C3RCR6"
                     /db_xref="I8V7E7_9BACE"
                     /db_xref="vex:VEA_001832"
                     /db_xref="C3RCR6_9BACE"
     gene            complement(149119..149586)
                     /locus_tag="aot2015-SM37_SRR1761715_Peru_trim_clean_trim_c
                     lean_scaffold_2_curated_closed_complete_prodigal-single_20
                     8"
     CDS             complement(149119..149586)
                     /product="hypothetical protein"
                     /codon_start=1
                     /transl_table=11
                     /translation="LAKKIKLHKSIRGEKISKPILKTNSNGRVVRKFSSITDAAKSIN
                     VAPMSISIAAHQKKLYKGFYWNFAEPERSKINRPFRNCSFVCGTKISQLAEIPAIKFT
                     KLKAEMFLSVAEKTKLSSATEQKKYAYIKSNKPKLYKSIVAYNKAVAEIIKNK*"
     gene            complement(149701..150654)
                     /locus_tag="aot2015-SM37_SRR1761715_Peru_trim_clean_trim_c
                     lean_scaffold_2_curated_closed_complete_prodigal-single_20
                     9"
     CDS             complement(149701..150654)
                     /product="hypothetical protein"
                     /codon_start=1
                     /transl_table=11
                     /translation="MSMIKFDKDGNKVKQNAENTNHYFSTPADIADIMAKEFVALYDG
                     HSLILDIGAGKFELSQALIRAGIPKDKIVGIDLEDMGVATELGLKLNIADFFSFDLSG
                     FKFFISNPPYKNMLHKKMIERCTNNGLKGVFIAPNQPYHNNKCEISKYISKEIWSDEF
                     RKAFKLPSSQLSIFIVEDSECNSGENLEKNYFGTGYAEWKSNYPKCQNPITKLPSYVG
                     QPNSLVFQPTNIWSAPGVFTGKGAAFIHDCPEKDERMMFYDRAGRFWKEGDPRNYPCI
                     QYRDEAHKQRILDFYRPIFETHRKFIVIHCENFIPCPPDDL*"
     gene            complement(150669..151430)
                     /locus_tag="aot2015-SM37_SRR1761715_Peru_trim_clean_trim_c
                     lean_scaffold_2_curated_closed_complete_prodigal-single_21
                     0"
     CDS             complement(150669..151430)
                     /product="hypothetical protein"
                     /codon_start=1
                     /transl_table=11
                     /translation="MRWHQNNIFKPSIAQWKRFIRTDFMTLGYIDIDAEMIQPGRFWI
                     MAEDKNHRRINSDKGDNFQVQIMEERAQASKLPFLGILSENKNEQSPYVFLNQSKVYK
                     IVTNVKSPEKYTDLPIDIVIFKWLDENKLFENDEERLTYIKQYNNNVIRFVRSKERLE
                     LCQPTFHNSVRQMIKNWGLNNKVWKEKDFEDTERFDSLFRQIGNVLFNSGGNKDDMQR
                     NCLEPTYEQDSGDMKEVLLLKQNGEIVPKEIRTLL*"
     gene            151744..152307
                     /locus_tag="aot2015-SM37_SRR1761715_Peru_trim_clean_trim_c
                     lean_scaffold_2_curated_closed_complete_prodigal-single_21
                     1"
     CDS             151744..152307
                     /product="Spore cortex-lytic enzyme n=1 Tax=Enterobacteria
                     phage T5 RepID=Q5DML6_BPT5"
                     /codon_start=1
                     /transl_table=11
                     /translation="MSKKIYGITLVPRRIYNLALAILITTIVNTTIIQTIGKNNLDTY
                     VNNKYGSQNISCVVDAVAGEAIGEPDEGKKAVVEVIMNRSKMSKYPDSFCEVVHQSKQ
                     FSYLKGNQNYKKIYSDPAELYKLTKLVYSHIYDIEKNPKHRILPENVSHYDGKSFKKP
                     YWSKDMIMVKEIAGHQFYAPKENKRKV*"
                     /db_xref="UniRef100_Q5DML6"
                     /db_xref="A0A0A0RPP9_9CAUD"
                     /db_xref="ptp:RCA23_c02390"
                     /db_xref="Q5DML6_BPT5"
     gene            152589..152888
                     /locus_tag="aot2015-SM37_SRR1761715_Peru_trim_clean_trim_c
                     lean_scaffold_2_curated_closed_complete_prodigal-single_21
                     2"
     CDS             152589..152888
                     /product="hypothetical protein"
                     /codon_start=1
                     /transl_table=11
                     /translation="MAIKIETGKVYKCIAPTLASASIHVVSGSAKIKGSNVTKKDEVT
                     KKLIVPKFAELVDTGDDLKLGINLVAGLPEWIGFEGNGEIWIKMGVDVRIEPAGE*"
     gene            152892..153212
                     /locus_tag="aot2015-SM37_SRR1761715_Peru_trim_clean_trim_c
                     lean_scaffold_2_curated_closed_complete_prodigal-single_21
                     3"
     CDS             152892..153212
                     /product="Probable acetyl xylan esterase AxeA n=1 Tax
                     =Parabacteroides sp. CAG:409 RepID=R7JC54_9PORP"
                     /codon_start=1
                     /transl_table=11
                     /translation="MGILLNKGLLLDKVIGGTKDYNDLTNKPAIDGVELTKDTTKADL
                     GLAQAFTYKGSVDTFNDLPTTDNKVGDCWNVKDTGINYAWDGAAWDDLGGVKPAGVLR
                     EWED*"
                     /db_xref="UniRef100_R7JC54"
                     /db_xref="W2CE38_9PORP"
                     /db_xref="R7JC54_9PORP"
     gene            153214..153921
                     /locus_tag="aot2015-SM37_SRR1761715_Peru_trim_clean_trim_c
                     lean_scaffold_2_curated_closed_complete_prodigal-single_21
                     4"
     CDS             153214..153921
                     /product="hypothetical protein"
                     /codon_start=1
                     /transl_table=11
                     /translation="MGTLRLGNDVVVPAISAKQKEIAAYSISADNQVIRTAADISTYF
                     TDVTTITENAMRYAFNFSLDICGTVDFRNLSVVEKQGLMFAFVYTKINNIRFDNLSVI
                     KESGLRECFNSCLQPTEISFPKLTQVESLGLFKTFDSCNALITAHFPALSTLDYGSMT
                     GCFINCLKLEKVFFSALTAPNANCFMATNGANKIFSNCKALTEIHFKKGTEEIISAIA
                     GYADKWGAPNATIYFDL*"
     gene            153936..154211
                     /locus_tag="aot2015-SM37_SRR1761715_Peru_trim_clean_trim_c
                     lean_scaffold_2_curated_closed_complete_prodigal-single_21
                     5"
     CDS             153936..154211
                     /product="hypothetical protein"
                     /codon_start=1
                     /transl_table=11
                     /translation="MKEKTTYFYKFKDGKALWASPNEERDFDTNEIIETQERIMLFPD
                     KGKMLQNKTTGEYSAGIWLKDSKKTDWEEVSEESYKEFLEKENSQKR*"
     gene            154246..155223
                     /locus_tag="aot2015-SM37_SRR1761715_Peru_trim_clean_trim_c
                     lean_scaffold_2_curated_closed_complete_prodigal-single_21
                     6"
     CDS             154246..155223
                     /product="hypothetical protein"
                     /codon_start=1
                     /transl_table=11
                     /translation="MVKIKDTPINQIIINKLSKAQYEGIETKDPSQLYFITDEDKYLT
                     EVATDASLSGKGTTEDPLRVLSVLPDQKDNAGKLLTTDGENASWVEVKVPPQIVNFQF
                     DSNKSVSAGVKGNTQNKYYLAAYNINTGAIESYAGNYNDTYGFTFYQITGDSLFTGAI
                     LTEQTSFDGYGSVEPALIISEISNLSPEAKSGTVGQVYTKTDEGAEWKDVKDGLLQVS
                     TVADFLEPVAEDLNKLVLYVGPTVDSDDASIQKILDSKIINGHVFGVVEQTLVLSETE
                     TETIYMWKDVYENIPAVSDETNNKILSNDGLNIKWVDVPSATEVIMREL*"
     gene            155225..156376
                     /locus_tag="aot2015-SM37_SRR1761715_Peru_trim_clean_trim_c
                     lean_scaffold_2_curated_closed_complete_prodigal-single_21
                     7"
     CDS             155225..156376
                     /product="Phage tail protein I n=1 Tax=Escherichia coli
                     UMEA 3176-1 RepID=T8XLH7_ECOLX"
                     /codon_start=1
                     /transl_table=11
                     /translation="MPDLRIGENIVVPAIVVKEPVNITKYGTTSNGFLGNIDENGVYQ
                     LPIEEFDFVGENIKEINIDRALQYKFNKTPVKTVSFPMLTALGGAYTCYYTFLECLQL
                     KSVDFSSLTTLEGSYTCHGMFMKNTSLVSASFPELLKIIGEETCQYMFVGCSSLKSIN
                     FDKLTSIESSDNGNTCYDMFNNCKALNSVSFPSLKTIEGRATCDNMFDNCTSLVSANF
                     PALTTINGNAAAANFFYGCSSLESIEFPALTTVMGTSAILYMFFICSKLKSASFSSLI
                     TLDGNTVAKGMFNACRSLTSVSFPVLATINGQNACQSMFSGCSALATISFPALTTIGD
                     ATSLPANMFNNCTALTEIHFRADAQVTVEAQTNYASKFGATNATIYFDL*"
                     /db_xref="UniRef100_T8XLH7"
                     /db_xref="ash:AL1_25890"
                     /db_xref="A0A087CB98_9BIFI"
                     /db_xref="T8XLH7_ECOLX"
     gene            156392..157534
                     /locus_tag="aot2015-SM37_SRR1761715_Peru_trim_clean_trim_c
                     lean_scaffold_2_curated_closed_complete_prodigal-single_21
                     8"
     CDS             156392..157534
                     /product="hypothetical protein"
                     /codon_start=1
                     /transl_table=11
                     /translation="MADKKLQQLIINKGTEAKFNALTEKSDEQLYFITDSNTYVTTDQ
                     GVNNAGKILTVGDDGKLFPAKSEDSTGIKGDYCSTYGIVDMQHGIITTPAEGNVLNIP
                     SGIVLKLLGADSLITLASPQTYQVEAAIDFTLFYTRKEDATAASFVEATEVYYSNKEP
                     APNGQIGAQAWKKSGDSKWQFRSNATGNEWREAIATPICDVHFTDGHLTRIDFAGYRL
                     MNTQDFARRDSNNTFIGDNTIEGENAELKFQSTVDVIGSAPTSQKNYGIIFKDHAGAL
                     VGQYTVHHGTNNEVYSQILVKNPTSNQAAILNIGFNQSGTEYVDASAGVKQAIVEWGN
                     AKYQAKDKRVTKLSAQSTDDEYPTAKCVYDLVGDVETLLHNINTGA*"
     gene            157538..158251
                     /locus_tag="aot2015-SM37_SRR1761715_Peru_trim_clean_trim_c
                     lean_scaffold_2_curated_closed_complete_prodigal-single_21
                     9"
     CDS             157538..158251
                     /product="hypothetical protein"
                     /codon_start=1
                     /transl_table=11
                     /translation="MSVATEITKLQTNLSDAYDAVGEKGGTIPAKKVFDNLASAINSI
                     VQKGSDVSLYTVTNGTITQPKINITNSFINITAIAEYGLALVFCKHSNVSGTLSFPKL
                     KIIEAHGMFRAFSGCSLISGVVDLSALEMINESGLQEAFANTGLSGGVNFTKLTSISA
                     NGLASAFLNCNSMDGVINFPALYTVDSTAFGSSSADYAFAGTNITEIHFPAALEATIK
                     AINGYGDKWGSSAIISFDL*"
     gene            158429..158662
                     /locus_tag="aot2015-SM37_SRR1761715_Peru_trim_clean_trim_c
                     lean_scaffold_2_curated_closed_complete_prodigal-single_22
                     0"
     CDS             158429..158662
                     /product="hypothetical protein"
                     /codon_start=1
                     /transl_table=11
                     /translation="MTLWEKISLAWKTAWEGIKAPWKKCWEAFKEALISFCVMVGKVC
                     LGFFTLIWNTLEASIKTIGILCFDWLIEWIRRW*"
     gene            158836..159207
                     /locus_tag="aot2015-SM37_SRR1761715_Peru_trim_clean_trim_c
                     lean_scaffold_2_curated_closed_complete_prodigal-single_22
                     1"
     CDS             158836..159207
                     /product="hypothetical protein"
                     /codon_start=1
                     /transl_table=11
                     /translation="MTIAGQDILTLIVVALISFLAGAVKTIMAYTRNRILPKKLDFIV
                     NIILSFFIGILSGWICTYFQLPDNILYVVVALSALSAERLLSAIPTIFVKRVEVFAGV
                     SPTREDYESDPINQCNREHKD*"
     gene            159212..159451
                     /locus_tag="aot2015-SM37_SRR1761715_Peru_trim_clean_trim_c
                     lean_scaffold_2_curated_closed_complete_prodigal-single_22
                     2"
     CDS             159212..159451
                     /product="hypothetical protein"
                     /codon_start=1
                     /transl_table=11
                     /translation="MCSAAMSKKLTILINMILAIILGTEIGVVLAFLGAPKFAQFGSV
                     AAFSTVIEHYLTLNPIIFLKGAKIIRQRESHENTK*"
     gene            159435..160115
                     /locus_tag="aot2015-SM37_SRR1761715_Peru_trim_clean_trim_c
                     lean_scaffold_2_curated_closed_complete_prodigal-single_22
                     3"
     CDS             159435..160115
                     /product="hypothetical protein"
                     /codon_start=1
                     /transl_table=11
                     /translation="MKTPNKKRRTKLFIHFIFILPFVMCMSTVIGIKSFTVNHILNTP
                     EIIEQNLLSVVDSELKLITERKMSPEQEKAEMVKVTKSIDVQEGIGATLFKKTSADFD
                     IIYNFNINQKSDISGVKILDDYFRPDELIFVQDSHFIGSYHLKALHRGVEVTYTFYFA
                     TYKDYVVVWCVRPDFVLSYFVNANKMFLIISFVLLLNAISSFISLVAYYQLENRAIRI
                     VRKRSEDV*"
     gene            160108..160356
                     /locus_tag="aot2015-SM37_SRR1761715_Peru_trim_clean_trim_c
                     lean_scaffold_2_curated_closed_complete_prodigal-single_22
                     4"
     CDS             160108..160356
                     /product="Acyl carrier protein n=1 Tax=Fervidobacterium
                     nodosum (strain ATCC 35602 / DSM 5306 / Rt17-B1)
                     RepID=A7HLF2_FERNB"
                     /codon_start=1
                     /transl_table=11
                     /translation="MYNYSMIERALLAYLKSEYGIELAPTQLYKTPEDLGLDSLDAAD
                     LILWAEDAFKVKIQPQEFTEIVELRDLVDLISIKIDEN*"
                     /db_xref="UniRef100_A7HLF2"
                     /db_xref="fno:Fnod_0883"
                     /db_xref="A7HLF2_FERNB"
     gene            160613..161218
                     /locus_tag="aot2015-SM37_SRR1761715_Peru_trim_clean_trim_c
                     lean_scaffold_2_curated_closed_complete_prodigal-single_22
                     5"
     CDS             160613..161218
                     /product="Resolvase protein n=1 Tax=Bacteroides pyogenes
                     F0041 RepID=U2CMA3_9BACE"
                     /codon_start=1
                     /transl_table=11
                     /translation="MTTYAYLRVSTTEQDEQNQKLGIDEKAKILGLKINKYIIDKVSG
                     TKEPNERNLGKLLKKTKEGDVVIISELSRFGRRLFMLFRILEGLLNKGVKVYSVKDGY
                     NLDNTLQSKVLAFAFGMAAEIERDMISKRTREALALRKAQGKKLGRPLNSKTKNPKLN
                     KYKDQIIKLYQSGVSKSKIAKKYKVCHKTIRKYIRIYTQEL*"
                     /db_xref="UniRef100_U2CMA3"
                     /db_xref="U2CMA3_9BACE"
                     /db_xref="pdn:HMPREF9137_1799"
     gene            161290..161583
                     /locus_tag="aot2015-SM37_SRR1761715_Peru_trim_clean_trim_c
                     lean_scaffold_2_curated_closed_complete_prodigal-single_22
                     6"
     CDS             161290..161583
                     /product="hypothetical protein"
                     /codon_start=1
                     /transl_table=11
                     /translation="MTLSKLKSLFKKKQKKETQRLPRKYTNKVAFTDIENNVVNVQVR
                     EIGDRSFLYVLADNGKTELAFDIDAATLFSAIISDFVENGNLNKVEEIFETEE*"
     gene            161587..161970
                     /locus_tag="aot2015-SM37_SRR1761715_Peru_trim_clean_trim_c
                     lean_scaffold_2_curated_closed_complete_prodigal-single_22
                     7"
     CDS             161587..161970
                     /product="hypothetical protein"
                     /codon_start=1
                     /transl_table=11
                     /translation="MNKLDKMLDEFFVDSDRFAAEYYNETGELIISQESFNRLSTILK
                     EGLEIYNKVIEDKMFSDDLVIQTLLSEVGKEAQKIEINEENAKKLNTRNAMEVWEDLH
                     AGLVTLAIFIKNAEEDNNNDDAPAD*"
     gene            161948..162349
                     /locus_tag="aot2015-SM37_SRR1761715_Peru_trim_clean_trim_c
                     lean_scaffold_2_curated_closed_complete_prodigal-single_22
                     8"
     CDS             161948..162349
                     /product="hypothetical protein"
                     /codon_start=1
                     /transl_table=11
                     /translation="MMMRRPIKVNKIKYTIDSEHGLQKACVRRLRAHNFLCFCTDVFN
                     GISFIKDLKAKAIYKTHMEQMGASKGQPDLIIIYNGGVTFVEFKFGQGKKSADQIAQC
                     NLLESQGYEVLEWRQEQDCIDWIVKKLKLRN*"
     gene            162362..162880
                     /locus_tag="aot2015-SM37_SRR1761715_Peru_trim_clean_trim_c
                     lean_scaffold_2_curated_closed_complete_prodigal-single_22
                     9"
     CDS             162362..162880
                     /product="Uncharacterized protein {ECO:0000313|EMBL
                     :KKL85513.1};  TaxID=412755 species="unclassified
                     sequences; metagenomes; ecological metagenomes.;"
                     source="marine sediment metagenome.;""
                     /codon_start=1
                     /transl_table=11
                     /translation="MKWASLVRGGNIVQNNRVDQSNVPDINSVIYSAGTNQLSFYVNV
                     RGSSDKTYSVQISFKDVDEIDVESKEEAEKYLQDGRYMLVKDGSGNNHMIKKPELSKN
                     DVQVRCDCPSFRFTYAFYDRAVSAMFGRNFQVYHRKTDTRPPRNPEKMPGVCKHLIIA
                     MEALVGSDFVIA*"
                     /db_xref="A0A0F9FGW4_9ZZZZ"
     gene            162891..163760
                     /locus_tag="aot2015-SM37_SRR1761715_Peru_trim_clean_trim_c
                     lean_scaffold_2_curated_closed_complete_prodigal-single_23
                     0"
     CDS             162891..163760
                     /product="hypothetical protein"
                     /codon_start=1
                     /transl_table=11
                     /translation="MSIKVQSSLNEIDVAMGDIYLKEAKIADPRTLSSKSSTPLWNSN
                     CIVLVDELDTEEVFRAWLIKNSKKLTDIQYPILGYTANDIDQVFYGTGNRVEQWNFLT
                     ETKDDSWKAGDFVWIVDGFYRGDSGTITAIDLPKNKFTVKIKNGIETDFTKQQLRPTG
                     DKAPSVFKAKQIITSYDSVVLFEQKQEARYFQNNFILRCADGQIWHPFKSDILNGSEL
                     HIFTVFGIPNIKPYPRSDDKVKGAGYIYGVSWRTQVWGYITDTPVPTGFIEQIRENIH
                     VENEGRVNRIVIS*"
     gene            163800..164234
                     /locus_tag="aot2015-SM37_SRR1761715_Peru_trim_clean_trim_c
                     lean_scaffold_2_curated_closed_complete_prodigal-single_23
                     1"
     CDS             163800..164234
                     /product="hypothetical protein"
                     /codon_start=1
                     /transl_table=11
                     /translation="MYEIGQVFVGSYSPDVANWCNMNNAYLVVGKNSDGQKTYTITAV
                     EPYVPTPKETLETYEKNIQKRLNDFAAERNYTSIETLVSYANSTNEQFKKEANRGIEL
                     RDATYIKYHELVNVTPQTVTPKTKLPAWDVIEKELPELTWEE*"
     gene            164238..165698
                     /locus_tag="aot2015-SM37_SRR1761715_Peru_trim_clean_trim_c
                     lean_scaffold_2_curated_closed_complete_prodigal-single_23
                     2"
     CDS             164238..165698
                     /product="Tail Collar domain protein id=2742260 bin
                     =GWF2_Bacteroidetes_35_48 species=Haliscomenobacter
                     hydrossis genus=Haliscomenobacter
                     taxon_order=Sphingobacteriales
                     taxon_class=Sphingobacteriia phylum=Bacteroidetes
                     tax=GWF2_Bacteroidetes_35_48 organism_group=Bacteroidetes
                     organism_desc=a81"
                     /codon_start=1
                     /transl_table=11
                     /translation="MAYFLDFHIRPTTITDLKIKHSSDSGIKTLSDCTLKNDYYYGDG
                     FGWEWGNGTVTFESTGYITKSIDVLTDEEYDVTLVADPTYTPPSSEKPSKIYGWTQNG
                     TTYYTSEEDPTTASKIYNDSGDVQSKTISARVSETYYAWTAVSATRAAQPVSKETYYT
                     KSTTPAVGDNLYYAAGSVSSAKIVEVASDYSYIVTDLDEYYYNHMRDTSKDIISNYIS
                     IDGTNYTRDSSADITLNSEDPDPTPTPGGKMINVRLIQKTDTNANWATSALILLEGEI
                     AYASDTGEIRIGDGKKTWNNLTTYVPKMGLNTLNDTIITNLATGNVLKYNGTAWVNES
                     LSGATVPAGSIISYAGTTPPDGYLVCDGSAISRTTYAALFSVIGTTYGDGDGNSTFNL
                     PDGTNRVLWGGGNGYLAEQLPNVKGYFSVFAVNTDVITDGQVFTQSRLTGRGESYQFQ
                     GAQPIYDFNAAGASPTYTDGGIVRPNSLQVQFCIKY*"
                     /db_xref="gwf2_scaffold_10949_2"
                     /db_xref="mgy:MGMSR_2248"
                     /db_xref="86518565"
     gene            complement(165772..166596)
                     /locus_tag="aot2015-SM37_SRR1761715_Peru_trim_clean_trim_c
                     lean_scaffold_2_curated_closed_complete_prodigal-single_23
                     3"
     CDS             complement(165772..166596)
                     /product="hypothetical protein"
                     /codon_start=1
                     /transl_table=11
                     /translation="MGYFKTIFMPIFESIRIKPTNFLLYCNNLTEEYHDLSFTKNDTI
                     NSLKLVRDEINNKEDVLDALNDEFLSVGIYFKQLKTSEYTPIYKQAGIIYGEYIPREP
                     FLYIYVNDGFIDNFLENKFEVLADAIVAISTHEDTHRQQNSLSGGKIKGTPDEVFPIN
                     TAEKVKTYLGNPAEIDAHAREAAMNFYNLGLGGKELLNKIKNKDKVLFVSRAYSQYWS
                     AFGIMTNCKDKLDEDGRQRLKIWKRFLKRIIAYLSTTERYKFAMSVQSASEKFDKQ*"
     gene            167386..167928
                     /locus_tag="aot2015-SM37_SRR1761715_Peru_trim_clean_trim_c
                     lean_scaffold_2_curated_closed_complete_prodigal-single_23
                     4"
     CDS             167386..167928
                     /product="hypothetical protein"
                     /codon_start=1
                     /transl_table=11
                     /translation="MEQCQIRIKGKEQNQKMYPKYKRRIPKRRKNKVHKAEKSQKQNK
                     ITLDSSSILLMLEFFLKNGLLTPEELKERCLKPDNPLRGVEFEICPNADKNIARTIWL
                     RKMQLGELRCELCGNPITRSVGSHPLSLTAEHRFPKSKGGATKGENLGAAHKICNHIK
                     ANYLPDVWEFIGFALLEKME*"
     gene            168017..168547
                     /locus_tag="aot2015-SM37_SRR1761715_Peru_trim_clean_trim_c
                     lean_scaffold_2_curated_closed_complete_prodigal-single_23
                     5"
     CDS             168017..168547
                     /product="hypothetical protein"
                     /codon_start=1
                     /transl_table=11
                     /translation="MCLFGRLFKKDKKENIMPEIKTWEFTVEELLKKSGETLDSIPAS
                     HKKNLEKLVSVVNKLGEMLPDNLKGPRLCNSGYRSSAKQMKIYKERAEKKQEPFTDGV
                     FIESKVPVTAHCAGEAIDINDPDGSLDNWLMDTPEGQKAVKELDLYVENKKHTPHWCH
                     VQIRKTKSGNRYFIPY*"
     gene            168605..169525
                     /locus_tag="aot2015-SM37_SRR1761715_Peru_trim_clean_trim_c
                     lean_scaffold_2_curated_closed_complete_prodigal-single_23
                     6"
     CDS             168605..169525
                     /product="hypothetical protein"
                     /codon_start=1
                     /transl_table=11
                     /translation="MKAINYNIPFVAGKTIKFGLFSDLHLDSPDCDIETLKKHLEICK
                     KEGRFILMGGDEFDAIIHTDKKRYTPSREDNNRDDQINQKLERAIELLKPYADNILFI
                     ARGNHEESILKYSGVDMIDLLVKELNHHKKNGEIQKGNYQNLIRLNWVKSLKGPAYKT
                     VAHYDILQHHGLGASAQITRGTLDFNRLIHGTNADLVWVGHKHLASASYSDPIITVGQ
                     NGELIQKNRAGIMTPSYLKGRTIDSNVNFAERFYMAQSLPGFGSLEITPAYENDKAVL
                     KTDIGIKINPYTIIGQLQQIKLKEILGKQR*"
     gene            169652..169996
                     /locus_tag="aot2015-SM37_SRR1761715_Peru_trim_clean_trim_c
                     lean_scaffold_2_curated_closed_complete_prodigal-single_23
                     7"
     CDS             169652..169996
                     /product="hypothetical protein"
                     /codon_start=1
                     /transl_table=11
                     /translation="LPNTTDTPAFNGSIDYSAGVNIATATSAATAFTVPLDGFIFASV
                     RGTYMGETNLYINGVKFRFAVGNSLNEWTGSGFTTPVKKGDSCYVDGSLSQTALVFYP
                     TKQVATTACIKY*"
     gene            complement(169993..170202)
                     /locus_tag="aot2015-SM37_SRR1761715_Peru_trim_clean_trim_c
                     lean_scaffold_2_curated_closed_complete_prodigal-single_23
                     8"
     CDS             complement(169993..170202)
                     /product="hypothetical protein"
                     /codon_start=1
                     /transl_table=11
                     /translation="MSGAEGSHFYASASGAIINIGGAGNVWRAYPGSASSSGFNFDAS
                     HSNTIYGASNTVQPPALKCFMCIKY*"
     gene            170362..171882
                     /locus_tag="aot2015-SM37_SRR1761715_Peru_trim_clean_trim_c
                     lean_scaffold_2_curated_closed_complete_prodigal-single_23
                     9"
     CDS             170362..171882
                     /product="DNA or RNA helicases of superfamily II n=1 Tax
                     =Acinetobacter baumannii MDR-TJ RepID=M4NM18_ACIBA"
                     /codon_start=1
                     /transl_table=11
                     /translation="MIFDMIYKFDSFWSYVGNESWETIEAIKAALTISEYDFKASKYN
                     VSKFYLIHNCVLGKETIKFPSGLCEYLSKRFGLEIDYKRKAYERYTKEDVIKIAEKAK
                     QHFSNFEIRDYQIEGVLASTDKFQSLIHYGVATGKTSVMSLLVMLWENKRILITCNQN
                     FILQQIYDRLVSLGVCIADISMSGEDLGRRIQIMSSQLSYNKIKRKDVEYLDYLKGVQ
                     CIIEDECQHSQSASSFMPLFFTPSLEHHVGYSGSAYRKPDNPYGNSVDLMTIGLFGEP
                     AAEYSMNDSIGEKKIAQPYLYSINYKGYPISSSTTTDFFIQYRRGIVYNKARNRSGIE
                     LIKYLNKNNIKTLVLFREVKRHGLPVMKMLKEDGVDALFLQGGEQIHEYDSDLKLHTR
                     AGTTEDIKEELRNGRNIIFASQVMDEGVDIDLFQAGVLFTGGKSAIKITQQAGRISRA
                     KKDGENIALIVDFNDTNLNPLFCRQYQERRKTLLSHGVIELANVYKMFELVEKMKS*"
                     /db_xref="UniRef100_M4NM18"
                     /db_xref="A0A0F4RBP0_9GAMM"
                     /db_xref="M4NM18_ACIBA"
     gene            complement(171879..172013)
                     /locus_tag="aot2015-SM37_SRR1761715_Peru_trim_clean_trim_c
                     lean_scaffold_2_curated_closed_complete_prodigal-single_24
                     0"
     CDS             complement(171879..172013)
                     /product="hypothetical protein"
                     /codon_start=1
                     /transl_table=11
                     /translation="MTEDYKKQINDFVDTILKAREELREEKPTEEKPKITRKIKKKNN
                     *"
     gene            172157..172453
                     /locus_tag="aot2015-SM37_SRR1761715_Peru_trim_clean_trim_c
                     lean_scaffold_2_curated_closed_complete_prodigal-single_24
                     1"
     CDS             172157..172453
                     /product="hypothetical protein"
                     /codon_start=1
                     /transl_table=11
                     /translation="MSKVIQSIITRIDTTANWKTLNPIPKNGEQCIEDLGGGLFKLKV
                     GDGVTPWIALKYKEDVIIGNLSDLNTPDNKTIVGAINSLEDQLSSLIVDGGELL*"
     gene            172453..173118
                     /locus_tag="aot2015-SM37_SRR1761715_Peru_trim_clean_trim_c
                     lean_scaffold_2_curated_closed_complete_prodigal-single_24
                     2"
     CDS             172453..173118
                     /product="hypothetical protein"
                     /codon_start=1
                     /transl_table=11
                     /translation="MSATIQLKRAENTIWNTTQKDYIPARGEPCVAFNAGPSGVPMVK
                     IGDGVSTFAQLPFLESYEAESIQYNNILSGLKATNLQDAIDEIANLEKSQQIKSIYSL
                     DISTSHFNTLEKLLKKILETPAGKVSSNDKIIGDAPITIRILSADDDENKAIETEFID
                     DGKIELTILEMDSFSIKFMANLESQKFYPYSWSIVDTYNTEDGRKLYWRSPVQNIDGG
                     NAI*"
     gene            173157..174803
                     /locus_tag="aot2015-SM37_SRR1761715_Peru_trim_clean_trim_c
                     lean_scaffold_2_curated_closed_complete_prodigal-single_24
                     3"
     CDS             173157..174803
                     /product="Uncharacterized protein n=1 Tax=Desulfotomaculum
                     ruminis (strain ATCC 23193 / DSM 2154 / NCIB 8452 / DL)
                     RepID=F6DLQ0_DESRL"
                     /codon_start=1
                     /transl_table=11
                     /translation="MAERTLHTIIQIRRDTATNWTTNNPVLKAGEMGFETDSLKFKFG
                     NGTAKWSELSYASASSVKTGTTAPDDDTAGDLGAVYVNTTDNTVYQNTGATTGKWKKV
                     VFAGDKVEAATKADSATTASTATKLATARTIALAGDATGSTTFDGSADASITVTLKDS
                     GVTAGTGTKVTVDAKGLVTKVEALTAADLPTVGTADTYVKVTTDAYGRITAGEKAITT
                     GEVTGLDAKIAEIEGNVTTNKTATETNAANITKANAEIAKKAVKLETATAGNVATVTA
                     DGNYADSGKAIETTVTADSANLITSGAVDTYVKNKINEVKTEGVSFKGTVADETALPT
                     TGVNGDLYWITKFSNAAEPADLRGLSGSAIYVAKDAKWAFQKDNVSNPDGETTQLNAS
                     GQIQVKIKDGETVLKSGTDGLFTDVSALQGKIGAGTAGQVVTYTGTAGTVGALDVDST
                     ATADSTNLITSGAVATGLAGKVNTTTTVNGKALSSNVTLTTKDVAEDTNLYYTEARAT
                     ANFGTNIAATEVTSLKDGDKVLVDTDVLILDGGTATGYTA*"
                     /db_xref="UniRef100_F6DLQ0"
                     /db_xref="dru:Desru_3489"
                     /db_xref="107340543"
                     /db_xref="F6DLQ0_DESRL"
     gene            174889..178143
                     /locus_tag="aot2015-SM37_SRR1761715_Peru_trim_clean_trim_c
                     lean_scaffold_2_curated_closed_complete_prodigal-single_24
                     4"
     CDS             174889..178143
                     /product="hypothetical protein"
                     /codon_start=1
                     /transl_table=11
                     /translation="VDKKINVRHLQRKGTEAEWNSEGAVKLLNGELGYATDTKILKMG
                     DGEHLWKDLSSIANLVEVDEKTISKNAEDKIQSIGVMEKNKNTPSYDWVGTEKEYNAL
                     GTYNNDWTYYITDDYTEAGGGNGATTIDNTTITKNTAGDIQTVAIKEQNSSVAVYDWV
                     GTEKEYLELSEYHDDWKYYITDDYFDSPLSVHNPGDIFFTIRTDSLPGAVDANGGEYT
                     VKDYSGEKAVGKLLESGALPYVSKTEFANLVSENGYCEKFGWNGASDTTFLVPNVRTW
                     STKNIIPVAGNGMTLGLTDGTNNAGLTLYNQQYGQYDGANKNAYGTNVGTTGMDGAAQ
                     LALNTTQGITIDPTKSGIVADASTRSTVRAMVQLVTAVADEALENYSSLKSDVVTLKT
                     EITEKEDTTNKVTKITSSSTDSQYPSAKAVVNYINGSASSGSGGVSVGSVFVTPRTGL
                     IPGAVEANGGEYKIGDYSGESSIGTLLTAGNIAYVSKEEFGRQVSWYGACESFGWDGP
                     VSEALYAWSAVPEVGFPTIYTKTPTPSINDNTYYQNGNVAATITAIGNNSIEVGGSLV
                     DGEFNRDSANDIADTADTTFLVPKINPWHIKKSAPVVGNGMTLGLTDGTNKAGLYYSG
                     NSTMTYRPDVLGKPAGTSDSGSSPATSVSLGVTKDPTNSGVIADLSETTNLRVMVQLV
                     TGATDEALETCTSVLADVSELKDLSNLTSTGKNIANWSSNVTNCLTEIPQDIKLELNN
                     GTLTLKAGSKVYVPNGAGVFDVVTIANDITMDGGAATGAELVYVTVNTNLLYHYNDNS
                     SGTDWTATSQYQCRYNTSANMIKNTNNTGSTWEVQLSFPIAKITLSSGTVTSIVQIFN
                     GLGYIGSTVFALPGVKGLIPNGRNPDGTLKNTTASLTSVQTKTFTNQAQTIAILIGNN
                     YLATGIFPYDEKTNYNYNATIAPGNERTQVNAGSATVSSGTITSFNPKTVFHAADYSS
                     GDYVIDFQAPTAANSYTWYRKYKSGWVEQGGCYENATDAQDITTRVTLPITMADNLYT
                     AIATAGRNTDNAADRSGYTSIFTQTTTTLGIGWYGVNSTNTMRRISWQVSGMAA*"
     gene            178156..179799
                     /locus_tag="aot2015-SM37_SRR1761715_Peru_trim_clean_trim_c
                     lean_scaffold_2_curated_closed_complete_prodigal-single_24
                     5"
     CDS             178156..179799
                     /product="Phage Tail Collar Domain protein n=1 Tax
                     =Oxalobacter formigenes OXCC13 RepID=C3X962_OXAFO"
                     /codon_start=1
                     /transl_table=11
                     /translation="MSIRIGKKIISGNEKGKLSIPLLTPVFFDYELNDISWLRSDTFS
                     WHSGDTYSEVYNHLLSDMSSGYKEIENYESSNVVLVGNVFDNDGVLSGFYGKTSYATF
                     KVQKPTSSFELVIKVHVPATITHNMDIVHPLANYNGVIIRLWTDATIRMWLSSNGTSW
                     DVINNYNPTLTVPKDADVWFKLSYNGANYVLSYSTDNKTWTAGAAVTNSNVVYWDSGT
                     HCLGGSSTEEYPYDLIYLDGSYLKVDGNIVWHGINTWKSFQALDGHEIVFPGNEEQVQ
                     KEYLKNGSAWYYILDTAKKRFKLPRGRNTRIVKSYKSDSRWYRLYADGWVEQGGLFDT
                     PNNTAGVENNVVLPLPMANDKYTATIGIHNTTNDTGMYLFVASKTTTAITFKSNISSA
                     SLADQNWQVSGYADVDSTQAGDKYLYFYVGLFSKTAIEQTAGITSEQLNNKVDIGHQV
                     IAFQAPTAENNYTWCRKYADGWVEQGGVEVLTGVKEKQITFPVVMRDNNYTPSVTAAW
                     SSSASGQLEGCDNLQTTGMRLTASYVGITLWWQVNGIAA*"
                     /db_xref="UniRef100_C3X962"
                     /db_xref="C3X962_OXAFO"
     gene            179811..180950
                     /locus_tag="aot2015-SM37_SRR1761715_Peru_trim_clean_trim_c
                     lean_scaffold_2_curated_closed_complete_prodigal-single_24
                     6"
     CDS             179811..180950
                     /product="hypothetical protein"
                     /codon_start=1
                     /transl_table=11
                     /translation="VSIRRGNIIIAGTAIERSIRNIGESFYTTRTDSSLMGAVEANGG
                     EYNIADYSGEGSVGELLKNGKLAYISREEFQNQLNTNGGCDSFAWDGEGYTWYAWNHE
                     ITSAQSSSGGAAVYAADPLGFTLCYTKTTDTANIDRIYVKNSDGTFAEYTNLDNDRGD
                     DWISYGSGNKFYRDSTKDIVIAADLKFLVPYLAPRKLVKTQKPTEENNYAWFNLYSDG
                     YVEQGGKAQQPTGTTDTAVSKTITLPIIMNDTTYSTVLSGFAGVENTTSGGFSGLIAN
                     NLTKASFDIYGWRLAADVVAQSWVVTGYADENTYTKDKWDYQNVKVCRPMVQLANSAS
                     DQALVTAGSVVADISNLKQTKQNKIIIVNKAPETGIEGEIYALVE*"
     gene            180965..181426
                     /locus_tag="aot2015-SM37_SRR1761715_Peru_trim_clean_trim_c
                     lean_scaffold_2_curated_closed_complete_prodigal-single_24
                     7"
     CDS             180965..181426
                     /product="hypothetical protein"
                     /codon_start=1
                     /transl_table=11
                     /translation="MAGLYIFTRDSQQYYAWEKPEVPATPLYAWKNDEGNVIYTKTVH
                     PEDYQTVYDYAGNELDNSLSISVSSDYSYINYGKGSHTQYNRSASDDITLSGSPAKIY
                     YTTSPAPNENDIVYVKIAGEMIETTKVNSYKPETPNLYAWHGEYNGSGERT*"
     gene            181454..182044
                     /locus_tag="aot2015-SM37_SRR1761715_Peru_trim_clean_trim_c
                     lean_scaffold_2_curated_closed_complete_prodigal-single_24
                     8"
     CDS             181454..182044
                     /product="hypothetical protein"
                     /codon_start=1
                     /transl_table=11
                     /translation="MAVEPWAATYFTKKEAPAVGDAVYSYSQTSKTYEESGSIITVGD
                     GYICFNDPNWTYSGENYQYERTESSDIIGNEESITVTSNSQDITLRRFSALDEVGYSQ
                     PRRGQAKRVFTFIDGERKEIKQMYRFNKGVKEILFDSVFYDLISTDAGTKQITLPAGK
                     YYVQMRGASGAGGQNGDAGTGAGGKGGAGGKGNFKS*"
     gene            182192..183109
                     /locus_tag="aot2015-SM37_SRR1761715_Peru_trim_clean_trim_c
                     lean_scaffold_2_curated_closed_complete_prodigal-single_24
                     9"
     CDS             182192..183109
                     /product="PREDICTED: fibroin heavy chain-like n=1 Tax
                     =Musca domestica RepID=UPI0003C3A0FB"
                     /codon_start=1
                     /transl_table=11
                     /translation="MYKTIQPSYCWITDEIYTRTADITTSSALYDKNGNRSETWTITS
                     VTAVETGADVVFHNSVSGDSTTVNSTNAVSTNSTLPIYLFSLGGGGGGGGGGGCRNGR
                     YNGGGAGGAGGGYYRFIDGLIEDVPGKDGRNGASKYAGIGASAGLQGNITDFPTLASG
                     AGTTGDDWGGAGGNTGGGASGGGGGAGGNHGSAGGAAGGGGAPGDLDAGGGAGGTGNR
                     TAASGTNHHIIPTAVTDWYGNDTIYGRGGETNQNGNPGWVFITKIKTYDLDANSSNNK
                     VYDYGTLTESAKETKDLRSMTDVDTIATS*"
                     /db_xref="UniRef100_UPI0003C3A0FB"
                     /db_xref="mks:LG40_10695"
                     /db_xref="87726292"
                     /db_xref="UPI0003C3A0FB"
     gene            183084..183581
                     /locus_tag="aot2015-SM37_SRR1761715_Peru_trim_clean_trim_c
                     lean_scaffold_2_curated_closed_complete_prodigal-single_25
                     0"
     CDS             183084..183581
                     /product="Uncharacterized protein n=1 Tax=Pelagibacter
                     phage HTVC008M RepID=M1HLS3_9CAUD"
                     /codon_start=1
                     /transl_table=11
                     /translation="MSIQLQLRRGTTEEQNAFIGAEGEITYDTKEKTLRIHDGATAGG
                     VKVATFNPNTVIDSDYVIVSQKPTAGNNYTWFRKYKSGWVEQGGFIPFASTGGWTNGD
                     VTLPIEMENNFYQIYVKGNWSDPASSSATVNTVSTTGFNVKVAINILSDRCGAWLVCG
                     YSAAA*"
                     /db_xref="UniRef100_M1HLS3"
                     /db_xref="M1HLS3_9CAUD"
                     /db_xref="msc:BN69_1662"
     gene            183584..184531
                     /locus_tag="aot2015-SM37_SRR1761715_Peru_trim_clean_trim_c
                     lean_scaffold_2_curated_closed_complete_prodigal-single_25
                     1"
     CDS             183584..184531
                     /product="hypothetical protein"
                     /codon_start=1
                     /transl_table=11
                     /translation="MYIENASLRREFRRSITELIIKRALGESKAFQELKKTPVKELLL
                     AQRIFRKLVHILERNIPAEDKNYIYRNLNLTKDMHYYNIPIANLGAEIKRVENGYSVE
                     VSCPINGEIKTITFYLVYNPPGDFHCSSSYYNDKIYLPVIDDKTKQLDRDAITDIFTA
                     PEVVIHEIVHWLTDISGESTPPPAESTLKDYYNRPEEIKSFTRQIMYTIRNGAIKTSD
                     LDAYIKYFMDKENIEKHIEHTIGDMGCYLSRELAAYSSCAVMDFWYNLTKENREKVVK
                     EISDNMEKLLKSIKQKKKKLECSPEIFDLFDEFLLVEDF*"
     gene            184678..185757
                     /locus_tag="aot2015-SM37_SRR1761715_Peru_trim_clean_trim_c
                     lean_scaffold_2_curated_closed_complete_prodigal-single_25
                     2"
     CDS             184678..185757
                     /product="hypothetical protein"
                     /codon_start=1
                     /transl_table=11
                     /translation="MKYLNRVRARLALAQLRESKAWIASKHLVLETEEGDLEVKKGAK
                     VILGATKDGDVAIKDPTAIVVISDDDLASKVVNALTSAESLDDVKFLDKPALDAALEG
                     ATVDELVAGLVDAEDESDSIEQAIVDTAKDDSVEEKCEKIAENAIELTGNVLNCESVL
                     IDEEDDEPINLGDVTADTCAKEDVTDYEEFKARVADLGGQIQPGKKEIALTAEGKVIG
                     YFDTDANTGSIYLDQQFDSAEDMDNFNSEPEAVVQPAEFESALDAEKVESVESALKAY
                     EESAKSAKDLFAMTESLEKAGLDESAIGVVANTFVGTALKEGVNVFDTKLGKVVAAFK
                     ESIDANNYIAESGEENRFTKRYFRN*"
     gene            185822..186079
                     /locus_tag="aot2015-SM37_SRR1761715_Peru_trim_clean_trim_c
                     lean_scaffold_2_curated_closed_complete_prodigal-single_25
                     3"
     CDS             185822..186079
                     /product="hypothetical protein"
                     /codon_start=1
                     /transl_table=11
                     /translation="MYLVRESQDGFFVDYKLKGHLLESYFVRLTPRKECSCRFFAESH
                     NCYNHFHINLVEHWIKQGKPKFAMYDKDKKGKIKTICEGIK*"
     gene            186076..186243
                     /locus_tag="aot2015-SM37_SRR1761715_Peru_trim_clean_trim_c
                     lean_scaffold_2_curated_closed_complete_prodigal-single_25
                     4"
     CDS             186076..186243
                     /product="hypothetical protein"
                     /codon_start=1
                     /transl_table=11
                     /translation="MNKNDSKDNFDIGSGKLTYKEFVAYMHRYEREKDKKQIKEHVNP
                     FKYKRVFNKGK*"
     gene            186246..186887
                     /locus_tag="aot2015-SM37_SRR1761715_Peru_trim_clean_trim_c
                     lean_scaffold_2_curated_closed_complete_prodigal-single_25
                     5"
     CDS             186246..186887
                     /product="hypothetical protein"
                     /codon_start=1
                     /transl_table=11
                     /translation="MAIREKINALLEEIESSEEMIKTNVVDWSSRDLERTPGEFTQEE
                     VTDPKNVDANRATDENPLNVDAPRPETMEVKKATIMIGQCESNFAKAVHKLLSESDWK
                     GVKKFNPDLRVSADQVRRELDKYFDGTVLGIQVEEVLDGARGQDVMFGVTGGVDWPQY
                     DVELPEKLEVENVELEKMEPVAGDKSMYKALYAPARVNDQYPMPATTTPVQDK*"
     gene            186911..187720
                     /locus_tag="aot2015-SM37_SRR1761715_Peru_trim_clean_trim_c
                     lean_scaffold_2_curated_closed_complete_prodigal-single_25
                     6"
     CDS             186911..187720
                     /product="hypothetical protein"
                     /codon_start=1
                     /transl_table=11
                     /translation="MAFIKKKIITEAAGNPLEVAITQDQATTNIAQQGLLKLVEGEAD
                     AINQYDQAIALVEASEDWLQNAALGTLKDIRREEKKHIAQLYTVIKKLPANEKDFEAG
                     EKEALTGKEEQKESITEAVAPNKKYNGSAISDIVAGLTISGETDPDAYEQLAELQLIF
                     DPERDYTAEEVDAGLARFEIEPTVLEQIEQQISALPDAQQERVTDFQTDMSDDIAALE
                     ELLEDNKIVTFAAATRLRELIDGLKQIKYDGSASVEWRLNRQGNPEKTMIA*"
     gene            187730..188134
                     /locus_tag="aot2015-SM37_SRR1761715_Peru_trim_clean_trim_c
                     lean_scaffold_2_curated_closed_complete_prodigal-single_25
                     7"
     CDS             187730..188134
                     /product="hypothetical protein"
                     /codon_start=1
                     /transl_table=11
                     /translation="MFRNLVMEAVDETSVIASKIIKKINWLEGDNIAKMKDIDYDYLG
                     KLASYHSPRFDDLDDETQKVIMDKIWKRLKRGAKPVEEATPDSKAMSQSQLKAKILDY
                     LKTSGAVLYPMEAAAEALAKELAEVETKPEEK*"
     gene            188357..190810
                     /locus_tag="aot2015-SM37_SRR1761715_Peru_trim_clean_trim_c
                     lean_scaffold_2_curated_closed_complete_prodigal-single_25
                     8"
     CDS             188357..190810
                     /product="Gp18 tail sheath protein n=1 Tax=Aeromonas phage
                     Aeh1 RepID=Q76YL7_9CAUD"
                     /codon_start=1
                     /transl_table=11
                     /translation="MASSNFNFPGVFPSITDLSQVVTANSTTSCAYVGEAEFGPINKP
                     TLVTNLRGYTDTFGKLSPTYGYMGYSLAVAADSINQHYVVRVVDEETARYAAAKVFVN
                     GVENPEALKEGFTHQEILAAQEDSGALFLHTDDQGVTTTDTKSAFIVTAANPNNKQYK
                     VLVEDSTINENKNFRSVSVDSNIATGDVYVTVPETGIFEKDDSITISAAEDTAFNGRF
                     KVKEIAKSYEMSVSVQVAGSGYAKNDKVMLTGLTLSDGTPVYATVTAVNPQKGVIGLV
                     LDKAVDLKEQAAGQYKTSKVSGEGDDKLEVMLSSTSSENVVIYVVDTEVATKVFSGSV
                     AAGGQGGNYVVGEQVSLNGITLSNGSPLYAIVKKVEGENNHVTEIELVTTEDTKTIEG
                     GEYATTSVTGNGVGLKIKLDVALDTPSSVRIQKYPSADETTFSIKVYETVGKVTTLIE
                     RYNYLTLFDNKDNYGNSTFVEDVINGRSKTIQVFANPNVKTEENPYPVPSASFTIVDG
                     QQVEGIIPLEFGTSGDSVMKKNPSKLNSGWELFNDRSQTYVTLLMNSGYISDSYQNAM
                     LATAEKRRDCFCLFDAPMTSTAADQVLDWRKNEQGFNTYRGAVFSPWVKTFDSVQGKN
                     NFLMAPTAYIAKIIGASGYPWIAAAGPNRGGLASSVVTPTGLTNYYDETIGGTLYSNQ
                     INCIIKDTTGYANWGQKTLQQKPSALDRINVARTVIYIETTLRDAARYHLFENNTPFE
                     RMQVTLQFNQFLDTVLNADGIQRYQVVCDDSNNTPYVIAQNQLIIDIYLWPTYTTEFI
                     ALNTVVMGPDAEITITTNS*"
                     /db_xref="UniRef100_Q76YL7"
                     /db_xref="A0A094J1V3_9MOLU"
                     /db_xref="dly:Dehly_1657"
                     /db_xref="Q76YL7_9CAUD"
     gene            190828..191379
                     /locus_tag="aot2015-SM37_SRR1761715_Peru_trim_clean_trim_c
                     lean_scaffold_2_curated_closed_complete_prodigal-single_25
                     9"
     CDS             190828..191379
                     /product="hypothetical protein"
                     /codon_start=1
                     /transl_table=11
                     /translation="MSLHTLKDVNSLNDPIKQFLIDFDIVLPANTFNFKANQLELRAQ
                     SFTFPSIQGDTTVVNWGGHERQFAGKQTRQGDWDVTFTEVWSGDVIDGFRKWMQKYHN
                     YTNGTIALRDEYMSTAQVNLLNPDLYDPKPQGAVSKAITLKQMYPTQVAVEGSINPSS
                     SDPVNIAVRFHYNYFLMAGEKDA*"
     gene            191532..192071
                     /locus_tag="aot2015-SM37_SRR1761715_Peru_trim_clean_trim_c
                     lean_scaffold_2_curated_closed_complete_prodigal-single_26
                     0"
     CDS             191532..192071
                     /product="hypothetical protein"
                     /codon_start=1
                     /transl_table=11
                     /translation="MSLHTLKDVNGLADPLKQYQCTFSISRGIGTALSGGIIRKKDFE
                     LRCTSFTYPGSTVLKDELVIFNHIRRRGTTQDKSGVWKVSVTEDMNGSVLTSLQDWMD
                     NIFNPATGIMMPSALYVAMASVDILGPDMKSTKRIYLRGLYPTKIEDIQVDPSSSKPV
                     QVNVEFNYDWWSRDKLLGL*"
     gene            192073..192813
                     /locus_tag="aot2015-SM37_SRR1761715_Peru_trim_clean_trim_c
                     lean_scaffold_2_curated_closed_complete_prodigal-single_26
                     1"
     CDS             192073..192813
                     /product="hypothetical protein"
                     /codon_start=1
                     /transl_table=11
                     /translation="MAFITDFPLLPQAILRRRRFGMVIRTMDTDTVPIKVTPIMRPTE
                     KSAQQALNYSPVQSPDLPYAEVGTKTYYADPVVRDMRNEKISRVEVNQQKLSVSYVDN
                     EGHTISKEGGTKAWRTNNPGNLSFSSLERAREAGAIGVWEDSAGHKFGIFATPEAGEK
                     ALSNLWEQRRFSYNKDGSKRSIESAISNIYAPGSDNNDTRAYVNFLRKRGVDTNKSYE
                     DLSKREKTILLQAIMAREGNIAGKITTR*"
     gene            192828..193580
                     /locus_tag="aot2015-SM37_SRR1761715_Peru_trim_clean_trim_c
                     lean_scaffold_2_curated_closed_complete_prodigal-single_26
                     2"
     CDS             192828..193580
                     /product="hypothetical protein"
                     /codon_start=1
                     /transl_table=11
                     /translation="MSLRFRSQLNVDLLPDEQLDNRWEVIMPGISLTEAIRGSGYSSL
                     GFLTNVNLSKYYPIVEEIIFAPLGFKNSQNIRAVTNYYNVPVDKEDAKEANITMFCDS
                     GMLAQYYLMAWRGQMFNAAHEFYYYPWQYKKDIVVLFYGAGSAAPVAKFTLKGCYPLF
                     QDDYKLKYSREPSRLTLTQKFNVDRVVADSTYASAAIMSALLSGNPLGTVADQALARL
                     SSSTFAGTVEGYGADRTLGGTGGNGLLGALGI*"
     gene            193593..194324
                     /locus_tag="aot2015-SM37_SRR1761715_Peru_trim_clean_trim_c
                     lean_scaffold_2_curated_closed_complete_prodigal-single_26
                     3"
     CDS             193593..194324
                     /product="hypothetical protein"
                     /codon_start=1
                     /transl_table=11
                     /translation="MNQAEYYKITLPGEKLYPEGTLVEIKKITPFEQKKFFSDMMVAE
                     ESEKNSVMIDFVKTLVRCTGINFEDIYYPDLQFILYQIRTATYKLFPLKFYYTCEGCK
                     QKQTVTIDTEKLEITEPPADMPTTILLDNHGEVAIRYKTIADDKRIDNFLKSKGLKSD
                     DILMRVLVMDMLLLDRWQPLEETWNLATIGDITAQDTTRIENFIGQNAWGVKEEVTCK
                     CQKCGKEVAVSYNMDPADFFSANNN*"
     gene            194353..194466
                     /locus_tag="aot2015-SM37_SRR1761715_Peru_trim_clean_trim_c
                     lean_scaffold_2_curated_closed_complete_prodigal-single_26
                     4"
     CDS             194353..194466
                     /product="hypothetical protein"
                     /codon_start=1
                     /transl_table=11
                     /translation="MTKVGFSYGDLESMPMEYIEWFYRKKQDEEHRQEQGQ*"
     gene            194472..196085
                     /locus_tag="aot2015-SM37_SRR1761715_Peru_trim_clean_trim_c
                     lean_scaffold_2_curated_closed_complete_prodigal-single_26
                     5"
     CDS             194472..196085
                     /product="Gp28 n=1 Tax=Listeria phage P100 RepID
                     =Q30LB7_9CAUD"
                     /codon_start=1
                     /transl_table=11
                     /translation="MRVTVKQSPEIKKAETPMEKLTKMLDAQTRALIKLNNTMTEIQK
                     QGTVSALPSQSQQTSSGSSVKKSGGARAEAVRNFWDKEKEMDAGIENLALSAAFGPAG
                     VLLGKTWRASKIWPTAKAGLKMAGTMFGKKGSSGGGNGNNGTTGAVAWNEAEMARAPL
                     IKLTKITEKGFKDVLAAIGGGKPKEKKDEKSLLEKAGSWIKGLLGGLLKKALPWLGAL
                     GAGLFGAHYLHKLGDKYLGDGGGTAAVMGGASMASQVGKGLQNWGTGLTAARGASKGA
                     ISAYSAAAKKVAGIDKALKGATGFQRGTLLATRQGARATQGAALTALKNTPKASAMSG
                     AVGKLATGAGKLLRRTAGVGVVFEAGLGGWDAYKQYQAGDTRAGNETVAKTGGSIVGG
                     LAGAKAGALAGATLGSIIPGIGTGIGAVLGGAIGALGGSKLGRWASGKAYDAVDPEEK
                     NIAISTGDYSTAMSTPYDGSQETMLSQQNAILDTLRQIEINLRPETQMAVDNNYLNDI
                     QLRFASAPMPYSQIDDTNAFNLNVNSSVK*"
                     /db_xref="UniRef100_Q30LB7"
                     /db_xref="A0A0F7Y2V6_PSESP"
                     /db_xref="pprc:PFLCHA0_c12430"
                     /db_xref="Q30LB7_9CAUD"
     gene            196096..197295
                     /locus_tag="aot2015-SM37_SRR1761715_Peru_trim_clean_trim_c
                     lean_scaffold_2_curated_closed_complete_prodigal-single_26
                     6"
     CDS             196096..197295
                     /product="hypothetical protein"
                     /codon_start=1
                     /transl_table=11
                     /translation="MAIPDKITTNPEVYAGKWSAKGYDNDGSSPFWFENDSRLSGPNY
                     YSEKNLKTFTNTAWMDAKDTAQGRMGKWYTLDLSRKYNTTSKLKQFHLLTFVFRNTKN
                     ANIGRLITSSLPEQLAYKIGGKWEKPIKLTGGSLINAVVQNVTGGKFSTTFAVDTTQV
                     WMGTEPLEMVFKIPIFDDSGTNSGINYQEALDCFSEAILPELNSAGSYSNIPGPNILD
                     ILGGTMGDKNVWLQNQTKNVFDTFSDFIGDNKARRWDRITVQVGGILLMDWCIIKDIK
                     VTFPNTKAMVLHDWTHIQSDLRSGQLHPLLAQIEVTVATAKGITRSNFKRMLQLQEDK
                     VEKKTSDELACSTGVQVKAPAEKARDELSAVWSGVSSSNAELSAIGTGLSGIKSLIDT
                     GKSTLGL*"
     gene            197297..197695
                     /locus_tag="aot2015-SM37_SRR1761715_Peru_trim_clean_trim_c
                     lean_scaffold_2_curated_closed_complete_prodigal-single_26
                     7"
     CDS             197297..197695
                     /product="hypothetical protein"
                     /codon_start=1
                     /transl_table=11
                     /translation="MATNSYDNLSYWFEDRIVDNNGVSVSDINAGLVKLIPGLIDDLN
                     DTSNTHTRFVLNEEQEGMPDDVASRIYENQNLWWYICLANLLDNPFDEFKTSMIYYAF
                     DGQYLTAHQVEQEASKQSKESKIGKIITLN*"
     gene            197697..198842
                     /locus_tag="aot2015-SM37_SRR1761715_Peru_trim_clean_trim_c
                     lean_scaffold_2_curated_closed_complete_prodigal-single_26
                     8"
     CDS             197697..198842
                     /product="hypothetical protein"
                     /codon_start=1
                     /transl_table=11
                     /translation="MIINKLYEVHILIGGMDIYDYGNASNLNCTITEDVFTGVPICAL
                     TFTSSPQFLSRFPIVDGTLVEIQIKSKVFKIDEKYNFRVAKLTATPNANLIFFELSCY
                     LDFYELYRGALKYALCGNSSDVFQSVADRNNLQSMIHATDDRQVWVASEQNLANWLST
                     VAGRGWASDVSGMYWFVNRKKQLFYVDIDRLIYGTKAPRVTFQCGRTQLDDVENNIIK
                     YQSFNITTNTGEENLFNNGYGGDNSHFSLLKYSVEDVQATKVRAASEIININKELSQG
                     LGETYSMIDTGNFHPHYYLAWEQNRRVLSTYSSYVNLVCEYFRPLNLSQIVTLKATAS
                     NKENSDINSLTLKYIISSLSIVINSSNIGMNIQLCSQGYNGKSTESY*"
     gene            198845..199495
                     /locus_tag="aot2015-SM37_SRR1761715_Peru_trim_clean_trim_c
                     lean_scaffold_2_curated_closed_complete_prodigal-single_26
                     9"
     CDS             198845..199495
                     /product="hypothetical protein"
                     /codon_start=1
                     /transl_table=11
                     /translation="MKDARSNQNTFSNPFFIATVVNNKDPENAYRVKVRIPYAHDNVD
                     DNNLPWAAKVGCPFLGFGDNATFLEHSIPEIGTKVLCLAVANDPNSLLYIGALYSKNN
                     TTEAGNADKFGIYSKSGDFIGVDKINKVFEMLWNGDIELTVSGNILMKNGGKIQLGEG
                     AIEKVPLGDSLKAYIDQIVATFNTHTHTLAGVPTEPTQAPIPPNNKYLSKTVTVKG*"
     gene            199499..199915
                     /locus_tag="aot2015-SM37_SRR1761715_Peru_trim_clean_trim_c
                     lean_scaffold_2_curated_closed_complete_prodigal-single_27
                     0"
     CDS             199499..199915
                     /product="hypothetical protein"
                     /codon_start=1
                     /transl_table=11
                     /translation="MARKPICEAINAQYDIWDARAEELAKEGGEWAKQQAKALKEEVQ
                     SWFEKENEEKTKNQEKVEKKNATLKAIKDAIKAMKDATGDVAKQLEAVKDAITQMGEL
                     IKDLSEEVAECLIDVTEAPVVLTKRNAQLGKKLAGI*"
     gene            199920..200285
                     /locus_tag="aot2015-SM37_SRR1761715_Peru_trim_clean_trim_c
                     lean_scaffold_2_curated_closed_complete_prodigal-single_27
                     1"
     CDS             199920..200285
                     /product="hypothetical protein"
                     /codon_start=1
                     /transl_table=11
                     /translation="MYNDINVAYTHNSDPAYVQGMSSIIQSLTRLFNTKIGSVPFNRS
                     YGSSLWNLLFENDSLETYQIELLMYQEISQWEPRVSLNASNITINKIDEHTFSLNITF
                     IVPELNNAVGSLTQQITAQ*"
     gene            200294..>203260
                     /locus_tag="aot2015-SM37_SRR1761715_Peru_trim_clean_trim_c
                     lean_scaffold_2_curated_closed_complete_prodigal-single_27
                     2"
     CDS             200294..>203260
                     /product="hypothetical protein"
                     /codon_start=1
                     /transl_table=11
                     /translation="MKLDSIIYDANTLSSVVNEKLLQESPTFTASYPSETSTALVNAL
                     SAYSAMLQYTMVSAMANCYTDTAYSPSGVYQLAETLGNRLHGNVSSQLTCTIKRTNTV
                     GTTVQIPAHSYFDVEGQKFFNPDAIIFQNNNDQVGGVKLVQGEFVTTENVTSGTVGEK
                     IYFAEDFKCNMNMVKVYINGEEWATTETFLPLNSYDLVDPSEVQTVLLRTSPDGRTYI
                     KFGNNINGATPAGGSAVKITYVSNDGDSGNIAKNNANITLVSPVYVTIDGKSTLLTVE
                     VPNSTVASGGFNKQDLQTLKESSPYVFASGERAVRRDDYKAMLLNKCGYITCNVWGEY
                     EEAAYYGGYDKIMMNMVYYTGIKSLQMYDYKPMGEANPKKTISADTPLTVSSSLGSIR
                     GFPGSYEIDFIYSLNNDITQKYVDKLGTGILVPDFTYTKSEDKAKVYPYNDLLADYKS
                     KEKNVSAIKISGLESNVDNVITGADNGLVGNGKVDTSDKVLKLGFDDPFQFGFEFVEE
                     TAIAALQFVAPSPAKSDEELWKKEYIGKFAVYGTKDPSASYRNIKNDNAWDRLVDIQD
                     LTYDGENGELSDWITLKTYDPQGIATGFKKYTRYVVEVYSNRDTDIANPTSVVRIQQV
                     KALYSSVDSNYYAWSYDDKLYAWRSENGQTTVYTRVIAPEGNPQAYDENGNASEYGIV
                     LTYDSANDYIVLNGLPDVRLFRTPSADKSLGIETYYTKDDNKQPKVKDAVYTLSSTGE
                     FIQSDKEISEVDSATYPQFIKLYGDASYIVRSRDVTRDKAVENHKASTINYASNNTVN
                     LCIPYLPDDMKYFSYTVNISGANQENGYADGDVVTFKVPKINGVNDYYFNVRINNAYN
                     GDFSVFLGTTPEEVTNNILAGNDEINTTGTLTYQGKKAGNGTGATIKIASEKAIDIFG
                     NFTGNAYKEADIEAVDYPILQKYNHFTTYVEFRQPRIKNVRVAVQIEYDNNQVYQEIR
                     NRVINAINSVFEVTPYY"
ORIGIN      
        1 ATGGGAAAAG ATTTAAATGT GTCAGATATT TGGGGCGCAA TTTATAAGGT TGATGGGATA
       61 AAACGTTTTA TTGTAAACTA TCCAACATCA AACATTCATT GCGAACCATT TGAAATTCTA
      121 TTGTTGCCAA AAACAGGACT AACAGTAGAA ACAATCGAAA ATAAAGACTT TAAGTAAAAA
      181 CATGTCAGAA GTAAATCGTA TTCTTGTTGA TAGTAATGTG GCAATAGAAC AGGCTAATAT
      241 GTCCGGTCTT TGCTTTGTTG ATGGATTGGC AATTTCTAAG TCAAAATATG CACTGGAAGA
      301 CCATGAACTA TCGATATATA AACAGGCAAC AGATTATGTA AGTGTTTTCT TCAACTATAA
      361 TGCCTCAAAT GTTTATGAAT ACGAACTGTG TCTAAAAGAC TATGGCGTTG TAATAACAGG
      421 AAATGATAAA AACAATAAGG AATTGGGAAA TTGTAACGCC GGAAATGTTC TTATCTTTTT
      481 GAATGGAGAA TTGTTGAGAA GGGATGAATA CAGTGTTTTG GATGGTGCCA ATATCGCATT
      541 GCTTACGGCC GTTCCAAACA AAGATTTTAA TGAAGTTATT ATCTATGTAA GTAATTCCCC
      601 AATATATTAC CAACGAATAA AAGACCCACT AAAAGAAATT GAAAATCTTG GGTATAGTAG
      661 AAATTCGTCT TTGATATTTG TAAATGGTAA AAAAATATCT CCACTAAATA TAAAAGATAT
      721 GGGTGGAACA ATAAAAATTA ACTTAGAAAT AAACCCAAAT AAAGACCTTG TAGAGTTTTA
      781 CGATTTAAAT GCTAATCTAA ATGATGTAAG CTCAAATCAG AAAACGGAAT CGCTAAACTT
      841 TTCTGCTCTT CTTGGTTATT TAACATATGG TCCTCTCGAT GATTATAAAG TAAGAGTACC
      901 AATGTTGTTT GATTCTTATG TTGTTTTTGA TGGGCTGGCA AGTCTTCTTA TTGATAATTT
      961 ACGCAAAGGG TTTTTCATCA AAGAAACAGA TGGGCCAGGA AGTGCAATCG TTGTGGATAC
     1021 GGATTATGAT AAAAATAGAA TTAAAACACT TACCCTTTCT CCTTTCCGCT ATTCGATACT
     1081 AACAAAAGAC CAGTATCATT TCGAAGTTCC AACAGCAAAA AGTATAGAAG ATTACCTTTC
     1141 AGAATACGAT AAAAAATTTA CATTTCTTCC CGAAGTTTTG AGGGTGTTTC AGCGTGTCGT
     1201 GCTAGATGAA ATTCAGGATT CTGTTGCACG TATGAGAGAC CTTCGTAATA TAAGTCGCGT
     1261 TGATTCAAAA AACATCAATA GACTTATAAA GCTTTTGGGT TTCGACCTTG ATATAAAACA
     1321 TTTAAATTTA CGCCAAAGAA AAGAATTATT AGAAGAGCTT AATGAGTTTT ATAGAATAGC
     1381 TGGCACAGAA GATGCTTATA ACCTTTTCAA CATTCTACAG GATAGTACTC ATCTTGTGCG
     1441 CATGGAACAG CTGTTTACAC CAAGAACAGC GGATAAATCA GAGAATAAAA CTGTTTATTT
     1501 ATATGATTTC ATTCAAAGAG AGCGCGGGCA GGGTTATGCT TTAGGAGAAA AACTGCAAAT
     1561 TGAAGGGACA TCTTTAGTTG CAATTGTAAA AGCTATTGGC GAAAACGGGG AAATTGAAGC
     1621 GTTAGAATAT CCAGACATAT CTCAAACGGG AACAGAAAAT TATAGTAGTC AAGAAAGACG
     1681 CCTATTAGAA ACATCTGGCG GGGCAACAAT TACAACAACA GCAACAGATA TTTATTGGAA
     1741 TTATAATGTA AAAAGCATAG GAAATTCTCA AGGTTTTCAT GTTGGACAAG TTTTAGCAAC
     1801 TCCAGAATTT AAAAATGGTA CAATCATCGT TCAAGAAGTT GGAGAAAAAG GGGAAATAAA
     1861 AAGAGTATCA TTAAATCCTT CAAGTGGCTC TACTGAATTT TCAATAACGA ACGCCGGTCT
     1921 CTATCCTGTT GCCAAAAAAC TAAATCTTGT ATTAAACAGT GAAGATTATG GTGAACGCGA
     1981 ACTGGTATAT GAAAAGGTCG GTTACGGAGA AATGCCAAAA ACCATTTTAG AAGAAGGCGC
     2041 ATATTTAATT GAGTTTTCTG GTGCAGCTGG GGGTGGCGGT GCTGGAGATA CAACAAAAGG
     2101 AAGCACAAAC GACCTTCCTG CTTCTGATGG TGGCAATGGG GAACTCCAGA CGACGCGGAT
     2161 TTCTATCGGT AAAAACGAAA ACAAAATTAT TTCTGGCATT GTTGGACAAG GTGGCGGTGG
     2221 CGCATATGCC CGTGGCGGTG ATAAGAGAGG TTGGGGTGGC AGTGCTGGTC AAGGGGCCTC
     2281 TGCTGGTCAA AATGGCTCAC AAATTCATTT AATGGGGATT GGAAATAGAC AAAATCCAAA
     2341 GTATCCGTCT GGCCCAAATG GCAACATTGC ATCTGGTGGC GGGGGCGGAA GCACAAAAAT
     2401 AATCATTGAC AAAAAAGAAT ACGTTGCAAA AGGTGGAAAT GGGGGCGGCG CATCTTCTGG
     2461 TAAAAAAGCA TATATAGATA TTAATGGAAA AAATGGTTAT GAATATAGAA GTGTTTCTGG
     2521 AGGCGTCGGC GGTAGCGGTG GAATATCAAA CGGAGCGGGG GCAAAAGGTG GACATAGGAA
     2581 TCTAAATGAT AATTCTTTTA GAGGAGTAAA TGGTCAAGAT GGTTGGATAA GAATTTATAA
     2641 AATACAACAA CGATATTCCG CACAAATAAC TGGAGACCAA TCAACAGTTG CTGCGGGTGA
     2701 CCAATATAAA ACAACAGACG GAAAAATAAC GGTAAATATA GTGTCCGTTT CCGGTGGAAA
     2761 GGTTACATCT TTTAAAATTT CTCCGACAAT TGGTTACGAA ATTTTTAATA ACTATGTAAT
     2821 TCCATTATCG GATGTTGCCG GCGGTGGGAA TATTTCTATT GATTCAACTC CAACAAAATA
     2881 TCGTTATGGA CTCGAAATTT CTTCTCCTGG CGCAAATTAT CGCGTTGGGG ACTTTATAGA
     2941 AGATGTTTCT CCGGATGGCA AACCAAAATA TCGCATAGAA GTAAAATCTG TAGATTCGAT
     3001 TGGCAGTATT ACATCTTTTG ATTATGTTCC CAAAGAAGGT AATAAACAAA GCGGTTATGT
     3061 GTACTCTAAT CAAGCTACAA GTATGGAACG AGGCGATGGT GCAACAGTTA TTGTAACTTC
     3121 AACTGTTGAT GAATTGCAGA GTTCAGAAAG AGAATACATC GACTTTTACA CTAAACAAGA
     3181 ACTTGGGGCA ATACTTCATA GAGATTATAT AATTAATACG TTGGATTATG GTTTTGTAAA
     3241 CGAAGGGTCT CCAAATTCAC CTTACCCTTG GCAACTTGGC GAACCAGACA TTGACTATGA
     3301 AGGCTGGACG TTTAGTGTTA ATTCTGCCGG TGAAACCATT ACAGATTCTG CAGAAACTTC
     3361 TATTGACTAT GGACTAGTAA GTGAAAAAAT AAAAGGTAAA TGGGTTGAAT GGTGGGAATG
     3421 GACAAGAAAG AAAAATTATT ACCCAACCAA TCACGTAGAT GTTGAAATTA ATGTGCTGTC
     3481 TGGTGAAGAA GCAGCTAATG CAACAAAAAG ATTCATTTCA CAATTTTACA GCCTTGCCTC
     3541 GACAGTTCTA TATATACATA GATTGATAAC TGTCTATAAT TTTGGAAATT CGAGTAAAGG
     3601 TGCTTCTGAC GGTACAAGTA TGGTATTTTT AGGCATTTTA ACAGGACAGC CAATAACATA
     3661 CGAAACACAC ACTCTCACAT CTGACCCTGA TAGACAAATA AGTGCATAAG AGAAAAACAT
     3721 GAAAGTCACA AGAGAATCAT TAGCCTCCTA TAATATTAAT CCAGCATATT TTTTCCAAAC
     3781 AAGAAAAGAT AGAAACGCAT ATTTTGATGC AAATGAATCG GTTCTTCGTC CTGGATTATA
     3841 TTGTGCCATA GGTGGAGACC CAAAGTCAAA CGATTATACT CTTCCAGTTT GGGAAATGGA
     3901 AGTTTATAAC GGTACAAATT GGACATTACA GACTCTTGAC CCAAATTATT CTCTGATTGT
     3961 AACGAATGAC GGTTTGTCTG CTCTAGCTAA TCCAAAAACT GGAGAATACA AACTTCAGAT
     4021 TTCAGCACTA AAAATAATTT CTGATGTCAT TAAAAACCCA CCAAAGCCAA TAATACAATG
     4081 GGGCAATTCT GATTTTATCA ATTGGGGCCA AGGAACTGTT CTAGACACAA CAAATACAAA
     4141 CAATACAACA TTTACTCTTG AAAAGAACTT GAAATGGAGA ACAAACCTTT CAAATGGTGG
     4201 TATTCAATTT GTTGTAGACA TTAATCCAGA AACTGAAGGT TATCGCGGGG ATTCGCAAAT
     4261 CTTGGAAAGA ACATATACCA TTGGTGCAAT TGGTTTATAC ATAAAAGACC CGCAAACTGG
     4321 TGAAAACGTT TTGTTCGCCG TTGGCAATTT AGCGGGCCCT ATTACAAAAA ATGTTACAAC
     4381 ACCAAATAGA GTTGGAAATA GTATAAAAAT ATATCTAAAC ACTGTTATTT CAAATTTGGG
     4441 TACTTTGGCT GACGTAACAA TTTTGAATAC AAGCGTAAAT AGTGTTCCAG AAGTAATAAC
     4501 AGAAAAAGAC TTGATAAGTG GCGATAAAAG CGAAACATCT CCATATAATT TGTATTTGGT
     4561 CGACAACCTC TATGGGACAA ATCAACCAGC GATTGCCGTC CGTAGTGGAA ATCCTGTTGA
     4621 TAAAAATCTA AAGTGGGCAT TTATAACCCC AACAGATGAT TCAATTGCAA TAACAGACGA
     4681 CATGATTTCT GATAACTTGC AAGATTATAT GGCTGCAACA TGGGATTCAA ACAAAGAAAA
     4741 ATTTGTTCCT GCAGATGGTG GTGGACAGCA GATAACCGAT ACAAACTCAA ACTCAAGCCT
     4801 AACTGGTATA AGAGTTGGTA AAAATATTAT ATTCGCAGGC CAAATTGTTA ATTTTTCCAA
     4861 ATCAAAAGTA TATAATGTAA CAACTCCAAA AACAGGAAAA GATTATAATA TTGGAGACAT
     4921 TGTTGAATAC AAATACAACG ATGACATTAC ATTTAGAATT TATATAAGCA AAGTAGATGA
     4981 TAAAGGTTCG GTTGTTCAAT ATAGTTTCAC TCCAACAACT GGAAATGAAG ACATAAACGA
     5041 AACAGAAGTG GTGGTTAAAA ACGTCGCAGT TCAAAACGAA GACGCAACTG GATTAACAAT
     5101 TGGAATTTCA ACATCAAACA GCACCAATAA CATATATGTT TGGAACTTTC CTGCAGAATA
     5161 TATAAATAAA CCTTTGTATG TTGATACTGG TGAAAATATT GGCAGGTTCA CAACCACACC
     5221 TACTGAACTG TTTGTTGGAT GGTGTACGCA AACCGGCCCA ACAAGTGCAA TTAAGTTGGC
     5281 TTTAGATTTG AGAAATGAAG CAACTTATAC TGATTATGGC ACAACCAGAT ATGCAACAAA
     5341 CGATGAAGTT TCCGCCCCGC AAGGCAAAGC AACAGCAGAG ATTACATCAG TTACACCAAA
     5401 AGACTTGCAA AACAATTACG TTCAAAAAAC CAAAGTGAAA GGCAATCCAG GAGAAAGTGC
     5461 TCAGAATCCA GTGGTTGTTG AATCTTATGT GCGTTTTAAT ACTCCTGTAA TTGGTAAGGG
     5521 TGTAGAAGGT CTGCCAGTAA ACTTTGACCT ACAAAATCCA AACGAGAATG TGTCTTTCTA
     5581 TGGACTGGCG TATAGAGCAT GGTGGGGGGA CTTGGCTGAG TTTTATGAAG CCGATAAAGC
     5641 GTATCCCGCT GGCACATTGA TTACGATTGG GGACGGCGTA GCGGAAATTA CAGAAGCAAA
     5701 AACAGAATGC AATGGAATTA TTTCTACAGC ACCAGGGTAT GAGTTGGGAG AAAAAAAATC
     5761 AGATAAAAGT CTTCCTGTTG CATTGGTTGG TAAAGTTCCG GTGCTGTTTG CGAAAGATTG
     5821 TGCCCCTAAG TTCGGTGACA AAATTTATCT ATCAAGCACT ACAAATGGAA GAGCTTCAAC
     5881 AATACCTTTT GGAAAGTGTT TAGGCAAGAT TATTGATAAA AGAGATAATC TAGACCAAAA
     5941 AGATAATATT ATGTGCTCAG TAAGAATCAA CTTCTAATAA TAAACAAGGA AAATATAAAT
     6001 GGCGACAACT GCAGTAGCTT TTAGACGCGG AAACACAACA GAAAATAACG AATTTGTTGG
     6061 TGTGGCTGGA GAGATTGTTG TAGACCTAGG AAGCAAAGAA AGAGCAGATG ATGGCAAATC
     6121 GACCATTAGA TTGCATATAG GTGATAACGT TGCAGGTGGC ATTAAGATGT GTAGAGCAGA
     6181 TATGCTAAAC TGTAACATTG ATAGCCTTAC AAGTGGAAAT CTTAAGAATG AGTCGGGTGA
     6241 AACCGTAAAT CTTCTAAAAA ACAATCTTGG AAACTATACT GCAGCAACCA ATCTATCTGC
     6301 GGATTCAAGA GCAGAGATTT CAACCAGACT AAAAAAAGAT TTTGCATTAG TTGGTGAAGA
     6361 TGGTGCAACA TTGGATACAA CAAAATTAGC AGAAGAACCG GCCAAAGGAA AAGCACTTGC
     6421 CTATGCTGAT TTATCAAATG TTAAAAAGGG CGCCATAGAA TCAAAAGTTG GGCTTGATAA
     6481 TTATGCGAAA AAAGATATGT CCAACGTTGA CACCGCAAAG CTTGCTATTG ACAAAGGGGC
     6541 TGATAATTTA GCTTATGCCG ACACAAGAAA TGTTAACACA AAACACTTGG CGGAAAACAG
     6601 AGACGGTGTG GATGGAAATA AAAATCTTGC TTATGCAGAT ATGTCCAATG TTGCGAAAAA
     6661 AGATTTAGAA GAAAATGTTG TTGGAAAATC TTTTGATAGT TTTGAAAATA AGGACAATAA
     6721 AGTAACAAGC ATTTCAGCAC TTTCAACAAA CACACAATAT CCATCAGCGA AAGCTACATA
     6781 TGATTTATTG AGCAACTCTT TGGGGGATTT GGATTTTGTC AACAGAAGAC TTGAAAATGT
     6841 ACAAGATTGG GAAATGGCCA GCTCCACTGT TGACATGTTT GTTTATCGCA TTACAGAAAT
     6901 TATAGATGGT GGTGGCGAAT ATACGGTTGG AGCCACTATT GATACAGAAA TTGAAGTTGG
     6961 TAGTGGACAA AAACTACTTA TTATAATTGA TGAAGTTGAT ACAGGAGGAA AGGCAACAAG
     7021 AGCACATTTG AATCCAAAAA ATGGAATACA AAATGTTAAT GATAAGATTA CCGACAAGAA
     7081 AAATAGCGGT GTATTCCAAA TAAACTCTGA AGCAACTTTG GCTGGTCATT TGATGCTTAC
     7141 AGATATGACC AATGCGGAAG AAGCCATTGG AGATAACAAC ACTCATGCGT TTGTGGGAGT
     7201 TGATGTTGAA TATCTTTCTG AAGGTATGAA TATACTTGGT GCCGAACAAA ACACATCAAA
     7261 AGAGGGTGTT GGTGCTGCAA AATTTATAAC AAAAGATGAA ACAACTGCAA TTACCGCAGA
     7321 AATGGCATCA GAAGACAGTA ATAACAATGG TAGCCGCATA ATTCTAACTC CAACTGGTGC
     7381 GTATGTAAAT GACACAGAAA CTCGCACTGT TGACAATAAT CATAAAATAG CCAAAGTTCA
     7441 AGATATTGCC ACTGGAATTG CAACACACAA CACTGCAAAC AATGCGCATG CCAATAGATT
     7501 CAATGAAATA CAAAAATCTA TTGATAAAAA ACAGGATAAG CTACCAGCAT TGGAAAGTGG
     7561 AAAATATCTA ACAAATGACG GAACAACGCT ATCTTGGGGG AGTTTTCCAA TTCTTCCAGC
     7621 ACTACCAACA GAAGAAGGCA CATACCATTT AAGAGTAAAG ATTGTTGATG GTACTCCGCA
     7681 ATATACTTGG GTGTTGGATA GCCTAATTGT AGTTAAAGAA GATGGTCAAT AAAAAGACAT
     7741 TAATAAGTTC CATTTTGCCA ATCTTTATGA TACGATAATA TAAAAGGAGA AAGTATTATT
     7801 ATGAAAAGAA ATCATTATAT TATAGATGAA AATACGAATC TTGAACAGGT TTTTGCGACT
     7861 TTTCAGGTTC TGCCGGAACA AGAAACTGAA GAAAATGTTT TTGTTTTGGA AGGATTGGCT
     7921 GGGGATAAAC TGCTTAATGT TCTAGATAAG ATTTTTGATT TTGAAGCGGA TTGGATTGAA
     7981 AAAGATGGCT CTAATTGTTT TATCTTCTCT ACCTCCATTA AAAACTTGAA AACAGAAGAT
     8041 AAGATGAAGG CTATTTTGTT TGCGATTGGT AGTGCAGATA AAATGGTTGA CCAATGGATG
     8101 ACGCTCAATA TTTATAATTT AATCAAGGGA TATAACACTT TTGCAGATGA ATATTTTGAA
     8161 GCAGAAGAAA TTTACTTTGA TAGTTTAGTT GAGTTGATGG ATGTTATGGG TGAATTTAAG
     8221 GACAGCAAAG AATACGCAGA ACTAATACGA AATGTTTCTA TTTATTATTT GTCCATTATA
     8281 AAGACCATTG GAATAACATC TGGGAATAAA TTGGAACAAG CGATTGTTTT GCCTCTTATG
     8341 TATCAAAGAT TGTTGTACAT GAGCGATTTT ATTTCCTTGT CGAATATTCT GAATAAAAGT
     8401 AAAGACATAA AAGAATCTGA TTTAGTTGTT GTAAATGGTT CTTATGCGTT TTTATTGGAA
     8461 TTGTCAAAAA GATTTATAAT TAGTAACACA TTTATGAAAA CAGAAGAGTA ATAACATGGC
     8521 AATATCAACA GACAACCCAG TAACTTATGG CGATTTAGTA TCTAATGTTT TGAGTTATAT
     8581 TTTAAATACT TGTGTAAATA TTGGAGATGA ATACAAAACA GAAGTATCTG ATAAATTCAA
     8641 GGCCCCACAA GATGTTAAAA TAAAAAATCC AAATGTTGTA TTTGGTGGCG CTTATGGCCA
     8701 GATAAATCCC AATAAGCCTG TTGGTGTTAA ATATGTTTAT AGTGTTGCGC AAAGAAATGC
     8761 GGATGGACTA AATCTTATTA GCGCAGCCCA AGTAGAAGCG GATTTTAAAA ACTTTTTAAA
     8821 GTTGCGCGGA ATTTCATTGG AAGATAAAGA ATCTGTTGTT GTTACTACGA AAGGTATTTT
     8881 AAATTTCTAC AATAATGTTT CTTCCTTTAT GACGGCTCGT TTGGTTTTAG TAACGAGCGA
     8941 GCTAGAAAGA AAAAATGCAC ACGTATTTTA CAAGACAAAC ATTACAGCAA ACGATTATCC
     9001 AAATGTTCCA GCTCTAATTG ATGAAAAAGA AATAATTGCA TCTGCTGATA TTAATGCTTC
     9061 TTTGGATTGT TTGACTGAAA CCATAAATTT GACGAAAAAG ACAGTTCCAA TTAAATATGA
     9121 TGTTTCTCAA TATTCTTCAT CGTCCTCGTC TTCATCTTCA AGCTCATCTA GTTCATCAAG
     9181 CTCATCTAGT TCTTGTAGTA GTATTTTTAT AGCCTATTTC AATATTTAGC TCATACAACA
     9241 CAAAAAGGGG AAACAATGAG CAATATAAAA AGCATTTATG AATTCTTGCT TTGGGCAAAT
     9301 TGTAGCAATG CATGCAAGTT CTGTTGGCAA AAGCATTTAA ATCAGCAAGA TAAGTTTCTA
     9361 AACACCGAAC AAAAGATTCA CTCAATCCAA TCAGTAAAAG CTTTCCTGAA CAGCGGTGAA
     9421 TTTGTAAAAG GAAGCCATGT TTTGTTGGTT GGGGGTGAAC TTTTTGATTT TGATATGTTA
     9481 CCCGAATTTG AGTCTCTTGT TGGCCAAATA ATTGAGATGA TGAATCGTGG AGAAATCGAA
     9541 CTTTTATATC TAAACACAAA TCTTTTATAC CAGAATCTAG AAAGCCTTTG TTACGTATTG
     9601 GATTTGATTC AAGTCAATAA TTTGTTTTCC CGTCTTCGTT TTACCACATC TTTTGATATT
     9661 GTTGGTAGAT TTAGTTCAGA AGCAAGAAGA GATTTGATGC TAAACAATAT GAGAAAGATT
     9721 AAAACGAAAT ACCCAGAAAT AAACATTGTT GCCAACATAA TTTTAACAAA ACAAGCGTGT
     9781 GAAAAAATAT TGGCTGAAGA ATTTAGTGTC AAAGGTTTTC AAGACGTATA TCAAATTAGA
     9841 GTAAATACTA TACCATATAT TGTACTAACA GAAGATATGG CAGCATCAAA AGATTTAATA
     9901 TTCAAAACTT TGCTATTTCT AGATAAAGAG ATGCCGGGTT ATTTGAAAGC TTATGTTGAA
     9961 AATTTTGACC TTCCACAGAA AAAATTGCTT TATGAATATA CTGCTGGAAA TGAAAATCGT
    10021 CTTGTGTTTT GTTCTTCTGA TGATGATGCC AAGTGCGGAC ATTCTATAAA TTTTCGTAAA
    10081 TATTCAATAG AGCAAGATAG TTGTTTTGTC TGTGATATTA AAAAATTATT GGAAATGGTG
    10141 GAAGAATGAC GAGATTAATC CAATTTGAAC TATGGAAGGA TTGCTCTAAT AATTGTGATT
    10201 TCTGCTTCAA TAAAAAGTTT GGAAAGATTA GTAGCAGCAA ATTGAAATTA GAAAGAATCA
    10261 GTTTCGCTAA AGAATTTATT ACTGGCCCTA AAATGAAAAA TTATTCCGCC ATTGGTCTTA
    10321 TTGGAGGAGA ATTTTTTGGT GGGCAATTAT CGGATAAAGA AGTTTCAGAA GCATTTCATA
    10381 GTCTGATTGA TTTATTGGCG CTAAAACTGA AAGATGGAAG TATCGAAAAA GTATGGGTTG
    10441 CTACAGCATT AATGTTTGAA GGGCGGGAGG AATTAGAAAG AACACTAAAA CATTTTTCTG
    10501 ATTGTGGTGT GTTGAATAAT GTTTTGATTT GCACTTCTTA TGATGTTTCT GGAAGATTTA
    10561 AAGGTGATGG TGAAAAACTT TGGAAAGATA ATATGAAGTT TTTGAAGACC AGGTATCCAG
    10621 ACATAATGCT TCACACGGAA ATAATTATTA CGCAGGATTT TGTTGATGCC GTTTTAAATA
    10681 ATCGCTTTGA TATATCAATT TTTGCTAAAG AGTTTGATAC GCATATCGAT TTTTTAGAAC
    10741 CCAATTGCGG ATTTTCATAT AAAAGTAAAG CTGAACACGC AAAATATATC AAAAATTTCT
    10801 ACCCAAAACG AAAATCATTT ATCAAATTCT TACAAAAAGT ATATACAAAT GGCTCTATCG
    10861 ATTTGAATTC GTTTTTATCA TCGGATTTGA GGGCATATTC TTTGTATACG GAAGACAATA
    10921 GCGGATATAA ATTTTTTACA GACAGAGCAA AGAAAAATAG TGATTTGATG TGTGATATTC
    10981 CTTCTAAAGT TGGCTACATT GATTCTGATA TTGAGATGCG CTCTGATGTG GTAAAATTTT
    11041 TGGAGGCCCA CAATGAGTAG AAGCAAAAAC AATAACTATG AAATAAAATC CATACAGTTC
    11101 GAACTATGGC AAAATTGTAA TAATAATTGT GCATTTTGTT ATTTAAATAA AGGTCGTGTA
    11161 TTAATTTCTC CAGATAAAAT GATACAAAAT ATAGAATCTG CCAAGAAAAT ACTAAACGAT
    11221 AAGGATAGAA TGAAACAATA CAATTGTGTG GGGCTTATTG GTGGAGAATT CTTTCAGGGT
    11281 CAGTTGTCCA CAAAAGAGTT GAAACAATCG TTTATAGGCT TCATGCAAAA ACTCAATCAA
    11341 ATGCTATTAA ATAAAGAAAT TTTAGAAGTG TGGATAACAG CATCTTTAAT GAATGACAAT
    11401 CTACAAGACC TATTTGATTC TTTTGATTGC TTTGAATTTG ATAAGTTTGA TGATGACTGT
    11461 AGAATCTTTA TGTGCACTTC TTATGATACG AAAGGAAGAT TCAAAAGCGT GCATCAAAAA
    11521 GAGCAATGGT ACAAAAATCT AGAAGAGGTG AAAGACAGAT ACTCAAAACT TTTTCTTCAC
    11581 ACCCAAATTA TCACCACTCA GTCGTTTTTA GAAGAAGTTG AATCGGGGGA ATTTTCTTTT
    11641 GCTCGCCTTG ATAAACTTTC TGGTGCAGAT TATAAGTTGC CAGGAAGTTT TAGAGCATAT
    11701 TACACAGATG AAATAAAAAA TGAAGAATCC TATCCAAATC ATCTGAGAAG TATAAAATCA
    11761 GAATTCCCAG ATGGGTTTTT TGTAGAGCAT AGAGATGATT TTATTAAGTT TTTGAGAAGA
    11821 TTAGCAGAGT TCTATGGAAC AGATAAGCTT TTGCAGTTCG CGGATAATAA GGCTCGTTCC
    11881 ATGACTCTTA TATCGTTTAG TGATGAGCAT ACAATATTAG ATAGATGGAG TGAAGATAAC
    11941 CATAATGAAA ATGCAAAATG TGGGCATCCT TACGATAGTT ATGCTTATTT AGATTCCAAC
    12001 AAATGCGCTC GTTGTGATGC TCTTTGGCTT TATGATATTC TAACAGGAGA AGAATAATAT
    12061 GAATGGAAAT ATGGTTCAAT TTGGTTTGTG GCCCAATTGC AGTAATGCTT GTGATTTTTG
    12121 CCTGTTAAAG AATAAGGTGT TTTTAAGCAA AGAAAAAATG ATACAAGAAA TTAGAAACAC
    12181 CAGAAAAAAT ATTGATGTAA TAGATTGGAC TGGCAAGTTT TCCTATGGCA TATCTTTATT
    12241 GGGCGGGGAA ATATACTTTA CTCAAGACCG CGAAATACAG ACGGAATATC TTGCATTGGT
    12301 TAATGATATA ATTGAAAAAA TCCTAAAAGT GTCACCAAAT CCCAAAGTCA GATATTCCAC
    12361 AGTTACCAAT GGGCTTTATG ACCCAACGTT TTTGTTCGAA GTTGTTGATA AAATAAAAGA
    12421 TGCTGTTGGA ATTAAATGCG TTGATGTTAA TTTTTCTTAT GACCTAAAAT ATCGCTTCAA
    12481 AACAGATGAA AGAAGAAAAT TGTGCTTAGA GAATATCAAT AAATTTCATG ACAGATATGA
    12541 TTACGATGTT GGCGTACAAA TGATTCTTAC CCAGTATCTT ATTGATTATG TTAGGGAAGG
    12601 CAAGTTTGAT ATAAACAAAT TTTTGAAAGA AGAAATCCCT GGGTGTTCTT TGTGTTTGTT
    12661 ATATCCTCAT AAGGTTCGTA CGGGAAAGAT TCTCACAGAT TTTAATTTCA ACCGCAATGA
    12721 TTTTTTATGG TTTTTACAAT ATTTGAGAGA AGAAAATCCA TTTGTTTTTC GCTCATTTGT
    12781 AGAATCAACT AGAAACTCTG GAATATTTAA ATACACAGGG CTATATGATA AAGGCGGAAA
    12841 TACTAACCAA CAACCAGTGC TATCGGACGA TAAAGAAATA ATCAACAATA AATGTGGTCA
    12901 TTCTGTTTTG TATCAGTGCT ATTCAGATTC TGATAAGTGC ATGCTTTGTG ATATAAACAA
    12961 TTTTGATGAA TAAAAGGTGG AAAATATGGA AAAAAAATCT CTTCAGTTTG AATTATGGCA
    13021 GGAATGCAAT TCTAGATGCG CCTACTGCTA CCTCGGGTCG GAAAACAGAT GTACACCAGA
    13081 CGAGCTAAAA ATAAAGGCGT TGGATTCCAC CTATGAAAAA ATATCTGATT TAGAACAATA
    13141 TAAAGAATAC GATGTTTTAT CTTTTATTGG TGGTGAGTTT TTTCAAGGAC AATTACGTAA
    13201 TCCAGTTGTA AGAGAAAAGT TTTTCAAAGT AATGGGTAAA GCGCATGAGT TAATGAAAGC
    13261 TGGCTATGTA AGGGCAATTT GGATGTGCGC AACTATGACA ATTGGAGACC AAAAGGATTT
    13321 ATACGACTTT TTAGATTTAT TCGCCGATAT TGATGTTCCA GTAAATTCTC CTGATGGTGT
    13381 TTGGATTTGC ACTTCTTACG ATACAATTGG ACGCTTTCAT TCGGACAAGA TGCTCCAAAC
    13441 TTGGGAATAC AATATGTTTA ACATCCACAA AAAATACCCA AAAGTTAAGT TCAATACTAC
    13501 AATGATTCTA ACTGGGGATT TGATTAAAAA GTTTTTGAAT GAAGAGTTTA GCTTTACAGA
    13561 GTTTTCAAAC AAGTATCATA CAAACTTTTT CTTCAAACAG CCGGCACCAG GACATTTTGG
    13621 CTGTAGTGGA GATATGGAAT CCAAAAAGCG TATGCAGAAA TATTTACCAA ACTTTTTTCC
    13681 AGAACGCGCA GATTTTCTGA AGTTTTTGGC CAAATTTGCT AACACTAATC CAGACCTATT
    13741 TTCCCATTTA TTCAATATAC ATTTTAGAGC AGACGATTTA TATAGAAATT TCAATGATGG
    13801 CGAAAGATTA ATGGTTTGGA ATCATCGTTT TAAAGACCGC AAAGAAGAAA CTAATGTAAA
    13861 AGACGATATG GCATTGAATA CTTGTGGACA TTTATTGCAA TATGCTTCAT ACATAGATTC
    13921 TGATAAATGC ATGATTTGCG ACAGAGATAA CATTTTTGAG GACTAACATC ATGATAATAA
    13981 ATCAAAACAC GAACACTCAC ATATATGAAT CAGAAAAGGG TAATGTTATA ATTTTTTCTT
    14041 TTTATGACTC TTCTTGTGAT GAAAAGATGT GTAAAAAAAT AACAAAAGCA CTGAGTGATA
    14101 GAAATTATGT TTTTGTTTTT GTTTTGGATA ATAATGAAGA AGAAAAAACG CAAAGATTAG
    14161 TGGATGAATA TATAAGTTTT TATCCCAATG TTGAATCGTA TGTTGTAGTA GATAAAGAAA
    14221 AGATAAAAGC GGACTATGGC TATGCTGGTT TTGTGTTGGA CATAGAAAAC TGTGGAGAAA
    14281 AAGATGCCTA TATTTTTGAT GGAGATAACT ATAGAACAAA GAAACAAAAT CTTAAAAATA
    14341 TAGTCATCAA ATCTTACGCG ACTAAAGATA ACAAATTGAT TCCAACATTT CTTGACTACA
    14401 ACAAAATAAA AGAGCAAATT GACGAAGCAT TGAATAATGG AATAACAGAT TTAAAACTAT
    14461 GTAAAAGTGA GTTTTCGAGC AGTAAAGACA ACAAAATAAA ATCCATAGAA ATAACTGGAC
    14521 AAATTTTGAA AGATTATTCG CAAATTACAA CATTAGAACC GGCAAAAATG GATATTGATA
    14581 AAACGTCCGT AGAAACGCTT ATTGCCCTAA TGAAAAACGA TGAAAGATTA ATCAAATATA
    14641 TTCATTTTAC AGCAGATTAT TTTTCCGATA GACTATTGAT GATTGCCAAG AAAGAATATG
    14701 GAATAAAGGA AATAAAAGAA GTATTTAATA TTTGTAAAGA ATCTGGTGTT TTGTTTGGGG
    14761 CGAGAATCTG GTGTGGAAAC CCAAATGAAA CAGAAGAAGA TAAAAAAATT GAAATTGATT
    14821 TTATAAAACT TTCAGATATT TCATATGTTG ATGCAACTCC ATATCATTAT TTACTAAAAG
    14881 AAGGAGAATG TGAAAAAGAA TATTGGGAAA AGATGCAGGA AAAAGAACAA ATAGAAGATG
    14941 TAATTTGTGA CAAGTGGGCC AAATTAGAAG AAATAAACAC TACAGATAAG GGATTGTTTG
    15001 CTGCCTATAA CATATTGATA CCGCTATATG ACAAACTAAA CGAAGAAAAT GATTAAGCAA
    15061 AAACTAAGAA TTTTTATTGA CCCATTATCA GATGTAACAA AAAAACCTGT TGACCTTGTT
    15121 ACTATCTCTT CTTTGTTAGA TTTTTTATCA TCCAGATTCG AAATAGAAAG CATCGATATT
    15181 CAGCTTAATG AAAGAGCGCG TCCATCACAA TTTTATTTCG ACTTTTTATC TGGACTATGC
    15241 AAAGGCGCTT CAAAGAAAAT AAATATTGAT GATTATGTTG GTAGCAAAAA GCCAAATGTG
    15301 TTTAAACTAG ACTCTTTTTC TAGTTTAAAT CTAATAATAA ATAATGAAGG TCGTTTTACT
    15361 ACAATATTTG AAAATGAAAA AAAATCTTAC GGCACTTGTG AAGAATTAAC AGAAGAACTT
    15421 TCAAAAAATT AAATTATAGA CATTAAATTC TTTTCTCTTA CATTAAAAAG TTATATAGTG
    15481 CATTTATAGA AAGGAGATAG CCTATGAATC TTATGCACTT AATTGACAGC AAAGATAAAA
    15541 CCGCTAAGGT AGTGAAGCTA AGAGAGGAAA TGGTGTCTAG CAAAATTAAC ATCATTCCAA
    15601 TTGATAAACC ATCCTTAGTA ACCCCCCTAA CAACATATTA TCTAAACGGC GTACCCAACA
    15661 TCCCAAAAGA AAAGGACGTG GTTGCCCGTT GGGATAATTA TTTGCCAATT AAAATAAATT
    15721 GGACAATAGG AAAGGAAGTA AAAGAAGAAG ACCTAAAACG GCAATACGCC TTCTGCATTA
    15781 AAGTCGGAAA TGTTAATACC CCAAAGATGA ATTTGCGTGA AGCAGAATCT TATACAATCG
    15841 TTTTCAACAA TGCAGAAACT TGCCAAAAGC ATCTAAAATG GTTTAATTCT TGTTTCCTAC
    15901 TAACAAAGAC TCAAGAAGAA GAAGATAAAA AAGAAGCTCT TAGAAAAAAA CAAGAAAAAA
    15961 TGAGAGCAAA AATGCAGAGT CAACTGTTAG GGGTATAAAA CTATGGCAAC ATTCAACCTT
    16021 CAAAAAATTA CCATTAAAAA TTTTCGCAGT ATAAAAAATG TAGACCTCGA CATAAAAGAC
    16081 GGCCTATTTG CTATTGTTGG AAAAAATAAA GACCAACCTT CAACATTTAA TGGAGCGGGC
    16141 AAAAGCAGTG TTGTCTATGC CTTGTGGTGG TGTTTGACGG GCAATAGTCT TGGTGGTGAA
    16201 GTTTTGGCAG ATGATGTTAT AAATTTGCAA GCCAAAAAAG ATTGCAAGGT TGAATGTTTT
    16261 TTTGATACCG ACCAAGGAGA AGTTATTATT AGTCGTTGCC GCAAGGATTC AGAACATGGC
    16321 AACAATCTTT TTCTAACAAT TAATGGGCAG GATTTGAGTT GTCATAAGGT TGCAGACACT
    16381 CAAGAAAGAA TAAATCAACT GCTAAAAGTT AGTTTTGATG TATTGAAGAG CACAATCATT
    16441 CTAACGTCGG ACATGAAGTC GCGTTTTTCT GAACTAACCC CACAAGCACG AGTATCATTA
    16501 TTAGAATCTA TCCGTGATTA TTCTATTTGG GAAAAAGTAA GAAACGAATC TAATATTGAC
    16561 ATAAAGGCGT TTGATGCAGA AATAAAGAAC CTGACAGGAG AAATGAATCA AATGTCGGGG
    16621 TCTATCAACA CATATAATAG CCTTATTGCA GATTTAAGAA CAAAATATCG TGAAGAATCT
    16681 AATCGCCTGC AAAACATTAA TTACGATAAA GACATTCAAG ACCTAGAAAA TCAAATTCAA
    16741 AATGTAAAAA ATGAAATTGA TAAGGAAAAT TATATACAAA ATGAAGAAAA TTATACAAAA
    16801 CTTCAGGCGG AAAAGTTAGA AAAATCACAA TTGTTGCAAG AATCTGTCAT AAAATTATCT
    16861 GGTGAAAAGG AATTAATCAA CCAGGAATAT CAAAAAACGG CAATCGAACT CAACAATAGC
    16921 ATTCAAAATA ATAAAAATCT TGTCTTAGAG CTGCATAAAG ATGTTTCTAC TGCAGAATTT
    16981 GACAAAAAAA TGGCACAAAA CGAACTAAAC ATTATCAATC AGTGGTTTGT TAATGATACT
    17041 TGTCCTACTT GTCATCGCAA GTTAGACCGT ACCGAAACAG AAATTGAAGA AAAAAATAGA
    17101 GAAAAGGCAT CTAAAGAACA AATTATCGCT TCAATAGACG AAAAAATGGC TCAAATAAAC
    17161 GCTAAAATTT CAACTGTAGA AAGCGAAAAT GAAAAATTGG CAATAACACT ACAGGAAAAT
    17221 GAAAAAATGC GCCTAGAAGC CATTAGAATG CAAGAAAAAA CGTATGAAGA GGCCCAAAAA
    17281 GACACAAAAG TAAAATTACA ACAGTTAGAA GCAGATATTT TGAATGAGAA GAACGCAATT
    17341 GAGGGCAAAA AAAGTAAAAT TAATACTTAT AATGCTCAAA TTTCCCAATT CCAAAACAAA
    17401 ATAACCCTAA TTCAGGAGCA AAAAATTAAT AACACCAATC GCTTACAAGA AATATTCGAC
    17461 CAAGCAAAGA AATATCAAGG TGAAGTGGAA GAATTAGAAC ATAAAAAACT AGAAACCCAA
    17521 GATGAAATCA CAAAATTAGA AAAAAAGAAA CTACATGTTA AATTTTTCTA TGATTCTTTA
    17581 GGCCCAAGAG GCAATTTCAG AGGTGTATTA TTGGGACAGG ATATTGCATA TATAAATCAG
    17641 TGTATTAAAT CTTATGCTCA AAAATTCTTT ACCGATACTG AAATCTATCT AACAACACCA
    17701 ACGGCAGAAA AACCACAAAT TGATATTGTA TTTTGCGAAC ATGGTATGGA GAAGCCTGTA
    17761 AGCAATCTAT CATCAGGGGA ACAAAAACGG TGTAACCTTG CAATTCAGTT GGCCATTTAT
    17821 GAGTTGGTTC AATCCACATC TTTGTTCAAC TTCAATTTAC GCGTCTTTGA TGAAATAGAA
    17881 TCTTCACTTG ACCCAGCTGG AGTGGAACAA TTATTAGAAG TAATCGATGA CAGAAAAGAG
    17941 GATACTCCTA CAACTTGGTG GATTACAAAC AATGAGATGG TGTCTTCCAA TATAATAAAT
    18001 AAAATTGTAG CTACCAAGGT TAATGGCTAT ACAAGGGTTG AATACGAATA AGTGGAAAAG
    18061 CAGTATGACA CTGATACTCG AGAAATTTCA TCCAATATAT TGGGACAAAG ACTATATAAT
    18121 GCTCGATGAA GATGTCCAAA AAAACCATCT GTGGCTGAGA TATGCCCATA AAACCTACAA
    18181 TGCCATTATT AAGTTTATTG AATTACAGCT TACCACACAA GAAAAGAAGC TAATAAAGAC
    18241 ACATTTATAC AGAAAATTAC CAAATGAAAA AGTCCCAATT GAAAATCTTG GAGCGATAAA
    18301 GCAGAGTAAT GTGGGTTTTT CATTTTCAGT TTATCAAGAA ATTAAAGATA AGAAGTGCAA
    18361 GTTAGATGTG TTGATTTGCG ATAAGGCGAT ATATCCAAAC ATTATAGCAG CTTATGAAGA
    18421 CGATATTGAC ACATTGATTC TTCCATATTT ACATAATTCT CCTAGTGTTT TGGATTTACA
    18481 GGCAATTAAA GAAATTTACA CAAGTTCCGG TATGATTATT CACGAATTGG TGCATTGGCT
    18541 AGATGATTTA CAATTTGACT TGCACAATGT TCCCCCACAA GAATATTATA ACTCTGACAG
    18601 TGAATTAAAT GCTTTTACCT TACAACTTAT TGATTTTCTT AGAGCCATTG CTTTATCTGG
    18661 CCGAGGAAAA AACAACGAAA CAACATTGAA AGAAATAATG CCATTTACCA GTCCTAATTT
    18721 TATTGAGAAT CTGATAAAAA ATATAAAAGA CGATAATTTT GGATACGATG GAAATTTGAA
    18781 ATATAATATG ATTGGAAGAA TACTTGAAAC TTTTTACAAT GCCTTGACCG ATAAAAACAG
    18841 GAAGAAAGTC ATAAAGCGTG TGTGTCAATA CTTTCAAGAC ATCATTTCTC AATATCAAAC
    18901 TCGCGAATCA AGAATGGAAG CACTTGCAAA TTAGATTAAA ACATTTATAA TTTAGAAAGG
    18961 AAAGCGGAGG AAACTTATGA TACTATTTTT TACAGACCCA CACATAAATG AGACTGCTCA
    19021 ATTTAGTACG CCGACAGAAA CAGGTTTTAC AATACGACAG CAAGAAGCAT TACAGTGTTG
    19081 TCAAGATATA GTAGATGTGT TACAAAATCC TAAATATCAC TTTTCTGCTG TCGTTTGTGG
    19141 CGGAGATGTT TTTAATCCTG TTGGCAATCA AATATCCGTA TCAAATTTAG CAACGGCAGA
    19201 AAAATTTATC ACCACAATTC AAAAAGAGTG CATAAAGCAA GGCATCGTAT TTTATATTCT
    19261 TGTTGGTAAT CATGACCTAA GTGCAAATAT GGTAGGGTTT CATAAGCTTA TCTCGTTCAA
    19321 AAATTATCAA AATGTAAGAA TTGTAGAATC ATTAGAAACG GTTGGTAATT TAGTATTTTT
    19381 GCCGTATATG TATGATGATG AAGCCGTAAA CACATATTTG GAAGCTGCGC AAGACAAACA
    19441 AAATAAAATA GCATTTTCCC ATCTTGAAAT AAAAAATGTT GAAATTGGTG CAGGAATAAA
    19501 AACAAGCAAG GGCGCATCTA TCGACTTATT AAAGCAGTTC AAAATGGTGT TTCAAGGTCA
    19561 TTATCATACT CCCTCTCGTC CTGCTGATAA TATTATTGTG GCCGGCTCCA CTCAAAAGAC
    19621 ATCATTCAAA GACCCAGGAG GGGGAACTAT GGTAATTTAT GATGAAGATA CGAACAACTT
    19681 TAGCCGAGTT CCATATAGTG CCCCAAGTTG GTATACCTTT ACAGATGAAA ATTTAGAAGA
    19741 TGTAAAGACG TTAGATTTCA ATAACTATGT AAAATTAATC ATATCATCAA AAAACATGCT
    19801 TAATCTTACA GGGATAACTA TGGAATATCT AAAAAACTTC AAGGGGTCGG AAATTGTTAT
    19861 TGATGTAAAG AAAATTAGTG GAAAAAGATT ACAAACACAG GAGACAGACA TTAAAAAAGA
    19921 AACAGAAGAA GAAGTATTAC AACATTTTAT CGAATCAGCA AATGTACCAG AAGAAGAAAA
    19981 ACAAACATTA ATAGAGGTGG GACTAGATTT AATAACAAGA GCAAGAAAAT AAAAAATAGA
    20041 CATTAAATAA TTGAAAAAGA AATTAATAAA AACTAAACTA TAAACATAAA GAAAACTAAA
    20101 ACAAAGGAAA ATATCATGAA TCCGCTAGAA ATGAGCAACA AAGAAATCAA TCCAGAAATG
    20161 GCCGCTCAAT TTGCAAAAAA ACCAGAAGAA CAACCACGTC AAGATAAACA AGAAATCGAA
    20221 TGGGTCAACG GTAAAAACCA ATATCGCCGT ATGATTAAGT TTCGTTTATT TCCAGCAAAC
    20281 TCTAAAGAAA ATAAAAAAAT TGGTGGTGGT TTTGTTTCAG GCACACACTG GTTGGAATCT
    20341 AATGGACAAT CAATTCGCTA TCAGTGCCCA GAAAAAACAT TCCCAGAATC AGGTGTCGTA
    20401 TGTCCAGTAT GCCAAATGAA ACGAGAACTA ATGCGCCAAG GTTTTACAGA AGCGGATTTG
    20461 TCAAAAGATG GTAGATTCGG CCCAGAAAAT ATCTTCAATC CACGTATCGC AAATGCTGTA
    20521 AAATGCGTAG TAATCGAAAC TGACCTAAAA AAAGATTGGG ATAAGTCACA CATTTCCATC
    20581 TTACAACAAA ACGGGGAGGC TATGTTGCGT TGGTTGGTTC AAAAATATGT CAACCCAGAA
    20641 ATCCCTAACT TTACTGATTG GACAAAAGGT GCTGTAATCA AGTTCTCTCG CGATACAGAT
    20701 ACTGGAAAGT GGGACCGCGA AGTGTTGCCA GATTCAGTCC CCTTCAATCT ATGGAATGCT
    20761 CCGGCTGAAG TTGTTGAAAA AGTAAAACAG CAAAATGAAG AAATCACAAT CGCTGAACTT
    20821 TTCCGTATGC CAACAGATGA ACAAACCGCA GAAGTAAAAA CAATACTGGA ATCAATCAAA
    20881 GCTGAAATCG TGGCAAAGAA AGCAACAGAA ACCGCAACAG CTCAAACAAC AACTTCTTAT
    20941 GCTCAGCCAG AACAACAAAA TGGCCTAGCA GCAGATGAAA TACCCTTTTA ATATAATAAC
    21001 TGGGTAAAAC AAAAATAAGA AGGGTATCAA AAAAATATAA AATTGGTACC TTTCTTTTAA
    21061 GATTTATTGC ATAGGAGAAA AATAAATGGC CCCAAAAAAA GCAGAAGAAA TTACAACAAC
    21121 AAATAATTCT CGTGATGCCG GCTTGAAAAA TGCTATGGCT CTAATTCAAA AACAGTTCGG
    21181 AAAAGAATCA ATACTAACAT TTACATCAAG CGCACGTCAG GACATTGATT ATGTGTCCTC
    21241 TGGGTCTCTT AGCTTAGATT GGGCACTTGG TGGAAAAGGT TACCCAAAAG GACGTATTGT
    21301 AGAGCTGTTT TCAGAGCCAT CTGCAGGAAA AACGACCCTG TGTTTGCATG CTGTTGCTGA
    21361 AGTTCAAAAA CAAGGCGGAA AAGCGGCTTA TTTCGATTTG GAAAATGCTT TGGATTTGGA
    21421 ATATGCAAAA AAGTTGGGTG TAAAAGTTGA TGAGCTTATT TTTTCTCAGC CAAGTTGTGG
    21481 TGAAGATGCG CTAGAAATGG CCAATATTCT AATGCAAAAT AATGCGGTTG ATATTGTTGT
    21541 ATTTGATTCT GTTGCTGCAA TGATTCCCAG AGCAGAGTTG GAAGGACAAA TTGGAGATAG
    21601 CTTTATTGGA ACTACTGCTA GATTATTGTC CCAAGGGTTG AAAAAAATAG CACAATCTGC
    21661 GGCACGTTCA AATTGTCTTG TTATGTTCGT TAATCAGACG CGATTAAAAA TAGGAGTACT
    21721 ATTTGGTTCC CCTTTAACTA CATCTGGTGG AGAGGCTTTA AAGTTTTATG CATCTCAACG
    21781 TCTTCACATT ACTCGTACAA TGAAACCTGA AGAACGCAAT GGAGAAGCAA TTGGTAACGA
    21841 AACAAAAGTA AAGGTGGTAA AAAACAAAGT TGCTCCACCA TTTAGAGTTG CAGAATTTAT
    21901 GATTGAGTAT AATAAAGGTA TTTCTATTAA TTCTGAAATC TTTAAATTAG GTATGAAATT
    21961 TGGACTAATA GAAAAAGCTG GTAGTTTCTA TTCTTATGAA CCAGAGCAAT TCCGCTGTCA
    22021 AGGAGAAGCA AATTTCAAAG AATGGCTGAA TGCAAATCCT GAAATTAAAG AAAAGATAAT
    22081 AGCAAAAATC AAAGAGAAGA TTGCAGGAAC AGAAGCTGAA GCTGTAATGG AAACGGAACC
    22141 AGAAGAAGCG GAATAAAAAA TGAAGCGTGC CCCTTTGAGA CCTAAAAAAA TATACACACT
    22201 AAAACGGACA CCATTGAAAG CCGGATTGGG GTATAAAGGT CTCAAACGTA CGCCATTAAA
    22261 AAAGCAATCT GACAAAGCAA AGGAATTATG GGAAAAAGTA AGGGAAGAAG CACTAGTCAG
    22321 AGATGAGTTT AAGTGTATTA TATGTAAAGC TCCTGCCACA GACGTACACC ATATTCATCT
    22381 AAGAAGTAAA AGACCAGATT TGAAGTATAA GCTCTGTAAT CTAGTATCTT TGTGTAAGCG
    22441 TCATCATTTT CATCAAGGGA ACGAAAAATA TCAAGAACAG TGTGAGATAA TTGCAAACAA
    22501 AAAAGGAATC ACTGTAGAAG AACTAATGAA ACAAGCAGAA GGGGAATAGA AAAATGGAAA
    22561 AAATAGACAA GATAAAGGCA TTCAATCCAG ACTCTATCAG ACAACAATTA CAGTATATGT
    22621 TTGAAGAAGA AGATATTGAT GCCTTTTTAA TTTTTTTAGA GAACATTAAG AAGTTTGCCA
    22681 AGTTGAGTCC AGATAAGCGT CACATGATAT TGGTAGACCT TGCTTATTTT AAATCTCAGA
    22741 TAGAACGTTT TGAAGCGCAG GTAAAATCAG TCAAAGAAAG AAAGAAAATA GAACAAGTGC
    22801 AAAACGCCAT TAAAAGAGCT AAAATGGTTG GGGCTAAGGT TACTGAAAAT ATCGTTACGG
    22861 AATATACAGA GCCAGATAAA AACCTTGAAA ATATTGAGGA ATTACATACA TTAGCTTTGA
    22921 GTTGGAAGGA TTATATGTTT GATTTGTATT TCATGTGTGG TCAAACGAAT AAAATAATCG
    22981 ACAATAACAG TGGCTTTTAA TGTGACATCC AACAAAACAT TAAACTTGCA TTTAATAAAA
    23041 CTACAGATAT TATATAATCA GAACCAAAAC AAAGGAGAAA AACATGAATC CGCAAACAAT
    23101 GAATGGCGAA GAACTGTTGT CATTTATTCA GCGCATCGAA CGCATTGAAG AAGAAGAAGC
    23161 AGCATTGAAG GCAGACAAGA AGGAAATCTA TTCTGAAGCA AAGTCTGCTG GTTATGACCC
    23221 AAAGTATGTC AAGCTAATGA TTAAATTGCG CAAGATGGAC CAAGATGAAA TTGATGAAAC
    23281 AGATGAACTA ACCAAGATGT ATAAAAAAGC AATTGGGTTG AAGTAGTCTA TAGTAGTTGC
    23341 GACAAAAAAT CATATATCAA AATTCATGTC ATTAGGAAGG AGGTTTTATT ATGTTGGCGA
    23401 AGTTAAAAAA GCAAAACACA TACGATTCAA AAGTAGACAA TGTTTTTCTA ATTGATATTC
    23461 CTGCTGATAC ACCTCCTTCT GATTCTTTAT ATATGTCACT GGTGGGTTTA GAAACAAGTA
    23521 TTGACGGAAA AGAGTATAAG GTAATTTCTG TAATGCAAGA TGTTGTAACT TCAGAATATT
    23581 ATGCATTGTG CCAAGAATTA ATCAAACCGG AAGACTTGTA AAATGAACAA CCAAACTCTT
    23641 ATAGTAGATA TTTCTCATTT AATTTATAGA AACGCATCAG TAAGTGGAAC AGACTTATAC
    23701 ACTTCAGATA ACCTTCCCGT AAAAGCATTA TATGGGGTTC TGAGCTCTAT AAATCATGTC
    23761 ATAACTGAAA ATACTGGAAT AAATAAGATA TACCTAGCAT TCGATGGAAA ACCTGTATGG
    23821 AGAAAAGCAT TGTATCCAGA CTATAAAGGT AACCGTGAAT CAAATCCAGA CAATCCAAGA
    23881 TACCAAGCAT ACATCACACC AAATGAACAC GGATGGTCTA GAAAAGATAT GCTAAGCTGG
    23941 ACAATCAATA AAGTAAAAGA AATCGCTCCT ACTTTTGCTA TGCATGTTGT TTATGATGAA
    24001 GAGGCAGAAG GTGATGATAT TGCTTACAGA TTGGCTAAAA AATTATATGA CCATGAAAAC
    24061 CTTATTTTTA TGACTGATGA TAAGGACTGG CTACAATTAA TCAATCTATT TCCTAATGCC
    24121 ACAATCTATA GAGCAATGGC AGAAGAATAT ATTACAAAAA ATAATTTCCA AGAAACCCAA
    24181 AATCTTCCCG CTAATTGGTT CATTTTTCAG AAGACTATGC TGGGAGATAA AAGTGATAAT
    24241 ATTGGCCCAG TAATTGATGG ATGTGGTGAA AAAGCTATTG AGTTCCTGAT TAATGAAGCC
    24301 ATAAAAAACA ACATTAATCC TAACAGTGAC ACAATACTTT CTGACCTGTA TCCTATTATA
    24361 TGTGAAAAAT CTACAAAAAA TGAACTAGGA AGATATAAAA AACTAATAAA TATTAATACA
    24421 TCAGAATCAT ACGAAAAATA TGGTAGAAAC AAACAACTAG TAGACTTTAG ATATTGCCCA
    24481 CAAAAAGAAC TAATTACAGA GAAGTTAAAC GAAATTTCCC AGTTGGATTT TGAAGCCGCT
    24541 GGAACTATAA TACAACAGTT AGAATTTCAA TCACTGGCTA AGATAATTGT GCCTGGAAGC
    24601 CCTTGGTATA AATTGTCGTA AAATGTAAAA GAGTACGGAG GAAAAACATT ATGGAAGATG
    24661 CCAAGTTTGA TTTTGATGAT GCCTTGCAAT TTAAGATTCT TCAGTTGCTT ATACAGGATT
    24721 ACTCTTGGGC TCGCTCCGTT GGTCTTGAAA TTATAGAAGA AAAGTATTTT GACAATGAAG
    24781 TATATGGTAA AATTTTCGTC TGGATTAAAT ACCTTATAGA TAAATACCAG TGCCCACCAG
    24841 AAAGATATAA CCTGAAAGAC TGCGTAGATA AAGTCGTAAA CCGTGGAGCA CTATCACAAG
    24901 ACCTCCAAAT CACCTATAAT ACCATCATTG ACCGTTGCTA TACCCCATTG GATGAAGCTA
    24961 CTGGAAATAT CGATTATATA AAAGACCGTG CATTAGAATT TGCCAAAAGA GAAAAATTCC
    25021 GCCAAGGTCT AGAACAATCC GTATCATTAC TAAAAATGGG CCCAGAAGCA TACGAACAGG
    25081 CTGTGCCAAT CATGGAAAAA GCATTATCTG TCGGCGCAGG TATTGATTTG GGTATGAATT
    25141 TAAAACGAGA TATTATCAAC CTTCCTGAAA TCCTTGGTAA AAAATACGAT AAAACAAATA
    25201 TGATTTCAAG CGGATTAAAA GGCCTAGATG AAACAATCGG AGGCGGCTGG ATTCGGGGAA
    25261 CGCTGAGCTT GGTGGGTGGG AGTCCGGGGG CCGGGAAGTC CAGAGTTATG GCATTTTTTG
    25321 CAGCCGAAGC ATTAAAGAGA TATAAAAAGG TTGCTATTGT TACTTTAGAA CTTGATGAAG
    25381 ACGAAACTTT GGCGAATGTG GCATCTTCTT TGACTAAAAT GACATGGTGG GATATTATGG
    25441 ACCCCGACCC TGTAAAAAAG CAAGAATATC GGGATAGAGT AAAAAGAATT GAAGACGCTT
    25501 GTAATCCAAA TCTTATGGTA AAATTCTATA TCAACAAGAC AATTTCATCA CAAACAATTA
    25561 TGGCATGGTT GATGAGACTA AAAAGTGCGG AGAGTTTTAC ACCAGACCTA CTTATTGTTG
    25621 ACTACATGGA CCTTTTACAG CCGATTGAAA AACCAAAAGG CAAAGGGGAT GATTCTGAAT
    25681 ATTCTGCGCT TGGTATTGTG TGTTTTGATT TGATTAAGGT TGCCAAGATG TTTAACATTC
    25741 CAGTTATATC AGGAACTCAG TTAGGAAGAG CTGGGTGGAA TTTGACGGGT GCAGAGGTTA
    25801 TTAGTATGGC GTCAGTATCA GAATCAGCGA AGAAGGCGTT TAACTGTCAC AATCTTATCA
    25861 CCATCAATAG AAATCCAGGA GAAAAGGAAT TAAACAAGGC GAGATTATAT GGGGCAAAGT
    25921 GCAGAACAGG GCATGCTAAT ACTATTGTTT ACTGTAATTA TGACCTTGGA ACGTGCACGT
    25981 TGAGTGAAGT ACCTGAATAT GACCCAACAG AGACGGTAGC GGGTGCGATT ACGGTAAAAG
    26041 AAACAACAAA ATAATTAGGA GAGGCAAATG GGCACAGACT TCTTTTACAA TTATTCAAAA
    26101 AAGACATATC ACACTTCTGA GATTGTAATA GACTACAGTG CCCAATATCC TGTTGAAACA
    26161 CCCATTGTCT ATAATTATTT TAAAAACGAC AGCAAAGAGC AATTATTCAA AGCGACGCAA
    26221 GATTCGGCAA GGGTATTTGG GCCAAAGTGG GGGTTATATG GGATTGATGA TAAGGAAGGT
    26281 GAATTCAATG TATTAAACAA CTTATTATCT CTAAATCCAG AAGAAGGTAA AAAATCTCCA
    26341 AGAACAAAGT CGAATTGTAA GCACGTGCGG TTTTTATATG AATGGGACAC GATAAGTTTA
    26401 GATGACCAGA AGAAAATAAC TCAGCAATTG ATAGAGAAGG GTGTTTTATT GCGTGCTGTT
    26461 TTTTCTGGGT CTAAAAGCAT TCATCATATT ATAGAGTTAT GGTCAGAAAG AGAACCAAAG
    26521 AACAAAGAAG AATATCAATT TATGCATGAG TTTATTGCCA GAAGATTGAA GTTGCAAGGT
    26581 TATGACACTC AATGTAAAGA CAACTCTAGA TTAACTCGTG CGTGTGGTTG TTATAGAAAG
    26641 AATAAAGGGA AATGGCAAAC TCTTTTATAT TATAATAATG CTGCTAGATT CAAATGTGAT
    26701 GATTGGTATA CGTATTATTT ATCTGAGAAG AAAGCTCGTA ATACACCCAG TGCAGATAAA
    26761 TTAATTAGAG CAATAAAATC AATAAAGAAC ACAAATGATA AAGCAGATTT TGAGTTTGTA
    26821 GAAAGATATA TTAAGTCAGA AGAAAGAAAA GGGTCATTTA AAGACGGCAA CAGACATGCA
    26881 AATTTCGGTC GTGTGATTAG TGCTTTGAAG TTGAAGGGTA AGTTGTCCTG TGAAGAAGTA
    26941 AAAGCCGTCC TAGAGCCATA TATCGCCAAT ACAAATAATA ATGACCTGCG TAACGGAATT
    27001 GAAAAGTTAT ATAATGGTGC TGAAGAATAA ATATTAAACG TTAAATGAAT TAGATTAAGT
    27061 TTGATTTTTA TGAGGGGGAG GATTATAATA GCAATATGAA TAACGAATTA CCTATATTAT
    27121 ATCCGTGTCA CTTACATTCT TGGTTTTCCT TGGCTGATTC TTGTGTGTCT CCTCAAAAAC
    27181 TTGTAAAGAG AATGCAGGAA TTGGGGCTAA ACAAAACAGC AATCACAGAC CATGGAAATG
    27241 TTGTTCACGT GATTCGTTTT GGCTCTAAGT TAAAAGAAAA CAATTTAACA CTATATCCAG
    27301 GTGAAGAGTT TTATTACTGT GATGATGTTA CCCAAAAAGA TAAAGACCAC CGTGCAGCAT
    27361 ACCACCTTAC CATAGTTGCA TATACTCAAG AAGGGCTTTC AACACTGTAT AGTCTATCTT
    27421 CTTTATCATA TGCAGAAGGT TTTTATTTCA AGCCTAAAAT TGATATAAAA ATGCTGAGAG
    27481 AACACAATAA GGGCATTAGA GTTTCTTCAG CTTGTATTAA AGGACAAATT GCAGAAAACA
    27541 TAATAAATGA CGACTATGAA TCTGCAAAAG CCGTAGCAAA AGCATTTAAA GAAATATTTG
    27601 GTGGTAATTT TTATTTGGAG ATTATGCCAC ACGATTTAGA TGAACAAAGA AAAGCTAATT
    27661 TAGGCATCTT AAAAATTTCC CAAGAGTTAG ACATTCCTTT ATTGGCCACT TACGATGCTC
    27721 ATATGTGTTG GAAAAATGAA ACAAAACACC GTAGATTCTT GATGCAAATG ACAAAAGCAG
    27781 GGTGGGCAGA TGGAGACGAA GAATTGGGTA TGACAGATAC TATTTATATG ATGTCCGCAC
    27841 AAGAATACCT AGATTACTTT GCACAATACC ATCCAGATTT TCCACAAGAT AAGGTTATAG
    27901 AGGCAATTGC TAATACTGAA AAATATTTGG GAAATGAAGT AGTTGAATTA GAAGATGACA
    27961 CTTGCATATT TCCAAAGATT GATATTCCTG CACCATATAA AGACGATTTG GATTATATTC
    28021 GTCATTTGTT GTGGAACTCT ATGAAAGAAA AAGGTCTAGA CAAAAATCAA AAATACATAG
    28081 ACCGAGTAAA GATGGAACTA GAAATAATGA ATAATGACGG TTTTGTTCCT TATTTCTTAG
    28141 TGCTTTATGA TGTATTTAAT TGGTGCAGAA AAAACCATGT TATGACTGGT GCTGGAAGAG
    28201 GTTGCTTTAC TGAAGACGCT CTCGTGCTAA CAAATAACGG GCTGAAATAT ATTAAAGATG
    28261 TTACAACGGG TGATAAAGTA ATTACTGCAG ATGGCAAGTT TGAACAAGTG TTGGAAACGC
    28321 ATAAATATCC AATAAACGAA GAAACCATAC AATTTAATTA CTTGTATAAC GGGAATGCCA
    28381 TAAATCGTTG CACAAAAGAC CATAAGATAT TAGTAAACAG AAATGGTGTA GTTGATTATA
    28441 TTAAAGCTGA AGAGTTGCAT CTTGGCGATT TATTGTGTTC TCCAAAAATT AAGGTGGAAG
    28501 AAGATACCAA ACAATATGTT GATTTTGATT TTGATGGAAC AAACATCGCT TCGGACGATA
    28561 ATTATTGGTA TTTGCCCGTT ACAGAAATTA TTAAACGCCA AAAAGAAGAG TTGTTTGTGT
    28621 ATGACCTAAC CATAGCAAAT AATCCAAGCT ATACGCTAAA CAACATTATT GTACATAACT
    28681 CTGGTGCGGC AAGTTTAATG AATTATCTAT TGGGGATTAC TCGCATTGAC CCATTGAAGT
    28741 TTGATTTGCG CTTTGACCGT TTTTATAATT CAGGACGCAA AGGAGCAGAT GAAGCACCGG
    28801 ATGTGGATAG TGATTTTGCG GATGCTCGTC GTGAAGAGGT TATTAAATAT ACAGAAGAAA
    28861 AATATGGGGC GGACAAAATA TCTCAAATCT GCAACATTTC AACCATGAAG CTAAAGTCTT
    28921 GTATAAAGGA TTGTGCACGA GTTTTAAAAG TTCCCTTTGC AGAAGCTAAC GCAATAACAA
    28981 ACAAAATTGA CTGGGATGCT TTTGAATCGT TAGATGAAGC TAAGGAAGAT AAAGTAGCTG
    29041 GAGCAATTAT TAGAAAGTAT AGTGAAGTAT TTGAGTATGT AGAATATTTC CTTGGTTTCC
    29101 CTCGTCAGTT TGGTAAGCAT GCGGCAGGTA TCATTATTGC GAATAGAAGA ATTGGTGATA
    29161 TATGTCCAAT GATGTTGTCT GAAGTAGAAG GTAAAAAGTT CTTGATTTCA CAGTTTGATA
    29221 AAGATGATGT GCATAAGACT GGGCTAATTA AGTTTGATTA TTTGGGCCTT TCCACATTGA
    29281 CTTTTCTAAC GCATATTTTG GATGACATAA AGAGAACAAC GGGAAAAGAT ATTGATTTAG
    29341 ACTCTTTAGA TGTTGAGGAC AAAGCAGTTT ATAAGAACAT TTTAGCCACT GCAGATACGG
    29401 ATAATGTTTT TCAGATGGAG AGTGGTGGCA TGAAGGCTTA TTTGAAAAGA TTGAGCCCCG
    29461 ACCGTTTTGG AGACCTTAGT GCTTTGAATT CGTTGTATCG TCCTGCGGGA ATTAAGTCTG
    29521 GAGCTATCGA CAATTATATC AACAACAAAT ACAATAAACC TAAAACTTAT GGCGTAAAAG
    29581 AGTTGGATGA TTTGTTGGCT AAAACTAATT TCGTTATTTG TTATGATGAA ATAAAGATGG
    29641 ATATTGTTGG CACTTTCGGA GAATTTCCAC CTAAAGATAT TAACAAATTT AGAAAATCAT
    29701 CAGGGAAAAA AGACCCAAAG TCGATGCAGT ATTGTCAAGA TATGAAGCCA ATGTTTGTTG
    29761 AAAACGCGCA AAAACATGGA TTGACAGCAG AACAGGCGAG TAGCTTATAT GATTCTTTGA
    29821 TTGGGTATGC ATTTTGCAAG GCCCATGCAG ATTGTTATTC TTTGTTGACA TTTTGGACGG
    29881 CTTGGTTGAA GTATTATTAT CCAGTCAACT TTTTACATGC ATCATTTACC TTTAGTACGA
    29941 CCGATGTAGA AAAGGATAAA TACTCCATTA AGACAGCAAT AAAGATGGCA AAGAAAATGG
    30001 GTTATCGGTT TGTTTCTGTT GATGTAAATA AATCTAAAGC AAATTTCAGT TTCGACGATG
    30061 AGAACAAAAT TATCTACTGG TCTATGCGCA ATATAAAACA GGTAAGTGAA GATATTGCAA
    30121 AAAAGATAGA AGAAAACCAG CCATATGTAG ATTTTAATGA CTTTGTTACT CGTGGAAAAG
    30181 AATTTGGAGT ATCAAAGAGA GTTATTGACC CATTGGTTGT TTTAGGTGCT TTTGATTCAT
    30241 TAAACTGCCC AGAACAAATA AAAGAATGGT ACATCAAAAA TAACAAGCTC AAAAAGGCAG
    30301 ATAGAGAGTC TTTAGGAATT GAAATAAAAG AAGCAGAACT AGAACATATT GAAAACAAAT
    30361 TTAATGTTGA GATTGTAAAA CGTTCAATGC AAGACAAAGA AAATGAGTAC CTTGGATTGG
    30421 TAATTTCTAT GGATTCTGTT GATTTTCAGG TAGTTAAACG GTGTATTAAT AATGAAAAGT
    30481 TTCGGAAATT AAAAGATAGA GATAGCTGTT CACTTTATGG TATACTTACA AAAAAGGAAC
    30541 TAAAGAAAAG CAAGTCTGGT GGAAATTATG GAGTGCTAAC AATAATGGAC CCAGATTATA
    30601 ACTTTTATAC AATACAGGTT GGGTCAAAAG CATATGCACA ACTAGAGCAG TCTGGAATTC
    30661 CAAGCGAGTA TAAATTGGAA GAAGGTCGAT GGGTTATGTT AAATGGTTCA AAATGTGATG
    30721 AAACTAGATT ATTCTTAAAT GGCACTCAAA TAGTAGACCT AAAAGAATAT GAAAGAAAAG
    30781 TTCTGAATGG CATTATAAAA GAAAAAATGG TATTTCAGGC ATAATGAAGG TTACTAAAAT
    30841 GATGCGAAAC GATAATACTG GAACTTTTTT CTATAATGAT GGGTATCGTG AAGGGTCAAA
    30901 ATTTCCAAAA TACAGAGGAG AGGCAACAAT AGATGGTAAG GTGAAAAAAA TATCTATATG
    30961 GGTGCATGAA TCTACTTCTG GTCGAGAATT TTTTACAATG CAGTTCACAA ATCCAGGTGA
    31021 AAAATATGCG AAAAAGCTAC TTAGAACGCA TCCAAAAAAC ACAGACGGAA TTAGACCCGC
    31081 GAGTAGAATT GCAGAAGGCG TAAAAAAAGA TGATACCAGA AAAATCATTG AATTAACAGA
    31141 TGACGAAGTA CCATTTTAAA CATAGAAAGG AACAAAAATG ATAATTGGAA TGTGTGGTCT
    31201 GAAGGGAAGT GGCAAAAACA CGGTAGCAAA TATAATCAAA AAGAATTACC CGAATTGGAC
    31261 CGATGCCTCA TTTGCCAAAG CGTTAAAAGA TGGTGTCGCG GTTTTGTTTG GGTTGGACCG
    31321 AGCACTGTTG GAAGGAGACA CATTGGAATC ACGAGAGTGG AGAGAAAAAC CTAACGAGTT
    31381 CTGGTGTGAA AAATTTGGCT CTTTAGATAT TACCCCAAGA AAAATTTTAC AAGTTTTTGG
    31441 CACTGACTTA ATTCGCAATA CTTTTCTAAC AAATTTCTGG GTCGACCGTT TGGAATTAGA
    31501 CATAAAAAAC CTAGATGAAG GAAAAAACAT TATTATTACC GATGTGCGTT TTCCTAATGA
    31561 AGTTGAGATG ATAAAAAAAC ATGGAGGACA AATTTGGCAT GTACATTGTG GAGAATTGCC
    31621 CGAATGGTTC ACAAAATATC AAAGCACAGG AGAAGTTCCG CCAGTAGAAA TTCACGAATC
    31681 AGAATGGCGT TGGGCTAAAT CGATTCCTGA TGTTATAATT CATCCACCTT ATAAAGATAT
    31741 TAATCTGCTA GAAAAATTAG TAAAAGAGGA ATACGAAAAA CAATTCAAAT AAAAACAGAA
    31801 AACAACGTAT CGGATGAGCT CTAATAGTTA AAACACCCTA ATCTTGAAGC TGATAAATTA
    31861 AGTAAATAGA GCATACAAAT GAAGAAAACA CAAACAATAG GCTACCTTAT AGATTTTATT
    31921 AATTCTGGTA GTAACGACGA AGAACTATTC AAAAAAGCTT GTCAATCACA TAATGACCTA
    31981 AAGATATACC TGTGTCTAGA ACCAAAAGAA CTGTCAAGGT ATATATCTAA AATCAAGAAA
    32041 AACATTACCC CAAAAGAATT ATTTGACACA TTAGCAAAAA AACAACCATC AATCAATATC
    32101 TCTGTAGAAG TTTATGACCG AGTAGTTGAA ATGGTGCGTA ATGATATGGA ACAGTATTTC
    32161 AAGTATAACG GATTCCGTAT GGCCAACGCT TTTGGAACTC AAGAAGATTG GATTAGTCAT
    32221 TTTTATGTAA AGTATTATTA TTTCGCAAAC TTTTATCGTA TGAGATGGTT TTTTCCTGAA
    32281 CAACTGACAA AAGCAACAAA AGTAAAAAAG ACATATAAAA AGTACAGCGA TTTTCTTCAC
    32341 CTAGCACAAA AGTCAATTAC TGAAGAGCGG AGAGTACAAG CAAGAAAAGC AGCCGAAAAC
    32401 CCAGAAGCAT CATTAAACAA ATCTTCAATG GACGCACCAG TTTATCAAAA CAATACAAGA
    32461 GTTACCCTGT CCGACATTGT AAGAGCAGAT GATGAGTTTA ATGCAGAACA CGAAGCAAGA
    32521 GTATTCAAAA GACGCATTTT ACAACAATCA GATAACTTTG AAGGCGGAAA ACACACTCAA
    32581 AAAATTAAAG AAATGCTGGA AACTGGAGAA TATAAGGGTA AAAAATCAGA ATTAGTATTG
    32641 TTACGCATAT TTGCTTATAA GGCTGGTATG GTAACTCCAA AGTCTGTAAA GTTCATCAAC
    32701 AGTCTGTCTA AGAATTACAA AGATAAATTT GGAATTAGTA TGGCACTGTT GAATGAGCAA
    32761 ATGAAAAAGT TCAAGTAGTT ACAGCACAAA ACAAAAAAGA AGGTCAAGTT CTATATACTG
    32821 CGGGGGCGAA TTAGTTGTAT ATTTGATTAT TATTGCCCTC GATTAAGCCC GCAGGTGTTT
    32881 TCCTCCTTTC TCCCTGCGGG TTTTTTATAG CTGTTTTTGT TTTATTGCAT CTACCAAACT
    32941 CATATCTTCG CCTAAAAAAT TGGTTTTAGC AGCAATAATA AAATCGCCTT TGTTAAGTTT
    33001 ATCACATTCA ACAAAATTTT TATCCGTTAA AAACGGGTGA TTTCCAGTTG TTAAAATAGG
    33061 CAACATTGTT TCTGCTTTCA ATTTTCTACA ATTATTTGCC CACCGTTTGC CAACCGCCAA
    33121 CACAGGCTTA TATCTGCCAT TATGAGTTAA TACCATATCT CCAATCTGTA TATCTTGAAT
    33181 TGGAACATAT CCTTTGTCTG TAAAGACCAT AGTATCTGCT TGAAAACAAG GACTTCCCCC
    33241 GATAATCATA TCAACCTTGT TGACGTACTC TGTAAAATCT ATCTTGCACA CGTCGCCAAT
    33301 TTGTATTGTG TCTGGGTACA TAGCCTGCGC CACCGTTATA GCATACTTGT CTATCTCGCT
    33361 TGCGTAGTAT TTTTCAACCG GAATCCCTGC CCGTTCTAAG GCAACTCTCC CCCCTGAAAT
    33421 ACCGTCGAAC AATGATAATA CTTTCATTTT ACATCCTTTC ATTCTGCTAT GACTTTCAAA
    33481 AGTATATTAT TCCAATCTCT GCACACAGAT AATTGTTCTT GCAAGTGGTT TATTTCTGCA
    33541 TTCATACTAT TATGAATAGA AATAGTCACA AAAGCAAGCA TTACGACTAA AATCCACGAT
    33601 ACTATTTTCA TTATTTTAAT CCTTTTGCTC TGCTTGTTCA AACACAACAT CTTTGATACC
    33661 CAAATCCTTA AACGGTATAT TTATTTGCTC GCCATCTTGA TTGTTCCAAA TGGCAATAGT
    33721 TTTATTGTTA GCAATACCAA CCGCCACCGC TATGTATTCT GGTATTTGTT TATTAAAACG
    33781 AACCGTGCAA AAATGTTGGG TGTTGGTTAT TTCTGTCAGT TTCATCTTTT AATCCTTTGT
    33841 CATTTTCCTT TTGGTGCGGG GAACTTGCTC GCGTCCCCCT TGTATTTAAT TACATATTCT
    33901 ATGCAGGTCT TTTTGTTTGT GCGGTAATTC CGTGCATAGC CGCGTCCTGG ATAACAATCA
    33961 AAATCGCCAA GACGATAAAC GCCGTCGGTC TTAAATTGTG CACCGGCGGC GCATAATTCG
    34021 TGTGTGTATC GTGTTCCTAA ATAGTGCGCC CTCTCTTTTT TCTGCGAACG CAACAGATTA
    34081 AATAATTCGC CCATATCCCC CATTTCATTA TTCCTTTTGT TCTAGTGCTG TTAGTCCTTA
    34141 AAGGTTTTTC GTCCAAGATA ATCAAAAAAT CTTTTTGTGT TTATGTAGTT CTTGTAATTA
    34201 CCAGTTTTAC GATTGTTCAG TATTGCCGCA CACGACTTCG AACAACATTT AGCCCAACCA
    34261 CGATTACGGT CTGCCACTCT TGCCATAAAC TTTTCGCCAC ACACGGCACA CTTACACTCA
    34321 ATCTTTTTGC CATTGCACAT TTTTTAACTC ATTTTGTCTT GTTTTGTTAT AGATGTGATT
    34381 TCCGTCAATC TGCGAACTTT CATGACGCGG GCGTGCGGAA TTTTTGCCAC GCGAATTTGG
    34441 TCTTTTGCGT CTTGTATTGT GTCAAACGGT TCTGCATGGT CTAAATCCCA ATTCCAAAAC
    34501 CAATCAAAAC CAGTGCTGTA TGAAATATAA TGTTGTTCCT TGCCATAACC ACGAACGATG
    34561 ACATAATATT CTTTGACATT TTTCAACGCG TCCTGTGCTT TCTTACCGTC TATAAGGGCT
    34621 TGCCAGACAC CGATTGTTGC TATGTGTCTA CATTTATGAC AACCGAGAAC ACTTTCAGAT
    34681 ATTCCAAACA TCGTTTCCAA TTCCTCCCCA CAGAAAGGGC ATTTCACATT ACTCATTTCG
    34741 TTCCCTTTTG TTCTACTTTC TTGTAATTTT TACTTTATCA CATTTGTCGC ATTGCCAAAT
    34801 TGTATAATGG TGTGAATTAC GATTATTTAT TTCATCATAT TCAGTAAAAA ATACCCATTT
    34861 GTGCAAACAA AATAATTGTT TTAATTTCCA CCACATCACT TACCCTTTTA CTCTGTTGTT
    34921 ATTTACAAAA ATTATACCAC TCTTGTATAT CCTTGTCAGA ATTATATTTT ACCCTTTTTA
    34981 ATAATGATTC GTCTGGTCTT AAACAAGCGA TTTCTTTATC TTGGATATCT ATTAAGTATA
    35041 AATATTCTAT ATCACCGTGT TGCCCTTTGG TTATTTCAAA ACCATCGTCT TCTTTGTCTT
    35101 TGAACATTTC ATTTGCAATA TCAAAAATAT CAAAACCATC ATCTTTTTTG TGTTTTTCCA
    35161 TTATTTGCAT AAGTTTCCAA CCAAGATAAG ACGGATAGCC GTCGCTATGA TGGTATAAAC
    35221 AAAGTGTATA TCCTTTTTCT TGTAAAACTA TATTTGCTCT TGTTGACATT TTTAATCCTT
    35281 TTGTTTCTGC TTTAACTGTA TCGTAATAGT TTTTGTTGAT AATTCAATAA CTCTACAATA
    35341 TGGTGCCAAG TCATCTGTTC TTAAAATTAC GCTTTTTATT TCTTGTGTTC CATTTTCGGT
    35401 GTTGATAACT ATCGGCAAAC AAAGCAGATT TTCATCGGTT GATTCGTTTT TATTTTTATT
    35461 ATCTGCACCA TATCCATATT CCAAATGGCG TAATTTTTCT AGTAGTTCTT TTACTGTCAT
    35521 TATTTAATCC TTTTGTTCTA ACGCGGTTAT TTTATCTAGT GTTTTGTTTG CCAATCTATT
    35581 AAACCAAAAC GGCTCTACTG CTTGTGTGTG TTTAATATAT TTTATTGCGA TTTCCAATGC
    35641 GTAATATTAG GCGATTCCAA TTCTTGTAAA TAATCTTCAT AAGCCAAATA AAATTCTTGC
    35701 TTGGTCATAT TGCACCCATT TTTGCTTTAA CGAGACTTCT TTATTCCATC AATCAAACCG
    35761 CATTTGCCAT ATTTTACTGC CATTTCTGGT GTCAAATAGC AGTCTCGTTC AATATCATTA
    35821 GCAACTTTTG TTTTCTTTTC TCCAGACACC CGAGCATAAA AATCAATCAA CCATTCTTTT
    35881 GTTTTGCTAA TATTTTCCGC CTGAATTTGA ATATCTGTTG CTTGACCTTT TGCGCCGCCC
    35941 AACGGTTGAT GAATCATAAT TTCAGTATCT TCCAATGCAA ATCGTTTACC CTTAGCCCCA
    36001 CCAGCCAATA ATACTGAACC TCCGGAGCAA CAGTAACCCA TACCAATAGT TGAAACATCA
    36061 CAAGAAACAT AATTCATAGC ATTTAAAATG GCACGAGTCG CAGTTACCGA ACCACCAGGG
    36121 CTATTAATCC ACATCTGAAT GTCTTTGTTT TTATCTTCAG ATTCCAAATA CAACAATTGA
    36181 GCCACAACAT TATTGGCCAA CTCGTCTGTA ATCTCTTCTC CAACAAAAAT AATACGGTCA
    36241 GACAACAAAC GAGAATAAAT ATCCATTGCA CGTTCGCCAT CAGCTGCTTT TTTTATAACC
    36301 ATAGGTACTA AACTCATAAT ATTCACTCCT TTTATATGCC TTTATTATAA TGTTTTTAAT
    36361 CTTTTGCGCA AATTAAAAAG CCCAAATATT TCATTGGGCC TTTATAACAC ATTTTCTACC
    36421 GAAAAACTGT ACAACAATCA CAAATATTCC ACCAAAAAAG TGTAAAAAAC TAGAGCGTTA
    36481 GTGATTTTCG TACCAATCAT ATAATAGCAT TTTGTGAAGG TTTTTTCTCT ATCTTTTTTC
    36541 ATCAATTCTT CAACAATATC TATAATAAAA CCTTTCTTAA CATTATATCG CATTTTAATT
    36601 ATTCAATCAG GCGATTTTGT CAAGCATTTC ATTTGTTATA TTGTTTTGAT TTTTTTCTTT
    36661 TGCATCAACT TCTTGTAAGC ATACGATGAT TTGAGAGAAA GTTTTTGTAC CATCATAACA
    36721 AGATTGAGTG GAATAGTTTG TCTGGCGATA GTTATTTACA GTAACGCAAG GATTTGAAGC
    36781 ACTTTTACAA CCAAATAGTA TTAAAATAGA GGCAATTAGT AGAATTTTTT TCATTTAAGC
    36841 CCCCTTTTTG AGATATTCAA GCAATCCCGA TGTTGGTTTT GAGTCTCCAC AGGTGTCCGA
    36901 TGGAATATCT TGGAATCTTT TTTGATATTC TTTTTCTATT TTTTCCATTT CAATTGTAAT
    36961 TTTTTTATTA TAAGCGATTA AATTGGCATT TTCTTTTTGC GCAGCCACTA ATTGTGCTTG
    37021 TAATGACTCT TTTTGGGATT TTTCTGCATT ATATTTTGAT TCCGACACCC TCCACAATGC
    37081 AAATAGAGTG GTTACGGTAA CAAGAGCAAG AACCCCAATA GCTATTTTTA TTTTTGTGAG
    37141 CATTTTATAT TCCACCATAA AAGGGCTTTC TTTAATTTAT TCTGCTCGCA CCCTTACGAA
    37201 CAGTTCATCA ATTTAAGCTT TCTTTTGATT ATTCTGGATA TGTCTCTGCA TCCAGTTCCT
    37261 GTTTTTATAA GAACTAAGCA TCAGAGGGTA TTTATTTCCC CATTCTACTA ATTTGATTGT
    37321 GAACCTTATA TAGAATTGCT TTTTCGTAGA ACTCTTTTAC CGATTTCGCA CCAATAAAAG
    37381 AACCAGCCGA ACGAATTCCT CCCAATATGT CATCTATGGT TGCTTTTGCT GGGCCAGTAC
    37441 AAGGAAGCAG TGAACAAATT CCCTCAAAAC TTTTATAGTC CATTGATTTG TTTGCATAAA
    37501 ACTTATCATG AGCCATTTGG GATGCTGAAC CATAAAAAGG TTTACATTCT ATTCCATCCT
    37561 TATTTATGAC TTTTTCTTCT TGAGTTTCAT TCGCACCACC AAACATTGAA CCAATCATCA
    37621 CAGCATGGGC CCCCAAAGAT AGAGCTTTTA CAACATCTGC AGGGATTTTA ATACCACCAT
    37681 CTGCAACTAT GCCACCACCC ATATCCCTAG CAACAGCTGC GCAATCAATA ACCGCTGATG
    37741 CCTGTGGACG ACCAACTGCT GCCTTTACAC GTGTTTGACA TTGATTACCT GGACCAATAC
    37801 CAACAACTGC CATGTCTGCC CCAGCTTTTA ATACTTCTTT TGTTTTTTCG CCAGTTACAA
    37861 TGTTTCCAGC GACAATAAAA GCCTTATTTC CAAATTTATT ACGGCATTTA TCAATCGTAT
    37921 TTAGAAATTG AGTATTGTGA CCATTTGGAC TGTCAATACG AATATTATAA GACACCAATG
    37981 AACAGCCCGC ATTTTCTAAA CGTTTGAACA CATCTTCTAA TACAAACAAG TCTTCAGCTC
    38041 GAGTTCCCAT TGTGAAAAAC AAATTATCTA GCGGATTTTT TGTTCTTTGA TGACAATAGG
    38101 CCTTTTCGCA CTCTTTATAT TTATCATCGA CACCCAAAAC AAAATCTACA ATCTTATCTT
    38161 TTGGTTCCCA TTTGTGCAAC AACCCGAAGC AATTATTTTC CAACATCCGA TATACAAAAC
    38221 CAAAAGAAAA CGGCCCCATA TTCGCATTAA AAATAGGATT ACCAATTGGA GAATGTAATG
    38281 AATATAGCCT TGGAAGCTCA ATTTGTGTAT CTACTTCTTT TCTTGAAGAT ATTTCTGAGG
    38341 TGGTTGGAGC CAACATCAAA TCTTGATAGT CCAACTGATA TTCTTCAACA ATCTTCATTT
    38401 ACTTTATCTC CAATATCTTT TCTTTATTAT AGTCACAATC TTCGTAATAA GCACAATACC
    38461 CGACAGGATT TATAATGTAT CTTACACGTC TTTTTCTTCC GAACTCAAAA TCTGCACAAT
    38521 CGTGAACATG GCCAGAATTA ACAATAACAA CATTTGGTAA ATCATTAATC ACCCATCTTT
    38581 CAAGCTTTGA CGCATAACTT GCATTTAGCC TAGATGTTTC CCAGCGCCGA GCAACACATT
    38641 TTAGAGATAA ACAATGATGA GTCATAAGAA TAATTTTAGC ATCAGGGTCT TTTGCGACAA
    38701 TCTCATCATG TAGGCGTTTT ATTTCCTTTT TAGATTTTTT GTGCATTTCC AAATAATGTT
    38761 CTGGTTTGAG CTCCACTCTT TCACCTTTTA CATCATAAGA ACCCATACGA AAATCATTCA
    38821 AACCAAAAAA GCCATTAATC ATGTACTTTT TCTGCAATTT TTTTCCACCA ATCATGTAAT
    38881 CAGTATAAAA GACAGCACCA ATTACATATA CGTGAGAATC TATTTGAGCG TAATCGTTTT
    38941 CCAGATAATG CCAATTTCCA GAACCTAACG GGAATTTTTC ACGATATTCC TTTGTTATCT
    39001 GTTGGATTGT TTTATTTTCT TTGTTGTAGA CCTGATGATT ACCATTGACA AAATATACCG
    39061 TTTTACCTTT CATATACTTA TCAAGAAATC GTTCAGTCGC AGAAATAGAC CCAGCGATAT
    39121 CTCCAGCAAT CAACGCCACA TCCCAATCAG CAGAACACCC CTGAAAGTTC CTCGCTAAGA
    39181 CACTTCCATT TACATCCTCA TGAACATCCG AAAAAAATTT AATTCTCACC ATCAACAAAC
    39241 TCCTTCATAA AAATCATAAA ACTTTTCGGG GGTGTTTAAT TTTGTTTCCA CGCCTTTGTA
    39301 CTTCACATCA TAACTGGTGT TTATTTTCCC TTCGCGCCAC GGAGAAAACC ACCACTCAAC
    39361 AAAAGGAGCT TCATCACACG AAAAATCCAC ATCGGGGAAT AGCATCTTAT TAACAGAGTT
    39421 TACCAAAAGG TCTAAATAAG GTTGAGGGAG GTCACAACGA CAACCTGATT CAGTGTCTTC
    39481 AAGTGCTTTC TCGGCACACT CTATTTTATT CTCTATATCC ACCATTTTGT CGACAATGGA
    39541 AATAAACTCT TCTTTAGAAA TTATTGAGCA TGCCACAACA CTTCCTCTTC TTTTGTTATG
    39601 TCTTTTGCGT CTAAAGCGAT TGAATACATA TAAAAGTTAA AAGTTTCATC GTAATAGAAA
    39661 TATTTTACAT CTATATTAAA TCTGTCTAAT TCTTCCTGTA CAAATGAAAC CGTTCCCAGC
    39721 CACTGATTGG TGTTTTTATC AAATTCCAAT GTTAAATGCC CACCACAGCT TGGTAGCATT
    39781 TTTGGCAAAG GAGAATCATA TGGAAGTTTT TCAAACAATG CCGCATTTGG TATATTTATT
    39841 TTTCTAAAGC TTTTTTTCAT CGTTTTCCCT CTAATTCATT TTGTTTCGCA ATGTGCCAAA
    39901 GAAGAATGTT GTTAGCATAT ATCCCACAAC AAAATAATGG CCACCAAGGG TAAAAAGTGT
    39961 AACAAACAAA TATCCCCAAA GACGATTCAA TGCCAATTCT ATCGGACTTT TCTTGGTCTT
    40021 ATGAAGTGTC TTATTTGGCT CGATAAACTC TGGGTAAAAC AGCAAAAGAC CCAATGCTAT
    40081 GGTCAAAATA GCTATAGCAA TGCCAACAGC AGTTTGTGGA CTCAAAGCAT AAACAACCAA
    40141 ATACAACAAA AACATAAAGA TATTACTAGC GAAGTTGGTC AAATTAAAAC CTACAAACGC
    40201 TGAATCTAAA AAATATTTCA ATTTGTTCAT AAAAGTCATA TTATTTTTCT CCGTTTTTTA
    40261 CCGCAATACG AATGCTATCC AAAACCGCCC AGTAATTGTC TCCGCGGGAA TTTAGGACAA
    40321 CAGGAATCCC AAGTCCCATA AGGTTGCCGG CACAAGTCCA AGTATTATTA AGGGCGGTTA
    40381 AACTTTTCCA TATTGCATTT CCGACATTTA TATCTTTTAC CATTATAACA TCTGCAAGCT
    40441 CTCCGTCAAC TTTTTTTTCA TCACGAATTC TTTTATTTAA TGCCACATCC AACTGCTCAA
    40501 GGCGCAAGTG AGAATAGTTG TTTTTTTGCT TTTGCCACCA ATCATACAGC TCTGGGTCTG
    40561 CGCTTCTGTT ACTGTCTCCG CCTGCCGAAA TAATAGAAAT ATGACAATCT TCTTTAGGCT
    40621 TTCCCCACAA AAAACTGTAA AAATCGATTG CATTATCTAA AATCACTTTT CTTTGTTCTG
    40681 CTGTTGGAAA AGGAACGCAA GCCGCATCTG TCAAAACAAA GGACGTATTA GAAGCTGATG
    40741 TGTCACAAAA ACAAGCACAA TGACTTAGAA AGAATTTTTT ACCATTGTTG ATAATTTTTC
    40801 CTGTTGCAAT TACCTTACGC AAAAAATCAT CAGTGTGAAT CTTACCTTTT ACAATAATCC
    40861 AATTTTCTTT GTGCTGTATT AGGTGTTCTG GGATGTTATC ATCATTTACA TAGTCTTCTA
    40921 ACAGTCCTTT GCCGAGCGCG TTATTTAGTG CCATCAAAAC GCTTTCTGAA TACTCTCCAA
    40981 TCACCCACGC CTTCATTATA ATCTCTCCAT CATATTTTTT GTAATTTTCT TTATGGATTT
    41041 ATTGAAATTT TCCCAATTCT GTTCTAATTC CTTCGTGTCT TTGCAGTCTT TAATGTGTTC
    41101 TGAGCAGTAG GCAATAAAAC ATTTCAAGTC ATCTAAAGTT TTGACATGCG AAATCTTTAT
    41161 CATTTTTTGT CTCTTTGCAG CTGATAGAAA TAATTTGCTA AATCTTGGCC AATTTCTGAC
    41221 ACACCTAATG CAATTGCTTT TCCATCAAGA CTTTTATGCC GCACAACATT CCAAATGCGT
    41281 TTTATTAGAT TGGCAGGTTT GTATGCAGAC AACACTTCAT CCATATTGCG AGAGGGAATA
    41341 AATAAGACAG CCAAGGAATC GGTTGAATCA TTATAGGAAA ACAATAAAGA ACACTCGTTT
    41401 ACCACATCAA CAAAGACCCA GTCCGGTATT TCTTTAATGT ATTTGACTTT TTTTACATTT
    41461 GGCTTTGTTT TTAGATTTTC CAACACAGTT TTGCACATTT TATTAATTTC CTGACGATTT
    41521 AGATGTGCAG TAAGAATGTC ATAACGATTG CCCTTATTCC CAAACGCCAA TTTTCGTAGC
    41581 GTTGTTGCTT TAGATTCCAA TCTTGTTTTA TGAGCCTCAA AAATAATAGC ATCAGAATCT
    41641 AGTAACATAG AAAAAAAGCA ATCATCATTT TCAGAAAAGT TCACAAACGA AGCAAGACTT
    41701 GGGAAAGTTT TCATTTTGTT CTCCTTTTAA ATTTTTTCTT CTACAAAGTG ATTATCTTCA
    41761 TTATAATACA CCATGGATTT TATTCCACAT TTTTTTAGGA ATTTCCAACA AGGATAGCAA
    41821 GGCTTAGATG ACCCGCGCGT TTCAGAGAAC ATTCCTCCTT TTCTTCGGAC AACAACAATC
    41881 ATCTCAATAT TCAGCCCTTT CACAAAATTA AAAAACTCCT CTTGTTCTTT AAAAGTTGCA
    41941 TTCGGGCCGC CATTTGCCAA ATATATTAAA CGAGAACTAC TTTTTGAATC TAGGCGCTTT
    42001 TGGATATAAG ACAAGACAAC GTCTAACTCA CAATGTCTCC CCTTTTGGTC TTTACGATAG
    42061 CCATTTTCAG GTTTCATCCA AAAACAAGAC GAAGTGCTAT TGTGCCCAAC TTCCAATATC
    42121 TCACCCTTAG AATTTAGTAA GCAGGCGGCC ATTCTTTGAC GATATTCTGA GTTTTTAGTT
    42181 TCATCAAATG CGACGTTCAA AGCCTGTAAG AGCGAGTGTC TATCTATCAT TCCCCTATCC
    42241 TTTGATTGCA TTATAACAGA ACTAAAACAA AAATCAATTA AAAATTTTTC CAAAACGTTT
    42301 TATTTTATAT AGTTCTATTT AATATACTAC TAATTGTTGG AAAGGAAACA AACATAAGAG
    42361 AATTAGTATG CCGTTACAGA AAATGGACGC TGATACTAAG ATGGAGATAA TTATAAATCT
    42421 TGCTTTTGGG ACACCACTGC CAGAAATTTC AAAAAAGTAT GACATCCAAG AAAATAGAAT
    42481 AATTAATCTA AGAAAAAATA ATTATAAACT CTACAATCAA GTATCTGAAG AATTTTATAT
    42541 TATAGATGAA GTGGCAATAT TGGGCCTTCC ACCGCTATAT GAAAGAGCTG TAAACATTGT
    42601 AAAAAGACGA CACAAAGACA AGTTTCAAAT CATCTCTAAC AACTTTTTTA AACTAGACAA
    42661 TAAGTCAATG TTTATAGATG AGGTTATGGA AATTGCAAAT GAGATTATCG CCAAAGATGA
    42721 AATTCCCCCA CTTCAATCCA TACCAAACAT TAAAAACAAC TATGCAAGCA ATAAAAAACA
    42781 AATAAAAAGG ACTAGAACAT GTCGATTACC AAAACAAAAG AAGTAGAAAT TCCAGCCAAC
    42841 ATGTCTTTAA TGGAATATGC CCAAAACACA AAAGGAATAT ATGTTAATCT TCTGAATTTG
    42901 TGCGGGCGCT CCCCTGCTGG CAAATATGAG TTTCGCTATA TGCTATCCAA TAAAAACCTG
    42961 TTAGGAGAAA AAGTAAAATT TCAAATGGGT GCAGAAGAAA CAGAGGCGAG TGTTATTTAT
    43021 TCATGCTTGG GAACAGACTA TAAGAACCAA AAGAAGTATA GAAGAGAGTT CAAAGAAGCT
    43081 GTCGACCAAT TAGTAAAAGA CTACAAAAAC CAAGAACGCG TAGAAGCTCA CCTTGCAACA
    43141 GAAAATTATA CCCTAGCGGA AATGCGTAAA AAAGGTTTGA TTTAATAAGA TGGATAAAAA
    43201 AATTGAAAAG ATAAGCAAAA TCCTTGATGT ACCTCCAGAA GTTGTGGCAC TATCCCTCTA
    43261 TACCTATTTA AGTGTTGTAT TAGAGGAACT TCTGGAGAAA AAATCATCCG TTACCATGTT
    43321 TGGAGAACTG ATATTAGATG AAGAAAATAA TATTCAGTTC AAAAACAACA AATTCGAGTT
    43381 TGATAATGGA TTGTTTAGTA AAAAGGATAT GCTATCAATC TTACAGGTGG CAGAAAATGG
    43441 TCCAGCTAAA CCTATATTCC GTTAAGCCAA GAAAACTAAG CGTAGACGAA CTAAATGATA
    43501 TGCTTGAGAT TCTGGAAGAT GCGTATGAAG ATTGCTGTTC AAAAAGAGAT GATTATTATA
    43561 GACAAATAGC GTTGATTCAT CTTTTGCTGG GATTACCAAA TGAAAGCAGA AAATACAACA
    43621 AAGAAAATGC ATCAATAAAT TTTTGGATAT ATAAACTATA CCCAATTATT AAGGAATATA
    43681 GAAAAAAATA CGGTTATGGG GAAATATAAA AATGGCCGGT GGAATAAAAG ATAAACAAAC
    43741 AAAAAACTTT ACAATATCCT ATGAAGATTA TGAATTTTCT TCTGAGGAGT TCGTTTTTAT
    43801 TGCCTTCTCT ATCTTGGAAA GTCAAAAATA CTATGGGCTG ATTGAACTAA TGTCAATTGT
    43861 TGAAGACCCA GGACTGATAA TGAAAATGAT ATATCTAATG AATGGTATGA CAATAAAGTT
    43921 TCCTACCCCA ACAGAATTTG CCAAATGTTT AAAAGCAGCC TCTTATATTT ATACTGATGC
    43981 ACTAAAACAA GTAACATCAA CAGTAAAAGC AAAACCCGCA GATATTAGAC AAACAATGGG
    44041 CATAAGCGAA GAAGAAGAAA AAGAGCTACT TGACATGTTT GATAATTGGG TCGTCTATAT
    44101 GCACAAACAA GGATATGAAG TAGACGATTT TATCAAGTTC CAGCGCAAGA ATACAAAAAA
    44161 AAGAATAAAA GATATAAAAG TTGGTAAGAA ATGGACAGCT AGGAGATATT AATGTACACC
    44221 AACCCAAAAA ATATAAGTGA TACACCAAAA GTCTGGACGG AAGAGCAGGA AAACAACATG
    44281 GAAGTTTCCC CCATAGAAAA TCTACCAGAC ACCATTGAAG AACCGGCAGT ACCAGAGCTC
    44341 ACTCATGAAG AAAAAATGAA GCTGGTCGAT GAAGCACCTG AAGATTATAA AAGCATGCTA
    44401 GGGTCTCTTG TTGAAGTCTC AGAAATGGCA AACACGCTAC AGCAACTAGA CACAGAAGAA
    44461 AGTCAAGCAG CAAGAGCAAG AATGTTGGAT TTGGTGGCGG AAAACTTTAT TAGAAAACGT
    44521 ATGAACACCA ATCAAAAGCT AGAAGATATG AAACTAGACC TAATTAGTCG CGTTTGGCAT
    44581 AATATCGACC AGCTAGACCT ACAAACAGCT TTTGAAATGG CAGCAAGAAT ACACGAAATG
    44641 ACCGCAATAG ATGGACAAAA ACCTCTCGGC GCGTATTCTA ATCCAACTCT AATGCCAACA
    44701 GGTGATAATA GTGGCCCTGC AGTAAATCTA ACAATTAATA ATGCAACAGG ACAAGATAGC
    44761 CAGATTACAC AAAACACCCT ATCTGTCGGA AGTAAGCCAC CCGTATCTGA CCTTAAAACC
    44821 GTATCAAAAA TGTCAGAAAC TATTAAGGCG TGGGGTAATA TACCTAAAAA GTCAGACCCA
    44881 ATCATTATAA ATACGGAAGC TACTAGTAAA ACAGAATAAT TATGAACCAG CTACCAATTG
    44941 AAATAGAACA AAAATTAGAC CAACTGCCAA TAATCCCCTT TGATGACAAT GAGGAATTCC
    45001 AACGGTTGCT CTCTTCCGAT TTGTTCACTG ATATTTTCAA TTACTATTCT AAAAACTTCG
    45061 CATCAGATAA AGTAAAAGTA CAAAGTGAAA TCTATCAAAA AATCTCTCTG TACCTTATGC
    45121 TAACAAATCA ATCAGAAAAC TTTATAGAAC AAGCAGATAG CATACTTTAT AATCGCCCAA
    45181 TACCAAATAT TCATGACTTC TTATTCAAAA ATTACTATAT GGGTTACACT TCCGGAAACA
    45241 TTTATCCTTA TTGGCGAGAA AAAATGGAGG AAATGTTCGC ACCAGGAAGC TCAATTAAAA
    45301 AGGCTGTCTT CACTGGATGT ATCGGTTCCG GCAAAGCTCT TTCAGATAAC ACAATAATTC
    45361 CCACACCAAA TGGACAAAGA AAGGTTGGAG ATATAAAGGT TGGAGATTAT TTGTTTAGCG
    45421 CCGAGGGAAA ACCAACAAAG ATACTAAATG TTTTTCCACA GGGTAAGATT CAAACATATA
    45481 AGATGACATT TTCAGACGAC ACAGAAGTAA TATGTTGCAA AAATCACTTG TGGAAAGTCT
    45541 GTGAATGCTC AAAATATCGC ACACTTATCC TTAGTACAGA ACAATTGCTA CAAAAAGGTC
    45601 TATACAACAG CCGTGGAATA ATGCGTTTCA AGTTGCCGTT CTGTAAGCCT GTCGAGTATT
    45661 CTGAAAAAAC ATACGAAATT CCACCATATA CCTTGGGCGT TATTTTGGGT GATGGAAATA
    45721 TGAACAAAAA CCACGTAAAC ATATCAAATA TTGACCGCGA TTCGTTTATT GTTGAGAAAG
    45781 TAGCAAAAGA ACTTGACAGC AACAAATATT ATCTGAAAAA ACGTAATTGT ACAGGTTGTT
    45841 CACATTATAC AATTAAGCTA AAAAAATTTA AACATGGCGA TGGCTACATT CAAAAAGTCA
    45901 AAAAACTAGG TCTAAACACC ACATCAGAAA ATAAATTCAT TCCGCGGGAG TATTTGGAAG
    45961 GAAGTATTAA ACAAAGAACA GAACTTTTAC GTGGACTAAT GGATACTGAT GGCTGCTGCG
    46021 TTTTGTTTAA AGGAAGAAAA AAGACATGTA CCAGCTTTTC AACTACAAGC AGCAAATTAG
    46081 CCAAAGATAT TAGTGAGTTG GTGCGTTCTT TGGGAGGTAG AGCAAGAACA AGTGCATATG
    46141 ACAGAAGAGG GAAAAGAGGG CCAAATCACA ATTGCAACTT TATTGAGTAT CGAGTGCAAA
    46201 TAAATCTAGA AATAAACCCT TTTTCACTGC CACGTAAGGC CAATAAGTTC ACACCTTCAA
    46261 CTTGGACAAA AAAAATAAAG AGCATTACGC CTCACAAAGT TGAAGATGCC ACTTGTTTTA
    46321 TTGTTGACAA CCCAGACCAT TTATTCTTGG CAAACGATTA TACCATTACA CACAACTCGA
    46381 CAATAGCTAG AAAGTGTCTT GTTTATGCAT TATACCGTGT TTTGTGTTTG AAGTATCCTC
    46441 GTGCCGTATT CAATGTAGAT AATGACGCAA CTTTAGCCAG TTTTATTTTC TCTATTACTC
    46501 TAAAGACGGT ATTTCAAACT AACCTTATGC CGTTTATTTT GATTTTGAAC AGTATGCCAT
    46561 GTTTTCAACG AGTACAGAGG GCAAGTTCAT TCGAAAACTT TGACATTTCT AATCCGGATG
    46621 TTCCTATTCC TTTTTACGTT GATAATACTA ATTCTACAAT CTGTTTCAAA AATAATATTA
    46681 TACAAACAGT AGGGTCTCAA ATTACACACC AAACTGGATT TAATTTATTT TCAGCATTCT
    46741 GCTTTACTGG CGACACAAAA GTTCATACCA CATCTGGAGA TATAACCTTT GAAGAGTTAA
    46801 ACAAAAGATT TAATGGCGGA GAGCGTTTTA AAACAATTTG TGCAACTGGA ATTGAAAACA
    46861 AAAAAATAAA AACAGAAACA ACGGAAATCA CAAAAGTTCA AAAGACCGCC GATGTACAAA
    46921 AACTAATTAG GGTGTTCTTT GATGATAATA ATTATATAGA ATGCACTCCA GAACATCGAT
    46981 TTGCAACAAT AGAAAATGGA GAAATAACAT ATAAACAGGC GCAACATTTA ACCAATACAG
    47041 ATGAAATTGT GGCAAACAAA GAACAATGCA GAATAAAAGC ATTAAAAGTT ATACACCTAG
    47101 AATCCCCAAC CCCCGTATAC GATTTGACAG TTGCGGGTGA CAATCATAAT TTTGCGATTG
    47161 CATCTATTCC TGGCCAATTA GTTTTTGCCC ATAATTGTGA TGAAATTTCT GAAAAAGGCA
    47221 TAGAAAACGG TCTAGAAACA ATTAACGCTA TTGACTCTCG TATCACTTCT CGTTTTCAAG
    47281 GCTCAGATTA TACTTTTTTC AGCATTGTAT CATCAGCAAA ACAAAAAATG AGTCCAATTG
    47341 GTGAATACAT AAAGACAATT CCGGTACATG ATAAAGAGAA TGTTGTTTTT TCACCTAAAC
    47401 TATGGGAAGT AAAACCAGAT GCAGACTTTC AAGGAGACGG AAGAACATTT ACAGTATTAG
    47461 TTGGCAACGG TGTAATTCCC TCTCGTATAA TTGACAATGA AACAGAGCTA CAAAAAATAG
    47521 AAGATGGAAC TTTCTTTTTG CAAAACGGTT GCGAAATTAT CAATCCTCCA CTGGTCTATA
    47581 AACAAAAATT TGAAATGAAC ATAGAACAGG CGATTCAAGA TATAGCTGGT ATTGCGACAG
    47641 GTGGAGATGA TTTGATATTT AAAGATTTGT CCACACTGGA AGATGAATCA CTTTGTCCCG
    47701 AACTTCATTT TGTTGCAGAT TTAGGAAAAC ACACAAACCT AATAGATGTT TTTCCACAAG
    47761 ATATGTTTAT AGAAGGGTTG AATGGCAAAA AAAGATTCAA AAGAGCACCT AACGCAAAAA
    47821 GAACATGCCA CTTTGATTTA GCCGAGGCGA GCGGAGATTC AGAGGCTGGT ATTGCTTTAA
    47881 TGCACGTAGA AAAGTATTAC AATCCAGATA TAGAACAAGA AGAAAAGTAT TATGTATTTG
    47941 ATTTTGTTGG GTGGGTATCT TCTCAAGTGC GCATTGACTT AGAAGCAATT ATGAAGCTAT
    48001 ATGAAACATT TGTAAGAGAT TATGGTATAG ATATTGAGTT TATGACTACA GATGCGCATC
    48061 AGGGGGAGTT AATGAAGCAG TATTTCGACA ATCATAAACT AGCAAGAAAG ACAGGCTATA
    48121 TCTCCGTTGA CCGATACACT ACACAATATG ATAATGCCGC TAGACTAATG GAATCTGGAA
    48181 GAGTAAAGGT TGGTAAATGC CCTTATTTGA TGGAACAGAT GAGAAATGTC GGCATAAGAA
    48241 ATAATCACGT AGAAAGACTA ACAAAATGCC GTAAAGATAT GTTAGATGCC TTTTGTGGAA
    48301 GCATTGAAGC AGCAAGATTG TCAAATTTGA GCTCTTCTTA TCAGTATTTT CCATTTATGG
    48361 CGGGAAAAAA GGCTCAAAGG GCAATAACAT ATAATGAATT GATAAACCCT GATACAGAAA
    48421 GCCTTTGCGA AATAGCTTAA TACAGCAGGT CAATATCTTG TATGGTTCTT TCTGTTATTA
    48481 GGAATTTTTC AACAGTACTA TCTGATTTTG AGTTTTCTTG CGTTAAATTT GGAATTACTT
    48541 TTTGCAGATA TTCCTTTACC ATTGATTTGA TTCTTTCTTT ATTCTCTTCT GTTAGTTCCT
    48601 CCCAAAAATC CACAAACACA GCCCCATCGT AATCATAATT TGTCAGTTTA GATGTCTCAA
    48661 AAGGATTCTC GAAAATATTG TCAATGTAAG AGCTTAAATA ATCATCATCC AAAAAGCGTT
    48721 TCAATGTTTC TGTTTTATCA TTGCTTTGTA GAATTGTTGA ACGAATTTTT AGAATCAACG
    48781 AAGATACACG AGCCCTAATT TCTTCTTCTG AATTATAATA CCTTTTCTTA TCTAATTCTG
    48841 GATTTTTTGA CAGGATTCCG CATTTGTCAT CTAAAAAGTG AACCAATTCG TGTATAATAT
    48901 TTCCATGATT AGCTATGAAC TTTTCAACAA CAGAACGAGA AAAGCATGTA TTAGTTCTTG
    48961 GAAGATATGG AAGTATTATT TTTTGTCCAC TATCATCATA TGCAGCAATA AAATTATCTT
    49021 CAGAGCGTTT TAGTCGAAAT ATAAAAGACA ATGGAGAATC ACTATATTTG GTTGGGACTC
    49081 TCATAACATA GCAATCCCCA CAATATTCCA CATTATCATT AATAAATTCA ACTGGAGTGC
    49141 TATCATCTTC AACACCCACA TTATCTCTAA GCTTAGCAAA TACAGCACTA CGGTCTTGGA
    49201 AAGAAATACC ATCTAACAGT TTTCGCCTTG CTTCTCTGTA TATTTTTTCC GCAATGTGCG
    49261 TCACCTCTAT CGGAAAGCTA GCCGCAATAT TTCTATCTTC AAAACCTTCA AATAATCCGT
    49321 TCAAAACTCT CCAACGATAA GAAAAATATG TCATAGCTTC ACCTTGTCTT GTCCCGATTT
    49381 TCTCCATACA AAACGCAAAC TACCAGCCCC GTAACACAAT AACCATTTTC CACTATCAAC
    49441 ATTTTCTTTA TATTCCTTAT ACTTGTTTGC TCGCCTTGGA ATTCTTACCC CCATCTCATC
    49501 AATATAAAAT TTATCAGGGC CGGTAAAACC ATCTAACTCA AAACCACAGG CAGCATAGCC
    49561 ATTGCCATAA AACAAGTTAA AATCAGAATA ACACAATACA GATGATGGAT TATACTTGTT
    49621 GACAAAATAG GAAAACAGCT TCGACACCCC GCCTATGACT CTGGAATGAT TAAAAGCCTC
    49681 ACACCCGCGA CAAAATTCAT AATCATATTG GACTTTTTCT GCCTTTCTAC CATTACGAGA
    49741 ATTATATGGA TTAAAACTTG CCACCTGAAC TAATTCTCCC TCATAAAACA ACCCTAACAT
    49801 TATTTTTGCA GGTTTTGATT TTTGAGTATG ATGAGTATTA CAGTAATCTT CATATGTCTT
    49861 TTTATCAATT TCTTTCAACT GACATTTTCT AGCATATATC TTTTTCTGCC CAGTCGGAAC
    49921 CTTTAATGCA GCTTTTATAA TCTGTTTCAA AATTAGCTGT AATCTTTTAT CCTTCCACTG
    49981 GTCTTCCCAA ATATGAATTA AACGAATGCC CTTTTCACGA CATAAAATAG ATTTGTTGTA
    50041 ATGATAATTT GGCTCAACCA TACCTTTACT CACAGAATGC CAATAACAAC CATTATACTC
    50101 AATAGCTATG TTTGCGCTGG GAAAAAACAA ATCAATTTCA TAACCCGGCA AAATTTTACG
    50161 AGAACCCTGT ATAATCTCCC CAGTATAAAA ACTTTCAATC CACTCCCTCA ATTTGTTTTC
    50221 AGATATGTGA TTTGCTCCAA AAGAATAATT GATGCCATTT TTATCATACA TCCTATAAAT
    50281 TCTTTTTCTT GTATTACAAT CATTCTGTAT GCCAATTTCA TCACATATTT TTTGCACATC
    50341 AATTATACCT TTCTTGTTTT GATAATCCGA AAGAGTATGG GTGTTTTCAA AGGCATTAAT
    50401 TTTTTCTTGC AAGGGGGCTT TTAATGTTTG TCTGGCTCGT GCCTCTTTTA TTTTACGACG
    50461 AGCTTCATCT GTGTGTTTTT TGCCCAACAT TGGCGGATGC TTGGAAACAT ATGCAGATAT
    50521 TTTTTTCTTC GTTTCTTCCG ACAACTTCTT ACCACGGGCT TTTTGAGACA TTTTTTTGAT
    50581 TGTTTCTTCA GAATAAGTAC GACCCTTTAA TGCTTTGCCA ATTTTTTCTG CAGTGCTTCT
    50641 TAATTTTCCG GCGACAAAAC CTTCTGGGCA TTCTTCTGCC AAAGTTTCTT TTTCTCCATC
    50701 GTTATACCAT TTTTTGCCAG TAGTGTGTCC ACCTTTTTGC TTTGCTATTC TGGAACAACA
    50761 AATTTTATAC AAATCTCTTG GTTTTTTTAT CTGATATACA ATTAAATATC TTTTTACTTG
    50821 ACTTTCTGGC ACCCCAAGTT TGTCAGCCAC TTCAAACCGC GCCATGTTTT GATTTATATA
    50881 TAGGTCATAC AAAGTTTCTT TTTCGATTGC CATATTTTGT TTTTCCAATT TGTTATTTAT
    50941 TATTGCTATT ATAACATAAA AATTCTTAAT TACAAAAATT AAAACATATA TATTCAGCAA
    51001 TTTTAATCAG TTTTTATATA GCATATTTAT GAGTTCTATA AGGTATAAAT GACCAAATGA
    51061 GAATACAATA ATGGCAAAAT TTTCTCCTAT ACATGAAGTT ATCGAAAACG CTATAAATCT
    51121 TGACCTTGCT AATCCTGGAT TTTTAATATC TGAGAAAGAA CAAGGGTTAA AAGATTCTGC
    51181 TATCTATATG GGCTGTCTGG ATTATTATCG TTGCTGGCCT ATGAAAGTTA GAATGGCAAG
    51241 AAAATATGGA ATGGACGGCG GACAATATAC AATTCCATTT GATGCTGTTT TCAATGAGGG
    51301 TGTGCCACGA ATTCCAAAAG AGCAACAAAA ATATGCTTAC TTTTTGGGTG TAATGAGAGT
    51361 CAATAAACCA TCGTGGAATC AAATGTCAAA CCCAAACAAT TTTGATAGAC AATTACTTGG
    51421 TGTGTCTATT CAGCCCAATC AATACGACCC ATTAAAACAA ATCACTTATG AAACTTACGA
    51481 GGATTTATCA ACAGGGCAAC CACAATTTGA TATTGACCGC ACGACTTCAA CCATCAACGT
    51541 TATGTGTCCA TTTGGCTTAG GTCAGCTTAT TTGGGATTTT GCTGTTGGTT TTACTAATCC
    51601 TGAATATGTT GAAATGAGTA AAGTAGATTG GTTGTGCACG TTTATTTCTT ATCGCTTTAT
    51661 TGAATCTATT GTTCAGGCTC GCTCAGGTAT AAAGCTAACA AATGCAGGGT TTGATGTTTC
    51721 TACTGCTGCG TTGGAAGAAA GATTGGCGTA TCTGAGAGAA AAAGTTGGCA AAATTAAAGC
    51781 ACTATCCATT TCTTATCTAT GCCAGTGGTC GTAATAATAT GAGAAAGACT TTTGTAGAAA
    51841 CTTTAAATGA GCAAATTGGA TTAGATGAGC TGAGAAAAAA TGGTTATCGG CTGTTTGAAT
    51901 CTATTGAAGA TGTTCTAGGC ACGTTATCTG ACAATCCAAA AGACTATGAA ATAAATTATA
    51961 TAGCATATTT TAGTGATGAC AATGGCGCAG GAGCTTTTGT GTCAGATAAG TCAATTTATG
    52021 TGAACAAGCT TGGAGAAGCC ATTTGTGAAA TTCACAGGAA ATATTCAGAT TATTATGGTG
    52081 AAGAACTTGA TAGCGTACAT GGGGTGGAAG TCTTAAGAGG CCAGTATACA CTGGGCAAGA
    52141 AGTTTTTAGC ATTTGACACA TATGATTTTG ATTTGGTTAC ACAGAATGGA ACAGTTTTAC
    52201 AATATGCTGG TTTCTATGAT ACTTTTGAAG AGATGATGGC CAATGCGCTG GAAGACTATG
    52261 TAAGAATACA AAATGCTGGA CTAGATAAGT ATATAAATGA AGGTGCAGAG GAAGAGTCAG
    52321 AGTTTGAAGA ATATCGCATC CCATTTGCAG CATATACATT AAATCAGCAT AAGTTTTCAA
    52381 ATTATCTTTT TGCTGGAAGT AATCCTTTAT CTGATTCTGA TGGCGAATAT ATAGGACAAA
    52441 CAATACCGAG AAAACTCCGC GCAAGACATA AAAAAGACGG AATAGGAATG TCGTGGAGTG
    52501 ACCATAAAAA CAATGCATAT TCCGTTGCCG CCAAACTTCT CAAATATGAC TCTTTCAACT
    52561 ACGAAGACAT GGAAGAAAAT TGGAAAATAT TGAAAAAGTA CGGTGTCTAT GAAAATGAAG
    52621 AAGATTTTAA GAAGCACGCA TTAGAGGATT TTGTAAAACT TAAGGGCAAT GAAACAATAG
    52681 TCGAAGGGAA AGGTTTTAGA AGTGCTGCTT TGGGTCTTGC AATGTTGGCC GGACTAGGTG
    52741 GTAGTTATAA TATGATAGAT AAGACAAACC GCTTCAATGA GCCAAGCATT ATGACGCAAG
    52801 ATACGGTTTA CAATGGGGAT GTTTTATTTG CTAAACCTTA TGAACTAAAA CACAGAGTAG
    52861 ATTATTTAAA TAAGAATGGC AAAGTTATAT ATAGTTTAGG AAAGGGAAAT TTATCAAGCC
    52921 GCATCCATAA TCCTGGCAAT CTTGTTGTAA ATAATTTAGA TAGTGCAAAG AAAATAGGGG
    52981 CAATTGGAAT TTGGAAAGGT AATGGAAACA GATATGCAAT TTTCCCTGAT GATACAACTG
    53041 GCGAAAAAGC TCTAAAAAAC TGGTGGAGAA AAGGCGATAC ACATTTGACG GTTAGAGAAA
    53101 TGCTACCTAG ATTTGCTCCA CACTATGAAA ACAATTTAGA AAGTTATTAT AAAACCTTAG
    53161 AAAAATTTGA TGTTCCACTA GATAAAAAGA TTGCCAAACT GAACGATACA GAATTTGACA
    53221 ATCTAATAAA TGGCATAAAA CAGCAAGAAG GGTTCAACAC AAACAAGGCT GAATATATCA
    53281 CAAAATACGC CGGTTAATCA TAATCCTTCC TGTCGTTTTT CAAAAGCACT TATTGCTTCG
    53341 CTTTCTAAAT TTCCCAAGCA ATCAGCCATC GCAAGAAGGT CCCCACGCAA TATGTCATAT
    53401 GTTTCCTGCG TGATAATTTG CTGAGTCAAA AGCGCCAGCA AAACTCCTCC CATGTGTTTT
    53461 ACTGCTCCGT TATTGTTGGC TTTTATTTGT TCAATTCTAT TAAAAAAACA TGTTTTTGGT
    53521 GTCATTATAT TTCTCATTGC TTTTCCTTTT TGTTTGAATT TTTACTTTTC AGCTAACAAA
    53581 CGTTCTACTT CTTTTTCCAA TGCCTCATTT TTCTGCTTAA GTTCAACAAG CTCATCATAT
    53641 TTAATAAAAG TATAATTATT GAGAATAGCT CCACCTGCCC CAGATATGAC GGCATTCTCT
    53701 AGCTCTCTTT GCAACCGCAC ATTTTCACGC TTCAGCTTTT CATTTTCTTC CTGTAGCTGT
    53761 TTTTCTTTTT TATCTTGTTC AGCTGTTTGA GTTATCTCAT TCAGACACGC AACAACATCT
    53821 TCATAAATCA TTCTGCATTC TACATTGTCC AAAGAAAAGT TCATCGTGTC AGCATACCTT
    53881 CCCCTGTTCA AAATGTTTTT AATATCATTA AGATTCGTTT TGCAATACTC CAGCATCTCC
    53941 TGCGTTTTTT CATTATCTGC AAGTTTTTGC CAAAGTTCAA TCGGCAAATG ACTATCTTTG
    54001 TATTTGCACT TTTCATTACT CCAAAGATGT CCCAATTGAG ATGAGTCCAT AAAGGCAGGC
    54061 ACCAATTCTG AGTTACAAAA TGGACAATTC ATGACTTATT CCTTATTATT ATATTGTTCA
    54121 TTAATTTCTA TTATTTGGGA GTTACAAAAT TCAACAGCCA AACAATCAAG ATATTCTTTT
    54181 TTATCCCACC TAATAGCTTT ATTTATATCT GTTGTCCACT CTTCTATTGG TGTCATTTGG
    54241 TCGCCAGCTT TTGCAGGATA ATAAATCAGA TTGTCTATAC CCTTTACCGA AAAAGTGTAA
    54301 CATGTTGATT CGTTATGTTT TACTTCGTTC ATTTTTTATC CCTCTTAAAA TTTCATAGAG
    54361 TCCGAAATCC ATTCTGTAAT TTGGAAATGA ATTATAGACA AACAACAGAA AGCAATTCCC
    54421 AACAGCATAA ATGGCAACAA AATCCACCCT AATATTCCAA ACAATGCCAT TTTATAAGTT
    54481 CCCTTTCGGA CTGCTCTATG TCTTATAAAT CTTTTAATAA ATTTTTTTGC AAAACATTCA
    54541 TTCATTTTTA TCTCCTTTAT TTATCCAACA CAAGGAATGT TTGATTCTTC GGCTTTTTTC
    54601 TTACGAATTC GTTCTGTCTC CCCAATAAAA TAAACAAGCA TTCTTTGTAT TTCCGTCAGA
    54661 TTACCGATGG ATAGGTTTTC CAAATCCTGC GGAATATACT CAAAATCTCC GCCACCGTAT
    54721 TCGGTATCCA ATCCAATTGA CAATATTTGT TTATAATTAC TCATAATTTT CTCCTATTAC
    54781 CTTGTTTTAC CAAATATAGC TTCTAGCAAT TGTTTATAAC CGTATGAATT TCGTCATCAT
    54841 CAGGAGGACA AAACAACTTC TTTATCTCAT CAAAATTTTT TATATTATTT TCAGCAATTT
    54901 TACCTTTTCT AGATGATATA CGAGCTTTTG CAACATTATC CGGTGTAAAT ATATAGTAAT
    54961 GTTTAAAATC TGCACCGTTT TGTTTTGCAA TCATTCTCGC AAAGTCTCTG GATTCTTTAT
    55021 CCCAAAAACC CATATCAAGA ATTACACTTT TACCATTTTT TAAATTTTCG ACAGTCTTGT
    55081 TCCACAAAAT ATTCATCGTA TCAGCAAAAC ATTTCTCCCA GTTTGTTTCA TAATCCTTCT
    55141 TTTCAAAAAT TTTTACGCAC CACTCATCAG GATTTAAACG TATTGCACCA ATTTCAGACT
    55201 CTAACTTCTT AGAAAATGTT GTTTTTCCCG CCCCAATAAA GCCATGTATA ATATATAAAG
    55261 TTGCTTTTTT TGTAGGATTA CTCATGCTTT TGCCCTATTG TTTTCATCCC CAATCACAAA
    55321 GCTTCAGCAA AATGTCTCAA TCCTATAAGG CTTCTTAACG GAAAAAGAAT AAACATTAAT
    55381 AGAATAAGAG GAAGAGCAGC AACTATTGTC ATTAAAGAAG CCACATATAG AATCAAGTTT
    55441 GCTATTATAC GTCTCATGAT ATTTTCCCTA TATTTGTTTT GTCAATTTTG CTTTTATTTT
    55501 GTCGTGGTCA ATCCACCATT CACCTGGTCT GCCATCATAA AGAGGTAATT TATCTTCATT
    55561 TTCAGCCAAA AGTGCCAAAA TATGCTTTAC TTCAGATGGG CCTAATTCAA CAATAACTCG
    55621 GTCAGCTTTG TTTTCTGTTT TGTCACCTTT TTGCGTAATT TTATTGACAA CACCAATAAC
    55681 TTCGTTTAGT TTTGCCTCTA TTTCAAACAA ATTCGGCTTG TGAAGCATTG AAGCTTGTCC
    55741 CCCTTGCGGT AATGGACCAC CAGTGTGTAT TTTTTCAATC ATGTTTATCC TTATTTGTTT
    55801 TTAACCATCC ATTTACCAAC ATCGTAAGAG GAAATGCCGC ATTTAATTTT GGCACAAATA
    55861 GGCAAATTCG CCCATTGTAG GTGTCAAAAT GTATCTTTCC GTCTGTATCA TAAAGGTCTT
    55921 TTTCTGTTAT TTTCATTTCC CCTCGCTTAT ACTTATTATT TCATATTATT ATTGATTTGA
    55981 CAACTTTTTA ATCTCTCTTT TATAAATGTC TTTTCATTCT CCTTTCAAAT ATTCATCTGT
    56041 TTGTGTATAT ACATACGATT TTGTTAAAAG TTCTACCAAA TCATAAGCAC TCATATTTTC
    56101 ACTTTCAATA ACTTCCATAT ATTGAAATGT TGAATTATAT CTAAATAGTG CCGGGCTTCG
    56161 TATCCATTCA CCACCGGCAA TTGAATGTTC TACATATCCA CCGGGATTTT TGGCCAAAAT
    56221 TTCGATTGCT TCTTCAATTT CAACTTTTCT ACAATCATTT ATTGAAATCA TCTCTTTTTT
    56281 CCACATTTTG TTTAATAAAT GGCTGAATTC CATCTATTAT TGACTGAATG CTTCTTGCTT
    56341 CTTGCGTCTT TGGTTTAATA TATGTTTTTA ATAGCGTATT CAATAGCGCA TTGCATGATT
    56401 CTAATGCCAA AAAGGCTTTC TTACCTTCAC TAAGCAATTC ATAAATGTCG GGCTCAAGGG
    56461 CTTGACAATG ACAAGAACAT TTCGGATTCG GGCAACAAAG CCGTCCAGTT TCATCTCCCA
    56521 GCCAAGCAAT ACACATTTCA GGCTCAAGTT CTGAATTACA ATAAGGGCAT CTCATTTCGT
    56581 TTCCTTTTGT CCTGTTTGTT TATTTAACTC CAACAGTAAT GTTTTGATTT GTTGGTATTG
    56641 GTTTGACATA TTGTGCTTTA ATAATCTCTT TGTAGTCTTC TAGCACAACC ATTTGATTGT
    56701 CATGCTTCAT AATGCAGCCA TACTGCCAAG AATACTCACC GCCCTACTTA TCGCATTCAG
    56761 TTTTTTTGGC ATCAATAACA AAGTTGAATG CCACATATGT CAACCAAGCA AGTATGCCAA
    56821 ACATAAATAG GTTGAAAACG ATTTCTCTAA TAAATTTCAT TTTACGTCCT TTTGTTCTAG
    56881 TGCTTTGTTG ATTTGGTCGT ATGCGTGGTG TGCAAATGTC CTTATGTCTA CAATTTGGTT
    56941 GCCATCATCT GTAAATTGAA TGTCGTTTAA CGCTTCTTTT GCAACATCCA ATGCGTCCTG
    57001 CGCTTGCTTT AATTGCCTTG CTAACCTCTC GTTTTCGGAC TGACGAACAG ATATGCCATC
    57061 GAAGTATTTA TCAATTTCAC GTTCTTTTGC CTTTACTTTT TTAACACAAC GGTCTTTTAC
    57121 AGTCCGTAGT TGATGTTGTG CTTTTTTACC ATCTATAAGG TCTTGCCAGA TAAATTTGGG
    57181 CAAGTCTTCT TGTTTTGCTG GACACAACAT ATTTGCACAG TAAAAACGTC CATCCCATTC
    57241 TTTCAGGTCT TCGTTACAAT AAGGGCACTT CATTTTACAT CCTTTTGTTC TAGTGCTGTT
    57301 ATTTCGGTTA ATGTTTCTTT TGCCCTGCTT GCAAGGTATT CTGGTGTCGC AGACACTTCG
    57361 GCATCAAGAA TAGTATTCTT TAGTCTTTCT TTTGCCAAAT CCAATGCCTT GCGTGTGGAA
    57421 TTATATGCAT CGATTATGGA AACCAATTTC CAATGATAAC CGCCAGCAGT GCTTCGTTTT
    57481 CCAGAAATAC ACTCACCTAT ATGTGCCGCA TCTGTTTTTA TATCCTCGCC TGCTTCTGTG
    57541 TAAGAAGCAT ATATTTTTCC GGTTTCAATA CACATAACTG GTTTTGAATT TACATCTCTG
    57601 GCTCTATTAT ATCGGTATTC AGAATATTTT AACAAACCAG TTTTTGTTGC GTGTATAGCG
    57661 TTTTCACTTC TTGTGACCCA CTCCAAGTTT TCAATTCTAT TATCTGTTTT TATTCCATTT
    57721 ATATGGTTTA TTTCTGGTTT ATTGTCTGGG TTTGGTATAA ATGCCTGTGC AATTAGTCTG
    57781 TGCAAAAAGT ATTCTTTTTG TGTGTTGCAA TTACACAGTT TTACTCGCCA ATAACCATTT
    57841 AATATTCTGG GGGTCATAAA ATTGACTTTA CCATTTTTAT AAAGACGGCA AACTGTTCCT
    57901 TGGTTTGATA TTCTATAAAG CCCTTCATAC CCAACAACAT CTTTCCACAC TTCGTCTTGC
    57961 TGCTCTGTGG CGGTGTTTTT GTGTTGTTTT TCTTCCATAA GTTTTATAAG TTCTTGCCAT
    58021 AGGGTATATT GCCCCATAAT ATGATATAAG TTGCAGTTTG TATTATCACA ATAATGCAAT
    58081 AAAAGGAAAT CTCCGCCGCC GAATTCTTGC AATTCCGCCC CACAGAACGG ACATTTAAGT
    58141 TTACTCATTT TTGCTCTCCT CTGTATCTTG TCATGTTATG TCTGTAATTG TTTCGTATTG
    58201 TTCTATCCTT TATGCTCTTA TTTTAGCTGC AATAGATGCA ATACCCACAA GTGTAGCTGC
    58261 TTCAAATGAT ACCCAAACTT TAATAGTATA CAATAACATT ACCCACAAAC AAACACTCAA
    58321 TAATTGCGTT AAAAAATCTT GTATTGCTTT TTTCATAACT TATCCTTTTG TTCTGTTTTG
    58381 TGAAATCCTA ACAAACAGCT CTTTTATCAC CACAATATAC TACAAAATAT CCTTTTTCTC
    58441 TCAATTCTTC ATCAGACATT TTAGATATTT GTGCTGCATC ATATACTACA TCGCCTGGTT
    58501 GACCAGGTAG TTTAGGTGTA GGCGCTAATG GATTAAACGG TTGTTGATAT GGTGGTAAAG
    58561 GCTGAGGCCA CTGATACATA TTCTTAGCCT CCAATGCCGC AATTCTAGCA GATAATGTAG
    58621 CATTTTCTTC TTCCAATGCT AATATTCGGC CTTCTAATTC TTTGATTCTC TTTTCGGTTT
    58681 TATATTCGGG ATTATTTAAT CCTTCTTCAT GTTTTTCGGC TTCTGCTTTA ATAATAAACA
    58741 CTTCACCGTC CGAGCATTTA TAAGATTTTA TTTCTTCTAC TTTCATGAGT TTCTCCTTTA
    58801 TGCTGCTAAA CCTTCTCGAA TGATTATTAT GTTCTTATTT TTATGTAATC CATCAATAAT
    58861 ATAATTATAA GCATTTGTCA ACGCGGCCCA GTTGATAAAT GTCCAATTAT CCCAAACGCC
    58921 AACATCTTTA TACATTGATA AAATATTATT AGTATAATCG CATTTTATTT CAGTAATATT
    58981 ATCTAGATTA ATTATTTCTG TTGTTTTATT GCGTTCAAAT ACAACAAACA TTCTATACTC
    59041 CTTTTATATC TTTTAATATC CGCACCAAAT TAAACTATAT TTATCCCAAT CTATTGATTT
    59101 ATATAGATGT ACTAACTCCA ACATAGCACA TTCATAATCC CAAGAATTCG TAATACTAAA
    59161 TTTATCATCT GGATTAGTAT TCAGAACATA ATCTAAATCT CTAACATGAT TTTGTAATTG
    59221 GTTTTTTATA TCATCTATGT TTGCTTCTGA TTTAATAAGG TTGTTCCAGT ATTTGACAGA
    59281 TTTATCTTTA TAATGTTTTG CACATATAAT TAAGGCTTCT GGTTTAACAT TAAGATAAAG
    59341 CTCATCTTCA TCGCCAGATA AATCTATAGA ATCTTTTACT ATTTCTTTTT GTATATCATT
    59401 ATCAAAATAT TTACCGCAAC AATGAATTTC TTCGGCTTCT AAATAATTTC TAACCTCCCA
    59461 ATCGCCTGGT TGATTATATC CAAGATACTC TTCAATTTCT TCTTGTGCAA ACTTTTGTTC
    59521 TTTATAATAT CCTTTTATAA TTTCTGAAGT AACTTTCATT TGTTCTTCAT GCGACAAAGC
    59581 AAGAAAATCA TCGAGCTTCT TTTTTTCTGC TATATAAAAA TAATTTCTAT ATCCCATATC
    59641 AACCTCCATT ATAATCTAAT CATTGTTCAT TTACCACATT CCATCAAACT GTCCTTCCAA
    59701 TCGCCTGCGA ACGCTGCGAT GTCAAACCCA TATAATACCG TGGCACCGCC TAGTTCTTCT
    59761 GATGCTGGAA GCCACTCGGA ATAACATACG AACACGTCAG GCTTTAATTT ATACCAAGCC
    59821 CACACGCCGT TCTTATCCAT CGCAACGAAT CCTGGCTTCA ATAGTGGAAA AAGGTCTTGT
    59881 ATTTTTATTT GTGCCATCTT TTACTCCTTT GTATCTTGTT TAGTAATTGC CGTGATTTCT
    59941 TTATATGCGA ACCTGTTCTG TTTTATCAAC GAACTTTTTT AACTGTTTTG CTTCCCAAAG
    60001 ATGGTGGCAT TTTATTGTGA CTCTACCAAA GAACGGTGGC GAATACGTAT AAACAGGTTT
    60061 CCAGCCAAAC CAGGTTTTAT ATTCAACAGT ATACCATGTT GGGCGACGCG TCTGCCAATA
    60121 GTTCAAACTG AATTCTGCTT CGGAGTGCTT TACAATTCGC GTTTTCATAC TTTTTCCTTT
    60181 TTACCGATGC TGGTAATATA ATTGTCGTGG TTTCCTTTAC TTTGTTGTTA TTCGCAATGA
    60241 TTGTGCTGGT ACGCGTTGTC CATCTACGAT TATCATACAT CCAGTTATTA TACCAACATA
    60301 TTCTGGGCTA AATTGTGCAT AGGAACGATA ACACTGAGCT CTATCTATTG CAGTCGCCAA
    60361 CCAAATAAGC CCCGCGGTAA TAACAACACA AAACAATACA AAACACGAAT AGGTCATATC
    60421 ATTGATTTTC ATTTTATTCT CCTTTGTCCA ATTGTTTTTA CACTTCCTTG TTTGCTAAAA
    60481 ATAGTTCGAC AATTTTTGAA TTGGTGTTAA TACTTGCCCT TACCTCTTTA GAAGATAATA
    60541 TGTTTTTAAG TTTTACTCCA TATATAAGGT CATCCCAAAT ATATACCGGC AAAGGCTTTT
    60601 CAAACGCTTT GCAATTATGG TTGTTGCAAA AATACACATA TGGGCTATCA ATAAGCATTT
    60661 CTAATTCTTT ACAACAGTAT GGACAACGCA TGAGTTATTC CTTTGTTTTC TCCGTTGCTT
    60721 CATCAAAGTG CGTAAACAGA TAACCCTGCT CCCAAGCAAA ATATTGAACA TTATCAAGTT
    60781 GTTCTTCAAA GGTTTTCCCA TATTGGACTG ATGTTTTGTC TGCCATTTTT GATACCTCTA
    60841 CGGCAAATGA TGAGGCCTCT TGTTTTAAAC GTTCATATTT AGACTCAAGA CTTGCAATAT
    60901 AAGAAATAAT TTCATCCGTC AAATCTAAAT CCTTTGGGCG TTTCAAGTTT TTTCTCAAAT
    60961 ATGCATTAAC ATTTATCTGA ATGGTTGTCA TTGTTAGTCC TCCTTTACCA TCCAAGCAAT
    61021 TGGGTCAAAA TCAATAGAAT ATTCTGCAGT TTGTTTGCCT GTATTTGCAA CTTTTCTCAT
    61081 GTCGTCTGTT AATTCTATAT CTAAACCCGG ACAAGTAACT TGACAATTTG GCTTAAAATC
    61141 ACCGTCACCA TCAACATAAA AAGCCACATA TCGTGAACGT CCCATAATTG CACACTCGTT
    61201 CCATATTTCA AAAAATGCTT TCATAGCCAA TGCTTGTGGC TTTGTTAATT TCATTGTAAC
    61261 TGTAAAATCA ATTCTTTTAT CGTTCATTGT TTTTCTCCTT TATAAAACCC TGCGCCATCT
    61321 ATTTTTATAT TCTCCAATTC CACCAAACAA AAAATACACA CGCCCACATT TCTTACATTT
    61381 GCGATGTGGA ACTCGTACAT GCTCGTGTTC GGAACCATTG GGGGATTCCC AGCAATCAAA
    61441 GTATTCCCAT TTATGTTGAC ATTTACTTTT CATGATTTTT GCATTCTTCT TTTTTACTTC
    61501 ACAACATCGA AAAAATATTG CGTTAGCACC CTCCTTCATA CGTTCTTCTA TATGTATTTA
    61561 TATCATATAA TCTTTTATCC ACCATTTCAA CAAATTCCTG GCGTTCATCT GGCGTTTCAA
    61621 ACCCAAATAC CTCATCCCCC GCGACCATTT TAATTTTTAA TATATATAAA CCTTCACCAT
    61681 ATACATAATA ATTCCGAGTT GTTTTTGGTG GGCAAACATT TTGAGCCTCC ATCCAAATTA
    61741 TGTGATTTAC ATTAATATAT TTATCTTTGA ATTTTATTAA GAAGTTTTGG GCTCGATATG
    61801 GCACCTCATG GTCACATGGC ACTTCATGGT CATCGGATAA TTCAACAATA TTATATTCAT
    61861 TCGGGGCCAA GTCCATCTGA ACTAGTTTGC GGAACACTTG CTCCTTTGAG TCCCCTTTGA
    61921 CGCTAACAGC TGGGGCCATA GGAAATAACG GGTTTGCTAC TGAAATATAT GTTGTCATAA
    61981 TGTTCTCCTT TTTACCACCA CAAATTATTG TAATATTTAG CAAATAAGTC TAAACCTTCT
    62041 CTTACTGAAT AATTATAATA ATCCATATCA GTGATTATAT CATTATATCT TGGATATGAC
    62101 CAAGGTGATT TATATGCTTT AATTTCTTCG GGCGTTAAGG TTTTTGTTAA TTGCTCGGCT
    62161 TTATCCTTCA GTTCTTTTTC AAAATCATGA TTATGATTAT CGTATTTTAT AATGTAATCG
    62221 AATGCCATAA TCATTTTGTC CAGAGTTTCT TTCCATTCTT CTATGCCACT AATTTTTTGG
    62281 CCAGCTGGAT ATTCTACAGT TACATCTCGA AACATTTTTA AACGAGGCAA GATAAACTCT
    62341 GCAATCGTAT AGCTCAAATT CAAAGTATCG CTTTGGTCAA ACCCATACTT CATTCGTTGC
    62401 TTGAGAAATT TCCAAAATCT ACGAGAAAAT ATTGTATTGC CGCTTTTATC TGAAATTAGT
    62461 CGTTTCAATC TCATTTTTGA TTCTCCTTTA TATTCTATAG TAATCTAATT CTTCATCTAG
    62521 ATAATGTTTT GATAAATCAT TGATTCCTTT AATAATTTCC TTTTTATCAT CTTCTTGTGA
    62581 CTTCTTTGTT AGACCCACAG ATTTCAAATA TACCTTAGCT TGTTTTATGA GTCCTTTTTT
    62641 AATGTAACTT GAATATACCT CATCTTCCAT TGGATTATCT TTCACTTTTT TGGCATACAT
    62701 GTAGTTGTTA CAGATTAAAT GTATGTGTGC TAGTTTATCA TGAGCTCGAA AATCATTTAT
    62761 ACAAGTCAAC AAATGAGTAA CATAACACCA CAATTTTTCA ATTTTATCAT TTGTATTATT
    62821 GAAAACATTC TCCAACACAA CATTGTGAAT TTCAGTTTCA TCAATCTTAC CAGTTTTCAA
    62881 TAATTTTAAC ATTTTTACTG GGATTTCGGC AAAAATTGGG TCATTTGCTG TAGGATAAGT
    62941 ATAATTTACA AAAATATCAC GATGGTTTTG AATAATTTCT TTGAATATTC GCATCGCTTT
    63001 CTTTTTGGTA AACACCCATC CAGAGTACAA AACAGTTTCA ATCGTTTTTG TCTCTTCGGC
    63061 ATGCTTTTTC CCTTCTTCTT CATTTAACAA TGTTGTAATC GTAATGTCGA AGAACACGTT
    63121 TGATGGTTTT CCATTCCGAA CATAAGATAC TTGCGAAAAT TTGATGTGAC CGAACTTACA
    63181 ATTAGCAAAA TAATATTTGG TATCCTTATC TCGTGTTCTA CAAGAAAAAG AGTCAAGTAT
    63241 TTTACAATCA GCTATTCGTG AGCACAACAT ATTACCCAAC CAACGACAAG GCTTTTGAAA
    63301 CGGCAAATAT GTATAAACCT TTTGAAAAAA TTGACAAATA TTATACTGTA ACGACCGATA
    63361 TACATCTTTT TCAAAACCAA ACTCTTTGAT GAATCGTATT GGATGACAAA TCGCTCCCAA
    63421 TATTTGATAC TTCGGTTTGT ATGAATATAA GCAATCTAAT GTAAAGCTCA TTTTTTCTCC
    63481 TTTTAATTTT TATTTGTTTC TTATTGCATC CCCAATCGTC TTTGCCGCAA AAAGGGCTAT
    63541 CAACATCCAA GCAAGGGGCT TTAAAATATG ATTAAATATC CAATAAGAAA TCACTCCGAC
    63601 ATGATATATA AATTTCCCAA CAAACATACC TCCAAAAAAC AACATACAAC CAAAAGTCTT
    63661 CCAAATATTC TGGTCAACCA ATTGATGTAA AAATTCTATA AAACGCTTTT TTGACACCTT
    63721 TCTAACATAT GTGTAATTTT TGTGTGCCAG TTTGCTTTCT ATAATAAAAT ATCCTTCTTT
    63781 GATTCTATTG CAAATTGCCC ACAATGAAAC AAACACGTAC AGAACAAAAA ATGCACCGAT
    63841 AAAGAATACA TTTCTCGTCC AAATTTTTTT GATATTATCT TCTATAGATT TGGTTCCATC
    63901 CATTACGTTA TAATAAGTTA AAAACGGTTC TTGGTCTTTT TTCATTATTA ACCCTTTTAT
    63961 TTAAAAACAT TATAACAAAA ATTTTTCTAA TGTCTAATTA AATATTGTTC TATTTATTAT
    64021 GAAAAATTAC ATTTATATGA TTGGCAATAA TTTGGGAGCA GTAAAAGTTG GGGTGAGCAA
    64081 TAATCCATCC AGACGCGTAA AACAACTTCA AACAGCAAAC CAAGACAAAC TTTCATTATT
    64141 GTTTCAGGAA GAATTTGAAT GTAGTCGTCA TCATGTTCTT CAGGTTGAAA AATTAGTACA
    64201 CAAAGACTTG GCCAGAATTT GCAATAAAAA ATCCGGGGAA TGGTTTTCAA TTACACCGGA
    64261 ACAAATCGAA CAAGTAAAAA ACACCATTAT CTGGCACAGA ATACGCTATG ACGATTGCAT
    64321 TATTAATTAG CATATTGATT GTCTGAACGC TTTTTCTTTG GTTTTGTTAC GTCTATTCCA
    64381 CGAGCACTCA TTTCTTCCAC ATAACGTCTA ATTTCAATGG ATTTAATCGC CAAAGCTTTA
    64441 TCATTATCCA TCCATTGCAG AATCAAAGCG ATATCTCCAA ACTTGAAACG AACACCGTCA
    64501 AACAACCAGC CTTCGTAATA TTCCCCAAAA ATTTTTTCAA TTTCATCTTC CGTTTTGGCA
    64561 TTACGAATTC TATTAACATC ATCTGTCGAA TCAGGAAATC TCTTTTCAAC ACAATCGGCA
    64621 ATATATTCGT AAATAGCCTT CTTTCTTAAC AATTTTTCAC TTATTTCCAA AAACATCTAG
    64681 CTATCCTTTT CTGTTGCCCC TTTGAATATT GCTATAAGGG TCTCTGCTAT TTTTATCGTG
    64741 TTCTCAATAT CTCTCATATG ACTGATTGAA AATATCTCCA CACCAACTCT TGTCCCCAAA
    64801 GAAAGTTTTC CCCCGGCAGT TTCAATCATA CCTTCAACTG CTTTCATTAT ATCTACAGAT
    64861 TGTTCTTGAA ATGTACGATA ACGATTCAAA AATTCATGAT ATAATTCTGG TTCGCGGTTG
    64921 TGCCAATACT TGCAAAAATC AGTCATCTCA TCTTCAGATA TAATAATTTT GCCATCAGAA
    64981 GTCGCAAACG CAAGTGGAAA ATCAATAAAC TTCTCCTTGA TGCGTTTACG AAAATCTTTC
    65041 AACACATTAT CATACTTCTT ATTACGCTTA GAAACCAATT TTTGCAGCGT CGTGAATATT
    65101 CTTTTCATTT TGTTCCTCTT TCAGTCCTTC CAAAATGTTT TTAACAGTAT ACTTGCCATC
    65161 TTCTAAAATA TCTAATTTCT TTTTTACAAC AGGAAAGTCT CCAGCGGCAA TATGTTTCAA
    65221 GTCTTTTGTA TCTTCTTCTG TGACTTTGAA CTTTTTACCG AAATATTCAT TAATCCCTGC
    65281 CTGAATATTT TTATGGTTCA TTTCATCATA TTTGATTTTG AAGATAAAAC GGCGCATGGA
    65341 AGCCTTATCT AACCATTCTT TCAAATTAGT AGAGCAAATA AATGGCAGGG GATGGTTTTC
    65401 CATACAAGTT AACATAGTAT TTACGCTTGA AACTTGAAAA TCCTGCTTCG CTTTGCTACG
    65461 GTCTGTCAAC ATTGAATCTG CTTCATCTAT AATTAAAATA GAGTTTGTGT CAATGGCTTC
    65521 CTGAAATGCT CTTTGAATCT GTTTTTCACT ATCTCCAACA AAACGACTCA ACATATCTCC
    65581 CGCTTTTTTC TTCAGCACGT TCATACCTAA TTCCTGTGCT AAATAATTTC CGAAATAAGT
    65641 CTTACCCGTA CCAGAATTTC CATACAATAA CAGACTATAT GCTTTTATCT TGCTTTTTTT
    65701 CAATTTTTCA GTCAGTAATT TCAAATCCGT AGAAGTAGAA ACCATGTCAA AGTTATATTT
    65761 AATTTTCTTT GGCTTTTCAG ACTTTGTTGC CTCTTTTTCT TTTGGTATTT GGGTCTGATT
    65821 TTGTACACCC AATTCTTCAG CGATTTTCTG CATCAGCTCT GGTGGGAAAA TATCGGCGGC
    65881 AGAAAGAATT TTTATAGACA CATTTGGGTC AAAAGGTTGT TCATTTGGTT TTTCGTTTGG
    65941 CATTTTTTCC TCCATTAGTT GTTTTTTATC ATAATCCAAG CAGCTTTCAT CATACTTTTA
    66001 CAATCTGCGA TGATTTTTGC TTTCTTAAGT GAGTAAGTGG AAAACGTGGC AATAATCAAG
    66061 TTTTGCGTTT CCAGACCAAA TCTCTTGTTT TTTATCAGCT TTTGCAGTTC ATTAAATGCA
    66121 TCATCTATTT TACGCAATTT TTCATCACAA AAGGTGCCAA AATTACAGTA AAAATTTGCA
    66181 TCTTTTTTAT TGATTTCCCT GCACACGTCC AAAAACTGTT GAGAGTCATA TTCCGTAATG
    66241 ACGTCCAATA TACCCTCAAA ATCCTTTTTT GACAATGAAT TCAGCATTCT TTCAGCTGCA
    66301 ATATTTATAT CACTCATTTT TATACCTCTG ACCGCAATAA TAACATAAAA AGCAATATTA
    66361 GCTAATTAAA TCTCATTAGT ATCCATAAAT TTATCCAAAG CAGAAACAAA GCACTCTAAA
    66421 GACCCTCTAA TTGTTGGGCA CAATTGTTCC ATTTTATCGG CGCTCATTAA AGACATTTTC
    66481 AAAAAAACTT GAAAATCATA TGCCTCTCTG GCATTCATCT CAATATCAAA ACGTATATTT
    66541 CTTTGGCCAA CACTCTTTGA TTTTACCACT GCTGGCAAGT TGCGTTTTAA AGTTTTCACC
    66601 GGCTAATCCT TTTATTTTTA CATTTTAGAT TTTATTCTAA TTTGGATGTT TTCTAAACTA
    66661 GAATTCATCA TTTGGCAAGG ATTATAGCAC TTTACGGCCA TATGTGAAAT TAAATATTAT
    66721 TCCAGTAATT CAATTTTTCA ACATCAGGTA AAAATTTGTT GGCAACAGAA AATACTTCCA
    66781 TGCGCCCTTC AGGAAAATTT TCATTTTTTA GTTTTTGCAA GTTTGTCCAC TTGGTTTTTA
    66841 CAAACTTTTC TGCAACTTCA CGAGAACTAA ACACTAGGCC AGACATTAAA TCTTTTCGAT
    66901 AGGAACAATA ATCTTCTTGA TTCTCGTAGT AGGTATTTAT TTTCCATTTT GTTGGGCCAT
    66961 CCTTTAGGCA TACTCTATTA TTATTATCAA GTTCAACATA TGCTTCTTTT GCCATGCCAG
    67021 AACGCTGATA AAAACCTCCT TTTGTTGGAA TCTTTACCAT GCGAATTTTG TATGTACCCA
    67081 TTCGATTCTC CTGCCTTTAT GTTTTTATTT GATTTTATTA TATCAACAGT AAAAAAAATG
    67141 TAAAGTTTAA TGTTTGTTTC AAAGGCTCAA GTGCAAAAGA TTAATAAAAC AACCGTTGAA
    67201 TGACGTAATG AAAAATAAAT TTACTAAACG GATGCCGAAT AAACCATCTA AACTCAGCCT
    67261 TGCGTAACTC TTTATATCTA TTAGGCATAT TTTCTTTATA AAATTTATTT CTTATCTTTA
    67321 ACAGCCTACA AATGTTTTTA CTTGCCTTAT GAAAGTTATG CTTTTTATCT CGAATTGCAA
    67381 CAGTATATAG CTTATTTGAA TTTCTTTTTC TCTTTTGAAC ACTTATGCTT AGAAATGGAC
    67441 AAACTTTAAA ATTTTTATCT TTATGTATTT GTACAAAATT TTCATGATGT TTTGCCACAC
    67501 TAATTTGTAT TTGGCGGGAA ATAGACTTTT TAGACATTTT TATTTTATTT TTGCGCAGAA
    67561 ACTTATTAAA TGCCTTTTCA TCTAGTCCAT TAGCTCTGCA AATTTCTTTT TTAGTATAAC
    67621 CAGCAAGCAT ATTGTCAACT ATTTTTCTAA CATCTGGCAT AAACACTCCT TTCATTTAAT
    67681 AAAATATAAT ACAAACAACA ATTAAAATCA AGAACAAAAA CAAAATATGT TGAAAAACTG
    67741 GAAATTAAAC CCTTTTCAAA GTTCTATTAG ATGATATACT GTAGATATAC CCAAACAAGG
    67801 AAGAATAAAT GATTCAATAT CGCATAAAGT CAAAGTTTCT ATCAACAATT ACCGAAACAG
    67861 TGCATAAACT AACTTTTACT GAAGATAATG TAACTGCAAC TCCGCCAGTT ATGGATGATG
    67921 AAGGTAATTT TGTTTCTGAT GTTGATTCCG AAAAAGAATT GAATATCACT GGCGTCGATG
    67981 TGGAAAAGAA AGACCCAGAA CAAGAAAAAT CTGAATTGGT TGCTCAAGCC GCAGAAAAAC
    68041 TAAAAAACGC TATCGATATT GCCGCAGAAC TTGATAATAT AATAAACTCA ATTAGAAACG
    68101 TAGATAATAA GCTAAATGTA TCAAATGTTT GGGAAATTAA TGACGAACAA AATGATGTTT
    68161 ACTTACAGTC GAAAGATGCG CATATTTTCC AACAAAATGG AAACATTCTA CTTTCTCACG
    68221 ATGGTAAAAT AGAAATTTTT CAAACAGTAC CAGAACTACA CGGATGGCTA AAACAAAATA
    68281 ATTATCCCAT GCCACCAGCT GTCGAAATAC ATGAATCCAA TGAAAAAGCA AAAGATGAAC
    68341 TAAAAGAATA TGAAGAAGAT GGTGCTGGTT TCTATGTTTT CGATAAAGAT GACAACGTTG
    68401 TAAAAGGCCC ATTCAAAACA AGTGACGAGG CCGAAAAGTG GATTGATAGC CTCAACAGTG
    68461 AAGAATCTAA ATGGTATTTA ATTGACTATA TTAGAGGTTG ATTATGAGCA ACATATTGAC
    68521 AGAGGGGTTT TCCAAAGATA GAGTCATAAA GGCGTGGATA AAAAGATTTG GAACGCCACC
    68581 TGACATCAAT TCTGCAGAAT TCAAAACATT CAATAAAGAA CTAAACAGAA GAGCAAACCA
    68641 AGAATATCAG CAAAAAATGG CTGGAAGTGA AAGCTTGGAC TCTTTTGCAC GTAAACTGGT
    68701 TCAAATAGCA AATAAAGCTC CAGATAAGTT TCCACAAGAA TTGTCTAATG CATTTTCAAA
    68761 CATTAGAAAA AAAGACCAAA CAACACTTAT AAAAATGATT TCCGAGGATG CAACAGTAAG
    68821 AAACAACTAT TCTCCTTGGT TAAATTTACT TACAACAATG TTAAACAGCG GAAAATCAGA
    68881 ATCTGTTGAT AAAGTATTAA AAGCACTAAT GGAGTCTACA ACAACTAAAG AAAGTAAATA
    68941 TCCTTGGTTG CGTGATTTAA TTGGCAAAAG ATTGGTCATG ACAGAGGATG ATTTTGATTT
    69001 GAACAGTTTG GATATTCCCG GCCTCGCTGC AACATCCGCA TCTGATGTAT CTTCAACTGG
    69061 CACAACAACA AACACAACAG ATACAACTAC CGATACCGAT TTTGGAACAG AAGATGGTAT
    69121 GACCCCAACA ACAGACGACA CAACAAATGA TTTTACCCCT GACGATGTTC CACATATTGC
    69181 CCCTGCGGGT GGTGGTAGTT ATGAACCGGC AGATGGAAAT GATGATGCAG ATGCTGTAAA
    69241 TTTTGACCCC AATGTCCCAG AATATAGGGT TATTGATGTT ATGTTTGACG ATAAGCATTC
    69301 CGAAGTGTCT CCAAAAGTAA AAATTCAAGA TGTAAAAACT GGAAAAATTG AAATTAAAAA
    69361 CCTTTATGAG GTGGATGTAT AATGAAAGAA ATTCTAACTC GTATATATGA CAGACTTTTT
    69421 ATCGAATCAG ACGTGTTATC AAACTTAGAA GACCCTGACC AATATTCTTT TTATGCCGCG
    69481 TGTTATGCAA ATAGAGATAT TGGATATAAC TTCGCAAATT GGGGGACAAT ATATCTAACA
    69541 GACTCAAAAG AAAAAGCATC AGAAATCTTA AAAAAAATCT CCGAACAAAA CAAACGTGAC
    69601 GGGGATGAAC TTTATCTTAT TGGGCCAAAA TATTCACTAT TAACGCCCTA TTTTAGAGAC
    69661 TTAGAAGACG GCAAACAAGT ATACCACTCA GAAAATGCGG TGTTTTTCAA CCCAGATATT
    69721 ATATTGAAGA ATAATGTGTT TCGTGGTGTT GGCTTTTATG ATACTTTTTC CGAAATGAAG
    69781 CGCAATGCCT TGGATGATTA TACAAAACTA AGCAAACTAC TAAACCCAAA CAAAAGTAGT
    69841 GAAGTTGAAG AATGTTTTGG CGGAGGTGCC GGAGGAATAA CAACAGCGTC TTTTGCCCCA
    69901 GCAGCTCTTT ATACAGTATA TCCTCGTCCA AGCAAGAAAA AATCAAAGAA AAAGAAATGA
    69961 TGCCAAAATA TTCAATCCGC AAACTTATAG AAGATGCTGT TACTGAAAAC CCAGAGTGGG
    70021 AACGTTTTTG TCGTCTAATT CTCATAATAA GCATGACACC AACACAGGCA ATTTGTGTAA
    70081 ACAATCAAAA AGAATTACAA AATATTAGGG ACAAACTAAA GAAAGAAGAG GATATTGAAT
    70141 TCGGGGGCCT TGCCATAAAA ACATTTTACA CCCTGGCAGC AGACTTTATT CCAACAACAG
    70201 ATTACGAAGA AATAAAAGAC GCAATAAAAA ACGTAAAAGA ACTTGGAACA GTGTCGATTG
    70261 ATAGAATGCA AGAATTTGAC GAATTAGGTA TAATTCACAG TAACATTAGA GATTTAATTG
    70321 TCAACTCCCT GAGAGATAGT GCCATTATAG AGAAAGCAAC AAAAGGGATG AGCAAAAAAG
    70381 AATCTGCAGA AGATTATGAA GACCTTTATC CTACAGATAT TGATGCAAGA AGAGAGTTTG
    70441 AACAAAAAAT AAGAAACGAG AGAAAAGGAA AACTTCAAAA AACCATAGAA ACAAAAGAAA
    70501 AAAACATTCA AAAAGCACAA GATAATTTAA ATGCTTGGCT GGACTCTATT GCATCTGATG
    70561 AAAATATAAA TCTTGTAAAA GTTGAAGCAA TAAGAAAAAG AGAACAAGCA AAAATAAATA
    70621 AAAGACGAGA AGAAGTTGCC CTTCTAAAGA AAACACTATC GTCTATTTAA TTTTATGTCG
    70681 AAAAAGGAAA TAAAATTGAA TTATCGTACA GTTATAACTC GTCATCTAAG GGAAAACGTT
    70741 GAACAAGATG AAGCTTGGAG AACAATAATT GCTTCGGTTC AAAATAAAAT ATTTACATGG
    70801 CTTATGTCAT TCTTGTCCGA TGATGAATTA AAATTTGTTG TCAACAAATG TATTTATGGA
    70861 CATTGGGAAG ACATTGGCAA CATAACAAAA GACACAGAAT GCAAAAAGCT AGAAACAGCA
    70921 CTGAAAAAAC ATTCGCAAGG ATTTTATACC GACCGTTTTA ATACTTCTCT GCTGCCGATT
    70981 ATTCTATTTT TCGTGGCAAA AACACAAGGG GCAGATTATA GTTTTTGTTA TGACCGCAAC
    71041 AATCGGCGTA TTGTATTTTG CGGACTTGAA AACAGTAATA AGATTACTTT AGAAGACATT
    71101 TGCAATTTTT TAGTAAACGC CTCCGCTATG CGTCATGAGA TTTTTCATCA CATGGCAAAC
    71161 CTGAAAAGCA ATGGCAATAT TCCTGCGGCC CCAAACCCGC AAAAACAAAA AGAGTATGTC
    71221 AATTCTACAA GCGAAATGAA TGCATGGCTT GGAGAAATAA CGAGTTGGTT AGACACGGAA
    71281 ACCGATTTTC AACAACGACC AATGTTTCCT TATCTCACGC CAAATCAAAG AATTGAAAAA
    71341 ATAGTTCGAG AAAATCTTTT AAAAGACGAT GAAGAATTAA AAAACACAAA AGATACACGA
    71401 TTACAGGATT TTAATCGTTA TATTCGATTG CTTGAACCAC AAAATCGACA AAAATTCCTC
    71461 CGTAAAATTT ATGAATTTTT GCAATATAAG TGGAAAAAAT TCGTAAAAGA TTCAGAAGAA
    71521 AATCTCAAAG CATTAGATGA GTGGGCAGAA AAAGACGAAG GACAACGAAA ATATATAGAA
    71581 AGAATAAAAA GCGGTCAGGT AAAAAGGGAA TTAGAGGAAT ATATGGCTAA TCTTCCAAAG
    71641 GGCAAAGAGT TAGAAAAGCT CAAGAGACAA TTGAGGGAAG ACCTAAAAAC ATTCTTTGGA
    71701 CGTATAACAA TCAATGAAAC AAAAAAAGAA GATTCAGGCC AATAAGAACT TCAAGACACC
    71761 TAAAAATCCA ATATTTTAAT TGTTACTCTT ACCCTATAAA GTTTGAGTTC TATAATATGT
    71821 CAAAGTCACA ACAAGGTTAT TCATTATGTC AAAACAGTTA CTTATAGAAA ATTCAGAATT
    71881 TATTACAAAG ATTGTTTTGG ATAAGTCTCT AAAAGAATCC ATGACAGTCG AAAAAGGCAG
    71941 CAATAATACG TTGATTGTAA AAGGTGTTAT TTGTACCCTT CTAAATCGCA AGAACCAAAA
    72001 TGGCAGAATT TATTCAACAG AAGAAATGCA AAAGGCCATT AAGGAAGCAG AACATGCAAT
    72061 GGCAACCAAA CAACTACTTT GCCAAGCAGA TGAACACCCA GAAGGGAGCT TTGTTGCGCC
    72121 AACTCATGCA TCTCATGTTA TTACAAAAGC ATACATTAAA CCAAATCAAA AAGTGTTTGT
    72181 AGAAGGTGAA GATGGTGTTT TTGATGTTTT GTATATGGAT ATTGAAGTTT TAAACACGAC
    72241 AGAAGGAAGA AATCTACAAG CCCTATTGCT ATCGGAATGC TCAATCGGTA CTTCAATTCG
    72301 TGGTTTGGGA GATATGCAAG GCGACCAAGT TGTGAATTAT GAATTGTTAG GTTTTGACTT
    72361 TGTTTCCAAC CCATCATCTG GCACATTTAC AAGAACACCA GTACACGAAT CCGTTGTTGA
    72421 AAGTGTTACA CCAAACGAAA AATCAGAAAA ACAATTAGAC GAAGCTACAA AATTTACTGT
    72481 TTCAACCTAT GCTTCTAACA CTTCTCATGA TTTACAACAA GCCATGGAAT TTCAGAAAAA
    72541 AGCAGCTACT TCTCTAAATT ATGGGACTAT TACAAACATG GGAACGAAAA TGGACCAGGA
    72601 AATAGACCCA AAAACTGGAG CAGAAAAAAC AGTTGGAGAA GTTGAAGTAG AAACAAGTGA
    72661 TGAAGTAAGC GACATGAAAC AGGCTTTGGA AATTGCTGGT CGCGCCTTTA CTAACCCTGA
    72721 AAATATCAAT GTTACTTCTA TTACGATTGA AAAAGTAGAT GAAGATGATA TGAAAGACAG
    72781 TGTGGTGCAA GGTGAGACTT CTGACACATT GAAAGAAAAT GAAAAGTGGG TATTGACTAT
    72841 TGATTGTGCT GATGGTATTG CTTATGTTCA AGATTTAAGA GATAACACTG AATATGCTAG
    72901 TGATTGGGAT ATAACAGAAG ATGAAAACAT GGCGGCTATA TTTGACTCAG AAGAAGCCGC
    72961 TAATGAATTC AAAAACCAAT TTATAATGCA AGGCAGGAAT GAAAAGCAAT TACCAAATCT
    73021 AAATATGTTC CACGCAAGAA AACTAGAAAA CACAGAAGAA GTAAGAGGGA CAACACTAAA
    73081 AGAAGACCAG TTGGAAGTTG GTACGTGGAT TAAAACAGAA TTACTTGACC CAGATGCTGT
    73141 ATATTATGTA GAAGAAGTTG CAGATGATTA TGTTGTTCTG CGTAAGTATA CAGAAAATGG
    73201 CCCACGAGTA AAACTTGAAT TAGATGGTTC ATACTTCTTC CCATTCAAAG TCATAAAAGA
    73261 TGATGAAGAA GATATTGATG ATTCAGAAGA AAACGTTCAA CTGATTCCAG AAGCTGTTGA
    73321 TGATAACGAC GACTCAGGCC TAAAAGTAGA TGATAATAAA GTAATTTTAG ACCTTGATGA
    73381 TGGCACAGAA GTAACAAAAG AAATGGACAG CGAAACCCAA GCTAAACTAC TAAAACAAGG
    73441 CATTATTGCA GGAAAAATTG ACCCAGCAGA AATGTTTAAA GAAGATGCTG ATTCTGTTTG
    73501 GGTGTTAAGA GTTGCCGGCG GAGATAATAA AGGACAATAT CTAACTGGAG ATGACTTGGA
    73561 TTGGACATTA ACAACTGATG AAAATCAAGC AAGAGTATTT CCAACGCAAG AAGCGGCAAA
    73621 AGCATTTCAA TTCAACTTTG ATGCTAATTA TTGGATGTAT GACGAATTTC TAATCTCACC
    73681 AATCGTGCCA GAACAGGTTT CACTAGACAC AGAATCAGAA ACAAGCACAG AAGTAGAAGA
    73741 ATGCGGAAAC AAATGCGATT CTGAAGATGT TTGTCCTTAT TGTGGTTCAA AGAAAGAGAT
    73801 TTTGTTCAAT CAGGAAAGCC CAGCATCAGA CCCATATGTG CAAGAACCAA TTAGAGAAGA
    73861 TGCAAAAGAT TTAATGGTTG TACTGGGAGA CCTAAAATAC GATGTGGCTC CAGATTCTGA
    73921 ATTCGAAGAC GACCCAGATG AACTTGAACG CATACTTTGC AAGTTGCCAG ATACTCTTAC
    73981 AATTACATTG TGGGGCGCCG ACATTCCAAA AGACGACCCA ATGGGGTATA TCGTCAAAAA
    74041 AGCAGCGGAA GAAACAGGGT TACCAATAAT TGATGCTTCA CTGATTGATG TGACTGAGTT
    74101 GGGAGAAACA GAAAATCAAC AAGATGAAGG TGAAGATGCC AAAGTAGAAG AAAATGCAGA
    74161 CACACATTCT ACTATTGATT TGAATAAGGT ATCAGAACAT CTAGAAAAAG TTAATTCCCA
    74221 CTTAAATCAA TAAAAATAAA CAGTTCTATT TTATACAAGA GCAATGTATC AAAATGCTTG
    74281 CTCAAAACCA AAATTGCTAG AATATAAGGA AAAATAACAT GACAAAGCAA GAATTGATTG
    74341 AATCAGTCCG CGCAAAGAAA GAAGCCGCAG ACGTAAAAGC ACAAGATAAT GAAACATTGA
    74401 AAAACATCGA AGTCAAAACT GTTGAAGATG TAAAACCTGC AGAAAACATC ACTCCAGCAG
    74461 ATGTTGCAAC TCCAGAACAA AAAGAAGTTG AAAAAGCAGT CGCCGCAGCA GTTGAACCAG
    74521 TTGTTCCAGC AGACGAAGAT GGCGTTTCAA AAAATGGTGG TGAAGCCGAA ATGACAGCTG
    74581 AAACCATCGA AAGCGAAAAG AAGAAAGAAG ACAAGGCATT TCAAGACATT GTCAACGTAA
    74641 CTGGCCGCAC TTATGAAGAA AATGCTGAAG TTCAAAAAGA ATTATTGACA AAATTGGACG
    74701 AATCAATCAA AGCAAACGAA AAATTGAAAT TGGATATGGC GCACGTTCAA TCCGTTTGCA
    74761 AGGAAGCTTT GGCTGCTCAA CGCAAACAAT TTGCAGAATC AAGCGCAGAA AAGACAGCTC
    74821 AATTGATTGA ATCAATCATC GCAATCGGCG AAGGCATGGA AGCTGAAATG GCTGCAGAAA
    74881 TCGCAACAAG CAAAAAGAAT TTGGCAAAAG TTGAAGCCAC ACTAAAGGCG TCCAACAAAC
    74941 TAAACAACAT TCTTCGTGAA GGCTTGATTG CAAATCGCGC AGAAAAGAAA ATGGTTCGTT
    75001 ATGAATCTGC AATGAAGAAA TTGACAAAGA TTGTTGCATA ATTTCTCCTT GGCAAAATAA
    75061 AAACCCAGAT TTATTCTGGG TTTTCTTTTA TACTTGTACG GTCTCAAGGT GTTCAACATG
    75121 TTAAGGAGGA CGGAAGGAAT TTTCCTTGAG ACCTCTATAC GGAAGCCGGA CGGAAATGTC
    75181 GAAACATTTG AAGTACGGAT TTTATCTTGC TTTCGTATAT GCTTATACTA TAAAACTTAC
    75241 ACATTCAAAA GTCAAATTAA AATTATGCAG ATTTCGGTAT GAAAGATAGT TTTACTCCAG
    75301 CTTCACAAAA CAATTGATTT GTCAAGTTTA TACTATCTTT CCATCTTTCT GGTATGTCTA
    75361 AATTCCAAGC GTAGACGTTT TTAATGCCAG ACTGAATAAT CAAAGAAGCA CAATGAGCAC
    75421 AAGGCGGCAA ACCAGAGACA TATAAAGAAC AATTATCCAA ATTCTGTTTT GCAAATGACA
    75481 TCGCATTCTC TTCGGCATGT AAAATTATTG GATACTTAAT TGTTCTATCC ACCAACCTGT
    75541 TTTCTGAATC ATCTACACCA ATTGCAAAAC CATTATAACC GGTAGAAACA ATACGCCTTT
    75601 TTTCATCAAC GATTACAGCA CCAACTTTTG TCGAAGGGTC TTTGCTCCAC TGTGCAATAA
    75661 ATTCTGCCAA TTCTAAAAAT CGAATATGCC ACTTGTTTTC CACTAGACAA CCCCTTCTTT
    75721 GTGCAATCTT TTTATTACCG CATTCAAATA TTCAACACCG GGGATAAGCT TTTCCGGTTC
    75781 TACCAAAAAT TGTTGAGCCC TTGCTGCGAC ATAAGAATAA TCCCCTATCC CTGAAACCTT
    75841 GTCAAAATAA AATTGGTAAT GCTCAAGTGT TTTTATTTCC TCTTGCGTAA TTATATCGTT
    75901 TGCTGCTTTT GGAAATCTTA AAGTGAAAAA ATTATCATTA TTATAGGTGA CAAAATCAAT
    75961 ATTATAGGAG GCAAACATAT CAAAACAAGC CTCCGTCATA ACCTTATAAA ACATCAACAA
    76021 TTTGTTTTTT CTTGCAACAA ATGGTGTTAT TGTTTCAAAC CATTGCTTGG GCCAGTTTTC
    76081 TATCGGTTCT CCAACAATTA TTCCGTTCTT CTTTTGTATA CACACTCCTA AATCAAAGAA
    76141 AGTTGCCAAA GAATGAGCGG TGTGTAGAAT ATAATCATAA CAAGAATAGT CTCTTGGAGT
    76201 AAAAAACCAC CCATGTACAT CATCTGATAC CGCCACAACC TCTTTACCTT GAAACTTTAG
    76261 ACTTTTTATT AGTCTTTCTA TTGGGGCTTG TGGCGTTATT TCTCCACTGC CTTTCTGAGT
    76321 ACCAATAATG TACAAAAAAA CCTTATCATA GCACTCTGCA GCAACCAAAG CACCGGCAAC
    76381 ATTGTTTTTA CGGATTTCTT TTTCGTGACT TAGCAAATAT ACATTTTTAC ACTTTTCTAT
    76441 GATGTCACTT GCGCTAAAAT GCTCTCTTTC TGTTGCAATT ATTAAAGTTT TATCATCAAC
    76501 ATGCTGTTCA AATATTTTTT TTATTATAGC AGTCAAAGAA ACATCAAAAC GCACAGTGTA
    76561 ATCATTGGAA GAAATGTTGC AAAAAGGAAG AAGAGAAACA ATGTGGTCAG TATAACTATC
    76621 AAAAATTTTA GCGTCAGAAG AAAAAATTTG ATTAGCACTT CTACCAGATT TAATTTTTGA
    76681 CAATTCATCT GGCGTAAACG GGTCTTTCTC CAGCCACCAA TTTATGAGAT TTGTATTTAT
    76741 GCTCACGATT GTTTCTCCTT TACCGATTGA ACCTTAATTT CCAAGTTCTT CTTTTATCAT
    76801 TTCAGCCGTT ACAAACTTAC GATTAGGGAA ATCAACCTCT CGTCTTGTTT TGTTTGCGTT
    76861 TTCAACCTGA ACAAAATAAC CAATAATACG GCTATAATGT CTAGTTTTTT CGCTTCCACA
    76921 ATGAATACAC TTCTCAAAAT TACCCTTTTC CACTTTGCCA CAATCAGCGC ATTCGGTGTA
    76981 ATAACAATTC AAGGCAAAGT GCTCCATTCC TTCATTTACG GCTTCTGTAA TAAGTTTTTT
    77041 TGCTTGGCCC TGTGTCAGTT TAGAATCAAC AGAAATATGG ACAATTGAGC CACCAGTCAT
    77101 AAGAGAATTA ATTTCACCAT CTCTTTTCAT TTTTTGATAA ATACTGTTAT CTTCCCAAAG
    77161 AGATGTCCAT TGATTTGCAT AAATTTTATA TTCCCCATTG CATATAATCG AATCAGCTTT
    77221 TGCCAATTTA GGAGCCATAG ATTCTCCAGG AATAGCCTCA ATATTGAATA TAATATTTTC
    77281 TTTATCTGCA GCTTTTTTAC ACTCATTATT GAAATATACC AAGAAATCTT TCATATAATC
    77341 AAAGTCTTTG TGGTTAAATT TTTTTGTAAG AATTTCTGCA GCCTCAACAT AACCAATACA
    77401 ACCAAAGGTA CTAAACATGT GGGTCATATC AATCCAACCA TTTGAAATCC AAGGTTGTTT
    77461 TCCCAACTGT TCCAATTTTA GAATCAAAAC TTTATGTGCT TTCAAAATTT TTGCCATACT
    77521 ATCAATTCTT TGAGATACAA TAGCTTTAAA ATCATCATAA GAATCTGCCT CATAAGCACA
    77581 GCGGGCAAAG TTTATAGTAA CAACTCTATG GGAACCCAAA GACACTTGAG AACCACCAAA
    77641 TGAATTTACT CCACCAGCAT AAGCTAAAAA GTCTGAATCT GAAAGAAGAC GGCAATTATG
    77701 CGTAATGATA CCATTTGCAA TTTGAAACAG GTGGTCTTCA GAACCAACTT CAAAATCATA
    77761 AACAAATGAA CCACTCCTTG TTTTGATTTG TTCAATTTTT TCTATTTTAA CGCCATAAAA
    77821 ATTTCCAAAA TCATTCAAAA TTGTAGATTC GCGTTTGTCG CCATCCCCCC CGTGCCAGTC
    77881 CTGCAAAGGT TTCAATTTTA CTTTATTATT TCCCAAAAAG TTGATAACGC AATCATTTCC
    77941 ATTACTTCCA TTGCGATATG AACATTTTAT ATTTAAAGAG TTTGCAACAG CAAGTAAATC
    78001 CATACCCAAG CCTTTGTTTG CAATATGAAT CGCGCCATAA TCGCTTCTAG AGTTGTCGCA
    78061 AGTATGTCCA TCGCCTTCCA CAAATCCTTC TAAAAATCCC AATCTAAAAT CTTCAGACAT
    78121 ATTAAACAAC TTGGAAGATA CGCGCTTTGT TGTGCACAAA TCACCATGTA AAAAATCCCG
    78181 CATCAAGCCG TGAATAGCCT TACTGTTTAT ACCTATTCTG GTTGCATTTG GCCATATCGT
    78241 AGATTCTTGT TTGCTTGTTG TTGCTCCAAA GTTTTCTTTT GCAAAATTTA TTACAAAATT
    78301 TTGCAAATCA ATTTCGTTTG TGTGAAAAGA CAGAGCAATG CAAGTATCTT TTCTTTGGTC
    78361 ATATTGACCC TCTGCACAAA ACAAACCGAC AAAACGACCC AAATCCCTAG AACCACCTAG
    78421 CGATGAAACA TAGCTTATAT TTTTAGAAAC AGGAATAAAA TCCCCCTCGC GCAATTCATC
    78481 TGCATGCAAT TCAACAAGTT TTCCATCTTC TATTTTTACA GATGGATGAT TCAAAGTTGT
    78541 ACTTATAACC AAACCACCCT TCAGTGTGAC CTTTTGAAGC ACAGATGTCT CATTGGGTAT
    78601 TTTAAATCCA TTTACAACTT TTACAAAACC ATTTGGGCCC ATTATTTCTA TATCTTTTAT
    78661 TTTATTTGAC ACATTCCAAA TATTATACAA TTGTTGCACC GTTACATGTT TTATAAAACC
    78721 ATCAACCTTG CACAATACAG GGGTTGTGGC TGCCAAACAG CACGAAGCGA CTTTCGACCC
    78781 TTCCGATGAA TAGATGTTAT AACGGGATAC ATCTTTTTTT GTAATATAAT TTAAAAGAGC
    78841 ATTGTTATCA CTTGAAAGAT GTCTTTTTCC ATTTTCATCT GTTGTTGTGG AAAGATTAAT
    78901 CGTTGTAACA GGAAACGGAA ACTGGAGACC CCCACGCAAC GGGTCACCTT CATCAAACAC
    78961 ATCAAGATAA ATTTCCTGCA ATTCTTCAAT ATAGTCCAAA ATAAATTCTT TATACGCTTC
    79021 TTTTGAATCT TCTAAATTAT TATCTTCCAC AATTGCAGCT TTTTTGGGGA AATACCAACC
    79081 GTAATTATCA TCATCAATCA AACCACGTAA TTTATCCCTA TCAAAACAAG AAACATTCGT
    79141 AAAAGGAGAC TCAACCGCAT TTCTAGAATA ATGATTCACG GTATGAATAA ACTGTTGAAA
    79201 ATGATTGGAC ATAGCTTTTC TTGTTTTTTT ATCATTTTTT AAGTCGTCCA ATGTAATTCT
    79261 TTCACGATAA ACGGCCAAGT GACAAACATC CATAAAAAGA GTTCCAACAG CAAGAGCCCC
    79321 AGCAACATTA AAACTCATTT CTCTAATTGT GTCACCCAAA ACGGAAATAT ATGTACTAAT
    79381 ACGATGTGCA GGAGAAGAAT GTACCTGTCC AAAATTTCTA CCCTCTGTAA CAATTTTAGA
    79441 AGCGTCTACA CAATAGCAAT ATGGAAGGAG TATTTTAGTC GAATCATTCA GCGCCAATGA
    79501 AAAATCATAC ATGTCGGCTG TACATTTTTT TGCCTCATTT TTTCCATAAA GTTCGGCAAT
    79561 TGTTCGATAA AGAAAATCAT ATCCAGCCAA CTTTTGATAA GGAAGAAACG ATTCAACACA
    79621 TACCCCTGTC ATATTCGTAT CTGTTTTGTT GGCATTATCA TCAATAGACA CATCATTTAC
    79681 AGTTTTAATG TTGCCAAATA CTTGCTTGGA AATAAACGAA ATAGGGTCAA AATTTTCAGT
    79741 AGAAAGCCCA TGTAGTTTTA GTATCTCATT GGTTTTTTGT TTGAGTTCTT CCTTGTCTGT
    79801 AATTCCATAT TTTGACTTAA GCGCTTTAGT CAACGCCTCA GTAACATTTT TTAGTGTACG
    79861 CGTAGTTGTG GCCTCAGTAA TGTCAATATC AATCAGCTTG TCCATTTCTT CTTGGTACGG
    79921 ATTTTCAGTA TTAATATCAA ATTCTGGAAA CTTTACTTTG ATTGCTCTTT TTTCTTCGGC
    79981 CATTTTATTC TCCTTGGTGT TTAAAATAAT AGCGTCCATT TGCTGATATT TGTTTTTCAG
    80041 AATGGTCATA TAAATTTTGG GTTTTATTTA CAAATTGAAT ATACTCATCA GTTTTTTTTA
    80101 CAGGTTGGAT GTTGTTACAA TCGAATTTTC CACACTTAAT GAATTTATAT CCAGTAATTC
    80161 CTTTTTTATG AACTTCTTCT ATCGAATATC CTGTGTAAAT TATAATATCA AAATCTTCAG
    80221 ACAACTCGTT TAATATTTTC TTTGTCGTAG AAATATTACA ATCATTCAAG CAATCTCCAC
    80281 CCGACAGCAC TACTTTATTT GTATTGTTGT CTTTGCATAA TTTTTTTATC TTTTCCACAA
    80341 TTTGCTTGTT CTTTTGTTCG CTAAATTTTT CATGAATTTT TTGCAACGCC GGATTCTGGC
    80401 ACCCTTTGCA ATTGTGAGAG CACCCACTCA AAAACACAAT AACTGCTATG TTTATTGGGT
    80461 CAGGATAATC TGAAAAAGTA GTATCATAAA AAACCATCGA CTAAAAAATT TCAGAAAGGG
    80521 TTTTTTCTAA TTCATCTTGT TTTACAACTT TTACATTTTC ATCAAATTTA ATTATAAAAG
    80581 TTGGAGCAGA TTTAATTGAA TATTTTTTAG CATAAGCCAT AGCATCAGCA TCTTTTCCAA
    80641 AAATCAGCTC GGAAAAAACC GCCGATGAAT ACTTTTCTTT TATTTTGTCA TATTCTGGCT
    80701 CAAATTGTTT ACAGCGAGAG CAATTTGGAG TTTTTATTTC AATTATTTCA ACTTTAGGCG
    80761 TAAAAATACT CATTATAAAT CTCCTTTTAC CATAATTATA TACCACCATA AAACAAATGT
    80821 CCAATTTAAT ATTTTTATGC GATTTTACCC GCTGGTATAC TATAGAACCA TCCGAAAAAT
    80881 ACACAACAAT CGAAGAAAAA GTGGCAACAA AAACAATTTA ATATAAGAAT TTTCAGTGAG
    80941 TTACAATGCG GTAAAAGGCA AAAATAAAAA ATGCCAAATA TTAAATCAAT ATCAATATCG
    81001 GCTCTAAATT AAATCGAAAA ATGTGTATAA AATGGTGCGA CTGGAGGGAA TCAAACCCTC
    81061 ATCTCAAGCT TGGAAGGCTC GTGTATTAAT CACTATACGA CAATCGCTAT AAATTCTGGT
    81121 GCCAGTTGTC GGACTTGAAC CAACAACCCT CTGATTACAA ATCAGATGCT CTACCAACTG
    81181 AGCTAAACTG GCAACGGGCT AACTCTTGGC TCAAGTGTAA AGAATGTATC TTAATTGCAC
    81241 TCTATATGTT TCACAGCTGA ACTAATGTTC TGGCTCGACA TACATTCATG GATATAGCCC
    81301 ATACCCAAAT TTTTTAAATT AATTGCAGCA TTTTCATCTC TATCAATCTG TGCTCCACAA
    81361 TTGGGACACA CCCATTTTCT ATCTTTAAGG GTCAAGTCCT TATACTTGTG TCCACAAATA
    81421 TGACAAATTT TAGATGATGC AAACCATTTA TCTGCAATAA CTAAGTGTTT TCCATACCAA
    81481 TCACATTTAT ATTGCAATTG TGTTATAAAC ATGCCATAAC CTAAATCTGA TATGGATTTA
    81541 CCTAGTTTCA ATGAACCACT CATGTTTTTT AGACTCAGCG ATTCAACAAC AATCACATCA
    81601 TTCTCTTCAA CCAACTTTCT ACTCAATTTG TGAGTAAAAT CAAGTCTTTG ATTTTTGATA
    81661 TAATTATTAA TTAAGTTGAT TGATTTTCTC AACTTTTTTC TTCTATTGGA ATGTTTTTGT
    81721 CTTCTTGATT CGATTTTTTG TAATCTGATT AATTTCTTTT CTTTTGATTT ATATCTTTTT
    81781 ATGTATTCTG GTGAATTACC AAAACTATCA ACATAAAAAT TAGACAAAGA CATATCTAAC
    81841 CCAATTACTT TGGAATTATT ATTTAATTGT ACTTTTTCTG GTAATTCATT ATTGTTTTCA
    81901 ACTAAAATCG AACAATAATA TTTATCATCG GGCGTTTTAG ATATTGTTGC ATGCTTGATT
    81961 TTTCCAACTA TTGTTCTTTT ATCTGAATAT TTTACTTTTC CCAATTTTTG TATTTTCAAA
    82021 TGTTTATTAT CAAATATACT TATAACTTGT GTTGTATAAG CTCCAAAATT TTGTTTTTTG
    82081 TGAAAAGTAG GAAATCCAAT TTTACCACCT TTTCTAACAC CAGATACTGA TTTAAAAAAG
    82141 TTGGTGTAAG CAGTCTTAAT GTTCATCTGA ACCCAGTTGA AAGCTTGAGA ATCTACTTCA
    82201 TTCATATATG AAAATTCCTG TTTAATTTGA GCAGGGGTTC TATATTTATA ATGATATAAT
    82261 TTTTCTCTGT TGTCTTTTAG TTGTTCATAA GCTTGTTTTC TTTCGTTGAG CATTTCATTA
    82321 TACATTTTAC GACAACAACC AATGGTTTTT TCAATCAAAA CCATTTGTTC TTTCGTTGGA
    82381 TAAAGTCTAA CTTTATATGC TCTTATCATA CTATTGCTTA TCTATATTTA TATAGAACTG
    82441 AAACTATTTT GAAAATAATT TCATAAAAGA TACATTACTT ACACTTGAGC CATTTGCTTT
    82501 TATATTTTTC CATCCAAACT CTTAATGCAT CTACAATATA TTTTTCATAA CACTTATAAC
    82561 CAGAAAAAGA GCTAAATTGA ATATTATAAG TTATTTTTGG ATTATGTCTA AGTGAATATG
    82621 TTGAAACTTG AATATACACG CCCTCCGCTG TTTTATAAGG ACGTCTTGCT TCAATTATCT
    82681 TTTCTTCATT TTTCATTGTA GTGTATTCCT TTTTCCTTGA TTTTTGCTTC CATGTCTGAC
    82741 AAATATTTAA GAGCTTCTTC AATGTTTATC GTGAATTTGT ATTTCTCAGT TGTTATAAGA
    82801 TATGATATTG TTCTAGATAA AAATTTCTTC CACGTTTTTA GTCTTTGCAA ACTATCCTTA
    82861 TCAAATGCAT TTTTGAAAGT TGTAACCACC CCAAAATAAT CCCAATATTT TTTGTAGGAA
    82921 GAACAATTTT CAAGCACGGG GTCTCGATGA GAAAACATTT GAACAATTCG CGTTCCTGAA
    82981 TATCCCAAAT TATAGAGATA AATTGCCGTC TCTCTCGCAT GCGCATCAAT TTCCACAAAA
    83041 TTTTCTAAAT ATCTCTTAAA GCCCTGTGAT GTATGAATAT TGGTATTTGC CGATAGCCCT
    83101 TTTATCTTAT CTCCACCACG TTTTGTTTGT TGTTTGTGCG TGTCTTCATG CATGCTCACC
    83161 GCAATAATTC CATTTGCCAA AAGTTCACAT TGATTATTGA TAAAATTTGA AAAAAAAGTA
    83221 TCATTAACAT AAATATAAAT CATTTCTTTG CTTGTTTTAT ATTCACCTGC AACAATTCCT
    83281 TCTTTCGGAT AACTATCAAC GACAGAACCA TAACCATTAT TATATTCAAG AAATGTTATG
    83341 CCCACATTTA GAAAATCATT GTTTAGCCTG TCCAATATGT TTTCTTTGTC TAAATTCTTT
    83401 ATGGCTTTTC TTGCACATTC TAAAGTGTTA TAAACCTCAT TTTTTGTGAA ATTTAAGTCA
    83461 TCATATTTTT CTGTCAATCC AAAACATCTC AATAAATAAT TTGTATGTTT GAATGACACC
    83521 GTCTCTACAA ATAAAGGTAT TATATCTATA AAATTCATTA TTTGATTTTA TCTTTTTGGT
    83581 AAGACATCAT GAATTCCATT GTGTTCCTTC AACTTTTTAC GAAGGCAAGA AGCCAGATTG
    83641 GTTGAACATA GGCCCGCAAA CGCTCTTAAA ACAAACAAAT GGTGGGTCGG ATAGGAGTCA
    83701 AACCTATTAA ATCATAAGAT AACGGATTTA CAGTCCGCCC CGACTCTTCG ACTTCGGCGC
    83761 CGGCCCACTG ACAATTTTGG CACAGACAGG GAGACTCGAA CTCCCGACCC CAAGAGTGAA
    83821 AATCTTGTGT TCTAACCAAC TGAACTATGC CTGCACGATT TTGGCAACTT ATTATTTAGA
    83881 ACTCTCAGAT GAATCTCTAT TTGTGCGTTT TTGAGTTCAA AGACGAATTA TAAACGACCT
    83941 TGTAGCTTCA TCACGCTAAT ACCTCTCGTA TCTCTTTCGT TTATAGTGTT GCCAACGCCA
    84001 ATATTTCTTT TGATGAGATG GGTTCTTCGA CCCATTTTTA TTAAGCCTTT GCCAGGACTT
    84061 GGTCTAAAAA TTAGACTATT TTTATTCCGG GGAATCCGCT ATGAGAACTG CCATATCTGC
    84121 CCTGATTACT CATTACTGAG AACTCCGCAT CAGATTCGCT TTAATACCCC GCCCGACTAC
    84181 GAATGCACAT AGCCTGCATT GCTTACTTAT CGTTTTCAGC ACTCAATCGT GCAACTCATC
    84241 AAAAATTTTA TCTTGCGAAA CTTCCTCCTA AGGTTTCTCA TACTTGGTGC AGGGAGTCAG
    84301 GAATTTAACC TAAACCTTCT GAGCGGAACT CAACTATGCT ATTTTTTACA CCACTCCCGC
    84361 GTATTTTTAT GATTAGATTA TAGTCAAACA AAAATCAAAA GTCAAGTTAA ATATTATAAG
    84421 TTGGTTTTGG ATAGCTTAAA TGAAGTAAGT AAAGTGCAAA AGATACATTA TTTACACTTG
    84481 AGCCTTTGAT TATTCTTGCA CAGAGTCATT ACCGTTAGTA TCAAACCCGC GTGCCTTCTT
    84541 TGCAAAGTAA TCCTCACTAT TATATCTCAA AGAGTCTGGG TCTGCATATT GACGGTATTG
    84601 CATTTTAGGA TTTTTAAGCC ATGTTTCAAA TTCACGCAAG TTATAAAAAA CAACATAATT
    84661 CAAACCGTTT TCTATGGCAG ATTTTTCTTT TTCTGGGTCG GTTTCTGTCC ACTGCTTCAA
    84721 AGCTCTTGCG TAAAATTCAT TATCTTTAGC TTTGTCCTTT AACCACTCTA CATCTTTTTG
    84781 GTGAGATGGG TTTTTAGGGT CATATTTTTT TCTGCCATGA GTCCAATGCT TCAAATACTC
    84841 AATAAACATG TCTTCAGAAG GAATATAATA ATCAACGACC CAGGGATGTC TTTCTTCGTC
    84901 TTTGTATTGA CGTTTTACTT CTCCATATTT GTCAACAAGC TTATCATAAA TATAGTCTTC
    84961 ATCTTTTGAT ACTGATATGC CTGTTTTTGG GTCACTTATA ACTTTTGATT TTTTCTTTTC
    85021 AACCATAAAG CCATATTCCA GCAAAGTGTC TTGAATATTA TCAATAAAGC GTGTCATTAT
    85081 TTTTTTACCC ATTATTACGT TTTCTATAAT TGAACGGAGC CAAGATACCA CCCAATGTGT
    85141 CTTTTGGATA GTTTTTCTTT TTGTCTTTAT TGTCTAAACC TCTTGTGCGG GGCTGTTTAA
    85201 ACAAATATGC CGTTGAATAA AGTTCTGTTT CATCTTGATG TGGATTTGCA TTTTCTGGTA
    85261 TCTTTTCTAT CCATCTTTTT ACCACATCAA TATCAACTTT ATTACTTACA TTTTTTGCTC
    85321 CATCAAGAGA GCCTTCATAA CGCTTAATTA ACAATTTTTC TTCATCGCCA GAGTCATTAT
    85381 ATCCTGTAAT TACCCAACGT CTTCCTTGTC TATCATGCAG AGGGGAAACC ATAAATTCAG
    85441 GGTCTATATT TTTCTGTATT AGATATTCAC GTACAGCCTT TCCTTGTGTG ATACTTTTTT
    85501 GGCTTGCTTG TTTTTCGTAA GCCGTCTTAA TTGGACGATA TGGATTATAC GCCTCTTCTA
    85561 CTTCTGAACT CTCTTTTGGT GTATTATATT TTTGTATCAT AACCTTTAGT TCTTCTGCCG
    85621 GCAACTGAAT TGACTGTTTG AAGTTTGGAT TTGTAGATGT TAACTTTACG GCTGGAGATT
    85681 TTGATTTATC TCTATCATCG AAGTCTGTAA CAATCCACTC ACTTCCATAT TGGTCAAGAA
    85741 TCGGTTCTTT AACATATTTT GGGTCTATAC CTACTGATGA TAAAAATTCT GCGTTTTTAA
    85801 CATCTTTTGG TTTTTCTTCT CGTGGAACAA AATCATCAGG ACGAGCATAT GTTGTTTGTG
    85861 TTACTGGTGA ATTCAGTTTT CTTGGTGAAG CTTTCTGTCT TTCAATCCCC CAAGCACTAC
    85921 CACGATTTGG AACCATTGTT GAAATACCAC GGATATCAAA AGATGTGCCA TATGCTCTTT
    85981 TTTCAATGTT AGATAATTCA TCCCAAAACT GTTTAAATGC TCTTCTTGTA GCTAAACTGT
    86041 TAGGACTCTT TAAACCCAAT TCATCTTTGT GCTCATTATA AAAATATTCA ATTTTTTGCT
    86101 GCCACATTTT TTGAGCATAT TCTACGTCTT GCTTTAGCGT GTCGACATCT TTGTGGTGAA
    86161 TCTCAAATTC TGAAACCATG TCCGAATTTA GTTCACTATC AATCATGTCT CTATATTGTT
    86221 CTGGGGTAAT TTCTTCTAGT GGAGCATCCC AATCTTTATA TTTTTGGATT AACAAATTAC
    86281 CAGAAGGGGC AAATGAACGA ATAATAATAA ATTTACCAGG CTCTATCTGC AAAGGTCTGC
    86341 GTTCAATAAA CCAATAAGGA TTTATATCAT TATCCAGAAG AAATCTTACC GTTTTTTTCT
    86401 TCCCTGCAAG CTTTGGCTTA TTCTCATCTT CTGGGGCTTC AAACATTGTG TCATAAACCC
    86461 TTTCATAAAA TTCTCTTAAT TTTATATCAC CGCATTCTTC AAGCACAGAG TCTAACCCAA
    86521 CCACATCATC ATCTATTCGG AGCGATTTTT CTTCTTTTGC TTTATCAGCT TTCTTTTGTA
    86581 ACGTCTTTTT TGCGGCATGT ACAGCTGTTT TATTAGACAA ACCATCTCCA GCGCGATTAA
    86641 TGTAATAATT GATACGCTTC AAAGCTAATT CTTCATCACC AGAGGCGTCA GAAAGTAGAC
    86701 CATCAACAAT TTCATCTGCA GATTTTGTAA ATAACCCTTC TGGTGTGCTG TGCTTTAGGT
    86761 CAACTTGAGA AACCAAATCA TCGTCAGATT CTGCAACTGC ACCTTGTTTT ATTACCAATT
    86821 CTTCTATATC TTTTCTAATT GACATTTAAA AAGGCTCCAC ATAACTTTTG GTTGGTATTG
    86881 GTGTTTTTGG ATATTGATTT GCCCTATAGA ACATTTCCAA TGATAATTCT TTACTTATTG
    86941 AATCATTCAG GGCATCCTTT ATTCTTTTTA GATAACCGTT ATTTCTTAGT TTTTTAAATA
    87001 TTAGATTTCC TTCTCCAAAC TCTCCATCTT TTGCCAAGGA ATTTTTTCTC ATTTGTCTTA
    87061 TAAGATTCCA AAGCATAGAT AGTTGATTAC GGTCTTTTGT TTCTATTGTT GTCTCTATTT
    87121 GTTGAACTAA ATTTTCATAG TCTTTTAGTT TTACATCCGG AATTTCTTTT CCTGCATTTT
    87181 TTGGCTTAAT TATCCATTCG TCATCTAGTA ATGAATAAAT TCCAGTAGAA ACCAAAGGAG
    87241 CATTTATATC TTCAACTCCA ACTTCAACTG GTGCGCCGTG AATCTTAAAA TTATATTGAT
    87301 TGTTGAATAT TTGTTTCTTT GCGTTGAAAA AATCGTTCAA TATGTCTTTA TCTATTGGCA
    87361 AATCTTCAAA ATCATAAACC AAATGAAGGT CAATATCGGA TTGGTTATTG AAATTATAAT
    87421 TTGCTAAACT CCCCGTTACA CGAATATCTG GAGTGACAAA CAAACCTAAT GAATCTTTAA
    87481 ATAACCCAGC TATCTCCAGT AGCTTTTCCC TAACATCTTT TTTTATTTTA CCATCTTCAT
    87541 CCCAAAGCTT ATCACTTAAC TTTGTATGTA GCTTTTCTTC GTTCAAATCA ATAAATCCAC
    87601 CCTGATTAAG AGATTGCATT GGTTGAATTC CTATCTGGTC GCCAATTAGT GGATTGTACG
    87661 GCCCTTTTGG AAAAGACAAT GGGAATGTAG CTTCTTTTGC CACAACTTCT TCTATCTGTG
    87721 GAATTCCAAT ATTATTTTTT TCACCATTAA AGTAAGCTCT CAAATCATTT TGCATATCTT
    87781 TTACAGAGTC TTGTATCGTA TATTGTTTAT AGAAGTTAGT CTTTGGATTA TTAGCATCAC
    87841 TTCCGAACAT TGTTGCTTCC AAATCAATGC GATATGGTTT TAGTGTAAGC AGCTCATCAA
    87901 TTCTAGCCCA TTGTGCGCCA GTTGGAAAAC CATTTCTTAG GGATATCTGA ACGAAAGGAG
    87961 TAGCAGAAGA GCCATATCCA ACTCTAATTG CACCATCATC CAGCATAGAA TTCAGAGTAT
    88021 CCCCAAAACT TTTCACATCG CTGTGATTGA GGTTCCTTTT TCCTTTGTCT CCACCAGAGT
    88081 CTTTTGCGGA CATATCAACC AGAATTCCAT CAGGCAATAT AAAACCAGCC TCTTCCCATT
    88141 TTTCTGTTGT GCCCAAATAA GAAATAATAT TGTCAAAACG ATTAGATTCT ACAACATACC
    88201 CCATTACAGG ATACATTACC CCACCCATCG TCATTATGCT TCCAGCGTGC TTATAAGGAG
    88261 TGTTTAAATC GTTTATAATA GATGCGCCAT CGTTTACATC TACGCTTTTG GGAAGCCCCT
    88321 TATAATCAAC TGGGAGTTTT TCGATATTCA TTATTCAGCT TCAATGTCGA TATATTCTTG
    88381 TACTGGTTCA TTGTCCGTCT GCCAAAAGAT TTTTTTACCT AAGTTTCTAT CTTTCAAACG
    88441 TTTTGCAGCG GCAACTACTT CTGGCGAATT CAAATCTTCT AAACTAACAT CGTCACCTAG
    88501 TGGTTTTTCA ATCTGCACAG TTTCAACATC GTCCTTGCCT GCCAAATGTT TTACAAAAAG
    88561 CTTGATTACA TGGTTAATGT TGTTATTTGT TAGGTCAATA TTGTCAGCTG GCAAATCATA
    88621 AATATTAGAT GCTTCAACCA GCGCGTTTAC TTTTTCTCTG AAGTTCATTG TTTTTGATTC
    88681 CTGTGTTTTA TTTGATTGGT CTCGGGCAAA CTCTTCAGCT GACCGATATT GTTTTATATA
    88741 ATTTTTATCT CCGCCACGAG CTTTATATAT TTTGAATTTT TTTGTCGGGC TAGATTTTTT
    88801 CCAAGGGATT ATTTTTGCAG TAGCCCCTTG ATTGTTTGGA TGTGTGTTTA TGAAGTTTTT
    88861 AAATGCGGCA TCTCTGTTTA TTACAAATTC TTTATCACTT ATCGATGGAA CATTTAGATA
    88921 CACATATTCA GCACCAGGAA ATTCTTCTAA AATGCCAGTT GCCGCAGACC ACACCTCAAA
    88981 ATCATTGATG CCGGTTTGTT TATCAGCACT ACGAAGCAAG CGCTGGCTGT TTACCTGTCC
    89041 TTTAACTGGC TTGCCTTCCG CATCTCTAAC ATACATATAA CCTCTCAACT CCATCTTTTC
    89101 AGGGTCTTTG ATAAACATTG ATGGGTCATA GTTCCAGTTG GTATTGGACT GCACTTCTGG
    89161 TTGAAAACCC CTCATAATAG TGCCTCTATC CATCCATCTT TCATTTGGGT CTTTGGCAAA
    89221 TTTTACATAT GCACCCTTCG CTTCTGGATA CTCTTTCATA AACCATTGCA ATTCTTCATA
    89281 TAATTCTGGC GCATTCAATA TGTTTTTTTC ATCTGCACGA TATTTAACAG GAATATCTGA
    89341 TTTATCTATA ATTGCCCCAT TTTCGTCTCT AATAATAACT TCAGCAATTT TACCGTGTTC
    89401 TTTATCCGCT GGGCCAAACT GATATGCTTC TTCCATTTCA GATTCATGTA TGTCATCAGC
    89461 GTTTCTTACG TCTTTAAACA ATTGTGGCAT TTCATTCATA ATTTTAATAT AGTATTTGTC
    89521 TAACATTGAA TTGTCTTTCC ATTTACTGAG AGCAGTTGAA AACATAAGAT AAGAATCAAG
    89581 AGTGTTTTCT GCATTTTTCG ATATCCAATC AAACACAGGT TTTTCGAAAA CTTTTCTCGT
    89641 AATATATCCT TTTCCCTTTA CCCCATATTT TTTTATCATA GCTTTTTTAT CAGGGAAACG
    89701 ACCGGAAAGA ATTTTAAAGT CTCCTGTGTC GCGGTCAATA AAAATACCCT TATAAGATTC
    89761 GTCCGCTTCA TCATTGCCGC TTTCACCAAG GACACCGATT TCTGTAAATT CACTATAATA
    89821 AGGGATATGG TTTTTTGCCA AAATTTCTTT GATTTCTTGT TCTGTATGGT TTTCAAGGGG
    89881 AGTAACCGAT AGCATTGGAG TGTTTTCATC AACCAATGCA CTTTCCGCTT TTCCATTTAG
    89941 GCAAGAATTC AACAAATTAC GATAAGAAAA AGAAACGTAG ACCACAATAA ATCCTATGAG
    90001 TTTTCATTAT TATAGAACTT ATTTTAAGGG TGGTCTACGG CAATTTTGAA TTGAAAAATT
    90061 AGAATATTCC GCGGCTTCTT CTGTTTCTAA TACTTTTATT TTTTCACGCA ATTCATTTAT
    90121 TTTATCAGCA TATTCACTCA TAAGGGCAAT TTTATCAGCA TATTCTTCAA TGGTTCCTCT
    90181 TTTTGTTGCG ATTTTCGTGC CAATATAATC CATTTTATCC AATTTATCTT GGTATTCCCA
    90241 TAATTCTTGT TCCAGTTTTT CTCTTTCCGT TGGAACGTAG GGCTCAGGTT TCACCGGCTT
    90301 AGGTTGTTCT TTATATTCCC ATCCATCTCC CGTAAAGACA ATATCATAAC CATCTTTATT
    90361 TACCAAAGGC TCGATATAAG TTGAATCACC AGGCAGTAAA TATATTGTCT TTCCTGCAAT
    90421 TTTTGATTCA AGAGGGTCTA TTTGACAATT TATTTCCCCC TTAAACTTTT TTGTGTTATG
    90481 GTCATAATTA TATGCTTTCA TTTGCTTTTC CTTACTATAG TGTTTATAAC CTATTTGTTG
    90541 AACATGTTTA ATGGAACTTG AAGAACAGAT AAAATAAATG CCTTTAAATC AATTGGAAGA
    90601 CGGTCATTAA ATATTTCTTC CACTTTTTGT AATTGAGCAT AATCTTCAAT ACTAATTTTA
    90661 TCTTTTATAT CTTCAACTTT TAGGTTAGAA ATTGGAAGAT TGCGCAATAA AGACACCGTA
    90721 ATGAATTCTA CTTTTGTTCG AGGTTTTCCC ATTATATATG CAAAAAAGGT ATTCCATTCA
    90781 TTTGACTCCT CCACGGAACT TGTTTTAATT TTTACCTTGC AGTTTACTCG AATATTTGGT
    90841 ATCGGGCGAT TATCAATAAA TGGATTCAGC ATCTTTATTT TCTCCCAGAA TAGTTTTTGA
    90901 ATAGTTAGTG TTATCAAAAT CCCCAATTTC TTCATAATAA TTTTCAACAG TTTTTAATGA
    90961 CATCTCTGAA GAAAATAACT TTAAAAAATT TGGGGTTTTA TCTTTAATTA GCATAGCCTT
    91021 TTCTTTGTCA AAATCAATAA TAACCTTTTT TCCTTCGCTG ATATATTCTT CTATCTTTTT
    91081 TACAACTTCA ATGAAAAAAT GACCTATTAA TATTGATTCA AACTGAAAGA AATCCAACCA
    91141 CTCAACAGAA TTATCATCTT GTCTTTTGAG TCTAACACTG CTTTGCGGCT TATCAACAAT
    91201 GTATATTCCC GTTATTTCTT TCATTGTTGT TCTTTGTCTT CTTTAGGGAT TGGCTTTGCA
    91261 ACAAATAAAC TTTCGTACAA TGTCTTTTTT TGCATAGATG ATTTTACTTC ATTATACATC
    91321 TCTGTTAGAT TTTCTGCAAG TTCATAATGC TCAGCTAAGA ATTTTTTACT AGTCGCTTTC
    91381 ATGCAAGGTT TTACACATTC TCCAATATCA TCAACAGAAC TAATTTCTTC ATCTGCAATC
    91441 TCGCCACTTG TTACTCTTTG TCCAACCATA AACGATTTCA AATCTTCTGT ATTACGAATA
    91501 ACCGAAATTG AAGAATCTGA ATTTATCAAC TTTGCCAAAT TAGCAGGTAT ACCAAGTTCA
    91561 ATCATGGCTT GATATTGATT TATTCTTGTC ATCTGATGTA ATTCATTTAT CTGTTTTAAT
    91621 AGCTCAACAA TGTCTGCATA TTTTGCAATT AAATCATTTG ATATTTGTAT TGGTTTATTT
    91681 AGTGTGACTT CAACATCTAT CTTGGTAACA TCAAAACCAG CATGAGTCAA AATGCACTCA
    91741 ATCAAATATA CCATGCCATC CAAAAGAGCT TGTTTTAGTG GAATCAATGT ACGACTTAAC
    91801 TTTAAATCTT GCGATTCCAA AGTTTGAGCC GTTGTAATGG TATCATCTCC GATTAAATAT
    91861 CCTTTTGGGA GTTTTGAATT ACGAAGAATT TTGTCAAGGA AATATTCAAC GTCTTCGGTT
    91921 GATGAAAGGT CAATATTTGA TTCAATATGT CCGATGTCAA AACCGTCTAT GGCAGGCTTT
    91981 ACAAAGATAC TGGTTGCTCC TGGAATCTTT CTGCCAGCTT TTGTACCTGG AGCATCTGTA
    92041 AACAGTGAAT TTAGATAATT ACCCTTAAAT TCATTCATGT ATTGATAGGC GTCCACAATC
    92101 GAAGTATCCG GTGGCATAGG AATTGAAATA ACCAAACGCT GTATTTTGCT TGCTCGAGAT
    92161 ACTGCCAACA ATGCTTCCAA CGTCGTCAAC TGGTCAAAAG CTGAACGCAT AGACCACAAC
    92221 ATTGACTGAC CATATGGCTC TGTATTTTCA CTGTAAAGTT TAAAATGAAC AAATTGCCAT
    92281 GGTTGCCAAG TTAGGTTTTT AATTGAGACA ATAGCATTTG TATAAGAATA TGTGTTATCT
    92341 ATTTGGGTTT GATAATTAAT AACATTGAAG TAATTATCAC AAGTAACTTT GAAGTATTTG
    92401 GGATTTACTG GAGTAATTAT TAAATCCTTT AACACATCAA TTTCACGCAC AGTGTCATCA
    92461 AATTCCCCAT CATGTGCCTC TAAATAAGGA TACGACAAAG TTAATCCCAT GTTTCCATAT
    92521 TTTGCAATAT TACGCACAAT CATGGGAAGA CGGGTAAATA TTTTGTTTTT CTTCAGAACC
    92581 TTCAAAACCA AATCTTCTGC ACGGGCATTG GATATTTTTA TTTGCAAGGG TTCTTCAATA
    92641 AAGCTGGTGG ATAACACTTC TTCGGTGTAT GTAGAAAGAA TCAAATCAAC TTCGCCAAGA
    92701 TTTTCTTCCA TAAGGTCAAA AGTCTTATAG GCGGTCAACA ATGTATGATA ATTCTTGTTG
    92761 TAATAAGTAT ATGTATCCAA AAAGTTATCA AATTGCGACA CGTATTTATC TTCAAACGCA
    92821 TCAGATTTAT AACTCATTGG TATGGAAATG TATTCACCAG TTTTTGTGCT ACCAATTTTG
    92881 AAATTATTTT TGGTCGCCAA TGACTTTAAA AGTTGTGCAC TGATTCCCGG ATTCGTGACA
    92941 AAAAGAGTGT TACTCCCCTT GTCGTACGAG GAGTTTTCTA CAATTCTTTT TGCCAAAGAT
    93001 TTCACATAAT TGCTTGTTGC CATTTTTCAA AACCTCATTA TTCGTTCCAG TGCAAATTCA
    93061 TACCAACATC AAAATAATTA TTCATATACT TGTCAACAGC ATGAATAACC CCAGAAGACT
    93121 CAGTAAGCAC AATAAAACAA ACAGAATAGT TTTCATCTAA TACTTGTTCT ATTGTTTTTA
    93181 AAATTTGTAA ACCAGGGGTT GTTGTAAATT CAAAATCAGA GTATTTATTA TATACTAGTC
    93241 TAGTACTTAC AAAACTCAAA ACAGGCAATT TTTCATATTC CCCAGAATCA ACAGTGGCAT
    93301 TTATGATTGT ACTTGAATTA CCTTGAGAAG AGATGCCATT TATTGTAAGC ATATCTCCAC
    93361 GAGCAAATGG TTTATCTGCA ATGATTCTTA TTAATTTGCC GCGAAACCAA TAACAATATG
    93421 AATGTTTGTT ATCTACGACA GATTTACTAG ATGCATAATA GCTAATACAT CTAAAAGGAG
    93481 CTGTAAGTTC TAGATTAGTC ATTTTTCTTC TCTCTGCTTA GCCGTTCAAC GATTGCTTAA
    93541 TTTCAACAGT TTTACCTTTG TGTTTTGTCT TCGCAACAGC CTTTTTTGTT TTATTTACCT
    93601 TTTCAACAAT TTGAGCTGGA GTATCTTCTT CTTTTATTTC TACTTTTTCT TCTTTCAACA
    93661 CTTCTTTTGT CGATTCAGCC ATTACAACTT TTGGAGCGGC CGGTGCTGTT CTATGTTTGC
    93721 TTCCATAATT AATGAAGTCC ATGTTATTTT CCTTTTGGTT TTATTATACA AGTTGAAGTT
    93781 TTACTGTTTG AGGATTCAAT TGAAATGTTT GACCTTCTTC CACAATTTCT GCTTCGGCGA
    93841 GAGGCAAAAA GGCAATCAAT GAATCTTTTT CGTCTGAAAC ATATTCTTCT GAGTCTTCTA
    93901 CTTTATGAGA CGTAAAAATA CCCAGATGAG TTATGCGATA TGTGTTTGGT GTCCAAGAAG
    93961 CAGTTGATTT TGGAAAAGTA ACTGCCTCCA CATTTTTTAC TACACCATTA GATTCAACGA
    94021 AAGAAATTGG AGCTCTCGCA TAAGAACCTG TCCCAATTAC AAGTTCATTT GACTCTGGAC
    94081 CTCCTTGGTC AACGAACAAA CCAGCAAATA AAGGAGTTGG TGCACTAACT GTTTCGGGTG
    94141 TTACATTGAA AAAATATTTC ATAATGTTAG ATTTTAATAA TGGTGTAAAT CCTGGTTCCA
    94201 TTTTTTATTC CTTAGTAAAG TATTGATGGT AGTTTTACAT TGTAATAGAC TTTGCAAGTT
    94261 GCTTCTGCTG AGCTTTTTAC GTTGTCTTTT GAAAAATTGG GAATTACAAA CGCCTTGCCT
    94321 TGATTGCTGC TGAATGCATT TAAATCATCC CAGATAACAT ATCCTTTTAC ATCTGAAGTT
    94381 TCAACATAAC AACATACAGG ATTGACATTT GCAGTATTTT GAATGGTTGA ACGAGCAGGA
    94441 ACACAATAAG CAATTCGAGA ATATGTTTTA CTGTTACTTA GTTGCTTTAT TTCTGTTGAC
    94501 AACACTCTCC ATTCTCTTGA AGTCTTATTT TCATTTGCAT CATATTCAGA CAAAACAATA
    94561 CGTGAATTTC GTGGTAAATG CAATGCCGAT GGAATAATTA CTTCCAATGG ATAATTTTCT
    94621 TCCGCAGTCT GCCCAAGCTG TGATAACACC GTACGATATT CATCAAAATT TGGAACAACA
    94681 ACCGTTCTTG AAATATAAAA ATCATCGTCT ACGAAATTTA TATATTCATC CAGATTGTTT
    94741 TCAATTTTTG GTACTTTAAT TTCAACAGGC AATCCAAAAA CATCAAGCAA AGCACCATCC
    94801 CGCAAAGCAG CGAGATAATC AACCTGAGCA CCTTCAATGC TGCTGCGAAG ATTAAAGCTT
    94861 TCTTGTCTTG ACATGTTATC TAATAGAACT TCTTGAGAAA AGAAGAAAAG GCCCTAAACA
    94921 AATTAAACAT TCAGAGCCCA TCTTTTATCA CATGAATGGA TTTAATCCAC CCATTTTTAC
    94981 CGTTGGTTCT TCTGGGTCTT GAGTAATTAC AACGCTTGTA GTCAAAACCA AACTAGCAAT
    95041 ACTCGAGGCC GCCTGAATTG CACAACGAAC AACCTTTGTG GCATCAATAA CACCATCTTC
    95101 CACTAGGTTT ACTTTTTTCA TTGTCGCAAC ATTATATCCT TCAGTAATTT CTGCATCTTT
    95161 TAGCAATAAA GCATATACAT CAGGATTTTC ATCAGCATTT TCCAGAATTG TTTCAAAAGG
    95221 TGCTTTCATT GCCTTCTTCA AGATTTTAAT ACCAATTTTC TGGTCATCTG TCAAATCTGG
    95281 CAATTCTTTG TCAAAATCAA TATGGTCTGA CAGATATGCT AACGTACGAC CACTGCCCGG
    95341 AACAAAACCT TCTTCCATTG CTGATTTTAC TGACCACTGA GCATCATCCA AACGGTCTTT
    95401 TAGCTCTTTG ACTTCCTCTT CGGAGCTTCC ACCAACTCTA ATTGTTGCAA CTCCAGTAGT
    95461 CAAGGCCCCA AGACGTTCAC GCAACTTCTG CTGTTCATAT ACCATTTCAG AAGCTTCCAA
    95521 TTGCTTTTTG ATTCGTTCTA CTCGCTTTTG GACTTCTTCT TGGTCACCCT TTCCGCCACG
    95581 GATAATTGTT TCATCTTTTT TGATTATAAT TTTTTCACAG GTTCCAAAAT CAGCATCTGT
    95641 AAAATTATCC AACGAAACAC CAGTAACATC TTCAGCCACA CGACCACCCA AATAAATACC
    95701 CATGTCACGA AGAATTTCAG TTTTGCGTTC GCCATAACCA GGTGCATCAA CGCAAGCAAT
    95761 ATTTAAACCC TTAGCGCGAT TTAGAATAAG ATTGTTTAAC ACACCAGTAT CAAAACTTTC
    95821 AGCAATAATT ACAATAGGTT TTCCCTGATT TGCAACACTT TGTAGTTTTG TCAATAACAA
    95881 AGATAAGTTC TGCATACGAC AATCGGCCAA CATAATGTAA GGGTTTTCAT ATTCAACAGT
    95941 GCCCGCATCC ACATCATTGA TGAAATATGG GGACGTATAA CCCTTATCAA TGCGCATACC
    96001 TTCTGTAAAC TCTAATGTAA TGTCTCGGTC TTTTGACTCT TCTACAGAAA CAACACCATC
    96061 TTTACCAACC TTAGCATACG CATCCGCAAC AATCTTTCCC AGCTTTTTGT CGCCATTAGA
    96121 AGAAATCGTT GCAATGTGAT ATAGCTGTTC TGGCTTATCA ATTTCGTGAG ATACTTCTTT
    96181 TAGCTTTTCA ACAACCTTTG CGACACCAGC TTCAATCCCC TTACGAATAT CATTTAGATT
    96241 TGCATTGGTT GTTGCATACT TCATACCTTC ATCTACAATC GCCCCAGAAA GAACGGTCGC
    96301 AGTTGAGGTA TTATGCGTAA GAATATAGCC AGAGGTAATG TATAATTCGT CTTTATTTGA
    96361 CACCTTAATA CAACGAACCG GCTCTTTTCT ATCTGTTTTT TCAATCGCAT CAATCAAAAC
    96421 AGTGGAAAAT GAACGTCCAA CTTCATAAGA TACACCATTT TTAATGATTT TCCCCTTGCA
    96481 TTCGTGTGAT GGTTCTCCGC TGCGGTCACG AACACGCACA CGAGCATTTA TTCCCAAAGA
    96541 TTTCATCAAT ATGCAAACAT CTTCAGCCAA ACGAGAAGAC GAAGTGTAAT AAACCCCTCT
    96601 TGAGATACTT CCATCTGTGT CCATCAAACC ACGATATAAC GCCTCGCGAT TTTCAATGTC
    96661 ATTATACAGA TAGTTTTCTG GAATAAATTT TGTCTTCGCT TTACAATCCG ACAATACCAA
    96721 CAAAGCCTGC AAAGAAGGAT TTTGGGCAAT TGCAATTTTT ACTCTGAAAC AATTATCATG
    96781 GTCATATACT TTTACGTTTT TAAATGTTTC ACGCAAATAA TCCACAATGT CTTGTTTCGG
    96841 GGTGTCAATC GTTACGCGAG TTTTATCCTG ACAGCCATTG CCTAAATACA GTCCCATAAA
    96901 GTATGCCGGC AGGTCAATAT CTTTGTGAGC ATATTCTAGG GGGGCAATGT TCGGGATTTT
    96961 ATACTTTTTA TTGTCAGTCT TGCCACCAAA ACGCAATCCA CTCGCAATAA TATCTTCCAG
    97021 TTTCATTGTT TCAGTTTTAT TAGTGCGAGT ATTTGTAACA GTCCAAAGGT GGTCTGCAGT
    97081 ACATTCAACA ACGCTGCCAT TATTGAAATA TACTTTATAG ATGTCCCGAG CTTCTTTTTC
    97141 ATAGACTTTT AATACTTTTT GTTCTTTTCC ATCAGAACCA AAAATAATAT CGCCAGCTTT
    97201 AATGTCTGCA AAGGTAATCC ATCCTTTGGG GGAAAGAATT TGTTCGGTAT ATGGTTGACA
    97261 CCCATCGCCA GCGGAATTAA GTGCTTTTTG TGCAACCGAA TGAACCAGTT GTGCACCAAT
    97321 TGCAACTTTC TCATCTTTAG GTTGAATTTC TTTCGCAACA GACACACCGT CCTTCGTAAT
    97381 AATTGGATTT CTGTCTTTTA CTTGAATAAC GACGGTTTTA CCCTTGGGAC CCATTGTTAC
    97441 TTTTACAGCA TCTCGAACCA AATGAATGCC TTTGACGAGT GCTTGTTGGG CCTCAGAATC
    97501 AAATAGTGCA CTACGGCTCA TTATTTATCT CCTTCTACGT TTTCTTCTTC AATAATCTGT
    97561 TCCACATCCG CTATTTTTGC AATAATATCA CAAGAGCGAA CCAGAATTAA TTCCTCATTG
    97621 TTAACGAAGT ATATTTTGGA ACCAACTGTG CGCGGAAAAA CAACTTCATC CCCCACGACA
    97681 ACACTCATTG GCACAAAATT TCCATGTTCA AACCCACCAG GGCCAGCAGA AACAACTGTA
    97741 CCAAAACTAT AATCAGCATC GACATCATTG GGGACTTCAA ACACACCCAT CTTTCGCACT
    97801 TGTTTTCTTT CACGGACAAA TACATTATTT TCAAGAGCGA CATACTGTTT CATTATTCCA
    97861 CTCCTTTTAC TAAACTATCC AACTCTTCTT TCGTAAAATA TCCAACATTG ACTGCTCTTT
    97921 CTGTTTTTGA ATCCCAAACT GTAGGAACAG ACATGATTTT CTTTTCAACG CAGAATTCTT
    97981 TACAGTTCAT AGCATCCTTA ATTTCAACCA AAGACGCCAA GTCTGGGTCC TCTGCAATCA
    98041 TGGCTTTTAT TTTGGGACAT TTAGAGCAAG ACGATGTTGT TAATAGTACA AATCGTTTAT
    98101 TCATTTTTAT TCCTTAAAAC AATACCGCCA AAGCAAGAAT AATAGCAACA GTGATTAGGC
    98161 CCCCGATAAT AATTTCTTTT GCAGTATAAG TTTTTTCTTC TGCAACTGTT ACTTCTGACA
    98221 ATGTTACCTT TACTGGCTTT ACAACCTTTT CTGTTTTCTT TACTGTTTGC GGTTTTTTAG
    98281 TTGCTTTTTG TGCAGGTTTT GATGTTGTAA CTTTCTTTGT TGGTTTTACT GTTTGACTTT
    98341 TCTTTGCCAT TTGTTTTCCT CTTTGTTTAG TTAATTTTTA GAACTCTTGA AATATTAGGT
    98401 TTTTCTGGAG ATTTTTTCGT TTAATCTAAG AAAATGTGCT GATATGTTCC GTTCCCATGA
    98461 ATTATTACAT TACTATGCGC CCAAGTGGTG ATTCCAGCGT TATAATTTAG CTTCAACTGA
    98521 CTATTTGTTC CAACCACAAT TGCTGTTTCA AAAGTTTGTG GAGAATGAGT GTGGGCACTA
    98581 ACTGATTTTT TATACGTTTT TGAGTAGCTA ATTGGAGAAC CTTTTGCACC ACCAATGCCA
    98641 ATACTTCCAT GTTGTCCCAA TTCAAAACCA GAGACTTCAA GTGAGGCATC TTGGGGGAGA
    98701 AATGTAATAT TGGATTCTGT CAAATATTTT TTCAATGGAT TTTGACCCTT AGCAATATCC
    98761 AAAAACAATT CCATCGCCAC CAACACATTT GGCATATCGT GTACAAAATC GCAAGTGTTC
    98821 AAATATTTCA TTATAAAGTC ATCATGATTA GAATGAACAA TATAAAAATC CGTTTGTTTG
    98881 CACTGTGACG CTATTTTATC CAACTTCTCG CTAGCTGTCT TCAATTCAAC TTCTAATGTT
    98941 TGAGACTCAG GTGCTTGTTT TAAAAGTCTT GTTAGAGCTA AATTAAAATC ATGGTGCGAA
    99001 ATGCTATTGA AGCTGAATAT ATCATGTAGT ACAACATATT TAACTTTCAA GTCCTGTATC
    99061 ATTTTTATTG AGGACTGTAT GGACTGATGG TCTTCTTCTG GTAAATGCAA ATCTCCAAGA
    99121 ACCATTGCCG GTATATAATT TTCTTTTGAG ACACAACATT CGGTATAATT TTTATCTAAA
    99181 TCAGCAATAA AACCATTTTT GTACATCAAG TTTCTAACAA TATATCTGCG GGAATTTTTA
    99241 CTGTATTCTA AAACCAATGC ACCCAAGGTA TGATTTTGTG AATCCAACTC CCCAGACACC
    99301 GTTTTATCAT AATTAATTAT TGAAATTGTT CCAGTAGACC ACGCAACTTT ATATTTATCT
    99361 GTTGGAGCAT AAGGCATAAT TTTCATATAT TGTTTTGTCG CCCCAACAAT AAAAGTAAGA
    99421 AGATTGTTCG AAAGTTTATC AAGATTTATT AGCGGATTTT TTTGCCGGCA AGGAATTTGA
    99481 AGGTCTTTAG CTGTGCATCT CCAATCATTA TCAAACACAA TTTCAGTCGC GAGATATGGT
    99541 TTTAACTCTT TGTGCACGCT TTTGGAAAAA TGACCCAACT TTCCTAAAGG TTTTCCCCAT
    99601 AAAACAAAAA GGTCACAATT ATTTTCTTTT GCATAATTCT TAATTGCTCC CCAGCATTCA
    99661 TTATTAATAT TTTCTCCATC TACGGCATAA GTAATTACAA CCTTATCTGC TGTAGTGTGT
    99721 TTGGTGATTT GTTGTTTTCC ACGGCTTAGT CTAATTTGGT CACCAGCCTC AGAAATAAAA
    99781 GCGCCCCAAG ACCCCCATAG CTTTTCAATC AAATTGGTGC TAAAACTTCC ATACTTACGA
    99841 TAAACTCTTC TGGTCACTTC TTCACTAATT TCTTCTTGTA GCCTCAAAAA GTCTTTAACA
    99901 ATATCCTCTT TCATATATTA GGCCTTTTTC TTGATTTTTT TGCTTGATTT CTTTTCTTCA
    99961 GCCATGGCAT TCGTTAGCAC ATCAATTTGC CAATTTTCTT TTTCAATTTT TTTATCTAAC
   100021 TCTGTTTCAA TAATGGTGTC ACAAATTCCT AGTTTTAAGC ATTCGTCCGC AAACAATCGA
   100081 CCCTTTTCAT CTTCTTGTAA TATTTTTAGT TTTTCTGGAG TCAACCCTGG GCAATGGTCT
   100141 AAATAAATTT GCGCCATACG CTTGCTAAAA TCCATATTAT AAGCAAATGT CTTGGCTATC
   100201 TCTGTTTGCT TTGAAATGGC TTCCAAACAA TAACCATAAT GAATTAAATG TTCTGCATTT
   100261 TTTGCCATTA TCCTTTGGTC TCCATGAATC GCAATAACAG ACCCAGCAGA AGCAGCTACA
   100321 CCCATAACAT AAGTAATCAC CGCAATATTA TTTATTTTAG CCATGGAAAT AATGCCACAG
   100381 ATTTGATTCA TTACAGATAC TTCCCCGCCA GGGGTATTAA TAACAATTTT CAACTCCTTT
   100441 CCAGAAGACT CAGGAGCCAT AACGTATCTC ATCATGTCAG CAATTAAATA AGCACAATTT
   100501 TCTGAAGTGA TTTCATCCTG AATAAAAACA GTGTCATCTG CCATAAAATT TTTAGACGAA
   100561 CTAGGATGTA TAGTTTCGTT TGTATAATTC CACATGATTA TTTACCTTCG AACAAATATT
   100621 GAAAATCTAA GAAATTAAGA GTTTTGGGCA CAGGACGATT CAAAATTTTA CCCAAAAAAT
   100681 AAGAAAAAAG TTTTACAGAG TCATCATTTA GTGTAAAAGA ATATAGTTTA TAATTTTCTC
   100741 CTATTCCAAG TGATTTTAGT GTTTCAACAT ATTTTTCTTT GCCTCTTTGC CCAAAACCAT
   100801 CTAAAATCCA ATCCTCTTCT GTTTTGCTTA CTTTATACAT ATAATCCGCA AGTCGTTGAA
   100861 TATTTTCTTC CACTTCAATA TTTGGGATAA AACCATCTCG CAAATGTAAA AAAACAAATT
   100921 TATCCTTATA ATCCCCAACA TCAAAAAAAC TAACCAATAT ATCTTGAGGG AAATCATCTA
   100981 AAAATGTAAA ATAATTCCAG TATAAATATT TTTCTCTTTT CATTTTCTTC CTCTGTTAAA
   101041 CATATTATGT ACAAAACAAC AGTAAAATCA AGATAAAGTT TTAATAATAT TTCGTTTAAT
   101101 ATTTTTACGA GTTCTAATCA CTATCAACAT TACTTCAACA GTTTTAATAA AGGAAAATAA
   101161 TAATGGCAGA ATTGAAAGAA AGTCTCATCA AAATGTACGA AGACTTTGAC GGTATCGATT
   101221 TGGATTTTAT GGGCGATGAA GAACTTGCAG ACGAAGAAAT GGAAGAAGCT CGTCACGCAA
   101281 AAAGTCCAGA AGAAAGAGAA GATGATGCAA CAATTTTAAT GTCTAAAAAA GGCTTGTTGC
   101341 GTCAAAAGAA AGCAGATTTG GATGCACTAA ACGCTTCTAT CAATGCTCAA GCAGATATGT
   101401 ATCGCAAAGG AGTCTATCAA AACAAACCAG AATCTCCAAA TAGACTAGCA GACGTTCGTA
   101461 GAGCAATTCA TAGCATGGCG GCAGAATATG AAGACAACCT TGCTGACATC CGTGATTTGG
   101521 AAGCTGCCAT TGACGCATTC GAAGCCGACC CATCTGAAGA AAACAAAAAA CGCTTGATGA
   101581 GTGGACGAGC TGGTGATTAT GAAAAAGATT TGGAACTTAT AAAGCAAACT GCTGATGCAA
   101641 TGAGAGATGC TGAAATTGAC ACGGGCGCAA CTCAGCCAGA AATTGTTCTA TAATGCTCAA
   101701 TCAAAATAAT AAAACAAACG CCAAGAAAAT AAAATGTCTT GGCGTTTTTA TTGTGGCACG
   101761 CCCTACAGGA TTCGAACCTG TAACCTGCGG ATTAGAAATC CGGTGTTCTA TCCAGTTGAA
   101821 CTAAGGGCGC AAAGATGCGA GACCTAAGGT TGATAACATT ACTGAGATGT CATAGCAATT
   101881 ATCCTAGGCG CACAATATAA TTATATACAT TTTAATTATC AAATCAAGGG AATATTGAAC
   101941 AAATAAAAGC GTTCTATATA TTAAATGTCA CCTTTTGACC AATTTTTATT AGAATCAAGA
   102001 AAAATCCGTG CAAAATATAA TGTATGGATG TTGCGCAAGC CTGCCGAAAA AGATGCTCTC
   102061 ACCACAGAAA TGAACGAAAT CCTAGAAAAA CTTTTAGATG AATGTGAACA GCGAGAACAG
   102121 GGATTTTTCA AAGCGGCAGA CCAGCTTTCG GCCATCGGCA TAAACCCAAA AGCCGCAAAG
   102181 AAAATTCCAC ACATAAGACA AATCGAATAT AAATAAAAGC CACCGTTTTT GTGGCTTATT
   102241 GTTTTGGCAT CCACTCGGAT TCTAACCATT AGATAATAGG GCTAAAAGTG GTTGGAGCAT
   102301 CCCGACTCGA ACGGAAATTC TTGGTTCCAA AGACCAATGT TACTACCATT AAACTATGCT
   102361 CCAAATACTC AAAGATACAA AACAAATTAA AAAATCATCT TGTATCTTTG TCAGAACCAA
   102421 TCAAGCGTGA ACAGTTTGGA ACGAGGAAGA CCAGTCAAAC CTGTATAGAC ATACTTAACA
   102481 CGTTATTTAG ATTCTAAAAC TTTTCCCCAA TAAGTCTTAC TAAACTAACT TTATGCTTAT
   102541 GAATTCGTTG GATGGGACTG ATAACATTAC CAAGATGCCA TAGCAGTTAT CCCATCGCTT
   102601 CTTCAAGGGG TAGATTCTGT TGCCAAGCTC TACCCAGCTC CGATTGATAA CTTTATTTAA
   102661 ATCAAGCAGC AATTGCGCCT AATTTATAGT TATCGTTCGC TGGTTCATTT TTCATGCCAG
   102721 TCAATAAAAG TGCTTTTAAG AGCAATTTTA TAAACTGTAC TACTCATGCT TTTGATAGAG
   102781 GGGTAGGAAT CAAATTAGCT TTTTCCTATA TCCTACTACA GCACTAATTA AACTGTATCT
   102841 CCGTATAGCG GTATAGTTGA TATGTTTGCG TACGACTTGA ATCTCAACCA CTATCAAGAC
   102901 CACTCTATCA AAACTTTATT AGGTAGTTGT AACCCTAGTA TATATCGTTT CACCTATGTT
   102961 ACTTCCTGTT CGGCCATATT GCGTAATCAG GACTAGCTTA GAATGACCTT AGTTCAGCCT
   103021 TTTCAGGTTT CGTTGTTCGG TCTGACCTAT TTATTACTAC CTAAACTTTT GGTGGAGATG
   103081 TCGGTATTCA AACCGAGTCC AATAATAAAT TATTGTCGAA TCTAATTCAT CCCCTAATGA
   103141 ACTTTGGGTG GGATTATTGG TTAGGCACTT CCCCTAACAC TTCAGCCCTG TGTGCTGCGT
   103201 GCTATACTTC ACACTACTTA CCCAAACTTT CTGGCGGAAG CTAAGGGACT CGCACCCCTA
   103261 ACACTTTTCA GTGCTACCTG ATTTCAAGTC AGGCTCCTCA TCTAGCCGGA TAGCTTCCAG
   103321 ATTTAATATA TTATTACCAC CACAAATAAT GATAATACTC AGCTAATAAA AATCTAGCTT
   103381 CTTTTCTCAT ATTATATACA ACGTCATTGG GACAACATAT AATACCAACC CTATATTCAC
   103441 GCCCCGTTTT AATAGAACTC CAAATCTCTT TTCTTTGCTT TTCGCTTTTG GCGTTGTTAA
   103501 GCTTTTTATT AATAGCATCT ACTTTAGATT TCCATTTGTT ATTCCAAGCA TCCCAATCTT
   103561 CTTCCTCTAG AACGTCGTCT TCAAACCCGT CTTTCATTTG ATTTAAAACT TCTAACCATG
   103621 CCTTTGTGGC ACGATTCCAA CAACGATTTC TTTCTGCTTT ATCTTTCAGT TGCCATTTAT
   103681 GGTTATCCCA TTCATAGCCT TTAGCTATAG ACTTTTTATA TTCTGCATCT AAAAATTTAC
   103741 TAGGCACACA TGCCTTTGGC CCATATTCAA TAAACATAGC AATACGAGGG GCTATTAATT
   103801 TAGATAATGA ACAATATAAC GACCACGTTT CTGTTTCATC AAAGCCTAGT TTTCGGCGGT
   103861 CTCTTAAAGT TCTCCAGTAA AAAGCGGTAA AAATAGTACG GTCATGATAT GTAGGTATTA
   103921 ATCTACGAAT ACCTTTATAA TATACATAGC GTTTAAAATC ATCTACAAAA TCTTTAAACT
   103981 TCATTGTCTT GCCCTACCAT TTCTGAATAC TCTTCTGCTG TGCAAATAAC AACATTATAA
   104041 TATTCAGATA AATTCATGTA ATATTCATAA TTATCTTTAA TGTATTTTGC AAGTTCAATA
   104101 TCAGTCTTAG CATCATAAAT AACAATAAAT AACACATCTT TTAGAGATTT GATATCTCTA
   104161 ATATTTATAT AATGCTTGTT AAAAATTTGT GAATATTCTT TACATTTTCG ATTATAAATA
   104221 TAGTGCTTCA AATTTCCTTC TTTCCAATCC CAATCCCAAG GGATAAACAA ATCATGAATC
   104281 AAATCATTCA AATAATCTTT CAAGCCCAAT AAAAAATATT TCATTGTATA CTCCTTTTAT
   104341 GTTTAGAACT GGTTACAGAC AGGATATTAA ATCCACTCCT TGGGCACAGT TAGGCTAACT
   104401 CTTATGAGAA ATTCAGCTTC TCGCCTTAAT CATCTCGACG CTTAGATTAA GGAAACACCT
   104461 ATTAGCTGTT TGGGAGATTG CCCCTATCAT CGTCGTAATA GTCTGTAACC AAACTCTGGC
   104521 TGGTCATGCT GGACTCGAAC CAGCGACATA CGGATTAACA GTCCGTTGTT CTGCCGACTG
   104581 AACTAATGAC CAATGAAAAT GTTTTGGTTG CAGGAGTTGG ATTTGAACCA ACGACCTTCA
   104641 GGTTATGAGC CTGACGAGCT ACCGGGCTGC TCCATCCTGC GCCAAACGGA TGAGGCGGGG
   104701 AATATTTGGC ATTTTCTATC AAACGTCCAA AGTCATAGAA CTTTTATACT GCTAGTTCAA
   104761 CAGCTCGATA GCGGTATTTC CCATAACCGT CGATTTTACA CCTCATGATG GTGGACTTGG
   104821 TGGGACTTGA ACCCACAAGC ATAAGCACCA GAACCTAAAT CTGGCGTGTT TACCAATTTC
   104881 ACCACAAGTC CAGACAAAAC GAACAGTTTA AATACATATT CGGGTATTTT TACGATAAAG
   104941 TTTAAATCTC AATATCGTTT TTACAATTAT ACGTACTTCT ATTCCTTTGT CTATAATTTA
   105001 TTGAACTGAT TATTTTTTTC TTTTGCACAA TAATTATAAC AGAACAAATA AACAAAAGCA
   105061 AATTAAATTG TCTATTTCTT TTTACCTTGC TTGGCTTTGT TTTTTGGTGC CTTTTTATCT
   105121 ATCAAAACCA CCTGTTTGCC GCGTCTTACT TGTTTTATGT CGCCACGTTT TTTCCAAGCG
   105181 CGTAAAGAAC TTAAAAACTT CATATTTTAC TCCTTTTCTT GTTATTATAA GTTTTCTAAA
   105241 ACAAAAAGCA AGACGTTTTA CAGAAGAAGT TTACACACTA ATGGAAAATC TTCCAATGAG
   105301 CAACCAAGTT CGTTTCGATA TGCCACATTT CGCATACATT CTTTCCCATT AAACAATTTT
   105361 ATGTATTTTT CCGGAACAAA ATGCCCACAC AAAGTATTTT CAGATTGTAT CGTGAATTTT
   105421 ATTTTATTTT CAAATCTATC ATAAAAACCA AAATAAGACA ACCTATCGTC AAAACCATTT
   105481 TTAGTAAAAT CAGATTCAAA CAAAAGAGGA TATTCAGCAT TACCATCCAC AGTAGCAAAA
   105541 TGAGATTTAT CAGGGTAAGA CAATCTTTTA TTTAATTCTT CTGTAATGCT ATGGATATTT
   105601 TTATTCTCAA AAAAATAGCA CATCATTCCA TTTTCAACAA ACACATCGGC ATGAAAAAAA
   105661 TGGACAAATA TACTTTTCAA TACTTCCACT CTCATTTGAA CAGGAGCCTT ATCAAAACAC
   105721 AACTCATAAA AACTACTTAA TGATGACCAT TGGTTCTCAT CAAAGACAAA AAGAACCCCT
   105781 TCTTTGCCTG TACTATGAAA CTTTATCTGT AAAACACTGT CAAACATCCA AGAAGAAATT
   105841 AGACGAAAAA AACAAGATGT ATTTAAATCT CTAATAACAT CAAGCCATCT CCATTCTTTT
   105901 TTAATTACAG AATAAGTTCC TTGAATGTTT TCAATTCCCG AACCCATATT TTTGTCCTTG
   105961 TTTATATTGC TTTGCATAAA CTCTTTTTTC ATTTGTTTAT TATACAGGAT TATGCAATAC
   106021 AGTCAAATTA AATAAAAACC CGTTTCAATA TCTGCTAGCA GCAAATTAGA GGTGTTTACC
   106081 ATTGGACCGA AAATGAGATA AATTATAAAA GTGCCAAGTA AAGTGGTTTT ATCAAATTTT
   106141 GCAAAAAAAT GTTGAATTCG GCAAATTATT CCCTGTAAAA AATGTAAAAT TTACAAAATA
   106201 TTCGTTGAAA AAAGTGTAAA AAATATCACT ATCCCTGGCT ATGCTTTGTT GAGGAAAACT
   106261 GCCAAGGATA GTGTAAACAG GAAACGTGTT CTTTCGTAAG TTTGTTATAT TATCGTTGTT
   106321 TCTGAAAGAT TTTGTATAGG CCACATGACT GTCTTTCGTT ACAAATTCCA TTTATTCCAC
   106381 ACTTAGGCAC AAGATATGGT TCAACCCAGG GAGCAACACC AACAACTTCT TTTTTCATTT
   106441 GTTTTATACC TTCACGGATT TCTGCTTGGG CTCGGGTACA CAATCTTTCA TTACAAATAT
   106501 GCATAAGTTC ACGAAGATTA AATGTATCCA CCATGCTTGT TTTCGTTCCC ATTGGCAGCA
   106561 AATTACGCGC ATCTTCTGGT TTTACACCTT TTTCCAGCTC TTCAAGATAA AAAGCCAACT
   106621 CTTCCGCATA GTGTCTTGCA TTTTTAGCGT CAACGCCGAC AACATACTTT TGCATAATTT
   106681 CTACTAGTTG TTCATTGCTG GCGTTTCTCA ACATATTTTT ATCTTCTTTG ATTGTGGTAT
   106741 AGCGAAATGA ACGAACAGAC GGAGAAGTAT GACGATGACG CAAAAGCTGT TCACTTGCCA
   106801 TACGAGAAAT TTCATCAATG GCAAAAGTAA AATTTACATG TTCGGTTACA CTTAGATGCC
   106861 CAGATTTTAT AACACCCTGA ACAAATTTTA TCTTTTTTTC TTCCGGAAGC GTTTTTGCAA
   106921 GTTCTTTTAG CTCATCTGAA CAACCAGCAT GATAACAAGT GCGGGCTCCA ATATAAACAG
   106981 TGTCCAGCGG GTTCATGGTA TAACTTATTA ACGATACTTT CATAAAAATT CTCCTTTGAT
   107041 TATCTTATAT TAGAACTCCA AGCAAAACAA AAGCCCTAGG AAAAATAAAA GGAAAAACCT
   107101 AGGGCCAACG TACGGATGAG GCTGTGGTTT TTATTTTACT TCATTACCAC TCTGAACTTT
   107161 GTCCCCATGG CAGTTATTCA CGGAAACAAA CTTGGCAACG GTCTTATCAT TCAAGATAGT
   107221 TGAGTTTTGA CATTCTCAAC GACCGTTATA AAACTTATTC GTGTGCCCCC GATATGAAAA
   107281 ATTTTAATGG GAGGAGACGG AGACACACGA TTCCTGACAG CCAACGCCAG AAACTCTTAA
   107341 TAGATGTTTT CAAAATCCGT AATTGTACAA TCAACATCAT CTAAGCAAAC AATTTCTTCA
   107401 TATGTAATTC TGTTGCTAAC CTTGATTTCC TCCATAATCT TTTGTTGATT GCTCACTATG
   107461 ATACCAACAC AAATGAAAAG CAACAAACAC AAAAAAAACA TCAGAAAATT AATTTTAGAG
   107521 TTGATTGATT TCGCCATTTC TAAGTAGCTT TTTTCTTCAA ACTTCATGCT GTCTCCTTTT
   107581 ATTTTCTTTA CACCATATAC TATATAACAA ACAAAAACAA AAATCAAATT AAAACCCTGA
   107641 GAAAATTTCG TTTAATCTCA GGGGTCATCT TAAGCTTCTT GGTATTGAAT TGCGTGCTCT
   107701 ATGAAATTTT GTTCGACAGG TATTCCAATT TTTACATCAA CAATCAAAAT CCCATTTATT
   107761 ACCTTTGCAC TTTTTATTTC CACAACACAA CCATCCGAAA CAAAAAACTG CTGTGCAAAA
   107821 CCCCTTGTAC TAATAGAGTT TGAATTTACT TCCCACTCAT CATCGGCAGA AGAGACAGTG
   107881 TCATCGTATC TAATAACTAT CTTATTTCCT TTGGTCATTA GATGTAGTTT GTCTTTGTCC
   107941 AATCCAGCAA CAGCAACCTT AATGCGCTTT ATTGTTTTAT CCTTTTTGTT GCTTAAAATT
   108001 TGATACTTTG GATATTTGTC CTTGTTATTA ATCCCATTTA GATTAAGGCT CAAGTGTAAG
   108061 TAATGTATCT TTTACGCTTT ACTTACTTCA TTGCTGAACT AATGTTCTGG CTCTGTAAGC
   108121 ATTTACGGAC ATAGCCTATG CCCAAATTCT TCAAGTTGAT TGCGGCATTC TTATCCCTAT
   108181 CTATGGGCGT TCCACAATTT GGACATACCC ATTTTCGGTC AGATAATGCC AACTCGTTAT
   108241 ATTTGTATCC ACACTTATGA CACATCTTCG ATGATGCAAA CCACTTGTCC GCTTCAATCA
   108301 GATGTTTACC ATACCAATCG CACTTGTATT TCAATTGATT TATAAATTGT GAATAACCTA
   108361 AATCCATAAC ACTTTTGCCA AGCTTCAATC CTTGACTTAT TGCTTTTAGA TTTAAAGATT
   108421 CCACAACTAT AATATCGTTT TCTTTTACAA GTTTTGTGGA TAATTTATGA GAAAAATCTT
   108481 TCCTTTCGTT AGATATTTTC TCATGTATCA AGTTGATTGA TTTTCTCAAC TTTCTACTTC
   108541 TTCTTGAATT TTTCTTTTTC TTTGATTCAA GATGTTGTAA TTTCTTCAAT CTTTTTTCAT
   108601 GCTTTTTGTA TATTTTAACA TAAGCAGGTG AATTACCTTC ATCATCAACA AAAAAATTAG
   108661 TAAGACTCAT GTCAAGTCCA ATAACCTTAT TGTCTTTAGA TAGTTTTATC TTTTTTACTT
   108721 CTTTTATGTC TTTTTCAAAT AACACTGAAC AATAATACTT TCCAGTGGAT TTTCTTGAAA
   108781 CAGTTATTGA ACAAATTTTG TTGGATAAAT CTATGTTTTT ATTTTGTCCA AATTTAAATA
   108841 TTCCTAATTT TGGAAGCCTT ATATGATTTT TGTCTATGAT TTTAATGTTT CCATTATAAA
   108901 ATAAAGATGT ATAAGAACCT CCGCTCTTCT TTTTCTTAAA TACGGGAAAT CCTATTTGGC
   108961 CACCTTTTCT TCTCCCAGAT AAAGATTTGA AAAAATTATT ATAAGCATTT TCCAAGTGTC
   109021 TTCTTGCTTG AACTAAAGCT ACAGAATCCA CTTCTTTCAA AAAGTCAAAT TCTTCTTTAT
   109081 ATTGTTTTTC GGTTTTGTAT TTCCATCCGT AAACTTCTTT TTTGTTTTCT TTATGTTCTT
   109141 CCCAAACATT TTTTCTTTCA GCCAACATCT GATTGTATAA AAACCTGCAA CATCCAATGG
   109201 TTTTATCAAT CAAGAGACTT TGCTCTTGAT TTGGATAAAT TCTCAATAAA GTTGCATAAT
   109261 TTCTTTTCAT ATTATTTATT GACTTTATAT AATAATAGAA CTGTGTTTTT TTGAAAAAGA
   109321 TATATTCCTT ACACTTGAGC CAATATTAAA TAGTTCGGAA TTTTTCATTT TCAAGTAGAT
   109381 TTTATCAAAC AGTTCTAATA TAATAATATC ATGCATCTAG AGTTTTACAA AAAATATTAT
   109441 AAGTACTACA ATGAATTGGA AATAGCTTAT CTTCCTGATT GGGTCTTAAA CGAAGATAGA
   109501 CTAAGAAGGA TGAAAATTAA TTATGTCAAC ATGTTTTCCA ATGATGCCTA CAAAGATGAT
   109561 TCAGTTTGCT TATTTGAAAA ATCTGGGAAA AAGAAATATT ATAAACAATT TAAAAATATG
   109621 ACAAGAAAGG AGTTAATTCA ATATCAAGAA GACTACCTTT CTGGAGAGTA AAAATGAATA
   109681 AAAAGAAAGT AGTAGTTGGA AAAAGAAAAA CAAACATCTT AAAAAGACGA AAAAGATACT
   109741 TTCCACCAAA GAAAATACAA AGAGGACTAG TAAATCTAAA CGGAAAAAGA CTAAAGGTTG
   109801 GAACATCTCA ATCGGAAAAC ATGTGGTTAG ACCAGTTGGG GGTTCCTGTT CGTCAAGTTA
   109861 TCATAAGAGG ATTCAACAAT AAAACATATG TAATAGACGG AGCTGACCCA ACAAAAAAAA
   109921 TAGCATACGA ATTTCTTGGT TGTTACTTTC ACGGACACTA TACACACATG AACTTGAGAC
   109981 AACTAAACAC ACTAACAAAG AAAACTTATG GACAAATGTA TGCAGAAACA AAAGCCAGGT
   110041 TCCAATACTT ATATGATACA GGATGGAGAG TTTGGTTTTG TTGGGAATGT GATTATAAAA
   110101 ACGGCAAGCT CGGAAGATTT TATACAGGAA TGAAGGATAT GTTATAATGT CAGTAGTGTT
   110161 GGATTGTTTA GATGATTTGC AGTTGTTGCT AGAAAACCCA GGAAAAACTC TTCAAGGGGC
   110221 TAAGATTAAA AAATTCAGAG AGACAGACCC CAATGTTGCA GAATATAATG AAATAAAAAA
   110281 AGAATTATAT AAAGGGCAAA AAATAGACCC AAAGTCAACA AAGAAAAGAG TCAAATCTCA
   110341 CAAAAAATGG CTAAAAGACC CTAAAAACAA GGAAAAACTA AAAGAAGCCC TCAAAAAACG
   110401 AGATGAAAGA AATAAAGACC CAGAAAGACG CAAAAAATTC ATGGAAGCAA TAAAAGAACG
   110461 CGACCGTAAA AGAAAGGAGA AAAAACAAAA TGAAGCTAAA AATTAAATAT ACATCAGCAA
   110521 AATCAGAAGA ACTATACAAA AACAGAGCGA AAAAACTTGA CTGGAAAGAA GGTGATTCCG
   110581 GTATTGATTT AAGTTATTTC GATGCTATGG GTAGAAAATG CATTATCCCA GCTGGAGGCA
   110641 CAGGAATGAT TCCAACAGGC GTATCTTGTC AACTGTGCGA AACAAAAAAT GACCTGTACG
   110701 AAATTCAAAT TAGAGGACGT AGCGGATTAA ATTCAAAAGG ACTGCTTACT CATCTTGGTA
   110761 CAGTGGATTA CAATTACACA GGGGAACTAA AAGTCGTTGT AACAAACCTA ACACAAGAAA
   110821 ACTTTACATT TAACCCTGGT GACCGTATTG CCCAAATCGT CGTAGCTCAA ATCGCAAAGC
   110881 CTAAAATAAT AAGCACTGAA GAATTAAAAA ATACGGACAG AGGTGCCAAC GGGTTCGGAA
   110941 GTACTGGATT ATAGTTTTCT ACCACAGTTT TGTTTATCTT GTCTCTTAAT TATTTTATTG
   111001 ACAGATAATT CAGCCAATTC ACAAACCTGC TTATCGGAAG TCTGAGGAGA GGAAATAGAC
   111061 CGAATACGAT TTATTTCCAT ATTCAAAAAG GCCTTCCGAT TTCTTTTGTC ATATAGGTCA
   111121 ACTTTTTCTT CAACACACTT TACCTTAGAG AAAAAATCTT CTATTGTTAT TTTGTCATAT
   111181 AAAACAGCTC GACACAAACC ATTTAATTCT TTACGATAAT TTGGTTGGGC AGCATAAAAA
   111241 GCGGCAAATT TATCATAACG AGTGGCTTCA TGACGAACTT TCGCAATCCT TTTTGCCATA
   111301 TCTATTTTAG CTAAATCAGA AAAAAACTCT TCATTCGTCA TTATAACCAC ACAATACTAA
   111361 AAATCATTGG TGCAGACGAA GAGATTCGAA CTCTCAAGGG TTTCCCCATA GCATCCTTAG
   111421 TGCTACGCGT ATACCAATTC CGCCACGTCT GCTTCTATAT AAAACCATTA TATACGAAAA
   111481 TTCCACTAAA TCAAATTAAA CTCGCCAAGA TTTAATTTTC TTTATTGCAT CTGTTGTATA
   111541 CTTTATTTGA AAACGACAAT CATCCAATGC ATCATGAGTT TTTTCCTTCA CCCAATCATA
   111601 TTCAGAAAGG TCTAAACAAG CCATATCTAC CAAAGTACGA ATGTCTCTAT TTAATTTATA
   111661 TGACCAAGGG ACCCTTTTCC CAGCCAAACG ATATAAATTG CCCAAAATAG GAAGGTCAAA
   111721 AGTTGCATGA CACCAAATCT TATCATTAAA CCCAACAAAA CGATTGATTG CCATAATTGC
   111781 TTGATTAACA CTCATTATGT TTTCCGTCAT CAAACTTTCT AACAATACCG GATTTGTTCT
   111841 TTGCCACCAG TCTAGAGTAC TTTGTGTTTT TTCTGCACCT AACTTTAATT GTTCTTCTGT
   111901 ATCAATGCGA ATACTCAAAG AGGCTCCAAC ATTGCCTTCT TCATCAAACT TAACCATCGC
   111961 AACTTGAAGT ATGGCTGAAT TGGTGGTGTT TCCCAAAGTC TCAATATCTA ACATTATATT
   112021 TTCCATACAA CTCACCTATT GCAAAACCTT TAAAATTTCT TCTACTTGTG TTGCCAACCG
   112081 TATCTGTTCA CCATTCAAAA ATTCTACCAG ACATGTTTTT CCATCTGACC CATCACAAAT
   112141 CCATCGTATA TCTTCCATAT TAATTATGAT GTTTTCACCA GAAGGGGTTT TTCCAAATAG
   112201 TTTCAAATTA TTCATCACAA AAACTCCTTT ACAACTTTAC TTGCAATTTT TCCATCAAAG
   112261 CGGTCTAAAA ACTTTTGCTT CAATTGTCCC ATTAACATTC CCATATTCAA ATTTTCTTTA
   112321 CCAACAACAA ACTCAGACAA AAAACTTCTT ACTTCATCTT CTGTTAGCTC TTGCGGTAAT
   112381 TTTGATTCAA CCCAAGATAG TTGTTCCTGT TGTTGTGTAA AATCTCTTGC TGCCTGTTTT
   112441 AATGTTTCAA TTTCTTCTGT CAGTTTCTTT TTGTTGCTTT TTAGAATTTT TACAGCATCA
   112501 ATTTCACTTT CAGAACATCC ATTGTCTTTA GCGTATTTAA TTGCATCAGT TTTTACAATC
   112561 CTAGCAATAG CCAAAAGAGA CTTATTACCG TTTTTCAAAA ATTCTTTTAT TTCTGCGTCA
   112621 ATTAATTCCA CAAAACTACT CATCATTTTC CTCCATTCAA ATCGCGTAAG TATATGGTGT
   112681 CGTCCCTTGC CCTGGGTTAG GATATTGTTG AGGGCTGTTT GGTAGAATAT CGGTAAAAGA
   112741 GCGAGCCCAA CCTAACTGAG ATTTTAATAT TTCTATTTCA GACTCCAATC GTTCAACCTT
   112801 TTTAGCCATA TTGAAATATT CTTCTTTGTA ATCTATTGAG TCTAAAAATT CCTGATGCTT
   112861 TTCTGCTAAC TCTTTGACCG GAAACTCTTT ACCACCTTCT GTAATATATG TTGTCTTTTC
   112921 TTTAATTTTC ATCATTGTAC TCCTTTATTT TGTTAGTAAT TTCAATGTCT CTGGTAAAAA
   112981 TTGCATATCT GATTTTTTTA TTCTTAACTT CATTATTGCT TTACCACTTT CTTCATATTC
   113041 TTTATATCCA AACATTCTAA TAAAAGGACA GAGTGGATTA TTGTGACGTT GCAAAACATT
   113101 CCAGTTCTTA ATGGAAAAAC AAACACACCT AGACATATTG AAGACATTAA ATATTGGTGG
   113161 AACCTTATAA TAATCATACC CTACAACAGA AGCTAAAGCA TTTACAATTT CTATAATAAG
   113221 CTGCGCATCA ACTATTTTAG AGCCTATATA TTTTTTTACT TCCTCTAAGT CATCAAACAG
   113281 GCGTCTATTT ATTTTAAGTC CACACGGTTC ACCAAAAGAC GCGACATTGC ATAAGACTTG
   113341 ACTATCATTA AGGCTTGTGT CACAACGGTC ATTAGGAAAA TTTCTAAGAG AATAACCAAT
   113401 AAAAACAATA TCAGGGTGAT AAGTTTTATG AATGCAAAGA AACGGAGACG AAAATTTATC
   113461 AACCCAAGCT TGTAAATCTT TAAAATCAAT CTGAGGCAAC TTGCTTCCCC TTTTCTGAAA
   113521 AAATAACATA AAATAACAAA AATGTCAAAT TAAATATCAT TTTAAAGGCT TGCAAAAACA
   113581 AAATATATAG AAAAACATAT TCATTTTCTC ATAAGACCAA GTATAACATC TAATGATTCC
   113641 ACAACCCTTT TGTCTAAACT TATTACTCTT TCTCGACATT TAACAATTAT ATCTGGAGAA
   113701 AGATAAGGAG CATCGGGAAG CTGAACCCAC TCATCTTTAT ATCGTCCTTC TGAAACCGCT
   113761 TTATTCAATA GTAAAATTAA TGGGGTTTCG GAAAATGATA CGAGTTCAAA CTCATCCACA
   113821 GACAAACAAA CATCTACCAT GCCATTGTTT TCCTTCACTT TACAATGAAA GAAAATCTTA
   113881 CGAAGTCTTG ATTCAAACTC TTTAATCGCA CTATCCATTA TATCCCTCCA TTAAAAGCTT
   113941 CAACATTATT TCCAATTCCT CGATATTATC AACGCCTAAA GACACTTCTT GGCACACTTT
   114001 AATCTTTTTT GATGCTATCG TTCTGTTGAA TTTGTAGTTA GCCCGAAATT TGTCCCAAAA
   114061 CATTTTCCAA AAATTATATT GCACAGATAT TCCATTGACT AGTTTTCCGC CTACCTCACA
   114121 CTCTTCGTTA AAATACATAA CAAGTCCTTA TGAGCATCCC CGTCTAAACC CCTTATCGCT
   114181 TTTATGCACC TTTCTACCTT ACCATCTTCT TCTAACTTCT TAAAATACTT CTCAATAGCC
   114241 CTACTCTCCA TAAGCTTTAT AAAATCATCA TAAACATTCA AATAAATAAC CAACTCACCT
   114301 CTTTCAAACC TTACCCCCTC AACATAAATA CAGTAAAGAT TAAAGTTTAA CCTATCATTA
   114361 AATTTCCTAA AAACATTAAA TAAAACCGTC TCTTTCATAA TACCTATACC TATTCATAAC
   114421 AATAATAATA AATAATAATA AAAAATACAA ATTAAAAAAA TACTAACACC TATACATCCT
   114481 ATATATTAAT TAGTTCTATC TTCTATAAAC TATATCTCAC TACTCTCGAT TATATATACA
   114541 TTAATTCCTA AAAAAAATTA ATCATAAAGA GAAAGGTAAT ACAACAATAT ATAAATCTAG
   114601 TCCCTTATCA CAATACTAGT CCTTATATAT CCCTCTAAAT AAAATAGTTA CCCTCTCCAG
   114661 TATATATTCA ACTAACCTTC TTTTCTCTTC ACTATAAAAA AAACACAAAC ACAAATACAG
   114721 TAAAGAGATT AATCAAGGAA TATAAATAAA ATGGCTCTAG TAAAAAAAAT CATGACTGAA
   114781 GCTCAAATCG CAACAGAAGC AACAGTCAAA AAAGAATCCA AAATCGCTCG CGCAGCTAAA
   114841 GTCCTAACAG AATCAGGTTT GGCTACACGC TGCCCAGCTT TGGCTAAAAT GATGGAATCC
   114901 TCTAATAAAG CTGAAAAATA TAATGCAGCT GTTATGACTA CCATCCTAGA AAATACTAAC
   114961 GCTATGGTTC AGCAAAACTA CAAAATGCCT GCCCTAAACC TGTTCAAAGA AGACGTAACA
   115021 ACTTCAGCAG CTTCTTTAAT GCCAGGCGTA GCTTCCCTAA CCCCTCGCGT TGTGGATATC
   115081 GTCAATGTGT TTTACCCGAA AATGGTAGCG CATTACATTG CAGATATTCA GGCTCTAGAC
   115141 CGTCAAACAG GTGAAATCTT CGTTATTAAA ACCCGTTACG GTATGACAGC AGCTGGCGTA
   115201 GCAGAAGGCG ATATTATCTT TGAAAAACCT ACAGATGGCT CATACTCTTC TGAATGGTTG
   115261 ACATATACTC CAGTAGAAGC AGCAGCAACT GAATTGACTC TAGATGTTGT TGCAGATACT
   115321 TCTTTTGCTC CAAACCCAGC CTCAATCCCT GAAGCCAAAT ATCAAGTTCG TGCAGGCTCA
   115381 GTTCGTGTTA TGTTGGGCGG TAAGACAATT GCTTCAGATT ACGGCACAGG TCAAATCGTT
   115441 GGTAAAGGCG TATTGTCAAC ATCAACTGTC AACTATACAA CTGGTCAAAT TAAGCTAACA
   115501 TTGGATGGAA CCGTTTATAA AGATGCTATC GACAATAAGG TTCAAGTATC TGCAAAGGCT
   115561 TCACGCGACA CAGAAATCAA TGATGACACT ATCCGCACTA TTGAATTTGA TGTTTTGAAT
   115621 CAGTCAGTAC GCGCAGAAGA ACACCCATTG ATGAGCTCAT ATTCAGTTGC TTCCGCTTTG
   115681 GTTGCTAACG CTCATATGGC TTTGGATGTT GATGAATTGA TTTCTAACCA GTTGGCGGGA
   115741 ACAATTCGTT GGGAACGTGA CTTGGCCCTA ATCCGTAAGG TAGCAGGCGC AGCAGCAAAA
   115801 GAACCAACAC TAGCTTTCGA CTGTCAAGCA AATGGTCAAA ACCTAACTCT AAAACAACGC
   115861 TACAGCTCAT ATGATGTCTT TGTTTCAGCA GCACGTGGTT TGATTCAAGA AAAGATGGGT
   115921 CGTGGAACAG TTGAATATAT CATTGTTTCT GCTACTCAAG GCTTAACAAT CGTAGAACAA
   115981 ATTGAAGGTT TCGTTGCATC TCCAGAAGGT AAAAAGCCAG TTGGTCCATA TTTGGCAGGT
   116041 ACATTGCGTG ACGGTACTAT TTCTGTTATC GCTGTTCCTT ATACCTCCGG TGCTAATAAT
   116101 CCAATGGCAG AGGACGAAAT TATCTTTGGT TTCAAGGGCT TCCAGTTGGG TGATAGTGCA
   116161 ATTGTAGTCG CTGAATTTGT GCCTCTATAC TTCACTCCAA CATTCCAAGC ACCTAACCTA
   116221 AAGAATCATA AGGGATGTTT GTCTTTCTAT GATATGATAG TCAATAATCC TAAATACTTG
   116281 GTTAAGGGTG AAATCGATAA CTTTAACTTG GCCTAATTGG TTGAGGAAAA GATTAGTTGG
   116341 TTTTATGACT GCTAAGAAAT CCCCTGAGAG TAAAATCTTG GGGGAGTTTT TTTATTGATT
   116401 TAATTTGCTT TTAATGTAGT TTTATGATAT AGTTGATAGA TAAAAAGATA AAATATGGGG
   116461 AAGAATTAAT ATGCCAAGAA AAGGTCAAAA GTTATCTGAA GAAGCAAAAC AAAAAATACG
   116521 TGAAGCAAAA AAGAACATAT CAGAAGAAAC TCGTAGAAAA ATATCAGAAG GCAGAAAGGG
   116581 TAAAGCTCCG TGGAATAAAG GTATTAAAAT GACGGAAGAG GAAAGACTTG CCATGATAGA
   116641 ACGAGTAAAG AATGTATGGA CAGATGAAAA AAGAGCAAAA CAATCAGAAA TATTAAAAAA
   116701 AGCTTATTCA GACCCGGCAG TAAGAGCAAA GGCATCGGAA ATAGCAAAGG GATTGATGAC
   116761 GGAAGAACAT AGGAAAAAAA TCTCTGAAAG TACAAAAGCA GCAATGCAAA AACCTGAAGT
   116821 AAAAGAAAAA CAACTTAGAG GGTCACGTTC ATTAGAGGCA AGACAGAAGA CGATAAAAGT
   116881 ATGTATGGAA AAATATGGAG TACCGTTTCC TTGTATGACT GAGCAAGCGA GAAATGGGTC
   116941 TAAAACAATA TCTAAAATAA ACAGAAAATG GCAAGATAAA TTAGGTGTAC CAGATGACGA
   117001 TTTAGAATTT GCGCTGGGAC GTTATGTATA TGATTTGAAG ATTGGAAATA CGCTAATAGA
   117061 AATTAATCCA TCGTATAGCC ATAATTCTTC ACATGTTCCT TGGTTTGGCA ATAAAAAAGG
   117121 TAAGGCATTA GACAAATATT ACCATATAAA CAAAAGTCGG AATGCAGAAA ATGCTGGTTA
   117181 CAATTGTTTT CATATATGGG ACTGGGATGA GGAAGAAAAG GTTATAAATT ATTTTGCCGA
   117241 TAAGAAAAGA ATAGTTGCAA GAGAATGTGA TGTAAGATTG GTGGAAGATA AAGAAGTGGT
   117301 AGATAGATTC CTCAATACTT ATCATTTTCA GAATACATGC AAAGGACAAA AAGCAACAGT
   117361 AGGATTGTAT TATGGAGAAG AATTAGTGGG ATTAATGACC TTTGGGAAAC CGAGATATAA
   117421 TAAGAAGTTT GAATGGGAGC TATTAAGATT ATGTTATAGT AAAGATTATT CAGTGTTAGG
   117481 TGGTAGTAAT AAGATGTTCA AGCTGTTTAT TGATTTATTT CATCCTACGT CTATTATTTC
   117541 CTATTGTGAT AAGTCTAAGT TTTCTGGTGA TGTATATGAG AAGTTAGGGT TTGTTGTATT
   117601 ATCTTATTCT CAACCTTCTC GTCATTGGTA TAATTTGTGG ACAGGAAGAC ATATAACAGA
   117661 TAACCTACTA AGACAAAGAG GGTATTCACA GTTGCATGGA GATAAAGAAC ATGTGAAAGG
   117721 TGAAGATAAT GAAGAATTAA TGTTTGAAGC AGGTTATGTA GACATTTGGG ATTGTGGTCA
   117781 GAATAGCTAT ATGTGGAAGA ATTAATACCA GCGCACAATA TAAAAAATCA CCCCATAAGT
   117841 TTAGCATTAC AGATGGGTTG GTAGTAGCTT ATCGTTGGTT TAGGTCTTGC TTTGATTTTT
   117901 ATGTATGTTT ATTTATCGTT TATTTGAGTC TAGAGTATGT GACTTTGATT TTCTACGTAG
   117961 GGTTTCTGCT TAGTTTTGTT TCGTCAATTC TAGGGGTGTT TTAAGTGTTT TTAGAGGTAT
   118021 GCTTTTCTGT TAGTGGTTTT CTGTTGGTAG CTTGGGTTTG ATTAATTTGT TTATGTATAG
   118081 TTGTTAGCTG AGAATTTAAT CATTTTTATA TTTAGTTTTT TATTCGGTTC CGCACTTTTT
   118141 CCTAAATAGA CATAGTGATT TTGTATTTAT ATTTTATTTT AGGTCTTAGG TTGGGTTTTC
   118201 AAATATGTCT AGTTTTTATT ATAATGAGTC TACAGTTTAT GATTTCAAAT TTCAGGTAGG
   118261 GTTACTAGGG GCAAAATTTT CGCTTATTCT AGGGGTATTT AAACGCGTTT TAGAGCTATG
   118321 TTTTTAGGGA CAGTAATTTT CTTAGATTTT ATTTGGGTAA TTAATCTTTG TATTTTTGTA
   118381 TAATTTAGGG TTTGGAACAT GATAGAAGTT GATTTAGATA TATGATTTTT TTTTAGCCAT
   118441 TGAGATTTTA TTTGAGAGAG GGTTATGTTT TTAGGTAATC TGTAAGGTAG TTTAGTTAGT
   118501 TTGATTAGGT TTGTGTTATA GAAATTTAAT GTTTTTGGGT CTTTAGTGTA GATGATGTAT
   118561 ATAGTTTTTT GCGCTGGTTT CTTTCTAATT TGATTAATTT TCTTAGGTTT TTTATTCATG
   118621 CTTTGTTTTT TATGGTTTTC CTCTGCCCTG TGCCAAAAAG TGAGAGAGAA GATGTAAGGA
   118681 ATGGAAGGAC AGAGGATTTT TGAAAGTAAA AGGGGATATT GTGCTTTTCT TTCAGTAGGT
   118741 ATAATAACAG ATAAAAAACA CAAAGTCAAG AAAAAGGAAA AGAATTTAAT GTTATCTTAG
   118801 TATGGTATAT CGTCATCGTT CATTATCGCT TCATGCATTT CTTGTCTGAT AGCTTCTTGT
   118861 GTTTTTCTTT GTTTTTCTGC TTCTGAACTT TCAACTGCGT GAGGGAAAAT GCTATGGGCG
   118921 AAATCTCTTA CTTCCTTTGG TACTTTCCCG GTATAGGGTT GAGTTGGTGT TCCTTCTGCT
   118981 ATTCTTTCAA TTGGTCTTTT CCCTGAGTGG CCATCTGTAT TAGTATTATG TGATTCTTCC
   119041 ACTGGCTTGG GTTCTTCTTT TATCTCAGGT GTTGTAATCA TTGGTTTTTC TTCTTCGGAT
   119101 TTAATTTTTT TAGCTTTTTT CATACCCTTG CTAACATTAA TTCCTTTTGC TTGTTTTCTT
   119161 TCTACATCTA TTTCCTGACG ATATTTTTGA TAGATTTCAT TTAAACACTG TGAAATATTC
   119221 TTAATCATGT CTGGGGAAAC AAAAGCTGTT GTAATTACTT CTTTCTTTTT GTTTTTATCA
   119281 TAGTATTTTT GTGTCAGTTT ATGATTTTCA AATGCGAATT CTCGTTTATA ATTCCCCATT
   119341 TTATCAACAA AGGGAGTTAT GCCTCGTAAT AATTTGGCTA ACCCTATCAT CCCATACCAA
   119401 GAAATTATAA TCTCAAAAGT GTCTAGTGGG CAATCAAAGT CTAATTCTTT TTTTAGGCTA
   119461 AACAACAACC CATCTGATTT AATTCTATTC CAAAAAATAT TATCCGACAT GTCTTTCCTT
   119521 TTTTAGTTGA CGAAACATAT CTATAAAAGG CTCAAAAGTC AAATTAAAAA TTCAAAGAAA
   119581 AAACGAAAAC AAAAAAGATA ATTTCTTACG CGTCAGTACA GCACAATACA GCACAGTAAC
   119641 AATAACAACA ACAGTGTCAG TAACATTAAC AATACAGTAC AATACATTAA CAATAACATT
   119701 AACAGTAACC TTCTATTTAC CTTCTATTTA CCTTCTATTT ACCTTCTATT TACCTTCTAT
   119761 TTACCTTTTT TGATGAAAAC TTGACAAAAA ATGAAGATAA ACCAGAGGTT AATACCTAGG
   119821 TTGATACCCT AGTTGGCCCC TAGGTTCCTT AACGCGCGGG CGGGCGCACA CGCACGCGCA
   119881 CACGCGCGTA GTGTTAAATA TAAATAATTA AATAAAAATT ATTTATATTA ATTTATTATA
   119941 ATTAATTAAA ATATTTAATT AATTCACAAC GCACGCACGT GTATGCGTGC GCGCGCATAA
   120001 AAAAATAAAA AAAACAACAG TTGACAAAAA ATCTATTAAT CTCTGTTTCG CTCACCTTCT
   120061 TTGCTACGCC TGTTGGAGGC TACGCAAAGG TTCGCTCAAA ACAAACTAAG GGAGATAAGA
   120121 TGGGATATGG TAAAGAACGC TTCGCTTAGT CACGCTCCAC TTCGTTCCGC TAATGTTCTT
   120181 TTACGATAAC TGAATTAACT TTTCTTTCTA GGATTCTCGA TGATGTCAAA ATAAAATTAA
   120241 TCAAAATAGG GAGTGGAGTT TTTAATTTTT CTAATAATCC ATCTGTTCAA CTTTGAGATT
   120301 AATTTCCGGG ACATCATCTC ACTCGTGTCT CCATTCCGCT TCGCTTCATT TCGCACACAC
   120361 TCGTTCAGTA GCCTACCATC TCACTTCGTT CGCTATGGTA TATCCTAATC AGCTTCGTTA
   120421 CACTTCGCCA TGATTGAAAA GCCCTATTGT AATTCTTCGA TGATGTGAAT TTGAGGTGAA
   120481 GGACGAGAGA ATACGAGTCC AAAGCCGAAA ATACCGCAGG ATTAAATGGC AAAAAATATT
   120541 GGGCAAAACT AATATTATAA AGTAAAAACA ACAAGATAAT ATAAACTTAG GAGGATAAAG
   120601 GGATGGTGTC TAAAAAAGTG CGGCGCAAAA AGATATGAAG AAAACGACTA AAATCACCTC
   120661 TCTAGAATAT TGATTACTGC AATTTTTATG AGGCGTGAGT GGGCAATTTT TGAAAAGACG
   120721 GACAACTATA GCCAAAAAGC ATAAAAACCT CTGTACGGTC AAAAAAAGTA CCCTGGCGTT
   120781 GATTCTATGT TTTTGGGTTA GATAGAGAGA ATGGGGGCAT AATAGGTCTT AGTGTTATTT
   120841 TTACTGAATC TAATAGGGAT AAACGTAATA AACCTGATAG ATGATACCTT AGAAAAGAAA
   120901 AACGCGTGTA CGGTCAAATT TAAGGCTTTT ACGTTGATGC TGCTTTTATG GAAGAGAATA
   120961 GTGGTGTCGC TTGGTCTTAT CGAAATCTCA TTAGGAAAAA TTAATCAAAG TCATCTCTAT
   121021 AAAAAATTAA ATTCGTCTTC TATATTTTTC TATTGGTGAT GTATAAGAAA AGCCCCTCAG
   121081 AAAAAACTAT TGACAAAAAT AAATAAAGTA CAACTCATGT CAATACAAAT GTCTATACAA
   121141 AGGCAATAAA TTTCTTAAAG GGGAAGGGAA GGATACAAAA ATCAATAATC AAGTAAAAAC
   121201 AATACAGTAA TAAAAATTGG AATAAAAATC TTGTCAATAC ATTTGTCTAT ACATTGAAAG
   121261 AGAGAAAGGA CCAACATTAA TTCATCTTCA TAAAAGCATT TAATAAAAAA TTGATAGAAT
   121321 CCCGGCCCTT GTCTCATTAC CGGCTGAGTT ACCTATTTGT CTTACTTCTA TTTGCTTCAG
   121381 ACCATCAACT AAACAAGACA AGATTAATTT CCACCACCTT ATCTTCTTCA GTCTTTTAAA
   121441 ATAAATCCCC CATCTTAAAT GCATAAGACA GGGGAGAAGG TTGAACAGTA AAGAAAAATT
   121501 AAGCAATTAC TTCTTCTGCT GTTTCAAAAC GAAGAATAGA ACGGACAACG AACTTTTCTT
   121561 TCCATTCTAG TTTACCTTCT GCTTCTGGAT TTGGTACTAG CACATGTTTC TTAGCTACAG
   121621 AAGTACGAAC ATATTTTACT GATGCGATTT CTTCTGTAAT TTCTGGAACA AGAGCTTTTA
   121681 ATTCTGCTAC CGTTGGGGCT TCTGTCAATG CTGCGTCTTT TTCATCTGCG CTGGTGATAT
   121741 AGACGTGATA AACCTTGCGA CCCTTTGGAG CTGTTTCTGT AGCTGGTAGG AATCTTTCAA
   121801 TTTTGCTAAA TGTTACTGCC ATATTGTTTA CCTCTATTTG ATTTAGGAGC GGCTTATGTT
   121861 ATAGAGTTTT TCCGGAGTTA TAATTTCTTT GCGCCGCCGA CATAGAAAAC TCCTTACAAT
   121921 ATAGAACAGA TAATAGTCAA CCTTTCCTTA TTTACTCAGA TTCCAAAAGA TAATTACTAC
   121981 AACTAAAATC AATAACCATC CCAACATCTT TACTCTCCTT CTGTTTCGTC TTCATTCTCT
   122041 TCAATCAATC CCAGCTCTTT TCTCCAAGCT TCTTTTTTGA ATTGGGCCAT AGCATGTTGT
   122101 TGTTTTTGTT TTTCCCACAT ATTAGATACT TTTTCATAGG CCTTATTTGC GTCCTTGGTA
   122161 TTGCTAAACA GACAACGATA AGAAGAATTA ATCCATACAA AACCATTCTT TCTTTTTGTA
   122221 TCTAATCCCA CTTCAACATA ATCTTTACAC ACTTCCATAA ATTCTTTTAC TGTTTCAGGG
   122281 TGTTTATCTT CTGGGCAGTG CTTGATGGAT AATGGTTTGT TTAATCTTAT TATTTTATCT
   122341 TTGGCTTGAA AATCTGGTAA TTTATTGTAG ATGATTTGAG GTTTGATAAT ATTTTGTGGC
   122401 ATGGTTCTCT CCTTTATCTT CTTTTTGTTT TTAGAATTGT CCCAGTCTGA CTTGTCCCTG
   122461 GTTATATTGG CTTGGTTGTA ACGCAGTATG TATCATCAAA ACTCCTATTG TAATGATAAA
   122521 AGCTGCTGCC AATACTTTCT CTGTTTCATG ATTGTCTTTT TCTACGTAGT AATAGTTATG
   122581 AGTTGTACGA ATTGGACGTG GTGATTGATA ACAAGGTGTT CTGGCCAATG TTTCTCCTCC
   122641 CAGCGCAACG ACAATCAATA ATGCTGCTGT AACCCTTTTC ATTCTTTGCC CTCCATTAGT
   122701 TATTCCAGTT CAGAAACGTA TTCCACAACT CTGGCCATGT GTTTTTAATC TTTTTTATGT
   122761 TTTCAATATC TGCACATGAT AAAGCCTTAC CTAAATTCTT GGAAAAACTT CCTCCAAACT
   122821 TTTCCATATT AGTTGCAACT GTTTTTGATT CATTGATTAA TTTTTCCATT TTATTCTCCT
   122881 TATTTTTCTT TATTTTGTTA TAGTTTCAAT ATCTTTACCA TTACATTCGA TTATACATTT
   122941 AGAGGTTCCG GCACGTTTGA ATCGCTTCAG GTATGTTTTA GCGTATTCTC TGGCGTCTTC
   123001 AAGACTATTT GCTGTTCCTG CCAACCCATA GTCTTTTTCT CCATGCATAT CATAACCTAC
   123061 CCAAACTATT TCAAACATCT TATGCCTCCT TGTTTTTCTT ATCATATCCA TCTACAGCTC
   123121 CAATATATTC AGCCATACTC TTTTTATTTG CCATGTTGTT GATGAGGTTT TCCAGTGGTT
   123181 TTTCTTTTTC GTTACACATT TTTCCTGCTT GTTCAATTAA TTTTATCCCA ACTTGTAACA
   123241 CTTCAACAGC AGTACAATCA ACTATTTGGA TATGTACTTT TTTCGCTGCG GTTTTTGTTT
   123301 CTGTATTCTC TTCAATGTTT ATTATGATTT CTGGTTTTTG CATTTTTGTA TTTCCTTTTG
   123361 TTGTTTTATA AATTTGTCTG TCTTATCTAA AAAATTCTTT GTCAAGTTAT TTATATTTTT
   123421 AAAGATTTCT ATCATATTTA TTTCCTCCAT ATAAAAACCC CTCATCTATG ATTAATTTTT
   123481 TACCACAGAT GAGAGGCGTT GTCCAATTAA ATTTTCTTAC GATTTATTCT TCTACGATTG
   123541 GATTCATTTG TTCTTTTTCC GGTGAAGGTG TAAAATGAAC TTGATACCCA TCTTGCCATG
   123601 TTCCAGCCAA ACGTACATTC TTATAGTGAT TTGACCCAAC AATGACACCG TAGTAATTAC
   123661 CCATGCTCAA AGTTCTCCCT GCCCATGGTT TGCCTTTGTT TTTTAGTACA ACTTTTCCTT
   123721 CGCTGTCTCG GATTTCGTAT GTACCTTTAA CGCCTTTGTA TTTCTGACGA TTCTCTTTAG
   123781 TAATTATAAC TGTTTTATCC ACGGCTTTCT CCTTTCCTAG TGGTTGTTTC CAGTATTACA
   123841 TTTAAACGAG ATTAAGGCAA TAAATTAATT TCCCCCTATT TGAATAATTA ATGTTGTATT
   123901 CTCTTTGTTT TATGATAGTA TGGGTTTGTT TTCGCGCCTC CTATTCTGTT GTTTTATATT
   123961 CTTCTTCCTC AAACAGTTCA ACTTCAATAG TCTCTCCTGT AAATGTCATT TCATCTTCTG
   124021 ACTCTGGAAT ATAGTAAGTT GCATTTCCAC ACAGCTCCCA ATTACCTTTT GTATTTTTCT
   124081 TTACGGTGAA ACACATCAAA TCCCAGTCAA TATCCATAGT TCCATCATCG TGCTCTGTAA
   124141 CATTAGTTAA GCTACATTTT TCTACTAAAT CTTTATCACT TATTTCTTTC CCTGGTGTAA
   124201 CTACTGCCGT ATAAAAATCG TTTACTGTTG CACAAATATC TTTTATATGT TGGTATTTCA
   124261 TCTTATTCTC CTTCTGTTGC TAATTCTTTC TTTGACATTA TATCTAACCC CAACACCTCA
   124321 TCTCCGAACA ATGTTGAGCC CCAAGCAACG GTATCCAAAT CAAAGTCGTT GTATGCTTCT
   124381 GGACAGTTTT CCTTTATTTG TTCTAACGTT GCCGTCTCTA ATTTATTCAT AAGGCTATCA
   124441 ATCTCTTTTG TCTTTTCTCT TACAATTTTA CGCTTCAAAA GATTAATTCC CTCATTCTCT
   124501 TCCTCATTTT TATACTCTGG GAAAAAAGTA GAAACCCAGT GTGCCGGATA AATACTTACA
   124561 TAATATCCGC TGCCATCTTC TGGATAGTTG ATAGATACAC TGACCTCACA AACCTTATCC
   124621 ATATATTCAA ACTCAAAACT CAATTCAATA TTTTCATTCA TTTTATTCAC CTTTTGTTTT
   124681 TATAATGTAC TCAATCCTTG TTCTTTTCGG ATATTATTAT AAGCAATTTC CGCCGCCGTC
   124741 CATTCATCAT AGCCATTTCC TTGATGTTGC ATTTTCCACT CTTCATAAAC ATCTTGAGCA
   124801 TTCTTTTCTA ACCAATCACA ATCTACTTCT GACTGTAATG CGGCGTTGTC ATAATAGTAA
   124861 TCATTAATAA ATTCTTTCAG TTTTTTATTT AATTTTTTAT TTGGTTGTAT ATCTTAGTCC
   124921 TTTTGATTTG TAATAATAAA GGGGCTGAGC ATATTATAAC CCAAACCCCT TATTCTCTGT
   124981 TATGTTTTTT ATTATTAAGC ATTCTTTGGC GTAAAATAAC AACTCCACCC AGATGCTAAT
   125041 TTATCCTGTG CATATGAATT ACCTGTCAAC TTTTTATTTT GTGAACAGAT AGTATGATAC
   125101 AAGGCGTAAA CATTATCTGT GATGAACGAC TTTACATCTT TACCAAATCG TTTCAATGTC
   125161 ATTGTTCCTG CTTGATTACG ATATTCTCTG ATGTTTTCTT TTGACAATTT GATTTCCATT
   125221 TTTATTACCT CTTTTTTTTG TACGTTTTTA TTTTTACTTT ATTTTTTCTT TTTCTTTTGT
   125281 TTGATGGGTG TCGGTTTCCA GTTTAACACG GTCAATCCAC CATTACGTTT TGCCATTACT
   125341 TTTTCCTTTT CTTTTTTATT AGCAATCAAC CAATTCTGTG TATGTGTTTC CCGTTTGTGT
   125401 TACGTTTTTT GCACACTTCA CATGGGCTTC TTGCTTATTA TCAAACACCC CCAACACCAT
   125461 CAGTTCTCTC CCATCTGTAC GGCTTTTCAA TACTACTTTA CACGGCATTT TATACTCCTT
   125521 TTGTTTAGTT TGTTGTTTTT GTTTTACATT AATTTTTTTA TATTGTCAAA TTAAATTAAT
   125581 CATTTTCATC TTCTTCATCT TCTGTCATTA TAACTCCTTT TATTTATTTG ATTGCTTATT
   125641 ATATCTTTTT ATTTCTTTCC CGTTTGCTTT CAATACAACT TCTGACTTTA TATCATCATG
   125701 TACTCTCATA AACAGGTCAA AACAATATAA TGCAGCAACT TCAATGTTTC TCTCAATTTC
   125761 ATCTACAGGA ACATCAATTC TTTTATCGTC AATAATTAGC ATTTTTTTCT GGTCGTCGAC
   125821 ACCACAATAC TGAATGTTGA CAAAAATCCG ACCATCTTTT TTTCGCCCTA TTATTGATAC
   125881 ATCTACCCAA TAAAAGCCAC TTGCAGAATT AAATGAGGTT TTAAAGTCAC GAATCATCAC
   125941 TTCATCTTTT TCAAACTGAG ATTCGCCAAC GTATTCAGGA CATTCATTCA GCCGTACAAT
   126001 CTTTATGCAC AAATTTGGAT TATTGACTTT TCTTTGTTTG TATTCTTTCC ATATTGCTTT
   126061 TTTATCTACT CCTGTTTTTT CTACGACTGG AATCCCACTT TGATAACAGT TTACTAACAA
   126121 ATATAAGACA TCATTTTCAA ACTTCATTTC AAATCTCCTT TGTTCTCTTC TATAAATTTT
   126181 CTATAATCTT CCAACAAAAT ATCTTTCAAC ACTTCCGCAT TTACAAATAT TTCTGTGTCG
   126241 GCAATGTTTC CAAATAAGAA AATTGTTATC ATTTCAGTTC GTGCCCACCA ACGTTGTAGG
   126301 ACACTTTGAA TTTGGTTACC AATAAAGTAT GAATCGACAA GATTATCGTT TGCGTCTAAA
   126361 AACTCCCTAA TGAAAGGCGC ACGCAAATAC TCATCTATAG ACAATCCTAT TTGCATACAC
   126421 GGTACACCAT TCTTTCCTAT TAGTGTCTGA AAAATTGTAA ATCCTGCCAT AGATAATTCT
   126481 TTTTTACCCA TAAACATATC AGATTCTTTT GGTGGATTCT CTGGAAATGT TTGATTCATA
   126541 ATTTCCATAA TCGTTTTCTT TGTATAGTGT TTCATTTTTA TTTTCCCCCA TTAAATTTCA
   126601 TTACATCACT TATAACAACT TTATTATTCA GTCTTATTCC TACTGTTTTA TTGATGTTGT
   126661 TTTCTTTGAT TGCTTTGCGC GCTTTCAAGA CCAACAACTT TTCAATCAGC ATAGATATTA
   126721 CTTGATTAGA ATACATTGTA GAGTCAATAG AATTATAACT AGGACAATGT GATTCTAAGT
   126781 CGATATAAAT CTTACTTTTT GTATTTGTTA TATTGCGAAG TTCTGTACGT GCAAAATTAA
   126841 TGGGAAACAA CGTAGCACCC TTTCGATAAA GGCTTGTATA TAGTTTTACT TCTATGTCGC
   126901 CAATTAAATC TGTATTATAT TTAATTAGAG CGTCTTCAGG AACAGTATAC AAACAAGCAC
   126961 GTAATGCACC AGAACACTTT TCTTTTTTGA CTTTGCTCAA TGCGCTTTTT TCATTATGAT
   127021 AAATCTCTGT AATACAATTT TTACCATACC CAAAAAGATA TAACATTTTA TTCCTCCATT
   127081 ATTTTTTTTA CTAGTTCTTG TTCTCCGCAC ATTTTTGCAG CCGTTTCCCC ACTCTCTGAT
   127141 AGATATATGT GAGGGGGTCT TGCTGGGGTC ATTATAAAAA ATGCTTCCAC AAATTCTGAC
   127201 GCTTCTAATT TTTCTTTTAC AATGTTTTTT GTATTTGTTC TTATTGCGTC GGCGTTTGCG
   127261 TCTAGCATTA CTTGAAATCC TAACGCATTT AATTCTTTGG TATTCTCTCC CATAAATAAG
   127321 TCTTTGGGAT TACCACCTAA GTTTATATAT TCTTGTATTC CTTTTTTCAT ATTAATTCTC
   127381 CTTTGATTCT GTTTCTAATA ATACCTTGGC TATTTTTTCG ACATCGTTGT CCAACAGTTT
   127441 TGCAATGTCA CGAATGTTTT TATATGCGAC AACTGCTTTT CCGGTGTTTG TGCCGTCTAA
   127501 GATTAAGACA TGTCTACAAT CACTTAACAA TTCACGTTCT TGTTCTCGCA AGTATTTCAG
   127561 CACTACTACG TTGGGATTGT CTTCTTGATA TATTTTCTTT TGGAACAAAT TGTTTTTAAT
   127621 AAAGTAACAA GGCACATTAA ATAACGGATT CAAAAGTGTC AGTTGCAGGT CTTGTAAATC
   127681 TTGTTTGCGC TTATTTTCAA AAACAAACTT ATATAAATCT TGTCCATCGC CTACTTTTGT
   127741 CGCTTTTATT TTGATTTTAT GATAAACTTT TAATTGCCGT TCTGTATCTG AGCAATCAAC
   127801 ATCTACCCCA AATAACTGCA AGCAAATTCG GCATGTCGCA TAAAAAGTTT CCAACAGTTG
   127861 TTCCATTTTC TTGTTGCTTT CTTTTATGCT TAATGATTCG TCCACAAAAT CTATACTGAG
   127921 TGTTGTTTCT GTTGTTTTTG TTGCTTCTAT GCCTGTTTCA TCTGTCAACC CAAACAACAA
   127981 CGAATATATA AAACTACTGA CTTCATTTGT TGCGTCACAA TTATTTCTGT CAGTAATTAT
   128041 TTTTAACAAA AGTTCCTTGT CGTTTGGTGA TAGTGGTTTT TTATCGCATA TTTTAGACGT
   128101 CTTATCGTTT GCCTTAGTAT AATAGTAAGT CGTATCACCC GTCACAAGTG TAACACCATT
   128161 TGAACTGTTT ATATTTGTTG CTTTTACAAT ACCTATTGGT TCTCGTCGAG ACGTAGTCCA
   128221 TCTCGTTCCT AGTTTTTCGC CACAATCTAA AACATTGCAC AATGTCAACT TTGCCACACA
   128281 AACTTTATAA GCATCTTGCA AAGTAATTTT TGAATTGTGA AAGATTAAAC TAGCCAAACT
   128341 GGCGTAAACA TGGTCACCAT AGTAAAAAGC ATCATATACT TTTCCCATAT CGTTCTCCTT
   128401 TAGAATTGTT CTGTATATTC TGTGACACTG TATTGTTTTT TCATTTCGTC TTTCCATTCG
   128461 CTGATAGCCT TGCAAGATTC TGTAGAAAGT ATTTCATCAA CTACTTCATC ATTTAAGTTA
   128521 TCCCAAATCT CTAAGACACG CACATAACCA TTCCAAGCGT CAGACAGTTG TGATGCATAC
   128581 TGATTCAAGT CTACATTCAA TTCCTTGCTT ATGCCAACGA ATCCAACTGT TCCTGAATCC
   128641 CAACGACATC TGTTGTCATC TCCTTTATTG AATGCAAAAC TTACAGCACT ATGAATATAT
   128701 GCACCTAAGG CATACGCTTC ATATTTATCT TTACCATAAG TTTCATCTAA GTATTTTTGG
   128761 AATGATGCAA TATTATCTTC TACAGAATTA CCTTCAGGTT CCCAATTTTC ACCAGTATCA
   128821 AACAAATTCT TAAAACCTTC ACGTTCATGA GAAGTAATCC AAACTTTGTT TGTTTCTTTA
   128881 AAGTCTTCTG CTATAAATTC ACATTCTGCT TGGCTATACT CGCAGATACC CACATAACGA
   128941 GGAATTTCTT TTACTATTGT TTCTTCTACC ATTCCATTAT CTAACAGTTT CTTAGTCATT
   129001 TTATAACTCC TTTTTTTGTT TTTTGTTATG TTGGTTATTT GTTTTCCACC ATGTGCACAA
   129061 ACAACCAAAA GCACACTAAC AAGCAGGGAA AGGTTGGAAA GGACTAAAAC CCTGCCGGTG
   129121 GGAATTAGTT ATTCTCTGCC AGTTGTTTAG CATTATCTTT CAACCATTCG TGCATTTTTT
   129181 CATTGTTGTA ATCGCATAAT TTGCAGAACA GATTGAAATC AGACAAATTT GGATTCGCTG
   129241 ATTCTCTGTG GTTCTGAAAA ACATACAACA CGTCTCTTGC TAATTGATTG ACTAAATCTC
   129301 TTGCATTATC TACCTTTGCG CAAGCGATTT TTGTCAATTC AATGTCTAGT GGCAATTTGA
   129361 AAACAAACCT TGCCTCGGTT CTGCGCCAAT AGATATAACT ATTAACTTCA TCTTCTCCAC
   129421 CGTTTGTCAG GTAGTTATCA ATCAGTTCTC TGCTAGGTTT TTTCAACACA GTGACAAACT
   129481 CATATTTCCC TGTTTTTTCA ATGATGTATA CGATTTGTTC TTGTGTTGCT ACTCCATGTT
   129541 TTGCAAAATC ATACAACCAA TTATAACTTT TTCTTTGAAT AAACTCTTTG ATTAATTTGT
   129601 TGGTAATATT GGCTTTTGAA ATAATCGCGT CTTTTGCTGA ACATGAATTT GCCTGCATTG
   129661 AAAACTGTAT AATTTCTTTT GCTGTCATAT CAACTTTTTT CAAATTGTCT CTACGAAAGT
   129721 CAAAATACAA CTGTTGAAAT TTATTCATGT TTGGAAAGTA AGTTGGAACA CTCGTTAAAA
   129781 ACTTATTTGT AAATTGAATA AAGTTTTCCA AAGGTATCTT TTTTCTTACA TTCTCTGGTA
   129841 TAAATTTCAT TATGTGTGGG CATTCAATTT GTTCTGCCAG AAAAACAACA CGACCAAAGT
   129901 CTACATTTTT GCCCTTGCTT TTGATAACTT TTGCAATCAT ATCTAATGTG CTTTCTGTAA
   129961 TAAACATTTT TAGTCCTTTT GTTTTTTTTG TTGTTATTAG AAAAGCCGCA AAGATTGTTA
   130021 GTTCTCTACG GCTTTGTTTT TACTTTATTT GTTTACTTCT AAAATTCGAT TTTCATTATT
   130081 TTTGCGTTTT TTACTCCTGC TGGGTTTTTG AATGAATTGT TTCCAACTAT ACCCCAAATC
   130141 ACAGGGCAAT AATTGAAACG CAAATCATCA ATGTTATCGT ATCCATCAGT CAAACAAATA
   130201 AATGCGTCAT ACTTCTTTTT CTTTTCCTTA ATCCAATCAA AACTACTTGC TATTTCTGTT
   130261 CCACCAAAGG AATTCAGTTT ATAGTTTTGT ATATCTCGAT GGAATTGGTT ATAAGTTTTC
   130321 AAAGTATCTT CATGCACCTG AGTTGAGAAA CACCACACAT CAACATTAAA ACTTTTGAAT
   130381 GACTTCATGA TTTTTTGTAT GTGTGCTAAA AATTCTGCAA CTTCTTTGTC TCCAATGCTT
   130441 CCCGATGTAT CAATCGCAAT ACCTAAATTG ATATGTGCGT TTACGTTTAC ACCAGGTAGA
   130501 ATACAACCGA TTGCACAACT TCTACGGCTA GGGTGCTTCC AAGTAAAGTC TGATTTGATA
   130561 AATGCTTTCA AATAACGAGA CAAGAAACCA CGCCAATCAA ATGGGGGTTC TGCCAACAAT
   130621 AAGTCCAATG CTCTTCTTAT CACACTGTCT GTTTTGCCGG CTTCTTGACC AGTCATTGAA
   130681 CGCAAAACTT CTTCAACTTT TGCTTTGATT CTTGTTGCGT CTTCATCTGT CATGTCATTT
   130741 AATTCTTCAT GACTATCAAA CCCTTGTCCG TCACCTTTAC CCAACCCATT GACAAAACTT
   130801 TTTATGGCTT CATCTATCGC TTGGTCAGGT GTTTTTCCAT CATTCTCTTT TTGAAAGTCC
   130861 TTTATTAACT GGTCATAGAT TTCTTCGGCT GCCATATTTG CAAACCGAGT ATCTAACAAA
   130921 CCATAGTTGC CATTTGGGTT TTTAGGGTTA ACAAGGTCTT CAAACTTCGG AAAAGTTCCA
   130981 ACAGGTTGTT TTCTGCCATC TCTTTCGTTA TTCTCTAACG CCCAGTTGAT TGCATAATCC
   131041 GTTGCCATAT TCCAAAACTG TTGGTTGCGC CATTGCCGTC TTTGTTGAGT TAATGTTATC
   131101 AAATGCATTA CTTCATGGGC AACTATAAAC ACCAAGTTAT CATAAGTAAA TTCCCGTTCT
   131161 TTTATTGCTG TCCAGTTCAA AAAGATACTT CTACCATCTG TCCAAGCAAT GGCGTCATTA
   131221 TTTTCTTCTA CAATGCTTAC GCCAACACGA GATATAATGG CTGCTAACAT TGAATAGTTC
   131281 AGCCACAACT TGGTAAAGAC TGTTTCAATA ATGTCATCTT TTGCAATCAT TTCTTTCCCC
   131341 TTTTATTCTG GTTTTGTTAT AATGTTAGGG TAAGTTATAG TCCTACCCCA AGACTTTTTA
   131401 CTACTTACTG ACGGTTGTTC ACTCCTTTGA TACTCTTTGC CGCTGCCTGA ATATCTGTTA
   131461 TTGACAAGTA TTTAAACAGT GATGTAGACT TCGCAATCGT TGATACTACC GTTGTTTTCC
   131521 AGTCTGCTCG TTTCATATTG TGCACGGCTT TCATCAGATT TTTCATATAT TCTGATACTT
   131581 TTTTCTCCGA TGCTTTATCT TCTGTATCTG CGACCGTTGA GTTCAGAATT GACATAATAG
   131641 AGATAAAGGT TGAGTAGAAT CCGTTTATAT CTTTATCATC ACGGAAATTT TTACCATCTA
   131701 CCAAAATCTC ATTTGCATTC TGATACTTCT TTTTGTTAGC GATAAATTCC AACAACAAAT
   131761 GACTATTCGC ACTACCAATA TACTGTGCAA AAAAGTGGAA TAGTGATGTT TCTGTTGGCT
   131821 TATCTGCATT GCCATACAAT TTGATAATGC GCTCCCAACT ACGGGGTGTT GCAAATGTAT
   131881 ATGACCCAGA TTCCATTCCT GCTGTATCAA ACAACAAGTC AGGGTGGGCA CATACAAAAC
   131941 CTACAACATC ACTCATTGCC GTTTGTAATT GGTTTTTTGC AGACGCATAT TTATTCAAGA
   132001 TATAGTGCGT CCACAATTCC GCATTTGTCT TTACACACTG ATGGGCAAAA CGGTCTTTCA
   132061 CAGGTGCTTG TAATTCAGTT GAGTAAGCAT TTTGACCAGA CAAATTTCCA GCAGCAATGA
   132121 TACGCGCCCC GTCTGGCAAA TGATAATTAC CTAACCGTCT TTCTTGCATT AACTGTTGTA
   132181 AAGCATTCTG CATAGCGGCT GGTGCATTAT TATATTCATC GAAAAACAGT ATTCCTTCCC
   132241 AATCTTTTTC TGTTGGCAAG TTAGATGGTG TAGCCCAAAA AGTTCTCATT TGTTCTACTC
   132301 CATTCCCATC TTTAACCAAA CGCGTTGTAG GAATACCAAT CAAGTCAGCA GGTTCCATAG
   132361 ACGCCAATGG GAAATATACA TAACCAAACT TCGGATTATC TTTCTGTTTT TCTTTTACAA
   132421 ACTGCACCAC GCTTTCTGTT TTGCCAATAC CTGGGTCGCC CCACAAAAAG ATGTTCAGAT
   132481 TGTTCTTATA CATTTCTTTT ATGTGTTCAA CCATCGCGTC CAATGTAATG GCATTATCTA
   132541 ACAGTTCACG AATTTCTTTT GGTGTGTTAT TTGATTCTTT CATTTTTTTG TCCTTTTTGT
   132601 TTTTGTTTGT TTGTTATTGT TTTTAGTTTA TTTTTGCTGA TTCCATTATT CTCTCACTGG
   132661 TTTTTACTCC TTTGGTTTAT TTATCTGTGA TTGCTTTCTC TTGCCTTGCG CTCTTCGAAC
   132721 ATTTCTTTGA TAGCCTGTTC AATCCATTTT TCATAATTTT CATCCAATGC TTTTGCGTCT
   132781 TCTGAATTAG GTTCAAACAG AGTTCTTATC GCTCTTTCTA CTTGCGCCGA ACATAGCAAA
   132841 TCAATGGCAA AGTTTGTTCC TAGTTTATCG TTCATATTCT CATCTTGCCA ACGTTTAACT
   132901 AGTCCTTTTA TTACGGCTTT CATTTTCTTA TCATCTAACG ACCGTCCCAT TGTTTACTCC
   132961 TTTATAAATA TGCCAACGGT TCATCAACCA CCATACATTC AACATCGTAA TAGTGGTGGA
   133021 AATCAGAATG ACAATCTTCT TCTACAAACA GATTATCATC ATCAAACACA GCACCATCAC
   133081 CATATTCTTT ATTCAACTTT TTTGCATATT GCTCTGCCTT TTCCCTTGTT GAACATACAT
   133141 AAATGGTTTG ACGCAAGTAA TCATCCTGAC ACAAATCATC TATGCTATAT TGTGTTTGTT
   133201 TTACTAAGAA TACTTTTGTT TTTACTTTGT TTTCTGTGTC GCCTCCAAAT TTTTCTTTTA
   133261 TGTTTTGTTC GTTAAAGGCT TCATTAAAAC TTATTTTTTT CGTTGCACCA CTTTCAAATC
   133321 GTCCTAAAAA ACCCTTAAAA ATGCTCTCAA CTGTTTCAGG TTTTTCACCA TCCGCCTTTG
   133381 ATTCATTTGC TTCTTTTGCT AATCTTTCTG CTGCTTTTAC CAGATTTTTT GTCAGTTCGT
   133441 CCATTTTTGT TTCTCCTATT GCTTTATGTT CTTTTACCAT TGTAGCCATT ACACCAGTCA
   133501 AAGTTTCTAA TGTTTCTTGA TTCTTGCTGG TTATTTCTAC AATTTTACCC ATCAAATTCA
   133561 ACAGCTCATT TAGTTTTTTG TCCACATCTT ACTCCTTTTA TTTATATTCT ATTGCTACAA
   133621 CTACACCACC ATCGCTTTGC CCAATAACGG TAGATATCAT GGAGTTCAAA ATTGTTTTAC
   133681 CTTTTACGGC ATTCATTACT GTTTCCACTA TACTTTCCAT GTTAGGATTT TCGCTTTCAG
   133741 GTAAATCAAT CACTGTCCAT TTGTTTCCGG TGATTTTTTC AAGGGTCTTG CTGATTTTGT
   133801 CTACATTAAC CTTATCAATG TCGTCAGCAT TCTCAACCAT ATCTTGAAAC AGTTCATCAA
   133861 CCATATCAGA ATCACTCAAA AAACTCTCTT CTGTAATCGG GTAGTCAAAG CCATTTTTAT
   133921 CACACTCTTT TTTGACTTTT GCATACTGTT CCGCTTTTTC TTTATTATCA AACACCTGAC
   133981 AAATGTTTTT TTCTACTTTA TCGTCTACCC ACACAATATA AATAACCTTT TCCATTTTTT
   134041 GCTCCTTTTT GTTTTCTTGA TTGTTTAATT CATCACACAC TTCTTTTGCT TCCCAATAGC
   134101 ACCCATAGCA CATAGGATTG CCATCATCAT CACAATACTG TTCTTGTCCT TTGAATATTG
   134161 TAAAATAACC GCAATCTTGT CTTACTACTT CATATTTTTC CATAACTAAC TCCTTTTTTT
   134221 ACATTACTGG ACTCAACATT ACTATTTGTT TATCTTTTAG TTCTTTTTCA TTTCGCCCAG
   134281 CATACTCATA TTCAACATCG CTAAAATCTA AGACATCTAC ACTAAAAACT TCGCCAACAG
   134341 TATTCATTTC ACTATCACTG GACTGTAAAA CTTGAATGTC GCCCCCCGTT TTCTTTTCAA
   134401 TGTCCTGCAA GATTTTGATT AATTCTGCTA ATGTCATATT TTCACTCCTT TATTTTTCAG
   134461 TTATATACCA CCCAGCGTCT AAATCTTTAT TGTTTTTGAT ATGGACTACT GAGTTTTGTT
   134521 TTGTTAGTTT CTTTTTTTCG CATATTTTCA TCAGCTGTTC TATGCTTTTA CCTTGTGCCA
   134581 GTATCTTTTT CATCTTAAAA CCCCTTTGTT ATAATTGATA CTAATACTGT TCCTAATCCT
   134641 ACCGCTACTG GTATCAAAAG TATAATCCCT AATGTTTTAT CTTGTGCCGG TGTCTTTTTC
   134701 ATTTATTTAC TCCTTTATTT TATTTACTAA CGGTGCTCCA TTATAAACAC CTACCAGATG
   134761 TCAAATGTTC ACGGGTTTCA AACAACCGAA TATGACGCTG AGATGTATTA GATGAATAAC
   134821 TTCCCCAACG AACGCCGTTT ATGCCCACTG CCACACAAGT ATTATAACTC ACACAGCCAG
   134881 CAAGCACCGC TCCGTTAGGT AGTTCAATCA CTCTTACTAC CCCATTGTTT CCGGTGTTTA
   134941 ATTTATATTT GCTTAAAACC TTACTATGAA ACGGCGCATT TTCTACCGCA TTACATAACT
   135001 GTTGAAATTT ACACCCATAT TCTTTAAATG CATAGTAATC ACACATACAC TCATTACTAG
   135061 GGTCTAATTC CACAGAAACG TCTACTAGCG GTGCTCTTAA ACGTCTTGTC TTATTCAAAT
   135121 TCACAAATCT AATAAAACCA TCTTCATCTA ACTCAACTGG TCTGTAATTG AAATGCCCTT
   135181 TACCGTTATA CCTAAAATTA CAATTACCAC CTTTATCAAT TAGCCACTTT ATTAGCGCGG
   135241 CTCTTTCTTG TAATATACGA TTGTCCATTT TTCCACCTTT GTTTTTTGTT GTTATAACCC
   135301 AAAAGCGGCG CTAATAGATA TATCTCAACC CACTAGCACC GCTCTTGAAT AATCAGAAAG
   135361 AAAGAAACTA GAAATTTACC CCTTTACATA TCTCTACCCC CTATATTATT AGTCCAACTA
   135421 CTCTACTAAC GCCACTCATA CCCCTATTAG CACCGCTACT TATACTACTT GCACCGCTAA
   135481 TAGATACCTT TATGCCGTCC ATAGATAAGT CAACTATATA TAATCAAAAG TCAATCGGTT
   135541 TTATTCTATC TCAACCTGTT GTTTTGCTTT TGATACCCTA ATTATATAAC AAAAGATTAA
   135601 TTTTACAACA AGATTTTAAG ACCCGTTCTA ATTTTATCTT TTTTACTTAT ATAATACCCT
   135661 AAAAACGAAT ATTAACTAAT AAGATAAAAA GATTAATTAT AACTTGCGTT TTTATCTAGT
   135721 AATCAATCTA TAAAATAGTA AATCATTATC TTATTATAAC AATTTTTTAT TTACTATCTT
   135781 ATTAACTTAT ATCAACTAGA TAATCAACTA AAAAGCAATT AATCAACTTT TTATTTTGTC
   135841 AACTTATGCT TTTTTGTCAA CTTATAGAAT AAAGTCCGAT AAAAGTAATT AATAAGTTGT
   135901 TTTTCTTTCA ATTACACAAT CATCATACTA TAAAAAAATT AATTTACAAC TAGAATTTAA
   135961 GAACCGTTCT AAATTTTGCG CTTTATCGTT TAAATACCTT TAAAATTACG TTTTTTTTAG
   136021 TATATATGTT TTATCAATCA CAATAAAAAA ACGATTCTAG ACGCTTTTTA AACGCTTTTT
   136081 TGGATACTAT CCGAATCAAT ATATAAAAAC TATCCTATAA TCATATAAAA AACTAAAAAA
   136141 ACGCTTTAAA TCATTTTAGA ACGGGTCTTT TTAAACGGCT TAATTAAGGG CTTTTTTATC
   136201 ATTACCCTTA AATTAGTACA TCCCTCTAGC CCTAATCCCT CTAATCCTAA TCTTTTAATC
   136261 TTAATTCTCT AAGCTTTAGC CCTCTGAGTC GAATCTTTCT AAGTCCCAAT CCGCTAATCC
   136321 AATTCTTCTA ATTCTAATCC TCCAAGTTCC AATCTTTTCA TTTTAGGTTT ATTGTTTTTT
   136381 TAATTTTGTA TTTAGTTTAG TGTATGTTAT AGTAGGCATA ATAAAGAGGG CAAGTGATAG
   136441 CAATGAGTGA TTTAATATTT GATGATTTGG TGGAATTAGC TACGTGGGCG AGTGCTATTG
   136501 TGAAGAGGAT TATTTGTGAC AATGGGTTAT GTGGTATAGA AGACGGGGTG GCGGCTTATT
   136561 ATTTTTATTC TAAAGAGGGG AGAGGGGTTA TTGTAAAGCA TTGGAACACA TATTGGAATT
   136621 TAGTGTTGTT TGGGGAGTAT AATGGCATAA AGATGTGTGA GATGGGAGAT GATGCTTTGG
   136681 ATATTATATT GAGGTGGAAA ACGAGGAAGG AGGTGGTAGA TTTATTAGGC TTTGAGGGGA
   136741 TAAAGCGGGT TGACATAGTA GGTGAAGATA TATGGATAAA AGGGCGCGAT AAGAGAGGGG
   136801 TATTAGATAA TTTAGGTAGG TTAGGGTGTT ATAATAAAAG GGCGAGGTGT TTTAAGTTAC
   136861 CATTAGATAG TTTTAGGGAA GTTATTGGGT TAGTGGGGTA AGTGATATGG AGAAGGTATT
   136921 AGAAAATGCA TTAGAGTGTT ATTTAGGTCG TATGAGTGAT ATTGTAGGGA TAGACAAGGC
   136981 GATATGGGGG GTATATTTTG TTTCTGAGGG GGTATATGAT ATTGTATCTT CGAGTCAGTA
   137041 TTGGAATGTT GTAGTATTAG GGGACAGTAA TGGTATTCAA GTAAGGTCGG TAGGAGAATT
   137101 AGCTTTACGT TTTGCGTGGT GGAAGAGTAG AAGGGATATA TTAAATTTTT TGAAGATAGA
   137161 TGATGCGTAT TTTTGGTGGA CGGGGTTAGA AGATTGTGAG ATAGATATAG ATAAAGATGG
   137221 TGGGTATTAT GTTGTAAAGT ATAGGTTAGA GGAGAATATG TTATTAAATA AGGAGATTGA
   137281 GGAAAAGTTA GGGGCATTGG GGTTATGTGG TGATAGGTGT TTTAGGTTAC CGATGGATAG
   137341 CTATAGAGAG TTTATGGGGT TATTAGGGTA AGAGATTGAT TATGGAACGG GAATTAGAGA
   137401 ACTGTTTGAA TCATTTTTTA GTGAAGATTG GATTAATAGA TATGGAAGCA GATGTGTACT
   137461 GTGTGGCAAA GTCTTGTGAT TTATTTGATG CGGTGTACAA TGTTGATGTT ACGAGACGAT
   137521 ATGGGGCATT GGTGGCTTTA GGGCATAGTG GTGGTGTTAA GGTGAGGTCA GTAAAAGAAT
   137581 TAGAGTCATA TTTTGTTGGA TGGGAAGACC GGAAAGATAT TTTAATGTTA TTAGGTATTG
   137641 GAGAAAAAGA GATGTTTTGG GATGCGCACA TTTTTCATAT AGAGCAAAAA GGGGAGTATT
   137701 ATGAGATATA TTATGCAAAA TTAAAGAAGA ATACGGTTGT TGAGAAGCTT ATTGATGGAT
   137761 TGAAGAAATT TGGATTGTGT GGAGATGGGT ATTTTAAGCT TCCTGTTGAT GGTCTTAGGG
   137821 AAATTATAGC ATTATTGGGA GTGTGATATG GACAAGGCAT TAGATATAAT TAGAGAGATT
   137881 GAAAGAGAAT GTTGTATAGA TATATCGATA GACGAGAAGC AAAAAGCGTG TGGTGGTTGG
   137941 TGGTGTTTTT CTAAGTATCG CTATTGGAAT CTGGTAGTTT TTGGTAATGG TAAGGGGTGG
   138001 AGAGAAAAGG ATGACAAGAA ATTAGGAGAA GTCTTAGAAA AATGGAAAGA AAGAAAAGTG
   138061 TTTACAGATG GTATCTTGGG GTCTCGTTCT TTGTATAGTT TTTTGGAACA TGTTACGGTA
   138121 AGTGATGGAG AGTATTTTGC GAAGATAATG GTTGGCAGAA CAATGCCAGG TCTCCTAAAA
   138181 AGGCTAATTG ATGTGGGTTA TTGTGTTGAA GATAAGAATA CTGTTGATAG TAATACCGCT
   138241 CACATATATT ATTTACGGAT GCCTATAGAT GGTTTTGAAG AGATTTTAAA ATTAATAGGA
   138301 TAAGGAAACA TGAAAGAAGA AATAAAAAAG CGATTAGATG CTATCTGTGG TCGGTCTGAA
   138361 TTTTATGTGG AAGAATTAAA TAATGGTTGT TATCGTTTGG TTATTTATGC CTATTATAGT
   138421 TCGATTGTTT GTTTTGGCAC TTGTGATGTT GTTGTTATAA AAACGCTAGA AGATTTAGAT
   138481 TTTTATTTGA TGGGGGCAGC AGATAGGGAA GAAATTTTGT CAATACTGGT GAATCCATTA
   138541 AAATCAAACG ATATATCGGT ATTTTCTGAC ATTAGCGTGC ATAGTTTAAG AAGGGAAGAA
   138601 AATTATTGGG TGATAGAATA TGGTTGTGTT CGGGAGGGTA GTGGCATGGA GAAAATGATT
   138661 AATAAGTTAC AAGAATTAGG ATTATGTGGA GAAAATAATT TTAGCGATAG AAAATATTTT
   138721 AAATTGCCTG TAGAAGGGTA TAAAGAGTTT GTAGGATTGT TGAAATGAGT TTGGTTATGG
   138781 ATAAATCGGA TGCCATTTTA GAATTTGAAA AGAACAATGG TGTGACTATA AGTTTATCCC
   138841 ACTTAGGTTA TGGGGTATTT GGCGTAAGCA CGTCTGGTTT TAATTCTCAT TCTTTTTATG
   138901 GACAAACTGA TTGGGATGTT ATTGCTTTTG GTTGTTGTTC GGTGCTTTGG ACTGGTGGGG
   138961 ATGTATTTAG TGATATAACA AAGCTTTTAT CTGGATGGGA GTTGAGAAAG GATTTTATGG
   139021 ATATGGCGTT TCAACATGTG ATAGAATATT GTGGTGATTA CATATCAAAG TTGATGGTGG
   139081 TAGGTGATAG ATATAAGGTT ACTGTATTTT ATCATTATGA GGTTCCAGTT TTAGTTGACA
   139141 GAATGGTGAA AATTGGATTG GTAAGTAATT TGGGTGGAAA GAAGTATGAA TTAATGTTTC
   139201 CTGTAGATGG CCTGCGGGAG TTTATAGCAT TATTAGCGTA GAAGTGGGGA TGTGTATTTG
   139261 TATTTTAAAG ACTAAAAGAA TTTGTGGAAC TGCTGTTATG AAGAATATAT TAGACATGCT
   139321 TAAAGAAATT GAGAAAAAAT ATGGCGTGGT AATCGCAGGT GGTTTGCATT ATGAAGACGG
   139381 TGAAAAAGTT CCGTTTTATT CTGTTGTTAA ATACCCTTGT TTTCTTCCTT GGGATGTAAT
   139441 AATTTTTGGC AATATCGGCG GGTGGAGAAA AAATAACAAC AAAGAATTAA GAAAGATTTT
   139501 GTAAAGTTGT GAGCAAAGAA AGGTATTTGT AACAAGAATA ATAAATGCAA TATCGCCAGT
   139561 GGCTTCTCTT TCTGTTTGCT TTGAATGGTT GAGAATAGAA AATGGAAAAT ATGTGGCCAA
   139621 GATTAGCATT GGTTGGCTGT CCACAAGAGG TATAATGAAA ACTTTGGTTA GTATGGGCTA
   139681 TGCTACAGAA AGCGCTTGTC AGGATACTCC TTTTTTTCGT GATTACTATT TACAAATGCC
   139741 TGTAGATAGC TTTGAAGAAA TTATGGGACT TTTAGGGGGT TGAATATGGA AAAAGTTTTG
   139801 AAATCATTGT TTATTGAATA TCTTGGTCGT ATTGGTAACA TTTTTTATTT TGAGTCGTTT
   139861 ATTTCGAAAG GTGTAGAAGT AGACTGGGGC GACCCGGGTT TTTATGTTAG TAAAACCTAC
   139921 GACGGGTATA TTTGTGACTT TTCATCCGCT ATGGGCAAAT TACTACTTTT TGGTCAGCGC
   139981 ACCCCATTGC ATTTGTCGGA AAAAGGTGAA AAATGTCTAC AAGCCTTTCA GTCTATTTGC
   140041 GATTTGTGGC CGGAGAGAAA GAAAATTATG AATGTACTAA AAGAAAAAGA TTGTTTGTGT
   140101 CCGGTAAATA AAATACATAT AAACGGCAAC ATTTGTGTGG TTGGAATATG TTATAGTTAT
   140161 TTTTATTGTC TTCCACAGGT GTTTAAAAAA TTAATAAAAC TAGATGTGTC AAAAGTATAT
   140221 TACAATGAAG ATTTTGACCG GTTTGAATGG GAAATAGAAA TGAACACGGA AGATTTTATA
   140281 AATATGATAA AGCTTATTGC AGATTGAAGT AATAAAACTA TTGAAGGATT GATTATTTAA
   140341 TTTGTGTTTT TGCTGTGTGT TTGGTATAGT ATCATCAAAT AAGCAGAGAA AAATTATAAA
   140401 ATGTCTTCTT TAACTGATTT TGATTGCTCT ACATATATAA TAGACGAAGT TCGTAGAAGA
   140461 AAAATTGCGC CAATTGGTGA TAACTATCTT ATGGAGATTT TGCCTAGTGT ATATTATTGC
   140521 ACTAATATTT TCACTGATTT GGTTGTGTTT GGTGGCCGTA GTTTTACCGA ACACTTTGAC
   140581 TCTCCTGAAA AAACTAAAGC TGAATTTAAA AAAATTACTC ATTATTGGCG GGCAAGAAAA
   140641 AAATGTGTTA AAATTTTAGA CAGTTACAAT TTGCTGTATG GTGGAAATGT GTGTCGTGTT
   140701 GAGTATTATA ACAAACATTA CGTCCTTGAT GTTATTGTGC CCTCTGAAGA AAGTTCGGTG
   140761 TGGAACAAAT TAAAAGAAAC ATTTAGTGCA GAACTTATTG ATGGCGGTTG TATATATCGT
   140821 TTTATCATTC CAGTTACAAT ATTTAAAGAA ACACTGGCAT TATTCGTGAA ATAATTTATT
   140881 GTTTTGGATG GTTTTGGAGG TAAAAATGAG AAACAAGAAA AAGATGGCAT ATTACATTTT
   140941 TCACATAAAA GCGATTCTGT CGGACTATTT GTTGTCTAGG GGAGATTCTT ATTTTGTTCT
   141001 TAGTGTTACG GCCGAATATC CTTTTATAGA AGTAGATTTT AGAAACCAGA ACGCAATGAG
   141061 TTTAAAATAT TTAGGAGGAA CAAAAAAGAA GGTTAGAGTA ACAGATGGTC GTTTTCGTTG
   141121 GTTTGCTTTA GAAAATGTTA TCGAAGATAT TTTAAGTGAG TTTAGATTGG CACCAGAAAG
   141181 AGAATCTATA CTTAAAATTT TAGCATTAAG CCTAAGCCAC GTCAATTATT TTGTGACCAT
   141241 TAAAAACCTT GAATTAGGTG AAAACGGTTC TTGGGTTATT AAAATTGAAA GGGCTTTTTA
   141301 TCCTACTATT GGTCTTCCGC CCTTGTTTTC TAGATTAGAG GAACTTGGGG TATTTAAGGG
   141361 CAATTTTGTT TCTTCGAAGC CCCTGTTTGG AGTTGCGGTA TTTGAAATTC CGAGGGAAGG
   141421 GGCTATTGAA TTTCTCAGTT TGCTGTCCAA CTAATTTTTT AATTTGAAGC GAGGATATGA
   141481 TGTGTTTTGA AAAATGGCTA AATCGTTATG TGTTACCAAT GCTTTTAGAA AATTCTGATT
   141541 TTTCTAATAT GCTTAGACGA GCGAATATTC TTGTTGCAGA ACGTAAGCTA AAAAATCTTT
   141601 TCTTTATTAG GGGTGGTTTT TGCTATAATA ATCTGTTCTG CTTTAATTCT TGTAATGTGT
   141661 CGAGTAGCTT GTCTGCGTTT TTGACTGTGG TGATTTTTGG CCGTTCTTTT CTTAGAGCAA
   141721 AAGATTATGT TTCACATGGT GTAATCAATA AGAAAAAAGT GATGGCGTCA ATTGATGGGT
   141781 GGGAAAAAAG ATGTGCATAT TTAAAGTTTT TTCTCCCTAA GTATAGAGTA GATTATTGTG
   141841 ATTTGTTATT TTTTTGCGGC AACATTGAAA GATGTTTTGT TGAAAATAAT ACTTTTGAGA
   141901 TACGTTTTTA TAAAATAACG GAAAAAATTG AATACGACAA TGTTATGAGC AATTCGAAAA
   141961 TAATAAGGGA ATTAATTCCA TATTGTAAAA ATTTTGTATT TAGAACAGAG GCATCTCCGG
   142021 AAGAATTTGA AACAATGTTA AAGATTTTGT GTATTCTTTA GTTTTTTCCA AATACCACAT
   142081 TGCGTATAAA AAACCATATA AAAACAAACA ACACAAAAAC AAGACAAAAA AGAATTATAC
   142141 AAACAGAAAA AGTAAAATAA ATTGGAAAGA GCATAACTTT TAATTTTGTA TTTGTCATAT
   142201 TTCTATTGTA TTATTATTTA CATTGGAGGT CAAACTTAAT TATGTCACTT AAATCAAGAC
   142261 ATGTAGATGT AAATTTGGAA AAGGTTAATG AGTGGGTTAG AAAAAACATT CATCCATTGG
   142321 CCAAAGCGTT TTCTCGTGGC ACCTGGTTTT TCGTTATGGT TCCAGATGAA GCGTTTTTGA
   142381 AAGTATCATT TTGTTATTCT TGGCATCTCG GGCTTATTCC TTTTGATGGT TCCCAAGAAG
   142441 ATGCAATTAA AACGCTAGAA GATATGAAAA GAGAAGCATC AAAGCGTGAA TTATTATATT
   142501 ATGCCTTAGA AAAACTTCAA CCTTTTTTAG CAAATGGTGT TGAATCTGCG GAAAAACAAG
   142561 CAAATGGGGA TTGGAAAATT GAATTCAACG AAGGTGCTGC GAATTTTTTC AAGAATCTTC
   142621 GTTGGTATTG TTTTCTAAAG GATAATGGAA AGGTCTTGAA TAAAAAAACG ATTAAAGTTT
   142681 CTTATGACGA TTTAGAGGCT CTTGCAATGT TTTTTCAGAA GTAGCTCTAT GTTTTATCGT
   142741 GTTTTTTCTC CCATGTTTCT AATAAAGTTT AAATCTCATA ATTGTTAGAA CTTTTAATTA
   142801 GACAACCCAT AAAAAAGCTG TATAATTATC AAAAGCAAAA GGAGTTGTGG AAATGAAAAA
   142861 ATTATTAATG TTATTTGTTT TACTGTGTGT TCCTACTTTT AATGTATGTG CAGAAGAGTG
   142921 GAACTATGTT GTGGTCGAAA AATCTCAAAA AACTCTTACA GTATATAATA AAAACAGAAC
   142981 GCAAAAGAAG GTATATGTAG TAAGAACAGG ATTGAATGAT GGTCAGAAGC ATTGTGAAGG
   143041 AGATAAGAAA ACGCCAGAAG GAACTTATCA TATTGTAGAA AAACGAGATA GTAAATATGT
   143101 GAAATTCTTG GCTTTAGATT ATCCCAATGC AAATGACCGT AAAAAATCTA AAGAAATTGG
   143161 TTGTAATCCG GGAAATGCTA TTGGAATACA CTATTATAAT AAAGAATATA CAAATGACCC
   143221 ATCAACATTA GAAGGAAGTT TGGGTTGTGT GACTGTATGG AATAAATACG AAATACTTGA
   143281 ATTGAATAAA ATATTAAAGG TTGGAGCTAC TGTAGAGATA AAAGAGTAGA CTCAAAAGCT
   143341 TGTCATATGT TTTGGCGGGC TTTATTTTTT TTTTGATATA GTTTTATTAC TGTATTTTAA
   143401 TTTGATTTTT TTTAGTTTTT TGCTAATATT GGTGCATTGA AAGGAGTATT CATGAAGAAG
   143461 TTTTTTGTAT CTTTGTTTTT AGTCTTTGTT TGTGGTGCGT CTTTTGCTAG CGTAATATCT
   143521 GGTTCGTATC GTGTTGTTGA TGGTGATACT ATAGAAGTAA ATGGTGAAAA GGTTCGATTG
   143581 CTTTGTGTAG ACACTCCGGA ATCAAAATTT AGAGGACGTG CTCAATATTG TTTAGATGGT
   143641 GAAACGAATT GTGGAGAATT GGCGACTGGT GCATTGATTG GTTTTTTAGG CGGGGTTGAA
   143701 AAAATTGAGT GTCATTATTC TAAAAAAGAT ATGTATGGTA GAATATTGGG CGTTTGTTAT
   143761 GGTGAAAATT ATTTGTTGAG TTTTAATGAG CTGTTGTTGA AAAATGGATT TGCTTATTAT
   143821 TATCCGTGCA AAGAACATAA AATGTGGAAA AAATATCAAG AAGATGCTCA AAAGTCCAAG
   143881 GTTGGGTTAT TTTCTGATGA TTTAGGTGGT TTTATGGAGC CCAAACAATG GCGAAAAAAT
   143941 GGCGGGTATA ACAAATAAGG TAAAGGAGAA AAGGATGAAA AAGCATGTAT TTGAAAACGG
   144001 GTTGGTGTTA TTGTATGATA GAAATTGGAC TGCAAAACTT GACTCTTTTA ATATAAATGT
   144061 AAACACTGGG TCATTATTGG AAAGCGAAAA AGAGAAAGGT ATCAATCATC TTGTGGAACA
   144121 TCTCATGTTT AAATCCACAA AAAATCGCAC TACATTACAA ATATCTAAAG AATTGGAATC
   144181 AACTGGGGCG AAAATAAACG CATACACTGA TTATGATAAT GTCTGTTTTT ATTTCAATGC
   144241 ATTGCCAGAA CATGTGAAGA AGTGTGTAGA GATTTATTCT GATATGATTT TCAATAAGTT
   144301 TATTTTGCCG GAAGAATTTT TATCAGAAAA AGATGTTGTG CTTCAGGAAA TTGCAATGTA
   144361 TGAGGATTAT CCGTCAAGCG TCAACAGTGA TTTTTGGTTT AAAGAATTTT ATGGTTGGGA
   144421 TTCTATTGCT GGAACTCGTA AATCTGTCAA ATCTATCACA CTGAATCAAG TCAATAATTT
   144481 TATCAAACGT TTTTATGTGC CCCAAAATAT GGTAATTTCG GTTTGTTCAT CTTTGCCATA
   144541 TTATAAGATT AAGGCCATTG TAAAAAAGAA TTTTGGCACA AAAAGCAATG TTGGAGGAAT
   144601 TTTAGCATCT GACCGTTGGA ATTTTTTATC TGTCAAACCA TATGAATTAA AAGACATATC
   144661 TTCAATTGCG ATAAAGAAAA AGGATACTTC GCAGGTTCAA TTAGCATTTG GCATACTGTG
[truncated: 74,158 more chars]
