# Supplementary material for: Clades of huge phages from across Earth’s ecosystems
Source: Nature. 2020 Feb 12;578(7795):425–31. doi: 10.1038/s41586-020-2007-4 (PMC7162821; doi:10.1038/s41586-020-2007-4)
Supplement: Supplementary file 6 — Genbank files for all genome. [file 41586_2020_2007_MOESM6_ESM.zip › genbank_genomes_SD-4/A5_PHAGE_COMPLETE_CIR-CU-CL_32_1.gbk]

LOCUS       PHAGE-A5--js4906-26-5_S28_scaffold_15_curated_closed_complete_prodigal-single     309049 bp    DNA     linear   BCT NOV-13-2019
DEFINITION  PHAGE-A5--js4906-26-5_S28_scaffold_15_curated_closed_complete_prodig
            al-single, contig.
ACCESSION   PHAGE-A5--js4906-26-5_S28_scaffold_15_curated_closed_complete_prodigal-single
VERSION     PHAGE-A5--js4906-26-5_S28_scaffold_15_curated_closed_complete_prodigal-single.1  GI:
KEYWORDS    .
SOURCE      A5_PHAGE_COMPLETE_CIR-CU-CL_32_1
  ORGANISM  A5_PHAGE_COMPLETE_CIR-CU-CL_32_1
            .
COMMENT     Data sourced from ggkbase. For additional details see
            http://ggkbase.berkeley.edu/organisms/405789
FEATURES             Location/Qualifiers
     source          1..309049
                     /organism="A5_PHAGE_COMPLETE_CIR-CU-CL_32_1"
                     /mol_type="genomic DNA"
     gene            <3..341
                     /locus_tag="PHAGE-A5--js4906-26-5_S28_scaffold_15_curated_
                     closed_complete_prodigal-single_1"
     CDS             <3..341
                     /product="hypothetical protein"
                     /codon_start=3
                     /transl_table=11
                     /translation="LHLIYEIIPELKPIAVASVRFYLSDNFDDDTIEYLPLSVINATR
                     VNEKILIPSSETVLKLRKLLPESALSEYLKSENFNPITYIFATDIGLEEHYAYVYAAN
                     NINDALLETI*"
     gene            341..889
                     /locus_tag="PHAGE-A5--js4906-26-5_S28_scaffold_15_curated_
                     closed_complete_prodigal-single_2"
     CDS             341..889
                     /product="hypothetical protein"
                     /codon_start=1
                     /transl_table=11
                     /translation="MTKFFTDPNSLIEYVNSDEYLKEKECIYYSGMLSSKMSELHILG
                     HFQWNNLFSFASSAKGLPKTIDGTLTISGVELFNCEGFPETVGNLVMTTTCNVLRWKG
                     LENTTIECVSTTNVLNLPVECDYKYHPRIFKTNSRVQVWFPKNKTRYVCTDLFKLKPA
                     VLNRKIKELLTEDLSQNLLDII*"
     gene            941..1300
                     /locus_tag="PHAGE-A5--js4906-26-5_S28_scaffold_15_curated_
                     closed_complete_prodigal-single_3"
     CDS             941..1300
                     /product="hypothetical protein"
                     /codon_start=1
                     /transl_table=11
                     /translation="VTYIHPFYKKEYDVVIGETLFFNYITFKISDAQYETFVFDDDTG
                     KMFPITKIIENVILTDNQQAALTTNKRQTEELWKTLKIIGDKELTQKFASFVNGDNGK
                     DKSVLDWLKLFRKKNES*"
     gene            1290..1436
                     /locus_tag="PHAGE-A5--js4906-26-5_S28_scaffold_15_curated_
                     closed_complete_prodigal-single_4"
     CDS             1290..1436
                     /product="hypothetical protein"
                     /codon_start=1
                     /transl_table=11
                     /translation="MNLDSFFQQNLNMQAVEICFAILVLFLFIKRIYKKSKRKNLFKR
                     TRLM*"
     gene            1447..2061
                     /locus_tag="PHAGE-A5--js4906-26-5_S28_scaffold_15_curated_
                     closed_complete_prodigal-single_5"
     CDS             1447..2061
                     /product="Fibrinogen gamma chain n=1 Tax=Clostridiales
                     bacterium oral taxon 876 str. F0540 RepID=U2EE96_9FIRM"
                     /codon_start=1
                     /transl_table=11
                     /translation="MKVKLIQCTGFEPAMLGSMLSYGKTSLKDLELFADTKTVRPEIQ
                     ERFEPLSKTLVSSGAGHDKFLEQIQYWIAVRAPLRFHKQLDTYRHTSKSSESTMHLAW
                     KGGVDETDFENFECIYPETLERLNADIKRYCEEKDTKKKKELFDIITMNLPDGYLQTR
                     MLNTSAKSLRNMYFQRRNHKLGEWHDFCDAIKTFPYADLITLEK*"
                     /db_xref="UniRef100_U2EE96"
                     /db_xref="U2EE96_9FIRM"
                     /db_xref="mls:MSLAZ_1620"
     gene            2245..2616
                     /locus_tag="PHAGE-A5--js4906-26-5_S28_scaffold_15_curated_
                     closed_complete_prodigal-single_6"
     CDS             2245..2616
                     /product="hypothetical protein"
                     /codon_start=1
                     /transl_table=11
                     /translation="MENELNDLKRIKSEKTKTLNQLKADKEMYETILKDINKKIEATE
                     KEVERLNNVYTGLTKYEYLTDHALVRYLERSGAVDVKAIRKNLLNESVALGLINGANK
                     VMIGNFEFIVKNGKIVTSIDK*"
     gene            2619..3032
                     /locus_tag="PHAGE-A5--js4906-26-5_S28_scaffold_15_curated_
                     closed_complete_prodigal-single_7"
     CDS             2619..3032
                     /product="hypothetical protein"
                     /codon_start=1
                     /transl_table=11
                     /translation="MTKISDLKFKTKVLSDEEKYSFNELDSVCTAVIKKGFPFEIIVV
                     RMDERDFHEEQYVIIFIEKIHREPIRIDTVIPKEKLKELCPDNDSEISIDKINEETAN
                     KIIEIAEEFGKNVATYLDTIKTYSDRIFFISTTIQ*"
     gene            3128..3730
                     /locus_tag="PHAGE-A5--js4906-26-5_S28_scaffold_15_curated_
                     closed_complete_prodigal-single_8"
     CDS             3128..3730
                     /product="hypothetical protein"
                     /codon_start=1
                     /transl_table=11
                     /translation="MLDYFDISDTSDIPEYTNNSFKGGRNLRYALLYLMEIAKKPVTA
                     KHLRVAFYRKYHDCKNFQDLSVTQVSLLLRNLITQKDILTIERGLYTVNKDKKRREIV
                     PKQNKNTSIENGPLVSKILSILAEKPLIDKIELCNIINERTPNLQLSESGLVNILSHL
                     KKGKKITCTKGLYKINNEQEKTQRKKRTIKNNTKSGNSEC*"
     gene            3724..4560
                     /locus_tag="PHAGE-A5--js4906-26-5_S28_scaffold_15_curated_
                     closed_complete_prodigal-single_9"
     CDS             3724..4560
                     /product="hypothetical protein"
                     /codon_start=1
                     /transl_table=11
                     /translation="MLNDLNEKLFDSKHTEDIEGFSFDSKDRPVYKLNMSRLLSIFKE
                     TDEYINAEELRVAYYRKFGNEPDFVNLSLAQVKYLVNILNHQHDFKRRGNKYKYNTNE
                     RSKIDYYEVAMLFKDKTMSTDEAYTLYKEKIKSNNLPKNAFINTLRYLYNKNCLSRTL
                     EKKRCTYSLNDISVLSSRLEQTVEHGLLDNTVHDKHLNFNEVCSSLGTTRGKLLGSLK
                     RTGIKWESRRKKKVRDTRTGKVWESLSSCAKDLKVSRQHVNQSMKRNSPVKGVYLEFF
                     ED*"
     gene            complement(4563..5279)
                     /locus_tag="PHAGE-A5--js4906-26-5_S28_scaffold_15_curated_
                     closed_complete_prodigal-single_10"
     CDS             complement(4563..5279)
                     /product="hypothetical protein"
                     /codon_start=1
                     /transl_table=11
                     /translation="MYSVSYEDNFIEPMNVKEFTYDELLRDVPLPNSVLPKVYPFENT
                     DGKITFVKPCLNKTYAQMAVYDSLTYKSTTSGFFLVDQIPANTNSPFKTTYQSKLLIN
                     TLAATGLKYMNTYRPLKKGDYFYITGDQNFTIDGVLFEPSDIIVFTQDCDVDTDVDFS
                     MFKQMKSFKLLKTSYGKKRGYKELKILKQTLYTPSIDSYWKYNRINVQRISNAYDVVT
                     LLLPKDFWYTPTLRFFPTFV*"
     gene            5391..6215
                     /locus_tag="PHAGE-A5--js4906-26-5_S28_scaffold_15_curated_
                     closed_complete_prodigal-single_11"
     CDS             5391..6215
                     /product="hypothetical protein"
                     /codon_start=1
                     /transl_table=11
                     /translation="MSVFVVYKRNSGNQSDSMVSYSSSRETAEQLIPPDSKDFYIQEL
                     PKLELDKPKYTGGLWTRTDAAIAKEQEKYIKKSVVTDPMAHRTDYPMELPEAVVNYIK
                     AFKDPSRQEKREIELFNSFDELSCKKINVNIAKNKQQGTSKTSREPNRHNVFKKRTID
                     RIVIPKLNNSVNTEQSKSSTFYKPKPKRPIIDVVDGKRVFRWSFSFSYPNLKPVVCKI
                     FIENQRESSSVNFVAGPIFHDRDFKLIVYTTTQEKAENMINKELKKLIAIGKIRAC*"
     gene            6209..6559
                     /locus_tag="PHAGE-A5--js4906-26-5_S28_scaffold_15_curated_
                     closed_complete_prodigal-single_12"
     CDS             6209..6559
                     /product="hypothetical protein"
                     /codon_start=1
                     /transl_table=11
                     /translation="MLISKMSQYQIDNLKRVYITVPILNDEKTRIIDFTTKEVKRGKF
                     MRPLSIIRANPHIYQYEHWFDNKEENRAYIYRRKQHLYRFNDDILVYIALKYNLKLEV
                     AGLNLQMLRKIEHI*"
     gene            6638..7225
                     /locus_tag="PHAGE-A5--js4906-26-5_S28_scaffold_15_curated_
                     closed_complete_prodigal-single_13"
     CDS             6638..7225
                     /product="Uncharacterized protein n=1 Tax=Acetobacter sp.
                     CAG:977 RepID=R5QHF4_9PROT"
                     /codon_start=1
                     /transl_table=11
                     /translation="MNKTIATVIMCMAMSACSTMSDKIIQRSDDLSSRPDWASETVAY
                     FEEGNKTYFVGNMVVDGGASPAWLCLAASNVTKKDVADQIQQKLDYIIQASNEDMEIG
                     LGQLKYVGTEASNLTVSSLRREGCYWEKVLTQVDESSKGIIYRAFAKMSIPTADLKKA
                     IKNAASKKGLSKDFQKQVDERWNVVTAFEREPNAE*"
                     /db_xref="UniRef100_R5QHF4"
                     /db_xref="R5QHF4_9PROT"
     gene            7285..7515
                     /locus_tag="PHAGE-A5--js4906-26-5_S28_scaffold_15_curated_
                     closed_complete_prodigal-single_14"
     CDS             7285..7515
                     /product="hypothetical protein"
                     /codon_start=1
                     /transl_table=11
                     /translation="MFKLIGMPNCPKCKQVKKLLDGIGYQIEEINGIEHADILDKYKI
                     QAAPVIINTDTETATYVGDWGSKKLKELLGIQ*"
     gene            7515..7856
                     /locus_tag="PHAGE-A5--js4906-26-5_S28_scaffold_15_curated_
                     closed_complete_prodigal-single_15"
     CDS             7515..7856
                     /product="hypothetical protein"
                     /codon_start=1
                     /transl_table=11
                     /translation="MALYTFRYQGIDISTDKLIEFPETSSFAFSLPKESNEAKQLIEL
                     QDKIFNSFVSHNCPNEFQEFCQSILISKDSEQYAWCTNSYICKRVYDADNWLFYFNYQ
                     YYFSKTCCKFR*"
     gene            complement(7893..8411)
                     /locus_tag="PHAGE-A5--js4906-26-5_S28_scaffold_15_curated_
                     closed_complete_prodigal-single_16"
     CDS             complement(7893..8411)
                     /product="L-alanyl-D-glutamate peptidase (EC:3.4.-.-)"
                     /codon_start=1
                     /transl_table=11
                     /translation="MKFLFDWFFKFLDQYLDMFNCSESDVEMKKMGCYEKLSEPCRLA
                     PSGEERLKQCCSELQTIIKEVLQYRDITILCGYRSNAEQEEMYQKKVSKAHGGQSAHN
                     YKPSFAIDVIPYPIPMKNGEWDSNSEEWDKLHDLIFDIANENNIELTWGGDWKSIVDK
                     PHYELKDWKSRV*"
                     /db_xref="vfi:VF_2017"
                     /db_xref="UniRef100_V2Q8M4"
                     /db_xref="V2Q8M4_9BACT"
                     /db_xref="3.4.-.-"
     gene            8526..11027
                     /locus_tag="PHAGE-A5--js4906-26-5_S28_scaffold_15_curated_
                     closed_complete_prodigal-single_17"
     CDS             8526..11027
                     /product="hypothetical protein n=1 Tax=Blautia producta
                     RepID=UPI000373449A"
                     /codon_start=1
                     /transl_table=11
                     /translation="MAENDLTKNFTINVRNVPNAKIFIECKERSFIEVEQGTICHWKV
                     SAPGYKDQIGEIKIVSDINLTLTLQKVPPKPTPSNSYMKVRPKKGAYVVDYKELFKDT
                     IPPTEEHDNEYLWCSHGYLWWKKLTIPTPETLFVNELGTSVTTTLTQDAITKYLNEKA
                     NVVDVYDKAFIDEALSKKLDTADSLKGAVLDKTICVFKDNGSFSAGEKFLFNGYMFEY
                     GTTAFGTISEALKIDTAETIYIGTGTFEEDLLINNNNLNIIGTGDVVIRGKITLNATN
                     GFSMKGVNVVYDATEENTAAIEITKSLNNFSLKNVDVIVHGPAHAINSRKNLIDSNIV
                     DCHFISGLDESNNLIDGIIINNAKKFRFSRNCIFGNIKLKTAINDVEISTNNFTSSEG
                     TLISFEDGMLSNKINIFGNLAFGDSIDNIVTTKNIDFSNIEQFNIVGNHVCYNHAFLW
                     LQEGCVGINNDKIQLSFNTANNAKDSKFILDDEPVDGEARVLIDDGNIITDDQAITVE
                     QLNSAVKTERERAIAAENVINDLIKDHIENKNNPHNVTKEQIGLGNVDNTSDLMKPIS
                     NATQEALDKKLNSANLPTKLPNPTKLEILMNGMFVAEYYGGEDTEQVTADLHFDRTTS
                     AQLSWVDVRGIMSADQMVNITSENLFEKGEVVNYNLTWNPVNVNLMEIKRQWINDTEV
                     SDSARSYIFDNVQDNINATVLILYGNKEGSTENYTAKVSSTISIEFLNKIYWGASEAE
                     ELDNDAILQLNSKLSDKLENTLSFNCEGGKYMFFAVPKELINNDVLITCGGLIYSDWT
                     QSVISLKNEHNYTTDYVVFRSNNIQSAKHIEISLK*"
                     /db_xref="UniRef100_UPI000373449A"
                     /db_xref="ova:OBV_23860"
                     /db_xref="86111130"
                     /db_xref="UPI000373449A"
     gene            11038..11493
                     /locus_tag="PHAGE-A5--js4906-26-5_S28_scaffold_15_curated_
                     closed_complete_prodigal-single_18"
     CDS             11038..11493
                     /product="Uncharacterized protein n=1 Tax=Bacteroides sp.
                     D2 RepID=E5CGB1_9BACE"
                     /codon_start=1
                     /transl_table=11
                     /translation="MTENLKGLNIPSSIVPFTDQDVYATHDSKFGKGGWQSVETVTEM
                     NAISMQRRSIGMAVYVASEKQTYILNGRLDNLGWVTYSDQIDKHFTYSDHRYTPSDHW
                     VIHHGLNKKPSVQIFDADGVETEGGITIVDDNNITIDFNIPFCGTAELN*"
                     /db_xref="UniRef100_E5CGB1"
                     /db_xref="E5CGB1_9BACE"
     gene            11526..13532
                     /locus_tag="PHAGE-A5--js4906-26-5_S28_scaffold_15_curated_
                     closed_complete_prodigal-single_19"
     CDS             11526..13532
                     /product="hypothetical protein"
                     /codon_start=1
                     /transl_table=11
                     /translation="MVDFTKSIRINLNLNQNELQDVVIQSLATAPAAKKVGYIYFDSG
                     LKKFGVCVDATTGAQKWEYMSDAADIEKALATLKTELTVSKVENATGIKQGTATTIFF
                     DGLVTSVEAAEDNGIAEGGEGREVGHFLKLTKTGADGTPSEVSYVAMPETVESGALDN
                     ANKKIVLTYSDKTTKDINLAEIYDAIASKAVSVEATQTVELVSTTDDATKAQTLSANV
                     KLSANANNAIKTVTGEDGLLVAKVADLAAEGAALDNLATGTAVVNALKNEKFAAATDK
                     YGVIQLATDAEAVEGSDKNKAITAASLKAALQSNIVGAVTYSGSTSALKYPVQKGDLF
                     LVDADVTLAEVALKKGDYILFNTAVENAEALTAEAFDVIDNTESEDIVRKNSEQTLTN
                     KTIDANSNTISNLKMTNLAADNASFATTETTDELKAVAKIASEAKVQEMVNAGVAGVV
                     ADEVTIKKNAGGKFAVKEGGLEVKHMKADAVAGTIADAAVDTKLATEKAVRDLHDGIP
                     AETMKLTNKTFDANGTGNALSNVEVEDFASGVIVKAKGEGTTGGIAADVTAADDAKLA
                     TEKAIAEALAAIKASATVVKSASLTFTMESVEAPAVAESATATVSLDSLGVDASHKVS
                     MAKMLDDKKNEVEGLITYNQENGSVVFQINCDSAPTGWTALIVC*"
     gene            13616..14380
                     /locus_tag="PHAGE-A5--js4906-26-5_S28_scaffold_15_curated_
                     closed_complete_prodigal-single_20"
     CDS             13616..14380
                     /product="hypothetical protein"
                     /codon_start=1
                     /transl_table=11
                     /translation="MSIFVKEYRALDQDIELSANSDYRVASQKAIKTYVDKEVDHVKG
                     AIDWRLQNFTVTEESNTLTIPLEKPCYFKEGMFALYQGKTVIPTELLTVSSDKKTLTI
                     TSSSNFEIGDIIQLRWAYLNTQITVDGYVQLPQGVTNDSTDIVVEHGTLNGVWYRLYK
                     SGWLEQGGTQTGTGAYGLSEITLAKEYLNAEYSVNAQIQWNSENNMDWYTNDSSITSG
                     AGVSDVTGIPCDKTTTGFKLQSFSTHVWTTKGQVKV*"
     gene            14480..14749
                     /locus_tag="PHAGE-A5--js4906-26-5_S28_scaffold_15_curated_
                     closed_complete_prodigal-single_21"
     CDS             14480..14749
                     /product="hypothetical protein"
                     /codon_start=1
                     /transl_table=11
                     /translation="MLKEEEIFERKAAIVEHSLEVLKQFNYDTSLIKISDIDNTEKIH
                     IDCDDYRLGSLFKNIITTTNKRIINLTDEDLDFEVVSGCQSFMTH*"
     gene            14814..16106
                     /locus_tag="PHAGE-A5--js4906-26-5_S28_scaffold_15_curated_
                     closed_complete_prodigal-single_22"
     CDS             14814..16106
                     /product="hypothetical protein"
                     /codon_start=1
                     /transl_table=11
                     /translation="MNTRLIALISCLSLVGCRTYIPTDEYGYSVATDKFASEYSDPIN
                     VEESGNLKTINSNTVLACNYSSIEAARQDAYAYALDSNSVQNIKGTTKTYCQNNMSNK
                     GCLHEFNINSTMKDKKLVNTVKTGDCYKFTFKKLKGFKNIDSSESYSSFDRPAVNMSL
                     VRINFVNVDTEVRAKMNGKPIILSQDKPFSIKGKKLLTFEIIDSRFKYKKFTINVPKE
                     SKYITKNVALVQVYKKRKKNKEVGAGFERQDYKIKDSKINERVIVLKNRHDVDPSNNH
                     LTNLHSEVEFRITTEYRSNIVDGIEMGGSDINVFTNLHNSHYSYYGFKPKEQNAGRDY
                     GRVTLQITVYLENMFKYAKYNLYYEVIKEKGIAYIKPAYPGPRSSWFFDGGYNTGFSG
                     FHTSYSQTYDGKLIRLSGSTKPIAKLDVKFYKGWIGWY*"
     gene            complement(16109..16492)
                     /locus_tag="PHAGE-A5--js4906-26-5_S28_scaffold_15_curated_
                     closed_complete_prodigal-single_23"
     CDS             complement(16109..16492)
                     /product="hypothetical protein"
                     /codon_start=1
                     /transl_table=11
                     /translation="MSGTSFDLTNFYDVIDGAIDGYHFDMYSFQFNDFPDWVLNKNCT
                     VTYVNDMEQNTPDLIAYAYYGDETLFWIICLANRIADPFTELPLGKKIFIPDFSAVIE
                     YVISLGTRATESATATSSNKTVSLN*"
     gene            complement(16492..17583)
                     /locus_tag="PHAGE-A5--js4906-26-5_S28_scaffold_15_curated_
                     closed_complete_prodigal-single_24"
     CDS             complement(16492..17583)
                     /product="hypothetical protein"
                     /codon_start=1
                     /transl_table=11
                     /translation="MVDFLKNLKTAVLGTVNQYDALPEGDSINIDPAYILELHISGEN
                     GLGSGFKAPTFKNRPYNGMTIIRAYCPEILSLHFSNEFGTINPMDLASSKFVNGVVQL
                     FSGTSTTHRINNIQVWQGSKPLSLTVKLELYASRSNTPNNIRTGETRLTSGGLSSNDL
                     LYIIEVLTSLAQPRIDEKSGRLIPPGPSPLVTNFNGHVFKVEKDESGKVKNVTIKKDS
                     KGNLAKGKQRTRVGTRVDVKFGDFFTMSHVIVKDVKVDIPYIMARSNRYVGPSTNIMK
                     VDNTERAKPVMATVTMTIETKTMVDQETFKKMLNNQDQPNPAEIDLTKMDDGLLKNVL
                     NGVLALGSDYVDASNIEVVQAPSKTKDKK*"
     gene            complement(17589..19940)
                     /locus_tag="PHAGE-A5--js4906-26-5_S28_scaffold_15_curated_
                     closed_complete_prodigal-single_25"
     CDS             complement(17589..19940)
                     /product="hypothetical protein"
                     /codon_start=1
                     /transl_table=11
                     /translation="MADSNKSVNVTTKGSVTVNVNNKTVEKDVTQKKASTKNSFANES
                     ATSSKSSQPQKVDTGADRFSGKDVSDFSKSAKSILSQMSEMLKEKLDPVYDDIQKSAE
                     KIDDSFDKALNKIKSDVENAEKKASEDKRKEEEEKRKELLNELEKEKNAATNEAISAL
                     RAYDENFKNRTSVFSDAARAGVSSAYEASHIGGLSKASATLALGAINPALGSLTQMFL
                     SNDGVGPYIKSMFNSMFSFAKKEASKTLKNLELEDRVTIALRNSAINVEELLKKTKDL
                     KNIDVKSLVKGNEPKTKSMFAEQTVASDNLTTQVQQQNFITRFTNSMSNMFRSFMPSK
                     KIGAEEAHDKTMSDMFARKVSTNTTGNVVKSNSWKEIFELFKKGLVSTLGLIAIYFSG
                     DQFKAWLKDFITTPFKNLATSIKTGTFSFENNWKDLAKAIGIAFVGVKGILGNFSTLS
                     GIVKLASKGLSSLGGGIFAGLTAYHAYKFKKALDTGNVSGMLKEGFNGILAAAGLVSP
                     QFRAVYAASILLENAFQYFYDKAKRDKEKALAIDRSNEESLKKVKSNAERMENIQKLS
                     KKEITIDDAADYFKRGLSDEDIVEILKKDKSKRTLTDLEVEINSRVRNYRLLQGDIQQ
                     IRNEGILGENLEEDVESNILLSSEQVKKIKDYIKITNKIKESGLDVASYFGKVASAEY
                     INQTSALNTNQTPQDLVNNLTGQVTNYVPQVQVPTAALTAEMVKTVPENTKVINDKFC
                     VIENLLVELNNSINVVNNSIQTKKSTAVGGIPSSSTTIAATGR*"
     gene            complement(20080..20871)
                     /locus_tag="PHAGE-A5--js4906-26-5_S28_scaffold_15_curated_
                     closed_complete_prodigal-single_26"
     CDS             complement(20080..20871)
                     /product="hypothetical protein"
                     /codon_start=1
                     /transl_table=11
                     /translation="MLTSLSNAEIVHIPGERLYESEIYAKDLTTLQAKTLQRLSVTAD
                     IRGIIKLLGENINIDINQMYFDDFKYLIHWYRLKSFADFPHQVGFTCYNCNQHNEQPV
                     LSKNLMIEDVPSELTEEGGILLPFDNYPKGLYIRAPKIGDEFITEAMLKKHNVPTDDI
                     DTRSILLDLNLFRNKVNGIEIEELFKAYKEGKFTPSDLMIISAFRKEFTWGVKDTYKF
                     VCTHCKEEVIVEEPLDITSFFQPSESKRFIRDRILPVVPSEATTV*"
     gene            complement(20931..21734)
                     /locus_tag="PHAGE-A5--js4906-26-5_S28_scaffold_15_curated_
                     closed_complete_prodigal-single_27"
     CDS             complement(20931..21734)
                     /product="hypothetical protein"
                     /codon_start=1
                     /transl_table=11
                     /translation="MSVGSFKSLNNITKKVNEAVGKVTTSKAFTKAFGGVSQVLRRFP
                     TPQDIANLPDPLKSAQWEVIFPSISVSTGGLHESNEIFGRTTGDNKTSGNAKWFSYNP
                     VCENISFTLPSIESKILNLGPSKINLPKSVTTATSFSADFYCDNSATIISYYQTWSKQ
                     VVQDTQIVGYQSDYKKPVYLYLLGLKSVIPVYLIKFKGVYPKDISKLTFKGDPKEERI
                     KVTITFMCDCITAEPLVTGQALDLITNNFTGNVFSQYGSISSIVSRFAG*"
     gene            complement(21740..22246)
                     /locus_tag="PHAGE-A5--js4906-26-5_S28_scaffold_15_curated_
                     closed_complete_prodigal-single_28"
     CDS             complement(21740..22246)
                     /product="hypothetical protein"
                     /codon_start=1
                     /transl_table=11
                     /translation="MGVHPIEETLQMTDPAKGYLFDLVFENLLGDKGIDGQQFELRVQ
                     SYTYPGEKIDEISMGISGNTRTDAGLKHREGTWKTEVIETQDADMLNRFQSWLNLMHD
                     LDTGITGYSTEYKVDITVRLLNAKLEPVKTRKLRRAWPVSTDNLSFNPMSKEALKLSV
                     QWRFDWWD*"
     gene            complement(22305..25223)
                     /locus_tag="PHAGE-A5--js4906-26-5_S28_scaffold_15_curated_
                     closed_complete_prodigal-single_29"
     CDS             complement(22305..25223)
                     /product="Tail sheath protein n=1 Tax=Pseudomonas phage
                     PaBG RepID=S5VZH4_9CAUD"
                     /codon_start=1
                     /transl_table=11
                     /translation="MSVIGKYPGVFPEITDLSQITENASTSIIGAVGEARRGSVFKRK
                     YITSAASFQNIYGTPDLKYGYLGHCMTCAMSDAGEAYVVRVCSEDSRHSGLKVPVEGG
                     DFEKFLDGYSLNEVKKAVEQDSDTGAAQTFFYKYSIIDGHYQYEVDPTDPSKKKRIQI
                     LDDDGNPVIDTNTALAFVGENPNEEDIRVQMSETTIIPANRQAVSVSLLDEAVLDSEN
                     VTKHKYTATVNTGTFEHGLSAGDKVIISKANLDAFNGTFKVSAVSVNGSTCYAVRENN
                     GYKDNDVTKYYVAKPADKKVSEVLRSDGEATRYVEEPVVNYDYRFAKLSTRSTKDDLG
                     ESVYVHADRSEEQTITSVSDGWFIPVISRDSTVPGIFFVKAADSKSTLEDCEGNAIYR
                     TPVSAEPIESTYTSSEWEDLGQIGSRRFMVSNVAYGSNAEFKYLEEEKQWVPTTGIWG
                     GTSNYEDEMSTFFIYTGKYKFVEAGSKVYTDPELKDLVEDDSFAEDGKALSGKYTCVL
                     DSEENLILKQFVSTETKLYHDPLLLQPYVIAGMGEFIYTKDTSPIVNETNAFSYVLNE
                     KPSDTSEDTISGMKLRWVKAPANDERKFDVFVYRVEDGDYTLLESFNDCTMYSNVDGY
                     GVQTQITSKINGKSENISVVVNDELLSDGKCPFPRMTSVTTGKLTGGSTEEAVDLSTV
                     ANGWELFRERDQVTVNLLMECAYSSENISVVKQKMLEIANVRRDCFCVFDTPIDCVKS
                     GANQDVENYRKNTLGIDSYRAALYTPWVKVYDSFTGVNEVPLPPSGFACGVIARTDQN
                     RGVWIAPAGMNNGVVACAALTPVGLTYEYATEEQGSVYSSGVNYIRKTNGMYLIWGQK
                     TLQFKPSALDRINVTRMVIYIETSLREAAKWHLFEQNTAYRRAQITMQFEAWLAPIKA
                     AGGLYDFKVVCDETNNTPEVRMNNQMFIDIYIQPEYAAEFIKLNTIVQRADATIGIVG
                     *"
                     /db_xref="UniRef100_S5VZH4"
                     /db_xref="S5VZH4_9CAUD"
                     /db_xref="geb:GM18_2954"
     gene            complement(25239..25406)
                     /locus_tag="PHAGE-A5--js4906-26-5_S28_scaffold_15_curated_
                     closed_complete_prodigal-single_30"
     CDS             complement(25239..25406)
                     /product="hypothetical protein"
                     /codon_start=1
                     /transl_table=11
                     /translation="MKYYNSNKVQVFVASSKNPDRIYAIPAKATVVIPEELKHLPEGV
                     RVVKETNGKKK*"
     gene            complement(25403..26122)
                     /locus_tag="PHAGE-A5--js4906-26-5_S28_scaffold_15_curated_
                     closed_complete_prodigal-single_31"
     CDS             complement(25403..26122)
                     /product="hypothetical protein"
                     /codon_start=1
                     /transl_table=11
                     /translation="MARDFYDFSSSLNEVDNEIKNVLLDMINVADKRVDNGGNSIWGL
                     DRIFMTTSDSLDDIKMSVQLQSDKSVLSFPFIAFSPDKSFESVDHAMGNRVNEAGLVI
                     NIDKTGFDPSQTVSLMKSFQTKYTVSIWDETFKAIRYYQDKISLRCLHREFCHTWQSK
                     LVDGVECNFTYFINMPVINTVPSVSEKVGGSGYIYCLGFSVDVWGHLLDEPKDYPLVV
                     QVNTQYSGVKNYSVSETGEIK*"
     gene            complement(26126..26386)
                     /locus_tag="PHAGE-A5--js4906-26-5_S28_scaffold_15_curated_
                     closed_complete_prodigal-single_32"
     CDS             complement(26126..26386)
                     /product="hypothetical protein"
                     /codon_start=1
                     /transl_table=11
                     /translation="MIIYRVRETPSGFFVDAKDRDGHELGTYLVTRDVTGYKCSCEAF
                     KKTHNQYVHFHILVVKEWLKGGKSPTARYTKGRDKKIQVLVD*"
     gene            complement(26410..27426)
                     /locus_tag="PHAGE-A5--js4906-26-5_S28_scaffold_15_curated_
                     closed_complete_prodigal-single_33"
     CDS             complement(26410..27426)
                     /product="hypothetical protein"
                     /codon_start=1
                     /transl_table=11
                     /translation="MRHLVEAQNKLALNGLTNDKFIVMEDMTLETRKGDAKFLMGEEV
                     ILGAEGENLVVQDGRNSYLVEDCDIARELINNVACKEELSDVDYQKFTFVEAKNMRIV
                     TSDLIKAVSDTNEIRSALKDVKKRKESLFEMKSSGVELPVVKNEHKVEESVKMQKIFE
                     NKITTKNAQLVEAIEIRDNPEYAKDILMLDTLKVMSEAAKGEKDEMDSIDTFMNNAKA
                     AEAEVDFEGEGEDKLAVAKKGENVVGVFDPKTNVGVIFKAGAFKDAKELLAALEDSGI
                     NLKSTVDLEKLVADDKQEEVESAVDEFINSDKQEESCKKCKKVLVDCGMSEDVAESVI
                     GCFK*"
     gene            complement(27611..30040)
                     /locus_tag="PHAGE-A5--js4906-26-5_S28_scaffold_15_curated_
                     closed_complete_prodigal-single_34"
     CDS             complement(27611..30040)
                     /product="hypothetical protein"
                     /codon_start=1
                     /transl_table=11
                     /translation="MNLYNIINEMIKDGSDLNSLAKGHLQFDFNDSVTLKQLKKETLK
                     GKKSFTFVCDVESKHILYNGMETEATTDFVESFTVALMFVESSRRRADNNGSEIEEEY
                     PNTTNYDCFVYCNCPHFFYYYLAADTAKKIIIPQTKLSQLGVKSWTAIDPLQWNSSTK
                     TGSHKASKNPEHAIGVCKHIVNVIYYLLGTSDDNSDEKLRVGSDPDSTLLVDDGSLLS
                     KLDAYNVKLPLYAGNSEQRKKYWADRRFKYSKQDYQNAIAALTSAKKANAEVNKEIKT
                     KEQKLRVLKSRVKNKENDLQRQGVIKIVNGKVSVNIPKDKNANEIKRIRSQINSVYSD
                     RKEINNLQKNINSLKAQSDSVSKLEYEVKRLKKRGEQIRLNNLKNAYRWFDNAENQAV
                     DVRKIPSEDANVNNIDKFLYNLRKDLRWYDYVLSDDILNNQNYSKDEIKVFRDKANQF
                     KSKKVDLLKTWQKIRDDRAEQRVLQADIHKKERENGRKRNDLKKRAKGISNEVTSVSD
                     AISKSKDVIDKQIFEFSKILNDKKELNLKKFDVKKIQDNFENKIKSIRKSREELLKSV
                     EEADFFKDNDSKSSFVDSINRTTEKKLREYIMQFNVLRSNANIFNDLLNYYSDVKNQV
                     EGAEEKLKTFASRPDVKALVKDAIKKYTQQKNKKSIATSAKTVKTARKVDVKKNLFKN
                     IEKKKVDKKSNTVNNAENKATINKKKKEIFNDLVRIVDNVSNDIGKVAVSNSYDFLNK
                     NDPIEKLSSSLSKKYLENKKDGKTLDISKAIKNNLVYLRNVCESVQKRTGQKIDKVKS
                     FIIDNFEKYFS*"
     gene            complement(30056..35602)
                     /locus_tag="PHAGE-A5--js4906-26-5_S28_scaffold_15_curated_
                     closed_complete_prodigal-single_35"
     CDS             complement(30056..35602)
                     /product="hypothetical protein"
                     /codon_start=1
                     /transl_table=11
                     /translation="MSKEMNRVFEPKEAEDKTQKDFVINTFKEMYLKYKDAFKDDDLS
                     DVQLANKFEDNIMPGFFDFAILNGHKFGSIVQVSFSNYLSIKHGCWLNTIDYAKKYEP
                     KNLQLAVGFIVHKDDLDKVNKDIENDFAPVYIDLIPHGFFVDKDGDIFDPTLGVNEDF
                     HYFYKVVLEEIWKSFKYFYNNPKDWWVADFADWTKEQIRAAKESHEFFKFVGIEVESI
                     NTKDIASSDNTDVIKVEVRNERGELVNIEDVAQIEQPSERNDSGIVDVRNEKGTSSIL
                     ESVAVVEDYIDGTVKLDQIPEGNIDDLMIGDSDNENRIPSDEELEEKIDDYIKETSKF
                     EFIKTKSGHIFKRNEIADIGLTDFDTKSSIGSTPAGKISDLGVIIPTLRTDFINDQIN
                     NYGNLVKDTFIKGVDNADKILNTTTVFNVKGIGTLDSAAKTYYPFGQGEKTSRSKSAA
                     GFEDNIPFYLTYFFSFVDENGDVVKLDEKMLSAGSLKNKKYSMVRTLSLAQPKTVYQY
                     RRQIPNASIFNKPVKVGDDGKIQSTENMYKIPVAINEHAQKFSVVYVVCDDTSVDFVK
                     NSSSGILESGNINNLSYFYVFKKSDDVKSYIEKCNDYFNGLENKENVTFVVAEFTNNN
                     VSCNFKDLVEKKEPANCKVYIANAKDYKDFDVKTLDLEGFYLATNKGQLPNNYFGDFT
                     FVDENKKSDTVGLDKEPLTLSDKFCLYTVHGGEDQEESIYKWIVSAPNYLIENGALSE
                     VKIDEDYYLFQLFAITMKTEYPGMPKESEYRQNKAALKIYQWLEREYKINSIRSDYDE
                     QTHMRRGYLEIERAIPAFSFIKTDIENDIDESKLSIESHKEWIKKVLCNDGVNWASVK
                     KTNAEGFALNEFFVHYAIPLNVKLKYYLDRLQIIENAGEKIVTTQGYQGIVVNNGVDI
                     GDTVEFKFLDNFIAKTVSDSVLNNIPEGDSIVRSQLTSVLTSRSEILERIQADVPSVI
                     DKIVDEIDKNKSINPAAKLYVEKTENGSIRFYTKFNGQKVIAKKHVNFINEVFYKETD
                     SGEELVVCSYDDNDNIDFKPVDEFCDDKKVELESIKKSYEQGDHCLYLDIANVVRFGL
                     ENGCYVGGFWEKVNGNSIVNNLAPYAFGVMKYNSILNRLNTYFKLPESLLPATADLYD
                     LLILKDKLEDCQEILQEMHEKFKDSRYHLNQKTQDEETGQNEFKTKNINEYVKLYSGH
                     SDESNVNFEQEEKWNRLCQYINFDIYPKIMEDEYKELRELAKSQQRLTQGVKLTVRLK
                     EFATKVADIPFDFTTKSILFSALKYSGSARGVANAFSEIFTDIKNDTESNTFSDMKDV
                     YADYNQLSYEDNKGMIKTSSAFKAAASTRDSVDSFLKQFDKLKDSYNYSFLNTLLYKE
                     LSDDEIWQMRDTIAKGFGFDLEKERESFEGSDSNEKFKECFVKAIKQLILNYSGYKTT
                     KIASLYNRISTENYSLRDLSTYYKSRMSDIVGSLDVFTDDLSKLVKNKNSKLGEKLVN
                     DIKIVSGKISGTKEEKINAMKNIIDSSDLLGDKYIWLLAKFDEMTNLYDNYKTIQKKL
                     KEYINDEIKRINPSKKDLEAVDADSEVLKDEGLDEITNMFLKNIYSTWKLSMFDAFKK
                     EQPDNLKKESNPFVFDTNQNSPENINAWVRNFDLIDGQKEIIVDFIEKCKKTDKKEIL
                     NVLTSFKKDQIENLINIIMKDDRETFSKSIEYIINVDGLNKTAESQNLYSLSSIHKTD
                     NLSSNSGRATYSDDFVKGLKVNKVETMEFWEQFVKENLDDDKKYQLKLFVNAVLNRVG
                     SQKDLLLNLNVDKIENTLLNYFKANHGKSKEVIKSNANMYSLAVFDNKSEAPKYRIKR
                     LPKKSN*"
     gene            complement(35652..37370)
                     /locus_tag="PHAGE-A5--js4906-26-5_S28_scaffold_15_curated_
                     closed_complete_prodigal-single_36"
     CDS             complement(35652..37370)
                     /product="hypothetical protein"
                     /codon_start=1
                     /transl_table=11
                     /translation="MIKLNKLVTESISGVNVLVSYDDPSQTFKVISKEKGDLLIEGDE
                     IHVCTFLEVNGARIFAPRFMANYPLEKVNANNADMSHMSPFSLLEFLRLRKGIDGELE
                     LTIYPRDMQEGIKFLPGIKIPLGECLLEDMKKSSLINLMLVMKESTHLLKKVVVRTFK
                     ESDDRQIAFATEDGKYFPMVISPKDEDSFANSVVLVFGNSGIELDLESLKTALKTPQT
                     MSVISRDPNEVQEIDTIQECFSVDDLIDSHIVVFESTDLNDLSNTMFHVHPEATARNW
                     KVSEIKEDVNKGLFYFEIQGDKTDEILKDDFVMGRLLSENVYITHRTPLHESTPMDKA
                     VFALMNGMDINKVVKNMVAEQIQLNKTEKLFKECDCAGIGGLDVVAAVTPAAPVSDGC
                     LDASRCVFTAGMTSKDIHGIEGKVLAPMKKQPKKKEKDVIKVNDDLRAAILREMGIED
                     QYNKVMGLNKDLKEDGEDVGIEGLDNDSSVTDSFNLDSALSNDVGDSLGDTLVSDESN
                     SDSVASDEDSDENKIDYEVGVVGETVEGEPMKVEINYIDGSTSEEPYTNLVVASSVKP
                     DEDEIM*"
     gene            complement(37481..38200)
                     /locus_tag="PHAGE-A5--js4906-26-5_S28_scaffold_15_curated_
                     closed_complete_prodigal-single_37"
     CDS             complement(37481..38200)
                     /product="hypothetical protein"
                     /codon_start=1
                     /transl_table=11
                     /translation="MILYESRKATAECRKAFIESVYGESESLYESVFKNAADFEAFMN
                     TLVKPALPEGWEMSGDIVVDDNGVTRDDVILYKELEDGAFCVLSASIVDGKPWVAPEY
                     AIELTNTKNPEEENEEEDSSYVFSSDDLQEFNSIYNSMVNEYVGRSYDFGTEHDPLKA
                     LTSFVGVDADDKDSLRSALANKIREEQPNDRVATPAVPEENKDSAEAEGEQPESQPVE
                     DDDLIDDSVKQEAKNAIDSWS*"
     gene            complement(38218..38982)
                     /locus_tag="PHAGE-A5--js4906-26-5_S28_scaffold_15_curated_
                     closed_complete_prodigal-single_38"
     CDS             complement(38218..38982)
                     /product="hypothetical protein"
                     /codon_start=1
                     /transl_table=11
                     /translation="MVNYLDTLFESVVKKAEKKKKLAESKQALVALKEAKMSEIPHEI
                     DSVIHSLAQIRIDMEHLRDTWSAAGFSDLTPLAEIINGVVDLTNFVYMQGALLADQQI
                     GLKPEPAAPVVAAQETDGSLKEDDSDNAVDFSEMDNLMADAQDSFAQADQLANSIEDV
                     DVSLESAPEPKEECSDIDGKEITLAECEALCANPINANLKKAFKKCCSDFRHNRPEGS
                     NGEIVKIILTPRNNLRLMFDGCDRPAFAYCDGESLI*"
     gene            complement(39060..39443)
                     /locus_tag="PHAGE-A5--js4906-26-5_S28_scaffold_15_curated_
                     closed_complete_prodigal-single_39"
     CDS             complement(39060..39443)
                     /product="hypothetical protein"
                     /codon_start=1
                     /transl_table=11
                     /translation="MPLNEKEEALLAKSEEALELLYDYFQYSSNCKPYDYTSELMNKM
                     TEAVTASIRFNNSLVKALEDKVVVLSPQALSMLNSFYSFYEQMPKNASEVENIGGAAL
                     MDVYTGIIQNITPIALLISTELSTK*"
     gene            complement(39430..39753)
                     /locus_tag="PHAGE-A5--js4906-26-5_S28_scaffold_15_curated_
                     closed_complete_prodigal-single_40"
     CDS             complement(39430..39753)
                     /product="hypothetical protein"
                     /codon_start=1
                     /transl_table=11
                     /translation="MSIFKDVLKRQVELQEDVKTEAVNKVTIPEGISFTDANKSKVIL
                     SVVGDSLKITKVIRKNNYYTTEDILLKKDYIPFLGKILLNFYNDGNLNKIKEKLEVDD
                     ENAFE*"
     gene            39841..42174
                     /locus_tag="PHAGE-A5--js4906-26-5_S28_scaffold_15_curated_
                     closed_complete_prodigal-single_41"
     CDS             39841..42174
                     /product="hypothetical protein"
                     /codon_start=1
                     /transl_table=11
                     /translation="MSKYSLKFTTIKEWKPELLSPDENPDNPICLIINESQEAIAMLV
                     PHVDNTFNESFIFHSESDTKTFKTIVEAYEYVGLSKENKECSQFLTNTEHFILTEKAR
                     LERLNPFYDGIHTPYNDALQLHELRNSYSEEKEALFEDLITGRTNLFEPSESFDSAAP
                     KIFKICKKHQGINILIFNNQAYFDALIEKSDFALLKENFQCKLNLSEIFGVGRNNSGE
                     IEKLFNKDKIEKEYLPLFVENAGSLGVKNRTVTVFDNTTGLTIEIILKNKTIDTVSPK
                     ELSINNLETGYSLIYTKNSDIKYKDIYFNESNNEYNTIAKIKSVISENSHSYTFSKIE
                     DGEGSSCELNNGITAVLSEPRNNSQALTLYKGKEIINIGNEPSEASKLMKKGLPPISM
                     RLNEPTIMNILHSVEGMTFKTKPEVDINQFYNEERFDKLFDDEHNTATIKFSKNDYMA
                     TFTRLEDGSFYMRLSSQKSPEVTIEDQMFSQEEKSDMLEILNQYISMRAIENTVININ
                     SSSNDLTENDVFVKNALPLTINITGKKPHNITAIVKFIGKDSEHKSKYSITVREQSNF
                     SKNKEDTYYDTSVENIIGSGRYPSLEQYITEKNFKFPTTDKKQIIDCLNFIKNNDIGT
                     TSRSINNILNSEGNKDKDIRYIYPTDVPLTAKDIFNDFKNKNEGDSVYYVFARKVQLA
                     GRLNPQDIKSSDIYDSVIVVTLTNKKENKFSYDYNQYSEKDDTELRYKPFELKPIFKT
                     NKETGKLEVSSHLHTDQTIDNLVDKFEKTQREVLIKR*"
     gene            complement(42199..42591)
                     /locus_tag="PHAGE-A5--js4906-26-5_S28_scaffold_15_curated_
                     closed_complete_prodigal-single_42"
     CDS             complement(42199..42591)
                     /product="hypothetical protein"
                     /codon_start=1
                     /transl_table=11
                     /translation="MEFADLGLNTEHELIKSHSCSGKMERRYSEMLGDCFQEYQDFLC
                     NVFDVGDISFVNVWKKRFGFLKEDSEFYNLLLSNEKFEQAIETPDISFIGHVCQFEGV
                     DYIVAVWKIPNMNINPIIYMKKKDELVM*"
     gene            complement(42595..43317)
                     /locus_tag="PHAGE-A5--js4906-26-5_S28_scaffold_15_curated_
                     closed_complete_prodigal-single_43"
     CDS             complement(42595..43317)
                     /product="hypothetical protein"
                     /codon_start=1
                     /transl_table=11
                     /translation="MHLIDLTEELTFNIKHYDDSLYEDTLENFFSILGYCISISDKPC
                     KDHVVGINSFIVKLNSKRNEFTVEIPETYPDTIFKFKRSKKIVYSNKQKDEILSFVLS
                     IPFFVSIAKRVKTFLDLEKESVGKNALFKNGFVNFNLKGVELFIEPVQKLANDFNIKF
                     ETVNENGETFLKIPVERLMQLGYSNTEISTILHLLISAFKYVYTVESCGQDFIKRCQL
                     KAELEKWKKTAINTTNDILKNR*"
     gene            complement(43304..43579)
                     /locus_tag="PHAGE-A5--js4906-26-5_S28_scaffold_15_curated_
                     closed_complete_prodigal-single_44"
     CDS             complement(43304..43579)
                     /product="hypothetical protein"
                     /codon_start=1
                     /transl_table=11
                     /translation="MSTPEENKTVFDENQAVRFIQDREELIGFVRELCDASNLGSDFV
                     NSFIVRLDRLIDLGKYLTIKDTYIDDLRNEQKRVSNIVDGVDLNALD*"
     gene            complement(43576..43926)
                     /locus_tag="PHAGE-A5--js4906-26-5_S28_scaffold_15_curated_
                     closed_complete_prodigal-single_45"
     CDS             complement(43576..43926)
                     /product="Uncharacterized protein n=1 Tax=Sinorhizobium
                     phage phiM12 RepID=S5MD03_9CAUD"
                     /codon_start=1
                     /transl_table=11
                     /translation="MKCYLNILEMSSFIYVISNGEAFKVGLSKDPKRRVRQLQTGNPK
                     KLSLEYCVEIEEAPAKILESIMHRYLKFNHLSGEWFSADFIVIKNLLDFVKIRYDNED
                     TEREFKLGILDYEA*"
                     /db_xref="UniRef100_S5MD03"
                     /db_xref="S5MD03_9CAUD"
     gene            complement(43953..48437)
                     /locus_tag="PHAGE-A5--js4906-26-5_S28_scaffold_15_curated_
                     closed_complete_prodigal-single_46"
     CDS             complement(43953..48437)
                     /product="Tax=RIFCSPLOWO2_02_FULL_RIF_OD1_09_51_11_curated"
                     /codon_start=1
                     /transl_table=11
                     /translation="MVEILHNNYQIPVYSVEDQDNIINLIHSKEFNDIYSFYSEQIPR
                     GSRLEQLPDFEKRMGFYLYYTGQEQFLNQLDVLLYKKHMPTIQEFLKDDAYMGNSYAI
                     IYPYWRQILAKIFDPSNQYFECVTGDVEIPLMDGSVKTVADLCLFGYEGCYVYTWNEQ
                     KHSVEPGEIEGIQYSGEKRVYEITLDNGKVFKCTENHKFLNRNNKWVLTKDLKVGDSL
                     MPFERFVEDKTARGVKSYEKVIIPSKISVASSEYTHRLSALWKYGRKYKAPVKNRGER
                     VRYEVIHHKDGNKYNNNPTNLIYLDSKTHLDYHTKFARKQLKLYNEAYKNGVKEVVDS
                     VKNRLKKGSANRWADEQQHKLASERMSLRNLQDNYASKISVAFWNSEKGALLKENLRI
                     KQREKNLKNNPSARLDISKERFIETLKNSFSLREVERKLNCSRCYIINKLKLYNINHK
                     DLLKKVTEEEVRYILSCGYTIEECASNACIKVKTLKAWCNKFDINTKVEIKYNHKIVS
                     IKLLEKSESTFNVCIRGNHNFAINSGVYASNCVFRGSIGCLSGDTKILSDNKLVSIEN
                     LASLGEDNEFNVLSYDIKNNVFVKAKAFNARCTGKNRKVLSVSLSDGTTLECTSDHRF
                     LLSSGHYVEAKDLKKNDILCANNGSVTVKNVQDLDKKCAVYDIEVPVYHNFAVVTDSG
                     NLIILHNSGKSTIARRGLIYALYRICCLRSPHKLFNIAPDTVLSALMISVTLQQAQDT
                     ALKPVLEMIRNSPCFHEVRKMTAFDSFGPNDPVPFCRQGNGIRFPNNVYLSVGSNINH
                     IIGYSVFGSVFDEAEEKDSSEAFKLYTGLRERIRSRFLNSSLIYCALISSSKSKSGMV
                     WEYIHKIKPDDPETLLLDPAIWEVKGDALGLSGKHFWIYIGTKTHPSKVLPEEYNDVP
                     LEKLNYVPPAGCELLEVPIEYRREFENNIEAAIQNIAGRTTDTSDRPFDDLSRIGDCK
                     QLLPEVHLEAPLGDQIPLIDKLPKELFQETTLGPRLARYPNAPRFVHVDLASQSTSQA
                     GYSLWHKEYVVNDLGEHQTVFVADFVSWISAPNRIDHDAIKQLSLDLRDKAGVYIKTI
                     SYDQFQSEYVRQSLQQHHEFENVRYQSVDRDITAYLNFAQWMITGRIKVGDCPYLREQ
                     LGYIGVADKKLVTTHKKDMADSCLAYDTKIFLLSGKVLTIEELYNSDIEHEWVLACDC
                     ESKQLKPVKIERVLEKHIPETLLQFTLSNGKTFACTDDHLILMKSGEYKQAEDIDPYD
                     ELMPFNYYHELNYHDRYRKVVNPFKGTPKFLYKIVSQDLLSNAIAEAKKRAVIDGSKF
                     TVIHHKSHNKNDDRPENLVPLTNIEHTNLHAMTGREIKAFHDRTVMKRARTKIINEGL
                     ALMKQVNPEGYRRYLLKHDLGDKLAEQKSKVENLHVYVTQITKIENTKPVYDIVLNSI
                     HNFALDCNVFVHNCVGAVNNAYLDATPVEFPYIEAKTQEVKAEDSFVYDSKKQEVIEI
                     *"
                     /db_xref="88725341"
     gene            complement(48467..49186)
                     /locus_tag="PHAGE-A5--js4906-26-5_S28_scaffold_15_curated_
                     closed_complete_prodigal-single_47"
     CDS             complement(48467..49186)
                     /product="hypothetical protein"
                     /codon_start=1
                     /transl_table=11
                     /translation="MANYYNDDFEEDMVPVKGCGSSGMISADDYNRDESNKHTLGIFK
                     SVINFANALKEINSKESASTLKNMTDFISQTYLNYRFQNGLIAEDMKRNLLSRFNEVM
                     VSCTPAELTDMYRAINEAGVADLDRIFGARSGGININMQGPTHNVYDNHVENQLNQQQ
                     NVYSNNENVMKSLEPKTVSSMTKMAEAAGVWGQIGVPRQSQVEYKPAEKIQTGTEKIA
                     TMLDATFHEIKAEEKKKLNEE*"
     gene            complement(49186..49587)
                     /locus_tag="PHAGE-A5--js4906-26-5_S28_scaffold_15_curated_
                     closed_complete_prodigal-single_48"
     CDS             complement(49186..49587)
                     /product="hypothetical protein"
                     /codon_start=1
                     /transl_table=11
                     /translation="MPSKATKKCAKVLNSENSFLYLALSVLSEEGYPSISAICAVIGP
                     ANFLRLATVLGGASLKVPTAMELSTSLMASLYLYHLYVEPMSEKDFIQAYEVDLVTLM
                     AIKKRAKQWIKSMKAKGINVKYLLQKAVDLK*"
     gene            complement(49544..50275)
                     /locus_tag="PHAGE-A5--js4906-26-5_S28_scaffold_15_curated_
                     closed_complete_prodigal-single_49"
     CDS             complement(49544..50275)
                     /product="hypothetical protein"
                     /codon_start=1
                     /transl_table=11
                     /translation="MSLKKRDFKHNQELKQSDLCVKINKIYENIKDSKDFNVYYNSLH
                     DLLKEFFTQEYCYSKGSLPYPCFDEEMVEDFLINWQRQGFSLKAREKKKKSYKTLVDK
                     LSSDEVKRASHYLNLYEYRRKLCDFDKYTVPISEHLDYVYSLIDDKNKYLIFDDLVCR
                     EMERLYENNFFVEDKLNFNIFVFISMFLGSFDLEYIYSSLFYKMQKNDFLLNAVKSNV
                     KDAVKRIERRLDAIESNEEVCKGTE*"
     gene            complement(50284..50562)
                     /locus_tag="PHAGE-A5--js4906-26-5_S28_scaffold_15_curated_
                     closed_complete_prodigal-single_50"
     CDS             complement(50284..50562)
                     /product="hypothetical protein"
                     /codon_start=1
                     /transl_table=11
                     /translation="MQLEEKKIKTIANAFELSEDLVKSILDSYMALTLNNILVHNDDQ
                     TMFGVMQIDRENKMLKIVDNTQYIDDIFTGNVSPEIFKRFLLFGKNKI*"
     gene            complement(50562..52325)
                     /locus_tag="PHAGE-A5--js4906-26-5_S28_scaffold_15_curated_
                     closed_complete_prodigal-single_51"
     CDS             complement(50562..52325)
                     /product="ATP-dependent helicase n=1 Tax=Methanosarcina
                     mazei Tuc01 RepID=M1QEE9_METMZ"
                     /codon_start=1
                     /transl_table=11
                     /translation="MKQYDFQQYNIFPSFRKHQEETIKQIVDFCHSSPKRFLFVQAPT
                     GSGKSIMAYVAARYLTDYAKHVMNCLDEYNHSNIVKDAYLLTSKNLLLDQYFRDFNRH
                     MPICKGRGHYLCNLDHKPCNEASCLKSKRPSLMPCYSTCLYQLAKRRMMSANVSATNF
                     AYLLKIMRTDAFIQKDLCIVDECQAIESVLRDEFVVQMTESTLQVINDLKENMRKEVK
                     SEILSICMQSLKRFKYNFKKIDITKIDYNNINEVNEFVEKVAKDIGSLYLSLSNALDR
                     YTSEFCGGNEVEALQNKEYKEMIKKCDFLKHLLSTIKDYIRLRNSVEWVVQDHKTARG
                     AITGFELKPVTIELLTTDLFNKIAKNKVVMMSATIGDPERFAKSLGIPFDEVEFIDVP
                     ATFPVENRPFVKWPICSMSYKNMDENMPKIAEACDAILDMYPDQKGIIHSVSFKNAIY
                     LRDHMQNSKRVLIHDQVSKNHVLEQFIKSKNSVLISPSLIEGFDFKGDLSEFQIFIKV
                     PYMSLADKVVARRLQLDEEWYINNAVLQILQGVGRSVRSETDVAATFCLDNNINFLLS
                     KYKHLFTKDFLSTVVSVSDYA*"
                     /db_xref="UniRef100_M1QEE9"
                     /db_xref="mmx:MmarC6_0015"
                     /db_xref="Q8PS06_METMA"
                     /db_xref="M1QEE9_METMZ"
     gene            52418..53197
                     /locus_tag="PHAGE-A5--js4906-26-5_S28_scaffold_15_curated_
                     closed_complete_prodigal-single_52"
     CDS             52418..53197
                     /product="Metallophosphoesterase n=1 Tax=delta
                     proteobacterium MLMS-1 RepID=Q1NN78_9DELT"
                     /codon_start=1
                     /transl_table=11
                     /translation="MKIQIFSDVHADINKIQSPSEILDTSEKVDLFIDAGDTGSLLAT
                     KSFYQNQFWKNKQSVFIGGNHLCYGVDKTLSQVEDELRNEFHINNNVTFLQNEEKHFD
                     DIIVLGTTLWTDFNVFNNKQFHMKVCNKSINDFRSVLYTEDSYLTPKNVITLHNLSKK
                     YIHKRLIKNPNKKFIIVTHHTPSLRSAATKYLNDPITAGFCNDMESFIKEHNNILLWI
                     HGHVHNNCSYFIDKTPVVCNPLGYVRFGEMSGFLNNAILEF*"
                     /db_xref="UniRef100_Q1NN78"
                     /db_xref="A0A085YXS5_9FLAO"
                     /db_xref="chz:CHSO_3582"
                     /db_xref="Q1NN78_9DELT"
     gene            53237..53605
                     /locus_tag="PHAGE-A5--js4906-26-5_S28_scaffold_15_curated_
                     closed_complete_prodigal-single_53"
     CDS             53237..53605
                     /product="hypothetical protein"
                     /codon_start=1
                     /transl_table=11
                     /translation="MSAKFKLKRFNVYNEQMMNAWKKYNSQSNLIGESFLVKKRKWFK
                     TTLEEKILTDSWIECSYNVIDKNNVVTKVSNKRIREFEDFDNLLKSLQRTVMTKPDSV
                     IQDFSVKCNCSYIVKQVDDL*"
     gene            complement(53600..54211)
                     /locus_tag="PHAGE-A5--js4906-26-5_S28_scaffold_15_curated_
                     closed_complete_prodigal-single_54"
     CDS             complement(53600..54211)
                     /product="hypothetical protein"
                     /codon_start=1
                     /transl_table=11
                     /translation="MFGLNFDFLTIKDLQGNILASGKVVGRKTISRCEAKFNHVSVDG
                     NFYFNLDSDNFIFEKSNKPVEQKFFNNEQYHLNVVDWCYSNEIIDADIYRDNNIDELD
                     EEVSFLVECLNKLEGLTTTCSCCGHGEFNLYVDFILTDLKPLMILEYLISKEFRKDFN
                     LLLDKNRVIVDDNVNLTLSSTCKGSRAYFAANEFAKRIYELTS*"
     gene            complement(54211..56154)
                     /locus_tag="PHAGE-A5--js4906-26-5_S28_scaffold_15_curated_
                     closed_complete_prodigal-single_55"
     CDS             complement(54211..56154)
                     /product="Putative NAD-dependent DNA ligase n=1 Tax
                     =Cafeteria roenbergensis virus BV-PW1 RepID=E3T5N3_9VIRU"
                     /codon_start=1
                     /transl_table=11
                     /translation="MQVLDVLRKCADSYNVGDVYTLTDEDVQILQGEDFSANVGDEVT
                     DALYDQMYNFFKQKFPNDEFFNEVGAPERGSKVPLEFTMGSMNELKSGDWEKWKQDDS
                     EYVITSKLDGISCGLTFENGKLKCAQSRGNGIEGADITRHYNKFKVKGYIPEGKVRGE
                     IIIPKADIEKFIDEVEEETGKRYKNARNAVAGQMNSKVATKAFYKYANFVTYKLIDYV
                     DEISTFKESLDILKAAGFLVANVHGVLKGSEITEDFLIETVKNVKENDPYECDGIILT
                     LNNPDAKHKGNETGTLNPKDSRKFKIGATNLEAKTVVEDIEWNPSKDYKLKPVAILAP
                     VDLNGVTVSRATMNNYQWIEDNGIGIGSEVVIKRCGEVIPNVVEVLTHSSDFGIAENI
                     KNHSHVEGVDLCLDRNVNDGSLDDLYSLVSAKKIAYFCSSLKVEQAGLANVIKMMNTS
                     FIKEKDYTLENFLIEPESRFVKAIGVNGKRLFQSLRDKLSNVTEPAFFAAVDVFGSLI
                     AEKRLEKVFEVFGTLDVTKEQLESIPGFAEETIKKYESGLSNLRYWKSFCEKHLKNIV
                     VFKTVEKLSDKFKDVKVVFTGVRDKDMEQNIKQNGGVVLSSVSKECNLVIAKDPNSSS
                     SKVKKAKDLGIEVISYDEAKVRF*"
                     /db_xref="UniRef100_E3T5N3"
                     /db_xref="A0A0F9N856_9ZZZZ"
                     /db_xref="apal:BN85401310"
                     /db_xref="E3T5N3_9VIRU"
     gene            complement(56246..57496)
                     /locus_tag="PHAGE-A5--js4906-26-5_S28_scaffold_15_curated_
                     closed_complete_prodigal-single_56"
     CDS             complement(56246..57496)
                     /product="Protein RecA n=1 Tax=Acaryochloris marina 
                     (strain MBIC 11017) RepID=A8ZKA1_ACAM1"
                     /codon_start=1
                     /transl_table=11
                     /translation="MAKKKEEPVKRIEDESELDNIDLVSDLLCGDKEIEAISANDIES
                     VDPSKMISTGLIPLDLAFGGGITRGRTYEISGPESHGKSTLCDSVVASWLKTNKHALC
                     LRIESESTMDKIRCKMIGIDLSRVIVFETAIMEEGYDQIAKVQTKVYEKYGDKVPLLI
                     VWDTLTAAGPRQEMESDDVYGSGMMLNARINSRELRKLNYRCAQYGHSAIIIQQVREA
                     GKDMYGNMKWSTTGGQALKHYCSSRVFVKRRAPIYKDDNMKNPIIGYEVELDMLKNKV
                     TGVAKPVPVIMNLIEGFDKYASAATFAMENGNAQPFITGSGAWITVIDHHNNEYCKIN
                     GTKKLTVKLREDPYLMKLIEYAAYYNKSAEHEMWRIKYETLLKKLYLELDDLLKAKET
                     SSESKAKSDELDSKLDEALDKIDV*"
                     /db_xref="UniRef100_A8ZKA1"
                     /db_xref="amr:AM1_A0092"
                     /db_xref="A8ZKA1_ACAM1"
     gene            complement(57555..58859)
                     /locus_tag="PHAGE-A5--js4906-26-5_S28_scaffold_15_curated_
                     closed_complete_prodigal-single_57"
     CDS             complement(57555..58859)
                     /product="hypothetical protein"
                     /codon_start=1
                     /transl_table=11
                     /translation="MKVALDPARLAILNKKFETVNGQKNESGEYEKSKFFNLERFGRY
                     VFRIMPMTADQNNFFGEFVGNHWIKFNDDEKSKYVPCVENFDAPGAICPVCEAFRELE
                     NMGVDVKGFWKMKASKMVAMKVLMMEAPNEDSLPMNKISFFKVPLPVFQSIATLYNSP
                     DSPDVLDPNVGVAYVLSRGEKEKHWNVKLMDSSMPQCGILGGSVENRDELLAENERIQ
                     LKKIFKLPSDEKMMTIKQTAKEVKEKILRAKGLIENSVNQMSAVSVSEAPAPVAVTKQ
                     IPIVNPLQQAVPAMNMQQQFVQQPVQMPMQQPVQNVSLAPNVQQPTFNTYNQGMQNSE
                     ILDDEIPFDTQAVAGTVTQPEQPVAAAPSVNIDYDHLTPQQQAIVEKYRDGCKMQCFG
                     RHDKYDALNNYDCLIDPFSSNCALCIKALTGIDHTKELGIVD*"
     gene            complement(58872..59327)
                     /locus_tag="PHAGE-A5--js4906-26-5_S28_scaffold_15_curated_
                     closed_complete_prodigal-single_58"
     CDS             complement(58872..59327)
                     /product="hypothetical protein"
                     /codon_start=1
                     /transl_table=11
                     /translation="MSTISQFYSEGKLVEEMSCVFAEEDTAVTFYALLESARNFNRKN
                     LDDRTVILTDIVFFKNELENMRIKTEAALRKQDSVAYLNAFNSIKQQGLKYTEELIKA
                     TRESFDLENTNSKYASLLKQNRCCTKWVSTLTDLYFVLNSTNKILSNNV*"
     gene            complement(59428..59670)
                     /locus_tag="PHAGE-A5--js4906-26-5_S28_scaffold_15_curated_
                     closed_complete_prodigal-single_59"
     CDS             complement(59428..59670)
                     /product="hypothetical protein"
                     /codon_start=1
                     /transl_table=11
                     /translation="MIFYFKNDEAEITVDKKKKRFKIKPLKENISKSLRMMQSQDEVL
                     GKGNEIEVFKNDTVELSDVTLHVQDVTGVWSGTYKF*"
     gene            complement(59678..59923)
                     /locus_tag="PHAGE-A5--js4906-26-5_S28_scaffold_15_curated_
                     closed_complete_prodigal-single_60"
     CDS             complement(59678..59923)
                     /product="hypothetical protein"
                     /codon_start=1
                     /transl_table=11
                     /translation="MSKDAIYFALQDTDEKERSILKLMVYGYSNSEISKELNIIKPTL
                     EYQIKKLYKKFDVVNKRELLTLFLDDYIVKILNSPII*"
     gene            complement(59924..60715)
                     /locus_tag="PHAGE-A5--js4906-26-5_S28_scaffold_15_curated_
                     closed_complete_prodigal-single_61"
     CDS             complement(59924..60715)
                     /product="hypothetical protein"
                     /codon_start=1
                     /transl_table=11
                     /translation="MPRQLTKDEKKIILTCRNYDNCCLLAIQHLDKYINKFAFRLRNA
                     IGTTDDYKQELKLKALRVFRQYEFELTILREDATIQDLIFMAVRIIHNRFADLSMEFS
                     KKKDTSMFINSLDDSDERNPEKDIYEFSTTDAPIQITYYQDEESVSEANNLVERLIQN
                     LEVSEMPYETIGYLKESISPSDSTEARYEKWLRITNPKNPHKNKGIPAKVICEELGIE
                     YSKMSKIKEIIGMNLIKLGVDPSLILKSIAIADDTWRNYGLRKPK*"
     gene            complement(60798..61760)
                     /locus_tag="PHAGE-A5--js4906-26-5_S28_scaffold_15_curated_
                     closed_complete_prodigal-single_62"
     CDS             complement(60798..61760)
                     /product="hypothetical protein"
                     /codon_start=1
                     /transl_table=11
                     /translation="MDDVRVESLRDVSLTSNVDQYVTHCPNCKMLGKRYDDYKLSLSL
                     EKNVFHCYRCGWSGRVDQLLQGYVNGGALLRYKLDNIDTKQRIKYTSPSGLLIQAELI
                     DLDNISVKIDRSFVNAVEYLRSRNITFEEIKKYDIRIGQGRYRGRIIVPTFDLNNNVV
                     YLVARDYVSENPEAKYINPQGSHKSFAVWNIQNVSTNGKVIITEGVFSGIAANRNTPE
                     DVTAVSIFGKVLADSQARIIASKNPTEISFSFDGDVSRAEIINNYKTLRKFYNGTVTI
                     IKLNGDEDPDNMKPDSYSDRYKKRIEYRHFLKLYFKSFNKITQS*"
     gene            complement(61760..62632)
                     /locus_tag="PHAGE-A5--js4906-26-5_S28_scaffold_15_curated_
                     closed_complete_prodigal-single_63"
     CDS             complement(61760..62632)
                     /product="hypothetical protein"
                     /codon_start=1
                     /transl_table=11
                     /translation="MKLVNKKRIHLDEKVPVYNLTVNNKYHNFELSHCFYSKNCGAPG
                     RGKSKFLSFLAYQAMFQRRPVVYFSFEWSEKEVLSNIISCSTGMSMRDLLDESQIEKY
                     KQRVQKIKYWAPNVRTIYYSNKTVSANHLRTYLTKLHSLENFEPGLIIVDYADLMLPN
                     KQTRRSSESTYEEMGTIFYDLKALADQFNCPVVTGSQLGKAAWNTEDNEVASQDMLAD
                     SSRKAHVAYGIVTLNQTREESDNGKMRLYVAKARRGKTNTTVYVNFDKAANQVKECEP
                     YDVKEMKKAANGVK*"
     gene            complement(62616..62753)
                     /locus_tag="PHAGE-A5--js4906-26-5_S28_scaffold_15_curated_
                     closed_complete_prodigal-single_64"
     CDS             complement(62616..62753)
                     /product="hypothetical protein"
                     /codon_start=1
                     /transl_table=11
                     /translation="MNFKTLKVDELSDFVITSLKFLYKNDLDYVLKLGLSKEVIDEIS
                     K*"
     gene            complement(62743..63699)
                     /locus_tag="PHAGE-A5--js4906-26-5_S28_scaffold_15_curated_
                     closed_complete_prodigal-single_65"
     CDS             complement(62743..63699)
                     /product="DNA primase/helicase n=1 Tax=Bacillus phage SP10
                     RepID=F8WQ11_9CAUD"
                     /codon_start=1
                     /transl_table=11
                     /translation="MDNENEEVVQDTTYNFEVEMQKKIVALLFQDFTYLSTVGVELIK
                     PSFFDNVYLQNICQWIISYYEQYHTKPTESVLLTELNNYTSKYAIPIVEQENFASVIR
                     SLTTTVIEDAQYIKDQALDFAKSVAMRDAIGKLVDMYDKTNDYEKAVSIIDDALSVGA
                     GTNLGLDLVSSLDELPQMLRDSYGKDNMFTTGIPSLDDAFGGGIAKGELYVFCLTGDT
                     KVKTNKGFIEIKDLVNNFKDKKAYSVDENGNSFETDIYNVWKTRDTDELIELTFDNGY
                     TIKCTPDHKFRITNPKKGDEKVIWSEGVAYKKAEDLSEDDEF*"
                     /db_xref="UniRef100_F8WQ11"
                     /db_xref="F8WQ11_9CAUD"
     gene            complement(63739..66618)
                     /locus_tag="PHAGE-A5--js4906-26-5_S28_scaffold_15_curated_
                     closed_complete_prodigal-single_66"
     CDS             complement(63739..66618)
                     /product="Type III restriction protein res subunit n=1 Tax
                     =Ktedonobacter racemifer DSM 44963 RepID=D6U292_9CHLR"
                     /codon_start=1
                     /transl_table=11
                     /translation="MLTITKSMWSLISDEDADFINRIKKRLTLLSADGQSLITLYMEV
                     ENTKTSLYVQSGCVDDLILPYFHFETVIDQRKVIDIDVKSTMQKVRQAYNEMALASPG
                     FEVREHQLIGTLKCLINKHGICEAATGCFVGDTLILTNTGFETLSSLSMNFNGKFVFC
                     SDGKFHSIVSAHLSKYVKDTLKIKFNDGVKVECTPDHLFLLSNGKYVEAINLLAESPV
                     AGVYGSRVVEQVFAEHYVDPIPVYDIEVDCDLHNFALSNGVIVHNSGKTEIIASLFKL
                     IDGKILVINNRTNILNQIEGRAKLRGIDRKIEYLNRNPVLDNSDIIVSTNNLVWNMVK
                     RNDPKIMRYLKSVRAIIVDECFIGSTKVLTEFGEKQIKDIVEGERVWTFNELTSCYEL
                     NSVEKLIEKPLVKNLVKVSTKTKSFVCTEDHKIFTKNGWKEAKYLTNDDYLCEVSDGI
                     KIRQHTLFNVWKINRTSNKATEGLFTKIRSYLLLSRMFKKEIGTSGEHKYDENKFASS
                     GYYFEEDERTKPDVKRRSSGKSKQYIKSYELETKSSWWKWLWANCSSTNVAKRIRWFC
                     SRVCNKNWFFTKRQFRLSNVLQSRFGERKAENCHRSRWFFTLFFKGSRTGCKERKVFN
                     FNRVESVEIQKCGDSKQCARLCPESKVYDLTVQNNHNYFVEGYLVHNCHHGSCQSIAI
                     PAMVANPEYLIGFTASPFKEGGQCVDDIVLKALFGNSFYYISSKYLRDKGYSSLVYSY
                     YINYAPKSFVFCKSCTDVYKKYVAESFNRNEAAYRCIEFCYKNNLKILVMVNRIEHGK
                     AIVREMKDKGIKALFMCGGNTIYEAIDATEKTKKGIVQHVVVERKGNAETIKKAIREE
                     GYRVIVGNVVFNEGIDVPEFDVGILMDAGKNIISHVQRIGRVTRRKDKGLNCSVFVDF
                     NDKGHPYLESWTRERKQHLENEGIPEINEEQFKMLIKKMGESRIG*"
                     /db_xref="UniRef100_D6U292"
                     /db_xref="D6U292_9CHLR"
                     /db_xref="sacs:SUSAZ_07845"
     gene            complement(66735..68048)
                     /locus_tag="PHAGE-A5--js4906-26-5_S28_scaffold_15_curated_
                     closed_complete_prodigal-single_67"
     CDS             complement(66735..68048)
                     /product="ISCaje4 transposase TnpB n=1 Tax=Campylobacter
                     phage CP220 RepID=D5GVD8_9CAUD"
                     /codon_start=1
                     /transl_table=11
                     /translation="LKTINLPYTCSDDDRSFIKDEIRKSSNMVRFAFNRYKDSKSEKD
                     IRLLSKSLSNVPSDSWFIQCAIKKANYIFLTNKEKVIFGGKFSFYQRLKHKLDKDIFK
                     ENRLLGGYSQGETSKGGNRKFQLDISNNQIIFKFSKSKHINLKLPILHKNYLYELINL
                     EEQCKQKLSNFSVELKLDRICITFDDSKIYCSNYVGNPNIVGAIDMNPNYIGFSISKW
                     TGDKRKILLEEQYDLSYFTKNLHKSSNDAKSKHQNNKQIFELKEIAKDIIQKCKYYKV
                     GKFGIEDLSFKTGNTGKGKSFNRLTKNKWKHEALVSALRKHFLLNKIDFVEVNPVYSS
                     FIGNICNEAPDPIAASLEIARRAMFKYIKGQFYPELIDKTSLFNLWKESSSWVYKNWK
                     ELFDITKTSKVKYRRSLESFDSEVFRLKSSKSMVNLYKIYNSLDK*"
                     /db_xref="UniRef100_D5GVD8"
                     /db_xref="D5GVD8_9CAUD"
     gene            complement(68119..68895)
                     /locus_tag="PHAGE-A5--js4906-26-5_S28_scaffold_15_curated_
                     closed_complete_prodigal-single_68"
     CDS             complement(68119..68895)
                     /product="hypothetical protein"
                     /codon_start=1
                     /transl_table=11
                     /translation="MAKRKDSEALNVQAGNCPKCGKHNITAKYVKNKDKSITQTILCN
                     DCGNSIVVTEANRYRAAKVALTKWGYAEGYGPAKAIKEKAEAKKHEPEKKKDVAVKKV
                     ETKKSEPKKTEKAKEVKPTFNSLPKKKEKEVIIDEKRVQLSSEKNELLKSLKNVIAKF
                     EQNNPKEDCPVTLGDLMKVYGFTNEEIASVMSVPKYKKKFLKSRQEVIMYLNQGISVY
                     TRDREGTTFKYTPVCKLEDTQETAYMFEATGLSNYAYIIF*"
     gene            69013..69540
                     /locus_tag="PHAGE-A5--js4906-26-5_S28_scaffold_15_curated_
                     closed_complete_prodigal-single_69"
     CDS             69013..69540
                     /product="hypothetical protein"
                     /codon_start=1
                     /transl_table=11
                     /translation="MNELDLLIEEFQKEIRNKLEENNQTTKFTKLFEDFMMTIDEKAS
                     SFILRTDEDKYHIGSIFFNDSDLMQKQTTKVVNYFIDGRFLGQNKLEDLFKEFCRHHF
                     LPNETVRILIPFTNKASYETISRVFDDKENSNRFLQPTCEHIEDFLKDEGVEGLDADS
                     QQICIGWEFKLEDIL*"
     gene            complement(69575..69961)
                     /locus_tag="PHAGE-A5--js4906-26-5_S28_scaffold_15_curated_
                     closed_complete_prodigal-single_70"
     CDS             complement(69575..69961)
                     /product="hypothetical protein"
                     /codon_start=1
                     /transl_table=11
                     /translation="MSIELKEEKGKSKIRQKDGTYVEMGLKTADFQSVDEILSVPGCM
                     CNLMPAAMWDEERGQMVFPVEYTLDKPHPQAFYTCSAEEWKTSATAREEWEQAQQKLT
                     EEYLRKKEEMRTLEAMGIDSDLGRND*"
     gene            complement(69986..71023)
                     /locus_tag="PHAGE-A5--js4906-26-5_S28_scaffold_15_curated_
                     closed_complete_prodigal-single_71"
     CDS             complement(69986..71023)
                     /product="hypothetical protein"
                     /codon_start=1
                     /transl_table=11
                     /translation="MPKASLLTDDLRDQLLKELAFGIPISDLAVKYDLKPMQIEYQRG
                     NNSQLYNFYMDFFCVKDEILDWETSDTFRFVLNLLYNKITPNGYRHYLYKGKSYTAYD
                     LIPEANKVLEREGLPLIDIRKPVRVRYTAKRSADQQVDKTEMPEIIRKVKLYYDGPAL
                     SERKQVNLIDGLLYSNKRVNWKTDVISETGKQDLPCIRIWYRLWTEGKNLPRGGKISY
                     MNYLLKFMSKHDLLKNNMFNILPSKSPKMFALLELKGGVTQHTKFEFNGFQYIKRIEN
                     FINSYCLGLPLKMIPLCYELALKTEPKHIKELNCDLKRCLSDYCSLLEDVSSDEEMKE
                     ITIDTIIEQLS*"
     gene            complement(71105..72430)
                     /locus_tag="PHAGE-A5--js4906-26-5_S28_scaffold_15_curated_
                     closed_complete_prodigal-single_72"
     CDS             complement(71105..72430)
                     /product="hypothetical protein"
                     /codon_start=1
                     /transl_table=11
                     /translation="LLPINVLKKLREEIVFYKKKDLSKIAVTTMNKLGGRQFTKKYVK
                     SGLPMSSHYGWFTPTFLQYYAPEKMKIANMDWCIDRGGKIKNKRSVFKKLADQFGTYK
                     VQKSKVIKGNVVQYDIEALNRYKPEDAIDILAKNPNLVNHVFLELKEFVHKKLVKVQD
                     FHTHDCALAIILARLDAIDYDIMAIQTQNGWFDDKEFGFGSLEWGNIINVLVAYHYFC
                     KTHGDGTRKGLGIKTCEGEPETFDEANYVPSLLIPDVNIAKLFTKHSKRLEKVAMQRT
                     LKEHKRLKKNLLIGGQKRTIPVEFVTEGLDPTIQNFVDAHPNIHNFTCMRTFNEFLEN
                     CQLLGFRFDGDVLDDVIVADLRYLYENITKIALSTNYKYSTVIHVVTQNFKMWCKNIH
                     YRSGAFKDAVQYIMFGRTSNKQLNHTMGIVEQFQSIYNKIKDAVFKAKL*"
     gene            complement(72774..73145)
                     /locus_tag="PHAGE-A5--js4906-26-5_S28_scaffold_15_curated_
                     closed_complete_prodigal-single_73"
     CDS             complement(72774..73145)
                     /product="hypothetical protein"
                     /codon_start=1
                     /transl_table=11
                     /translation="MLEYLFIPNFISFVRKFFGGDMGVIFLSFSFGIPIFFLTFSFLS
                     VKPFKLYDHQLTFLRRESVLEYIYLFYLLKYLSNRLGRLCERSEQGRVPGQYKKEKNQ
                     GRSERSPAKRSERSPYEMLIS*"
     gene            73239..74732
                     /locus_tag="PHAGE-A5--js4906-26-5_S28_scaffold_15_curated_
                     closed_complete_prodigal-single_74"
     CDS             73239..74732
                     /product="hypothetical protein"
                     /codon_start=1
                     /transl_table=11
                     /translation="MKITYGDPNELEIEEGSFTNIEAIDIPEGKCLFRLFVNKPKDAK
                     IVLNDIEQDSVLVDEMDVVHWNVTCDGYKSSVGEFQVINSIGFTISLLPERKKKKRIK
                     NPYIKWSVNNKYGYQVDIIDLSDQEDCDLPLPSPEGYDNTYLYAFGGNVYWKEIKLEN
                     LLTPKVSDSGKYLTFDSTKGFSFNSPIPVLPEDETGVFILKNENGNLYWAKDNALPDF
                     PVEQLGNKQYYMLTYKDGKMKWTLNPFTLPKLPDETYFNGDKFVLSYRNDETFWSDGT
                     VYWKDIKGTIADQPEISEDLNKALQDAKDMSEKANNNATDALAKADKALAWEDSFGVE
                     APGFVFIDGKIKNEDGFYYPDGRDIAQLHTDFDIFKNRYSTFEKYVIAQVQMRLTSPD
                     YSQLSNVEYVMGNFFYNSKKRYLHIESFEVGSTIEVFKPLYNEDSGSVQGPDLSSGPI
                     MTIYKNVSGVGDIRMLELTTGFFYKVSNKKSFELKYVGELPYGEYPG*"
     gene            74713..75393
                     /locus_tag="PHAGE-A5--js4906-26-5_S28_scaffold_15_curated_
                     closed_complete_prodigal-single_75"
     CDS             74713..75393
                     /product="hypothetical protein"
                     /codon_start=1
                     /transl_table=11
                     /translation="MANTQVDPFYMKALESFKEAVDVKSLKEKEKEDDDVDFLSSTDM
                     KIALCDFLKTNKDYLDKLKGLEDFLSEVLLQVITKRKQVEANPNEKPEESDFFEMFYD
                     ILYKGLSEEKLTFLNAYLESKSLVENYSIVDNNEDPFKQLFGVNYDPKVLSGMSQQQK
                     DELASKAAKMDQKQREDLYKELGALWKRFSNLELPRVTAISALGNFNPVAGFLANLLT
                     GGYGRINK*"
     gene            75393..76064
                     /locus_tag="PHAGE-A5--js4906-26-5_S28_scaffold_15_curated_
                     closed_complete_prodigal-single_76"
     CDS             75393..76064
                     /product="hypothetical protein"
                     /codon_start=1
                     /transl_table=11
                     /translation="MADLFGIDNYRKALIAQAADYIWIARDQALMLRGMYVTVLIPKE
                     ENNIDEYSDYKDTKTDYVQIQTYIEPQFDKYILTLSLLGQDMERDYPLEVSIMSRLHL
                     PRNSIIQIPEINSAGQPITREWRVLSTSIKQVGNIYTRTANCTPARTFEEITTDIVEE
                     YCRSTFEVIDCTVTKDDEVWDIPIDIMGVGTLKVVDFVYYEPYGLVECSNRHKFIIFQ
                     PTISD*"
     gene            76124..76552
                     /locus_tag="PHAGE-A5--js4906-26-5_S28_scaffold_15_curated_
                     closed_complete_prodigal-single_77"
     CDS             76124..76552
                     /product="hypothetical protein"
                     /codon_start=1
                     /transl_table=11
                     /translation="MSTMTKEACNAMIDFVFGNGQGLKSPTSLHLALFNNDPSEDLPV
                     EVPNSSAYGYSRQVIKFSQAKDGRSYNTETVTFPAAKKSWGVVKAIGVYGNIQTSEGD
                     GNTGEVETLLFYATLPNQKEIPANAVLAFSPGNIRYTLVI*"
     gene            76590..76811
                     /locus_tag="PHAGE-A5--js4906-26-5_S28_scaffold_15_curated_
                     closed_complete_prodigal-single_78"
     CDS             76590..76811
                     /product="hypothetical protein"
                     /codon_start=1
                     /transl_table=11
                     /translation="MCTESELKAIIREEHKNLKKAAKTAGISEDLYLSCIAKSFADAF
                     KIFPKEHFYNYKQNTWIGRVYKRAVALRD*"
     gene            76820..78157
                     /locus_tag="PHAGE-A5--js4906-26-5_S28_scaffold_15_curated_
                     closed_complete_prodigal-single_79"
     CDS             76820..78157
                     /product="hypothetical protein"
                     /codon_start=1
                     /transl_table=11
                     /translation="MQEAVPFFSETLLEFFKFTQTLGDSYVFFTFLAIFIIILNKALG
                     AERIEKLACFIWKITTFPFIYVYKFLFKKTKREEANTTIIHQQIVNIDYFSLVNRCLK
                     TFEECIAEINTFHTNDLVKDILLRDICECVFEAVKEELYDFAEKNKDVNDVEIILSNL
                     YVTVNKISVNYDRRWKSKKIQISLIQKIYKIISELETVFKETFKHMMNFDHTSFSIDT
                     EIRYICAHYQTLAETFKSEIKEMNGTLNGVEYKNKVIGLYNSFGALKIDRFPFPLGIH
                     DADVSSVLTVTMKKLKCDYAGLVDFYETPEMIEDGLNHEFNVQRILDSKFAVSFASCP
                     KKFSYRDFIEKRATDLLTRDCAERLINNEVLIFDRSELLEWSNIRSFMAMNDFQTIVM
                     QPILSGREVLIGLIVYLFIYEKDHSTDKLDKEYLKSMSARFVNFFRHMISLKN*"
     gene            78227..78409
                     /locus_tag="PHAGE-A5--js4906-26-5_S28_scaffold_15_curated_
                     closed_complete_prodigal-single_80"
     CDS             78227..78409
                     /product="hypothetical protein"
                     /codon_start=1
                     /transl_table=11
                     /translation="MCTKFEINESVKDRLEKSGIELTEQKSQAEVISEVNRSNIAVAR
                     YDEKNDKVTIKESLNG*"
     gene            78402..78878
                     /locus_tag="PHAGE-A5--js4906-26-5_S28_scaffold_15_curated_
                     closed_complete_prodigal-single_81"
     CDS             78402..78878
                     /product="hypothetical protein"
                     /codon_start=1
                     /transl_table=11
                     /translation="MGKFMAEIKYPIKCISYCASNYGTYDRANSFEFWVRGHLIRIVG
                     DKPFSRGDMIWLDEIDYDDLHEEYIVRIRVIDEEPYEEGLPVLSLATSRIVYSSDDFD
                     VIEKDGVKVLKTLSVQTDDSYSLAFISLLYGDGVISCKSKSSGAAFNLDFKLSWKK*"
     gene            78888..80858
                     /locus_tag="PHAGE-A5--js4906-26-5_S28_scaffold_15_curated_
                     closed_complete_prodigal-single_82"
     CDS             78888..80858
                     /product="hypothetical protein"
                     /codon_start=1
                     /transl_table=11
                     /translation="MSGFASKLKNMIPFLESETDQLKKVARHMTDDSLRSFAARNNLR
                     VQRTETGDFISVPVDTPDNIFMSFYESWTSTFSNTGSFTGNNKANIYAMYDVMDENMT
                     EASMMLDTYAEESISFGVIDNAIKVTVSDPSAQKVLDSVLEKNKILKRAKADIRTMCK
                     YGDAAYVLEFPQSLYDAYNNLPSDIKDETDPGEFFNIMDLDIYPINPKNFVINADEQG
                     RVINYKQDNSLQSDSKRIVSSHTILTKVWQPWQFARFSIDDDTLRPYGKSILYGMRTL
                     FDQLSTLEALLAMSRASKVQRLVIKVPVPSNNATEAFQQISRTKAQFKSTIFSDAVST
                     KSGRKVAGLTEVFFMPSGPDYSIDTIKNDIDISSTEDVNHFLDKALRATKLPKGFFSG
                     EDGEDSGTALAERDQKFGKALLQVQNAYAEGLVDLCSCILAHAGFLVDQLEITVEIQR
                     PTRLSKNLIEEYKNILDFVSALREVVQEDNPKIKYPATNLAQLLVLAGIPVDYVKLLL
                     AQNPVTVVSDTIMYDLMSSLEVKPYNYEKSNKKDIDAQSDISRDEKGQLIVNDDNTTS
                     DIDINNIKQATINDVDTKSEDDLSIGFGIEPDHYKVSSVSNSKDLYLCERRTIVRVTS
                     REVLAAEPSLKNELLEVAKDLRGKKLLNEQSK*"
     gene            80842..81201
                     /locus_tag="PHAGE-A5--js4906-26-5_S28_scaffold_15_curated_
                     closed_complete_prodigal-single_83"
     CDS             80842..81201
                     /product="hypothetical protein"
                     /codon_start=1
                     /transl_table=11
                     /translation="MNNQNKNFKVFSGIRSFLKLENGYVSVTDVETKVSVVEDYKVVY
                     DILKIILTEQRFDVFLRELSAGNLVVYNFLTNKLSFVKDKEEELVKFGLSKELNRSVI
                     EERYLNEDGKEEFFLNW*"
     gene            81269..81640
                     /locus_tag="PHAGE-A5--js4906-26-5_S28_scaffold_15_curated_
                     closed_complete_prodigal-single_84"
     CDS             81269..81640
                     /product="hypothetical protein"
                     /codon_start=1
                     /transl_table=11
                     /translation="MDNNFNNPFIFDNRPVPCVSVKFRTLLNTKDTNLYQLWNSFISK
                     VMREEKSRYKYSQVTLIREYLQSHPNFDIVKAAEYTSYTMRESVASIKPIYDLIDIDT
                     LAFVLAISGFNVREFVRNENC*"
     gene            81664..83694
                     /locus_tag="PHAGE-A5--js4906-26-5_S28_scaffold_15_curated_
                     closed_complete_prodigal-single_85"
     CDS             81664..83694
                     /product="Putative uncharacterized protein n=1 Tax
                     =Tribolium castaneum RepID=D6WGY0_TRICA"
                     /codon_start=1
                     /transl_table=11
                     /translation="MKKKTLLIEQSDFSFHVERESEGLKEALEIKEDGNAIIVKHVPC
                     TILGKKNLNGRIYPAAMMKKSLTDAKPQIDARSLICQAHDHPEGTYVKPIEASHLVVD
                     AYIEDVPNVGPVLFNDWEILPTSHGRDLAALIEADVSLGTSIRGLGNMSGSVVDDYEF
                     LGTDVVGNPSSGTFTGMFNPAKATKMSRNEMREAYGDPDVAVNKNIDIIMQNALADKE
                     DDAADVGNISAQKEYNDILKLAEYIYVAIVNNNKSFDSKDGLLDTMAEIVSEYLELNN
                     SEVKDQVNMAMCQLHGASWFEDLDSLVNPVKTDKDSEFSNPENETPEMSGEELIDNQQ
                     TQVSTLGESKMATVDLSDLPELKQLQKGGDATAIHQAPEALDRPEEAVTAEETPNKGA
                     LKAGPNPVVGDAPSVEDIKKVKFQAYDANNILAREKVKMESRCTELAQMLAESRRNLA
                     EKAEKYNEAQNVVKSLVEQLSVYNTAFGSKTPDEIKGEYEKQIADLKESSAKEYAVRK
                     EKANAYVKGLMTESSEKVKKIAEDFNGKLSVKESEIADLNKKLEESAAEMKVLKAESY
                     SDKLRMEEESKKAQKEKYMEAANKAAKLNEKLIEESAKMIKVALEESAKAQKELKKEI
                     DMQKGLFEKVQSMFDIACSINEALSDAVMKECMGKCGTRRKESTARRLRGHR*"
                     /db_xref="UniRef100_D6WGY0"
                     /db_xref="D6WGY0_TRICA"
                     /db_xref="bpb:bpr_I1842"
     gene            83802..84074
                     /locus_tag="PHAGE-A5--js4906-26-5_S28_scaffold_15_curated_
                     closed_complete_prodigal-single_86"
     CDS             83802..84074
                     /product="hypothetical protein"
                     /codon_start=1
                     /transl_table=11
                     /translation="VVVNHELSIITFVELSKFKGDVNFKNGFVLDKELAPDFFWVIND
                     VRVDKWTAWRQFKESDENTEEYQKKMKTFALKCYDAGKRRLIWNKS*"
     gene            84332..85828
                     /locus_tag="PHAGE-A5--js4906-26-5_S28_scaffold_15_curated_
                     closed_complete_prodigal-single_87"
     CDS             84332..85828
                     /product="hypothetical protein"
                     /codon_start=1
                     /transl_table=11
                     /translation="MGFFQTINESVAEKAALTESQTVARGKRALAEHADWKGRFSKLE
                     AMMESADAAEAKKASVTAQVMSNLSNLMERQKEYYTEATFTSMLGPMAMLTPRVLDIV
                     GVFYPNMIAHLITDIQVMDRSTGEIFVLRPRYGSDAAGVTAGQEMWVNQTDGTYASEY
                     RSASANGGETDGTTTEFAVSGLTASGGPLRRGSVTIKLAGIVVGRDDAHGIMVGKDRE
                     GHVVSGTVDYDAGDITVAFSAAPSAGKSIMIDAYVDSEEDPSLINEVNFDIQAVPVTA
                     RAHPLRYTVSAQATLVASAHLDVDVNEVLTNIAAGAIKQERDVALVNMLVAAATHLDT
                     LDFDLADATVNYRNKRDRFADIELKVNEAQTKIQTVAGRGGVSFIVAGANAANCFRLV
                     EGFEAAPEATNATVGPYKMGAIRNGTVPVICVPISRTLKADDFVIGFRGFQAGDSATV
                     LAEWIPLYFTPLFEAPNLQNKRGLMSLYDMLTNRPEYLVSGKVKGYNA*"
     gene            85947..87659
                     /locus_tag="PHAGE-A5--js4906-26-5_S28_scaffold_15_curated_
                     closed_complete_prodigal-single_88"
     CDS             85947..87659
                     /product="Hef n=1 Tax=Campylobacter phage vB_CcoM-IBB_35
                     RepID=H6SU53_9CAUD"
                     /codon_start=1
                     /transl_table=11
                     /translation="LNSNWKDELRKFFTEYDFSGFVLKINSGKEFQFGSISQNKKLFL
                     NIQKELSNYFSKPGDLGACLFYLKDHSIDELLNKLECPVCHKFNGVFRFNRQRCDEHV
                     FCSRDCRYSLEGKTLLMNLYKDKTGYDSPYSNPKVQQKRKENFLRNYGVESPMQVEEF
                     KKRNIESNRNNHCGLLACQTEEVKLKIKETNLKNHHGVFNLQLTETKEKLIKLSNERY
                     GVDFPIANSDIRNRQERFYGGVGLASYIIRKKAEETFGGPLNGSNPIIFEKMKQTVEN
                     KTGKSFEEAVTENMQRGLKEKFGDEIGFANEKIAAKIQKQVVEKFNVPYFCLTDKCRQ
                     ANKKTISKRNVMFAEKLRKLGYNVGLDSVKLENFSYDICLEKEKILIEIDPSFTHNST
                     RNPFGSVRLPDYHLRKSEVARRFGYRCIHIFDWDDEKKVLGLFEKSERIYARKCEVRV
                     VDFESCSEFLNRYSLTNCLTKEDVCLCLFYNELLVQIMVFGKPRKDKDIQYELLHFCS
                     RKGFRIIGGVSRLFSYFKNKFKPESLVSYCDFSKFEGAVYEILGFHKVDELIPVCHLS
                     KKKQ*"
                     /db_xref="UniRef100_H6SU53"
                     /db_xref="H6SU53_9CAUD"
                     /db_xref="shg:Sph21_1619"
     gene            87833..89650
                     /locus_tag="PHAGE-A5--js4906-26-5_S28_scaffold_15_curated_
                     closed_complete_prodigal-single_89"
     CDS             87833..89650
                     /product="Hef n=1 Tax=Campylobacter phage vB_CcoM-IBB_35
                     RepID=H6SU53_9CAUD"
                     /codon_start=1
                     /transl_table=11
                     /translation="MYSIKDIDASRLRRDYSKYPLIDDEYITKEEFEYLYLEVNLSFE
                     EIDIYLQSRPGTALNKNRRKPNAKNSNKFGLKKTSALIAAKMRNATFERYGVTTPFAL
                     NEVKEKVVLLNKERMRDKEKRDQIVKKIKETTLKRFGVDNAMKCKEVYEKGAKKRVEL
                     YGTCNNNEKIKKTKFERYGDSGYLNKEKAKETLKNNFGVESPFESVEIKNKAMESVKE
                     KYGVDNVFKLKEFQKKAKDVIFERYGVDKFSLTGVQHPENYNKDFIEKNFIEGGYFKI
                     EEALSYFNVNRSSMDSFKRRNNIIIPNKHEKHQMQNQIYEFIKSIYAGNVICDTRKVI
                     SPLELDIYIPDLRIAIEFDGLMFHSVSTIEEDRSLRGEIMMKDYHKVKTDMCEELGIK
                     LFHIFENEWLDLNKQAIWKSVIRNAIVQDNYIYARNCVVKNVDKTLKKKFLEENHLQG
                     DCISEINLGLFYNDELVSLMSFGKPRFSKKYDYELLRFCTKLNLQVRFAASKLLSHFK
                     KLMNTNTNLVSYANRRWSNGHLYESLCFEKQNTKVEPSYFYFRNSEKILFSRIKFQKG
                     KLKNLLESFDESLSESENMFNNGFRKIYDSGSLTYCLKL*"
                     /db_xref="UniRef100_H6SU53"
                     /db_xref="H6SU53_9CAUD"
                     /db_xref="sht:KO02_00565"
     gene            89692..90210
                     /locus_tag="PHAGE-A5--js4906-26-5_S28_scaffold_15_curated_
                     closed_complete_prodigal-single_90"
     CDS             89692..90210
                     /product="hypothetical protein"
                     /codon_start=1
                     /transl_table=11
                     /translation="MQTFRECFLNYMEEAFEADLSLSDLKIDNIDKVEKFLKDKLELE
                     GLERFEDVFQISNSLDEGLLDSLSNYFKNNKNALLLAAALSILGWSMSDVVKNFVVLS
                     VTNSACRSYDYSFKSCPYRNVKDLAKEVDENKDAVLKTFEKIENKEDINKEDVEQFLS
                     WQQFIEKDSVSS*"
     gene            complement(90182..90535)
                     /locus_tag="PHAGE-A5--js4906-26-5_S28_scaffold_15_curated_
                     closed_complete_prodigal-single_91"
     CDS             complement(90182..90535)
                     /product="hypothetical protein"
                     /codon_start=1
                     /transl_table=11
                     /translation="MKQTKFEQFIANVIFTILLIYFIGAILFSLVYSKTFLREAFQSF
                     IAMFTLVAFNVYLDKKNFAINFFDRMFETSFLASTIWILLYCHETFFATTSMLILFTI
                     SIFLNIFMKKLNLFQ*"
     gene            90774..91259
                     /locus_tag="PHAGE-A5--js4906-26-5_S28_scaffold_15_curated_
                     closed_complete_prodigal-single_92"
     CDS             90774..91259
                     /product="hypothetical protein"
                     /codon_start=1
                     /transl_table=11
                     /translation="MLNSFTESFMKYMVESYDEEVKESPYELELLSLEKIADTLSLEE
                     VIKRRFSKNRGSLGGRVNNVLVSISEKIKDAIGTVALATVLTSSSLLMLVGYDAALSN
                     KMGVEPETNRIVRSIEDLFKDKTEEEIKNAAAEVAKDAEENKIEVGQLWNSFLDKLKV
                     Q*"
     gene            91383..92057
                     /locus_tag="PHAGE-A5--js4906-26-5_S28_scaffold_15_curated_
                     closed_complete_prodigal-single_93"
     CDS             91383..92057
                     /product="hypothetical protein"
                     /codon_start=1
                     /transl_table=11
                     /translation="MVVYFPKNGKSVVVNGIQIKRPGLPMQFPVKVYEKFVEKGLLVR
                     RPQDMDPISPEDLRRQVEMAQEAKKPVYIPESTGGDVSGAPVPAGIGEDYPSASYKDE
                     SDGDLGTNEYDLQLINELRKLGVDTDKVLAEAKAQQNAETVVKEVVEEPVVEETHTGG
                     VFASFVEKENKEEDSGLTYEKALSMVKLNEDGSFKLGKDGTYVLTPGAKPYSKAEICA
                     VIDKGK*"
     gene            92105..92878
                     /locus_tag="PHAGE-A5--js4906-26-5_S28_scaffold_15_curated_
                     closed_complete_prodigal-single_94"
     CDS             92105..92878
                     /product="hypothetical protein"
                     /codon_start=1
                     /transl_table=11
                     /translation="MADNVPSMLDFVERTIRLALGNPIMLLCEKEKEIKEDAEYVGLM
                     DYYRLCPFIQRTFHTLSGMDGLNLSIPFSQPIGMLPKRVQKYAYYLGVVRADVSIGMS
                     YQGLYSFDNYLLGTPLVNPLAAYSGSGNLFSRTDFPLKQLAYTTTTDLTTGEPSYIIN
                     RTEECVDVIGPVTIGQLMMEHGLGFYCWDMIEPSHVDLVSKFVSKRLLESVITSRTSV
                     KLKSDFDIDVSALERQLDKIDTYLKEEAPKYQRQNLIWG*"
     gene            92882..94852
                     /locus_tag="PHAGE-A5--js4906-26-5_S28_scaffold_15_curated_
                     closed_complete_prodigal-single_95"
     CDS             92882..94852
                     /product="hypothetical protein"
                     /codon_start=1
                     /transl_table=11
                     /translation="MNQQNKDFYNVLNDHNVLVEEDEGYEIQQAEALQKSLEKAKTLE
                     DLFKIKSFGNYVGSLHVMSSDGTDTEASSSNYKPIIDFKTLTGFSYEDKLRVVTFCCA
                     VITSVFDALKQKKKLDDESLAQKIPVGKKIAVSLGKDSDLKNNVFGYDIVADKLNEIN
                     ENKSMLINLNVNSDYLYKMFASGILSLENIGEFIVKFKSDTCEFVCQSSKLSEILNIL
                     NLLQREASNVTSINSLKDSFGVLLNNIVFTFCGLTVNEIFSDTNEREYELFSSLSEED
                     RIQLKRTVVEELVDSFSKKIHLDPYKINFNSSFNVDGKVSFITDFNFKSVNVKKASED
                     TASKNIKTKGKSDNILYYVAQQLSTADFSKFDEKFEIQNSGFVKKFNADWKLVLKPVL
                     DEENIKKTKDALDDLKFEIDERLSKLKFLYDANIPMKKVGQSEIVDDDKISNNLMDVM
                     EDLTEKDEIKSTLSGSGYFFRVTLKKFVVLKKNFNDSKKQIQALYDVKLKKAKDDYPE
                     LGKDGKISQSKLKSYQSNVSELEDKKESSLSDLKTKYMESRAKLVANAEEAVRAINTL
                     ASSISSNQNKLRRTEDFMNSLGKDSYSKDVCEAWKESFLSLLSEEDNVVQKRIPEPKR
                     ESDKSYRLNGKLSFNFNNKDYFYTMNLLIVVR*"
     gene            94858..95331
                     /locus_tag="PHAGE-A5--js4906-26-5_S28_scaffold_15_curated_
                     closed_complete_prodigal-single_96"
     CDS             94858..95331
                     /product="hypothetical protein"
                     /codon_start=1
                     /transl_table=11
                     /translation="MNDLEQIKEHLEKVMLAENVREWMVIVNKGLLGNRRVVYSTDDR
                     SKVKEKFEWYRDTYPNIKFRIMTKSSFRDSYHRFPEYIDDAKKQQLFGDRERKVSYGQ
                     SEVKKRYVFSPRTKDVEVDVEEPVEKEIIRTTVIKEPQQQQNGYVKTKPVDIKKV*"
     gene            95410..95691
                     /locus_tag="PHAGE-A5--js4906-26-5_S28_scaffold_15_curated_
                     closed_complete_prodigal-single_97"
     CDS             95410..95691
                     /product="10 kDa chaperonin n=1 Tax=Paenibacillus
                     mucilaginosus 3016 RepID=H6NNL3_9BACL"
                     /codon_start=1
                     /transl_table=11
                     /translation="MRPLYDKILVEPLQNKSFTCDGIELTASMNTDLPVFGKVVSVGN
                     GLLSQGTLIPLTSKVGDVVIYPRAAGKIVYSDDKQLILIRETDVLGIEE*"
                     /db_xref="UniRef100_H6NNL3"
                     /db_xref="A0A0D1VFA1_ANEMI"
                     /db_xref="pmq:PM3016_6726"
                     /db_xref="H6NNL3_9BACL"
     gene            95688..97286
                     /locus_tag="PHAGE-A5--js4906-26-5_S28_scaffold_15_curated_
                     closed_complete_prodigal-single_98"
     CDS             95688..97286
                     /product="60 kDa chaperonin n=1 Tax=Bacteriovorax sp.
                     BSW11_IV RepID=T0SSV3_9DELT"
                     /codon_start=1
                     /transl_table=11
                     /translation="MNLGKKLSFGEEARKQLIAGLNELANAVKVTLGPKGRTVVIEKD
                     LGPHVTKDGVSVARSIRFSDREKNLGATLIREASEKAAADAGDGTTSCTILTQAIVND
                     GHKFVSGDNNPNNIKRGIDKAVDFVVDYLKSIATPVDNLDSIENIALVSSNGDTEISS
                     LLKQAVKEVGKDGSIVLTHSKTVESGIDVTKGMRLEKGFLSKAFINDTANACCELDNV
                     KLLLVDRKINSINYIIKLLSYCNTNKFPLMIVCDDVSDSVLQMLIANKARGTQILCVK
                     NPFVGSRKEEVLEDLALMSGATPIIESQGRLLETISEADLGVLAHVRSDKVSTIVRGV
                     DSQADAIKAACIEMQHTIELSDDLHLNDILKSRIAAMSSGVATIKIGSSSEIAAQEKM
                     DRADDALCAVRAAMSEGMLPGGGTALLRASVKLKELHFENEEVNLGVSIVRKALRAPI
                     TQLLKNAGLEVEDVISEILKKKDINYGFNAYTETFMNLMESGIVDPTKVVRCALQDAA
                     AVAGLILTTDCLITNEFDLSEITG*"
                     /db_xref="UniRef100_T0SSV3"
                     /db_xref="T0SSV3_9DELT"
                     /db_xref="alt:ambt_21010"
     gene            97358..97756
                     /locus_tag="PHAGE-A5--js4906-26-5_S28_scaffold_15_curated_
                     closed_complete_prodigal-single_99"
     CDS             97358..97756
                     /product="Gp25 baseplate wedge subunit n=2 Tax
                     =unclassified T4-like viruses RepID=D9ICG1_9CAUD"
                     /codon_start=1
                     /transl_table=11
                     /translation="MAGEVRYQYRDFNLNYITGGEKGPACVSGYAAIRESLLNILYTD
                     MGSRFFNRGFGSLLQPLLFEPMNESTVSSIRTVLYTNIPELEPRIEMGPYDVEVEADY
                     ANHCYIVTMHMIEKSTNQSLKLSAVLEQVS*"
                     /db_xref="UniRef100_D9ICG1"
                     /db_xref="D9ICG1_9CAUD"
     gene            97756..100932
                     /locus_tag="PHAGE-A5--js4906-26-5_S28_scaffold_15_curated_
                     closed_complete_prodigal-single_100"
     CDS             97756..100932
                     /product="hypothetical protein"
                     /codon_start=1
                     /transl_table=11
                     /translation="MELRNNLVIDYDTFKAALTEILLEDSDTFRSLYPGSTANIFVEC
                     LSGYAAMLMYRLQTAITNSFLKTAFSEYSIFSIAEMLGVIIRGNTGSKVDVVLERQPF
                     TSTPNLPAFTIPQHTGFTINNLPFYNRETLTFPSSYTQIETTLYQGEIKQKEYTTTGA
                     MNEKFLFGDSFTVDISYVTVLVNGVEWKTDYETIMDYTVGEENSTDSVQVVLLRTNVD
                     GTCYIQFGNGIYGALPPAGSIVQILYATTVGAAGNFTGAQDLSINDNLLSDNIEAPEI
                     LQVSGARIGAATDGSNRLSASSLKYVSPRLFASNNRAVKRSDYIGQMIYNCNYKDCNF
                     WGEYEQAKKEGYADNSMMNRVYYTAITNDFSVNTVVFTTGDGVTKEFTKNVSSIVMFP
                     GSVEVKSDTETFRDYNGMGYMFSEASDYTIQKSLGKIVTTDEDDSATGETVSTDTTCV
                     VQFNLLGSIGETNLNIDFSQSMKCVIDVTGEKHCKLGNRTFTKQIDGKTYTFTFDYND
                     RRILTDVEFKGVGQEFGYSTSEMSVAVTEKSGSIVNTVNDARLKVLSIQYITGSSIVY
                     DKTEVVTTEFDVKTSSSGNFSNTTITVAWDDPSSESVDGSLQITKTFETFLSCKFDES
                     GVPHCWLGSNKLEKEFDGKNYVFEFLNKDGTTLSDVEFIEGQLFNKDSMIYVKGEIQT
                     FTEEGVEYETIENANVKIVTVKFVERDIGNILIQKESVEDESMSNANTYYQSSQAPTS
                     SHPIVIDFSFDKPIALAGIRFFSSSFSTAEDRCFPSKIIVLGWRGGEDGTDPVNLPLE
                     DFESSDENKAWNFKELMHDTRWEHLTEAVSLSEPGVSAWSDWVGLDTSANEKTFTYIK
                     DGAPVTSKKQNVFKLYRLIVLDRFGASEEQSIKIGKVALITKAKSSLVNYEDGNAIVK
                     FKSAPAVDEVIYATTIGEKLSDYQKLRDYAFLKKINHFTTEVEYKDLKLKRVDIDVKV
                     IYSNSTDVSTLKSNVEEAITNLFAVTQGRIGQSLRVSTLYSTIMGVEGVVYCIKKLPV
                     DDIEINVDEILYLSKLNIEYESAARLGN*"
     gene            100934..106486
                     /locus_tag="PHAGE-A5--js4906-26-5_S28_scaffold_15_curated_
                     closed_complete_prodigal-single_101"
     CDS             100934..106486
                     /product="hypothetical protein"
                     /codon_start=1
                     /transl_table=11
                     /translation="MHSLNWDVTSEYNLNITGQTLDFILFKDSVWQDDSICDFSDGTS
                     FTLNALTIEGQLLTLFALSKYYVVRKYILRNDGYIAGSDVDLKPFKITTDNVAVFLNG
                     TYVRPTCYTATDHSIRFHIKGERVSGTSELKDYISWSEGDVVKFITNDPDSKKQTFNS
                     YFMQYTSNKATTVLSQNGKNFYSAITPKLSKGKTIVLVNDKIIPYSELSFPGGEFTTG
                     NVNTQGALVIKRNLSEADKVAVFYFEEDFEHFEYSPKTGQTRFQGPDLLGNYLSYSTT
                     EGAGVAQLFEYSVGNTGEVVTNGVPWSNITGVTNGCRLHASCIFNGVSYSGEAEIQDS
                     NMEKSYVSVKIISEFGRKEFDSSEWYISPAYSKNIVSYLDGRTQSTVAFPEILGTFQM
                     FFLNYYQDGLRRLTNIRNVNEVEPDLLIPTLDMLGMRLDMSNVSELNKRRAVREVINF
                     YKRCGTKKSINFLGYINDRVINLDEALWTNDYIHFATPDELGATYERKQLAQFIDYRF
                     IAATAVETDDYGDCLDLKGPFKLKVEGTKLTIPYGSRAFYPNHYTGTEGSMKWNSISD
                     KLELNSEDYSPGDYFLIVIDDHGFQHLDLVENIPSGTQEDFLETNVSYYYNETYNSIN
                     MVDDLEVSVSLPVAKVNIALDDYTITLLQEYKTCSFVDDFVFAMTSDPVSDPVSKIKT
                     QTGLSYSYQIIDNEDFVNDRKVELQKSQRLDIKDATGENYLVFLNDSNELKDINNVTL
                     KYIPKGYYTNTGIQPVATNHALWKFHNEWFVYDNFAVGLDKYEFTVDESGEIVKDSSG
                     YSDIKYVVKDSWYKSVFIGDFVELPKASTLEEIKNISNTFYAFYNKEQQLQVVYTLEQ
                     DPEVGSVVYKIADASVVLGVVDSVDKTKHTITIGSATYSFSPSRNVTGRPLCRVDGVY
                     YSLVKRQTYEVDTCHEYSNGNDLMFLLSSNPIVGDIAHTYKDYERSDYVVTSVDAFLG
                     VVKVCPKQYFGTEQQDDFTKQYTRVTTYDPVAEENVDLIVYNYYYTYDVASGWSKIER
                     YFTDVNEVYETVETVENGIVKYTVHLLGVNKKDNYIAYTVYGMPGATENFIPYFNGEI
                     YYDSSVLKYFQFKDGAWVEINAAIVGEFSRGGKASESGKSYKDNFIATEILGERFYLK
                     HQELLNTSSVSVIVNDDTFDVIFDSFDKYDSESYVVLLKKDSVGKWYLQFGDGVHGVR
                     PIKGSKILVTYDSLDFPVMNKFLPYEKLYTNLHKDEHKIGYKKVYVNTWVEDPTVEDV
                     IPVTGYRFEKFTNPESVDTSSIAVFVNGSQWNIVKDKSKYGPYDRVVEIRRARTNSGV
                     FLYVIFGDNKHSQNLRKGDLISVYYKTLNEEIINNNNTYLKCSTFKHALTTRVAYDYG
                     LITQTKESEWVYYRNFIPPEGYYPTNHVRFNVNSNSMIDAKDFEAEAKYQFYELASTP
                     WVLENICNIIEFNELYLGVASVSTSVGNLFFRATEELGMLKVSLPNLTSKMTSMNKDQ
                     TENIYCVRNGDIGRLEDVNKLKYIVPVEDENGVIWNYMVYTTNAGGLTKYATLVNNLD
                     FIRPGEIFDIKQGDILFAKNGMVIPVTIETDDRNTVTTDLTFTEKGTSVEFKDFTKDC
                     FVKVNVETENKRISDKVSLYIGGKKVDVGSTLSFKMIDGGKVELDISAKQNGCTPVTK
                     HLTLDISMFNNKDSLLEETLYLKLYEVKTTVFAPSLDCKVNVNGTLYESGSDIITKYG
                     ESLVIFAVGDRYIEATENQTVRIETLQDATYYLDLTLRKYRLKVTTRVNGNVDNNQPV
                     YLNGVPNTYNDIWTLGQVVEIVAGGEWQNTKVVSKVVTISSNTADNVYVIDCPVLDDF
                     YLSAEIIH*"
     gene            106567..108744
                     /locus_tag="PHAGE-A5--js4906-26-5_S28_scaffold_15_curated_
                     closed_complete_prodigal-single_102"
     CDS             106567..108744
                     /product="Putative uncharacterized protein n=1 Tax
                     =Commensalibacter intestini A911 RepID=G6F3I4_9PROT"
                     /codon_start=1
                     /transl_table=11
                     /translation="MADTYSSIVTNDGESTLLQNTVNAYIFKLARIEICSRANLDMTD
                     AMTWKSMEAANVVYTISKQENINSMVRKVQLDSNTVQFRVSLDTSIGGISSSGMICGS
                     IGLYLQGYNERGEALNTPFLFAVGSLGSEFVKYADSSNTVGNMVSFYLNFRISNTALI
                     ENVLVAPTENYSLPTVDTENSDYLNDYFNAYIVNNYDRTGLSAIAYKTNKNSEGFAYV
                     LPKNESTTRLGMGGVYEAPELDPSVTDASFKRFAYYKRTGNTYSVCLEQGRTLALTNG
                     LESDGFYRNERFLLDKPYESNVVTNAGEYVTLAVNGVQFGKEDEEEQFYLITVPSDCV
                     KTVNDKDLNNIEHPKTKSDVYFIFNTLTGFVHETTVSQAYEVKATKLAFFKINSNGDL
                     DYFVQVTSASGSNSFEVNSVKADMKKLRSEFEDGASNKFVHFVGTETISGKKVFTADG
                     VSALNESLQVFSKNPTIGLKVNTTNSFVGGVVAKNSNDQNITSLYMNDKAIGVVSWPD
                     SAINGNKNNIYSTGEYLLIDSSKTGNSVVSESTNVKNHFIQNTLDKLSVVKVTDNSGV
                     AEFKHANTVYFSKNIQAGLFRGAASYTYWADLAEMYESDMKLQPGTLVKFGGKKDITI
                     AENEECAEGVISTKPGVVLNSLSEGEHVYPVALVGQVPVRVIGSVKKHDYIYHSSVIG
                     KDLSGVAIASSKKILNAKIIGKALEDNLNEDEKLVNCVVRLVF*"
                     /db_xref="UniRef100_G6F3I4"
                     /db_xref="G6F3I4_9PROT"
     gene            108756..108998
                     /locus_tag="PHAGE-A5--js4906-26-5_S28_scaffold_15_curated_
                     closed_complete_prodigal-single_103"
     CDS             108756..108998
                     /product="hypothetical protein"
                     /codon_start=1
                     /transl_table=11
                     /translation="MADLYVSFRCSACGEFSEPIRVTGSWVPKRDILEVMKARGWKVT
                     RSHIALCKECHLDMVAHNRTYIEEIEEKKKESVQKK*"
     gene            109053..112841
                     /locus_tag="PHAGE-A5--js4906-26-5_S28_scaffold_15_curated_
                     closed_complete_prodigal-single_104"
     CDS             109053..112841
                     /product="hypothetical protein"
                     /codon_start=1
                     /transl_table=11
                     /translation="MSDTDVKAIQRRRGTAAEFDGFTTGLEGEITVNTTNNSVVVSDG
                     NMNNYEASRADMTNVDQFDIMKRGIADNSLTNTVFEYKLDMTGSVQQVRKSADQIKAQ
                     LTKAYIADKDLTNVPLQIMLNKGIAKYTFANVPFSAVSWDSDAFREHIGSEEVDITGG
                     GLAFRNLQNLKAETFNSIPTDNFELTGGGVAYKTLENVDALKMEVKTQIGVASIDMAN
                     VSDDTLYGKGGSRKYLLQRDLNNIDGPNVDPENLTYAGIAQKNLSNIDFNGDAVLQQS
                     VLDTLGACNYNLDHVSLTVFTDKFHLMKDDGSNAVKEKVFKGIKNLLLNGDFKEKHSA
                     FADVSMAENEVASKGDTFYSEWVAMYDGAKIHLEDDLATISGSWGQCIGWDAAFSKID
                     ALYFSCSKDSSMDINVSLMQPSKDGWITISANVINDIEGKDYDRKGCKLIINKEKLLK
                     KVPLMLVISGGQSKIGYCQLEREGITNFYQTPSNYSRMFSGEASGKTCYLQIHDKLPA
                     ATDEYYKLEPLFTSDGAAGTKEIYYYSLKSNGYVHLSDTKKCVRYGDEVYRFVGDSFE
                     LYCLAATGQFKLVDSEEVVTISKFKNGDLFFSEEDGKIHTFANDDFYYMYDTIPYQGL
                     LYIDGKYSDHSVFLWNALKEDFEVVTSEGTGLASLPLFTHLFSDRRLESAGWTEADSF
                     SKKSASVYQGAYDYLVNQLHPVGNLIAGGSVGDQVGASEQTTWIIEWSDNQFENTIVS
                     LLLNPIEAKQKIIEFCNKQGYLIDGAVYDPNTDPGTTIITDVPGKELHDLVFRKVLKQ
                     SDDHGIVHYKTYDGLRIVIETQEACRLITTQFESTGNGWFYLLNESDDIKQAYFRLPR
                     MKGFAVTEGVVEEPYGESYQENITFNTDVSKGFAAVKHKLYFYMGVPSLKREEVAVNS
                     VFSALSQIDTKLNKSIYDLNGVEESIVDSKTYHWIKLGANTHEFVWKPKKNNSVILID
                     LTSILGEMDQDPITKIYPASVYNEFTKFAFKLCIDKSFIEDLSDKTKARYYIKYYIKN
                     DARANGRPQIITGIGYDEYFSNSGTDTLTNVPVEYNDATLITNYDVFSNIRAGFDAEI
                     QNYTRDMFVFDTTLTTRPQIPLNVMHLDGDEVVNGLKIFTGTPAVANTAPAVLYNNRS
                     YEGGVVNPGSNTQTPFSIVTGTNGVHQSYLEQWYYTDGSVNMNLCASTYKADGSRVVG
                     ALTARADRNGGVYTYAATPDVEANDTRIATTNYVNNKFQVVSALPANPNANVFYFIPE
                     *"
     gene            112991..114334
                     /locus_tag="PHAGE-A5--js4906-26-5_S28_scaffold_15_curated_
                     closed_complete_prodigal-single_105"
     CDS             112991..114334
                     /product="ISCaje4 transposase TnpB n=1 Tax=Campylobacter
                     phage CP220 RepID=D5GVD8_9CAUD"
                     /codon_start=1
                     /transl_table=11
                     /translation="MITLKIKYIAERESDNQLISDYQKQYNNLLHLFYNRLKDGVSET
                     KCKHLQFNNLDLMKSWFRQSCAKDASFLLKKEETVLFGGKRLFEQRFRHNISNEEFKE
                     KRLVPLCSMGDSRCNGNRLFRLSEDCYSVIFSPTIKNRVHLNLIGVGNRIKILQKLYF
                     HQQLKDTPITYKLDKKFVYISFDEMILSEKIFKPISNRIFSIDMNPNYVGWSVLDWKS
                     SDEFDVVDSGVISLKNINDVEYKFKKLKMPSTSNERKYLNNKRQYETLEVSKFLVDIA
                     KHYHCECFGVEDLSIKSKNNKQGKNFNRLVNNIWHRDKLVNNLRKRCNIYGIKFIEIS
                     PQYSSTIGNLVYRDLELPDMILSSIEISRRCYEFNLQYIQKIKAKTKNVIFPDLTKLL
                     LNKVKHSLEEVKCFVDFVNWKQITSELKKSGFRYRFPLDERVFQSKTLRFVNVFM*"
                     /db_xref="UniRef100_D5GVD8"
                     /db_xref="D5GVD8_9CAUD"
                     /db_xref="hya:HY04AAS1_1279"
     gene            114462..115094
                     /locus_tag="PHAGE-A5--js4906-26-5_S28_scaffold_15_curated_
                     closed_complete_prodigal-single_106"
     CDS             114462..115094
                     /product="Tail fiber protein {ECO:0000313|EMBL:KKU49787.1}
                     ; Flags: Fragment;;  TaxID=1618839 species="Bacteria;
                     Parcubacteria.;" source="Parcubacteria bacterium
                     GW2011_GWA2_47_10.;""
                     /codon_start=1
                     /transl_table=11
                     /translation="MSIYKSNRKQSKIVISGHRSVKKVFNGNNLLFGKESFEKIFTAS
                     DSITFPATMFSLTVIVVGAGGCGGQWVLGKHGDWIGAGGGGAGGYSKRMFNNIECKSI
                     AGKTISFSVGVIHLQAKGDDSSFMGVIAYGGQPGGPYSDAHGGVGGSATGGSENKTGA
                     SGTNGGYVVVGRGGPGWDINGITYGSGGDSTQIAHNGSGTNGCIYIRYEF*"
                     /db_xref="A0A0G1QY08_9BACT"
     gene            115134..115769
                     /locus_tag="PHAGE-A5--js4906-26-5_S28_scaffold_15_curated_
                     closed_complete_prodigal-single_107"
     CDS             115134..115769
                     /product="hypothetical protein"
                     /codon_start=1
                     /transl_table=11
                     /translation="MFYVLCILSVIVNSFWRRWFGGGYKNTWLGNNRAVQCTIYLLYT
                     SALAYYLSRFSEVWYNASFAVIFAVFTYCQFWARGHGACFDIGRGDFDETTINRYNAR
                     WYHIPCDWLLKNHKYGFVYDFLYMGLRYTMPLVLLYILGLVTEPVFIEPLFTKWIIVI
                     GASISPIYAICWTLYEKENWIFKKYWSVVGPTNLAEYLAGAVWGLWPLCVV*"
     gene            115778..116752
                     /locus_tag="PHAGE-A5--js4906-26-5_S28_scaffold_15_curated_
                     closed_complete_prodigal-single_108"
     CDS             115778..116752
                     /product="hypothetical protein"
                     /codon_start=1
                     /transl_table=11
                     /translation="MSALIESFRNAVYEKLVEMGSITVFSYDDIDFIYDKIFKSSDEF
                     KDLCDEYKAKYLKVYEPYYDLETFDLTKVTRVLKIVKNDRIVGYVTFYVYEKVNAEID
                     FFTKESRYNEAVEKFIKKLNKNICEQIGLGEIENIFATSHNQKSHTELFEKCLDFYSV
                     EFYKPVENLKFDVKDKLVISKKVEGTYFDFIFDQKAFNSERLIKMDHDFFKDEQKNAG
                     TDFKYRDPNYDVTIKIVDRNKDVDVGFIGLRMFNKGIVTVSVYIENKYRGLGLYSYFI
                     DHFNLFTRLFKQEINWLSIYVYAKNKTSMSVHNKLLGEAKIKTFYKGI*"
     gene            116793..117317
                     /locus_tag="PHAGE-A5--js4906-26-5_S28_scaffold_15_curated_
                     closed_complete_prodigal-single_109"
     CDS             116793..117317
                     /product="hypothetical protein"
                     /codon_start=1
                     /transl_table=11
                     /translation="MSEFEYNQMIEYIDGTFDENFNAARQWAMLHNTTFEENVEMREE
                     FVGKRMETYQDPETGAEVEKEVNYPTLKRFWFIGEEPKPYVPPEPTVDELQLNARQVR
                     NTYMESTQNRIDRYRNQKEIGIKTTDSEATYKLLLQYTQYLRDYPNGENWWVSTCKTF
                     DEFVFENEASEEEV*"
     gene            117318..118013
                     /locus_tag="PHAGE-A5--js4906-26-5_S28_scaffold_15_curated_
                     closed_complete_prodigal-single_110"
     CDS             117318..118013
                     /product="hypothetical protein"
                     /codon_start=1
                     /transl_table=11
                     /translation="MSLYKGNSIISKITCSGDVESVYSGASLIYSARTFPKDTIIANS
                     ATDNETGSFTLKNKQNFYVEMYGGGAGGSSSQRDSKWFYGPGGSGAGFVGVIELLQGV
                     YTWKVGAAGYGWNINNQLNMSGSVAGGDSSLINTSTGETYILAGGAPANHEVLSTQGG
                     TFTKAGGILTVKEVSVISFTKKSNGNPSQANNTPGVSLYDGTLQGYGAGNNSFINGDT
                     RYAIGGFIHIKAL*"
     gene            complement(118089..118262)
                     /locus_tag="PHAGE-A5--js4906-26-5_S28_scaffold_15_curated_
                     closed_complete_prodigal-single_111"
     CDS             complement(118089..118262)
                     /product="hypothetical protein"
                     /codon_start=1
                     /transl_table=11
                     /translation="MLDEVNCLDCPALKLCASRLYKIVDAHKLIGGHKISLELYCALM
                     NELLKNIKENDDT*"
     gene            complement(118264..121935)
                     /locus_tag="PHAGE-A5--js4906-26-5_S28_scaffold_15_curated_
                     closed_complete_prodigal-single_112"
     CDS             complement(118264..121935)
                     /product="hypothetical protein"
                     /codon_start=1
                     /transl_table=11
                     /translation="MSNDFETLFGIKESISQEEINDLKHYRGDKVSLFKLLNRRLENL
                     YKNSDQNTLDQLQDILYNICKYVNPNKRDELIKIEDPLKIFQHENVLKFYNTLVSDGN
                     EQLVAALPFLTNDVADWFVHQLKDVYKNNPEDVANELSYDLYYLATSGNRHITQINKP
                     FEFVKNSELLYVYNNLSFYPELQTAFLLLTDKDKKDFFDKNYFSLTDIFNSKKLQNDE
                     KVIDSLLTALKTFHYDNKEITDEESQKFYNELSDDMSRKQFLNLSDNARLCLAELPPS
                     IARNLLRLSQKNKKLFNSLLFWEEAVSKKKFGASVLSTLPEKYYYLFATNEQFRNDFL
                     DSLSIKVETKEAAETKQSIDASDKKAKDDELKKIDKDNRDTLRLAADAYAKQQYPNEN
                     KNNQPENLTKFQKLQKVDELIEGFLNAFYKQDKNTQDYIAQQSVDSIVDIYHINHNNL
                     RNTFDMFEKLFEKGVQPTTITKVPEEVQDILYKNIYNLDNVLTCIQQQKKYGIPSTGD
                     SPNVNLFLNRFAQLYNTKTPELAIKYADSNVNDKLQLESFVRDYSKSKKLGSEIARFL
                     NSDKEERKNFQFNDSPNVIHTNVNDADNNDIDFFNSDDNSTLDSDDENKYKELLEIAK
                     KTQAIKGIYQRFQDLFGDKQKHSNYTVKINKILKTLNDAEKAKFFETLNNKIDAFRFE
                     KCILFLIALTPKARVFIINYCSGDDAEYLCNLASEIEDGKNFVNTVNDIINEAIADNE
                     KDIKFNFDDNKEKIDTTINTKNDSKPEEPKQINVTEPKIELDLTYLKSIEPKFTSDII
                     QINNDSIILFDKAFDLATPLSAVTITNNNELLTFVINSLIHQIKKIKFTKGKVDTSQR
                     AEIENFKDNIISAKTTLETTQNKIDELNKIKNQIRNADGNLPDLNEKKEELSSEISEL
                     TQTLLKDFGKESNFITKLDRFKKSNDTFFLQFKNEASFLDFSSLGDEIKNTSIENINA
                     IDFSRYKDNCDKFLNFANKGMLNETGIAYLTYMFRLNSVVENIYNYLNNLNEKRISKY
                     RADIANYRKNNNNITSFNAFKQSKEKPQMPNLIDEKSLKDKISTSLQNIENVLEKYVE
                     NIPELKKQYVKTFEDQTDALINSNDNILKDNSKDTIIKTISSLNEVNIEQDLSQLLNK
                     YKKDTDKLFDDLVKEIDNIQSDLHNDNISDFDDMLESFKRNPSSNATIFKKADLHAGK
                     INSLAKLESKFLNQYLKLQ*"
     gene            122027..123208
                     /locus_tag="PHAGE-A5--js4906-26-5_S28_scaffold_15_curated_
                     closed_complete_prodigal-single_113"
     CDS             122027..123208
                     /product="hypothetical protein"
                     /codon_start=1
                     /transl_table=11
                     /translation="MANNIVSISVYINGILLNESNSVVYKISIEESISNEFPKLEMHL
                     GLRDEFLTNHPVTDGSAIKIELRKGSNINICNFKVFHYQAMSSPLGGTLEYQIVAYHE
                     ALWYLSKIEDEAYNMTSECAFHRIANKSDLGFDSDQTNDSMVWFTVEGNRLNFMREMC
                     LHAWANKFSIYAWWVSKTGVLNFKNIVDRVQQKSRYVFAESNDILNELKTGVQPVTNV
                     SYTVESAVNNFRFGYGNNLSFFDTDKVQNRILYPREFQTNVQSLNIAKVGQNQSWISS
                     GLSSENVHTNYKRAEIQNRRGLALWSTVVTCVDQYCIDVDIGDCIEFLFRIDGKEDCQ
                     LFSGNYLVSGISFLIDSTDTPVQQITLVRQGISVPVFDATTGEQPFSNSQFDQNVLGQ
                     H*"
     gene            123208..123948
                     /locus_tag="PHAGE-A5--js4906-26-5_S28_scaffold_15_curated_
                     closed_complete_prodigal-single_114"
     CDS             123208..123948
                     /product="hypothetical protein"
                     /codon_start=1
                     /transl_table=11
                     /translation="MLLKEPILQTDKIFVGVVVDNKDPARMQRVRVKLPQHPSNLENK
                     DIPWSVPEKSGLFGSGNGLGTLAVPIEGSFVSVRMCPDQYSTVYTQIQTITDADISSG
                     YPNAYGFKDANGNRISMDLVNKLLKVLMNSDVQISQSGDVKIKLNGNLHLYCKGLFMQ
                     SGDINITSDDITTNAPVHAASLDAYAVTTINLSASSAKVRGSFQGSLNGGSSFASIAT
                     GIQGDYPEVICPKPAVDKPVAPDLDFKG*"
     gene            123952..126540
                     /locus_tag="PHAGE-A5--js4906-26-5_S28_scaffold_15_curated_
                     closed_complete_prodigal-single_115"
     CDS             123952..126540
                     /product="hypothetical protein"
                     /codon_start=1
                     /transl_table=11
                     /translation="MTEISEITKLPYYEEKSDLEYTSVNEEVYGEIVKDVNGTLSADS
                     TYKYPIYEKSGDFDKSNSDLTVIDGYYYYLRPFPVEGVYVLEIYRRNDEYKELEAQIS
                     NYKEMFEHDGEVEKTYIEKRNNIVNKKDVRGKSLLDWNKQFIESRDYLIEHLTNSSDY
                     LESVDKSNNIDAFNEKQNVLNDESATQEQKDAAIKKYNDTITEYHNKLLNFKTKLDLY
                     STYLSLYNVMFTDVNHVVPNTDTEAVENQKQQYKKIESEFKDDCLFLTKCSSPLIWVA
                     ELKKVSPGKLTDFSGSRSNVQSGVSNLYDVDTKFYDQKINAEKERPKYEEAKKKIEKY
                     GASSKDKKFLAYKFINRKEDLADSYGLYRVVSIQGDSYSIEVNSKQSIGNQIKKSLGV
                     VNNKKFDTSWVTPNRYFIGFEKLASGTPVFTVSSCDDDIANVILKYEYRGNNSAPTIV
                     DTKSSYDTEGCDSTKRFRTTFQFFSETKSYRTTTTDSKGSLQDSVRYNLFDAVEPYPV
                     VDKVEVKQITKKQWQELPAKERLKYHKIGTPTMDERLQEILGALEDVKPIISSLMPVQ
                     QIMGSLQPFVGVLESTKSTIDTVKTTIGTVKSTIDKIASMPIVGVVASPLQSILDIIT
                     NLAGVFAQFYMQNYELIKKIRDIKEAIDPENIKKKLKEVKEVIDANIDMIKAEREKMK
                     ALKKNGSLEDIDKKKMNVESPIKENDLAKGSGAGLFADFNAKALIPAIPDEILEQIEQ
                     IKTTIDSFETLADTVNTMKELGDSVDQAMTTISTVKAVLTGTPPLEMVMDNIRTAAKP
                     SLDAASLQIKDFDKKQIALAEAAKASRENALKYEIKENVPIETPFPEAVDEQTIKART
                     SPKIEG*"
     gene            126543..126803
                     /locus_tag="PHAGE-A5--js4906-26-5_S28_scaffold_15_curated_
                     closed_complete_prodigal-single_116"
     CDS             126543..126803
                     /product="hypothetical protein Rm378p122 n=1 Tax
                     =Rhodothermus phage RM378 RepID=UPI000018F67A"
                     /codon_start=1
                     /transl_table=11
                     /translation="MNTLFENVKKQFLLEVKQGKLRNLLGVPEDKQIEDVYTSGKKLA
                     EDLLKKVDYESAIKMLVFAANMNPKIKVLKSAVNACKRLNDQ*"
                     /db_xref="UniRef100_UPI000018F67A"
     gene            126862..127173
                     /locus_tag="PHAGE-A5--js4906-26-5_S28_scaffold_15_curated_
                     closed_complete_prodigal-single_117"
     CDS             126862..127173
                     /product="hypothetical protein"
                     /codon_start=1
                     /transl_table=11
                     /translation="MSSEKDFIEFLIFMNKFVVLWELLKYSPDSWESYSIVEDEKTLC
                     CSLVDKDGNEITDDILDNFVEISLNSVGKVFYERYISGEFFKKEEIAEIIRDGLHFKY
                     L*"
     gene            127181..128098
                     /locus_tag="PHAGE-A5--js4906-26-5_S28_scaffold_15_curated_
                     closed_complete_prodigal-single_118"
     CDS             127181..128098
                     /product="Putative uncharacterized protein n=1 Tax
                     =Synechococcus phage S-CRM01 RepID=F5B3Z5_9CAUD"
                     /codon_start=1
                     /transl_table=11
                     /translation="MTENKETLIDVNDFVLCPNGELGIIQCFLSDELAQVKNSFGVKS
                     FKTENLVKLKNIFKEDEQSNPYFRDELNPDLFEDMRLIPEVKESILNIVNEFVKEIED
                     EEFKLPIVDIEIVGSNASYNYTELSDIDVHIVADIEKIETAKTNDFFVKSYFDAKRKI
                     FFQQHDIRIKGHPIELYIEDSRTPGVYNGVYSVLNNRWVQVPSKEKVQINTTVVQNKF
                     DKYHVEISSLINEPGHIKEALKVYKHLFDMRKSGLKNGGEFSSENIVFKKLRDADLID
                     RLRDYMYKERDKELSLESAEQVIKEIFVV*"
                     /db_xref="UniRef100_F5B3Z5"
                     /db_xref="A0A0F9JXP6_9ZZZZ"
                     /db_xref="F5B3Z5_9CAUD"
     gene            128110..128715
                     /locus_tag="PHAGE-A5--js4906-26-5_S28_scaffold_15_curated_
                     closed_complete_prodigal-single_119"
     CDS             128110..128715
                     /product="Uncharacterized protein n=1 Tax=Oxalobacter
                     formigenes HOxBLS RepID=C3X1Y2_OXAFO"
                     /codon_start=1
                     /transl_table=11
                     /translation="MGNETFNGKVLQALDLKADKDLLNVSSETLQTKVEATLYMLERL
                     PNSEYRFVHRLENPKLSLYIEGSVIYDSETKTTYVKTIDGHEKLVYASQVPAVTEYWS
                     DGVGNWYCKWNNGLLEQGGVVEGNGNFGATTITMKKSFLNTNYSLIVTPNLENESIFT
                     NTDAIGTTAYLADVAGVVTNKTVNSFKISSRSTHCWFAKGF*"
                     /db_xref="UniRef100_C3X1Y2"
                     /db_xref="C3X1Y2_OXAFO"
     gene            128812..129999
                     /locus_tag="PHAGE-A5--js4906-26-5_S28_scaffold_15_curated_
                     closed_complete_prodigal-single_120"
     CDS             128812..129999
                     /product="Transposase n=1 Tax=Hydrogenobacter thermophilus
                     (strain DSM 6534 / IAM 12695 / TK-6) RepID=D3DGI5_HYDTT"
                     /codon_start=1
                     /transl_table=11
                     /translation="MIRSSALTLKFATSKKLNTLDFVFNEYAHIVNLYIDALNQSKEL
                     PKFTNFKVSTWISARLQQCAGKQATEIVKSTRKKDKEIRLKKYKKIYKYFLNTQRQKK
                     FIGKKFSELNLNYKIKPRFDGKTINLDNRFWSLNTSTNSFDYWVKLGSIGNKIGLLLP
                     LKEHKHNKKFSNWKRAGSCRLLRNNGKFKIELIYEQTTPVIHKPNKILAIDAGINCLM
                     SCSDGRQIGLELKKLLNELNKKQQKSKSYNRKLNQIHNYVRWCVNQLDWSNLSDLVIE
                     NLKYIQIGTKQKVNKATRRLLSKWNLGLWHRAIEQKCEANCVCLHYVEPRYTSQTCPR
                     CGNVDKGNRDGVLFRCTSCGYEANADLNASINILNRFRQERLNLSADIVPDMAKADFI
                     VFH*"
                     /db_xref="UniRef100_D3DGI5"
                     /db_xref="A0A0F3GW82_9BACT"
                     /db_xref="hth:HTH_0494"
                     /db_xref="D3DGI5_HYDTT"
     gene            130019..130972
                     /locus_tag="PHAGE-A5--js4906-26-5_S28_scaffold_15_curated_
                     closed_complete_prodigal-single_121"
     CDS             130019..130972
                     /product="NAD-dependent epimerase/dehydratase n=1 Tax
                     =Brachyspira hyodysenteriae (strain ATCC 49526 / WA1)
                     RepID=C0R2H1_BRAHW"
                     /codon_start=1
                     /transl_table=11
                     /translation="MNILVTGAAGFIGSHLFNKLCNNKHTVVGIDSFTGDLSLKDIKE
                     SRVDNFLSKSGLFKKCDIFDEYLNTLFEQYKFDVVIHLAAHSGVRASLLAPEEYYRNN
                     VLGTNHLLNLMVKHDCKNIVFASSSSVYGNCKDVEFKETAVGLKPISPYAATKLACEE
                     MLFTYHNLYEMNVSCLRFFTVYGPEQRPDLAIHKFTNKILNKEVISVFGDGHNVRDYT
                     YIDDIVNGIVSAINYTVYNKDVYDIFNLGGGEPISITEMIRVIACNLGEIPEVVHVSM
                     QPGDVEKTVSNCDKAKELLGYSPKVSFNDGIKEFLKWKLKH*"
                     /db_xref="UniRef100_C0R2H1"
                     /db_xref="bhy:BHWA1_02667"
                     /db_xref="C0R2H1_BRAHW"
     gene            130954..131769
                     /locus_tag="PHAGE-A5--js4906-26-5_S28_scaffold_15_curated_
                     closed_complete_prodigal-single_122"
     CDS             130954..131769
                     /product="Glycosyltransferase family 8 n=1 Tax=Prevotella
                     sp. CAG:924 RepID=R5FQ95_9BACT"
                     /codon_start=1
                     /transl_table=11
                     /translation="MEVKTLNILYSLDDNFINYTKTSMLSLLNNSKEFVNFYLLTNSE
                     VISEKDFDVLRRVRDCNIKLVFVPESKYKFLESRKMFQHLSVATYFRHFASELIEDVS
                     KAVYIDSDTLIVSDINNILNENVGSFEYVRGVEDAASEKKMKLWDINRYINAGVLLMN
                     LDYARKDLNEFYEKIAYFYQRFGNKTISGDQDMLNFVFRPKYIPFRYNLYHPFFNKQF
                     VPASCSQEVYYEECKTPVVIHFVGSRKPWISDVTHPYKSLWESTFNLLQHLDN*"
                     /db_xref="UniRef100_R5FQ95"
                     /db_xref="R5FQ95_9BACT"
     gene            131821..132642
                     /locus_tag="PHAGE-A5--js4906-26-5_S28_scaffold_15_curated_
                     closed_complete_prodigal-single_123"
     CDS             131821..132642
                     /product="ZYRO0G14608p n=1 Tax=Zygosaccharomyces rouxii 
                     (strain ATCC 2623 / CBS 732 / NBRC 1130 / NCYC 568 / NRRL
                     Y-229) RepID=C5E0P8_ZYGRC"
                     /codon_start=1
                     /transl_table=11
                     /translation="MSEDKKDIAGEWIRFKLQEALKKDPLYKDNEKKKAVMKDDEVDV
                     HDGISDFLSRVLSKDDIKKFNYLNGFNPEREIHKEVVPNPEKEKIKESVSIKEDGADN
                     VENTSVANEDEAAAVSNVSNVESDSKDESGDLDATLDVTDVDNNSDDESADESSEPEE
                     VKNKGVGAFDRILEKCEKDEILSKAIAALNEPDIAEARKSFYGWFDSFDDEHSSEEVP
                     TEDETVSDTDEDSEEDKAADEKPVENAENSTDAGNEEAKNNSEQEDSSALDDLFA*"
                     /db_xref="UniRef100_C5E0P8"
                     /db_xref="C5E0P8_ZYGRC"
     gene            132820..133083
                     /locus_tag="PHAGE-A5--js4906-26-5_S28_scaffold_15_curated_
                     closed_complete_prodigal-single_124"
     CDS             132820..133083
                     /product="Non-specific DNA-binding protein n=1 Tax
                     =Caminibacter mediatlanticus TB-2 RepID=A6DAH6_9PROT"
                     /codon_start=1
                     /transl_table=11
                     /translation="MIKSEFATKVAEKTELTKAKGAEVVEAMLSTLVEALKAGEEVNF
                     LGFGKFEVQTVKARQSRNPRTGEKIMVPEHKRVRFKVSKKLEV*"
                     /db_xref="UniRef100_A6DAH6"
                     /db_xref="A6DAH6_9PROT"
                     /db_xref="psf:PSE_3445"
     gene            133156..133749
                     /locus_tag="PHAGE-A5--js4906-26-5_S28_scaffold_15_curated_
                     closed_complete_prodigal-single_125"
     CDS             133156..133749
                     /product="Uncharacterized protein n=1 Tax=Pelagibacter
                     phage HTVC008M RepID=M1IPA4_9CAUD"
                     /codon_start=1
                     /transl_table=11
                     /translation="MGFYRKKIAFIIGNGESRKPVKLDFLREQGIIYGCNALYRDFYP
                     DVLVSLDEAMTKEIIDAKYEGCHIYKDKNKSKLGVFLVDQEGTKVTLNKGWSSGATAA
                     FLAASCVEFDDIYLLGFDVYKTRFVDNVYKGTANYVAANAKPINTVQFREQLGRVMKN
                     ASYKHFIWVTDFGQKVWDNADNCDIMKVSDFKQKFGC*"
                     /db_xref="UniRef100_M1IPA4"
                     /db_xref="M1IPA4_9CAUD"
     gene            133750..134286
                     /locus_tag="PHAGE-A5--js4906-26-5_S28_scaffold_15_curated_
                     closed_complete_prodigal-single_126"
     CDS             133750..134286
                     /product="hypothetical protein"
                     /codon_start=1
                     /transl_table=11
                     /translation="MAYQLELFPKEQTFWRITADELKVAIMKKYVFEKHYELAASEVH
                     YCDIVITNIDANPILEVETKISYNDFLADFDKEKHEKYLNLEGMVPDYFFFGIPDYLE
                     KQVLEFLANSKYDYYGVIVVNSVGFVTTAKRAKRFPTSSANRRQFKEYLLKRETRQLI
                     NFYDEKNLQNYSSGISLI*"
     gene            134405..135589
                     /locus_tag="PHAGE-A5--js4906-26-5_S28_scaffold_15_curated_
                     closed_complete_prodigal-single_127"
     CDS             134405..135589
                     /product="Transposase OrfB n=1 Tax=Psychrobacter sp. 1501
                     (2011) RepID=F5SQI1_9GAMM"
                     /codon_start=1
                     /transl_table=11
                     /translation="MIVAHKIRIYPNKEQEIFLKKSCGVARFTYNWGLVTREEKYKNG
                     EKISTFDLKKLFNSIKKTEFPFVCEVTKCASEDALLNLGVAYSNFFKKKAKHPAFKKK
                     GVHDSFGISNDKFSFKDDKHVKLPKIGTVRTSEKLRFQGKIMNSTVSRQADKWFLSVS
                     VEVEHPPYKKTGKSVGVDLGVKDLVITSDGIKFANLKNLKKSEKKLKKMQRVLSRRMK
                     ASKRRERMKLRLSRQHMRVANQRKDFIHKITTYLIRQYDVICMEDLNTKGMLKNHKLA
                     KSISDSSLGEIRRQLEYKSVLYGKSLLFVDRWFPSSKTCSVCGCIQEKMPLNIREWTC
                     PDCGAHHDRDLNAAVNIVRRATSEFTHGKKSALAVGPISFMDIGSVVKLDSLNRESYI
                     LI*"
                     /db_xref="UniRef100_F5SQI1"
                     /db_xref="F5SQI1_9GAMM"
                     /db_xref="scc:Spico_0764"
     gene            135608..136069
                     /locus_tag="PHAGE-A5--js4906-26-5_S28_scaffold_15_curated_
                     closed_complete_prodigal-single_128"
     CDS             135608..136069
                     /product="Deoxyuridine 5'-triphosphate nucleotidohydrolase
                     {ECO:0000256|HAMAP-Rule:MF_00116,
                     ECO:0000256|SAAS:SAAS00071038}; Short=dUTPase
                     {ECO:0000256|HAMAP-Rule:MF_00116};; EC=3.6.1.23
                     {ECO:0000256|HAMAP-Rule:MF_00116,
                     ECO:0000256|SAAS:SAAS00071036};; dUTP pyrophosphatase
                     {ECO:0000256|HAMAP-Rule:MF_00116};  TaxID=1310798
                     species="Bacteria; Proteobacteria; Gammaproteobacteria;
                     Pseudomonadales; Moraxellaceae; Acinetobacter;
                     Acinetobacter calcoaceticus/baumannii complex.;"
                     source="Acinetobacter baumannii 14216.;""
                     /codon_start=1
                     /transl_table=11
                     /translation="MSKKEYKAYVNYLPHFQGEKLKYATAGSIGFDLNASVEDTVTIN
                     SGKRLLIPTGIRIYSPDTAWFIYPRSGLAAKLGVNLMNCVAVIDSDYLGEVKVCMFNS
                     GDSEFLVGPGMRIAQGVINNVDTFKFIEVSDEEFDSFNTERGAGGFGSTGV*"
                     /db_xref="A0A013NGC0_ACIBA"
                     /db_xref="gbe:GbCGDNIH1_0156"
                     /db_xref="UniRef100_F9IS17"
                     /db_xref="3.6.1.23"
     gene            136072..136428
                     /locus_tag="PHAGE-A5--js4906-26-5_S28_scaffold_15_curated_
                     closed_complete_prodigal-single_129"
     CDS             136072..136428
                     /product="hypothetical protein"
                     /codon_start=1
                     /transl_table=11
                     /translation="LAKNVIKNSINKNDLGHSVSSSAEMLLVDHSDYGLKFALVSSGS
                     STIAGLYDDLAKADIDRKGFTNIESGVKPIDMVDSVSVKRASKKSVRIHFMDEQTISK
                     YLVKCTKVMYDDKTSI*"
     gene            136441..138816
                     /locus_tag="PHAGE-A5--js4906-26-5_S28_scaffold_15_curated_
                     closed_complete_prodigal-single_130"
     CDS             136441..138816
                     /product="hypothetical protein"
                     /codon_start=1
                     /transl_table=11
                     /translation="MSDLVFQDLISKDPSVLVLFDKFDFDDVKKSKAFTSSAARGILK
                     DIYSRGFTNNSVCAMYVKNTAVFDFDGNLEVYRLPNEKAKSKGQIIVNEKDKSDFKNR
                     LIALLMRNDFKSLIILGREVANVLQEFGFYEAGSCLDTAKEINFVGNKVLTIETVSPL
                     EYSLGLTERNKFISAIDQIYSTQYEVTSIDNASYVDIDTFAGYLRKLEILYDNKKIDC
                     MGFDYETNCSEWSVPWAKLVAVSCSDRITNHAFSCALYHPEKIMHPRKKTLLKWLFAH
                     IFTETLTTNEEYIKLAKKLEHFYKDVYPRIEELPYKEVLNDDEYFVLESLPDLVKVFK
                     KAAKKAFEEKTKAHEEYKKLIFEAVKRLTFLINDTEYPKKLHDFYYLLDKVLSKIPVV
                     GHNIKFDIGWCANMCIGLRNLRVKADTFGQAVAVMGQNLGTKLNLESLSVDLLGVENK
                     WKSAFHASPRLGKGSKLRFDRVPLKLLGPYSAADAITTDLLDEYFQKKMEGQPMNLVE
                     KEQNIAIVMFSLGEVHGFSIHPETETKLYKWVNNGLRDLRNQLVQLPTVKRFVEDRKQ
                     ELPEKEASLFEFNTNTSGAQSHNAAVLFRKEYFGLKSLTSTDSGYPSADADTLKEIKK
                     QLSVSIKQFETAKLGEKVYCDNNGELITNKNIDRFKEACTFCDNLIKTSGFSQLNNMY
                     YKVSYDEKNDRPLDKFIAVFKLVGATKTGRLSSRFHLAPKTGGVRYVYCSAWSKDNIR
                     KYQFSHEPGVRYEPLYGLMDVVYEDGTTEKVSYGDLLNRGYTKDEIESIYC*"
     gene            139049..140242
                     /locus_tag="PHAGE-A5--js4906-26-5_S28_scaffold_15_curated_
                     closed_complete_prodigal-single_131"
     CDS             139049..140242
                     /product="Uncharacterized protein n=1 Tax=Campylobacter
                     coli H56 RepID=H7WRQ9_CAMCO"
                     /codon_start=1
                     /transl_table=11
                     /translation="LVQRVEIIMLKGRNKKEAQRLCHLSKNLYNAANYEMRQSFIAGD
                     RKSGYQISTKFAKDNQSDYRALPAQCSQQIINLLEKNWKSFFKSIKDWKKNPKKFMGR
                     PKLPKYKDKDGCFPILFAKQSFGKNFDYLKFPKVMKFKIKTRIPLEQIKQIRIIPEAT
                     CFKCEIVYEKEIKQNENLKFENKMSIDLGINNLVTMYSNVDGKSFIMNGKPLKSINQF
                     YNKKLAILKSYVRNSSSKRIKNFTKRRNFKVKDYIHKASRWIIKFCGQHHIGHLIIGK
                     NDGWKQKSKMSKKVNQHFIGIPFEMLINQLIYKAEDVGIIVELTEESYTSKIDHLANE
                     PFGHKDNYLGKRVHRGLFKSSTGKVINADVNGAIGIMRKVVGESLVTKIADSVGAFTP
                     VIITL*"
                     /db_xref="UniRef100_H7WRQ9"
                     /db_xref="mev:Metev_1299"
                     /db_xref="D7E7T7_METEZ"
                     /db_xref="H7WRQ9_CAMCO"
     gene            140335..141411
                     /locus_tag="PHAGE-A5--js4906-26-5_S28_scaffold_15_curated_
                     closed_complete_prodigal-single_132"
     CDS             140335..141411
                     /product="hypothetical protein"
                     /codon_start=1
                     /transl_table=11
                     /translation="MKILTFGDLHFHHYHQFSHPVEFGYTVRLQEQINTCKEIAKVVV
                     KENPDVICCGGDVFHTWSTVDTIVLDAVVEGLHEIDLACQSIGKKFHIIVGNHDQLSD
                     NNMSSNSLRPFKYYPNIVLHEQMEEDLENNIVYIPYVMESSRVSSFVSNIENKENKVA
                     IAHLDFLGAKYSDTIVDQSGNDTNVFKTFKKVIGHHYHLPQKLGKNFVFPGSPQVFSF
                     NEPRSALTRGVLLYDTETDKVKRISLNVPDWVKIDDMMPIGEIIKELKSNNYVKLSLA
                     SDYSLSEEGLSLEDIKSKFLGVEVEFDVERIKISSRRRDSEEITLESEEDVLKEFIKS
                     QDCSEELKKKYQQVGLSILGKVRR*"
     gene            141411..141731
                     /locus_tag="PHAGE-A5--js4906-26-5_S28_scaffold_15_curated_
                     closed_complete_prodigal-single_133"
     CDS             141411..141731
                     /product="hypothetical protein"
                     /codon_start=1
                     /transl_table=11
                     /translation="MFGRIKRYFIKRMYKSCSEEIIFIRNFYRKGILLDPSSFSDLPS
                     ERRLKIYEEEILVHIPYDAYKIYKSMFGVGFHIHLMLDAFGYSDFKNEVVEDLFMDKC
                     RDAK*"
     gene            141721..142728
                     /locus_tag="PHAGE-A5--js4906-26-5_S28_scaffold_15_curated_
                     closed_complete_prodigal-single_134"
     CDS             141721..142728
                     /product="DNA polymerase {ECO:0000256|RuleBase:RU004460};
                     EC=2.7.7.7 {ECO:0000256|RuleBase:RU004460};; 
                     TaxID=1262817 species="Bacteria; Firmicutes; Clostridia;
                     Clostridiales; Clostridiaceae; Clostridium; environmental
                     samples.;" source="Clostridium sp. CAG:524.;""
                     /codon_start=1
                     /transl_table=11
                     /translation="MQNENKRALVVDLSYQVHRYLSVPQMSELRNKDKVKVGGVFGVL
                     KALNNALSNDCFSKVICCMDSYPAYRKQLFPSYKSSRRNNPDSPEYASYIATDKWGWS
                     QKSTQEFTFRTLKFLLPKLKIKTIIQENVEGDDLVYHTCKHLTEQGWSCTAMSDDKDY
                     LQLVNLIPGIKILRAMHGDVVTSLNFFDKCKVYPEWFIFYKALLGDPSDEIPNVVKGF
                     GEASIIKFVNKAHELRIDPNDLNMYDKLFSLAENWEDSRSKRSIQKFTKDCLQLLEKN
                     LNLMDFRRCPYGSNKHEELQSLLNESVVADESGAIELLEKLEMKTMMALPYSPIIKRL
                     T*"
                     /db_xref="R6BH57_9CLOT"
                     /db_xref="UniRef100_R6BH57"
                     /db_xref="ral:Rumal_0287"
                     /db_xref="2.7.7.7"
     gene            142768..142905
                     /locus_tag="PHAGE-A5--js4906-26-5_S28_scaffold_15_curated_
                     closed_complete_prodigal-single_135"
     CDS             142768..142905
                     /product="hypothetical protein"
                     /codon_start=1
                     /transl_table=11
                     /translation="MSEEIKNKQVENEDNDDNENKEIDEIVSEIAEKVDGFFYNEEPE
                     K*"
     gene            142902..143255
                     /locus_tag="PHAGE-A5--js4906-26-5_S28_scaffold_15_curated_
                     closed_complete_prodigal-single_136"
     CDS             142902..143255
                     /product="VRR-NUC domain n=1 Tax=Bacteroides uniformis CAG
                     :3 RepID=R7EQS5_9BACE"
                     /codon_start=1
                     /transl_table=11
                     /translation="MKHEESKIQRQVVNYLRLELRQCGGLVFAVPNGGKRSKIEARIQ
                     VAEGTLHGVSDLILLLPNSRTVFVEMKTDKGKQSEYQKQFEDSVTNLGFEYVIWRSID
                     DSINWVKEAKQNGWF*"
                     /db_xref="UniRef100_R7EQS5"
                     /db_xref="R7EQS5_9BACE"
                     /db_xref="bdo:EL88_12700"
     gene            143255..143470
                     /locus_tag="PHAGE-A5--js4906-26-5_S28_scaffold_15_curated_
                     closed_complete_prodigal-single_137"
     CDS             143255..143470
                     /product="hypothetical protein"
                     /codon_start=1
                     /transl_table=11
                     /translation="MVTKGEVYRHFKGGVYGVVEIATDHNTKELCVVYRNLETSECYV
                     RPMCDFESKAIGGVQRFTLIDKVDIKN*"
     gene            143512..143850
                     /locus_tag="PHAGE-A5--js4906-26-5_S28_scaffold_15_curated_
                     closed_complete_prodigal-single_138"
     CDS             143512..143850
                     /product="hypothetical protein"
                     /codon_start=1
                     /transl_table=11
                     /translation="MTEYVKSLVENLYKESDFYEQDLEIYPYVEKLATFLGLEDAADL
                     YAFYNRALFYDSLDDVKRHESSMDDWEFEIYKRFFEKFGKLDEDFTEEDFKKFNSNQK
                     EYDEFHSTLK*"
     gene            143878..145773
                     /locus_tag="PHAGE-A5--js4906-26-5_S28_scaffold_15_curated_
                     closed_complete_prodigal-single_139"
     CDS             143878..145773
                     /product="Uncharacterized protein n=2 Tax=unclassified
                     Twortlikevirus RepID=V5XUU1_9CAUD"
                     /codon_start=1
                     /transl_table=11
                     /translation="MLQIVSVKGENFRSFKKFDFKIKEGLWVVKGANKDDSASDSNGS
                     GKSTLFCDSIIWCLTGNTVNGLDSEDDVVNLKAKKDCLVEVTINNDNHVVKVIRTRKH
                     TQFKNNLLLEIDGQSLSAHRIKDTQDRVNQIIKISPALLKSTIIMAGDISNRFSELTP
                     KDRIALLESVRDYKVWSDFREESKILLNQYISQIDDLKASNSNSEGQLTAISGFIEGL
                     SKDYLEEKEKTFSEDEIHVLENELNELNSLNDNKEEINRLSVELKEKNEEVAIVTNEH
                     NKAVGALNSLYAESSNLKYEIQSAQNSIKQYSTLLTTDNVCPTCGQKVIMSEEKKLEL
                     LRSLSTTKKSFLEAVEKEKLVAEKISSTSISEPDGLANLRNAITNISLKIQELSFKDN
                     AVKDKIVSLTRNIKALKDNIASHSLRLESLINQISQYKQQALSIKTIIEENNKLLIEL
                     DQERNAYQFFYDSLGPRGNLRPYLLRKDVAYLNNVLQYYTARLYSGCSIKLTIPTIDS
                     NKIDIIFENTNGLVKSVSMLSKGERKRLDLCIQFAIYDLVRSTAMFDTNILILDEIFE
                     SLDVAGINHVVTMLEERSEVIPSIYVITHNPNAYGLIPRQILVSKNNDISKVTFKSGE
                     SDGKTEA*"
                     /db_xref="UniRef100_V5XUU1"
                     /db_xref="A0A068EMC0_9CAUD"
                     /db_xref="esm:O3M_25864"
                     /db_xref="V5XUU1_9CAUD"
     gene            145754..146005
                     /locus_tag="PHAGE-A5--js4906-26-5_S28_scaffold_15_curated_
                     closed_complete_prodigal-single_140"
     CDS             145754..146005
                     /product="hypothetical protein"
                     /codon_start=1
                     /transl_table=11
                     /translation="MEKQKLKDALIRLSVLKDVDISDKFDKIANAKIILNVGFRCPCC
                     PNDREMACISRKCYNDIQKNGVCHCGLFKKRKKKVRFKS*"
     gene            146006..146509
                     /locus_tag="PHAGE-A5--js4906-26-5_S28_scaffold_15_curated_
                     closed_complete_prodigal-single_141"
     CDS             146006..146509
                     /product="hypothetical protein"
                     /codon_start=1
                     /transl_table=11
                     /translation="MNKDDMFDKLFENKGFSVYHDGEKLARYVCDDGSIDYVDEDTDD
                     TMITISNGKICCTECDCKIGYSNCEVVNDHSINLICPDCLYEYKVVFSNVDKIPMSKD
                     IKALLDGSIYEALLGNQIIHVKYSDGKFLCIEENDKPVKPEMLNKEVFLSNAQLADLR
                     KEEKSCE*"
     gene            146613..147119
                     /locus_tag="PHAGE-A5--js4906-26-5_S28_scaffold_15_curated_
                     closed_complete_prodigal-single_142"
     CDS             146613..147119
                     /product="hypothetical protein"
                     /codon_start=1
                     /transl_table=11
                     /translation="MIVIGYQGIGKSTLVKDSNSYIDFESSNFKINGKRPDGWEQMYC
                     EAALDLSRQGHVVFTASHKCIRDYLKDRQGSEVVLIVAPSVDLKDLWLEKLRNRYKET
                     GLEKDKLALLNAEDCFGENIKEMQNYASVFPFYEITDMSYKLRFLFDNFLKDEEVLKT
                     FGFKRLHV*"
     gene            147230..149656
                     /locus_tag="PHAGE-A5--js4906-26-5_S28_scaffold_15_curated_
                     closed_complete_prodigal-single_143"
     CDS             147230..149656
                     /product="Anaerobic ribonucleoside-triphosphate reductase
                     n=1 Tax=Acetobacter sp. CAG:977 RepID=R5QNV2_9PROT"
                     /codon_start=1
                     /transl_table=11
                     /translation="MKQVIKRDGKEVKFNLKKIVSAIRRAGESSGEFGYDEALDLTNS
                     VIQMFDNKEKATVEEIQDAVEKVLNENNYTKTARAFIVYREKHNDMRKDNNVMIDAVQ
                     SIDDYLDRSDWRVNANANQGYSLGGMILNTSGKVTANYWLSHVYPKEAGEAHRNGDIQ
                     IHDLDMLANYCTGWSLRALLQEGFNGVKGKVESKPPKHLASALGQMVNFWGCLQNENA
                     GAQAFSSFDTYLAPYVRNDKLTYKQVYDAIQEFVFNVNVPSRWGCVLPDTEILTKNGW
                     KKYTDLKLAEDIVGFRDGELVDDVVNKINVFNFEGKLVKIKTASTVQVLTPTHRVIGK
                     DVNNIFHTINAEDFFNNKELKLPVLYDGLTSVDYEDVVDVEWYDYEGKVWCPSTDCTF
                     WVAKNGNSIFITGNTQTPFTNITLDWTCPEDLKDSQPIIAGEEMDYTYSELQPEMDMI
                     NKAFIEVMIKGDAHGRLFTFPIPTYNITPDFPWESENTKLLFEMTAKYGLPYFQNFLN
                     SDLKVGDVRSMCCRLQLDLREIKKRGGGLFGSGEQTGSIGVITINCARLGYLFKNDIT
                     GLYKRLDELMNIARNALEQKRKSLNKWMEQGLYPYSKRYLGGYNTLFSTIGINGVNEM
                     IRNFTNDEHDITDDYGQKFAMSLMDYINEVLKQFQVETGNLYNLEATPGEGTTFRFAK
                     EDKKRYPEIIQAGKPEAPYYTNSTQIPVGYTNDPFTALNLQEGLQRRYSGGTVVHLYM
                     GEAMSSSDSCKTLVKRVLENYHIPYLTITPTFSICPKHGYISGEHKYCPICDEELTSP
                     KQEQCKACKG*"
                     /db_xref="UniRef100_R5QNV2"
                     /db_xref="tvi:Thivi_1855"
                     /db_xref="87736472"
                     /db_xref="R5QNV2_9PROT"
     gene            149712..150407
                     /locus_tag="PHAGE-A5--js4906-26-5_S28_scaffold_15_curated_
                     closed_complete_prodigal-single_144"
     CDS             149712..150407
                     /product="Ribonucleotide reductase of class III (Anaerobic
                     ) activating protein n=1 Tax=Acetobacter sp. CAG:977
                     RepID=R5Q8P7_9PROT"
                     /codon_start=1
                     /transl_table=11
                     /translation="MILGGIQPFTTIDYPNKLAAVFFSKGCPLRCPYCQNPSLQQVSN
                     KSDLAWSIAEQFMKSRKGLLDAVVFSGGEPLIQYDLKEAMLYAKENGFLVGLHTSGVS
                     LSAFERVISVVDWVGLDVKTCFDLYNERLGCSGNIQTEQCLDLLLKLNKDFEVRTTLD
                     PRVISVDELMCLAKCLSNKGVKTFAIQEYHAFPEAKEIPDAIQTKAYFKDDVLKKIEC
                     LFENFIVRRSGGI*"
                     /db_xref="UniRef100_R5Q8P7"
                     /db_xref="R5Q8P7_9PROT"
                     /db_xref="rpf:Rpic12D_3582"
     gene            150407..150808
                     /locus_tag="PHAGE-A5--js4906-26-5_S28_scaffold_15_curated_
                     closed_complete_prodigal-single_145"
     CDS             150407..150808
                     /product="hypothetical protein"
                     /codon_start=1
                     /transl_table=11
                     /translation="MFDIFAKLGLPIPSKKDIIFVTIIVVLALICWKQHCVISDKNEI
                     IDGKNTEISVQKKTISELDKSYKESSEKINQMNAKLNVVENTYQAKLNEILLTAGKCK
                     SDLNPSEIEKKARVDFQKIIDDLAHSTKKER*"
     gene            150810..151124
                     /locus_tag="PHAGE-A5--js4906-26-5_S28_scaffold_15_curated_
                     closed_complete_prodigal-single_146"
     CDS             150810..151124
                     /product="hypothetical protein"
                     /codon_start=1
                     /transl_table=11
                     /translation="MFKKFCTSILVTFVLSGCSHKEVAIVVDKPTVPVYVPAEVTSPE
                     IILFVTKDSEGNTLYSFDENNFIKLKKFLLDITRNNEFTREVVCYYNKDICELKIVEK
                     KK*"
     gene            151121..152122
                     /locus_tag="PHAGE-A5--js4906-26-5_S28_scaffold_15_curated_
                     closed_complete_prodigal-single_147"
     CDS             151121..152122
                     /product="hypothetical protein"
                     /codon_start=1
                     /transl_table=11
                     /translation="MINCFDVESLSVLQKYRFKQTFLIGENVEEFIFDKPFVDERLRA
                     SEYFLKDVQQGILSLENFIKINKIKTFNELTKKRSMFAFECFETENYEKTVSKECLPI
                     FCRFILDRRLAKDGYFGDTQKFTQNNKEAILVTVYECNFVYETGLQNHYTTENFIQSL
                     KYRFQPSFVYRSNYVHEFQHVIQIVHNLCNENQYDLDGDLDKILGSDDFNVYYSVATE
                     KEAFFIQILNLVSEKKGLNNFNSFDDLKMNFIGAMKQIGLFKPEQTFAIFEDPLKKYF
                     NSVSINESLSESDVKHVLKTIHSKNVEGVLKVSDILKKMTNDELRNEFKRFLRNGVK*"
     gene            152158..152910
                     /locus_tag="PHAGE-A5--js4906-26-5_S28_scaffold_15_curated_
                     closed_complete_prodigal-single_148"
     CDS             152158..152910
                     /product="hypothetical protein n=1 Tax=Methylosinus sp.
                     LW4 RepID=UPI000376804A"
                     /codon_start=1
                     /transl_table=11
                     /translation="MPKADTYRRDLFKSKNDFFASHKREQEFIDNLTQFGDVAIFGGI
                     LRDFAFRNFSNPKSDIDIVINPAKRDCVFNILNNFCYTKNKFGGYRIKDEGIKDFDVW
                     FLEDTWAFKNKIIKKKPSFEALLDTTFFNVDSILYLYSFNRFLTYENYFSDLENKLLD
                     IRLEENPNPLSSFVRAIYLSNTLNLKVGRKLFHFLKKEIRNFDANLIENYAREKYGAS
                     DIFLKSNIENLLNKIDMSSENVFLSEEAFSIF*"
                     /db_xref="UniRef100_UPI000376804A"
                     /db_xref="A0A0F5PAS8_9SPHN"
                     /db_xref="eao:BD94_4033"
                     /db_xref="UPI000376804A"
     gene            153145..153732
                     /locus_tag="PHAGE-A5--js4906-26-5_S28_scaffold_15_curated_
                     closed_complete_prodigal-single_149"
     CDS             153145..153732
                     /product="hypothetical protein"
                     /codon_start=1
                     /transl_table=11
                     /translation="MISLNNFTVDYLNEDEENYMHIIQSHDPRTGKIFSSWEEVCDYL
                     ATFDLDKKSKHIVDEAIVWFEENEIKPTDNLFANRLSELKEKKREEIKAEKIATLSKG
                     LFYKEKHFQYDADGKSTILSIRLGIIDGSIKEFPIAFKTYENVYVELTEEEFIDMSNK
                     AVQFETHCLLVKDNCLKQIDNAKTLTELSTVKFDI*"
     gene            153810..154412
                     /locus_tag="PHAGE-A5--js4906-26-5_S28_scaffold_15_curated_
                     closed_complete_prodigal-single_150"
     CDS             153810..154412
                     /product="Uncharacterized protein n=1 Tax=Clostridium
                     termitidis CT1112 RepID=S0FUI3_9CLOT"
                     /codon_start=1
                     /transl_table=11
                     /translation="MARNSIKYVVDIDLNKNYLKKARFENLAEAPADPAEGQVYYNTT
                     DKCFYFFHGSSWEKFVKTSELLTLLNETLIAGDGVDIKLYPAENPTKLQVSVKNKSAL
                     YVKEFGVSDWTNGVMTITKAVHQCGAKPVLQEVMEYVTVGDKTISRAVEVGFEYNADG
                     DVTLYSSEGFVGYLQIGSPYSDPVPVESSLNDILYGPVVE*"
                     /db_xref="UniRef100_S0FUI3"
                     /db_xref="S0FUI3_9FIRM"
                     /db_xref="gka:GK0543"
                     /db_xref="S0FUI3_9CLOT"
     gene            complement(154467..154799)
                     /locus_tag="PHAGE-A5--js4906-26-5_S28_scaffold_15_curated_
                     closed_complete_prodigal-single_151"
     CDS             complement(154467..154799)
                     /product="hypothetical protein"
                     /codon_start=1
                     /transl_table=11
                     /translation="MFKKIVEFLKNLISKFLKKKAHAVIKNEIASFKIVLPKPLFKGL
                     QQLKEITITRAHSSKIQQIASKFIDFKTIELQCFNNSHTSKEYLTATLTNIKKDGGKY
                     SLTIKIKQ*"
     gene            complement(155020..155700)
                     /locus_tag="PHAGE-A5--js4906-26-5_S28_scaffold_15_curated_
                     closed_complete_prodigal-single_152"
     CDS             complement(155020..155700)
                     /product="hypothetical protein"
                     /codon_start=1
                     /transl_table=11
                     /translation="MNKRKYTLNEQVFDCINHESAYWIGYLYGEGNCTTENKIRICCA
                     EKDINLLTNFRNFIGSDKPIKRFLAKNKYPSCGFEIRSWKLHKALKRYELTKLKKDRG
                     DIHIDLLQDEISKDFIRGLFDADGSFYYDGLHNNHLFAEIIGYMPVLKNVKSILVRHK
                     VINETKKIVTNGKLFRLRFNQSECLKLINFMYDGKPRYLLQRNYGIARSYLDRLNETT
                     DKSEVIVD*"
     gene            complement(155809..155970)
                     /locus_tag="PHAGE-A5--js4906-26-5_S28_scaffold_15_curated_
                     closed_complete_prodigal-single_153"
     CDS             complement(155809..155970)
                     /product="hypothetical protein"
                     /codon_start=1
                     /transl_table=11
                     /translation="MLNEKKMALLRLKGVKDFNEIEDYDETEQIVTMKDGNKHQLTEV
                     WTRVMGAHK*"
     gene            complement(156498..156701)
                     /locus_tag="PHAGE-A5--js4906-26-5_S28_scaffold_15_curated_
                     closed_complete_prodigal-single_154"
     CDS             complement(156498..156701)
                     /product="hypothetical protein"
                     /codon_start=1
                     /transl_table=11
                     /translation="MSKRIWFDISGSIETPRTEDADTVIDAIIELMEENGWTFAGTVE
                     PTEDTDRELEDMEEEIDFEYEDD*"
     gene            complement(156779..157873)
                     /locus_tag="PHAGE-A5--js4906-26-5_S28_scaffold_15_curated_
                     closed_complete_prodigal-single_155"
     CDS             complement(156779..157873)
                     /product="DNA polymerase {ECO:0000256|RuleBase:RU004460};
                     EC=2.7.7.7 {ECO:0000256|RuleBase:RU004460};;  TaxID=1614
                     species="Bacteria; Firmicutes; Bacilli; Lactobacillales;
                     Lactobacillaceae; Lactobacillus.;" source="Lactobacillus
                     fructivorans.;""
                     /codon_start=1
                     /transl_table=11
                     /translation="MEIKNKNFAKKKIKSLTRHNGGGIIVSYDYSTLEIRIFSAISCD
                     PTLRDVLLSGADLHCNTARNIFPELKNMSDKEIKEHHSGLRSKAKSTMFGLLYGKSAY
                     NFSKEWECTVEEAQETIDKMMGAYPGIKTYVEYQHKFAREHGYIVDVFGCTRPLPDAM
                     LPDTKSNRKLLNHAMNASQNSGIQSSASRMAWIAGTHIAEEMLMHDLQSVMIGGVHDS
                     TYLDIYPGELIPVFKICQFHAGTVPNVIYDWMNGNKMFIDFGLGQSWGREMDIKSFEE
                     KDGKFILNIKGGNCNWDYLKRELDEAYDYKILEMKEGDPIPPEEREELPIEVPTQLIS
                     LKLEFEDPCPNMDFKSKYFVGNGFYGKREE*"
                     /db_xref="A0A0C1M6Z5_9LACO"
                     /db_xref="UniRef100_UPI0002196F62"
                     /db_xref="txy:Thexy_1599"
                     /db_xref="UPI0002196F62"
                     /db_xref="2.7.7.7"
     gene            complement(157864..158991)
                     /locus_tag="PHAGE-A5--js4906-26-5_S28_scaffold_15_curated_
                     closed_complete_prodigal-single_156"
     CDS             complement(157864..158991)
                     /product="Uncharacterized protein n=2 Tax=Corynebacterium
                     glutamicum (strain ATCC 13032 / DSM 20300 / JCM 1318 /
                     LMG 3730 / NCIMB 10025) RepID=I0LKA6_CORGK"
                     /codon_start=1
                     /transl_table=11
                     /translation="MVDYNKRQDVTVEEFKECVETCLPNLHTLHDKLQRGNSINKAAC
                     KQILDNLHTKYIPNNLELFLWKSIGNVEEIVETATCTCGKIGMFNKAKVTYSACCAEH
                     AKDFRLKRSVQSTIKKYGVAYNLQNKDTHKKTLEKWDGKSPFSNAENQKKAKETIKER
                     YGVENAMQVKEFQEKSQETRLEKYGNKFGDINKRKETMKERYGVEYFSQSDQFKQLWP
                     SNGGGDEFNKKIREKEYATKKLNNSFNYSSEEVEILKLLQEKFGNEVKDQYMEDRYPY
                     KCDFYIPSLDLFIEYQGMWTHGPHPFDKNNIEDIKLVNKWKASADENNFKGRSKNFYN
                     LAIHNWTVLDVKKREVAKQNNLKYLEFFNMKDFTDWLEKWK*"
                     /db_xref="UniRef100_I0LKA6"
                     /db_xref="cgu:WA5_1713"
                     /db_xref="Q8NPM5_CORGL"
                     /db_xref="I0LKA6_CORGK"
     gene            complement(159071..159997)
                     /locus_tag="PHAGE-A5--js4906-26-5_S28_scaffold_15_curated_
                     closed_complete_prodigal-single_157"
     CDS             complement(159071..159997)
                     /product="hypothetical protein"
                     /codon_start=1
                     /transl_table=11
                     /translation="MITKTQPNYPASYYDDLYIEVSDKSILQEWKHIKKEDRGYSALY
                     NTNKIVNKYQSKEMFKHEIDMWNKNENYHGMPLRDWLYQNRKQYINKGFGELTKGEVI
                     QGFRKAGIYRGKSYHSPFYIKQFIKDFNVKSIYDPCGGWGHRCLGAISIPDITYIYND
                     INTATYNNVKEMYKDMKTLDNNISDSVFFNNNDAEDFIPDQAYEAVFTCPPYFNQEIY
                     SDKGAEHLSKKDFLIWWSNVVKTATSKDSCKIFAFIISNKFKEKMMSVVDDTVFDFIK
                     EQEIGSHTNNNHFQRKGNVSRNGEVLLIWKKK*"
     gene            160158..160442
                     /locus_tag="PHAGE-A5--js4906-26-5_S28_scaffold_15_curated_
                     closed_complete_prodigal-single_158"
     CDS             160158..160442
                     /product="hypothetical protein"
                     /codon_start=1
                     /transl_table=11
                     /translation="MSDETLNFDNLPDMENLMQEDDADSNVTEIENNDSVNNENEADD
                     IENEMEASEDNNEDFEEAVITLFNKSLAEMVEKETFDNKALHEAFVKALG*"
     gene            160463..160915
                     /locus_tag="PHAGE-A5--js4906-26-5_S28_scaffold_15_curated_
                     closed_complete_prodigal-single_159"
     CDS             160463..160915
                     /product="ATP synthase B chain n=1 Tax=Eubacterium sp. CAG
                     :76 RepID=R7NA43_9FIRM"
                     /codon_start=1
                     /transl_table=11
                     /translation="MADNKPVAYRYDDKGYYIGEITCQLDPLESKLAGKSIYLVPGES
                     TLVKPLKGKEGFKVKWDSDSYKWFYEEVIVEKPEEYVPTEAEKLQMEISQKKGELYKS
                     DYKAIKYAEGWISEEEYAPVKAERQAIRDEINALEAKLAEINGNTAQS*"
                     /db_xref="UniRef100_R7NA43"
                     /db_xref="R7NA43_9FIRM"
     gene            complement(160970..163609)
                     /locus_tag="PHAGE-A5--js4906-26-5_S28_scaffold_15_curated_
                     closed_complete_prodigal-single_160"
     CDS             complement(160970..163609)
                     /product="Putative uncharacterized protein n=1 Tax
                     =Campylobacter phage vB_CcoM-IBB_35 RepID=H6SUI8_9CAUD"
                     /codon_start=1
                     /transl_table=11
                     /translation="MATTCKFKLFVDNVSDASVKLNEVARNQIEVPEGTIVKWIVSRE
                     GYQSDMGEIKLDSSVAITVHLARNGARVKNTYTKLYKEDGRYVAENTDLTTTGKCLPS
                     SEGMEGKVLSVVEGGFVNWVEQSGSGGSTAELERKVAENTSAIAEVKLSVSDLDGKLD
                     SSLAEKADKSEMTTISEKLDLKADQTTVNTLGSNLSKIESDLNADKKNLADNYWNSDT
                     TTSQIESSAETVKAELSVTLNKKADKATTLEGYGITDAYTKAEIDAKTSSFMKYKGQV
                     ETTNDLPSDAEIGDVYNVKSTGANYAWDGSEWDKLSETIDLSTFAEKTEVNEKVGAVA
                     SDLQLEAERAKAAEKAAMDEVAKKQDKLAASENLTLNENQLDVNKDKVVTFSDYEGRK
                     FIQMENHGALSGVMTNGDGANLAMLSKWDVADFGSVKVHLNLNSKDAATINDNDVIAT
                     DKDLALKADKTEVEALSGKVELKAAKSEVYSKSEVDEKVASIDLSGLASKEELTSGLA
                     LKADKDELTSSVSGINSTLETKAAKADVEALTETVNTKADKAELTTEVEGLNGSINLK
                     ADKSELNSVKQTAVSASGSAESALTRLTALEERVSQLSKTSIEPVTIETTEPTTLSDT
                     TKDYVISGNVAATLSATGKSVDLKGATVTNDARVKVSAAEETRMIDTTITGEFKKSSG
                     NTVVAVSDSETITFRNMNIDATLYNCIEIGLAGDKLAKNILFENCNFRGNFTNNAVSI
                     FGTQAGAIVNFNNCYFEHVSNVLRLSNRTNTSMTVNFTNCSCDHWDTTPQWAGMIICQ
                     DYTSPLDKIEENNLFAPEKIVINIYNFRMPNGEMMQPIAEEDMPLVCGSQIADKQLFY
                     VYTDKDDKIHPYVKSRYPTFNIA*"
                     /db_xref="UniRef100_H6SUI8"
                     /db_xref="H6SUI8_9CAUD"
     gene            complement(163667..164071)
                     /locus_tag="PHAGE-A5--js4906-26-5_S28_scaffold_15_curated_
                     closed_complete_prodigal-single_161"
     CDS             complement(163667..164071)
                     /product="Putative uncharacterized protein id=2114635 bin
                     =GWB2_Nitrospirae_rel_47_37 species=Megamonas funiformis
                     genus=Megamonas taxon_order=Selenomonadales
                     taxon_class=Negativicutes phylum=Firmicutes
                     tax=GWB2_Nitrospirae_rel_47_37 organism_group=Nitrospirae
                     organism_desc=Good + (but may not be Nitrospirae phylum)"
                     /codon_start=1
                     /transl_table=11
                     /translation="MIYQSIVNAAIEEAKKSTCYPRIGAIIFKGKRIFSRGYNDIRSS
                     SIPMKHRHWPESLHAEQSALLKVDWNKLKGCSILVYRYSKDKVVGCAKPCPMCEKIIR
                     HVGIKNVYYSDDDGTITHIQFGAVDETKLKQD*"
                     /db_xref="gwb2_scaffold_337_26"
                     /db_xref="86164932"
     gene            complement(164144..164644)
                     /locus_tag="PHAGE-A5--js4906-26-5_S28_scaffold_15_curated_
                     closed_complete_prodigal-single_162"
     CDS             complement(164144..164644)
                     /product="hypothetical protein"
                     /codon_start=1
                     /transl_table=11
                     /translation="MEYFKVCNESKFDDVYYLFSYYAINGKAICLTISKDNLTNELNF
                     EDNFANFETIKSFTEDTDSTTIYFDKDYDLFNEMSSFIKQQYKGFIVQFFAWKSATEQ
                     NPPMLVVRLPTTFLLYEPKTKDFCKHQINEPIDFEHDYCKTYYNAKDALSDIVFKSYE
                     DVLDKI*"
     gene            complement(164654..165133)
                     /locus_tag="PHAGE-A5--js4906-26-5_S28_scaffold_15_curated_
                     closed_complete_prodigal-single_163"
     CDS             complement(164654..165133)
                     /product="hypothetical protein"
                     /codon_start=1
                     /transl_table=11
                     /translation="MQIKQFDIIFSKNIIYVLEVFNKTEDTTTVQALYIDDNRLYIFP
                     SKIPNKEYKIIHNNSLKEMLSHLDDTLEENNIEPVICTLLDKNTGHTVIGLLHTSIII
                     IDIDAVQVYRLANDFDAKPLWSGKNTENFKIIEYYDTVSDALKSPEMFSYQDVLNEI*"
     gene            complement(165146..165658)
                     /locus_tag="PHAGE-A5--js4906-26-5_S28_scaffold_15_curated_
                     closed_complete_prodigal-single_164"
     CDS             complement(165146..165658)
                     /product="hypothetical protein"
                     /codon_start=1
                     /transl_table=11
                     /translation="MTKYCKYSKTRQTLDVLEISVTFYVVEGIEVNNTLSLSITTNNC
                     DYHHAKIWPVKNFTEEQLDDYVKTDFDTDVEMLNDIQQSYKRIFKLNTSDVFVFCDSA
                     YSKPKLLINIDDQYLIYSPNSKKFEVLSSASAESKLQDENNYVKLYTNIEDAFQDPIF
                     KNYIDILNEI*"
     gene            complement(165673..166188)
                     /locus_tag="PHAGE-A5--js4906-26-5_S28_scaffold_15_curated_
                     closed_complete_prodigal-single_165"
     CDS             complement(165673..166188)
                     /product="hypothetical protein"
                     /codon_start=1
                     /transl_table=11
                     /translation="MSNFYKYYREEHLQFVDMYESYYCISTNNECSVIQTLLTYYKKD
                     NYYDLLISQSFNFDPKTPNENLQKVDFDNDIKMFEDLENSIKKANNIDTNNIMVYAES
                     LKSIPNIAINYKNNSLVYTPKKQTIFFTSRYLLNMKLQNEDYYIREYSDILQAFNDPI
                     FKNYVDVLNEI*"
     gene            complement(166198..166704)
                     /locus_tag="PHAGE-A5--js4906-26-5_S28_scaffold_15_curated_
                     closed_complete_prodigal-single_166"
     CDS             complement(166198..166704)
                     /product="hypothetical protein"
                     /codon_start=1
                     /transl_table=11
                     /translation="MTKFCKYVFENTNKSGHHVRNFYVIDKQCFAFVCSQYVDGSNGY
                     VVNTSSNIQILNSLDNDYKRINFSSDVELFEDIQRLYTDMYKIKNYEVYVWQMADLKE
                     TPKIIIPIENDILIYSPIYKNIILDFVANIREEINKQYDYFKTYSDISDAFKDPIFLS
                     YINVLDEI*"
     gene            complement(166705..167208)
                     /locus_tag="PHAGE-A5--js4906-26-5_S28_scaffold_15_curated_
                     closed_complete_prodigal-single_167"
     CDS             complement(166705..167208)
                     /product="hypothetical protein"
                     /codon_start=1
                     /transl_table=11
                     /translation="MTKYCKYSKTRQTNTGKHYTAYYIINKKYILVQFSVERVFPTYN
                     ITSGNADEIIVSLDEKNKTDFNNAIELFSDLQNQYKSFYEKKTVENLVIQFNDIYSKP
                     KLIMFIQSDAIIYTPATDDVNAVSGYVVDQWFDENEIAYHQKYNFVETALKDLIFTNY
                     IDVLNEI*"
     gene            complement(167223..167741)
                     /locus_tag="PHAGE-A5--js4906-26-5_S28_scaffold_15_curated_
                     closed_complete_prodigal-single_168"
     CDS             complement(167223..167741)
                     /product="hypothetical protein"
                     /codon_start=1
                     /transl_table=11
                     /translation="MNNLYFKYYEEATSSRFKEESEYNKYIVNKTAFISVFTKYLKDD
                     YLKYDVHTSPTLDVPLSFLDYKTIMFDNVEELFEDFVNGFKKHFENLPLQIFVILTDI
                     NKRPVILFAINDTDYSFYYSFENDSVNSIKATKIPKFMTEDAVYLKRYETVAEAFKDP
                     SIINYIDVLNEI*"
     gene            168397..169452
                     /locus_tag="PHAGE-A5--js4906-26-5_S28_scaffold_15_curated_
                     closed_complete_prodigal-single_169"
     CDS             168397..169452
                     /product="Putative uncharacterized protein n=1 Tax
                     =Ichthyophthirius multifiliis (strain G5)
                     RepID=G0QMF1_ICHMG"
                     /codon_start=1
                     /transl_table=11
                     /translation="MTYLTEEERAARKQSAQQKYKNKEEVKIRKRFNDCNSRRRRLGL
                     SVFTFNEWQEWYKNKHAPKGSLLHKYKQFIQGRKKRKLEIISFEKYCELIAERNRNKS
                     ANAEERRLRANQKAKERYHSNEEVRKRKMEYSKKYRKEHPEVRSKCYYKKAYEKYKEK
                     VANMSEAERELLKRKNNERKQRFLKNMSEEKRLEYKKKHAARSRDYWRNLSPEKRLAL
                     KERKAEYYKNSRKNNLEKVYENLVKQRERIGSKKKDSFEDYLKKKHDMDNKTNHYNED
                     LSFLNEKFPLSQKLLSIEEYNRRTFIMQKLQRVLKHLGLSTKILMNYKRGHYTMQQLK
                     TFLEMYQNKEWKNNERK*"
                     /db_xref="UniRef100_G0QMF1"
                     /db_xref="G0QMF1_ICHMG"
     gene            169439..169759
                     /locus_tag="PHAGE-A5--js4906-26-5_S28_scaffold_15_curated_
                     closed_complete_prodigal-single_170"
     CDS             169439..169759
                     /product="hypothetical protein"
                     /codon_start=1
                     /transl_table=11
                     /translation="MNENEIRAFLKENIYNIKKFANGSPYDGETVSYNLGNTFVVTCE
                     EYFDKASYQLRFNNKISEDILAKIIFEYVDKLYKEVVEKPDKDSDWNWRLSQATNTTL
                     RNQW*"
     gene            169762..170328
                     /locus_tag="PHAGE-A5--js4906-26-5_S28_scaffold_15_curated_
                     closed_complete_prodigal-single_171"
     CDS             169762..170328
                     /product="hypothetical protein"
                     /codon_start=1
                     /transl_table=11
                     /translation="MQYRCVGFERLAFSGFDLFINDYYDHDNLFASGCIIFYKKDNLF
                     HFIKFSHLNVLMEFNILKYNVLDIEEGYCINLNNLYVYNFNKEEDRYITDDFVKVKPF
                     YVLYEKLSDGNNPYCDCEKFCIGLERNQSLIFNSKKDAKTFINDNQLKSKFIKVDKLF
                     KINWEDINVIRMYFKTDNRKAFVNGRLA*"
     gene            170471..171025
                     /locus_tag="PHAGE-A5--js4906-26-5_S28_scaffold_15_curated_
                     closed_complete_prodigal-single_172"
     CDS             170471..171025
                     /product="hypothetical protein"
                     /codon_start=1
                     /transl_table=11
                     /translation="MRFANLNYLGATYLKEDEIQRVFFYKIDNTLIPISLNFIDFMKI
                     FYIDAKCDLNSCLANIYCYDLNDVDDNDVSVDNKIYMTKSFTNYSRPVENVCFFYYKK
                     KRYLQMQKILSWQQSDDFNITISSVKKVHHFEDVQLIVVENQFQHYVSVNSIEYNKNV
                     YGLPRYETVKLLKYNSSLKQYVEA*"
     gene            171079..171426
                     /locus_tag="PHAGE-A5--js4906-26-5_S28_scaffold_15_curated_
                     closed_complete_prodigal-single_173"
     CDS             171079..171426
                     /product="hypothetical protein"
                     /codon_start=1
                     /transl_table=11
                     /translation="MLHLFGKLFSNKPIYIKNKKDTIFYSVNFPFVTSDWLTFHILGL
                     KKINDRRVVAVIRNILTCDIYEVDIDELNHFYKKFDKYNLLFKSQLSIYNKNIHDGTI
                     PVIEYKKFETLFV*"
     gene            171437..171658
                     /locus_tag="PHAGE-A5--js4906-26-5_S28_scaffold_15_curated_
                     closed_complete_prodigal-single_174"
     CDS             171437..171658
                     /product="hypothetical protein"
                     /codon_start=1
                     /transl_table=11
                     /translation="MSEDDINNFFVNYINENGSNETTSYPKSVGGNIICPKCHHDTGY
                     PMVTCEVVYADKHCPFCGNVVVHAMNIMC*"
     gene            171666..172046
                     /locus_tag="PHAGE-A5--js4906-26-5_S28_scaffold_15_curated_
                     closed_complete_prodigal-single_175"
     CDS             171666..172046
                     /product="hypothetical protein"
                     /codon_start=1
                     /transl_table=11
                     /translation="MEYSCLFCGVGTQEKVIFFKSSRKFRRTKFVNTVNEFMDLCKLE
                     LQQNNAIEVHGYYTKRTHVIHYYTDNKTLYIKRPSTVTVGWKTLRDKFKRRFGDDVEI
                     LHKKYASYIIVQNASIGSNLLKDI*"
     gene            172064..172447
                     /locus_tag="PHAGE-A5--js4906-26-5_S28_scaffold_15_curated_
                     closed_complete_prodigal-single_176"
     CDS             172064..172447
                     /product="hypothetical protein"
                     /codon_start=1
                     /transl_table=11
                     /translation="MKYCFLFCEVRETQDKFMFFKSSCKFKETNIANTVNEFMNLCEL
                     ALQQNNVIKIYGHYTKKSHVTHIYAESTTIYTEKPQHCYVGWKVLRDKFKRRFGRDVE
                     ILHEKYYGSIIVKNTNIGSNLLKDI*"
     gene            172465..172671
                     /locus_tag="PHAGE-A5--js4906-26-5_S28_scaffold_15_curated_
                     closed_complete_prodigal-single_177"
     CDS             172465..172671
                     /product="hypothetical protein"
                     /codon_start=1
                     /transl_table=11
                     /translation="MDDYDVKEKLLLILILIIIIALPASCSYDIGKIEGKAETVQELC
                     SKTEYDFCVKVQQKPIYTLKNDID*"
     gene            172799..173350
                     /locus_tag="PHAGE-A5--js4906-26-5_S28_scaffold_15_curated_
                     closed_complete_prodigal-single_178"
     CDS             172799..173350
                     /product="hypothetical protein"
                     /codon_start=1
                     /transl_table=11
                     /translation="LNKHSFFKLLPILFLLQGCYVYTTGLLAVESEPLEMKTVKTISY
                     NEIETSIIAQRANKIIKEQLRKSGWKIVYKDNGDYRYTISTLTGRDKRLELYASNYGS
                     SAREIIDDFAVFRFVIYSTKTNHNIREVYLTIPGSKSYYNIPNVLFLAKEKIMSNVSV
                     YGDIECVDQYTDSGLVFPVCDIK*"
     gene            173370..173756
                     /locus_tag="PHAGE-A5--js4906-26-5_S28_scaffold_15_curated_
                     closed_complete_prodigal-single_179"
     CDS             173370..173756
                     /product="hypothetical protein"
                     /codon_start=1
                     /transl_table=11
                     /translation="MHLVEKCYIRFGRIPKNEKSGIHLGKDIRFENGVSVWDAVKLKD
                     GYHLVAPLQGNTCTYTDFIKMAFPQEWYGDFVSHEPIYVVSGDEVGRGSDNEPLLKNI
                     KIIEELPFDYFNYGPTYEKYMPKEKE*"
     gene            175258..175695
                     /locus_tag="PHAGE-A5--js4906-26-5_S28_scaffold_15_curated_
                     closed_complete_prodigal-single_180"
     CDS             175258..175695
                     /product="hypothetical protein"
                     /codon_start=1
                     /transl_table=11
                     /translation="MVYNYTPHKINLFAEDGRILKVFEPEGVARAEQKAIIVDEIQFG
                     NDVVPVKKMVFGSVEGLPETAGEYDKFIVSSITAQAAMETNHPLKNQLLVVADPVRNE
                     DGQIIGCKSFSTFRDENDLGEIMSLANKFNDKYAHDEFGNIDW*"
     gene            175791..176183
                     /locus_tag="PHAGE-A5--js4906-26-5_S28_scaffold_15_curated_
                     closed_complete_prodigal-single_181"
     CDS             175791..176183
                     /product="hypothetical protein"
                     /codon_start=1
                     /transl_table=11
                     /translation="MKLEHSDLVQQGVAKMKAQNYTYRTPFGDELAIITGKSAARGRD
                     NLRNIRKALAAANDIISTLQADVKERHACTVRLRLRKNKEIASLLAEVARLKSENEAL
                     KDAAEMWQTIAKSSVTASGELLDALEND*"
     gene            176256..176549
                     /locus_tag="PHAGE-A5--js4906-26-5_S28_scaffold_15_curated_
                     closed_complete_prodigal-single_182"
     CDS             176256..176549
                     /product="hypothetical protein"
                     /codon_start=1
                     /transl_table=11
                     /translation="MNMEKYNYRFGATMTEIIKNLGVETALPNPDLSLANLTRAVKTH
                     VLQTLEKDGKQYVIVSDCGEYAIAEVKAIGSAEDVAKFVKENDLGEELISEVI*"
     gene            176624..176827
                     /locus_tag="PHAGE-A5--js4906-26-5_S28_scaffold_15_curated_
                     closed_complete_prodigal-single_183"
     CDS             176624..176827
                     /product="hypothetical protein"
                     /codon_start=1
                     /transl_table=11
                     /translation="MIKKILKFMNDEMMIRYDIMYPIEYGYIENGKVICTKWRARRRL
                     VIDWFFDVWMKGLSAYSLKKVEE*"
     gene            176833..177102
                     /locus_tag="PHAGE-A5--js4906-26-5_S28_scaffold_15_curated_
                     closed_complete_prodigal-single_184"
     CDS             176833..177102
                     /product="hypothetical protein"
                     /codon_start=1
                     /transl_table=11
                     /translation="MKQFEIKIVNELCGVPDEMSPDTSLTASLKVAINFYECIVEYLY
                     FSYMRLENSNFLKRPWWMFWKSKEEYFREQYILDRKRRGLDRNAL*"
     gene            177092..177328
                     /locus_tag="PHAGE-A5--js4906-26-5_S28_scaffold_15_curated_
                     closed_complete_prodigal-single_185"
     CDS             177092..177328
                     /product="hypothetical protein"
                     /codon_start=1
                     /transl_table=11
                     /translation="MLYSLLLIAVVLSTTVYVCYSMISDFIQKPYRKENSGKVLVDRS
                     YFPEKRTVRPELVALAKRLSIEDELVENYKRGVR*"
     gene            177325..177543
                     /locus_tag="PHAGE-A5--js4906-26-5_S28_scaffold_15_curated_
                     closed_complete_prodigal-single_186"
     CDS             177325..177543
                     /product="hypothetical protein"
                     /codon_start=1
                     /transl_table=11
                     /translation="MSSFIKINYGIVRKESISGLTRAKGQYPWNGKTHWDIEVHLQGT
                     TVCLEFDSEFERNTEFNRIANELKKEGD*"
     gene            177545..178027
                     /locus_tag="PHAGE-A5--js4906-26-5_S28_scaffold_15_curated_
                     closed_complete_prodigal-single_187"
     CDS             177545..178027
                     /product="hypothetical protein"
                     /codon_start=1
                     /transl_table=11
                     /translation="MAKQIEDYTADELSAKIKALKEERELTANALNQYEGELKRREAR
                     LGVPVEDNIPAHCFASYGFNFTSTESQLMFSERLRGYVKALQEIAKGEPIDIEVLKPL
                     LRKGWVAMDEDKGWYWYEKKPRRSYANWGTGICLFRTLEGFNIKPVENWENSLQECGS
                     *"
     gene            178024..178269
                     /locus_tag="PHAGE-A5--js4906-26-5_S28_scaffold_15_curated_
                     closed_complete_prodigal-single_188"
     CDS             178024..178269
                     /product="hypothetical protein"
                     /codon_start=1
                     /transl_table=11
                     /translation="MKKDEKIFLQARNQKKMKLNKWWKKLLEKYPFMGYEHGSMKYLS
                     IMGKDTGLKINSPRLIKKNILKRSNDQTKWIVGGGNE*"
     gene            178262..178510
                     /locus_tag="PHAGE-A5--js4906-26-5_S28_scaffold_15_curated_
                     closed_complete_prodigal-single_189"
     CDS             178262..178510
                     /product="hypothetical protein"
                     /codon_start=1
                     /transl_table=11
                     /translation="MNNPIIIDVEWREVSCSTEAVIEPKVMVQKQKWNKVDKVIFTLF
                     YSEIAFIVLRFMYECYTNYMFWSEHGGVTLHKVLFGMP*"
     gene            178521..179324
                     /locus_tag="PHAGE-A5--js4906-26-5_S28_scaffold_15_curated_
                     closed_complete_prodigal-single_190"
     CDS             178521..179324
                     /product="hypothetical protein"
                     /codon_start=1
                     /transl_table=11
                     /translation="MLTIEKLKKIASTCPYGGWLAVTEGTGELVWSWFKRKPYFNGDA
                     WVRDEDEDVECCEVFDWLNEQGVKWHQLDDLLDLIDTSPESVCIKCGTAKKQKPFKPI
                     IDKLKPEIKDGFLCDDGKNIYWSPGNFGFEIADQNLAFPENEFVFKLVKKPKGTKYCH
                     TKEKTVMMCRGNGYRTVYLFATFKMFETNLCEQKVSFDDLNKDFAKLEKGTVSFAKVY
                     RDYGTWGSPKWVEFNKEDYLRIVKDFDEYSKTWKAKYDEDRKQLKLVHL*"
     gene            179346..179726
                     /locus_tag="PHAGE-A5--js4906-26-5_S28_scaffold_15_curated_
                     closed_complete_prodigal-single_191"
     CDS             179346..179726
                     /product="hypothetical protein"
                     /codon_start=1
                     /transl_table=11
                     /translation="MLEKIKKEMGFEFMDLEPLFYEAVLSLEFVPNPYGIVRVLSALD
                     MKNICTWADRWIEGIEEFNQYREKKYAANTLEKFKTFAEMLHSELERDSEKKTYFIYT
                     PSEEAINAFKKENGIAEDDDGLQW*"
     gene            179800..180021
                     /locus_tag="PHAGE-A5--js4906-26-5_S28_scaffold_15_curated_
                     closed_complete_prodigal-single_192"
     CDS             179800..180021
                     /product="hypothetical protein"
                     /codon_start=1
                     /transl_table=11
                     /translation="MKRMGREFYRTGKIEAQNDVLKGRYAIYKTRQGLEIVFHESYRA
                     DIMSDIERQIEKNPRGTWYCEKKYHVLKK*"
     gene            180092..180262
                     /locus_tag="PHAGE-A5--js4906-26-5_S28_scaffold_15_curated_
                     closed_complete_prodigal-single_193"
     CDS             180092..180262
                     /product="hypothetical protein"
                     /codon_start=1
                     /transl_table=11
                     /translation="MKKQFHRLLLTKSQMEKQARLYAEQFGDDYDEAFDEMIKSCQKY
                     NKFILEGSKCDE*"
     gene            180255..180428
                     /locus_tag="PHAGE-A5--js4906-26-5_S28_scaffold_15_curated_
                     closed_complete_prodigal-single_194"
     CDS             180255..180428
                     /product="hypothetical protein"
                     /codon_start=1
                     /transl_table=11
                     /translation="MNEKERIFSRLKPISCVVMLIGFIPAMITAFGDTYLTFVDYVSA
                     FGGFFGACLINEI*"
     gene            180438..181097
                     /locus_tag="PHAGE-A5--js4906-26-5_S28_scaffold_15_curated_
                     closed_complete_prodigal-single_195"
     CDS             180438..181097
                     /product="hypothetical protein"
                     /codon_start=1
                     /transl_table=11
                     /translation="MSVSFGTKYEREFTELQMDETGGLPKEKFEKLYKNNKPSVRYFL
                     YRAYGLMKKANEAFAVSSCVSKATKDKSKKICSEVRECLINMLVECDEMERFFDTVKT
                     YGDMLKSNAGFVKIRTENDLRSVCNDHSVFFTTDMEKAWSFWERKQSLEHFKDTCYNS
                     KEMLNFFKELEQSSSDTEVKKHAKRLYETIEEQLRFFKVCYGETYLDNAKTFVTFNKG
                     E*"
     gene            181100..181249
                     /locus_tag="PHAGE-A5--js4906-26-5_S28_scaffold_15_curated_
                     closed_complete_prodigal-single_196"
     CDS             181100..181249
                     /product="hypothetical protein"
                     /codon_start=1
                     /transl_table=11
                     /translation="MEPKHVSKGMNAYLAEMFNKWESENTPAWQNKEIRKSILEWREK
                     HPELK*"
     gene            181257..181967
                     /locus_tag="PHAGE-A5--js4906-26-5_S28_scaffold_15_curated_
                     closed_complete_prodigal-single_197"
     CDS             181257..181967
                     /product="hypothetical protein"
                     /codon_start=1
                     /transl_table=11
                     /translation="MGETETKTNTRYNRSGIETYLKRNKVLPTKIGFKDCTLTDEDVE
                     LVKGHKFESVTLKDCHIPRLSMLPRSEQYVFKYSVIDEYDSLALTSEKRRLVKFDTCP
                     TVIPHLKWLKDWFHMLFINETPILTADGLENITLKYNNEIALMEYTYWDAFYVSTCTK
                     GFVQSVLDHLPKGIVPDYDNMYLPVTKKTYLYDGDGVFATHVHIGAKDCVKLRNKLQK
                     ALSNIANGRLGENSLERI*"
     gene            181971..182138
                     /locus_tag="PHAGE-A5--js4906-26-5_S28_scaffold_15_curated_
                     closed_complete_prodigal-single_198"
     CDS             181971..182138
                     /product="hypothetical protein"
                     /codon_start=1
                     /transl_table=11
                     /translation="MIALMIVLLYRYTTLSGFMATVLTVCLCSFPSSLIVLAILTIVP
                     KDDFFNEGERK*"
     gene            182135..182506
                     /locus_tag="PHAGE-A5--js4906-26-5_S28_scaffold_15_curated_
                     closed_complete_prodigal-single_199"
     CDS             182135..182506
                     /product="hypothetical protein"
                     /codon_start=1
                     /transl_table=11
                     /translation="MSKVETIFEVVTSKTTGEESTVPTFVRNFKCGFKVTTTYYEKWK
                     EAMTVVYYKDVRVSRLHIMKDIDEKQAKSFLEHLQDMDIAVILATGNVKRKKEGIRTG
                     NKKRSVNAYLDNTIGHKAFGK*"
     gene            182569..183840
                     /locus_tag="PHAGE-A5--js4906-26-5_S28_scaffold_15_curated_
                     closed_complete_prodigal-single_200"
     CDS             182569..183840
                     /product="hypothetical protein"
                     /codon_start=1
                     /transl_table=11
                     /translation="MEKEKKLTVESVHEEEKVMDEFDMTEIAKNIGCFTPAPKQQKQQ
                     LNAQDVQVIADKVLTEMDNEDLSDLSDDEVKKEFEERLAKERQEKQKELDKQNGKTAV
                     KVKKKLTKDEDKFIASNDAEVEDFRVRKLQGKDLHHLKIERNCPRNTVLDILRTMCLE
                     VEAFTKGKQPSDFSETPCFLSVKDWNNDIQELADDEYWEVDLKEPYDLTDETKGKIDD
                     DLYPLINLAVHCFSFYRKKSNFTEEDGIWLEKGEDGEWQPMLTFAMNVNKQIRSVMPE
                     NVDKLFGFNLMDMFSKKSMEAMAKREAMFNDEERRTVDRLFKYFDHLLFDVTKEDLIK
                     EVKNKLLDVPKLLYTTVQMDIDETEVHLMMFIAMMLNKLSTVYTGMDIKTLAKTKSGN
                     EKVDDRFKTFFEAFNVGKQLKKAMKDGKNKV*"
     gene            183821..183988
                     /locus_tag="PHAGE-A5--js4906-26-5_S28_scaffold_15_curated_
                     closed_complete_prodigal-single_201"
     CDS             183821..183988
                     /product="hypothetical protein"
                     /codon_start=1
                     /transl_table=11
                     /translation="MVRIKFKPNNTTYKVMVDDLDMAIKVAYTVLECRKEDILVISYN
                     KKGNKNDESFE*"
     gene            183969..184301
                     /locus_tag="PHAGE-A5--js4906-26-5_S28_scaffold_15_curated_
                     closed_complete_prodigal-single_202"
     CDS             183969..184301
                     /product="hypothetical protein"
                     /codon_start=1
                     /transl_table=11
                     /translation="MTKALNETNTKLFFIDHIEPDFKLNDGTMIVFCLPQESGRSEKF
                     VKFKVSPDQVHEDIVDGIACEMGWEDVHGSPDGLYDGLFIRVSDDVIGTKSKTPVDLD
                     ETKFQVEE*"
     gene            184314..184679
                     /locus_tag="PHAGE-A5--js4906-26-5_S28_scaffold_15_curated_
                     closed_complete_prodigal-single_203"
     CDS             184314..184679
                     /product="hypothetical protein"
                     /codon_start=1
                     /transl_table=11
                     /translation="MKPETKLFKLIDEILTAKKAKKELDSKIEKAEETIVKLVGDVQK
                     TSVERDGVVYSVTIGENVRYALVEEGKRKMLNDVPFESALWKKTPDIGECLEDDMMKE
                     YVIRKDFTPKVIIKTDKIK*"
     gene            184775..186073
                     /locus_tag="PHAGE-A5--js4906-26-5_S28_scaffold_15_curated_
                     closed_complete_prodigal-single_204"
     CDS             184775..186073
                     /product="Putative uncharacterized protein moxR n=1 Tax
                     =Desulfosporosinus sp. OT RepID=G2FRH9_9FIRM"
                     /codon_start=1
                     /transl_table=11
                     /translation="MGMSFNESIKAIDTIRACTINNGASIVPLLLGETGIGKTELVRE
                     YCQENNLTLITIHVSQIEPSDLTGLFKINKYGKTDNCSPSWLPWLSEAEFAKIQESGA
                     VEVEVLNTLKEGVINPNGGIVFLDEVNRGHEDIRQSLYQLINERRMHTFTLPNNYTIV
                     AAANPSNGYETYDFDRALVNRFAWIDFQPKAKETVDYLTGKYSTSPVVQWLKNNEEMI
                     ELCAVDKNGAPISNDMDDQKTMSPRILEQGIILLEEMHRRHYPQKLKNQILRSIWKKS
                     DVESYLSFDEEAENAIELEDIFTGKWKEPVKKYVEQQKLDLLSVIVSRMARFFVDYEF
                     SKPRTDKESKMVENVVAFYHAVPEELCVTFLSACTNKYFETKDGRKYFGKNCKDGKLI
                     VNEHHLCMQPEFSGGKTQYSDKEIGSVLKGSKNIGAATNK*"
                     /db_xref="UniRef100_G2FRH9"
                     /db_xref="G2FRH9_9FIRM"
                     /db_xref="pft:JBW_03752"
     gene            186137..187402
                     /locus_tag="PHAGE-A5--js4906-26-5_S28_scaffold_15_curated_
                     closed_complete_prodigal-single_205"
     CDS             186137..187402
                     /product="Peptidase n=1 Tax=Lactobacillus reuteri TD1
                     RepID=S5NR02_LACRE"
                     /codon_start=1
                     /transl_table=11
                     /translation="MTTHTLDELITATFVATDADGKTNSYYALVLSKCKKYASKEVPT
                     MGVCFDQRGKLVLLWNPDFLRKLTDGEAIAVLKHEAMHIFFKHLARFQTKKNHERVNI
                     ATDMAINQYLRGLPAGCQLPETYNLPRGLSADAYLKALEEQNIADQKKMKASGGQAGQ
                     SGKGDKDDEGDGDGSSAGTDNHDTWDKVVDENGKIIGDTESEGVDTQSTLDRISRAVA
                     QRMKEKGDTPAWATAVVDNMDKKSKHNWKNELRVLVNSVLSTDKRRSQKHVDRRMICI
                     TDDFLFPGKKKDRKPSVLLVRDTSGSMFNPETQAAVLTEMVAISRRAEVLVCDCDVTV
                     HQVYKVRKQSDFKEYKGGGGTSFVQPFEEAKKRNVDAVIYLTDLYGEFPDPRNIGKYA
                     RNTVWVTVEKDADTRDPPFGKVVRIQDEL*"
                     /db_xref="UniRef100_S5NR02"
                     /db_xref="A0A0D1AAX8_9LACO"
                     /db_xref="lho:LOOC260_101480"
                     /db_xref="S5NR02_LACRE"
     gene            187461..187985
                     /locus_tag="PHAGE-A5--js4906-26-5_S28_scaffold_15_curated_
                     closed_complete_prodigal-single_206"
     CDS             187461..187985
                     /product="hypothetical protein"
                     /codon_start=1
                     /transl_table=11
                     /translation="MEENANEIKPVVGHCLVNGASYSLPINENTIIERCASDKKYINQ
                     RSVICEKEDNAAKIVVGLSAFFNTDERTQLFSITDPKDKQKKILIIRVNGDFAVVLFH
                     DFECVVATNASKTKYNSFVFNDKLKYETFRHGDHCTITLTKSKRFYGTIKEYFEQNGC
                     HFDIVLGELMMEML*"
     gene            187997..188701
                     /locus_tag="PHAGE-A5--js4906-26-5_S28_scaffold_15_curated_
                     closed_complete_prodigal-single_207"
     CDS             187997..188701
                     /product="hypothetical protein"
                     /codon_start=1
                     /transl_table=11
                     /translation="MLTKEQREHFDSLNARVQLEYDYEQAGFDFADIFKKVRETGENG
                     NIYMLAFNNPFGDSDDPDLQDIVDAKKLACESFNTLREVASDAADFSFDKQEYDDDFC
                     HNMSDILSSLQWTEKAIEALQPYFVIPVEIYETCGYSQGDYAYVVLFDKDVTDKKRNE
                     AVKQSIDHAFWDAPIYCRLAFGDGSDFLADSVDRYEYDKEEYAHDLAEQVKSEIPDIE
                     AFEEYLLEIMPDEPTS*"
     gene            188713..189309
                     /locus_tag="PHAGE-A5--js4906-26-5_S28_scaffold_15_curated_
                     closed_complete_prodigal-single_208"
     CDS             188713..189309
                     /product="hypothetical protein"
                     /codon_start=1
                     /transl_table=11
                     /translation="MKTITVKTLQGLKEALQSEEKNLQISFINKRIQSFPKMNIERKA
                     GVIILKLYTPKLKTLKNVPVVSPTINWLDVEEANLTKIETAAECNITNPCVCYLSCLK
                     DDDVEVTKESVLNSGFLRIVFAWQQFTKGYMHAIFEKELTPRACIPEMICSDYSNLKI
                     IDAFKDIVKQENMLTTIEILMARRVLETDIGELTFSTI*"
     gene            189320..189916
                     /locus_tag="PHAGE-A5--js4906-26-5_S28_scaffold_15_curated_
                     closed_complete_prodigal-single_209"
     CDS             189320..189916
                     /product="hypothetical protein"
                     /codon_start=1
                     /transl_table=11
                     /translation="MSKYKSRLLQSVEGKERIAFLDVFDPLVREAVDFNDFPKAMTRI
                     TALCDSCDGIKYDENIEAIDLASDGHTIKHLELLDKAPDMSLYLTVKLTGKPEDNDEL
                     LEDLKQLKKVQVRQFILILTAGEDMTWQQEKEALLYILPKITLPHIQELCSINIGSDR
                     ALFFMPREKDETDLLLEGAIKQAEDFRRTVGEDCLITL*"
     gene            189931..190374
                     /locus_tag="PHAGE-A5--js4906-26-5_S28_scaffold_15_curated_
                     closed_complete_prodigal-single_210"
     CDS             189931..190374
                     /product="hypothetical protein"
                     /codon_start=1
                     /transl_table=11
                     /translation="MLPLYGYACEVDKTYKQSWLSMYQDKKYNIVLSKTVMMGGHRRF
                     QVIQHPRCELECLKQFKTCEEGIDFICELNPYSEDVWVVKKDERFGLYIRSVGIVNMY
                     NTPSWQPVFSESFFELIEQWRGTLSSATEHYKHINDDGVGCLYTI*"
     gene            190387..190647
                     /locus_tag="PHAGE-A5--js4906-26-5_S28_scaffold_15_curated_
                     closed_complete_prodigal-single_211"
     CDS             190387..190647
                     /product="hypothetical protein"
                     /codon_start=1
                     /transl_table=11
                     /translation="MKQFHQRWAMDCTVEKGTGQWWVLTDPEGTKTLVSYDTPVVRQY
                     KDGTMVRFVENCSMTTFQHIRKWSGLRADEFRELPIVPIERG*"
     gene            190651..190839
                     /locus_tag="PHAGE-A5--js4906-26-5_S28_scaffold_15_curated_
                     closed_complete_prodigal-single_212"
     CDS             190651..190839
                     /product="hypothetical protein"
                     /codon_start=1
                     /transl_table=11
                     /translation="MPNVSKVRQLARQTLEMMQTDLTDEEKEDCIDYAWTLNDLGMSE
                     REAVIAACKEFVLKERSF*"
     gene            190841..191329
                     /locus_tag="PHAGE-A5--js4906-26-5_S28_scaffold_15_curated_
                     closed_complete_prodigal-single_213"
     CDS             190841..191329
                     /product="hypothetical protein"
                     /codon_start=1
                     /transl_table=11
                     /translation="MSYTPLSERSRKNIAKEIESVQHLITLIPQVQEVIKKYDGAEPT
                     TRTINKIRKELSKIDKYLDYSYAYSHIKVDHNDYQNEIETYHCLYSVYDVTDKLIYKE
                     ESFEEHKEYFQKYIKKFQDFLVREKLLLESLQQITEAYNAVVEEIPTVCQRLIGVRVS
                     RF*"
     gene            191343..191792
                     /locus_tag="PHAGE-A5--js4906-26-5_S28_scaffold_15_curated_
                     closed_complete_prodigal-single_214"
     CDS             191343..191792
                     /product="hypothetical protein"
                     /codon_start=1
                     /transl_table=11
                     /translation="MIKECDKKDATLAFIIQSLAEEGGVQLHGKQTDVNRIKGNIGSQ
                     LTIKTKVPITKSLIDALNEMEDTATISLTSLSETVNMFKQKQEAMENSMKKLLDIVTR
                     LTNAVDNFAAENCESLDDVKEFEETYNVKVSNTLKEEFKAIEEIRER*"
     gene            191795..191986
                     /locus_tag="PHAGE-A5--js4906-26-5_S28_scaffold_15_curated_
                     closed_complete_prodigal-single_215"
     CDS             191795..191986
                     /product="hypothetical protein"
                     /codon_start=1
                     /transl_table=11
                     /translation="MKPKEKSNETLTMARWEGTSIALHRFSIVLAVVVFFEAMTLQGT
                     YDPVSKAIQQTRLQEIRGE*"
     gene            191990..193150
                     /locus_tag="PHAGE-A5--js4906-26-5_S28_scaffold_15_curated_
                     closed_complete_prodigal-single_216"
     CDS             191990..193150
                     /product="EcoRI methylase/methyltransferase n=2 Tax
                     =Bifidobacterium longum RepID=S3DMQ4_BIFLN"
                     /codon_start=1
                     /transl_table=11
                     /translation="MSNNQKLHKAKTEKDDEFYTKIDDIENELRHYTDCFKDKTVLCN
                     CDDPFESNFFKFFALQFKNLELKKLITTSYYDSAIKKQNIDLLDEGAYSIVMDKFIGD
                     YNHDGCYDLQDVELWLQDQKKLLMQGSKKSKLRLLQQGGDFASEECVKLLDEADIVVT
                     NPPFSLWRKYVALLMEHKKQFLIIGNKNSITYKEIFPLIKENKLWMGYTAPSDFIRPK
                     DAKPKKMNGLTRWFTNLPTEKREEYLDLFEGYSPDKYPMYDNYLAINVDRVSDIPCNE
                     WFIMTVGEDRYNKLKEKYGDDCVLIDDDDVKKQYRIKVRNIVMGVPITFLDKYCPEQF
                     EIEQCCEPAINLETLRNLDNFKEYKSRQIVINDVLCQKTYHRFLIRKKLKQA*"
                     /db_xref="UniRef100_S3DMQ4"
                     /db_xref="A0A0G0GL11_9BACT"
                     /db_xref="blm:BLLJ_1040"
                     /db_xref="S3DMQ4_BIFLN"
     gene            193212..194378
                     /locus_tag="PHAGE-A5--js4906-26-5_S28_scaffold_15_curated_
                     closed_complete_prodigal-single_217"
     CDS             193212..194378
                     /product="HNH endonuclease domain protein n=1 Tax
                     =Subdoligranulum sp. CAG:314 RepID=R7K6M7_9FIRM"
                     /codon_start=1
                     /transl_table=11
                     /translation="MTMKITKTEIAVRDLVKDYKENKKTREVVGYGKKLNIRPKYQRE
                     MVYKDKQRDAVLETVLKGFPLNTFYWAKSDEDGFDWEVLDGQQRTISICQFCTNQFHM
                     EFQKGVPVFFMNLSKEDQDKILNYKFDVYQCEGTDAEKIEWFKVINIAGEKLFPQELR
                     NAVYAGEWLTRAKELFSNQTGWVYRKYKDLLSGQVIRQDYLETALSWIGAKEGKSIEE
                     YMAAHQFDEVNKEGTPEGFPLFKYVKDVFDWVDKTFPTARSYLKEAKKVEWGLLYNRF
                     GTESPDIEEINDEVNRLMMDSDVQKKSGIWEYVLSNDESALNIRTFDDNTKREVYERQ
                     NHKCPYCVREGNDKEYNIEDMEADHITPWSQGGKTTADNCQMLCKKHNRKKSDK*"
                     /db_xref="UniRef100_R7K6M7"
                     /db_xref="R7K6M7_9FIRM"
                     /db_xref="cpb:Cphamn1_1158"
     gene            194453..194722
                     /locus_tag="PHAGE-A5--js4906-26-5_S28_scaffold_15_curated_
                     closed_complete_prodigal-single_218"
     CDS             194453..194722
                     /product="hypothetical protein"
                     /codon_start=1
                     /transl_table=11
                     /translation="MIKVGDICKETVSDDKEVMYVITKIASSEVTDVHMITSDGETQC
                     LSFVDEETMNDTLEANRIISNDEDKDWLTMASVVFTDGLRTIHSI*"
     gene            194738..195412
                     /locus_tag="PHAGE-A5--js4906-26-5_S28_scaffold_15_curated_
                     closed_complete_prodigal-single_219"
     CDS             194738..195412
                     /product="hypothetical protein"
                     /codon_start=1
                     /transl_table=11
                     /translation="MGQRLIVEFKYQDKTIAGLYQHWSAYTLDAFNTLECLMGVGYRD
                     KPQNEKQALLQALEMISNIEGVAWDGYDPTEKNSDDENNGWVYIRKNFTGNDDESNDI
                     REISKSFCFAGDRSTGLAIVGKPAEDCLGLGEYSIAIRLDEQEIEFDVYNRYDNMVEY
                     VDCCGNPSKRPSRVILPEGVYVDYFKFDDMHYISSFLEKLGDGTAYFAPSVGYGDDDT
                     IFSAIG*"
     gene            195435..197744
                     /locus_tag="PHAGE-A5--js4906-26-5_S28_scaffold_15_curated_
                     closed_complete_prodigal-single_220"
     CDS             195435..197744
                     /product="RIIA protein n=1 Tax=Vibriophage phi-pp2 RepID
                     =I6XGX0_BPKV4"
                     /codon_start=1
                     /transl_table=11
                     /translation="MEVKTSNVVMESSEQLQEKQFTIATNAKAFEILTSTLYKNVPSS
                     IVRELISNGYDGHVRAGNVDKEIEVHAPFVFEPTFEVRDFGCSMDEETMMNVYTTFFS
                     STKNADNNEVGGFGLGCKLPFAYTDMFTITTYLNGKQQDYIASKNNGVPTLSKLGDAT
                     DTSEPNGVKVCVPVQEDDIDAFCGAVKYMVRYSKFKIKSNLECEAVKEYDNFGLTNFH
                     NYGQITEEDRCFKWKQIIRVGGVPYAFDKSTMEQDFMGWQDVKYFKLEKTYEGNSALL
                     HEALAECNDTEFLECNMSQLFNFNGCLDFEVGELDITASRESLQYSKKTRKALFKRLV
                     EVQTALSKRLTKMLDKWNNNVGTFQEALEKLKYFKQIQWGAFSYVVRNRPFKYRCGRH
                     ENKVNLDSCDVSLVCYGDQVLKENDLLKGLITPKLHTLNGDTKRIQHSARLTTFNPCK
                     GLKQIEVYLTNAPLKHSGISISQEEINLLGRYSACKAIISVSSRSNVKEQGEWLQKQF
                     DEICPDLYKVITVDKKDCFIPKVEKERNGKTVTVVAEDERPMTIAAKELIEQMKPISD
                     CFGQIYLFKSNSIQYQVQRVLESLVMAKDLTGIPDLTPILECVKIHGTARKMVEKYTD
                     IPVVFFEDEMENDRNGDVIFRHELFRKLKHVLQRICFFINMDSDTAKLGRAIVKYGKD
                     LNVNMDTLKVMAQYKEIAFPNLYLSEVNMDSDHVQEVWVNVCRNCLNRLDNEQRFKLL
                     AQIFLNCSFYLPNKPFRKLIASFGLTTDR*"
                     /db_xref="UniRef100_I6XGX0"
                     /db_xref="A0A060AHD6_9CAUD"
                     /db_xref="nml:Namu_2668"
                     /db_xref="I6XGX0_BPKV4"
     gene            197820..198479
                     /locus_tag="PHAGE-A5--js4906-26-5_S28_scaffold_15_curated_
                     closed_complete_prodigal-single_221"
     CDS             197820..198479
                     /product="hypothetical protein"
                     /codon_start=1
                     /transl_table=11
                     /translation="MIKYFITPKVLTMIINGKQMFVPQSHLNYDTMCNALRQGCKDEK
                     VIMELFDLKKCMLVEFPNYVEIDENGMLVLKYCHEINMEKFTKETLLQKRDGACVESF
                     FILLANMSQNKSVDTYQFLQWLKKKGYTYSHMGTILCYARVFDNMGDVLLTDKRDANA
                     IISIHPKYIEFVTVDGALREKTLVQSEASLEIEWHGNNEPVPSLENFNVFNGNDMLGC
                     I*"
     gene            198494..198886
                     /locus_tag="PHAGE-A5--js4906-26-5_S28_scaffold_15_curated_
                     closed_complete_prodigal-single_222"
     CDS             198494..198886
                     /product="hypothetical protein"
                     /codon_start=1
                     /transl_table=11
                     /translation="MDQDTIKELNELMKQGLYDDIEEIMNEQFPLYSIAYFRPFQKFV
                     IIVPGECDGVSYDDDGTAVFRMTYQEKGGFVESIYWYLSYEIKTSPLVTPKGKANLLV
                     VKQCKNFIEAVQCIQNIDIDGEKALKEI*"
     gene            198889..199200
                     /locus_tag="PHAGE-A5--js4906-26-5_S28_scaffold_15_curated_
                     closed_complete_prodigal-single_223"
     CDS             198889..199200
                     /product="hypothetical protein"
                     /codon_start=1
                     /transl_table=11
                     /translation="MTFEEAIKGLPIIIMGSCCTIGEVIAKEERGDVVCFLAEAKYHG
                     TLSLTGELNVSKKLYDENKTDYEKTDFKIIRKSVITEGNNFPEYYVVLNDIGERTIGR
                     I*"
     gene            199204..199557
                     /locus_tag="PHAGE-A5--js4906-26-5_S28_scaffold_15_curated_
                     closed_complete_prodigal-single_224"
     CDS             199204..199557
                     /product="hypothetical protein"
                     /codon_start=1
                     /transl_table=11
                     /translation="MKFSELLKHIKRLALKQSCDVWKNYTWHCDKIISNTDELKVMLA
                     DGVQYFTAVGRAINNNNRNDFLKQQAIVRISRDVFEYIDKLTENDVKLVWVSSSKLYL
                     SLEMAHCGEVILERI*"
     gene            199570..199947
                     /locus_tag="PHAGE-A5--js4906-26-5_S28_scaffold_15_curated_
                     closed_complete_prodigal-single_225"
     CDS             199570..199947
                     /product="hypothetical protein"
                     /codon_start=1
                     /transl_table=11
                     /translation="MAWSRRQICQELKRIFNGQFLDIIGSDKPLNIHVLKVQENFHEY
                     DLKSIWGKEGKDYKLWFYGKNLAGGSSITVCMVLTKKLARELQNYCIGDFAVTFMKKE
                     STEKYPFVRLELLSTGKQTLQEI*"
     gene            199950..200159
                     /locus_tag="PHAGE-A5--js4906-26-5_S28_scaffold_15_curated_
                     closed_complete_prodigal-single_226"
     CDS             199950..200159
                     /product="hypothetical protein"
                     /codon_start=1
                     /transl_table=11
                     /translation="MKNEITLKVWTLMLGLTVSFVLGIVSQGHNKLRYVKLIDEQFEV
                     MEKMQAVNNRCINQVSELMEEKNVR*"
     gene            200149..200454
                     /locus_tag="PHAGE-A5--js4906-26-5_S28_scaffold_15_curated_
                     closed_complete_prodigal-single_227"
     CDS             200149..200454
                     /product="hypothetical protein"
                     /codon_start=1
                     /transl_table=11
                     /translation="MSDKMINLFLAVITTLFLKWCWEKIQGVVINSDQEVLFPKVKIK
                     LVKRRFESRDDLISYCGAMMIKAGYGKEDVTKFLVEAKKAKDIPELLSYCYQCFYIY*"
     gene            200467..201018
                     /locus_tag="PHAGE-A5--js4906-26-5_S28_scaffold_15_curated_
                     closed_complete_prodigal-single_228"
     CDS             200467..201018
                     /product="Resolvase, N-terminal domain protein n=2 Tax
                     =Bacteroides RepID=C6YZC8_9BACE"
                     /codon_start=1
                     /transl_table=11
                     /translation="MRNVELLSKNKDMTKQIEAVNKAIEKFGHKDNETVQIDSVDNVA
                     KDDVVFIYDYSCLGKSFHAFIEAFKVLVWKKAEVHFVVENLNYWNDVQLQGSLTALTF
                     AEECERRLRSAVSKENLAEAATRGKFAGRPKGSKNKESLIITKAAEIEFWLQQGETKK
                     WIAKQLGISVGTIYNYIKSKTEA*"
                     /db_xref="UniRef100_C6YZC8"
                     /db_xref="A0A0E9E1N9_CHLTH"
                     /db_xref="pdn:HMPREF9137_1799"
                     /db_xref="C6YZC8_9BACE"
     gene            201044..202072
                     /locus_tag="PHAGE-A5--js4906-26-5_S28_scaffold_15_curated_
                     closed_complete_prodigal-single_229"
     CDS             201044..202072
                     /product="hypothetical protein"
                     /codon_start=1
                     /transl_table=11
                     /translation="MYYDGKLKELEQKIETLEDKVFGMNRSTEKNEQSFADQIKTLRQ
                     KTQKCCRQFNTAQSDAEIDKSEQVWQATISELETLLIKEYERIKEAVKNIPFGYIAES
                     VGIDPVTGYCKCIWKWSATEPTKDTEGTGYVDFNTKDVSRAEFKKIRGLMKKYGLDKF
                     CLYEISGKKEYPLCFKCGKDDLVAKESKESKSLNEVAKMFKHGWLCQDEERIMWVPKR
                     PKGLSLWNKQKGGVELNVEIEKTKNPCYVDCKTGKKFSRIWLKDVEFQEYDDYRCRTF
                     TLDELEEHFICAGNSFTVKVMKGNSFLRDDETLEHLIDEINATYEDWNAIKGRFPETI
                     CLIKMWGG*"
     gene            202075..202938
                     /locus_tag="PHAGE-A5--js4906-26-5_S28_scaffold_15_curated_
                     closed_complete_prodigal-single_230"
     CDS             202075..202938
                     /product="hypothetical protein"
                     /codon_start=1
                     /transl_table=11
                     /translation="MIEFNGTVKEFLKNYPKEERKVGETYRIITTKGSNDYQFVGSVS
                     EKNFKRIENNSTVDNEIDGAELERQYEERQLSELKRLAKKILAAEPDESHQDLISMCE
                     EVWACTKVEDLVCIANVAAVNRLMGHSVYVQNEEVYWEVKKNVGGDIDDFIDKLADAI
                     RLESVCDKKAALWSKLLDQGDADNFARFCDEWRDKCRGIMECCKQSCGFDLKKVIRLN
                     NLIHHLSNIEDGYLEYLNEIVDDYAWFGETFKTYSKNTDDFIVHNIAEEFKDLNRYLI
                     KLFVNYGELDR*"
     gene            202935..203285
                     /locus_tag="PHAGE-A5--js4906-26-5_S28_scaffold_15_curated_
                     closed_complete_prodigal-single_231"
     CDS             202935..203285
                     /product="hypothetical protein"
                     /codon_start=1
                     /transl_table=11
                     /translation="MTKKGIFKEIGISPYMVFRLKDEYDEGYYYNGFGCPYQKGHIYW
                     AVSNVVQEKTREIASFVSKYRGVMQAPSTECKQRKWIEEVLLKEYDMVYQGRTLADAI
                     DFMERQTDQERIGE*"
     gene            203282..203461
                     /locus_tag="PHAGE-A5--js4906-26-5_S28_scaffold_15_curated_
                     closed_complete_prodigal-single_232"
     CDS             203282..203461
                     /product="hypothetical protein"
                     /codon_start=1
                     /transl_table=11
                     /translation="MKTYHINIKQTVEGYYIIRADSEEDALDLAQGYLELGEHLDKET
                     VVDGEIIDVEEVGKS*"
     gene            203436..203750
                     /locus_tag="PHAGE-A5--js4906-26-5_S28_scaffold_15_curated_
                     closed_complete_prodigal-single_233"
     CDS             203436..203750
                     /product="hypothetical protein"
                     /codon_start=1
                     /transl_table=11
                     /translation="MSKRLESLEELVDFLMSSTISEIDEVGFDPGFKDGLFCISYKDI
                     SVAFDLNDKYIEHLYVSLQGNPKVQKIDINDDVDDDVSQIIIDKFNKIIVPIGEQCLE
                     GV*"
     gene            203755..204333
                     /locus_tag="PHAGE-A5--js4906-26-5_S28_scaffold_15_curated_
                     closed_complete_prodigal-single_234"
     CDS             203755..204333
                     /product="Gp71 id=3863798 bin=GWF2_Planctomycete_41_51
                     species=unknown genus=unknown taxon_order=Caudovirales
                     taxon_class=unknown phylum=unknown
                     tax=GWF2_Planctomycete_41_51 organism_group=Planctomycetes
                     organism_desc=a211"
                     /codon_start=1
                     /transl_table=11
                     /translation="MGQYFLAYVRKKNAKRGKAFKSLCGLKLMEHSYIGNKLMQGVCK
                     LIYKTPSYVVWSGDYFDCTEDQEKAEMSSNDVFVDFARLWNKSVKGLSEEFDITNKFL
                     VNHDMKVYINMRDYIDMLKCGKMIDEGWVIHPLSLLTANSNGKGGGDYWDNCLNYDQV
                     GSWNNCLLEVTDDIPKGYTDVTDDVLFDDGEE*"
                     /db_xref="gwf2_scaffold_2535_23"
                     /db_xref="86643422"
     gene            204305..204511
                     /locus_tag="PHAGE-A5--js4906-26-5_S28_scaffold_15_curated_
                     closed_complete_prodigal-single_235"
     CDS             204305..204511
                     /product="hypothetical protein"
                     /codon_start=1
                     /transl_table=11
                     /translation="MCCSTMAKSKTNFYTICVNDVETFCDNGMILGVYDYRTRRFTQI
                     VCRLKEARKVPFQEWRSSKEDLLI*"
     gene            204526..204867
                     /locus_tag="PHAGE-A5--js4906-26-5_S28_scaffold_15_curated_
                     closed_complete_prodigal-single_236"
     CDS             204526..204867
                     /product="hypothetical protein"
                     /codon_start=1
                     /transl_table=11
                     /translation="MEKELIVCDNFGKQVQIGDIIVFVETFKYRGIEKYGSALTVATV
                     MEITNRRFKLAPVYFSKDEYEALKKRGGYAVYSPSKKQYISTEKKFLEHQYNAFYIVG
                     HGDGSVVLNII*"
     gene            204880..205212
                     /locus_tag="PHAGE-A5--js4906-26-5_S28_scaffold_15_curated_
                     closed_complete_prodigal-single_237"
     CDS             204880..205212
                     /product="hypothetical protein"
                     /codon_start=1
                     /transl_table=11
                     /translation="MSMYYIDDFDEERFKQMKEWLKGRELPDGEGLFMSVLDNAPMYT
                     DQNPDDYFNIVHAQTKDPDDIGLKIVRINQNLFKSDYSFDKCELVPQGEVLYIEPINA
                     GKNTLNTI*"
     gene            205291..205626
                     /locus_tag="PHAGE-A5--js4906-26-5_S28_scaffold_15_curated_
                     closed_complete_prodigal-single_238"
     CDS             205291..205626
                     /product="hypothetical protein"
                     /codon_start=1
                     /transl_table=11
                     /translation="MTKDINELLRWKSLINMLKDKCPLTTSNGYDVYDIGLDDIGYCY
                     DDRIVRVNCTLKSRTFCEPFIVQLYINLELLTRLSRVPGELLEFHHIYRTTYKLMEKH
                     IGTHTLNNL*"
     gene            205641..206006
                     /locus_tag="PHAGE-A5--js4906-26-5_S28_scaffold_15_curated_
                     closed_complete_prodigal-single_239"
     CDS             205641..206006
                     /product="hypothetical protein"
                     /codon_start=1
                     /transl_table=11
                     /translation="MKKELVELWEKRIENINKTLRDVQFSIVEKNVCYRFSFGHVRDT
                     AKKALMNNDDPEELVLSCLCIWYRKGSVATITFDVIFKPDFVDRISTIPKENIEIVDS
                     ENDIVCQEKEIGTVVMEMV*"
     gene            206006..206368
                     /locus_tag="PHAGE-A5--js4906-26-5_S28_scaffold_15_curated_
                     closed_complete_prodigal-single_240"
     CDS             206006..206368
                     /product="hypothetical protein"
                     /codon_start=1
                     /transl_table=11
                     /translation="MKDKELEKAKQFARYIRNLEVVLEGKSVFVDGERYKFLFFGFTE
                     TELYKRNALYHNPSHYEFKSCFLRYTGEFEYFNVYVEIELLTRIRKCKKKSLQLHAKD
                     KDVILEEIPCGEVVLGGI*"
     gene            206368..206706
                     /locus_tag="PHAGE-A5--js4906-26-5_S28_scaffold_15_curated_
                     closed_complete_prodigal-single_241"
     CDS             206368..206706
                     /product="hypothetical protein"
                     /codon_start=1
                     /transl_table=11
                     /translation="MKISTDTEKFRRLQNVLVGKPILDTVVSHVSKSADVLADFNDNA
                     QYIVLNIVPKTRNSWELMSWTVYMKVELYKRPKLFPLLELAIRDDMFHSGKWIEVVLP
                     SIGETTLNKI*"
     gene            206769..207104
                     /locus_tag="PHAGE-A5--js4906-26-5_S28_scaffold_15_curated_
                     closed_complete_prodigal-single_242"
     CDS             206769..207104
                     /product="hypothetical protein"
                     /codon_start=1
                     /transl_table=11
                     /translation="MSNKQTYTTSELMFSIVENLERQIVNINAVIGVLKETAEEMKAR
                     EEDNVYGIKREQFEEIAKLIHMKNKMQNALNNIAHGEMTVKPYGTVFMGREEEITLQQ
                     YAEEALKED*"
     gene            207107..207451
                     /locus_tag="PHAGE-A5--js4906-26-5_S28_scaffold_15_curated_
                     closed_complete_prodigal-single_243"
     CDS             207107..207451
                     /product="hypothetical protein"
                     /codon_start=1
                     /transl_table=11
                     /translation="MKNWVGYKGRLKSLLLAVDEILYAQYQVHVRDFDKVIRSNIHFT
                     DQLKNKEDTVMVLIDFKSETDESLLLSQWFYIDKSLLRRYKTFTASMIDYSDDESTIK
                     EKDIGCQTLFSV*"
     gene            207477..207995
                     /locus_tag="PHAGE-A5--js4906-26-5_S28_scaffold_15_curated_
                     closed_complete_prodigal-single_244"
     CDS             207477..207995
                     /product="hypothetical protein"
                     /codon_start=1
                     /transl_table=11
                     /translation="MTKFCKCNFKKPLTEQTLDGDWVVSCHNCGKEVSAETKFDAIAE
                     WDKQYGTNVCFCCESSKVLPKNINAAESNLSVSEIEKRAKKDATEGVCIYTLSPLYLR
                     TLISNIKCYDVSNDWSFVILKNNGEKINVDTFTLCKAVEDDYGYMLSIPIDVFMQHVL
                     DDNKAEDKEEEE*"
     gene            208002..208289
                     /locus_tag="PHAGE-A5--js4906-26-5_S28_scaffold_15_curated_
                     closed_complete_prodigal-single_245"
     CDS             208002..208289
                     /product="hypothetical protein"
                     /codon_start=1
                     /transl_table=11
                     /translation="MSRIERLREDYFKDVEEDNQEQMNELSDKISEIQRRRVYQACVG
                     CLRMSDNFSNYMSYVKHFTEEAMKEISPADESYEIGSYYTKNKRPCVVDFD*"
     gene            208300..208437
                     /locus_tag="PHAGE-A5--js4906-26-5_S28_scaffold_15_curated_
                     closed_complete_prodigal-single_246"
     CDS             208300..208437
                     /product="hypothetical protein"
                     /codon_start=1
                     /transl_table=11
                     /translation="MTFLEMIQNIHNNLKSGQSAGTYIRDEQGEKRILGEDLCYSQNI
                     S*"
     gene            208889..209689
                     /locus_tag="PHAGE-A5--js4906-26-5_S28_scaffold_15_curated_
                     closed_complete_prodigal-single_247"
     CDS             208889..209689
                     /product="hypothetical protein"
                     /codon_start=1
                     /transl_table=11
                     /translation="MIEFKGSQKAFFKAYPKDKRSLNEVYRLISYNIITKQETKTCYQ
                     FIGSLGEKNFKKVETLEDVTVTETVTVNTKDTNDTKVSDVQKVDDLEFANPDDVVEEK
                     KDDVKEKTEEVTEVSEAKVEEKTEAVKEEKPKKKTITAKRKELLDAFDVLSGVIGIEI
                     DADCPVDFFALMNVISEFERGDFSTEPSTYVDMFKYFLNKYPKHAKEIQVCIDYLEEV
                     YNDIRQKKSSYDKQVYNFYSHCGLGAEKEKKEQRKSKSQSKSQRVRKR*"
     gene            209812..210012
                     /locus_tag="PHAGE-A5--js4906-26-5_S28_scaffold_15_curated_
                     closed_complete_prodigal-single_248"
     CDS             209812..210012
                     /product="hypothetical protein"
                     /codon_start=1
                     /transl_table=11
                     /translation="MDQNKRWRCYTDKPKLLWSSLAEQQGFDPFEWVMVDGYKMPCLS
                     DFFDIEPFDGDWKDSLICREEC*"
     gene            210015..210161
                     /locus_tag="PHAGE-A5--js4906-26-5_S28_scaffold_15_curated_
                     closed_complete_prodigal-single_249"
     CDS             210015..210161
                     /product="hypothetical protein"
                     /codon_start=1
                     /transl_table=11
                     /translation="MIWCFVVRVVFKDGRIEEQSFARERDACVFFGELKNREDVSSVS
                     FYIK*"
     gene            210174..210404
                     /locus_tag="PHAGE-A5--js4906-26-5_S28_scaffold_15_curated_
                     closed_complete_prodigal-single_250"
     CDS             210174..210404
                     /product="hypothetical protein"
                     /codon_start=1
                     /transl_table=11
                     /translation="MATFEEMTDEERKAVYDETYKDIDGCCYPWEEPFEAMNGVCPDC
                     GRATTNGKCVCGCCYSGCVCDTCGACPCDMSC*"
     gene            210419..210640
                     /locus_tag="PHAGE-A5--js4906-26-5_S28_scaffold_15_curated_
                     closed_complete_prodigal-single_251"
     CDS             210419..210640
                     /product="hypothetical protein"
                     /codon_start=1
                     /transl_table=11
                     /translation="MTTWLVAFKERTFLTMVEGGCIKTSLISETIKTEINNCFEPTEE
                     GIKIFKKFHEGVDGHYSIEIEVLSWSEIK*"
     gene            210652..210939
                     /locus_tag="PHAGE-A5--js4906-26-5_S28_scaffold_15_curated_
                     closed_complete_prodigal-single_252"
     CDS             210652..210939
                     /product="hypothetical protein"
                     /codon_start=1
                     /transl_table=11
                     /translation="MNIENELKHKACNIDLFTKKAVEDVAALGEYTGLLLDLSNQIQM
                     EMEMLREQNKKLKETLEFYASGQHIDSISTGSSYSIRIEDGTKAKDCLKEI*"
     gene            210942..211526
                     /locus_tag="PHAGE-A5--js4906-26-5_S28_scaffold_15_curated_
                     closed_complete_prodigal-single_253"
     CDS             210942..211526
                     /product="hypothetical protein"
                     /codon_start=1
                     /transl_table=11
                     /translation="MITFNGSQKQFFKAYPKEKRSLKETYKLINSAGEIEYKFIGGLG
                     EKCFKKFVKNDTELKEIENIKKKETKPKRKILLKWKEKWEEKYGRSFDEMWSEMVWEH
                     GFTTSNEDAYSCLKDAYDNIQDILTDEEKVCCEHILEIFKVFGKLPTEDYYDFFVKVS
                     KRIKKSKIKEKWDKACVSYVYYYWDYQNYLESSY*"
     gene            211548..211748
                     /locus_tag="PHAGE-A5--js4906-26-5_S28_scaffold_15_curated_
                     closed_complete_prodigal-single_254"
     CDS             211548..211748
                     /product="hypothetical protein"
                     /codon_start=1
                     /transl_table=11
                     /translation="MKKCKNCGGNVIDIVEKVRTIITPVGHNERPFGSVFVARCPNCR
                     SESSRYLTEEEAETKGVAEVFE*"
     gene            211760..211942
                     /locus_tag="PHAGE-A5--js4906-26-5_S28_scaffold_15_curated_
                     closed_complete_prodigal-single_255"
     CDS             211760..211942
                     /product="hypothetical protein"
                     /codon_start=1
                     /transl_table=11
                     /translation="MSNQRDIIIWKLDKDLAKARLALAKIHVIIDKIPFWNADIAEIE
                     KVLQEFFEDDEKAERK*"
     gene            211945..212256
                     /locus_tag="PHAGE-A5--js4906-26-5_S28_scaffold_15_curated_
                     closed_complete_prodigal-single_256"
     CDS             211945..212256
                     /product="hypothetical protein"
                     /codon_start=1
                     /transl_table=11
                     /translation="MNFNIGKPLDEVLKDIANIARSYDDDKKKLPLNNKFLQKVTEYI
                     ANFTKDEQWTDAKRDLLFDCLISQAACERHFYDLINEPDLAIFYYHIQCSLSTVKCNM
                     V*"
     gene            212253..212579
                     /locus_tag="PHAGE-A5--js4906-26-5_S28_scaffold_15_curated_
                     closed_complete_prodigal-single_257"
     CDS             212253..212579
                     /product="hypothetical protein"
                     /codon_start=1
                     /transl_table=11
                     /translation="MKKLLTLVFFVGILCVSNKASGGWTSIQSEMFFAGCSDECISAS
                     ETVSDLVNVHSYCECFCHEILHNSKSFYQANQFVQNALDGVEKERKRFDEMMYQCFVI
                     NQKGEF*"
     gene            212580..212681
                     /locus_tag="PHAGE-A5--js4906-26-5_S28_scaffold_15_curated_
                     closed_complete_prodigal-single_258"
     CDS             212580..212681
                     /product="hypothetical protein"
                     /codon_start=1
                     /transl_table=11
                     /translation="MTTEFKEMLMFIGKFSLASIAGGVLVSAIIWYL*"
     gene            212708..213253
                     /locus_tag="PHAGE-A5--js4906-26-5_S28_scaffold_15_curated_
                     closed_complete_prodigal-single_259"
     CDS             212708..213253
                     /product="hypothetical protein"
                     /codon_start=1
                     /transl_table=11
                     /translation="MFKIWKLKQEKQERKKVLEHREKMHNDFVKNEYQCFEMVRNRGK
                     QFSKAIDALNICFVEMCWTVYQKNESFNDIYAFIKALYNYTHTSDLVKDIVELNDKLF
                     KVESLMEKHLRETSELKTKKLKAIDISEPTELAELQEWENKREEEYNDLATLFYEIDS
                     SVTAKRSACVDEIFRILTRMK*"
     gene            213365..213529
                     /locus_tag="PHAGE-A5--js4906-26-5_S28_scaffold_15_curated_
                     closed_complete_prodigal-single_260"
     CDS             213365..213529
                     /product="Uncharacterized protein n=1 Tax=Clostridium sp.
                     CAG:302 RepID=R6MZI0_9CLOT"
                     /codon_start=1
                     /transl_table=11
                     /translation="MKLLLSVMIVITCFVTEAYAQRGCCSWHGGVSGCTISGRVICND
                     GTLSPSCTCG*"
                     /db_xref="UniRef100_R6MZI0"
                     /db_xref="R6MZI0_9CLOT"
     gene            213572..213868
                     /locus_tag="PHAGE-A5--js4906-26-5_S28_scaffold_15_curated_
                     closed_complete_prodigal-single_261"
     CDS             213572..213868
                     /product="Putative uncharacterized protein n=1 Tax
                     =Clostridium saccharolyticum (strain ATCC 35040 / DSM 2544
                     / NRCC 2533 / WM1) RepID=D9QZ45_CLOSW"
                     /codon_start=1
                     /transl_table=11
                     /translation="MFDFKGNIGVFEFWIPIVFYHFAFYVTGFLPENLFEVVVSFYII
                     GYLIASISSGVRRLHDIDFSGFWIFLGFLPVFNVALTMMWLLPSSVVKENCCIE*"
                     /db_xref="UniRef100_D9QZ45"
                     /db_xref="csh:Closa_1700"
                     /db_xref="D9QZ45_CLOSW"
     gene            213906..214100
                     /locus_tag="PHAGE-A5--js4906-26-5_S28_scaffold_15_curated_
                     closed_complete_prodigal-single_262"
     CDS             213906..214100
                     /product="hypothetical protein"
                     /codon_start=1
                     /transl_table=11
                     /translation="MSDYGAKLPIIIHIGQQFKKNGIVYEVKAQTTSSVLIKNTTTGK
                     QEWKPIESLGGNAGGCEIVG*"
     gene            214217..214582
                     /locus_tag="PHAGE-A5--js4906-26-5_S28_scaffold_15_curated_
                     closed_complete_prodigal-single_263"
     CDS             214217..214582
                     /product="hypothetical protein"
                     /codon_start=1
                     /transl_table=11
                     /translation="MAHLSFCSNLFIYFVIGFSTYKLGAETTWSIGLFYLSSVLLIIM
                     CVERELGAKREDELKRLLKKNNIDFYDEDEENINALEEAVTQLKNLRKTFKKNKEADK
                     VKDDKDEVTSVSEETKQSE*"
     gene            214667..214957
                     /locus_tag="PHAGE-A5--js4906-26-5_S28_scaffold_15_curated_
                     closed_complete_prodigal-single_264"
     CDS             214667..214957
                     /product="hypothetical protein"
                     /codon_start=1
                     /transl_table=11
                     /translation="MFDMSIYSWLKAMTLKAGHLLNKDNVRFTGWTTASSTLYFRLYY
                     QYGNFLSYDYILADPLIQQLSIEQILSDGIVFKYEDNFLTIEEIGNEAFNKI*"
     gene            214975..215274
                     /locus_tag="PHAGE-A5--js4906-26-5_S28_scaffold_15_curated_
                     closed_complete_prodigal-single_265"
     CDS             214975..215274
                     /product="hypothetical protein"
                     /codon_start=1
                     /transl_table=11
                     /translation="MRIGDDKILDILNEKAADIIIEGCKVHFTKLIQFNLNQWYTVFN
                     YKRGKGCCEESDIIYIDHAIMDTDVDVLERGATTFKFKNNYLTISNIGKETLNNI*"
     gene            complement(215439..216089)
                     /locus_tag="PHAGE-A5--js4906-26-5_S28_scaffold_15_curated_
                     closed_complete_prodigal-single_266"
     CDS             complement(215439..216089)
                     /product="hypothetical protein"
                     /codon_start=1
                     /transl_table=11
                     /translation="MGSYKVSIEPEFKDIISTLPTDKQMEIMKGIIYYPDYVVEDCKA
                     WTIIKYMLDKQNKKYKDRSDKARAAVTKRWADYKALKLGKATTVTEVTETPSTIENKD
                     ATATIKEEPAHIPDGDDEVIVTIPKPVLTKTKEQVIDEWNKIEYAGDRLLEESRDILQ
                     IETFIKKIDRWSELHKAYPLIEYGIWPDVNLTKGNLMYLLASLQEGINVPVRKIDS*"
     gene            216360..216689
                     /locus_tag="PHAGE-A5--js4906-26-5_S28_scaffold_15_curated_
                     closed_complete_prodigal-single_267"
     CDS             216360..216689
                     /product="hypothetical protein"
                     /codon_start=1
                     /transl_table=11
                     /translation="MPICYVCESSLALPKGVSTEECNLSIDETIQKAEEVAVTGEYVY
                     TMSPFFLQSLVLFADQKGVLNRWYFILLHDNGSKEDKTDKREDLFAMMTSPLDRLFMV
                     PFNEDSE*"
     gene            216926..217297
                     /locus_tag="PHAGE-A5--js4906-26-5_S28_scaffold_15_curated_
                     closed_complete_prodigal-single_268"
     CDS             216926..217297
                     /product="hypothetical protein"
                     /codon_start=1
                     /transl_table=11
                     /translation="MIEKIDKDDLIKLKKIIHKLKGVSFSRNIQLDDGRTVLCKAIMT
                     GKLMKLKGLETIYTQNNILFIADCDVIVNDVTKHRHQGFEMFIQRDLFNLKDVDKADF
                     KLNDKFRVILKDLSEETLDNI*"
     gene            217308..217766
                     /locus_tag="PHAGE-A5--js4906-26-5_S28_scaffold_15_curated_
                     closed_complete_prodigal-single_269"
     CDS             217308..217766
                     /product="hypothetical protein"
                     /codon_start=1
                     /transl_table=11
                     /translation="MIDRNDGLYIQQTKKLCNVKSTKSRAVGCKGFILNRFDRRRLNK
                     LIAIFGNRFFCLKIDYFGRFYTFEFNLQRCERVSYFECGSGYFENNSEYEVVFSCTDR
                     RNRSFIVHESLWNDLLKFRNDCIDFTIEEYCDDLLYVKTLDLGCCTLNEI*"
     gene            217775..218119
                     /locus_tag="PHAGE-A5--js4906-26-5_S28_scaffold_15_curated_
                     closed_complete_prodigal-single_270"
     CDS             217775..218119
                     /product="hypothetical protein"
                     /codon_start=1
                     /transl_table=11
                     /translation="MCDKKLLIDNIAILSDWLKGRKVPVLGGSFTTLQETDLDLDLET
                     HDGLILLDYGFTFLQQEYGCCSVAISKKVLESLNKVDKSLFRLYVNEDDIRRYFLRFD
                     IANVNEEYLEGL*"
     gene            218121..218471
                     /locus_tag="PHAGE-A5--js4906-26-5_S28_scaffold_15_curated_
                     closed_complete_prodigal-single_271"
     CDS             218121..218471
                     /product="hypothetical protein"
                     /codon_start=1
                     /transl_table=11
                     /translation="MIEDVTDVKCLQKLTAIVETLKDTVVVSDTLRGVTMCPNKYVIL
                     DQAGSATYWTNIYFYEIPVYVKMTDDDKEVIRVSSFYMKKDDVDNYRKGDPLGVNDNV
                     IYLKDLGIAVLDEL*"
     gene            complement(218473..218829)
                     /locus_tag="PHAGE-A5--js4906-26-5_S28_scaffold_15_curated_
                     closed_complete_prodigal-single_272"
     CDS             complement(218473..218829)
                     /product="hypothetical protein"
                     /codon_start=1
                     /transl_table=11
                     /translation="MLHPTQTDILLTDLLKGIPFHFYFHILNSYVTYKFYIESAILRQ
                     YDKYISNKIPNFQPVQVTCQNEKLQYRTLIIYISDHIVQRLDTIKANEIIVTDDPDDV
                     TKIVEKEAGHLCLENI*"
     gene            218969..219358
                     /locus_tag="PHAGE-A5--js4906-26-5_S28_scaffold_15_curated_
                     closed_complete_prodigal-single_273"
     CDS             218969..219358
                     /product="hypothetical protein"
                     /codon_start=1
                     /transl_table=11
                     /translation="MVSDALRIKQNLGILKDWLYNQYITVCNPFTNQQECVRHIKLSD
                     DIDDIIVMFLGDSKSYVELMCTGITNIYTFNDEVFIRLVIQKILLEKLNAFSTDCFRI
                     KSNEKTFYNHIIYFDLKECNLASLDSI*"
     gene            219368..219817
                     /locus_tag="PHAGE-A5--js4906-26-5_S28_scaffold_15_curated_
                     closed_complete_prodigal-single_274"
     CDS             219368..219817
                     /product="hypothetical protein"
                     /codon_start=1
                     /transl_table=11
                     /translation="MKSKIGGKFFKKLSEQSTGKDKWLDKWLSSTIFLGNRYDRRRLK
                     FLISFLFDNSTNRPIIYDPVDKEELIPERLLIVSFDASSETFYFNIKYKNHDANDRCC
                     NLVVSKELWDELIHLENKFFDLCFDIDKNYIVHVVKQHVGQACLSSI*"
     gene            219885..220217
                     /locus_tag="PHAGE-A5--js4906-26-5_S28_scaffold_15_curated_
                     closed_complete_prodigal-single_275"
     CDS             219885..220217
                     /product="hypothetical protein"
                     /codon_start=1
                     /transl_table=11
                     /translation="MKLTNKQLQVFADKLSKHLSECKENWISENEFIKYEADENFNFI
                     DVVNGNYRLMTTCRVQYTSEISYCVLGIDDFDVLYKYRNKLNQLDIYITDGIIKVRAI
                     GQITLNNL*"
     gene            220269..220592
                     /locus_tag="PHAGE-A5--js4906-26-5_S28_scaffold_15_curated_
                     closed_complete_prodigal-single_276"
     CDS             220269..220592
                     /product="hypothetical protein"
                     /codon_start=1
                     /transl_table=11
                     /translation="VDINRERFVQLIQKVHDQTVDFDKGSVLCVIKDLAREPIYCVSI
                     NDELYYRIVVKVKTIPLGSMLSKTIYIKDNLFKSIYDIEKTSFKMNGDFIELENIGQI
                     VLEEI*"
     gene            220693..221034
                     /locus_tag="PHAGE-A5--js4906-26-5_S28_scaffold_15_curated_
                     closed_complete_prodigal-single_277"
     CDS             220693..221034
                     /product="hypothetical protein"
                     /codon_start=1
                     /transl_table=11
                     /translation="MRGRFYIIERRHQNDDTDIITLNRCKGNIITQSEEEFFNYIKDY
                     RFKEYTKYAIKFTDCFNIALYLNKVMNILSRYRLIDCIVSISEVDERHYFNIEFQVLN
                     KHIGTFALESI*"
     gene            221059..221343
                     /locus_tag="PHAGE-A5--js4906-26-5_S28_scaffold_15_curated_
                     closed_complete_prodigal-single_278"
     CDS             221059..221343
                     /product="hypothetical protein"
                     /codon_start=1
                     /transl_table=11
                     /translation="MPTLIVANKVIKDVSIVNKQRNRITLRMLTKDSNYFKHDIKNAN
                     KDDPVMYEAFKRSCACTLFVNTESFSNCVAVNIRKSRLTGYRIVTFERLS*"
     gene            221357..221671
                     /locus_tag="PHAGE-A5--js4906-26-5_S28_scaffold_15_curated_
                     closed_complete_prodigal-single_279"
     CDS             221357..221671
                     /product="hypothetical protein"
                     /codon_start=1
                     /transl_table=11
                     /translation="MKMTIRQRKILADKISEHLVTIKESDSNKFVYLKGKSLIDIVDG
                     RYTLWTTCLGTFKQPVFCDLYIDDIDLLLKYQNKLNELDIYVDKDFIKVRNIGEMTFN
                     KI*"
     gene            complement(221681..222034)
                     /locus_tag="PHAGE-A5--js4906-26-5_S28_scaffold_15_curated_
                     closed_complete_prodigal-single_280"
     CDS             complement(221681..222034)
                     /product="hypothetical protein"
                     /codon_start=1
                     /transl_table=11
                     /translation="MQNQDVDVILTSLLKNMSYAINLLNRDQRFYITDVTTKIKEKEL
                     FYQDDNLQPVQLETFSYMGNDVIFAQDTAYINKRLLSKIDTVKKEDVELILNKDLNAI
                     EISEKEIGSICLNEV*"
     gene            222174..222521
                     /locus_tag="PHAGE-A5--js4906-26-5_S28_scaffold_15_curated_
                     closed_complete_prodigal-single_281"
     CDS             222174..222521
                     /product="hypothetical protein"
                     /codon_start=1
                     /transl_table=11
                     /translation="MVEFMKLSKIDRINFAEELAKHIATINERVLSTSSVVAYKSGKA
                     MIVKKGDMYALWTVCHPQYEALDSYVKTCVLWLKDFDLLWDYRNELKQLDLYIENDWI
                     KVRHIGEFVMNRI*"
     gene            222530..222886
                     /locus_tag="PHAGE-A5--js4906-26-5_S28_scaffold_15_curated_
                     closed_complete_prodigal-single_282"
     CDS             222530..222886
                     /product="hypothetical protein"
                     /codon_start=1
                     /transl_table=11
                     /translation="MRKFKMYHKLDKKQIFQLKKRLQNREYIGVDNNKYRFPYIRNFV
                     VFDSAEVWEYEDGEVWYHFDIKSECIKNKKLDWHLFCIPENDVEEFLNSHCKFHIDTE
                     SSIILDTVGQTVLENI*"
     gene            222889..223221
                     /locus_tag="PHAGE-A5--js4906-26-5_S28_scaffold_15_curated_
                     closed_complete_prodigal-single_283"
     CDS             222889..223221
                     /product="hypothetical protein"
                     /codon_start=1
                     /transl_table=11
                     /translation="MIFSDKQRIVLANLFDGLTFNDGEYSYIVISSNYKDINAICSEV
                     DFNNVKYYVIEVISQERYQYLTRRKHIGLFVKEDYLQCILDNKCKVYIDGFVVCIHDV
                     GNFCLDEV*"
     gene            223224..223694
                     /locus_tag="PHAGE-A5--js4906-26-5_S28_scaffold_15_curated_
                     closed_complete_prodigal-single_284"
     CDS             223224..223694
                     /product="hypothetical protein"
                     /codon_start=1
                     /transl_table=11
                     /translation="MGDKIRFKMIKNPKIKKHRICGKFFKKLSEQPPTHGEWLCSTIF
                     FGNRYDRRRFKFLLSLLFDDIQGKPILYSSGDSRVLTPEKVTDISYNTVDKQYYFIVK
                     CTCFHYVAVVISKELWHELIHLKNKYCDLKFETDLIGNEHLVKQQIGASCLNGI*"
     gene            223684..224070
                     /locus_tag="PHAGE-A5--js4906-26-5_S28_scaffold_15_curated_
                     closed_complete_prodigal-single_285"
     CDS             223684..224070
                     /product="hypothetical protein"
                     /codon_start=1
                     /transl_table=11
                     /translation="MVYKKRVQKLFDLKPVNNPFWVFYKGFVLNRYERRRLNKIIRFV
                     KTNDTFKDFGILKVENICYKRDYQLVEIRVLCLEYDYISVAVKKDLWENLLKFDINYL
                     TVSHPLDFYYIVNVDKTVGEVTLNNF*"
     gene            224111..224506
                     /locus_tag="PHAGE-A5--js4906-26-5_S28_scaffold_15_curated_
                     closed_complete_prodigal-single_286"
     CDS             224111..224506
                     /product="hypothetical protein"
                     /codon_start=1
                     /transl_table=11
                     /translation="MRKRFKKIADTYQFVTGFILNRYDRRRCNKIRKTFIGREIEAYN
                     VGNEQSDVLTINDVSLWEYKRNLNRYLFIFKLSNGFSTPVFLDGTLYDNLNQVDNKQL
                     GMKCVIYNSDRFEQYIVLNDIGNACLKTF*"
     gene            224600..224953
                     /locus_tag="PHAGE-A5--js4906-26-5_S28_scaffold_15_curated_
                     closed_complete_prodigal-single_287"
     CDS             224600..224953
                     /product="hypothetical protein"
                     /codon_start=1
                     /transl_table=11
                     /translation="MNADAIVKKVVDWFVGQTVSVNKPNSNITLTFHIDEFIPSETLE
                     LSDGIYLRFNTKTRNDNEVILCSILMIDKRFFDAIESTDTKFFRYSSKFLNYSAGYIF
                     FFEFADLNNECLENI*"
     gene            224965..225330
                     /locus_tag="PHAGE-A5--js4906-26-5_S28_scaffold_15_curated_
                     closed_complete_prodigal-single_288"
     CDS             224965..225330
                     /product="hypothetical protein"
                     /codon_start=1
                     /transl_table=11
                     /translation="MKFEHTDKNIIEKCEAILLRVVNINDIYYSNDRFSAGIISTMSD
                     PPYRKKAKGIYVFVDAIRYSTNKNDAVLCVYICNELLELDKKDISKKQFKIENTQINS
                     LNYLHVCEIGIGESVLEQM*"
     gene            225384..225692
                     /locus_tag="PHAGE-A5--js4906-26-5_S28_scaffold_15_curated_
                     closed_complete_prodigal-single_289"
     CDS             225384..225692
                     /product="hypothetical protein"
                     /codon_start=1
                     /transl_table=11
                     /translation="MTNFVAFNGKTLKVICKELGLNYTTVTQRRMKDPGKPLEAYLYP
                     ARKNKGGNCCADYFTNEGKSVYQLFKNNKSQYSKMLYLMGKKKLSFDEAYEIVMKENK
                     *"
     gene            225692..226030
                     /locus_tag="PHAGE-A5--js4906-26-5_S28_scaffold_15_curated_
                     closed_complete_prodigal-single_290"
     CDS             225692..226030
                     /product="hypothetical protein"
                     /codon_start=1
                     /transl_table=11
                     /translation="MPYTSYIYEELKVTKAFEFKEALKGTKFLFKNNTYTIVDIGTCL
                     YSLHGSEPWSLKVKAVTDTNGISMTREFSFYIDESLIDNNLDYKNMMFGIVNDEIVAS
                     SVGQEVLNQI*"
     gene            complement(226115..226984)
                     /locus_tag="PHAGE-A5--js4906-26-5_S28_scaffold_15_curated_
                     closed_complete_prodigal-single_291"
     CDS             complement(226115..226984)
                     /product="Ankyrin n=1 Tax=Flavobacterium johnsoniae 
                     (strain ATCC 17061 / DSM 2064 / UW101) RepID=A5FLJ0_FLAJ1"
                     /codon_start=1
                     /transl_table=11
                     /translation="MNDENLKLESFKRSVKYKLKEMVIKMIEEDETDDTKIKLFSNDF
                     ETIKQLLEDNPQVDVNMTDQFGETPLFRAIYLDNLEVAQLLYEHGADLNFKNKSGETI
                     LYITCLGYGDIETINWLLEHGADANITNINGMTTADVLLSEGAYEYAYDIIETLIKHN
                     AEIKDPNRLLTGSCILNKLELAQKAIELGADIDNTDWEGDTPLIFACRQDSIDIIKML
                     LENGADVNARSSTGMTALMNATLHNDFDTVKLLVEKGADVDAVSDENKTALSFAFDDE
                     IREYLKQHQIDKQ*"
                     /db_xref="UniRef100_A5FLJ0"
                     /db_xref="fjo:Fjoh_0898"
                     /db_xref="A0A085ZSV2_9FLAO"
                     /db_xref="A5FLJ0_FLAJ1"
     gene            complement(227002..227499)
                     /locus_tag="PHAGE-A5--js4906-26-5_S28_scaffold_15_curated_
                     closed_complete_prodigal-single_292"
     CDS             complement(227002..227499)
                     /product="hypothetical protein"
                     /codon_start=1
                     /transl_table=11
                     /translation="MLNKETLIEDFKKVINNKLTQLVEREYATVETMTVDEIKAFEEQ
                     HPKSLGIDSRIAFAICFENKAFDVADLILDHYKVYFDNERMNKVLQMITKNFVDSLDS
                     HTTQEDIDDEKDKINYLLRHGADLYSQENIWSSPYSLLKKVNMLDIVEPKYLKTLSPK
                     VASFY*"
     gene            227606..227941
                     /locus_tag="PHAGE-A5--js4906-26-5_S28_scaffold_15_curated_
                     closed_complete_prodigal-single_293"
     CDS             227606..227941
                     /product="hypothetical protein"
                     /codon_start=1
                     /transl_table=11
                     /translation="MITFDKLTKEQLYKFIDVFDELILKEYGWCRAYDKESFLEDLLE
                     TIQKVDNVYCFYVDVKRKGGKKRNSMFFYFDKLFFESKNSFHKMKLKRVDETTFMLED
                     VGCELLNNI*"
     gene            227956..228324
                     /locus_tag="PHAGE-A5--js4906-26-5_S28_scaffold_15_curated_
                     closed_complete_prodigal-single_294"
     CDS             227956..228324
                     /product="hypothetical protein"
                     /codon_start=1
                     /transl_table=11
                     /translation="MQLQVGIGLDSVVKKSQELVEQSSPLYIDDNGVKRLVLGVHTRI
                     DSGLIFDDDYYYIDVATKIVDEDYFQTKATIRVAVDKKVIDAIKDVKQYKAKFVNRNV
                     SICNNVLEIVELGERVLQRI*"
     gene            228330..228722
                     /locus_tag="PHAGE-A5--js4906-26-5_S28_scaffold_15_curated_
                     closed_complete_prodigal-single_295"
     CDS             228330..228722
                     /product="hypothetical protein"
                     /codon_start=1
                     /transl_table=11
                     /translation="MLMKLPKNSQVMKNARNLFKAAKGLQVEVPENKAFVITEMVDST
                     IVYKMDANGCEYLGFSVKSLYFYLGILNGEHPIIINTIWCLRSWIEKTSDFKKENLEF
                     FQFDGTGNLYGKLIIQDKSIGQMLLNNV*"
     gene            228783..231038
                     /locus_tag="PHAGE-A5--js4906-26-5_S28_scaffold_15_curated_
                     closed_complete_prodigal-single_296"
     CDS             228783..231038
                     /product="phosphatase n=1 Tax=Bacillus pumilus RepID
                     =UPI0002EAB044"
                     /codon_start=1
                     /transl_table=11
                     /translation="MKYLILLRGLPGSGKSYWIKENKLEDYTISSDNVRLLFATPSIP
                     FQACYKDRGISQKNDKEVWDLIHSLVERRLMEGMTTIVDATHLTVKSINYYKSFCASN
                     NVRCIVLDFNVSLESAINNDLLRKGTCRYVGCQIIKIMNDKKEDVPKWVDYTTDKEHV
                     VKLFNDCIDAVDYNEKYDSVVIFGDLHGCYEPLKQWFDKHPVNDKTKYIFCGDYEDRG
                     IQHKELFDFLLEHRKDFNFKFLKGNHSCRLLQIAERDKDSIRYPEYYNTFEQMKDFDP
                     IELKKFVRDQDDMVYFTFRNKNFCVSHGGISCLPTLKLNSSEYIKGHGTYQMSNDVDN
                     DFMFNSSIEGDNIYQVHGHRNVTNSDIQVCDRCFNLEGGVEFGGELRILQIDSEGKCI
                     LDSIRNTVFKELTEGSKIVNEFKYSSLIRKSQNPNGISSYNFNRDAFFDKKWNSLTCT
                     ARGLFVYDDTDKVAARSFNKFFNLNETSTSKLDYIVKNWCGVTNVYKKENGYLGIISV
                     DVRDNSFILASKSRTDKEFATNISRIFNEKLSEEQQDSLKKWLLKDVDKHQGNAYSLV
                     VEVIDPINDPHFVQYDKDDIVVLDAFVNDFNEKTVSYDELISLHDLTGLTIKEKICET
                     CDLKTTIHELCNTKDHIEGFVLEGHDYNGKTVRVKIKTKWYLMWKKFRSTGDFDERFD
                     IKDFLTVEQQEYAKQIYSRTKQLIDLRNGDNSINVNDKIDNYVMFIYRDLIGDSRINI
                     PKIIQSVENVK*"
                     /db_xref="UniRef100_UPI0002EAB044"
                     /db_xref="I4VDY4_9BACI"
                     /db_xref="bpum:BW16_09245"
                     /db_xref="UPI0002EAB044"
     gene            231146..231343
                     /locus_tag="PHAGE-A5--js4906-26-5_S28_scaffold_15_curated_
                     closed_complete_prodigal-single_297"
     CDS             231146..231343
                     /product="hypothetical protein"
                     /codon_start=1
                     /transl_table=11
                     /translation="MISIFCMFVGFLLNAFGFNAIENTTAILLAFLSELTFEIASLAI
                     YAIIKGDFEMNKPDGFFEPIY*"
     gene            231355..231882
                     /locus_tag="PHAGE-A5--js4906-26-5_S28_scaffold_15_curated_
                     closed_complete_prodigal-single_298"
     CDS             231355..231882
                     /product="hypothetical protein"
                     /codon_start=1
                     /transl_table=11
                     /translation="MYTNLLRLHLIQQIILMSAVNDTEYFSKLLKDYNEEYLLLFYRK
                     LQNIAVEEYRKDFLIKFLKESISSDKIDTMVLEDLMDAYILDLSKKEQPEIKRDNQCQ
                     CFTCRNKDNIDALIAYYTGCYDTLKEVIELTEECQYGNKLNKDLAFKSLLAKLNYERD
                     CNGVLLEEVELKKKG*"
     gene            231890..233185
                     /locus_tag="PHAGE-A5--js4906-26-5_S28_scaffold_15_curated_
                     closed_complete_prodigal-single_299"
     CDS             231890..233185
                     /product="M16 family peptidase (EC:3.4.24.-)"
                     /codon_start=1
                     /transl_table=11
                     /translation="MVDKVCKLSSGATFLYNQQEDDLASFAILFDVGSIDEQENEKKG
                     IAHCLEHMMFKGTKTKTSAEFLDLMDKLGVESNAFTSFDVTCYHGTFHNDDTNDVINL
                     FGEMITEPRFDSKDLELEKGVIHQEIIMGENDPQSRAQQYGLENIFKDTPFARPVIGY
                     WKDVNSITPDDLRSFMYNHYTPSNCIIAYSGKTSFNDVRKIVEDFTKKLSNNTVRFER
                     KDVKVNLGAETVIIEDKETKQNTIMIGGALYNSNTVDGVACILAKAVLSGGLASRLVK
                     RIREELGLCYYIGITNVPSMKDFVCPLIVCITDKDTKMVEMEIKKVIAKAIKEGFEDE
                     EIKTVKKHGELVCIKSNIDRDDYAVTMCTNYQGTGKLPSQLLKTKVSRFKKASKKSVN
                     EAVDKLFCETISVHVVKPIKKQNAFKRFFKLVFDRLNEE*"
                     /db_xref="cad:Curi_c15480"
                     /db_xref="K0B0G3_CLOA9"
                     /db_xref="UniRef100_K0B0G3"
                     /db_xref="3.4.24.-"
     gene            233435..233830
                     /locus_tag="PHAGE-A5--js4906-26-5_S28_scaffold_15_curated_
                     closed_complete_prodigal-single_300"
     CDS             233435..233830
                     /product="hypothetical protein"
                     /codon_start=1
                     /transl_table=11
                     /translation="MLDIESKVLRYATAQIDDSVTYTDFEFTKEQKQILNELKTCSES
                     EKENLVDKFNASLEVESLKRAYMERLTKTYIEQLKKCLEMPIDLDSKEMVEFVKEERN
                     LRLTDSSKKFDSELILERYKNFFNKDFLS*"
     gene            233845..234264
                     /locus_tag="PHAGE-A5--js4906-26-5_S28_scaffold_15_curated_
                     closed_complete_prodigal-single_301"
     CDS             233845..234264
                     /product="hypothetical protein"
                     /codon_start=1
                     /transl_table=11
                     /translation="MFNDKTTCSEFNSYTKELMIQLLASNDNKHFETEDDLKKAYFNF
                     RDGLETKSILLQLCNDEKLILDTLIKYNKDFELKESFDIRAEIDMLTLCRTKPLYTTT
                     LEDLEKFIKTLENNLGKNREQIFQEIKEMIKSENTDE*"
     gene            234257..235138
                     /locus_tag="PHAGE-A5--js4906-26-5_S28_scaffold_15_curated_
                     closed_complete_prodigal-single_302"
     CDS             234257..235138
                     /product="hypothetical protein"
                     /codon_start=1
                     /transl_table=11
                     /translation="MNNILNLNRFKRRWSTSNYKRMLCLEESFYKDYAAASTFYVANL
                     KQLDNANYFNVNNQNILNNLVSFQSIVVQINNKQPTLSFNFNKNIKSISGNFNQIMFP
                     GLITIPLFYYCNKVPGTIEEGINLIKQVIKENELVSVSILHEYFHFLFENGLSTEEFK
                     MLNNKTKESEFNSYTKELMIQLLSLNNDRPFKTEEELKKAYCDFKDRLETKKNLLQVC
                     SDEELIMNTLIQYNKDYELKESSEIRWEIDRINLQSEPLYTTTIEELEHFKKELEKNL
                     NKPIKQIIQSMLDMANK*"
     gene            235304..235870
                     /locus_tag="PHAGE-A5--js4906-26-5_S28_scaffold_15_curated_
                     closed_complete_prodigal-single_303"
     CDS             235304..235870
                     /product="hypothetical protein"
                     /codon_start=1
                     /transl_table=11
                     /translation="MVKIKKERERKKMKSILSEIPALRIFYKASCIDKGFMYASDSEV
                     LGKAKDSFTFWKKVEDPEGLYISNKDENSSVVKLGDLETIEACPFYNKELIQKARKTL
                     VDVWFENAKKAYEEKLATIKSEKKKKMLAIPVIETYMEKVFTMTDYDVFFNLELNDYF
                     VFEQKESLIDSENEGREILLKVEQNENN*"
     gene            235905..236384
                     /locus_tag="PHAGE-A5--js4906-26-5_S28_scaffold_15_curated_
                     closed_complete_prodigal-single_304"
     CDS             235905..236384
                     /product="hypothetical protein"
                     /codon_start=1
                     /transl_table=11
                     /translation="MVKMIKPEDLKPIDNIIASTYWSDGDILKQDYSTCFHYIADNSF
                     KYTRCSDKTDFNNLDEFFSKVLQAVLSGTKFIISGQYHFGYDCYLFRKGHPLNENIGK
                     HYFMAAIGYKKINGLLEYYSNKVYPNIVVTPYDDGRLPYFKTLVRKAEFGETILNKI*"
     gene            236776..236867
                     /locus_tag="PHAGE-A5--js4906-26-5_S28_scaffold_15_curated_
                     closed_complete_prodigal-single_trna_1"
     tRNA            236776..236867
                     /product="hypothetical protein"
     gene            236895..236988
                     /locus_tag="PHAGE-A5--js4906-26-5_S28_scaffold_15_curated_
                     closed_complete_prodigal-single_trna_2"
     tRNA            236895..236988
                     /product="hypothetical protein"
     gene            237021..237851
                     /locus_tag="PHAGE-A5--js4906-26-5_S28_scaffold_15_curated_
                     closed_complete_prodigal-single_305"
     CDS             237021..237851
                     /product="Modification methylase DpnIIA {ECO:0000313|EMBL
                     :EFM40571.1}; EC=2.1.1.72 {ECO:0000313|EMBL:EFM40571.1};; 
                     TaxID=871562 species="Bacteria; Actinobacteria;
                     Bifidobacteriales; Bifidobacteriaceae; Bifidobacterium.;"
                     source="Bifidobacterium dentium ATCC 27679.;""
                     /codon_start=1
                     /transl_table=11
                     /translation="MQYLTKPFVKWVGGKKQLLEKLGSCMPKDYNRYYEPFIGGGALL
                     FNVQPKDAVINDTNSQLINVYNQLKTNIEDVIKTVNTLDSKMCNEDYYLEIRDRYNSK
                     IKSKELDAECASLMIWVNKHCFNGLYRVNSKGLFNVPYNNKVNGVSIDECNLRNISNY
                     LNLNKVDIREGDFEAACSDVKKGDLVYFDSPYVPVSKTANFTNYTKDGFSLNDHKRLA
                     KLFCTLDSLGAYIMLSNNDVPLVHELYSQFNVTSVDARRAVNRDATKRKGKEVIVTNF
                     *"
                     /db_xref="E0QA94_9BIFI"
                     /db_xref="UniRef100_UPI0003B30C12"
                     /db_xref="med:MELS_0974"
                     /db_xref="UPI0003B30C12"
                     /db_xref="2.1.1.72"
     gene            237865..237951
                     /locus_tag="PHAGE-A5--js4906-26-5_S28_scaffold_15_curated_
                     closed_complete_prodigal-single_trna_3"
     tRNA            237865..237951
                     /product="hypothetical protein"
     gene            239258..239333
                     /locus_tag="PHAGE-A5--js4906-26-5_S28_scaffold_15_curated_
                     closed_complete_prodigal-single_trna_4"
     tRNA            239258..239333
                     /product="hypothetical protein"
     gene            239535..239621
                     /locus_tag="PHAGE-A5--js4906-26-5_S28_scaffold_15_curated_
                     closed_complete_prodigal-single_trna_5"
     tRNA            239535..239621
                     /product="hypothetical protein"
     gene            239625..239718
                     /locus_tag="PHAGE-A5--js4906-26-5_S28_scaffold_15_curated_
                     closed_complete_prodigal-single_trna_6"
     tRNA            239625..239718
                     /product="Pseudo"
     gene            239891..239984
                     /locus_tag="PHAGE-A5--js4906-26-5_S28_scaffold_15_curated_
                     closed_complete_prodigal-single_trna_1"
     tRNA            239891..239984
                     /product="hypothetical protein"
     gene            240010..240083
                     /locus_tag="PHAGE-A5--js4906-26-5_S28_scaffold_15_curated_
                     closed_complete_prodigal-single_trna_1"
     tRNA            240010..240083
                     /product="hypothetical protein"
     gene            240100..240176
                     /locus_tag="PHAGE-A5--js4906-26-5_S28_scaffold_15_curated_
                     closed_complete_prodigal-single_trna_2"
     tRNA            240100..240176
                     /product="Pseudo"
     gene            241164..241238
                     /locus_tag="PHAGE-A5--js4906-26-5_S28_scaffold_15_curated_
                     closed_complete_prodigal-single_trna_3"
     tRNA            241164..241238
                     /product="Pseudo"
     gene            241653..242000
                     /locus_tag="PHAGE-A5--js4906-26-5_S28_scaffold_15_curated_
                     closed_complete_prodigal-single_306"
     CDS             241653..242000
                     /product="hypothetical protein"
                     /codon_start=1
                     /transl_table=11
                     /translation="MIVKKITERTVYPSSYESLSLPEKSDIDSFIKQSIKVAYKAGKT
                     FRVGDYVGRKAFPDWSNTPLDPIYQYHKRIGTTDPTKQAGIDVGHLFKNAMDESPFCF
                     EIHKGHVNYYTPV*"
     gene            242084..242170
                     /locus_tag="PHAGE-A5--js4906-26-5_S28_scaffold_15_curated_
                     closed_complete_prodigal-single_trna_4"
     tRNA            242084..242170
                     /product="Pseudo"
     gene            243265..243341
                     /locus_tag="PHAGE-A5--js4906-26-5_S28_scaffold_15_curated_
                     closed_complete_prodigal-single_trna_5"
     tRNA            243265..243341
                     /product="Pseudo"
     gene            243643..243716
                     /locus_tag="PHAGE-A5--js4906-26-5_S28_scaffold_15_curated_
                     closed_complete_prodigal-single_trna_1"
     tRNA            243643..243716
                     /product="Pseudo"
     gene            243790..244041
                     /locus_tag="PHAGE-A5--js4906-26-5_S28_scaffold_15_curated_
                     closed_complete_prodigal-single_307"
     CDS             243790..244041
                     /product="hypothetical protein"
                     /codon_start=1
                     /transl_table=11
                     /translation="MRKKKIVKKRDLIAKDLMTNKYRQRIVPNKKKKLKKFDWKKQKG
                     DNRIIDMVDDSVIAFFIYLNPRFKNVLNAFCFSFLFLIK*"
     gene            complement(244070..245362)
                     /locus_tag="PHAGE-A5--js4906-26-5_S28_scaffold_15_curated_
                     closed_complete_prodigal-single_308"
     CDS             complement(244070..245362)
                     /product="hypothetical protein"
                     /codon_start=1
                     /transl_table=11
                     /translation="MSSYTVKQTTVNQLPQTLQNKQNVGDYSTNDNVDNKLKTNVINY
                     TTNRILEIPQTVKAELNNGVITIKAGTKVYIPNGFETDGITRKFDIIILTKDLTYTEP
                     TSTALTLPLFVSSNGNGLFRRGNNNSGKTVPDNYTGAFYNLTTNKMESYNDGSLSVTM
                     SLPICICTNSATTGNNIVSVDQIFNGFGYIGSTAFALPGVKYQFADGLNEDGTYKSIT
                     KTFDKVSLTSYSYQIKDPDRQPLSINDQGILIRTGKYFIQNNQPVSDDSVWYKPKTNE
                     TFRSNGAGVYGKSREIIIANDISTNSAFNITSFEPSITPPINTYTRSDISGMAMPSGK
                     YIQLTLGTNGTRYLAPANGWFTGDFICSKEGSWIVFEVRSKHTKSISKANGNNAEICV
                     LLPVLKGDVMILGIDSTATYTTTQIQPGFFFVYANGED*"
     gene            245496..246140
                     /locus_tag="PHAGE-A5--js4906-26-5_S28_scaffold_15_curated_
                     closed_complete_prodigal-single_309"
     CDS             245496..246140
                     /product="Uncharacterized protein n=1 Tax=Serratia sp.
                     M24T3 RepID=I0QRN5_9ENTR"
                     /codon_start=1
                     /transl_table=11
                     /translation="MTIYKGSQKVKQIASKNKSVKRIYCGTKLIFGTRVSKLLVYTTS
                     GSITIPNNTISCIVHVVGSGGSSGGTNPYAHELHCASGGGSAGYSRKQYNSSLSGQTI
                     NFTVGQSISSWYQNGQNSIFLDQIGGMGFAGIAATGGASQPGGAGGTASGGDVNTNGS
                     QGAVGSWVGAGGTGKGASGHTINGVQYGFGGSCTASGSPTSGSGCVIVELIYWA*"
                     /db_xref="UniRef100_I0QRN5"
                     /db_xref="I0QRN5_9ENTR"
                     /db_xref="mmi:MMAR_3570"
     gene            246220..246519
                     /locus_tag="PHAGE-A5--js4906-26-5_S28_scaffold_15_curated_
                     closed_complete_prodigal-single_310"
     CDS             246220..246519
                     /product="hypothetical protein"
                     /codon_start=1
                     /transl_table=11
                     /translation="VDFTLAAMASVPYSANKLFLLATCLVSCIYSTVYLIHSKDKLVT
                     ESNYKFLLCILIVAIVDATFIFLCWDRLTFDEICGMFICAPIVYLITSVLKKVNK*"
     gene            246516..246872
                     /locus_tag="PHAGE-A5--js4906-26-5_S28_scaffold_15_curated_
                     closed_complete_prodigal-single_311"
     CDS             246516..246872
                     /product="hypothetical protein"
                     /codon_start=1
                     /transl_table=11
                     /translation="MKHFYWYGGYIKNKKQYQRVEFIIAQEDKKLYQFVDYKLFKEIK
                     TETKDIWKNASKLIQEAGHWSDEADAALAFNGYLWSEITEQEFKEIYQTGTVEEKDLR
                     MIYLQWLKDTEINRIR*"
     gene            246869..248008
                     /locus_tag="PHAGE-A5--js4906-26-5_S28_scaffold_15_curated_
                     closed_complete_prodigal-single_312"
     CDS             246869..248008
                     /product="Transposase n=1 Tax=Anoxybacillus sp. SK3-4
                     RepID=T0CH82_9BACI"
                     /codon_start=1
                     /transl_table=11
                     /translation="MIKVYKTKLKLTDNQHTQFMANAGCARWAYNYVVGKETESLKSN
                     KYIPVNDLRKEVTKLKQTDELKWLFNYDCDIVKQSMKDADKAFKTFFKNKQKFKFPNF
                     HFKHSSKQSFYVDGIKLKVWSNKIKIPKVGYVKLYEKDYIPTDVKSYTNPRIIFDGIS
                     WYISVGVKIEDPKKITNNVVIGIDLGLKELATCSNGLIIHNISKSKRYKKLEKKLKRQ
                     QRQMSRSLERNKIGKKFVKTKNFEKYRKRCLKTRIKMNNLKIDYFNKSIVDIMKIKCG
                     TIVLEDLAVKNMQKNRKISNAFQKSAISQFRSRLIQKAEMLGASISIADRFFPSSKMC
                     SHCGHIKKNLTLADRIYHCECCGFEIDRDLNAAINLKNTVRSTGI*"
                     /db_xref="UniRef100_T0CH82"
                     /db_xref="A0A0A2SG47_9BACI"
                     /db_xref="afl:Aflv_2124"
                     /db_xref="T0CH82_9BACI"
     gene            248107..249066
                     /locus_tag="PHAGE-A5--js4906-26-5_S28_scaffold_15_curated_
                     closed_complete_prodigal-single_313"
     CDS             248107..249066
                     /product="hypothetical protein"
                     /codon_start=1
                     /transl_table=11
                     /translation="MSNVDLIEWWLHQFKFTEQDMNLLQSYETDFIITNKDYDIVREK
                     ALSMLPVHSIDYHIHFDTCATNIIDNLFFKYVDDDTLVITTMSEHPSVKKNLEKCKNV
                     IYMCCNGKVIEDFYKQSDKIANFKKVFVYNIALSVGDGHITYNDNLLELKRNLDSLGI
                     KSVFVLDAVQELFMLPRDYSIYDYIIGTAHAFVTKYDTGVLLSKEYIPSAKSCLSQGD
                     QYLDLLSMLIKHKEQLYQFKYVMVQVFGKYLSTDSALSVTENGPYVFNLIDKKNRLVG
                     ITEADPIAQPENTNATLRACESLLDQNTFINKVETIKYLLSEN*"
     gene            249069..249926
                     /locus_tag="PHAGE-A5--js4906-26-5_S28_scaffold_15_curated_
                     closed_complete_prodigal-single_314"
     CDS             249069..249926
                     /product="hypothetical protein"
                     /codon_start=1
                     /transl_table=11
                     /translation="MNEKKELINIFDYDLFDWADMKTHSISTSKSTQEEDKKSFIKAY
                     KLNEVEVAIEPQSYPEFLKTGSVGIVYSGGYDSTVLMLQALMNGETVKPIIFNFAQDD
                     IIKAVNLSILKNRFGENLLEPIWFNFFGLQGGMCGTQCTQQLAIHNMLTYLSNDVLKS
                     LKEIQVGYVMNDDAVSFQEELKDVVSTGFKIQDKVNVPITYPLIQKHKYYIDDFIQQH
                     LGFNHLCLSCQLPSFNYYKDSDALYIITTTCNGCTSCMHSQLYNLNFYRGNCVVLATR
                     IPFAKRSCF*"
     gene            249964..250728
                     /locus_tag="PHAGE-A5--js4906-26-5_S28_scaffold_15_curated_
                     closed_complete_prodigal-single_315"
                     /gene="dnaQ"
     CDS             249964..250728
                     /gene="dnaQ"
                     /product="dnaQ; DNA polymerase III subunit epsilon (EC:2.7
                     .7.7)"
                     /codon_start=1
                     /transl_table=11
                     /translation="MIFADTETTDLTEPKVCSIAMIKVDQFGNIVDTLYEMINPEKEV
                     SLNASQVNGFSLDLLQPYKTFRELADKIISFVGDEVVVFHNADFDMSVLNKEFAECGK
                     NVDWKIIDTLRLSCDILNSKHKYVKHNLNALTEYYNLSNLRDDKHDALIDTKMLKEIY
                     CCLMKDYKEIKNTKDFWTQRGLVELAHYPKSKVCIGGMCYKTCDPNRTREYWRGYVWL
                     NSGDVVEPIYTNKITFNTRDGKMTFDLASISILKIK*"
                     /db_xref="ndl:NASALF_151"
                     /db_xref="UniRef100_S5SQB4"
                     /db_xref="89585852"
                     /db_xref="S5SQB4_9PROT"
                     /db_xref="2.7.7.7"
     gene            250792..251202
                     /locus_tag="PHAGE-A5--js4906-26-5_S28_scaffold_15_curated_
                     closed_complete_prodigal-single_316"
     CDS             250792..251202
                     /product="hypothetical protein"
                     /codon_start=1
                     /transl_table=11
                     /translation="MKIRLSQEEMKQVTILRNIFKGRYVECFLNSSDKNTSVVRVLKK
                     QERVFQGSYWNQSHEPLRADVNVFYFSSSDAVSLYVKAFYDNNEIGFNIEIDINDLRQ
                     VTKQTVLTDLKLTPLVKGVVIKLKDLGQTTLESI*"
     gene            251215..251526
                     /locus_tag="PHAGE-A5--js4906-26-5_S28_scaffold_15_curated_
                     closed_complete_prodigal-single_317"
     CDS             251215..251526
                     /product="hypothetical protein"
                     /codon_start=1
                     /transl_table=11
                     /translation="MIKPIEENIELLENLLKKHLKGFVQFSEKDDNVEIDNGFICFKM
                     IQVTDGFSGYSLNIRMLLSELMLITKKTQSNEIELHYNWDNDFVDVSIKEAGVYTLET
                     V*"
     gene            251526..251885
                     /locus_tag="PHAGE-A5--js4906-26-5_S28_scaffold_15_curated_
                     closed_complete_prodigal-single_318"
     CDS             251526..251885
                     /product="hypothetical protein"
                     /codon_start=1
                     /transl_table=11
                     /translation="MIDDALSKKIAKLATKLHNKKFVDEDNNEFVVRISPKIYETHTK
                     KYIDFWLDSNYYLLRILAVHKNFLFRRRKWFHIQILIDDFANIDLDLSSITFIECKDS
                     VIKLKFVDIGTACLNEI*"
     gene            251946..252389
                     /locus_tag="PHAGE-A5--js4906-26-5_S28_scaffold_15_curated_
                     closed_complete_prodigal-single_319"
     CDS             251946..252389
                     /product="hypothetical protein"
                     /codon_start=1
                     /transl_table=11
                     /translation="MRIFVVPRKYIKMFMHTDMFFKHNNFISIGEVAGYEGVPVNTEN
                     VLKLVFDDMSDKETVGTLFTEEHAIQIKNFLDRIDKSKTLYVNCFAGISRSGAVGTVI
                     NDYVNCYLNGFKKNEDWYSFFDDNKQIKPNAYIMRVMNKTFGLTY*"
     gene            252404..252685
                     /locus_tag="PHAGE-A5--js4906-26-5_S28_scaffold_15_curated_
                     closed_complete_prodigal-single_320"
     CDS             252404..252685
                     /product="hypothetical protein"
                     /codon_start=1
                     /transl_table=11
                     /translation="MKLCKDKFKEKVGYFYLDAIDWVCNYTDLNNFILPEKTEFMSIK
                     EMIRYAIDNVPVSATESFAKFHYIKNDVIKEETALLFKYYNGSLKTFQI*"
     gene            complement(253158..253517)
                     /locus_tag="PHAGE-A5--js4906-26-5_S28_scaffold_15_curated_
                     closed_complete_prodigal-single_321"
     CDS             complement(253158..253517)
                     /product="hypothetical protein"
                     /codon_start=1
                     /transl_table=11
                     /translation="MTDSKNKIEESYRKFVRLYLNEDQIERDWDTYEPEGFDCHAGEL
                     IELNEFADNDADAKHTTFLVIKDFNLRKMYKDALLKDAKSPFYGFVEYLVEHGFVKTH
                     DKIFEIREDELPYVFEF*"
     gene            253632..254540
                     /locus_tag="PHAGE-A5--js4906-26-5_S28_scaffold_15_curated_
                     closed_complete_prodigal-single_322"
     CDS             253632..254540
                     /product="hypothetical protein"
                     /codon_start=1
                     /transl_table=11
                     /translation="MTFNDFLKINEIKALFNCPENLIYHPEGNTGGHVVKALEWLNAN
                     CPSEYKHDCYIATLLHDIGKPLTEKEKFPKHPKHDVLGAEFIANNSNFRKAVEDIYGV
                     VDWKFVENVCRYHMVFWHFKDRNKRASSFLTLLEDVGYKNIDKFLWCVFADNCSNDNV
                     NDKSYVTLFQLCKDLFKDLKNMCDKVIEPSHKYKQWKNMYWETKVRVCSDVVNTFNKE
                     SKIVVFDDLVQSFMNMLKKKEGSQISNDSVSINKENSTLWFNVNNVNYVIEVFDLQKC
                     NCRVIAPDLFEFRFSTDFNVWFVRFK*"
     gene            254540..254920
                     /locus_tag="PHAGE-A5--js4906-26-5_S28_scaffold_15_curated_
                     closed_complete_prodigal-single_323"
     CDS             254540..254920
                     /product="hypothetical protein"
                     /codon_start=1
                     /transl_table=11
                     /translation="MLFKNLLFSTSWITNEKVDEFVNSINGLQCEAHVSFEGQRDAVI
                     NQTSKVAIASDYDVYFINLNCVINNKKAKFSLIETFCFDRGWFDNTKSFVGKEYKILY
                     KETVKGRVQFISEKDVGESLLGHV*"
     gene            254920..255306
                     /locus_tag="PHAGE-A5--js4906-26-5_S28_scaffold_15_curated_
                     closed_complete_prodigal-single_324"
     CDS             254920..255306
                     /product="hypothetical protein"
                     /codon_start=1
                     /transl_table=11
                     /translation="MKNLEIAKRNFSKICDKFLGQTITCQFQGYIVTQIKRINIHLNE
                     NFHFYKWIEQPIGNALPQFKDCFEIPFEAESEVKGNCVQFPVFVNTNVLFKNNRQFIF
                     KYGLIFDCLYCEVEAEEVGLSVLNEV*"
     gene            255307..255765
                     /locus_tag="PHAGE-A5--js4906-26-5_S28_scaffold_15_curated_
                     closed_complete_prodigal-single_325"
     CDS             255307..255765
                     /product="hypothetical protein"
                     /codon_start=1
                     /transl_table=11
                     /translation="MKLKYVYWCLFLSPQLAMLIGNCWHFAPAIILFPLLPIFTIDFS
                     FNHCTNYLTVHNVTVKRLVVKGNVFYEITNDFYYRLSVNEKINELQILTTSLSDFDMF
                     MFDILFKHVINNWVKKQFNGELKIKYIKLPNQICYRLEKVDIGNVCLNSI*"
     gene            255778..256404
                     /locus_tag="PHAGE-A5--js4906-26-5_S28_scaffold_15_curated_
                     closed_complete_prodigal-single_326"
     CDS             255778..256404
                     /product="hypothetical protein"
                     /codon_start=1
                     /transl_table=11
                     /translation="MSTEYFYIKESTKELFDLGNGGHYYDLYELILKKIRSFQKSGTS
                     IDVVKEKLKPYILEEFQYFDPDTTEDDSYLCFFVERVIPSLLNWIDDTTNLINDYELV
                     VSVEKEFGKEFCENFYEENHKSYVDQVYKTVGSIYEDETFENGIIDRSVTFDRVLIEL
                     KHGKTAYRKSKPNIIFGLLPNGIFSVNDHGVILIKTDDILANDWIVVD*"
     gene            256457..256756
                     /locus_tag="PHAGE-A5--js4906-26-5_S28_scaffold_15_curated_
                     closed_complete_prodigal-single_327"
     CDS             256457..256756
                     /product="hypothetical protein"
                     /codon_start=1
                     /transl_table=11
                     /translation="MTENLTKSVEDFILSNKIYGYEVLSICSVEESFQKDYLAIELTI
                     KTDTSFNTVEHCVWISKKYLDEKVYKHFRYQQHKDKQWVSEIVPIEIGEFALESI*"
     gene            256767..256958
                     /locus_tag="PHAGE-A5--js4906-26-5_S28_scaffold_15_curated_
                     closed_complete_prodigal-single_328"
     CDS             256767..256958
                     /product="hypothetical protein"
                     /codon_start=1
                     /transl_table=11
                     /translation="MIVNLIESQIVNRIDCEHLKRVEDLDKLECFNDLIMTDLKECEK
                     EHLEIYNKQIEKAGTFNGQ*"
     gene            256948..257283
                     /locus_tag="PHAGE-A5--js4906-26-5_S28_scaffold_15_curated_
                     closed_complete_prodigal-single_329"
     CDS             256948..257283
                     /product="hypothetical protein"
                     /codon_start=1
                     /transl_table=11
                     /translation="MANKNKKLERIYQLLNEKNSTFCLYDREVYLKTCHIFQFDEYNN
                     EYTVAGEIHLDKERTEQPLGYIVVRVSKEALKSFPYVFEKGDLKLTEKGLSVFVERKE
                     VGKVVLDNV*"
     gene            257787..258935
                     /locus_tag="PHAGE-A5--js4906-26-5_S28_scaffold_15_curated_
                     closed_complete_prodigal-single_330"
     CDS             257787..258935
                     /product="Putative uncharacterized protein n=1 Tax
                     =Fibrobacter succinogenes (strain ATCC 19169 / S85)
                     RepID=C9RIZ7_FIBSS"
                     /codon_start=1
                     /transl_table=11
                     /translation="MSFKSLTIVTIVVCLVLFVCLAGGLFETNSFGNYQIKQAAVTGH
                     VTVRTAPGLYWQGFGQITTYPVSEDLDFEDSNMTVRFNDGSVASVKGTVKYKLPMLEK
                     LQMELHRDYGSFKNVEEDLIRKNVAEALSQAATLMVAEDSYSARRAEFSDAAKKQLEN
                     GIFKTSTKVVDSTDENGTKFKQRIINIVYDNEGNPIVQKQSLLKHYGIEILQFVVNDF
                     GYDSKINDLISKKKEAEQLKVVSTANAERAKQDALTAEAQGKARIAEARANAEVQKTT
                     EVVEAQKRAEVAKLAAEQAKYEALKVKQEGEAEAYANKLKVQAGLTPLEKATIEKETR
                     IGIAKALASVKFPEHMIISGGSSGTGSTNPFDAVGLKALYELSNSLNK*"
                     /db_xref="UniRef100_C9RIZ7"
                     /db_xref="A0A0F9GLQ5_9ZZZZ"
                     /db_xref="fsc:FSU_0419"
                     /db_xref="C9RIZ7_FIBSS"
     gene            259038..259379
                     /locus_tag="PHAGE-A5--js4906-26-5_S28_scaffold_15_curated_
                     closed_complete_prodigal-single_331"
     CDS             259038..259379
                     /product="hypothetical protein"
                     /codon_start=1
                     /transl_table=11
                     /translation="MTNCLMNATYTKMQERLLSDDNLKAFTVCCDIVKNEFFFIERID
                     SDAVITNNNKYKDYISLWDYQIEQLSNEGVEWIRRLLDRDNILIVTKCNNKEDCIKLI
                     KELEKVKFNVH*"
     gene            complement(259376..259627)
                     /locus_tag="PHAGE-A5--js4906-26-5_S28_scaffold_15_curated_
                     closed_complete_prodigal-single_332"
     CDS             complement(259376..259627)
                     /product="hypothetical protein"
                     /codon_start=1
                     /transl_table=11
                     /translation="MKQYIKNILIAISQLFNSILFGHPDETIAARSYRKSYEGNIIFI
                     IICFSLDVFFSIFTGSRNHCQKAHEEEVLNEQNSKDYYV*"
     gene            259729..260196
                     /locus_tag="PHAGE-A5--js4906-26-5_S28_scaffold_15_curated_
                     closed_complete_prodigal-single_333"
     CDS             259729..260196
                     /product="hypothetical protein"
                     /codon_start=1
                     /transl_table=11
                     /translation="MGKINKKYKANIYRDSWAIDVAFYAWLLPRLKAFRDYTNGWPNQ
                     LYDTFEDFIADIDEKIKWLEFLYKATCNRKDIKITKEEIDSLFNEEMNDKYYEGDWRH
                     WLNLKPLHMKCGDFEKIYDEDESHYIWKQEILTNVLGKAFGEWFGKNYSTLWW*"
     gene            260203..260400
                     /locus_tag="PHAGE-A5--js4906-26-5_S28_scaffold_15_curated_
                     closed_complete_prodigal-single_334"
     CDS             260203..260400
                     /product="hypothetical protein"
                     /codon_start=1
                     /transl_table=11
                     /translation="MKNFILCLSKLQLLFVVVMTIVVLTQVFNETEESLFIFKVYMLF
                     NVFSVALLLFGDIVAEDLESN*"
     gene            260409..260771
                     /locus_tag="PHAGE-A5--js4906-26-5_S28_scaffold_15_curated_
                     closed_complete_prodigal-single_335"
     CDS             260409..260771
                     /product="hypothetical protein"
                     /codon_start=1
                     /transl_table=11
                     /translation="MISKKDFLDYKDPHFQKILKIIQSHCYTYVTDCLHDICGGSCRN
                     GKNTFIQKWDIQGCNTAIDSVWVQVYSKSRHAYFAHEDCFRREHLSFNELNFLTDKYT
                     KTKYISLKECGEAVLESI*"
     gene            260771..261124
                     /locus_tag="PHAGE-A5--js4906-26-5_S28_scaffold_15_curated_
                     closed_complete_prodigal-single_336"
     CDS             260771..261124
                     /product="hypothetical protein"
                     /codon_start=1
                     /transl_table=11
                     /translation="MNDDYNLYVGEILRFGEGEYEDYFTFGDRVVLKDFNIQDEAKYY
                     LDESQVIGIYDFLKRLDSKGLTKEVNNRTFYIGAGYVDNNQDFDWFENLSQEEVQKNI
                     DNYYDESDVEDEEEN*"
     gene            261108..261665
                     /locus_tag="PHAGE-A5--js4906-26-5_S28_scaffold_15_curated_
                     closed_complete_prodigal-single_337"
     CDS             261108..261665
                     /product="hypothetical protein"
                     /codon_start=1
                     /transl_table=11
                     /translation="MKKRIKFRVWDKCNREYWSFNKIDDKYDWLVDEQDPIGKDFIII
                     EKNTRMCDSCGNEIYENDFVDITNVGLCVMRKNQKTNTWSFVLSIKNKPDRWFSVEDV
                     KDKNKRRVGDIHMNDFYQAKPVARCVGGYHLRKDYIEREIDHILSGLMEHENVSVSRK
                     FLKKIKTKLMRLNEIKHQSSRITRL*"
     gene            261719..262384
                     /locus_tag="PHAGE-A5--js4906-26-5_S28_scaffold_15_curated_
                     closed_complete_prodigal-single_338"
     CDS             261719..262384
                     /product="hypothetical protein"
                     /codon_start=1
                     /transl_table=11
                     /translation="MFDQNTVIHFENENKDEIKKTLDELFSYEETLEDNSNVKLDLKG
                     KSLDTIAFVLKEALNNSELKNVQLLTNVICLLKSYFTFDSSFFESEDIYVNKSVELID
                     LKRRLKSDIDKVSRQVAIYFLSICRSLNKVEYTMLDSYRPLPNLYHTIFLTTDMVTIS
                     SILCDVKDGSFSECSLVRDANLYFNSIMSKYRIGNEMMNEFLRPILKQFQKEDGAKNE
                     KAD*"
     gene            262368..263024
                     /locus_tag="PHAGE-A5--js4906-26-5_S28_scaffold_15_curated_
                     closed_complete_prodigal-single_339"
     CDS             262368..263024
                     /product="hypothetical protein"
                     /codon_start=1
                     /transl_table=11
                     /translation="MKKLIKYSELIEYALTYIASVCENIDAMKPSIPDDVKNGYTRVL
                     ADNGKHSITMIVSDETVAQVASDTVRAELTNFLSTQGVYSKAGTLINAKGVLNFFNYL
                     ASFISGHVFTVVNNVSGNKCCVYKAGNVSVSGVSRLSEEIDSDPERHNVIFTATHNEN
                     NLASLTEALKNVTSVKSINTLINYACSSSSSSSSSSCSCSSSSSCCSSSSSYIVYMMI
                     *"
     gene            263037..263597
                     /locus_tag="PHAGE-A5--js4906-26-5_S28_scaffold_15_curated_
                     closed_complete_prodigal-single_340"
     CDS             263037..263597
                     /product="hypothetical protein"
                     /codon_start=1
                     /transl_table=11
                     /translation="MDITYGNITTTMLNKLIAMCDNINRFDSIDACFKAGFETVVNVN
                     HTYNAPGAGGKVEYVPISKYSLTDNAIPQQSAANLTNDYNAFIAKLGLNLNEKCTVNG
                     MFYLLENITEFAKCNIFFATSIYTENKWVVYIPSNESVRIHDMSELSDDIARENPVVK
                     IIEEYVSGIRNRIRAYPAIYTYIIVQ*"
     gene            263608..264246
                     /locus_tag="PHAGE-A5--js4906-26-5_S28_scaffold_15_curated_
                     closed_complete_prodigal-single_341"
     CDS             263608..264246
                     /product="hypothetical protein"
                     /codon_start=1
                     /transl_table=11
                     /translation="MKKFNLKLGNNICPFCGSELTYNDEYKIVYCKICKEKGHAVQFK
                     YKDDPQEAFDYANTRNGENELLEKLQDLYAYLKQLGIEGQNLEDISVASEGELPNNGW
                     IITEEAVALPCEEPHDVMYSHLVTDKSINLSDRQAVCNSLHCINVTYVMKVLDIYIPK
                     RYNAKQKEVLTKVCSKYPKDTKIEVEYLTDAKGKQFETFDGISDFLLFLDTI*"
     gene            264246..265109
                     /locus_tag="PHAGE-A5--js4906-26-5_S28_scaffold_15_curated_
                     closed_complete_prodigal-single_342"
     CDS             264246..265109
                     /product="hypothetical protein"
                     /codon_start=1
                     /transl_table=11
                     /translation="MNIKPITEFLLWDNCNNNCKFCFQRKNPRLFSLDGQKQILDNVL
                     SFLNSDDYIKGSHVLVVGGELFDREREFMLPFFEQIIEKMLSDDIDILYLNTNLIYDA
                     TYSTMLKPVLKLFDANNLFDRLKFTTSFDIAGRFKTKQARSLVLSNLLLLKEDFPKLR
                     TVVNIILTKQFCESVIDEKFEIFHFMESFGVNTNLIPYIVLDKELCADRETIFAALRK
                     INEQHPEYIRQYVDNMDLRHKRYLYACYPEHLQLCSCEDSECGHSINFKKYSDDPEAC
                     FVCDLKKEFDQ*"
     gene            265106..266062
                     /locus_tag="PHAGE-A5--js4906-26-5_S28_scaffold_15_curated_
                     closed_complete_prodigal-single_343"
     CDS             265106..266062
                     /product="hypothetical protein"
                     /codon_start=1
                     /transl_table=11
                     /translation="MTKVNTNVVDCGEHRFLQFNLWKDCNNNCEFCFYRGHKLLSNEK
                     KISSINFVKERLLDFEESDFYNEIGFIGGEFFDNQIENESVKKAFYGLFDILKDKRER
                     GKLDRIYITTNLIFDSHKLLRPFLDYLKELNLLDITLLCTSYDLKYRFHNEKALQYWQ
                     DNMINLSKDYNTMIHTEIIVTQAFIDAVMSGSFDIEDFCDKYNTRIDYIEPSSGFYFY
                     DKKECEKEVKDFFPKREDFLNFIRYTAIDNNWIDLTKFLSMRIRSDTLYCHLKGQWRK
                     LEGRRSQYICPTLGLYDVTYENGYCDSTESMVDDVNAFLGSV*"
     gene            266062..266994
                     /locus_tag="PHAGE-A5--js4906-26-5_S28_scaffold_15_curated_
                     closed_complete_prodigal-single_344"
     CDS             266062..266994
                     /product="hypothetical protein"
                     /codon_start=1
                     /transl_table=11
                     /translation="MGKMVQYSMWSNCSNHCDFCLIRDHHHYTKKEQIANIRRIRENI
                     KHVDWQNEFSYGISLLGGELYFITDKEVQDEFMLLIDDIIENILLKVDNKFCRYSSVT
                     NGLYEPSFLFRVIDEIKNRAGIEKVDINFSYDLKYRYHSEARRKLALENINKFHDRYD
                     YRVGVQMIVTQHLINLCKSGEFNVAEFVEKEIPGCVLSLLYPHPVQTGNVLPDFFFTR
                     DDLFWFVNYLRENCLDTYYNFLYSTKNSGTFKYTGFLDRSSKGMKQLDQQPTLSDGKE
                     ELSECGHSVLYKCYSDSDECMLCDLELLEADINS*"
     gene            266991..267971
                     /locus_tag="PHAGE-A5--js4906-26-5_S28_scaffold_15_curated_
                     closed_complete_prodigal-single_345"
     CDS             266991..267971
                     /product="hypothetical protein"
                     /codon_start=1
                     /transl_table=11
                     /translation="MNKENDNRQECQFEVWTECNSKCVFCYLSTNNIKTLDEIKIKQM
                     NEIIDSMKADDFCEKFNKVAFIGGEFYQGQLSNPEVKSKFMEMMDVAADLLNSGKITE
                     VWTCATLTIGDQKDMYEVLKKFNDISRVWVLTSYDTIGRFHTPKMKQTWLDNMQKLRD
                     TYKDIKINITSILTGDFIDKYLEGTLDLWEIANQYNAAIFLKPACPIDRNEKSQYTKE
                     ETNQIIPNFFPTRDKFIEFLYKFKMNEPEFMYDKLFNMKYRSDYLYRFEEGEMHCSHR
                     VKETQQEFYDKQIADNVVNKCGHSSQYQIYLDSDECAVCDKEMIKEMVND*"
     gene            267964..268902
                     /locus_tag="PHAGE-A5--js4906-26-5_S28_scaffold_15_curated_
                     closed_complete_prodigal-single_346"
     CDS             267964..268902
                     /product="hypothetical protein"
                     /codon_start=1
                     /transl_table=11
                     /translation="MIESILEKVSFNNAEFAFYKESLKSYNAKEIMSEHDYESVDKAL
                     KEFLPCKINDDYHFTFSTTATDLIKQLFKKYVDDDTLVLTTNSEHPKVQEILKKCKNV
                     VKAFDKESLQQFTVDNKYKRVFIYMIGTMCATGHIVYDQEFESIIERAKASGKEVITV
                     IDAVQELFLLHRDYNKFDYIIGTAHALIPEYNVGLMLSKDTSVGKHLMIAQPFVTMLK
                     WLLKRKEYLYQFSTFMSMEFGNTRNTQFYHDFGISHLFFIKTRNGEFNQMQEEDTVKD
                     NIDNVGVLFRGCWSVVDRETFDNLLQTTKFIVEGNI*"
     gene            268902..269861
                     /locus_tag="PHAGE-A5--js4906-26-5_S28_scaffold_15_curated_
                     closed_complete_prodigal-single_347"
     CDS             268902..269861
                     /product="hypothetical protein"
                     /codon_start=1
                     /transl_table=11
                     /translation="MKLITNWLNSFNYSKNELEQLARIRISDDIIIDNFDEEKARTFS
                     MIPFNSFKYNHLTVDTCATNIINNLFDKYVDDDTLVITTGSEHHSVRNNLNKCKNVVN
                     FVCRGEIRQDIDIINTIKPFKKVFIYMIALSVGDPHYLNNCIVEQLQNILKENNKQFV
                     TVLDAVQELFLLPRDYSIYDYVVGTSHALIPNYDMGMLFGKEELSYKAGNWLKDFNDC
                     LEILLRNRDKLYQLNVVMRQHFAKYTCFDKDLIDSSRAPYVYNLCDYKKRLDGLNDVD
                     YERGAVAPGDYTPVTFRACPFLAHQEKFLDRIQTIDNILESDI*"
     gene            complement(269896..270510)
                     /locus_tag="PHAGE-A5--js4906-26-5_S28_scaffold_15_curated_
                     closed_complete_prodigal-single_348"
     CDS             complement(269896..270510)
                     /product="hypothetical protein"
                     /codon_start=1
                     /transl_table=11
                     /translation="MKKTFIETFLEYMEDSYEQPLEEKHLKYAKEDFGYISPYVDGSQ
                     WNLEDIKEFSFHSKNDVSEKGVFSFVKMRIFFDKTHLVILTVNQLSFDKTKQSQIVCG
                     CSMSTITEEDYDKINDTLLRLDHLDAFGIYSELRKYVLNNWKFICVKDMFKPFIEDNS
                     IRFKDDLKFIIVPNTPEGLDWFDKQLYRTMDQQQRVVNIDKAIQ*"
     gene            complement(270665..271282)
                     /locus_tag="PHAGE-A5--js4906-26-5_S28_scaffold_15_curated_
                     closed_complete_prodigal-single_349"
     CDS             complement(270665..271282)
                     /product="hypothetical protein"
                     /codon_start=1
                     /transl_table=11
                     /translation="MINISNFIDNKPKRHNRTNKLNKHTDKRYKLYWSRSTASGSGCG
                     IIRIKPKHAGQKLYIVVGNGGDNSNFSYGNIAAPTNTGVASGVGTLPDYSSNIFISPQ
                     GDLSQVGAAFNSGKVGDGTKAIGYSTGGFDTNLWTNFQIISNATPVNGKWFAIYDSWN
                     TPGSTRTVSTYDGTITGPGASGNNNAGQNNASFPAIGGYVKIIAI*"
     gene            complement(271297..271548)
                     /locus_tag="PHAGE-A5--js4906-26-5_S28_scaffold_15_curated_
                     closed_complete_prodigal-single_350"
     CDS             complement(271297..271548)
                     /product="hypothetical protein"
                     /codon_start=1
                     /transl_table=11
                     /translation="MIIYQGNKVPLVTFGDRVIKEIYQGQTLIYQKALPSGTVLFEKF
                     GNNGGGGFSTYEIMLPTSQMVEIVVVGGGSPVVGAVVDL*"
     gene            271771..272409
                     /locus_tag="PHAGE-A5--js4906-26-5_S28_scaffold_15_curated_
                     closed_complete_prodigal-single_351"
     CDS             271771..272409
                     /product="hypothetical protein"
                     /codon_start=1
                     /transl_table=11
                     /translation="MSINNQGRKIKVIYKGSTKFGRVYKGEQIIFGTKFHDVKTFTAS
                     GSFIFPNRLISLTITVVGGGGASGGWSNDRHGWYTPKPGQNGGKAIHSLSNAIDYSNK
                     TVTFIVGDGGKAGAQAWSGKFNGFYASTKGGDSSVPLFNLVATGGYQGWTAGNPQSTD
                     NQPGTASGGNTFNGVSTDAYPANGGGAPISSSVGAGINGVVGKVVFDYYYWE*"
     gene            272476..273399
                     /locus_tag="PHAGE-A5--js4906-26-5_S28_scaffold_15_curated_
                     closed_complete_prodigal-single_352"
     CDS             272476..273399
                     /product="hypothetical protein"
                     /codon_start=1
                     /transl_table=11
                     /translation="MNKDELSLLPDCIKQQVEKCLKFEEDCKKQDEIEFREFAKTHNN
                     LSASEFVLQYYNTTKKTLTDERLYWYLQVYGTNTYGASVAKFVLDNIGLHDNAVVTVE
                     NKPKECLKEFKDPVVPPCTITCTCEQPSITIQENVCWDLFSERIEESKTFQKFSQKTV
                     DYNEEIYQMSKAIYQACKMQEDKSITIIDLFNMLYQNDGSKKLEDNDNYKFLAELIKV
                     MSSYGIIKRKALTFKIVENLFTYDRVKICIIKTCCYSELFTKEEKINYLQQVGTLNVV
                     ELTSIFKQAHEKTTELLESLELKKKRKRRSK*"
     gene            complement(273442..273660)
                     /locus_tag="PHAGE-A5--js4906-26-5_S28_scaffold_15_curated_
                     closed_complete_prodigal-single_353"
     CDS             complement(273442..273660)
                     /product="hypothetical protein"
                     /codon_start=1
                     /transl_table=11
                     /translation="MSKIALPKAFQLRETFCGERFLITKVSDEFCFYLYSNGITCMCR
                     KDEMIEPVVKQFPDFLSAIKSPEFKLAI*"
     gene            complement(273824..274399)
                     /locus_tag="PHAGE-A5--js4906-26-5_S28_scaffold_15_curated_
                     closed_complete_prodigal-single_354"
     CDS             complement(273824..274399)
                     /product="hypothetical protein"
                     /codon_start=1
                     /transl_table=11
                     /translation="MIKLFTSIKTTGTIPWKHGITEIAILVEKNGKVIDQMYTKMNPG
                     DVEFDPKALTINNEKIEDIQKYIPQEFAFKHVEEILKKHYSQNEKFMIVAYNAPFVYD
                     FILNMFKRYGVTVNESREQHNRFFDYFYSPALDVMQLANIAMLDIRPTIPDFKFNTIC
                     TAFDLPTPSDNSCFKTVRLLFMLYNKLSFSA*"
     gene            complement(274565..274873)
                     /locus_tag="PHAGE-A5--js4906-26-5_S28_scaffold_15_curated_
                     closed_complete_prodigal-single_355"
     CDS             complement(274565..274873)
                     /product="hypothetical protein"
                     /codon_start=1
                     /transl_table=11
                     /translation="MTKPHFETPRDLIEYMKEMFLKANDVDEFASDFYQFAFQDIDNI
                     LGDVITVDDDIEYPVYGSLKQAKEFVDKNNEGFIFIVEAKKKKPVVYIVRDCKFEKIA
                     *"
     gene            275013..276125
                     /locus_tag="PHAGE-A5--js4906-26-5_S28_scaffold_15_curated_
                     closed_complete_prodigal-single_356"
     CDS             275013..276125
                     /product="Uncharacterized protein n=1 Tax=Acinetobacter sp
                     . CAG:196 RepID=R5SA50_9GAMM"
                     /codon_start=1
                     /transl_table=11
                     /translation="MSIRVNGKVIASNGDVKTETDNLVTTDTNQTITATKVFTAEQRK
                     KSTVIDITTQPENYTANNAFRFLDKNDQISGYIENGQMASGEITTGIHAKNKDGYQPH
                     ISVFAPLSGTTGAYAIAPRTPEDAPDNAITTIDYVKNNYVDKTSDQTISGSKHFTQPS
                     VGMSIELEANTDQQTVPAVNTRRQLGLYRNTAYTKGDGYTAWLEGYRGADGTTSSGLF
                     VQRFLEGDNQVILNYVQPQILADGTPIAYTKTPPAICAGDEIVTAGWFKQSNCSVRTV
                     IDTYVNGTSWYRIWSDGWKEQGGVVLTGNSATPVTVTLLTPFSDANYTLQATCNPLTV
                     QWAQMVDLQIVNKTATSFGIIANPSNNNNNWFACGY*"
                     /db_xref="UniRef100_R5SA50"
                     /db_xref="R5SA50_9GAMM"
     gene            276138..276464
                     /locus_tag="PHAGE-A5--js4906-26-5_S28_scaffold_15_curated_
                     closed_complete_prodigal-single_357"
     CDS             276138..276464
                     /product="Putative uncharacterized protein n=1 Tax
                     =Acetonema longum DSM 6540 RepID=F7NE72_9FIRM"
                     /codon_start=1
                     /transl_table=11
                     /translation="MKLYKNEMTNAKYADLAVYCNKNGKVIEDKGDYLEAVNPPEPGI
                     EEKKAQVRSIRNQYLEQTDKFMITDYPITDEEREIYKQYRTYLRDYTLTENWWESNPL
                     KFEEWK*"
                     /db_xref="UniRef100_F7NE72"
                     /db_xref="A0A0G0AA03_9BACT"
                     /db_xref="F7NE72_9FIRM"
     gene            276503..277324
                     /locus_tag="PHAGE-A5--js4906-26-5_S28_scaffold_15_curated_
                     closed_complete_prodigal-single_358"
     CDS             276503..277324
                     /product="hypothetical protein"
                     /codon_start=1
                     /transl_table=11
                     /translation="MNNTNTNAIEATFRHKILESVLNLLEDTDLSFDANEQKDISKML
                     IQMASEVGEQVPEQIQVLANSDDSNVQESNVIDILKSFAKKVIPAFLLSTVLFSPSAN
                     AMNIPSQVSMQSGYIQGVYDIDTREYTTKKCNDIANQLTLKWKSSQDSEEIFKDLSQL
                     SGCEFSPVQTTFLQAELDAYENLASKYIDVTIEVVKDAQTNELTDQFSVEINALSSKD
                     SATLENGSSHEAYDLLSNKIVGFKDHITYDNFMNMIKSCDSKKLQDLINKSIENN*"
     gene            277347..277724
                     /locus_tag="PHAGE-A5--js4906-26-5_S28_scaffold_15_curated_
                     closed_complete_prodigal-single_359"
     CDS             277347..277724
                     /product="hypothetical protein"
                     /codon_start=1
                     /transl_table=11
                     /translation="MFKAIKDEKIIAVNESGEFPCMIYDSVEEDTEHTLSDYVHCNGE
                     FVLTTSDPAIAQYKEIKRSERDAMIEKYEWRLSRYERQKAINIETTDSEETYLNLCKY
                     IQDLRDITKKDKWWQLELKEFAE*"
     gene            complement(277781..278422)
                     /locus_tag="PHAGE-A5--js4906-26-5_S28_scaffold_15_curated_
                     closed_complete_prodigal-single_360"
     CDS             complement(277781..278422)
                     /product="Uncharacterized protein n=1 Tax=Delftia
                     acidovorans CCUG 274B RepID=S2XHV3_DELAC"
                     /codon_start=1
                     /transl_table=11
                     /translation="MPIYKGNKLIGTIKGSRNIGKVYHASSLMFQILPVNTVLFSIRN
                     SGTYSFTIPTSQNYRITVVGGGGGGATASGGSSGLFIGDIKLIKNTVLSIVIGAGSAG
                     GNRNVWAKNGGGSSISGLVSISGGGGGDSQRNGGIGHGAGGAAATVQGSFYRIIRNSV
                     GNNGDGWVAGGHGGYSLVDGTLTGPGAGGSGTNQSTTIVGATGHSGWVEIRTI*"
                     /db_xref="UniRef100_S2XHV3"
                     /db_xref="yin:CH53_703"
                     /db_xref="A0A0B6IEM6_YERIN"
                     /db_xref="S2XHV3_DELAC"
     gene            278573..279769
                     /locus_tag="PHAGE-A5--js4906-26-5_S28_scaffold_15_curated_
                     closed_complete_prodigal-single_361"
     CDS             278573..279769
                     /product="hypothetical protein"
                     /codon_start=1
                     /transl_table=11
                     /translation="MSNYQLTQSVVQGLLKDKNTIIDKFNSNRIVSIPQDIKLELNDG
                     TLILKAGSKVYIPNGKNSDDSNKFDAVTIENDVTYSAVYTSAVKCYAVYDYSAKRLQI
                     ISLTDNRLSYDSTTNKVIHTEITDNVLSFPFALVVRDTTGIGSVNQIFNGFGYIGSTC
                     YILPGITGYIPQGLNSDGTLINEIITQTKVSCTTVTSSWGTGSELFFFNGIDSYIHRA
                     SKNCFYQATQPIVNDVDNYWYNTETGKFYETKNSGSSWSEFKAIPAFTITFDEGKITS
                     LKSCGVHELVNSNATNLSDYGRQVISGLGKPSSKYIDLTVGASGTTYIAPMNGYLYCS
                     GHADASPAYISIDIPNLQYCGINGDEGQDLTTNQIALKIGDKFTLRYSNTTINAFRFV
                     YDEGCS*"
     gene            280058..280453
                     /locus_tag="PHAGE-A5--js4906-26-5_S28_scaffold_15_curated_
                     closed_complete_prodigal-single_362"
     CDS             280058..280453
                     /product="Uncharacterized protein n=1 Tax=Clostridium sp.
                     CAG:508 RepID=R6Q6N8_9CLOT"
                     /codon_start=1
                     /transl_table=11
                     /translation="MQRIQKLKYTLKHKIAFLKVEKQITGHISFKGIVHDLDKVFMFL
                     FCPWLTTKEIQKIHRQNQKHHIENVSQKTEKDYLEAIIDWECARYTKPDKPLNAYETL
                     MKFYPNYKEVYLPLILQYLPQEVIDYKSK*"
                     /db_xref="UniRef100_R6Q6N8"
                     /db_xref="R6Q6N8_9CLOT"
     gene            complement(280739..280894)
                     /locus_tag="PHAGE-A5--js4906-26-5_S28_scaffold_15_curated_
                     closed_complete_prodigal-single_363"
     CDS             complement(280739..280894)
                     /product="hypothetical protein"
                     /codon_start=1
                     /transl_table=11
                     /translation="MSYTYDEDKEESSYERFKRLEREQGTTRKSHESNEDYHRRVNGQ
                     GDWYEDY*"
     gene            281221..282498
                     /locus_tag="PHAGE-A5--js4906-26-5_S28_scaffold_15_curated_
                     closed_complete_prodigal-single_364"
     CDS             281221..282498
                     /product="hypothetical protein"
                     /codon_start=1
                     /transl_table=11
                     /translation="MVSYTVKQTVVENLNADLDGKQPAGDYPTNASLTESLQSNLLNY
                     TTNRILEIPQDIKLELNNGTLTLKAGSKVYVPNRFEADGTTPKFDVRIIENDIVDNNS
                     GHNNTELLTVRCDGDAGAWLFWFRQDYMYSGPTAPTVTSTFAYWYDTANNLMKWTEDN
                     GSTWKTEGYSFPIVLGKTNDSGATTSIDQVFNGFGYIGSTVFALPGVKVQIPDGKNED
                     NTYKSSIYTVDSVLTYNNFNSGSVNGKAVIAPDTENILDRESTDLQFDSNTGYMNRDI
                     HRKSCIIANVSWTTSGIESFTPYSVDSLANSNASNFSKVGKSYLSGLSMPSNRYIELT
                     LGATGTKYTAPANGWFQFNGYATLPDGVVSLIHQNKKLKVQSTMGQGGNPYLRIFLPC
                     KAGDIVRAEYYELDTTKIADITGLFFVYAEGDQ*"
     gene            282570..282911
                     /locus_tag="PHAGE-A5--js4906-26-5_S28_scaffold_15_curated_
                     closed_complete_prodigal-single_365"
     CDS             282570..282911
                     /product="hypothetical protein"
                     /codon_start=1
                     /transl_table=11
                     /translation="MKLEELFDKIDALRLNKEAKYELKSAIENVIDSCCAEALKKQQE
                     KLEQQIESLKQPSESFLAQLETAIAKHPEFITGIIDNRIEQGLSVRSEYVMDVDDGHE
                     EISLRYFGREL*"
     gene            complement(282908..283225)
                     /locus_tag="PHAGE-A5--js4906-26-5_S28_scaffold_15_curated_
                     closed_complete_prodigal-single_366"
     CDS             complement(282908..283225)
                     /product="hypothetical protein"
                     /codon_start=1
                     /transl_table=11
                     /translation="MPIFKGSTRLSGKETNINLFLPDYAKGVVITAPYTCPSHGLVWC
                     WQVSSNSDTWLLVNNVEVARMFDLGDSGSCGGNGYAWVSAGDVISIRGTAPAILRFYP
                     MKA*"
     gene            283367..283597
                     /locus_tag="PHAGE-A5--js4906-26-5_S28_scaffold_15_curated_
                     closed_complete_prodigal-single_367"
     CDS             283367..283597
                     /product="hypothetical protein"
                     /codon_start=1
                     /transl_table=11
                     /translation="MTVYKENHIAKTVYCGKQKVRLLYRGNELIHRDWRGQTFIYTGD
                     FQTFIVPMGLYKMRCEVVAARGQQGWSSSDTG*"
     gene            283640..284227
                     /locus_tag="PHAGE-A5--js4906-26-5_S28_scaffold_15_curated_
                     closed_complete_prodigal-single_368"
     CDS             283640..284227
                     /product="Uncharacterized protein n=1 Tax=Runella
                     slithyformis (strain ATCC 29530 / DSM 19594 / LMG 11500 /
                     NCIMB 11436 / LSU 4) RepID=F8EIY3_RUNSL"
                     /codon_start=1
                     /transl_table=11
                     /translation="LSVTPGQTLYIYVGYAGPDQTNFDCQSPKYNASDIRTNNTGILD
                     TSSLQSRLIVAGGGGNGSKHAGGYKVWQDYGWYAGDGGGLIGGTGNGSGTGGTQTTGG
                     AHAQGGDGHDGADGGFGLGGAANVGFNVFPAGAGGAGWYGGGCGASYWFKSSFANSQA
                     GGGGSSYTHPTLCTDVVHTQGANNEITGYVKLLPA*"
                     /db_xref="UniRef100_F8EIY3"
                     /db_xref="rsi:Runsl_3282"
                     /db_xref="F8EIY3_RUNSL"
     gene            284326..284472
                     /locus_tag="PHAGE-A5--js4906-26-5_S28_scaffold_15_curated_
                     closed_complete_prodigal-single_369"
     CDS             284326..284472
                     /product="hypothetical protein"
                     /codon_start=1
                     /transl_table=11
                     /translation="MSHYYSEEIYDLEMEIIKLKRENDELRKQLKEKESRIIELEQVK
                     SEAK*"
     gene            284579..285091
                     /locus_tag="PHAGE-A5--js4906-26-5_S28_scaffold_15_curated_
                     closed_complete_prodigal-single_370"
     CDS             284579..285091
                     /product="GcrA cell cycle regulator n=1 Tax=Azospirillum
                     sp. CAG:260 RepID=R6I2Y0_9PROT"
                     /codon_start=1
                     /transl_table=11
                     /translation="MEWTEDIVEELKKLWAEGHTTQKIADMMHTTKGTIIGKVHRLQL
                     PSRITNTNKKDKHVCTCHCEKHDKKKSPCIEIKETSIGGHSNVTDETAFNNLYESSIK
                     NDDRCHSKYGKTLYELKHNECRWPIGDPKSPEFHFCGEKTVNGKPYCAKHCAFAYVTV
                     SSNKELKDIS*"
                     /db_xref="UniRef100_R6I2Y0"
                     /db_xref="R6I2Y0_9PROT"
                     /db_xref="nha:Nham_0641"
     gene            complement(285122..285625)
                     /locus_tag="PHAGE-A5--js4906-26-5_S28_scaffold_15_curated_
                     closed_complete_prodigal-single_371"
     CDS             complement(285122..285625)
                     /product="hypothetical protein"
                     /codon_start=1
                     /transl_table=11
                     /translation="MPITSHKLEINSVKDLKTDLDSAVTLNEPQTIKSLKTFDMSTDT
                     VRTDVIMASKASDSNTWSGSLIFRKGDLNTGYCESFLNSGAPTKDAVMQLTAHHNVEG
                     TDHYANLAVGVRGSDGSTFATAPTPPVDGSNDNQILTNKWFNSKMQIVSTLPANPDAN
                     VFYFIPE*"
     gene            complement(285694..286191)
                     /locus_tag="PHAGE-A5--js4906-26-5_S28_scaffold_15_curated_
                     closed_complete_prodigal-single_372"
     CDS             complement(285694..286191)
                     /product="hypothetical protein"
                     /codon_start=1
                     /transl_table=11
                     /translation="MQGNIYNLGTEGNHKVFEINEKVFLQKYKNYPLVLFSIVELYKN
                     FPALLNRKSEPDLENYDVYGFLNKLETFLCNSGWNGNCLLIKIKQVKESFFAIEINQT
                     SLIILKKNFEFTFAKNDLVVNNDLIPSRPIIKKQIINFEHISDCFNQVEDLYRQAGES
                     VLNLI*"
     gene            complement(286197..286685)
                     /locus_tag="PHAGE-A5--js4906-26-5_S28_scaffold_15_curated_
                     closed_complete_prodigal-single_373"
     CDS             complement(286197..286685)
                     /product="hypothetical protein"
                     /codon_start=1
                     /transl_table=11
                     /translation="MFKDLCSIGSNRRMKYVATFHEYSIYNDGEYMLLKGVMLDGIKM
                     LDKLKVNCNLVDNNVKFKKGDLVSFSACVKQERRTINYIPTKKPVYTEYSYALTDFQQ
                     IQCANRVEYVSDIPNYLIEKGVKLYIVYNSFSKNYLINYNGKELTVPITTSFEDINNC
                     LG*"
     gene            286826..287521
                     /locus_tag="PHAGE-A5--js4906-26-5_S28_scaffold_15_curated_
                     closed_complete_prodigal-single_374"
     CDS             286826..287521
                     /product="Putative uncharacterized protein n=1 Tax
                     =Commensalibacter intestini A911 RepID=G6F3I4_9PROT"
                     /codon_start=1
                     /transl_table=11
                     /translation="MATHKIDSKQIDPATVATTGYVSNSIDEFAGTVNVSSIMRTSGD
                     QTISGTKSFSGKLNYTATIDAAANDQQPATTAWCNSASSIVHKTGDETINGNKTFSET
                     INGTAMYANWGDLAEMYNTDFNYKEGTLVQFGGEKEMTLAISEANGVISSQPGLLINN
                     NKEDNMQPIALIGKVPVRAVGIVHKFDRITLSDIPGVAKVAKDGDKVIGVALENKLDD
                     DENLVLCSVKLKF*"
                     /db_xref="UniRef100_G6F3I4"
                     /db_xref="G6F3I4_9PROT"
     gene            287521..287931
                     /locus_tag="PHAGE-A5--js4906-26-5_S28_scaffold_15_curated_
                     closed_complete_prodigal-single_375"
     CDS             287521..287931
                     /product="Uncharacterized protein {ECO:0000313|EMBL
                     :KKN29014.1};  TaxID=412755 species="unclassified
                     sequences; metagenomes; ecological metagenomes.;"
                     source="marine sediment metagenome.;""
                     /codon_start=1
                     /transl_table=11
                     /translation="MKKHLLDKRNLSYLINDWDDLNLPFTINDNDIASQVVDFFCKQS
                     ELVYPAKSYFVAIVYAKCLENFFHEDFYECLSDKDLLPDDKFFKTYIDSQEIYDKILT
                     QIKDPLTYKSVEKTVSYFKKEFLIGTNNQTNRPL*"
                     /db_xref="A0A0F9PFU1_9ZZZZ"
     gene            287897..288856
                     /locus_tag="PHAGE-A5--js4906-26-5_S28_scaffold_15_curated_
                     closed_complete_prodigal-single_376"
     CDS             287897..288856
                     /product="Uncharacterized protein {ECO:0000313|EMBL
                     :KKN29012.1};  TaxID=412755 species="unclassified
                     sequences; metagenomes; ecological metagenomes.;"
                     source="marine sediment metagenome.;""
                     /codon_start=1
                     /transl_table=11
                     /translation="LELIIKPTGRCNFNCKFCSANLLSIKHQTKVPNELIKIIQTIKP
                     NSLIFTGGDPLLVGPGYYYEILSLGNFSISLTTNLKDYYIQSKKWIDLFKNKRVGICT
                     SFQYGNERMWNSEQVYSEDVFKKVMKRFKEDVGYTPSFISVISKSNEDKALDHLYLAK
                     ELKTKCKINGVLPIGLSKEYYPLYKMIDIWLQIKENNLEKYWDNKIQFHNGGCNFNTN
                     LICSSTIRSFWLDNNNNIHYNNCEDCAVRGSRIPLDTNIVIPKEENLKPEQLISQDCL
                     CCELCRLCNACKSTRQSILDKQTFCSEMKKRKQKILDAKWKIY*"
                     /db_xref="A0A0F9PWB3_9ZZZZ"
     gene            288841..289644
                     /locus_tag="PHAGE-A5--js4906-26-5_S28_scaffold_15_curated_
                     closed_complete_prodigal-single_377"
     CDS             288841..289644
                     /product="hypothetical protein"
                     /codon_start=1
                     /transl_table=11
                     /translation="MENLLTALYVIPNYQCNLACPHCTLHNYNIEYDEETFIDTLVKT
                     NAKKCILFGGEPLLYFERFKRILETKKIHSISTNLLLLSRESLNLIKHYNISIATSWN
                     LKRFTNDQLNKWFDNIKNVQCDVLITMTDDLITKSGTEKLFEILEHLDNFGTVKNIIF
                     EQVVDDRMDEQHYEQVDNWLCNIHDNWHFKMNNAIEDKLDKCILDCSKVKTLEPNGIL
                     HNGCPQFKTVHIVNKCLSCELNKICKPCILQKHCTFPTKLYNKLKVILK*"
     gene            289711..291018
                     /locus_tag="PHAGE-A5--js4906-26-5_S28_scaffold_15_curated_
                     closed_complete_prodigal-single_378"
     CDS             289711..291018
                     /product="ISCaje4 transposase TnpB n=1 Tax=Campylobacter
                     phage CP220 RepID=D5GVD8_9CAUD"
                     /codon_start=1
                     /transl_table=11
                     /translation="LKTISLPYTCSEDDRNFIKDEIRKSSNMVRFAFNRFKDSKSEKD
                     IRLLSKSLSNVPSDSWFIQCAIKKANYLLLTNKEKVIFGGKFYFYQRLKHKLDKDRFK
                     SSRLLGIYSQGETPKGGNRKFKLDIANNLIIFKFSRYKYINLQLPKLRKNYLYELISL
                     EEQCNQKLSNFSVELKLDKICITFDDSKIYTSNYNGKSNIVGAIDMNPNYIGFSISKF
                     SNGKRKILLEEQYDLSYFTRNLHKATDDAKGKHQNSKQIFELKEIVKDIIKKCKFFHV
                     GKFGIEDLNFKQTNSGKGRGFNRLTKNKWKREALVSALKKQCLLNKIDFIEVNPAYSS
                     FIGNLCNNAPDPIAASLEIARRAMFKYIKGQLYPELIKVESLFNQWKESASWVYSSWK
                     ELFDIVKTSKVKYRRSLESFDSEVFRLKSSKSMVNLYKIYNCL*"
                     /db_xref="UniRef100_D5GVD8"
                     /db_xref="D5GVD8_9CAUD"
     gene            291038..292144
                     /locus_tag="PHAGE-A5--js4906-26-5_S28_scaffold_15_curated_
                     closed_complete_prodigal-single_379"
     CDS             291038..292144
                     /product="hypothetical protein"
                     /codon_start=1
                     /transl_table=11
                     /translation="MNPLEFYKNSDYYEIACMLFEPCNLKCKFCFEDHKNKTIDTDYI
                     ENIYKIIDEKFSIDYEKYKHSLKTLYIMMWGGEIFYDALPDEVFKSYYKFVDNIKDLF
                     DKKFPNVKVIFSWLSNGVFTNYKRVEDIVKYSKGIINFSYDPVNRFSTHKQKDLMVKT
                     ATYFKKIGLADKISITLTKDSIKGFIENDDSLKYFNDIGFLIDVNYYIANVNWQSLLA
                     TDNEIFTFFKWAIDNKLYRIKVLEKCFDSITGKPSSSYCNCLWCSQITHGQWSIDCAK
                     CSSVLPPELFYGEYTPQITEENSNQIKASIGLVKRGCLACEYHHICQHPCWISIVFKG
                     FKPSVCFYKQTYDYIKSNDVIINDFLKWKHNETK*"
     gene            292131..293207
                     /locus_tag="PHAGE-A5--js4906-26-5_S28_scaffold_15_curated_
                     closed_complete_prodigal-single_380"
     CDS             292131..293207
                     /product="hypothetical protein"
                     /codon_start=1
                     /transl_table=11
                     /translation="MKQNNLNSFGFDCLLFERCNLHCTFCLEEHSVNDIDIQWIRQLP
                     SLLLERFEKEYEKHSETNLITFRIWGGELFFDALPNELFEEYKMFVEQTKRLFNKTFP
                     EIKLDFAWVSNGVFKNIERVINLLKETNSGINLSYDPIGRFHKKELEDLMIENALHFH
                     SLGLLNEISITLTKHCINAYVNDKSRLLDLKFAKKIDINYYIPNINWKTLLPSDDDLF
                     NFFKWAINNKLFQIIDLNSLLLTLTGKMSKCVKGCNCHKHLSACKNCITYNCVKSSTI
                     FPNADFYGDTVITEDNVSEIKKYKGMCKRGCFYCKYIDKCPGCCWTSIIYKNTTLDDC
                     PFKKIIEYVEQNSNIKNEFMQWKL*"
     gene            293195..294094
                     /locus_tag="PHAGE-A5--js4906-26-5_S28_scaffold_15_curated_
                     closed_complete_prodigal-single_381"
     CDS             293195..294094
                     /product="hypothetical protein"
                     /codon_start=1
                     /transl_table=11
                     /translation="METLNNLSIQPSFKCNWNCKFCYLGNLKADTTFLNLKVLKDNLY
                     EIKQFYKINHVQVLGGEPSLLNCYYLEELQGLIKDYHVTYVTNLSNMEFVNFCLQHNV
                     QMTISVNKERQHFAETVKNLKLIKGLKNIQLSSVVLPSLLNDDIKNILQFYNSFGFDV
                     YFLKYNASKTNKLNYNITNEEYYKFIDELIKQYQVGCYKFKIKNIDFLLQDNINAISC
                     DSLFINPNGKFSTITYNDNNEEYFVEFDTVEQFNKFCNSTNVKQKDTCKQCLCYKQCG
                     SKNIYSSDQNKCMNLFKIRNELL*"
     gene            294091..295020
                     /locus_tag="PHAGE-A5--js4906-26-5_S28_scaffold_15_curated_
                     closed_complete_prodigal-single_382"
     CDS             294091..295020
                     /product="hypothetical protein"
                     /codon_start=1
                     /transl_table=11
                     /translation="MKNLTLSIMPSYKCNFKCQYCYLGDLIQNDNLLNLENLEHSLLE
                     LKQLYNIKNVSLYGGELSLLDNVYLQRLVDLIKVKLPKSSISLTSNFSNENILTFCLL
                     NNIKLNVSLNEERYQYSKTLQQIKKYTGTKLFDLTAVVLPSIINKHTNELYKFYNDLG
                     FDVFFIQHHNSIHQKSYSISLDQFSKFLYDFICYHSMQSDAKFKIENLNVLNDTEFNP
                     NTESYLFINPNGKYCTTVFKDNIEHYVTFDNLQQWQTFCEKSYQMYENSCSTCKFFNR
                     CKAEHLETLNNDNECSGLKHLLTSLQNRSIINW*"
     gene            295042..295668
                     /locus_tag="PHAGE-A5--js4906-26-5_S28_scaffold_15_curated_
                     closed_complete_prodigal-single_383"
     CDS             295042..295668
                     /product="hypothetical protein"
                     /codon_start=1
                     /transl_table=11
                     /translation="MVNSNTRIQKITANSIVGFISQFNSTVVDPAYNTATYHSGNKPH
                     FSKTANGLTTPQSIPDNQLLGTERTYLSSNDTRINAASLCAALLSITQSLSKIRKFQS
                     QWYFNTNGTQALVDSMSGTGILTFPDIPAGTKEASWTREGNTNIQLSPQMLFSAGKKM
                     MASDANQTIVNCLNAWATQCRDNNEIIYKFFQCYSDCHVNCYDSRGRR*"
     gene            295665..296381
                     /locus_tag="PHAGE-A5--js4906-26-5_S28_scaffold_15_curated_
                     closed_complete_prodigal-single_384"
     CDS             295665..296381
                     /product="hypothetical protein"
                     /codon_start=1
                     /transl_table=11
                     /translation="MIKTGLPYDFETMQQIMQEGAIVDVTNISYPSIPKEDNVKTSLI
                     YLRNTNFDNVHLDFQKADYNLKSEFLDCYFSGGSFPCKLKELSDTILHAIFKILNINN
                     ELETILTEQEETLYINSHKEQLNELIQLSISLPLFLINRLDNIDFEISFDDLEKSNDE
                     TCKDIINLIIDSPEFCLLYSKDLGMQPKFYEKLFTLDNNILFENICNHTPFQTLMFGI
                     ADEQNWNAFVNSIKEVINVL*"
     gene            296371..297153
                     /locus_tag="PHAGE-A5--js4906-26-5_S28_scaffold_15_curated_
                     closed_complete_prodigal-single_385"
     CDS             296371..297153
                     /product="hypothetical protein"
                     /codon_start=1
                     /transl_table=11
                     /translation="MFYNNINVKTTDICQLLPLCIKKTANINKNFIGEIHIDDVQSIY
                     KTTNKSITSKEEAERIINSTKAIKYFQDFKTLLLNNELDLFFDNYSGEDILGTYYLYQ
                     NSQFENFASLLSSDSIVYSTIENTYHKNTQVLDVNIPVDLFDNILIQYDALSYDAENN
                     FINDYFSHDEIINMLNDTVNKGLKTALQMFLQNDGSLLPSNNKCELQALLLMMLKVPS
                     IPVKLSILDNSRYNSTRNIFRPHKQINKQKIQELIQPNFILP*"
     gene            297150..298127
                     /locus_tag="PHAGE-A5--js4906-26-5_S28_scaffold_15_curated_
                     closed_complete_prodigal-single_386"
     CDS             297150..298127
                     /product="Uncharacterized protein {ECO:0000313|EMBL
                     :KKN24895.1}; Flags: Fragment;;  TaxID=412755
                     species="unclassified sequences; metagenomes; ecological
                     metagenomes.;" source="marine sediment metagenome.;""
                     /codon_start=1
                     /transl_table=11
                     /translation="MNELIIYLKLTNRCQLRCQHCYNAVSKFNDDLSVDTLKQAISFI
                     NNKTLTNNVTLILHGGEPLYGGIQKSKYVIDNVDKKVNLYITTNLMYDINEETLNFFK
                     QFKLISTSWDYKIRFQNKQQLKLWEDNAKKLIESNISIQPIISINKYLINELKPDTLF
                     VYFKQFDISKLNFERITETGNAAKFNVKANNSDIDRWLYDAYIENINKFNFTIPLFES
                     CEEAVFHNNLIGCRKRQCQKKIITINTDGTICGCPNSYQFTYGDVYGRTNVDVYNSLI
                     TKELIRNNNCYICPYFKYCNGDCCQLNWDETGCPGMPSIFNYLINKAGN*"
                     /db_xref="A0A0F9NZI1_9ZZZZ"
     gene            complement(298142..298381)
                     /locus_tag="PHAGE-A5--js4906-26-5_S28_scaffold_15_curated_
                     closed_complete_prodigal-single_387"
     CDS             complement(298142..298381)
                     /product="hypothetical protein"
                     /codon_start=1
                     /transl_table=11
                     /translation="MNKKEKKDLKKELAEGVEHLQKQSFIDGAKNAMMALTMSLKNSS
                     NDSFRKDQLLTLIVELSKVFDDKEFINEVFERKDI*"
     gene            complement(298393..298689)
                     /locus_tag="PHAGE-A5--js4906-26-5_S28_scaffold_15_curated_
                     closed_complete_prodigal-single_388"
     CDS             complement(298393..298689)
                     /product="hypothetical protein"
                     /codon_start=1
                     /transl_table=11
                     /translation="MNIFKAVSDSLSMVGIAMISVFNPSVLEDEISSKLKDLDKKIDM
                     FKVDSRGIPVDLDMPKDVIDELYHYFKKQGVKLSVEDWWCLQDDYKANGCIYIY*"
     gene            complement(299166..299744)
                     /locus_tag="PHAGE-A5--js4906-26-5_S28_scaffold_15_curated_
                     closed_complete_prodigal-single_389"
     CDS             complement(299166..299744)
                     /product="hypothetical protein"
                     /codon_start=1
                     /transl_table=11
                     /translation="MNRVFINGRQLSNEAAAVVLKLYPNGGTFSEEYVYRNLRKITKE
                     LLPEGCEKTPTQIRAELDKFISEECTVKIDIEGVTCEEFKRKMTLEDSHQKAMDKLSE
                     MAQQEHLEALEKEASCGTECEEDFEDTTGEVSISIDESSDVDDVENTEAEIVEESDSE
                     PEEVHIEAPVVQKVNTPKASNSSKKKSVKKKK*"
     gene            complement(299759..300352)
                     /locus_tag="PHAGE-A5--js4906-26-5_S28_scaffold_15_curated_
                     closed_complete_prodigal-single_390"
     CDS             complement(299759..300352)
                     /product="Thymidine kinase {ECO:0000256|RuleBase:RU000544}
                     ; EC=2.7.1.21 {ECO:0000256|RuleBase:RU000544};; 
                     TaxID=926067 species="Viruses; dsDNA viruses, no RNA
                     stage; Caudovirales; Myoviridae; Tevenvirinae;
                     T4likevirus.;" source="Aeromonas phage PX29.;""
                     /codon_start=1
                     /transl_table=11
                     /translation="MGSSKSSLLICKNHSYKEKGKKTLIIKPTTDTRNGAFGHGQFGS
                     TCSRPIPEGPECLFLDSGNFKDLPKFVDVENLDIIFVDESQFCKKEDIYYLSDVVDDL
                     NIPVMCYGLKTTAEGDLFEGSSALLAIADELEETIGICDCGRRATHHIRVSGGKYLAG
                     NAGCESKDVKYESCCRRCFKKHLREQGIIGANEVYKK*"
                     /db_xref="E5DQ86_9CAUD"
                     /db_xref="UniRef100_E5DQ86"
                     /db_xref="ddl:Desdi_3333"
                     /db_xref="2.7.1.21"
     gene            complement(300439..301083)
                     /locus_tag="PHAGE-A5--js4906-26-5_S28_scaffold_15_curated_
                     closed_complete_prodigal-single_391"
     CDS             complement(300439..301083)
                     /product="Putative deoxynucleoside monophosphate kinase n
                     =1 Tax=Cafeteria roenbergensis virus BV-PW1
                     RepID=E3T4K0_9VIRU"
                     /codon_start=1
                     /transl_table=11
                     /translation="MTKIIGFSGLAGSGKDTAADTLIKNSCKFRKISFGDAVKDVASV
                     SFGWGRKLLQGDTVESRQFREAKDEFWSEALGKEFTPRLALQLIGTECFRNTIDNAFW
                     VYVVKHRLSNSDYDGTYLITDVRFPNEVKMIHDLGGIVYRVKRGKLPAWYIDAQKYNV
                     AKSKGEEVDLPETLKNVHASERSLAGLCLEDFTLYNNGTLEEYQQLVLDVILKN*"
                     /db_xref="UniRef100_E3T4K0"
                     /db_xref="E3T4K0_CROVB"
                     /db_xref="E3T4K0_9VIRU"
     gene            complement(301076..301447)
                     /locus_tag="PHAGE-A5--js4906-26-5_S28_scaffold_15_curated_
                     closed_complete_prodigal-single_392"
     CDS             complement(301076..301447)
                     /product="hypothetical protein"
                     /codon_start=1
                     /transl_table=11
                     /translation="MFEATKDLRDKAFAIKRLREKIKELTEYKDRCEIALVEELKKAS
                     PKQKTFILDDICVTVTDNKGYSLNEEGKAIMNTIPYTDKLWKKDFDMKEIRNDPRFAF
                     YIVETPYRARVTLKESSKNND*"
     gene            301617..303332
                     /locus_tag="PHAGE-A5--js4906-26-5_S28_scaffold_15_curated_
                     closed_complete_prodigal-single_393"
     CDS             301617..303332
                     /product="Uncharacterized protein n=1 Tax=Oxalobacter
                     formigenes HOxBLS RepID=C3X1Y2_OXAFO"
                     /codon_start=1
                     /transl_table=11
                     /translation="MASTDIETKTLVINKLDTAKLKELQTAGEIKNNEVYVTTDPLYH
                     DLSNIAPMAVSKALVTNDKGLIASSETTSEEIGFVHGVTSGIQEQINTKANQTEVTNN
                     LALKANIESPELTGKPLAPTADSGTNDKQIATTEFVTTAISNATPGVDNVTIESFDNS
                     AAAGGSTHDIRVKDGGLSIGKLSSTGLVLKTGEVQTGAQLPSFAKVKEMVDNATPVVD
                     SKTISYNEQTQLQSIGVINKNTNDSMYHWVGTLQEYNAAVENGTIKENWVCCITDDYI
                     EGKTFAGEIIQVTKTFEEESNHIAFTEKCMTKNYISVFQDRIFIYPDEYTLDDNFLGI
                     TFTKNMAVGSVVTVNYFKGIPSTKIDEVIAIGEKIPTPTENDTYLNYTDNQVSWKANP
                     YTKTEVDDKITTVTNATYSKTEIDEKITNVEKAGFVKIWAGETAPEGYLLCDGSAISR
                     TTYSALFAAIGTLYGVGDGSSTFNLPNFNAKTVWQRTDHKVGITSAGELPNITGEVNI
                     DHSILYNTVGCFTADSSVQQYYGSTPETHPTRLLMDASKSSSIYKNVSLVVPANISII
                     FCIRY*"
                     /db_xref="UniRef100_C3X1Y2"
                     /db_xref="C3X1Y2_OXAFO"
                     /db_xref="puf:UFO1_4609"
     gene            304130..304918
                     /locus_tag="PHAGE-A5--js4906-26-5_S28_scaffold_15_curated_
                     closed_complete_prodigal-single_394"
     CDS             304130..304918
                     /product="invertase n=1 Tax=Treponema bryantii RepID
                     =UPI0003B6CD0C"
                     /codon_start=1
                     /transl_table=11
                     /translation="MSKHRVYPSAALNRKYKKNAEKKRKEFEKVQEVSKRKVYCYLRV
                     STDMQNVESQKIGVKELAKRKQLIVDEYVIDDGISGTVKAENRNLGKLLNKLKKNDIL
                     ICSELSRLSRSMVELLSLLNKALKTGVKIYSVKENYELGDDITSQVIAFAFSLCADIE
                     RRMISARTKEGLANAKAKGKVLGRPKGYVCKHHVTDGKKYKYLKLRLLGFSKIKIAKR
                     FRISYKTIQNWVKQNKLDDYLKHVKVKTNYKKFDLFALSLINHI*"
                     /db_xref="UniRef100_UPI0003B6CD0C"
                     /db_xref="J6ID28_9FLAO"
                     /db_xref="pdn:HMPREF9137_1799"
                     /db_xref="UPI0003B6CD0C"
     gene            complement(304898..305272)
                     /locus_tag="PHAGE-A5--js4906-26-5_S28_scaffold_15_curated_
                     closed_complete_prodigal-single_395"
     CDS             complement(304898..305272)
                     /product="hypothetical protein"
                     /codon_start=1
                     /transl_table=11
                     /translation="MQPDLEQIKIYLKSFMEELEKDEGVDFVILPTENEEHGFWGELK
                     EVDIPEELLQTYWNIVSEHLQSECDMSPELTRDFLDSKAGRYLVDDLKRNDLVDNDDF
                     SRVIKRFLTKAEVKKRLDMVDE*"
     gene            complement(305277..306122)
                     /locus_tag="PHAGE-A5--js4906-26-5_S28_scaffold_15_curated_
                     closed_complete_prodigal-single_396"
     CDS             complement(305277..306122)
                     /product="hypothetical protein n=1 Tax=Novispirillum
                     itersonii RepID=UPI00037B0112"
                     /codon_start=1
                     /transl_table=11
                     /translation="MTHGLITLNSNTLLTIDTAQTITGDKEFTGSLQAPTKELSDNSK
                     NVATTEYVTTAISNIDALPDQTNQSGNVLTTDGTSASWVDLNLDSKQNALNETQIIAV
                     NSGISADKVTKYDNYDSEKANKASTLAGYGITDAFTKDEISSKISSVYRYKGSVETKT
                     DLPSENLTEGDVYNVKDTGDNYAWVAPVGELAGFWDKLAGDIDLSSYATLNNPEFTGE
                     PKAPTVLEGDNSTKIATTAFVKNAIDKVDAIPSQTGNSGKLLTTDGSVATWTDAVKIT
                     LRNWG*"
                     /db_xref="UniRef100_UPI00037B0112"
                     /db_xref="A0A085ZX70_9FLAO"
                     /db_xref="ngg:RG540_CH13930"
                     /db_xref="UPI00037B0112"
     gene            306910..307494
                     /locus_tag="PHAGE-A5--js4906-26-5_S28_scaffold_15_curated_
                     closed_complete_prodigal-single_397"
     CDS             306910..307494
                     /product="hypothetical protein"
                     /codon_start=1
                     /transl_table=11
                     /translation="MNKQKQKWFIKNFIQEYVPGTDKINCGNVLIFHKCKVKILNTWF
                     YNVDLCLSSNELVEYVIVNYKDEINKKEISIEIKCINGTYTKTTEMRESIPSGNIHHV
                     FIDTTKDLSAVANETVKLLKDYKCDHNDPTFGKTYHLIADTSLNKLSGKFLIMKRNGD
                     APKIYHDTRESVFAEYKRLKEKYPNDKFIISQII*"
     gene            307599..308375
                     /locus_tag="PHAGE-A5--js4906-26-5_S28_scaffold_15_curated_
                     closed_complete_prodigal-single_398"
     CDS             307599..308375
                     /product="hypothetical protein"
                     /codon_start=1
                     /transl_table=11
                     /translation="MYDSQLFRLNIKGIKTEFDEKNKLLKLTIVPFVDYKSEKKLPFE
                     VSKLLEKKAETVITLDFSKSFDSDSHKNIYSLLHDLSRIQWFKTKNVIIEHSWDDEAG
                     YETIAILSNSEDSIELQDKLVCGYDTTKGKQVYFCTVDTNYFLGIQDCPYVRNTFVNL
                     NETNVKTIHNDDFDEEQTAIETVIDEATDLVEEIIETQPVVKDALPSKYYSTKREALK
                     EIPMESRKVGMVVWVKLSKSKPKAYAWVGGISDKELLPVV*"
     gene            308397..308657
                     /locus_tag="PHAGE-A5--js4906-26-5_S28_scaffold_15_curated_
                     closed_complete_prodigal-single_399"
     CDS             308397..308657
                     /product="UPF0335 protein AZOBR_100079 n=1 Tax=Acetobacter
                     sp. CAG:977 RepID=R5Q2U9_9PROT"
                     /codon_start=1
                     /transl_table=11
                     /translation="MSEEETKSVNGVDGARLLSYIERYENIEGERKSLGQDLKELLEE
                     ADSNGFDKKAIKEIVKRRKKDKNAQQEEDFILDTYLNALNMQ*"
                     /db_xref="UniRef100_R5Q2U9"
                     /db_xref="R5Q2U9_9PROT"
                     /db_xref="mam:Mesau_01281"
     gene            308761..>309048
                     /locus_tag="PHAGE-A5--js4906-26-5_S28_scaffold_15_curated_
                     closed_complete_prodigal-single_400"
     CDS             308761..>309048
                     /product="hypothetical protein"
                     /codon_start=1
                     /transl_table=11
                     /translation="MLICNRDDFEEMKSKIKDGVLADSLFFDTDIYEDLSDVLVTGFV
                     YIKSKISNVNYIPSKIEGSFTIEPEISFAELEHDIYFDNIKVDNLLTTKGMS"
ORIGIN      
        1 ATTTGCATTT GATTTATGAA ATCATACCCG AACTGAAACC TATTGCTGTT GCGTCAGTTA
       61 GGTTTTATTT AAGTGATAAT TTTGATGATG ATACTATAGA ATATTTACCT TTGTCTGTTA
      121 TTAATGCTAC GAGAGTAAAT GAAAAGATTC TTATACCTTC ATCGGAAACG GTTTTAAAAT
      181 TGCGCAAACT TCTTCCTGAA AGTGCATTGT CAGAATATTT AAAATCTGAA AACTTTAATC
      241 CGATTACTTA TATTTTCGCA ACTGATATAG GTTTAGAGGA ACACTACGCT TATGTATACG
      301 CTGCTAATAA TATCAATGAC GCACTTTTGG AAACGATTTG ATGACAAAAT TTTTTACCGA
      361 CCCAAACAGT TTAATAGAAT ATGTTAATTC TGACGAATAT TTGAAAGAAA AAGAATGCAT
      421 TTACTATTCA GGTATGTTGT CATCAAAGAT GTCTGAATTA CATATTCTAG GACACTTTCA
      481 ATGGAATAAT TTATTTTCAT TTGCTTCTAG TGCTAAAGGT TTGCCAAAAA CAATTGATGG
      541 TACTTTAACC ATTTCAGGAG TCGAGCTTTT CAATTGTGAA GGATTTCCAG AAACTGTTGG
      601 TAATCTTGTT ATGACAACAA CATGTAATGT ATTAAGATGG AAAGGTTTAG AAAACACTAC
      661 AATAGAATGT GTTAGTACAA CCAATGTATT AAACTTGCCT GTTGAGTGCG ATTATAAGTA
      721 TCATCCGCGT ATTTTTAAAA CAAACTCAAG AGTTCAAGTA TGGTTTCCGA AAAACAAAAC
      781 AAGATATGTA TGCACAGATT TGTTTAAGTT AAAACCAGCT GTTTTAAACA GAAAAATAAA
      841 AGAGTTATTA ACGGAAGATT TATCGCAAAA TCTTCTTGAC ATAATTTAAC TATTTTGATA
      901 ACTTAAACAA ATAAACAATC TAGTTTAAGG AAAAAGAATC GTGACATATA TTCATCCATT
      961 CTACAAAAAA GAATATGATG TTGTGATAGG TGAAACTTTA TTTTTTAATT ATATAACGTT
     1021 CAAAATTTCG GATGCACAAT ATGAAACTTT TGTTTTTGAT GACGATACGG GGAAGATGTT
     1081 TCCGATTACT AAAATAATTG AAAATGTAAT CTTAACTGAT AACCAACAAG CCGCATTAAC
     1141 AACAAATAAA AGACAGACTG AAGAATTATG GAAGACTTTA AAAATAATTG GAGATAAAGA
     1201 ATTAACACAA AAATTTGCCA GTTTTGTAAA TGGTGATAAT GGTAAAGACA AATCAGTTTT
     1261 AGATTGGTTG AAACTATTTA GGAAGAAAAA TGAATCTTGA TTCTTTTTTT CAACAAAATT
     1321 TAAATATGCA AGCTGTTGAG ATTTGTTTTG CGATTCTAGT TTTGTTTTTA TTTATAAAAA
     1381 GAATTTATAA GAAATCAAAA CGGAAAAATT TGTTTAAACG TACACGATTG ATGTAAGGAA
     1441 AAAATCATGA AAGTTAAATT AATTCAATGC ACTGGTTTTG AACCTGCTAT GCTAGGATCT
     1501 ATGTTAAGTT ATGGTAAAAC GTCTTTAAAA GACCTTGAAC TGTTTGCCGA TACAAAAACA
     1561 GTCCGTCCTG AAATTCAGGA ACGTTTTGAA CCGCTATCTA AAACGTTGGT TTCATCAGGT
     1621 GCAGGCCATG ATAAATTTTT AGAACAGATT CAATATTGGA TTGCTGTTCG TGCGCCTTTG
     1681 CGATTTCATA AACAATTAGA TACGTACCGT CATACATCTA AAAGTTCGGA ATCAACAATG
     1741 CATTTGGCAT GGAAAGGTGG AGTTGATGAA ACCGACTTTG AAAATTTTGA ATGCATCTAT
     1801 CCTGAAACTT TGGAACGTCT TAATGCTGAT ATTAAACGTT ATTGTGAAGA AAAAGATACA
     1861 AAAAAGAAAA AAGAATTGTT TGATATCATC ACGATGAACC TGCCTGATGG CTATTTACAG
     1921 ACACGTATGT TGAATACAAG TGCCAAAAGT TTACGTAACA TGTACTTTCA ACGTCGTAAT
     1981 CATAAATTAG GTGAATGGCA CGACTTCTGT GATGCTATCA AAACATTTCC GTATGCTGAT
     2041 TTAATTACTT TAGAAAAATA AAAATGTTTA AGCAATACAC GTTTTACTTG ATCCGTTGGC
     2101 AATTATCGAC ACCAATTTTA GCCGCTGTGA TTTATGCATT AAAAAATTGC AGCACTTTAA
     2161 CCAGTACGAT AATTGCCAAT TTAATCGGAG GCTTAATCTT CTTTTGGGTT GATCGTTTAA
     2221 TTTTCAAAAA AAGAAAATAA TATGATGGAA AACGAATTAA ATGATTTAAA AAGGATAAAA
     2281 TCAGAAAAAA CAAAAACTCT TAATCAGTTG AAAGCTGATA AAGAGATGTA TGAAACAATT
     2341 CTGAAAGACA TAAATAAAAA AATTGAAGCC ACAGAAAAAG AAGTTGAACG GTTAAATAAT
     2401 GTTTACACTG GTTTAACTAA ATATGAATAC TTAACGGATC ATGCTTTAGT ACGTTACCTT
     2461 GAACGTTCAG GTGCTGTTGA TGTTAAAGCT ATTCGTAAAA ATCTTCTTAA TGAGAGTGTG
     2521 GCTTTAGGAT TAATAAACGG TGCCAATAAA GTTATGATTG GTAACTTTGA GTTTATTGTT
     2581 AAAAATGGTA AAATAGTAAC ATCGATTGAT AAATAAACAT GACAAAAATT TCAGATCTAA
     2641 AATTTAAGAC AAAAGTTTTA TCAGACGAAG AAAAATACAG TTTTAATGAA TTGGATTCTG
     2701 TTTGTACAGC TGTAATTAAA AAAGGTTTTC CGTTTGAAAT TATTGTTGTA CGTATGGATG
     2761 AAAGAGATTT TCATGAAGAG CAATATGTTA TTATCTTTAT CGAAAAGATT CATAGGGAAC
     2821 CTATAAGAAT TGATACTGTT ATTCCTAAAG AAAAATTAAA GGAGCTTTGC CCTGATAATG
     2881 ATTCTGAAAT CTCTATTGAT AAAATAAATG AAGAAACAGC AAATAAAATT ATTGAAATTG
     2941 CTGAAGAATT TGGGAAAAAT GTCGCTACGT ATTTGGACAC AATTAAAACG TACAGTGATA
     3001 GGATTTTCTT TATATCTACA ACAATTCAAT AACTAATTGT TGACAAACTA TAATTTTCGT
     3061 TGTACTATTT TACTTAAAAG ATGAAATGTT CTAAAAAGAA CGCTAAACAA CATTAGGTGA
     3121 TTTCTAAATG CTAGACTATT TTGATATTAG TGATACTTCA GATATTCCAG AATATACAAA
     3181 CAACAGTTTT AAAGGTGGAC GTAACCTTCG CTATGCACTG TTGTATTTAA TGGAAATTGC
     3241 CAAGAAGCCA GTTACAGCGA AACACCTTCG AGTGGCTTTT TATAGAAAAT ATCATGATTG
     3301 CAAAAACTTT CAAGATTTAA GTGTAACTCA AGTTTCTTTA CTGTTACGTA ATCTAATAAC
     3361 ACAAAAAGAT ATTTTGACAA TTGAACGGGG ACTATACACT GTAAATAAAG ATAAAAAAAG
     3421 GCGAGAAATA GTACCTAAAC AAAATAAGAA TACATCAATT GAAAACGGGC CTTTGGTTTC
     3481 AAAAATTCTT TCAATTCTTG CTGAAAAACC TTTGATTGAT AAAATTGAAT TGTGCAATAT
     3541 CATTAATGAA CGTACGCCAA ATCTTCAACT ATCTGAAAGT GGTTTAGTTA ACATATTAAG
     3601 TCATTTAAAA AAAGGTAAGA AGATTACATG TACTAAAGGT TTATATAAAA TAAACAACGA
     3661 ACAAGAAAAA ACACAACGTA AAAAACGGAC AATTAAAAAT AACACTAAAT CAGGGAATTC
     3721 AGAATGCTAA ATGATTTGAA TGAAAAACTG TTTGATTCTA AACATACTGA AGATATCGAA
     3781 GGGTTTTCTT TTGATAGCAA GGACAGACCT GTATATAAAT TAAATATGAG CCGTCTGTTG
     3841 TCAATTTTTA AAGAAACAGA CGAATATATT AATGCTGAAG AATTGAGAGT TGCCTACTAT
     3901 AGAAAATTTG GTAACGAACC TGATTTCGTC AACTTAAGTC TAGCACAAGT TAAATATTTA
     3961 GTTAATATTT TGAATCATCA GCACGATTTT AAACGTCGTG GAAATAAATA CAAATATAAT
     4021 ACAAATGAAC GCTCAAAAAT TGATTATTAT GAAGTGGCAA TGTTGTTTAA AGACAAAACA
     4081 ATGTCAACTG ATGAAGCGTA CACACTGTAT AAAGAAAAAA TTAAATCGAA CAATCTACCA
     4141 AAAAACGCAT TCATTAATAC GTTAAGATAT TTATATAATA AAAATTGTTT ATCACGAACA
     4201 CTAGAGAAAA AACGTTGTAC ATACAGTTTA AATGACATTT CAGTATTGAG CAGCCGTCTA
     4261 GAACAGACCG TTGAGCATGG TTTGTTAGAC AACACTGTAC ATGACAAACA TTTAAACTTT
     4321 AATGAAGTTT GTTCATCTTT AGGAACAACA CGTGGAAAGC TTTTAGGTTC ATTAAAACGT
     4381 ACAGGAATTA AATGGGAATC CCGCCGTAAA AAGAAAGTTC GTGATACGAG AACGGGTAAA
     4441 GTTTGGGAAT CTTTATCAAG CTGTGCTAAA GACCTAAAAG TTTCTAGACA ACATGTAAAT
     4501 CAAAGCATGA AAAGAAATTC ACCAGTTAAA GGTGTTTATC TTGAATTCTT TGAAGATTGA
     4561 TTCTAAACAA ATGTCGGAAA GAATCTCAAT GTCGGAGTGT ACCAAAAATC TTTTGGTAAT
     4621 AACAATGTAA CGACATCATA AGCATTTGAA ATCCTCTGAA CATTGATTCT GTTGTATTTC
     4681 CAGTATGAAT CTATAGATGG GGTATAAAGA GTTTGCTTTA ATATCTTTAA TTCTTTATAT
     4741 CCTCTTTTTT TACCGTATGA AGTTTTTAAT AATTTAAAAC TTTTCATCTG TTTAAACATA
     4801 CTAAAATCAA CATCTGTATC AACATCACAA TCTTGTGTGA ATACAATAAT ATCAGAAGGT
     4861 TCAAATAACA CACCATCTAT TGTAAAATTT TGATCGCCAG TAATATAAAA ATAATCACCC
     4921 TTTTTTAATG GTCTGTAAGT ATTCATATAT TTCAAACCAG TGGCTGCTAA AGTATTAATT
     4981 AACAACTTGC TTTGATATGT TGTCTTAAAA GGTGAATTTG TATTAGCAGG TATTTGATCA
     5041 ACTAAAAAGA AACCTGATGT CGTACTTTTA TAGGTTAAGG AATCATACAC AGCCATTTGT
     5101 GCATATGTTT TATTCAAACA AGGTTTAACA AATGTAATTT TGCCATCTGT ATTTTCGAAA
     5161 GGATAAACTT TTGGCAGCAC TGAATTAGGT AAAGGCACAT CGCGTAACAA TTCATCATAT
     5221 GTAAATTCTT TTACATTCAT AGGTTCGATA AAATTATCTT CATACGATAC ACTATACATT
     5281 TTGTTCACCT AAATAAAACT GTAACAAATA AAGAACTTTC TAGAAATTAG TGGTTGACTA
     5341 TTCGTGCATG ATTTGATAAC ATTTAATAAA CTAAATTAAA GGATTTTTTA ATGTCAGTAT
     5401 TTGTTGTTTA TAAAAGAAAT TCAGGCAATC AATCTGATTC TATGGTTTCA TATTCATCTT
     5461 CACGTGAAAC AGCTGAACAA TTGATTCCAC CTGATAGTAA AGATTTTTAT ATTCAAGAAT
     5521 TGCCAAAACT TGAATTAGAT AAACCTAAAT ATACAGGAGG ACTTTGGACC AGAACTGATG
     5581 CTGCTATAGC AAAAGAGCAA GAGAAATATA TTAAAAAATC TGTTGTTACT GATCCAATGG
     5641 CACATCGAAC TGATTACCCA ATGGAACTAC CTGAAGCTGT TGTGAATTAT ATTAAAGCTT
     5701 TTAAAGATCC GTCAAGACAA GAAAAGAGAG AAATTGAACT GTTCAATTCT TTTGATGAAT
     5761 TATCTTGCAA AAAAATTAAT GTAAATATCG CAAAAAATAA ACAGCAAGGA ACGTCTAAAA
     5821 CATCACGTGA ACCTAACCGT CACAATGTTT TTAAAAAACG TACAATTGAT CGTATTGTTA
     5881 TTCCAAAACT AAACAATAGC GTCAATACTG AACAATCTAA ATCTTCAACA TTCTATAAAC
     5941 CAAAACCAAA AAGACCTATT ATAGATGTTG TTGATGGAAA AAGAGTTTTT CGATGGAGCT
     6001 TTAGTTTCAG CTACCCTAAT CTTAAGCCAG TTGTTTGTAA AATATTTATT GAAAATCAAA
     6061 GAGAATCATC CAGCGTTAAC TTCGTTGCAG GACCAATCTT TCATGACCGT GATTTCAAAT
     6121 TAATTGTTTA TACAACTACT CAAGAAAAAG CTGAAAACAT GATTAATAAA GAATTAAAAA
     6181 AATTAATTGC TATTGGAAAG ATTCGCGCAT GCTAATATCT AAAATGTCAC AATATCAGAT
     6241 TGATAATCTG AAAAGGGTTT ATATCACAGT TCCTATCCTG AATGATGAAA AAACTAGAAT
     6301 TATTGATTTC ACCACAAAAG AAGTCAAACG CGGAAAATTT ATGAGACCAC TTTCTATTAT
     6361 TCGTGCAAAC CCACATATTT ATCAATATGA ACACTGGTTT GATAATAAAG AAGAAAACCG
     6421 TGCATATATT TATAGACGTA AACAACATTT ATATAGATTT AATGACGACA TTCTAGTTTA
     6481 TATCGCACTT AAGTATAATT TAAAATTAGA AGTCGCAGGT TTAAATCTAC AAATGTTAAG
     6541 AAAAATTGAA CATATCTAAA ATTTCCTATT GACAAATTTC TTGATTGTGT TATAGTAAAA
     6601 TTATCAAGTG ATGAAATTCT AATTGAAAGG AAATGTTATG AATAAAACTA TTGCTACTGT
     6661 CATTATGTGT ATGGCGATGT CTGCTTGTTC AACAATGAGT GATAAAATCA TTCAACGTTC
     6721 TGATGATTTG TCTTCTCGCC CGGATTGGGC TTCTGAAACA GTTGCTTATT TTGAAGAAGG
     6781 CAATAAAACA TATTTTGTCG GAAATATGGT TGTTGATGGT GGTGCAAGCC CTGCATGGTT
     6841 GTGTCTAGCT GCTTCTAATG TAACTAAAAA AGATGTTGCC GATCAGATTC AGCAGAAACT
     6901 TGACTATATT ATTCAGGCTT CAAATGAAGA TATGGAAATT GGTTTGGGTC AGTTGAAATA
     6961 CGTTGGTACT GAAGCTTCGA ACTTGACTGT TTCTAGTTTG AGACGTGAAG GGTGCTATTG
     7021 GGAAAAAGTA TTGACACAGG TTGATGAATC TTCAAAAGGC ATTATCTATC GTGCTTTCGC
     7081 AAAAATGTCA ATTCCTACAG CTGATTTGAA AAAAGCTATC AAAAATGCAG CTTCTAAAAA
     7141 GGGATTGAGC AAAGATTTTC AGAAACAAGT TGACGAACGA TGGAATGTTG TAACAGCTTT
     7201 CGAACGTGAA CCTAATGCTG AATAACACAA TGGAAGGGTG TAATTGTACA CCCTTCCAAT
     7261 TTAACTAAAA ACATGGAGAA TTAAATGTTT AAATTAATTG GTATGCCTAA CTGTCCTAAA
     7321 TGTAAACAGG TTAAAAAACT TCTTGACGGA ATTGGTTATC AGATTGAAGA AATTAATGGT
     7381 ATCGAACATG CTGATATCCT TGACAAATAT AAAATTCAAG CAGCACCTGT CATTATTAAC
     7441 ACAGATACCG AAACAGCAAC ATATGTTGGT GATTGGGGAT CGAAAAAACT AAAAGAATTA
     7501 CTCGGAATTC AATAATGGCA TTATACACTT TTCGCTATCA AGGAATTGAT ATTTCGACAG
     7561 ATAAATTAAT TGAATTTCCT GAAACATCTT CATTTGCTTT CTCTTTACCA AAAGAATCTA
     7621 ATGAAGCTAA ACAATTGATC GAATTGCAAG ATAAAATCTT TAATTCTTTT GTTTCACACA
     7681 ACTGTCCAAA TGAATTTCAA GAATTCTGTC AGAGTATCTT AATTTCTAAA GATTCGGAAC
     7741 AATATGCATG GTGTACTAAT AGCTATATTT GCAAACGTGT TTATGATGCA GATAATTGGT
     7801 TATTTTATTT TAATTACCAA TATTACTTTT CTAAAACATG TTGTAAGTTT AGATGATAAT
     7861 AAAGGCCGGT ATTTGAACCG GCCTTTATTT TATCACACTC TTGATTTCCA ATCTTTTAAT
     7921 TCATAATGAG GTTTATCTAC AATTGATTTC CAATCACCAC CCCATGTTAA TTCAATATTA
     7981 TTTTCGTTTG CAATATCAAA AATTAAATCA TGAAGTTTGT CCCACTCTTC TGAATTACTA
     8041 TCCCATTCAC CATTTTTCAT AGGAATAGGA TATGGAATCA CATCAATAGC AAAGCTAGGT
     8101 TTATAGTTAT GTGCTGATTG ACCACCATGA GCTTTCGAAA CTTTCTTTTG ATACATCTCT
     8161 TCTTGTTCTG CATTTGATCT ATAACCACAT AATATAGTTA TATCACGATA CTGCAAAACC
     8221 TCTTTGATAA TTGTTTGCAA TTCACTACAA CATTGTTTCA AACGTTCTTC ACCGGAAGGT
     8281 GCAAGTCTGC AAGGTTCAGA AAGCTTTTCG TAACAACCCA TTTTTTTCAT TTCAACATCA
     8341 CTTTCACTAC AATTGAACAT ATCTAAATAT TGATCCAAAA ATTTAAAAAA CCAATCAAAA
     8401 AGAAATTTCA TGATAGCACC AAAAAAATAA TTGCTTTAAA ATAAAGAACA GTCACTTCAG
     8461 AAAGATCTTT AATAATAAAC GTTCTTTTAA ATAAAATGTA CTAAACAAAC GTTAAGAGAA
     8521 TCTCAATGGC TGAAAACGAT TTGACTAAAA ATTTTACAAT TAACGTACGG AACGTTCCAA
     8581 ATGCCAAAAT TTTCATTGAA TGCAAAGAAC GGTCTTTTAT CGAGGTTGAA CAAGGTACTA
     8641 TTTGCCATTG GAAAGTTTCC GCGCCGGGTT ATAAAGATCA AATCGGTGAA ATTAAAATTG
     8701 TTTCAGATAT TAACTTAACG TTAACTCTAC AAAAAGTTCC ACCAAAACCA ACACCTAGCA
     8761 ACTCATATAT GAAAGTTCGT CCTAAAAAGG GCGCATATGT CGTTGATTAT AAAGAACTTT
     8821 TTAAAGACAC TATACCACCT ACTGAAGAAC ATGACAATGA ATATTTGTGG TGCTCACACG
     8881 GGTATTTATG GTGGAAAAAA CTTACAATTC CAACACCTGA AACATTGTTT GTTAATGAAT
     8941 TAGGTACTTC AGTTACTACA ACATTAACGC AAGATGCGAT TACTAAATAC TTAAATGAAA
     9001 AAGCGAATGT TGTTGATGTA TATGATAAAG CCTTTATTGA TGAAGCTTTA TCTAAAAAAT
     9061 TAGATACTGC TGATTCATTA AAAGGCGCTG TTCTTGACAA AACCATTTGT GTATTTAAAG
     9121 ATAATGGAAG TTTTTCAGCT GGTGAAAAAT TCTTATTCAA TGGTTATATG TTTGAATACG
     9181 GTACCACAGC TTTTGGTACT ATTTCAGAAG CTTTAAAAAT TGATACAGCT GAAACCATTT
     9241 ATATTGGAAC AGGAACATTC GAAGAAGACT TACTTATTAA CAACAATAAT CTTAACATCA
     9301 TTGGTACTGG TGACGTTGTA ATTCGTGGTA AAATTACACT CAATGCAACG AACGGTTTCT
     9361 CAATGAAAGG TGTTAATGTT GTCTATGATG CAACAGAAGA AAATACTGCA GCAATTGAAA
     9421 TAACAAAGTC TTTAAATAAC TTCTCATTGA AAAATGTTGA TGTTATCGTT CACGGACCTG
     9481 CACATGCCAT TAATTCACGT AAAAATTTAA TTGATTCAAA TATTGTTGAT TGTCATTTTA
     9541 TTTCTGGACT TGATGAATCA AATAATTTGA TTGATGGCAT TATTATTAAC AATGCTAAAA
     9601 AGTTCCGTTT CTCAAGAAAC TGTATCTTCG GTAACATTAA ATTGAAGACA GCAATCAATG
     9661 ATGTCGAAAT TTCTACAAAC AATTTCACTT CATCTGAAGG AACTTTAATT TCATTTGAAG
     9721 ACGGAATGTT ATCAAATAAA ATTAACATCT TCGGAAACCT TGCTTTTGGT GATTCAATCG
     9781 ACAATATTGT CACAACAAAA AATATAGATT TCTCAAACAT TGAACAATTT AATATTGTTG
     9841 GAAACCATGT CTGTTACAAT CATGCATTCT TATGGCTGCA AGAAGGTTGT GTTGGAATAA
     9901 ATAATGATAA AATTCAACTA TCATTTAATA CAGCTAATAA TGCTAAAGAT TCAAAATTTA
     9961 TTCTCGACGA TGAACCTGTT GACGGTGAAG CACGGGTATT GATTGATGAC GGAAACATAA
    10021 TTACAGACGA TCAAGCAATA ACAGTTGAAC AATTAAACAG TGCTGTTAAG ACTGAACGTG
    10081 AACGTGCAAT TGCAGCAGAA AACGTCATTA ACGATCTAAT TAAAGATCAT ATAGAAAATA
    10141 AAAACAACCC TCATAATGTA ACAAAAGAAC AAATTGGTTT AGGAAATGTT GATAATACTT
    10201 CAGACTTGAT GAAACCAATT TCTAATGCAA CTCAAGAAGC TTTAGATAAA AAATTAAATT
    10261 CTGCGAATCT TCCTACAAAA TTACCAAACC CTACAAAATT AGAAATTTTA ATGAATGGTA
    10321 TGTTTGTTGC AGAATATTAT GGTGGCGAAG ATACTGAACA AGTAACAGCA GATTTACATT
    10381 TTGATCGCAC AACATCCGCG CAATTATCAT GGGTTGATGT TCGGGGAATT ATGTCAGCAG
    10441 ATCAGATGGT TAACATCACT TCAGAAAATT TATTCGAAAA AGGTGAAGTC GTTAATTACA
    10501 ATTTAACATG GAATCCTGTT AATGTAAACT TAATGGAAAT TAAAAGACAA TGGATCAATG
    10561 ATACAGAAGT TTCTGATTCA GCACGCTCAT ATATTTTTGA TAATGTGCAA GATAATATAA
    10621 ACGCAACGGT TTTAATTTTG TACGGGAACA AAGAAGGTTC AACCGAAAAC TATACAGCTA
    10681 AAGTAAGCTC TACTATCTCA ATTGAATTTT TAAATAAAAT ATATTGGGGT GCTAGTGAAG
    10741 CTGAAGAACT TGACAATGAC GCTATTCTTC AATTGAATAG CAAATTGTCT GATAAATTAG
    10801 AAAACACATT GTCATTTAAT TGTGAAGGTG GTAAATATAT GTTTTTTGCC GTACCTAAAG
    10861 AATTAATCAA TAATGACGTT CTAATAACAT GCGGTGGTTT GATTTATTCA GACTGGACTC
    10921 AATCTGTAAT CAGTCTAAAA AATGAACATA ACTATACAAC TGATTACGTT GTCTTTCGGT
    10981 CTAATAATAT ACAATCAGCT AAACATATTG AGATCAGCTT GAAGTGAAGG AAAAATTATG
    11041 ACAGAAAATT TAAAAGGTCT TAATATTCCG TCTTCAATAG TTCCATTTAC TGATCAAGAC
    11101 GTTTATGCTA CTCATGATAG CAAATTTGGT AAAGGTGGGT GGCAAAGCGT TGAAACAGTA
    11161 ACTGAAATGA ATGCTATTTC AATGCAACGC AGATCAATAG GTATGGCTGT ATATGTTGCA
    11221 TCAGAAAAAC AAACGTACAT CTTAAACGGC CGTTTAGATA ATTTAGGGTG GGTGACATAT
    11281 TCAGACCAAA TTGATAAACA TTTTACTTAT AGTGATCATA GGTACACACC TTCAGATCAT
    11341 TGGGTAATTC ACCATGGTTT GAATAAAAAA CCTTCTGTTC AAATTTTTGA TGCAGACGGC
    11401 GTTGAAACAG AGGGAGGTAT TACAATCGTT GATGATAACA ATATCACAAT CGATTTTAAC
    11461 ATACCTTTCT GTGGTACTGC TGAATTAAAC TAATTGTTAC TGATTTACTT TAAAGGAAAT
    11521 TGAACATGGT TGATTTTACA AAGTCAATTA GAATTAATCT TAATTTGAAT CAAAACGAAC
    11581 TTCAAGACGT TGTGATTCAA AGTCTTGCTA CAGCGCCTGC AGCCAAAAAA GTTGGTTATA
    11641 TTTACTTTGA TTCTGGTCTA AAGAAATTCG GTGTCTGCGT TGATGCTACT ACTGGTGCCC
    11701 AAAAATGGGA ATATATGTCG GATGCTGCTG ACATTGAAAA AGCGTTAGCT ACACTTAAAA
    11761 CAGAATTGAC TGTTTCTAAA GTTGAAAATG CTACTGGCAT TAAACAAGGT ACTGCTACAA
    11821 CCATCTTTTT TGATGGTCTT GTCACATCTG TTGAAGCTGC TGAAGACAAT GGCATAGCCG
    11881 AAGGTGGTGA AGGCAGAGAA GTTGGCCACT TCTTAAAGCT GACAAAAACA GGAGCTGATG
    11941 GAACACCTTC TGAAGTTTCA TACGTTGCTA TGCCTGAAAC TGTTGAATCT GGTGCTTTAG
    12001 ATAATGCCAA CAAGAAAATT GTCTTAACTT ATTCTGACAA AACAACAAAA GATATTAATT
    12061 TAGCTGAGAT TTATGATGCT ATTGCTTCTA AAGCTGTTAG CGTTGAAGCT ACACAAACTG
    12121 TTGAACTCGT CTCAACAACA GATGATGCGA CAAAAGCTCA AACACTATCT GCCAATGTTA
    12181 AACTGTCAGC TAATGCAAAC AATGCTATTA AAACTGTTAC TGGTGAAGAC GGCCTATTAG
    12241 TTGCAAAGGT TGCAGACCTT GCTGCTGAAG GTGCTGCGCT TGACAATTTA GCTACAGGTA
    12301 CCGCTGTTGT CAATGCCTTA AAGAATGAAA AATTCGCTGC TGCAACTGAC AAATATGGTG
    12361 TCATTCAATT AGCTACAGAT GCTGAAGCTG TTGAAGGTTC AGATAAAAAT AAGGCGATTA
    12421 CAGCCGCTTC TTTAAAAGCT GCTTTGCAAT CGAACATCGT TGGTGCTGTT ACATACTCTG
    12481 GTTCAACATC TGCACTTAAA TATCCTGTTC AAAAAGGTGA CTTGTTCCTT GTTGATGCTG
    12541 ATGTAACATT AGCTGAAGTT GCTTTGAAAA AAGGTGACTA CATTTTATTC AACACAGCTG
    12601 TTGAAAATGC CGAAGCTTTA ACAGCTGAAG CTTTTGATGT TATTGACAAT ACTGAATCCG
    12661 AAGACATCGT TCGTAAAAAT TCTGAACAGA CTTTAACAAA CAAAACAATC GACGCTAACA
    12721 GCAATACAAT CAGCAACTTG AAAATGACAA ATCTTGCTGC TGATAATGCG TCATTTGCTA
    12781 CTACTGAAAC AACTGATGAA CTGAAGGCTG TCGCTAAAAT CGCTTCCGAA GCTAAAGTTC
    12841 AGGAAATGGT TAATGCTGGT GTTGCTGGTG TCGTTGCTGA TGAAGTGACA ATCAAGAAAA
    12901 ATGCTGGAGG CAAATTTGCT GTAAAAGAAG GCGGTCTTGA AGTCAAACAT ATGAAAGCAG
    12961 ACGCTGTTGC TGGTACAATT GCTGATGCTG CTGTTGATAC CAAACTAGCA ACAGAAAAAG
    13021 CTGTTCGTGA TTTACATGAT GGCATTCCTG CTGAAACAAT GAAATTGACA AACAAAACGT
    13081 TTGATGCCAA TGGCACTGGA AACGCTTTGT CAAATGTTGA AGTTGAAGAT TTTGCTTCTG
    13141 GTGTTATCGT TAAAGCTAAA GGCGAAGGTA CAACAGGCGG TATTGCTGCT GATGTCACTG
    13201 CTGCTGATGA CGCGAAACTA GCTACTGAAA AGGCGATTGC CGAAGCTCTA GCCGCTATCA
    13261 AAGCTTCCGC TACCGTTGTC AAATCTGCGT CATTAACCTT TACAATGGAA TCAGTTGAGG
    13321 CTCCTGCTGT TGCTGAATCC GCCACTGCAA CCGTCTCATT GGATTCTTTA GGGGTTGATG
    13381 CTTCACACAA AGTCAGCATG GCAAAAATGC TTGATGACAA AAAGAATGAA GTTGAAGGTC
    13441 TGATTACTTA TAATCAAGAA AATGGAAGTG TTGTCTTCCA AATCAACTGT GATTCAGCTC
    13501 CTACTGGTTG GACAGCATTA ATCGTTTGTT AATGCACCTC ATCGAACTGA TCGGGTGTTT
    13561 ACTATACACC CGATCAGTTC TTATTCAAGA TAATAGTTTT TATTAGGTAA TCACAATGTC
    13621 AATATTCGTT AAAGAATACC GAGCACTTGA CCAAGACATT GAGCTGTCAG CAAACAGTGA
    13681 TTATCGTGTA GCATCACAGA AAGCTATTAA GACATATGTT GATAAAGAAG TTGATCATGT
    13741 AAAGGGTGCT ATAGATTGGC GGCTTCAAAA TTTTACAGTT ACAGAAGAAT CTAATACATT
    13801 AACAATACCT CTCGAAAAAC CCTGTTACTT TAAAGAAGGT ATGTTCGCCC TATATCAAGG
    13861 GAAAACAGTA ATTCCTACTG AACTATTAAC AGTGTCTTCA GATAAGAAGA CGTTAACAAT
    13921 TACAAGTAGC AGTAATTTCG AAATAGGTGA TATCATTCAA TTACGTTGGG CATATCTCAA
    13981 CACACAAATT ACTGTTGATG GTTATGTTCA ATTACCACAA GGTGTTACAA ACGACTCTAC
    14041 AGACATTGTC GTAGAGCACG GTACATTAAA CGGCGTATGG TATCGATTGT ATAAATCTGG
    14101 CTGGCTAGAA CAAGGCGGTA CTCAAACAGG TACTGGTGCA TATGGCCTTT CTGAAATTAC
    14161 TTTAGCAAAA GAATATTTAA ACGCTGAATA TTCTGTAAAT GCTCAAATAC AATGGAATTC
    14221 AGAAAACAAC ATGGATTGGT ATACAAATGA TTCTTCTATC ACTTCAGGCG CTGGCGTTTC
    14281 AGATGTAACT GGAATACCTT GTGATAAGAC AACAACTGGA TTTAAGCTGC AAAGTTTTAG
    14341 CACACATGTA TGGACTACAA AAGGTCAAGT AAAAGTGTAA AACATGAAAG GTCTGGTAAA
    14401 ACAGACCTTT CTTTTTGTCT ACTTTTCTGT CGAACTGTTC TATATTCTAG AATAGAAAAA
    14461 GTCAGAAAGT AGGTATGTCA TGTTAAAAGA AGAAGAAATT TTTGAGCGAA AAGCTGCTAT
    14521 TGTCGAACAC TCTTTAGAAG TTCTAAAACA ATTTAACTAT GACACATCTC TAATTAAAAT
    14581 ATCTGATATT GATAATACTG AAAAAATACA TATTGATTGT GATGATTATA GATTAGGTTC
    14641 CTTATTTAAA AATATCATTA CAACAACCAA TAAACGTATA ATTAATTTAA CTGATGAAGA
    14701 CCTTGATTTC GAAGTAGTTA GTGGTTGTCA ATCTTTTATG ACACATTAAA AACTTATTGA
    14761 CATAGTTTTC CTTTTATTAT AATATAAAAA TATACAGTGA AAGGAAAACG ATCATGAATA
    14821 CTCGTCTTAT TGCTTTGATT TCTTGTTTGA GTCTTGTTGG TTGCAGAACA TACATTCCGA
    14881 CTGACGAATA CGGTTATAGC GTTGCGACAG ACAAGTTTGC TTCTGAATAT TCGGATCCAA
    14941 TTAATGTCGA AGAATCAGGT AATTTGAAAA CAATTAATAG CAATACAGTT TTGGCTTGTA
    15001 ATTATTCTTC AATCGAAGCT GCAAGACAAG ATGCATATGC ATACGCTTTG GATTCTAATT
    15061 CCGTCCAAAA TATTAAAGGA ACTACAAAAA CATATTGTCA AAACAATATG TCAAATAAAG
    15121 GCTGTTTGCA TGAATTTAAC ATTAACAGCA CTATGAAAGA TAAAAAACTT GTAAATACTG
    15181 TTAAAACAGG TGATTGCTAC AAATTCACTT TTAAGAAATT AAAAGGATTT AAGAATATTG
    15241 ACTCTTCAGA AAGTTATTCG TCTTTTGACA GACCTGCTGT TAACATGTCT CTTGTTCGTA
    15301 TTAATTTTGT TAATGTTGAC ACTGAAGTCC GTGCAAAAAT GAACGGCAAG CCTATTATTT
    15361 TGAGTCAGGA TAAACCTTTT AGTATCAAAG GAAAGAAACT GCTGACATTC GAAATTATCG
    15421 ACTCCAGATT CAAATATAAA AAATTTACAA TTAATGTACC TAAAGAAAGC AAATACATTA
    15481 CAAAAAATGT TGCACTTGTT CAGGTTTACA AAAAACGGAA AAAGAATAAA GAAGTTGGGG
    15541 CTGGTTTCGA ACGTCAAGAC TATAAAATTA AAGATTCCAA AATAAACGAA CGTGTTATTG
    15601 TCTTGAAAAA TCGACATGAT GTTGATCCGT CAAACAATCA CTTGACGAAT CTTCATTCTG
    15661 AAGTTGAATT CAGAATTACA ACTGAATATC GCAGTAATAT TGTTGACGGT ATAGAAATGG
    15721 GTGGTTCAGA TATCAATGTC TTTACAAATC TCCACAATAG TCATTATAGT TATTATGGAT
    15781 TTAAACCTAA AGAACAAAAT GCTGGGCGTG ATTATGGTCG TGTTACTTTG CAAATCACAG
    15841 TTTATCTGGA AAACATGTTT AAATATGCAA AATATAACCT GTACTATGAA GTAATTAAAG
    15901 AAAAAGGAAT TGCATACATT AAGCCTGCAT ACCCTGGTCC TAGGTCAAGT TGGTTTTTTG
    15961 ATGGCGGCTA TAATACTGGT TTTTCAGGTT TTCATACATC TTATAGTCAA ACATACGATG
    16021 GAAAACTTAT TAGACTTAGT GGCAGCACGA AACCTATTGC AAAACTTGAT GTTAAATTCT
    16081 ATAAAGGATG GATTGGTTGG TACTAAATTT AATTCAATGA AACAGTCTTA TTTGACGAAG
    16141 TAGCTGTAGC AGATTCTGTT GCACGAGTAC CCAAACTAAT AACATATTCA ATCACTGCTG
    16201 AAAAATCAGG AATGAATATC TTTTTACCTA AAGGCAACTC TGTAAAAGGA TCTGCTATTC
    16261 TGTTTGCTAA ACAAATAATC CAAAATAACG TTTCGTCACC ATAATATGCA TATGCAATCA
    16321 AATCAGGTGT ATTTTGTTCC ATATCGTTAA CATAAGTTAC AGTACAATTT TTGTTCAACA
    16381 CCCAATCCGG AAAATCATTA AATTGAAATG AATACATATC AAAATGATAT CCATCAATAG
    16441 CACCATCAAT AACATCATAA AAATTTGTTA AATCAAAACT TGTTCCTGAC ATTATTTTTT
    16501 ATCCTTTGTT TTACTTGGCG CTTGAACTAC TTCAATATTA GAAGCGTCAA CATAATCACT
    16561 GCCTAATGCA AGTACCCCAT TTAAAACATT CTTTAACAAA CCGTCATCCA TTTTTGTTAA
    16621 ATCAATTTCT GCCGGATTTG GTTGGTCCTG ATTATTGAGC ATTTTTTTAA AAGTTTCTTG
    16681 ATCAACCATT GTCTTTGTTT CTATTGTCAT TGTAACAGTA GCCATTACAG GCTTGGCTCT
    16741 TTCAGTATTA TCAACTTTCA TAATATTTGT ACTTGGCCCT ACGTACCTAT TACTTCTAGC
    16801 CATAATATAT GGAATATCAA CTTTTACATC TTTAACAATA ACGTGTGACA TTGTAAAGAA
    16861 GTCGCCAAAT TTCACATCAA CACGGGTACC TACACGTGTC CTTTGTTTTC CTTTTGCCAA
    16921 ATTTCCTTTG CTGTCTTTTT TAATTGTAAC GTTTTTTACT TTTCCAGATT CATCCTTTTC
    16981 AACTTTAAAT ACATGACCGT TAAAGTTAGT TACTAAAGGA GATGGACCGG GTGGTATCAA
    17041 ACGTCCAGAC TTTTCATCTA TTCGTGGCTG TGCTAAAGAA GTTAACACTT CAATAATATA
    17101 AAGTAAATCA TTTGATGACA AACCACCACT CGTTAGTCTT GTTTCACCTG TCCTAATATT
    17161 GTTCGGAGTA TTTGAACGCG ATGCATACAA CTCAAGTTTT ACAGTCAATG ATAAAGGTTT
    17221 TGAACCTTGC CATACTTGAA TATTATTGAT CCTATGTGTA GTTGATGTAC CTGAAAATAA
    17281 CTGAACAACC CCATTAACAA ATTTACTTGA CGCCAAATCC ATAGGATTTA TTGTTCCGAA
    17341 CTCATTACTG AAATGCAATG ATAAAATTTC AGGACAATAT GCACGTATAA TTGTCATTCC
    17401 GTTATACGGT CTATTTTTAA ACGTTGGCGC TTTAAACCCT GAACCTAAAC CGTTTTCACC
    17461 TGAAATATGA AGCTCTAAAA TATATGCAGG ATCTATGTTA ATTGAATCAC CTTCTGGTAA
    17521 TGCATCATAT TGATTAACAG TACCTAAAAC GGCAGTCTTA AGATTTTTCA AAAAATCAAC
    17581 CATGACAATC ACCTACCCGT TGCTGCAATA GTTGTACTTG ATGAAGGTAT ACCTCCAACA
    17641 GCAGTGCTTT TCTTTGTTTG TATACTATTG TTAACGACAT TAATACTATT ATTCAACTCT
    17701 ACTAGTAAAT TCTCAATAAC ACAAAACTTA TCATTAATAA CTTTAGTGTT TTCAGGTACT
    17761 GTTTTAACCA TTTCTGCTGT TAACGCTGCT GTTGGAACTT GAACTTGAGG TACATAGTTT
    17821 GTTACCTGTC CTGTTAAATT GTTAACTAAA TCTTGTGGAG TTTGATTAGT GTTTAATGCT
    17881 GAAGTTTGAT TTATATACTC TGCTGACGCC ACCTTTCCAA AATAGCTAGC AACATCAAGA
    17941 CCAGACTCCT TTATCTTATT TGTGATTTTT ATATAATCCT TTATTTTTTT AACCTGTTCA
    18001 GAAGATAATA AAATATTACT TTCTACATCT TCTTCCAAAT TTTCACCAAG AATCCCTTCA
    18061 TTTCGTATTT GTTGAATATC ACCTTGCAAC AATCTATAAT TTCTTACACG ACTGTTTATT
    18121 TCTACTTCCA AATCTGTTAA AGTTCTTTTA GATTTATCTT TCTTTAAAAT TTCAACGATA
    18181 TCCTCGTCTG ATAAACCTCG TTTAAAATAA TCTGCAGCAT CATCAATCGT AATCTCTTTT
    18241 TTTGATAATT TTTGAATATT CTCCATTCGT TCAGCATTTG ATTTAACTTT TTTAAGGGAC
    18301 TCTTCATTAC TACGATCAAT CGCTAAAGCT TTTTCCTTAT CTCTCTTAGC CTTATCATAA
    18361 AAATATTGAA ACGCATTCTC AAGTAATATT GATGCAGCAT ACACTGCTCT AAATTGAGGT
    18421 GATACTAACC CAGCAGCAGC TAAAATTCCA TTAAAACCTT CTTTTAACAT TCCTGATACA
    18481 TTACCAGTAT CCAATGCTTT CTTAAATTTG TATGCATGAT ATGCAGTTAA TCCAGCAAAA
    18541 ATCCCACCGC CAAGCGAACT CAATCCTTTA GATGCAAGCT TGACAATACC AGACAATGTT
    18601 GAGAAATTCC CTAAAATCCC TTTAACACCA ACAAAAGCTA TTCCAATTGC TTTAGCCAAA
    18661 TCTTTCCAAT TATTCTCAAA AGAAAAGGTA CCTGTCTTTA TGCTTGTTGC TAAATTTTTA
    18721 AAAGGTGTTG TTATAAAGTC TTTTAGCCAA GCTTTGAATT GATCACCAGA AAAATATATT
    18781 GCTATCAACC CTAAAGTCGA AACTAAACCT TTTTTAAATA ATTCAAAAAT CTCTTTCCAT
    18841 GAATTTGATT TCACAACATT TCCTGTTGTA TTTGTAGAAA CTTTTCTAGC GAACATGTCT
    18901 GACATTGTTT TGTCATGAGC TTCTTCAGCG CCAATCTTTT TAGACGGCAT AAAAGACCTA
    18961 AACATGTTAC TCATTGAGTT AGTAAATCTT GTAATAAAAT TTTGCTGTTG AACTTGTGTA
    19021 GTTAAATTAT CCGAAGCTAC TGTCTGTTCA GCAAACATGC TTTTTGTTTT AGGTTCATTA
    19081 CCTTTAACTA AACTTTTAAC ATCAATATTT TTTAGATCTT TTGTCTTCTT TAACAACTCT
    19141 TCAACATTAA TTGCCGAGTT ACGCAATGCT ATAGTAACAC GATCTTCAAG CTCTAAATTT
    19201 TTCAATGTTT TACTTGCTTC TTTCTTTGCA AAAGAGAACA TTGAGTTAAA CATACTTTTT
    19261 ATATACGGAC CAACACCATC ATTACTCAAA AACATTTGAG TTAATGAACC TAATGCTGGA
    19321 TTTATGGCCC CTAATGCTAA CGTTGCTGAA GCTTTGCTTA AACCACCTAT ATGTGAAGCT
    19381 TCATAAGCTG ACGACACTCC AGCACGCGCA GCATCAGAAA ATACACTAGT TCTATTCTTG
    19441 AAGTTTTCAT CATAAGCTCT TAATGCACTG ATTGCTTCAT TAGTAGCAGC GTTCTTTTCT
    19501 TTCTCTAATT CGTTTAAAAG CTCTTTTCTT TTTTCTTCTT CTTCTTTTCT TTTATCTTCA
    19561 GAAGCTTTTT TCTCTGCATT TTCTACATCA CTTTTTATTT TATTTAAAGC TTTATCAAAA
    19621 CTATCATCTA TTTTTTCTGC AGATTTTTGT ATATCGTCAT AAACAGGATC GAGCTTTTCT
    19681 TTCAACATTT CACTCATTTG TGACAATATT GATTTTGCAG ATTTTGAAAA GTCTGATACG
    19741 TCTTTTCCAG AAAATCTATC CGCACCTGTA TCAACTTTTT GTGGTTGACT TGATTTGGAC
    19801 GAAGTGGCTG ATTCATTTGC AAAAGAGTTC TTTGTTGATG CTTTTTTCTG TGTAACATCT
    19861 TTTTCTACAG TTTTGTTATT AACATTAACT GTAACTGAAC CTTTAGTTGT AACATTAACG
    19921 CTTTTATTTG AATCAGCCAT TTCGCACCTT TAAATAAATG ACTCTGTTTG GAACCGCTGA
    19981 CCACCTTCAG CCTGCTCTTG CTGTTGTTCC AAAGTCTTTA GAGTTTTTTC ATGTCGTTTA
    20041 TAGAACCACC AAAGTTCACG AAGTGGTATG TTTTCTAATT CAAACAGTTG TTGCTTCAGA
    20101 TGGTACGACA GGAAGTATTC TATCTCTAAT AAATCGCTTG GATTCACTAG GTTGAAAGAA
    20161 TGATGTGATG TCGAGGGGTT CCTCTACTAT CACTTCCTCC TTACAGTGTG TGCAAACAAA
    20221 CTTATAAGTA TCTTTTACAC CCCATGTAAA TTCTTTTCTG AATGCAGAAA TAATCATCAA
    20281 GTCACTTGGT GTAAATTTAC CTTCTTTGTA TGCTTTAAAT AATTCTTCTA TTTCAATACC
    20341 ATTAACCTTG TTTCTAAACA AGTTTAAATC TAATAATATT GATCGTGTAT CAATATCATC
    20401 TGTCGGAACA TTATGTTTTT TTAGCATTGC TTCAGTGATA AATTCATCAC CAATTTTTGG
    20461 TGCTCTAATA TACAAACCTT TTGGATAGTT GTCAAAAGGA AGAAGAATGC CACCCTCTTC
    20521 TGTTAATTCA GAAGGTACGT CTTCAATCAT TAAATTTTTC GACAGTACAG GTTGTTCATT
    20581 ATGCTGATTA CAATTATAAC AAGTAAAACC AACTTGATGT GGGAAATCAG CAAACGATTT
    20641 TAAACGATAC CAGTGAATCA AATATTTAAA ATCATCAAAA TACATTTGAT TAATATCAAT
    20701 ATTTATATTT TCACCTAATA GCTTAATAAT ACCGCGAATA TCAGCTGTAA CTGATAAACG
    20761 TTGTAAAGTT TTTGCTTGTA ATGTTGTTAA ATCTTTAGCG TAAATTTCAG ACTCATACAA
    20821 ACGTTCACCA GGAATATGTA CAATTTCTGC ATTACTTAAA CTCGTCAGCA TAGAAAAACC
    20881 TCTCAAATAG CTTAAAAACA AACTAAATGA AAGAACTTTT GTTTTAAATC TCAACCAGCA
    20941 AAGCGACTGA CGATTGAACT AATTGAACCG TATTGAGAAA AAACATTACC TGTAAAATTA
    21001 TTTGTAATTA AGTCTAAAGC TTGACCAGTA ACTAAAGGTT CTGCTGTAAT ACAATCACAC
    21061 ATAAAAGTAA TAGTTACTTT TATACGCTCT TCTTTTGGAT CCCCTTTAAA AGTCAATTTA
    21121 CTTATGTCTT TTGGATAGAC ACCTTTGAAC TTAATCAAAT AGACAGGAAT AACTGATTTC
    21181 AAACCTAATA GATATAAATA CACTGGCTTT TTATAATCAC TTTGATAACC AACTATCTGT
    21241 GTATCTTGAA CAACCTGCTT ACTCCATGTC TGATAATAAG AAATTATTGT TGCTGAATTA
    21301 TCACAATAAA AATCAGCGGA AAAAGAAGTC GCAGTTGTTA CGCTTTTAGG TAAATTGATT
    21361 TTTGAAGGGC CTAAATTTAA TATCTTACTT TCTATACTAG GTAATGTAAA AGAGATATTT
    21421 TCACATACTG GATTGTATGA AAACCATTTA GCGTTTCCGC TTGTTTTATT ATCACCAGTT
    21481 GTCCTGCCAA AAATTTCATT GCTTTCATGA AGACCACCTG TTGAAACACT AATAGAAGGA
    21541 AATATAACTT CCCATTGTGC ACTTTTTAAA GGATCAGGTA GATTAGCAAT ATCTTGTGGT
    21601 GTCGGGAACC TTCTCAACAC TTGAGAAACA CCACCAAAAG CTTTAGTAAA AGCTTTTGAC
    21661 GTAGTTACTT TGCCAACAGC TTCATTAACT TTTTTGGTAA TGTTATTTAA TGATTTGAAG
    21721 GACCCGACAC TCATCTAAAT TAATCCCACC AGTCAAATCG CCACTGAACT GATAACTTCA
    21781 AAGCTTCTTT TGACATTGGG TTGAAGCTTA AATTATCAGT GCTAACAGGC CATGCACGAC
    21841 GTAATTTACG TGTTTTTACA GGTTCCAGTT TTGCATTTAA CAAGCGAACT GTAATATCAA
    21901 CTTTATATTC TGTTGAATAA CCTGTAATAC CAGTATCAAG ATCATGCATC AAGTTTAACC
    21961 AGCTTTGAAA ACGATTCAGC ATGTCTGCAT CCTGCGTTTC AATAACTTCA GTTTTCCATG
    22021 TGCCTTCACG ATGCTTTAAT CCAGCATCAG TACGGGTGTT GCCACTAATA CCCATGCTAA
    22081 TTTCATCGAT TTTTTCACCA GGATATGTAT ATGACTGAAC ACGCAATTCA AACTGCTGAC
    22141 CATCGATTCC TTTATCACCT AAAAGGTTTT CGAAAACGAG ATCAAACAAG TAACCTTTGG
    22201 CAGGATCAGT CATCTGTAAT GTTTCTTCTA TAGGATGAAC TCCCATAATA AACCTCCATT
    22261 TTGTTGTGTG ATGCTTTGAT GTTATCGCAG CATCACACTT TTAATTAACC AACAATGCCA
    22321 ATAGTAGCAT CCGCACGTTG AACAATCGTA TTAAGTTTGA TAAATTCAGC AGCGTATTCT
    22381 GGCTGAATAT AAATATCAAT AAACATTTGA TTATTCATAC GAACTTCAGG TGTATTGTTT
    22441 GTTTCGTCAC AAACAACCTT AAAGTCATAC AAACCACCAG CAGCTTTGAT TGGCGCTAAC
    22501 CAAGCTTCAA ACTGCATTGT GATTTGTGCA CGACGATAAG CTGTATTCTG TTCGAACAAG
    22561 TGCCATTTAG CAGCTTCACG CAAAGAAGTT TCAATATAAA TCACCATACG TGTAACATTG
    22621 ATACGATCTA ATGCAGAAGG CTTAAATTGC AATGTCTTCT GACCCCAAAT CAAATACATA
    22681 CCGTTTGTTT TACGAATGTA GTTGACTCCG GATGAATAAA CGCTTCCTTG TTCTTCTGTG
    22741 GCATATTCAT AAGTTAAACC AACAGGCGTC AAAGCAGCGC AAGCGACAAC ACCGTTATTC
    22801 ATACCAGCAG GGGCAATCCA AACACCACGA TTCTGATCTG TTCTTGCGAT AACACCACAA
    22861 GCAAAACCTG AAGGTGGTAG AGGAACTTCA TTAACACCAG TAAAGGAATC GTAAACCTTT
    22921 ACCCAAGGAG TATAAAGTGC CGCACGATAT GAATCAATAC CTAACGTATT CTTACGGTAA
    22981 TTTTCAACAT CTTGATTTGC GCCAGATTTA ACACAATCAA TTGGAGTATC AAATACACAG
    23041 AAGCAGTCAC GACGAACGTT TGCGATTTCC AACATTTTCT GTTTAACAAC AGAAATGTTT
    23101 TCAGAACTGT AAGCACATTC CATCAACAAG TTGACAGTAA CTTGATCACG TTCCCGGAAC
    23161 AATTCCCAAC CGTTAGCAAC TGTTGATAAA TCAACAGCTT CTTCAGTACT ACCACCAGTC
    23221 AATTTACCAG TTGTAACAGA AGTCATACGA GGGAAAGGAC ATTTTCCATC AGACAACAAT
    23281 TCATCATTAA CAACAACAGA AATGTTTTCT GATTTACCGT TAATTTTTGA AGTAATCTGT
    23341 GTCTGAACAC CGTAACCATC GACATTGCTA TACATTGTAC AATCGTTAAA GCTTTCAAGT
    23401 AATGTATAAT CACCATCTTC AACACGATAA ACAAAAACGT CAAATTTACG TTCATCGTTT
    23461 GCAGGAGCTT TAACCCAGCG CAACTTCATA CCTGAAATTG TATCTTCAGA AGTATCTGAA
    23521 GGCTTTTCGT TGAGTACATA ACTAAAGGCA TTTGTTTCAT TAACAATTGG ACTTGTGTCT
    23581 TTTGTATAAA TGAACTCACC CATGCCAGCA ATTACATACG GTTGCAGTAA CAATGGATCG
    23641 TGATATAATT TGGTTTCTGT ACTAACAAAC TGTTTCAAGA TAAGATTTTC TTCACTATCT
    23701 AAAACGCAAG TGTACTTTCC TGACAACGCT TTACCATCTT CAGCAAAACT GTCATCTTCA
    23761 ACCAAATCTT TCAATTCGGG ATCAGTGTAA ACTTTGGAAC CAGCTTCAAC AAACTTATAT
    23821 TTACCAGTAT AAATAAAGAA TGTTGACATT TCGTCTTCGT AATTAGAAGT TCCACCCCAG
    23881 ATACCAGTTG TTGGTACCCA TTGCTTTTCT TCTTCTAAAT ACTTAAATTC AGCGTTTGAT
    23941 CCATATGCAA CATTACTGAC CATGAAGCGT CGAGAGCCAA TTTGTCCTAA ATCTTCCCAT
    24001 TCACTTGATG TGTATGTAGA TTCAATAGGT TCAGCACTGA CAGGGGTACG ATAAATCGCA
    24061 TTACCTTCAC AATCTTCCAA TGTTGATTTT GAATCAGCAG CTTTAACGAA AAAGATTCCA
    24121 GGAACTGTTG AATCGCGCGA AATGACAGGA ATAAACCACC CATCACTTAC AGATGTAATT
    24181 GTTTGTTCTT CCGAACGATC TGCATGAACA TAAACAGATT CACCTAAATC ATCTTTAGTT
    24241 GAACGAGTTG ATAGTTTAGC AAATCTATAA TCGTAATTTA CAACAGGTTC TTCGACATAA
    24301 CGTGTTGCTT CGCCATCTGA ACGTAAAACT TCAGATACTT TTTTATCGGC AGGTTTTGCT
    24361 ACATAATATT TTGTAACATC ATTGTCTTTG TATCCGTTGT TTTCACGAAC AGCGTAACAA
    24421 GTTGAACCAT TCACTGAAAC TGCAGACACT TTAAACGTAC CGTTGAAAGC ATCTAAATTC
    24481 GCTTTAGAAA TGATAACTTT ATCACCAGCT GACAAACCGT GTTCAAACGT GCCTGTGTTA
    24541 ACAGTTGCTG TGTATTTATG TTTCGTAACG TTCTCTGAAT CTAAAACAGC TTCATCTAAC
    24601 AAAGAAACTG AAACAGCCTG TCTGTTTGCA GGAATGATTG TTGTTTCTGA CATTTGAACA
    24661 CGAATATCTT CTTCGTTTGG ATTTTCACCA ACAAACGCTA AAGCTGTATT CGTATCAATG
    24721 ACAGGATTAC CATCATCGTC TAAAATTTGA ATACGTTTTT TCTTCGATGG ATCTGTCGGA
    24781 TCAACTTCAT ATTGATAATG TCCGTCAATA ATCGAATATT TATAGAAAAA CGTTTGAGCA
    24841 GCACCTGTGT CGCTATCCTG TTCAACAGCT TTCTTAACTT CATTCAAAGA ATAACCGTCA
    24901 AGAAACTTTT CAAAATCTCC ACCTTCAACA GGAACTTTTA ACCCACTGTG ACGTGAATCT
    24961 TCTGAACAAA CACGAACAAC ATACGCTTCA CCAGCATCAG ACATGGCACA AGTCATACAA
    25021 TGACCTAAAT AACCATATTT TAAATCAGGT GTACCATAAA TGTTTTGGAA TGAAGCAGCT
    25081 GACGTAATAT ACTTTCGTTT AAAGACTGAA CCTCTACGAG CTTCACCAAC AGCACCAATA
    25141 ATAGATGTGG ATGCATTCTC TGTAATTTGT GATAAATCAG TAATTTCAGG AAATACTCCA
    25201 GGATACTTGC CAATAACTGA CATTGTATAT TTCTCCTATT ACTTCTTTTT GCCATTAGTT
    25261 TCTTTAACAA CACGAACGCC TTCAGGAAGA TGTTTTAATT CTTCAGGAAT AACGACTGTT
    25321 GCTTTGGCAG GAATTGCATA AATCCGATCA GGATTTTTGG AAGAGGCAAC AAAAACTTGT
    25381 ACTTTGTTTG AATTGTAGTA TTTCATTTGA TCTCTCCTGT TTCAGACACT GAATAATTTT
    25441 TAACGCCAGA GTATTGTGTA TTAACCTGTA CGACGAGCGG ATAATCTTTT GGTTCATCCA
    25501 AAAGGTGACC CCAAACATCA ACAGAAAAAC CTAAACAATA AATGTAACCA CTTCCACCTA
    25561 CTTTTTCTGA TACTGACGGT ACAGTATTAA TTACCGGCAT ATTAATAAAA TAAGTAAAGT
    25621 TACATTCAAC CCCGTCAACA AGTTTAGATT GCCATGTATG ACAAAATTCG CGATGTAAAC
    25681 ATCTCAAAGA AATTTTATCT TGATAATATC TAATCGCTTT AAAAGTTTCG TCCCAAATTG
    25741 AAACAGTATA CTTTGTTTGA AAAGATTTCA TTAAAGATAC TGTTTGCGAT GGATCAAAAC
    25801 CTGTTTTGTC AATATTAATG ACAAGACCTG CTTCGTTAAC ACGGTTACCC ATAGCATGGT
    25861 CAACAGATTC AAAAGATTTG TCAGGTGAAA AAGCAATGAA AGGGAATGAT AATACTGATT
    25921 TGTCTGATTG TAATTGCACA GACATTTTAA TGTCATCTAA AGAATCTGAA GTCGTCATAA
    25981 AAATGCGATC CAAACCCCAT ATTGAATTAC CACCATTATC AACCCTTTTA TCAGCGACAT
    26041 TGATCATATC TAACAAGACA TTTTTAATCT CGTTATCTAC TTCATTCAGA GATGAACTAA
    26101 AATCATAAAA GTCGCGTGCC ATTGCTTAAT CAACCAAAAC CTGAATCTTT TTATCTCTAC
    26161 CTTTTGTGTA TCGAGCTGTC GGTGACTTAC CACCTTTTAA CCATTCTTTA ACAACCAAAA
    26221 TATGAAAATG TACATACTGA TTATGAGTCT TTTTAAAAGC TTCACAAGAA CATTTGTACC
    26281 CTGTCACATC ACGAGTTACT AAATAGGTTC CTAATTCATG TCCGTCTCTG TCTTTCGCAT
    26341 CAACGAAAAA TCCACTAGGC GTTTCTCTTA CACGATAAAT AATCATTTAG TCTGAACCTT
    26401 TTCTGATTAT TACTTGAAGC AACCGATAAC GCTTTCGGCA ACGTCTTCAG ACATACCGCA
    26461 ATCGACCAGA ACTTTCTTAC ACTTCTTGCA ACTTTCTTCC TGTTTATCTG AATTAATGAA
    26521 TTCATCAACA GCAGATTCGA CTTCTTCCTG TTTGTCGTCA GCAACCAATT TTTCCAGATC
    26581 AACCGTGCTT TTCAGATTAA TTCCAGAATC TTCTAAAGCC GCTAACAATT CTTTAGCATC
    26641 TTTAAATGCA CCAGCTTTAA AGATAACACC GACGTTTGTT TTTGGATCAA ATACACCAAC
    26701 AACATTTTCG CCCTTTTTAG CAACAGCTAA TTTGTCTTCA CCTTCACCTT CGAAATCAAC
    26761 TTCAGCTTCA GCAGCTTTAG CATTATTCAT AAAGGTATCG ATTGAATCCA TTTCGTCTTT
    26821 TTCACCTTTA GCAGCTTCAG ACATAACTTT CAATGTATCA AGCATCAAAA TGTCTTTTGC
    26881 ATATTCAGGG TTATCACGAA TTTCAATGGC TTCAACCAAT TGAGCATTTT TTGTTGTAAT
    26941 CTTATTTTCG AAGATTTTCT GCATTTTGAC AGATTCTTCA ACCTTGTGTT CGTTTTTAAC
    27001 AACAGGCAGT TCAACACCGC TTGACTTCAT TTCGAACAAA GATTCTTTAC GTTTCTTCAC
    27061 ATCTTTCAAA GCGGAACGAA TTTCATTTGT ATCAGAAACC GCTTTAATCA AATCAGATGT
    27121 GACAATACGC ATGTTTTTGG CTTCAACGAA AGTAAATTTC TGATAATCAA CATCAGACAA
    27181 TTCTTCCTTG CAAGCAACGT TATTAATCAG TTCACGAGCA ATATCACAAT CTTCAACCAA
    27241 ATATGAATTG CGACCGTCTT GAACGACTAA ATTTTCGCCT TCAGCACCTA AAATGACTTC
    27301 TTCACCCATT AGGAATTTAG CATCCCCTTT ACGGGTTTCC AATGTCATAT CTTCCATGAC
    27361 AATGAACTTG TCGTTTGTTA AGCCGTTAAG GGCTAATTTA TTTTGAGCTT CAACTAAATG
    27421 ACGCATAATA AAAAAACTCC GGTTATTATG TTATTAACTA CGCAATCTCG GCTAACTGAA
    27481 CGAATAAGTT CATCAACTAG GTGCCTTCAT AAGGAATCTT ATGGATTGCA TGTCAACTAG
    27541 ATGGGTAATT ACGAAGAACA CCCATTGCTA TTAAGACCGT TAAAACATCT TGTTAAATAA
    27601 CAATTTATTT TTAACTGAAG TATTTTTCAA AATTGTCAAT TATAAAAGAT TTTACTTTAT
    27661 CGATTTTCTG ACCTGTACGT TTTTGCACGG ATTCACAAAC GTTTCTCAAA TAAACTAAAT
    27721 TATTTTTAAT AGCTTTTGAG ATATCTAAAG TTTTGCCATC TTTTTTATTC TCTAAATACT
    27781 TTTTAGATAA TGAAGATGAT AATTTCTCTA TAGGATCGTT TTTGTTTAAG AAATCATAAC
    27841 TATTGCTAAC AGCTACTTTA CCAATATCGT TAGAAACATT ATCAACAATA CGAACAAGGT
    27901 CATTAAAAAT TTCCTTTTTC TTCTTATTGA TTGTTGCCTT GTTTTCAGCG TTGTTAACGG
    27961 TATTTGATTT CTTATCAACT TTCTTCTTCT CAATGTTCTT AAATAAATTC TTTTTGACAT
    28021 CTACTTTTCT CGCTGTTTTT ACAGTTTTAG CAGAAGTTGC AATTGATTTT TTATTTTTTT
    28081 GTTGAGTATA CTTTTTAATT GCGTCTTTTA CTAACGCCTT TACATCAGGC CTACTAGCAA
    28141 AAGTCTTTAG CTTTTCTTCA GCACCTTCAA CTTGATTTTT TACATCAGAA TAATAATTCA
    28201 ACAAATCATT AAATATATTA GCATTCGAAC GTAACACATT AAATTGCATA ATATATTCAC
    28261 GCAACTTCTT TTCAGTTGTT CTGTTAATAC TATCTACAAA AGAAGATTTA CTGTCATTAT
    28321 CCTTGAAGAA ATCAGCTTCT TCTACAGATT TTAGCAATTC TTCACGTGAT TTTCGAATTG
    28381 ATTTAATTTT ATTTTCAAAA TTATCTTGAA TCTTTTTGAC GTCAAACTTT TTCAAATTCA
    28441 ATTCTTTTTT ATCATTTAAA ATTTTACTGA ATTCAAAAAT TTGTTTATCA ATAACATCTT
    28501 TTGATTTTGA AATAGCATCT GAAACAGATG TTACTTCATT ACTGATACCT TTTGCTCTTT
    28561 TCTTTAAATC ATTTCGCTTT CTACCGTTTT CTCTTTCTTT TTTATGAATA TCAGCTTGTA
    28621 ATACTCTTTG TTCTGCACGG TCATCACGAA TCTTTTGCCA TGTTTTTAAT AAATCTACTT
    28681 TTTTAGATTT AAATTGATTT GCTTTATCTC TAAAAACCTT AATTTCATCT TTGCTATAAT
    28741 TTTGATTGTT TAAAATGTCA TCACTTAATA CATAATCATA CCAACGTAAA TCTTTTCTTA
    28801 AATTATAAAG AAACTTATCA ATATTGTTAA CATTTGCATC TTCACTAGGA ATTTTTCTTA
    28861 CATCAACAGC TTGATTTTCT GCATTATCAA ACCAACGGTA TGCATTCTTT AAATTATTTA
    28921 AACGTATTTG TTCTCCACGT TTTTTTAAAC GTTTCACTTC ATATTCTAAT TTAGAAACAG
    28981 AATCACTCTG TGCTTTTAAA CTATTAATAT TCTTTTGTAA ATTGTTTATC TCTTTGCGAT
    29041 CGCTATAAAC AGAATTAATT TGTGAACGAA TACGTTTTAT TTCATTTGCA TTTTTATCTT
    29101 TAGGTATATT GACACTAACT TTACCATTAA CAATCTTTAT GACACCTTGT CTTTGCAAGT
    29161 CATTTTCTTT ATTCTTAACA CGTGACTTTA AAACTCTTAA CTTTTGTTCT TTTGTTTTAA
    29221 TTTCTTTATT AACTTCAGCA TTCGCTTTTT TTGCAGAAGT TAGCGCAGCA ATAGCATTTT
    29281 GATAGTCTTG TTTTGAATAT TTAAAGCGAC GATCTGCCCA ATATTTTTTA CGTTGCTCTG
    29341 AATTACCTGC ATATAAAGGA AGTTTAACAT TATATGCATC AAGTTTACTT AACAAACTGC
    29401 CATCATCTAC AAGTAACGTA CTGTCTGGAT CAGAACCTAC TCTCAACTTT TCATCACTGT
    29461 TATCATCAGA CGTACCTAAT AAATAATAGA TCACATTAAC AATATGTTTA CAAACACCTA
    29521 TTGCATGTTC AGGATTTTTG GATGCTTTAT GACTGCCAGT TTTCGTTGAA CTATTCCATT
    29581 GCAACGGATC TATTGCTGTC CATGATTTAA CACCCAATTG CGATAATTTT GTCTGTGGAA
    29641 TTATTATTTT CTTTGCTGTA TCAGCTGCTA AATAATAATA AAAGAAATGA GGACAGTTAC
    29701 AATATACAAA ACAATCATAG TTTGTTGTAT TTGGATATTC TTCTTCTATT TCACTTCCAT
    29761 TATTATCTGC TCTACGTCTT GAAGACTCCA CAAACATCAA CGCCACTGTA AAACTTTCAA
    29821 CAAAATCCGT TGTTGCTTCT GTTTCCATTC CATTGTAAAG AATATGTTTA GATTCTACAT
    29881 CACAAACGAA AGTAAATGAC TTTTTGCCTT TTAAGGTCTC TTTTTTCAAT TGTTTCAATG
    29941 TAACACTATC ATTAAAATCA AATTGTAAAT GTCCTTTAGC AAGTGAATTT AAATCACTAC
    30001 CATCTTTTAT CATTTCGTTT ATAATGTTGT ACAAATTCAT TGTAATCTCA ACTTATTAAT
    30061 TACTTTTCTT CGGAAGGCGT TTTATCCGAT ATTTAGGAGC TTCAGATTTA TTATCAAAAA
    30121 CTGCCAATGA ATACATATTT GCATTACTCT TAATTACTTC TTTAGATTTA CCATGATTTG
    30181 CTTTAAAGTA ATTCAAAAGA GTATTTTCAA TTTTGTCAAC ATTCAAATTT AATAACAAAT
    30241 CTTTTTGACT GCCAACACGA TTAAGAACAG CATTAACAAA AAGTTTGAGC TGATATTTTT
    30301 TATCATCATC TAAATTCTCT TTAACAAACT GTTCCCAAAA TTCCATAGTT TCGACTTTAT
    30361 TTACCTTTAA TCCTTTAACA AAATCATCAG AATATGTTGC TCTTCCGGAA TTTGATGACA
    30421 GATTATCTGT TTTATGTATT GAAGATAAAC TATAAAGATT TTGTGATTCA GCTGTTTTAT
    30481 TCAAACCGTC AACATTTATA ATGTATTCAA TAGATTTTGA AAACGTTTCA CGATCATCTT
    30541 TCATAATGAT ATTAATCAAG TTTTCAATCT GATCTTTTTT GAAACTTGTT AAGACATTTA
    30601 AAATCTCTTT TTTATCTGTC TTTTTGCATT TCTCAATGAA ATCAACAATA ATTTCTTTTT
    30661 GCCCATCTAT TAAATCAAAA TTTCTCACCC AAGCGTTAAT GTTTTCAGGA CTGTTCTGAT
    30721 TTGTATCAAA GACAAAAGGA TTGCTTTCTT TTTTCAAATT ATCAGGTTGT TCTTTTTTGA
    30781 AAGCATCAAA CATTGATAAT TTCCATGTTG AATAAATATT CTTCAAGAAC ATATTCGTAA
    30841 TCTCATCAAG ACCTTCGTCT TTGAGTACTT CACTATCTGC ATCAACCGCT TCTAAATCTT
    30901 TTTTGGAAGG GTTGATTCTC TTGATTTCAT CATTGATATA TTCTTTTAAC TTCTTTTGTA
    30961 TTGTCTTGTA ATTATCATAC AGGTTTGTCA TTTCATCGAA TTTAGCAAGC AACCAAATAT
    31021 ATTTATCACC AAGAAGATCA CTACTATCAA TGATGTTTTT CATCGCGTTA ATTTTTTCTT
    31081 CTTTTGTGCC AGAAATTTTA CCTGAAACAA TTTTAATATC GTTAACAAGT TTTTCTCCTA
    31141 ATTTACTGTT TTTATTTTTC ACTAACTTGC TTAAGTCATC AGTGAAGACA TCTAGACTCC
    31201 CAACGATATC AGACATTCTT GATTTATAGT ATGTGCTCAA ATCACGCAAA CTATAATTTT
    31261 CAGTACTTAT TCTATTATAC AACGAAGCTA TTTTTGTTGT TTTATAACCA GAATAATTCA
    31321 ATATTAGCTG TTTTATTGCT TTTACAAAAC ATTCTTTAAA CTTTTCATTT GAATCAGATC
    31381 CTTCAAAACT TTCGCGCTCT TTTTCTAAAT CAAAGCCAAA ACCTTTGGCA ATCGTGTCTC
    31441 GCATTTGCCA AATTTCATCA TCTGACAACT CTTTATAAAG CAAAGTGTTT AAGAATGAAT
    31501 AATTATAGGA ATCTTTTAAT TTATCGAACT GTTTCAAAAA TGAATCCACA GAATCTCTAG
    31561 TTGACGCTGC TGCCTTAAAG GCTGATGAAG TTTTTATCAT TCCTTTATTA TCTTCATAGC
    31621 TTAATTGATT ATAATCAGCA TAAACATCTT TCATATCACT AAACGTATTT GATTCTGTAT
    31681 CATTTTTAAT GTCTGTAAAT ATTTCAGAAA ATGCATTAGC AACGCCTCTT GCGCTCCCAG
    31741 AATATTTTAA TGCAGAAAAC AGAATTGATT TTGTTGTAAA GTCAAAAGGA ATATCAGCAA
    31801 CCTTTGTTGC AAACTCTTTT AATCTAACAG TAAGTTTTAC ACCTTGAGTC AATCGCTGTT
    31861 GACTTTTAGC CAACTCTCTT AATTCTTTAT ATTCATCCTC CATAATCTTT GGATAAATAT
    31921 CAAAATTAAT ATATTGACAC AATCTATTCC ATTTTTCTTC TTGTTCGAAA TTAACGTTCG
    31981 ACTCATCAGA ATGGCCAGAA TACAACTTCA CGTATTCATT GATATTCTTT GTCTTGAACT
    32041 CATTTTGACC TGTTTCTTCA TCTTGCGTTT TTTGATTTAA ATGGTATCTC GAATCTTTAA
    32101 ATTTTTCATG CATTTCTTGA AGGATTTCCT GACAATCTTC TAACTTATCC TTCAAAATTA
    32161 ATAAATCATA AAGATCCGCT GTTGCTGGTA ATAAAGATTC TGGTAATTTG AAATATGTAT
    32221 TCAAACGATT TAAAATGCTA TTATACTTCA TTACACCAAA AGCATAAGGT GCCAAATTAT
    32281 TAACGATACT ATTACCATTA ACCTTTTCCC AGAAACCACC AACATAACAC CCATTTTCTA
    32341 AACCAAAACG AACAACGTTT GCAATGTCTA GATATAGACA ATGATCACCT TGTTCATAGC
    32401 TTTTTTTGAT TGATTCTAAT TCTACCTTTT TATCATCACA GAATTCATCA ACAGGTTTAA
    32461 AATCAATATT GTCATTATCA TCATATGAAC AAACAACCAA TTCTTCGCCA GAATCAGTTT
    32521 CTTTATAAAA CACTTCATTA ATAAAGTTCA CATGTTTTTT AGCAATAACT TTTTGACCAT
    32581 TGAATTTGGT ATAAAACCTT ATTGAACCAT TTTCAGTCTT TTCTACATAC AATTTTGCTG
    32641 CTGGATTAAT TGACTTGTTT TTATCAATTT CATCAACAAT TTTGTCAATA ACTGAAGGAA
    32701 CATCAGCCTG TATTCTTTCA AGTATTTCAC TTCTTGATGT TAACACGCTT GTCAATTGTG
    32761 ATCTGACAAT GCTATCACCT TCGGGAATAT TATTTAAGAC TGAATCTGAC ACTGTTTTTG
    32821 CAATAAAGTT ATCCAAGAAT TTAAATTCAA CAGTATCACC AATATCAACA CCATTATTAA
    32881 CAACAATGCC TTGATAGCCT TGAGTTGTTA CTATTTTTTC ACCAGCGTTT TCAATGATTT
    32941 GAAGTCTATC TAAATAATAT TTTAACTTCA CATTTAAAGG AATAGCATAA TGAACAAAGA
    33001 ATTCGTTTAA TGCAAAACCT TCAGCATTTG TTTTCTTAAC AGAAGCCCAA TTGACACCGT
    33061 CATTGCACAA AACCTTTTTT ATCCATTCTT TGTGACTTTC AATCGACAAT TTACTTTCAT
    33121 CAATATCATT TTCGATATCC GTTTTAATAA ACGAAAATGC AGGAATTGCA CGCTCAATTT
    33181 CAAGATAACC ACGTCTCATA TGTGTTTGTT CATCATAATC TGAACGTATA CTGTTAATCT
    33241 TATATTCACG TTCCAACCAC TGATAAATTT TCAATGCAGC CTTATTCTGA CGATATTCAG
    33301 ATTCTTTAGG CATACCTGGA TATTCTGTTT TCATAGTAAT TGCAAAAAGT TGAAACAGAT
    33361 AATAATCTTC ATCTATTTTA ACTTCTGATA AAGCTCCATT TTCAATCAAA TAATTAGGAG
    33421 CTGACACAAT CCACTTATAA ATGCTCTCTT CTTGATCTTC CCCACCGTGA ACTGTATACA
    33481 AACAAAACTT ATCAGACAAG GTTAAAGGTT CTTTATCTAA ACCTACAGTA TCAGATTTTT
    33541 TATTTTCATC AACGAAAGTA AAATCACCAA AATAATTATT TGGCAATTGC CCTTTATTTG
    33601 TCGCCAAATA GAAACCTTCA AGATCCAAAG TCTTTACATC AAAATCTTTA TAATCTTTTG
    33661 CATTGGCAAT ATAAACTTTA CAATTTGCAG GTTCTTTCTT TTCCACTAAA TCTTTAAAGT
    33721 TACAAGAAAC ATTATTGTTT GTAAATTCCG CTACAACGAA TGTGACATTT TCTTTGTTTT
    33781 CTAAACCATT AAAATAGTCA TTACATTTTT CAATATAACT TTTAACATCG TCTGATTTTT
    33841 TGAATACATA GAAATATGAC AAATTATTAA TATTGCCAGA TTCAAGAATA CCACTTGAGC
    33901 TATTCTTAAC AAAATCAACA GATGTATCAT CACAAACAAC ATAGACAACA GAAAACTTCT
    33961 GCGCATGCTC ATTTATTGCT ACAGGAATTT TATACATATT CTCTGTTGAT TGTATTTTAC
    34021 CATCATCACC TACTTTAACA GGTTTGTTGA AAATTGATGC ATTTGGTATT TGCCTTCTAT
    34081 ACTGGTATAC AGTCTTTGGT TGAGCCAGTG ATAAAGTTCT CACCATACTG TATTTCTTAT
    34141 TTTTTAAACT ACCAGCTGAT AACATTTTTT CATCAAGTTT AACGACATCA CCGTTTTCAT
    34201 CAACAAAACT AAAAAAGTAA GTCAAGTAAA AAGGTATGTT ATCTTCAAAC CCAGCAGCAC
    34261 TTTTGGATCG TGATGTCTTT TCACCTTGCC CAAACGGATA GTATGTTTTC GCTGCTGAAT
    34321 CAAGTGTTCC AATACCTTTT ACATTAAATA CGGTTGTTGT ATTTAAAATT TTATCGGCAT
    34381 TATCTACACC TTTTATAAAC GTATCTTTAA CAAGATTTCC ATAATTGTTA ATTTGATCAT
    34441 TTATAAAATC TGTGCGAAGT GTTGGAATTA TAACACCAAG ATCACTTATC TTACCAGCAG
    34501 GTGTTGAACC AATCGATGAT TTCGTATCAA AATCTGTTAA GCCAATATCT GCAATCTCGT
    34561 TTCTTTTAAA AATGTGACCA GACTTTGTTT TTATAAATTC AAATTTTGAT GTTTCTTTAA
    34621 TATAATCGTC AATTTTTTCT TCTAATTCTT CATCACTAGG AATTCTGTTT TCATTATCAG
    34681 AATCACCTAT CATTAAATCA TCAATGTTGC CTTCAGGGAT CTGATCTAAT TTAACAGTTC
    34741 CGTCAATGTA ATCTTCTACA ACAGCTACAG ATTCTAAAAT GGAAGATGTT CCTTTTTCAT
    34801 TTCTCACATC AACAATACCT GAATCATTAC GTTCAGAAGG TTGTTCAATT TGGGCAACAT
    34861 CTTCAATATT TACCAACTCA CCACGTTCAT TACGAACTTC TACTTTTATA ACATCAGTAT
    34921 TATCTGATGA TGCAATATCT TTAGTGTTTA TTGATTCAAC TTCAATGCCA ACAAATTTAA
    34981 AAAACTCATG ACTTTCTTTT GCAGCACGAA TTTGTTCTTT TGTCCAATCT GCAAAATCAG
    35041 CGACCCACCA ATCTTTTGGA TTGTTATAAA AGTATTTGAA AGACTTCCAA ATTTCTTCTA
    35101 GAACAACTTT ATAAAAATAG TGAAAATCTT CATTAACACC TAAAGTTGGA TCAAAAATGT
    35161 CTCCGTCTTT ATCAACAAAG AAGCCATGAG GAATTAAATC AATATAAACA GGGGCAAAAT
    35221 CATTTTCGAT ATCTTTATTG ACTTTATCTA AATCATCTTT ATGAACAATA AAGCCAACAG
    35281 CTAATTGCAA ATTTTTTGGT TCATACTTTT TTGCATAATC AATAGTGTTA AGCCAACAAC
    35341 CATGTTTAAT TGACAAATAA TTTGAAAATG ATACTTGTAC AATTGAACCA AATTTATGTC
    35401 CGTTCAAAAT AGCAAAATCA AAGAAACCAG GCATTATATT ATCTTCAAAT TTATTTGCTA
    35461 ATTGAACATC TGATAAATCA TCATCTTTGA AAGCATCTTT ATATTTAAGA TACATTTCTT
    35521 TAAATGTATT GATTACAAAA TCTTTTTGTG TTTTATCTTC AGCTTCTTTG GGTTCAAAGA
    35581 CTCTATTCAT TTCTTTTGAC ATTACAATGC TACTTTCTTG ATTTAAACTA AATTTTTAAT
    35641 GAAAATGTAT TTTACATAAT TTCATCTTCA TCAGGTTTAA CACTGGATGC AACAACTAAA
    35701 TTTGTATAAG GCTCTTCAGA GGTTGAACCG TCTATATAGT TGATTTCAAC TTTCATAGGT
    35761 TCACCTTCGA CAGTTTCACC AACAACGCCA ACTTCATAAT CTATTTTGTT TTCATCTGAA
    35821 TCTTCATCAC TGGCAACAGA ATCAGAATTA GATTCATCAC TAACAAGTGT GTCACCCAAA
    35881 GAATCACCGA CATCATTAGA CAGAGCGGAA TCAAGATTAA AACTATCGGT AACAGAAGAG
    35941 TCATTATCAA GTCCTTCAAT ACCGACATCT TCACCATCTT CTTTTAAATC TTTATTTAAA
    36001 CCCATAACTT TATTGTATTG ATCTTCAATA CCCATTTCGC GTAAGATTGC TGCCCGAAGA
    36061 TCGTCATTAA CTTTAATAAC ATCTTTTTCT TTCTTTTTGG GCTGCTTTTT CATAGGAGCT
    36121 AAAACTTTAC CTTCAATCCC ATGAATATCT TTAGAAGTCA TACCAGCTGT GAATACACAA
    36181 CGACTTGCAT CTAAACAACC ATCGCTGACA GGGGCGGCAG GAGTAACAGC AGCAACTACA
    36241 TCTAAACCGC CAATACCTGC ACAATCACAT TCCTTGAACA ATTTTTCTGT TTTATTTAAC
    36301 TGAATCTGTT CAGCTACCAT ATTTTTAACA ACTTTATTAA TATCCATACC GTTCATTAAA
    36361 GCAAAAACTG CTTTATCCAT AGGTGTGGAT TCATGTAAAG GTGTACGGTG TGTAATATAA
    36421 ACATTTTCTG AAAGTAACCG TCCCATAACA AAATCGTCTT TTAAGATTTC ATCTGTTTTA
    36481 TCACCTTGAA TTTCGAAATA GAACAGGCCT TTATTTACAT CTTCTTTAAT TTCTGAAACT
    36541 TTCCAATTTC TGGCTGTTGC TTCAGGGTGA ACATGAAACA TTGTATTAGA CAAATCATTC
    36601 AAATCGGTTG ATTCAAAAAC AACGATATGC GAATCAATTA AATCATCAAC CGAAAAACAT
    36661 TCTTGAATTG TATCAATTTC TTGAACTTCA TTAGGATCGC GTGAAATAAC TGACATTGTT
    36721 TGTGGCGTCT TTAATGCAGT CTTTAAAGAT TCTAAATCTA ATTCAATACC ACTATTACCA
    36781 AAAACTAACA CAACAGAATT TGCAAAAGAA TCTTCGTCTT TTGGTGAAAT AACCATTGGA
    36841 AAATATTTTC CATCTTCTGT TGCAAAAGCA ATCTGCCGAT CGTCAGACTC TTTAAATGTA
    36901 CGAACAACAA CTTTCTTTAA AAGATGTGTT GATTCTTTCA TAACTAACAT TAAATTGATT
    36961 AATGAAGATT TCTTCATATC TTCTAATAAA CATTCACCTA AAGGAATTTT AATACCTGGT
    37021 AAAAATTTAA TACCTTCTTG CATGTCACGA GGGTAAATCG TTAATTCTAA TTCACCATCA
    37081 ATACCTTTAC GTAATCTCAA AAATTCAAGT AAACTGAAAG GTGACATGTG TGACATATCG
    37141 GCATTGTTTG CGTTAACCTT TTCAAGAGGA TAGTTCGCCA TAAAACGAGG AGCAAAAATT
    37201 CGTGCGCCAT TAACTTCTAA AAATGTGCAA ACATGAATTT CATCGCCTTC AATTAGTAAA
    37261 TCACCTTTTT CTTTACTAAT AACTTTAAAG GTTTGTGACG GATCATCATA AGAAACTAAA
    37321 ACATTAACGC CGGAAATTGA TTCGGTTACA AGTTTATTCA ATTTAATCAT TTAAAAAGTC
    37381 TTCCACGACA GCTCGAATAG ATTAAAAACA CACTACAAAA AAGAACAACG CCGTGTGTTT
    37441 TAAAAAACAC ACGGCGTTAT TTTTATATCA ACAATAAAGA TTATGACCAA CTATCAATCG
    37501 CGTTCTTCGC TTCCTGTTTG ACAGAATCAT CAATCAAATC ATCGTCTTCA ACAGGTTGCG
    37561 ATTCTGGCTG TTCACCTTCC GCTTCAGCAG AATCTTTATT TTCTTCAGGA ACTGCTGGTG
    37621 TCGCAACACG ATCATTTGGC TGTTCTTCAC GAATTTTATT CGCTAGAGCA GAACGCAAAG
    37681 AGTCTTTATC ATCTGCATCA ACTCCAACAA ATGAAGTCAA AGCTTTCAAA GGATCATGTT
    37741 CTGTACCAAA ATCATAGCTA CGACCAACAT ATTCATTTAC CATTGAATTG TAAATGCTAT
    37801 TGAATTCCTG TAAATCATCT GATGAGAAAA CATAAGAAGA ATCTTCTTCT TCATTTTCCT
    37861 CTTCAGGATT TTTTGTATTC GTCAGTTCAA TAGCATATTC AGGAGCAACC CAAGGTTTAC
    37921 CATCAACTAT TGAAGCTGAT AAAACACAAA ACGCGCCATC CTCTAACTCT TTATAAAGGA
    37981 TGACATCATC ACGAGTGACA CCGTTATCAT CAACAACAAT ATCACCACTC ATTTCCCAAC
    38041 CTTCAGGTAA GGCTGGTTTA ACCAAAGTGT TCATAAACGC TTCAAAATCT GCAGCATTTT
    38101 TAAACACTGA TTCATATAAG CTTTCAGATT CACCATAAAC ACTTTCAATG AAGGCTTTAC
    38161 GGCATTCAGC TGTCGCTTTT CTTGATTCAT AAAGGATCAT AATATTCTCC AATTACATTA
    38221 AATTAAAGAT TCACCATCGC AATAAGCAAA TGCTGGACGA TCACAACCAT CAAACATCAA
    38281 ACGTAAATTA TTTCGAGGAG TTAAGATAAT CTTAACAATC TCGCCATTTG AGCCTTCAGG
    38341 TCTATTATGA CGAAAATCGG AACAACACTT CTTAAAAGCT TTTTTTAAAT TGGCATTGAT
    38401 AGGATTTGCA CACAAAGCTT CACATTCAGC TAAAGTGATT TCTTTTCCAT CAATGTCTGA
    38461 ACATTCTTCT TTTGGTTCAG GTGCAGATTC TAAAGAAACA TCAACATCTT CAATAGAATT
    38521 TGCTAATTGA TCGGCCTGTG CAAAAGAATC TTGTGCATCT GCCATAAGAT TATCCATTTC
    38581 AGAAAAATCA ACAGCGTTAT CACTATCATC TTCCTTTAAT GAACCATCAG TTTCTTGAGC
    38641 GGCAACGACA GGTGCAGCAG GTTCTGGTTT CAAACCAATC TGCTGATCTG CCAATAACGC
    38701 ACCTTGCATA TACACAAAGT TTGTTAAATC AACAACGCCA TTAATAATCT CTGCTAGCGG
    38761 CGTCAAATCA CTAAACCCAG CTGCAGACCA CGTATCACGC AAATGTTCCA TATCAATTCT
    38821 AATTTGCGCT AAAGAATGAA TAACGCTGTC AATTTCATGA GGAATTTCAG ACATCTTTGC
    38881 TTCTTTTAAA GCAACAAGAG CCTGTTTGCT TTCCGCAAGC TTTTTCTTCT TTTCAGCCTT
    38941 TTTAACAACT GATTCGAAGA GGGTATCAAG ATAATTGACC ATTACTTTCT CCGCAATATT
    39001 TAAAGCAGTT CAAAAAATAG AACGAAAAAA TTTAAAAACC TTTTAAAAAA CAGTTTAAAT
    39061 CATTTCGTTG ATAATTCTGT TGAAATTAAT AAAGCAATAG GCGTTATATT TTGAATAATT
    39121 CCAGTATATA CATCCATTAA AGCTGCACCG CCAATATTTT CAACTTCGGA TGCATTTTTA
    39181 GGCATCTGTT CATAAAATGA ATAAAAAGAA TTTAACATAC TTAAAGCTTG AGGAGATAAA
    39241 ACAACCACTT TATCTTCCAA CGCTTTAACT AACGAATTGT TAAAACGAAT TGAGGCTGTT
    39301 ACAGCTTCAG TCATTTTATT CATCAATTCA CTTGTATAGT CGTATGGTTT ACAGTTGCTT
    39361 GAATATTGAA AATAATCATA CAATAATTCT AAAGCTTCTT CACTTTTAGC AAGTAATGCT
    39421 TCTTCTTTTT CATTCAAAGG CATTTTCATC ATCCACTTCT AGTTTTTCTT TGATTTTGTT
    39481 AAGGTTGCCA TCATTATAAA AGTTTAATAA AATTTTGCCT AAAAAAGGAA TATAATCTTT
    39541 TTTAAGTAAA ATATCTTCAG TCGTATAATA ATTGTTTTTT CGAATAACTT TTGTAATTTT
    39601 CAAACTATCA CCAACTACAG ACAAAATAAC TTTAGATTTA TTTGCATCTG TAAATGAAAT
    39661 TCCTTCTGGA ATAGTAACCT TGTTAACAGC TTCTGTTTTG ACATCTTCTT GAAGCTCAAC
    39721 TTGTCTTTTC AAAACATCCT TAAATATACT CATTAGCATC CTTTAGACAA TTTAGGTTTA
    39781 ATTTTAGAAC AAAACAATAA TGTTCTAAAA TTAAGTTTTT GTCAACAGGA ATTATATATA
    39841 ATGTCAAAAT ATTCTTTAAA ATTTACAACA ATAAAAGAAT GGAAACCTGA ACTTTTATCA
    39901 CCTGATGAAA ATCCCGACAA TCCAATTTGT TTAATCATTA ATGAATCGCA AGAAGCTATT
    39961 GCGATGCTGG TTCCACATGT TGACAATACT TTTAATGAAA GTTTTATATT CCATTCTGAA
    40021 TCGGATACAA AAACTTTTAA AACAATTGTT GAAGCTTACG AGTATGTCGG ACTATCAAAA
    40081 GAAAATAAAG AATGCTCTCA ATTTTTAACA AACACTGAAC ATTTTATTCT TACGGAAAAA
    40141 GCACGTCTAG AGCGTTTAAA TCCATTTTAT GATGGGATTC ACACACCTTA TAATGACGCT
    40201 TTGCAATTAC ATGAATTAAG AAATTCTTAT TCAGAAGAAA AAGAAGCTCT GTTTGAAGAT
    40261 TTGATTACTG GAAGAACAAA CCTTTTTGAG CCATCAGAAA GTTTTGATAG TGCTGCTCCA
    40321 AAAATCTTTA AAATTTGTAA AAAACATCAA GGTATTAACA TTTTAATTTT TAACAATCAG
    40381 GCTTACTTTG ATGCTTTAAT TGAAAAGAGC GACTTTGCTT TGTTGAAAGA AAATTTTCAA
    40441 TGCAAACTAA ACTTATCAGA AATATTTGGT GTTGGTCGTA ACAACAGCGG GGAAATTGAA
    40501 AAACTTTTTA ATAAAGATAA AATTGAAAAA GAATATCTTC CTTTGTTTGT TGAAAATGCT
    40561 GGATCTTTAG GTGTTAAAAA CAGAACAGTA ACAGTATTTG ACAATACAAC AGGGTTAACT
    40621 ATTGAAATCA TATTAAAAAA TAAAACCATT GACACTGTTT CACCAAAAGA ATTGTCAATT
    40681 AATAATTTAG AAACAGGTTA CAGTTTAATA TACACTAAAA ACAGTGATAT AAAATATAAA
    40741 GACATTTACT TTAATGAATC TAATAATGAA TATAACACAA TTGCAAAAAT TAAAAGTGTT
    40801 ATTTCAGAAA ATTCACATTC ATATACATTT TCTAAAATAG AGGATGGTGA AGGCTCTTCA
    40861 TGTGAACTAA ACAACGGCAT TACCGCTGTT CTTTCTGAAC CTCGAAACAA TTCACAAGCT
    40921 TTAACACTGT ATAAAGGTAA AGAAATTATC AATATTGGTA ATGAACCTAG TGAAGCTTCA
    40981 AAACTTATGA AAAAAGGATT GCCACCTATT TCCATGAGAT TGAATGAGCC AACAATAATG
    41041 AACATTCTTC ATTCAGTTGA AGGAATGACT TTTAAAACAA AACCAGAAGT GGACATAAAT
    41101 CAATTTTACA ACGAAGAACG ATTCGACAAA TTATTTGACG ACGAACACAA TACTGCGACA
    41161 ATTAAATTTT CAAAGAATGA CTACATGGCT ACATTTACAA GATTAGAAGA TGGAAGCTTC
    41221 TACATGCGTC TCTCTTCTCA AAAATCGCCA GAAGTTACCA TTGAAGACCA AATGTTTTCT
    41281 CAAGAAGAAA AATCAGATAT GCTAGAGATT TTAAATCAAT ACATATCAAT GAGAGCTATT
    41341 GAAAATACCG TCATTAATAT TAACAGCTCA AGTAATGATT TAACAGAAAA TGATGTGTTT
    41401 GTTAAAAATG CGCTACCGTT AACTATTAAC ATTACAGGTA AAAAACCTCA TAACATTACT
    41461 GCTATTGTAA AGTTTATTGG AAAAGATTCA GAACATAAAT CAAAATATTC GATAACAGTA
    41521 CGTGAACAAT CAAACTTCTC AAAGAATAAA GAAGATACTT ATTATGATAC AAGTGTCGAA
    41581 AATATAATTG GCAGTGGAAG ATATCCATCA CTTGAACAAT ATATAACAGA GAAAAATTTT
    41641 AAATTTCCTA CAACAGATAA AAAACAAATT ATAGACTGTT TAAACTTTAT TAAAAACAAT
    41701 GACATTGGCA CTACAAGTCG TTCAATTAAT AATATTCTTA ACAGTGAAGG AAATAAAGAC
    41761 AAAGACATAA GATACATTTA CCCAACAGAT GTACCGTTGA CTGCTAAAGA CATCTTTAAT
    41821 GATTTTAAAA ATAAAAATGA AGGTGATTCA GTATATTATG TATTTGCAAG AAAAGTTCAA
    41881 CTTGCAGGAA GATTAAACCC TCAAGACATA AAATCTTCTG ATATTTATGA CAGCGTAATT
    41941 GTCGTTACAC TGACAAACAA AAAAGAAAAC AAATTTAGCT ATGATTATAA TCAGTATTCT
    42001 GAAAAAGATG ACACAGAATT AAGGTATAAA CCATTTGAGC TAAAGCCCAT ATTTAAAACA
    42061 AATAAAGAAA CAGGAAAATT AGAAGTATCT TCACATTTAC ACACCGATCA AACAATTGAT
    42121 AATTTAGTGG ATAAGTTTGA AAAAACACAA CGTGAAGTTT TGATAAAAAG ATAAAAAAAG
    42181 CGGGGTTACC CCCGCTTTTT ACATGACTAA CTCGTCTTTC TTTTTCATAT AAATTATAGG
    42241 ATTAATGTTC ATATTTGGAA TTTTCCAAAC AGCAACAATA TAATCAACAC CTTCGAATTG
    42301 GCAAACATGT CCGATAAAAG AAATGTCTGG CGTCTCAATT GCTTGTTCAA ATTTCTCATT
    42361 ACTTAATAGT AAATTATAAA ATTCAGAATC TTCTTTTAAG AAACCAAAAC GTTTTTTCCA
    42421 TACATTCACG AAACTTATAT CGCCAACATC AAACACATTA CATAAAAAAT CTTGATATTC
    42481 TTGAAAACAA TCTCCTAACA TTTCAGAATA TCGTCTTTCC ATTTTCCCTG AACAAGAATG
    42541 TGATTTGATC AATTCATGTT CTGTATTCAA TCCTAAATCT GCAAATTCCA TAAATCACCT
    42601 ATTCTTTAAA ATGTCATTTG TTGTATTTAT AGCTGTCTTT TTCCACTTTT CCAATTCAGC
    42661 CTTTAATTGA CAACGTTTAA TAAAATCTTG ACCACAAGAT TCCACTGTAT AAACATATTT
    42721 AAAAGCAGAA ATCAACAAAT GTAAAATTGT TGATATTTCT GTATTGGAAT AACCTAATTG
    42781 CATTAAACGT TCAACCGGAA TTTTTAGAAA AGTTTCACCG TTTTCATTTA CAGTTTCAAA
    42841 CTTTATATTA AAGTCATTAG CTAATTTCTG AACAGGTTCG ATAAATAATT CTACACCCTT
    42901 AAGATTGAAA TTAACAAAAC CATTCTTAAA TAAAGCATTC TTACCAACTG ATTCTTTTTC
    42961 CAAATCAAGA AATGTTTTTA CTCTTTTTGC AATGCTTACA AAAAATGGAA TAGATAATAC
    43021 AAAAGATAAA ATCTCATCTT TCTGTTTATT ACTATAAACA ATCTTTTTAC TTCTTTTGAA
    43081 TTTAAAAATT GTATCTGGAT ATGTTTCAGG AATTTCAACA GTAAATTCAT TACGTTTAGA
    43141 ATTTAACTTT ACAATAAAAC TATTAATACC AACAACGTGA TCTTTACATG GTTTATCTGA
    43201 TATACTGATA CAATATCCTA AAATACTAAA AAAGTTTTCT AATGTATCTT CATAAAGAGA
    43261 ATCATCATAA TGTTTAATGT TAAATGTTAA TTCTTCTGTC AAATCAATCA AGTGCATTTA
    43321 AATCAACTCC ATCAACAATG TTTGAAACCC TTTTTTGTTC ATTTCGCAAA TCATCAATAT
    43381 ATGTATCTTT TATAGTTAAA TACTTACCTA AATCAATTAA ACGATCCAGA CGAACAATAA
    43441 AGCTATTAAC AAAATCGCTC CCTAAATTTG ATGCATCACA CAATTCGCGA ACAAAACCAA
    43501 TTAATTCTTC ACGATCTTGA ATAAATCTGA CCGCCTGATT TTCATCAAAA ACTGTTTTAT
    43561 TTTCTTCAGG TGTACTCATG CTTCGTAATC CAAAATTCCT AATTTAAATT CACGTTCAGT
    43621 GTCTTCATTA TCATACCTAA TTTTTACAAA ATCAAGTAAA TTTTTTATCA CAATAAAATC
    43681 TGCACTGAAC CACTCACCAC TTAAATGGTT AAATTTTAGA TAGCGATGCA TGATCGACTC
    43741 CAGAATTTTT GCAGGAGCTT CTTCAATTTC TACACAATAT TCAAGTGACA ATTTCTTTGG
    43801 GTTACCTGTC TGAAGTTGTC TGACCCTTCT TTTCGGATCC TTTGACAACC CTACTTTAAA
    43861 AGCTTCACCA TTCGAAATCA CATAAATAAA ACTACTCATT TCTAAAATAT TTAAATAACA
    43921 TTTCATAACC TGCGATTAGA AAAATCAAAT TTTTAGATTT CAATTACTTC CTGTTTCTTC
    43981 GAGTCATAAA CAAAACTATC TTCAGCTTTA ACCTCTTGTG TTTTAGCCTC AATATATGGA
    44041 AACTCTACAG GAGTTGCATC TAAATATGCA TTATTAACAG CACCTACGCA ATTGTGTACA
    44101 AACACATTAC AATCCAATGC AAAATTATGA ATTGAATTTA ATACAATATC ATATACAGGT
    44161 TTTGTATTTT CAATTTTTGT AATCTGTGTA ACATACACAT GTAAATTTTC AACTTTAGAT
    44221 TTCTGTTCTG CTAATTTATC ACCTAAATCG TGTTTTAGCA AATATCGTCT ATATCCTTCT
    44281 GGATTTACTT GCTTCATTAA CGCTAACCCT TCGTTAATGA TTTTTGTTCT AGCCCGTTTC
    44341 ATAACAGTAC GATCATGAAA AGCTTTAATT TCACGACCAG TCATTGCATG TAAATTTGTA
    44401 TGTTCAATAT TTGTTAAAGG GACCAAATTT TCAGGTCTAT CATCATTTTT ATTATGTGAC
    44461 TTGTGATGAA TAACTGTAAA TTTACTACCA TCAATTACAG CACGTTTTTT TGCTTCTGCA
    44521 ATAGCGTTTG ACAATAAGTC TTGAGAAACA ATTTTATATA AAAATTTCGG CGTTCCTTTA
    44581 AATGGATTAA CAACTTTTCT ATACCTATCA TGATAATTTA ATTCATGATA ATAATTAAAA
    44641 GGCATTAACT CATCATACGG ATCAATATCT TCTGCCTGTT TATATTCACC GCTTTTCATT
    44701 AGAATTAAAT GATCATCAGT ACATGCAAAG GTTTTTCCGT TGCTTAAAGT AAACTGCAAC
    44761 AAAGTTTCAG GAATATGTTT TTCTAACACA CGTTCAATCT TAACAGGCTT TAACTGTTTT
    44821 GATTCACAAT CACATGCTAA AACCCATTCA TGCTCAATAT CAGAATTGTA TAACTCTTCT
    44881 ATTGTTAAAA CTTTTCCAGA CAATAAAAAG ATTTTTGTAT CGTAAGCCAA ACAACTATCA
    44941 GCCATATCTT TTTTGTGCGT TGTTACTAGT TTTTTATCTG CAACACCAAT ATAACCTAAT
    45001 TGTTCACGCA AATATGGGCA ATCACCAACT TTAATACGTC CTGTAATCAT CCACTGTGCA
    45061 AAATTTAAAT ATGCCGTAAT ATCACGATCT ACTGATTGAT AACGTACATT CTCAAATTCA
    45121 TGATGCTGCT GTAATGATTG TCTTACATAT TCCGATTGAA ACTGATCATA CGAAATTGTC
    45181 TTAATATACA CACCTGCTTT ATCACGCAAA TCCAATGATA ATTGTTTAAT AGCATCATGA
    45241 TCAATTCGGT TTGGCGCTGA AATCCATGAT ACAAAATCAG CCACAAAAAC AGTTTGATGT
    45301 TCTCCTAAAT CATTAACAAC ATACTCTTTA TGCCATAACG AATATCCTGC TTGTGACGTT
    45361 GACTGTGAAG CTAGATCAAC GTGAACGAAC CTCGGTGCAT TTGGATACCT TGCTAAACGT
    45421 GGTCCTAAAG TTGTTTCTTG AAATAATTCT TTTGGCAACT TATCAATTAA AGGTATCTGA
    45481 TCACCTAAAG GCGCTTCTAA ATGAACCTCT GGTAATAATT GTTTACAATC ACCGATACGT
    45541 GACAAATCGT CAAAAGGTCT ATCAGATGTA TCTGTCGTTC TACCAGCAAT GTTTTGAATA
    45601 GCCGCTTCAA TATTATTTTC AAACTCACGT CTATACTCAA TAGGAACTTC TAATAATTCA
    45661 CAACCTGCAG GTGGTACATA ATTTAGTTTT TCTAAAGGTA CATCATTATA TTCTTCAGGC
    45721 AACACTTTTG ACGGGTGTGT TTTAGTACCA ATATAAATCC AAAAATGTTT ACCTGATAAT
    45781 CCTAAAGCAT CACCCTTAAC TTCCCAAATA GCTGGATCTA ACAATAATGT TTCTGGATCG
    45841 TCAGGTTTGA TTTTATGTAT ATATTCCCAA ACCATTCCTG ATTTTGATTT AGATGATGAA
    45901 ATCAACGCAC AATAAATTAA TGATGAATTT AAAAAACGTG ATCTAATACG TTCGCGTAAA
    45961 CCTGTATAAA GTTTAAACGC TTCAGATGAA TCCTTCTCTT CAGCTTCGTC AAAAACTGAT
    46021 CCAAAGACAC TGTAACCAAT AATGTGATTA ATATTTGAAC CTACCGACAA GTATACATTG
    46081 TTTGGAAACC TAATGCCATT GCCTTGACGA CAGAATGGAA CCGGATCATT TGGACCAAAC
    46141 GAATCGAAAG CCGTCATTTT ACGAACTTCA TGAAAACATG GCGAATTACG AATCATTTCC
    46201 AATACAGGCT TTAATGCAGT ATCCTGCGCT TGCTGCAATG TAACAGAAAT CATCAATGCA
    46261 GATAAAACAG TATCAGGTGC AATATTGAAT AATTTATGAG GCGATCTTAA ACAACATATA
    46321 CGATAAAGTG CATAAATTAA ACCTCTACGC GCAATAGTTG ATTTTCCTGA ATTGTGTAAA
    46381 ATAATTAAAT TTCCTGAATC CGTTACTACA GCAAAATTGT GATAAACAGG GACTTCTATA
    46441 TCATAGACCG CACATTTTTT ATCAAGATCC TGCACATTTT TAACAGTAAC ACTACCATTA
    46501 TTTGCACACA ATATATCATT CTTTTTTAAA TCTTTCGCTT CAACATAATG ACCTGAACTC
    46561 AATAGAAATC TATGATCGCT CGTACATTCT AACGTTGTTC CGTCAGATAA ACTAACACTT
    46621 AATACCTTTC TATTCTTTCC AGTACAACGC GCATTAAAAG CTTTTGCTTT TACAAATACA
    46681 TTATTTTTAA TGTCATACGA TAAAACATTA AATTCATTAT CTTCACCTAA ACTTGCTAAA
    46741 TTTTCAATGG ACACTAGTTT GTTATCAGAC AATATTTTTG TATCACCAGA CAAACAACCA
    46801 ATACTTCCAC GAAAAACACA ATTAGAAGCA TATACCCCAC TGTTAATTGC AAAATTATGA
    46861 TTGCCACGAA TACAAACGTT GAAAGTGGAT TCGCTTTTTT CTAACAATTT TATACTAACA
    46921 ATTTTATGAT TATATTTGAT TTCAACTTTT GTGTTAATAT CAAACTTATT GCACCAGGCC
    46981 TTTAAAGTCT TTACTTTAAT ACAAGCATTA CTTGCACATT CCTCTATAGT ATAACCACAA
    47041 CTTAATATAT ACCTAACTTC TTCTTCAGTC ACCTTTTTTA ATAAATCTTT ATGATTGATA
    47101 TTATAAAGTT TTAACTTATT GATGATATAA CATCTGGAAC AATTTAATTT TCTTTCAACT
    47161 TCTCTTAATG AAAAACTATT TTTTAAAGTT TCAATAAAAC GCTCCTTTGA TATATCTAAC
    47221 CTTGCTGAAG GATTATTTTT TAAGTTTTTT TCTCTTTGTT TTATTCTTAA ATTTTCTTTT
    47281 AATAATGCAC CTTTTTCGCT ATTCCAAAAA GCAACAGAAA TTTTGGAAGC ATAATTATCT
    47341 TGCAAATTCC TCAATGACAT ACGTTCTGAA GCCAACTTAT GTTGTTGTTC GTCTGCCCAC
    47401 CTGTTTGCTG AACCTTTTTT TAGTCTATTT TTTACAGAAT CAACAACTTC TTTGACACCA
    47461 TTCTTATAAG CTTCGTTATA CAATTTTAAT TGTTTTCTTG CGAATTTTGT ATGATAATCT
    47521 AGATGTGTCT TACTATCTAA ATAAATTAAA TTAGTTGGAT TGTTATTGTA TTTGTTACCG
    47581 TCTTTATGGT GTATGACTTC ATAACGTACC CTTTCACCTC TATTCTTTAC AGGTGCTTTA
    47641 TATTTTCTGC CATATTTCCA CAATGCACTT AAACGATGTG TGTATTCTGA ACTTGCAACA
    47701 GAAATTTTTG AAGGTATGAT TACTTTTTCA TATGATTTCA CACCTCTTGC AGTTTTGTCT
    47761 TCAACAAACC TCTCAAAAGG CATTAATGAA TCACCGACTT TTAAATCCTT TGTCAATACC
    47821 CACTTATTAT TTCTATTCAA AAATTTATGA TTTTCAGTAC ACTTAAAAAC TTTTCCATTA
    47881 TCTAAAGTTA TTTCATAAAC TCTCTTTTCA CCACTATATT GAATACCTTC TATTTCACCG
    47941 GGTTCGACAG AATGTTTTTG TTCGTTCCAC GTGTATACAT AACAACCTTC ATAACCAAAT
    48001 AAACATAAAT CTGCTACAGT TTTTACAGAA CCATCCATTA ATGGAATTTC TACATCACCA
    48061 GTAACACATT CAAAATATTG ATTAGATGGA TCAAATATTT TTGCTAAAAT CTGTCGCCAA
    48121 TAAGGATAAA TAATGGCATA CGAATTGCCC ATATATGCAT CATCTTTCAA GAATTCTTGA
    48181 ATAGTTGGCA TATGTTTTTT ATAAAGCAAA ACATCAAGCT GATTTAAAAA CTGTTCCTGC
    48241 CCTGTATAAT ACAAATAGAA ACCCATTCTT TTTTCAAAAT CAGGCAACTG TTCTAAACGT
    48301 GAACCACGGG GAATTTGTTC TGAATAAAAC GAATAAATAT CATTAAATTC TTTTGAATGT
    48361 ATCAAGTTAA TAATGTTATC TTGATCTTCA ACTGAATATA CAGGAATTTG ATAATTATTG
    48421 TGTAAAATCT CAACCATTAG AAACCTATTA GAAAAATTTT AATGAATTAC TCTTCGTTCA
    48481 ATTTCTTCTT TTCTTCTGCT TTTATTTCAT GAAAAGTTGC ATCTAACATA GTTGCAATCT
    48541 TTTCAGTTCC AGTTTGTATT TTTTCTGCTG GCTTGTATTC AACCTGACTT TGTCTTGGAA
    48601 CACCTATTTG ACCCCAAACA CCTGCCGCTT CCGCCATTTT AGTCATGCTG CTGACTGTTT
    48661 TAGGTTCAAG TGATTTCATT ACATTTTCAT TATTACTATA AACATTTTGT TGTTGATTCA
    48721 ATTGATTTTC AACATGATTA TCATAAACAT TATGTGTTGG ACCTTGCATG TTGATATTGA
    48781 TACCACCGGA CCGTGCGCCA AAAATTCTAT CTAAATCAGC AACACCTGCT TCATTAATAG
    48841 CTCGATACAT GTCAGTTAAC TCTGCTGGCG TGCAAGAAAC CATTACTTCA TTAAAACGTG
    48901 ACAACAAATT TCGTTTCATA TCTTCTGCAA TCAACCCGTT TTGAAAACGA TAATTCAAAT
    48961 ATGTCTGCGA AATAAAATCA GTCATATTTT TTAAAGTTGA TGCACTTTCT TTAGAATTGA
    49021 TCTCTTTTAA AGCATTTGCA AAATTTATTA CTGACTTAAA AATTCCTAAT GTATGTTTAT
    49081 TGCTTTCATC ACGATTATAA TCATCAGCAC TAATCATACC TGATGACCCA CACCCTTTTA
    49141 CAGGAACCAT ATCTTCTTCA AAATCGTCAT TGTAGTAATT GGCCATTATT TTAAATCCAC
    49201 AGCTTTTTGT AGCAAATACT TAACGTTTAT ACCTTTTGCT TTCATTGATT TTATCCATTG
    49261 TTTTGCTCTC TTTTTAATAG CCATTAAAGT CACTAAATCA ACTTCATACG CTTGAATAAA
    49321 ATCTTTTTCA GACATTGGTT CAACATACAA ATGATAAAGA TACAATGAAG CCATTAACGA
    49381 AGTTGACAAC TCCATTGCAG TCGGAACCTT AAGACTTGCA CCACCTAAAA CTGTTGCTAA
    49441 ACGTAGAAAA TTTGCTGGGC CAATAACCGC ACAAATAGCG GAAATAGAAG GGTACCCTTC
    49501 TTCAGACAAA ACAGATAATG CTAGATACAA AAAACTGTTT TCACTATTCA GTACCTTTGC
    49561 ACACTTCTTC GTTGCTTTCG ATGGCATCTA GACGTCTCTC GATTCGTTTG ACTGCATCTT
    49621 TCACGTTTGA CTTTACAGCA TTTAAAAGAA AATCGTTCTT TTGCATTTTG TAAAACAAAC
    49681 TTGAATAAAT GTACTCTAAA TCAAAAGAAC CTAAAAACAT TGAAATAAAA ACAAATATAT
    49741 TAAAATTTAA CTTATCTTCA ACAAAAAAGT TGTTCTCATA CAACCTTTCC ATTTCTCTGC
    49801 AAACTAAATC ATCAAAAATT AAATATTTGT TCTTATCATC TATTAAAGAA TACACATAAT
    49861 CTAAATGTTC ACTGATAGGT ACTGTATATT TATCAAAGTC ACATAATTTG CGACGATACT
    49921 CATAAAGATT CAAATAATGT GATGCTCTTT TAACTTCATC ACTCGACAAT TTATCAACTA
    49981 AAGTTTTATA CGACTTTTTC TTCTTTTCTC TAGCTTTTAA AGAAAAACCT TGTCGTTGCC
    50041 AATTTATTAG GAAATCTTCA ACCATCTCTT CATCAAAACA AGGATATGGC AAACTTCCTT
    50101 TTGAATAACA ATACTCTTGA GTAAAGAATT CTTTCAATAA ATCATGCAAG GAATTATAGT
    50161 ATACGTTAAA ATCCTTGCTA TCTTTTATAT TTTCATAAAT TTTATTTATT TTAACACATA
    50221 AATCAGATTG TTTTAATTCT TGATTATGTT TAAAATCCCT CTTTTTTAAA GACATCTTTA
    50281 CTATCAAATT TTATTTTTTC CAAATAACAA GAACCTTTTA AAAATTTCTG GTGAAACATT
    50341 GCCTGTGAAA ATATCATCAA TATACTGTGT ATTATCAACA ATTTTCAACA TTTTATTCTC
    50401 ACGATCAATT TGCATAACGC CAAACATTGT TTGATCATCA TTATGAACAA GTATATTATT
    50461 TAATGTTAAC GCCATGTAGG AATCTAAAAT AGATTTTACT AAATCTTCAG ACAATTCAAA
    50521 AGCGTTTGCT ATTGTTTTTA TTTTTTTCTC TTCTAACTGC ATTATGCATA ATCCGAAACA
    50581 CTAACAACTG TACTTAAAAA ATCTTTTGTG AACAAATGTT TGTATTTACT CAACAAAAAA
    50641 TTAATATTAT TATCAAGACA AAAAGTTGCT GCAACATCAG TTTCAGATCT AACTGAACGG
    50701 CCGACACCTT GCAAAATCTG TAAAACAGCA TTATTGATAT ACCACTCTTC ATCCAACTGT
    50761 AAACGTCTAG CAACGACTTT ATCAGCCAAA CTCATATATG GTACTTTAAT AAAGATTTGG
    50821 AATTCAGACA AATCCCCCTT GAAATCGAAA CCTTCAATTA AAGAAGGTGA AATCAAAACA
    50881 CTATTTTTTG ACTTAATAAA CTGTTCCAAT ACATGATTTT TACTTACCTG ATCATGAATT
    50941 AAAACTCTTT TACTGTTTTG CATATGATCA CGTAAATAAA TAGCGTTTTT AAATGATACT
    51001 GAATGAATAA TTCCCTTTTG ATCTGGATAC ATATCCAAAA TTGCATCACA TGCTTCAGCA
    51061 ATTTTTGGCA TATTTTCATC CATGTTTTTA TATGACATCG AACAAATAGG CCACTTCACA
    51121 AAAGGACGAT TTTCAACTGG AAACGTTGCT GGAACATCAA TAAATTCCAC TTCGTCAAAA
    51181 GGAATGCCTA AACTCTTTGC AAATCTTTCT GGATCGCCAA TCGTTGCTGA CATCATAACG
    51241 ACTTTATTTT TTGCAATCTT ATTGAACAAA TCAGTTGTTA ACAATTCAAT TGTTACAGGC
    51301 TTTAATTCAA AACCTGTAAT AGCACCTCTC GCAGTTTTGT GATCCTGAAC AACCCACTCC
    51361 ACTGAATTTC TTAAACGAAT ATAATCTTTA ATTGTAGACA ATAAATGTTT CAAGAAGTCA
    51421 CACTTCTTAA TCATTTCCTT ATATTCTTTA TTTTGCAGTG CTTCGACTTC GTTCCCACCA
    51481 CAAAACTCAC TAGTATACCT GTCTAAAGCA TTTGACAAAC TCAAGTAAAG GCTTCCAATA
    51541 TCTTTTGCAA CCTTTTCAAC GAATTCATTT ACTTCATTGA TGTTATTATA ATCAATTTTT
    51601 GTAATATCAA TCTTTTTAAA ATTATATTTA AATCTTTTCA ATGACTGCAT GCAAATAGAT
    51661 AAAATCTCAC TCTTAACCTC TTTACGCATG TTTTCTTTTA AATCATTAAT AACCTGTAAT
    51721 GTACTTTCCG TCATTTGAAC AACAAATTCA TCACGCAAAA CAGATTCAAT TGCCTGACAT
    51781 TCATCAACAA TACACAAATC TTTTTGAATA AATGCATCAG TCCTCATAAT CTTCAACAAA
    51841 TATGCAAAAT TCGTTGCAGA TACATTAGCA CTCATCATAC GACGTTTAGC TAATTGATAC
    51901 AAACACGTGC TATAACACGG CATTAAGGAA GGCCTTTTAC TTTTCAAACA TGAAGCTTCA
    51961 TTGCAAGGCT TATGATCCAA ATTGCACAAA TAATGACCAC GACCTTTGCA AATTGGCATG
    52021 TGTCGGTTAA AATCTCTAAA ATATTGATCC AACAACAAGT TTTTTGAAGT CAATAGATAT
    52081 GCATCTTTAA CAATATTTGA ATGGTTATAT TCATCTAAAC AATTCATAAC ATGTTTTGCA
    52141 TAATCTGTTA GATACCTCGC AGCAACATAT GCCATAATAG ACTTCCCTGA ACCTGTCGGA
    52201 GCTTGAACAA ACAAAAAACG CTTTGGTGAA CTATGACAAA AATCAACAAT CTGTTTAATC
    52261 GTTTCTTCCT GATGTTTACG AAAACTAGGA AAAATATTAT ACTGTTGAAA ATCGTACTGC
    52321 TTCATGATGT CGCCTTTAAA AACCTTTACA AACATTTTAA AATCTGATAT AACTTATCAT
    52381 TAATAATAAA AGATGTCAAT AGCTATTTAG GTTAACAATG AAAATTCAGA TTTTTTCCGA
    52441 CGTACATGCG GACATAAATA AAATACAATC ACCTTCAGAA ATTTTAGACA CATCTGAAAA
    52501 GGTTGATCTT TTTATTGACG CTGGCGATAC TGGTAGTTTG CTCGCAACTA AAAGTTTCTA
    52561 TCAAAACCAA TTTTGGAAAA ACAAACAATC TGTTTTCATT GGTGGAAATC ATTTATGTTA
    52621 TGGTGTTGAT AAAACATTAT CACAAGTTGA AGATGAACTT CGTAACGAAT TTCATATAAA
    52681 CAACAATGTT ACATTCTTAC AAAACGAAGA AAAACATTTC GATGACATTA TTGTTTTAGG
    52741 AACAACATTG TGGACAGATT TTAACGTCTT TAATAATAAA CAATTTCACA TGAAAGTATG
    52801 CAACAAATCA ATTAATGATT TTCGTTCTGT TTTATACACT GAAGACTCTT ATTTGACACC
    52861 TAAAAATGTC ATAACATTAC ATAACTTGTC TAAAAAATAT ATACATAAAC GTTTAATCAA
    52921 GAACCCAAAC AAAAAATTCA TAATAGTAAC ACATCATACA CCCTCTTTAA GAAGTGCTGC
    52981 TACTAAATAT TTAAATGATC CTATTACTGC TGGATTCTGT AATGATATGG AATCCTTTAT
    53041 AAAGGAACAT AACAATATTC TATTATGGAT TCATGGGCAT GTTCACAATA ATTGTTCATA
    53101 TTTTATTGAT AAAACACCCG TTGTTTGTAA TCCGTTAGGA TATGTTAGAT TTGGTGAAAT
    53161 GTCAGGTTTC TTAAATAATG CTATTTTAGA ATTCTGATTG TTGTTCTAGA ATTTAGACTA
    53221 TTTAAAGGAT TTCTACATGT CTGCTAAATT TAAACTAAAA CGTTTTAATG TGTATAATGA
    53281 ACAAATGATG AATGCTTGGA AGAAATATAA TTCTCAAAGC AACCTAATTG GTGAATCATT
    53341 TTTAGTTAAA AAACGTAAAT GGTTTAAAAC AACTCTAGAA GAAAAAATCT TAACAGACTC
    53401 ATGGATTGAA TGTTCATACA ACGTTATTGA TAAAAATAAT GTTGTTACAA AAGTCAGTAA
    53461 TAAACGAATT CGTGAATTCG AAGATTTTGA TAATCTTCTT AAATCCTTGC AACGAACTGT
    53521 GATGACAAAA CCTGATTCAG TTATTCAAGA CTTTTCTGTA AAGTGTAATT GCAGTTATAT
    53581 TGTAAAACAA GTTGACGATT TATGATGTCA ATTCATAAAT TCTTTTTGCA AATTCATTCG
    53641 CAGCAAAATA TGCACGGCTT CCTTTACATG TTGATGATAA TGTCAAGTTG ACATTATCAT
    53701 CAACAATTAC TCGATTTTTA TCGAGTAAAA GGTTGAAATC TTTTCTAAAC TCTTTTGAAA
    53761 TCAAATATTC TAAAATCATC AATGGCTTTA AATCCGTCAA TATAAAATCA ACATATAGGT
    53821 TGAACTCTCC GTGACCACAA CAAGAACACG TTGTCGTTAA ACCTTCAAGT TTGTTTAAAC
    53881 ATTCAACAAG AAAAGACACC TCTTCATCTA ATTCATCTAT GTTATTGTCA CGATAAATAT
    53941 CAGCATCAAT GATTTCGTTT GAATAGCACC AATCTACAAC ATTTAAATGA TATTGTTCAT
    54001 TATTGAAAAA TTTTTGTTCA ACAGGTTTAT TACTTTTCTC AAAAATAAAA TTATCAGAAT
    54061 CTAGATTAAA ATAGAAATTG CCATCAACAC TAACATGATT GAATTTGGCT TCACATCTGG
    54121 AAATTGTTTT TCTTCCGACA ACTTTACCAC TTGCTAGAAT ATTGCCTTGC AAATCTTTTA
    54181 TTGTCAAAAA GTCAAAATTC AAACCAAACA TTAGAACCGC ACCTTTGCTT CATCATATGA
    54241 AATCACTTCA ATACCTAAAT CTTTTGCTTT TTTCACTTTT GATGAAGATG AATTTGGATC
    54301 TTTTGCAATA ACTAAATTGC ATTCTTTTGA AACAGATGAC AATACAACAC CACCGTTTTG
    54361 TTTGATATTC TGTTCCATAT CTTTGTCACG AACACCAGTA AAAACCACTT TTACATCTTT
    54421 GAATTTATCA GACAATTTCT CTACAGTCTT GAATACAACA ATGTTCTTTA AATGTTTTTC
    54481 ACAAAAAGAC TTCCAATAGC GTAAATTACT CAAACCTGAT TCATACTTTT TAATAGTCTC
    54541 TTCGGCAAAA CCAGGAATTG ATTCAAGTTG TTCTTTTGTA ACATCTAAAG TCCCAAAAAC
    54601 TTCAAAAACT TTTTCCAAAC GTTTTTCAGC TATTAATGAA CCAAAAACAT CAACAGCAGC
    54661 AAAGAATGCG GGTTCAGTTA CATTAGACAA TTTGTCACGT AATGACTGAA ACAACCTCTT
    54721 TCCATTTACA CCAATTGCTT TTACAAACCT TGATTCAGGT TCAATTAAAA AATTTTCTAA
    54781 CGTGTAATCT TTTTCTTTAA TGAATGATGT ATTCATCATT TTAATAACAT TTGCTAAACC
    54841 AGCTTGTTCA ACTTTTAAAG ACGAACAAAA ATATGCAATC TTTTTAGCTG ATACTAATGA
    54901 ATACAAATCA TCTAATGAAC CATCATTTAC ATTTCTGTCC AAACATAAAT CAACACCTTC
    54961 AACATGTGAA TGATTTTTGA TGTTTTCAGC AATCCCAAAA TCACTTGAAT GAGTTAAAAC
    55021 TTCTACAACA TTTGGAATTA CTTCACCGCA GCGTTTAATT ACAACTTCAG ATCCAATCCC
    55081 AATGCCATTA TCTTCAATCC ATTGATAATT ATTCATTGTT GCTCTTGATA CTGTTACACC
    55141 ATTCAAATCA ACAGGTGCAA GAATTGCAAC AGGTTTTAGT TTATAGTCTT TAGAAGGATT
    55201 CCATTCTATA TCTTCTACAA CTGTTTTGGC TTCTAAATTT GTTGCCCCAA TTTTAAATTT
    55261 TCTGGAATCT TTAGGGTTTA AAGTTCCTGT TTCATTTCCT TTATGTTTTG CATCAGGATT
    55321 ATTCAATGTT AAAATAATAC CGTCGCATTC ATACGGATCG TTTTCTTTAA CGTTTTTAAC
    55381 GGTTTCAATC AAGAAATCTT CCGTAATTTC TGATCCTTTT AAAACACCAT GAACATTTGC
    55441 AACAAGAAAA CCTGCAGCCT TCAAAATATC TAAAGATTCT TTAAAAGTTG ATATTTCATC
    55501 AACATAATCA ATTAATTTAT ATGTCACAAA ATTTGCATAT TTATAAAAAG CTTTTGTTGC
    55561 TACTTTTGAA TTCATTTGAC CAGCAACTGC ATTACGGGCG TTTTTATAAC GTTTACCTGT
    55621 TTCTTCTTCG ACTTCATCAA TAAACTTTTC AATATCAGCT TTCGGTATGA TAATTTCGCC
    55681 ACGAACTTTT CCTTCAGGAA TATACCCCTT CACCTTAAAT TTATTATAGT GACGAGTAAT
    55741 ATCAGCTCCT TCAATACCAT TTCCACGTGA CTGCGCACAC TTTAACTTTC CATTTTCAAA
    55801 AGTTAAGCCA CAAGAAATTC CATCTAATTT CGAAGTGATG ACGTACTCAC TATCGTCTTG
    55861 TTTCCACTTT TCCCAATCAC CAGATTTCAA TTCATTCATT GAACCCATTG TGAATTCAAG
    55921 CGGAACTTTA CTTCCACGTT CAGGTGCACC AACCTCATTA AAAAATTCAT CATTAGGAAA
    55981 CTTTTGTTTA AAGAAGTTAT ACATCTGATC ATATAATGCA TCAGTGACTT CATCACCAAC
    56041 ATTAGCTGAA AAGTCTTCAC CTTGCAGAAT CTGAACATCT TCATCTGTCA AAGTGTACAC
    56101 ATCACCAACA TTATAACTAT CAGCGCATTT TCTTAAAACA TCTAAAACTT GCATGTTAAA
    56161 CCCCTACCCA TTGAAAGTAA ACTGATTCTA GAACAAAATA GCTTAATTGT CAACATAAAA
    56221 GAAACGGGGC TTTCGCCCCG TTTCGTTATA CATCAATTTT GTCTAAAGCT TCATCAAGTT
    56281 TACTATCAAG TTCATCAGAT TTTGCTTTTG ATTCGCTTGA CGTTTCTTTT GCCTTGAGCA
    56341 AGTCATCTAA TTCAAGATAC AACTTTTTTA ACAAAGTTTC ATATTTAATT CGCCACATTT
    56401 CATGTTCAGC AGATTTATTA TAATAAGCTG CATATTCTAT CAGTTTCATC AAATACGGAT
    56461 CTTCACGCAA CTTAACAGTC AACTTTTTAG TTCCGTTGAT TTTGCAATAT TCATTATTAT
    56521 GATGATCAAT TACTGTAATC CATGCACCAG AACCAGTTAT AAAAGGTTGA GCATTACCAT
    56581 TTTCCATCGC AAAAGTTGCA GCAGAAGCGT ATTTGTCAAA CCCTTCAATT AGATTCATAA
    56641 TAACAGGTAC AGGTTTAGCA ACACCTGTCA CTTTGTTTTT TAACATATCC AATTCAACTT
    56701 CGTACCCAAT GATTGGATTT TTCATATTGT CATCTTTATA AATAGGCGCA CGTCTTTTAA
    56761 CAAACACTCG TGATGAACAA TAATGTTTTA GAGCCTGACC ACCAGTTGTT GACCACTTCA
    56821 TATTTCCATA CATGTCTTTA CCAGCTTCAC GAACCTGTTG AATGATGATA GCTGAATGTC
    56881 CATATTGGGC GCAACGATAA TTCAATTTTC TTAATTCACG TGAATTAATT CGAGCATTTA
    56941 ACATCATGCC AGACCCATAA ACATCGTCAC TTTCCATTTC TTGACGAGGA CCTGCTGCTG
    57001 TCAACGTATC CCAAACAATC AGTAAAGGTA CTTTGTCACC ATACTTTTCG TATACTTTTG
    57061 TTTGTACTTT AGCAATTTGG TCGTAACCTT CTTCCATAAT TGCTGTTTCA AATACAATAA
    57121 CACGACTCAA ATCAATACCA ATCATTTTAC AACGAATTTT ATCCATCGTT GATTCTGATT
    57181 CAATACGTAA ACACAATGCA TGTTTATTTG TTTTAAGCCA ACTAGCAACA ACACTATCAC
    57241 ATAAAGTTGA TTTACCATGC GATTCAGGGC CTGAAATTTC ATATGTACGA CCTCTTGTAA
    57301 TGCCACCACC AAAAGCAAGA TCAAGCGGAA TCAAACCTGT GGAAATCATT TTACTAGGAT
    57361 CAACAGATTC AATGTCATTA GCACTAATTG CTTCAATTTC TTTGTCACCA CATAACAAAT
    57421 CACTAACAAG ATCAATATTG TCTAGTTCAG ATTCATCTTC GATACGTTTT ACTGGTTCTT
    57481 CTTTCTTTTT AGCCATTAGA ATTCCTCATT AAAAATGAAG GGCAGACAAT ATTTATTGCC
    57541 TACCCTTCGG CAAATTAATC AACGATACCC AATTCTTTTG TATGATCAAT ACCTGTCAAC
    57601 GCCTTAATGC ACAATGCACA ATTTGAAGAG AAAGGATCGA TTAAACAATC GTAATTATTT
    57661 AAAGCATCGT ATTTGTCATG ACGACCAAAA CACTGCATTT TACAGCCATC ACGATATTTT
    57721 TCAACAATCG CCTGTTGCTG TGGTGTTAAA TGATCATAGT CAATATTTAC AGACGGCGCA
    57781 GCTGCAACTG GCTGTTCTGG TTGAGTGACT GTTCCTGCAA CCGCCTGTGT GTCAAAAGGG
    57841 ATTTCGTCAT CCAAAATTTC TGAATTCTGC ATTCCCTGAT TATACGTATT AAATGTCGGC
    57901 TGCTGCACAT TTGGTGCTAA TGATACATTC TGAACAGGCT GCTGCATTGG CATCTGAACA
    57961 GGTTGCTGAA CAAACTGCTG TTGCATATTC ATTGCCGGTA CTGCCTGCTG CAACGGATTC
    58021 ACAATAGGAA TCTGTTTAGT AACAGCAACA GGTGCAGGTG CTTCTGAAAC AGATACAGCA
    58081 GACATCTGGT TAACTGAATT TTCAATCAAA CCTTTGGCAC GCAAAATCTT TTCTTTTACT
    58141 TCTTTTGCTG TCTGTTTAAT TGTCATCATT TTTTCATCAG ACGGAAGTTT AAAAATCTTC
    58201 TTCAACTGAA TTCTTTCGTT TTCAGCAAGC AATTCATCAC GATTTTCAAC TGAACCACCC
    58261 AAAATACCAC ACTGTGGCAT TGAAGAATCC ATCAGCTTAA CATTCCAATG TTTTTCTTTC
    58321 TCGCCACGTG ACAAAACATA GGCGACGCCA ACATTAGGAT CTAAAACATC AGGAGAATCA
    58381 GGACTGTTAT AAAGCGTTGC AATGCTCTGG AAAACAGGTA AAGGAACTTT AAAAAATGAA
    58441 ATCTTATTCA TTGGTAAAGA ATCTTCATTT GGTGCTTCCA TCATTAAGAC TTTCATTGCA
    58501 ACCATTTTTG AAGCCTTCAT TTTCCAAAAA CCTTTAACAT CAACGCCCAT ATTTTCTAAT
    58561 TCGCGAAAAG CTTCGCAAAC AGGGCAGATA GCACCTGGTG CATCAAAATT CTCTACACAG
    58621 GGGACGTATT TTGATTTCTC ATCATCATTA AATTTAATCC AATGATTACC GACAAACTCA
    58681 CCAAAAAAAT TATTCTGATC GGCCGTCATT GGCATAATAC GAAAAACATA ACGGCCAAAT
    58741 CTTTCCAAAT TAAAGAATTT AGATTTTTCA TATTCTCCCG ATTCGTTTTT CTGACCATTA
    58801 ACCGTTTCAA ACTTTTTATT CAAAATTGCC AGTCTTGCTG GATCTAACGC TACTTTCATG
    58861 ATTCACCTAT ACTAAACATT ATTTGACAAG ATTTTATTTG TGGAATTCAA AACAAAATAC
    58921 AAATCAGTCA GAGTCGATAC CCACTTTGTA CAACATCTAT TCTGCTTTAA CAGAGAAGCG
    58981 TATTTTGAAT TGGTATTCTC AAGGTCAAAG GATTCTCTAG TTGCTTTAAT CAACTCCTCC
    59041 GTATACTTTA ACCCTTGTTG TTTGATACTA TTAAAAGCGT TTAAATATGC TACAGAATCT
    59101 TGCTTTCTTA ATGCTGCTTC AGTTTTGATC CTCATATTTT CCAATTCATT TTTAAAAAAA
    59161 ACTATATCGG TCAATATTAC TGTTCGATCA TCTAAATTCT TTCGATTAAA GTTTCTTGCG
    59221 CTTTCTAACA ATGCATAAAA AGTAACCGCA GTATCCTCTT CAGCAAAAAC ACAAGACATC
    59281 TCTTCAACCA ACTTTCCTTC AGAATAAAAC TGTGAAATTG TTGACATTAA AGAAACCTCC
    59341 GATTCCTTGA CTTGTTCAAC CGCTTTTTGC GGGTAATGAA TAACTTATCA AAGAATCGAA
    59401 GGTTTTGCAA GAAGTATTTT TAAAATTTTA AAATTTATAT GTTCCAGACC ACACACCTGT
    59461 TACATCTTGG ACATGCAAGG TGACGTCACT TAACTCAACA GTATCATTTT TAAAAACTTC
    59521 GATTTCATTG CCTTTTCCTA AAACTTCATC TTGCGATTGC ATCATTCGCA AAGATTTAGA
    59581 AATATTTTCT TTTAAAGGTT TTATTTTGAA ACGTTTTTTC TTTTTATCAA CTGTGATTTC
    59641 AGCTTCATCG TTTTTAAAAT AAAAGATCAT TTTAACCTCA AATGATTGGT GAATTTAGAA
    59701 TTTTAACAAT ATAGTCATCT AGAAACAATG TCAACAATTC TCTTTTGTTA ACAACATCAA
    59761 ATTTTTTATA AAGCTTTTTA ATTTGATATT CTAAAGTTGG TTTAATAATA TTTAACTCTT
    59821 TTGAAATTTC TGAATTTGAA TACCCATAAA CCATTAACTT TAGAATGCTT CTTTCTTTTT
    59881 CATCTGTATC TTGCAATGCA AAATAAATAG CATCTTTTGA CATTTATTTA GGCTTTCTTA
    59941 ATCCGTAATT GCGCCATGTA TCATCAGCAA TAGCAATACT TTTTAAAATT AAACTGGGAT
    60001 CTACCCCTAA TTTAATCAAA TTCATTCCAA TAATTTCTTT TATTTTACTC ATTTTGGAAT
    60061 ACTCAATACC TAATTCTTCA CAAATTACTT TTGCTGGTAT TCCTTTATTT TTATGTGGAT
    60121 TCTTTGGGTT TGTAATTCGA AGCCATTTTT CATATCTGGC TTCCGTACTA TCTGAAGGCG
    60181 AAATTGATTC TTTTAAATAA CCGATTGTTT CGTACGGCAT TTCAGATACT TCTAAATTCT
    60241 GAATCAATCT TTCTACTAGA TTATTTGCTT CTGAAACACT TTCTTCATCT TGATAGTATG
    60301 TGATTTGGAT AGGTGCATCT GTCGTACTAA ATTCATAAAT ATCTTTTTCT GGATTTCGTT
    60361 CATCTGAATC ATCTAAACTA TTGATGAACA TTGAAGTATC TTTTTTCTTT GAAAATTCCA
    60421 TACTTAAGTC TGCAAATCTA TTATGAATAA TTCTAACAGC CATAAATATC AAATCTTGAA
    60481 TAGTTGCATC CTCACGTAAA ATTGTTAATT CAAATTCATA TTGTCGAAAC ACTCTCAAAG
    60541 CCTTCAGCTT TAACTCTTGT TTGTAATCGT CAGTCGTTCC TATAGCGTTT CTTAAACGGA
    60601 ATGCAAATTT ATTAATATAT TTATCAAGAT GCTGAATAGC TAGCAAACAA CAATTATCAT
    60661 AATTTCGACA TGTTAAAATA ATCTTTTTTT CATCTTTTGT CAGTTGTCTA GGCATAAGTT
    60721 ATCCCTTTAA CTTGATTTAA AATTCAAGTT AAAGTTTAAA GGCTACAAAT ATTATGTCAA
    60781 ACAAAAAAAT TACAAACTTA AGATTGCGTT ATTTTATTGA AACTCTTAAA GTATAACTTT
    60841 AAAAAATGTC TGTACTCAAT TCTCTTTTTA TATCTATCAG AATACGAATC AGGTTTCATA
    60901 TTATCAGGAT CTTCGTCGCC ATTTAATTTA ATTATTGTAA CTGTTCCATT ATAAAATTTT
    60961 CTTAAGGTTT TGTAATTATT TATAATTTCT GCTCGTGAAA CATCCCCGTC GAAACTAAAC
    61021 GAAATTTCCG TTGGGTTTTT CGACGCGATA ATTCTTGCTT GCGAATCAGC TAATACTTTA
    61081 CCAAAAATAG ATACTGCAGT CACATCTTCA GGTGTATTAC GGTTAGCTGC AATACCCGAA
    61141 AAAACACCTT CAGTAATAAT TACTTTACCA TTTGTTGATA CATTCTGAAT ATTCCAAACA
    61201 GCAAATGATT TGTGACTTCC TTGAGGATTG ATATATTTTG CTTCAGGGTT TTCTGATACA
    61261 TAATCACGTG CAACTAAATA AACAACGTTA TTATTCAAAT CAAACGTCGG AACAATAATC
    61321 CTTCCCCGAT ATCTTCCTTG CCCAATACGG ATATCGTATT TTTTAATTTC TTCAAACGTT
    61381 ATATTTCTTG AACGCAGATA CTCAACTGCA TTAACAAATG AACGATCTAT TTTTACTGAA
    61441 ATATTGTCCA AATCAATCAA TTCAGCTTGA ATTAACAGAC CACTCGGTGA TGTATATTTT
    61501 ATACGCTGTT TAGTATCAAT GTTGTCTAGT TTATATCTTA ATAATGCACC ACCATTTACA
    61561 TAACCTTGTA ATAGCTGATC TACTCTTCCA GACCACCCAC ATCGATAACA ATGAAATACG
    61621 TTTTTTTCAA GTGATAAACT TAATTTATAA TCATCATAAC GTTTACCTAA CATTTTACAA
    61681 TTTGGACAAT GTGTCACATA TTGATCGACA TTCGATGTTA AGCTTACATC TCTCAAACTT
    61741 TCAACGCGTA CATCATCCAT TATTTAACAC CATTAGCAGC TTTTTTCATT TCCTTAACGT
    61801 CATACGGCTC ACATTCTTTC ACTTGATTAG CCGCTTTATC AAAGTTTACA TACACAGTTG
    61861 TATTTGTTTT ACCACGACGG GCTTTAGCAA CATATAATCT CATTTTACCA TTGTCAGACT
    61921 CTTCACGAGT TTGGTTTAAT GTAACAATGC CATATGCCAC ATGCGCTTTT CTTGATGAAT
    61981 CAGCTAACAT GTCTTGCGAT GCCACTTCAT TGTCTTCAGT GTTCCATGCA GCCTTTCCTA
    62041 ACTGTGAACC TGTAACAACA GGACAATTAA ATTGGTCAGC TAACGCCTTC AAGTCATAAA
    62101 AAATTGTACC CATTTCTTCA TATGTACTTT CAGATGACCG TCGCGTTTGT TTGTTCGGTA
    62161 ACATTAAATC TGCATAGTCT ACAATAATTA AACCAGGTTC AAAATTTTCC AAAGAATGTA
    62221 ACTTCGTCAA ATATGTTCTC AAATGATTAG CAGATACTGT TTTATTAGAA TAATAAATAG
    62281 TCCTTACATT AGGTGCCCAA TATTTAATTT TCTGCACACG CTGTTTGTAT TTTTCAATTT
    62341 GTGATTCATC CAATAAATCT CTCATTGACA TACCAGTTGA ACAGGAAATG ATATTTGATA
    62401 ACACTTCCTT TTCAGACCAC TCAAACGAAA AATACACAAC CGGGCGTCTC TGAAACATTG
    62461 CCTGATATGC CAAAAAGCTC AAGAACTTAC TTTTTCCACG ACCAGGCGCT CCGCAGTTTT
    62521 TACTGTAAAA ACAATGACTT AGCTCGAAGT TGTGATACTT ATTATTCACC GTCAAATTGT
    62581 AAACAGGCAC CTTTTCATCA AGGTGAATGC GTTTTTTATT TACTAATTTC ATCAATTACT
    62641 TCCTTACTTA AACCCAACTT CAGAACATAA TCCAAATCGT TTTTGTATAA AAACTTCAGT
    62701 GATGTTATCA CAAAATCAGA CAGTTCGTCA ACCTTTAATG TTTTAAAATT CATCATCTTC
    62761 CGACAAATCT TCCGCTTTTT TATATGCAAC ACCTTCTGAC CATATAACTT TTTCATCACC
    62821 TTTTTTTGGA TTTGTAATTC TAAATTTATG ATCAGGTGTA CATTTAATTG TATACCCATT
    62881 ATCAAAAGTT AATTCGATCA ATTCGTCTGT ATCTCTAGTT TTCCATACAT TATAAATATC
    62941 AGTTTCGAAA GAGTTTCCAT TCTCATCAAC TGAATAGGCT TTTTTATCTT TAAAGTTGTT
    63001 TACCAAATCT TTGATTTCGA TGAAACCTTT ATTTGTTTTC ACTTTTGTAT CACCTGTTAA
    63061 ACAGAATACA TACAGTTCAC CTTTTGCAAT GCCGCCACCA AAAGCGTCAT CTAATGAAGG
    63121 AATGCCTGTT GTGAACATAT TATCTTTGCC ATAACTGTCA CGTAACATTT GAGGTAATTC
    63181 ATCAAGTGAA CTAACCAAAT CTAACCCAAG ATTTGTTCCT GCACCAACAG ACAATGCATC
    63241 ATCGATAATA GATACGGCTT TTTCGTAATC ATTTGTTTTA TCATACATAT CGACCAATTT
    63301 ACCAATTGCA TCACGCATTG CAACGCTTTT AGCAAAATCT AAAGCTTGAT CTTTTATGTA
    63361 CTGTGCGTCT TCAATAACAG TTGTTGTTAA GCTACGAATC ACTGAAGCAA AATTTTCTTG
    63421 TTCGACAATA GGAATTGCAT ATTTACTCGT ATAATTATTC AATTCAGTCA ACAAAACAGA
    63481 TTCAGTCGGT TTTGTATGAT ACTGTTCGTA ATATGAAATA ATCCACTGAC AAATATTTTG
    63541 CAAATAGACA TTATCAAAAA AAGAAGGTTT AATTAATTCC ACGCCAACTG TTGATAAATA
    63601 GGTGAAATCT TGAAATAATA ATGCAACAAT CTTTTTCTGC ATTTCAACTT CAAAATTATA
    63661 TGTTGTATCC TGTACAACTT CTTCGTTTTC ATTGTCCATA ACTTTTTCCT TTTAAAAGAG
    63721 AACTACGGTT ACCTTATATC AACCTATTCT CGATTCACCC ATTTTTTTAA TCAACATTTT
    63781 AAATTGTTCT TCATTTATTT CTGGAATTCC TTCGTTTTCT AGATGTTGTT TCCTTTCTCT
    63841 AGTCCAAGAC TCAAGATATG GATGTCCTTT GTCATTAAAA TCTACAAACA CTGAACAGTT
    63901 CAATCCTTTA TCTTTTCTTC TGGTTACGCG GCCGATTCTT TGAACATGTG AAATAATATT
    63961 TTTTCCAGCA TCCATCAAGA TACCAACATC AAATTCAGGA ACATCAATAC CTTCATTAAA
    64021 AACAACGTTT CCAACAATTA CACGATATCC TTCTTCACGA ATTGCCTTTT TAATTGTTTC
    64081 AGCATTTCCC TTGCGTTCGA CAACAACATG TTGAACAATA CCTTTTTTTG TTTTTTCAGT
    64141 CGCGTCAATA GCTTCATAAA TCGTATTACC ACCACACATA AATAAAGCTT TAATTCCTTT
    64201 ATCCTTCATT TCACGTACTA TTGCTTTTCC ATGTTCAATA CGATTAACCA TAACCAAAAT
    64261 TTTTAAATTA TTCTTGTAAC AAAATTCAAT ACAACGATAT GCTGCTTCAT TCCTATTAAA
    64321 ACTTTCTGCA ACATATTTCT TATATACATC TGTGCAAGAT TTACAAAACA CAAATGATTT
    64381 TGGTGCATAA TTAATATAAT ATGAATAAAC TAAAGACGAA TATCCTTTAT CACGAAGATA
    64441 CTTTGATGAA ATATAATAAA ACGAATTACC AAACAACGCT TTTAAAACGA TATCATCAAC
    64501 ACATTGCCCA CCTTCTTTAA AAGGCGATGC TGTAAACCCA ATTAAATATT CGGGATTCGC
    64561 AACCATTGCG GGTATTGCAA TGCTCTGACA GCTGCCGTGA TGACAATTGT GAACCAAATA
    64621 TCCTTCAACA AAATAATTAT GGTTATTTTG CACCGTTAAA TCATAGACTT TACTTTCTGG
    64681 ACACAATCTT GCACATTGTT TAGAATCTCC GCATTTTTGA ATCTCAACAC TTTCCACCCT
    64741 ATTGAAATTA AAAACTTTTC TTTCTTTGCA TCCCGTTCTT GAGCCTTTAA AGAACAATGT
    64801 GAAAAACCAT CTACTTCTAT GGCAATTTTC AGCTTTTCGT TCGCCAAATC TACTTTGTAA
    64861 CACGTTGGAT AACCGGAATT GTCTTTTTGT GAAAAACCAG TTTTTATTGC AAACTCTGCT
    64921 ACAAAACCAT CTAATTCGTT TAGCAACATT TGTTGAGGAA CAGTTAGCCC ACAACCATTT
    64981 CCACCATGAA CTTTTGGTTT CCAATTCATA GCTTTTAATG TATTGCTTAC TTTTTCCCGA
    65041 ACTTCTTCTT TTGACATCGG GTTTTGTTCT TTCATCCTCT TCGAAATAAT ATCCCGACGA
    65101 CGCAAATTTG TTTTCGTCAT ATTTATGCTC GCCACTTGTG CCAATTTCTT TTTTGAACAT
    65161 TCTTGACAAC AATAAATAAC TCCGAATTTT CGTAAATAAT CCTTCTGTCG CTTTGTTGGA
    65221 TGTTCTATTA ATTTTCCACA CATTGAACAA GGTGTGTTGT CGTATTTTGA TACCATCTGA
    65281 AACCTCACAT AAATAATCAT CATTAGTTAA ATATTTCGCT TCTTTCCAAC CATTTTTAGT
    65341 AAAGATTTTA TGATCTTCAG TGCAAACAAA AGATTTCGTT TTTGTGCTTA CTTTCACTAA
    65401 ATTTTTCACT AAAGGTTTTT CTATTAACTT TTCAACAGAA TTTAATTCAT AACAAGATGT
    65461 CAATTCATTA AATGTCCAAA CCCTTTCACC TTCAACAATA TCTTTAATTT GCTTTTCACC
    65521 GAACTCTGTT AACACTTTCG TTGAACCAAT AAAACATTCA TCAACTATAA TAGCTCTTAC
    65581 ACTTTTCAGA TATCTCATAA TTTTTGGATC GTTACGTTTC ACCATATTCC AAACTAAATT
    65641 ATTAGTTGAA ACAATAATAT CTGAATTATC CAAAACAGGG TTTCTGTTAA GATATTCAAT
    65701 TTTACGGTCA ATACCACGAA GTTTAGCACG ACCTTCAATT TGATTTAAAA TATTTGTTCG
    65761 ATTATTAATA ACTAAAATTT TCCCATCAAT TAATTTAAAC AAAGATGCAA TGATTTCAGT
    65821 TTTACCAGAA TTATGTACAA TCACACCGTT GCTTAATGCA AAATTATGCA AATCACAATC
    65881 AACCTCAATA TCATATACAG GAATAGGGTC TACATAATGT TCAGCAAATA CTTGCTCAAC
    65941 AACACGACTC CCATAAACGC CAGCTACAGG TGATTCAGCT AAAAGATTTA TAGCTTCTAC
    66001 ATATTTTCCA TTACTTAAAA GGAAAAGATG ATCGGGCGTG CATTCAACTT TAACACCATC
    66061 ATTAAATTTA ATCTTCAATG TATCTTTAAC ATATTTTGAC AAATGTGCCG AAACAATTGA
    66121 ATGAAACTTT CCATCTGAAC AAAAAACAAA CTTTCCATTA AAATTCATAC TTAATGAACT
    66181 TAAAGTTTCA AAACCAGTAT TTGTTAAAAT TAAAGTATCG CCAACAAAAC AACCTGTCGC
    66241 AGCTTCACAG ATACCATGTT TATTAATCAA ACATTTTAAA GTACCAATCA ATTGATGTTC
    66301 ACGTACTTCA AAACCAGGTG AAGCTAGTGC CATTTCATTA TACGCTTGCC TAACCTTTTG
    66361 CATTGTTGAC TTTACATCAA TATCAATTAC TTTACGCTGA TCGATTACAG TTTCAAAATG
    66421 AAAATACGGT AAAATCAAAT CATCAACACA ACCTGATTGT ACATATAAAG AAGTTTTTGT
    66481 ATTTTCAACT TCCATATACA ATGTAATCAA ACTCTGCCCA TCAGCTGACA GTAATGTCAA
    66541 ACGTTTTTTT ATACGGTTAA TAAAATCAGC ATCTTCATCT GAAATTAAAG ACCACATCGA
    66601 TTTCGTAATC GTTAACATTT TATTTCTCTC AATTAGACTG TGTTTGAAAA ACAACGTACC
    66661 ACATCTAATG CTATATTGTC AATACAAAAT GCAATAAATA TTATAATTTA TACATCATTT
    66721 TTCAATAAAA TAACTCACTT ATCTAAACTA TTATAAATTT TATATAAATT TACCATAGAT
    66781 TTAGATGACT TGAGTCTAAA AACTTCAGAA TCAAAAGATT CTAAAGAACG TCTATATTTC
    66841 ACTTTAGATG TTTTTGTTAT ATCAAACAGT TCTTTCCAAT TCTTATAAAC CCAGCTTGAT
    66901 GATTCCTTCC ATAGGTTGAA CAAACTGGTT TTGTCTATAA GCTCTGGATA GAACTGACCT
    66961 TTGATATATT TGAACATTGC TCTACGGGCA ATTTCCAAAC TTGCTGCTAT TGGATCTGGT
    67021 GCTTCATTAC ATATGTTTCC AATGAATGAA GAATAAACAG GGTTGACTTC GACGAAGTCT
    67081 ATTTTGTTTA GAAGAAAGTG CTTTCTTAAA GCAGAAACCA GTGCTTCATG TTTCCATTTA
    67141 TTCTTCGTTA ATCTATTGAA TGATTTACCT TTTCCTGTAT TCCCAGTTTT GAAAGACAAA
    67201 TCTTCAATGC CAAATTTACC AACTTTATAA TACTTACATT TCTGGATGAT ATCTTTAGCT
    67261 ATCTCTTTAA GCTCAAAGAT TTGTTTGTTA TTCTGGTGTT TACTTTTAGC ATCATTTGAA
    67321 GATTTGTGTA AGTTCTTTGT GAAATATGAC AAATCATACT GCTCTTCAAG CAAAATCTTT
    67381 CTCTTATCAC CAGTCCATTT AGAAATAGAA AATCCAATAT AGTTTGGATT CATATCTATA
    67441 GCACCAACTA TATTTGGATT TCCAACATAA TTGGAACAAT AGATTTTGGA ATCATCAAAG
    67501 GTTATGCAGA TTCTATCCAA CTTTAATTCA ACACTAAAGT TAGATAACTT CTGCTTACAT
    67561 TGTTCTTCAA GGTTGATTAA TTCATATAAA TAATTCTTAT GTAAAATAGG CAATTTCAAG
    67621 TTGATATGTT TTGATTTAGA AAACTTAAAG ATTATCTGGT TATTCGAAAT ATCCAACTGG
    67681 AATTTACGGT TTCCGCCTTT TGACGTTTCA CCTTGTGAAT AACCCCCTAA AAGCCTATTT
    67741 TCTTTGAAAA TATCTTTATC TAACTTATGT TTTAATCTTT GATAAAAAGA AAATTTGCCA
    67801 CCGAAAATAA CCTTTTCTTT ATTGGTTAAA AATATGTAAT TTGCTTTCTT AATAGCACAC
    67861 TGAATAAACC AAGAATCCGA AGGTACATTT GATAAACTTT TAGAAAGTAA TCTAATGTCT
    67921 TTTTCAGATT TGGAATCTTT ATATCTGTTG AAAGCAAATC TTACCATATT AGACGACTTC
    67981 CGAATTTCAT CTTTGATGAA GCTTCGGTCG TCATCTGAAC ATGTATATGG TAAGTTAATC
    68041 GTTTTCAAAT TTAAAACCTT ATCAAACTTT TTGTCTTTAT TTGTTATAAA TTATAAAAAA
    68101 TTAAAAATCA AGACTTGTTT AAAAAATAAT ATAAGCGTAA TTAGATAAAC CTGTTGCTTC
    68161 AAACATGTAT GCAGTTTCCT GTGTATCTTC CAATTTACAA ACAGGTGTGT ACTTAAAAGT
    68221 TGTTCCTTCT CTATCACGTG TATATACAGA AATACCTTGA TTCAGATACA TGATGACTTC
    68281 CTGACGAGAT TTAAGAAATT TCTTTTTATA TTTAGGTACA GACATTACAG AAGCAATTTC
    68341 TTCATTTGTA AAACCATACA CTTTCATCAA ATCACCTAAT GTGACAGGGC AATCTTCTTT
    68401 AGGATTATTT TGTTCAAATT TAGCAATCAC ATTTTTTAAA GACTTCAACA ATTCATTTTT
    68461 TTCAGATGAC AACTGAACTC TTTTTTCATC AATGATTACT TCTTTTTCTT TCTTTTTAGG
    68521 CAAACTATTA AATGTTGGTT TAACTTCTTT AGCCTTTTCT GTCTTTTTAG GTTCTGACTT
    68581 TTTAGTCTCA ACCTTCTTAA CAGCGACATC TTTTTTCTTT TCAGGTTCAT GCTTTTTAGC
    68641 TTCAGCTTTT TCTTTAATAG CTTTAGCTGG GCCATACCCT TCAGCATATC CCCATTTAGT
    68701 TAATGCAACT TTAGCAGCAC GATAACGATT TGCTTCAGTT ACAACAATTG AATTACCACA
    68761 ATCATTACAC AAAATAGTTT GAGTAATTGA TTTATCTTTA TTCTTTACAT ATTTAGCAGT
    68821 GATGTTATGT TTTCCACATT TAGGACAATT ACCCGCCTGA ACATTCAACG CTTCACTATC
    68881 TTTTCTTTTA GCCATTTAAA AACACCTTTA AAAGTTAAAT ATCAAATATG CTTTATCATT
    68941 ACATAAATTT TGCTAAATAG CAACAGAAAA GTTCTTCATT TATTTGTTGT TGACAAAGGA
    69001 ATATGAAAAC AAATGAATGA ACTTGATTTG CTGATTGAAG AATTTCAAAA AGAAATTAGA
    69061 AATAAACTTG AAGAAAACAA TCAAACAACA AAATTTACTA AATTGTTTGA AGATTTCATG
    69121 ATGACTATTG ATGAAAAGGC GTCTAGCTTT ATTTTACGTA CGGATGAAGA TAAATACCAT
    69181 ATTGGTTCAA TCTTTTTTAA TGACAGTGAT TTAATGCAAA AACAAACAAC AAAAGTAGTT
    69241 AATTACTTTA TTGACGGCAG ATTCCTCGGT CAAAATAAAC TTGAAGATTT ATTTAAAGAA
    69301 TTTTGTAGGC ATCACTTCTT ACCAAATGAA ACAGTAAGGA TCTTAATTCC TTTTACCAAC
    69361 AAAGCTTCAT ATGAAACAAT TTCAAGAGTG TTTGATGATA AAGAAAATAG CAACAGATTT
    69421 TTACAACCAA CATGTGAACA TATTGAAGAT TTCTTAAAAG ATGAAGGTGT TGAAGGCCTT
    69481 GATGCTGATT CTCAACAAAT ATGTATTGGC TGGGAATTTA AATTAGAAGA TATTTTGTAA
    69541 ACAATAAAGG CGGGAATTGA ACCCGCCTTT TCTTTTAATC GTTACGCCCC AAATCAGAAT
    69601 CAATACCCAT TGCTTCAAGG GTTCGCATTT CTTCTTTTTT ACGTAAATAC TCTTCAGTCA
    69661 ACTTTTGTTG TGCCTGTTCC CATTCTTCAC GAGCTGTTGC TGAAGTTTTC CATTCTTCCG
    69721 CTGAACATGT ATAAAAGGCT TGTGGATGTG GTTTATCAAG TGTGTATTCA ACAGGGAATA
    69781 CCATTTGACC GCGTTCTTCA TCCCACATAG CGGCTGGCAT TAAATTACAC ATACAGCCTG
    69841 GAACTGACAA GATTTCGTCA ACAGATTGAA AATCGGCTGT TTTCAATCCC ATTTCAACAT
    69901 ACGTTCCATC TTTTTGACGA ATCTTTGATT TACCTTTTTC TTCTTTTAGT TCAATAGACA
    69961 TTTAGATCCA CTTTCATTCT AGAGTTTAAG ACAATTGTTC AATGATTGTA TCAATAGTAA
    70021 TTTCTTTCAT TTCTTCATCA GAAGAAACGT CTTCCAATAA TGAACAATAA TCAGAAAGAC
    70081 ATCGTTTTAA ATCGCAATTT AATTCCTTGA TATGTTTAGG TTCAGTTTTT AAAGCTAATT
    70141 CATAACACAA CGGAATCATT TTTAGAGGCA ATCCTAAACA ATAACTATTA ATAAAATTTT
    70201 CTATGCGTTT AATATATTGA AATCCATTAA ATTCGAATTT TGTATGTTGA GTTACACCAC
    70261 CTTTAAGTTC CAATAAAGCA AACATTTTAG GTGACTTGCT AGGTAATATA TTAAACATGT
    70321 TATTCTTTAA TAAATCATGT TTACTCATGA ACTTCAACAG ATAATTCATA TACGATATTT
    70381 TACCACCACG CGGAAGATTC TTTCCTTCAG TCCATAAACG ATACCATATA CGAATGCAAG
    70441 GCAAATCTTG TTTACCTGTT TCTGAAATAA CATCAGTTTT CCAATTTACA CGTTTATTTG
    70501 AATATAATAA ACCATCAATT AAATTGACTT GTTTTCTTTC AGACAACGCA GGGCCGTCAT
    70561 AATACAATTT AACCTTCCTA ATAATTTCAG GCATTTCAGT TTTATCAACT TGCTGATCCG
    70621 CGCTTCTTTT TGCCGTATAA CGAACACGAA CAGGTTTGCG AATATCAATT AAAGGCAAAC
    70681 CTTCTCTTTC CAAAACTTTA TTCGCTTCTG GAATTAAATC ATAGGCTGTA TAGCTTTTAC
    70741 CTTTATATAA ATAATGTCTA TATCCGTTTG GTGTTATCTT GTTATATAAT AGATTTAAAA
    70801 CAAATCTAAA AGTATCGCTC GTTTCCCAAT CAAGAATTTC ATCTTTTACA CAAAAGAAAT
    70861 CCATATAAAA ATTATACAAT TGAGAATTAT TACCACGCTG ATATTCAATC TGCATAGGCT
    70921 TTAAATCATA CTTTACAGCT AAATCTGAAA TAGGGATACC AAAGGCTAAT TCCTTTAATA
    70981 ACTGATCCCT TAAATCATCA GTTAATAGAG ATGCTTTAGG CATGAAATAG AACTCATCAT
    71041 TAGATCAATT AGGATTTACA ATTACCTAAA GAACAATTAC GAATTCATCT TAAAGAAATT
    71101 AATTCTACAA TTTTGCCTTA AAGACGGCAT CTTTTATTTT ATTATAAATA GATTGAAATT
    71161 GTTCAACAAT CCCCATAGTA TGATTTAATT GTTTGTTGCT TGTTCGACCA AACATAATAT
    71221 ATTGAACGGC ATCTTTAAAG GCACCTGAAC GATAATGAAT ATTCTTGCAC CACATCTTAA
    71281 AATTCTGTGT AACAACATGA ATTACAGTTG AATATTTATA ATTCGTACTC AAAGCAATTT
    71341 TAGTAATGTT TTCATATAGA TATCTTAAAT CTGCAACAAT AACATCATCT AAAACATCAC
    71401 CATCAAAACG AAAACCTAAT AATTGGCAAT TTTCTAGAAA TTCATTGAAT GTACGCATAC
    71461 AAGTAAAGTT ATGTATATTT GGATGTGCAT CAACGAAATT TTGAATTGTC GGATCTAATC
    71521 CTTCTGTAAC AAATTCAACA GGAATCGTTC TTTTCTGGCC ACCAATTAAT AAATTTTTCT
    71581 TCAGTCTTTT GTGCTCTTTT AAAGTACGTT GCATTGCAAC CTTTTCCAAA CGTTTACTAT
    71641 GTTTTGTAAA CAATTTGGCA ATATTCACAT CAGGAATCAA TAATGAAGGA ACATAATTCG
    71701 CTTCATCAAA TGTTTCAGGC TCACCTTCAC ATGTTTTAAT ACCCAACCCT TTACGAGTAC
    71761 CATCACCATG TGTTTTACAA AAATAGTGAT ACGCCACTAA AACATTGATA ATATTACCCC
    71821 ATTCTAATGA ACCAAAACCA AATTCCTTAT CGTCAAACCA ACCATTTTGT GTTTGAATTG
    71881 CCATGATGTC ATAATCAATT GCATCTAATC TGGCAAGAAT AATAGCTAAA GCGCAATCAT
    71941 GTGTATGAAA ATCTTGCACC TTAACTAGTT TTTTATGTAC AAATTCTTTT AATTCCAAAA
    72001 AGACATGATT CACTAAATTT GGGTTTTTAG CTAATATATC AATTGCATCT TCAGGTTTAT
    72061 ATCTATTCAA TGCTTCAATA TCATATTGAA CAACATTACC TTTAATTACC TTACTTTTTT
    72121 GTACTTTATA TGTGCCAAAT TGATCCGCCA GTTTTTTAAA TACACTTCTC TTATTTTTAA
    72181 TTTTTCCACC ACGATCAATA CACCAATCCA TATTAGCAAT CTTCATCTTT TCTGGTGCAT
    72241 AATATTGTAA AAATGTTGGG GTAAACCAAC CGTAATGACT AGACATCGGC AACCCTGATT
    72301 TAACATACTT CTTCGTGAAC TGACGGCCAC CTAATTTGTT CATAGTTGTT ACTGCAATTT
    72361 TAGACAAGTC TTTTTTCTTA TAAAAGACTA TTTCTTCACG TAACTTTTTT AGAACATTAA
    72421 TAGGTAACAA TGTAGACCAA CCTGTTTATC TAGATTTTTA TCATAGAACA CACTATAGTC
    72481 TTGTTAAAAA ACTTTGTCAA CGATCTTTTT TTAAAAAAAT CAAATCCTCT ACTATATATA
    72541 CTCTTTTATT ATATATATAA AGATATGATC ATCAAAGTGA ATTTCATATC AGGGAAGTGA
    72601 ATATAGATAA TATATTTAGA TCAGATCAGA TCTTTAAGAT CATAGAAGAA AAAATAAAAA
    72661 ATCATATGAT CACAAAATCA GATCTTATTA AAAAATAAAA TGATAGAAAT ATCATTAACT
    72721 TGAAAAGATC TAAAGATGAA TAAAGATTTT AAGATCTCTA TATTTTTAAA TACTTAAGAT
    72781 ATTAACATTT CATAGGGACT TCGTTCGCTT CGCTTCGCAG GGCTACGCTC ACTTCGTCCC
    72841 TGATTTTTTT CTTTCTTGTA TTGTCCTGGG ACCCGCCCCT GTTCACTACG TTCACAGAGC
    72901 CGACCCAACC TATTACTTAA ATATTTTAAT AAATAAAATA AATAAATATA TTCCAAAACT
    72961 GATTCTCTTC GAAGAAAAGT CAATTGGTGA TCATAAAGCT TAAAAGGTTT TACAGATAAA
    73021 AAGGAAAATG TTAAAAAGAA AATAGGAATC CCAAAGCTAA AGGATAGAAA TATTACACCC
    73081 ATATCCCCGC CAAAAAATTT CCGAACGAAT GAAATGAAGT TCGGAATAAA CAAATATTCT
    73141 AGCATTCGAA TTTTTTGATA TTTTAAAAAT CAATATCAAA TCTAAATTTA ATGTTCTTAA
    73201 AAGAAAATGT ACTGTTTCAA TGAATAGGAA ATAGGTAAAT GAAGATTACA TATGGTGATC
    73261 CAAACGAATT AGAAATTGAA GAAGGCAGTT TTACGAATAT CGAAGCTATT GATATTCCTG
    73321 AAGGTAAATG TTTGTTTAGA TTATTCGTAA ACAAACCTAA AGATGCCAAA ATTGTACTTA
    73381 ATGATATTGA GCAGGATTCT GTTTTAGTTG ATGAAATGGA TGTTGTACAC TGGAATGTTA
    73441 CTTGTGATGG ATACAAATCT TCTGTCGGTG AATTCCAGGT TATCAATTCT ATTGGGTTTA
    73501 CTATTTCCTT ATTACCTGAA AGAAAAAAGA AAAAGAGAAT TAAAAATCCG TATATTAAAT
    73561 GGTCGGTGAA TAATAAATAC GGGTATCAAG TTGATATTAT TGATTTATCT GATCAGGAAG
    73621 ATTGTGATTT ACCACTACCT TCACCTGAAG GATATGATAA TACATATTTG TATGCATTTG
    73681 GTGGAAATGT ATATTGGAAA GAAATCAAAC TTGAGAATCT ATTAACGCCA AAAGTATCAG
    73741 ATTCAGGAAA GTATTTAACT TTTGATTCTA CTAAAGGATT TTCATTTAAT TCACCAATTC
    73801 CTGTATTGCC TGAAGATGAA ACAGGTGTCT TTATATTAAA GAATGAAAAC GGAAATTTAT
    73861 ATTGGGCTAA AGATAATGCT CTTCCTGATT TCCCTGTCGA ACAATTAGGC AATAAACAAT
    73921 ATTATATGTT GACATATAAA GATGGTAAAA TGAAATGGAC TTTAAACCCG TTCACTTTAC
    73981 CAAAACTTCC TGATGAAACA TATTTTAATG GTGACAAGTT TGTTTTGTCA TATAGAAACG
    74041 ATGAAACATT CTGGTCTGAT GGTACTGTGT ATTGGAAAGA TATTAAAGGT ACTATAGCTG
    74101 ATCAACCTGA AATTAGTGAA GATTTAAATA AAGCACTCCA AGATGCTAAA GATATGTCTG
    74161 AAAAGGCAAA TAATAATGCT ACAGACGCTT TAGCAAAAGC TGATAAAGCA CTGGCATGGG
    74221 AAGATTCATT TGGTGTTGAA GCTCCTGGAT TTGTCTTTAT TGATGGTAAA ATAAAAAATG
    74281 AAGATGGATT CTATTATCCT GATGGAAGAG ATATTGCTCA ACTTCATACA GATTTTGATA
    74341 TTTTTAAAAA CAGGTATTCA ACATTTGAAA AATATGTTAT TGCACAAGTT CAAATGAGAT
    74401 TAACTTCCCC TGACTATTCA CAATTAAGCA ATGTCGAATA TGTTATGGGT AACTTCTTTT
    74461 ATAATTCTAA AAAAAGATAT TTACATATTG AATCGTTTGA AGTTGGTTCA ACTATAGAAG
    74521 TGTTTAAACC TTTATATAAT GAAGATTCAG GATCGGTACA AGGACCTGAT TTATCAAGTG
    74581 GACCAATTAT GACGATTTAT AAAAATGTGT CAGGTGTTGG TGATATTCGT ATGCTTGAAT
    74641 TAACTACAGG GTTCTTTTAT AAAGTATCAA ATAAAAAATC GTTTGAATTA AAATATGTCG
    74701 GAGAATTACC ATATGGCGAA TACCCAGGTT GATCCGTTTT ATATGAAAGC TTTAGAATCA
    74761 TTCAAAGAGG CGGTTGACGT TAAATCTTTA AAAGAAAAAG AAAAAGAAGA TGATGACGTT
    74821 GATTTTTTGT CATCAACTGA TATGAAGATT GCTTTATGTG ATTTCCTAAA GACTAATAAA
    74881 GATTATTTGG ACAAGTTAAA GGGTTTGGAA GACTTTTTAT CTGAAGTGTT ATTACAAGTA
    74941 ATAACAAAAA GAAAACAGGT CGAAGCAAAT CCAAATGAAA AGCCAGAAGA GTCTGATTTT
    75001 TTCGAGATGT TTTATGATAT TCTTTATAAA GGTTTATCTG AAGAAAAATT AACTTTTCTT
    75061 AATGCATATC TTGAATCAAA ATCTTTAGTC GAGAATTATT CTATCGTTGA CAATAATGAA
    75121 GACCCGTTTA AACAGCTTTT CGGGGTGAAC TATGACCCTA AAGTTTTGAG CGGCATGTCA
    75181 CAACAACAAA AAGATGAACT CGCGTCTAAA GCCGCTAAAA TGGACCAGAA ACAACGTGAA
    75241 GATTTGTATA AAGAATTAGG TGCATTATGG AAACGGTTTT CCAATTTAGA ATTGCCTAGA
    75301 GTGACAGCTA TTTCTGCTTT AGGTAATTTT AATCCAGTTG CAGGTTTTTT AGCAAACCTT
    75361 TTGACTGGTG GGTATGGCAG GATCAATAAA TAATGGCTGA TTTATTTGGA ATAGATAATT
    75421 ACAGAAAAGC ATTAATTGCA CAAGCGGCTG ATTATATTTG GATTGCAAGA GATCAGGCGT
    75481 TGATGTTGCG AGGAATGTAT GTCACTGTAT TAATTCCAAA AGAAGAAAAT AATATTGATG
    75541 AATATAGTGA TTATAAAGAT ACTAAAACAG ATTATGTTCA GATTCAGACA TATATTGAAC
    75601 CACAATTTGA TAAATATATC TTAACTTTGT CATTGTTAGG TCAAGATATG GAAAGAGATT
    75661 ATCCTCTTGA AGTATCAATT ATGTCAAGAT TACATTTGCC GCGTAATTCT ATTATTCAAA
    75721 TTCCTGAAAT AAATTCTGCT GGACAACCTA TCACTAGAGA GTGGAGAGTA TTGTCAACAT
    75781 CAATAAAACA AGTTGGCAAT ATTTATACAA GAACAGCGAA TTGTACGCCA GCCCGTACTT
    75841 TCGAAGAAAT TACAACTGAT ATTGTTGAAG AATATTGTCG TAGTACTTTT GAAGTAATAG
    75901 ATTGTACTGT AACAAAAGAT GACGAAGTTT GGGATATTCC TATAGATATT ATGGGTGTTG
[truncated: 295,252 more chars]
