# Supplementary material for: Clades of huge phages from across Earth’s ecosystems
Source: Nature. 2020 Feb 12;578(7795):425–31. doi: 10.1038/s41586-020-2007-4 (PMC7162821; doi:10.1038/s41586-020-2007-4)
Supplement: Supplementary file 6 — Genbank files for all genome. [file 41586_2020_2007_MOESM6_ESM.zip › genbank_genomes_SD-4/M01_PHAGE_CU_48_59.gbk]

LOCUS       SRR1747018_scaffold_2_1202_curated_prodigal-single     705585 bp    DNA     linear   BCT NOV-13-2019
DEFINITION  SRR1747018_scaffold_2_1202_curated_prodigal-single, contig.
ACCESSION   SRR1747018_scaffold_2_1202_curated_prodigal-single
VERSION     SRR1747018_scaffold_2_1202_curated_prodigal-single.1  GI:
KEYWORDS    .
SOURCE      M01_PHAGE_CU_48_59
  ORGANISM  M01_PHAGE_CU_48_59
            .
COMMENT     Data sourced from ggkbase. For additional details see
            http://ggkbase.berkeley.edu/organisms/405019
FEATURES             Location/Qualifiers
     source          1..705585
                     /organism="M01_PHAGE_CU_48_59"
                     /mol_type="genomic DNA"
     gene            86..4450
                     /locus_tag="SRR1747018_scaffold_2_1202_curated_prodigal-si
                     ngle_1"
     CDS             86..4450
                     /product="Cna protein B-type domain protein n=1 Tax
                     =Collinsella stercoris DSM 13279 RepID=B6GDP3_9ACTN"
                     /codon_start=1
                     /transl_table=11
                     /translation="MALFSNKKRNAAGGGAGMKFGMQKMTKTAVIVAAALISCVTSCT
                     LYSNAADGGGSGTSSGGQLATGVQHHVVWSDGGTVDSNGNFIPSGATGDASIDEWLNK
                     WGDVEGYHLNGNETDSAGGKHIDVFKTAARQAIDNATRRTGLGAQHIRIVGMGWYSCA
                     LSPYGRGFLAKKPKATVLDRQGTDGELPGTTTDGTQLWTSDMRTHVYQQALDDSMSNC
                     SIIIAAVADTEIPGTVPVAFQKQGDPNTISSENEWGDKGVKVPASQMKDQYSYEGAVY
                     GVYKDEACTQWVEDLTIGADGMTTAQMLRGTTYFLKEKTAPKGWALSGDVQQIDTGNG
                     TTVTLNEQPNYGELTIRKIDGTNKQSRIPESGFTFRLTNNATNETWEQTSDNTGVVIF
                     THLAFGDYTIVETAAPTPYLVDSTSHKVTINEENIDKTKIGVQIKKETLDITDQLPTT
                     PPTTLTKTDTFDGSVLEGATYELYAISDVTVPSGKLYEAGKTIASYTTDSKGEFTIPS
                     RVMYPDANGNFNYALREVAAPEGHLINTGKVIKLTGKYVDDRTSTIAVATNNKVTDTD
                     QVNEFDLTKSVLKKDGDTNDDKTVENATFRIWNKSDELTMSPNSGRVSYALRLDKGNT
                     SHKVVIYQQIDYAEATLSSISANDTGYEIVLSDDKGNIYELKKDAKSSTRLSAGTYTV
                     KLKTTDNKKDVDNFTGDTKITVKNGDRVEYSVSVGATSGKPSVSVKTSEIDERQASVY
                     TTSGAYVCNNLKTDAIYHVQLDGKTIYTIYTDANHGVKAGSKIYGRYDTKATEYAYKR
                     QPMLLTSDSKFIDKFTISGKDYPVQTKVDKDGKIIIKRLHSGSYGFGEIDVPINEDKN
                     KTYLINTTVYYFDVAKNTGLINGKAVYGVESKNDETRLNISKREMTGGPEIPGAKLEL
                     RDKNGDLMETWTSTDKPHYIEQLAPGKYTLIERITPSNYDQAERIEFEVEDTGEIQAC
                     EMLDKPIKISTEIDKRQEIANPSAEMVNANGDGANKADPVNKKNGMFSYSIDYSNTSN
                     TWVDEFTVYDQLDGVNAGLVKLNSLATAQGYKDYDGKMNLWYQTNKTPADYADDKNKA
                     NATLDDGHENPWITGDTRSDNSKKNDPDGDGRTLDYTGWKLWKSGISTTVAETLDVSQ
                     LGLADDEYVTAIRLEYGRVEKGFTTRTSAWDRDDAKDIHDDMNLIEYLHTDKFTPEQV
                     VEAIKSNLGTLVSFVKSDSDTKDASFTITEDDQKVIDDIIDRINEGTNADSTDEVSAA
                     IDDAKILISSKLDAFFNNSSIGTSKGMKVAIDTLTDALGRVENAIPKDVKSKATKALD
                     TAEKAVDSGDPEKLADAKKQLQSACESIIDSLTTNAATSTEINYSPLILNMQTTNAYR
                     NKAELSNTASVVAYRNGGGKDLQLEGVDSDKVVQVPTADDNLANDLVQTGIDVAGAAG
                     VAVAAFGIAVALKKRMTM*"
                     /db_xref="UniRef100_B6GDP3"
                     /db_xref="B6GDP3_9ACTN"
                     /db_xref="ele:Elen_0909"
     gene            4684..4953
                     /locus_tag="SRR1747018_scaffold_2_1202_curated_prodigal-si
                     ngle_2"
     CDS             4684..4953
                     /product="hypothetical protein"
                     /codon_start=1
                     /transl_table=11
                     /translation="MTTLAQVHHATTKSARNFDYTKFSMLQKGDEVPESILAMMKRCC
                     KVKNIGHFDKRPIIGVVFDVTFGTEEQQKRGVGTAVEACFIHEGE*"
     gene            complement(5023..6534)
                     /locus_tag="SRR1747018_scaffold_2_1202_curated_prodigal-si
                     ngle_3"
     CDS             complement(5023..6534)
                     /product="Putative PTS system,
                     N-acetylglucosamine-specific IIBC component n=1
                     Tax=Faecalibacterium cf. prausnitzii KLE1255
                     RepID=E2ZKA7_9FIRM"
                     /codon_start=1
                     /transl_table=11
                     /translation="MMKYLQKLGKALMLPVAALPIAGILMGIGYLLAPGTMGVTGAAT
                     SGAAYTVGFVLVKAGGALIDNMAWLFAIGAAVGLADDHDGTAGLAGLVAFLMMQQLLS
                     PAVVGALRGMDADAQTAWLATTEGIAFSKIAGNCFIGILSAIIGGACYNKFKGVRLPD
                     WLAFFSGKRCVAIMTALVSIVVSVVLLFVWPLIFDGLVALGNGIAALGGIGAGIYAFL
                     NRLLIPTGLHHALNNVFWFDTIGLGDLTHFWAGDVQGMNGADWSVGMYMSGFFPCMMF
                     GIPGAALAMIQTAKNKKAATGLVVSAAICAFVCGVTEPFEFGFMFLCFPLYVVYAALY
                     GIFTIITYYVGFRAGFCFSAGATDLLFSSSLPAAQNTWMIIPLGIAAFVVFYLVFRFA
                     ITKFNLMTPGREDADADAEIAKSSDSATSGNDKYAKTAEGVLAAIGGKENVKNVDFCA
                     TRLRFEVADGSKVDEDGCKKVGALGVIKPSANTVQVVIGVQVQAVFDELEKLL*"
                     /db_xref="UniRef100_E2ZKA7"
                     /db_xref="fpa:FPR_18550"
                     /db_xref="E2ZKA7_9FIRM"
                     /db_xref="4.A.1.1"
     gene            6954..7271
                     /locus_tag="SRR1747018_scaffold_2_1202_curated_prodigal-si
                     ngle_4"
     CDS             6954..7271
                     /product="hypothetical protein"
                     /codon_start=1
                     /transl_table=11
                     /translation="MQNAKLVEALNDLKAFDRVEVIVHETGTPDIELTIPSKCVFFAL
                     VHLNHDCSVNVAYKNYRHDEHYDIDAYAMDNGLHDYSIDAGTFDTPRELAQEIAFNAE
                     MIA*"
     gene            complement(7442..7795)
                     /locus_tag="SRR1747018_scaffold_2_1202_curated_prodigal-si
                     ngle_5"
     CDS             complement(7442..7795)
                     /product="hypothetical protein"
                     /codon_start=1
                     /transl_table=11
                     /translation="MTLKIKFKSDYNDDIEGEIKRTIYVNHPEAIALIVYAKSEYGNF
                     MEVYQKITVNLNDTVQKDGKTVFLDTKKMDKELLKEVERFGNYTGDERKSGFMTYHAF
                     RFFDFALEQMNEAGK*"
     gene            complement(7853..8032)
                     /locus_tag="SRR1747018_scaffold_2_1202_curated_prodigal-si
                     ngle_6"
     CDS             complement(7853..8032)
                     /product="hypothetical protein"
                     /codon_start=1
                     /transl_table=11
                     /translation="MNKKNSQIYVGTITSEQLRKMNRPLQLPTTGFCIHGDTQYNRRK
                     KKAEDRRIIENGDDW*"
     gene            complement(8245..8949)
                     /locus_tag="SRR1747018_scaffold_2_1202_curated_prodigal-si
                     ngle_7"
     CDS             complement(8245..8949)
                     /product="Uncharacterized protein n=1 Tax=Lachnospiraceae
                     bacterium 3-2 RepID=R9MGK8_9FIRM"
                     /codon_start=1
                     /transl_table=11
                     /translation="MSQKQDNKAVIVVERGNRLVSLLAMLSVILATACALLGAKIAES
                     SHKPSIDETTVTTQLQSCSDLATSKMMYRGLLTYESGSIDLWDKKSFQMIYDADIKAG
                     VDMSKAKVSMDGKKIDIALPAAMIQDVSVDPDSIKIYDQKYSLLNWTDRSDTSTAMSQ
                     AKRDARKAAEQTDIAKQADEQARKLVKQMFAVVDGKDGYQINVSTKDTVNDKAATENT
                     DNKNDNDSSKNNNETE*"
                     /db_xref="UniRef100_R9MGK8"
                     /db_xref="R9MGK8_9FIRM"
                     /db_xref="gpa:GPA_02740"
     gene            9213..10871
                     /locus_tag="SRR1747018_scaffold_2_1202_curated_prodigal-si
                     ngle_8"
     CDS             9213..10871
                     /product="Cation transporter n=1 Tax=Bifidobacterium
                     thermophilum RBL67 RepID=M4RH63_9BIFI"
                     /codon_start=1
                     /transl_table=11
                     /translation="MITDTNSKQKPHPRKDTGMSSQSPAASSGDIPMIPFAEPDPSAF
                     DETGDPETDAAFTAAFAPISPDVPVVPSSSPSVEQGDESFDMTVGSPENSGSMNPIVS
                     AAFTQPISNSVPAAPSTPVDKTVTMSAAVAVNGNLGESLSDIVDSASRVAKRVAVRMA
                     PSHLSMGSDSNPSFRAAPQPTREEIDAAKHAERAKKRREREMARAERKVVHGTGGGKH
                     EGASVMSALIANIAVSIVKFVAYLVSGSVAMASESVHGLADCTSELCLVAGKKLADRK
                     PTRKHPLGFGRARYLAAFIVSVFMFSLGGMFAIVNAYSKVKSILDGGQGAHSVDNGHL
                     LMVLVVCIIAAACEGWSLRKSIHEAKERYEMTGHPGEFELVRFWFGTKAADIVSVIAE
                     DTIAVTGLFISAVGVIMSIATGDDIWDAFAGLLVGVLLVIGAILLGVQTASLIIGEGA
                     SHTTYDRIDRVLEEDSGIEKVLRDPIAVHISDDKLLLLLKVQIKNDASVDDSVVINRV
                     EEKIRKSIPWYDVEIFVEPDSYNSRIAGVNEYAPSMFPDIQADF*"
                     /db_xref="UniRef100_M4RH63"
                     /db_xref="btp:D805_1641"
                     /db_xref="A0A087EAS4_9BIFI"
                     /db_xref="M4RH63_9BIFI"
     gene            11100..12254
                     /locus_tag="SRR1747018_scaffold_2_1202_curated_prodigal-si
                     ngle_9"
     CDS             11100..12254
                     /product="Glycosyl transferase family 2 n=1 Tax
                     =Coriobacterium glomerans (strain ATCC 49209 / DSM 20642 /
                     JCM 10262 / PW2) RepID=F2N852_CORGP"
                     /codon_start=1
                     /transl_table=11
                     /translation="MNSNFKSQKVSVLVPCYNVEKTLERCLDSIESQTHKNIEIIAVN
                     DGSTDGTIALLKSRFVKSPCDFKLIEKENTGYGDSMNKAIDAATGDWIAIVEPDDWIE
                     PDMYESMLSFADDIMERSNSEYRPDIIKTPYWREVNGEQIRCGYKGLIKPSSQPFMVQ
                     DAPEIIGGHPSIWSALYNRDYLINHDIRFKPIPGAGWSDNPFMISAMCRNFPIVYMDR
                     EFYHYTDTADDDYRKVMINDPSMPFDRWNDMMDVMESIDGVSNGNGGNDDIVISSNNE
                     SIYREIVRRGFTYLALAEENKPNDGSADKVIAHESIKMFKRMSKRIVETDVKLSSTQK
                     NRFAAALGIDLKHSRCEKISHTGYLIKRGIASLLANGMSQTIRQIAKAKR*"
                     /db_xref="UniRef100_F2N852"
                     /db_xref="cgo:Corgl_1129"
                     /db_xref="F2N852_CORGP"
     gene            12466..12630
                     /locus_tag="SRR1747018_scaffold_2_1202_curated_prodigal-si
                     ngle_10"
     CDS             12466..12630
                     /product="hypothetical protein"
                     /codon_start=1
                     /transl_table=11
                     /translation="MLYALIAFIPVVVLLALAAIDTKNIDTHENRLTHIMNEQSAAGI
                     SPIEIHENIR*"
     gene            complement(12892..13812)
                     /locus_tag="SRR1747018_scaffold_2_1202_curated_prodigal-si
                     ngle_11"
     CDS             complement(12892..13812)
                     /product="EDD domain protein, DegV family n=1 Tax
                     =Collinsella intestinalis DSM 13280 RepID=C4F8P8_9ACTN"
                     /codon_start=1
                     /transl_table=11
                     /translation="MSNKQLTVICDSSCNFMDSDVNRRLSEIGLGNVIHYESVPLSIV
                     CDNIDTVDDASLDLTALMERSKKAKRTGTSCPSVGSFVSAFQSAPSKDIVCVTISSGV
                     SGSYQAAETARDIALSSDPTHRIIVIDSAVAGAPIEYAIDRVLLCDGNGDENIPMSLM
                     GAAKRNELLEVVSSRLTDTLNHSDVFFRLSSFGNLVKSGRLPRIVGTLASGLNIRIIG
                     SAEDGHLSMVTKAKGDKRTVRELYRLMAERGWDEQRLFIDYSGEEGRKIADMIASGCA
                     CAKINIIPCRGLCSYYVEDGGVIIGFGTKR*"
                     /db_xref="UniRef100_C4F8P8"
                     /db_xref="C4F8P8_9ACTN"
                     /db_xref="ldb:Ldb0073"
     gene            complement(14117..15112)
                     /locus_tag="SRR1747018_scaffold_2_1202_curated_prodigal-si
                     ngle_12"
     CDS             complement(14117..15112)
                     /product="Cytosine-specific methyltransferase {ECO:0000256
                     |RuleBase:RU000417}; EC=2.1.1.37
                     {ECO:0000256|RuleBase:RU000417};;  TaxID=1304284
                     species="Bacteria; Firmicutes; Clostridia; Clostridiales;
                     Clostridiaceae; Caldisalinibacter.;"
                     source="Caldisalinibacter kiritimatiensis.;""
                     /codon_start=1
                     /transl_table=11
                     /translation="LFIDENTTFIDLFAGIGGFRCALEQLGAKCVWSSEIDKYACKTY
                     EHNFHDDPKNDITKTEAKGVPHMDIICGGFPCQAFSVSGKQRGFEDARGTLFYDVLRI
                     AEYHKPKMLFLENVANLKQHDKGNTFRVMRECLDKAGYEVFDKILVAADYRVPQLRKR
                     IYIVCIRKDIAESHGISQEHPFEYPEPMKDFVVLDDILNHDDETMTRYCINRPDTYME
                     LSDKQIEKLKRQPKPIRIGHVNKGCQGERIYSTRGTAITLSAYGGGAGAKTGLYLVDG
                     IVRKLSPAECLRVQGFPDWYEFPDISDSQKWKQTGNSVSVPVLRAIIESTNRQLS*"
                     /db_xref="R1CUS4_9CLOT"
                     /db_xref="UniRef100_R1CUS4"
                     /db_xref="bpw:WESB_0034"
                     /db_xref="2.1.1.37"
     gene            15288..16262
                     /locus_tag="SRR1747018_scaffold_2_1202_curated_prodigal-si
                     ngle_13"
     CDS             15288..16262
                     /product="Cytosine-specific methyltransferase {ECO:0000256
                     |RuleBase:RU000417}; EC=2.1.1.37
                     {ECO:0000256|RuleBase:RU000417};;  TaxID=1262981
                     species="Bacteria; Firmicutes; Erysipelotrichia;
                     Erysipelotrichales; Erysipelotrichaceae; environmental
                     samples.;" source="Erysipelotrichaceae bacterium CAG:64.;""
                     /codon_start=1
                     /transl_table=11
                     /translation="MSNGNMRIVSLFCGAGGLDIGFHMAGFETVWANDFNRDACETFK
                     KWCQNATVVCGDIGKIDASEVPDDIDVMLGGFPCQGFSLSGPRKLDDKRNTLYRNYVR
                     IVKAKMPKAFIGENVKGLLTMGGGQIIDAIIDDFSSCGYDVQYRLLNARNHGVPEDRQ
                     RVIIVGFRKDLGIDDFSYPAEQEHVVTLREALKDVPSPDETDVSHDAYSSRYMSRNRK
                     RDWDDVSFTIPAMAKQVPLYPGSPDMIKIDSDHWRFGDGDTRRLSWQEAAAIQTFPAD
                     MEFCGNLTSVYKQIGNAVPCNLAYAVAKEVKKTLESHDAGARKRTRPE*"
                     /db_xref="R6UKD3_9FIRM"
                     /db_xref="cth:Cthe_2320"
                     /db_xref="UniRef100_H1B1E9"
                     /db_xref="2.1.1.37"
     gene            complement(16413..17645)
                     /locus_tag="SRR1747018_scaffold_2_1202_curated_prodigal-si
                     ngle_14"
     CDS             complement(16413..17645)
                     /product="Hydrophobic domain protein n=1 Tax=Collinsella
                     sp. CAG:289 RepID=R7D3U6_9ACTN"
                     /codon_start=1
                     /transl_table=11
                     /translation="MELDKKQIKKLRKRHNKRHGIHPLHSRFVMRVTRFLKRSFNVKQ
                     GRAPYDAIRKRFVNASRIDGTHLCILIVAMLTASIGLNLDSDIAIIGAMLICPLMGSV
                     LAIAYGIATLDKKVVMNAIAGLLLQMAICILTSTVYFIASPISTVTSAIVDNSTPTIW
                     DLILALIGGIAGGLGNSRNQEPATLISGVAVATALMPPLCAVGYGVANASMSIIISAL
                     YEFAINVVFIALGTEMILLAIHVPLKRDINDDGTVTPEEDRKITELSHKMRRFIVIGT
                     AIFALPCLTITAETVGSNGSASEDGYSVIETTKELSAVLPGFVKYSIGSETSTKSDKG
                     INNDNSGNETIVSDESSGGSTSDGTTATQLLVARVETENGLGKSDRQTAEKLIKMNVP
                     GIDRIVFTTGSGETIVSE*"
                     /db_xref="UniRef100_R7D3U6"
                     /db_xref="R7D3U6_9ACTN"
                     /db_xref="rus:RBI_II00386"
     gene            17822..18268
                     /locus_tag="SRR1747018_scaffold_2_1202_curated_prodigal-si
                     ngle_15"
     CDS             17822..18268
                     /product="Putative uncharacterized protein n=1 Tax
                     =Clostridium citroniae WAL-17108 RepID=G5HJ41_9CLOT"
                     /codon_start=1
                     /transl_table=11
                     /translation="MPNENTDMHVDVGTKEQSIPASARQQQSMPPYQPAPPQPIMPGM
                     CPPPQQPMPPQPPIPMCPPPMSPQPPRKDGRGFAIAAFVISIIALFIAIGGVLIGLVG
                     VGVGIATTTTCDTASVDNGTSAGGYDSNDSEDDNGMIAPRLMSLDK*"
                     /db_xref="UniRef100_G5HJ41"
                     /db_xref="G5HJ41_9FIRM"
                     /db_xref="G5HJ41_9CLOT"
     gene            18304..21510
                     /locus_tag="SRR1747018_scaffold_2_1202_curated_prodigal-si
                     ngle_16"
     CDS             18304..21510
                     /product="Papain family cysteine protease n=1 Tax
                     =Firmicutes bacterium CAG:313 RepID=R6XR49_9FIRM"
                     /codon_start=1
                     /transl_table=11
                     /translation="LRKAIRKTAAGKIAMVAIAAAISSSAFLIASPSMSMGDTSSDKV
                     YWSNTQAPFMYGTDEATIHAGEKFDIKDSRYRVQARDFEDGDVTCDIKMVSNNVQSDA
                     PGDYKVSYSVTDSDGNTATMDTDVHVIATDSSDNDWYVKRVYQNPNTWNTRELLRINR
                     GDYMDRQMLGVHLPASKSVDVSFLDSSSNLTVTITAPTNDTATDGTRTSISSGNSATI
                     SASDSIDTIPLIKTPMLPRGAGTQQQDIRFKVSYSMDDGVGPAHFWTDGDDENVFIDS
                     WSADETHPFAYIETKAFEGLPTWNDLSTIKILSTKRGWVPSLTAWSEYWVGVMDKYDS
                     MLGLSIRTNNPLDQRVRTKYFCRANVHGAGGAYYNGGDHVGIHSANMVSIFEYNWGGL
                     HEVGHGYQGFMNSGPMYLAEVSNNIYGYQVQHDKSIYKGNGEWMNFDSQETKQNAKRL
                     AGDFKKFDDVDSAGKLYVIMNVFKSITPDNLETAHAEFFTWARKKSQVSGTTQNVDML
                     CRWLAEEHGIDASPFFQAWGVTLPDTTISYLDSNDALDRGLIAGDAITSDAARTAYRA
                     ANHNAPIYSLASSSNVGRYARGNAEITVEGIDEVKSRLEGRLAALIDGNGKTEYVVAT
                     APIHDGIADFTDIPAGNWKVVMPDLSGDGFETAVSTIDGRIHIAGENLKASYIAIYNT
                     NGIVSGSSFSIDGIFGTSGFMATVDPTVSKLVVSLGGARLLNWGESADKVVASVTLKG
                     KDGSVKKEWIVKGDGYFNDAGNGNESGAFDIEVGDAIDVYFSQYSRVKFYGADGKKQD
                     DNVMTTANQTYKVTYGGLIRADRVDEKPYNAYAAARIAEIRKQLGDEVLGNRFLKSVL
                     KNEVSRLYSLMNSGDTDIDAWIKKVRKGGIPTCVTRSVSIDITPENGIDTATITGKIG
                     QLSDAEDGKFTATADNATVYIDGKLISDIDWKAYAGRKVAGVAYVTDTDGNAAEIPVK
                     ANVVKAKNGDSTSTESNGKSDNGNTDGKRKSDTLSDWSRTSGDNDLNPSKWAMPRNKR
                     KRKALIQTGVAYGAEILTMVAVGTAVIAGRAVGRKNNR*"
                     /db_xref="UniRef100_R6XR49"
                     /db_xref="R6XR49_9FIRM"
                     /db_xref="btm:MC28_2523"
     gene            complement(21576..22454)
                     /locus_tag="SRR1747018_scaffold_2_1202_curated_prodigal-si
                     ngle_17"
     CDS             complement(21576..22454)
                     /product="Putative uncharacterized protein B543L n=2 Tax
                     =Chlorovirus RepID=A7IX68_PBCVN"
                     /codon_start=1
                     /transl_table=11
                     /translation="MLKGATKSNGQKDKLDRFYTSADEACRIVASLPAIIPLLDKNSD
                     IVPDFYEPSAGDGAFVRAIEIEYDDKPVNIHAYDIAPSSTTLCYTKILEQDFLAADIH
                     YSDNRIVIGNPPFGEQGRLCFEFVEKALQIAPYVCFILPPSFKKESYQRRLGLSPVAI
                     IELDDTQYRVGDSTIDVPSSFFVFDRHNKFIEEKIDFDKLPFVFLPKNDSDKADFTIR
                     RVGGMSGMASKHTDVSKQSNYFCLTKNGWDTDDIIKMINRTDFPERDWSVGPRSLSQR
                     EIAKRVIKTIKKINSN*"
                     /db_xref="UniRef100_A7IX68"
                     /db_xref="A7RBU0_PBCVA"
                     /db_xref="hcm:HCD_04690"
                     /db_xref="A7IX68_PBCVN"
     gene            22536..23228
                     /locus_tag="SRR1747018_scaffold_2_1202_curated_prodigal-si
                     ngle_18"
     CDS             22536..23228
                     /product="hypothetical protein"
                     /codon_start=1
                     /transl_table=11
                     /translation="MTERQQQGFALEKICDEYIPYLCLSDEYTSQDDAIYILPDGYEI
                     GVSIKSSTANGEICLGSMSRIIRSTEPLLLIYGIHRRKIFSKISAYILPNGWRTIFQS
                     ASDVCNECDMFENYMKCISSHDYSGNEYDVAMFHFHEYDDEWRRNMRQFKFDYNNTIS
                     GATSNFVYARPKRDHKKQARLQAAIPANMRDCLIPFLVSSNNYPYDNDEWTAFIDDVD
                     NALMSFNRNMQK*"
     gene            complement(23325..23633)
                     /locus_tag="SRR1747018_scaffold_2_1202_curated_prodigal-si
                     ngle_19"
     CDS             complement(23325..23633)
                     /product="hypothetical protein"
                     /codon_start=1
                     /transl_table=11
                     /translation="MHINRQSIRNGLLAVVDLYGDDKAYLVDEQTLIPMTVNSYNDAE
                     FVNSDDFRDGDTLASHIIIKHENDVEWGLIERQSGLTLGTYEFTDVYDTPGIVALKVI
                     *"
     gene            complement(23738..24445)
                     /locus_tag="SRR1747018_scaffold_2_1202_curated_prodigal-si
                     ngle_20"
     CDS             complement(23738..24445)
                     /product="hypothetical protein"
                     /codon_start=1
                     /transl_table=11
                     /translation="MANLYKMGSGFLAGSILDLDREMSDDEYFALSSIKYSDAVEKAM
                     RTDEYMETLSEMMSESVEDEEQPTPDQVMTYAGIEPKDVLWHDKYRKLIRDVIGEEPN
                     IPIDGDTLYTISAGLSDLDKAALIHMINTDGEYNATGMTKMRNGYAFDDDNVFIGNTG
                     MCFENDEFLLHAYDWGETYYGGGNVANFWHKQTGVVIDWYKYIGRGVCVNHKAFDCLY
                     NGKFHTVIEACIQSLRD*"
     gene            24793..25890
                     /locus_tag="SRR1747018_scaffold_2_1202_curated_prodigal-si
                     ngle_21"
     CDS             24793..25890
                     /product="hypothetical protein"
                     /codon_start=1
                     /transl_table=11
                     /translation="MSQQKHYIHVPSIIDFDGVPNPTTFVDGLEDPVSQAYVFPECGA
                     INPIDQIKFGRKWRHDKDIVTYSAQVFTGVLVAIEEGHIDPSTIGIKFYWKTTDEDTG
                     KRTVAFTEYAVTEHGIKCDAMPKGMFDADIAANLLYTNSGLSDYRQAIAPIRYKGSKD
                     ARFTIDIPSYLDFPSVDPTMDFDLDVCDTDVYPESRFMSPMAQFTYGYNLHNSKSTDP
                     SNILTTSDRVLSGISTAIHDGKMKASDVQIRFIEKDRESIIAFGEDGSPLQWPNGMMD
                     LADQVAANLKTSIAGRIDADKSSHDNGASSAKHVEHVITDDEINAVINDKSTNTRAVR
                     IDQKHVGVDKINSTFTVPIPPFIKEVNTMTK*"
     gene            26026..26235
                     /locus_tag="SRR1747018_scaffold_2_1202_curated_prodigal-si
                     ngle_22"
     CDS             26026..26235
                     /product="hypothetical protein"
                     /codon_start=1
                     /transl_table=11
                     /translation="MNNETRYAEAWILMCTLSFTLTFGIGLALINGNDLNGLAPSLVT
                     ILSAIGIAISLVASNAVHGNGADDE*"
     gene            26245..27012
                     /locus_tag="SRR1747018_scaffold_2_1202_curated_prodigal-si
                     ngle_23"
     CDS             26245..27012
                     /product="Uncharacterized protein n=1 Tax=Bifidobacterium
                     adolescentis CAG:119 RepID=R5GV26_9BIFI"
                     /codon_start=1
                     /transl_table=11
                     /translation="MTVWLTSDTHFGHPLLAALRGFYNDTKNGRNARSMREAGISTPQ
                     IYDWAKRSHISMKEIADTEAHDRFIIDSINSCVSSGDTLFHLGDVSFRTGIEYTIECM
                     SQLDVPVESRHLIIGNHDKCFRGNTKWSPSEFYPFYLQMFSTIDETLKIDSISKDGAK
                     DGELILCHFPWRDTTVHDEHTRERLLPFYPDRSRYMLHGRQIPLLYGHTHADICDEFR
                     DEMAINVGLDAWGMKPVRLETVCSTLRLWLDDGNGNS*"
                     /db_xref="UniRef100_R5GV26"
                     /db_xref="R5GV26_9BIFI"
                     /db_xref="blo:BL0805"
     gene            27060..27743
                     /locus_tag="SRR1747018_scaffold_2_1202_curated_prodigal-si
                     ngle_24"
     CDS             27060..27743
                     /product="hypothetical protein"
                     /codon_start=1
                     /transl_table=11
                     /translation="MSGSDTTRMMIDRINSEQREWKSKRSGIDKKTQPYNEFHKEDDY
                     SYLFEDDESMPSDFNTIDDGMDSFDAPVDDTDDDLPDALKRFDEFLDQSTDKREVQQP
                     STQASNAQVTSQISTANQKLNQNAYTEQNDFNDDDFDSFDDSSNLSDVDDVVREGQRI
                     PAGFDVLGESNVVQHDGQQLARHIRVLLDEMTGVEYLMFTDERGITVVPRYNADGTLR
                     TGAIIDTVF*"
     gene            complement(27740..28741)
                     /locus_tag="SRR1747018_scaffold_2_1202_curated_prodigal-si
                     ngle_25"
     CDS             complement(27740..28741)
                     /product="Cytosine-specific methyltransferase {ECO:0000256
                     |RuleBase:RU000417}; EC=2.1.1.37
                     {ECO:0000256|RuleBase:RU000417};;  TaxID=1531429
                     species="Bacteria; Actinobacteria; Coriobacteriia;
                     Coriobacteriales; Coriobacteriaceae.;"
                     source="Coriobacteriaceae bacterium 68-1-3.;""
                     /codon_start=1
                     /transl_table=11
                     /translation="MGDRRYTDIELFAGAGGLALGLEQAGFDGLAYVEMNRDACSTLR
                     LNRPDWNIIEGDVHDVDFSEYDGKVDLVSGGFPCQAFSLAGKRLGFGDIRGTLFAEII
                     RCANETHPKMLLMENVKGLLSHDGGRTFDTIRYEVEKAGYSLQWKIMNASYYGVGQAR
                     ERIVMIGIRDDLADSVSFEYPAPDNAQTTLREALDGVPDSPGMTYSESKRKVLDLVPP
                     GGCWIDLPQKVAQEYMKGSYYSSGGKRGMARRLSWDKPCLTLTTSPSQKQTERCHPDE
                     TRPLTVREYARVQSFPDGWKFTGGIGSQYKQIGNAVPVEMARRIGTQIISALDSIGD*"
                     /db_xref="A0A0A8BAS9_9ACTN"
                     /db_xref="UniRef100_U1RCG3"
                     /db_xref="cbac:JI75_05965"
                     /db_xref="U1RCG3_9BIFI"
                     /db_xref="2.1.1.37"
     gene            complement(28731..29486)
                     /locus_tag="SRR1747018_scaffold_2_1202_curated_prodigal-si
                     ngle_26"
     CDS             complement(28731..29486)
                     /product="Thymidylate kinase {ECO:0000256|HAMAP-Rule
                     :MF_00165}; EC=2.7.4.9 {ECO:0000256|HAMAP-Rule:MF_00165};;
                     dTMP kinase {ECO:0000256|HAMAP-Rule:MF_00165}; 
                     TaxID=1421016 species="Bacteria; Firmicutes; Clostridia;
                     Thermoanaerobacterales; Thermoanaerobacterales Family III.
                     Incertae Sedis; Thermoanaerobacterium.;"
                     source="Thermoanaerobacterium aotearoense SCUT27.;""
                     /codon_start=1
                     /transl_table=11
                     /translation="MTVSTSDTATRPASHLVQLVDELKAIADRHNGILLYNPIVFEGG
                     DGCGKGTVIESFNSILTGIGVDTTRLREPGGTRIGERIRDILLDDSSDAILPYTEALL
                     FAAARNQIVHEVIAPSIEDGLQVILDRFEMSSLVYQEQVGGLPAGTIDMLNMPAIDGI
                     DGKMLTVYLRLDADAAHERVAGRDRQQDRLDKKGIEYHRAVCDGYNEIAEANDGKMGF
                     GRCVTVDASGTPDEVLESVLESVIKACGDIDGR*"
                     /db_xref="W9EAH6_9FIRM"
                     /db_xref="UniRef100_I3VT16"
                     /db_xref="tsh:Tsac_0637"
                     /db_xref="I3VT16_THESW"
                     /db_xref="2.7.4.9"
     gene            complement(29706..29963)
                     /locus_tag="SRR1747018_scaffold_2_1202_curated_prodigal-si
                     ngle_27"
     CDS             complement(29706..29963)
                     /product="hypothetical protein"
                     /codon_start=1
                     /transl_table=11
                     /translation="MTKRSSTSAIYCLTAINYITRVPIICQELSLKSFWIVYVLCVGM
                     FYEIRAGKPTGRELPKAEVLVLDGDEDYSYHIAVENCTFVV*"
     gene            29968..30043
                     /locus_tag="SRR1747018_scaffold_2_1202_curated_prodigal-si
                     ngle_trna_1"
     tRNA            29968..30043
                     /product="Met"
     gene            30767..32476
                     /locus_tag="SRR1747018_scaffold_2_1202_curated_prodigal-si
                     ngle_28"
     CDS             30767..32476
                     /product="Uncharacterized protein n=1 Tax=Streptomyces
                     griseus subsp. griseus (strain JCM 4626 / NBRC 13350)
                     RepID=B1W131_STRGG"
                     /codon_start=1
                     /transl_table=11
                     /translation="MASINVKTPHSGNITHEGGKAFRRPPKQELFLLAASFLNEPKFY
                     ETSNEQTHRIDELAEAVASDGEWILNLVEWLRGDGGLRTSAQVVAAACVHARLKFGID
                     SKDGLNRKIISASIHRADEGPALLAFYIDRYGKNVPKPVKRGVADALNRMNESQYLKY
                     RGKTSKGSVSIADAISITHPSPKDKLHEALFAYAQSEKHGENGNVEDLPLIAARNAFE
                     ALPAKVKKEFLTSSTYESIDRLKLTHEYVFSSMPDATRNEKLLAWKRLIPTMGYQACL
                     MNTRRILELCGEKVERPMNAYNWFIDDRGEDTEEESQPVSSALVNEVESMLLDRIAHP
                     DEAGYTVMPLSFLAAYRNVPKIAQNVLADNFQKTIGNIPELPGRTLVLVDGSGSMNSL
                     VSARSTVTSFDNACMFAAAIAYKSPNTAVYRFNDDAQRVDLSRHIADSVPILAALDAF
                     GHAVGGTRVAACTEDAYIDCKKRGESVSRVIVITDEQTSFTDKPRYMWRSDGYDTPLG
                     ETIPEDIPLYVWNVGGYRPAIDMGDRMRVALGGLTDSAFKLIGYAENCGVEGEERWPW
                     NEH*"
                     /db_xref="UniRef100_B1W131"
                     /db_xref="A0A066YKW6_9ACTN"
                     /db_xref="sld:T261_6624"
                     /db_xref="B1W131_STRGG"
     gene            complement(32597..33628)
                     /locus_tag="SRR1747018_scaffold_2_1202_curated_prodigal-si
                     ngle_29"
     CDS             complement(32597..33628)
                     /product="Glycosyl transferase family 2 n=1 Tax
                     =Eggerthella lenta (strain ATCC 25559 / DSM 2243 / JCM
                     9979 / NCTC 11813 / VPI 0255) RepID=C8WNF7_EGGLE"
                     /codon_start=1
                     /transl_table=11
                     /translation="LNDVKDISGYAIAVIIPCYNEQQTIGKVIDDMRASLPTASIYVY
                     DNASSDDTPIEASKHGAVVVSEPRSGKGNVVRSMFRDIDADCYLMIDGDDTYPAEAAP
                     SLVSSVLLDGNDMAIGDRITNGSYTEENSRAFHGFGNSLVRFTVSHLYGMRYDDVMTG
                     YRCVSRAYAKTIPVMSSGFQIETEMSIHAADHNMRMVEIPIDYRDRPAGSVSKLNTIP
                     DGLRVLRTICAQFKDRRPLRFFSLVAALLVLVGILVGIPVISDYIATRLVPKLPSAVL
                     AVGLVTIGILSMLTGLILDTIAKNERMRFENEWMRELEREQARPLNGCVRLSAPFNTD
                     VSYRSISDE*"
                     /db_xref="UniRef100_C8WNF7"
                     /db_xref="ele:Elen_0843"
                     /db_xref="C8WNF7_EGGLE"
     gene            33820..34785
                     /locus_tag="SRR1747018_scaffold_2_1202_curated_prodigal-si
                     ngle_30"
     CDS             33820..34785
                     /product="Glycosyltransferase group 2 family protein n=1
                     Tax=Eubacterium sp. CAG:146 RepID=R5GCV2_9FIRM"
                     /codon_start=1
                     /transl_table=11
                     /translation="MPLNNSPILYMVIPCYNEEDVLPITCDMFKAQMDKMISDGQVSA
                     ASKIMFVNDGSKDKTWEIINNLSKKDNMFCGLSLSRNRGHQNALLAGLMEARKECDIA
                     ISIDCDGQDDISVMSDMVENYADGCDIVYGVRSSRETDTFFKRFTAQSFYKVLDKMGV
                     ETIYNHADYRLMSKRALDAFADFKEVNLFLRGMVPLVGFKSTSVYYERNERLAGESHY
                     PLKKMIALAINGITSLSIEPIRMITTFGFIVSLIALVLIIWTLVSFATGNAVSGWAST
                     MIVILFMGGVQMLSLGVIGEYVGRTYLETKHRPRFIIGNKTDNLQ*"
                     /db_xref="UniRef100_R5GCV2"
                     /db_xref="bfi:CIY_27850"
                     /db_xref="R5GCV2_9FIRM"
     gene            34806..36548
                     /locus_tag="SRR1747018_scaffold_2_1202_curated_prodigal-si
                     ngle_31"
     CDS             34806..36548
                     /product="Uncharacterized protein n=1 Tax=Bifidobacterium
                     angulatum DSM 20098 = JCM 7096 RepID=C4FCW0_9BIFI"
                     /codon_start=1
                     /transl_table=11
                     /translation="VDISGNSKAINGNKCCKAIGYRISAIGMWCSIIVLALLSAFSLI
                     VTYSNGWGYRLSERLTHNYILNAPVMIAVALFSCCCIAGFVYFLSTVLYRRKIDKKTV
                     LVIVCVLATAFQLWWVLAQHADANYYADSKMTMSIAEKFANGDMSIFDKSVDGVSVGD
                     MSVGTQYLFYYPYQSGLISFFVLMFKIFGTNVPFAIQIANIISNTGVIVMLSMTGFLI
                     TDNDKMKIAIPITIGMCFPSLLYASFLYGNQIGFFFATMFIAMNAYALHKGSSTKKKI
                     ALIALSAIPMSLMMIIKSTFIIIAIAIAIIWLIELLLNTKIKNACFLIAFIIVMALSN
                     TVSKLPQAYMENALGYSFGDGMPKTAWIAIGLQNDSVLEGMPGWWNKGALQRQKDTEN
                     DYTKQSQGASDDIKTELTRMVKNPGYAAWFFGKKLGSEWLTPDFQSRYFAGLGYEKID
                     GDSKNVHQFNLTDRDYSISDKKALKSERAIDQVEELMPFMDGYQSLIYIAAFVSCLAI
                     VKKNKKEKDNINMAKLLLPCIFIVGAFVYMLWEAKAQYLLPFFMCLIPVAVPGIFSLV
                     DNVIEKSHMTKISN*"
                     /db_xref="UniRef100_C4FCW0"
                     /db_xref="A0A083XNV5_BIFLI"
                     /db_xref="bpsp:AH67_08110"
                     /db_xref="C4FCW0_9BIFI"
     gene            complement(36744..37214)
                     /locus_tag="SRR1747018_scaffold_2_1202_curated_prodigal-si
                     ngle_32"
     CDS             complement(36744..37214)
                     /product="hypothetical protein"
                     /codon_start=1
                     /transl_table=11
                     /translation="MNIPIYHGIFFDKDEIAATKSHIGIDMPSLPNIIEHPHVTFGFR
                     IKPVDGFDELCVAYPNSDGLVLIIGYGNDGGNEGFLVQIDSEIADFYQGQVAGRDEKG
                     NVYAHITISYDKAKGRKPVDTGSIKFNRINGFPVTTFGRFGYFDGRVHYYDEEN*"
     gene            38052..40169
                     /locus_tag="SRR1747018_scaffold_2_1202_curated_prodigal-si
                     ngle_33"
     CDS             38052..40169
                     /product="Putative helicase n=1 Tax=Blastococcus
                     saxobsidens (strain DD2) RepID=H6RLK0_BLASD"
                     /codon_start=1
                     /transl_table=11
                     /translation="MPKPRKTVWIRQKDYAEKYGVSVRDIKVLVEDGILKTDGINKID
                     RSECDRTKASLEMEIAKSQRYTIAEGGKYLGISGLDLKRLLEKFGIKPVCEVAEGKKA
                     LYARRDLDDIANTREFRRALERKRNATESIKPKGITKQIEFVDEERKRIESAVNVAVR
                     HRLECPIEAIAYVGPTNSGKSYQAIEALCEDFEEDPDGLYVYAGPLRMLAYEVYQKLA
                     NRYGEDMVGFVTGEEQINEDANIRCCTVEMAPMEGTSIVLDETHWMVDADRGQYWTNL
                     LVGAAYDHFYAITAAEALPTVEEMLSDSEAFQVVECHRLTPLEFCGTIMPADIPDRTA
                     IVAFSRKAVYAIASDVAQKSGKSVGVLYGALPLEVRSEQIARYERGEYQIMVTTDVIG
                     HGINLPIDNVVFAETKKFDGKERRDLKIWETAQIAGRAGRYGLTDAGHVYMLGGYPWF
                     SCDPIIVSNGVRAGRGDIETDLSIDKAYVTPRFDDLGVYDPKDMAYAIGAWERDATGK
                     LEDRSIAPAPMDDRKALLRNITEYSEAPMFPWSKARNDWHMTAESLWLLSGAPLDPEG
                     EALHAIVAWANEDDPSKSGALRGYYDRMVMKFATIKSYAGDMPSDDSLLACEGIYSSL
                     SQLKTVYVAFGTLGMLDYSDVEKLEHDVIDYLLGSIGMAANGTELGRCSRCGAPCPPW
                     YGLCDKCHNDLVNNRKSTKYGIR*"
                     /db_xref="UniRef100_H6RLK0"
                     /db_xref="bsd:BLASA_2855"
                     /db_xref="H6RLK0_BLASD"
     gene            40291..40731
                     /locus_tag="SRR1747018_scaffold_2_1202_curated_prodigal-si
                     ngle_34"
     CDS             40291..40731
                     /product="Leucine-rich repeat (LRR) protein n=1 Tax
                     =Clostridium sp. CAG:411 RepID=R7HW49_9CLOT"
                     /codon_start=1
                     /transl_table=11
                     /translation="MYKIESIGVVTFMAAILGVLSFPNSAFAEQVTISYDLNGVAPVV
                     YTSGGENDAVVEDVKTQFDGYTLTGWNDKADGSGKTYKVGDHISKNVTLYAQWANGDY
                     YNTNNSNTTNRELVQTGVSSELPATIFIVTVLSFTALLIMRRWL*"
                     /db_xref="UniRef100_R7HW49"
                     /db_xref="R7HW49_9CLOT"
                     /db_xref="max:MMALV_05420"
     gene            40734..42329
                     /locus_tag="SRR1747018_scaffold_2_1202_curated_prodigal-si
                     ngle_35"
     CDS             40734..42329
                     /product="Putative uncharacterized protein n=1 Tax
                     =Burkholderia xenovorans (strain LB400) RepID=Q141H8_BURXL"
                     /codon_start=1
                     /transl_table=11
                     /translation="MKISIRNKIAAIIMLCITISFPISASAAIIKRIGYTNNGNEICG
                     LVSVGEMTWCWRGGQKVIDEQVNIQGGYRYFNKESGIMVRNSWVIVNMPEGKYAHFNA
                     DGIRDQFRSADDITNDNSINKDTNNTNTNTNTNTNTNTNTNTNTNTNTEPTTPIPAPT
                     SPVTQDVLKAGWYNLTVPKTKLRLDIDGAKSSDNTKVYLQNADDGRGIEQKFRITWAD
                     KYRVKIESPMGVLRVRDASKTSGAAITQCHEDGIEAERWYPELDSNGNYMFRNAVNNG
                     VLSVSSASGSEIAKCLTDIGSTTQRWQLSTCAGFTGWWTDISGAVHCTDPSSAMMLHD
                     TKHVDPYLSSYGSIYDFDHNGNASWHLPTYDDLPNGYGPDVSVPNITQGDRRQRTILY
                     ALSRVGCPYQTGEIPYKFVCDGLTDWSYTNGTGDTQYTGDASYQWAAIKDRNEIKYNV
                     SELKPGDLVFFGYESLTWGAGQCDYNRNYHAGIYWGNGEMINARSAGGVQLTDIATYW
                     MTPFLGGGSPYITETSRVPIPHR*"
                     /db_xref="UniRef100_Q141H8"
                     /db_xref="bxb:DR64_649"
                     /db_xref="Q141H8_BURXL"
     gene            complement(42442..43191)
                     /locus_tag="SRR1747018_scaffold_2_1202_curated_prodigal-si
                     ngle_36"
     CDS             complement(42442..43191)
                     /product="Uncharacterized protein n=1 Tax=Collinsella sp.
                     CAG:166 RepID=R5ZQE6_9ACTN"
                     /codon_start=1
                     /transl_table=11
                     /translation="MKKIAFGRIATVSLAAILSVGSVTVLSGCTIPDKVQDAIPALKS
                     PERVIQEDLKSELDTVSDPDSDLFKDFVKGMEEQSTESFEKLGLDSTEFGKAYLSDFK
                     YDITSVDVDNDNGTATANVTVTSKQMNNILNEYADTFNSKASDLVSQSNGDETTLYKS
                     VGQLLLQCTKDSKPSDTKCAFKYTKNGNIWEIDSSDATKQLTEALMGKSDSDSNTNQN
                     ASNADNGDNTDGSDTNTDNAGNAAMNAQNAS*"
                     /db_xref="UniRef100_R5ZQE6"
                     /db_xref="A0A096LGM2_9ACTN"
                     /db_xref="cgo:Corgl_0129"
                     /db_xref="R5ZQE6_9ACTN"
     gene            complement(43458..44195)
                     /locus_tag="SRR1747018_scaffold_2_1202_curated_prodigal-si
                     ngle_37"
     CDS             complement(43458..44195)
                     /product="hypothetical protein"
                     /codon_start=1
                     /transl_table=11
                     /translation="MSFTDKSAQQRAYDLFSKMQWNDREECGYTQPLMSYSHTIKDIS
                     SVTEYTTRKAYDGARKSITVTTILMYVAIGGALALISTALAQRACLLPWDGNALEYVL
                     LGTLLVIIAYMVYAVKRSFSSTIRMYEENIKTFETPDELVEKMKKHATDSCEQQAVKK
                     EQAEIDELASLIANAKRTSNADIAAPSASSNNTETLSNMSDSFPSMPNEFASNDTEYI
                     ATPSDKQGETVHSEKDEAETDGTNDIK*"
     gene            44364..45137
                     /locus_tag="SRR1747018_scaffold_2_1202_curated_prodigal-si
                     ngle_38"
     CDS             44364..45137
                     /product="hypothetical protein"
                     /codon_start=1
                     /transl_table=11
                     /translation="MAKFGAFNNKKDIKKGVKPHVVSGSDGGEKDEKSGNPVIVTTAA
                     KDSQVSDGDDTVQKSSFELTDMFIKQLRVSDSDPLLDLGVIDTAGSRIAGTYSMNHLS
                     LVSAITSLPIPAEFRPGEFTYASLSISDKPDGKCDRYFVMMTLGCVEGSAVGLRVVDG
                     TEPPFLYSAGISVRQYHDFDDKPVTFQVPNDFIAQECEKLPQGVFEADGWDRIASVLA
                     VGLHRSADQFHIVLYNALSRLLIEAQGINEQLGRKNNSI*"
     gene            complement(45247..45579)
                     /locus_tag="SRR1747018_scaffold_2_1202_curated_prodigal-si
                     ngle_39"
     CDS             complement(45247..45579)
                     /product="hypothetical protein"
                     /codon_start=1
                     /transl_table=11
                     /translation="VLQPLRTCRRMTGYEFIGWDKKFDNVTEDITVTAVYRELKVSPA
                     IKPSDEAPSEPNDNQVYEQRQETVTPQIENATTDLPQTGIDIIGSIVALVTSVSAIIG
                     IAAIKRRK*"
     gene            complement(45536..49252)
                     /locus_tag="SRR1747018_scaffold_2_1202_curated_prodigal-si
                     ngle_40"
     CDS             complement(45536..49252)
                     /product="Uncharacterized protein n=1 Tax=Eubacterium
                     limosum (strain KIST612) RepID=E3GK01_EUBLK"
                     /codon_start=1
                     /transl_table=11
                     /translation="MGLRKSATANRLLKAIVAAIITVISVFPMIRANAATTELFETSN
                     NIEYSGLSISGGQFAGIDYMNNVTGYFYPSASNQILNGSIAYGIAFGVTNSSSLGVHY
                     TNAGTYKGRTVDMYIDVDGIQTVDSYNDWWTTSRANSIKAQVGSSHFVHFMTNMDQSE
                     RLNWNGGVATARYTFSFAYSDDSSHARIDISNAYMSCHSLSKDCGGNEFASPGLGWNG
                     HAFKRSTDDIAIGTFYGYTAWYGTVVDNGHQNVSFDFKGTRFGIVIGDTVGWIGFSFD
                     FSPLMSIYHVDYDKNADSATGTMANQDMVVDRTYNLSANSFSRTGYDWNGWNSSADGS
                     GTSYSNKQSVTNLTTTNGGTYTMYAQWNPHKYKVRFNKNADDATGTMPDMDMKYDEEK
                     NLTTVGFKRTGYRFYRWHRDNKTDDANTYYNEDMVSNLTDKDGDVINLYAEWRPIDYI
                     IRYDSNGGQGAMEDQEMQYGIAKNLTANSFTRQGYDFAGWRFEDKAAGKQYADKAQVN
                     NLTDVMYKTVTMYAQWTPHKYTIKFDKNRADATGSTASIDMTFDVAKKLTKNGFTSAS
                     TSFSGWNTKADGSGTFYPDEASVINLTETDGDTVTLYAVWGDKRFVVTFVDGITNSTI
                     TVARVTYGKDAIPPTKPYHRGYNAVGWDGDYTNVTENRTIILNYDPIAYSIQFNGNEA
                     TGGSTPVQQMHFDEEQALNANGFTKTGYTFAGWKLGNKNSGAPYSDKEKVVNLTDIDG
                     ATITMYAQWAPNEYTVKYDANGGTGSMDDQTMTYDIPDQLHANAFNRNGYTWSGWRRD
                     NAKTGTAYRHRQEVVNLLTSGSTTMYAQWDAISYTVTFIDGITGSTIGTQTVKYGDSA
                     DEPNKPNHDGYTFVSWDKPFTNITSDLVITATYRPNRYTIAFDGNAADVTGSTASMQM
                     EFNQTASLTANGFSRAGHDWLGWTENADSTGKSYADRQSVTNLSIEDGTTVTLHALWK
                     KQRRTVIFVDGFDNSVISRTEVDYGGGTTAPAAPSHKGYTPTGWDKEPNNITEDTTIT
                     INYAPISYKVRFNGNGNDVSGMMELQTTVYDKDSSLNKNTFKRPGYHFAGWNLSSNGT
                     NGSFRDQQVVKNLADTDGAIIDLYAIWVEDGHVLITYSVDVPNVGNEVSRGSESLNPT
                     TGVAQGSEAIPCDAYDFKVWSDASGTDLTNDSDFIPTMPSDGWIEASYIANFAIKKHN
                     VRFIDGVTSDNIKTEVVNHGGAATAPNVPTHDGV*"
                     /db_xref="UniRef100_E3GK01"
                     /db_xref="elm:ELI_1175"
                     /db_xref="E3GK01_EUBLK"
     gene            complement(49423..50442)
                     /locus_tag="SRR1747018_scaffold_2_1202_curated_prodigal-si
                     ngle_41"
     CDS             complement(49423..50442)
                     /product="hypothetical protein"
                     /codon_start=1
                     /transl_table=11
                     /translation="MVSGVTVNEPSEYAKPKPIPFSPLPDSKIATRGFRIDRTGRHHL
                     IRVATWNVLNRRVDFIDRFEQSCRFLYREDVDVCMIQEVPFEMHRAACDVAFRSGFTL
                     TVSSDLPDSDDESVAGILIRRDSDITPHSAEAYGTRKHEASDKTGSNLMYHSLAVDVS
                     IGSVRIPATFVSRHGAWGATEQAERLEEAKRIEQWLNERNGKYSNGFTSEPIVIMGGD
                     FNAERNEPSPSYLLDGQNGGGAFWVDVQDMRIDVDSSYDSNTTFIHGCANDTASAHGI
                     DVEYMPSRRIDYLMTRGWRYGRSGGFTDTVINPTDDWEKLTGEREGIILVSDHKPIIA
                     DILLD*"
     gene            complement(50446..51090)
                     /locus_tag="SRR1747018_scaffold_2_1202_curated_prodigal-si
                     ngle_42"
     CDS             complement(50446..51090)
                     /product="Thymidylate synthase ThyX id=3110346 bin
                     =GWC2_Deltaproteobacteria_66_88 species=Geobacter
                     metallireducens genus=Geobacter
                     taxon_order=Desulfuromonadales
                     taxon_class=Deltaproteobacteria phylum=Proteobacteria
                     tax=GWC2_Deltaproteobacteria_66_88
                     organism_group=Deltaproteobacteria"
                     /codon_start=1
                     /transl_table=11
                     /translation="MSVEIIGVSEKDAPLTLIGKIAGTSTDKSDSGNPVKRAKSCIKR
                     GHMSVAEFVTVTFSVTGSRAMTHQLVRHRLASFCQLSQRYVKLNTDDMGWYVTPPSID
                     ECDEKTPSGTSAKAAFEEAMASAALQYKNLLAAGVRPEDARYVLPNACETTIRVSMNL
                     RELQSFYKLRSDKHAQWEIRDVAEDIKTKLLEYTSDSDEWQELISLLLVHEEQK*"
                     /db_xref="gwc2_scaffold_1341_57"
                     /db_xref="eyy:EGYY_10600"
                     /db_xref="85723748"
     gene            51230..52501
                     /locus_tag="SRR1747018_scaffold_2_1202_curated_prodigal-si
                     ngle_43"
     CDS             51230..52501
                     /product="Uncharacterized protein n=1 Tax=Collinsella
                     aerofaciens ATCC 25986 RepID=A4ECB8_9ACTN"
                     /codon_start=1
                     /transl_table=11
                     /translation="MNSEIIGLLSHIYFSFPIEGENRICSENCRGGYLNRFLPKVTQS
                     CLIVFGLLCITSPVLSNADDTGSGTTDVTIQVDDSDDNIMWSAPTQIPFKATATGTLI
                     GPEPDAIAIRNLSAFPIRVKTMSIVAQDPFHLVDDVDQSTSDNDIQMTWNGVKAKSQV
                     ELADDGTWAMGYAGNKDGTDELPLTYSDSKIARVTADLSKAQKAATISWTVEPTVKDV
                     KQDPKPDPNGVAFAVYSADDQSLDFYKRDRKPEIGDTFNGKTVTKIMDVDETKDAEEE
                     YGPFNSEKMAKTFEVVDGGIAPVSTKFWFYDFYNATKANITKLDTSSLTNVRYMFWKC
                     SSLTTVGDLSGWDVSNVTDMSGMFCGCSSLTTVGDISGWDVSNVTNMSYMFSGSGFTS
                     LDLSGWDVSNVWNHDNFNNNASSVIAPKWVA*"
                     /db_xref="UniRef100_A4ECB8"
                     /db_xref="A4ECB8_9ACTN"
                     /db_xref="mfw:mflW37_5910"
     gene            52945..53115
                     /locus_tag="SRR1747018_scaffold_2_1202_curated_prodigal-si
                     ngle_44"
     CDS             52945..53115
                     /product="Resolvase, N-terminal domain protein n=1 Tax
                     =Collinsella aerofaciens ATCC 25986 RepID=A4ED52_9ACTN"
                     /codon_start=1
                     /transl_table=11
                     /translation="MMRYGYTRVRSTNRNLSRQIEALVNVGVTYKRIYKNKEMGTSDG
                     YRHEGLTSVYLI*"
                     /db_xref="UniRef100_A4ED52"
                     /db_xref="A4ED52_9ACTN"
     gene            complement(53131..54162)
                     /locus_tag="SRR1747018_scaffold_2_1202_curated_prodigal-si
                     ngle_45"
     CDS             complement(53131..54162)
                     /product="Uncharacterized protein n=1 Tax=Lachnospiraceae
                     bacterium oral taxon 082 str. F0431 RepID=H1LVT3_9FIRM"
                     /codon_start=1
                     /transl_table=11
                     /translation="MTTNEYDSLLSSPDYEFIDTNPKLGPHIDSLFLGGSKAYGLDTP
                     ESDTDIRGFATRTAEDILIGRDFGTVVENNTDTTIYSFDKFVHLLVDANPNIIEFLGL
                     KDDAYIRVGQAGRLLLDNADAFITKRVGATFGGYALAQLNRIENAMTRGGEENDTRCK
                     HMARSLNHAVMSFPKKFEKTFDKVSFNASADFDPVDATEISLLMDVHGDKVPIKEFAA
                     MSAELSQIVREYDKLTNRNKKRDAKHLAKHMSHLIRLYHMGTEILNGEGVITNREVAG
                     DAELLRSIKTGKYMNDDGTVDKSFFEIVEEESASFDEAKKTTRLPDKADMERIEKIIT
                     NVNKKIIIN*"
                     /db_xref="UniRef100_H1LVT3"
                     /db_xref="H1LVT3_9FIRM"
                     /db_xref="clt:CM240_0851"
     gene            complement(54272..54790)
                     /locus_tag="SRR1747018_scaffold_2_1202_curated_prodigal-si
                     ngle_46"
     CDS             complement(54272..54790)
                     /product="hypothetical protein"
                     /codon_start=1
                     /transl_table=11
                     /translation="MDNETLKKHVLAIDKEIEYLLANADEYIDSDDWRKSTLRIEHIL
                     SNTSDFLRDFMLMSIRDCNVSPTCMFYGDINQTIYTIPDDSKLSYLPARRIATQIKKI
                     EESVKDEIGNEPSNEAIDAAIAIVILEHFIRQTRHAIKASYQPTIQRINKPSTDDIIA
                     TATAYIAENPIN*"
     gene            complement(54834..55274)
                     /locus_tag="SRR1747018_scaffold_2_1202_curated_prodigal-si
                     ngle_47"
     CDS             complement(54834..55274)
                     /product="hypothetical protein"
                     /codon_start=1
                     /transl_table=11
                     /translation="MALTNDIPGIVTIRYDQLKKGDAAWIEKCTDPYSAEMLKRCAQW
                     CMNYIKQHSTSKNGNIGITDTQARNMKGEYYRAEHVTSGTNIFIKESEKRIYLLCGDT
                     RRLWRFFKTESRIIKKDGTEAKLKAEQQEKREAYKRKKRRHRAN*"
     gene            complement(55385..58324)
                     /locus_tag="SRR1747018_scaffold_2_1202_curated_prodigal-si
                     ngle_48"
     CDS             complement(55385..58324)
                     /product="RIIA protector from prophage-induced early lysis
                     n=1 Tax=Klebsiella phage KP27 RepID=K7NPG9_9CAUD"
                     /codon_start=1
                     /transl_table=11
                     /translation="MSKNMNIIDRNQNVIGGSIDTEAAVLIDLNLDSNVENGKMGIAD
                     GADQLIFDMLTDISAKPGVYALREAYSNAYDATKKIGDMTLPIEINIPDHSAQTVYEP
                     GTAAFADRLAAAIGTDNAEIDDARNVPMVTVTDHGCGMSADDLKSYFMMYGGSKKRGD
                     YDMIGSKGLGCKAPIAVSPVFYVTTRKDGIECHATITRSDSGSNYNLVKSHTDKGNGT
                     TISIPILTDKVLADMNECVNTLIDFNYDANLIINGDNVGIGRAISKNMYDMGELDIAK
                     TSDDSVVKMRAFIPDYEIPLNSVDGFVIVIGGYPYSIGNCNGFTTYYSDYIKNGRLTY
                     NSRNNNYYGDRAILDVPIIIGEPGFLNFTPSRDEIKRDGACDTFSKAVSDAIVNCNWT
                     TPVIEFINKAKNEYETKKNTQYYGDSIRLNNFYNAVFEGHSTWLFDIRKFTSFSIIGE
                     SDNNYDCICNGIRVTIPKSTIDVAGRNPFPAISWGNESHLSDCDKDGNPDTSYLNDGK
                     PHVTAISSVFNSGSNSRYRFIVNGSGYIKKKNVVLTKISSGIMKLPTIEQLGGLSDFV
                     ARNGSSIASNILWVVYGCGNDDFKRFFNRFADFESVTTDTNASRMLTLAVYSGTPDDE
                     FNEEIDFVKAYSFDDVRVLSVRELDSVLTEVRSSRMKKREHIASINNGIVVTRFKINE
                     SDTYADLVKHGIRNIEKDCDFDSQLDKKTLSDNIIILADCGYSVENAICTSAVVSKLI
                     PEYSATGVIVINGATKPIVTSLINDGAKIMFDVRRRVPTKAHTIADDLGIERLSTIPS
                     TIIPDSEFEKLNGFLAHFCLSDTYDKTVAYNVKTNRIVYISRYSNTESCYPIKTIRDS
                     PTLNMLSNSGNFPELERSFTEINDEVNGSVLLSMRTNSVTFDMRDDNRVKSKVRSIIK
                     PAADIYDILYRNGLSEFPYPSYSNRKMSKTAKAAIVKMLTEFINENSDESINCEQNSD
                     GIEHLVA*"
                     /db_xref="UniRef100_K7NPG9"
                     /db_xref="K7NPG9_9CAUD"
                     /db_xref="nml:Namu_2668"
     gene            58666..61347
                     /locus_tag="SRR1747018_scaffold_2_1202_curated_prodigal-si
                     ngle_49"
     CDS             58666..61347
                     /product="Dentin sialophosphoprotein (Fragment) n=1 Tax
                     =Oryctolagus cuniculus RepID=C9W8E8_RABIT"
                     /codon_start=1
                     /transl_table=11
                     /translation="LQFDGTWREAVAKAKTDADCPLHVGNRGIDYSDGGYGVTVIGTN
                     VTVKGSDRLWRNRYLEVRGHGSGAVVIPFVGESILFERHYRIATDEFSWELPRGFGEP
                     NETDAETARRELREETGLLADDVTVISRIHADAGIINDDIAIVATRSSSLDYLTPDHS
                     WESMGFALVPANELDDFIAQANVNDAITLAALRILVTMSSGKLHAISNEKRHEDGPYG
                     GTVYGKPTFDELDRLNHRLQDEHNSGDIVHDDCSSRIDDMGSRRFSGYDFDDGSFDSI
                     MRKFDAASRNLDNLSDALDDDASGDDYSFDVDDDTDFIVKPTTGDDSVYGRYKTLIDS
                     DGDGRPDSIADFNYNGHGLSLHDDNLTEDDFAFDGDDSDIDESNYSFDNENGDIGGET
                     ASDFDDIDDDESNETYNALFGSQERYEEFDRERHSEKHGTKQKHVDSSTQSDDVNIAQ
                     VAASVNANDEDNHEKPTDEADSDEAFDDDDYLESDDDDVPADIAVNDAPMLDTDESDK
                     LKNLIAEFSAEHAIDGQQKPKDDYDAIDNDDIANPIASENADNNDAYISSGEKDEQSN
                     ETDREENDIDIAPQNIEPEVVDNGAYEDDYDIDSDDEQDESDDDSDDSEYEGDDEDTH
                     DGWSEPEQPQQPKPPMWATEVITTSSDKPQQIGDVMRYLTSGDRSNVGRLIVNFGRRE
                     FFIKPIDPDDRVTRLDSHNVGRICNGGLVDFDNDEYEQRLKDLLTTMKLEREQTATSV
                     SESSNDETDDLAAENQSDDTAEQESIDNEHDTDENDDDGTGVTTNAETNEQQPKAGSN
                     GDKKSEYGGKSNEQQNNGSNDINLIDAQEKTDKDSDDFISDIDVDDAIDSILDEINDE
                     DIDGINDLDELFNNNDDNDDKLDDEDDVQDFSIDDMF*"
                     /db_xref="UniRef100_C9W8E8"
                     /db_xref="C9W8E8_RABIT"
                     /db_xref="blk:BLNIAS_00109"
     gene            61491..62372
                     /locus_tag="SRR1747018_scaffold_2_1202_curated_prodigal-si
                     ngle_50"
     CDS             61491..62372
                     /product="DNA/RNA non-specific endonuclease n=1 Tax
                     =Cryptobacterium curtum (strain ATCC 700683 / DSM 15641 /
                     12-3) RepID=C7MNM2_CRYCD"
                     /codon_start=1
                     /transl_table=11
                     /translation="MRKNRFIQLGTVAIAAVLALGIGTGCSSQDIKDAKHAVNTITDI
                     VNNLNDENDGSTSSQTNDTGTDINGSGSEQAGKTISGQDENAQYVATQWSMDQYPDYY
                     RVAGKAIIDSDVQPGNIEYTGLDSLGRTQRVNGNITYKMVEDSKGWREKFDSDADKIS
                     GWGHNEKVAIEMANGKTYHGYMYNRSHLIADSLGGAAKRINLVTGSRTQNVGSNDGKG
                     GMAYAETKARNYLNAHHDGTLYYCAIPVYVGNELVPRSVYVEMKSDDGSIDESIEVFN
                     TANGYTINYNDGTFSKN*"
                     /db_xref="UniRef100_C7MNM2"
                     /db_xref="ccu:Ccur_08080"
                     /db_xref="C7MNM2_CRYCD"
     gene            complement(62461..63954)
                     /locus_tag="SRR1747018_scaffold_2_1202_curated_prodigal-si
                     ngle_51"
     CDS             complement(62461..63954)
                     /product="Deoxycytidylate deaminase (EC:3.5.4.12)"
                     /codon_start=1
                     /transl_table=11
                     /translation="MTKITINDNAEKLFGRFDFPTFNEFTDKAKLKQDESDSDLFPSS
                     VVYDDYSPFPKLISIKCEFARASDVEYPCKHENEYAAFMTVELCNVEKSYGEGNGTHS
                     FMTYAYTDFSFYAGMPRVDVIRELYNELRDKVMSDMTLLPIEGTAHEAGIDELFGTNS
                     NTSDETAGDSNGISETVIIDFNENGIDACDETMPIAANTIIDSHATKPIAMPGTATDT
                     VSESVSDAKTPTDLVLYTNEYGISTMMCKCDYDKLMNIRNGKNDTDLNGSETGSDSDI
                     DTLNTNSTKAVSIDIVSKQATGGYAIDKLCYGTCSTANKTSEETGCSCPACGRVDDPS
                     KARIGVLGWDDAFMATARLFAMRSKDPNTQVGACIVDKHHRILSIGYNGTPNGMSDGE
                     FPWGRDGSDELDKKYLFVCHSELNAVLNFRGSTERMQGATLYVDLFPCNECAKVIAQS
                     GIDEVVYLRDLYPDSDSVIASKRIFDSCGIAYRHYESDYDKIEIPMR*"
                     /db_xref="rum:CK1_36110"
                     /db_xref="UniRef100_R6H457"
                     /db_xref="R6H457_9CLOT"
                     /db_xref="3.5.4.12"
     gene            complement(63962..64627)
                     /locus_tag="SRR1747018_scaffold_2_1202_curated_prodigal-si
                     ngle_52"
     CDS             complement(63962..64627)
                     /product="hypothetical protein"
                     /codon_start=1
                     /transl_table=11
                     /translation="MAYRNVNEGNDKLVIGKDISSDLFARVLISAERYACGRASYIVG
                     FVTSAIKRYSSILSREQIKAIIDDVEVNVAGDSSGWDVDANDWASLLSALKPTYELGD
                     EDIIGVKQNDNMTISQTDWQLLSCGAAIRYDEDVKSDKRNVSIQEYVDIIKRLPSDLA
                     MSAKATIASDIAITDQWVSFTHDPNVPTDLYPLRMLVGLPDPCTESMSSDIYRPNTAM
                     IGA*"
     gene            complement(64652..66727)
                     /locus_tag="SRR1747018_scaffold_2_1202_curated_prodigal-si
                     ngle_53"
     CDS             complement(64652..66727)
                     /product="5''''-nucleotidase n=1 Tax=Halomonas stevensii
                     RepID=UPI0002E73D76"
                     /codon_start=1
                     /transl_table=11
                     /translation="MNINGKGISPVSDGKLRIAVSPRALFDMSREDTLFENEGLDTYR
                     DYQLGHLDQPYGKGVAYNFIERILNFNSIGEDTGTKGHGSLVEVIVMSHMDPSTGVRV
                     MRTIKHYGLDVYQSVFSSGSSLTPFIASMGVSLYLSTDEESVREALDAGFPAGRVMGP
                     ITAHDDPNGEVRIAFDFDGVLADDSSEHRFATEGLSGFCDHEYRHAFEPMRPGPLLPF
                     LESLGHVQKAELAYKSEHPDYRRRLKIAICTARGMPSDVRVIKSLEHWGINVDIACFR
                     DGCEKAPFLKGFDASLFFDDQLRHIDAAEQYVPSVHVPFGVKNVEKSDKRRINAADAD
                     NDTADINGNADGAESSDASTSSSGNHVIVDLTDGDNHDENYVVLPDGRKFKIDENEQF
                     DINQFKPCFFQPHDKAIYAATNDDIKTNLGKNCDDLKSNEPNGAKCEQDKNRRFADVL
                     DRVMKMVWIDKVEETDGIGGVYFKRPQNDGSWNVDIDPDSPAFGLFSPACECDSPNLV
                     LSTGNEISHKAYHSIVNGDVDCVSTGGLGSVVLSDIDNDAWNQNQAVRTLVARINRRD
                     VMRAELASSEAIRNVGDELPDASIFIRYSMIDDNSDNDVVTVMFKTTAQFRNAPWHKL
                     AHTNAVLAKTNTEMADIIQNAVSSADIVSSNIESETAYRIADAIINFDRTQMRIDKVQ
                     EIVNQGNAE*"
                     /db_xref="UniRef100_UPI0002E73D76"
                     /db_xref="A0A0B1PSM9_9GAMM"
                     /db_xref="mmar:MODMU_2563"
                     /db_xref="UPI0002E73D76"
     gene            67042..67482
                     /locus_tag="SRR1747018_scaffold_2_1202_curated_prodigal-si
                     ngle_54"
     CDS             67042..67482
                     /product="Uncharacterized protein n=1 Tax=Eggerthella sp.
                     CAG:298 RepID=R7B2U5_9ACTN"
                     /codon_start=1
                     /transl_table=11
                     /translation="MMRACEREHDIEYQEHRDAMKALSKQFGRYAAVGGTAFAIDFAL
                     MVLFTERGGLNPVVSSFISFVISLVINYAMSMKWVFERRDDISRGKEFGIFAVLATIG
                     LVMNEAIMAIGVGMMFFDYRLTKLASTGIVTIYNFISRKKTIEK*"
                     /db_xref="UniRef100_R7B2U5"
                     /db_xref="R7B2U5_9ACTN"
                     /db_xref="cgo:Corgl_0727"
     gene            complement(67609..67944)
                     /locus_tag="SRR1747018_scaffold_2_1202_curated_prodigal-si
                     ngle_55"
     CDS             complement(67609..67944)
                     /product="hypothetical protein"
                     /codon_start=1
                     /transl_table=11
                     /translation="MACCYKRITSDQDGTVMYCILDTREHELNRWLRRIDFQISFSLG
                     EFVAPQSPWVISTPLLGSSGEEKFVSMMDDFDSMMAERLGGEWDKAKEWFDSLPFEDE
                     GNIDEDDSE*"
     gene            complement(67945..68349)
                     /locus_tag="SRR1747018_scaffold_2_1202_curated_prodigal-si
                     ngle_56"
     CDS             complement(67945..68349)
                     /product="Uncharacterized protein n=1 Tax=Eubacterium
                     cellulosolvens 6 RepID=I5ASH0_EUBCE"
                     /codon_start=1
                     /transl_table=11
                     /translation="MRQLNILTRDEFIDIMNELDASERMGRDINSVINDGYRQAGCGA
                     LHEFVDAVGITTSHHESIVRLLQRMFLDDDDFIGYFLYEIDFGRSELANSVREADGTP
                     IPMSTPGDLYDFLVAHLDTKSCVSTDCDVSEG*"
                     /db_xref="UniRef100_I5ASH0"
                     /db_xref="I5ASH0_EUBCE"
     gene            complement(68454..69197)
                     /locus_tag="SRR1747018_scaffold_2_1202_curated_prodigal-si
                     ngle_57"
     CDS             complement(68454..69197)
                     /product="hypothetical protein"
                     /codon_start=1
                     /transl_table=11
                     /translation="MAARISENTNDKNEPFRILVVCGAPHVGKTTLIASLFDAVGGEN
                     IIDVIDMWQFQGETPAMYMNDMIVSTSVSNALVDACVINELADAPRKIGDRLAGSYLV
                     IEGTYMKAARRTPLIQSIKTGISSTGMYERLGITTEVIGIQVHGSDEMLRRHCPFSIN
                     QVAQTDEMMLSEGYDSVVNVTNVPEDGKRSIMISGRYDDFTVVDYHEPSDEAKQFVDG
                     QKYDRIMRDDLLGYSRIISQYDRHNCDER*"
     gene            complement(69216..69884)
                     /locus_tag="SRR1747018_scaffold_2_1202_curated_prodigal-si
                     ngle_58"
     CDS             complement(69216..69884)
                     /product="hypothetical protein"
                     /codon_start=1
                     /transl_table=11
                     /translation="MSISDTSNVLLSGIYDLSDETIPEIIRIFTPDSQFIEFGEPNSG
                     WCHMRIGSIGIPSVSYLTDPLFDAMEMIANLFNHGDGTLQIDHEGDTTEISMSGITDS
                     LIGRSVKVKIATGCGERSLTNIVSYDAIFVSIYGLVASLSDNLADWAEWGSPDTDDDR
                     QDAIDAYVDAAKRMIAAASNLLDKRRDDNEYDDETGGARYEYVKNVVDVSSQLIDMIE
                     KQQK*"
     gene            70227..71597
                     /locus_tag="SRR1747018_scaffold_2_1202_curated_prodigal-si
                     ngle_59"
     CDS             70227..71597
                     /product="Uncharacterized protein n=1 Tax=Nakamurella
                     multipartita (strain ATCC 700099 / DSM 44233 / JCM 9543 /
                     Y-104) RepID=C8X8F8_NAKMY"
                     /codon_start=1
                     /transl_table=11
                     /translation="MAKVTQVIMQACHDPESDMKDCYIIQGIDDNGNSMVIQKPAGSK
                     IVQKAVERFNEAAHAYLASARTDADKEELQDETDVFLATLNGVNENGFVAKAREIVTS
                     RIDHLTDRITCDGFHVYYDNGDFNKLGIDPVLEDHLIRIIAGTGEDAKGDHDVLAWCR
                     FTEKLYSNPNKDIVGRFVEWLKAQNWLTLTDDGNIIGYRGCGSDSEGEPASIHTGPAI
                     VNGVSVNGHVPNHVGDVVEYDRTQVTVDYANGCASGLHVGTYDYAVGWGTDWLLRVEL
                     DPRDVVSVPFDCSSQKVRCCRFKVLDKTPIKDLEPTVSWHDDLTYGDYDDDDEGDGND
                     GGTYEQGYDDGYDAGCEYLQTHTIGYPFLGPNSLDIEEAFESDDYSDDYADGFRAGWD
                     AAIDDYEDDHADDDCTDTSDDDDALTDDNPSDDTDLQSAIDEAADAAVAAFNDAMEKL
                     RNSSSH*"
                     /db_xref="UniRef100_C8X8F8"
                     /db_xref="A0A0A0RLF5_9CAUD"
                     /db_xref="nml:Namu_2667"
                     /db_xref="C8X8F8_NAKMY"
     gene            71855..72889
                     /locus_tag="SRR1747018_scaffold_2_1202_curated_prodigal-si
                     ngle_60"
     CDS             71855..72889
                     /product="Cna protein B-type domain-containing protein n=1
                     Tax=Cryptobacterium curtum (strain ATCC 700683 / DSM
                     15641 / 12-3) RepID=C7MLL0_CRYCD"
                     /codon_start=1
                     /transl_table=11
                     /translation="MQKKPTNIAAVAGLALVASVFAPTLALAVPMNITQTSDTGTNPA
                     STITVAKEDGTVVKTINYAGGTATIDPVDVEAGTKYIVTAQANGYAFTKKAGTPSETG
                     ANVSITAKKAVSINVQLKGNGVTDYTGAVVKLVDKSNPGTPKSTTTAGSSGLVKIDGV
                     PAGNYTIQVELPANLANSGIPTSQDVTVPENPQQDVSVTVGGSTQANGNCIINVTAKG
                     YDGNPVSGAQFSVYQGSSVSGNSVASGTTGADGTVAINGLAAGTYTVRATTVPSGYSE
                     PSRQTVTVSDGQPASASFEFPAGTVGGSESGNGQITQTGVSAPIVAIVAGAVAVIAAI
                     AVVVKKKLTK*"
                     /db_xref="UniRef100_C7MLL0"
                     /db_xref="ccu:Ccur_00830"
                     /db_xref="C7MLL0_CRYCD"
     gene            72909..73403
                     /locus_tag="SRR1747018_scaffold_2_1202_curated_prodigal-si
                     ngle_61"
     CDS             72909..73403
                     /product="hypothetical protein"
                     /codon_start=1
                     /transl_table=11
                     /translation="MIKNIVKTAIVASDITLIAPTVAMAAPDWSAGTMLSNGASDAGM
                     TIMPVNSDGANNWVIGIAKWIAGIAVVCFVLRVVMTAVDRMVLGNIDDGMQNAPRTPQ
                     SDGFRLSDIPVIGAYPPNVSWKQVWINFAKNLAIVVGVYIIIELIMGIVLWLIGVTSM
                     QSVQ*"
     gene            73585..74136
                     /locus_tag="SRR1747018_scaffold_2_1202_curated_prodigal-si
                     ngle_62"
     CDS             73585..74136
                     /product="Putative peptidase S08 family protein n=1 Tax
                     =Kitasatospora setae (strain ATCC 33774 / DSM 43861 / JCM
                     3304 / KCC A-0304 / NBRC 14216 / KM-6054)
                     RepID=E4NBS2_KITSK"
                     /codon_start=1
                     /transl_table=11
                     /translation="MKKTMFKDAVKTALVATGAVTGSLALAPHEAAAVGWSPDEMMTS
                     AGKTGNLNVTTVNASTVDQWVTGITNWLIGIAVVIFVLRVVLTAVDRMVLGNTMDGMG
                     GRPGPGGPGGPGGPGGPQGQGFRLSDIPVVGAYPPNVTWKQVWINFAKNLALVVGAYV
                     IVQLIMGVVLWLIGVGTSSGTQG*"
                     /db_xref="UniRef100_E4NBS2"
                     /db_xref="ksk:KSE_28420"
                     /db_xref="E4NBS2_KITSK"
     gene            complement(74232..74834)
                     /locus_tag="SRR1747018_scaffold_2_1202_curated_prodigal-si
                     ngle_63"
     CDS             complement(74232..74834)
                     /product="Uncharacterized protein n=1 Tax=Clostridium
                     pasteurianum DSM 525 RepID=L7EMN6_CLOPA"
                     /codon_start=1
                     /transl_table=11
                     /translation="MTGKTHMIVGATAAVALSGGVPFISFPLAVICSVIGSLIPDIDH
                     PNSLASTANPFMRVVSFIVRKAVIPTIAVIINSIAVVIGRTGISIKDARTGHRGPITH
                     SPIGALLWTLPVALVFGFSGVPTKFVFIGIMSHIIADMLNPQGAPLLYPFVSKNISLA
                     KIRTGSGTEHLFKMAMIGVLFVVSVNAVYGIIGIDSIFPF*"
                     /db_xref="UniRef100_L7EMN6"
                     /db_xref="cpae:CPAST_c27760"
                     /db_xref="R4K9J5_CLOPA"
                     /db_xref="L7EMN6_CLOPA"
     gene            75044..75364
                     /locus_tag="SRR1747018_scaffold_2_1202_curated_prodigal-si
                     ngle_64"
     CDS             75044..75364
                     /product="hypothetical protein"
                     /codon_start=1
                     /transl_table=11
                     /translation="MFDNEKLAQKNGTSATIRMSDWFKLSLLSLIACIPFIGFIIYLI
                     LILKIAFGGNTAPSMKNFILLQLIISAIVLLIAALVLAFCMPTLINAFDSGSGSLAVL
                     NMSA*"
     gene            complement(75467..77020)
                     /locus_tag="SRR1747018_scaffold_2_1202_curated_prodigal-si
                     ngle_65"
     CDS             complement(75467..77020)
                     /product="aldehyde dehydrogenase n=1 Tax=Acetivibrio
                     cellulolyticus RepID=UPI0001E2DE02"
                     /codon_start=1
                     /transl_table=11
                     /translation="MTTYISDYTAPLRLTNRIINLVDEKDLNSVVSCAKGDPLTSAIH
                     VLLESAQLRCESYDELDDEHFLYVGKHDVPNTIPQDEKGNVIAIPVGDMVCIVRRTSQ
                     LQDVTRSVDSDELTRVDMALALASLSKSYLDGFLLLRYDEITMWTNPLIREFGDMFGI
                     YGGLTSECRSVVLDVHDLHDIRIASLPYHKFRNMNEVDGYMESQIRTRIAEAEHVEFT
                     DKLDGSMIQMRYLPDAADVFEDGLLVTSSGSLSPKTSNHVVLARRYVAEHSGERFLDM
                     CREYPESTFIFEYVNPPEDSHVVAYPQEAWGMYLTGIRDVATGRLHYHDDVEHLSHEY
                     GIRCSKFFSGYKIDDALHDCANDSPCDREGFVLNVDGFLVKMKLESFLGIARIVHSVA
                     SFNTISRNVALGLMDDLIAKVPPEHRAAAEETWSELRTYDEDVRACIEATVERLDGLD
                     MRSRAEVINSAVPSQFRGYVFEVAAGKGYRGTYLGERIGTDSPHFFNRSEFERRSKAI
                     NEWMSDLGI*"
                     /db_xref="UniRef100_UPI0001E2DE02"
     gene            complement(77202..77582)
                     /locus_tag="SRR1747018_scaffold_2_1202_curated_prodigal-si
                     ngle_66"
     CDS             complement(77202..77582)
                     /product="hypothetical protein"
                     /codon_start=1
                     /transl_table=11
                     /translation="MFGKGDGGLKQYGARIDINTRNGKVPIQLMGDGRHLYIATTKSG
                     LPFHQRVTPAIVLWSLGEGDVEFDSDETRSELMSDIASIQHADERDAERNATIAKIAT
                     GIVAGATVVIGASFLSIRAIAKRR*"
     gene            complement(77712..78776)
                     /locus_tag="SRR1747018_scaffold_2_1202_curated_prodigal-si
                     ngle_67"
     CDS             complement(77712..78776)
                     /product="DNA-methyltransferase (dcm) (EC:2.1.1.37)"
                     /codon_start=1
                     /transl_table=11
                     /translation="MTEYKSIDLFAGIGGIRLGFEQAFGNGIETVFVSEMDKNAVKTY
                     RANFSSPTSPSEKTCDISGDITKIDAADIPSFDICLAGFPCQAFSRAGKRMGFADDYK
                     GRSRGTLFAEVVRICEVHRPKVIFCENVKGLVGHDKGNTFKVIIGAFEQIGYKVFYKV
                     LNSKDFGVPQNRERIYIVAFRNDIAPDVFEFPIGSDSDTCIEDILEKGPVSTKYYLST
                     SYLDFCRRHRAKHEALGHGFGYIIRDRNEKAGAVVCGGMGRERNLIIDHSITDYTPVT
                     NIKGEVSREDVRRMTPREWARLQGFPDSFVFPLADTPTYKQLGNSVTVPVIKAIASNI
                     RDVLAETDINSHETDIAANS*"
                     /db_xref="esu:EUS_06770"
                     /db_xref="D4JS74_9FIRM"
                     /db_xref="UniRef100_D4JS74"
                     /db_xref="2.1.1.37"
     gene            complement(78926..79702)
                     /locus_tag="SRR1747018_scaffold_2_1202_curated_prodigal-si
                     ngle_68"
     CDS             complement(78926..79702)
                     /product="Ser/Thr phosphatase family protein n=1 Tax
                     =Anaerostipes caccae DSM 14662 RepID=B0MA32_9FIRM"
                     /codon_start=1
                     /transl_table=11
                     /translation="MACYVTSDIHGCYEQFIRLLHKISFSQDDTLYILGDIIDRGPDS
                     VDMIRWVMQAPPNVHFMLGNHEQMMLDDTHGDYRTMRIEPDSTWDINGGAETATQMLY
                     GLSSSERQMFFNMCRNANVCEIIRVNSRMFILTHAGLVLEPGMTINNMMQYQDAFSLL
                     WARDEWFCSDSVPPALTVFGHTPTDIIVRKAKRFGTPRLKPSQLNAAPGSILMFNNRI
                     AIDGGCYFGHRLNCIRLDDGKQFWVPGPQQFDGFDDFALL*"
                     /db_xref="UniRef100_B0MA32"
                     /db_xref="B0MA32_9FIRM"
                     /db_xref="rus:RBI_I01548"
     gene            complement(79818..80420)
                     /locus_tag="SRR1747018_scaffold_2_1202_curated_prodigal-si
                     ngle_69"
     CDS             complement(79818..80420)
                     /product="Putative uncharacterized protein n=1 Tax
                     =Lachnospiraceae bacterium 9_1_43BFAA RepID=F3AKC9_9FIRM"
                     /codon_start=1
                     /transl_table=11
                     /translation="MSQIFYISDTHFGMRSAIKHDIDNAMRYDPKAAELYPWGNTTER
                     DSGMIDKWNARVTDDDLVYFIGDIGPQKFGEMKRLMDRLNGRKSIIKGNHDKSWVTDL
                     TSYQSCKVISVKDYDCIVDKNRNVILCHYPIFSWDKQRRGSYHVYGHVHNTVEDDIFQ
                     EMGRKLCNDETQQFRAMNAGAMVNGFEPKTLDELIEKYRL*"
                     /db_xref="UniRef100_F3AKC9"
                     /db_xref="F3AKC9_9FIRM"
                     /db_xref="coo:CCU_21910"
     gene            80640..81179
                     /locus_tag="SRR1747018_scaffold_2_1202_curated_prodigal-si
                     ngle_70"
     CDS             80640..81179
                     /product="Heat shock protein Hsp20 n=1 Tax=Clostridium sp.
                     CAG:1024 RepID=R5AR78_9CLOT"
                     /codon_start=1
                     /transl_table=11
                     /translation="MISVIKETRLDKDNMRKMVIMARNNGITPFGTFGIDSFDPFDDL
                     LLAPFTLAPRRDLRKVFDSMEKSFRCDVKETDDAYEISVDIPGADKNDIDVDLNSDNV
                     LTIAYKHDDGENKENKDDEGNVTYHCRERSTVSGSRSFKIADADSDNVHASYTDGVLT
                     VTVGKVKETEPEKKSIDIE*"
                     /db_xref="UniRef100_R5AR78"
                     /db_xref="R5AR78_9CLOT"
                     /db_xref="has:Halsa_2169"
     gene            81384..82082
                     /locus_tag="SRR1747018_scaffold_2_1202_curated_prodigal-si
                     ngle_71"
     CDS             81384..82082
                     /product="hypothetical protein"
                     /codon_start=1
                     /transl_table=11
                     /translation="MTAEQKNDIESNTTDNGNNSTSDMTGDASKQSESTDDDTAKTPS
                     KEDTIISIPTPMIGGIPLPSPSIDTMTMIRRMQSRMPVEKTPYDAIAESTDEERLGMG
                     YTDDVMSNCGAVKVRGEYPTRQRHDELLVEKLPPMLARLSRKMLMWMVIGLVLGITWA
                     CLNGINWLIGVLIGIGIFILAAVGDMLGLMRDVRMTEGLDYCATYESNVKAFDWETAS
                     KMAEERNGQSKQNE*"
     gene            complement(82590..83597)
                     /locus_tag="SRR1747018_scaffold_2_1202_curated_prodigal-si
                     ngle_72"
     CDS             complement(82590..83597)
                     /product="hypothetical protein"
                     /codon_start=1
                     /transl_table=11
                     /translation="MLRFAGKKEKDGMTRYMYRTDMSVSDLFKSMRDASARSMLFIRD
                     AKYSLPNPEYQEWLSASEDSMEDAGPAPHKSINYTCQLGNVEDMAEDPRYSSWTFLVE
                     FCTVPMYVRIVADKNVVAVIVKSHGDDADTVNQLISAIEETRMIPEQAQFAEPQRSFD
                     DTIGQHHADDPFAGDVIEPVHAGHMSQAPQPSQPQQFQQNQQPQGRRFAPQPAPSSVQ
                     PVNRDSSKPDKPHVALKRLLALLLLVPVVTIAALGVRSGTAPVSILLLDVPGIFLAVL
                     GIVVLVKCGAAMRLYKDGDDECSDKAKSARSWLIVAYILLVLVVVGVIGLSSLGVSVS
                     L*"
     gene            83738..83905
                     /locus_tag="SRR1747018_scaffold_2_1202_curated_prodigal-si
                     ngle_73"
     CDS             83738..83905
                     /product="hypothetical protein"
                     /codon_start=1
                     /transl_table=11
                     /translation="MENSRFIDCTGQHDNVQRGIRKCDAENMKLIKDIFIIECECICK
                     RNQNAMETNAT*"
     gene            83902..84222
                     /locus_tag="SRR1747018_scaffold_2_1202_curated_prodigal-si
                     ngle_74"
     CDS             83902..84222
                     /product="hypothetical protein"
                     /codon_start=1
                     /transl_table=11
                     /translation="MINMQDSSEERKNTLQTKTIAAKTIAVAVVIATCTATTAVFISA
                     TSALADSEANNQIDEYGNRNSSTGKPDGKKGNHNNNRTIDGSGADGNENAEGIEEYSN
                     GNRS*"
     gene            84354..85025
                     /locus_tag="SRR1747018_scaffold_2_1202_curated_prodigal-si
                     ngle_75"
     CDS             84354..85025
                     /product="hypothetical protein"
                     /codon_start=1
                     /transl_table=11
                     /translation="MADSRVYRTIIAILAALMTLFMAILATAPSCAYADAGKIEDGYA
                     DKLLSNNNGGTYGWKEEIIENSSIYDKNHTGGSSQFVGTMNNIVHALTTIILWIVIAL
                     LGFRIAGRAVFNMMIDNAEGSIDGNLDRCERDPSAKMMEGSSQIPTFFLTAHERGNKG
                     KDKSVAEEGWLKDMLLESFKYLGLAVGVWLILAVIMSVISTIFSINPGGFDTFTFGGT
                     SVTTS*"
     gene            85185..85670
                     /locus_tag="SRR1747018_scaffold_2_1202_curated_prodigal-si
                     ngle_76"
     CDS             85185..85670
                     /product="hypothetical protein"
                     /codon_start=1
                     /transl_table=11
                     /translation="LIGSKRERMKKQVTSILSVMFAIIGLFSMLCFTANAAMPTEAAA
                     MRVGSSNINGWKPDDMVESDVNVNASTPQEATSKFEQIVIVLVRIGLPFIAIGSVCVI
                     IYNAVKNIFVDEEKRRPMSSVIKDIVVGFFWILFAWVAVELIIFVISTGETYMAGLLL
                     S*"
     gene            85721..86176
                     /locus_tag="SRR1747018_scaffold_2_1202_curated_prodigal-si
                     ngle_77"
     CDS             85721..86176
                     /product="hypothetical protein"
                     /codon_start=1
                     /transl_table=11
                     /translation="MKNAIADRNENIINTKSIRIYMCIALIVAIAFVPTMAIAEDVGF
                     GSMIESLSNIVNKLLLPIGILIAAWKIIYIVLVVGLLGVDPLEMMEAGDDSTKNISDL
                     SSYNIMRMVRSQLKGFGYGLLWVGGVWILFQIIISVVAMFANAVSDNFS*"
     gene            86286..86867
                     /locus_tag="SRR1747018_scaffold_2_1202_curated_prodigal-si
                     ngle_78"
     CDS             86286..86867
                     /product="hypothetical protein"
                     /codon_start=1
                     /transl_table=11
                     /translation="MKIKQNIISKIKLIIVITASFIIATMACNATIAQAADNSNKNEY
                     SSQYMTDIDFYELAGGSDGKDASSNIADGGANIIKVIVNGVLLPASILVAAWKVIYIA
                     IFPLMMRSDPLGMVSHVQIGDFRNMRYQRMSALMHSGRQRKSDLDSPYDIVHNHLIPE
                     VKKFGISVGIIALLWIGLQLVMWGAVILLGFAH*"
     gene            87018..94991
                     /locus_tag="SRR1747018_scaffold_2_1202_curated_prodigal-si
                     ngle_79"
     CDS             87018..94991
                     /product="hypothetical protein"
                     /codon_start=1
                     /transl_table=11
                     /translation="MSRRIGKHYNDNVIIDNKVVSISDLQTNAKSASTRFLVLILGIV
                     MLASMVVPYLSMAAAATSSSEAFNGTVIPGYSMGGLELTAYGIDLNSWGKVSKPTFIK
                     SNYGIWNTNNLPNNYRDVEQQFNEDNSEAIVSSQLTTDRLSNTSDKSAGWHQLTGVSN
                     YTNNNPNGSSSVSQNQRIDNVSPVRTITDYNYWNSKIPTSNSSNDANITVSLMPDFIV
                     VSKNSDGKATIVKSLDDTSSDSIIATDNNNQVYSQAYPIYISIKTLMDKYSEVMGDDS
                     YHSFDDLFKAIASKPDLLTSLVNDDSNNLLSGTNYVNLNGTKNNSVNNHQAFNPYPYT
                     MVFSTNDSVTNQTITSSIYENCEAYVYFSPTVVYQKYLQVKNEYNSIINSASDNLNSN
                     NPDAVTVVQIGYYTAALSILESYLEEALPQDATRGYVGMSEPNNIRGKSDGSEVGQWQ
                     NVFATAAVPENTEFQKVTYATLMWDVAAKYSASAAANSDCNLDETNAIMDNLSVFGYT
                     NSATDGARTYVAGVMVGMNQQENFNRRTNLTPRYKEDNSSDEYTEQLNKYQQEYQDKI
                     SQIGDNPRNEKNLMHQANEILDKINNLNADQQKKRLSQNSNNAGIYTPVYYPIQQHKM
                     PDNEKSYRFSILADIPYTTVINYMNQSVHLASVTLSYSSNFTSSFTSVTDTFENGSKK
                     TALQQLVDQYNSGDEDTGLDLSTYDATKSIVCSPDNNNSTDTGTDQDAATEDTVQERV
                     DSALLGFSAGNMTSDNVHDLVDIMRALPNGKIETFYRFFNPIKSDGDDQDIFVTRVTP
                     AVTTYFPSLLVNGYENAGGAEVDSSCSTSNVSFDYFSIPSFAPCFASHTASDTYYGSL
                     NYELRAFYKKGFIKTLSSKTNIPQVEEAQDAINKADQAVSDLQDDNSISADTMAKNMK
                     TIFVEAKRYIATLVLQNAMKNYGKDSNGMLNMDTVKTFYDDVYKAMFNNNFGVNYIDK
                     IQGNITGNDSKHKVDGHDYTPKANPEFNNWSWKKSISSYDDLSNGKERSFITEGSEEG
                     KVNYDEVVINSLYTTTYNEVKELKPSDSQYKHEGKGASTPSGTINQLVNETGKDKKTI
                     IKIWNSQIKGVLKTAQKTGDEDKYIIGDDGKTKANTPKITGIYWQATDGPKKGEMASG
                     GNFFPSADTTLIGFKGSGSTKSLGLGTGQGWWGSKDLKINAVAVKSDNAAYGPVYWQT
                     NSDLIISNDYLTKVNSMIIQESGQYYWGDYHEIEKSNSGTNESIDVGNLVSDEGSSIY
                     TVGYSSGGGIYVKITEDATKEDYAKEVKKALNDACKEMFKDLVNTAKNMQLIQQSMPS
                     QMQNCLAWADYQNASDSEGQYQSDPTDTVDINLAQQTDTDASDDYDKADAITGIPSLT
                     AAGYHLENDGSVQINKSVTGATNSAIQARMERGVEGSTWTSSVQPACYTITAIIARID
                     SMQNSGVSYPYNNICSGRLRSGADQYALLQAHVIDYSSIASGISGDLATRVHGKVVSI
                     TNPNYGALPDFLNILGTIGGIIAEAVSGFANLTGSMFEDVMWNGNKDSAAKVATSDNQ
                     TDSGTIQTKKYDGTGNIERTGSMWVLSSTGGQSIYTLIQSLALVLVLISLLYIAFKNF
                     YEYTKPSAAATSIDDKDDAMRKSTAAEKKILAATQLKVVLPRAIIAVFMIGLPPMGNG
                     TGFQGGNFLLLQMLSSIFNQISYVFINLNGQSVMNLWLNTGADLLSNNPNFGDYLAYG
                     VAMLVIGVMFIVGTIAVYIMDFILISFYLIGPLLWALYVWPYNDTTSKVEKPDGLIAK
                     LTSKMKVAWTAGRVGNKAPEGMIECYCQTAMLNVVWAVIFWAVTIIFTGITGTISTGD
                     TSSTTGNTATLANAASIQSSYTMSVLMSTGSYNASASIAHADGILNSGILPIPAWGRM
                     LIAALLSVVVFMLMIKMASGMFKKSLFNTFGAVSAVGGAIRGGLVGGALGSAAKAIKV
                     GANAAEGINRVKNIADTARNAADRFGKASARGKLHQIANGARSLGSHGANAARKVGTA
                     SQNAGKYLSGDKNLTDGFRKSVSGINRRLNEYAAANQMNTLKRISGTNDDVKALKAAL
                     GTNDIAKAQELLDGMTPEQKRRLSQYAPQLFEESRNGHNLQLKQDVRPSDFDRIENRL
                     NDRTESLQDRIDRRLQHSDDAVSPAEVRERALERAGIEDAAVLSSTLLDPNADSRTKR
                     DARRRLADYSRFMGYNTDVNSLNDVQAAKLLEGTTTARDRATRIEDAASNAAYAGHNA
                     ARDVAHHLGYDGDANDVTVRELGRVNDSINQILPTAVATSTDVSGIRNTLDSHIDKLS
                     DIYIQRGFDPSEARVHAISEIQSQHGPMMSSDEARFLASEITKGKEIQSEDLVRLELF
                     RQNNNIGNGQLGDRILEKGKGLNEASYRYYLPQIDNGLLNHDALHAKEVLQNVADYQN
                     YANNYQIAGSAYNDELTRMINALPAGRERRQFERAMQASPFNALFNSGRAISRNDLDA
                     IMQSEESAGRIVPAEVKAAIENIYSTVSNSAFENNDDFKNGILANMSTNTYSSGEEAF
                     RELQGYEPNYEILQKQISDSVNDNLTAASAEVRKVTAELATITTELSAQRARYAKAFS
                     DADANEQKAASAEITRLESLQVNKQTELTNAQHNETNIENQLHSLHVSAPVSTTTSSK
                     KPL*"
     gene            95161..97173
                     /locus_tag="SRR1747018_scaffold_2_1202_curated_prodigal-si
                     ngle_80"
     CDS             95161..97173
                     /product="Putative uncharacterized protein n=1 Tax
                     =Olsenella sp. oral taxon 809 str. F0356
                     RepID=G5F2C1_9ACTN"
                     /codon_start=1
                     /transl_table=11
                     /translation="MQENQTLLNNRNVSMPVQVLDNRYEIQSKIGSGGMATVYKAFDR
                     RLQRVVAIKVMLPQYAHDEAFAARFEKEAQAAAGLSSPNIVDVHEFGNTDGILYIVME
                     YLEGTDLKAAIQSHGPISGRRTAQIAAKVCRALSNAHMHDIIHRDIKSQNIMILRDGE
                     VKVMDFGIAHTVDSNLTTDNTVLGTAHYVSPEQACGRKLTPATDLYSLGVVMYECLTG
                     NVPFDGDNAVTVATKQVNEQPVPPIEKMRDPQTGESTVDPYINDIVMKLLQKNPANRF
                     QSAVELLNVLNDYLDNNGNGFGSEATAVMSRPNVSSQTTKVMPRGNGQTGVSRNGEQD
                     DKDVSKRKKIVVGVVSAVIVAIIAIVAVIVNVTANADVSVPSITGKTVENATALLQKS
                     DLSIDSKYDEEYSDDVEEGKIIKQDPKSGDSVKKGTTVHIVVSKGKEPTVDVPDLSTM
                     SADEAKSQLEDLGLTASPIEENSTSVEAGGIFDQSPAAGTSVKKGTTVSYKVSLGAKT
                     VNVSDYAGQSEENATAAIKALGLSVKVIKQASDTVETGMVISQDHVGKVNVGGAITLT
                     VSSGSDKVSIPYCVGLSINDAGSKLIANGFVPNNTYEYSDSVSKGNVISQDKTGKDVA
                     GTTVTLVISNGPKPTASNTGDSNSNLNVNGGANGNSGTPSNTPSGQ*"
                     /db_xref="UniRef100_G5F2C1"
                     /db_xref="G5F2C1_9ACTN"
                     /db_xref="ols:Olsu_1758"
     gene            97481..98461
                     /locus_tag="SRR1747018_scaffold_2_1202_curated_prodigal-si
                     ngle_81"
     CDS             97481..98461
                     /product="Endonuclease NucS {ECO:0000256|HAMAP-Rule
                     :MF_00722}; EC=3.1.-.- {ECO:0000256|HAMAP-Rule:MF_00722};;
                     TaxID=469383 species="Bacteria; Actinobacteria;
                     Thermoleophilia; Solirubrobacterales; Conexibacteraceae;
                     Conexibacter.;" source="Conexibacter woesei (strain DSM
                     14684 / JCM 11494 / NBRC 100937 /; ID131577).;""
                     /codon_start=1
                     /transl_table=11
                     /translation="MRLIQTLCTVHYSGRGDTVFDPSVRLVIVKSDGSVMIHRDKGLK
                     PINYMTNVKDTDEYDSFGVANVKLSNNGNDNEHPIHHLVVSSKTETIDISMFEIYFDL
                     ELDFPEDDKELKRKGTEKQLQAWLSIDKNFEDTFGERCRFLTREWFTGKGNVDLLGFD
                     SSDGQVMLIEVKRIAKRNDVFQVFRYKTALRELYEYAVSMGEREVTTTQSKGAFHVAT
                     SSIENPHAILIASKLKDGVREECEKQGVMAIELGYGWTKDVHNSIDVGNQGFAAVVGE
                     ESAVEIADEKVSGRACRTHGHGDSSVKTDTISDSDSFHGLFSSLGELLDE*"
                     /db_xref="D3FCH1_CONWI"
                     /db_xref="UniRef100_H0E9U7"
                     /db_xref="cwo:Cwoe_1011"
                     /db_xref="H0E9U7_9ACTN"
                     /db_xref="3.1.-.-"
     gene            98888..99172
                     /locus_tag="SRR1747018_scaffold_2_1202_curated_prodigal-si
                     ngle_82"
     CDS             98888..99172
                     /product="hypothetical protein"
                     /codon_start=1
                     /transl_table=11
                     /translation="MAKSVNGGGALRRFSGETVENLVHMIWVELAKVHTKSSSSIDIV
                     DLKGDDVQLTITDDNGDSIDESVDRHCFINGKLSVAVECKTVIWHMQLPT*"
     gene            complement(99358..100035)
                     /locus_tag="SRR1747018_scaffold_2_1202_curated_prodigal-si
                     ngle_83"
     CDS             complement(99358..100035)
                     /product="hypothetical protein n=1 Tax=Coriobacteriaceae
                     RepID=UPI0003460419"
                     /codon_start=1
                     /transl_table=11
                     /translation="MGILNRFTTVMKANINALLDKAEDPAKMVDQYLIDLNQSLAEVK
                     KETASVIAEEKRTARLVEQNASESTRMESLAKKALQAGNEDDARTFLTKKQQIDATGE
                     ELKRTANAAHANADKMRQMHDKLVSDIDSLKTRRETIKAKSAVAKTQSRVNGLIGNDR
                     ADGAIDAFNRMEAKVDRDLDTATAMTELNEQPVDEAEALEHKYTDAADNAAVDNELTR
                     LKSEMGL*"
                     /db_xref="UniRef100_UPI0003460419"
                     /db_xref="R7AAS8_9ACTN"
                     /db_xref="gpa:GPA_11810"
                     /db_xref="UPI0003460419"
     gene            complement(100194..101366)
                     /locus_tag="SRR1747018_scaffold_2_1202_curated_prodigal-si
                     ngle_84"
     CDS             complement(100194..101366)
                     /product="Uncharacterized protein n=1 Tax=Enterorhabdus
                     caecimuris B7 RepID=R9KV55_9ACTN"
                     /codon_start=1
                     /transl_table=11
                     /translation="MGRSGGGGGSGFSGGGSSSGGFSGSGQSSGGFSGGGSGGRSGEH
                     SYDGGFGFGSSHSSSYMPPSWDYNRRPPMPRPHINTPPVVIVNNNGRRDYYGDYDRRH
                     PIPVPTRTINGSEFSVISTVLIVLILVATLIFIGSAMKGSGIDSDTRAYSTEVRTALS
                     SSAVSKTSYYTDEDGDWIHSPSKLTSGLEDFYKRTGVQPYVYILKNGSMTDIDKLTDK
                     SKELYGKLFKDEGHFLLVFCDDGNGSYNCGYTAGNKARQVMDDEAIGILQTNLETAYA
                     TADSDEEVFSDAFRETGTNIMHAADVKKNGNETSNVLKTIGTVSGIALIGIAGAGIVI
                     YIRNKKKEQDKERQEEVDKIMNTPLEKFGDTDASVEAAAAKYENDDNDDKKKKKKK*"
                     /db_xref="UniRef100_R9KV55"
                     /db_xref="R9KV55_9ACTN"
                     /db_xref="gpa:GPA_11820"
     gene            complement(101585..102115)
                     /locus_tag="SRR1747018_scaffold_2_1202_curated_prodigal-si
                     ngle_85"
     CDS             complement(101585..102115)
                     /product="hypothetical protein"
                     /codon_start=1
                     /transl_table=11
                     /translation="MPIKKIDVMSRASAIWLFGRQFTEQMNPLKTAMISISSRDQQTP
                     DFNMDGSNGLIKTCLMSFDDEEQGTSGCIEQKDAEKIADFVRSIENDNELERLVVHCG
                     AGVSRSAGVAAACSLYLLGDDSEFFSSHYCPNRTCYRMVLDALLVPLTDEQIDERFGR
                     NKKEYWAKRREELGID*"
     gene            complement(102248..103585)
                     /locus_tag="SRR1747018_scaffold_2_1202_curated_prodigal-si
                     ngle_86"
     CDS             complement(102248..103585)
                     /product="Acyltransferase 3 n=1 Tax=Fibrobacter
                     succinogenes (strain ATCC 19169 / S85) RepID=C9RRR4_FIBSS"
                     /codon_start=1
                     /transl_table=11
                     /translation="MQVASEAAQSSIAKLKNDTDSIRKWHFRCDDTAVFKGLAIILML
                     LHHAFFFPDRIAKEFYQISYIHVGDMSLMSFISGNGKICVAMFFFLSGFGLIRSCKNG
                     LGNRIIKTLKKLYQSYWKVLFIFVPIGFIFFSHQIPWCENEMIRNAWNDKSIKTAISA
                     LFGFSEEYNHEWWFLRAYIITILTMPIFKKCLDRCKTFWAGFSLIMLIEIILTVLIPF
                     MQSETCPIAFKSSFIMSNIIFPLNLSAPFYIGMLMGKDEYLEKMHDKLDDNGLGTVPF
                     ATVLFLAVFLIRYTLGEGSDILTVPILAISVKTICDAAKPLKQILIKLGNHSTTMWLT
                     HTFLIYYYGKTMQGIIMFQHWWIITATWFVIVSFIIALIFDKIMSLPSRLSVRKTSSN
                     NDNENITNRDTNIHSNKRDDEADSMANSSILMAVHLKRCHINTSLPKEIETEQ*"
                     /db_xref="UniRef100_C9RRR4"
                     /db_xref="fsu:Fisuc_1655"
                     /db_xref="C9RRR4_FIBSS"
     gene            complement(103781..105847)
                     /locus_tag="SRR1747018_scaffold_2_1202_curated_prodigal-si
                     ngle_87"
                     /gene="dnaB"
     CDS             complement(103781..105847)
                     /gene="dnaB"
                     /product="dnaB; replicative DNA helicase (EC:3.6.4.12)"
                     /codon_start=1
                     /transl_table=11
                     /translation="MSVDQENIGTYEKALIGFIIMEPDPKMADVRDILKDESNFADPQ
                     ARATYKVLCAMQDNDAIPSDITLIIETMFKYGKSPEHRLMATSVDDLTRTIIGWTHID
                     VQGGFRPSQYLEYAKRIKWASDKRTIRQTISTYNGRLDDVPFDEREKFVSELESSLGN
                     IALGVQENEGLQHISSAFDDAMKDIDLLHAGENVDTGLHVGIPALDRITGGFRPGEVI
                     VLAGLTGGGKTSAATAIAENVAIFQHKPVMIFSLEMMPQQLGSRIAARVAHVDYESFV
                     SDMTKLNAGFFKDTYGMAKEDEIRKKLDTQYRRMKEVQKHMTPREVPLFYSTQSSMNP
                     NSIKTAIVRKQRELEKLNLGQLALVQIDYLQLVESVGTGATDSASRSEQVAMTSRKIK
                     QIAKELQVPILLLAQLNRASEQDGEPELRHLRESGAIEQDADKVMFIWCKARKNTKDD
                     YAKDYPTPEQQRHALLKDRMKSIIKVAKNRQGSVDSCDVIFDNFYQNFISQSDEYAIG
                     KQESFDTFFEKYYMKTRSGDDLFWPLTDKELPSYLHKYRSTDGYVEKEYMLPDGTIVQ
                     KKSDSPKAELIIQQRAQQQMKPQQPSMTPQQAVTMAVGTHQGDQPPFAVQQTMQQQYQ
                     QIPQQPIPEPTTTLPIDEPKPDIIDDVPTDYSENDTNGNNTANDDEQINIDELAFLDD
                     LANGLK*"
                     /db_xref="pbt:ING2E5B_0120"
                     /db_xref="gwd2_scaffold_121_39"
                     /db_xref="86216147"
                     /db_xref="3.6.4.12"
     gene            complement(105988..106458)
                     /locus_tag="SRR1747018_scaffold_2_1202_curated_prodigal-si
                     ngle_88"
     CDS             complement(105988..106458)
                     /product="hypothetical protein"
                     /codon_start=1
                     /transl_table=11
                     /translation="MATAVAHFKISYPDAARTALSYDLISAFRENPNAPYLLFISWIR
                     NEEGKQFGENKPLIHILKSQVDPRAITCYCCGKRYVLWKDGSVSVDTPDQTESCRVQE
                     QELSRRIRAWVCAITERNFMLLAKKKLGASVIKSFRAKDDEGNTLRRVSILEAN*"
     gene            complement(106531..107649)
                     /locus_tag="SRR1747018_scaffold_2_1202_curated_prodigal-si
                     ngle_89"
     CDS             complement(106531..107649)
                     /product="hypothetical protein"
                     /codon_start=1
                     /transl_table=11
                     /translation="MRDFDNDIELRYKTYGYETLDGNEMISSSCIPTGKDEHGNPILY
                     RRIVLVPKSSLDMLREQTVKTRYPGKPTLADMLELMYNIAFGQRECVPTYQHTFLDVP
                     IKTFFTNSYHPSFMPTTQAAHPICAYCNYIETRRWNPQNGLVERITREWRYVAGTMAK
                     AVLDGLDAPHGLKHSDIKRHALRHHLGTLDQMTVRSLRNSLGEDDKILAFIDGVAFLC
                     AVHDRSKSKSAMGTPFMRYARQRRAIIDGISMEPDEFYSAVNVKKICSLGNLSLDVMY
                     VIPEDTETYGNDPINIMADDCPKIDGTILPFNYSESTLLDNDAIRMVRNDIDDEFSKV
                     KTNEVEYQYANTNRIDDDGETDLDNEPDSDDDLSGHDK*"
     gene            complement(107814..107889)
                     /locus_tag="SRR1747018_scaffold_2_1202_curated_prodigal-si
                     ngle_trna_35"
     tRNA            complement(107814..107889)
                     /product="Val"
     gene            complement(108168..108536)
                     /locus_tag="SRR1747018_scaffold_2_1202_curated_prodigal-si
                     ngle_90"
     CDS             complement(108168..108536)
                     /product="hypothetical protein"
                     /codon_start=1
                     /transl_table=11
                     /translation="MNEQQQGYQQPNQQWQQQTQQQYQYTQQPPVTPQRQSFFSDGLS
                     VGDRVLYCLLGVFVPIIGIICLYFSTQNGYNGIVRDKAKWVLIGVVVSIALNVVSSLC
                     GASILPGNFIANYVIDSVNI*"
     gene            complement(108601..109014)
                     /locus_tag="SRR1747018_scaffold_2_1202_curated_prodigal-si
                     ngle_91"
     CDS             complement(108601..109014)
                     /product="hypothetical protein"
                     /codon_start=1
                     /transl_table=11
                     /translation="MNNQQDQTPQQSYQPAQSNQQQYQQVPPYQQQVPYGYQQQSYTQ
                     YQQPYQSPYPQKPMPKPSYLTTGWKVLYVILGMVMPVVALLVAFIRSSNSQMCDAELR
                     EALRYTLIGFLAEIIIAVILVIFGLSAIIGIAALM*"
     gene            109146..110330
                     /locus_tag="SRR1747018_scaffold_2_1202_curated_prodigal-si
                     ngle_92"
     CDS             109146..110330
                     /product="hypothetical protein"
                     /codon_start=1
                     /transl_table=11
                     /translation="VAQKGILSRFLANGFTQSAKRYYSNGELVEVLPHIGDKDRPRDK
                     MGKVENLLHGWETHGINPDKNWKPPVYALEIHANNDRGCSFKGAGTYIFVPEERKDLV
                     KVPIASLYSKPVVYDDEEDPLKILSAEYCDDSGYIKDDALFMYELSLMNDDYLPIRIW
                     DTKGSGTAEPMQDLLGIFEHLQPDQFVGMSLTVVSPIPVAPGKPDWRLPGKMKIREMT
                     DPDYKADIGAFDRIGRMFRGEESPEEQAERLAGYKKQALDPFEKAKHDAILNKIQSNA
                     FRCTLRTYASHKDLLDKFTNLIIQNYMSNYNSFQIVNTHPSLFNAALRREGSDPFMLS
                     PDEIATLWYIADEATAAESVVKSLHRPLPSMTSVPDGLLTFKKGDKLGDIDLMFRNLA
                     NT*"
     gene            110379..111341
                     /locus_tag="SRR1747018_scaffold_2_1202_curated_prodigal-si
                     ngle_93"
     CDS             110379..111341
                     /product="Methyltransferase {ECO:0000256|RuleBase:RU362026
                     }; EC=2.1.1.- {ECO:0000256|RuleBase:RU362026};; 
                     TaxID=626418 species="Bacteria; Proteobacteria;
                     Betaproteobacteria; Burkholderiales; Burkholderiaceae;
                     Burkholderia.;" source="Burkholderia glumae (strain
                     BGR1).;""
                     /codon_start=1
                     /transl_table=11
                     /translation="MDKNNNEIRSTTIEQDGVGSHVVINADSLRYIKEMPDNSVDAII
                     TDPPYFIDGMGEDWDNGKLRKKTSHASVVGSLHVGMKFDPQHGRNLEKFMYLLSVEAK
                     RVLKPGGFYLSFSQGRLHHRMACGIEDAGFEIRDMLIWYREGQAKAFSQEHFVRKMKI
                     PQKEKDAIIKTLDGRKTPQLKGQSEPIVLAQNPKDGTFINNWIEHGVGLIDTTKSLDG
                     KFPGTVMDVPKPKGQERAESKHLTLKPIRLMEHLINVFTKPGDIVFDPFSGSGTTGVA
                     CVNTGRQYIGIELTDEFYNESIERIKAHINQLSCFYLKIPRNMN*"
                     /db_xref="C5A9A5_BURGB"
                     /db_xref="UniRef100_C5A9A5"
                     /db_xref="bgl:bglu_1g23880"
                     /db_xref="2.1.1.-"
     gene            complement(111680..112228)
                     /locus_tag="SRR1747018_scaffold_2_1202_curated_prodigal-si
                     ngle_94"
     CDS             complement(111680..112228)
                     /product="hypothetical protein"
                     /codon_start=1
                     /transl_table=11
                     /translation="MPDNNPFDDFFDFDDEPEDNLKDFDKDDGFGGFAEYGNQYEGSG
                     TTAYSTANSNSEYDDDEPEEFFNEDMFSIVDIWKEYPKTVQWDTELMAIGDHTIRATI
                     MQRQQTPDSHPTFTPSIFIDNPSARGNDSDKWYDRGESKQFERADSMDDALYILDCEL
                     SDMRKSFLSGRIRTDDSWDKQF*"
     gene            112701..113177
                     /locus_tag="SRR1747018_scaffold_2_1202_curated_prodigal-si
                     ngle_95"
     CDS             112701..113177
                     /product="HAD-superfamily subfamily IB hydrolase,
                     TIGR01490 n=1 Tax=Olsenella uli (strain ATCC 49627 / DSM
                     7084 / CIP 109912 / JCM 12494 / VPI D76D-27C)
                     RepID=E1QXF1_OLSUV"
                     /codon_start=1
                     /transl_table=11
                     /translation="MFTGFIGKTPDDISPLFDEFIDSYVIKRLSEHAADEVRRQQSLG
                     RDAILLTGSFTQIAERVAKRIGFDAFCGTDMAISENGSYDGTVNGIVPEGYGKLYRLA
                     ELCDERYGKGHWRIAAAYGDHLSDKWLLERADEPVCVNGSQLRRYGRRRGWREECW*"
                     /db_xref="UniRef100_E1QXF1"
                     /db_xref="ols:Olsu_1716"
                     /db_xref="X8HUA9_9ACTN"
                     /db_xref="E1QXF1_OLSUV"
                     /db_xref="TIGR01490"
     gene            complement(113683..117102)
                     /locus_tag="SRR1747018_scaffold_2_1202_curated_prodigal-si
                     ngle_96"
     CDS             complement(113683..117102)
                     /product="SCP-like protein n=1 Tax=Collinsella aerofaciens
                     ATCC 25986 RepID=A4E980_9ACTN"
                     /codon_start=1
                     /transl_table=11
                     /translation="MSKKSNIAIAAKRIGVTAITAGLTLSPFAPIASYADELNDANTP
                     TTGDAFDGKTIGENVGTGATATKLTLDDLISRAKQRVEDQQKVVDEAQTKLDAATKTV
                     SDATTATTKAQQDYDSAVASQNADEVAALQKLIDEKKQALADLEAKQAELEKLQSQLD
                     DATSDANDKQTAYIKAQQDVADAKDALDKAEQDAKDATPEKLNAAKDAYDQTKQAYDE
                     AVAAKDKTEADLNAAKDDVTSAENGVTSANAKLTDAQDAAATAKTNLQNAQAAYDAAK
                     AAYDAIAGDDPDKLADKIDAAKTAMDSAKSELDAATAADSEAQSNLTAAQNAVPAAQE
                     KVNAANTAVSDAQAAYDQASKKLAGMTDTYNTAKTEYEQAQKTEADKKAEYDRLVEVM
                     QQKKNEYDAANADEHEALNEYLAANETVKNLEQQISDLKATMTVDQDVINQGIVGFMN
                     YIGGNDNFTKNQQNNAQKAVSMLNGVSAPSWYDDYVDFDFTKSNNPLSLEQMRNALTY
                     LDTHNNIRKANGQSELSISLRMTAAAVLNASYSSNIWGHSNVYWDNAENLASGGGAYT
                     GGDTIDTLGWPYTGLYTQEKAEFEKYVAKYGEDLENHRYDSWYIYNKYPDVSNKCGHY
                     LNIIDQDAEAFGVGTGSGKGSESMVTIFDYTDSSSQKDFTVAEFKKVLNDYIDSAYNA
                     GGTQAQKDQLHNLQEQLTAAQKDFGAKGANYDAKSSATIDAQANYAAANEAMNAAKTD
                     YNDAKIATDSAKKTYADAVAALGGIDIDTLKSNLDKAKTDASNAQSELDAANAKLSDC
                     KKTASDTSARKSKAQSEYDAAKSAYDNLTGTDIAGAKQRLDETTKALNDAKTADYNAQ
                     TAVANANGELSVAQSKLDGANAAKVNAQNAYDKAAATVSSNKVSMDAAETTYGSLTAA
                     ADGVDAAKKTLADVQNGESDAKEALDKANDTVNALKTSVSNADAAVFAAKSDADAASA
                     IYDDVIANKADYIAGTKTTGDADVDALFKSVRDKQSAVDQAKAGLDAAKAEHGEASDA
                     YAAAKKIYDDAVAELNSRQAELDALLAHKRDDEKKADTGTDTGHGTDAVKPAAVTTTG
                     NGTDNGTTTTTSSTANGKLAQTGEEPNFAAAISVIGGALVASGVILKKKRQ*"
                     /db_xref="UniRef100_A4E980"
                     /db_xref="A4E980_9ACTN"
                     /db_xref="ljf:FI9785_210"
     gene            117757..118500
                     /locus_tag="SRR1747018_scaffold_2_1202_curated_prodigal-si
                     ngle_97"
     CDS             117757..118500
                     /product="hypothetical protein"
                     /codon_start=1
                     /transl_table=11
                     /translation="MAIRYKAMIGVPEYKPSDGKVKKADLDAYQWEIAKIALRYWDSS
                     VTVEPYPDMFAPSPDEEYARIMRNTSNLKKAPKSAIGGTDPQSVLNYYGRVKGRVYLP
                     YPPDEYADVDTREPSEKTGLLPYSVLNPNGMFDRYKFPIETPSNDIDLKTSRLCNNNY
                     GTYSDMLKVGDIAWDATVMPEVCFCMFFDPSGKFDREEDGMSVVHNMKQSNSTVYNML
                     ESDDSDEIAKFYEDRIGKSGMVALVECIA*"
     gene            complement(118601..118822)
                     /locus_tag="SRR1747018_scaffold_2_1202_curated_prodigal-si
                     ngle_98"
     CDS             complement(118601..118822)
                     /product="hypothetical protein"
                     /codon_start=1
                     /transl_table=11
                     /translation="MSAQIAIMYDASNDDNSIDITIGTSRDNDTGNDVNLSVQAVKLM
                     MAGAKTNRLPKIFRSETVNKKWAPFDICR*"
     gene            119053..119637
                     /locus_tag="SRR1747018_scaffold_2_1202_curated_prodigal-si
                     ngle_99"
     CDS             119053..119637
                     /product="translation initiation factor IF-3 n=1 Tax
                     =Deinococcus sp. 2009 RepID=UPI0003B380FE"
                     /codon_start=1
                     /transl_table=11
                     /translation="MNSEDNVRVNETIHWRGDIRLIAEDGEQLGLMDVPSAMRVAESR
                     GLDLVEVSPDVRPPVCKLMNYGKYKFDKQKKERAAKAQQRKANKTDVKEMKFRLRIGD
                     GDFNTKMNHVKRFLADGNKVRVTIMFRGREVTHAELGADLFDRIINVLDGIADPVGTP
                     VMTGRDMSLMFAPTVNAAAIVMAQKEQAKQDKKK*"
                     /db_xref="UniRef100_UPI0003B380FE"
                     /db_xref="dgo:DGo_CA2074"
                     /db_xref="H8GY73_DEIGI"
                     /db_xref="UPI0003B380FE"
     gene            119835..121118
                     /locus_tag="SRR1747018_scaffold_2_1202_curated_prodigal-si
                     ngle_100"
     CDS             119835..121118
                     /product="Uncharacterized protein n=1 Tax=Ruminococcus sp.
                     CAG:353 RepID=R7KVU9_9FIRM"
                     /codon_start=1
                     /transl_table=11
                     /translation="LSRKPLKILSDILTFILYAGLILIISVFVGGYAIDSFYGTVSKS
                     SSLPSGEKIESDVSSTQVKPTYLSIVAQSWENDLYNSTKSTMMNNVISNPDDYSTWIQ
                     MPRSVIDSNKAMDMDNLVRVWQYAIYDNPELSIYATGGSSSLIHSSGTSYALDTPATT
                     QEGSDEIKVKCTVALNKAREIDNELWQASGENTTAFIQRAFFWLSSNDTYDENPLSIH
                     YNDLYGALMNGKTQCYGFSNALKYLCDMHGIPNFIASGHIPDGTAHAWNVIWSGEKWL
                     VCDCTSGTATYHDSMEGMSFEQVQQNQRNSSALFTACLIDQDEFLENVTMDDDSLKVE
                     KAYESTLSNKQWPKNNANDSNEPAEFEDCNSNDTANTNNVNSDNSDSSDDNTDNGKID
                     IKNAIKNVIDTLTAPIKKSVHGMNTAMSFMNMIGN*"
                     /db_xref="UniRef100_R7KVU9"
                     /db_xref="R7KVU9_9FIRM"
     gene            121139..122122
                     /locus_tag="SRR1747018_scaffold_2_1202_curated_prodigal-si
                     ngle_101"
     CDS             121139..122122
                     /product="Uncharacterized protein n=1 Tax=Eggerthella sp.
                     CAG:209 RepID=R6HHL3_9ACTN"
                     /codon_start=1
                     /transl_table=11
                     /translation="MIYNGNDINIRKKHRRHFLAPAALLTASLAVSPLLIPLPVSADE
                     LSDTIDETNKLVDDIESISDELDESKSKIEELNGKISDGQEQQAALQEYLSKHVRESY
                     KSGGSMSLVAMALSSDSISQFIEMAKYAETISSMYDNAIDEQKSEQERLSSEYSEIVA
                     EKDEQEKKLDELQAKKKELSEKVTKLKKEKAEAAQKAAAAAETASETASSTASTFATG
                     DTSGWLSGTASAYGGSSDPGCGTRTATGATVSDYSMGVAVPMSMPNYRSYLGRQVEIS
                     YGGKSVIATVNDCGGMGGGSRVLDLQPGVFKALGASTCNAWGLRTVKYRFL*"
                     /db_xref="UniRef100_R6HHL3"
                     /db_xref="R6HHL3_9ACTN"
                     /db_xref="ccu:Ccur_07340"
     gene            122493..123707
                     /locus_tag="SRR1747018_scaffold_2_1202_curated_prodigal-si
                     ngle_102"
     CDS             122493..123707
                     /product="hypothetical protein"
                     /codon_start=1
                     /transl_table=11
                     /translation="MALNLNRRNPVTDACDWSVCLQRGVIVDLQIRRYRGDSSKKSMP
                     SADEYDDAGDAESDYIKLAQRRLIPPMAEKQLKSLETLARQNLSAHSFDCSSFDSQGK
                     FVPDNAYKTFKMENEKYRRQFIAIRNEIIDGYDSLMRKLRSEYKTFAEGLYARTPTDG
                     ISRTRFVRQFVDGVCSQLPTKSELCDSFQYNTFLRRIPRYLLDNDTVQLAMRNRNDGT
                     EVERDVAISVTNQSKAILNGFTLEIMENLRNRSIAGSTAILESIDKNNGRLVGRASIG
                     AYSMIRDLAMLDFYGDEELEREVCSLRDALDGPTGNGQGRRIESVIDAATSMRLWATE
                     SLNEIRESIPDFGDVSKSANAGDSSDSNDDKTPRVKSNMTNKKAPTKAAAADGKLKIS
                     VPKTASRRQVKH*"
     gene            123707..124549
                     /locus_tag="SRR1747018_scaffold_2_1202_curated_prodigal-si
                     ngle_103"
     CDS             123707..124549
                     /product="hypothetical protein"
                     /codon_start=1
                     /transl_table=11
                     /translation="MTTISKSKSKVREEDLEALFGSQTIEWGRTQAYRTTMQESDMSM
                     SAEIGGTAEYSGFDGEQTDGDDLDAFDSVPTHTSSRSTYAVAANRQVPGFNRVPTQRA
                     ASKRNESHQSPGTANIDWGDDDDDDFTELDDIPGVSNPDDYVSVKPMQMMQTGARYNA
                     SASVSPSVSVRRNGLIEAAGSEGFTAFANGLVTMMTAFFVSVMPVILIDTVAQPIAIM
                     LMVHPMNLIWFPYSICMTLVGFRLSSLIFGTPIWDDLTTDRREATKRFKKETERKEHE
                     FETA*"
     gene            124822..126213
                     /locus_tag="SRR1747018_scaffold_2_1202_curated_prodigal-si
                     ngle_104"
     CDS             124822..126213
                     /product="ATP-grasp protein-like protein {ECO:0000313|EMBL
                     :KFI45570.1}; EC=6.3.1.12 {ECO:0000313|EMBL:KFI45570.1};; 
                     TaxID=1437606 species="Bacteria; Actinobacteria;
                     Bifidobacteriales; Bifidobacteriaceae; Bifidobacterium.;"
                     source="Bifidobacterium bohemicum DSM 22767.;""
                     /codon_start=1
                     /transl_table=11
                     /translation="MGNSMQQDVVQFKDYPIDVSMQQELIDFAMKNVDKRTNTDGKPI
                     VPVIVGGDLFVYSMCRMFFENAGIKPLVLIAEDVKIVTTTRFAKIMYVKGTDDEETLL
                     GALKSISDVISDKAVLHVLGTGDWYARTFSKNADVLRSWGYTNPYCGYDLFDSITQKG
                     IFQNICDELGIEHPATYSMPCDKSVEAVSPSACPFNYPVIAKPSNSAAWHYVEFDGKA
                     KIMTIDAPDELARIYGTLRDSCYDKDLLVQDMIPGFDESLYSITCFAWDGCVEFSVLG
                     HVLLQDHAPSAIGNPVVIVGDTDMPSWKARLLDDAKRFLEHIGYTGFANFDVMHDSRD
                     DTYKFLEVNARLGRNSWYLNLAGIDLPKVIIDHWIAPSTGKGVVETYGSEDVAQPQHA
                     IRPFAFKMVPDSVIRRYAADGDDKDYALSNAADESPVLCKGDSVKHRFWGYVTNMNQI
                     RKFKRFVGDKPKR*"
                     /db_xref="A0A086ZGC0_9BIFI"
                     /db_xref="UniRef100_U2U0R8"
                     /db_xref="ols:Olsu_1290"
                     /db_xref="U2U0R8_9ACTN"
                     /db_xref="6.3.1.12"
     gene            126601..130116
                     /locus_tag="SRR1747018_scaffold_2_1202_curated_prodigal-si
                     ngle_105"
     CDS             126601..130116
                     /product="hypothetical protein"
                     /codon_start=1
                     /transl_table=11
                     /translation="MRRFKTGRFGKAAVVTALTALVAGGMAMLNPAAKADTTSGDGLE
                     KTPTIAVVQGTHDANYTAYLGDTVSYALKANVVNAGKADAYSELSMDALYDPRGVDYK
                     SKSLSVYNGTTKLTEGSDYSYSNEPDDKDTTKKRIRVTFSPQFLMNTSMDGQEIKMTY
                     GLTVKSNVADLNGLDANGVDNYYSILTSGRVNGLISGKTAADSFSETAQPSGIKLCVY
                     KTGLSVSKKINSADKANVGNTRTYTITVKNTETNSQAQNIVVKDRLTEKTTPSFNLES
                     AGVMISTVHVEANGKSKDVTPTKNGTEITVNTGMNLTFGSGTDTMTLTYTVTFGSKKN
                     LLLPGKSIVNAAKASADNLIDENNKAVWVSANETPTVDINKPAATTSISVEGSTVDVS
                     AGDKTANAGDTISYTATIATSADSPVLFAPHITNFTIPTEIANGGATFENVKLNNASI
                     NHSVNGNVLTVDAGTDIQNGAKTVVTFDLKLGSKTSKGLVGKTITMSAKASGDNFPEE
                     TLNAPSIYVAAPKVTSSMVVKNTTNTTDDFADAKPSAGDVYSYTMTVKQQVEDSIAYN
                     VGISVSVTGAANVGSTSNIMDFAAKNNGNDFPMTQTTDSNGNVIFKATADLTPNDDIV
                     ITFKHKIGEDTSKEYNGAKLKAQIAIDTDTSNATSSSQTHNMEVQTPKWTISKTVDNV
                     VANNGDDMTYTITAEQSSAYAVSKNLVLTDLLDKNAAYNGVEIDTDGVTIADKSGKAL
                     DGFTIKGITAEDADYQTVDDSDENENTNTNDNTADDSDENKNANGSSSSDTPLDKDAI
                     VGFTVVPTNNLHGTQSIVITYKMKAGDTSNDRMRGKDVTNTASLKGDNFDSPADASAK
                     FSIANATLSLTKEADKATITGKERIKYTITVKNVEDDANSIAKGVVVDDTIDQSAKDF
                     GYAIDTSTIKATAIRSDGSTADITSKSDIKYNDENGSFTMTFNDGLQAVQKNKDDSGN
                     DEKHNKTFISTKSGATTLLVNGTDSIVFNDKNSTLIATPSGTTYDSSDDDVATIDSTG
                     AIKAINPGTVTIKATVPSGDEKGTYELKLTVVEKQTDVKIVDNAFVITYEGTTEQIAD
                     NALKTTITNNVVAHADNATYRTASKDVQFLGADYVAEEKIDSGSFGNDPTDLTQTGVE
                     VAGVTGAAVIAAGAAIAINRKKKSE*"
     gene            complement(130238..131605)
                     /locus_tag="SRR1747018_scaffold_2_1202_curated_prodigal-si
                     ngle_106"
     CDS             complement(130238..131605)
                     /product="DNA polymerase III subunits gamma and tau (EC:2
                     .7.7.7)"
                     /codon_start=1
                     /transl_table=11
                     /translation="LPDTTMTQQQTTSLYNKYRPHCFEEVIGQSIPVRTLENAAKSGK
                     VANAYLLSGTRGVGKTTLARIFARAIMCTSEEHGIDSCGECDSCRAFDSGNNPDFIEI
                     DAASNNGVDNIRSLIGSLSLSPRMSRRRVVLIDEAHNLTGGAATAMLKALEEPPAHVT
                     FILATTDPMKLLETIRSRCMWVKLSPLPSPLISAHVTDIASREGITLTQKAADIVADV
                     GRGGMRDALSTLGALIESGVRADDDDSTIDEKAARAFFGMLPDEIVTGLVEAVASRDA
                     GQVLGFSVRNRNIDPKELIIGFADIVSAAIVIKGTNGSSSVSWLVKPNMVDSVSRLCD
                     AYDLSWLVHARDVLERLTWRLDNKSLDKTSVFNDIMLMAMFPELDPSCSAFGGATGGK
                     SVGTAVSHKNAANGLTEAQTGIRDELSAIADKLAEIDERTQGMNRAERGIIELLKKMI
                     AGGKQ*"
                     /db_xref="mta:Moth_0027"
                     /db_xref="gwf2_scaffold_3015_7"
                     /db_xref="86856346"
                     /db_xref="2.7.7.7"
     gene            complement(132040..132636)
                     /locus_tag="SRR1747018_scaffold_2_1202_curated_prodigal-si
                     ngle_107"
     CDS             complement(132040..132636)
                     /product="hypothetical protein"
                     /codon_start=1
                     /transl_table=11
                     /translation="MASNADKFLDAYREYETVLRANGLDYKTIEDGADDLTQNRMRIN
                     RQMRNYLTHQHDAGFLAVSDKQIAYLEKASTELKQSMDILKKHIKSAKTSGCTRNDLL
                     EDTLMKMMKAKTWALPLYGDDGVEGIITWVDVTKVHLAAKRPKTAKIGDLKVSKIKPV
                     FMRPDTLMNGVFANGATIVCCTSNGEADGKFLGAWFAA*"
     gene            complement(132780..133358)
                     /locus_tag="SRR1747018_scaffold_2_1202_curated_prodigal-si
                     ngle_108"
     CDS             complement(132780..133358)
                     /product="hypothetical protein"
                     /codon_start=1
                     /transl_table=11
                     /translation="MPVPSILRNDKRFRKEVLDEESGEQLIFGGCADGIVKVYNRYTQ
                     MSTDDKRKVKSRRMTLFPTNRRVVAYAAGGFLTNDRYAQIPLDILSKIVFQAWADKGR
                     VQLVTDFVAPDDSEYRSISFMMPVPDLKQFEAFRAIVAGVSKTARVQIEDLTDYKALQ
                     GMLDVVPVVKQKPMNKMQFPENDKKSAKSRNS*"
     gene            complement(133567..133890)
                     /locus_tag="SRR1747018_scaffold_2_1202_curated_prodigal-si
                     ngle_109"
     CDS             complement(133567..133890)
                     /product="Pentapeptide repeat protein n=1 Tax=Planctomyces
                     brasiliensis (strain ATCC 49424 / DSM 5305 / JCM 21570 /
                     NBRC 103401 / IFAM 1448) RepID=F0SNI6_PLABD"
                     /codon_start=1
                     /transl_table=11
                     /translation="MTDIKDMIRKHDDWLSGKSNGKRFIADGMNLNGEEFKGADLRHA
                     IFRKCELNGADFAGANLSDSVMTDCAMDGADFSYSVMSGSNAAGSNISKARLNGTVLY
                     GIRLA*"
                     /db_xref="UniRef100_F0SNI6"
                     /db_xref="A0A085GQQ7_HAFAL"
                     /db_xref="pbs:Plabr_0190"
                     /db_xref="F0SNI6_PLABD"
     gene            134256..135014
                     /locus_tag="SRR1747018_scaffold_2_1202_curated_prodigal-si
                     ngle_110"
     CDS             134256..135014
                     /product="hypothetical protein"
                     /codon_start=1
                     /transl_table=11
                     /translation="MPTPYNAENQDSSIKAGLDSIQSISDAMSQNGSGNTYSEQVRQA
                     QPMFGQVRNRDYVIVRGQSYTIDGLRGHFEQIRRDAFGLQIEQYPLMHESDAALKKLD
                     ESEKYLYDSSPYNLSNPLADPRIKSRFEFMGNFLMGIGQAVDVVMTKKRQVTSEYSDV
                     NSEWQRIYAQANQEYGSDMGSSESKRNAWMMWRYPALATAYQLYGDFLDEIQTELDRI
                     EMRRQITSRALSAFDSDAKQRNLFNDYKDEQSIR*"
     gene            135190..135972
                     /locus_tag="SRR1747018_scaffold_2_1202_curated_prodigal-si
                     ngle_111"
     CDS             135190..135972
                     /product="hypothetical protein"
                     /codon_start=1
                     /transl_table=11
                     /translation="MLVVVAVAAVGGPLPSTLAEDTVSDEPTNAYHNGYSVNVRVGGA
                     FADIYSRTSGARYDTDNVGYCFGPDGKSSLDNGWLSTDEAKKYEDGTVMNVPLPSVVA
                     RPGYTFVGWVDEKGMHEPKWDAQTKVIQVEIPSDPTLRTTTIFAEFMDDQGNGYCSCG
                     ASEAGFFKGSMDELKAKDDSTANEGQAFLKRNLPIVYLLVAEAAIAACVFINRGISST
                     RKCVENSSVPATEENVSNDTSHDVCDDTDDGIDSSRKRITSD*"
     gene            136091..136624
                     /locus_tag="SRR1747018_scaffold_2_1202_curated_prodigal-si
                     ngle_112"
     CDS             136091..136624
                     /product="hypothetical protein"
                     /codon_start=1
                     /transl_table=11
                     /translation="MKRYMRKIATLIGIVCILAIELIASLSAITDLNSAAMSFLGVIS
                     GIFKAIIMLIMSTIIVCLTIGSLYYAIRRFMDVAYGYNALIHKHGASDNQTELDNLIK
                     GIAGLIIPTVILCIAASVDIPMMMADGYQVAIVGAVYLIVTICAIKESFNIYRDPKQL
                     AFLEKFEKGYYRDRIFN*"
     gene            137856..138092
                     /locus_tag="SRR1747018_scaffold_2_1202_curated_prodigal-si
                     ngle_113"
     CDS             137856..138092
                     /product="hypothetical protein"
                     /codon_start=1
                     /transl_table=11
                     /translation="MSSKSITGYDAMTDNFAVAVAMPKATAQTKVQSTMAINAVAYDS
                     TATAKSNAVKVVAAAAMFVVPIAIALVSGGIGVL*"
     gene            138151..139335
                     /locus_tag="SRR1747018_scaffold_2_1202_curated_prodigal-si
                     ngle_114"
     CDS             138151..139335
                     /product="hypothetical protein"
                     /codon_start=1
                     /transl_table=11
                     /translation="MKVTLHNQNDFNENYDMLDGFDTVIDNKADEKNGGKPSLAHRHP
                     AITAALALTLFAVPSGMMGFNMLSSNAAEINAEAKTEQSDNSDLKASFVDAGKATDMA
                     TVESDISPRVIAINASANGTVEAEDNCVIADGKLTFKDKTKSASFKVAANDGYEVKVN
                     SNTGDMNVDNGVITLDTTSDYGTVSVTFNEIPKPAETPAPAATTNNSAATSSAPATTS
                     RKSTPRRAVTRKTTTVQQQQQTVPAQQQQQAAPAASTASSGQVQNSMTAEERAAAQDI
                     FAAYNRFRASKGLSQVAWSEDCANMGYQSAKGCAAQGKLIHRLGIPAACQNRFSDILQ
                     YATYKMDGNTAVDKWSKSQGHRIQMQCATATEAAVGVYNNNGTWYFAIVYNFSGTNVG
                     GN*"
     gene            complement(140244..142112)
                     /locus_tag="SRR1747018_scaffold_2_1202_curated_prodigal-si
                     ngle_115"
     CDS             complement(140244..142112)
                     /product="DNA primase {ECO:0000256|HAMAP-Rule:MF_00974,
                     ECO:0000256|PIRNR:PIRNR002811}; EC=2.7.7.-
                     {ECO:0000256|HAMAP-Rule:MF_00974,
                     ECO:0000256|PIRNR:PIRNR002811};;  TaxID=887929
                     species="Bacteria; Firmicutes; Clostridia; Clostridiales;
                     Eubacteriaceae; Pseudoramibacter.;"
                     source="Pseudoramibacter alactolyticus ATCC 23263.;""
                     /codon_start=1
                     /transl_table=11
                     /translation="MPKISQETIRKVKETAKISDLFESYGSRIRHKGTSHARAFCPFC
                     ADFASRNPGCAIDDDAGFYHCFVCGRGGDVIDAVREHDDSTFNEAVETLAKQYNVPIK
                     YDDGSNEEAESRKRRLSECLQRANEIFIAQRNCPDFSSFVEKRHLSKSAVDEFEFGIS
                     RGVFWKKAVERLLETFTEDEIVGCGLCYKTDEGELVLRMRDRVTIPIYAANDRLIGFG
                     GRDITNKSPAKYLNSPDTDLFDKSFVLFGLNKAKREIRRRKSVIICEGYMDTIALQTH
                     GFRNTVGAMGTAVGTRNLMFLSRTADTIYISLDADEAGTNAARRIIDNLPKGFSANVK
                     VVRIPRNIAKDPDEFFNQAGRTEGDFQALLDSAQPIHMFCIDRVIEHEVKAIDAAYSA
                     VGDGEKMSDEVQLSVSNARDEARRKATDLVAPLYSKLDAQSRKQMADRLTESIRLVES
                     YDDVDAEWRAAAGGATRRKEEKDFESRIFRNGPISSSETEDEDSLIAALYWHPEIRQA
                     VRDEIPDASAVLTSDTRRSIYAKLDGALSRGRTSAEATDAFNDQESAEFSRIISEPGV
                     AGYKEDVGKNVVDGLSRKLKVKSLEHRLQEVSESAIPDLMEILRLKQELSKIRDSE*"
                     /db_xref="E6MF44_9FIRM"
                     /db_xref="UniRef100_E6MF44"
                     /db_xref="pmh:P9215_09511"
                     /db_xref="2.7.7.-"
     gene            complement(142382..143698)
                     /locus_tag="SRR1747018_scaffold_2_1202_curated_prodigal-si
                     ngle_116"
     CDS             complement(142382..143698)
                     /product="hypothetical protein"
                     /codon_start=1
                     /transl_table=11
                     /translation="LKYTVEITELKKSLAAMSGLMKKMPGEMQKATAPVCLLNDKGGN
                     LMLVGCFDWFSASIPLKTMQLVGSGGLDEYDGGGSIARECMIGIVGYDKLLTVLSKLD
                     SKNGATIDIVYEHDDPFLTVKSQANGAEYQFDVSDANKVIAIWPVLATGDTVSTMSSD
                     EFASFCAATQSMSEIVVPSVQNPAFGCVCVSTDSRGVEKDATGKNLIRVSGNSDSEGF
                     SIAVETDIAADKGFNLLLRRELASGLGTFLKQMGGMPDGNVELKTRNVDGAAQASDMQ
                     IESDVFSLWLSCNTDAFPFAMVTKIIEACEGKFAACTLDVSLPAVSKSLDREIATVRG
                     KDPVTELTVTDGGAIILKQHNGYVHSIPTAEERLDCGVSSFDKGQTEMSVLLRTDIMK
                     KILTQYPSSKADVSMTLKTQTMSPKLHIAAAGDGIKYDGVMLGLRG*"
     gene            144009..145889
                     /locus_tag="SRR1747018_scaffold_2_1202_curated_prodigal-si
                     ngle_117"
     CDS             144009..145889
                     /product="Shell matrix protein n=1 Tax=Pinctada fucata
                     RepID=Q76K52_PINFU"
                     /codon_start=1
                     /transl_table=11
                     /translation="MLDKGNRKIHKSMAVTGARLAIVAGLTVAGATVGVMNPLQAQAA
                     QETRVFTWKNGEAQPTVPQTINVNGEELKLKNTSQPKQSGVSNVTSQAFNKSIDMTVG
                     KDQKDSIPSLVPATTHVSEGGYDGDIARVKIDYTPIYTPQTKTETDDRVQNFTTKDDN
                     QFPATVDKNGHTLQRKSVTWEDAAKDSYGNTTLYKATAHYEASYSYDELDHFNVTAYY
                     QGTLTRGASSGDWSMTATYESEPAASSSQPNSGVTATFEDLDSFDGNDTNSNSNSENS
                     NSNDSNSNDEDVYTGKSGKKDSETDSSGGNDTEAANKNGIPVIPIAAGAGAIALIGII
                     AAIIKKSKKKGVKKAAKGQKTNDQFTCELIEYYDDGYTDDNQRKIATMQGVLSNEEDA
                     PTIVWCPDASQIPESMWEDKAENGPWEIVDDGDSEHIEFSPDKKFDYYLVLNKIADAV
                     SDRLLVVAANEAVIYDGEIAENVKLDPYMLADGVNGDTSDPDIRYLGDLLDEEGLHVP
                     GENEDESSDLDDPGSTGGFDAIGDDALDDFGGVSYDSGSDDLDSSSAFEPLTGFDDDP
                     NHDSSLDDDFDGNGAGSGHDDSLDDYFDSDVHDDSLDRADPAPHPDDIDDGFSFDVDD
                     DY*"
                     /db_xref="UniRef100_Q76K52"
                     /db_xref="Q76K52_PINFU"
     gene            complement(146021..146770)
                     /locus_tag="SRR1747018_scaffold_2_1202_curated_prodigal-si
                     ngle_118"
     CDS             complement(146021..146770)
                     /product="hypothetical protein"
                     /codon_start=1
                     /transl_table=11
                     /translation="MTKGKSQAQDGIVKIVNEAFPYAYVSEETHIKVLIERQGYTVDE
                     IARELGHKPHRMFVDITIRDSTGTYCIEYDGEQHFKQVGSMTATASALNLNKELDREK
                     SWILSRIGIPLVRIPYDAYVDTSVISDMIDEASIECEKEQHEYYVCDRCGRRFPANML
                     ENGKCKRCLEEIAKEEAAATEESTFDEIDYDADDDYKSKVKEFNRQRRKEARERYKSS
                     PEYQQQKAEAKRRRKEMYREMKAKKKRGEIE*"
     gene            147113..147817
                     /locus_tag="SRR1747018_scaffold_2_1202_curated_prodigal-si
                     ngle_119"
     CDS             147113..147817
                     /product="transcriptional regulator n=1 Tax=Butyrivibrio
                     sp. AE2015 RepID=UPI0003B4FC4E"
                     /codon_start=1
                     /transl_table=11
                     /translation="MAAKKVLIVEDEQSITSPVKDKLEQCGFEVDSCIDGIEGYETAR
                     RNRYDAIVMDIMLPQMDGIEITKRLRQDGIETPIIMCTAIGGLDDKLKGFDAGADDYL
                     PKPFYPTELVARIGALIRRNSMLDDGLVHIGDLTYNEEDKTLSCKGDSITLSDNEHGI
                     FVELARAYRAPSKDNRIVKKHDLLERVWGDKNITDENNVEAYVSFLRKKLRYFESDVQ
                     IKTIRGVGYQFAIDEV*"
                     /db_xref="UniRef100_UPI0003B4FC4E"
                     /db_xref="A0A0B3WWB2_9FIRM"
                     /db_xref="dru:Desru_2850"
                     /db_xref="UPI0003B4FC4E"
     gene            147891..149186
                     /locus_tag="SRR1747018_scaffold_2_1202_curated_prodigal-si
                     ngle_120"
     CDS             147891..149186
                     /product="Histidine kinase {ECO:0000256|SAAS:SAAS00251121}
                     ; EC=2.7.13.3 {ECO:0000256|SAAS:SAAS00251121};; 
                     TaxID=936556 species="Bacteria; Firmicutes; Clostridia;
                     Clostridiales; Peptostreptococcaceae.;"
                     source="Peptostreptococcaceae bacterium AS15.;""
                     /codon_start=1
                     /transl_table=11
                     /translation="MHYSKQKTIFGLRLKFTLMASVIMMLMAAVTFIALGITMYNQRL
                     DTINDAMNDALDSPYQIEASSSLLLNTSPWNPYNPDSTGTRGYHGQYLVYVYSIDDFD
                     GSLSVVAGSQSMSSYKETIAEDAVQSIERGKIVDLDSIGMYAMKKSTNFGQRIAFVPS
                     EYLTDYMTNIIETLVMTYAVVIVLFIGITTIVSSRLSDPIEKTWAEQEEFIQNASHEL
                     RTPIAIVKANMDVLRGTTSLPKESQQYIDASVEAIDGMNELVNDMLYFATSSSKKGLQ
                     MKTTNVSKLVEKTCMSFDSIAIEKTCFIDSDGIDEKLFASVDEKAFNRIMSILLDNAC
                     KYSDSGTKITVSAHSEKRHVIIRVNDFGASIKKGDEEIIFDRFYRSDKARLRQGGYGL
                     GLAMAKELVENMNGEISAESEIDKGTTFTVSFKAEKPAN*"
                     /db_xref="J5H0L4_9FIRM"
                     /db_xref="UniRef100_J5H0L4"
                     /db_xref="ccu:Ccur_03600"
                     /db_xref="2.7.13.3"
     gene            149371..149916
                     /locus_tag="SRR1747018_scaffold_2_1202_curated_prodigal-si
                     ngle_121"
     CDS             149371..149916
                     /product="Uncharacterized protein n=1 Tax=Atopobium sp.
                     oral taxon 199 str. F0494 RepID=S3A6F6_9ACTN"
                     /codon_start=1
                     /transl_table=11
                     /translation="MITVEDIKKIAFTASPEIGYNPTQVDAFIDEVEKTIESLTEQNE
                     SLKSQLQAAGGDANGMFPVSATERQISAALITAQRTADTIVDTANKQAESIVNDANEK
                     GEAIMRAVLAEKKKELDEIDRLRESRNRFRAEYVDVLNRFKQDSASVFEDMNTGEKNI
                     ESEVDTIVGETPDEPVFPSLD*"
                     /db_xref="UniRef100_S3A6F6"
                     /db_xref="S3A6F6_9ACTN"
                     /db_xref="apv:Apar_0494"
     gene            150264..152237
                     /locus_tag="SRR1747018_scaffold_2_1202_curated_prodigal-si
                     ngle_122"
     CDS             150264..152237
                     /product="Uncharacterized protein n=1 Tax=Coprococcus
                     comes ATCC 27758 RepID=C0BCV3_9FIRM"
                     /codon_start=1
                     /transl_table=11
                     /translation="MPVDDKIAANIMTLDDSDAPSLNESADTNDKEADKSVEADNVES
                     DSSIDGDGVFDDDSIGNQDSSGNSVFDSNQSDNLKAAGHDKSGKTKPFQKKIPFIDRF
                     TRPCKSRSNVSVMIVAIAVIIAFASTYAAQAYDNDMWFIIASGREIVEHGIPMDNVFT
                     WLPNLSTVIQQWLPDVLTYLTYSNFGMIGICLFVAAEIAALVLSLVFLSNKASGGKMP
                     YETSLVLIAASIPALGSYISIRPQILTMIGITWTLIFLEAYRHTNDWRWLVGLPITMI
                     VHVNCHMAMAPFDLFAIFLYLIPDFTKGIKSIFPAFTYSLRGPDYARMPLLVALIITC
                     LATLINPYGINGALYLVSSYGAADYGNYIKEMGTLTPWNSDFGMGMVLMTFIGAIAIG
                     RNRRKINFPGTVLLIICTVLSYQHVRNVWLGALLTLPIAFQAFANVGCGNKENSDNPD
                     PIIADSAMWRIICSAFAAVAVLSCVSESVATVDINIDRDSTSTPKCAMNWLVDNNVSK
                     DAKIFNHFNSGGYIEWRGYKTFIDARPELFEPAITGVDKHYYQEYVDTSIGKGSYDDM
                     LSRYAFDFLIVNDDTTLYDSLLSNRDYVDVCNGSGYALFKRIGTTTIPNETSKSSETQ
                     HENMDTASGGTSSLSAAIDEKKTLLPIMDKYLN*"
                     /db_xref="UniRef100_C0BCV3"
                     /db_xref="C0BCV3_9FIRM"
                     /db_xref="ele:Elen_0890"
     gene            152443..153675
                     /locus_tag="SRR1747018_scaffold_2_1202_curated_prodigal-si
                     ngle_123"
     CDS             152443..153675
                     /product="hypothetical protein"
                     /codon_start=1
                     /transl_table=11
                     /translation="LRNRTSGDNRISQQDDFVSAGDTSDIRTYQRIVSEYQPYSYDEL
                     RAVSRKFIRGRNASIKLDMNSYIDDALSGDWSEQNIRDCKEKIIDGYRSRTIDLKENG
                     KVPKDITDAMTRNLDAMSTGYVVFVQSHQFTESEIRRLTIESQIGDEALEDMVNHNLQ
                     LAMSRVGKVMRRSSQARDIGMSELIGVANVGLILGARQYDPDSGNKFSTYAAYHIDGQ
                     LYDYVNAEDGNAGIIVGKPNMKKQIAVIRQVKCNFRYRYGREPTAFEIHSLTGMSLKT
                     VEERMTIPQLQTQSIYVRGADGSEMFLPDMIESGKNVERDVSASADSKTMSEIVSLLD
                     TLPRSERSIVEGVLGFNADINETGHSSLNYVAKKLGIAPREAKALYQKGIERMRKQVS
                     SLGITAADAEELLSSRND*"
     gene            153703..155211
                     /locus_tag="SRR1747018_scaffold_2_1202_curated_prodigal-si
                     ngle_124"
     CDS             153703..155211
                     /product="hypothetical protein"
                     /codon_start=1
                     /transl_table=11
                     /translation="MNQQSQHNRNNGDISNIAASNGFFGSNINGGSTDTANGINAPQD
                     SSHASLKPSENIKFLEEQLGIDLGGWQSPTATARDDIMGNCIIDNVTTARTARAIANE
                     VDTVVQPGSANIDDVNKNGNGNGKQSDNDESDTATQINETQKTVPAQRIKAFQNYGKY
                     AKEIKHAVKNAPHNAKVRMRWIGIITIAIVGIGVATASVIIPANARNDRITVVSAIKE
                     YASDEGNNPTVSGFVKYASNDGIKHGTELEIASWRDNAKSLKEDSISVSTDGSNQYVS
                     YSLDDATVNTKIAVNDDGTKKVKSVEISLNEVTSPLSDGVKDGTPTETDGMDMQKVNL
                     ETADDMDVSLINGFSFHCPDGFTESYKSDVDDGASTIDRKYSMDGNGEISVNTSAADA
                     HPDSIPDKRQAEILRNAWNKTVAASASAADRQADRDTQFAGYTIDFGNGAFGYVSEYA
                     TSTQDGSSQKVEARILVTKGDKKATITYTKDGSSDAVSIDVIMKMIRIHTDK*"
     gene            155300..156175
                     /locus_tag="SRR1747018_scaffold_2_1202_curated_prodigal-si
                     ngle_125"
     CDS             155300..156175
                     /product="hypothetical protein"
                     /codon_start=1
                     /transl_table=11
                     /translation="MARTPQRKYTYSLSNKTSKQVRDFMAAHENDSFPAIMESLVADH
                     YALLAIKNGADPKVAIMQAHQASQMTGDDTRITDSDLFAQLTKDMTSAIKSEEKITRT
                     GISRAYDGLSKKLDDISEKQNEFPSEQMMPTVSPDSPKIDEILSILRSFEIDGIKAKN
                     ISEIEIAARADTGEAIDDTNLDLVEAILGDDDAMPASRPVDTESIRAAVSKVGDDTPF
                     DGKNGDSLIADAIATADSTNDLTGDNVDLSGFDFNQEPDDDTKMAVASALQAADERKE
                     IASGKYDDDLKNILG*"
     gene            156429..159746
                     /locus_tag="SRR1747018_scaffold_2_1202_curated_prodigal-si
                     ngle_126"
     CDS             156429..159746
                     /product="Predicted protein n=1 Tax=Thalassiosira
                     pseudonana RepID=B8C7X4_THAPS"
                     /codon_start=1
                     /transl_table=11
                     /translation="MQVFIHRSGKRVGFASGTDHVVEEIQKCIDDGDNLRTADLAYDT
                     STDTLNVSVLGSDDQTTTGLVKIPSNAIIESNSYLDSVYAIIELVCKSSIDYSGILGQ
                     PTGGEISLLCIADVESFVDSDGEPDVNQCIDFFNIATNLADAAGIKTVEIVNGTNPFG
                     IVPDDVANGESQEFQRIQAEIEQEYTDDDVPAQNSNPPLDLDEPTQPVPEIRQEIPHV
                     PEVNRDFGQLDDGIDVDNDDFDDMFDDIDDEFAVDDTINGNGKTVATVPINGNAAVNA
                     QTPQPDVPHVIWSPGDKPSDTSARETAQTVSSLGNAIDIDDSLDDLGILKEKIDKYQT
                     QFAQMKQQLDDVKIKNPGDLSVPRDETGNVDEFGGKLAQLDNLLQSMKTEMNAIEANR
                     PTYTKRKLPTDRKPSRESLEAEATRMLDELTDLSKSSDNRTQVQNNLVRKFLVSDQPE
                     HQKVVALSGMIATLNERNINYKRSLFIMKQRYEEMKATVANNQKTIKVMKANYDDLAQ
                     ESRFSKEAQRKAEKFVADARADVAKVLKESQEQIDKMQESVDAAARIVSDERERRIAA
                     ERARQETIDNYRSRVAELDSKHAQLDDIIADGTKRRDEAQRVIDDAKAQLKQIQDNAY
                     AEISREKQKAADIRKALEDTSSQLDAQNARVRHAEEQVNILKRQSEQRRQEYEARVDA
                     VKTERDQTIASIRESCATEIGAVKDSCESQIKRAKEAAKSQMDEMQRNHDDAVTQLKA
                     NFDAQTDTVMRAFAAKSSEMSVKSQTLSSQVDSLTEERDELVNRVNALRKTVQENGMK
                     ADREKRSLNELIADRDSRIAELTASVNALTRDKNRALQQLAVEHDGCKDLLDRIDKAT
                     SGSGMFMSKKDIRSITSRLHDVLDYSHMVGRTVKDVDLDTAKALHLSAPTTDDAASDL
                     RARIANIPGFDEPAVAAPSHLAEDDSDIDELDTFFDDEEEDDDGDIFNVPDEAPASDT
                     LIADVSASLDDTGAGNDAIDDIDIATIPEPDESKQESFTGTFMASDTIAKLKQAGVNL
                     DAIFEASNADNNENKERDDKFSDGDSDFISGNVDSPSNEEDGETDGKRKDPATSKNAD
                     ISNVSDEDVNRIMNDIK*"
                     /db_xref="UniRef100_B8C7X4"
                     /db_xref="B8C7X4_THAPS"
                     /db_xref="bpb:bpr_I0973"
     gene            complement(159834..161009)
                     /locus_tag="SRR1747018_scaffold_2_1202_curated_prodigal-si
                     ngle_127"
     CDS             complement(159834..161009)
                     /product="RNA polymerase sigma factor SigA n=1 Tax
                     =Clostridium sp. CAG:451 RepID=R7KDQ5_9CLOT"
                     /codon_start=1
                     /transl_table=11
                     /translation="MQEKQPELSEHKLKQQQRKHELNESRLKFFEMYMRSELPELNEM
                     HISQNRSELLNKQEQFKLGKLIQAGITAKIILRNSDDYPTGIMQDSIKNDVSDMDQQL
                     KEHGWQLNRMSDEQVQRTKEIFEQASEGRKLFAEKNLGLVNSTVSKKMRQKENERGHM
                     PDILEEGNVGLMRAIDKYNPDRGYLFSTVAVFWINQALLAYLDSKTKLIKMPTHMNAI
                     YKDMQFAEKELRRNVEFGKLNDEDVTDEEMAKWLAAHNRKTTLKQIKQARSMRRETIS
                     FETSTGTDENEKTLADTFESEEDIENETVSAMSADNEFANILNLINDHRKREIMRDWY
                     ESDDERESTIMSNVSRKYNLNKERVRQLKAEAENELRMKLMNSPLAATYLRGREQNH*"
                     /db_xref="UniRef100_R7KDQ5"
                     /db_xref="R7KDQ5_9CLOT"
                     /db_xref="ctc:CTC00867"
     gene            complement(161373..162668)
                     /locus_tag="SRR1747018_scaffold_2_1202_curated_prodigal-si
                     ngle_128"
     CDS             complement(161373..162668)
                     /product="Uncharacterized protein n=1 Tax=Chelonia mydas
                     RepID=M7BXW7_CHEMY"
                     /codon_start=1
                     /transl_table=11
                     /translation="MPKKKDNTLLQRKSDELAADERKHAREKHAKSSNEQTPETRHDE
                     EDSNTENRDSAEPTKKDESEDEAEPDSVSSNGDKIRPRAKAKKTRNKHEHEKKRQKKN
                     GKTTETKERERLQAAERRAERKERWKNRKRLKDAWHEYRDKVKEKHSNPEWLPLSAKI
                     FNRFIPARADMPYTSEQNKQHSVIVRTLITIIVTVLGFCGWRIYDFYSYKTSSELLIP
                     ATIYTPAQKETVKAEIKKQGFTNVTQDKQGTHAKGTPEMVQAYKNSYKENLVDPAVEK
                     LDNVKDNGTVKNLISIYVSKDYKAIAVNTELMSATSTELNKVLTDSSDIEKAINTIIS
                     WNAMNGTEKTHVSFWHLTVKSDADQNTASTDDADTKEFYSCEATSCSDIISKLEAKEH
                     EEANKNKNNNSNGNKNVNSNDSKNENGNTDNANTYTSND*"
                     /db_xref="UniRef100_M7BXW7"
                     /db_xref="L9JZH1_TUPCH"
                     /db_xref="sbh:SBI_01908"
                     /db_xref="M7BXW7_CHEMY"
     gene            complement(162678..164147)
                     /locus_tag="SRR1747018_scaffold_2_1202_curated_prodigal-si
                     ngle_129"
     CDS             complement(162678..164147)
                     /product="hypothetical protein"
                     /codon_start=1
                     /transl_table=11
                     /translation="VPSRRENEHKNNGRDANGQRRRPAPNSTKRPAPQREYPTHPNGR
                     YASSRRATQRVGQESVDTVDAMTYDRASHEETKADERLRTRTVVPKSANEPFGLRRAG
                     LVRNRILAAIAGIAVVAGLGTYTVFVIKPFKQANPVNTIAATDDGEDVETAAPDSVEE
                     ADKFIASYYGYLANSDADGLRNIGNDAAANAVQNKWTVGIDYKVDNSAQPDAKSMPTP
                     IGKYAGCKLYNVSDFFSNPPVNSVHSTITGDTGYQGWVYYDQLETKWVMVDPTIPTSV
                     QVPESGHVAKSSEDRKATVEMTGPGAYSNPWWAYTMLSVDVTSSSTDASVSVKQKTLD
                     SGITISVPDTLTAGLSPITAQDNGQQNAQQNAQQNAQGDENASDTQSTSTAAAKASGI
                     CIIYRGSTSNFTPERIGQQALRIDGDITPVTVSCGDEDITPIFAIGTSTATDIQKLLD
                     SEQMSKYNVSSESVEKLENEVKNMPQPNDNENDDTTSEE*"
     gene            complement(164323..166479)
                     /locus_tag="SRR1747018_scaffold_2_1202_curated_prodigal-si
                     ngle_130"
     CDS             complement(164323..166479)
                     /product="hypothetical protein"
                     /codon_start=1
                     /transl_table=11
                     /translation="MSDNKPTIVVYIASTESGKEFKRLMHGREEISAATKPGIEEQGT
                     DYFKQLGQMLRKSSSGIDLLIFDNKSISQHVRPDILLRYVISYAKDGLAKTMSIVIID
                     TEYGINQGGRDSLSKMGIRVLDDLGELGPLYRQDDDPRNAEDDSEGYVYDATGHRTLK
                     PEEDTEHEQNQVATPIGQRLGLVNNSEFSINKKSIEDPFNDIKTDSETSGPFTMFGDM
                     SDRQQDEPKDDLSEFDVDPLSGFDADPLADFDGDDGLEARMDPNDPLNGFGNESGSDY
                     DEEDDPFDDVDTDYYDDDSRHNDPFADVIEGNDDTGLERYDGSGTSGGARHNGHNPYG
                     LTDDQVNSLTGGYSGTVTEHDIERLIEMGGEPKWDYSQMNEGRSGGGLFKGRNQIGEV
                     DETSLMSSAYIDDYIRRMGTPYSAPSKCKIIDAFSPSGGVGKTTISSIIATQLNWYFN
                     RDLMMGRTSSHACRILVLSLNEFDDLANHNIGYQQVIGNDNDGRNIAELKKRIDECGR
                     IEDIRWDDISHCFACIPENSVFYVPAMSLTEKFSTRVEITKDDYAKVIAVCTRFFQFI
                     ILDTPDLIYDQREGIVEWAFENSDLNVFVIEPDRKNTMHLLNLFNGWKSINNGRMPIP
                     PSKMMLVVNKYIAKGNPYVQYTPRYPQIPLEEIKQTMYKDFNEIIAMPMTEYRAQGSI
                     LFGTDPTVKQAAADIADACLEMIDANDAMQNRRHRA*"
     gene            166731..167387
                     /locus_tag="SRR1747018_scaffold_2_1202_curated_prodigal-si
                     ngle_131"
     CDS             166731..167387
                     /product="Uncharacterized protein n=5 Tax=Enterococcus
                     faecium RepID=R2BDN8_ENTFC"
                     /codon_start=1
                     /transl_table=11
                     /translation="LKSQKTYWMEEIITLATWKVGQIGCAEVGLGDDGIVDYITEELG
                     GDRTIRCYELKITKSDFLSDAKKTFIGDYNFYVIPSSLWMDVRGYIEDGVGCWVIEPD
                     GNVVKKRAARKMECKINRSYVLARIVQALEREHMKYIERDWKRRRLAKGVTDYGNNKL
                     WRGDIVEYSQRKWIVSDVIFKKDGTASNPQVIITDERSGNCTVAPASAVRKVIERPTI
                     *"
                     /db_xref="UniRef100_R2BDN8"
                     /db_xref="R4CEJ7_ENTFC"
                     /db_xref="btf:YBT020_29026"
                     /db_xref="R2BDN8_ENTFC"
     gene            167474..167938
                     /locus_tag="SRR1747018_scaffold_2_1202_curated_prodigal-si
                     ngle_132"
     CDS             167474..167938
                     /product="hypothetical protein"
                     /codon_start=1
                     /transl_table=11
                     /translation="MRRSSGSGKPHSVGIEYPPAIAENDSAEYELRRNLERNADDSSN
                     GSEDEYEYVTLGEYLNPISGKVGYWTSELSVFIVCIAIFVVGSILISISDSFSTTMIV
                     AAIILLSIISAFTIYYAWNDRKEKQDLADKAEMIHDFVTAHMDTSTAGKSNE*"
     gene            168084..169103
                     /locus_tag="SRR1747018_scaffold_2_1202_curated_prodigal-si
                     ngle_133"
     CDS             168084..169103
                     /product="hypothetical protein"
                     /codon_start=1
                     /transl_table=11
                     /translation="MAASKPELRGFNPLSVKINHIRKLTVLYGDDLSGISLRLKRFAE
                     VLNENGITADIVPDAQSMLSVLHASGLFASTVACVCKDGTGFIKADKESKSRLEELKT
                     LVKELPDSSYVIVGIPSPKSAKQMEELSNISKSVNGVIREVSLPYETAMWLVEHAKTV
                     GVGMSVDQSINAIDACDGNPRRAAELVDMLGDGILAMDKPSIALLSSNYGKSKKKIPN
                     LRNPVAYKKIDELISIRRSLPDNSSGDRTFVLRLASTVSELLHASLDTTPNARWLAAT
                     SDARWHGNSYHNEARIRSIANSTGGTERYASLNSYMINRMLALYGFGDGVIATLPDLM
                     SHIVA*"
     gene            169262..173380
                     /locus_tag="SRR1747018_scaffold_2_1202_curated_prodigal-si
                     ngle_134"
     CDS             169262..173380
                     /product="hypothetical protein n=1 Tax=Actinoplanes
                     globisporus RepID=UPI0003703843"
                     /codon_start=1
                     /transl_table=11
                     /translation="LADTSKKLIEFTESRISSILTKRQSYGMFAKSVYCMASRIAAGN
                     DEFTPQDILADVRGDGDGDWLHAPIDIDGSGEWPRKSDALPCVSVKTLADTLMTVDVE
                     SDSSVGNIETYKPIIDAARTEKNGGKVTQTVSGSFAIMSLAERGDEKIRIPLIQFLQA
                     CERFADSDDVDDELVVSVLLSYYASFDHSFQTVFFPDCLAKYSGISLPSYTDFSMMLA
                     KWNGYNGQSFITLDDVWEWMSKAQDFSPLYEFLRDTPGARDVLKGTGISPALDTDETR
                     FVFLDSFDADIMPEDIEPFVAADSMLPRPYIGESSVEYSIDVMLVVLDSMGGRIPAPV
                     TNFSVILTIMRCIADSETLDDKGIEEAVENGTAAMASASDVMRSFMTFSARASKAIND
                     GIPGEASIIVSKTPALQESMLLMDDADDAWANSDLEPDDDGYQPFRVHSVDMLCSCLK
                     CDNELAKAYAADGWDMPVEVLRDSLMKSTFDNDDYQVAELYTFGAFGAASAPLAVAIA
                     ALLKARSDKIDGKADGTSIDIGTRDVVAAVMIHNTAVCSIYDDLTGDVDPEDCKAFAC
                     LPSDVLGSTLGEDALLAPMLDMSDIPNATPQKVRGNMSPVDAFMSPIRKCVQLDDGES
                     LDLSEMPYTGNIVRAVFGDDDDSAGNSETIIVSVAINEVINAMKQVVDGTDAMIFDTK
                     TRIYRAQPFITRLTSYLATEIENHDSNGKQYREMVEKHGQRGVYAFAELMALAIVHAI
                     LSYTDDGTFDGINQASGVVQDMLYSGVSWISPVDSSQMHDESHPASRQSNAKWAPLPD
                     SRIRLTSRLCTDMTAAANDQVTNGTAPAFIGRSNSIDEIITVLSRKDKGNPILLGDGG
                     VGKTAIVEELCRRIVKGVVPNQLKNARIMSLTMGGVAESGMPIPLVFENIAEEIHGTN
                     VIIFMDEFHQIDNVQGAKDAMKPFLAREGIHFIGSTTEAEFNNSLRKDKAFMRRLTPV
                     HIREMSFADTLEILKARMPEYEKAHDVTYEDGLCEIIANAASDYIAGQHSPDRELDVL
                     DMTGAIAHNDGLESAGEREVFKAVRILTANPSIKSTSEMLAVAKSIGGDNAKKTVDNA
                     FPSVAGQRKAKEQIVDALSASRLGLTPKDRPRCVLMFAGPSGVGKTETARQMLNFLSL
                     PKTDILVVDLSTYTTKWTASRLLGSEPGYVGYTEGGLLTNFCMEHPSGIVVLDEIDKC
                     CQEISNLFLGILDTGFLDSSSKEHIDCRGMTFIITTNQGFMTGKEYNGVGFNTKSADD
                     MSKEFEKDVLDGLNQRFGAPFMGRIDKTVVFERLTNDDIREACRIHKDEMRSEYLLRL
                     GLDVDVILDGKFDDIVNEIIESVDTDAVGVRGVWNQVSKEIRKRIVEAIEKN*"
                     /db_xref="UniRef100_UPI0003703843"
                     /db_xref="pgv:SL003B_1827"
                     /db_xref="87563707"
                     /db_xref="UPI0003703843"
     gene            173683..174819
                     /locus_tag="SRR1747018_scaffold_2_1202_curated_prodigal-si
                     ngle_135"
     CDS             173683..174819
                     /product="PREDICTED: dentin sialophosphoprotein n=1 Tax
                     =Odobenus rosmarus divergens RepID=UPI0002C59208"
                     /codon_start=1
                     /transl_table=11
                     /translation="VADNRREALQTQVDQMTKLQVIEQAGNRIRKLQDEITKLQSQID
                     TKNRVINNLSNNQKSASEMELMKARDEGRRIVDEANSYYQRKKAEADDVLMKAKSDAQ
                     EIINSNTQVVRSDIRKLENTRGHEKQRAVQFLKHLLDSYDMMSGKVDQQGSNIRDMQR
                     SIRQIISEIEAEQFSTFSLGDYGYQDFDVPEDKPQPGMTGGLDNETLSAILDDTGSSH
                     PYDDSSDLSSLAEPAQDNGQNASNSALEALLGDDGLDLDDSDDMSDIDAPDESAQVSF
                     TDSFPPVAAQPKQNVSNVDDFNDSVSRFSESHDVSDLNMSSFGIDDSDDYGGFGDSGS
                     YGDDSDVSDIIDGGSRNDSTNEESKKGNSRIRPPKMTSAPAEWI*"
                     /db_xref="UniRef100_UPI0002C59208"
                     /db_xref="E9PTW3_RAT"
                     /db_xref="UPI0002C59208"
     gene            175024..178452
                     /locus_tag="SRR1747018_scaffold_2_1202_curated_prodigal-si
                     ngle_136"
     CDS             175024..178452
                     /product="penicillin-binding protein 1A (EC:2.4.1.129)"
                     /codon_start=1
                     /transl_table=11
                     /translation="MGLQSMQIGNKSTDKTIDKNGATRDEGQSVRHDAKHETLHAENS
                     RNAKNDESKSPSHSSNSVEIGGEKTPADSSVENASMASERNQVSANKKSDSSNPSKSA
                     IMATIQSQKAKIAKKGARKRHDDAVKAVQNEKKRRTYDPKRDPFPVTLNDESSPRQNP
                     REYNADEYGTDDIASTFAGRKRFGDRSYSAKSARKAAYGEFGGTIDLTKTEFERPGHA
                     GSKIIAVISVLLGAIRLIGRLVVVLFRSIWRAIVYMAVAAAGIGLVALIGIAFLFTTS
                     LGELPSLKDYTLIAAPQDSTMYDADGQVIGVISTSSREPVSFGSIDQKLKDATVGIED
                     ERFYNHEGVDFYGIARALKANFDSWRSGGSSTSQGASTITQQYVRNAYNEVGTEQTVS
                     RKLTEMILSAELESSMSKDDILNSYLNTVYYGNGNYGVEAASQYYFGHSVKTLSYYEA
                     AILASIVNAPSIYNPATEEGRKNTAERANLVLDKIFSLGKTGDMTKEQLQEIKRTDIN
                     SVIHITEKQRVINQPFYYDYVMKELKAKYSEEEIKGGGWQIYTTLSIKDGEAAEKLVK
                     SVEQRYGSKGVTSAIVDIDNATGAINSFCGGTDYNASQFNVATQGTLQQGSTLKPFMY
                     ATLMENQGYYTTDNVSTEPVNVAADGEKAHVITSYIGGKSASIERGIIMSDNAMAIHG
                     AETAGMSSINDMIHKCGIKGDLEDNTIAIIGGQTIGFSPLDMANAYRTIANKGKETDR
                     WCVKNITDSYGNSIYKHDDKESYAMSSEVALQLTDAMTKAVDQRTDWYNIPFDKQGWT
                     IAAKTGTTDDKTDLWCSGFDTTRTVVVWIGGRDAKVEVPTTTPTACKEFSDYMSAVGK
                     DDPKAEFEKPQFKTEIPEIGKDQSIEDYIALVQAKRLNPKVEYVGDTDKKEDTVIGVK
                     DAGQLVNRGSDVSIQVARDKVVVPDFTKIDPSDVYKKSDGLDVTYDVKYVESGSSTPS
                     ITSQSIAASTVVTKGTSITLTLEILSPATSTDKTTEQVPVRDTDGAMTLLSRERDAYK
                     KKSDSLQSQLDVLQQQTEKTSTDQATVPSLRGVTVSQAKTILSSLGFNVRYDGSSSDT
                     VTYTSPSGGSVVTSGSSVTLYTSSSSSSSNKNKNTNGNSSTGGSSSGDRYSQDD*"
                     /db_xref="rxy:Rxyl_2308"
                     /db_xref="Q1ATP1_RUBXD"
                     /db_xref="UniRef100_Q1ATP1"
                     /db_xref="2.4.1.129"
                     /db_xref="2.4.1.12"
     gene            178494..179876
                     /locus_tag="SRR1747018_scaffold_2_1202_curated_prodigal-si
                     ngle_137"
     CDS             178494..179876
                     /product="Sortase, SrtB family {ECO:0000313|EMBL:EWC94743
                     .1}; EC=3.4.22.71 {ECO:0000313|EMBL:EWC94743.1};; 
                     TaxID=1190620 species="Bacteria; Actinobacteria;
                     Coriobacteriia; Coriobacteriales; Atopobiaceae;
                     Atopobium.;" source="Atopobium sp. ICM42b.;""
                     /codon_start=1
                     /transl_table=11
                     /translation="MSRGGTNGIQPRPKAPRSAIREYEEAESAYLYDERGDGRNVNRR
                     NGKHVDNFARTYSETPYDRMNGDYREGMPSNRYMPSEAVSRPQKRNIGETPVVENQFG
                     KRHAGRNDIVEGIQPVDLEISDEINRAKKERRKRARSIKHGYGEEIPNRRGISKRIQK
                     SFREAGMFGRKANGNEVLSSVVVSDFDRKLVTRKNRWYNFRTNLVMLVSLSIAVVCMG
                     IIVYQYTTSMQESNDLTDVAETYTEIAAPTAKDTSQLPPIVDFDGLKAINNEISGWLY
                     IPGTVINYPVLTSTDQTKYLRKDYKGNHSTNGSIFTDYENSSDLNTDQHIVLYGHHLP
                     WTAMFTEVQKYVEADFFNSHKLAYFETPETTYVLEPVGSYNVNPDEYETRQVKFGSAD
                     DFQTYLDKRLKRCDKVKDDNAANNRRTMDKLFTMITCDNHGKARAVVEWTVTASYPTK
                     YVKNVIENAD*"
                     /db_xref="Z4WZI9_9ACTN"
                     /db_xref="UniRef100_C8W8N3"
                     /db_xref="apv:Apar_0032"
                     /db_xref="C8W8N3_ATOPD"
                     /db_xref="3.4.22.71"
     gene            179989..180402
                     /locus_tag="SRR1747018_scaffold_2_1202_curated_prodigal-si
                     ngle_138"
     CDS             179989..180402
                     /product="hypothetical protein"
                     /codon_start=1
                     /transl_table=11
                     /translation="MANIDVTVNASSLVPNTANAADLDRVEAIEYAKNMVTDALAVFD
                     ISPIRANVTLRTEGNDRDPVQKCNINITFNGGTITKSAHSRSVKKAIDRCYDDIRRQM
                     RRTKTEIIDKRRSDGAKAKRGRHVAAVEHDVIEIE*"
     gene            180549..181391
                     /locus_tag="SRR1747018_scaffold_2_1202_curated_prodigal-si
                     ngle_139"
     CDS             180549..181391
                     /product="hypothetical protein"
                     /codon_start=1
                     /transl_table=11
                     /translation="MLNNRLNRLGNQLAIVTTFQVVEDGNAMPKTLQELSIGDTILDG
                     HGNDATISSISYDEAVKDAYAIFTADGQVSVVLSDQIIDTISNKIGRLIPTTPAQMIK
                     EGIKTTNGEYRFRFPYIESTDDEREAILQIIAAECREFDISISDDGYPIYRSCGFDDF
                     RKLSYIYDLAHTAGIATSRIVRDDEIAVSGYTDDFPTSYLEILTKDRHLIPDNCVYSV
                     RIAARVDEEPTDSVTDMDSKCFDVSSSAIIDAIPCGAMESARIKTIGGDGRAVTAEGF
                     LTVL*"
     gene            181532..183040
                     /locus_tag="SRR1747018_scaffold_2_1202_curated_prodigal-si
                     ngle_140"
     CDS             181532..183040
                     /product="hypothetical protein"
                     /codon_start=1
                     /transl_table=11
                     /translation="MAFRREDRIASGNGKGGMPLSVYYVGGSSFVLVKDGEEDHPLAK
                     MTLKQVKKMISEKKVTLLRPKHLEEIENEVDPETGDTESHNADGSTKSTVDQMLSKYE
                     KEGYIVDDGHGGVSAIGEGDTPQPRRRRRHRPQPGSSSSDGQNGGQDKPNGGAPANAD
                     KQASKQADSEKEEIDDVDPFADIDTRRDETPDGDDRRSTRHKLSEYDDNDASFDTQQR
                     PRRKKSKSANPEDDRGHVGGPLFVFVVATVLICLVLFFGSLIVAKNIFHGQIDEKLLK
                     KNENTEQTQDANKNDNANSQNGNNENEDVKTASGLDSIKRTDFDPEDAVKKYTMASSA
                     EKQIADGFMKQIRSLIAKGDVNSFTQMVALDNVSSEIAISYADLSQVRQNLTDDEKAE
                     LLQYYKNTLVQQERKHVTDKDLYASMFGGRVREVRQQAGQLYVVMESIGGDHQRACFV
                     LTEDSQSGSWALTDIVDTNGYVKMIGNGDTSQYVQDLKTDNKTNNEESNTSH*"
     gene            183170..183661
                     /locus_tag="SRR1747018_scaffold_2_1202_curated_prodigal-si
                     ngle_141"
     CDS             183170..183661
                     /product="hypothetical protein"
                     /codon_start=1
                     /transl_table=11
                     /translation="MINQNKCLSDYTDEDIKEVRAAFRKYCNGESIDFKIYKVFMQGI
                     SAMQQKSPKSHIEDIPGYIKVHEDDFPIKGNSMVFCKRMAKAINDMIESEGLPSGNDD
                     GCYDDISDISYSYDDIADNDATSEHQLRLKTRYGDDNRPGRAQRRRDAEMRNRYRQYD
                     DFD*"
     gene            183759..184172
                     /locus_tag="SRR1747018_scaffold_2_1202_curated_prodigal-si
                     ngle_142"
     CDS             183759..184172
                     /product="hypothetical protein"
                     /codon_start=1
                     /transl_table=11
                     /translation="MGYAINSCTFSGRVQRTPRYGVSPNGTKWVRFTIRVDDGQYNPT
                     TRQWEDTLQFLDCVAFNDDVDYLKKNGLTVDQKIMGTFTLRMEPRVLTDSGTNESRII
                     TVPVFIVKSGEIFLGDAPKNYEKWHSSIWDTQANM*"
     gene            184258..185127
                     /locus_tag="SRR1747018_scaffold_2_1202_curated_prodigal-si
                     ngle_143"
     CDS             184258..185127
                     /product="tRNAHis-5'-guanylyltransferase {ECO:0000313|EMBL
                     :KIG15832.1};  TaxID=215803 species="Bacteria;
                     Proteobacteria; Deltaproteobacteria; Myxococcales;
                     Enhygromyxa.;" source="Enhygromyxa salina.;""
                     /codon_start=1
                     /transl_table=11
                     /translation="MVDTSLGDKYRKAELEYDRRIERDGCYIGFRLDGRAFHTLTARY
                     KKPFDDRFIEAMLAACRSVFDSLSGFDIVCAYVASDEISVITWIPKESVIAGTIPFGG
                     RLEKIVACVSSYASIYFDRSLSLSGADYYANADTDGYTRPWYPFGISSMPCRRSLMVP
                     TFDCRAFKLENADDIERYLTWRRMDCMRNAVSAASTALFGHKATLNKTTDERREMLIG
                     TEYERIDERAYRGTLMRVVGRTVPTPYIDKRDGENRIGKANRSFIKSMDGTKENAADI
                     IREFDATKRESIK*"
                     /db_xref="A0A0C2D726_9DELT"
     gene            185223..186623
                     /locus_tag="SRR1747018_scaffold_2_1202_curated_prodigal-si
                     ngle_144"
     CDS             185223..186623
                     /product="metal dependent phosphohydrolase (EC:2.7.7.25)"
                     /codon_start=1
                     /transl_table=11
                     /translation="MTDINEDELASKINHSMPDGVRHIASTLLCFGENENREVNVQLV
                     GGCIRDIAIGREPHDWDITTSMDIYEASNVLSLCGNMRVEETGLKHGTVTSVYDDGTS
                     YEVTEYRGTENGSERTIETDLLHRDFTINAIAYDLSTGDIIDPFNGLHDISMKSIRAV
                     GDAGKRFEEDELRVLRAVRQAATLGFSIDYGTSKAIHEHCRLIKNTAIERQASELVRL
                     LTADSCYLRALLLEYQDVIAAVMPEIFPCIGFQQYTKWHCYTVYRHMVEVCCGVSPDK
                     SLRLAALLHDIGKPCSEVYKDGRQHFYGHQIQSARIAGEICNRLRIDKRTAETVRNLV
                     RHHDDMTYPITEKGVRRMIARLGGREAFNGWYEIRRADILAHSEQAWHSESRGLECCD
                     AIKSLYDEMDAKGLTLNVKELEIDGNDLMGIGFEMGPAIGAELKHLLNTVIDGDIKNE
                     HDELMNTAKDDFQKNV*"
                     /db_xref="cth:Cthe_1389"
                     /db_xref="UniRef100_H7BUW3"
                     /db_xref="H7BUW3_9VIRU"
                     /db_xref="2.7.7.25"
     gene            187329..187402
                     /locus_tag="SRR1747018_scaffold_2_1202_curated_prodigal-si
                     ngle_trna_2"
     tRNA            187329..187402
                     /product="Thr"
     gene            187430..188116
                     /locus_tag="SRR1747018_scaffold_2_1202_curated_prodigal-si
                     ngle_145"
     CDS             187430..188116
                     /product="Uncharacterized protein {ECO:0000313|EMBL
                     :KKL91884.1};  TaxID=412755 species="unclassified
                     sequences; metagenomes; ecological metagenomes.;"
                     source="marine sediment metagenome.;""
                     /codon_start=1
                     /transl_table=11
                     /translation="MSNAEQVARHRQRRRQLLIQVLGGKCALCGYSRCAASLEFHHIN
                     PDNKNYQLSFGNCHELEKDLEEAKKCILVCANCHREIHNSDLYDNYNLWNYQFYDYNL
                     AKKSLEVKMNKTYQNIYYNISDLYKSMSINRKNMNSNTRYCSECGALITQFAKTGLCV
                     ECYHKRSRKVERPSRDELQKMIRSMPFTQIGRIYGCTDSAIRKWCKTYKLPYHREEID
                     NFTDNEWALI*"
                     /db_xref="A0A0F9FZN8_9ZZZZ"
                     /db_xref="GWB1_scaffold_8979_22"
                     /db_xref="oac:Oscil6304_2169"
     gene            188147..188220
                     /locus_tag="SRR1747018_scaffold_2_1202_curated_prodigal-si
                     ngle_trna_3"
     tRNA            188147..188220
                     /product="Asn"
     gene            188249..188325
                     /locus_tag="SRR1747018_scaffold_2_1202_curated_prodigal-si
                     ngle_trna_4"
     tRNA            188249..188325
                     /product="Ile"
     gene            188330..188405
                     /locus_tag="SRR1747018_scaffold_2_1202_curated_prodigal-si
                     ngle_trna_5"
     tRNA            188330..188405
                     /product="Thr"
     gene            188417..188500
                     /locus_tag="SRR1747018_scaffold_2_1202_curated_prodigal-si
                     ngle_trna_6"
     tRNA            188417..188500
                     /product="Leu"
     gene            188552..188626
                     /locus_tag="SRR1747018_scaffold_2_1202_curated_prodigal-si
                     ngle_trna_7"
     tRNA            188552..188626
                     /product="Ile"
     gene            188635..188710
                     /locus_tag="SRR1747018_scaffold_2_1202_curated_prodigal-si
                     ngle_trna_8"
     tRNA            188635..188710
                     /product="Ala"
     gene            188759..188834
                     /locus_tag="SRR1747018_scaffold_2_1202_curated_prodigal-si
                     ngle_trna_9"
     tRNA            188759..188834
                     /product="Glu"
     gene            188848..188923
                     /locus_tag="SRR1747018_scaffold_2_1202_curated_prodigal-si
                     ngle_trna_10"
     tRNA            188848..188923
                     /product="Glu"
     gene            complement(188902..189045)
                     /locus_tag="SRR1747018_scaffold_2_1202_curated_prodigal-si
                     ngle_146"
     CDS             complement(188902..189045)
                     /product="hypothetical protein"
                     /codon_start=1
                     /transl_table=11
                     /translation="MFLIKQQVINLISIISNQQSYIQKKSPRSIVQWNEAIYEIIGSG
                     TGN*"
     gene            189224..195160
                     /locus_tag="SRR1747018_scaffold_2_1202_curated_prodigal-si
                     ngle_147"
     CDS             189224..195160
                     /product="Cna B domain protein n=1 Tax=Eggerthella lenta 
                     (strain ATCC 25559 / DSM 2243 / JCM 9979 / NCTC 11813 /
                     VPI 0255) RepID=C8WNM2_EGGLE"
                     /codon_start=1
                     /transl_table=11
                     /translation="MNYSKHGNSNNNGFHKRIRRKERMGYANRLHVIIVALFLCVLSG
                     FSTEISANAAQPGSFSGTAYITITNRAACTGAYHETARCKATINLPNGAQVVGYGHCI
                     SGIAYAIPYDGTYNYTAKHVGNGRYNVTVYSSTSAGSNAGVFKPGAMKGTQNMGEIYI
                     TYIVQGSLDIQKASNNTSVTNGNGNYSLAGATYGLWNNDFSSTGRSFVTDSNGYAKID
                     GLDAGWYWVHEITAPKGYQLDTTHGQNGNAVGYNDNGWYHVEVVAGENRRVNGNVVYD
                     TPRIGKITVQKKDIVTDSAVSKAGFKFRLLASDKSTIVRDELISDDNGQVTFDNLGFG
                     AYYVQETAAVSPFALNNEPVAVSVSDDGSSSAKTFVTSISDKMCYGNAEIKKIDNVKS
                     SLVPGVGYNVVAQEDIDHPDGTIMYHEGDVVQHLVTGEDGTATTKDGAEDNRLYIGAD
                     GDGQYAFVETDVPAPLTIDKTPIPFTIAYAGDHAEKIDTVHATQVNNVAYGSASITKT
                     DNVLNEAIPNTTYDVTATKDIKLWNGTIIYKKGEKVDSLITDENGKAKTTTRLYVGTD
                     GTGDYALTETSVPTGATIKTDPIAFTITYQDENVEVLGNTELTQVNNIVYGSAQISKT
                     DNVISSNVPYAEFDVIATEDITLWNGHRIYKKNQIIEHVITGQDGIAKTSARYYVGSD
                     GDGQYAFVETAVRAPLLLDKTPIPFIITYKDNHTENVGEANTHQTNRVPYTVTSLTKT
                     DNVLHSGIPGVEYDIRAAENINLWNGVIYKKGQIIEHVVTDSNGDAKGTKPYYPGITG
                     IGRYEFVETKVPTGITIDTTPIPFTVKYKNQNDANLDSPGVTQTNNVVYGSASIKKTE
                     TTNGTNIAGAEFDVVATKDIELWNGNKVYKNGQVVDHIKSNSNGVATTSKPLYVGSNG
                     EGTYKFVETFTPCPYFNDRVDVPFSISYIDDRTENVQIEKTAQKNKDNDVQTVKIKFN
                     KTDFSNNAPVDGAVFELSPNSDIKTQSGSVIYKKDQVIGTYTTDSSGQFNVDTNVVKV
                     DASGSCSYKFVEVKAPKGYVIDSTPAEFTVTYEGQNIKIQDNKTVSIKNKPNTFKLMK
                     SVMSKDMNTDVTDTTVPNATFRLWNKSDELPVSVTDGSDSYALRIDNGNMAHEVTVAQ
                     TTDKAQAVLAKDSADGYAIVLTDEKGNINEIKGTSAIDLSPARYTVSIIDSKGVNVDS
                     FDGDKHIDLKSGKNAVYAVTIDDESGEAKVAEKTENIEDVTADVKKENGAYIATGLVL
                     DTDYQVEVDGNVVYTFKTSDEGGKTYYGRYSTTATVYPYKRQPMLLTSDSKFIDKFTI
                     NGKDYPVQTKVDTNGEINFTHIIPGSYGIGETDVPALGDKLPETDQSYLINTDICYFT
                     VDETTGRINDVNDFQTSTENDYTVVTFSKVEVTGGAEIPGAELEVQKQNGDVIDSWTS
                     TDTPHVIARLAPGKYVMVEKMTPNRYDQATRVEFEIKDTSEVQHVEMVDNPIEINAQL
                     DKRQEIAKPVVAETSPNGDGKNRADAHDNDSGSFEYSLDFESTSNTWADEFTVYDPLD
                     GVGDGLARLDYIVTAQAMNDYDGKMNVWYQTNKTPADYKDDAAEANATVDDGHENPWI
                     TGDTRGEDSQKNDPDGDGRIIDYTGWKLWAKDVSTLTASKLNVSDLNLDKDEYVTAFR
                     FEYGRVEKGFTTRTSAWNRDDLKDEHDDLDVVAYIRSESFKETSFNLKKSILNALMQS
                     MNKPNNSATDSNGDSDNTIDDTSDNTQNDSDEAALLKEQVVEAINSNDENALNTLIPS
                     VKKLVTDNLDSRLTAIDPSDIDTAKQIIEGISSAYDKFSSATDASDKKKVDAALEQLE
                     KDIKSDDDEQTAMILDDIKNLTAAINTAIEAIDVRESDTSVKYTPALIGMHVTDQYVP
                     GKNLTNSAYVDAYRNGSGEKLQGHDNDKVTQTPKQEYSDVASDVVNDLVQTGINNLPY
                     IIIGIIAAAAVIIIVMKKKN*"
                     /db_xref="UniRef100_C8WNM2"
                     /db_xref="ele:Elen_0909"
                     /db_xref="C8WNM2_EGGLE"
     gene            complement(195271..195606)
                     /locus_tag="SRR1747018_scaffold_2_1202_curated_prodigal-si
                     ngle_148"
     CDS             complement(195271..195606)
                     /product="hypothetical protein"
                     /codon_start=1
                     /transl_table=11
                     /translation="MAADLITIGKIIFYTAIFLSFIGLVLSIVCLLKQGKENDDSGVI
                     RHENVIYLVSGLLFLLSSVGYYVANDRFLVNLTQITWILPLVCAVVFIIVGIIMTIKK
                     KRKRKLNRQ*"
     gene            complement(195610..196461)
                     /locus_tag="SRR1747018_scaffold_2_1202_curated_prodigal-si
                     ngle_149"
     CDS             complement(195610..196461)
                     /product="Putative UTP--glucose-1-phosphate
                     uridylyltransferase n=1 Tax=Atopobium sp. oral taxon 810
                     str. F0209 RepID=U1WTH8_9ACTN"
                     /codon_start=1
                     /transl_table=11
                     /translation="MKAIIPAAGLGTRFLPATKCVPKEMLPLLNKPTIQYVVEEALAV
                     SDEAVIVTSRQKPQLASYFSRDEHLEETLHGMGKDSCVEKVKDVADLPVTFEYQDAPK
                     GLGHAVHCASTETGDDSFFVLLGDYVVPDKEMLPRMLEVSRRHNGASVIAVAPCPKDE
                     VSRYGIIAGECVENHDGTDAPADETQPGAVWKIDTMVEKPAVEDAPSNLFVVGRYLLS
                     ARVMKLLETQEPGAGGEIQLTDAMLRSLEDEEMYAVVIDPEEGLDTGTPDAWVQSNYE
                     MMKRVEE*"
                     /db_xref="UniRef100_U1WTH8"
                     /db_xref="U1WTH8_9ACTN"
                     /db_xref="ols:Olsu_0142"
     gene            196749..197246
                     /locus_tag="SRR1747018_scaffold_2_1202_curated_prodigal-si
                     ngle_150"
     CDS             196749..197246
                     /product="hypothetical protein"
                     /codon_start=1
                     /transl_table=11
                     /translation="MRNPMREYESVYDRMLADVDNGDGMRWHDIGMKVYDEAYLSFVA
                     HDTEAAESNIGDVRYGVTQCSVHATRTDIERHLRSPLSDTLDEARHGNGILQAFAVDP
                     VDADADETDDNWLREWIVTVIVAVHGGVDPSSAADACMMSHALRLESIPDDERFDRFS
                     AVIDE*"
     gene            197379..197948
                     /locus_tag="SRR1747018_scaffold_2_1202_curated_prodigal-si
                     ngle_151"
     CDS             197379..197948
                     /product="Uncharacterized protein {ECO:0000313|EMBL
                     :EXM38584.1};  TaxID=1341156 species="Bacteria;
                     Firmicutes; Clostridia; Clostridiales; Ruminococcaceae;
                     Ruminococcus.;" source="Ruminococcus albus SY3.;""
                     /codon_start=1
                     /transl_table=11
                     /translation="MDTEEFRNLKVIDWSQKGNLVRLYLGATDCSDYWGDDWDDAPYE
                     HNAGNVYDRYIAGCMDVVVGFGYDVLTPSDLTINSRYAKEDFRDGVPFMVITDCDDIM
                     YGYGFPSSNEWDDYVDSSSEQAKHVIASLHMGMTVADVMGLCDTGAVTVISGHVYYGG
                     SISAEQAPIGSVKLYDNCDDAIFPIELTD*"
                     /db_xref="A0A011UD90_RUMAL"
     gene            198124..199905
                     /locus_tag="SRR1747018_scaffold_2_1202_curated_prodigal-si
                     ngle_152"
     CDS             198124..199905
                     /product="CCDC45 protein (Fragment) n=1 Tax=Bos taurus
                     RepID=A7E3D0_BOVIN"
                     /codon_start=1
                     /transl_table=11
                     /translation="MLVKYTRTSIVDDESGECDKLPTPTPAKLDAETSDVLKNELPGK
                     GEPKFLYCHGTYNGIPSHVKLHDSIDRELLKKHGMSMTCRKIAFPYTMSAPVHSGRVP
                     TAKQRGTNEITLWSDGSQAYTGNGAIAFGSCGIAYAFSLVDDNGDEKRYGYSGAYVDT
                     SASNTDAEVMAAASGIREAICRGYKSIEVRYDAMSIVDSICTPGGTDTQCCFNSFLRA
                     ASRYADITFTHVKGHSGITMNEYVDKLAKDARNAGIKFYSPLMKDTLNDVTLSIPIID
                     QMKPGNVTQVTKERNRKFEKALSKLPNLPGMQAHRRKNGSFDYLSALTAVVGQSKINE
                     SFRDNVARYPYQKASGIGESGGKIIRMFVSGMTPKVVNAERKRHGIQDVSDLPAIMSQ
                     STWILTRGAMRANSVQALVSGALSYSSGIPFTELQQSVIDAVDAEQRRIDENRKRVAA
                     SQHNKRTRKAEAKKRQSQQLTPKNDKAKQDSHGPQDVAIKQAGCDLKHYETINGSSFD
                     NAVKTPQNDSRCLVAIKSTNTNSEILAADDSNNGSGLLIDSKKKKHKKKINSKQKRHS
                     KSKKDKKKKKSKKTKEKKKKQADRHKK*"
                     /db_xref="UniRef100_A7E3D0"
                     /db_xref="A7E3D0_BOVIN"
     gene            complement(199982..200266)
                     /locus_tag="SRR1747018_scaffold_2_1202_curated_prodigal-si
                     ngle_153"
     CDS             complement(199982..200266)
                     /product="hypothetical protein"
                     /codon_start=1
                     /transl_table=11
                     /translation="MVEEFEWDGKTYEKDDEDVVQAARMLHRELNMKIDDRMDEIGMK
                     KSDLTRSIGADAPMTYRALNERRNITFTTVVRLAKAIGCDVHITLTPTSE*"
     gene            complement(200814..202214)
                     /locus_tag="SRR1747018_scaffold_2_1202_curated_prodigal-si
                     ngle_154"
     CDS             complement(200814..202214)
                     /product="Uncharacterized protein n=1 Tax=Sphingobium
                     lactosutens DS20 RepID=T0HSK8_9SPHN"
                     /codon_start=1
                     /transl_table=11
                     /translation="MFEMPDSPTGKKINQNLFVHVADLHLAPRSSSIAKRDPTTNRLI
                     RDLDMDVAFEKSVDQALASDPLPCAYVIAGDIFDTYKGSPDAFRTCIKQFRRLTDAGI
                     HVLAIAGNHDTPTNLLKTPMYAMLAEVYGGIPDKPKVTPDAEAVYDDGDDAQQPDISL
                     PVSLAVEATRSRGDDSLVDLSYSDIRHVRVGDIEFVLLPHIRCLNGDIEASDMTPVTD
                     ASHRVLVVHGVACGDPSLQQMDEQREVPIAKWILDMDWDYVAFGHYHKPGWIPGYRGK
                     AAYSGSLENTVVSGPDVCMRRGPVFVDTEKSGTDLYDQRLQHVRSITNLPDIDVTGLS
                     MKPDQLDDLIVDTIKSGDTDEAICRLTVKGVTKSLYKSLPRRSFNEIAPNALIVKVEF
                     EFAPEVEDEAALEVPTVDGDENADSGDDGTFINSSEFLPLDAEMERAVDAMILKGEVA
                     DGLRDDVIDILHSYVV*"
                     /db_xref="UniRef100_T0HSK8"
                     /db_xref="T0HSK8_9SPHN"
                     /db_xref="pfm:Pyrfu_1551"
     gene            202435..202692
                     /locus_tag="SRR1747018_scaffold_2_1202_curated_prodigal-si
                     ngle_155"
     CDS             202435..202692
                     /product="hypothetical protein"
                     /codon_start=1
                     /transl_table=11
                     /translation="MATFNKNQRKHLEKKLDSMKFNEAIAYGHNGIRIGNIKNVNSGI
                     YLLSTSDMKNEEFEESQVAMRFMDGKARSITGESVDHWNVF*"
     gene            202901..203119
                     /locus_tag="SRR1747018_scaffold_2_1202_curated_prodigal-si
                     ngle_156"
     CDS             202901..203119
                     /product="DNA modification methylase n=1 Tax=Bacteroides
                     sp. CAG:633 RepID=R6FBR6_9BACE"
                     /codon_start=1
                     /transl_table=11
                     /translation="MSNNETDKENGCVYTPPELVNEVLDAAGYVPTEDLSSMTVLEPS
                     CGDGAFLVEIASRLVESIHLRTPPSDSA*"
                     /db_xref="UniRef100_R6FBR6"
                     /db_xref="R6FBR6_9BACE"
                     /db_xref="scu:SCE1572_02520"
     gene            203414..204382
                     /locus_tag="SRR1747018_scaffold_2_1202_curated_prodigal-si
                     ngle_157"
     CDS             203414..204382
                     /product="Uncharacterized protein n=2 Tax=Mycoplasma
                     hyopneumoniae (strain 168) RepID=E4QT04_MYCH1"
                     /codon_start=1
                     /transl_table=11
                     /translation="MTDMFYAFYCIGLHHLTENGTLSYIAQSTWMMAKSGTAMRDELR
                     RNGNVKAVINHDDDQLLDGIIVYVATTVLTARRNEYIEYSSPSTAKFRIPQADAWIDG
                     KFIPIDDESTRARLNEITSGFFDDRTVLVRTGFQTGNDAIFLDGENRFPDSMKINVVK
                     ASTGDTTQTMFFPYDEDSKLVQLDEVNKSCIDEGKRPIDDMRESMMGRSGVDDSNWWG
                     YARTQAISAVPVDIVTIPSMLVPGKTGKITKAPAGTGVYGRGYYVTGMTIDDVRSALS
                     SRWFAAYAKAFGMRKRGGYFAVSGSDMQVYLRWYKRRRSVTKEDIG*"
                     /db_xref="UniRef100_E4QT04"
                     /db_xref="A0A014M2W2_9MOLU"
                     /db_xref="mhn:MHP168_352"
                     /db_xref="E4QT04_MYCH1"
     gene            complement(204511..205284)
                     /locus_tag="SRR1747018_scaffold_2_1202_curated_prodigal-si
                     ngle_158"
     CDS             complement(204511..205284)
                     /product="Uncharacterized protein n=1 Tax=Eggerthella sp.
                     CAG:368 RepID=R7BQG1_9ACTN"
                     /codon_start=1
                     /transl_table=11
                     /translation="MSEKPLKKQLYASIAMTLVAAVALGSSTFAWFVTNNSVKATTSS
                     ISAQSNASFMTIKYNGSAVGTDKTSDTADDSDVSLYPATFGEQPGATVGEFMTGYGAS
                     TDDGTLRGSLKVIGNNGTPDEANDAQFAKKLVFNVSSRGKDLTNLRVDKVESKDADGN
                     DTSTDSSINAALRLLVKCGDRWVVIDRDGTFKLGSDGIVSADGVLADKVNVDEDTEVD
                     VYMFYEGSDKSVYTSNLEKLTASSRLTVTFTADSGNVEA*"
                     /db_xref="UniRef100_R7BQG1"
                     /db_xref="R7BQG1_9ACTN"
     gene            205618..206499
                     /locus_tag="SRR1747018_scaffold_2_1202_curated_prodigal-si
                     ngle_159"
     CDS             205618..206499
                     /product="hypothetical protein"
                     /codon_start=1
                     /transl_table=11
                     /translation="MITVNTVDYIKNDYDLIKGISVPAEVSNEIAYPLEHAINPNGIT
                     IINANKFDEREMHEECTWAMNHIANSHTPICDMHYGIPFERRRHTAMMIGLIADDYDG
                     CGDEKTKTGNPVALRSLATELAGMCLDVYLGMPSVHYSSGKLPFMPYMELAGMSEAYQ
                     ATASNLGIDKITHQKAKSLIDKAISDDDDKSDASGMIRSAMHIVNYLGYAYENAIRRE
                     IIENELYRAYDNGIAPSDENRTLMQVAKDAIILYTKLAPHIGSLTDKEACHLIDDIVE
                     IMRKGIEEADSIVGNRP*"
     gene            206523..207926
                     /locus_tag="SRR1747018_scaffold_2_1202_curated_prodigal-si
                     ngle_160"
     CDS             206523..207926
                     /product="hypothetical protein"
                     /codon_start=1
                     /transl_table=11
                     /translation="MNINIEEIDESMSKKSNKKSTNSVSSIDELTMPIVDLSDDVDGN
                     VPDDIDGNGTFSDDDEVKGILDENFGDSAHDNDTDGTVLHPDITSNDLDAYLSDGAIS
                     NSAENRNGKLTWLNHGNDDTDDSHNCCGHEPLHKDEILNMLDILANIDGTSTDDCEVT
                     TGDESTGNNDNRHRLMTDNERLLLHTTADEMENIEYDEIPANVKAYDDMLDAALQLRH
                     ETAEAMYDTGEAYRYADNIDMRAFMSYGSTVPFMMSEPVDKLCIKYGLGIHDATDYDR
                     SISNSDDYAWKRNQARGLLWSEILPTGAKSELRKEHRANPNAAEIDEAIAERYMKGRH
                     VKKSFAIDGGAIRRNVEDGEKWGFDTRQCWNLDSYIPAMLYPRFKWLQENAHGYDASF
                     KSEEEYNEKVIAPIIDALELHLVLYTIGDGDNIIDAYCDKYDISILNRNLIELRAMQR
                     IKHGYYLIAKYLFGFWD*"
     gene            208070..208852
                     /locus_tag="SRR1747018_scaffold_2_1202_curated_prodigal-si
                     ngle_161"
     CDS             208070..208852
                     /product="hypothetical protein"
                     /codon_start=1
                     /transl_table=11
                     /translation="MAYDIHNAGEIGRLNRNDMPYAASITAAEEIAGEISDSESLDLI
                     IDAMGQIKSEWADKTYRQQIARNMIDAIATSTSRFRNAYIDFDACPNSGMSSEECQDG
                     IIQSTHAAIAWATAPYPNMMRMFGQFLYNLDEAINESDNEMLAMQHNEEHIMNGQEDC
                     YGCDEYTDEAYGYGGYDYGMTDYGYGGGIGSPAGNADARIEELCNRFIQNVVDYEQQT
                     VSVLNQTVICCNAILNGQITDDEHEPDPYAKWKALGWEEFFD*"
     gene            209052..209501
                     /locus_tag="SRR1747018_scaffold_2_1202_curated_prodigal-si
                     ngle_162"
     CDS             209052..209501
                     /product="TM2 domain containing protein? n=1 Tax
                     =Histophilus somni (strain 2336) RepID=B0UT81_HISS2"
                     /codon_start=1
                     /transl_table=11
                     /translation="MSDNGSNQYNQQNEPQWQQGTNTVNQPFSQPNQQQQPYQQQYQQ
                     QNWQYQGQQQYQHQPYQQQQQPQTVNVSVNYQYAPTGKKPVSKVAYVLLALFLGGIGI
                     HNFYAGKTGLGILYLLFCWTLIPSIAALVQAIIALCKPSDMNGNILV*"
                     /db_xref="UniRef100_B0UT81"
                     /db_xref="hsm:HSM_1000"
                     /db_xref="B0UT81_HISS2"
     gene            209565..210704
                     /locus_tag="SRR1747018_scaffold_2_1202_curated_prodigal-si
                     ngle_163"
     CDS             209565..210704
                     /product="Uncharacterized protein n=1 Tax=Olsenella
                     profusa F0195 RepID=U2TVB4_9ACTN"
                     /codon_start=1
                     /transl_table=11
                     /translation="MRVRPLSKACENEVAETESLMQQIHMIAADTINRKSKTNSRINI
                     NNSTIDVRQHLVTSLSALISASIAASVIITPIAQLIIPTNAHATTVSEAKTKYDEANE
                     KLKTIQQSADDTKKRLDDINAKLPESQDRAANAIREMYKTGSANGTAQLELASHIIGA
                     RNISEAASLIQYDMKMIKAMSDAINEYTQQKADAESTKSELDAQLDDAQKMVNEAQQA
                     LSKARDDERSAIAAKNAAASATGDESSMEISSVDWSQDKTAFVDEWGARIDRYLSGSP
                     IAGTGKIFAAAAYDNGVDPRVSPAISCIESGKGRAMITSTKNLWGWGGGTMNMGSTWE
                     QAIYKHVQGWKAGYGTTVTPAMARKYCPPNAANWYRNVVNEMNKI*"
                     /db_xref="UniRef100_U2TVB4"
                     /db_xref="U2TVB4_9ACTN"
                     /db_xref="apv:Apar_0380"
     gene            210720..211223
                     /locus_tag="SRR1747018_scaffold_2_1202_curated_prodigal-si
                     ngle_164"
     CDS             210720..211223
                     /product="hypothetical protein"
                     /codon_start=1
                     /transl_table=11
                     /translation="MIETTGRLDRNLFKELGFRRLLSPKYTIFMFICAAICLVGAALT
                     ASIGDYSYCAYFVVLAIAFVAVIPIATSSVTKRQMNLIRETTGNGSIGYHVVADDNGL
                     HIENTDTHGQTTIPYAIVSRAYVLKSSIVLTTNARQMIPMFPSETVSSDEIVDYLIEK
                     GIPVSRL*"
     gene            211411..211692
                     /locus_tag="SRR1747018_scaffold_2_1202_curated_prodigal-si
                     ngle_165"
     CDS             211411..211692
                     /product="hypothetical protein"
                     /codon_start=1
                     /transl_table=11
                     /translation="MAFTPTVRFETATSPETAYEKAKTSGFAPDLKFNARYIRKVSDI
                     YTPAAEDKAYMSMAHTGYGLKFDASCIDCGEVDHTGEHMYAFYGYTNAF*"
     gene            complement(211828..212805)
                     /locus_tag="SRR1747018_scaffold_2_1202_curated_prodigal-si
                     ngle_166"
     CDS             complement(211828..212805)
                     /product="hypothetical protein"
                     /codon_start=1
                     /transl_table=11
                     /translation="MVDNVNDNMSNGTDDTKTDSASKVPAPAVFSASMNGSSFIGLQP
                     KRLAKRLQRMFDSVDIPNASFDVDYISAEAYGSVCEALAESYTYGEQIRGSLNTVINS
                     SLEYGQAARRFCDGFMDEYDAFKRTHPDNSARDAVSRADRIVIVKRDYSNESGQETAS
                     FTIKVFEIARTATAEKRMAEAKAITSGLRVAFGVVNGDENGIAVTVYGTVKHSPFSAL
                     FNWSDRHIDSDHDVIHLVAIGTGFGAVVSAVIGNASVLSLVIVSAMFWLAYHLGDFGG
                     NGLVLDMIFKLDSVGLLASQPRVTLRYSNISMYLLAAVIILSFLYPMFV*"
     gene            complement(212977..213672)
                     /locus_tag="SRR1747018_scaffold_2_1202_curated_prodigal-si
                     ngle_167"
     CDS             complement(212977..213672)
                     /product="hypothetical protein"
                     /codon_start=1
                     /transl_table=11
                     /translation="VRFFTSDTHFNHSKTAEMRGYLFDDAPHRDEIVDLITNHRAAPF
                     IRWSIDDAKFHESIGLPYDETGDAKRHDDEIVSSINAVVGKNDELWIIGDATDGDFSV
                     LDRLNCDHVNLVVGNHDACFYDKSQLVRYNDAFDNVFVGHTVLDDFSGFEGHTVKLCH
                     FPYKEHDYKVTGELPIPVCDTDALVYGHMHYTNHDRWKSEMAYHVGWDAFKRPVSEEE
                     IGKELADWWSEMH*"
     gene            213854..215878
                     /locus_tag="SRR1747018_scaffold_2_1202_curated_prodigal-si
                     ngle_168"
     CDS             213854..215878
                     /product="Uncharacterized protein n=1 Tax=Coprobacillus sp
                     . 8_2_54BFAA RepID=H1AKV0_9FIRM"
                     /codon_start=1
                     /transl_table=11
                     /translation="MAKKTVKSVEEKVEYEAKRQLDSAGVKHYGKTDTINPSIEAALK
                     SNPSKGGGSGTNYPDIKCLIKLPNGDILPVMIEAKGKKGDLIKLDANGYPDMKSSSVK
                     KYAINGALHYAHAIIDSDSGYNECLAIGINGRNDPDGGFRFEVLPYYCSTENDSINKP
                     LFGDKNVSDLSFLGNASSIADAIKNIALTDEERIAISNRIENELDAKLREMNQKMQDE
                     ITVAVNHRVNLVCGMIMAGLGCDGVRPLTSNDLHGETGKTSNDGKRIVDKISDFLDAK
                     GLPSDKKQLLIEQFNTVFLHTGMCEPNADTGESKIKTLYKWFEKEILPVFSTNSKIDF
                     TGRLFSTLNSWVSVPDGGQNDVVLTPRYITRFMAQLTNVDMDSYCWDYTLGSAGFLVA
                     AFEEMQKDAEKRITSDSKLKAKIDHIKNYQLLGIEKLPEIYMLAVLNMLLMGDNADNI
                     IQGDSLVYDGKYPVGSPMAGNDFPADRFLLNPPYSQPGKGMVFVKKALCDSGMRNGYA
                     AILIQENAGSGNGLPYTADVLKKNTLMASIHMADIFCGKASVQTAIFVFQIGRPHNED
                     DIVKFYDFSNDGYSRQNRKKSSQEVNLKNVDHATERYDEIVKSVVNGQKPTKWLPSDC
                     YIEDTITLDGNDWTFTQHKKIDLTPTEDDFKKTVADFLAYKVSDLMREAK*"
                     /db_xref="UniRef100_H1AKV0"
                     /db_xref="H1AKV0_9FIRM"
                     /db_xref="fsu:Fisuc_0699"
     gene            215885..216364
                     /locus_tag="SRR1747018_scaffold_2_1202_curated_prodigal-si
                     ngle_169"
     CDS             215885..216364
                     /product="Possible restriction enzyme beta subunit n=1 Tax
                     =Ruminococcus sp. CAG:403 RepID=R7H479_9FIRM"
                     /codon_start=1
                     /transl_table=11
                     /translation="MRTKTFKVKDIFTIVNPKGHLNTKQLIPGDDIPYVAAKKTNNGV
                     AKMCSKDNIPATDIMDGNAIVFIQQGDGSAGYTTYQPKPFYAISCVTCGYSPRLNEER
                     GLYLVSILDKNKTFYSHARSWNQRLINETELPLPVHTVQSPDYELIGLIVGGWYRNE*"
                     /db_xref="UniRef100_R7H479"
                     /db_xref="mds:MDIS_02970"
                     /db_xref="A0A0C5WVU1_9MOLU"
                     /db_xref="R7H479_9FIRM"
     gene            216357..217571
                     /locus_tag="SRR1747018_scaffold_2_1202_curated_prodigal-si
                     ngle_170"
     CDS             216357..217571
                     /product="Uncharacterized protein n=1 Tax=Lactobacillus
                     salivarius ACS-116-V-Col5a RepID=E1JPY0_9LACO"
                     /codon_start=1
                     /transl_table=11
                     /translation="MSSIDTSTWAELAIGDVFEKIKTEKINGKAGDFPTEKDAEHDIP
                     LLTSSSSNQGLTRFAPRSACPTILSNVISIASNGAAGETFYQEDEFAVLQDAYAIRPI
                     GKDIPNRECGLFLASIIGARLRGNFDWSNKANWSKVKELKIKLPVIESEEIDWQYMEK
                     RIAELEAERIAELEAYLTATGLNDYELTDEDKKILTTKLIDSTKQGGQSQSTESGDGC
                     WKEAREFKIEELFDVITPKKRFNANTISIKKNQGYPYVVRSSKNNGVRGYINHDERFL
                     NDAMTFSFGQDTATIFWQEQPYFTGDKIKVLKPKFECDTNIAIYIINALNKSFSNFSW
                     GQQSFSIKIIEERLVMIPIDSMKRSDSKLDSIDFDYMNKYIRAIEKSVIKNVVKYKND
                     MIKYTKSIISNN*"
                     /db_xref="UniRef100_E1JPY0"
                     /db_xref="E1JPY0_9LACO"
                     /db_xref="lsi:HN6_01598"
     gene            217798..218964
                     /locus_tag="SRR1747018_scaffold_2_1202_curated_prodigal-si
                     ngle_171"
     CDS             217798..218964
                     /product="Uncharacterized protein n=1 Tax=Dorea
                     longicatena CAG:42 RepID=R7FXQ1_9FIRM"
                     /codon_start=1
                     /transl_table=11
                     /translation="MLKKLMKSIAIGAATLAITVGMAPISAFADSGRIVTLGADLTDS
                     QKETVLDFFGLKDSDLDNMQVITVTNQDERSYLEGTVSNAVIGTQTLSCSYIEPTTSG
                     GINVETANLTYITKNTLYNALQTAGIENCNLVVTAPYKVSGTGALTGIFKAYEADGKK
                     LDEDKKEAATQEMVDTAKLENTYGEGAAQVIGDVKDQVVSSGKDMTDDQIRDIIKTAA
                     KAKGIDLSDSDIDTILNMVKRVQSMDYDKSAFSNTLDKISGQLDGLNDKADGILGAIQ
                     EFFGNIVKWFQGLFGGSNDNANSNANTNDSHSSAGILGNLNTNVIELDSGNTTDNKDS
                     LDDASKQSANESDVAENDNDNGTTIQDGIANGVSDLANTATDAASNAVNTVTNK*"
                     /db_xref="UniRef100_R7FXQ1"
                     /db_xref="R7FXQ1_9FIRM"
                     /db_xref="cdl:CDR20291_1346"
     gene            complement(219112..219981)
                     /locus_tag="SRR1747018_scaffold_2_1202_curated_prodigal-si
                     ngle_172"
     CDS             complement(219112..219981)
                     /product="hypothetical protein"
                     /codon_start=1
                     /transl_table=11
                     /translation="MSQKPNRKKKKNNKRRKRKERQRNDAQLEVIDGGKQKKENKAGI
                     DAQDLSGFTYHEWLDESYTWQKVRIIVPIIGLILLAAGLIVMWFSPSIGWPALIASTA
                     GKAICSIGSLAVCIPMAIAITFRYRYGAHDSVRGKLMTAATFIGCFLFALLSFVSVGF
                     TLLCLQDVAAGEKQQAMAPATYAGHNTFLGTKIKAVSLNADGSLIFCREGTESYDMLP
                     DTLKDGDDLNVTLYGNSKTLIKIAVVTKADESKYEIKSIADADNDNDVNSDTASSDTD
                     NASNETNSVANEN*"
     gene            220287..221354
                     /locus_tag="SRR1747018_scaffold_2_1202_curated_prodigal-si
                     ngle_173"
     CDS             220287..221354
                     /product="Cell division ATP-binding protein FtsE n=1 Tax
                     =Collinsella sp. CAG:398 RepID=R7AHN7_9ACTN"
                     /codon_start=1
                     /transl_table=11
                     /translation="MQQRRNTGQPPQSSRPAHFAGQQQPMQNGYQPYQQQRGYQPNSR
                     YQVPSAFDDTAWNPADLHENRAPIPEPTFADPTHQPGFTQTFAPIQPQQTANHRTMQQ
                     PIQQQGEPVIVFDHVSKVYPAQPDTPALDDINCKIYPGEFVFLVGHSGSGKSSFIKMI
                     TREIKPTGGVIRVAGYDLSTLKDRKVPYLRRQMGCVFQDFKLLPDKTVYDNVAFALEC
                     IGKPQDEIKKQVPDVLTLVGLGEKLNVYPDQLSGGEQQRVSIARAMVNRPPLLICDEP
                     TGNLDPVVSQGIMNLITRICQTGTTVLMATHDQELVNRMQRRVIALEHGRMTRDSVGG
                     YGTGGLTQASQGNISQIGGIR*"
                     /db_xref="UniRef100_R7AHN7"
                     /db_xref="R7AHN7_9ACTN"
                     /db_xref="ols:Olsu_0149"
     gene            221355..222290
                     /locus_tag="SRR1747018_scaffold_2_1202_curated_prodigal-si
                     ngle_174"
     CDS             221355..222290
                     /product="Cell division protein FtsX n=1 Tax=Olsenella uli
                     (strain ATCC 49627 / DSM 7084 / CIP 109912 / JCM 12494 /
                     VPI D76D-27C) RepID=E1QY18_OLSUV"
                     /codon_start=1
                     /transl_table=11
                     /translation="MTRIKYSIKSATQHLSRNVGTGVGASLSMAVILLMVGCVIFLGV
                     LVNNLTNDIESQVTIQAFIADDVSTAEDTSPIDACKKEFQGWDEVDSVSFKSKDEAWA
                     EYQESIKDNKGQVDAVNALGDRNPLPASLVVKTKDPQDVEKVAGKIMKSDAFKAIADD
                     KDDISSSVKYGQGTVEPLFAFSNALNIGAIAAIIVFGVIGFVCINNTIRLAISARKRE
                     IAIERLVGASNGFIRGPFLAEGIIESLIGAILAMIVLTIAINVGLPALASNLQFLNID
                     IPIPTIILTYLGITAGGVLVGSFVSMLAMRRYLKA*"
                     /db_xref="UniRef100_E1QY18"
                     /db_xref="ols:Olsu_0150"
                     /db_xref="E1QY18_OLSUV"
     gene            222545..223741
                     /locus_tag="SRR1747018_scaffold_2_1202_curated_prodigal-si
                     ngle_175"
     CDS             222545..223741
                     /product="hypothetical protein n=1 Tax=Arthrobacter sp.
                     161MFSha2.1 RepID=UPI000382C0B4"
                     /codon_start=1
                     /transl_table=11
                     /translation="MGISLSNPFTPRSGGVPPALIQRQKQIDVFTDILDGSAEYSPNG
                     LRISGPRCSGKTSLALSLDDVAYTNGWCPIFTHGNAGGILHRLTSGLQGVEDDGIIKN
                     MSDDERQEMVQEFIDAATELVSSDDDEYGQSGIAVIVDDAKPYMAQEMSDLCDAITTL
                     NVGGCRTVLVVTASPYEMKKLIADARLSFLRDMESSMLSLLDTSEIALSIRETLRDSG
                     VQIEYKVADDLAKATFGFPMLVQYIGSSAYEIANDTSARIVTLTAANAKRAVDDAYRR
                     YQHEVLEPPLVALPNVEQCIILSMNEDERKSKVSDILARTNMSKGDFSRYRARLIDCG
                     MLDVAGHGYLTYALPLFAAWMQIHQKTLTNQLEEKRALKKWQDSASVSNPNPFDSGLK
                     RGRKRR*"
                     /db_xref="UniRef100_UPI000382C0B4"
                     /db_xref="A0A087A7B3_9BIFI"
                     /db_xref="csx:CSING_03325"
                     /db_xref="UPI000382C0B4"
     gene            complement(223818..224285)
                     /locus_tag="SRR1747018_scaffold_2_1202_curated_prodigal-si
                     ngle_176"
     CDS             complement(223818..224285)
                     /product="hypothetical protein"
                     /codon_start=1
                     /transl_table=11
                     /translation="MKTFILNATSRCHEYIVTNIESALKNEHETTDDDSPLLAAICVP
                     LVPKMRLAKLIDNDDTRDEAIAALVVIRREKVGQLRSGIVKNNEAAIVASCYKICGNG
                     FDSFGTSGIEELSGKMMAMASVVSSPFAWHIGNVNDVLDSFAGLFPNGRPKFV*"
     gene            224516..225574
                     /locus_tag="SRR1747018_scaffold_2_1202_curated_prodigal-si
                     ngle_177"
     CDS             224516..225574
                     /product="hypothetical protein"
                     /codon_start=1
                     /transl_table=11
                     /translation="LSYAVDSHNINSGMNRIRSIIKQAEIACIAILSCSVLFNPITAR
                     ADELSDLLSRANEIQDQIESCQTEYVNAVNAQQMAESNLANTKDELSRSRDMLSAIVK
                     GDYIGTTSFIESILGGVDISGLCRTANATSLISQKKAKATADIAELEQKQEQEIKDAQ
                     KAQEEADQKKADFEQQYEAIQPELQELTEKFNSSFGDNSKTGQAASIIDYVSNIRGTT
                     DAQIRVVKSAYKTGFKGGGYCEMWAESVYRNAGISMPQYGTAYDDFAANCTDTDPSKI
                     RAGDLVYGSGTDSYANHVGVAVSDATGPNGEGVYIIDEYGSLNKAVSFQDWTKWQTVR
                     SNRNGKVGYFGSSSKFVR*"
     gene            225736..227574
                     /locus_tag="SRR1747018_scaffold_2_1202_curated_prodigal-si
                     ngle_178"
     CDS             225736..227574
                     /product="Peptidoglycan transpeptidase ErfK-YbiS-YhnG
                     family n=1 Tax=Ruminococcus sp. CAG:55 RepID=R6P5A7_9FIRM"
                     /codon_start=1
                     /transl_table=11
                     /translation="VKVSNNDNQNNRRNDGDAELTISNGADGKKVSPSAAIKRSSKDD
                     DGDDGASAAIASLDNKNATITAETIPLIGENDGMKPNKPGYPITQSKYRRGTNGVATA
                     YAADSQPIEDIDEEAKRKRKKALKIACSIGIPVILLGAVYAAGAWYYSGHFYPNTTID
                     GVAVGGMTSKEAKNATKLGDGWTLTVKEDGADDIVINASDISFDVEQTDTDKSMSDQN
                     PFTWPVTVVSGNTTDSEKINVTYDKDKLETILKEKLDTANEGRTQSVDATVSFDGSTL
                     KYVVRPEIQGNVIDVDSAIKEIMGKMGSVKPVSVDIDSSFYIKPSKKSDDQGLKDSVS
                     SANKMLETKITYNIDGVDNALTVDSSQIKDWISIGEDGQAHLDENKVKEFLGTVGTKW
                     DTVGKEQEYHTANGKTVKLGGGSTGWLTDEAAELKKLVADIKDGKTESREFSYKQRGT
                     VSGDKINPFGNTWLDIDVSNQYLWYVKDGVIQWGFPVITGKNGYSTPTGITKVYGKKT
                     DYTMVSPWKDPNTGEPTYKTHVTVAVGITADWQIFVHSAEWQPSYGFSGSGDGDAGKA
                     VGQATSVGNRSYYKSGGSHGCVNARASDAWRVYNEVPSDTPVLTHN*"
                     /db_xref="UniRef100_R6P5A7"
                     /db_xref="R6P5A7_9FIRM"
                     /db_xref="rto:RTO_20020"
     gene            227710..230397
                     /locus_tag="SRR1747018_scaffold_2_1202_curated_prodigal-si
                     ngle_179"
     CDS             227710..230397
                     /product="hypothetical protein"
                     /codon_start=1
                     /transl_table=11
                     /translation="MAKQPMDKTDDKAIEENTRPNDDIQCDNQHDSAPAGLKIITGTE
                     NIRNALETLLCNHAINGTVNGNMITFEIDDDGNTDNGLSDGLTFKLDDLRNVVPHFIE
                     SLGSADAFYMLGEELGVDSGYCRLFGGTEEDGEELVASIKPYSGIKLIDSLEFPVSTY
                     DGTLTFNGDEFVVWEEPERYGIGSGLSGTKTGRYIRVVGNLMKQSDVPQEVLDESVMA
                     TPKVNGRKCSHVTIALADDKYVLDTNIPQELSPDVDKLMLINARPAADPRSDCNIIVD
                     AYSFKDGASPSMYDCLEELPNLCHIVMVGISSHMNGWAGDTSDVPLQMAAARHGINVI
                     GDKGETAEYKRAESKRVSKEIVAAVSDGPIYINEHGVREFASSAMCEIDDIDGSDYKI
                     RAIAACIEGGSDLFGEMFKTFSQVSDAVLEYINIDDGSDSNGDGNRLHLESDYEDFVA
                     TIDEVTGDMDDEDINAIKSELKIDNDEKIFIYDVDLSDMSGISLNGEDGGEYSEMIRN
                     LEAQSKISVEDGEIYIDPEFAKQIAEEAWANDDDYVNEYESDPSEIGIIDNSGSARFT
                     DDDNDGYGSLNYDDGITLWNGYVISVGHGLTGKALADTIAEAAGGTSECLSEDVLCDI
                     YESCCYDDAQDWDESWEFNIREPRYHIQGETPQWFIDSVDLTNSFTNDGQIIDQEYTV
                     GDLDDGICIVLKPTCINFRLLDGLLESLPRENDFERDTTCDWVFSKKITNKRNPANGM
                     SYEIAIKHDKSLMKEHRDMLGDDIDSFCDCWSAYIGVADGPYPHTAKEARHRKMYPAL
                     SISVLIPYGYDRMAFNMDDCYDVLRVAVIEVIRRIRDDEIIYEDCDECDMAEDCPKSG
                     TRHGEKDREAVKNACKPVIRHMLALRNQQDDFSKMLEEL*"
     gene            complement(230587..231009)
                     /locus_tag="SRR1747018_scaffold_2_1202_curated_prodigal-si
                     ngle_180"
     CDS             complement(230587..231009)
                     /product="Uncharacterized conserved protein, contains
                     double-stranded beta-helix domain n=1 Tax=Ruminococcus
                     bromii L2-63 RepID=D4L8Z7_9FIRM"
                     /codon_start=1
                     /transl_table=11
                     /translation="MKIYDFDEFGKSDEFGIGEPNDTYAEFFTGSSYLKPLNHDGIRL
                     FNVTFEPGCRNNWHVHKAEKGGGQELICTAGEGWYQERDKEPMPLHPGMVIVIPPNVE
                     HWHGAAVDSWFSHIAFDIPGTECETEWHEPVSDAEYPS*"
                     /db_xref="UniRef100_D4L8Z7"
                     /db_xref="rbr:RBR_19400"
                     /db_xref="D4L8Z7_9FIRM"
     gene            complement(231014..231301)
                     /locus_tag="SRR1747018_scaffold_2_1202_curated_prodigal-si
                     ngle_181"
     CDS             complement(231014..231301)
                     /product="hypothetical protein"
                     /codon_start=1
                     /transl_table=11
                     /translation="MPSKLEISNPFLDGSALVIDGIARCGFADSGYYKVSWHLTDGRR
                     STPSFNSSVENADELAEKVVLAASGVKNVNLKDDWQEALANEINSVMEEVR*"
     gene            complement(231469..232104)
                     /locus_tag="SRR1747018_scaffold_2_1202_curated_prodigal-si
                     ngle_182"
     CDS             complement(231469..232104)
                     /product="ATP-dependent Clp protease proteolytic subunit 
                     {ECO:0000256|HAMAP-Rule:MF_00444,
                     ECO:0000256|RuleBase:RU003567}; EC=3.4.21.92
                     {ECO:0000256|HAMAP-Rule:MF_00444,
                     ECO:0000256|RuleBase:RU000549};; Endopeptidase Clp
                     {ECO:0000256|HAMAP-Rule:MF_00444};  TaxID=1262779
                     species="Bacteria; Firmicutes; Clostridia; Clostridiales;
                     Clostridiaceae; Clostridium; environmental samples.;"
                     source="Clostridium sp. CAG:217.;""
                     /codon_start=1
                     /transl_table=11
                     /translation="MPKRMGSNGFARPNDIYVPTVIQQTSSGERQFDIYSRLLDSRII
                     FITGEVSQLSMDNAIAQLFHLESVDTHKDITLYVNTPGGDVQAGMALIDVMNYIRPDV
                     CTVCTGLAASMGSLILSSGAKGKRFCLPHSEVLIHQPLIGGLSGQETEIAIAAKSMER
                     CRKMVTEVLSKNTGKPYDEVYKDTERDNSMTAEEAVAYGLVDGILEHHDDK*"
                     /db_xref="R6JPQ2_9CLOT"
                     /db_xref="esu:EUS_10860"
                     /db_xref="UniRef100_R6JPQ2"
                     /db_xref="3.4.21.92"
     gene            complement(232304..237160)
                     /locus_tag="SRR1747018_scaffold_2_1202_curated_prodigal-si
                     ngle_183"
     CDS             complement(232304..237160)
                     /product="Uncharacterized protein n=1 Tax=Eubacterium
                     limosum (strain KIST612) RepID=E3GK01_EUBLK"
                     /codon_start=1
                     /transl_table=11
                     /translation="MKKKITIPHRHIPFVKAFALFIAICAYVAVNRIIPSRASTISTV
                     VPPGATMDMFDYYVMGKDIDQNYEGYAHPEIATNGINAGRQLKFLYNNPVRNWSYDAT
                     TAKYMKSVVNDYVSNYDSCHDYTVNSMGYGNPKVDSGGYPHVVDSGHIDSSIDYLFDG
                     SSQNGKISYRNVQPNIFKKNADGMYSYNSYNNFAQFHTSTKKFSLEDKAGDGFFPYDN
                     ISTSDMKCNHYFGMHLTQPFYIPANLKTESGKELVFNFSGDDDVYIDIDGAVISLNIF
                     LSLHNCTINFTTGQISTDTGDFKANYTIKDLFTRAGITPENGFSGDTLSGNTYHTLNF
                     YYLERGNWGSNCIINYNIQTKPITVSYDGNGSASGDNKNVSSHVDESLVISNNWFSKT
                     GYDFKEWNTKADGSGTSYSGGTSTSFGSDVTLYAIWTPRTYTIVFDPNATGIEGTMSS
                     IPMTYGQTKNLTKNAYKRIGYKFVGWKMNNALTGTSYSDGASVSNLTTTNKSTVTMYA
                     QWKEISYTIRFDKNRADAIGTMQDIPMKYDEEKTLTRFSYSSVSGKFTGTWNTNPDGS
                     GTAYEDGQKVINLTGDNRTVITLYAQWATNTYDVTFIDDHDGTTLKVENVEYGNDATP
                     PDKPKHTGYTALDWDDGYKNVTESKVLRLEYRPNSYTIAFDSNGGTGDMPNQAMKYDT
                     KSALNDNKFTRDGYTYCGWRLEDKDTGTGYANGEEVENLTDVDGITLTMYAQWSTNGY
                     EISFDKNAEDATGSMSNIHMNYDETRNLTKNSFTRTGYIFTGWRISDASSGIEYKDEA
                     SVSNLTSMNNKTITMYAQWTPIAYTIKFDKNKNDASGLTESMSMRYDEAKELTANGFS
                     SPSAKWCGWNISKDGTGFSYSNKQRVKNLTSDDGGVITLYAQWSTNTYTVRFIDGRNG
                     DVITSANVNYGSDATPPTKPHHNGYTATTWNGDYRNVTEDRIITLQYRPNSYRIAFDA
                     NGGSGTIPNQHLEYDTAASLNKNLFTRTGYSFVGWKLGNKTSGADYVDGQEIKNLTDV
                     DEDVITMYAQWAPHGYSIRYDANGGTGSMPDQAMTYDVPSKLSANAFKRDGYSWAGWR
                     RDDSINGAQYRNRQEVKNLVSDDGSTTTMYAQWTRNSYTVTFIDGFDNSTIGTIGVEY
                     GDSAKAPTAPSHTGYTPTGWDSDFSRIAGDTTVTMRYRANRYRIAFDKNAANAMGDTP
                     IVDAEYDKTTILTANGFSRDGYDWLYWTENANGSGRQYSDRQSVINLTDKDGTTVTLY
                     AQWKIKKHSVTFIDGMTGDVISRTEVEHGSKAQVPSIPNHTGYKPSEWDKPFDNVTGD
                     ITATIKYNPISYKIKFDKNSDDATGTMDDMSIKYDQEKVLTRNAFTRPGYRFIGWGRE
                     SNGDVAFSDGDTVRNLASEDEATITLYAQWVEKDSVHITYKTSPDDGGTVSNTGDTLN
                     PETGIANGSTATASTGYKFIGWYDGDAEVTNNETLTLEKPSNGQWIDATYIAKFEKIK
                     CRVSFVGKNGEKLKDDDVEYGDAATAPDAPHVDGYEFIGWDKPFDNVTEDITVRAIYK
                     EIPVGQPAKDDEPKAEEPLTIESAAVNEAQPELEQTGIEVNGSTIASLFIGVASAIVA
                     AAMAVRRR*"
                     /db_xref="UniRef100_E3GK01"
                     /db_xref="elm:ELI_1175"
                     /db_xref="E3GK01_EUBLK"
     gene            complement(237446..239056)
                     /locus_tag="SRR1747018_scaffold_2_1202_curated_prodigal-si
                     ngle_184"
     CDS             complement(237446..239056)
                     /product="Chaperone protein DnaK n=1 Tax=Collinsella sp.
                     CAG:166 RepID=R5ZIV6_9ACTN"
                     /codon_start=1
                     /transl_table=11
                     /translation="MSKIIGIDLGTTNSCMCVLENDEPTVIVNSDGKRTTPSVVAYTD
                     DGERIVGSAALNQQAANPKNTVYSVKRFIGRTYDELTEEDLRGLHYEVKPGQKGRPAI
                     CVAGQELLPEAVSAAVLSRMKADAEKFLGEPVDKAVITVPAYFNDNQRQATKDAGKIA
                     GLEVERIVNEPTAAALAYGFGKGDDDVKKVMVFDLGGGTLDVSILDISADIIQVVSTA
                     GDNHLGGDDWDRVFCNYLCERFEKENTGVKLDDGTDNAAMTKARILEAARAAKEDLST
                     SSSTTVNLPFITVGPSGPLHMNYKITREEFEDITKELFERCKKPISDAMSGSPENPID
                     LSFDEIDSVLLVGGSTRMPYVRTLVKEVTGKDPEQTVNPDEVVAAGAAIQGSIVKGDS
                     KGILLLDVNSMTLGIKLADGSVNAMIPRNTQIPAEATDTYTTSSDNQTNVEIVVVQGE
                     KLDNFKDPANKILGSYSMDGIPPQPKGVPVIEIKLSYDVNGIVNLEAMEKTSGKTLNI
                     TIEGNTKLKDDEVKSLAAAEKKTLASSN*"
                     /db_xref="UniRef100_R5ZIV6"
                     /db_xref="R5ZIV6_9ACTN"
                     /db_xref="shi:Shel_01160"
     gene            239293..239973
                     /locus_tag="SRR1747018_scaffold_2_1202_curated_prodigal-si
                     ngle_185"
     CDS             239293..239973
                     /product="hypothetical protein"
                     /codon_start=1
                     /transl_table=11
                     /translation="MANDSSLLPAPRSFSGFCPIAPVPKGRPRFGNGITYTDAKTRKY
                     EESVRRFFKDAYGTESAPMDGPIAVEYEFVMPRPKSIPMIRWFCHSKPDVDNLVKSFQ
                     DAMDFKMKSEQGTIMGVIANDSRVAVMSASKRYADDGEQCGTRFAISHADEQVIIVGD
                     GISDTLWRALTLSMRRYDMMSLMTGKVRVNRAVRNVYVFPDSNGLPAAFEDRLKKAFP
                     ECEELIII*"
     gene            complement(240085..241209)
                     /locus_tag="SRR1747018_scaffold_2_1202_curated_prodigal-si
                     ngle_186"
     CDS             complement(240085..241209)
                     /product="Putative undecaprenyl-phosphate
                     N-acetylglucosaminyl 1-phosphate transferase n=1
                     Tax=Olsenella profusa F0195 RepID=U2T5H5_9ACTN"
                     /codon_start=1
                     /transl_table=11
                     /translation="MLIPTLHWFVPFAILFIVALVSSLITVPLASRIAWRVGAIDRPS
                     KRRINTVPIPRMGGIAVFIGISVAAVAYKIVTEFLGWTRVFKPLPEMQIDYFFVASGA
                     AMVFATGVVDDVKSLRPTQKLMGQILAAILAASGGLVIGNIVNPFGGGEIDLGRLSYP
                     ITVVYMVAFMNIINLIDGLDGLAGGITVISCLTMFGLSVMSGRLDAAMTAIVTAGAVL
                     GFLKYNFHPAKIFLGDSGSLLLGFMLAAISLMNVTRVAGLTTMLIPLVIALVPITDTL
                     AAIIRREREHVSIMSPDKGHIHHRLLQDGFDQRTAVIFIYLWTMLLCLGAVIMTQVGM
                     YKRIVVFAVLFIASFLVARKLGLFTPVLKHRDKSEDDEHD*"
                     /db_xref="UniRef100_U2T5H5"
                     /db_xref="U2T5H5_9ACTN"
                     /db_xref="ols:Olsu_0744"
     gene            complement(241374..242051)
                     /locus_tag="SRR1747018_scaffold_2_1202_curated_prodigal-si
                     ngle_187"
     CDS             complement(241374..242051)
                     /product="Uncharacterized protein n=1 Tax=Firmicutes
                     bacterium CAG:424 RepID=R6S7D9_9FIRM"
                     /codon_start=1
                     /transl_table=11
                     /translation="MGLDRERALAVIDSVEDTVEYSTYYGTKTYIEMLRMEADIRDII
                     GEEASRLDATGNGLPAVVTITSRIKSPESMKRKMEKRGLETDSATALSSTHDAVGLRI
                     ICPFVSDVYRIVDALERNGRLEIVAKKDYISKPKPSGYRSVHLIVRLDGDRHDGILSE
                     IQVRTLAIDFWSSLEHQLNYKNGNVENSDAIRAELRRCADDVAATDLSMQTLRDVIDA
                     AGRKQTD*"
                     /db_xref="UniRef100_R6S7D9"
                     /db_xref="R6S7D9_9FIRM"
                     /db_xref="bprl:CL2_20030"
     gene            complement(242082..243341)
                     /locus_tag="SRR1747018_scaffold_2_1202_curated_prodigal-si
                     ngle_188"
     CDS             complement(242082..243341)
                     /product="Histidine kinase {ECO:0000256|SAAS:SAAS00251121}
                     ; EC=2.7.13.3 {ECO:0000256|SAAS:SAAS00251121};; 
                     TaxID=1284708 species="Bacteria; Firmicutes; Clostridia;
                     Clostridiales; Clostridiales Family XI. Incertae Sedis.;"
                     source="Clostridiales bacterium S7-1-4.;""
                     /codon_start=1
                     /transl_table=11
                     /translation="MDQISHLRIRIIGIATAVLAAVIATVIAITAASDYAMIADTADK
                     LIDSLQSNAWSLPENGDYDTPETPYETRYFTITISDGDTGENYDMGRIGSVSVDDATR
                     LAIKALRSKSQRGFIDTFRYKVINESGNGDATIAFLDRGQQLSHLKSFIAMSTFAGIM
                     GTVIVAGMTMLLSRSIIAPVKSAYRKQRSFISDAGHELRTPLAAIRADADVAEATLGE
                     SRWIDDIRDQVDRLSSLTDDLICLAKLEENPDTATDVDMSGIVRKSISSIESRCLTNR
                     QILDARIDDGATLLCDRRGAERIASTLTDNAAKYTPSGGKITISLVKSRKSASFTVEN
                     ETERTMSEEDVAKMFERFYRLDDSRSSETGGYGMGLSIVKAVCERNGWRRTAKWSQKS
                     KTLIIRIDMPLARENAHRHQSNAAEGN*"
                     /db_xref="A0A095XA70_9FIRM"
                     /db_xref="UniRef100_F3BAX1"
                     /db_xref="csd:Clst_1694"
                     /db_xref="F3BAX1_9FIRM"
                     /db_xref="2.7.13.3"
     gene            complement(243345..244184)
                     /locus_tag="SRR1747018_scaffold_2_1202_curated_prodigal-si
                     ngle_189"
     CDS             complement(243345..244184)
                     /product="Response regulator receiver protein n=1 Tax
                     =Olsenella uli (strain ATCC 49627 / DSM 7084 / CIP 109912
                     / JCM 12494 / VPI D76D-27C) RepID=E1QW26_OLSUV"
                     /codon_start=1
                     /transl_table=11
                     /translation="MNDNDNAHRPRILIADDEKSIANAIAAMMEMSDMEPIVVNDGNE
                     ANNALITGEADAAILDVMMPGMSGFDVLKAARSRGDKTPILMLTALTTIDDKMNGFDS
                     GADDYLPKPFDMRELIARVSILAKQQPYASGSMNIGGVTLNMSKSMLTNENGASLPIT
                     DTETSIISYLYAHRPVVRIARLAEIASTASGNDVSDGSIELAAATATSKLRQIGSTVS
                     IGSSDGKLMIHDVTSKEENDNIDANADSGSQVNVEGSKQSHRSGRISGHRSKPSFPWR
                     IGR*"
                     /db_xref="UniRef100_E1QW26"
                     /db_xref="ols:Olsu_1223"
                     /db_xref="X8HVJ2_9ACTN"
                     /db_xref="E1QW26_OLSUV"
     gene            244468..245319
                     /locus_tag="SRR1747018_scaffold_2_1202_curated_prodigal-si
                     ngle_190"
     CDS             244468..245319
                     /product="hypothetical protein"
                     /codon_start=1
                     /transl_table=11
                     /translation="MPRKTQKSEKESERYELTIGTIVENAHLEGGYRGEPFTADTNRS
                     VVLKPVPAYSTKQLTQKDQLLLAAGSITFQEVKAASMIDRRGILQRTSKAMSGYNGID
                     IISEFSMNLGDVRSMTVLINRFKNERDSVYTFTLDDTGIQESFPDTQRGAMMLIDRPV
                     LNVNEIADMCNGRRAEFSMRINGKSVMFDLHQFTDDGKISGDSNYPDITSSFGMVPSP
                     EQNNDIDHGNVYDWKYCIYQHSKTTKIVDANVKYEYMFHKLMLRSVLSYFGIVPETMI
                     PSLDEQE*"
     gene            complement(245422..245868)
                     /locus_tag="SRR1747018_scaffold_2_1202_curated_prodigal-si
                     ngle_191"
     CDS             complement(245422..245868)
                     /product="Universal stress protein n=1 Tax=Collinsella
                     stercoris DSM 13279 RepID=B6G803_9ACTN"
                     /codon_start=1
                     /transl_table=11
                     /translation="MGMYNKIAVFLDGTEAQDIVMDRAIEVAAENNASLTVCHVIDST
                     ALESASSYPSDLVAGLADAFRKSISDKLDETNMNGRIKSVNVQIEFGRLRETIMDDII
                     NPMNPDCVICGARGLSALKYALLGSVSTFLIRQCPCDVLVVKNKML*"
                     /db_xref="UniRef100_B6G803"
                     /db_xref="B6G803_9ACTN"
                     /db_xref="cgo:Corgl_0511"
     gene            246180..247253
                     /locus_tag="SRR1747018_scaffold_2_1202_curated_prodigal-si
                     ngle_192"
     CDS             246180..247253
                     /product="NLP/P60 protein n=1 Tax=Clostridium pasteurianum
                     DSM 525 RepID=L7EGA2_CLOPA"
                     /codon_start=1
                     /transl_table=11
                     /translation="MATDVYAEKYNRIARIGTAIVLTAGIGAASIFGNPIHASAITKS
                     EAKAQLKDLNAKYKSASSELDDLSAKLEATKGDIEKTESDIKTKTEELDQNKANLENI
                     IQSDYKGDKADSLIDVIMSSSSLDQIVSNLTANSKIQQYKADTISSITAAKTELEQKN
                     QQLSNQKDEQQKQVDEANAKVSDLKSQQNKIQNIINQFTAQEQAELLRQNQAAAQAVS
                     DSTAASEGTSTTNRGPNANGNSILSSAQSLLGIPYVYGGNNPATGLDCTGYVIATYNR
                     AGVAMPVSGRSTYAMIASAQSKGLWCTDRSQVRAGDIVFTSAHHAVIAASDGFGGMYH
                     CPTPGRVSCYAAPYGFYGFVKTH*"
                     /db_xref="UniRef100_L7EGA2"
                     /db_xref="csq:CSCA_0999"
                     /db_xref="A0A0E3JXF8_CLOSL"
                     /db_xref="L7EGA2_CLOPA"
     gene            247486..248997
                     /locus_tag="SRR1747018_scaffold_2_1202_curated_prodigal-si
                     ngle_193"
     CDS             247486..248997
                     /product="hypothetical protein"
                     /codon_start=1
                     /transl_table=11
                     /translation="MAKNSFTLPAHSLVLTTDGFKPASSIHTGDFTIDSDGHAHPVVE
                     VGNGGPLNCASILIGNDERHQLSGDEILASRFAKNDRGVMSLEPTAHRCPHDLTSPKA
                     VKFDGIPTPPFHVADDNDDEPPSFDYVCSPNVDVDKLFDTPDFTDYELWLLGLYASNG
                     TSSTYVIDDVRSTDIDFDADGRVSNDLLLLRHIESMASEAEQVGIRTVTTPDMEHARF
                     SGTAHDDGTFAYKVAQMYGPLAGSRQIGGIVPDEYCVDWTSDAIGIPVGALLLDDDKL
                     DKFLEGYSQDFAPLGGVPRSSGVPCRSLPDALMLRLLIHKRYGCRAFLRHGGSVTVSD
                     NEMYSDVMPVPTHTYDMWFVSFDSTDADGSDYANAFDDNGNSYMSYCVSRAGTERQPD
                     DCVEVVVENGDTVVQDSLIVFGTVCDEDNHDDEVIEIEDIVETNDNDNTEIDEVIEVI
                     DNIDIDDDDDDVVVTVNDDEIDDDDELGNDSVQTDENVDIPAAIRRGDDDTEA*"
     gene            249104..249787
                     /locus_tag="SRR1747018_scaffold_2_1202_curated_prodigal-si
                     ngle_194"
     CDS             249104..249787
                     /product="Acetyltransferase GNAT family n=1 Tax=Dialister
                     sp. CAG:357 RepID=R7CN46_9FIRM"
                     /codon_start=1
                     /transl_table=11
                     /translation="MTKITKIHKHDSKNILLQMEEMYEDAFENAIPFDMLRSLEGDYR
                     EVSIEAIIDGDDVYGFAYTITHDWMSYVMCLVIREDVRDKGYGTMLLSHIKDEAYRAG
                     IRIVAADIEGYDSTEKDSINRRRASFYTMNGMTDIGKSVFDDGKQCVGDRLMCITDGI
                     RSYDEICDELHAMVNETLNGDGFHEIGTPLHDEGSLGFILMFDENDLPDDDEGDNDAS
                     NDDDMNVNV*"
                     /db_xref="UniRef100_R7CN46"
                     /db_xref="R7CN46_9FIRM"
                     /db_xref="lff:LBFF_1824"
     gene            249833..250276
                     /locus_tag="SRR1747018_scaffold_2_1202_curated_prodigal-si
                     ngle_195"
     CDS             249833..250276
                     /product="Deoxyuridine 5'-triphosphate nucleotidohydrolase
                     {ECO:0000256|HAMAP-Rule:MF_00116,
                     ECO:0000256|SAAS:SAAS00071038}; Short=dUTPase
                     {ECO:0000256|HAMAP-Rule:MF_00116};; EC=3.6.1.23
                     {ECO:0000256|HAMAP-Rule:MF_00116,
                     ECO:0000256|SAAS:SAAS00071036};; dUTP pyrophosphatase
                     {ECO:0000256|HAMAP-Rule:MF_00116};  TaxID=1077976
                     species="Bacteria; Actinobacteria; Corynebacteriales;
                     Gordoniaceae; Gordonia.;" source="Gordonia
                     polyisoprenivorans NBRC 16320 = JCM 10675.;""
                     /codon_start=1
                     /transl_table=11
                     /translation="MSDNTKIRFIKLDEKAKAPVRKHEDDAGADLASIESVTLGIGES
                     RLISTGIAIELPAHCLGYVTPRSGLAAKHGISIVNAPGLIDTGYRGEIKICLINLGHE
                     PFHISIGDRIAQLVVQRYESTEFVETDSFSETERGDGGFGSTGTD*"
                     /db_xref="H0RHA5_9ACTN"
                     /db_xref="gpo:GPOL_c21470"
                     /db_xref="UniRef100_H0RHA5"
                     /db_xref="3.6.1.23"
     gene            250342..251592
                     /locus_tag="SRR1747018_scaffold_2_1202_curated_prodigal-si
                     ngle_196"
     CDS             250342..251592
                     /product="Cytosine-specific methyltransferase {ECO:0000256
                     |RuleBase:RU000417}; EC=2.1.1.37
                     {ECO:0000256|RuleBase:RU000417};;  TaxID=1263101
                     species="Bacteria; Firmicutes; Negativicutes;
                     Selenomonadales; Acidaminococcaceae;
                     Phascolarctobacterium.;" source="Phascolarctobacterium
                     succinatutens CAG:287.;""
                     /codon_start=1
                     /transl_table=11
                     /translation="MSIPKTTTEFFAGVGGFRIGLEKADPSWKTMFFSQYEPGRKNQF
                     AYDCYVRNFGLDSIVHPELTNVDINDVDKNLLPATNLLTGGFPCQSFSVARPLSLSTG
                     MDDPAKGQLWYQLLDTLNAKKIPFGLFENVDRLLASPHAQPGRDFGMILASLAASGYS
                     CEWRVINAADYGMQQKRRRTYIFAYKNGTRFQKSLSAISPFDVLSRDGFFASSFPVQP
                     IDEDAVGHVDIDYKNIEMVRTTFAYRFGNAGYMTEGSVYETKITPVYEKPVTLGSLLE
                     SDVDERFYLTDSQLAQFKKLKGAMKVPRVSKTGHEYVYSQGACPFPDNLDGPARTIIT
                     SEGGVSRTTHTVRDPKTGRIRFLTPVEGERIQGFPDGHTDGMTDRQRMFCVGNALVVP
                     VITRIGKKIDEIFDNEPSDLRDDK*"
                     /db_xref="R6X8C5_9FIRM"
                     /db_xref="euc:EC1_20750"
                     /db_xref="UniRef100_R6X8C5"
                     /db_xref="2.1.1.37"
     gene            complement(251810..252250)
                     /locus_tag="SRR1747018_scaffold_2_1202_curated_prodigal-si
                     ngle_197"
     CDS             complement(251810..252250)
                     /product="hypothetical protein"
                     /codon_start=1
                     /transl_table=11
                     /translation="MIKIVDEYGYEQFVSMIGKGFDIGLDEKLKPKKGHVETFVVQMI
                     SEDWTNRTQGFAIVEIQDKKDVLCGTIRKLWINTDEFGDHADEYSMALIINTVNIIRE
                     HGAEIISAVADDDSVDCFLHAGFETKNKGRKNADGKRIGIQLTF*"
     gene            252466..252912
                     /locus_tag="SRR1747018_scaffold_2_1202_curated_prodigal-si
                     ngle_198"
     CDS             252466..252912
                     /product="hypothetical protein"
                     /codon_start=1
                     /transl_table=11
                     /translation="LNTQDTMKAKVGNGNFHWWQALREYSNDTKTIGFKKRIALFFVL
                     FCIPLTVYVMSFINGTDTGLDMDSFSSSLLASVATMLFSNSTGIIKRIGDGLVKVSSL
                     PCVSVIAMSMIAAFIVVVVIAIAVKIERVTVLLWETSNHIETPINY*"
     gene            253060..254352
                     /locus_tag="SRR1747018_scaffold_2_1202_curated_prodigal-si
                     ngle_199"
     CDS             253060..254352
                     /product="hypothetical protein"
                     /codon_start=1
                     /transl_table=11
                     /translation="MSEEIKVNVPENANAAPGSADEKAGDKKTKKKREPVEFKFEKRR
                     KLSRKELTFHDRVYLNEDELDFAKVTYVADSIETKPIKILYYLSLLLVVLVCGYTFWK
                     FPSYVPSILSGVDVASLGNEFWSVIGVAAGYAVVASIVYIVMMKLVNKSADAWIAKDS
                     GEIEINDVEKHSGVKAWGDAKELWDEYRPATLSQYGLPYKSKPAVRSILTSIAYALGV
                     LVLCAATSVMTTYTQYIAYAVAAAFVVLTILVKVKNPLHIPFELGWGKKATDEQLTRS
                     NYSLAYYVITVLSLIVTVCLGMNIGMATNYVTIGSEYLSMLMFPLITLIVFCVLHIVC
                     RLFMVRVCGDRKRILLTSLVSIALYALFGGVGYCANAQLFPGVIACLVAAVVLVIFLF
                     IKGKVLIMPNVKGYKEFDEANSFEEDKDSEKKKDKKSN*"
     gene            complement(254512..255309)
                     /locus_tag="SRR1747018_scaffold_2_1202_curated_prodigal-si
                     ngle_200"
     CDS             complement(254512..255309)
                     /product="hypothetical protein"
                     /codon_start=1
                     /transl_table=11
                     /translation="MAEVYSYSIHIDAKRDIDYVVIGMDSNGNRRNDIAAFKDDIVVN
                     GNVVHSSQGVALVDDIEDMREATDFTAIPSARLITPTNHNPLYLYVYDLNDAELNKDY
                     TYSTQWMFCSDEHKTESFDAATGGFDYSLFFETDDTHELIDFSTRTPLRHPTYMRFDS
                     YCWDIDKVMDRLGIVLSRNDDGDMCYSMDMPMPAATSGTMRASMTAPSNQNDNIIGDR
                     INEVLEVCYLFEQADYQRLYNEHGSMAVVNPMSTDVADILCISDCTL*"
     gene            255686..257980
                     /locus_tag="SRR1747018_scaffold_2_1202_curated_prodigal-si
                     ngle_201"
     CDS             255686..257980
                     /product="Penicillin-binding protein, 1A family n=1 Tax
                     =Collinsella stercoris DSM 13279 RepID=B6G9E4_9ACTN"
                     /codon_start=1
                     /transl_table=11
                     /translation="MNPRRHRTMSASAKTHILMPIIASLAILSTAAIGAFGLSMVAQA
                     SEWIKDAPDYTSVDDYMVSEPTRILDKDGNEIASFQLQNRKTVSKDAISDNFLKAIVD
                     IEDERFYEHKGYDIIGIARSAIKTLTGSSQGGSTITQQLVRNTILTDEQFDKTIERKI
                     KEIYIAAKCEEMFSKDEILTMYSNTIYFGSGAYGIEAASETYYNKSAKDLTLDQGALL
                     AGVINAPGSLDPSKNPEGAKKRRDVILDKMYELGDITKEERDEAKAQDVVLDYHPQDV
                     SATGATKYQFFVDYVRQKLLSSYDSATVYKGGLTVKTTLDPKAQDDAEAAVADVAANN
                     GVDGMNAAVVALDPSNGAILAMVGGTEYSGAGSFNAATDASRQAGSSFKTIALTAAIN
                     EGVNPDSTWDATSPRYFNDGKYKVQNYGNHNYGHISLARATELSSNTAYVDLGEKIGI
                     SKVVDMGAKLGIDSTLNPNPSLVLGTAGVTPMEMAEVYATLANGGVHNDPYGISEIVG
                     RTGKQLYKVQLNSKQVVDKKVASAVTEVLEGVVENGTAKGYGCKYQPVAGKTGTTSDV
                     KDLWFCGYTPDMAVSVWCGKNDSTTMKIHGTDAQTTDTSLPIFKKFTDTYYEGSKRQE
                     FDLADEEPDYKENAYWSELDKDAKAQEEADAQAEAERQQQEALEEQQAANEKAAREAE
                     EQRRHDEAIANANSSSGNTISGSGTGGATNGGNANTNTSTGDNTGGSAAGDNANGSTT
                     GEGGTSGGGATGGGGTSGGSETTE*"
                     /db_xref="UniRef100_B6G9E4"
                     /db_xref="B6G9E4_9ACTN"
                     /db_xref="ols:Olsu_0582"
     gene            258646..259437
                     /locus_tag="SRR1747018_scaffold_2_1202_curated_prodigal-si
                     ngle_202"
     CDS             258646..259437
                     /product="hypothetical protein"
                     /codon_start=1
                     /transl_table=11
                     /translation="MSIIVGDTPKRGQPVLFLDFDDVVNVAPSRCGDSSDNFCSSIDM
                     SVDSYDFDIERRLDIDTNSGKVNIGIRVSSNMIGDIESLLDDGVALLWLTSWKSHTVL
                     LNDVLGINDDSNRTVGYVDWRYRGFSDSGEFGKVEYLRRLYRSDIYTNDDGDRVLDET
                     NRFVSIDNVYLAPLIAGSFDAENALQNIDNRLRTRFDSGIELDGFYGSIPGLSKVNDD
                     IAVGYGFTGVCDTCKTFPFMTITPDYRIGTTREQLHIARSFLLEK*"
     gene            complement(259507..260436)
                     /locus_tag="SRR1747018_scaffold_2_1202_curated_prodigal-si
                     ngle_203"
     CDS             complement(259507..260436)
                     /product="hypothetical protein"
                     /codon_start=1
                     /transl_table=11
                     /translation="MHTDDTMTIAIIIAAISIILIAATFYIAIAHQSKRASRRYAFFP
                     FSGATEFNWVDSTYESIFTDSEKNDIVASMDPSAFDGSLMRLEGLHKTENGQVVDVSE
                     TSFFELLTSNLLMHGAVGVPDESMYIASRFRKQNRDIDRKTPSTIIGRSCFANGIAVS
                     LMIEDTNNLHLVSRRARHVLVDKRFYNAPVVGTINPSDFKAKNPFAAAAARKAKEQVK
                     LNINPDDISIEGILIGARRLQPIVLCSVIITPEAMRGISDRSKTSMLNNVDSDYFCVD
                     DDGLIELVHSNQQKTVECAKYQFGLHVGMSLID*"
     gene            260635..261450
                     /locus_tag="SRR1747018_scaffold_2_1202_curated_prodigal-si
                     ngle_204"
     CDS             260635..261450
                     /product="hypothetical protein n=1 Tax=Bacillus sp. m3-13
                     RepID=UPI0001E89880"
                     /codon_start=1
                     /transl_table=11
                     /translation="MGVFDIFKRRKSDDDAKTIYYQGYVDKFEDLITMDDDSFKILDG
                     DIPIMISAAHAVEQTRYGKIKYSEPDAGVIALALHDELGCPAIIKTTNLNDDANFDET
                     HPYREFLKQYVRNHGILCVLDLHQLAPTRKIAIDIGTGFGWNTAGSTAMKNAVIDCFT
                     NHFDRNLVGVDHIFAASMPYTVSADVSKSCNIPCLQIEMNSRLFIKDYDVNRDSAKYD
                     YAMSDEGQYRRIDYDPVRAYDALVDVVNVLTANMTPTIAHEAVDSVHLPSEND*"
                     /db_xref="UniRef100_UPI0001E89880"
                     /db_xref="R5VXU2_9DELT"
                     /db_xref="clc:Calla_0863"
                     /db_xref="UPI0001E89880"
     gene            261499..262551
                     /locus_tag="SRR1747018_scaffold_2_1202_curated_prodigal-si
                     ngle_205"
     CDS             261499..262551
                     /product="hypothetical protein n=1 Tax=Corynebacterium
                     pilosum RepID=UPI000368CE81"
                     /codon_start=1
                     /transl_table=11
                     /translation="MPDIHNNDTGVDKPLHAWLVYNSFNTWKKFTQLYDWLIDAAKSH
                     NIELVPLLGTDVSPSIDACNHGTVFDELDSGRRPDFVIFWDKDITLCEYLQALGIRCM
                     NTAEAIEACDDKGRTFARLSAHGIRQPRTFIVPLSFHKIDWNGFFDGDDIVNDDPDEE
                     AAYQRSAASARAFIEHVEKRGGGYPLVVKTCKGSFGSGVYLANNRKELLNKLTELSPN
                     GTIVQQFVSKTVGTDVRVQVVGGKAVAAMRRTAKDGDFRANITNGGTAKGITPTAEQA
                     ALAVSAANALGLDFAGVDLLDGDDGKPVVCEVNSNAHFVNLYNACGVNVADAIMEYAY
                     DECREPQIRYANRAFA*"
                     /db_xref="UniRef100_UPI000368CE81"
                     /db_xref="R6P5J9_9FIRM"
                     /db_xref="vir:X953_09135"
                     /db_xref="UPI000368CE81"
     gene            262642..263598
                     /locus_tag="SRR1747018_scaffold_2_1202_curated_prodigal-si
                     ngle_206"
     CDS             262642..263598
                     /product="Alpha-L-glutamate ligase, RimK family n=1 Tax
                     =Eubacterium ventriosum ATCC 27560 RepID=A5Z784_9FIRM"
                     /codon_start=1
                     /transl_table=11
                     /translation="MSGKGKAGLLVYTMSQAIRNRFSIDTMVEAAKQNGIELIPVRSD
                     NMVDMSRLKGIDDFADMRYASSLPVLSFGVDGLRQPTCYVSLSDGRTFSCNDLSFAIL
                     RGPFHMLHEHLSFMGVPTFNSAGFASVANSKIATLRLASELSIPFMQAYATCDMSAFV
                     DSIEYPLVVKPDDGHGGEGVKLIDNDLDMDTAIDGQIGNVRLMQRVADTNGHDMRIYV
                     LNGKIIAAMMRTGDGFLSNYTKGGTADTVDVDSLDDDVVTAVDKIIGTFGDFFAGIDF
                     LRDGDRWVLGEIEDAVGCRMLYDKTDLDPFKMFIDGISKRIH*"
                     /db_xref="UniRef100_A5Z784"
                     /db_xref="A5Z784_9FIRM"
                     /db_xref="tap:GZ22_09975"
     gene            263814..265892
                     /locus_tag="SRR1747018_scaffold_2_1202_curated_prodigal-si
                     ngle_207"
     CDS             263814..265892
                     /product="Uncharacterized protein n=1 Tax=Collinsella sp.
                     CAG:289 RepID=R7D741_9ACTN"
                     /codon_start=1
                     /transl_table=11
                     /translation="VTGEEKFRYEKDGKEYVVTVDDNGELRRYENGTGRGYKITQNGL
                     KRIIANDVDAMAKFNAAFGTESAKSGDTVIDAVPVATPADNQTDKATASQAEHVKPPT
                     DIDEPVADDGAKNVTDMPPVTHNQATEYDGKPIQETLPGFDTPSGSEHAPTVADDEHE
                     DNESCEQSIKEADGQMAIDFDSDNKTNSHDNMEKNEQQTQPQATPVQPQQTQQQQVPP
                     QQYQAVYGNAQQQPMYPQQPAQKVKQKKQKKPVTFGKAIAGGAIGCAAVLAIYTGIGL
                     YGYHATGMDKSDTTTSSISSSTKDVSKSASNEDSSLATQVAAKAVPSVASITVSSSGA
                     STTDIASSSGSGSIGSGVLLDKDGNILTNYHVVEYADGNNGYSITAKLGDKSYEATIV
                     GKDKSSDLAVIKVDAGNDTLTPIEVGSSDNLQVGDWVMSIGSPFGNEQSVSTGIVSAK
                     SRDITMSGDDGSTSFYSDMIQTDAAINPGNSGGALVNEKGQLVGINSIIESSSSSSAG
                     VGFAIPSDYAIDVANTLISGKQVEHPRIGATVGTVTPQMSKKLGLGNGAYGAYVNSVS
                     KDSPADKAGIKKGDVITKIDGEQVDTSTTLITEIRSHKVGDKVTLTILRDGKEQDFEV
                     ELTSDTAITDDSDNENSADGNGSNSTEDSPYSNLQQRLLEFLEEQQNGSSGNQGNSGG
                     LNGFGMRRNG*"
                     /db_xref="UniRef100_R7D741"
                     /db_xref="A0A096KW68_9ACTN"
                     /db_xref="cgo:Corgl_1453"
                     /db_xref="R7D741_9ACTN"
     gene            complement(266222..267274)
                     /locus_tag="SRR1747018_scaffold_2_1202_curated_prodigal-si
                     ngle_208"
     CDS             complement(266222..267274)
                     /product="Uncharacterized protein n=1 Tax
                     =Coriobacteriaceae bacterium BV3Ac1 RepID=U2VHV0_9ACTN"
                     /codon_start=1
                     /transl_table=11
                     /translation="MVFQGNNHINGKNKSTNKDNAIHRIGTAAVSMAIVAGTVLSSCP
                     IVASAATVKELNEKYDELVEVSKEKQAEYEKEADELESLMVSSYKDGDPSILEILTQS
                     QSLNDLISRATYSNSIQQKKAQKVEDVKKAKEDADQSAADAKAVLEQKKAQRLSLDNA
                     DKIHFAQWTGGDWAKRSYWGGTVATHGCGLCAYTVAIDILTGAGLTPSEMLDKRGDWA
                     GCEYYVDGTGAAYTGSKDGSSHGEWTKKTFDVTMTDISGSSLDEKFANMDEALKNDEA
                     CVIVCSAGSYIFKSNDGSKRSSDGHYICVYRADDNGYYVQDSTYEGDKGTKVCYSHDE
                     MARVLENSSHQIEMCN*"
                     /db_xref="UniRef100_U2VHV0"
                     /db_xref="W2BX06_9FIRM"
                     /db_xref="nth:Nther_2194"
                     /db_xref="U2VHV0_9ACTN"
     gene            267607..267954
                     /locus_tag="SRR1747018_scaffold_2_1202_curated_prodigal-si
                     ngle_209"
     CDS             267607..267954
                     /product="hypothetical protein"
                     /codon_start=1
                     /transl_table=11
                     /translation="MPNAQELIPAVTPSDDMTRLLLIDASSGYPLKRTKAGFRKTKTW
                     KDATDVCVFYWSPDFDKGTLKTNGYIADSAALARLSTSKFPDGSDDGIDTVICPIDDT
                     KRRIARVELCDHA*"
     gene            268162..269199
                     /locus_tag="SRR1747018_scaffold_2_1202_curated_prodigal-si
                     ngle_210"
     CDS             268162..269199
                     /product="NlpC/P60 family protein n=1 Tax
                     =Coriobacteriaceae bacterium BV3Ac1 RepID=U2V9V7_9ACTN"
                     /codon_start=1
                     /transl_table=11
                     /translation="MTRTLTYIIKTSTAIAIIVSAAMIPVISHAETMETLQQSYKDAS
                     DRYQELLIESDAANEQLNDARMRLDDAKAKANGAKAKYDEAIDTLSKMIRAEYIGGAS
                     SMDPVSIALGTKDISSLISASNATEAVSKKQAAAVNEARYAKEALDKALETASAAESE
                     ATVAKDELDDKISEASSYRDSLSDDIRNRIESDTQGGMSSDSSAAQALIDYYSKGGDY
                     PKNPAATTTKNSTVTEDQRRQILIAALSKVGKTTYVWGASGPNSYDCSGLVQYAYAAA
                     GLKVPHSSASDRAMCNVKPISELEAGDMIFWNGHVAIYAGNGQTIESMPGHGVVMFRI
                     WGQPLGGGQPY*"
                     /db_xref="UniRef100_U2V9V7"
                     /db_xref="U2V9V7_9ACTN"
                     /db_xref="bsd:BLASA_2120"
     gene            complement(269277..269618)
                     /locus_tag="SRR1747018_scaffold_2_1202_curated_prodigal-si
                     ngle_211"
     CDS             complement(269277..269618)
                     /product="hypothetical protein"
                     /codon_start=1
                     /transl_table=11
                     /translation="MIYWLRTIPANRSNIGEAKLYIFDRKPIVLNFVKNRYESRYSSL
                     GFFFPADSPFARSSIYCCCTYCIDWFVGSTSYEPYAIFASAFISSSFRRYASSSSPSY
                     SDALYSCGISS*"
     gene            complement(269790..269864)
                     /locus_tag="SRR1747018_scaffold_2_1202_curated_prodigal-si
                     ngle_trna_34"
     tRNA            complement(269790..269864)
                     /product="Gly"
     gene            complement(270317..270718)
                     /locus_tag="SRR1747018_scaffold_2_1202_curated_prodigal-si
                     ngle_212"
     CDS             complement(270317..270718)
                     /product="hypothetical protein"
                     /codon_start=1
                     /transl_table=11
                     /translation="MKINYTKATDDGYIYAYPTDFGGEFGDCADGVDPFVADYLISRG
                     LLKKNDVFYTHDVSNGFKSRSHVKGTDEFDDVTGQRVARDKLLSKYYAFQKNALAAYK
                     KALEKLLDRVDGEKEFAEKKVENANKRLENY*"
     gene            271105..274230
                     /locus_tag="SRR1747018_scaffold_2_1202_curated_prodigal-si
                     ngle_213"
     CDS             271105..274230
                     /product="Uncharacterized protein n=1 Tax=Nakamurella
                     multipartita (strain ATCC 700099 / DSM 44233 / JCM 9543 /
                     Y-104) RepID=C8X8F9_NAKMY"
                     /codon_start=1
                     /transl_table=11
                     /translation="MSDITSDLPIIKQDRNRSASDMETSNASTLVTLDDSISNGKMGL
                     AEDGASFLIDLLSDLSSEPGRYAAREAFSNAVDAVNERIKQESAAGNTDYAPLIEATI
                     WASDDSFDSSTIAYKLSHADGLDEKIGAGTFELIDNGVGMSRETVERCFLTYLGSSKR
                     GDASQIGSKGLGSKSYITCCESYTVITTRDGKETIATVTRGNGENPYTIETHDTTRDN
                     GTKITFIVRTGLILEQMRKCLDEIASFSPVPFKLNGVMNECMLADSPYCRGNRVDSTI
                     MPLGRVECGKSPDGKPVSFRMWCQIDTLPKLCDVNAAGSLLIVLVLGGYPYVLSSQPK
                     PYSSFSRYSSNKVYVEGAPDYLDFTPSRDEIKKNDVSVAFDKAVRNALSKLNPMRYVM
                     EAVKLCTSVTDAYRVMSVTNSIIAIRDDGTLHMTYRKAPNVWFDSYDDGFACDNGYDM
                     TDTNRPSRMLLSNANAWIVKCAIDNGIDNDPRLCCSTISLLTRHCVDSWHFPNGDDAF
                     RFIRIGIEVPRSSVSIVSWVSSKGTYATAASEYTIKKSELLDIMNDGTTMLTAPNAVC
                     SAVLSLSDVLIVCDADDMTLKTLKNNPRAMYRLTGKTANTGAVAIVTSLSVDNATVKA
                     IAASINQSTSKRAGAINTNTSIAHRCTVVTVDDVVAKAREIRRMRASLSPNPRKSINV
                     ELAKKALCHVIPIDSGNPFNLDWWNGSVSDGMTGVLRYDEQDWNEEIDIAPSDTDMIG
                     DTLLVTGIRAGQARNWSKSNLAASMQSLAAVMQRCGKIGKKFKRIAFLPESTTATRVN
                     TFENMGWTFLLDARRGSVKRKNGLLPAGAVKFHHVHDMLRTVDTVDELVKTKFDGDDI
                     VAFVDTINLPDLKLDSDERIVAAAMCMTWGNDPYGTDRKWKTQAYSSAAIGDVKTAFD
                     SIGVTVDSSVAKAIELGIKAIGKRPTVSCVMPFGFINHYSIQPFIREKQKDDDAFSNQ
                     IANARRFLSKLDSLLDAVNEKNNLQVDTYSCDIPDAALRMMRTGFTQAVVKEIIDDGK
                     LDTLIKMSQDI*"
                     /db_xref="UniRef100_C8X8F9"
                     /db_xref="A0A076G889_9CAUD"
                     /db_xref="nml:Namu_2668"
                     /db_xref="C8X8F9_NAKMY"
     gene            274704..276350
                     /locus_tag="SRR1747018_scaffold_2_1202_curated_prodigal-si
                     ngle_214"
     CDS             274704..276350
                     /product="hypothetical protein"
                     /codon_start=1
                     /transl_table=11
                     /translation="MPKQNRQPRESQAKGRRRSASAIERDRINEAYANDYEYSMFPKV
                     PEYFRGADVVGLRTRSTGSNEQRILPFSNRSHYRKIWNEQLADGDKFILMLISEHRHL
                     TDSQLETLVVVPSVIRFSKGGGYNPLKTYMRYLTEEKYSDSAHDNRLDYKACFKTRTM
                     IGLLKKLNSLQKMGLIEPIVPSHRIEGHGGKEFETVPSLFTRHWYLTLEGARLLCVNT
                     AINVNGKTNTTVGFVGTYQEAAFISIVHESECNDIFCSMIECCEYASNIENEELWQEV
                     RDTRAKLARSTLGRAIKGKIDFDQVTDGDGKLLDDEEYEENDAAQNVNPQNDKNSIPD
                     NEDNGIDDGFAAFEMPDIMDDDTHGGDGTNYGKFDICRFYHEKDCEVKKALVNGRMKE
                     LGFKSDGLITIYSDVLGDFVDYYLEYDSGTSRANSIAHKIEAFMKYWVIQKTNLGQKA
                     RQPILLLVSQKPSSFIPEMNRGKMTLYNKGIAKVIKNKFSDMLDTINDECIVLVADCA
                     SIRRHGAMGACWHKIDLTTGAADRHACDLVSASRAVIRQR*"
     gene            complement(276424..276500)
                     /locus_tag="SRR1747018_scaffold_2_1202_curated_prodigal-si
                     ngle_trna_33"
     tRNA            complement(276424..276500)
                     /product="Arg"
     gene            276721..277626
                     /locus_tag="SRR1747018_scaffold_2_1202_curated_prodigal-si
                     ngle_215"
     CDS             276721..277626
                     /product="hypothetical protein"
                     /codon_start=1
                     /transl_table=11
                     /translation="MSQERRITIDRTTIDDLMPFFVSVSKELIAQDRVETDLQDFIDS
                     LGTLQRDIGDFLNQLPDYLEKYKKLQKEKQEINRKIEQQKKEAAELEAKLRAEFGVGE
                     QSSVFDTVDVLGMLSTPTDKAYHDVKGGMNALASNSANDEYDGSGEGNEDAFGGRIGA
                     VDDAGRPIDPYMSMDDRLTDELLLDRQNTAVQRSSEHARAAANRIAEAKTLTESQEQE
                     GNENVYDSDFDDYSQVQQPQHNRPETPQNDRLDDMLGFDEDDDDLLGAPIQSAPINDS
                     TMNYDSSNSNEFGNFGDDDLDDDDF*"
     gene            277705..278520
                     /locus_tag="SRR1747018_scaffold_2_1202_curated_prodigal-si
                     ngle_216"
     CDS             277705..278520
                     /product="hypothetical protein"
                     /codon_start=1
                     /transl_table=11
                     /translation="MRSTSSSPSNNENKAEIIDFESTKRNFEKPESVSESMLQMLNNG
                     EITEEKYAAYIEYYGDDVAYSGDKSEPASADAPKIKLETNGSWINAYALGTTIMIAVG
                     LAIFFCGVAFKLPGLSIVGVIAIAISILFAVFHYRTNEEEEQRKRDKVVEREVESFKI
                     DLYKTLVGYDLHVSQDEIDNLIEQYRMDRIAAETSFASLNPIEMLKFAVSKTKETHDQ
                     SGESDSQANRNNRSKKNKRNKKKDKKKSQQQAMFDAISGMSDEEIINTVTKND*"
     gene            278545..279660
                     /locus_tag="SRR1747018_scaffold_2_1202_curated_prodigal-si
                     ngle_217"
     CDS             278545..279660
                     /product="hypothetical protein"
                     /codon_start=1
                     /transl_table=11
                     /translation="MMDNDIVKRTISRSTLIRWYEKKKEQYGDGFPAVKNPQALIDGI
                     IALSKKMSGRTEPPETIYVYILDDEHPDKSTAEYMIRLSRVSDEYGDYGYALCMFYQP
                     TQEMESVSVFEPDRVTWSPETMRTSPKHTGRTKCYLGFSYMVCDNSKGFDEEPEEEYE
                     ITGEDLIELGIEADLPKDMMSAADDLKEMIEENVTTDESNQEKTNVPEDNNRFGNLAS
                     HQVETLFGSNTNRDGREVMPWDEANGPTPLPARGEEPLPWNTVGLTEQESAAMHGNVQ
                     PDANAPTPLPARKETPGQRQARLDMESALHGGRNAERDAAEEEAFKQFLLEKQRESGD
                     GTTDGANHTHETSNNERLDEEENTYDDLMVDYEDMEF*"
     gene            279904..281268
                     /locus_tag="SRR1747018_scaffold_2_1202_curated_prodigal-si
                     ngle_218"
     CDS             279904..281268
                     /product="hypothetical protein"
                     /codon_start=1
                     /transl_table=11
                     /translation="MAEGGSDLASDIKRGKSEAEKNREQAALQELYQSYPLPSNVSDM
                     HAYVFMKFTLRDIIVLCIAFLIPILMTLPLQMVIGQIPQMILAIILGMPLAFIGNRHM
                     FTGDLPIEQRIKIAMSDRGANNLMNWDKTKKNGIYVPTSTQSFVPQISFTRNNFVMLP
                     YGQGGFAVIEVTSDDIEMTKNSDKKNIVDSFHRMLDHLVTDTECIPIQIFLKSVPIDI
                     RQYITDTEDNYARIRQERKYTMAARTEDYWNMLYGFDSEISYSYAYYIIVTYRKDAEK
                     VGDDTMNTMGNRRQKMQENMNPLARRQKALAELDHEIGVSDAEKLRATMKENEFGPGN
                     TMTKLTRRTSRILNDLNNIQSGESQVKAQLLTREEIAKLFFECYNDSDKSTVAEVIDQ
                     AIPQPYIMACSGVTGADFPSKQDTQYPNQMYEDFPELFHVEFKQIPVLDTPKMRNGGI
                     HRRI*"
     gene            281268..283076
                     /locus_tag="SRR1747018_scaffold_2_1202_curated_prodigal-si
                     ngle_219"
     CDS             281268..283076
                     /product="hypothetical protein"
                     /codon_start=1
                     /transl_table=11
                     /translation="MGLFKRKVIEYDTEASMPQFEVDANGFIIFKNKNLGGCGIFEIT
                     PCVTTESMTHTNSETHEDVLSQEYLDALMEFNGTVAPNVQYDDARRTVYPAWIAFLNS
                     LHPEGGDDDPIHTQILVKKVIDDEWATRSDYARNETEKAFADTLYRREQAQKTARSQH
                     NRSRNRRRITRDANACIQAHWNDYNNLLQGLAQVEEAYEAPRAYKAKMYLVISYTPSS
                     EGWWFDGRDSDYYITDNDSATNLFQEDKWADRFASIFMKRNGMSDTAGYSSTGATSAD
                     EVFWVHSDMTAQIIETRMEQIEDGIAEYRMSHRDVDYPFMLRRLEGIESAGLICMFPN
                     IMSHYWDEMWDINTNINDVLYRLQYNSAVRSGNADIISGGQGKSGFTWRNVRMDDDEA
                     EEFLKKFAAEIREKGGPKDARQEHIDDVNVVSQKEIDMALGRIPNQPNQNESQNGMSL
                     GQSLDDIWGDFGDGQLPDYGTEKTQAQKDEEFLSRFRNRSYTIEHQLANAEIFGSAGI
                     DNKLNGTNAGEKRNQLNGREVKQNKANQLSGDTQQGNFRPETKHQISTRFGTENAALA
                     LEMDENGASLNDRRDIYMGKKPQSMTSKPKFRPDDD*"
     gene            283113..284837
                     /locus_tag="SRR1747018_scaffold_2_1202_curated_prodigal-si
                     ngle_220"
     CDS             283113..284837
                     /product="hypothetical protein"
                     /codon_start=1
                     /transl_table=11
                     /translation="MGKLKSTEKTKSTTPTPKKAVVGNAGTDVKKAAPADTINPHKTS
                     ASPSNANSARDVANSAAESARNGVDKPTGMPSGKHSATPRTSPAPNSPRVQSVGAPSH
                     TESRMTSEPTVPSGVSSAPQQSPSLIRNMMSRLPIPQTPWNIGGMKLSGVDIRNRDVP
                     SSIANVPSKDDENGNTQDGSEEQPNASSLNEENGMPENQEVPQDEENRDSSDDNNDDD
                     DNSLDRARAAASRSNHGLRDNAKSKDIAKDAKDKVGEAIKNLGDTMPGAGSLISQMPQ
                     QSLTGSLAKSGGLNNNSGNGTNDDPNNKDSKKKNKTPLDKLKGKAKKALIKALISHLA
                     PILIGVMSLSAIGSCSAAMFMGNSNTEIEQTRGQNKKIIINGGSNNNNSNTDTSSSGG
                     TAFTGDWVYYDQLHPTTWNSSDAAWNDGCGVVSEAMVLSTYAKDKKYNPSWMASEGLV
                     DESQGGHWLSSNFVNYVNSHQDIFHLKVTEKRAQVGVYEEPGNWKNDWDQVKKVCEAG
                     GCVMIGQDTISATGKAHYIVIQKVENGTVSYANPATGKQETIEESKLRSYGYSVGNST
                     QTMYFEKI*"
     gene            284849..285556
                     /locus_tag="SRR1747018_scaffold_2_1202_curated_prodigal-si
                     ngle_221"
     CDS             284849..285556
                     /product="Putative uncharacterized protein n=1 Tax
                     =Plasmodium falciparum (isolate 3D7) RepID=Q8IKJ2_PLAF7"
                     /codon_start=1
                     /transl_table=11
                     /translation="MKKNKSIFIILAITLIMVLILLTICYFKKSLNNVNNVNICVNNN
                     NNNNNDNSLNITLNNKYNIEKKQSLNKNAYNSINSDNDQNNYSSHDNHDNLIFNKFNH
                     DNPNIDELKSASSTMFTQLFNIDNNYDFLIKNIDNNFSQLDKDSENLAYLLYTSSDKS
                     ILKINNATIHFLSVNSVDIVDNNFEYCIYKANIYYHVIQGPMQADGYTSEYDMTTTWT
                     IKISRYNKIMSIKKCYE*"
                     /db_xref="UniRef100_Q8IKJ2"
                     /db_xref="A0A060RUG5_PLARE"
                     /db_xref="mek:MSKOL_2252"
                     /db_xref="Q8IKJ2_PLAF7"
     gene            285631..286353
                     /locus_tag="SRR1747018_scaffold_2_1202_curated_prodigal-si
                     ngle_222"
     CDS             285631..286353
                     /product="hypothetical protein"
                     /codon_start=1
                     /transl_table=11
                     /translation="MAIRIKRKKKQQKRNPQYLAGKQRTWVDQFRDENDKPFMKRFWG
                     IIAVVVILLLIVIAFATTMILTSNQDDNTSSISASETYAVSTAEQNAMKKKAKEFATA
                     MVLYAYCSDPQTNLEGKEAALSCLATGTDTYNKISDMTISTNGNGKIDKDNFIPVVTT
                     PDMQDGTQAYAYSYTYKLNATAADASETSKSNPNGTIADNGYTFELTFKKATNENSGG
                     DSEWVISSATIYKKKSSGSSSN*"
     gene            complement(286435..287463)
                     /locus_tag="SRR1747018_scaffold_2_1202_curated_prodigal-si
                     ngle_223"
     CDS             complement(286435..287463)
                     /product="Peptidylprolyl isomerase {ECO:0000256|SAAS
                     :SAAS00143148}; EC=5.2.1.8
                     {ECO:0000256|SAAS:SAAS00143148};;  TaxID=469378
                     species="Bacteria; Actinobacteria; Coriobacteriia;
                     Eggerthellales; Eggerthellaceae; Cryptobacterium.;"
                     source="Cryptobacterium curtum (strain ATCC 700683 / DSM
                     15641 / 12-3).;""
                     /codon_start=1
                     /transl_table=11
                     /translation="MTSSYRGIKRILSTTVAVGVIAAGGVTIAVPMLSGCTSSSPFGK
                     KGVAATFDGGDVTENEVNDYIADYRKAHGLEESNSWKSYLKQSGSTVESMRKTAISTI
                     ESRDIVENEAKKSNIEVSDADVDGKIKELRGYYSYNDDEWQEQLKSLGYTSDGYRAYI
                     KDSLLREKLMQQVIKNVNVKDSDVIYLANEYTKSIDGARKISVMAFDDKGDAERCVSE
                     MTSGQSFDDEKKANGGDSNYDGWDCIVSEDDAVKNAVKGMGKGDVSGIIDGDSMSFIV
                     RVDEEVNVPDGGFKDKSQMPDELYDEFKSSVESNERYSQFNDYLDDLISKANININDM
                     PDDVPYKD*"
                     /db_xref="C7MPK7_CRYCD"
                     /db_xref="UniRef100_C7MPK7"
                     /db_xref="ccu:Ccur_11600"
                     /db_xref="5.2.1.8"
     gene            287729..289045
                     /locus_tag="SRR1747018_scaffold_2_1202_curated_prodigal-si
                     ngle_224"
     CDS             287729..289045
                     /product="Glycosyltransferase, group 2 family protein {ECO
                     :0000313|EMBL:EEA90427.1}; EC=2.4.-.-
                     {ECO:0000313|EMBL:EEA90427.1};;  TaxID=445975
                     species="Bacteria; Actinobacteria; Coriobacteriia;
                     Coriobacteriales; Coriobacteriaceae; Collinsella.;"
                     source="Collinsella stercoris DSM 13279.;""
                     /codon_start=1
                     /transl_table=11
                     /translation="MECIGYDDKHNRIDGIDDMYANNSSIFDTNSEQNVKEAISKPSR
                     GSDFTSPRRPLVSVIMPCYNVERYVGAAIQSVLSQSYEDIELFCVNDGSTDGTLDSIK
                     HAVGDDSRAHILDIANGGAPHARNTAMRHASGKYVMFIDADDEADHEMIEKLVTAAER
                     DDAQLVICGFDIVTLDGYTDAGKSSDESVQHRFVETKRVDNASYNQIGFRYAAYKLFD
                     SNMLYTPWNKLFKLDRIRNENIEFRDTFWDDFPFVLDYIRDVESVTAISDSLYRFYRR
                     RADSETAKYRADMLEKRDEEDRWMRELYSHWSLQSDPKSVEMIDRRYIERLVGCVANE
                     CSPANATDMKGRLNSVRNIMGMKFMEQRALKNGGAIWVNGETNGKRAARIEECLKVAE
                     PRSMKMRIMLIPYRIGSPVLCMLSGMFIEWVRQVAPTMFAKMKANR*"
                     /db_xref="B6GBA9_9ACTN"
                     /db_xref="UniRef100_B6GBA9"
                     /db_xref="ols:Olsu_1575"
                     /db_xref="2.4.-.-"
     gene            289259..289669
                     /locus_tag="SRR1747018_scaffold_2_1202_curated_prodigal-si
                     ngle_225"
     CDS             289259..289669
                     /product="Transmembrane protein n=8 Tax=Bifidobacterium
                     RepID=E3EQZ4_BIFBS"
                     /codon_start=1
                     /transl_table=11
                     /translation="MTNPQSRHMHTKIWGDRKRILFFGLPLSFTTYNLYDDELIIKKG
                     IFRQSFEKIKCFRIVDTTVTRSFLQRIFGLSDILIDAMDESTHGKIVLKNVRNGFDVD
                     GYLNDAVDAARKAQGVTTREYMSGDYDDPHGPMF*"
                     /db_xref="UniRef100_E3EQZ4"
                     /db_xref="bbi:BBIF_1061"
                     /db_xref="K2MED3_BIFBI"
                     /db_xref="E3EQZ4_BIFBS"
     gene            complement(289843..290988)
                     /locus_tag="SRR1747018_scaffold_2_1202_curated_prodigal-si
                     ngle_226"
     CDS             complement(289843..290988)
                     /product="recA protein (EC:3.6.3.8)"
                     /codon_start=1
                     /transl_table=11
                     /translation="MPKKVAAPKSKSAAVDFDAFMKGVLGNDAVVDLSKREDKFYKLG
                     DYSLDRALGGGLPVGQIYTFSGEAQTCKTLSALCVCKSVIASGKKAMYIDVENKISTK
                     CLKNMGLQNNPEFIMISIGNLEETLDKVMQFLESEFFGVIVIDSVDALTTDEQDEREI
                     HEGSKVGGYKAKVFSEWLGKVSQLGAGHECSVLMIRQLRDNPGVMYGSTKTMSGGKAI
                     GYYTTTAIEFSRTSADRKRDVERDGHTLYWGVSALITKMNQGIPPKDKIPLRYAIGDN
                     MEWGIDPIQSLAAEAQRLGIIATRKAGSHMYYASDELCEMLDVAPDELKFNGEGNMNA
                     AITNDDVLQNAVKELVDKHENDGDDGFVPQLSEDDDTVAVDFEDDEE*"
                     /db_xref="met:M446_0291"
                     /db_xref="UniRef100_V4Q462"
                     /db_xref="V4Q462_9CAUL"
                     /db_xref="3.6.3.8"
     gene            291703..293883
                     /locus_tag="SRR1747018_scaffold_2_1202_curated_prodigal-si
                     ngle_227"
                     /gene="nrdD"
     CDS             291703..293883
                     /gene="nrdD"
                     /product="nrdD; anaerobic ribonucleoside-triphosphate
                     reductase (EC:1.17.4.2)"
                     /codon_start=1
                     /transl_table=11
                     /translation="MKIVKRSGAEVEFERQKIVNAITLANSEINPKDQIANGDISRIA
                     DAVVAECERQDRVVSVEDVQDIVQHELAVMGNFALSKHYIVYRYEHQQRRELAPVEKE
                     IMSIVNDENEATKGENGNKDPKINSTLHYYVASAVCKDIARKSMLPEEVVHAHDEGII
                     HFHDMDVQPVIPETNCGLVNLKDVYENGTVLGEVAIGTPKSLTVAATVASQVILAVAN
                     SQVGGITISLAHIARYVDVSRKKFRRRLVKYAQDAGVNMTDEQIDRIVEKQVDQEIKD
                     AVQTLSYQILSMNSAQGQAGFVTLFMYLNEAEDQQHKDDLNKMILEVLHQREAGMPDG
                     KGHVLTQTFPKLVYALEDDNITPDGKYYETTVEAAKCVSMRMNPDFVSEKVMMKEKGM
                     MVPPMGCRSLLSPYYDKDGKPQTYGRLNLGVTTINLPEVAAASGGDFNKFWETLDKNL
                     EICHTAMKCRIARFENVTSDVAPTLWQHGVYLRLKPGERILPHLKGGYATISLGYGGL
                     ANTVRYMTGEDQFTGRGKEFGMAIMNHLNAKCDQWKEEENIGYSIYGTPMENTTYKFA
                     RCLQRRYGIVPSISDRDYIINSYHYDVTQHVDAFTKLTNEAEYAAKSKGGAVSYVEIP
                     NMKNNVEAILDIMKHMYNTILYAELNLRNQDTCLTCGFQGELKTKTVDGGKIIWYCPN
                     CGEENQRQLSVIRRLCGYLPAASTCEVKQVKGRTEDIIDRVLHL*"
                     /db_xref="rus:RBI_I01720"
                     /db_xref="UniRef100_R5QEL2"
                     /db_xref="R5QEL2_9FIRM"
                     /db_xref="1.17.4.2"
     gene            294009..294587
                     /locus_tag="SRR1747018_scaffold_2_1202_curated_prodigal-si
                     ngle_228"
     CDS             294009..294587
                     /product="Anaerobic ribonucleoside-triphosphate
                     reductase-activating protein
                     {ECO:0000256|PIRNR:PIRNR000368}; EC=1.97.1.-
                     {ECO:0000256|PIRNR:PIRNR000368};;  TaxID=661087
                     species="Bacteria; Actinobacteria; Coriobacteriia;
                     Coriobacteriales; Atopobiaceae; Olsenella.;"
                     source="Olsenella sp. oral taxon 809 str. F0356.;""
                     /codon_start=1
                     /transl_table=11
                     /translation="MNYMRVDPFSVSNGPGVRAALFVAGCRIHCPFCFNGDAWDFCAG
                     KPFDEKIQDDIVTLMHRVYCEGLTVLGGEPMEPENQHGLVDFLERVHGELRSDQQIWL
                     YSGYMFDKDIYPIDGVRHTDVTDRMLKCIDVIVDSPFINELHDENLRFRGSSNQRIID
                     VKKSIDNSGNIVEWHEPVSQFIPVEMSFNKLN*"
                     /db_xref="G5F3G3_9ACTN"
                     /db_xref="UniRef100_G5F3G3"
                     /db_xref="apv:Apar_1123"
                     /db_xref="1.97.1.-"
     gene            294794..301006
                     /locus_tag="SRR1747018_scaffold_2_1202_curated_prodigal-si
                     ngle_229"
     CDS             294794..301006
                     /product="Cna B domain protein n=1 Tax=Eggerthella lenta 
                     (strain ATCC 25559 / DSM 2243 / JCM 9979 / NCTC 11813 /
                     VPI 0255) RepID=C8WNM2_EGGLE"
                     /codon_start=1
                     /transl_table=11
                     /translation="MQTSQPKLHILSRHKRKILNAKSVILFAVFFVTAIVNAISPSFA
                     DTGGGGGGGGNTGGGAVGSAGYWHLYYDDGWFDSSGNFQPNWGYDGTSVQRWWDEVHK
                     TVDIRGTNSNNETHESTFRNACWQAINNAKARSGSPQARVIAIGFNYFRFSYGPGYGL
                     RHSNTFDQLLGGNKKNTGGWSSNAGWTDDVREKIYNQGRNDLTGNNYSVVVIAVGSTE
                     VPGYGSIKVNKTSADSSITYGNSNYQYKDAVYGIYRDSACTDLAHRLTLDANGNGTQT
                     QVKPGTYYIQEITAPKGYLKSKNVYQVTVKAGGTASASVQETPKKGRIIVKKIDAVTT
                     ETVDKTGFTFELYDSAGKLKQTQVTTDDSNGTATFDNLPFGAYTVKETACPSPYLKND
                     EPVNVSCGETENEYTVVNIEVADKLPYGSATIKKLDSVKGQLTPGTKFVVRATEDIDR
                     IDGSIIYHKGDPIEYVTTSANDDDTYGMATTSEPLYIGADGDGQYEFIEVSVPTGVVI
                     DKTPIPFSFSWEGDTVEQLTKANVTQTNNIAYGSAKITKTDNVLSEAVPNVSYKIVPT
                     KDVTLQNGTIIYKKGETVETISTDADGIAKSTSRLYVSSDGTGDYAFIEMAVPGNMTI
                     DSTPIPFTIEYAGQDTEVLPEEDREQTNNVTYGSAQITKNESTKSSLVPYAEYDVVAT
                     EDITLWNGHRIYKKDQIIEHVTTGQDGVAKTRKRLYIGSDGDGRYEFVETAVMAPLTI
                     NTKPIPFTLTYKDNKTEYVGGQSVEQTNDVAYGSAQITKTDKVESDLVPDTEYDVVAD
                     ENINLWNATIYKKGQTVDHVKTGADGVAHTSKPLYVGITGSGRYKFIETKVPAPLTID
                     TTPIIFTIKYKNQQILKLDNAITSHVNNDAYGSVSLKKTETSTNGPVQGAVFDIVATE
                     DIVLWNKSIYTNGQVIETITTDDNGLAMSTKPLYIGADSNGTYKLVEKSVPCPYYNDG
                     KDVPFTISYKDQNTEFVGNVETSKTNNIAKTSVKLTKNDAENGAPCAGAIYRLAPNED
                     VTLPNGNVVTENGKKYTTGTAIATLVTGNDGTVTSDNILYIGASGKTSYKLIEIKAPS
                     GYVINKNPVIFTVSYENQNTEIVQTARPSTSDETNMVQTEKTVTNKSDGNAAISNVSV
                     PNAKFRLWNRGDELKINTRNDNVSYALRVDGGKVDGNVKLTRIDDNAEACVTTDGYEI
                     ILKDSTGNTTDIKNKDSISIVNGTYNVSLRKSADEKGNSSTDKSSDIKFDGASKLTIK
                     NGEKVTFSVKEGKNETTLFTDKSEIDGDEITADKKHEAYIISDLKQDTDYRVKFNGET
                     IYTLHTPNKAVTLYGRYNTDAKTYKYKKQGMLLTSDSLYIDKFTVNGEDYPVQTVIGT
                     DGTLTIKRIAPGEYGYGEVDVPVMGDATSETHKSYLVNTGVTYFTVDKTTGQIDNSDS
                     AMYTIENDYTDVRFRKIDEEGSDVSGATMQVTSTDGDIVDEWVTDGTTHYIPQLIPGT
                     YYFIEKLTPEGYDQTTRMKIEVTDTGDEQTFVMSDNKISVGAKVDKRQEIADPVAQDV
                     SENGDGKNRANLTPSDNGEYEYSVDYKNTANTWTDEYTVYDALDGVNDGFARLDGLTT
                     PQASGDFDGKMNVWYQTNKIPADYTDDKDKANATLDDKHGNPLNVGENATEAMKDGDK
                     DGDGRILDYTGWRLWKKDVQTDVAETLNVSDLELDNDEYVTGIRFEYGRVNKGFTTRP
                     SLWMRDDLKDEHDDVDAATHVYDDEFNADVITSTKSGMTLLKQAMDDIHKEYDTDDDN
                     NNNTGYSDNDTSDKSDSDGTDDDADSNTDSENDMSLYGAIGDMAERLKEAIDANDIDA
                     VRAIATEIGMNDVEEIKILIKSLDKDGITSLKKTMQQALSVYESKDSREKLDKAFDDA
                     DNKDPESIDTLIEEISRTVTSMFDAQTSGTTIHYAPAVIKMHVLDTYVPEANLINSVT
                     VDAWRNGSQGGDADAGKEESVTDGKPIHNDSNNNGNENKSGETSDDTGNGNATWSEKA
                     GHDSDMVTQTPKFDDLANDLVVENDLVQTGINLLPYVLIAVIGMVLVAYTIKKR*"
                     /db_xref="UniRef100_C8WNM2"
                     /db_xref="ele:Elen_0909"
                     /db_xref="C8WNM2_EGGLE"
     gene            301270..301479
                     /locus_tag="SRR1747018_scaffold_2_1202_curated_prodigal-si
                     ngle_230"
     CDS             301270..301479
                     /product="hypothetical protein"
                     /codon_start=1
                     /transl_table=11
                     /translation="MKRTSKAAKTALNSAYEYGRMSHGIYGTFVAPEDNRKFKELASD
                     REIVNAVGGIDRLRSAFNMGQGVII*"
     gene            301621..302181
                     /locus_tag="SRR1747018_scaffold_2_1202_curated_prodigal-si
                     ngle_231"
     CDS             301621..302181
                     /product="Thymidine kinase {ECO:0000256|HAMAP-Rule
                     :MF_00124, ECO:0000256|RuleBase:RU000544}; EC=2.7.1.21
                     {ECO:0000256|HAMAP-Rule:MF_00124,
                     ECO:0000256|RuleBase:RU000544};;  TaxID=610130
                     species="Bacteria; Firmicutes; Clostridia; Clostridiales;
                     Lachnospiraceae.;" source="Clostridium saccharolyticum
                     (strain ATCC 35040 / DSM 2544 / NRCC 2533; / WM1).;""
                     /codon_start=1
                     /transl_table=11
                     /translation="MAKLHFRYGVMGGSKTADALMLAYNFREKGKIPLLAKPMADTRT
                     KKMWSRIGIEAECVSLESICDCPLEELSGYDCVIVDEVQFATAVQVDRLVSIADILNI
                     PVFAYGLRTGYTGHLFEGSKRLFEVADELEESKTICWCGASAKMNALLDDDGNIVTDP
                     NLQTDTALQGHFVSLCRKHFNEKRLH*"
                     /db_xref="D9R399_CLOSW"
                     /db_xref="UniRef100_D9R399"
                     /db_xref="csh:Closa_2271"
                     /db_xref="2.7.1.21"
     gene            302428..303330
                     /locus_tag="SRR1747018_scaffold_2_1202_curated_prodigal-si
                     ngle_232"
     CDS             302428..303330
                     /product="Uncharacterized protein n=1 Tax=Dorea sp. 5-2
                     RepID=R9NA70_9FIRM"
                     /codon_start=1
                     /transl_table=11
                     /translation="MIATRDYSPKHLERPVSSIKMSDLPDIGNVAVAYANSTVRNMQS
                     MTQIIARIPKPAQVIMTFLAAASLTVPLLVTIPAQAAEANTMTGKATSTVAKRISGDV
                     VKSAKDGMDNYMTDLNAHRNQANGRTDAIAAAYQGYIDEATIEELNTYESYAKAASSS
                     SEADDWVSKINDKENAAKSAKEAAEQKAATEAAAKQAAAASSESSTASSGGFMTVSQF
                     KSRGAMNWNGHRWTYYSETVLPGTALSIPGRHVANGAVCDVDGYVVLASCDYAKGTIV
                     DTPIGKGKVYDYCPTSGTIDLYVH*"
                     /db_xref="UniRef100_R9NA70"
                     /db_xref="R9NA70_9FIRM"
     gene            303360..304151
                     /locus_tag="SRR1747018_scaffold_2_1202_curated_prodigal-si
                     ngle_233"
     CDS             303360..304151
                     /product="hypothetical protein n=1 Tax=Nocardia sp.
                     BMG111209 RepID=UPI0003828C2C"
                     /codon_start=1
                     /transl_table=11
                     /translation="MFEIMSGTIPVLIHIPHDSITIPKELIDGCNFALTMSDFDSAVI
                     KMSDTGAYEVGSEYRTSCNVGTPYLIKSNVSRMIVDMERFDDEREEMNEIGHGVIYTT
                     SADGVTNIYSDGLPAKIIERRKILYRLYSNTVASIVEQLRNEYGYCLIIDLHSYDEHP
                     AEYELHKDEFRPAICIGTNSKSDESLLSNKLNKYRWLIGFNEPFSGAYIPERFIDDDC
                     VNSVMIEMRKDYCNNNCNYNVINNVLTDIIKILLTPILRSSAYHG*"
                     /db_xref="UniRef100_UPI0003828C2C"
                     /db_xref="reb:XU06_29990"
                     /db_xref="A0A0E4AF85_RHOER"
                     /db_xref="UPI0003828C2C"
     gene            304144..304437
                     /locus_tag="SRR1747018_scaffold_2_1202_curated_prodigal-si
                     ngle_234"
     CDS             304144..304437
                     /product="hypothetical protein"
                     /codon_start=1
                     /transl_table=11
                     /translation="MDEEYCNADDLKSTLESLKGANYKYKSCIYERQNDDGTKIKSGL
                     YDELVNTPKVMNAFINATCGLGTADSMDDDMKRDWLDQFTTDDVLMMWNSGWM*"
     gene            304513..305436
                     /locus_tag="SRR1747018_scaffold_2_1202_curated_prodigal-si
                     ngle_235"
     CDS             304513..305436
                     /product="Uncharacterized protein n=1 Tax=Rhodococcus sp.
                     NS1 RepID=Q06GH4_9NOCA"
                     /codon_start=1
                     /transl_table=11
                     /translation="MIPASQCRAKGGPTTCRFHAPMMIGGISSLIKSAKTDDERREYE
                     YQKQRLERTIKLHKNSQKIYKQLHDAIKEAEINGTIDSPHPKDISFNGHVSKILRSSN
                     LPDSAMHNLEAAGIANPQMYELSPKDGGAELFHDLMESTRTGNKHAAAVYVYPKDEYE
                     NMKIFVSDDLRSGYALKWQEAEQTYDIVSVFSMKKQPQGSSSSEKFKSMEKEIDEPHK
                     PVVQALLMNAIANGGRMLDCFDTVLPSLYASVGFKQVGYDSWDEQYRPDGWREEDFQN
                     FNHGHPGVVYMRYDGEPWTAPDMNDIDIALL*"
                     /db_xref="UniRef100_Q06GH4"
                     /db_xref="Q06GH4_9NOCA"
                     /db_xref="kra:Krad_4666"
     gene            305468..306727
                     /locus_tag="SRR1747018_scaffold_2_1202_curated_prodigal-si
                     ngle_236"
     CDS             305468..306727
                     /product="S-adenosylmethionine synthase {ECO:0000256
                     |HAMAP-Rule:MF_00086, ECO:0000256|RuleBase:RU000541};
                     Short=AdoMet synthase {ECO:0000256|HAMAP-Rule:MF_00086};;
                     EC=2.5.1.6 {ECO:0000256|HAMAP-Rule:MF_00086,
                     ECO:0000256|RuleBase:RU000541};; MAT
                     {ECO:0000256|HAMAP-Rule:MF_00086}; Methionine
                     adenosyltransferase {ECO:0000256|HAMAP-Rule:MF_00086}; 
                     TaxID=1262851 species="Bacteria; Actinobacteria;
                     Coriobacteriia; Coriobacteriales; Coriobacteriaceae;
                     Collinsella; environmental samples.;" source="Collinsella
                     sp. CAG:289.;""
                     /codon_start=1
                     /transl_table=11
                     /translation="MNKNQFITSESVTEGHPDKICDQISDAVLDAIISSESSLEHAGY
                     IDPDTGIEACVKNARCACECYATTGLVLIGGEIRSSGWVDVQSIARDTIRRIGYDRAK
                     YGFDSDTCGIINVIQNQSPDIAQGVDGSNNSANGITDTYDRIGAGDQGMQYGYATNET
                     KTFMPLPHYLASRMAERLTAVRKDGTLDYLRPDGKTQVTVEYDDSGKPIRIDTVVVST
                     QHDPKINNMSIIKHDMIEYVIKPVLVDNGYDLPDNDKILVNPTGKFVIGGPHGDTGLT
                     GRKIVVDTYGGVGRVGGGAFSGKDPTKVDRSAAYYARYVAKNIVAAGLAERCEIQVAY
                     AIGVARPVSVHIDTFDTNVVPAGIIDDAVDKIFDFRPAAIIDQLDLWEPIYAKTSVYG
                     HFGRELPEFTWERTDKIIQLRKLCQLD*"
                     /db_xref="R7D4L2_9ACTN"
                     /db_xref="shi:Shel_09870"
                     /db_xref="UniRef100_R7D4L2"
                     /db_xref="2.5.1.6"
     gene            306879..310529
                     /locus_tag="SRR1747018_scaffold_2_1202_curated_prodigal-si
                     ngle_237"
     CDS             306879..310529
                     /product="Cna B domain protein n=1 Tax=Eggerthella lenta 
                     (strain ATCC 25559 / DSM 2243 / JCM 9979 / NCTC 11813 /
                     VPI 0255) RepID=C8WNM2_EGGLE"
                     /codon_start=1
                     /transl_table=11
                     /translation="MKFSSKVHAPMKRFSIALLAGIVGLVTGTSLINAHAEEGHATDE
                     NLVGKTVYFDSDSKTFTNVHYGSDTGYKGTATGGFEVLNRAAYCSDPDVDSPKSGTYT
                     VSELQPLRPGHSADQVKRIIYYGYYGPGFDASMWPSTNEKGQPSTAGDYVAWTHILLA
                     DTMWTDGNKAFARCAPSYPTWACPRLLGYQWGDATASGYNNPGTVINNILNAPAVPDG
                     FNVYMLLTGNNSKFTPGYKSQTIVFSTWNPKVNVTFKKNSSDATVTSSVAGAIYEIYE
                     GSDTTPSETITIGTDKTATVKLKRNKTYRLHETKAPNGYTINKTDTTFTTGTTDMTVD
                     SSNCENLSDKPNEFTMKKTSTDKTSISKAEFGFWNKSDEVSLSNATNGYNLMVRNASA
                     TSSYLYQIIENAYVSASAPSGYKIQLKDSDNNVTELSSTSKEMKAGKYDVIVLDKNGK
                     QIEDSNASGGKTIELKNGDETVLTVKEGTITGKASVSVNTQEISNRQINGSKSGSDFT
                     FIGLKPNAKYSLKFNNKDAATIDTANDYKDAMEDHRIFAEVKDGVLRYTSILLKSGKS
                     FIDPSDTKQAEKLFSTDSNGQLDVKCLMPGSYGFGELTAPADKQNDSYYTINRKRYYF
                     TVDETTGAISGDLSGTVKASTSLTDQPISVKVSKKSVTGEDEIPGATLEIRDSEDTTI
                     DSWTSTDTTHDISLAPGNYTLIETLTPNNYDQTTRIDFRVEDTGNVQHVSMSDKPLQI
                     DARIDKRQEIADPSSNNAETDGNEKAQVTKSSTGLYAYSLDYKNESNTWTDEFTVTDT
                     LDGVNDGYAKMLSITTAQGFEDYDGKMNVWYKTNKTPDTYTDDKDKANATTDDGHVNP
                     WITGDTRGDDVKKNDPDGDGRIIDYTGWKLWRKDVPTTAATTLDVSELNLAADEYITA
                     FRFEYGRVEEGFTTRTSAWDRDNLKDGHDDLDSIEYVHDETFNAGNAVAVRSSVEQFR
                     NIAKDFMKDSISESGKNVSDEQLNKQLEAIDKTFDGYKERLTEAINSSDENEIRSIID
                     EVADSTKENLSTVCVSVSNSQTLDKALTIFGKMFDRLDVQMPSDVRASVKKIKEDGSK
                     AVDSGDPEAIANVVKSMQKTIEKAVDSLSISTAGEEVHYAPAIVRMQITSAYTPSTEL
                     KNSAQVDAYRNGGGDKLEGHDNDAVTQATKASDLASDLMQTGIDNAAYIAIVAITGAI
                     AVMAKKRFAMKK*"
                     /db_xref="UniRef100_C8WNM2"
                     /db_xref="A0A096LE26_9ACTN"
                     /db_xref="ele:Elen_0909"
                     /db_xref="C8WNM2_EGGLE"
     gene            310773..312869
                     /locus_tag="SRR1747018_scaffold_2_1202_curated_prodigal-si
                     ngle_238"
     CDS             310773..312869
                     /product="Cadmium-translocating P-type ATPase n=1 Tax
                     =Collinsella tanakaei YIT 12063 RepID=G1WFE9_9ACTN"
                     /codon_start=1
                     /transl_table=11
                     /translation="MLQWLSKKQSRLFKRILIATVLFAIDMVLDHTGLFTMAFGSFAV
                     YASFVAFLVPFLIAGYDVVRKAWRNIRKGDVFDENFLMAIATIGAFALVLFPDTNPHF
                     AEGAAVMIFYQIGELFQSYAVGKSRKSITDLLDIAPDYANIDDGNGGIKRVSPDEVGI
                     GAIITVRPGERIPIDGIIESGETELDTSSLTGESAPLHASVGNEVQSGCIVSDSVIRI
                     KTTHEFGTSTAFRIMEMVEEASERKSRSEAFITRFALVYTPIVCYSALAIAILPPLFG
                     FGTFAEWVLRGLTFLVVSCPCALVVSVPLSFFGGLGAASSNGILIKGSNYLEGLAALD
                     AIAMDKTGTLTNGSFSVSSVETIDGYEPHDALRFAAAAESMSTHPIAKSVIEEYDKSA
                     DSESPATSDIIEEKGHGVKAIVDGRQILVGNARLLGDNNTSIPDELNGETDGTALFVA
                     CDGKCIGRIIVADMLKSTSKEAIEQLHELGVKKIIMLTGDRDEAARPVAEELGVDEYR
                     AGMLPGDKVEEIEKLISEHVTHNKHDHKHEYEHEHEHGDTCDCHMHGEHEHIHCDDDD
                     DDDDCCCHAHSDVHYDAVGKVAFAGDGINDAPVLMRADIGIAMGAMGSDAAIEASDVV
                     LMDDDPMGVPNAIRIARQTMNIVKENIIFAIAIKILILILAAFGIADMWLAVFGDVGV
                     LIIAVLNATRTLLMKR*"
                     /db_xref="UniRef100_G1WFE9"
                     /db_xref="G1WFE9_9ACTN"
                     /db_xref="ele:Elen_1544"
     gene            313092..319160
                     /locus_tag="SRR1747018_scaffold_2_1202_curated_prodigal-si
                     ngle_239"
     CDS             313092..319160
                     /product="DNA topoisomerase IV subunit A (EC:5.99.1.-)"
                     /codon_start=1
                     /transl_table=11
                     /translation="MAKNTKNQEQAYTADSMRELTGLEPIRQSPSQYIGDTLAVSAKN
                     GRDNPGTDETLTAGGFHLFVETLGNSSDEATNAGADGKPYANLIEIRLHADQSITVTD
                     NGRGVPPDINKTTGKSGLEITYLTMNAGGKFKSRTEKKAGNYKTAQGLHGVGAACVAA
                     LSDRLDVTVWRNGNEYRMSAKEGIPGVFASDKIRSKFTPITDSSKVVTKSKDNRPSEI
                     KNEFPHGTSVHWHPDPKIWGGTDIPWKDIYDYVNAQSYMAPTCTYRIIDETALGHGTE
                     SKPKVSEFHHPGGIADMITEKTEKGVNLSPMISFDVPASYMKNVVIENEDGTMGTEEI
                     EYNCAVKVAMRWTNRSGADIEGYANGVHCSGKHIDGFRRGISRGVGDWIKSANLMTKQ
                     DEKKGISPNIDDITDGMVAVVEVLLEDQCDFHGQTKDVLGNSEVLSCVSDAVKDKVGE
                     WFNTRKNAANAKKIGKSIIESARLRAKQKAERETAKKVKSALGGLGGKPAKLCDCRHE
                     GPGTELLICEGQSAGGTIKQARDASNQAAYFVRGVGLNSWGAADAKILANKEFADLVS
                     SMRAGGIGKNFNYENRRYDRIGIYTDADEDGKNIASLLLVFIYTQFPSMIENKKVFIG
                     CPPLYSITYKSGPHKGETIFAADESERDTFMDDFTSNGGDVSQLKIARAKGLGEMNPD
                     EFRPCLDPRTRKVRIVTVDDVEDARERAKYALSLLFSGKKEDKEARRVWIDDTFDADI
                     DDELIDNIDTTSGKNKKAPKAIKTSALKKDDKRDWAVNYADGGKDVIQLGDEILTSMK
                     SFIDYTLTDRALPYIDGLKPVHRATLWYMWDHNIKSTSNYVKSQTIAGGVIGTLHPHS
                     GDAAYGAAAGLARSGADDTKCGACTLNSSLIDGHGNFGASFEDGPAAPRYCVTGDTLI
                     NTDKGIIPIKDICDTLPNSDNRIDIKVKSRNGTIHTSHMLFNSGYQSIMALTLKNGMM
                     LRGTPNHPVLTINNDFMPEWKRLDSIKKNDMVAVDISTDNSLFGNNNDLVEARMLGCM
                     ISEGYITSKNRIGIINSDKNMIYPVKQFFDRIGIGTRASINLRKQNDACYEYVVSSNT
                     YFEEFKAKYEYTESASTKTVPACVLAGTKEYQQEFIKYLFEGDGSVQCDLTPYKPKDR
                     IRIIYSSHSKSLIMRLQIMLLTNFGIFNTISYNKARKCYTLAISGDDIIRYREEIGFV
                     SDRKNNLLNQIPRKPVSHSSYHHVPLLAKYIRSHDSRIKRDIFSRQELNKYIDFIDSS
                     VAQYCISIMNHYVLVPVNSIGSYPQKELVYSVRVDSDCHSFSANGFINHNTEMRLSKS
                     GEACVRDTDSSAVFMKLSFDVKNKLPELLPSRLPILLINGSKGLAYGYNVSWLPHNPT
                     EAIKACLLRLENQKCTVKDIRKVMPGPDFPSGGILVDRDDTAIESAYETGFANLTLTS
                     RYTIRQATRGRHLIDFYETPYGIARSGDKSILSGIGDFADKHPEYGISDVKNLSGNEH
                     DCLIEVTVKSGINAEAVAQALVAPTSGTMLTQTMSYRQSAVIGDFERSDIADATGRKN
                     MLRLTNAKPRDIDLIGYIDAFIDFRRACIINSAEFEMDKALRQKHLIDGMLLALVDID
                     EVISIVRRSQNKDTAAKNLKKRFKLDDEQAAYILGIPLARLTRSDKISLEDNSKKLNA
                     KASELKKMLSSDKNIREEIKKQLETELEHQNLPRRTTIVSAKGKILAKSNKESKEQQV
                     QSVTIAMASIDGDAVANADGETIFNAASSLTVSGKTSVYMNAAGEICQTDKSAPQLPV
                     QSLRDVDMNDIILVVFRDGSSTRVPARDLPSGKYAKFVKLAAGMASFGPNGSKPVNVA
                     MATSDGKVKVLDSSTLTNRPDCDVMKVASGAQLIAACPVVDGSDQSFVFVTSKANLLI
                     FPVSSVNSQGRTSAGVAGIKLASGVKIITAAIALPTSSSVVTSTGTSIKVSKLSDFPA
                     KGRGTLGVRCHTMMRGETEITEAFIGENPVAKSGTKVFKLPEITKRDARGERIEGLGS
                     LKFGEK*"
                     /db_xref="vma:VAB18032_13720"
                     /db_xref="F4FH78_VERMA"
                     /db_xref="UniRef100_UPI00037D82A8"
                     /db_xref="5.99.1.-"
                     /db_xref="5.99.1.3"
     gene            complement(319410..321260)
                     /locus_tag="SRR1747018_scaffold_2_1202_curated_prodigal-si
                     ngle_240"
     CDS             complement(319410..321260)
                     /product="helicase n=1 Tax=Butyrivibrio sp. AE3009 RepID
                     =UPI0003B67C49"
                     /codon_start=1
                     /transl_table=11
                     /translation="MGSKRKKTKERLIYEELLRKAKAGILTEDDLNENDQYLDTTKRL
                     NLNMAMLKAEHNIRMDAARKSVPVTSFRESFPVARSLHRHFILHIGPTNSGKTHDAIK
                     ALEQAESGYYLAPLRLLALEIGERIRDDGIDCSIITGEERDVIDDAMHISSTIEMMPQ
                     DEIVDVAVIDEAQMIDDEQRGGAWSAALVGVPARTVHVCAAARAESMLIKIIVLCGDD
                     YEIIRHERDTELIVEDKIYDNKPRKGDALVCFSRKNVLGTAAELEKKGIKASIVYGAL
                     PWQARKEEARKFKDEKTDVIVSTDAIGMGLNLPIKRVVFLEDKKYDGTEVRPLNREEY
                     KQIAGRAGRRGMYDVGYVTTATEEGNENLRDALNMPSFQCRTAYISFPRWIGLDENHL
                     LSDLIIAWGEKVLDDDESKVFEKCRYSNILAAAKWLDTNLPEMGCPNCFVSPDRKSRI
                     ALSFLPFDFDRDEQQFEWANLVTKWFMRARIDNDSLHPMLPGGDEWKCLPSRKELHHT
                     DLSKLETILTQLGIRFAFANAVGILDDNMNEAFTVYRTTVFDEVIRKLNGPKKLIGSY
                     FTNYKRIGDEWDRRHSMRWEYYNDDFYDDGFDDNWQDHSDELFMNRYNTY*"
                     /db_xref="UniRef100_UPI0003B67C49"
                     /db_xref="eel:EUBELI_20507"
                     /db_xref="C4Z6R0_EUBE2"
                     /db_xref="UPI0003B67C49"
     gene            complement(321720..322478)
                     /locus_tag="SRR1747018_scaffold_2_1202_curated_prodigal-si
                     ngle_241"
     CDS             complement(321720..322478)
                     /product="ABC transporter ATP-binding protein n=1 Tax
                     =Collinsella sp. CAG:166 RepID=R5ZAI2_9ACTN"
                     /codon_start=1
                     /transl_table=11
                     /translation="MSSSNKDIVVDVDHVTMTFNMASENLGSLKEYFIKALRHELFFK
                     EFQALKDVSFSIERGETVGLVGTNGSGKSTMLKVIAGVLEPSKGNVDVNGQIAPLIEL
                     GAGFDSELTAMENIYLNGALLGYKDSFIEKSIPGIIDFAELDGFMEMPLKNYSSGMIA
                     RIAFAIATITHPDILIVDEALSVGDVFFQKKCEDRIKSLIDSGDTTVIFVSHSMDQVA
                     RICERAVWIEKGVKKMDGKCKDIIEAYKEYGENR*"
                     /db_xref="UniRef100_R5ZAI2"
                     /db_xref="R5ZAI2_9ACTN"
                     /db_xref="cgo:Corgl_1035"
     gene            complement(322543..323355)
                     /locus_tag="SRR1747018_scaffold_2_1202_curated_prodigal-si
                     ngle_242"
     CDS             complement(322543..323355)
                     /product="ABC-2 type transporter n=1 Tax=Coriobacterium
                     glomerans (strain ATCC 49209 / DSM 20642 / JCM 10262 /
                     PW2) RepID=F2N9P1_CORGP"
                     /codon_start=1
                     /transl_table=11
                     /translation="VANTSNVDTDCYNIGAHKDLSILKRLVTKDFKLKYRRSFLGVVW
                     SVLNPLLMMLVMSAVFSFFLRYAEIPHYPLYLILGNIIFSLMSDSTSNAMLSIIQASS
                     LLKKVKVNRAVFPVQKVLFALVNFAFSLIAVVIVMLFLQVMPTWHILLLPVGILLLVG
                     FCVGIGMALSAIAVFFRDVIHLWSVLITAWTYATPIFWPVSMMDAVAPWIRDVMLANP
                     MYAYITFARDCCLYQQVPDPKIWLSCIGWCLISLIVGFIIFRKNEHKFILYI*"
                     /db_xref="UniRef100_F2N9P1"
                     /db_xref="cgo:Corgl_1036"
                     /db_xref="F2N9P1_CORGP"
     gene            323508..323972
                     /locus_tag="SRR1747018_scaffold_2_1202_curated_prodigal-si
                     ngle_243"
     CDS             323508..323972
                     /product="hypothetical protein"
                     /codon_start=1
                     /transl_table=11
                     /translation="MISNEQQRLIEWTRRLDPARFNKAQGAQYHTAPSIVLPDTPDYP
                     KNVPSNSVTIMFTLSGTCWIGIDRERTTVKEPVFVEKPPKTKRAKHGPVVVMDEASAY
                     LIVPTNENYYWACQQMVGRNVIQAVLKPGKERDDGKFSILCIVTFMPNEGEE*"
     gene            complement(324061..324387)
                     /locus_tag="SRR1747018_scaffold_2_1202_curated_prodigal-si
                     ngle_244"
     CDS             complement(324061..324387)
                     /product="hypothetical protein"
                     /codon_start=1
                     /transl_table=11
                     /translation="MSNFERINGCLDEINSKAYEDALRTLSDSTNGDTVDVAYCNLGQ
                     REIKMSRSNKTVYVDVKSFNGHTIIHSSFDYKNGDYATKAAEINGCVDGALKCSKTNI
                     PSICLV*"
     gene            complement(324627..327092)
                     /locus_tag="SRR1747018_scaffold_2_1202_curated_prodigal-si
                     ngle_245"
     CDS             complement(324627..327092)
                     /product="Arylsulfatase {ECO:0000313|EMBL:EEA89535.1}; EC
                     =3.1.6.- {ECO:0000313|EMBL:EEA89535.1};;  TaxID=445975
                     species="Bacteria; Actinobacteria; Coriobacteriia;
                     Coriobacteriales; Coriobacteriaceae; Collinsella.;"
                     source="Collinsella stercoris DSM 13279.;""
                     /codon_start=1
                     /transl_table=11
                     /translation="MIVFLLIASIVLMAASLVLSYYSNRKYRHVVLSKLIDIILALSI
                     ITPSMLLMSGISDSDVIGAIVATIALFIASAFRSYRYDISDTIDLYAIGWKSVVLDVL
                     LVISAAFLADIALELPSNTAVWNMKPLPFLMDMIIAVGVIAAPLFASSGRTLFSKIMC
                     TVMFAIGIAEYAVLQFKNLPIQPGDLFALNTAAAVGAGATSGYSLTIGTGCMYGVSIF
                     ILSIIMLCLTARDRTRIIAVNDSLDDESNARKQEQKASNSDETPNAVATFDAKVTQDT
                     YAKSVSEGKVPQANATNGNCEASNDEQSGENDTKPNDDESGEGGIKNRIIDMVLKKID
                     ADERDDIESIGNRKRKIGYRIAGWVMLGLFIGQFTIPYANGLGITVYTWKPIPSYQDN
                     GFLSSFVSSAQLMIPQKPKGYSKQAADDTEDELSEQYDKQNGEGSSAQAASDQYSQQK
                     PNIIVVMNETFSDLSIYDQVKAAGYDGPQYLKSLYQDSILHGTLQVSAMGGGTCNSEF
                     ETLTGNSMAFIGSGVYPYETYNMNIDNLVSQLKKQGYGTHAIHPAAGSNWNRDGVYSA
                     FGFDTFDDEATFSGATRFRDRIDDASTYSKVLDYLNSSDEPQFIFDVTLMGHSGYETG
                     LVPEDKQVNYTVDGLDEKNQNKLNEYLATVNEEDTQLKTLIDGVKASSKPTIVLFFGD
                     HQPALSEALGGSSENIDDTEKQWQTCYTLWANYDVAGSVKGTELDTSTSYLSSILCHS
                     IGIPMTSREKASYVMMENVPKINVVGAYLAKNSKHDGEWENIEASVMNSETAKALSYL
                     QYRNLFDTGNGIFSTDAKKANDV*"
                     /db_xref="B6GDW5_9ACTN"
                     /db_xref="UniRef100_B6GDW5"
                     /db_xref="cgo:Corgl_0602"
                     /db_xref="3.1.6.-"
     gene            complement(327225..327497)
                     /locus_tag="SRR1747018_scaffold_2_1202_curated_prodigal-si
                     ngle_246"
     CDS             complement(327225..327497)
                     /product="hypothetical protein"
                     /codon_start=1
                     /transl_table=11
                     /translation="MDEYNDCNAASYSSDTPYADAQPQMMQPPMYGVPEDDVVTVSSD
                     SEIKMNYSNPFTSGFMFGMGFGIAMLVLLAVLIAIFAVVWFVVLKH*"
     gene            complement(327548..329485)
                     /locus_tag="SRR1747018_scaffold_2_1202_curated_prodigal-si
                     ngle_247"
     CDS             complement(327548..329485)
                     /product="Putative uncharacterized protein n=1 Tax
                     =Olsenella sp. oral taxon 809 str. F0356
                     RepID=G5F449_9ACTN"
                     /codon_start=1
                     /transl_table=11
                     /translation="MNWSHKVPNTETVKIANVTIEKSNEYTGQPSLWVRGTNVVEPDA
                     NGTSFVLREGGTYDFTTFFNALSEHKWNEYTVAMGYTLHGSIDGDFDIRLTSADSFSY
                     FPSDIDGTEKSFRGDNGTHEFDINVPAQIDATERILVGFSIDAKTDLIVHNIEWRANV
                     PAGSIRHVELAIGTTTFKKEKFITRNIDIVKKRVLGSKVDDIATHFTMHIADNGRTLD
                     AKGLETDRVKIHPNPNAGGAGGFARNMIEAMRQNPKATHVILMDDDVNLSPESIIRTY
                     NLLRIVKDEWKSAFVSGAMLNMDEPEIRVEDTGYMNNEGFCCPSKPSMRMCAFHDVVD
                     SEAFSVNNDDPRIPAMKQRYQAWWYCCIPMTEIERRGMPLPLFVRFDDVEYSLRDVPK
                     IMTMNGICVWHSPFYMRYDAAVERYQVCRNAFIIQHSSDSAPESDFLKCLERQVMLEL
                     KRFNYTNANLALDGFEDFLKGPETTFAPGFAEKRFMETHKTKESLYDLQDIANDLLKL
                     GIDWTKLNMDSVVNDLPRSITQRAIDFATCNGQRLPLPYTQNGKVAIMADNGGAYQGG
                     IIRKADTIVAIDVQNRKGIIRHKDKAKFNEVMRRYKNDLNEYKKKRDSLDKAYKAAFK
                     HMTTVEAWEEYLGMSDDKKNA*"
                     /db_xref="UniRef100_G5F449"
                     /db_xref="G5F449_9ACTN"
                     /db_xref="blo:BL0213"
     gene            329700..329921
                     /locus_tag="SRR1747018_scaffold_2_1202_curated_prodigal-si
                     ngle_248"
     CDS             329700..329921
                     /product="hypothetical protein"
                     /codon_start=1
                     /transl_table=11
                     /translation="MINAIKPYVIRTFDKYGHETYRERFNSRNAALAAVDKFVSTRHI
                     VEYDTVSNDCADGDVTSIKPEYQVISDMR*"
     gene            330055..331026
                     /locus_tag="SRR1747018_scaffold_2_1202_curated_prodigal-si
                     ngle_249"
     CDS             330055..331026
                     /product="hypothetical protein"
                     /codon_start=1
                     /transl_table=11
                     /translation="MDFSNYDDNGYGRHSGLPDDVSPDRHFNGNRRGTPRPVYSNRTT
                     PRDSHYGEGYRTDCKYRDKQPQNRRGQYSDEHRYESKSNRSIMNVDIDHEAERNKLHR
                     EYIKKHGFAPNSVAAFALTHPESVEYIKSAESGDILVRIKEWNGRRGYTCMVKDAADR
                     FVIGFDATIRLIKDWETMRVEITRTFPDTPIHWLDIYDHMIELRRQYKESHGYESNTV
                     AAMVDSDPDRVTEFTNENGLDCYKITFYNGKEFVCAKERAAIKQVRGYDSLFDELGEY
                     VKNRENDLREKRADAIANIRENAVNALNGDGVDRNDRDFKDSDEELM*"
     gene            331031..331318
                     /locus_tag="SRR1747018_scaffold_2_1202_curated_prodigal-si
                     ngle_250"
     CDS             331031..331318
                     /product="hypothetical protein"
                     /codon_start=1
                     /transl_table=11
                     /translation="MANLKNIRRLSDELVAAQSVCYEEFGLKSAPIDGQRCEQCIEFC
                     KGYIMARHRGVNIGELAMAGQMADEKNAHIASIAANRLYEELSANGEKAIP*"
     gene            331612..332160
                     /locus_tag="SRR1747018_scaffold_2_1202_curated_prodigal-si
                     ngle_251"
     CDS             331612..332160
                     /product="hypothetical protein"
                     /codon_start=1
                     /transl_table=11
                     /translation="MTETTDTQLENIIDGTDMETEHVEDKHECCCSDTDAKHMTDDTD
                     APAEEATVEHVGDCGCCDVHEQTTPEFDGTQKHDEADSCPCRVDDSDKSAADTVKEKA
                     AEAFEAAGDAVTKAGESIAAAAHAAADEFDADEAKEAAKSIVHGAATVGKSFAGVARR
                     FVTTLVSHDEKSDSDDGNVIIE*"
     gene            332358..333608
                     /locus_tag="SRR1747018_scaffold_2_1202_curated_prodigal-si
                     ngle_252"
     CDS             332358..333608
                     /product="UDP-galactopyranose mutase n=1 Tax=Scardovia
                     wiggsiae F0424 RepID=J0D438_9BIFI"
                     /codon_start=1
                     /transl_table=11
                     /translation="MAYYLMHDNLMRSTVNINDDGSFILHEPYCPTTRYDYLIVGAGL
                     FGLTVAQQITERTGKRVLVIDRRSRIGGNAASHFDKETGIEIHEYGAHLFHTNIERVW
                     NYANRFTDFTDYRHRVYATHNGEVYPLPINLGTINQFFHAHYTPVEAKAEIEAQAGEY
                     ADIEPKNLDEQGKKLIGKPLFDAFIRDYTSKQWQTDATELPADIITRLPVRFNYDNRY
                     FTAAHEGLPKDGYDQWFKNMTGTSNITICLNCEYQDADNPVGASETLGKVNTLYTGPI
                     DRLFDYTHGELGWRTVDFDEVRYDEKDHFGCPVMNFSDKDVKYTRGIEFKNFNPERRE
                     IIERDETIVWYERSRFANRDDEPYYPINSAENAKLLEKYQKDVENIDRLTVGGRLGDY
                     KYFDMDRTLDAALNAADSIVEKLR*"
                     /db_xref="UniRef100_J0D438"
                     /db_xref="J0D438_9BIFI"
                     /db_xref="btp:D805_1633"
     gene            333763..334182
                     /locus_tag="SRR1747018_scaffold_2_1202_curated_prodigal-si
                     ngle_253"
     CDS             333763..334182
                     /product="hypothetical protein"
                     /codon_start=1
                     /transl_table=11
                     /translation="MADMVKNGNGKVINFGEVRALDDRMLPKSKWTFIKVLEEAAELT
                     EAGKDYVKWIDTHGEHDDDIAADELYWNMLSELADVVMTVADVCSAFDIDDDQLKRAI
                     ESCVVRNANRGRITDGDTTINITPINSGLPYEAFDND*"
     gene            334175..334390
                     /locus_tag="SRR1747018_scaffold_2_1202_curated_prodigal-si
                     ngle_254"
     CDS             334175..334390
                     /product="hypothetical protein"
                     /codon_start=1
                     /transl_table=11
                     /translation="MIKVQTSGMPNAQIVNGDIIVNDADEAYRVTRLMFNKPIAPSDF
                     AEALEEECPGAEVVPWVTDDDIATYMN*"
     gene            334631..337129
                     /locus_tag="SRR1747018_scaffold_2_1202_curated_prodigal-si
                     ngle_255"
     CDS             334631..337129
                     /product="Tellurite resistance protein TerB n=1 Tax
                     =Pseudomonas fluorescens RepID=UPI0003658C9E"
                     /codon_start=1
                     /transl_table=11
                     /translation="MIRGTKGIGSQTTSEERREMRRLIRESRGYSDSISHDFTPRPAT
                     PKKPIENLATQQSHAPSQPQQRRKSDAIKAKWKMKGLRIANIRIKDGMFYAGHNMSDI
                     PFPSINEPSLLDPTFQVLEPSDKSAIKKLPPFPRYSLMTPEQRWCYISFLASDRSSCT
                     DIGYAFVYLYGLERRLIIDVKKPDEVSDEEREKLVREIIRLMECFKSRSRSFYQYATL
                     LLLYDGTIFKMGYSNEEITGIFFDKTATKRFTYNENTDAYEYMLLARLAENGVKFPIQ
                     DLMNYCRIRMTRNNMSVSLCAMQPEEFYQTDAAKASMSLVTRRFKHSRMNIESGYPAS
                     SDVKRISNRRPLPEYMPASPSIRKAAMTNLRSVCLDLESLDVPYRNISDMTVTALNEC
                     KDYADILGNKSLRGIENVNIDTILCVTRPKILIDYLTDRGKLAIIPAEVMREAYVEAF
                     GQEPQSTGRGVLGMYGKIGYAKLLSAFGWQPVLDTTMPEDSICSFWKITLDTDIVAMR
                     RGMAFNARDGKQCMPCVFGKRDTDVGINCPPTWSNAVSLAFMYAWFLRECGVSFDSDI
                     LKSFPRSLYPNIIAPLDMQMLSFMAIIMASYEYGASNAAVKECLNRISFNDLQSVIFT
                     WCNARYGGMIPVEAMTALEKLYKKKGIDPSMVLYDYRAGDYRINHESTDDAGEFSIDM
                     DKLAATIKETSDVHRAIDEAIDDGGNETITEIIEKENGKTSADTVTTDGEEDDTPVDI
                     DDGGDGTYGTIDDNEVNESNHISSDTIEKIKRIFDGNDEMETADFQSVISAEFSLATD
                     AEIMSFINNVNSSLMSEYPDGLVEVDGTITYLNE*"
                     /db_xref="UniRef100_UPI0003658C9E"
                     /db_xref="A0A0D0JR44_9PSED"
                     /db_xref="msr:AU15_20960"
                     /db_xref="UPI0003658C9E"
     gene            337226..339856
                     /locus_tag="SRR1747018_scaffold_2_1202_curated_prodigal-si
                     ngle_256"
                     /gene="ftsH"
     CDS             337226..339856
                     /gene="ftsH"
                     /product="ftsH; ATP-dependent metalloprotease (EC:3.4.24.-
                     )"
                     /codon_start=1
                     /transl_table=11
                     /translation="MKKVKKALKGFFHILLHGERGDRIAAFAIVFCLISVPAFIIYNN
                     ISPDATKGITTSEMISQIESGNVEELHITPGDGTVSGKLKSTFKNSDGVDVKNFSSTI
                     QTNSETFTAKFLDTKGVKYDFSKPSSLVTFLENVLLTVINYAILIGAMLYLLKGSDMG
                     DSMPFSDKEPKVISKIPDSSFDDVVGVPEAIEEVSELVTFLKSPEVYRKAGAEIPHGV
                     LLQGASGVGKTALARALAGEAGVPFISASASEFIELFVGQGAKRVRKLFQTARKYDSA
                     IIFIDEIDAIGEKRGATADTGNEERIQTLNQLLTEMDGFNNSDNIIVIAATNRGDTLD
                     DALLRPGRFDRIITIDLPTKEGRAEILQHYAVDRPFAEPIDFMTLAAHTYGFSGAQLK
                     SVMNQSSTLAARRAIKEGQSSPRITSEDLEEAISRVISGPAMKSRRMNDTERRQVAYH
                     EAGHAVVQYLLPECDDVQKISIVSRNMPGQGAAMGYVQTYSEDDKYIMTAAQCRAQLA
                     ALLAGRASEKHFCDIETAGASDDLKRASSLAYRMFDEYAFTPLCEPDMGSLRVRVVAA
                     RKYITSDQRDKILDAEMECELEHAYKTAIDIVTSHSDKIALIVDTLLENETIDADEIK
                     AIMDGDGNDPTPDETVHLIDGHDGGHDDNGVTGIDKAFDKDSLGKPDNASDEANPSDQ
                     HGTENIESVDSTNLMNDASGLAVSPDDMQTTSVPNSSAVPSFLSAKKTTLAGEQADNA
                     DNEVDARISRHTNPATQNGTASEVTIPMTVEQIRAATPNPVEKPVPTHFSIDESMIRD
                     ESRTMTVAATDALATLDADPSPDATNLSDNGGAWLRMEELQPEVEPTYEQTIRMPQVR
                     TDVNDNASNKKRKNRRKGGR*"
                     /db_xref="lmoy:LMOSLCC2479_0220"
                     /db_xref="Q8YAC6_LISMO"
                     /db_xref="UniRef100_S5JJP7"
                     /db_xref="3.4.24.-"
     gene            339861..340850
                     /locus_tag="SRR1747018_scaffold_2_1202_curated_prodigal-si
                     ngle_257"
     CDS             339861..340850
                     /product="hypothetical protein"
                     /codon_start=1
                     /transl_table=11
                     /translation="MSYKHDKKSMGTFKGTRKKTSKKQRRTDSTAASAHNSMMDEIYK
                     PLLRKSRKCSIDFMKDTGPRNYILYDVQYKRSFVSYVSKKDDGAIRYGITDYVFDTND
                     DSSCYYFTQDNSGVCMLYTQNGDSTTLVAKTGKMSVALDPMFAFKTYGMLFIVFNRPT
                     DESSDRPACERLPQVNGGVAKATGYITVMAFETETGKHNIVFNTETGLAEYFASIITK
                     PRDGSACLLIFNPTIYDDDNEHIDILPTTFRQLINTIDNDDAPPMPTHKDVPIGVSVY
                     DFMRKRMLRIAREGSEMYGIASIVIGGEADKKKDATVLIDKVKTETVNSQIKK*"
     gene            340997..341980
                     /locus_tag="SRR1747018_scaffold_2_1202_curated_prodigal-si
                     ngle_258"
     CDS             340997..341980
                     /product="hypothetical protein"
                     /codon_start=1
                     /transl_table=11
                     /translation="MQEIVGVINRHIAKISGNDSLIFDKCAVIKRQKSDGTIYYQIQS
                     PSADMKQQYTLSASEYAFFVNAGAITEKRRPAPAIRMAKFADSIKREKDSEKYLSSMA
                     LILGVDDPTSGTSRAKKNTEPKKRPHINGLIDDAVIDIADKFDDDYDNLGSTAAAAIV
                     SKPVARYEPQHYDMPQEQQLGRRFADSQDYSAPAPMYTQPVASPDQNPATYTGSQPVS
                     FAPVTAPTQQGRMMDTGAMTLESLKSGEYLNGLDDSRFLAEWQSKNNSAVNQATGAFQ
                     TLDSQINEETFLDKLENVRDSFLNRFSKAVDNTGRHAKDKIINSIEKQRIK*"
     gene            342184..342741
                     /locus_tag="SRR1747018_scaffold_2_1202_curated_prodigal-si
                     ngle_259"
     CDS             342184..342741
                     /product="hypothetical protein"
                     /codon_start=1
                     /transl_table=11
                     /translation="MAKNTLTIGTFKTDEQVPTMWHGKRICFSVRLFESALNRIERGD
                     DIDGIPCDFFGVLDDDGKIFVNKNGQKCMFDFDKWTQFNEFIDYIGDSYITIDDDYNE
                     FYDALEAGPAPSDEDMQNLVAGVDNSYDPNYDYDADRGYEVQTKDPTKHLFGFFMTVF
                     VIAMLAIVVRLLGDPILSVVQTLLK*"
     gene            342989..345340
                     /locus_tag="SRR1747018_scaffold_2_1202_curated_prodigal-si
                     ngle_260"
     CDS             342989..345340
                     /product="UPI0003D067DD related cluster n=1 Tax=unknown
                     RepID=UPI0003D067DD"
                     /codon_start=1
                     /transl_table=11
                     /translation="MAKIRERDRNAILDALAGGVTPRQGIQHIQVGRLAETSAIIKDI
                     DAITDGRASARIIDASYGSGKLLPLDMPILTEDGWKPNGDIKIGDKVYTRNGHLSKVT
                     GIYPESDVETYKIELTDGRVVEAGPDHLWIVVDTTTGRESTMTTLEIKETIDGSEDDS
                     EPPLAIPLCAPIDTPAVELDLPPYAMGVFLAAGDIKSKTLTITMHDKVNDKEIIKRFA
                     KEVSQEIKPVTPAQDAFETPWTFDTGEFDENFRPVKLGTFDVLSSFENLLDCDDNTKY
                     IPECYKHGSIEQRLDVLNGILDSSIGHRSNPDSCVYTDSERLASDIADIARSLGLSAC
                     KETSIHCGYMVTILGLYYQLEPFGSKSYKFNIVTGSRIGIKSVTDTGRKQDMQCLAVN
                     ADNHSYIIKDYTVTHNTFVLTLAKSLALKRNLFTMTADFSPDRRLYASDGKANALYRE
                     LVRSLSCATHPDGGALEYLLDALDDKISVRDSAFMSDVRKLPYGYDAVTVLNAWSRSK
                     HPETKTDERDAFIIQDACLRWFAGENTIQHKKMLGVKSSIGDDGAYDALKLIAMLVHY
                     AGYSGLMVELDECVNLYKINNTASRDRNYEQILRIFNECRQGDASYIGFIFAGTPEFV
                     ADPRRGLFSYEALRSRLVADDFSNNSQTGSDADMMGPIIDLAPLSQEDLLVLLGNITN
                     VEALGKREEWLVDDAQMQAFLKKYFDALGADYFRTPREIIRSFVMLLLRMRESNGELP
                     FEQALGGVEVKQERKTSGLGAKVNVVTRNDVPESNSDDEDFGF*"
                     /db_xref="UniRef100_UPI0003D067DD"
                     /db_xref="X6EM75_9RHIZ"
                     /db_xref="sno:Snov_1940"
                     /db_xref="UPI0003D067DD"
     gene            345471..346721
                     /locus_tag="SRR1747018_scaffold_2_1202_curated_prodigal-si
                     ngle_261"
     CDS             345471..346721
                     /product="Cell envelope-related transcriptional attenuator
                     n=1 Tax=Eggerthella sp. CAG:1427 RepID=R5FRZ7_9ACTN"
                     /codon_start=1
                     /transl_table=11
                     /translation="MSNRKNRKRQQAQTNGYYQPYQNGYGTQTPSQAPRGYGKKKDKK
                     KYKKETKGRKALKILGVTVGVILMVATSLVAVGAALMGNQMSETNKKLAGNGVQINVA
                     DKTPDTLPDDFYMLLLGVDSDAERDASGAFNGTYRSDTIMLAHINTKNGKMALTSFHR
                     DLKVQIAGRKGYDKLNAAYAYGGVDMMKNTISNLTGIDDIPYYAVINMDGLEGIVDAV
                     GGIEVNVPFTFRDSYLNGEGLDAGEQTINGHQALIFARSRHAYDNVGEGDGDSYRAKN
                     QREVIRALGKKASQSNYLQLLNIANTASKNVATNMSVEQMAELASKMGKTDIMDNMIS
                     MITPTTSLYENKIWYEALDTAKWQLTLKAFEKFEQVNTGDTGKVESIVTTDTDGNATG
                     SDDGTSAKSDSGDLNPDGYTSGTK*"
                     /db_xref="UniRef100_R5FRZ7"
                     /db_xref="R5FRZ7_9ACTN"
                     /db_xref="ccu:Ccur_01650"
     gene            346945..348183
                     /locus_tag="SRR1747018_scaffold_2_1202_curated_prodigal-si
                     ngle_262"
     CDS             346945..348183
                     /product="Peptidylprolyl isomerase {ECO:0000256|SAAS
                     :SAAS00143148}; EC=5.2.1.8
                     {ECO:0000256|SAAS:SAAS00143148};;  TaxID=1262852
                     species="Bacteria; Actinobacteria; Coriobacteriia;
                     Coriobacteriales; Coriobacteriaceae; Collinsella;
                     environmental samples.;" source="Collinsella sp.
                     CAG:398.;""
                     /codon_start=1
                     /transl_table=11
                     /translation="MGNKALRTVGTAVAIGLVATMSLGSITGCSGNKSNDNGNENTSQ
                     SSSSTDWKNATAATFNGSKITEKEVNDFIDQYRKYNSYTDDTAWAKYLKDSNLTAETI
                     RKNAINQLAEKIAVKAKCEQENITVSDDDVNNRYDEVKKQYAQYGDDSLFDNSIKNMG
                     YTEQSYKDDLKYDMLRSKLLDKMVDAEDPSDSDLQKEADENAKKYTGKKSYNVVFKVD
                     DTSDTTAMDAAKKKAQAFIDDLNKSENVDESLFAKKAKELVDNGTASEASDVGWSGQN
                     SFVTAYTDALDKLEVGKYSSEPVESSYGYHVIFCEDEFMPNSTGGVTLSSMPDDLMEV
                     LKSTVKQANLNTKQDRYLSMLVSDTSLNIKGMPKGLPYDVDMKLAEDNTNNNNNSNDT
                     TSTEATNDDSTVDTNSNSNE*"
                     /db_xref="R7ALE6_9ACTN"
                     /db_xref="UniRef100_R7ALE6"
                     /db_xref="cgo:Corgl_1754"
                     /db_xref="5.2.1.8"
     gene            348208..348768
                     /locus_tag="SRR1747018_scaffold_2_1202_curated_prodigal-si
                     ngle_263"
     CDS             348208..348768
                     /product="hypothetical protein"
                     /codon_start=1
                     /transl_table=11
                     /translation="MSNRERKKEARRRQNNTKAGGAKKRTTSKAKGSVHPKEQIEYAD
                     PVLPDMKVTKEDVKEAVHKTRYVMTDGAKKLLVGGLLVFFAVAMMIPSLSTLVSGIKD
                     LSSNTNTEAGVTKGDVSVVDAAGKFKRFLLVDAATGLRYNDLYDSHVTEDDAKVIRAH
                     NLTYPTPPAEANDNSNTNTSYAGTNG*"
     gene            348965..351922
                     /locus_tag="SRR1747018_scaffold_2_1202_curated_prodigal-si
                     ngle_264"
     CDS             348965..351922
                     /product="Protein translocase subunit SecA n=1 Tax
                     =Collinsella aerofaciens ATCC 25986 RepID=A4EAB3_9ACTN"
                     /codon_start=1
                     /transl_table=11
                     /translation="MGILNKTLSAGMDKQLHRYEKRVKNDINPLEKKYSAMTSDELRA
                     ANAELMDEAKGEKPDETKIVNEGLALMRELTKRQTGKRAFDVQLEAALALWDGNIAEA
                     KTGEGKTLVSHFPQYLGVIHGQQVHQVTVNEYLAKRDHDEAASIFEAIGFKVGYIYNQ
                     QPNDSKRAAYDCNVVYGTPSEFGFDYLRDNMVQRYDDKLQKEHSYAIIDEIDSILIDE
                     ARTPLIISGPGSSAAKTYTAFAKAVKGLERGEEPDFDPLMGNKPEPTGEYVLDEAKRT
                     IAATEKGLAKIESRLGFKVYSDATGTLANHLQQALKAEYMFHRDKDYIVIDGEVKIVD
                     ENTGRIMEGRRWSDGLHQAIEAKEHVEIQEENQTLATVTLQNFFRLYDKLSGMTGTAL
                     TEDAEFRETYNIGVIPIPTNRPMIREDAEDLIYRTTEAKYHAIADEIAVRHANGQPIL
                     VGTTSVENSMKLSALLRARGIKHSVLNAKEHEKEAAIVAEAGRLGAVTIATNMAGRGT
                     DIALGGNINGMRDKFMQEIIEASGKEDYIPTPDEANEATKKAEAIFADEHDKVIAAGG
                     LCVIGTERHDSRRIDNQLRGRAGRQGDPGFSRFYISLEDDLMRIFGGSMDRINHMMVK
                     TGIPDDMPLEARMVSKAIENAQRKIETMNKEMRKHTLEYDDVVNSQRLAIYKLRDDIL
                     QDNSLTVTIDAMLNELCDTAINVLDSETTGMRKVTDERASLLARSDAGETIVSPFPPE
                     KHETRKEKTERIKVEKAERVAAKKEEKEIRRNETKFEHRERRAASHWDVDGFKRFVSY
                     VEGKDTELPKGCTTVKQVRAKLYDELKELYQAKREFVGDDDSFNDQLERPMMLGVIDN
                     NWIAHLSYMDYLKSTIWLRGYAQRDPAVEYKIDGFQAFRNLQETIDAEYIGGIIKTKL
                     RVVTSEDAFQNARASMRYSQPQEATGNVNRTLDKASRLNQPDEAAQALLREMYGDSTI
                     DARQDDRKQRTFR*"
                     /db_xref="UniRef100_A4EAB3"
                     /db_xref="A4EAB3_9ACTN"
                     /db_xref="cgo:Corgl_0638"
     gene            352186..353172
                     /locus_tag="SRR1747018_scaffold_2_1202_curated_prodigal-si
                     ngle_265"
     CDS             352186..353172
                     /product="hypothetical protein"
                     /codon_start=1
                     /transl_table=11
                     /translation="MPNNGSNQRNGTGTHVSSNQAHRAAQKPSDDISQARTEDLAAIL
                     GDSDDATDIATQQNNNHRSKHSRRGDKSSHMANHASKHDDSLDSFDDKQHHRKNRPSS
                     KPSRQRNHSSRSQLHDKAPDKIANRNIAENTAKKMSIAKKVVIACLSIVAIGGIGYAV
                     WNLTPLHSLVAGTDDAVDTTNMSSIDAEAKGRTVNDEKLDFTFEHKGIKYTFTDLTSV
                     APSETKSANGRETFKVTLKAVNETDEEYTMTSIGVNIFGPNGDYLADMIRNDKVLDDG
                     VDSIEDPVIESGGTYERTLEVPATKSGTYTLEIIDVGTDEIFRVPVDIKVDD*"
     gene            complement(353303..353560)
                     /locus_tag="SRR1747018_scaffold_2_1202_curated_prodigal-si
                     ngle_266"
     CDS             complement(353303..353560)
                     /product="hypothetical protein"
                     /codon_start=1
                     /transl_table=11
                     /translation="MKQYGWNCELTLADGVTKRPVSVSIVWTANTRNAVTIRDGENGD
                     TLVEKTNLATPMPVMEALQRKMPLQPDSARWLYNEMEPLMD*"
     gene            complement(353697..356291)
                     /locus_tag="SRR1747018_scaffold_2_1202_curated_prodigal-si
                     ngle_267"
     CDS             complement(353697..356291)
                     /product="ATP-dependent helicase Lhr and Lhr-like helicase
                     n=1 Tax=Serratia plymuthica A30 RepID=L0W1E6_SERPL"
                     /codon_start=1
                     /transl_table=11
                     /translation="MPAYNDSRHAFSLLSRGTQQWVSKQGWGSFRSIQIQSIEMLLGC
                     DDDKRPSLVISAGTASGKTEAAFLPSVSIIQDYMETNRDASDDHVFMIYVAPLKALIN
                     DQYRRLCSMTSYAGIPVYMWHGDAPSGQKKELLRNHSGILMTTPESLESFLMNRGQWC
                     QEYMTPSIIVIDEFHAFIGEGRGKQLLSLLSRIDTICDASGTQRPTRIGLSATLSELD
                     RVGLILSPDSPVAVIDGTSAGSDETQITIQSVQLPKHGKESGQKINFNEISETIVMES
                     EGKKTLTFAKSRKDVETMSASINDYCQEHGVKSQAFPHHGSLSKETREALEHRLVSTD
                     KPTMAIATVTLELGIDIGDIAEVFQIGPTNSVASLRQRVGRSGRRDGKRLLHAFAMLS
                     DDPADMQCDLTTMIAEVELMRSGWFEPPRNGIKNASVLVQEILSTLTQFGSAYDDELF
                     GLLCRDGAFRNIDVALFDCIVNDMIEHEYLQRAADGMLLIGDTGFKETQDWHFYATFQ
                     DEESYTVRSGGRHIGEITPPATSIGMLAEGGTFMLAGRYWKVIPPIDMANHSMNVKQQ
                     PNRASFLIPTSRGGGDVNGMIMRKRISLLTGKDSDFVPDYIDELGTEALDNARKYARR
                     HKLNGLGVKIYDAEDKGSETKEQVSERLSVGYSDDADASVEPPVDTAARDAIEAMFIT
                     LGMEPGGLAHMPLYRVHELCSEAIECADTFEEEKPLLIDDHLLEDIEQREKYNHILSA
                     DTLRLAYADEVMDVAGGIRWMKAFERFWENGRGEAAGKVYEAVRKTNAEERIARRKET
                     ETIVDMSITDTTDIDGNHDIASRPTHTRKLGKFDSQDGISSIYRNLLHGQDNGGGERF
                     IEDDEIGF*"
                     /db_xref="UniRef100_L0W1E6"
                     /db_xref="A0A0B2SX09_9ENTR"
                     /db_xref="ddc:Dd586_1438"
                     /db_xref="L0W1E6_SERPL"
     gene            356601..359351
                     /locus_tag="SRR1747018_scaffold_2_1202_curated_prodigal-si
                     ngle_268"
     CDS             356601..359351
                     /product="Streptococcal hemagglutinin protein n=18 Tax
                     =Staphylococcus epidermidis RepID=Q8CMU7_STAES"
                     /codon_start=1
                     /transl_table=11
                     /translation="MANQSIGKVEIGDIYEDTESGRRVKIGRLSVDQGSNEFFQKPVG
                     RRGRATRLSAEDVATMLAQDKIVCDQKSAKTDLINYIRVLTESRNSIHDAEIERIKNR
                     QRTEEMDRNKRIHAKVKRKVHIARLFWVLACSIMVATVFIASIPAPEPAKAEKTIAGE
                     GQDYGIAHASLSDSTYIEAMGSGSTTYGIVTDQNIVENGQETSGDSAIKENAMFTPSV
                     SKTQPLHLRPLIYDKQTFYQTAIKTNDITGGETGVYLQNPNGNSLGVAANELVLAGGA
                     GLGTIIIASPDKYEDTSASTTAKNIEQQQQQAATDNASSSRSSSDTPGGSMQESWNGF
                     DSCDIDGNVIVGSYWYTKDASLKKSDLMRRIAVFNVKDVMSGSSDALSSLEAVQLNYQ
                     DFDNNYYNPVVSESPSSNGSTYWIGYMKETSDGDTGFFIRRYENNSDILMEDYENTFS
                     TSDITGNSDPITNYTLFGDKLFYEQRGAIWVVDLSKISANVDDNKRTIQRENPVKIVD
                     VIDMRASTTRDEQHTADLMGETVKPSCHYKVMTITTSRGVEYGIVFIAAQTGDLIYQP
                     CYTMTTAASEVNNGGGTDSNSADTVTDLNEAEIDRLREERENKTSSKSSNSSNDNKDG
                     SKNKNSNKNSNADSSDITLTSYHVDSASRITLAANNSKANIRYRQAADEDTDDDSIND
                     NANNENSDDNESTDSNSSENSNANNTRNEDDYESVISNSNSNKSSKSKSSKNLNSSVG
                     DDNTSEDRGTALTGRIIIRKGNDNNISILSYTIRGEQVVWLEEKQDDTKERSIRLSPI
                     YYKDTSMSEEDKNADKNENTTSSLDDSNENGENANASEILKSGVNENAEQEVKTNEND
                     NANENNANSNEQSTEESAAQEAAAQAQAEEAKRKQEEADALRAEQERLSNTPQTEFED
                     VE*"
                     /db_xref="UniRef100_Q8CMU7"
                     /db_xref="J9DA38_EDHAE"
                     /db_xref="suh:SAMSHR1132_24780"
                     /db_xref="Q8CMU7_STAES"
     gene            359365..360180
                     /locus_tag="SRR1747018_scaffold_2_1202_curated_prodigal-si
                     ngle_269"
     CDS             359365..360180
                     /product="hypothetical protein"
                     /codon_start=1
                     /transl_table=11
                     /translation="MNHMNHSRRDATHLKNNRCRKTTRKLITTAMASVLAISAGLGLT
                     GCFGIGGSSSSSSSTQVDSNTAKMVTSSTKITMKKGAENKMFNNSVTLSVLDFQRRPV
                     SLFQGSTTQSSDTGGSSSGTVGTTSTTDVALQIDFSYMWNPNTYTTNTTNAGGTSTTI
                     PSSLEDVLQPGKLMYIQGKDQYGELYTTSTIITPDTEEDQTLSLNQQWDYNLIKSDLP
                     QASDTKKGSIVFQVSTNVTDLELIIITPDNNANPTQSDNVLSGNNKIYSIDLT*"
     gene            360244..361764
                     /locus_tag="SRR1747018_scaffold_2_1202_curated_prodigal-si
                     ngle_270"
     CDS             360244..361764
                     /product="Uncharacterized protein n=1 Tax=uncultured
                     bacterium RepID=K2CPJ8_9BACT"
                     /codon_start=1
                     /transl_table=11
                     /translation="MQQNNRLGGSTDNNEQNSQPRRRQRQPQQQTAPQQQLVQQQQQQ
                     QKRKKYVTSGKAFGLGVVASIGVTLIAGGGLVFYSMIRDSNVTNYVDSALKQQKQMLQ
                     EQQAVVNLSPTTDTMRKITGPNANITVTRIKNGATETVSGAGIIIRSDGAILTNEHVV
                     KDAKSIKVTIGGIEYDADYLHGDASSDLAVILCDGAKNLPTVTFGDSTSLYQGQYVMS
                     IGNPYGLNDTLSTGTVSALGRDILYRDGTQEIMYANMVQTDTSTNPGNSGGGLFNEKG
                     ELVGIMTIIATDGTSDVNSKANSKGSTKDANSNANSNTNQNGGITDATADDDNSNIND
                     NQNSNTADNGNDNANSEETSDKQTDGEQTVEQQGYAVLQQDSNAQAGSTGIAYAIPAS
                     YAKSIARNLLNDKDGAHASLGVSIDDVPDSTVTKFGLKSSEGAIVTNVTQSGPAQIAG
                     ITNDDVITTFNGIKVVNSQDLQFKVRALPINTEVELKVLREGKEMTFKVKLGSDAN*"
                     /db_xref="UniRef100_K2CPJ8"
                     /db_xref="K2CPJ8_9BACT"
                     /db_xref="shi:Shel_23630"
     gene            361794..362315
                     /locus_tag="SRR1747018_scaffold_2_1202_curated_prodigal-si
                     ngle_271"
     CDS             361794..362315
                     /product="hypothetical protein"
                     /codon_start=1
                     /transl_table=11
                     /translation="MVPIDTRYDPRGGSSVPIAGIRGNSSQMTSGTSIGDSALDIDVT
                     SLRRARKYQVIAIVMFFISVLCAVGYYMFYNNTVRGKQAACWNHEMEIEELAKNYLSV
                     NGFSSYPAYVEDIPTFSEHDMKCPSGGEYTWNPVTGEYSCSVHGHHPDNWNKPTSEVT
                     GQTITTNNNNTSK*"
     gene            362438..364645
                     /locus_tag="SRR1747018_scaffold_2_1202_curated_prodigal-si
                     ngle_272"
     CDS             362438..364645
                     /product="DNA topoisomerase {ECO:0000256|RuleBase:RU000518
                     , ECO:0000256|SAAS:SAAS00046608}; EC=5.99.1.2
                     {ECO:0000256|RuleBase:RU000518,
                     ECO:0000256|SAAS:SAAS00046608};;  TaxID=767817
                     species="Bacteria; Firmicutes; Clostridia; Clostridiales;
                     Peptococcaceae; Desulfotomaculum.;"
                     source="Desulfotomaculum gibsoniae DSM 7213.;""
                     /codon_start=1
                     /transl_table=11
                     /translation="MATNLLISEKRNTALPFAKYLGITDKSHVKFMKDGNVGYMEGMH
                     GGDTWIVTWCAGHLVQACMMDEYDDKYKHWNLNDLPFFPNPWKYKPADGKVSSKAQFN
                     VIKELLTKRKIDTVYHAADSDREGELIVRELLRECHAENIPAKRVWYSTVTDSAIAKA
                     MKDAKPLHDYDNLGAAAQLRQDMDWIYGLNLTRAYTDYYHTTMNVGRVVSATIRLIVD
                     RNSEIENFIPEKYGVVTAHLVDGEKEFDAKAKYMDLAKANAVKARIRGKNGTIASIES
                     KEAHTNRLLYDMTQLQADANKLFGYEPKDTMAICQSLYEAGYMTYPRTDSNTITPDDR
                     DDVEPLLVLATQDVFSNPRQYDAVDFDIDRIVKAVDKDDAEESHPGLCPTRGGIEAYQ
                     TKIRSNDKQRNIFLLITQRMICSCLPDNVVEKTKVLVDIAGEEFTANGSIERIPGFLP
                     FEKYVLTAIGKKKRKNTADIVLPPLAVGDVYNVVKSSMQSKETKPPKQYTTATLLEVM
                     RDITRVLDDKELKGIMKSQKAGLGTKSSRDTIIDTIKRRGYVDMKSGYMIPTDKAKRL
                     IDTLPEWIKSPSLTAKMEQSLDMVAKGKLDASKVENRVKQMVDEDITRLKGMPKIPDT
                     ARFADAKVIVKGGCPICGGDIGDTKKSFVCKNGCGFIIWKNIAKKRITQAEVKSLCTT
                     GKSTAKLDGFVSKKGKGFSCWLYIKADGSIGFDFSDNGSEATRNNIIATKKNQ*"
                     /db_xref="R4KKI7_9FIRM"
                     /db_xref="UniRef100_R4KKI7"
                     /db_xref="dgi:Desgi_3865"
                     /db_xref="5.99.1.2"
     gene            complement(364888..365373)
                     /locus_tag="SRR1747018_scaffold_2_1202_curated_prodigal-si
                     ngle_273"
     CDS             complement(364888..365373)
                     /product="Single-stranded DNA-binding protein n=1 Tax
                     =Olsenella profusa F0195 RepID=U2TIN8_9ACTN"
                     /codon_start=1
                     /transl_table=11
                     /translation="MAVNHVNLIGNLTRDAALQNTNNGTPVMNFTLAFSEQARQQDGT
                     YKAIPQYVDCVMFGNRAEKVAQYFKKGVKIGIDGSLRYHNWDDHFYDASGNEIQVFTR
                     NGQPKSTKRNQLQVIVDEFEFCNSRNNGGENEQSNGGYHQQPSAPAHSSANGYDDDVP
                     F*"
                     /db_xref="UniRef100_U2TIN8"
                     /db_xref="U2TIN8_9ACTN"
                     /db_xref="cgo:Corgl_1781"
     gene            complement(365658..365873)
                     /locus_tag="SRR1747018_scaffold_2_1202_curated_prodigal-si
                     ngle_274"
     CDS             complement(365658..365873)
                     /product="hypothetical protein"
                     /codon_start=1
                     /transl_table=11
                     /translation="LQNTAHVDAYRNGGGEGLEGHDDDTVVQKPSSDSDVNSDLVQTG
                     IDNLPYIVAIGLAIGLVAFIRKAHLIK*"
     gene            complement(366062..366244)
                     /locus_tag="SRR1747018_scaffold_2_1202_curated_prodigal-si
                     ngle_275"
     CDS             complement(366062..366244)
                     /product="hypothetical protein"
                     /codon_start=1
                     /transl_table=11
                     /translation="MINRHRKIGNRQVFALFVTILVMCAVTVMPKALAEQGGGGGGSG
                     GGNSGIISSGSYSIKQ*"
     gene            366472..368946
                     /locus_tag="SRR1747018_scaffold_2_1202_curated_prodigal-si
                     ngle_276"
     CDS             366472..368946
                     /product="hypothetical protein n=1 Tax
                     =Methanomassiliicoccus luminyensis RepID=UPI0003666D59"
                     /codon_start=1
                     /transl_table=11
                     /translation="MIDKLYIYNFRRIRYGLIEFRDGLTVLCGKNGTGKSTAIEALDF
                     NLYGKTKAGTKNDTIRRSGASDDEPTMTIVDMTVNGAHYRCRRYMTRKLNVMASLYKY
                     TDEEYQRLLAQSNPAELDKGLGTEIASSTTGVTNAITDLLGVAYDGFCASFVAQQKEL
                     DSLVNLTRENRKKFLLKQIGYDRLDDIKKQESQQVRDRQNAIDILRRQSLDKDKLLTD
                     LANAKVELATINERITNGTKFITDAETKQAQAQSEYNSLMSAAERAKTMQSEYAEKSG
                     KLAALKTELSSDEAKLADNVRIADGYDEGTNVNKDLMESQTKLEKARSYAMHKSEIEQ
                     LEGMYNDKRLLIDSDKQKLAELGPADAQQPSLDVPQNALTMAKENRSAKVAELNRVER
                     SVSSLSSLIAQVEAGDAAKCPTCGSDISSESGKAHLQGELNEAINERTRLMSEREAIE
                     KDISKLESELVSARQMLLTWQSQQNTRARLESSVVAGEQALAESAQRIENAKAYLTEH
                     ASDAMSSIDVMNLEQRVADLMDLSRRESAMKAAFYEAKRLRGEKARLTGEIAELGESV
                     EELSVSLAANADVQSRFTDCERTLSEATATLSKYRGAVEDMRRKQGALESSIKSYEAS
                     LETAERQRDDMAKIMRELETHTAARGVIDWLREKLPSRIAPKLSAEASRLLQIATGGA
                     YSMLEIDEEYDVTVMTEAGDRPIAMMSGGEQDIVSLCIRIAIAKMILESTGAGEQAFV
                     LDEIFGALDDERKASACEALNNLGGSLSRILCITHIDDIKDMADYTYVVEKDENGVST
                     IREVLDTGNLMPTKVQTDSGAAAVAA*"
                     /db_xref="UniRef100_UPI0003666D59"
                     /db_xref="abt:ABED_1542"
                     /db_xref="87213757"
                     /db_xref="UPI0003666D59"
     gene            369088..369747
                     /locus_tag="SRR1747018_scaffold_2_1202_curated_prodigal-si
                     ngle_277"
     CDS             369088..369747
                     /product="hypothetical protein"
                     /codon_start=1
                     /transl_table=11
                     /translation="MGNDEIVLWTFQNMEDVLTAWRSGQPYRCCPFLVTYGGLLDSKG
                     INATDDSRASYVNSNQSGIDSSPFKRCYQWISDVMRESIKPSPSYVDETSRPIWAWAK
                     WTDNNGIGQTKPDLRYMTFRGERNVCKNALIGFAMSRGNVLLSDFDLWHLPLNGIAID
                     DEYRYIDEEASHIEVKSIMDTWHSCIVDRETPFGEMPEWTQACVWEIPEKSVFSIRRL
                     N*"
     gene            369895..371760
                     /locus_tag="SRR1747018_scaffold_2_1202_curated_prodigal-si
                     ngle_278"
     CDS             369895..371760
                     /product="Chaperone protein DnaK n=2 Tax=Bacteria RepID
                     =C8WPS1_EGGLE"
                     /codon_start=1
                     /transl_table=11
                     /translation="MSKIIGIDLGTTNSAMAIMEGSSPEILVNAEGDRTTPSVVAYRS
                     DGERLVGKPAKNQAVTNPDNTIYSIKRFIGRKYDETANERNQVPFHVSRGSDGRNLVD
                     ANGRHLTPEEISAAVLQKLKTDAEKKLGEKITEAVITVPAYFNDAQRQATKDAGKIAG
                     LNVKRIVNEPTAAALAYGLEKNPDEKVLVFDLGGGTLDVSLLELSDGVFEVLATSGDN
                     HLGGDDWDQRIIDWLADKFNGETGIDLRSDKMALQRLKEAAEKAKMELSAASQTEINL
                     PFITADATGPKHLDYTLTRAEFERLTRDLLDRCKKPYESVLKDANVKPSDIGDVLLVG
                     GSTRMPAVQALVKEMTGKTPNMSVNPDEVVAMGAAVQGGVLTGDVNDILLLDVTPLSL
                     GVETMGGVMTKMIDRNTTIPTRKTEIYSTAADNQTSVEINVLQGEREMASDNKSLGKF
                     QLTGIPAARRGIPQIEVTFDIDANGIVNVSAKDKATGKEQSITISGSTALSDSEIDRM
                     VKDAEAHAEDDRRMKEDQESINRVDALTYSVEQTVKELGDKIPSDLRNEVDTKVEEAK
                     KAIDSNDVEAVKRCEQGLNDVAHKVSEIAYSINSDSPSNGTSNSTEEAEYEVDDD*"
                     /db_xref="UniRef100_C8WPS1"
                     /db_xref="ele:Elen_3072"
                     /db_xref="T4C5Y5_PEPDI"
                     /db_xref="C8WPS1_EGGLE"
     gene            372010..372831
                     /locus_tag="SRR1747018_scaffold_2_1202_curated_prodigal-si
                     ngle_279"
     CDS             372010..372831
                     /product="Protein GrpE n=1 Tax=Slackia exigua ATCC 700122
                     RepID=D0WH75_9ACTN"
                     /codon_start=1
                     /transl_table=11
                     /translation="MFSIFNDRNDSRGKTPMEDNVKDGQTVIVDIEGDDSQKQADEAQ
                     KPRRHWFSSNDPNVPTKVVCDDDGTPTPMPAAGQDTRASDGDDAAASLDHDFDVSDEE
                     EAFEQLDEAIDESDKPTYEELSDALADMRAENERLFRRQEETKRDWQNFKRRTAEEHE
                     RMVAESGVKVAKELLPIMDALERSIEHSRSYGEAGAALADGNQAIYTQMLKVLNAEGI
                     EQMNPIGEKFDPRAHQAIANVPGTEYQAGTVCTVHQRGYKCGDKVVRNAIVSVSC*"
                     /db_xref="UniRef100_D0WH75"
                     /db_xref="D0WH75_9ACTN"
                     /db_xref="shi:Shel_01170"
     gene            372974..373876
                     /locus_tag="SRR1747018_scaffold_2_1202_curated_prodigal-si
                     ngle_280"
     CDS             372974..373876
                     /product="DnaJ domain protein n=1 Tax=Atopobium rimae ATCC
                     49626 RepID=B9CM93_9ACTN"
                     /codon_start=1
                     /transl_table=11
                     /translation="MSENYYDILGVRESATDDEIKKAFRKKAKENHPDAGGDEETFKK
                     INEAYTTLSDKKKRAEYDAMRRSPFGNTANGYAANNGDGDFYYSYGSNNGPVDFADIF
                     GGMPWAFGDIFSNMYGGAAKARNGYRQQSTGRETSEGNVRRAHLDPIHVSLADAINGT
                     SVNMTVTIQGDGNKPHNATVKIPPQSHDGDTIGVTLGIPGYSVTSDIAIDLPEDVRID
                     GDDVVLPLKIPFIVAALGGKVTAKLANGSKVKITIPAGTDSGTKFNVSRGSYTGGKCI
                     FVAMVTVPKNLDDVKKTLVRQIAE*"
                     /db_xref="UniRef100_B9CM93"
                     /db_xref="B9CM93_9ACTN"
                     /db_xref="ols:Olsu_0079"
     gene            374049..375479
                     /locus_tag="SRR1747018_scaffold_2_1202_curated_prodigal-si
                     ngle_281"
     CDS             374049..375479
                     /product="Uncharacterized protein n=1 Tax=Collinsella
                     aerofaciens ATCC 25986 RepID=A4ECZ4_9ACTN"
                     /codon_start=1
                     /transl_table=11
                     /translation="MSDKDDKTIDKQDNESVTGIVGTETSDTNYDDVNVDVTDNMTNA
                     NDKQDDSSANEDNAVTIDDNANHADVQSDRCAVDKPSNDEHTDEVNENNSYDGAHDGI
                     NSDASVAHDADIIAENDDNKQHAESDSNEPASASDDKEFDNEKAADIQSTSDGDEKVD
                     MKKPKHKIDKAKKIATIACVSGLVLGGSCGYWLIPRIQTGELAGKSELTTSEFDKVIA
                     TYNFKGHSYTITAAEVADYEGIDYGKDSDSNSNSNESNSSSDENENDNENSSGKDKTY
                     DIPSTEDTIAAIRDKILTKEMDDKKIEASDKQIKEYAKDNYGSDDFDSLASQYNVDKN
                     VVEKSIKRSVRVRELYKQITGDYAPDRPNAPTSPSDTSDSSAYTNKTEDYGSYLMSII
                     KNDYDADKNEWKNKSGDYYEALKDEDFDGKTASYSTCVKAYKIAYAQYSEQYDKQSKK
                     WQDYTTDLYANTDVHFTNIMPSRSSN*"
                     /db_xref="UniRef100_A4ECZ4"
                     /db_xref="A4ECZ4_9ACTN"
                     /db_xref="cgo:Corgl_0439"
     gene            complement(375560..376555)
                     /locus_tag="SRR1747018_scaffold_2_1202_curated_prodigal-si
                     ngle_282"
     CDS             complement(375560..376555)
                     /product="Chaperone protein DnaJ n=1 Tax=Prevotella sp.
                     CAG:873 RepID=R7IZN3_9BACT"
                     /codon_start=1
                     /transl_table=11
                     /translation="MRELSYEEAFQILGIPPTTDKKLINKAYRTLAAKYHPDRWSDKP
                     EDQRKKADERFKLVAAAKKIADKGPQAAPHQQQMPSQSSQRQTTSGYQPGYVQPQSNK
                     NATWNAPRPHSYHNPSQEYSPYATDNIPAQPQKQAPQPRVPFSNGQTPTARAQHDFGS
                     TVPDPQETELRVFYSQTANSLYSGGSDSLKWSVSMLSTAILILALLYLLFVGAIPAMG
                     LSSIISLNVSDLSGFGIALIFLLIKLLYDMLVSWRFAMKMKRRGSGLIVAGIDGMIAA
                     IVCYVILPQYDITGGNIMLLLAGMFIGLSIIGAIIFALSKPKSIPINETKPASTI*"
                     /db_xref="UniRef100_R7IZN3"
                     /db_xref="R7IZN3_9BACT"
                     /db_xref="mco:MCJ_006230"
     gene            complement(376562..377233)
                     /locus_tag="SRR1747018_scaffold_2_1202_curated_prodigal-si
                     ngle_283"
     CDS             complement(376562..377233)
                     /product="hypothetical protein"
                     /codon_start=1
                     /transl_table=11
                     /translation="MYEQLPPMPNMGDGLVPYLYLPSKATLYGYRNGNLNTWVRVVSD
                     GVGGFTTSIDSPDGNGTDVVDTIEVSQFLKQISFGNSVLVELAICGLKTGIDLTRFNR
                     QLLNQSVMRNYEARALTLVDIAKKKKGSIVKSPSLPTLVAELDGVIINWTQLMNTGKI
                     SANLCLQREHDGRPIPYSGIPLRQFEQSVEELRTRMYYMNFKNCQYKMSQRERTNMLR
                     SFGLE*"
     gene            complement(377237..377815)
                     /locus_tag="SRR1747018_scaffold_2_1202_curated_prodigal-si
                     ngle_284"
     CDS             complement(377237..377815)
                     /product="hypothetical protein"
                     /codon_start=1
                     /transl_table=11
                     /translation="MGLRDGYLDQQVHRERGEKILYRAHMSWVPVIVSIAPKAMIFSA
                     ASGFVWGATENPLFGIGTVTLGAIVTVASQIPRIVTNIGTDIILTNQRIMAKKGIIAI
                     KDDREASLGRIDSTDIDFNSLWERLFKYGDIEVKTIGDDNFFPFKEIAHPLQFKWAIQ
                     EAKQRYAPAEDLTADIVSTGGRRHRNRQRRRD*"
     gene            complement(377921..378847)
                     /locus_tag="SRR1747018_scaffold_2_1202_curated_prodigal-si
                     ngle_285"
     CDS             complement(377921..378847)
                     /product="hypothetical protein"
                     /codon_start=1
                     /transl_table=11
                     /translation="MELITAVTGLLRNLIIILLILIVIFAFTVKFHQEYVLLQTGLDG
                     ANGEIKKYRKSRYQLVKDMITTFGQYADSDTRSKLMKMITAYPKLKSSKTEAEWERKW
                     SPIMARFMKQVESNVPQMMEAPFSIAKKSFSENEKSLSFQREMLADVKADMAVFQSSK
                     IKMFFANLMNSFMSFSKESHERVIQYEKEKAEHDEQKNAERERAEEQKKEQVTTLHGA
                     DTGDNDLFISSLDELDETEPLDSEFTESIAEQPEQLRRRDDIHKVARRNAKAAEKAER
                     RESTDDRTQRVERKESKYRESTRSTSGAGSWD*"
     gene            complement(378993..379577)
                     /locus_tag="SRR1747018_scaffold_2_1202_curated_prodigal-si
                     ngle_286"
     CDS             complement(378993..379577)
                     /product="Guanylate kinase {ECO:0000256|HAMAP-Rule
                     :MF_00328, ECO:0000256|SAAS:SAAS00021750}; EC=2.7.4.8
                     {ECO:0000256|HAMAP-Rule:MF_00328,
                     ECO:0000256|SAAS:SAAS00036702};; GMP kinase
                     {ECO:0000256|HAMAP-Rule:MF_00328};  TaxID=1029718
                     species="Bacteria; Firmicutes; Clostridia; Clostridiales;
                     Clostridiaceae; Candidatus Arthromitus.;"
                     source="Arthromitus sp. (strain SFB-mouse-Japan).;""
                     /codon_start=1
                     /transl_table=11
                     /translation="MAASISKRDTGFLLILSGPSGVGKDTVANALRKRYSFSCPKSYT
                     TRSPRQMPDDTNYIFVTESEFDNRVPDMIAVTKSHGKRYGISRSELERDLRSGSNIIK
                     VIDISGADEMKTLYGNACLTIFLLPPSIDVLMERLSKRGSEDDETFRRRMADSIREIS
                     VFNEHMFDESVTVYDTHQAVDAISNLINSQLLLD*"
                     /db_xref="F9VJW2_ARTSS"
                     /db_xref="UniRef100_F9VJW2"
                     /db_xref="aso:SFBmNL_00635"
                     /db_xref="2.7.4.8"
     gene            379728..379802
                     /locus_tag="SRR1747018_scaffold_2_1202_curated_prodigal-si
                     ngle_trna_11"
     tRNA            379728..379802
                     /product="Met"
     gene            379952..381163
                     /locus_tag="SRR1747018_scaffold_2_1202_curated_prodigal-si
                     ngle_287"
     CDS             379952..381163
                     /product="Putative uncharacterized protein n=1 Tax
                     =Eggerthella sp. (strain YY7918) RepID=F7UYQ3_EEGSY"
                     /codon_start=1
                     /transl_table=11
                     /translation="MQGENKNIHDDGMSLNTMTRASYSSSTSKVPYSDNINKSVSQKN
                     QQVSTTSNTDNDSDKAGLFDGISKAQVLAGALASVTSMLLSSKIGIAGSVIGVAVGSV
                     VSTVASTVYKNILNNSANALKNASVFGGSEHDGADAAYIGSAGYSGHALDKTIIDNPL
                     KSYLDSQDGTESTPTSSFDENVIDNGNALRIAPDELIEKNAERHKRQLRNRLIIFSIV
                     VSLIAVAVTAILISAFTGGEGIGQKTDPIIIPSSSVSVNKTDSDDDAVIAKTPSNKHL
                     DSDSSAMVDNKKVLDGKQQKTQDSDDSGSTTDTAGKTNESNAPSSSDKSDTGKWNTTS
                     NGGTGDTNTENSGNSSNANSSKPNGNNSSSNGGNQSGSDGTQQPTPSNGDNPSTDFSG
                     TTSNGSETASE*"
                     /db_xref="UniRef100_F7UYQ3"
                     /db_xref="eyy:EGYY_04230"
                     /db_xref="F7UYQ3_EEGSY"
     gene            complement(381183..381935)
                     /locus_tag="SRR1747018_scaffold_2_1202_curated_prodigal-si
                     ngle_288"
     CDS             complement(381183..381935)
                     /product="hypothetical protein"
                     /codon_start=1
                     /transl_table=11
                     /translation="MPTAQLTYNVTKEYAEELFGLHNAYTLEDLRGAFRALAAECHPD
                     MAKNETDLIEREARCRIVNMSYARLKRQFIGNGDITVKTMDEIIRESAKQSYKSNMTA
                     NKAVDDILDFLDDIDDDIAPTTGTIPSWMQYANNHIDDITNRVKSSEQQYAHVDWQHD
                     SADIEHESNDDVVYSLPPFLRSKYLHRTEKSYQNMDKHEYGNQPSDGSPSNCGARTKM
                     SESVHTRKKPEPNIESEVDKIMAKILHDAERY*"
     gene            complement(381995..382378)
                     /locus_tag="SRR1747018_scaffold_2_1202_curated_prodigal-si
                     ngle_289"
     CDS             complement(381995..382378)
                     /product="hypothetical protein"
                     /codon_start=1
                     /transl_table=11
                     /translation="MMNTGKRIGKSGKKTRKKTTKRNTSEEQFGVLAMRRPFQNKQVI
                     CLFVFSSEADAVEFAAHELGTLTYMQRIIGKGKPRMRSCFVDISWDSIHHEHDRYMYI
                     NDAIGESVTIVCDASGTGMLTRLDN*"
     gene            complement(382422..384110)
                     /locus_tag="SRR1747018_scaffold_2_1202_curated_prodigal-si
                     ngle_290"
     CDS             complement(382422..384110)
                     /product="Serine-type D-Ala-D-Ala carboxypeptidase n=1 Tax
                     =Slackia exigua ATCC 700122 RepID=D0WEF0_9ACTN"
                     /codon_start=1
                     /transl_table=11
                     /translation="MTIEEKAIAGEKSPTDDAIDNPCQQEVSSSSASATDSPFLKPMT
                     SSEIGSVVARNVIAGAVVPEEDSVLLYDRHNARRMRIAAEQFEENVAGSAITSSVLAA
                     RRKAMSDNDSVAAAPAAIIAIVAIVAVIMIVLSVPRNAMASVLDTDQVQGKTYIDLGV
                     DQSKFPDVNAPRGILVDSDGNVIWSRSADDQTKIASTTKIMTAIVALENSDSSAIVTV
                     SQAAASVPGSTATLKNGDTLARDDALKGLLVPSGNDAAIAIAESVGKLIDPSSSDPYA
                     TFIAKMNEKAASLGCSNTVYGNPHGYDIGQYAGDYHSTASDLAKIAAYAMRNETFRSI
                     VAGGDTTITATGQDGQQRQIQLKSTDVLLGSYDGAEGVKTGTTDLAGKCFVGAVKKNG
                     KEYISVVLGDPVNSGQLVFQDTKALWDWIGNSYKTYKFDTASLDKEKVTIGATETQVP
                     IVATVGDTARNNRTVRIGIANTSKEASVLDFTGNGIKQNVEISDVSGVGRGEKVGKIT
                     VTKDGKELFSSDLVAVDDASKPGILEGISIGFERLMSSFTGNVSVPATKVFSAI*"
                     /db_xref="UniRef100_D0WEF0"
                     /db_xref="D0WEF0_9ACTN"
                     /db_xref="ele:Elen_1580"
     gene            384283..384690
                     /locus_tag="SRR1747018_scaffold_2_1202_curated_prodigal-si
                     ngle_291"
     CDS             384283..384690
                     /product="hypothetical protein"
                     /codon_start=1
                     /transl_table=11
                     /translation="MSDTNNAAPQRQSNSQTINREELIPIHFHDCHHTIERGESTWRE
                     EFNDFHFNYILFDWFCYYNRAPSEMINGYALGQESTELDPASFTMTHDIVNTKTWVIN
                     DLLGGRSSKKDPSKRLQKLIKFGRLWGYDIIMD*"
     gene            384859..385314
                     /locus_tag="SRR1747018_scaffold_2_1202_curated_prodigal-si
                     ngle_292"
     CDS             384859..385314
                     /product="hypothetical protein"
                     /codon_start=1
                     /transl_table=11
                     /translation="MPKAKNVQKSTQTVKPRKYHAEFRLTESWRFRDENPDTRRYCVN
                     YESKFKPRTDEHIIDFWEEVVNCFGTLKTPYDEKIRLYRKSDDEAAPLNEGDKLDIDI
                     CEKAFKNNDEQQNADGVDEEEPDDDITVDVADSNVTDDTTADIDNDSNS*"
     gene            complement(385391..385741)
                     /locus_tag="SRR1747018_scaffold_2_1202_curated_prodigal-si
                     ngle_293"
     CDS             complement(385391..385741)
                     /product="Putative uncharacterized protein n=1 Tax
                     =Gordonia otitidis NBRC 100426 RepID=H5TSL1_9ACTO"
                     /codon_start=1
                     /transl_table=11
                     /translation="MRIVVTGGRDFSDRDIVVKSMGKLNVGHGDVIVDGCASGADTIC
                     AEVGSKLGATIEPHPADWKRYGKAAGPMRNHEMIDSGCDFLLAFPGGRGTDECKRYAR
                     RNGVKVVEAADLID*"
                     /db_xref="UniRef100_H5TSL1"
                     /db_xref="H5TSL1_9ACTN"
                     /db_xref="nar:Saro_2986"
                     /db_xref="H5TSL1_9ACTO"
     gene            385878..386759
                     /locus_tag="SRR1747018_scaffold_2_1202_curated_prodigal-si
                     ngle_294"
     CDS             385878..386759
                     /product="hypothetical protein"
                     /codon_start=1
                     /transl_table=11
                     /translation="MIYESPIELLKHYENIGKTKQIAECLFDAADDDLFYGVDDRNAL
                     RKDGIPRISEAIKKLPIQLIGVAEIDEDDEWHQIVLVPLHKYDTEQIENPEPIDDGDK
                     WTYRVCRKWSTYCFDVSAIDDISNYLSIRPHVDSVSALENVPTEAWNGNGFVMSTPDF
                     VPSRIFATAPVVIEDSLSEQDELEAVASVVDVIAMYGFDLKRGDEAKEADIKRIQDAL
                     ARVHSSEEKTYDAKECIDEIMRAHGFTPKPEEAVKRDNAITMESVWLEFEYETRFVRN
                     VIAPISNEIKEMAKIKH*"
     gene            complement(386899..387693)
                     /locus_tag="SRR1747018_scaffold_2_1202_curated_prodigal-si
                     ngle_295"
     CDS             complement(386899..387693)
                     /product="hypothetical protein"
                     /codon_start=1
                     /transl_table=11
                     /translation="MANVKSNVDEFGRPLLRIGEAAEYLGVGSATVRAYSDDGRLAYT
                     RSSDKPNAQRLYRIADLERFGRVNHIRRRKATTESIDFDSMSDDAKVGINHAAKYLGI
                     SSMTIRNYVRSGDIPCSREGGRHAMMFKKGDLDAFAASHTNIRRRIRRRPDSPENFDF
                     SFDTCNMAKMSMSIHGKKLLDMVISRILAAGYADNARYMEMTEVFIATDGVLHSTQVY
                     RAECDVPMKSIDSAMSIVNELVGSDGNVSYKCNQAQINDTEDSGSE*"
     gene            388092..390635
                     /locus_tag="SRR1747018_scaffold_2_1202_curated_prodigal-si
                     ngle_296"
     CDS             388092..390635
                     /product="Dentin sialophosphoprotein (Fragment) n=1 Tax
                     =Oryctolagus cuniculus RepID=C9W8E8_RABIT"
                     /codon_start=1
                     /transl_table=11
                     /translation="MSRMHKRRREKRNAYEMQKAMSDMIDAASANSSDNSSKNENINV
                     EELPSDTVDSMENATNIQLTPSVPVGAQIGATKNDGDDDMPDDNSDDSPDNPKTLTYS
                     NKPSDVQDSEPAIQITADDSTDMLSNDSHDSVTGENNATNIDSDVSTFNNINSDGTKS
                     DEQQQSTADVPADNDDLESNVQNTAAETENDQAATTEHAVPNEVLNDNLVPNGHETLQ
                     EQADRIAKAEASGTIAAIDSQLDKSGANKEIDDFISAKIKESLTERDALRRKNDKNGV
                     ARVGKRLNAIAALRDSNDENRTLDDIIAGYNKIMKDEDDRLTLIAQREAEIEEKERIK
                     RVDALAHRLKRMPIEDAREAIAEIDGDDYMTLAERHAALVSDITSYVEPVEQPSEDTS
                     ESDAVTATANDSHDVTNEAANTAYGIAAPAVPTSNEDAEAKSNGLKEYYDRYGGEPTY
                     QRPGSNNPNQPQSEKSKRRQERKQREKARQELLEKRAAERAAERAEQEGVTVDEIINN
                     GDKPLIDEEIAKRNKKHKSGKLAALSVIKAAIGIASIGGVEGYAIYEALKSVHDNGTA
                     LSGFSSIEHMIVPMLIAIAAWFVLSIALRAVSKSVAADTLAKKVDRDANVKAIAYLSA
                     DRGVCGKTVLIDVLRAVSMIVAGGLTLTGVGALAGSDTAMGVSYGFAVLLIVIGIIGK
                     HMYLFGSDDDDDEDAVDDGSVTYGLAEIQRRIELANAAFRPLLAASVASIIIISITTF
                     MPLRTGTQLFDLGTDAWLSFGAIASLALGRCIAIWMPRGAEDSTSFSSFAWSLLLMFG
                     LASATALFVIGQYAPAALAVALIVLICIGLKVLGRGRDSIADLNDYEIE*"
                     /db_xref="UniRef100_C9W8E8"
                     /db_xref="C9W8E8_RABIT"
     gene            complement(390797..391852)
                     /locus_tag="SRR1747018_scaffold_2_1202_curated_prodigal-si
                     ngle_297"
     CDS             complement(390797..391852)
                     /product="hypothetical protein n=1 Tax=Lachnospiraceae
                     bacterium NK4A179 RepID=UPI0003B72C1D"
                     /codon_start=1
                     /transl_table=11
                     /translation="MCVSDFNNNVTDKALVNSEQPDNDVDVLERSSRFMSACLSSKIP
                     TFRQVSEAFDDWASEDRDKYRLLPKMTLGLQWALSLRYPFMYPDAMSMFDEQPEDIVE
                     AVGKSARANGIECDINCDGVNIPSNPMALLKKQGSSCLDGDIDEDDNEKRSIWTFFDD
                     FPHGWLTQFGLEMLEDLRNALIDEGGAERLFAYRVMQIKEKFGSLHFYANYDSDVTSD
                     IMSCYEALSYLCCIDCGSFSHVRLMHGWITPVCYACWNRQYEGSFNDFLEHTNPGAPN
                     GARESMGYTVYSTDGQRNVDLYDLYIGNNAKRIIRYGDNGEDCILADMISNNQGTKPS
                     PLHVADIYERYIDEMNG*"
                     /db_xref="UniRef100_UPI0003B72C1D"
     gene            392068..392550
                     /locus_tag="SRR1747018_scaffold_2_1202_curated_prodigal-si
                     ngle_298"
     CDS             392068..392550
                     /product="hypothetical protein"
                     /codon_start=1
                     /transl_table=11
                     /translation="MNNYMSDVIYTLSRIDDLHKLYKEKMDEAKHSIDMLAKVQEYIH
                     KSKRLPFTTWLSVARTDNGSLLTQTDPFLATTIIEQIVIPDSKTHVDDDGIKISVDGV
                     RLLLRTKTDKIVANGIVEHENISIPRPDVLHVLYAEKSEKTEKILKNLTEYGFSLVAY
                     *"
     gene            392776..393279
                     /locus_tag="SRR1747018_scaffold_2_1202_curated_prodigal-si
                     ngle_299"
     CDS             392776..393279
                     /product="hypothetical protein"
                     /codon_start=1
                     /transl_table=11
                     /translation="MADFNNAPTTTQQNRYDLSPEMKQFIVASACASLDFSQIEPNQA
                     SLDEHLMRRVNSLRYQLRDTSLPMRMLSCVPLYATIISVEFEESSTRYVITFKTDSED
                     AETETVRSDRTDGRDGDFVKKLWSNPHLIGAPVIIYKTNEDMSTKNPRDRGRTVRVAP
                     YVTRRAI*"
     gene            complement(393519..398495)
                     /locus_tag="SRR1747018_scaffold_2_1202_curated_prodigal-si
                     ngle_300"
     CDS             complement(393519..398495)
                     /product="ATPase with chaperone activity, ATP-binding
                     subunit n=1 Tax=Streptomyces turgidiscabies Car8
                     RepID=L7F4Y4_9ACTO"
                     /codon_start=1
                     /transl_table=11
                     /translation="MSVDNDDSNIESIDDLFGDDDIIGVSEPKVPSSALNKSAKRMAN
                     NVFDNMFVDDSTQQSNSSVSSSINYGMLDSQQDDFINSLFGNDNDGEISSLVSDFSKT
                     DAKPVDDFDLDSLFESDDNADVTDDSTSNKHNNDNNSGIPIDVQHCDNDGNGISSRHI
                     PMPQQSDSIYADEDDAGSTEKDASHDEMPDSNHKTKNDIYSAYDEHDETDAYDTYDSD
                     DIIDMKQKPSLQTAKSVRDGIDRLNIGSIDDDSIADSGDDSMNIDTDSIKDDSSDGGF
                     DDIMAQAYDDTDDIDDDSMSGSDDFDLNDLGDMDIDGLIDGFMEPDSSKKAKKGRKRK
                     GRNSIDADFDNTILDTNDDKYDIDSDDEDYAMHGFDKDSNATSGATDNHEDAYDTITD
                     ETDGTLERSNRNDATRRGNVNDVTNDTSYNGNDDDNSEFNAFETIGTADSMTSSAFKH
                     STEQVQRMADETIADGVGRPTKNEMDERHRREREERRSRRGLSSTVETEDVDVPQWVV
                     SMRSKIRSNVSHAFLLSGNIRDYMVRNISIQDGIVLTLDPRLSEFDIVCVYDQAHGLN
                     FYESDLVIGDSEPEDYRDAFINAMHEAQDDLGWSRTEDVPTNPVDLFTIISKICEQAP
                     SEGKSGKILMFADFLELLVPDANGSAMRPDERKLSIIMSDMCRSERADECGSVFVFFS
                     DNLTAVSQVIRSTASRTDVIDVPSPVLEERRDFIDHVIDVDDRRLSDGRSLFDDDRDD
                     DANGEGVTKRWFAINTAGLACYQIEDIALRSLSDDKPITKTLVKERKSEIIRTDYENV
                     LEIMDPKSGFDAIGGMDNIKAYFMKNVIQPIHRGDIAAIPMGVLLSGPPGTGKPINYD
                     TLIWRLSYSFEPELTFVGNLKVGDYVFEPNGDLTKVVNFVDKGELEAYELILRDGRSI
                     ICSADHIWATKKLGESNYHERTVQEMLDEGLYDNQGGRMNRCRFSIPMNGAVDFPERK
                     FDIDPYVMGAFIGDGSCTQKPLILSNKDQFIVDEVVRLCGFIEAVPQRGCSNWQFVMS
                     DDQIENYKQWYIDVHGKKPQGKVRNMQCDYFFRDFHDIRVLAGEKHIPDIYKYSSIDQ
                     RYALIQGLFDTDGTIIKDERYQFRGNVSFTSTSKALIDDIRWILFSLGIDSTITVNDR
                     RGKKHISSNGKEYIRKSIEYRINVNCPNNIKTNLFRLPRKVERCARVKNIEKGRDYTH
                     IQITDIKPLHERKHMCCVTVNRDDGLFLAGEDFVVTHNTMLSKAVAYESGMNCVNLNL
                     NQIMDKWVGSSERNLKRALDCAQAMAPTILFIDEIDEALPNRHNNNDASGVNKRMNQM
                     LLTYFSDTTHRGQVVVLAATNYPDKLDPAIKRMGRFDDHIPMFAPDRFGRARILLIAA
                     KKKGYTLSWFESPDKMINNPFAGIINWLEAGNRPHNQKFVGNQSNYYYNIRIDDGYGQ
                     YHNEQHSAYLPEAIQKIIGKPKIAIHEFYRSMEILFEGILTGRTMDAAQGIRESDEEY
                     FARIDRVMSDHADLFFPNPSAPTDREMKSFKFACRRMKLYDMRYGPFYDKTEYMTGAE
                     LDVVVSKCITLMRDMVAGDPDRVRRLMQAGEMKDEHDIPFDILREACETILPATVGIK
                     SMEDAALLDATDMSFIPDAKYNTSDSGKDKSYRERLSELRAQMQNANG*"
                     /db_xref="UniRef100_L7F4Y4"
                     /db_xref="A0A0A7NQU9_9VIRU"
                     /db_xref="slu:KE3_0885"
                     /db_xref="L7F4Y4_9ACTO"
     gene            398902..406188
                     /locus_tag="SRR1747018_scaffold_2_1202_curated_prodigal-si
                     ngle_301"
     CDS             398902..406188
                     /product="Uncharacterized protein n=1 Tax=Bifidobacterium
                     longum (strain NCC 2705) RepID=Q8G4A0_BIFLO"
                     /codon_start=1
                     /transl_table=11
                     /translation="MMRIFMNRYNKNNYRGGVFGKRFVSIITATAAILSTASATFISI
                     PSHAATGDAYVSGLKVKEQTDGISPFDSDDAAGNDSSDSNLIVRSFDEINYTIEFTTA
                     LVDAAHPADSGTSIDVTFILPTSPDNATWNLQAMNWLVNGKIQYVYSDGTSSDKWDKT
                     KAVTRQILTGQRNLENKSTDDKVPGAAQLSAGIAVHAAVNGQKIQPTFELIAAGTTQK
                     KTIAPDAVTVSAKPRFNISVAQSWEASRNEAYANFETGDISVFDKGDGYDKGRVYGDV
                     FAISLQNTSADKGLKGLEIPTGDMTFDLKTTATLDGIDVTNDSVYGGLLWDYNENKTG
                     SSKGKLGRPMQIGNVTTTPAWGSGMPLNSYYHLTNPEQSGGCYNGGTWTAIQDSSDKT
                     IYHVTVSGYAIDLDNFRFPTNSYDDDYNSGPRYAKNIGYISVGHFQYFARFPRTVDST
                     KNFYLKTVAQNVRIQAKSGAIVTEEESTKDNTLSNKVTLYQPGTFTKWGQYNNDTHWG
                     AGDATAYPGYTQIASTYISYSGSKPILAVDQLTKIDPTSFDIANVSSNTIANAKTQGT
                     ITYWYAAKPDGSGWSSDDEMNKTRVESLIYYKTLNDIKASGKKCIGVLRELRGTEAYG
                     QRNGFGFNVSLKTRDDAVGGYVAPFVTDVRVWTSTGAPGTVGNHINADGTYGLGAENW
                     EDGTYPDNYTKPDLTQAYDYVKASYKDGALSGGHKGGPQWGDSCLIVTARNRINIEVA
                     DKTTNNMTKSVYDLDAGERKVQFKITPAIDLASANQSVPTSSAIKGTAKITVTLPKDL
                     TYEEGSCSKTVDSVARNDNGTTTITVIYDNAIVGKPLDTFTISCIIGAAGTDHDVTNN
                     QQISANAKITSTVDSRKISSLNGNSADTAIVVVRLAALSISKSVSPAEGNIGCSHEWS
                     LNIGNNSQTDIDGVKMVDTMPYVGDGRGTSFTGDYRIKKIEIDFSKAPRTFSTISEEP
                     LKYTSDEVSRTDGDDKIISGASTATFESLGKPTKNNTSLIWDNIDMTQEQLKAWVLDI
                     GKLAGTQYVTMHISIDTSDNNGNLYKDKNGKTQQPNDIYANTFTENATYQAAIVHSNV
                     VKTTVKEDNIYIEKQWEGDDKDQRFRPKSITAHVVSDDGYSKDVILDSTTSWSARLEH
                     LKAFNDDGARIRYSVSEPSVSDDYSSSVTGNQTDGFTITNTYTYTASGEFSINATKNM
                     SGRDFENGDSMTFHIEGAIDGDTTLKAPTLSGVDKNGDITITPKSGKTATINFGKATV
                     DSSLDGKTIIYTITEKSATGHGMAKDGATKNISVKITDPNHNHKLTCTVTGEKDATFT
                     NTFTPDKITASVPIKKTLTGREWNSNETFSYTVTPTADGTIDQETAESTLPQAKRSGT
                     FSKPKSGKTAAAVIDGFAFPKAGTYRYRVNETIPKDTKGIKYDSLPIIINITVKSNAS
                     TGALTIESITKTRPDGTAVDGFTNIYKASGAFQITTSKTLTGRTLKSDEFSFELLDSN
                     GKVIDTKSNESNGNVTFNKISIDESHIGKTIKYTIREKKGSRGGITYDTKTIPVSVSV
                     TDNGDGTVTGNVTYPTGDANKFANEYTTTGSFKMSGRKYLTGREFKSGDSMTFHITGY
                     VEGNKNEKAPLPDGIDAAGNITITPTSGTSCEIPFGTVHVNLNQNNKTLIYDITETSV
                     TGTGISKDTQTRHAYARISDPNENGTLQVIATGNNDIRFDNGFTPSPITAQLTASKRL
                     TGRSWLPTDLFSATVTAQRTVTVSKDEAAATLKNGNKIKFTKPSSGDTAKSSINLNIS
                     KPGTYSYTITEDCPNNDTSKRHDGIMYSNKSYTATITVTQDKKTGTLIASTPSYTDWD
                     DNEVNPIFENAYEAKGKFDGITASKKLVGRDWKPSDSFMFEISAGDDETNKAIDSGYV
                     KLPSNRTVMINSKDGKPRFDAIEFTHTGDYSFTISETQHSIPGVDIALPATVRIKVTD
                     NNNGTLKAQAIDTPNVTFTDYYGKNGKAQVPITGTKTLSHDGYDETPDITGKYTFTVS
                     PVNGTKTDGLHDGTNDDNGSINLGTLTFTMDDFDGINADANGCRTITEEYDITENGNV
                     DGVTNDSKSTKRVTVTAVDDGKGNITASVSGGCNGNAFEFTNMFSATAQIPAITVSKT
                     VKNAPANSNGEYLLVLSPDNDATYEAITSDIIEMPDSMKTFQEIICRNGEKTEFKPMI
                     VKRAGTYTFRVREANPGDKSDTDAIGTNIKAIPGVQYDKTIYTFRYTVSENGTGTLDV
                     APANENVESADFENEYKASGSSKITATKVLNGMNLTDGQFEFELLDENGKSIGKTKND
                     ANGNITFDNIEYTLADVGDHRYTIHEIAGNDQNIKYDDKSIDVNVKVTDDGDGTLAAD
                     ASYGGEKGEAIFTNDYTAPNPPIDDNGVLSDLVQTGVEITESVIAIIAMVTAMIIVQK
                     KRRINK*"
                     /db_xref="UniRef100_Q8G4A0"
                     /db_xref="blo:BL1488"
                     /db_xref="Q8G4A0_BIFLO"
     gene            406353..407678
                     /locus_tag="SRR1747018_scaffold_2_1202_curated_prodigal-si
                     ngle_302"
     CDS             406353..407678
                     /product="Uncharacterized protein n=1 Tax=Anaerostipes
                     hadrus DSM 3319 RepID=L1Q6M7_9FIRM"
                     /codon_start=1
                     /transl_table=11
                     /translation="MSFTDIFHINDFKKRIQELEMQVERQQSVMTPAMLDASSAQQKL
                     AELNSKINQQNAIINLNNQNINQYHNTINQLQSVIDDKNRQIHEFDDEFLIQEFGLYE
                     PQFDFSNSTQFKDALKACRTQQKELIKQFNTEAKQTMWTVNGKRSEGQKMVSQMARLL
                     MIAFNGECDEIVRKVTYSNINKSLERIDKIAANVNKNCQVIGISIPYQYITLKKNEVR
                     LAFEFALQKEEEKERLRELRAEAAEQKRVEKEIQEKRKKLEKERQQYLSAYEQIQQRI
                     EKNINDKNLLDKADELKKHLDDVNKAVKDVDYRAANQKAGFVYIISNVGSFGEGIYKI
                     GMTRRLDPDERIKELSGASVPFGFDIHAMIFSDDAPKLEAALHHAFDDKKVNIVNQRK
                     EFFKVSLHEIEDVVKANYDKTVEFIEAAAAEQYRISEELRKKGIFHYQK*"
                     /db_xref="UniRef100_L1Q6M7"
                     /db_xref="L1Q6M7_9FIRM"
                     /db_xref="fpr:FP2_06880"
     gene            complement(407748..408920)
                     /locus_tag="SRR1747018_scaffold_2_1202_curated_prodigal-si
                     ngle_303"
     CDS             complement(407748..408920)
                     /product="Uncharacterized protein (Fragment) n=1 Tax
                     =Gardnerella vaginalis JCP7719 RepID=S4H3P4_GARVA"
                     /codon_start=1
                     /transl_table=11
                     /translation="MKTTLHTDLTVGDICKGFTFDKNEGKGLFGLGGKLIIQPEYQRN
                     YIYGDGKKDVAVIESLLKGYPLGLIYFVKNDDGMYEVLDGQQRITSFARFVNQTWPFA
                     VNDENGNPHYFGSLDADKQRMITESKLTIYVCEGSPSEIQEWFETINIAGVPLVQQEL
                     RNAAYHGSFVTKAREVFSNTGNSNMNRWMTYVKGYPKRQAILEAALDWVSNGQIDDYM
                     AKHRNDTNIDELQNHFDTVIDWIDSVFEYTGNEMRGQDWGRLYNQYHNNAYSKSDVNA
                     RLEELMGDEFVTNKRGIIEYILGEEQNTNLLNIRVFNKSVMKSVYKKQTDIAKQKGIS
                     NCPICAASGQANLEKRIYKENEMDADHVTAWSNGGATDISNCQMLCKTHNRAKGNK*"
                     /db_xref="UniRef100_S4H3P4"
                     /db_xref="S4H3P4_GARVA"
                     /db_xref="dly:Dehly_1158"
     gene            complement(408898..410199)
                     /locus_tag="SRR1747018_scaffold_2_1202_curated_prodigal-si
                     ngle_304"
     CDS             complement(408898..410199)
                     /product="Uncharacterized protein n=1 Tax=Gardnerella
                     vaginalis JCP7719 RepID=S4GM20_GARVA"
                     /codon_start=1
                     /transl_table=11
                     /translation="MANNSNLSAAKTAKNDEFYTQYSDIEAEMNAYVEYNPDVFRDKT
                     ILLPCDDHEWSNFTKYFAANFERFGIKKLISTSYAKSAGSQQLTLFEEFSPTYDAGNH
                     DTHGKIFTVTRNNAGGGVSHKRIGIDDIVLSGYLEGDGDFRSDEVTALRDEADIIITN
                     PAFSLFRSFIAWIMEANKQFIVIGNINAVTYKEIFPLIRDGKIWPGTSFNKTMTFSIS
                     DSYNTKIDERDSSGRKQCRVPAIAWYTNIDHGKRHEKLLLDTMEHNLKFNKRLRKKLE
                     RDYGKIEYPHYDNYDAIEVPFVDAIPSDYDGVMGVPITFLDKYNPEQFDIVAFRKGED
                     GKDLAFTREREREFNRTFASLYDCDSRDDKKCRRKNQWETYLCENNNQTQIEPIDLFF
                     PLCITTRAAGTMNGTINGKETYRRILIRNRGIASNENYITY*"
                     /db_xref="UniRef100_S4GM20"
                     /db_xref="S4GM20_GARVA"
                     /db_xref="bdo:EL88_14750"
     gene            complement(410347..411645)
                     /locus_tag="SRR1747018_scaffold_2_1202_curated_prodigal-si
                     ngle_305"
     CDS             complement(410347..411645)
                     /product="Protein translocase subunit SecY n=1 Tax
                     =Olsenella uli (strain ATCC 49627 / DSM 7084 / CIP 109912
                     / JCM 12494 / VPI D76D-27C) RepID=E1QX35_OLSUV"
                     /codon_start=1
                     /transl_table=11
                     /translation="MGTIKSIIHNKDLRKRILITIAILIVYRIGAYIPIPGIPATSIM
                     NEYKSSAVSQNALSVLNLFSGGALSRMSVFCLGIMPYITAQIIIQLLQAVLPSLRKLQ
                     QEGEPGQRKITQYTRYTTILLALVNAIGYLFLFTSSSFGVTFSKSGVPVWMMNVMVVG
                     TMVIGAMIVMWLGEIITQKGCGNGMSLIIFANIIASIPSALINAIGGMDESLVISAIV
                     IAVVIVVIPFIVYLERGQRRIPIQYTKRVVARGAYASGGNSYLPIKLNTAGVIPIIFA
                     STLLYLPSQIAVFFPDTQWLTNVANALSSGWVNWILTAVLIIAFAYFYTAIVFNPDQT
                     ADSLRKQGAFIPGVRPGANTSSFVHDISLYTTLPAAIFVAIIAVVPSIVLAMTGNSLL
                     QSFGGTSILIMVGVILDTQAQLEGYVKTSEYDNATVAASA*"
                     /db_xref="UniRef100_E1QX35"
                     /db_xref="ols:Olsu_1589"
                     /db_xref="X8HU17_9ACTN"
                     /db_xref="E1QX35_OLSUV"
     gene            complement(411703..411981)
                     /locus_tag="SRR1747018_scaffold_2_1202_curated_prodigal-si
                     ngle_306"
     CDS             complement(411703..411981)
                     /product="Protein translocase subunit SecE n=1 Tax
                     =Collinsella sp. CAG:289 RepID=R7D4E3_9ACTN"
                     /codon_start=1
                     /transl_table=11
                     /translation="MANAVAKTANHGKKHAVAKVPHNKSEVGVFGKIGRFFRNTRLEM
                     KKWSCYTKKDLLKYSLIVIFGLLLVGVAVWAVDTGASYALMKFASLRP*"
                     /db_xref="UniRef100_R7D4E3"
                     /db_xref="R7D4E3_9ACTN"
     gene            complement(412263..415496)
                     /locus_tag="SRR1747018_scaffold_2_1202_curated_prodigal-si
                     ngle_307"
     CDS             complement(412263..415496)
                     /product="ATP-dependent RecD-like DNA helicase {ECO
                     :0000256|HAMAP-Rule:MF_01488}; EC=3.6.4.12
                     {ECO:0000256|HAMAP-Rule:MF_01488};;  TaxID=1121324
                     species="Bacteria; Firmicutes; Clostridia; Clostridiales;
                     Peptostreptococcaceae; Peptoclostridium.;"
                     source="[Clostridium] litorale DSM 5388.;""
                     /codon_start=1
                     /transl_table=11
                     /translation="MNQEQIRKYVQRQSQRNAANSQYKQGDSFDMEGSFTATRFQNGD
                     TGFVIGTFTPDGDDEPIVCKGTIPGYVQGAPYHITGTVINDKQWGLQVNVKAAVSIKP
                     TGKQAIISFLGSGAVPGIGPMTAKRIYKTFGDSSLEILEDHPERLVEVPGIGAKSVKK
                     MIDTLPKVLKYRDIIAFFTDFGISTTTINAMIREYGAKAAEAVKENPYILCKVKGFAF
                     TRADQIAQKMHIDRYDHRRLEAGLVATLRYGCQRDGHTLMPRNMLLQLAYEKLTITET
                     QDRIVEKALDRLIEDNKLIEDSDGIHLKHLYAAEKTIKASLKNAKRPDELVPSAILDR
                     TVNNVLTEHGSKLTDEQERAVYAAFNSKLSILTGGAGCGKALLDDEPIWCIRNGADTA
                     SLATVGTLNVGDSVFGADGNPTEVIGVFPQGEQPKFKMTFTDGTSIICSDEHIWHVNS
                     NKRMSNNDGYIDITVRELLDEIDKTDGMKVSDWFIPQPKELQFPASPTANENDVSDYL
                     GIDTSMYIIGHDDVLNEEHGTARGMHRRNRRRAILDDSENLITMVNVPKQRGATANDG
                     NDVASAANTGSDFEQTNGDGDGETNGTESRISEYVNGTAEQRLAILNRLVPYINVLDN
                     QGKRGTNIYNEVRRGIKLICSSLSMRSGAGIAHIESIEDMGETANMTCIKVAASDGLF
                     VAGEQCIVTHNTTVTSTIVKTAERLGLPVCLMSPTGRAAKHLSNQCGGVPGYTMHRAL
                     SIVVKGASDEDFFADDETKQANRQPNDATKAFDKAKIVICDEASMMDTEMASILFKAC
                     KKKHLVLVGDPNQLPSVGPGRVLGDIIDNKIGNVTKLTKIFRQKEGSPVIAAANACLA
                     GENPANEQGVEFYEATNEQIPQAIVEHVVPSIEKEYLDQKTLMVISPIKRTPYSGVNA
                     LNDFLRPIMNKSFKEPENPDDFYKLQKGDYVFQKKNNYECDIYNGDIGVVEEAVYGKD
                     GFVRVDFSIDETPKSVDFELSEISENLMMAFASTVHKQQGSQADTVVVVMTMSHFPML
                     SRNLLYTAITRAERRVILIGDRKAFAMAAKKELENKRMTGLRNYTIS*"
                     /db_xref="A0A069RII3_CLOLI"
                     /db_xref="dat:HRM2_49370"
                     /db_xref="UniRef100_R7M4H9"
                     /db_xref="3.6.4.12"
                     /db_xref="3.1.11.5"
     gene            complement(415597..417669)
                     /locus_tag="SRR1747018_scaffold_2_1202_curated_prodigal-si
                     ngle_308"
     CDS             complement(415597..417669)
                     /product="hypothetical protein n=1 Tax=Thioalkalivibrio
                     RepID=UPI00035C405B"
                     /codon_start=1
                     /transl_table=11
                     /translation="MPSKDFAVPFGIRINAKGNRESVFLDDISKTEEDVANNYGRRCG
                     LICPECGKTLVARRRSVDNKHGFKCFAHESGAGTSCEGYGEKSSHKAAEDMLANSIGQ
                     IFYLPEITAFDMIPHTSKYTDSGYSRYTVNEISDARHKIAQETCNLVNDRMILQPQMA
                     CVVEKVWLEENTTNAPINLPSNKRPDAVVQMYNRKNIDKKYVIAVEFRYKHAKSLEDM
                     KAFYESGTDVLEILLPELSDISDDFKRNLHDTIFGISGADNESNKYAGKREWLYSHIA
                     LPLMRKYTLAVQPYICIKNENGYPIKRLWDSTKTRACTIVDSYVDESFKGSGIIVRKS
                     KYMYVSVNYTFSIPYFPFDDSSIYAELEYTLVACEDDRTSSIKNLKTKADGCISAMTE
                     RVDSDNDKREKYHEKKVQERRRKAQEQAERERIVIEEEAKRQAAIEEENRKRRENIER
                     ERRDEARITAYTRLRRLETEEKEKREQEEKNNSDARNERARIADEAISSMTFEQAQAD
                     FMQAIARIEALHIRPVIVADVLKRSEIDSSSLFGYDKQYYPTVAPYLSKIAVDTFNRT
                     LDGKQQITEDIVLYKYKNVYCSDKLDVLMVTLSMSDSNNHRHNVAIGVPSMSNTKQYQ
                     EEYERIKQRTAIVEISRDALWDALNQAKEEYVNYGLYSTYNDKFITSLRQVITEAIEH
                     RGNWSYLR*"
                     /db_xref="UniRef100_UPI00035C405B"
                     /db_xref="A0A0A0V1B7_BIFBR"
                     /db_xref="tkm:TK90_0565"
                     /db_xref="UPI00035C405B"
     gene            417867..418067
                     /locus_tag="SRR1747018_scaffold_2_1202_curated_prodigal-si
                     ngle_309"
     CDS             417867..418067
                     /product="hypothetical protein"
                     /codon_start=1
                     /transl_table=11
                     /translation="MAHFNSSNHIPTLNVTNERVGQIKVESAKPSFSWSIKRAVDENL
                     HVITTLLAVGIAMTVTAAIKNH*"
     gene            418116..418292
                     /locus_tag="SRR1747018_scaffold_2_1202_curated_prodigal-si
                     ngle_310"
     CDS             418116..418292
                     /product="hypothetical protein"
                     /codon_start=1
                     /transl_table=11
                     /translation="MEKNESDGSITMSESICGGVTLLGMLMVIGGTTQHIVAGGFALI
                     AIAILIYTLVNNGF*"
     gene            complement(418382..418486)
                     /locus_tag="SRR1747018_scaffold_2_1202_curated_prodigal-si
                     ngle_311"
     CDS             complement(418382..418486)
                     /product="hypothetical protein"
                     /codon_start=1
                     /transl_table=11
                     /translation="MLDDGWPLFVMMDGETGRANVVYMMELASCRYGD*"
     gene            complement(418633..420228)
                     /locus_tag="SRR1747018_scaffold_2_1202_curated_prodigal-si
                     ngle_312"
     CDS             complement(418633..420228)
                     /product="Putative murein biosynthesis integral membrane
                     protein MurJ n=1 Tax=Olsenella profusa F0195
                     RepID=U2TTW6_9ACTN"
                     /codon_start=1
                     /transl_table=11
                     /translation="MADNGNAESKTTAKMSRDAGKMSMLIIISRITGFLRTWGQAFAL
                     GVSGIASCYSIANNLPNQLYELVVGGMLVTAFLPVYVSEKARNGKDGASRYASNLVSI
                     VSLLMLVVSVVSIVFAVQVVWTQSFSATSSFDSGLAAWLYRFFAIEILLYTLSSVLSG
                     ILNAEREYVWSSAAPIFNNFVIFGSFVAYAMLHIDNPQLALLIIAIGNPLGVLAQVLV
                     QVPQLRRLGIHLVPRIDIHDPLLLETLSIGLPTFAVMLVSFVTASFQQSATLSVTESG
                     ASVSYYARLWYTLPYAVLAVPITTTSFTELSSLYAKNDMESYRSMCSRGMGQQLFLMI
                     PMAVLLVVFSAPLVSLFGFTQDGLRMTSEYLVGLAVALPFYAIAMYYQKVCSSLRMMG
                     AFAIANVIAGVVQCIMCQFLTSAFGLPIVALSTAAFMLIVCIVSTVLVRRRIGSMGLR
                     RVSVSCVHGAVIAVVSGAVGALVLFLLSCIGIKSGSGIMPAVIQCGVAGIAGLLVGFF
                     AGVRLGFDELGSVKRLVRRIINR*"
                     /db_xref="UniRef100_U2TTW6"
                     /db_xref="U2TTW6_9ACTN"
                     /db_xref="ols:Olsu_1302"
     gene            complement(420332..421351)
                     /locus_tag="SRR1747018_scaffold_2_1202_curated_prodigal-si
                     ngle_313"
     CDS             complement(420332..421351)
                     /product="hypothetical protein n=1 Tax=Scardovia inopinata
                     RepID=UPI0001D0A5A1"
                     /codon_start=1
                     /transl_table=11
                     /translation="MVFIRISYVQTRFLGLCSSPHLISVAYDAVMPIAEAVSDALNWK
                     DGNPRYASGIRLIEDHVCAIHYLGGGYMNGMWKQNLARLELGRWAAAARGIPVIATGL
                     GLMPLDDEDKEYVRSSTSGFEFVGLRDESSFEVMGGVGNAYLMPDDCFINALDGCIRK
                     PNLKTGETFPEFIVCVQSEFGSDSKRMFDTVTGALDTWDASKDNGSVGVIECNPVCDR
                     QIYDYLVEKGYHPRFFSTLELLEKGLPIAENQKWISSRYHPHLIASSFGCSGGFLLTD
                     ERYYSVKQEAVHRMGSNWKLIALGNIPDTPGSGFADTLARERYSVEIRSAVDPFYDKI
                     IRHSS*"
                     /db_xref="UniRef100_UPI0001D0A5A1"
                     /db_xref="W5II79_SCAIO"
                     /db_xref="blv:BalV_1472"
                     /db_xref="UPI0001D0A5A1"
     gene            421684..422244
                     /locus_tag="SRR1747018_scaffold_2_1202_curated_prodigal-si
                     ngle_314"
     CDS             421684..422244
                     /product="Appr-1-p processing protein n=1 Tax=Treponema
                     bryantii RepID=UPI0003B699B5"
                     /codon_start=1
                     /transl_table=11
                     /translation="MEYERTFKIDGTNIRIVQGDITKASTDAIVNAANESLLGGGGVD
                     GAIWYAAGIDKMFKQCKDLGGCEPGYAKITDGCNLPARYVIHAVGPRHYMLDDEESER
                     LLRCCYKKSLELAKENGCKTITFPAISCGMFGYPLNDAVIVAYETCLSDGSDFDAIDL
                     IFLFDEDFNEAVETLENHIDGVNQSE*"
                     /db_xref="UniRef100_UPI0003B699B5"
                     /db_xref="I0X729_9SPIO"
                     /db_xref="esr:ES1_05210"
                     /db_xref="UPI0003B699B5"
     gene            422368..423921
                     /locus_tag="SRR1747018_scaffold_2_1202_curated_prodigal-si
                     ngle_315"
     CDS             422368..423921
                     /product="hypothetical protein"
                     /codon_start=1
                     /transl_table=11
                     /translation="LNYRAHIPAGIAWTSAIMLMSGQPLQIPFILGGAFGGALPDIDH
                     EGSAIFSIGEKTAQAAANTHRIVHIPVLHALTRLSVAIFAVIDHIIMGTVGKLWNWLA
                     HGPFTTFYKWCYRTFGKSMGWKYDKNPAAHRGGFTHSFLFLIGSSIITLIPSLLMGSL
                     WFWAGCEVGILSHLYADAQCKSGVKFFWPFAPKIGFTDTGGQNRGRDIRLISPKLQMS
                     TGYCTDRSEYLELPRNSKEYKLKKKYYWLETGWRILFKALAILFIILTVAGIGIGSGA
                     LAWNSNVIPITGKAKTLAAQNGGTNGGQGQTVTDTQKQSADAQSQYDSDSSNMPTSDV
                     SGTNSSNGNDSSSLNTSATVTKKKDGTTTVAESKGPTSLTYGDLSVTELPKGIVKLPD
                     ESLWIVNIGPVNETNLNDPRCSYTDDEKARLLQAANAQRIAELRGTASDALKAAGDSV
                     GDAIDNATNALNEAGNTATNGATNSGNAIINFLNSITGLNIGTNANTDGLKKGPQWGF
                     IGLTPYTSS*"
     gene            complement(424004..424080)
                     /locus_tag="SRR1747018_scaffold_2_1202_curated_prodigal-si
                     ngle_trna_32"
     tRNA            complement(424004..424080)
                     /product="Gly"
     gene            complement(424353..424426)
                     /locus_tag="SRR1747018_scaffold_2_1202_curated_prodigal-si
                     ngle_trna_31"
     tRNA            complement(424353..424426)
                     /product="Trp"
     gene            complement(424508..424583)
                     /locus_tag="SRR1747018_scaffold_2_1202_curated_prodigal-si
                     ngle_trna_30"
     tRNA            complement(424508..424583)
                     /product="Phe"
     gene            complement(424613..424690)
                     /locus_tag="SRR1747018_scaffold_2_1202_curated_prodigal-si
                     ngle_trna_29"
     tRNA            complement(424613..424690)
                     /product="Pro"
     gene            complement(424735..424811)
                     /locus_tag="SRR1747018_scaffold_2_1202_curated_prodigal-si
                     ngle_trna_28"
     tRNA            complement(424735..424811)
                     /product="Asp"
     gene            complement(424816..424892)
                     /locus_tag="SRR1747018_scaffold_2_1202_curated_prodigal-si
                     ngle_trna_27"
     tRNA            complement(424816..424892)
                     /product="Lys"
     gene            complement(424909..424986)
                     /locus_tag="SRR1747018_scaffold_2_1202_curated_prodigal-si
                     ngle_trna_26"
     tRNA            complement(424909..424986)
                     /product="Asp"
     gene            complement(424991..425067)
                     /locus_tag="SRR1747018_scaffold_2_1202_curated_prodigal-si
                     ngle_trna_25"
     tRNA            complement(424991..425067)
                     /product="Arg"
     gene            complement(425103..425179)
                     /locus_tag="SRR1747018_scaffold_2_1202_curated_prodigal-si
                     ngle_trna_24"
     tRNA            complement(425103..425179)
                     /product="Arg"
     gene            complement(425199..425275)
                     /locus_tag="SRR1747018_scaffold_2_1202_curated_prodigal-si
                     ngle_trna_23"
     tRNA            complement(425199..425275)
                     /product="Arg"
     gene            complement(425317..425392)
                     /locus_tag="SRR1747018_scaffold_2_1202_curated_prodigal-si
                     ngle_trna_22"
     tRNA            complement(425317..425392)
                     /product="Pro"
     gene            complement(425424..425497)
                     /locus_tag="SRR1747018_scaffold_2_1202_curated_prodigal-si
                     ngle_trna_21"
     tRNA            complement(425424..425497)
                     /product="Met"
     gene            complement(425654..425746)
                     /locus_tag="SRR1747018_scaffold_2_1202_curated_prodigal-si
                     ngle_316"
     CDS             complement(425654..425746)
                     /product="hypothetical protein"
                     /codon_start=1
                     /transl_table=11
                     /translation="MMNMFFDIDCFGKPMPWRTVPCLHDHELTC*"
     gene            complement(425887..426129)
                     /locus_tag="SRR1747018_scaffold_2_1202_curated_prodigal-si
                     ngle_317"
     CDS             complement(425887..426129)
                     /product="hypothetical protein"
                     /codon_start=1
                     /transl_table=11
                     /translation="MGRTGNKSDDMMVSGGKLLALDLGISTVGVAADIGIGWGIASGV
                     FGAVMTPAIATWLGITATVGAVIGTGAMLLVQGASR*"
     gene            complement(426176..426610)
                     /locus_tag="SRR1747018_scaffold_2_1202_curated_prodigal-si
                     ngle_318"
     CDS             complement(426176..426610)
                     /product="hypothetical protein"
                     /codon_start=1
                     /transl_table=11
                     /translation="MNYSEDEKRSDQGMMSVDCGFGVTVKWKPAAYRSIDEIYDEVIS
                     ECHDQSCLMRMSEHRFNHDSNYTNDDIMRQRTLINGYGEYARLCVNDSNDKLIAPHDG
                     EKIAIIGEARHYNPKTFGTQWRVRLEDGTMTVAFFDEIEHLD*"
     gene            427036..430290
                     /locus_tag="SRR1747018_scaffold_2_1202_curated_prodigal-si
                     ngle_319"
     CDS             427036..430290
                     /product="Uncharacterized protein n=1 Tax=Slackia
                     piriformis YIT 12062 RepID=K0YJG7_9ACTN"
                     /codon_start=1
                     /transl_table=11
                     /translation="MSAKRKRNTSKKHSRVMETVLEQHRDEINEAAEAATETPPTDTE
                     KTDTATGTISEPVSDSVPSSNTVKNDDSSNNEPIEEQDTEPTAPDAEAQNDAASTDSV
                     DVDDKHDGTVDDTVTTERSDDDTDTNGNYPETASKTDLRDEKDNPDTLNDNHVDDDDG
                     SVEHDATVESTEASTNNITDNTENETGTKSDTNPDNSSSTKNVTALEEPHGNTDSTVD
                     DETRTDAANEQHDESDNKTSNKIIHGTDSKTPDIDVPIKHDTAPDDDQNTTEISSGKD
                     NETDSSSIGENVDVKSDKIIDTKTNGGGSHFATIDVTDVINDSIEQAQNLVDSLTGKS
                     KSDDDNGTHDDGTDKNTVPDIGVEIKSADEIAASVIGNDDNLKKTIAKLDEMIDEETS
                     KTTAEYEKTEETATTSDGNINDDTADTVTDDNTESSSDNVDDNGDEPREAFTKPIADW
                     IRNTAASIMETVSEKIEETKEAHEKAKAEKEERERNEQEAKENEKAKNKENAANASLT
                     INESENDTHDRNALTADEACELTDAPTNTIPETISNGDKHSTKPSDTHDTVSRSSSTS
                     GKETDDATNTVSETEDAANGETGETWNDEKPQPRTSDRIPQQSWAPYPYRHPSRRERR
                     RAQRAYYGHDTEAAFNRNAYHPDTNRIYAIDPRSYASMRTPIMPDGTPIDPRRIVVID
                     AANAPKTLRQGIGLETADGRYISKKQGSGAAIAILVIAMLMSGATAAIVTGLATGTTS
                     STKSVIQSVADNINEVSKQPAGEAFKNAEASVVSVYSYQATSSYGFGIFGYDPSADEN
                     DSSTVMSGIGSGIVISANGDIITNAHIVNGYSDIMVKIGEKEYSASIVGKDDESDLAV
                     IHVEGATDLQPLSFADSSKVGIGDVASTIGAPYGYDKTLSNGIISAINTNGTYETTDG
                     MPMYISLFQTDAVVNAQNAGGALVDSSGNLIGINVQTKGSAGGHGLSFAIPSNYAKKV
                     ADQILESGEAMHGRIGVELRTDDSGAVAVYSVSKGSSASTAGMKAGDVIMSVGSSRIK
                     SPSDFMMAIEEQPIGEYASIKIKRDGTEQTLKVKVEAGEATQKVKVDGKESTKG*"
                     /db_xref="UniRef100_K0YJG7"
                     /db_xref="K0YJG7_9ACTN"
                     /db_xref="cwo:Cwoe_3922"
     gene            complement(430644..434903)
                     /locus_tag="SRR1747018_scaffold_2_1202_curated_prodigal-si
                     ngle_320"
     CDS             complement(430644..434903)
                     /product="DNA-directed DNA polymerase {ECO:0000256|SAAS
                     :SAAS00057170}; EC=2.7.7.7
                     {ECO:0000256|SAAS:SAAS00057170};;  TaxID=742816
                     species="Bacteria; Firmicutes; Negativicutes;
                     Selenomonadales; Veillonellaceae; Megamonas.;"
                     source="Megamonas funiformis YIT 11815.;""
                     /codon_start=1
                     /transl_table=11
                     /translation="MPDFVHLHNHSEYSLLDGAQTTEEMAKRAVEIGAKAIALTDHGK
                     MGGLLSFYNNCRNNDVKPILGMEAYITAFGKSRRDRTNYQSVTKEFRGTPGYCRNNYH
                     IILLCKDYRGYQNLCRLSKESYENGYYYKPRIDYNLLKECHEGLIASSACIIGQVSNL
                     LLNNDYEGARRVATWMRDVFGEDYYLEIMNHGLDIEQAVMGDIRSLGKELDIPVIATN
                     DAHYSRREMHKLQKSLMLIGMHKSWSDRDVKGSFFRGDTTEYIFDDYSSQDGIADKDS
                     GETDPIFETKPELYLKTYDEMLEAMRINGGENGVAERELAMTAEVAAKCNCELPIIDD
                     SDLSQYHFPVFDVKKDFSYPEYSKADDFEIPEHTKKAIVHGFATNDSNDGTITDDTPI
                     ETILNEHEMSSLRFITWKCEKNFKKLIIPKVKAKGEPLPVSYWASGDIRSLHVDHAHN
                     SPDELWLKEQFSNGKTEDDVFQMYRDRLDFELSIIAQRRFLDYFEIVQQYCNYVRNNG
                     SQVGAGRGSGAGALINYLLGITAIDPLPNNLLFGRFLSLARIGAPDIDCDFVGEFRDK
                     RLWPYIREVYGEDCTSQVATYTVFQGKAALKAAGRVLFNPPESITLAEELCDVVNDRP
                     KLDLNEEIADNANPQFVQVMNSSPKHRQIVELALMLQGRISGESQHASAYIVSPIKLT
                     DSLPLMVSKDEREASQKSGKDVNNYIIQYDGREVQDLLGFIKLDLLVVKDLEVIRLAL
                     ESIKKNYSIEINIENIPLDDKQVFQMIQDGHTTGLFQFDGSAVPKRILIDSGADRIAD
                     LSATNALDRPGALNMGADKEFVERKLHPEKTTYMTPYAEPYLRETYGTVCYQEQLSQL
                     SQDKHIIGFDAGQADTLRKVTAHKDKKKIEKMVALAKETARSNNVPEKIYNWFCDLAV
                     EFGKYAFNHSHSLAYAVIAYRGGFLKAHFPEAFLAALCQIKPMMKGKDKIPDYLTEAR
                     QLGVTVKPPHVNLSRDTFSVPERGTIVFGLDKIKGVGAAAKVIIDERDAHGKYKDFTD
                     FCTRVPRSVTKAALGPLIDAGALDGLGWTRKAMHESLDQIAEFRKNWFAERSRQDVVG
                     GSLFGGFDMGASSGTDASIPPIDLVPPFDTEYTKSQIMRQEKSVFGMYFSGDPEDEYR
                     LSKFLADRRMADDYQKEKSLGHTQMARPIRVQDIASLPDRTPVEFTCKVLSARIFKSG
                     KGASVAVSDWGVDEESRFGFSPVSYESRLTIFDRIWSTIPTPQPDTFVHVIGKINIDK
                     NGDFPPSVVVDSIEVLQRDAEIYVKQDVEKLIPLQQQMIEDEIEVADPMSKRYLVPVV
                     TFPDRKSLDAFMLDESTIRIQDRHGRVIVRTDSESDGGRIEHLKQTMGMVRQAARFGG
                     KATKTVLPKAESAAARLRMMHGDNFRDVIAEEIRKWNGAKR*"
                     /db_xref="H3K5T5_9FIRM"
                     /db_xref="gvi:gvip538"
                     /db_xref="UniRef100_H3K5T5"
                     /db_xref="2.7.7.7"
     gene            435137..438547
                     /locus_tag="SRR1747018_scaffold_2_1202_curated_prodigal-si
                     ngle_321"
     CDS             435137..438547
                     /product="UniRef90_A5KS42 Putative uncharacterized protein
                     n=1 Tax=candidate division TM7 genomosp. GTL1
                     RepID=A5KS42_9BACT id=91962 bin=ACD61 species=candidate
                     division TM7 genomosp. GTL1 genus=unknown
                     taxon_order=unknown taxon_class=unknown phylum=Candidatus
                     Saccharibacteria tax=ACD61 organism_group=OP11
                     (Microgenomates) organism_desc=OP11"
                     /codon_start=1
                     /transl_table=11
                     /translation="MDNDDIRHATLSKPKPAGDSKPKKDDKPKRRAVAGGDLYSMVIN
                     QGNASAELIDNVRERQQSKAQKDARYDQQIAALEKAIIQKYNIPVMRKIPNTIANGGM
                     TDPDRLTTFGTTLEDRRNPLIWGQTQIDRTYHTWLAGRSGSGKKVPSSSKILKLSPNS
                     LMPEWVEVKDIKVGDSICSRNGNPTNVIAVYPQGNSQIWEIELANGQIIECGDQHLWI
                     VIRTTHGGAKKEYIKTTEELFNEGIRAGNETRQDYKNKIPFCEPVQFKEQNLPLDPYV
                     LGCLLGDGCITGSLPDAYMSSADNELIQLMENKIKAEFNNSYYIVKRAHIEPDYGYII
                     KTDDLTDKVIQALEKLGLWGKYSYNKFIPDIYKNASIDQRLELIRGLMDTDGTAHKGR
                     LSYCTMSPYLRDDFIYVIRSLGFDYRIYEDIRPDKYVSGDRAWNIAVIGPEEWKRELF
                     HLERKINELDTYLENRKDSKVSLTRSAPVPFHDEIPYESLPMTPYLHGIMTVSANSGN
                     QVAITDGQDYLMSHLKELIPEIEFKRYKARTGKTPDLDCFGYKIIIDGGPQWNGKMLN
                     KILVLARENNLAVSRQKKVFPELYLTKAPVKARQEFLQAILDWKGALANRYVEFSEKN
                     ESVFNGVKNVAESLGYPVSVREDGRSGHGKILVIGIADDRLFTNPEKIAYCNEVLYRD
                     RDDKRRIYVNGTPIVDIRKTDRYTDMICLKVDDPTESFLIENFTVTHNSTLIQHVITQ
                     DNWAWRGGLLLEPHGDLSEHVLHNAAPYRIHDTLYLNVLDRNYSPGFNPLELGPKASD
                     ADRQEAVGSVTSLMTSHFNMDSGMVRLAKTLENALNALAYVPGATLLEVMDFYNNENV
                     QKTVLSFMPESALKEQISQAASTVKSDELGSLDNRMTRFMSNRYLKHLFGQSHTTVPF
                     FDLMNQGAMVICPVMKGGTSDDFFLKFYGSYIISTVYKCALMRESIPEPQRVIFPLSV
                     DEFQNFMSGDIENMLAELRKYGLPMLLAHQFLAQLKDPGVKAAIDNSCATKMCYKVGA
                     EDAAPVSKKMPGASPAELMRILKYQILAYPLVQKENLGPFLTQTFLPLQNNASWADDV
                     ASLITDMTRHKYMQNRDSIEKEIKTRKELLASGNQEAIIRFARECREK*"
                     /db_xref="ACD61_53_7"
                     /db_xref="srb:P148_SR1C001G0221"
                     /db_xref="1964447"
                     /db_xref="UniRef90_A5KS42"
                     /db_xref="A5KS42_9BACT"
     gene            complement(438837..441692)
                     /locus_tag="SRR1747018_scaffold_2_1202_curated_prodigal-si
                     ngle_322"
     CDS             complement(438837..441692)
                     /product="Uncharacterized protein n=1 Tax=Collinsella
                     aerofaciens ATCC 25986 RepID=A4ECC2_9ACTN"
                     /codon_start=1
                     /transl_table=11
                     /translation="LRGIKIFWGGVSSIDPLVHSFLFLLITTVFATATAAKASTETVS
                     GNQVIITDFMNDDSNIDIYSTSDNENISFSIPTEVPCIMKANGDVISPSNWQIVNTCT
                     KKIKLSGFDVSDVNSNAYIDMKLYKGDDNSGQEIVSFQMGNSKYSKNTVIAANESISC
                     RWWCDSINNYVRRNATSKIHIVNVAFHFTSNEPTEFAIYSDDDKSLKFYNRIDIPSIG
                     DTFNGTCVTAVYTGLNSYTYVDGEGHNGTPTTPWADIRKEIRYVDIVDKICQSGISFW
                     FQQCESITEFRHLENIDTSKMTHIDHTFYDCASLESIDCSAWDVSNVSYFDQIFGTCA
                     KLKTVNIEGWDTSNARQFYYMFYFDVALEKINGLEALNLSRCQGFHHNFNNCRSITSL
                     DLSNLQLPNSANTIGSIYQCSKLKSVKVDENFKWTLSESADDTTCQTISSPSSQYVDE
                     ADDYGYWYDSSDGKGYMPSNMPQNHAATYYAVKPCFAVYSADDESLRFYKRFDKPQDG
                     GVIEEKIATKVYDGIEYRDFEAIRTAASNQYPLLPWIDVVSKVKSVNVVDSGIHPKAV
                     SNWCYMMSNAVQIDLTLLDTSRCTDFRSLFNNCSSIKELDLSNMDMSNMKDGRSIYFR
                     CSSLQKIMISDTFRYDMRESDSTAYYYLPEPNPDVIDGADGKWYKEENGEGYVPEDVP
                     KGGKGTYYASRRLQLIGKNAEKWTLNDLVAVSDIISKTADASDSLLQKVTMSMNYGIK
                     WKMTLTDGNVATYRIIGINHDDLSGEAGKAGLTFEINNEAFGHSVQFFDSGDSQKGWS
                     ESNIRKALNAGSLWELVPNEYKKVMRSCRKMTDSTGNHDGTVTSTIDKMFLLSESEVY
                     GTDEDKNGKDNDILDEGDQYEYYKNKNVGKCMNNRAYAGINLPSFPSEIGGDIWYSNS
                     RYIRTIGSNSSTFGIDGKYGYTVTTTLVLYACPAFCL*"
                     /db_xref="UniRef100_A4ECC2"
                     /db_xref="A4ECC2_9ACTN"
                     /db_xref="ehr:EHR_03265"
     gene            complement(442026..444209)
                     /locus_tag="SRR1747018_scaffold_2_1202_curated_prodigal-si
                     ngle_323"
     CDS             complement(442026..444209)
                     /product="Uncharacterized protein n=1 Tax=Eggerthella sp.
                     CAG:298 RepID=R7AF66_9ACTN"
                     /codon_start=1
                     /transl_table=11
                     /translation="MNLKFSLRKASIITILLAGFVPFTAFGADGGHLDSKHVPDTIVN
                     GDFQYPSNETIVSVNPKMTFGNSYNISPDAGTTNTKVDWAGDTVKIPGFDQSKFGWKS
                     TQSLTEPGVIEIQHREKTNQSNLYVELCAFEANTAIYQDVKTIDDSIYRWELKHSAID
                     SRHVDKMKVLIGPAGKETVSPATRIESASGQEVGETSDVITSINKNIGYTVPPMWNTY
                     TGAVYIPKGQTVTRFTFESVSSLTPTNGNLLDDVSFSIAYPLYYDLNGGVGTVPLPSD
                     NDYSGYHACDDYVNLAIDNVPSKDGCVFVGWSTERLDTIHNQAEYDKVKDKIVTDVVF
                     GDESMTVYAVYETTPFNVTFVDGLTGKVIYKQKVLKNGNASIPEIPTHDGYIPNGWDS
                     DGINITHDTTITVNYMPIAYEIAFDKNSDDANGEMQTQKMTFDVSSPLRANQFVRKGY
                     SFVGWSERKDGTGQAYTDRENVINLVSKNNGKITLYAQWMKNNSISIIYNVRSDDNLG
                     ENSVSNSIDIMNDNGDSPDGSTAIPDEGYEFVCWYNESGNVVSNDKKITPDRPSKNTV
                     YTAYFKRRVLDVRFIDSDGTVLKEEKVKYGDSAVAPDNPYHDGYEFISWDKEFSNITQ
                     DTDIYATYKKKNHQSGNSNTNQNDNGNMNGNSENNQNTNLSDNLARNETNKDNSNSSN
                     NVNNNDGNDNITDLIQTGIYGRTILIVMVISLFVILYCRYKKRDK*"
                     /db_xref="UniRef100_R7AF66"
                     /db_xref="R7AF66_9ACTN"
                     /db_xref="mer:H729_07530"
     gene            444438..444590
                     /locus_tag="SRR1747018_scaffold_2_1202_curated_prodigal-si
                     ngle_324"
     CDS             444438..444590
                     /product="hypothetical protein"
                     /codon_start=1
                     /transl_table=11
                     /translation="MALSIGAEIKDNGKTGNFEIGQEDFIKAHRETPEQAKARKEREQ
                     QERNRR*"
     gene            445000..445092
                     /locus_tag="SRR1747018_scaffold_2_1202_curated_prodigal-si
                     ngle_trna_12"
     tRNA            445000..445092
                     /product="Leu"
     gene            445210..445301
                     /locus_tag="SRR1747018_scaffold_2_1202_curated_prodigal-si
                     ngle_trna_13"
     tRNA            445210..445301
                     /product="Ser"
     gene            445362..445450
                     /locus_tag="SRR1747018_scaffold_2_1202_curated_prodigal-si
                     ngle_trna_14"
     tRNA            445362..445450
                     /product="Ser"
     gene            445515..445606
                     /locus_tag="SRR1747018_scaffold_2_1202_curated_prodigal-si
                     ngle_trna_15"
     tRNA            445515..445606
                     /product="Pseudo"
     gene            445672..445746
                     /locus_tag="SRR1747018_scaffold_2_1202_curated_prodigal-si
                     ngle_trna_16"
     tRNA            445672..445746
                     /product="Gln"
     gene            445883..445971
                     /locus_tag="SRR1747018_scaffold_2_1202_curated_prodigal-si
                     ngle_trna_17"
     tRNA            445883..445971
                     /product="Leu"
     gene            446083..446167
                     /locus_tag="SRR1747018_scaffold_2_1202_curated_prodigal-si
                     ngle_trna_18"
     tRNA            446083..446167
                     /product="Leu"
     gene            446098..447000
                     /locus_tag="SRR1747018_scaffold_2_1202_curated_prodigal-si
                     ngle_325"
     CDS             446098..447000
                     /product="Peptide deformylase {ECO:0000256|HAMAP-Rule
                     :MF_00163, ECO:0000256|RuleBase:RU003335}; Short=PDF
                     {ECO:0000256|HAMAP-Rule:MF_00163};; EC=3.5.1.88
                     {ECO:0000256|HAMAP-Rule:MF_00163,
                     ECO:0000256|SAAS:SAAS00013131};; Polypeptide deformylase
                     {ECO:0000256|HAMAP-Rule:MF_00163};  TaxID=445975
                     species="Bacteria; Actinobacteria; Coriobacteriia;
                     Coriobacteriales; Coriobacteriaceae; Collinsella.;"
                     source="Collinsella stercoris DSM 13279.;""
                     /codon_start=1
                     /transl_table=11
                     /translation="LADATDSKSVAARHAGSTPASGTISFIVSQSYTLLGRPMVRTSA
                     FGTEYVGSNPARAAILQISTPVRECAGGRLLDKGLNMDKTDELIDIPDEVLHYIPVDN
                     TTADSFDDLNFPPATIPTSEGGYYNPLRLSIYPNPILHRNCYEVPLPIPRRVIDLANN
                     MFNFMYDTNGCGLAAPQVGIPIRLIVIDCEYGKEGKSRRDPHTLINPRIVEISEMQMQ
                     NREGCLSVPYTELMINRYDYIKVQAYDLNGQLCEYEAENDLLCCCLQHEIDHIHGVTM
                     VDHLPGQQRIKFMRSYMQQINVMQ*"
                     /db_xref="B6GC44_9ACTN"
                     /db_xref="ols:Olsu_1072"
                     /db_xref="UniRef100_B6GC44"
                     /db_xref="3.5.1.88"
     gene            446198..446272
                     /locus_tag="SRR1747018_scaffold_2_1202_curated_prodigal-si
                     ngle_trna_19"
     tRNA            446198..446272
                     /product="Gln"
     gene            447014..447169
                     /locus_tag="SRR1747018_scaffold_2_1202_curated_prodigal-si
                     ngle_326"
     CDS             447014..447169
                     /product="hypothetical protein"
                     /codon_start=1
                     /transl_table=11
                     /translation="MFLGLFLVTSFFLFVSFIAALIVSPYDKRNGTVTLYRYGDIVFP
                     EIESIKR*"
     gene            complement(447318..450122)
                     /locus_tag="SRR1747018_scaffold_2_1202_curated_prodigal-si
                     ngle_327"
     CDS             complement(447318..450122)
                     /product="Cna protein B-type domain protein n=1 Tax
                     =Collinsella stercoris DSM 13279 RepID=B6GDP3_9ACTN"
                     /codon_start=1
                     /transl_table=11
                     /translation="MFSTKIRKKFTLTYKDMNTADLGTVSQTWEDDYNGVRNSKKLDD
                     GTKQETGTLHIDKSAKNMSAVCEGATFRLWKKTDEIVVTPSSGRIAYALRIDGGKTSK
                     KVTLYQKIDAAVATLSSTVDGMKLVLTDESGNKTVLKSSDTEITAGTYTVTVKDSDDK
                     DVTDFTGDKTLKVKNGDKAVYSISKGTVSGKLSVSVKNDEIADRQPSVGVNSSQGYYY
                     ATSLKPNAKYSVKVDGKEIKVISTKSDDGVKVGSVLYARYDSSAVHYAYKRQPMLLTS
                     DSKFIDKFTINGKDYKVPTTVDKNGGLEIDRIVPGSYGFGETDVPFTGEDSVDKDSES
                     SATGSNMSAEDYSYLISTDVYYFTVDDTTGEIGGNRFGGTSSTNHVTNVSFSKKDITG
                     DAELPGASLEVRDSENNLVDSWVSSDKPHTISGLTPGKYSLIERITPNKYDQSTRIEF
                     TVDDTEKPQHVVMRDKPIHIVASLDKRQEIADPTATNTTANGDGKNRADMTKSDTGNY
                     EYQLDYKNESNTWVDEFTVYDSLDCVNQGLARLDSLMMAQGSKDFDGKLNVWYQTNKT
                     PADYADDKDKANATIDDGHTNPWITGSTRGDDSKRTDPDGDGRALDYTGWKLWAKDVS
                     ATAASTLDVSDLHLADDEYVTAFRLEYGRVEEGFTTRTSAWDRDDLKDQHDDQNTVEY
                     VHEETFQEDSLDAVRSNLSTLVSVLYDENGKLSDTAKKLIDNASDRINEAVNSNDDVA
                     ISTAIDDIKDYVEKQLDDALSKSNVNSSKTLNKAIDYTTAAYGRVSKILPKDVTSKFE
                     KALAKAAKAVDSGDPEDIENARSALQNACDSAVDSLTTNVLSGEAHYAPTVARMHVTD
                     AYTPGMNLTNKAVIDAYRNGGGDGLEDHNSDEVVQVAKKEHDDLASDLIQTGIDMAPT
                     AAIMVIAFAAVATVVRKRRI*"
                     /db_xref="UniRef100_B6GDP3"
                     /db_xref="B6GDP3_9ACTN"
                     /db_xref="ele:Elen_0909"
     gene            complement(450079..451386)
                     /locus_tag="SRR1747018_scaffold_2_1202_curated_prodigal-si
                     ngle_328"
     CDS             complement(450079..451386)
                     /product="Cna protein B-type domain n=1 Tax=Eubacterium
                     rectale M104/1 RepID=D4JNU6_9FIRM"
                     /codon_start=1
                     /transl_table=11
                     /translation="MSVERRNDGNRFMRVNKSVFKPRYMKMLGVFIAAAVAVIATNAT
                     IDSKADAIVGSNAQLTSNGSFSYGGSNQITNRFVVDGQYTAYCSDPIKNAPAPGTYRV
                     EKADTHYNNSGLKAEYSEFQYVMYFGYGGPGFDPSMWPATYYDGSAWTNDKYYAVTHV
                     LIANTMWYNGGYATEGTSTAFKDWVCWEFFGYHWGTNPDSPDTVHNTNTWHSRARAKR
                     DAMGGLGDYPVYQLNTYSGGLQTIVFAPALGKIAVQKKDADTGNNVPKAGFEFRLLKS
                     DRTTEVARKTTDVNGYALFDNVMVGDYYIQETSTPLPYLLNSDLIAVHSSASQTASVS
                     CSDKTPTGRVKVLKLDKSDQHELDGAEFTITSDADVKRVDGSVIYKANQVVDMLTTGT
                     DGTATSKELSIGADGTSTFTVQETKAANGHVLNKDKKKIHFNV*"
                     /db_xref="UniRef100_D4JNU6"
                     /db_xref="era:ERE_29650"
                     /db_xref="D4JNU6_9FIRM"
     gene            451560..453386
                     /locus_tag="SRR1747018_scaffold_2_1202_curated_prodigal-si
                     ngle_329"
     CDS             451560..453386
                     /product="UDP-N-acetylmuramyl-tripeptide synthetase {ECO
                     :0000256|SAAS:SAAS00085409}; EC=6.3.2.-
                     {ECO:0000256|SAAS:SAAS00276926};;  TaxID=1111135
                     species="Bacteria; Actinobacteria; Coriobacteriia;
                     Coriobacteriales; Coriobacteriaceae.;"
                     source="Coriobacteriaceae bacterium BV3Ac1.;""
                     /codon_start=1
                     /transl_table=11
                     /translation="MNPSKITIPRPQAHRTIPARFPLPSTIADVCSSLSSAGILLEVS
                     MPGDADIDRRLTGAAMSNRDCTGGEALICDGVNFKQEYAVDGVSRGAALIVCSESVAS
                     AVKQSTKAVIATVSDTHMALSIVPDAVYGYPRRRISVLGITGTKGKTTATYMLKSILD
                     CSNGCNGIDFTTFGNDNSTSRSIRDGFSRTALIGSVSTYDGTTYSESINTTPEYPIIA
                     DVMHDAHLNGFDNLVMEVSSQALKVGRCGSAAPFDIAGWLNIGEDHISPLEHPDFDDY
                     FSSKLKIFDGAKVAVINARTDHFDRVIDAASKSGCRIVTFASEDENGNVPDGVDVIAA
                     NIDESNGLPEFDIVSPSLIAERCGTTIDADGTAHQMPLHVRLGMPGRFNVDDALLAAC
                     FAMLLIPSNRKSHDSGAISSTEIRMSDIADGLAKATVPGRMETYQCLSGSIIGVVDYA
                     HNKMSYEALLGGLRADHPDDYLIAVFGAPGRKALDRRKDLPEVAAKYLDSAFITMEDP
                     WDENPADIAREMEKNLIEAREYVGKPDVHTIIDRKEAIDAAYRLAYEIASDGKRVWVM
                     LLGKGDEQEQHIGTGSGPDAFVEYPSDRELAILHAQQIDSSM*"
                     /db_xref="U2TJ89_9ACTN"
                     /db_xref="UniRef100_U2TJ89"
                     /db_xref="ols:Olsu_1685"
                     /db_xref="6.3.2.-"
     gene            453949..454818
                     /locus_tag="SRR1747018_scaffold_2_1202_curated_prodigal-si
                     ngle_330"
     CDS             453949..454818
                     /product="hypothetical protein"
                     /codon_start=1
                     /transl_table=11
                     /translation="MATIGIHNKGMETLHGKKKPYHAAGIDSISQSVIDKHQSDNSKH
                     DGTSIQSFMSDAMTPIMSMIEFAWEKNARDIKSVIVSSAIDSIEDGYKEMRYVMQAAL
                     VQRIGIEPTMYSIATVASDDKEYMLRIMDKYIEADLSMMNAIYNMDREGTGSGSSMAF
                     GFVYDTQNDDVIDSRAFATGGYTLGTKSNRKYLIDFTQPSSYATQEGDIIGMESLSFR
                     LDDTSRANSVLESFIDDAADRPTIITCAETSDKFGGLMGIDKVVTIDADGHSVIQNYN
                     GMLPFNGEPSFIC*"
     gene            454873..458781
                     /locus_tag="SRR1747018_scaffold_2_1202_curated_prodigal-si
                     ngle_331"
     CDS             454873..458781
                     /product="Uncharacterized protein n=1 Tax=Eubacterium
                     limosum (strain KIST612) RepID=E3GK01_EUBLK"
                     /codon_start=1
                     /transl_table=11
                     /translation="MMNTPPHRNHAIIINRQLLLWLVFLVTVFFNVTVMANAAATSIN
                     LHKDGFDNMPGGTINLDFVPDLSKADITCTGSFEFIETDLHYQIVTETGNTNGSTVTD
                     NGSAKIRWNDAGTDSDGDSVDVVLDVSNFTHSGNSARACVMRYDKGTKLLWNGANVLE
                     DGSSWHATSADFSMHLLKHGTDIAASGTYLLAFADIDQSGERIKILDGADNVYTRPDC
                     TCTITENNTLFSGAQNDDTNSLLSGFIAITNNSPSWRMMVTGGAATTIFQHFDQYDFT
                     ASTTTGGTITSAGATKVNWHTGKTYKMTPNPGYHMKKLSVDGTVVPNADTYSFSMATS
                     DHTIDVEWAPNAYRIAYNANGGTGIMPDQEMKYDDEANLTKNIFTRIGYTFTGWKMDD
                     KNSGTSYMDEDPVNNLTSAEDNTVTMYAQWLPNRYIIKYNANAADAKGIMPNQAMQYD
                     VAANLTMNAFIREGYRFTGWKIDDAASGTPYSDEQSVKNLSDSDNGTVTMYAQWIPSR
                     YTIKFDKNRTDALGTTASMDMTFDIAKSLTRNGFESPSSKFAEWNTQADGTGKSYKDM
                     QDVKNLTATDGETVTLYAIWSTNTYNVTFIDGLTGTSITSVRIAYGGNATPPTKPSHI
                     GYTAVSWDGTYTSVTSDRTITLTYRPNEYCLAFDPNGGTGAMSNQTMTYDTSSKISKN
                     RFERAGYSFIGWKLENKTTGTDYSDEQEVKNLTDVDGNVLTFYAQWTPNKYSIRYEPN
                     GGTGTMPNQTMTYDISDKLSSNAFERAGYTFIGWRRDDARTGTQYRNRQEVVNLISSN
                     GGITTMYAQWTQNAYTVTFIDGFSGSTISTVGVNYGHAATEPSRPRHAGYTATGWDKD
                     FANIKNDTTVTLHYRPNRYTIKFDGNSTGAIGMTPDVNAEYDKQVNLTKNGYSLNGHK
                     WLMWTTDKDGNGQQYSDKQSVMNLASIDGATVTLYAQWKTNRYSITFIDGKTNDVISR
                     QEVEYGKGATAPEKPVHKGYLPSSWSNDFSSIKSDMTIVVTYTPIKYTIKFNANCNAY
                     TGSMVPMTMEFDQNANLTENGFNRLGYRFIGWATSSNGAIIYQDKSSIRNLADVNGDT
                     INLYAVWDELNHASITYMPDPSDGGLVSNMLDSLNPTAGEAKGSKATPRDGYEFIGWY
                     DDEMLVTNNDEFIPEKPQNGWVTKTYTAKFKKKTFKVIFMSKSNDVLKEETVEYGNGA
                     TAPDAPNINGYEFIGWDKKFDNITEDVTVTAVYKELLKQDDSIKSIPEEAPHESLTST
                     QENMQNDLMQTGVQIIAITISGSISIVGVMLTVIKKHRMI*"
                     /db_xref="UniRef100_E3GK01"
                     /db_xref="elm:ELI_1175"
                     /db_xref="E3GK01_EUBLK"
     gene            458912..460060
                     /locus_tag="SRR1747018_scaffold_2_1202_curated_prodigal-si
                     ngle_332"
     CDS             458912..460060
                     /product="hypothetical protein"
                     /codon_start=1
                     /transl_table=11
                     /translation="MVGGFHTIAVTGGECSGKTSVAQELGKELVERGYKTIIVPLMAH
                     LMRDNGFMTDSETFGAVAIESELNRIKCIKSDAEKLNIPTVVVFDGGIADLKIELGND
                     VYNAALAANDMTESDAFDIYDSVVFLDTPASTSAHNRFYDYDKFNAHRSMLMDAKDNC
                     VKLLEAWSGCDKFVKISNEDSFDAKVRNAIAAANHTAGLPTVIGKPDKFRVANLSSTE
                     LDKLKGVDNVSQGEIEIYYIEQDGVQTMYRKLVLDDGTEQYSASIKRDSATGPIKARS
                     SHVASKDEFYANMPQNFRSVKKRRWSFGIDGTYYNLDQFVQPYGTTVLEVVHTDKEPE
                     GKPVSFPDFLMVLKNLKKDRSFTNLRVFQKLNPQFYVDVNDWNASSNR*"
     gene            complement(460300..460542)
                     /locus_tag="SRR1747018_scaffold_2_1202_curated_prodigal-si
                     ngle_333"
     CDS             complement(460300..460542)
                     /product="hypothetical protein"
                     /codon_start=1
                     /transl_table=11
                     /translation="MGKWKRNYYTDETGHKHIDIVNTEQEVPAYVNPFVKKNLTLMKW
                     VIYIVFGGLSVAALFMGSWIPLLMFVAILYIGRPSK*"
     gene            complement(461161..461919)
                     /locus_tag="SRR1747018_scaffold_2_1202_curated_prodigal-si
                     ngle_334"
     CDS             complement(461161..461919)
                     /product="hypothetical protein"
                     /codon_start=1
                     /transl_table=11
                     /translation="MASNMNRRKGNQMSGQRRPQVPRDAAAVFSQYDDDDPFSDIPSS
                     SSPRKSASRGGSSMQRRASSSSKTHRPPSSGGRQAPRSAGTARSPRSSSSRLPSDLQN
                     MNIDGSVASFRATDMPNRPAKRHNTGMRVQRGQLVDMTDETEDEATGIKGWFGHDPEH
                     TMLMLSGGSYKGNSLWDWVRLIVLWMNYHKLVIVLISALFVLIGFLFNKYIAVGWAFV
                     SVVLGVILTQMGDEYDEMAFYFAGIISFIVPFLW*"
     gene            complement(462315..464654)
                     /locus_tag="SRR1747018_scaffold_2_1202_curated_prodigal-si
                     ngle_335"
     CDS             complement(462315..464654)
                     /product="Type IV secretory pathway VirB4 component-like
                     protein n=1 Tax=candidate division OD1 bacterium
                     RAAC4_OD1_1 RepID=V7PWV8_9BACT"
                     /codon_start=1
                     /transl_table=11
                     /translation="MARRRMTRVASMQGSTDEALRAMQDDNSAEDAEARRIRGDIYKM
                     LDQGTASITDLWAPPRMKILYDNIEMGDEALAVYTISNWPTELQYGWFNSLIDDDSLS
                     DIKMDVSMHIHPIRKEFATTYLQDKFAAAASDAAAEQERGKVKQANQEIYQRQQDTAQ
                     LMMNMLKNGNENMFQVSLVIGIYGQNKWAYDDDGNEYLEKDAHQDLVEKTNRFKKVLA
                     KNSQGGFGLKPLLHQQRDGIKSLMPMGYGGLHAFQNFYTSALATSYPFTQGNMQVENG
                     ILFGLQLPSSQPVFFNPFDRKWLHSYNGLVVGSMGSGKSAYAKTLLGRLALQGTQLFI
                     IDPANNAGGEYTNLATSLDGTIIDFGGKDGIYLNPFELSIPSTWHKGNATDSRQASSI
                     FKAKKEYLSNLIDIMADQFMEGSDAASVFGPARAKIPFVLDAMLNAVYVTSGISIGGK
                     RFTYDQWTPKKMPTLTDFYNLVSEYDKNLGLYQTRDQIMAWGQQNLRDGTLINKSSKA
                     DKIMFAYYNYIIRSNNEVWKKEEHDSVHLLRNILEPFMAGEDGEEMSPKAALFHGERK
                     ADLSNQCIVFRFGGKDNNEQIKELAIFMCFELINQRVTAVTTNSVYKNKLVVLDEAWK
                     LIKTKSARAYVEKFCREGRKANTGIWLISQSYMDFQGENAVFADLAEMQIILSVPENE
                     VSLLIEDLGLSSSIADMINSDKSKHTPGTGVFAIKGRIKKKIPIYNYMSPLETQIADT
                     ADATKPPMKISDFIPPEEMEKLGIKDEDAAGYGAIYGDD*"
                     /db_xref="UniRef100_V7PWV8"
                     /db_xref="tts:Ththe16_2022"
                     /db_xref="88077494"
                     /db_xref="V7PWV8_9BACT"
     gene            465304..470103
                     /locus_tag="SRR1747018_scaffold_2_1202_curated_prodigal-si
                     ngle_336"
     CDS             465304..470103
                     /product="Uncharacterized protein n=1 Tax=Eubacterium
                     limosum (strain KIST612) RepID=E3GK01_EUBLK"
                     /codon_start=1
                     /transl_table=11
                     /translation="MRINRMHSHTSIPIIVAVFMSFLSIMTLSANAATLPTALVNGNF
                     EYPGYDELRAATGQVNNYDYYIDVNGGKALPTDYAADGWKTIPNFSMNRFGWKSTQQK
                     VTDWTQIVPEQTVQINMDINTHNAFAELGIHSLSAIYQDLSTTPGSIYTWSLKHSSYA
                     NRTDSMSVMIGTTTAQTAQNATRTTTNGNGDETGFVGTVISTKGNVEDPHDLASQWET
                     YTGTYQIPDGQTTTRFTFASKSSLTEMNGNNLDDIVFDIAYPVIFDDNGGTGGPISSY
                     KDSNGIYQFYYHDGESIAATDKPTRNGYTFLGWAEEQIDPITSISSLNAISSKIYKIS
                     ELKMSAPGKHYYAVWGKNPTVTFDANFSGTPSVNIPSVQTVLFGDVATRPTTWVNGSG
                     NIRKGYSFTDWKTTSSGITNYGFDSSIYSDTIVYAGWDANTYTIQFDGNGSTSGSTSS
                     ISIKYDETRNLTRNGFSFTGKTFTGWNTQADGSGKSYSDEQAVENLASENNATVTLYA
                     QWSTNAYNVTFVDGYTGETIATQKVNHGSNATPPEIPTHQGYTSIGWDKQLTNITGNT
                     TITVNYRANRYIIRFDENDANATGTMSDMQMEYDKAQNLATNAFTLTGRTWTGWNTVA
                     NGSGQAYSDKQSVKNLTNVDGGTVTLYAQWSTNSCNVTFVDSLDKTVIKQESVKYGGA
                     ATAPDAPYHEGYTDSGWDKQFDNITENITVTLNYVPNSYVIRFDKNGGTSGTMQPMNM
                     KYDQQDNLAANDFSKTGYAWIGWNTQADGNGTVYQDKQSIINLTSENNSTVTLYAQWT
                     PNAYKIQFDKNRTDATGTTASMNMTFDVANNLTKSGFTSVSAKFTGWNTKPDGTGTVY
                     SNQQEVKNLTAAPNDIVTLYAQWSTNTCTVKFIDGHDNSVISSSHVDYGGNAVPPTKP
                     IHNGYTALTWEGNYKNVTQDETVTISYRPNAYEIIFNANGGTGTMPNEQMRYDVAKAL
                     DMNAFTKVGYTFTGWKEQNDKIKAYADGQEVNNLTEIDGGTVTLLAQWKANGYTIRYD
                     ANGGTGTMSDQKMEYDKADSLSSNAFKRTGYTFSGWRRDDKTNGKSYRDRESVINLLT
                     DNGSATTMYAQWKANEYTVTFIDGHNGKTITTKTVTYGSSVDAPSQPSHEGYTTTGWD
                     GSLDNITADKTITLNYRPNKYTVKFNGNADDVSGTTADKSMEYDKPDTLTPNGYSRTG
                     YTWTGWSDTANGNGTTYSDKQKVTNLTSEDGGAVTLYAQWKINRYTVTFIDGKTNDVI
                     SRQQVDYGGNATLPLVPTHTGYKPNGWNSDGTNVTGDMTISMSYVPISYAIAFDKNSD
                     ESNGMMPDQQMTYNEAANLTQNVFIRAGYTFIGWNTDSNANGTQYIDKQSVMNLTSTD
                     GAKVILYAQWVENAHVGITYIIETDDDESDSGNTLSNAFDDLNPDTGIAKGSTANASD
                     AYTFDGWYDESGNKISDNEKFIPMKPDAALWKNAIYTAKFVHKECKVRFLDKNGKVIK
                     EETVKYGKGATAPDAPKIDGYEFTGWDKDFSNITSNIDVTALYNELPKKEESKDEPEE
                     KQLQPAPIAETTSDLVQTGIEKAPYIIIAVIAIVGVSAIIMKKSRMK*"
                     /db_xref="UniRef100_E3GK01"
                     /db_xref="elm:ELI_1175"
                     /db_xref="E3GK01_EUBLK"
     gene            470295..471485
                     /locus_tag="SRR1747018_scaffold_2_1202_curated_prodigal-si
                     ngle_337"
     CDS             470295..471485
                     /product="Cytosine-specific methyltransferase id=1859172
                     bin=GWD2_Clostridiales_32_59 species=Lachnospiraceae
                     bacterium 5_1_63FAA genus=unknown
                     taxon_order=Clostridiales taxon_class=Clostridia
                     phylum=Firmicutes tax=GWD2_Clostridiales_32_59
                     organism_group=Firmicute organism_desc=a65"
                     /codon_start=1
                     /transl_table=11
                     /translation="MINTAELTIKEKRNILRNAPFPYKKPHVDVLEENALDDFLGEYL
                     KAYGLLDKHEWNAPMITDNGSGYRIIDLFAGIGGIRSAYALFGCTNVFSSEIDKHAVR
                     TYRINYGEECVGDITGIDAFDIPSFDILLGGFPCQAFSHAGLKRGFDDTRGTLFFEIA
                     RILKERHPKAFMLENVPALRTHDNGNTFKTILSALGDIGYGVPTPQVLNGRDFGVPQN
                     RNRVIIVGFDRDTYPNAADEFEYPEPTCSRDNLHASDILETHDEALQSGWNDDEWKDY
                     IERFRLSDRLWNYLKDRKKKNQKRGNGFGYTLFTPDSPYLNTISARYGKDGSEILIDD
                     GGIHPRKLTPRECARLQGFGDGFIINASNTQAYHQFGNSVCVPVMQAVAHNVVEYLDK
                     YSDE*"
                     /db_xref="gwd2_scaffold_213_63"
                     /db_xref="bad:BAD_1283"
                     /db_xref="86375814"
     gene            471612..472526
                     /locus_tag="SRR1747018_scaffold_2_1202_curated_prodigal-si
                     ngle_338"
     CDS             471612..472526
                     /product="SPFH domain/Band 7 family protein n=1 Tax
                     =Slackia sp. CM382 RepID=J4XBE5_9ACTN"
                     /codon_start=1
                     /transl_table=11
                     /translation="MIIGIIILVIIVMFVGGSFFVVQQQHEAVVERLGKFKSIVGPGF
                     HVKFPFIDKVVQHVSMRTMSLQSNIESKTKDNVTITMDVSIQYHVDYNMGDGGLNSGT
                     YRAYYMLANPMDQINAYVADALRSAIPNYDLDEVFSEKDSIAEMVNETVSTRMMEYGF
                     VIVRTLITQIDLPKDVQDSMNAINAARRQQEAANGLAEAERTKIRIKAQGEAEAAEQQ
                     GRGVALQRKAIANGIKESLDTIQASGVSAEDANLLFMYTQWVDMMTAFAENGKSSTVV
                     LPNDFESSTSMFSQMLAADKATTRKPQA*"
                     /db_xref="UniRef100_J4XBE5"
                     /db_xref="J4XBE5_9ACTN"
                     /db_xref="shi:Shel_26530"
     gene            472581..472859
                     /locus_tag="SRR1747018_scaffold_2_1202_curated_prodigal-si
                     ngle_339"
     CDS             472581..472859
                     /product="hypothetical protein"
                     /codon_start=1
                     /transl_table=11
                     /translation="MQWQWRDSTIASHRRRIAVADSSTKPFPPISIRGWLIPLIRNVT
                     MGAGWTQIVYLSIYENDYRNRFHKQYVENVKSYIFDSIIIISFVIIVE*"
     gene            472892..473575
                     /locus_tag="SRR1747018_scaffold_2_1202_curated_prodigal-si
                     ngle_340"
     CDS             472892..473575
                     /product="hypothetical protein"
                     /codon_start=1
                     /transl_table=11
                     /translation="MVKVSRTTAYIAITSVSLLVLLTALHIFTSMTSTSSSTNYCESS
                     SEKTIVFDRQAPTQIVDVKSELMANDAASAEYSISDEAWRDNVKYVKSMAVRLDEIAT
                     DTGYAIAIDTSTCRVGIFAARDSGYMLEKAFNADLGYIDEATKRTHTFTGEWHIDHRS
                     ESIPEGASFFTCFVPCWDDDGTDDGQGFHSGYDGDPGYESAGCTRLFYNDARYIYDNM
                     PDGTPVIVY*"
     gene            complement(473734..474564)
                     /locus_tag="SRR1747018_scaffold_2_1202_curated_prodigal-si
                     ngle_341"
     CDS             complement(473734..474564)
                     /product="Putative uncharacterized protein n=1 Tax
                     =Eubacterium infirmum F0142 RepID=H1PMP4_9FIRM"
                     /codon_start=1
                     /transl_table=11
                     /translation="MDSIRKYTVSIALLVAFGCVAVGLSVLLGNEFYFWNFSYIGVSL
                     AIGTTLYIAKWRYARNAVQFAIGTYMLVYLGFICHENMQIEGFWYYLFSGVFEAAAIH
                     YVVAKIFGPLLFGRGWCGYACWTAMILDLLPFRIPASHERRNIGWIRYIVFAGSIAFV
                     SALFIFGVEDKETVMWYAFIVGNVAYYIVGIALAFVFRDNRAFCKYVCPVTVFLKPMS
                     KHAAILIKCDKEKCVSCGACKRVCPMDVDVTDNSSDRENGTECILCLECVKKCPKDAL
                     *"
                     /db_xref="UniRef100_H1PMP4"
                     /db_xref="H1PMP4_9FIRM"
                     /db_xref="cls:CXIVA_04360"
     gene            complement(474784..475131)
                     /locus_tag="SRR1747018_scaffold_2_1202_curated_prodigal-si
                     ngle_342"
     CDS             complement(474784..475131)
                     /product="hypothetical protein"
                     /codon_start=1
                     /transl_table=11
                     /translation="VTTGLPAGYIDSDEIERGGDFERIAAARELREETGFVLDSGECV
                     VTAPIYMIEWRSDEVTTPVIMFGRFRQVGTELDETEDIESAWVTIEDAIRMADDGTIT
                     HHLSLPRHQVYQC*"
     gene            complement(475234..475752)
                     /locus_tag="SRR1747018_scaffold_2_1202_curated_prodigal-si
                     ngle_343"
     CDS             complement(475234..475752)
                     /product="hypothetical protein"
                     /codon_start=1
                     /transl_table=11
                     /translation="MSEKNSNNVAGKAWLIKSIMMCVIAVIGVSAYLYSDNRGTPVSG
                     TIGAIKWTAYRSDTISDSEENLDSNGSSEQSSDMPVATHPEDSWTANKGSIHLQIVGP
                     SIPAISGLDVSVVDGDGTLIVTPIYDKSNDGMQTMDISVSEWDIDGGKPEKVTSVKIK
                     RGSDITDAKKID*"
     gene            complement(475865..478018)
                     /locus_tag="SRR1747018_scaffold_2_1202_curated_prodigal-si
                     ngle_344"
     CDS             complement(475865..478018)
                     /product="Gram-positive signal peptide protein, YSIRK
                     family n=1 Tax=Lactobacillus coleohominis 101-4-CHN
                     RepID=C7XW02_9LACO"
                     /codon_start=1
                     /transl_table=11
                     /translation="MPNPETWQIVNNGSGPVTITDIATSDITDDVTSISMQTGDEWQF
                     DDPSNTPGHWNFAYMDGNDFLTKTAGTVDNPLVISKGYPLNCAWNVEVTDSAKRSATG
                     TERRIGNVSISFKAIEKTTFAVYNNENRTLDFYKRLNLPKIGDTFDGKRVDEIFPIDT
                     ENGYHQKYTANGNAGTNISVPWHELMNNSMIDTVTVRDVISPRSVSWWFMNGYMQTLD
                     LTNLDMSRCIDAQRMFSSNNSIVTLIGLDTWDTSSLENAYAMFDGFFSRLTDISFCKN
                     WNMSKVRHIGGMFYNTNSFETADFSNWDLLSVDTNSTADDGHTGGTSIFGYTEIGYWK
                     IRNINISKSAARIARSMIFGNYSNGRIKNATGKWYSLTEDKAYSVADIPDDCAGSYTV
                     QIDAGAISGKISGSGVQGYDLTCDTNTGNCGNIPMTYRWQQWSGDKTTTWHDIYDDIW
                     NDDRKAITVLESWQNDHIRCIVKPATSQYVANETTIEFDGICTRSIWTSNTAEIMNDG
                     NNNISVNMDGLPDEEKYGKTSSTIGWFVDCGPTDNAKHDIKMYKSVGDASSRYNAFTG
                     LNQTVVIPGQTYRLQYDSITQTYGEDIPIDILLYEWTNNPESYCVSAFGTIPYSDTAG
                     YVDIAIPSDLKANTDYTLTIAAGFGKLIDYSAEIKGAKFDCITENGFVPINWTYGKNP
                     FNAIEYLGHRIFAIVEPENRYYKMSRLRTDSIMIE*"
                     /db_xref="UniRef100_C7XW02"
     gene            complement(478389..484505)
                     /locus_tag="SRR1747018_scaffold_2_1202_curated_prodigal-si
                     ngle_345"
     CDS             complement(478389..484505)
                     /product="hypothetical protein n=1 Tax=Coriobacteriaceae
                     RepID=UPI00034B34DE"
                     /codon_start=1
                     /transl_table=11
                     /translation="MDGKMKYGKSIIGNIQRMIPIACMLPMVLTALTGISYAADESSD
                     TTGGEAIVSGLTVRSQTDGIGPFDDDDSTGNDSSDTNLIVRSFDDIGYTLEYTTALTD
                     ATHPITGNVTLNAEFSLPVSPEQARFNEQTLNWMTNKKVTYLYSDGTQSDTWDKSKSV
                     TGQALTGNRILRNSGDDDKVPGAGQLSVGVSVKAASNGEKILPTFKLTASGTDISKTT
                     QPKQVTVSAAPRYNLEMKNNSHTPSNMVYANADNGTVSLTKTDGSTRGRIYGRSVALA
                     LWNTSAEKGLKGIELPQGDITYDLKTTATLDDEDSTDNGDWGVSLWDYKENTQSDRGK
                     LGRNMLLFDDSRTKYEAYGAVYNTRSDSDDSDTRDSAYNGGNLSITEDSNDPSILHVI
                     VSKYAFDLDSFTFPKKYAPYDDGEPDIAGNIGYFSAGYFQYLARFPEHVDDMSNFYIE
                     TKANNFHVTTLSGDETTTEVKTNDNRIGNVVVVYSKGEFSKMTSYLHNSSYYNAGDDW
                     NRPSAEQKITSRLDYSGSNPIRAIDFLLKFDTNVFDLMPYSASVNPLHPSTAINMEEN
                     TKFLYAVKKDGNGWESDDEMLNTRQEQLIYYTSADDLIASGKKCVGILYEARDVYLYA
                     GSDNPEFICSVKISDDAPSGYVAQSVSDARAWTVPNPGTTAATKNADGTVGAVLPSEY
                     GNTKWVDGYSEPEYIDVTPYSKTTYKDGVVSGGHTNGIRGGDSLLIVTAENRVDITVA
                     DKASDGSAKDVYDLDANERTVKFNVQPSITWKSNGYVDSIKGGTADVYVTIPKGLTYN
                     DKSCTQDVESVTRNEDGTTTLRITYSDVSFGSKLDSFELTCTIGNAGTTDDVANNEQL
                     QAQARITSSFDNRNATKERGNLSDATIAVIRLAAISILKSVSPQHGNVGCSHTWTMKF
                     GNSSQTTVSNMIVADVMPYVGDGRGTSFTGKYVVKKITINFSDISAISVPTEPLFYSS
                     DSSVTTDDIDNIVKAKAALQFTSLGTPDIIGNTMTFNDVNLTDDQFRALKLDIDKIPG
                     NTYITMNIDVSVTDDNGTLYNDSNGKTQKTGDKYSNSFAEYADGQASIVYSNVVTHNV
                     KMRTISIKKEWKNDDLYGSFYRPESIAATITGSDNIEYSVLLSNSNNWRASKELPYYD
                     DKGDELTYSVKETNVDKNFYIPSVSGNQDDGFTITNSFVYKATGSIDLNGTKTITGRA
                     FEKGDAITFHIEGTVEGVSPKSIPAGNSSSDSQLSAPLPSNVNDAGDLTVNPTFGKSI
                     AIDFGTINVDLQYLHKNLVYTITEKSATGRGLGMDSSKKTVRIFVDDVKKNGKLTLSI
                     VDGSDDISFNDAFTPEKTPTSFTINKQLTGRSWKAGEEFEAVITAKANDTISKQEAAD
                     ALGRETKTVSIVAPANGDTGTLDIPLTVKKPGTYTYDVMEKNADKRIDGVSYDGKTIT
                     ATAVVTQDESTGKLSSTVSYSGGSGDNSNTLINSYSPDGGTIGGIKVTKNLIGRSWRD
                     SDKFVFRISPSDDATKTAINSGDVALPVDDTVTIGNGNGHAATFGDISVKKPGTYKFD
                     VEEQQHDISGVDIAPKTTVTVRAADDGNGNIKCSFDGESNLAFTDYYGKDSSTSIPLI
                     GKKVLSHDGYDKVPDITGRYSFTLTDSNGIKIAEAKNDKNGKINLGKLDYTMDDMADA
                     KSDKDGQRVKAFRYTIIESGNVDGITNDTEQTKNVTVTVTDDGNGNLTATAENTDDNL
                     FTFTNTFTTSCDIPVITGTKTLKNAPDGDNTDYSFRLSAADDSTKKAIDNGSLKISDN
                     GTYQETKCKAGEKFSFKTMTVTKPGTYSFTVSEIVPNDDKKAAGVTYDDTIYTLRYVV
                     SMSNDGSMILKADVKNPESCDFTNVYDAKGIAEIKASKVLDGAELKDGEFEFELNDKD
                     GKTISTAKNDLNGNVAFDGIEYGIDDAGKTYEYTIREIVGNEIGIAYDDMVINVSVDV
                     ENAGDGKLTTTVSYDGSSNIGVFHNVYTPPTTIGGTINKAIGDTISELVQTGVEFRHL
                     IGTAISTVAVIAIDKQRRKRRK*"
                     /db_xref="UniRef100_UPI00034B34DE"
                     /db_xref="A0A087CZH5_9BIFI"
                     /db_xref="sans:DK43_09545"
                     /db_xref="UPI00034B34DE"
     gene            484914..490940
                     /locus_tag="SRR1747018_scaffold_2_1202_curated_prodigal-si
                     ngle_346"
     CDS             484914..490940
                     /product="Pilin isopeptide linkage domain protein n=1 Tax
                     =Bifidobacterium longum subsp. longum 1-6B
                     RepID=I3AXB1_BIFLN"
                     /codon_start=1
                     /transl_table=11
                     /translation="MSFTKTSRIKTSRQRKSSMGGGGGVGRLRLRLLTPLLAVLIVLL
                     NAITGTSLAAEIDTTGGEAYVDGFQVKEQHDGIGPFDDNDEAGNDSSGGNLIVRSFDS
                     VSYMLEYTTELIDQSKPATHGASLYTEFTLPTSPDKARFDIDVMNWMLDKKLVYTYSD
                     GTTSETKDKAKTITMQTLTGRRLLANKSNGDRVPGAGQLSVGITIKNAENGVRIKPSF
                     KIRAAGTAIEKVCEPKSVTVSTAPRYNIEVKDNAYNTSRNIAYVDEDKGTVSIQDTSG
                     SLQHGRIYGRSVAIALWNTSADKGLKGIEFPKGDITYDIKTTATLDGKDSTDNGGDSL
                     LIVTSKNRVNIEVNDIKEDKTKKEIYDLDAGERTVMFKVSPAIDLISENQSTISTGNK
                     GTAQITVTLPVGLTYKSSSIAPTSVKQNNDGTETAIFDYQNVTAGREIDSFTISCTIG
                     YAGTDHDVKNNQQLTATAKITSSLDGKVPTKARGTIADSSIVVVRLAALSVSKFVSPA
                     HGNLGCSHSWTLNFGNSSQTDVDNARIADIMPYVGDGRGTKFTGDYHIKKITLDLSKA
                     PRLKASLGSEPIFYTSDVMIRKSSDDAIVNGSKLSSFKSLGVPTVNDDSLIWDNLDMT
                     QDQLKAWRLDIPKMPGNEYISITIDVSTSNADGNLYDDSAGKKQQPDDIYANTFAEYA
                     DGQAAVVHSNVVNTTVKEADISVTKKWSGDDGHEKFRPGSVIANLSGSNGYSQGLQLS
                     SSNNWTETVKGLAYYDENGDKITYTVSEPTVSDDYVSAVEGDSDNGFTITNTYTYNAT
                     GKIHLTAMKRITGRDFEKGDSMTFKAEESISPAGATATALSGKEVAVTPTSGNECEID
                     FGTVDIDSSFEGKTITYTIYEKSATGRGMSKDESKKTISFSITDPNHDHTLRVTKTTE
                     SDIPTFTNTFTPSVTTGSVTIKKMLTGRAWKSSDSFNMTIEPKTTNSITKEQAKAAMP
                     SITLPSFTEPSSGNTSTVTISGFSFARPGIYEYEIREKIPNDAKNGAKDGIAYDTASF
                     NVSFNVTQDKQTGNLSVTQTMKRSDKKNTDAFTNKYSAAGKFTITGIKTLTGRAMKAD
                     EFTFELLDSNGTIIDTVNNTADGKFSFKPIEVTADSNTLTYMVREKKGTAGGVTYDGH
                     ECTVTATPTDAGDGTVNGKLSYSDGSAAKFSNLYNATRMIRFSTITKKVVGRSFKDGD
                     ALTFHLTGEVTDDGNLKAPMPSNVNSSGNITIRPTSGQQANIILGTANIDSKYTGHTI
                     RYTLTETNADAHGLSIDTSKKTFEFNITDPTLNGKLLIRENAPNDLTFTDEFTPDSIT
                     SSFTLRKQLNGREWKAGETFDVNITAKESKSITSAESATALGAETKTVSINAPQSNSG
                     TGSVDIPLTISKPGKYIYEAVEKNAGKTKNGMTYDKRKITIAINVAQNRETDGKLYVA
                     TTTYETDSDEATDTFINGYESKGTLDGIKVTKSLVGRDWKKTDKFKFRISAGDDATSA
                     AIYATDVTLPSNDTITVTSDGNHQSAFDKITFKKGGTYRFDITELAHGISGIDIAPKT
                     TITVKAIDDGNGTIRCTADNTSNVTFTDYYAKNDKATVPISGKKTLSHNGYEKAPDIT
                     GKYAFALKDANGNTIETSTNDSDGNIYFSPISYTIDDLANATPTDDGTRTRTFHYTIS
                     ESGNIDGVTNDTDKSFDVILTDDGNGTLTAKTANDEDGNEFSFTNIFTASATIPAITG
                     TKTLKNAPSSDESTYSFRLSPSDNATNEAIDDRAISMPGETTYQQTECKAGEKFEFAP
                     MTVTKPGTYSFDVSEIEPQDETVAPGVTYDKTIYTLRFTVSENGTPTMDVTPDEKNVE
                     SCDFNNKYTAKGWFSAKAHKRLNGKQLEDGEFEFELHDGNGNIISTTKNDANGNISFD
                     EIEYGIDDIGQHRYTIVEKNGGKLGITYDSKTIAVDVSVSDNGDGTLRIDASYDEAKD
                     EETFNNSYTPPSASDVLNDLVQTGIETLPYVISITCCIIPTIAIMRRKRK*"
                     /db_xref="UniRef100_I3AXB1"
                     /db_xref="blk:BLNIAS_01275"
                     /db_xref="F8AQ25_BIFLN"
                     /db_xref="I3AXB1_BIFLN"
     gene            491152..493179
                     /locus_tag="SRR1747018_scaffold_2_1202_curated_prodigal-si
                     ngle_347"
     CDS             491152..493179
                     /product="Pilin isopeptide linkage domain protein n=1 Tax
                     =Bifidobacterium longum subsp. longum 1-6B
                     RepID=I3AXB1_BIFLN"
                     /codon_start=1
                     /transl_table=11
                     /translation="LAGTYIKNMRRTKTTARHRKRIGAAISTVIMAIATVISATASPI
                     TAFAQQEVDPFDDVNLSIYAGRNVYLDLYESEGSIIANGDIVAGVVAGLAGKVEWGMG
                     YIPVAGADFVAAGGSMNLWRSTTLIGGNIRLGKTLTGSKPTFVTKGDKTGMGISDTPG
                     TLSENLGNDALKVNLDGSNERTDFNGFTENSVIPLADSLRGYATTGTISYSKIDDVNG
                     YQPFKTGEQSKRRVNIKNEGLLIFNGDGHSERQVFDLDLDEINSVYDKNGYTGWSLDF
                     ENIPEDAYIVINTHVTPKETKNGSEEEFTFHAGWRTILNGNDVTTKMNSYGDDMIPFR
                     NLASHIIWNFDNPANTKMNFPGNTTQYGNNTMYMLFPGSLVSGAGSIYSFIDTNGRVI
                     AAQDVKLTGSEHHNLPWKASRITNEQTTPEDADIKLTASKTCDSNEIDLSEFEFQLHE
                     GNDGTGKVLQTKHSDSNGNITFDTIRVSSSDLNGESEKSYSFSVTEVNTGIPYIDYDT
                     HVGTYNVTVSDDGATGWLISSVNQENTTFKNYYNVPTPLPAPENPLFPPVVIGGDVDD
                     NTSNSNSSDDSEDNDNRDNTSGKENGESTVPVDDKESTSDTGETSIENPTMPIEQQDK
                     TEKDYTSDTIKSNVRNTISELVQTGIEIPLIVIAVGIAAFGVFVITKTYRK*"
                     /db_xref="UniRef100_I3AXB1"
                     /db_xref="A0A087D1M6_9BIFI"
                     /db_xref="blz:BLGT_05890"
                     /db_xref="I3AXB1_BIFLN"
     gene            complement(493264..494193)
                     /locus_tag="SRR1747018_scaffold_2_1202_curated_prodigal-si
                     ngle_348"
     CDS             complement(493264..494193)
                     /product="hypothetical protein"
                     /codon_start=1
                     /transl_table=11
                     /translation="MDIDDMLTQIDEKLNNTSNIECPYRSRVIPFCQGIRFNCDVDSG
                     YVDYIHSVNGVRNECTESPIKEIYITDIDSCCSRFIEGNYRPDSNFGVLSLPNAPTAI
                     VSVGGWDTPSERPTFEVGENGVVAVWQRQVYDRCNKSGRRRKNLLTLEDAGSFASFIG
                     QLSERGAERLVVHCGSGISRSSAAAAAASKALWGDDLWAFARPYAWGPNIDVYTKLLH
                     GLGFLDDLEEADCVPRARHRFAEWCFRGDDWVLESYNADYIDLHFYHKTLHDASDYQY
                     HSHRMYTFVPENNPLIGTRDWGLLQALQKPFLK*"
     gene            complement(494429..494614)
                     /locus_tag="SRR1747018_scaffold_2_1202_curated_prodigal-si
                     ngle_349"
     CDS             complement(494429..494614)
                     /product="hypothetical protein"
                     /codon_start=1
                     /transl_table=11
                     /translation="MDDFENSMYNVEDFKVGDDSIYDGYDDDGDARYGDEYDDDLYDA
                     MFPNGRDDGYDEYGYDD*"
     gene            complement(494941..496221)
                     /locus_tag="SRR1747018_scaffold_2_1202_curated_prodigal-si
                     ngle_350"
     CDS             complement(494941..496221)
                     /product="hypothetical protein"
                     /codon_start=1
                     /transl_table=11
                     /translation="MSNQLSIYKKLQKIEQAKQSELQPYEHDFEVAANRRRRGPAREA
                     LRRTELMNINTRLMELDRECAKIDAYEASFEESVQEVNKKTAKELRNSYLKLVTNDYD
                     AVLAKVERNELIDRWEKMEQEVWNAPDNLNSKNKADLDKTSTFCDNLAERREWRRQLA
                     EQGCKLDEVNKFLKTVDNSVSAMSEKIQSGSLPISVLEARSYDPSSYDVKIEKVAPGT
                     KVHNKLENSDYVTDDERCFVVTGTAGEQWPVNGDKLKSKYGLNPESIKDGESTTAHVN
                     GGSDGIWAVPVTGNHKIETSWGDVLETNAAGVEHGDGDYIVSNSPDFSDTWVVNGAVF
                     GNTYEASEDNTFVSKAFDKVVAQSQSGDADDFVNDIVGSSANSKYETFKDKDGNKCRR
                     DKSTGETTVWVEGYDRVRCGKVEHVKSYWKVLHK*"
     gene            complement(496221..496667)
                     /locus_tag="SRR1747018_scaffold_2_1202_curated_prodigal-si
                     ngle_351"
     CDS             complement(496221..496667)
                     /product="hypothetical protein"
                     /codon_start=1
                     /transl_table=11
                     /translation="MAHTFIRDGFDPRSLIPVLTKPEEQPIDNESKENIYLSSRLVEK
                     QRLEDAKILEQYDKKCQETKEYRALQEAKTRIDKKYEKQAESLQKQLNKSKNGKPIIE
                     KYINEYNYYKKLWMHLIKSHIMKSIEILLFLIRKKDERIYHQKQAY*"
     gene            497172..497510
                     /locus_tag="SRR1747018_scaffold_2_1202_curated_prodigal-si
                     ngle_352"
     CDS             497172..497510
                     /product="hypothetical protein"
                     /codon_start=1
                     /transl_table=11
                     /translation="LTDIKLPEKLPVVYDLTNAFYCNKALEKLDLSCLDSKSPKVFWG
                     MCGLNSKLKELILSDQIVTDSMDWCFQGCYLLNYDCTNWDVSNASCDIGGLEQTFANI
                     PIPKAWRTDS*"
     gene            498465..500726
                     /locus_tag="SRR1747018_scaffold_2_1202_curated_prodigal-si
                     ngle_353"
     CDS             498465..500726
                     /product="Uncharacterized protein n=1 Tax=Clostridium sp.
                     CAG:417 RepID=R6SL19_9CLOT"
                     /codon_start=1
                     /transl_table=11
                     /translation="LSLTTPIKSNASTSTATQNTSPSTAESDENISISVPTTVPCLIN
                     AKGGITAPDSASWRIRNLSAHPVTISTISATKTATGTTITATSEQTTLYEDDTNNKQG
                     NYKIMINDTNSETIKNGGTTEHPVQIPSNTSIGFDWNVTISNDIASNISSEPLSLSTI
                     SIGFKPLEKTAFAIYSEDDNSLNFYKRITIPSEGDTFNGKTVTNIYTGFETEQYICKQ
                     AGSNGTQYAKDAIINTPWYGRRLDILTVNVIDDTITPQHINYWFMNFNNCVSFHLNNL
                     KTAHCTSLLRLFTNCEKAIDINISQWDVSHIETMLETFLNCRALESLNLENWDTSHNT
                     CLHSTWNSCNNLSTIEFGNNWITEQVTFFSCVFTGTAFVKLDLSNWNFDNATELSACF
                     SSMSHLKEINISTLAPTSNLIIKNEDTQDDVSLLSYDYSLQKITVGSKLIWDYIRDPT
                     ITDNITPISPSGKWYSMATGKSYLPADLSNNQADTYVSDKELLPYKSFAVYSDTDNSL
                     NFYRQKLCDIPSSGDTYNDKTVTNVYFNFEENKVIDVSSEHTYKYGYFHDLENKVISI
                     SVIDSGISPTSISGWFSDFRKLENVNGLQKIDMSRCTDAHYLFTFDSNLTRIDLSNWK
                     CPVLNDIGGMFEQCTNLEAADMSNLYAPKVNSIWFLFYNTKIPTIDMSSWTIGNIVIM
                     NSAFAHNANLTDIKFPIGLSFKATAFATAVFDGCPSLTLDCSNYDFPSNAAHENFNRD
                     APNVTLPSTWATK*"
                     /db_xref="UniRef100_R6SL19"
                     /db_xref="R6SL19_9CLOT"
                     /db_xref="efa:EF2248"
     gene            502370..503776
                     /locus_tag="SRR1747018_scaffold_2_1202_curated_prodigal-si
                     ngle_354"
     CDS             502370..503776
                     /product="Uncharacterized protein n=1 Tax=Streptomyces
                     turgidiscabies Car8 RepID=L7FH44_9ACTO"
                     /codon_start=1
                     /transl_table=11
                     /translation="MRAGVMRRCFIYALSAVLFAGGMVAAPSAAVAIESGDADAGQYI
                     DSGVTYTLHKADNPSADQIDAYSRIDKAMSQAAAIWNVRAPYRFHVDVYYKTGTPTAE
                     GGPSSVTSGTINFGSNRSYMVTGTALHEIAHCMGVGYYDYGTKIKNGEAKRAVHALQK
                     YDGAGAKLNYGGSHIWPYGLNYASEWAKNPQRTYEGNVDIVASLRLDIIGGSSVGGIS
                     KGLSFVTPDVLSIDVGKDSSIDIDTNQDFASTFEISSGVLPDGLTIDRCTGRITGKVS
                     KSGSYSFVVDAYNGVEHKEKEFALVVRSVPSIVTSSLPVATVGDRYETAIETSGFPAP
                     IVSVTGLPDGLMYDVTSGLIIGAPTVDGTFDVVIKASSEAGETIQKFALTVVKRQTVQ
                     PSGGDSNGSSSNLSSGPSVTQTSQQKPLNAADSVSVKRGVEKDGELPQTGVSVILPIV
                     AVFVAVAAVVLIVARRRR*"
                     /db_xref="UniRef100_L7FH44"
                     /db_xref="A0A066Y3L9_9ACTN"
                     /db_xref="scb:SCAB_78911"
                     /db_xref="L7FH44_9ACTO"
     gene            505042..505446
                     /locus_tag="SRR1747018_scaffold_2_1202_curated_prodigal-si
                     ngle_355"
     CDS             505042..505446
                     /product="hypothetical protein"
                     /codon_start=1
                     /transl_table=11
                     /translation="MPSPHLDNDAIDLLRDKLDIVFNRNAFDILIDSNGNDEVVRQLL
                     ILKQKFRNGIDKGFIPQTFRSTDYTNWFALTIVDPRGSLHGCTLRFKPSPGTTIDEKD
                     SERIADALWILMNDAKYEPDSFIADMMALRNK*"
     gene            505754..508432
                     /locus_tag="SRR1747018_scaffold_2_1202_curated_prodigal-si
                     ngle_356"
     CDS             505754..508432
                     /product="Putative potassium/sodium efflux P-type ATPase
                     fungal-type n=1 Tax=Collinsella sp. CAG:166
                     RepID=R6A6N3_9ACTN"
                     /codon_start=1
                     /transl_table=11
                     /translation="MEQKEYEEDIESVAKRYGTDSAYGLDESRIESRQERYGKNKLKD
                     APKTPIWKRLIKQLADPMIIMLLVAAIISAIIARLQGSDDFADVIIIMVVVIINSVLG
                     VVQEMKSDDALEALKQMNTTMSKVIRNGHQLSIPAEDLVPGDVIILEAGDTVPADARV
                     IESASMKIEEAALTGESVPVEKQIDPIAPHDDTQDIPLGDRKNMCYLGSTVVYGRGRA
                     IVTGTGMDTEMGKIADVLTEAKDELTPLQVKLAELSRILTALVIAICVAVFAANLIEH
                     GSRISDTSFLIDTFMVAVSLAVAAIPEGLVAVVTIVLSLGVTKMARRKAIIRKLSAVE
                     TLGCTQIICSDKTGTLTQNKMTVVQRIAESDEKELITGMALCSDAKWDEEAGKSIGEP
                     TEAALSDDAERNGITDDLNNYERVAEIPFDSSRKMMTVIVKDRDGKLTQYTKGAPDVI
                     LSRCAHTYDDEGNIVPLDAGIREMIAAENKSLADQALRILALAGIERNTVPDDISTDT
                     LENNLVFYGLVGMIDPIRPEVKDAIDEATNAGIDTIMITGDHIDTAVAIANQLGIITD
                     RNQATTGSELDKISDEELKEKVADYRVYARVQPEHKTRIVEAWKARGKVVAMTGDGVN
                     DAPSIKRADIGIGMGITGTDVTKNVADMILADDNFATIVSACKEGRRIYDNIRKAIQF
                     LISANLAEVLAVFISSIIGFTIFQPIQLLWINLATDCLPALALGMEDEENDIMDRAPR
                     DSKDGIFAGHMGTDCVIQGILITVLVMASFFAGVYLDMGYIDIAQMNAGDADLEGVMM
                     AFITLTAVEIFHSINMRSRRESIFKMKTHNKWLIFSSIAAIALTVLVVAQPALSSIFF
                     GNVTLPVEGYIISIVIAALIIPTVEIQKAIMRKIEK*"
                     /db_xref="UniRef100_R6A6N3"
                     /db_xref="R6A6N3_9ACTN"
                     /db_xref="cgo:Corgl_0335"
     gene            509207..510811
                     /locus_tag="SRR1747018_scaffold_2_1202_curated_prodigal-si
                     ngle_357"
     CDS             509207..510811
                     /product="Type I restriction-modification system, M
                     subunit n=1 Tax=Mahella australiensis (strain DSM 15567 /
                     CIP 107919 / 50-1 BON) RepID=F3ZXZ9_MAHA5"
                     /codon_start=1
                     /transl_table=11
                     /translation="MAVSNDQKKTFDAIWGLLNRLRGGVHANDIEMHIVGILFYRFVS
                     EKITDYIDKGEDDPNFSYANLTDEEAEQARNGLTEELGYFILPSNLFQNIAKQKTDKD
                     FNIILGNAFRRFDESARGAKSEKDFSGLLSDIDFSTPRLGPTVADRNKVIVDIFDVFE
                     KLDIDYTNADNDIFGDIYEYLMHKFASNAGKSGGEFYTPQPVSTLLAKLGLHEQKKTI
                     KNVYDPACGSGSLLLQVKKQLGKDGDGIKYYGQEINVTTQNICRMNMIVHGVNYDKFD
                     IALGDTLTDPKHLDYAPFDVIVSNPPYSTIWAGSDNPTLINDERFAPAGVLAPKSKAD
                     LAFTMHILSMLSDTGKAAIVEFPGVLYRGGAEQKIRKYLVDNNYVEAIIQLPDNMFYG
                     VSIATCIIILSKHKADEKVLFVDASNCYIHESNKNKLSDENINLIDNTVSDRKDIDHF
                     AKLVDNDKIGEEAYNLSVSTWVEKEDTREKIDITELNNRIADIVKCEQELRNKIDAIV
                     AEIDIDNDNNSNTKDAQNNGRQNEKA*"
                     /db_xref="UniRef100_F3ZXZ9"
                     /db_xref="mas:Mahau_2546"
                     /db_xref="F3ZXZ9_MAHA5"
     gene            510821..512089
                     /locus_tag="SRR1747018_scaffold_2_1202_curated_prodigal-si
                     ngle_358"
     CDS             510821..512089
                     /product="Putative type I restriction endonuclease, S
                     subunit, HsdS n=1 Tax=Brachyspira pilosicoli (strain ATCC
                     BAA-1826 / 95/1000) RepID=D8IAJ9_BRAP9"
                     /codon_start=1
                     /transl_table=11
                     /translation="MSKLNDLINQLCPQGVEYKPLWSVTTWDKHFNAVNDCEQPFVNK
                     HHYYLAKELEQLIVTDGDVKILTTSQSNLYTTEQLAGDNVKSGEIIAIPWGGNAIVQY
                     YNGKYVTSDNRIAIVNDDKQLNCKFLYYCLKNKEHELAKCYRGAGIKHPNMFKVLHMS
                     VPVPPIEVQREIVRVLDSFTELEAELEAELEARKLQYAHYRDRLLSRESLEAMDGKPV
                     ETKRLGDLGMLFGGYSFKSTEYASSGARVIRISDVQAGFLSDGAVKYVDVEQPKKVQK
                     AKLQESDLVISLTGNVGKVAEINKAALPAYLNQRVEGLRVDTESVSQRYVFQFLNKPE
                     FIFDCEQAGCGSAQKNLSSKWLEMYEIPVPSLATQQKVVDILDRFDALTASLTDGLPA
                     EIEARRAQYGYYRDKLLNFKRVQDTNKDAT*"
                     /db_xref="UniRef100_D8IAJ9"
                     /db_xref="bpo:BP951000_0173"
                     /db_xref="D8IAJ9_BRAP9"
     gene            513049..516225
                     /locus_tag="SRR1747018_scaffold_2_1202_curated_prodigal-si
                     ngle_359"
     CDS             513049..516225
                     /product="type i site-specific deoxyribonuclease, hsdr
                     family (EC:3.1.21.3)"
                     /codon_start=1
                     /transl_table=11
                     /translation="MSVQQYTNNGILENPIERDYDSGKKILLPSSPTVVSSAPAVERD
                     DAGYQSESDMEKDLLHRLDAEGIKFEESINDEDSLIANMRLQLESLNGFSFTDDEWVR
                     FVKECISTTPGDVLRKTKLMQQEHVVSFKTDDGECVNIRLVDDVNPMRNTLQVIHQYR
                     AESGKRRNRYDVTILMNGIPSVQIELKRRGVPIREAFNQIDRYQSESFSSGMGLFDFV
                     QIFVISNGTDTRYYPNTVRLDKTSNSRSRRNGSFKGTNHWSDSSNNIIKDITAFAETF
                     LSPVSLKMILTRYCVLMKNGRFVVMRPYQICAVEKSLERVKAVINSGDWDKLAGGFIW
                     HATGSGKTLTAFKLSQVIADYCDGIDKMVFIVDRKDLDYQTTREFNKFQEGSVNATIN
                     TLTLARQLESDSVEDRIIVTTIQKYASYIKGKRLNRDVMGKRYAFVFDECHRSQCGTM
                     HKLIEDKFKNSIMFGFTGTPIFTENAQSSGDPTRRTTEQLFGSLLHRYTVSNAIDDKN
                     VLPFRFDFIGTIAEKPNGKKSSEKVQGIDTASVLNNPERIRNNSRYIINHFDQKTMRK
                     KRIVSDNGMTARNGFSAMLACQSISMAKTYYTVLKQMCKNANKKLNIGIIYSDTPNKG
                     YDDGSFIDDEDIDSSLMNKSDRDFMQMAIDDYNEMFATTYSLDGDGFDNYYKDVSRRL
                     RGDGDNGSFMPQEETLDLLIVVNMFLTGFDAKLLNTMFLDKQLKQHGLIQAISRTNRT
                     INDLKSYGNIISFQTTEDIVNDAFNTFGDERANGKVLLKPYEEYLQDYISKTQKLIND
                     YPIDSPLVGERAKREFINLFSNILRLLNILESFDEFSSFAVSVDNPLNARMFQDYKGR
                     YLDLHADMRQSSDGEKESIVDDVVFETELIKSIDINVDYILNLVEERRRKNGNLGDEF
                     IDSTLRQVRASSALRDKCDLINEFLHRITNSVIDQSVDEGNGEQERDAWLHTLSDSMD
                     RELADIIESCYLDRNGTIALMSEAFSKHSGISDDGTGITKLLVGNFSRFGSGGDKKTE
                     AKKRAYTALKAFYDKYGNVTSEYPISIS*"
                     /db_xref="mil:ML5_6004"
                     /db_xref="UniRef100_UPI00037B8E8A"
                     /db_xref="S3XUX3_9MICO"
                     /db_xref="UPI00037B8E8A"
                     /db_xref="3.1.21.3"
     gene            516733..517011
                     /locus_tag="SRR1747018_scaffold_2_1202_curated_prodigal-si
                     ngle_360"
     CDS             516733..517011
                     /product="Phosphotransferase system, phosphocarrier
                     protein HPr n=1 Tax=Coriobacterium glomerans (strain ATCC
                     49209 / DSM 20642 / JCM 10262 / PW2) RepID=F2N834_CORGP"
                     /codon_start=1
                     /transl_table=11
                     /translation="MVSATATLINPQGLHMRPAGNFAAAMGKFDECNITVTAGETTIN
                     GKSPMALMAAGLHKGTEVTITCDGKDEQEALNMAIDMIESGLGDPMTN*"
                     /db_xref="UniRef100_F2N834"
                     /db_xref="cgo:Corgl_1110"
                     /db_xref="F2N834_CORGP"
     gene            517041..517316
                     /locus_tag="SRR1747018_scaffold_2_1202_curated_prodigal-si
                     ngle_361"
     CDS             517041..517316
                     /product="Phosphotransferase System HPr (HPr) Family n=1
                     Tax=Clostridium sp. CAG:964 RepID=R6UG08_9CLOT"
                     /codon_start=1
                     /transl_table=11
                     /translation="MIKSNAIVINSRGFHFRPADVFTYAMKRYASKIQITANGQRING
                     KSINDILAADINNGAELEITCDGSDENEALSEAINLINTGCGEIATV*"
                     /db_xref="UniRef100_R6UG08"
                     /db_xref="R6UG08_9CLOT"
                     /db_xref="rbr:RBR_01460"
     gene            518067..518966
                     /locus_tag="SRR1747018_scaffold_2_1202_curated_prodigal-si
                     ngle_362"
     CDS             518067..518966
                     /product="hypothetical protein"
                     /codon_start=1
                     /transl_table=11
                     /translation="MNRIAKIGTIAAIIAGLGIITALPITAHADGSNANQQQIVTYSN
                     DDLIVSIEINGEKTFQVGDKTPIFLSTEAPSKVDLTFKKLGSTKTIVPFIDTAKETTI
                     IVDGQTVKATQYTTTFNGTTATINWVKPGDLFANTKISYKDCEVVFDAYYKNQLAQND
                     ATGLATIHTSMTQADFNSLQNADIKNAINIGNTPQGWTKTSETGINDALSDSQENERS
                     LSYIYTNQEFPDTEYTLLIKLVNTPPATITTTDTQQPQDTTAQTTTSPELVQTGIEQT
                     ATAAIAIIATVSATYAITRKRNK*"
     gene            complement(519167..522004)
                     /locus_tag="SRR1747018_scaffold_2_1202_curated_prodigal-si
                     ngle_363"
     CDS             complement(519167..522004)
                     /product="Putative membrane protein n=1 Tax=Lactobacillus
                     hominis CRBIP 24.179 RepID=I7JU55_9LACO"
                     /codon_start=1
                     /transl_table=11
                     /translation="MSVGSGSPHVKISGFNVTGFPTGVSISGESDTCSTWSHKGTDAV
                     DGKFLFDSTNGGIVQSTGGSDDDPICWAYGPKRLGYNKVDWVLGGISSNRELLNKAVS
                     GRTVIGTVSITVSAVYDQAFAIISDDGQMRFYKRYRIPSIGEEYDGVTVKHVYAGLDG
                     LRVDTVAQKDYWGTTDAPWVGELDEPKSVKIMDDGIAFRSMAYMFQHMTNVKTIDLTG
                     LEAPLDISSGLFHTFEGDKSLDSVIFPQAFSGYRLGNLDYSFDGCSSIVEIDLSKFDF
                     SSVYVISGAFHNCSSLRRIIDVEKICSSKTYRFERCFEGCSSLESLDLSGWDTSSVVA
[truncated: 1,027,869 more chars]
