# Supplementary material for: Clades of huge phages from across Earth’s ecosystems
Source: Nature. 2020 Feb 12;578(7795):425–31. doi: 10.1038/s41586-020-2007-4 (PMC7162821; doi:10.1038/s41586-020-2007-4)
Supplement: Supplementary file 6 — Genbank files for all genome. [file 41586_2020_2007_MOESM6_ESM.zip › genbank_genomes_SD-4/LP_PHAGE_31_15.gbk]

LOCUS       LacPavin_0818_WC40_scaffold_120392_prodigal-single     290974 bp    DNA     linear   BCT NOV-13-2019
DEFINITION  LacPavin_0818_WC40_scaffold_120392_prodigal-single, contig.
ACCESSION   LacPavin_0818_WC40_scaffold_120392_prodigal-single
VERSION     LacPavin_0818_WC40_scaffold_120392_prodigal-single.1  GI:
KEYWORDS    .
SOURCE      LP_PHAGE_31_15
  ORGANISM  LP_PHAGE_31_15
            .
COMMENT     Data sourced from ggkbase. For additional details see
            http://ggkbase.berkeley.edu/organisms/405003
FEATURES             Location/Qualifiers
     source          1..290974
                     /organism="LP_PHAGE_31_15"
                     /mol_type="genomic DNA"
     gene            complement(<3..371)
                     /locus_tag="LacPavin_0818_WC40_scaffold_120392_prodigal-si
                     ngle_1"
     CDS             complement(<3..371)
                     /product="hypothetical protein"
                     /codon_start=1
                     /transl_table=11
                     /translation="MDDYFLLKAIYENRVKILELNPMFCNDVKFGNDFELMFYTYSDG
                     TSVGGIMLGFQDYRIDQEVHLQHYYTKGSKKFISESESINPESILIMPESFTHTFINE
                     PVKHFVPFKIYTEYHPRKLIA"
     gene            complement(364..738)
                     /locus_tag="LacPavin_0818_WC40_scaffold_120392_prodigal-si
                     ngle_2"
     CDS             complement(364..738)
                     /product="hypothetical protein"
                     /codon_start=1
                     /transl_table=11
                     /translation="MEKFIKSKEFYCEIYRHNIVVILTNSSKSLSKKYNIKLPKKFLA
                     YFSPDGQTVYLIFKYNHPTEKVPLPETIAHESLHAANYILDRVGVKLSYKNDEAQNYL
                     MTWIIKNTINILNKFIDTIENG*"
     gene            complement(898..1047)
                     /locus_tag="LacPavin_0818_WC40_scaffold_120392_prodigal-si
                     ngle_3"
     CDS             complement(898..1047)
                     /product="hypothetical protein"
                     /codon_start=1
                     /transl_table=11
                     /translation="MGKETYIEYSKRILQEYADMISLESEYNCYIQTLVEKDLLERPD
                     FLCKL*"
     gene            complement(1110..1613)
                     /locus_tag="LacPavin_0818_WC40_scaffold_120392_prodigal-si
                     ngle_4"
     CDS             complement(1110..1613)
                     /product="hypothetical protein"
                     /codon_start=1
                     /transl_table=11
                     /translation="METYATHTIFTWDYNGHKSNKMFFGTQADWNKTILTQFDYIKGK
                     LWQEGLIHHSVPVNVIIPRRLQGFINTLKEFNLKTGLLHEFFKITFISNVHTTNIGFL
                     NGYEIEVLNYPEQLAEIKEDAQNEPTNILDLKTEIKNYFRANDKKLDEIISLIKNKGR
                     HPFMGPL*"
     gene            complement(1624..1953)
                     /locus_tag="LacPavin_0818_WC40_scaffold_120392_prodigal-si
                     ngle_5"
     CDS             complement(1624..1953)
                     /product="hypothetical protein"
                     /codon_start=1
                     /transl_table=11
                     /translation="MEIDKDFVRKQLYESIGQSKGLTYEEFLPEADKTIENIIESSIK
                     CDIFYKEYNENHKYCPKCGHTGHSTTLAGYILNLEDTESYKDLNDCVCSKCRDKHTVH
                     ERVKTFN*"
     gene            complement(2083..2358)
                     /locus_tag="LacPavin_0818_WC40_scaffold_120392_prodigal-si
                     ngle_6"
     CDS             complement(2083..2358)
                     /product="Putative uncharacterized protein n=1 Tax
                     =Gramella forsetii (strain KT0803) RepID=A0M425_GRAFK"
                     /codon_start=1
                     /transl_table=11
                     /translation="MWEDLRTAALDCGWALGLHGSLKSDMDIMAMPWVEEAKPAEEMI
                     KALSDCFDGCIWKEKHGVAYTGKPHGRIVYTLAIWADFYLDVSVIGK*"
                     /db_xref="UniRef100_A0M425"
                     /db_xref="gfo:GFO_2414"
                     /db_xref="A0M425_GRAFK"
     gene            complement(2407..3072)
                     /locus_tag="LacPavin_0818_WC40_scaffold_120392_prodigal-si
                     ngle_7"
     CDS             complement(2407..3072)
                     /product="hypothetical protein"
                     /codon_start=1
                     /transl_table=11
                     /translation="MKKETNHKSKSQGQHAPAPRVKNAYYKGRTFHVELEPDSYLDTD
                     TFQFNYTADLVNPDFYEQNVKFFPMKRNGFILSIRKMHLPNNFFFQVSVIRNNTLKNG
                     TTVGVSNISQQVLFAEPNVKEALIHFGLSDEIFDIMDDVSCGDPDCIFCGNKSPNNEH
                     DYEDLFPIDEYDMPPRRPSLSQLPPPYTPLEALNQDLKNAVGREDYEAAARIRDKIVK
                     LKK*"
     gene            complement(3159..3770)
                     /locus_tag="LacPavin_0818_WC40_scaffold_120392_prodigal-si
                     ngle_8"
     CDS             complement(3159..3770)
                     /product="hypothetical protein"
                     /codon_start=1
                     /transl_table=11
                     /translation="MHHLRELDLKTANEQIDKLNRRLEICNLYVVDKPEFNLQTIHNY
                     KKKFHPEMKRVLKEYQKYLKKANEVKEEITKEEKRIKEINLIPEEYYIERQKSLDEVQ
                     RLRQIEQDEYEQKRKTQEEQAISEYPDYEHRHHMSDVREIHRFISDNREEMDDFIYKD
                     IIDGKKVGHIELIQAFARTQNIEIEYDDWQYKEWDYMIEVEFG*"
     gene            complement(3780..4928)
                     /locus_tag="LacPavin_0818_WC40_scaffold_120392_prodigal-si
                     ngle_9"
     CDS             complement(3780..4928)
                     /product="Tax=RBG_13_Ignavibacteria_36_8_curated"
                     /codon_start=1
                     /transl_table=11
                     /translation="MATSKLPMFLYWVTTPDSNEDWFIIAPSPEKAEKFHENYEGYEH
                     GYAEAEEIMPVEKKFEKTRAYHAQPRYLRELGFKIISEDQPRKVALIIDGSERVFTEG
                     LMQAQIDAGINALNKHINGGGKMEDFWTPKICLPFEKIKSFLKNETYKENLVEVMATD
                     KEILKLYFAILYCSFTYGDEDASPFMDVTIEDVKKGLKEELADDDFLEIFDDEEFISN
                     FQISNEGEAALFFRFVMIQSNKSLLTMYCDERSIINSGFDINKDYPKFLKLKKDNTKN
                     LLEKIHLHFLSNNYLCKDVITAMLLQGFILKGDKIEFDTIHEIMKNFIETFLIKLSIN
                     PNDLLDAKQSQEIIKKVFDSILEANDYVLSKIDDDFPRFIINPSMHHG*"
                     /db_xref="86832256"
     gene            complement(6970..7725)
                     /locus_tag="LacPavin_0818_WC40_scaffold_120392_prodigal-si
                     ngle_10"
     CDS             complement(6970..7725)
                     /product="CRISPR-associated endoribonuclease Cas6 n=1 Tax
                     =Saprospira grandis DSM 2844 RepID=J0NXC2_9SPHI"
                     /codon_start=1
                     /transl_table=11
                     /translation="MRTKIIYSKNTTPVEYANQTLLNSYFNKCLGPNNKFHDISGLYN
                     VSSIQGGRRNAQDNTLDFEKGCYFCVSSPDLQLLGDFINKISKHPELFHGMKLKDFEF
                     MPKEKFVNGWNHFLTLSPFLLRDIATRKCLTFENTPNFIEILEQRIINKLKKINANFD
                     LSDFKIALPEHNSNKVKAIMVKKVINFTNQCSIDIHTNKEVAEFLYDIGIGQSTNSGF
                     GTIYKFENYELYRRPEQKAIITNEKLTVEHSHS*"
                     /db_xref="UniRef100_J0NXC2"
                     /db_xref="J0NXC2_9SPHI"
     gene            complement(7728..8570)
                     /locus_tag="LacPavin_0818_WC40_scaffold_120392_prodigal-si
                     ngle_11"
     CDS             complement(7728..8570)
                     /product="hypothetical protein"
                     /codon_start=1
                     /transl_table=11
                     /translation="MSKYLILQFKNARYFHFKKDKSEYIFEGYNKRSRENEMFFIEPI
                     TVNHISNIIHVLFNQRPIPSFRKVFYKADEKLFLKAMDSFLKIDSDIYQKTIKSGEKR
                     YSVEVMQSKKAVYNSWNPNTFVYWERVKKLLGNKWFPIFVDVIKQELKLDPLKISFKE
                     LKTMLVNLKDNSSEINSMFEQLNKNGKKSLYNYIYLDGKDINQNPRTALNVISGFKRV
                     IKLKGEIRIPVNDDDLVRLNESKGTATILDGGLVYIKGVMFEDSLSDWDSFVKVSTIS
                     LEKK*"
     gene            complement(8582..9682)
                     /locus_tag="LacPavin_0818_WC40_scaffold_120392_prodigal-si
                     ngle_12"
     CDS             complement(8582..9682)
                     /product="hypothetical protein"
                     /codon_start=1
                     /transl_table=11
                     /translation="MKKVKNVLIKFDIAGKGVVNYDSMEQRDDFKDTNLHKKMYMYND
                     NVSYAKKNFYGTKEDLKYKLKISSDCLINAMFGKDIIAQNSKITHNENLLYMYLASPA
                     TILRGHLQFPQNETAYKRKGGITITDAEQTNNAMSKMEVFSKSGAKTEKGATDSADNT
                     FYYKETVGNITYDSMGVIDLMQLQFVSTDMLFDRFSFNPDKFELFKSYLGLRVPNFNS
                     ELGYFSLTGGIDKTPEYGFQMSSENVVFLVKEFFIRLFTMDIKRRSAFAKVENLQYKL
                     VRDVFTDTFDNPQDWQSIKSLKDIENINFDIQNFYEPVDEKSAEQLLNLIEKSEAQKK
                     VSDAKKKADKKAISDEKKLAKKGVKKESSIQS*"
     gene            complement(9719..12133)
                     /locus_tag="LacPavin_0818_WC40_scaffold_120392_prodigal-si
                     ngle_13"
     CDS             complement(9719..12133)
                     /product="hypothetical protein"
                     /codon_start=1
                     /transl_table=11
                     /translation="MIQNETDFSIENVLAKSDGTPLLFHSKMVAAFAEAFAMLTIAEN
                     LNNERKLQLLKKVKISGYLHDIGKVVFIFQEILQGKKISAKQQPHYSHNEIGWALVFK
                     YLNLSAEEVNHIAYVVYWHHGISNKMNTDSAITILNEISQDDVELALEFIRQTLGNEF
                     VLDLENIDAELLEKKTILLDTKTPKCYYDDENLHHNHERTFLRTCVIAADRIVSGLHE
                     TKALLDTFIDDRGEIKQDDIIRYIKSITLRQDNIQINNVPEEYDEVRFNLQKEIVQKT
                     NKTTVINGPGGLGKTLIGLLWNIEHEKKLIWVCPRNVIAESVYSTITKEIKAFNIELS
                     VELYLTGQVKKSNYNHKKGFNSDIIITNIDNFLKPTVDNRNAERMCFINNCDVVFDEY
                     HELVHKDNALFGCFINMMLTRNRITNSRTLLLSATPFDLTGLWNAPSNESTILPSKSS
                     HYPAVHNDKYVLNVVDDLNSITINENLSSLIMFNSVSLSQDFRGKILKESFLYHGDFE
                     DKVKEDRLEYVYQLYGKQSNRFIEKRNIISTHALQASLDISVLNLFESCISPQSTLQR
                     LPRCNRWGDYNTPSIFTAFQIQDKSENIMKSRLYNKDLSQKWFKYLIPYHNTKITQNE
                     FYHLYNTFSIENSNEITKWVKEVYKSSLKSFSALYPNKIEIEIENEIDDGVITAGSNK
                     LRASGFDEIFIIVQKSDLKGIDINEWSEPFTESIYDEYGYDSKFDEIGINIVHKQKQE
                     MKRIMDSGRYPLLNYTKLMDNKKVGSDEIRKNAKKSNTPYIVLNHVLHPDFGLIKREK
                     LYKLLN*"
     gene            complement(12326..12416)
                     /locus_tag="LacPavin_0818_WC40_scaffold_120392_prodigal-si
                     ngle_trna_22"
     tRNA            complement(12326..12416)
                     /product="Pseudo"
     gene            complement(12422..12496)
                     /locus_tag="LacPavin_0818_WC40_scaffold_120392_prodigal-si
                     ngle_trna_21"
     tRNA            complement(12422..12496)
                     /product="Asn"
     gene            complement(12726..12947)
                     /locus_tag="LacPavin_0818_WC40_scaffold_120392_prodigal-si
                     ngle_14"
     CDS             complement(12726..12947)
                     /product="hypothetical protein"
                     /codon_start=1
                     /transl_table=11
                     /translation="MEELQYIGSERINFCKKLKSIFEKEGFIVSIEQMNKVWNDYSKS
                     VAWDWIYLSEDEYTDEELFKKLEEYYVRV*"
     gene            complement(13778..14080)
                     /locus_tag="LacPavin_0818_WC40_scaffold_120392_prodigal-si
                     ngle_15"
     CDS             complement(13778..14080)
                     /product="hypothetical protein"
                     /codon_start=1
                     /transl_table=11
                     /translation="MLTWNYNPPDFPEREKEGLLQEHFQPAYSQTLLTMFNYAARNQR
                     RPLTIRVPKKMKPLIESLLYHNEGMIGDIYLIKYIDYSDNTIAVGNCPLRIENYPN*"
     gene            complement(14164..14373)
                     /locus_tag="LacPavin_0818_WC40_scaffold_120392_prodigal-si
                     ngle_16"
     CDS             complement(14164..14373)
                     /product="hypothetical protein"
                     /codon_start=1
                     /transl_table=11
                     /translation="MELSSKEIRYLLQNAGKIKRDGKCIPCGGTGWVNWNSKTGNDVK
                     PGRRIITTNRDEDECEKCQGVGYRW*"
     gene            complement(14401..14688)
                     /locus_tag="LacPavin_0818_WC40_scaffold_120392_prodigal-si
                     ngle_17"
     CDS             complement(14401..14688)
                     /product="hypothetical protein"
                     /codon_start=1
                     /transl_table=11
                     /translation="MKKLLFILLVITSCNLKSSRPSLDASNPSIDDCLKIVETEKRIT
                     QSWINKAKEYDLAGDTTNKNLCVDSADYHLHIADSVLNFGIEIRNLQKRQQ*"
     gene            complement(14698..14979)
                     /locus_tag="LacPavin_0818_WC40_scaffold_120392_prodigal-si
                     ngle_18"
     CDS             complement(14698..14979)
                     /product="hypothetical protein"
                     /codon_start=1
                     /transl_table=11
                     /translation="MITIGKTIILNENEAPYQGECTASVYNKAHNVISIHSDTGEIKY
                     IKFKNLIIEKEEEQPERKPTHSEQIVAPSFGKCSRCGHHLCICSITGRA*"
     gene            complement(14996..15364)
                     /locus_tag="LacPavin_0818_WC40_scaffold_120392_prodigal-si
                     ngle_19"
     CDS             complement(14996..15364)
                     /product="hypothetical protein"
                     /codon_start=1
                     /transl_table=11
                     /translation="MKNVIKNYVITGPCTLYVDKLVKLWNDKFSISQWHDEYRLVKSR
                     GKGESLKATISTEQALEIIKKLNLLPVHDTLFKNGKSWKTKLTISSDRNKLIELLELK
                     YQEINVLNRALSECECALQN*"
     gene            complement(15361..15636)
                     /locus_tag="LacPavin_0818_WC40_scaffold_120392_prodigal-si
                     ngle_20"
     CDS             complement(15361..15636)
                     /product="hypothetical protein"
                     /codon_start=1
                     /transl_table=11
                     /translation="MTPDLANKIYDVLVHRGGASEYERDAFVNYHTDESITYKEWRFQ
                     GKFGFGGKYRSKYNTIHCYSENETPELLNLMNEINNILTELKTISLL*"
     gene            complement(15639..15908)
                     /locus_tag="LacPavin_0818_WC40_scaffold_120392_prodigal-si
                     ngle_21"
     CDS             complement(15639..15908)
                     /product="hypothetical protein"
                     /codon_start=1
                     /transl_table=11
                     /translation="MRKDRVNKNENAYTRLVEDLKNGDLSLLEIEVAVSVWINARKDL
                     PQPIKNLLVQAGGGGIVRSLFKQMKDTIGNMELAYRRGQQKEKVN*"
     gene            complement(15905..16339)
                     /locus_tag="LacPavin_0818_WC40_scaffold_120392_prodigal-si
                     ngle_22"
     CDS             complement(15905..16339)
                     /product="hypothetical protein"
                     /codon_start=1
                     /transl_table=11
                     /translation="MDTKSELDKVRQEIKIVLEPLEKREKELEAICEQEFIEKQKEIF
                     KNIEGKLYYGDKNTWSGFKDVIFLVKVLNCDNWSEYNSCNILQFEIRFEKEIFSSLFI
                     RRTIQRVDTFKTHFKELTPELFENIKQLSNKSLDNALSNFTK*"
     gene            complement(16347..16871)
                     /locus_tag="LacPavin_0818_WC40_scaffold_120392_prodigal-si
                     ngle_23"
     CDS             complement(16347..16871)
                     /product="Uncultured bacterium extrachromosomal DNA
                     RGI01882 {ECO:0000313|EMBL:CDL66711.1};  TaxID=77133
                     species="Bacteria; environmental samples.;"
                     source="uncultured bacterium.;""
                     /codon_start=1
                     /transl_table=11
                     /translation="MSDYESHSGKLRKIVSNENESFDDICKRMWVKEGQLEDTYTEDN
                     LFGSYYEKYIKVEDSLWEIFEHEESDAEDMFFKISDNKDGTYSFHTRFYNGGTYLSEM
                     AEGELKKLSLPLSNANTLPTDEELLKVHIVEEMILEVWKMGMNANETGMPSFDIAKTD
                     GRLKNIIDTITGYW*"
                     /db_xref="W1I8Q9_9BACT"
     gene            complement(16884..17111)
                     /locus_tag="LacPavin_0818_WC40_scaffold_120392_prodigal-si
                     ngle_24"
     CDS             complement(16884..17111)
                     /product="hypothetical protein"
                     /codon_start=1
                     /transl_table=11
                     /translation="MTNVEKLLSQITNENLLLLDAGDRESEFHLERLLAWQKDYRDYE
                     PEWQKFYDNWEHCSSCNSYQKGGNCICYSRR*"
     gene            complement(17111..17386)
                     /locus_tag="LacPavin_0818_WC40_scaffold_120392_prodigal-si
                     ngle_25"
     CDS             complement(17111..17386)
                     /product="hypothetical protein"
                     /codon_start=1
                     /transl_table=11
                     /translation="MEKNKYYFVFYECKIYGWKPIDMGGASTGSHTLTTQAIIDIHPI
                     QFQLDCNEKHGKINETHSGYRGKEEYKVVSWNELSKEEYEKYKDQVG*"
     gene            complement(17387..17776)
                     /locus_tag="LacPavin_0818_WC40_scaffold_120392_prodigal-si
                     ngle_26"
     CDS             complement(17387..17776)
                     /product="hypothetical protein"
                     /codon_start=1
                     /transl_table=11
                     /translation="MKFIDYLRERESKFIKAFGEKTWFEEKVYFVSEIAAMEQEFEDK
                     NLRNLTTSKVVPQFVKVGNCGEMEYDRNNDRFYRAAGNWYIKFKCVNDKLVADRPDME
                     LHEKELIEITEKEWRKGNVQYAFSIND*"
     gene            complement(17781..18068)
                     /locus_tag="LacPavin_0818_WC40_scaffold_120392_prodigal-si
                     ngle_27"
     CDS             complement(17781..18068)
                     /product="hypothetical protein"
                     /codon_start=1
                     /transl_table=11
                     /translation="MANRDINTTNNYYEKYVGCFAKRFYSKFEKNNIAKIIGFKLAND
                     IAWFHMENDKKQQWWWDVEDCVIITNEQPEIEDERIANIYNPEYNGYNPYD*"
     gene            complement(18312..18551)
                     /locus_tag="LacPavin_0818_WC40_scaffold_120392_prodigal-si
                     ngle_28"
     CDS             complement(18312..18551)
                     /product="hypothetical protein"
                     /codon_start=1
                     /transl_table=11
                     /translation="MTLFDLLAGKKMKVQTDVGVEVELEIKKVKENHHSQDLGPSTAA
                     NDWWPASRDWKTYTVTFTNGYSKTYSSLHEIKIIE*"
     gene            complement(18563..18850)
                     /locus_tag="LacPavin_0818_WC40_scaffold_120392_prodigal-si
                     ngle_29"
     CDS             complement(18563..18850)
                     /product="hypothetical protein"
                     /codon_start=1
                     /transl_table=11
                     /translation="MVLTVEDWDITPTFLVSTRAGFNHRPPLFRSNEVSANNNYSAPK
                     VETKKERIKRIAKEKMFASWKSFNQKTEKIIEIKQICKPQHRIYPMGGRVR*"
     gene            complement(18854..19219)
                     /locus_tag="LacPavin_0818_WC40_scaffold_120392_prodigal-si
                     ngle_30"
     CDS             complement(18854..19219)
                     /product="hypothetical protein"
                     /codon_start=1
                     /transl_table=11
                     /translation="MDEDLKKLALELYWAIRKKLDFFDDTEKNNQIYPELIKYINSLK
                     ETEQTLRVLIYPQHNEILLTYDEMKELGEAQKDWDKTSMKNSSEFDWEEFRQFFYNFY
                     ESQPRTKEDLFNWIKKYIS*"
     gene            complement(19231..19518)
                     /locus_tag="LacPavin_0818_WC40_scaffold_120392_prodigal-si
                     ngle_31"
     CDS             complement(19231..19518)
                     /product="hypothetical protein"
                     /codon_start=1
                     /transl_table=11
                     /translation="MNERELQEKLKKEIADSEKRMASCKHEFNKPISDPEEIMVQDTR
                     AGYEFHGSDMWSKPSFHKEGRPRWSRECKHCGKKEFTYTQVPIVTEYAPKF*"
     gene            complement(19515..19706)
                     /locus_tag="LacPavin_0818_WC40_scaffold_120392_prodigal-si
                     ngle_32"
     CDS             complement(19515..19706)
                     /product="hypothetical protein"
                     /codon_start=1
                     /transl_table=11
                     /translation="MTKASERIFQPHGENLLKFSIRKVHSKKFNSLSAEDKKHAIEWI
                     EDCEKCLQRWKNEIQNSIK*"
     gene            complement(19716..20009)
                     /locus_tag="LacPavin_0818_WC40_scaffold_120392_prodigal-si
                     ngle_33"
     CDS             complement(19716..20009)
                     /product="hypothetical protein"
                     /codon_start=1
                     /transl_table=11
                     /translation="MNTKDKQQLKLEIAHIFDSGANEIRVFEMVKNFIQKRYESTDSL
                     LIPADAHSFEVFAIKDSTDSPTGKQAFIGFKLKNNNFHFIGVPFTEKEEKGHY*"
     gene            complement(20213..20485)
                     /locus_tag="LacPavin_0818_WC40_scaffold_120392_prodigal-si
                     ngle_34"
     CDS             complement(20213..20485)
                     /product="hypothetical protein"
                     /codon_start=1
                     /transl_table=11
                     /translation="MHSGPGKIIESKSIEANSFIAHIDKKNKWAIIFTDKTNGRIINL
                     ISIPPTKGNRVDIITYDKIIPGYSMGIDAIIVIIENGEPFLMLTKK*"
     gene            complement(20612..21181)
                     /locus_tag="LacPavin_0818_WC40_scaffold_120392_prodigal-si
                     ngle_35"
     CDS             complement(20612..21181)
                     /product="hypothetical protein"
                     /codon_start=1
                     /transl_table=11
                     /translation="MIDRNTNVQIADEALAFAKPMLCEGADSFSLLFSTPKEIEFVDM
                     KFDFELSPEHFIEWLKAEGEEVIGDYKIDVSSMCEYSCLYASMMLSDKELKGDMKIYY
                     GKFGFWEHYWLGYTFNGQEYFIDLTLQQFNQNAPKLAISKASNERVSGSYSSLSEGEP
                     IKDYLERQRAFMFYTNPKTMEKPKYKVGW*"
     gene            complement(21253..21726)
                     /locus_tag="LacPavin_0818_WC40_scaffold_120392_prodigal-si
                     ngle_36"
     CDS             complement(21253..21726)
                     /product="Uncharacterized protein n=1 Tax=Herbaspirillum
                     sp. CF444 RepID=J3D6T7_9BURK"
                     /codon_start=1
                     /transl_table=11
                     /translation="MGLDVRTYGNIKLAENEEDADFTAFVIDEDWKHKIKNLQDGKAY
                     NGDVIFRGVSYPYSAHNRFREKLVKLVGREDLLDGEGKIKWNELPTEIPFYDLINFAD
                     NEGCLDWEVSNTICSDFEKYAEKAKLEMNEYDFSKYETWLETFKSAKNDGVVVFS*"
                     /db_xref="UniRef100_J3D6T7"
     gene            complement(21912..22184)
                     /locus_tag="LacPavin_0818_WC40_scaffold_120392_prodigal-si
                     ngle_37"
     CDS             complement(21912..22184)
                     /product="Uncharacterized protein n=1 Tax=Nitrosomonas
                     eutropha (strain C91) RepID=Q0AFZ4_NITEC"
                     /codon_start=1
                     /transl_table=11
                     /translation="MKVVKVSSLDIEELACHITDLDYDEIDADTSVINEKLYEEFGCD
                     LDQFTHIIQRLLPMIDVGASPLTKKRYKGFADAEKGMWLVKMDVGS*"
                     /db_xref="UniRef100_Q0AFZ4"
                     /db_xref="A0A0B7IRH2_9FLAO"
                     /db_xref="net:Neut_1493"
                     /db_xref="Q0AFZ4_NITEC"
     gene            complement(22462..22725)
                     /locus_tag="LacPavin_0818_WC40_scaffold_120392_prodigal-si
                     ngle_38"
     CDS             complement(22462..22725)
                     /product="hypothetical protein"
                     /codon_start=1
                     /transl_table=11
                     /translation="MIDLNDRIEGEIKTHEKEEIRKARIRKYGNKPLLERVKFMASIY
                     TGGSWTADEILQKLTSLDLLGTDTVESITFLLESPDGEFLKKK*"
     gene            complement(22846..23334)
                     /locus_tag="LacPavin_0818_WC40_scaffold_120392_prodigal-si
                     ngle_39"
     CDS             complement(22846..23334)
                     /product="hypothetical protein"
                     /codon_start=1
                     /transl_table=11
                     /translation="MGEYNDRMVNYDKSYHPPKKVMPRYYYGSTEIVRPETAAAKECH
                     HFDSYHDRKPASKMEKSEQNQQWNENRPGINKWDIERLKERQIKCDQESRTKKYNKKY
                     SNHLTSHNGESRISRVDKMSGVLSKWYRKDAKAGVKKNIRKFYHAKRRMFLKNPNNFD
                     KI*"
     gene            complement(23321..23524)
                     /locus_tag="LacPavin_0818_WC40_scaffold_120392_prodigal-si
                     ngle_40"
     CDS             complement(23321..23524)
                     /product="hypothetical protein"
                     /codon_start=1
                     /transl_table=11
                     /translation="MRIRPYIKDGNKKSSKRSKYKIPEDMPTKDEKLEVKNANRSLKK
                     AYRAELKRELENEIKNLKNNGRI*"
     gene            complement(23850..24785)
                     /locus_tag="LacPavin_0818_WC40_scaffold_120392_prodigal-si
                     ngle_41"
     CDS             complement(23850..24785)
                     /product="hypothetical protein"
                     /codon_start=1
                     /transl_table=11
                     /translation="MFKMKPYLFPALRTILFFCLSLIVWRFLHGVIIFTPESLKLMAI
                     SSFMIALLFISKANKIILISGVIICWLIASGVYPQINQYIFFVIIAYLGIAIYIRSFT
                     VAIIAGLFIIINIRNEIVVVNELKQSPQIIEVKPNSAFDILASKIDEKKLRCNKDKFL
                     KGVRNLGVNNDVNPGHLLFIMWLESGINPYATSPNPPYATGLIQFTKSTCEYMGYNYE
                     DVLNTGAMSQLLIIDKYLKMHSNKIIKCTDIYMLSLIVFYPAAINKISKGENFIFPEY
                     VVNVNKNIFKNSNDYKTYKKYINSKMSTVGLTAEI*"
     gene            complement(24819..25037)
                     /locus_tag="LacPavin_0818_WC40_scaffold_120392_prodigal-si
                     ngle_42"
     CDS             complement(24819..25037)
                     /product="hypothetical protein"
                     /codon_start=1
                     /transl_table=11
                     /translation="MIAKLEFTLPEESHEFKMYSNALNFQIVLHDILEELRVQCKSDI
                     KSSEYKIYSELREMIFKKIEEEGIQEFF*"
     gene            complement(25034..25222)
                     /locus_tag="LacPavin_0818_WC40_scaffold_120392_prodigal-si
                     ngle_43"
     CDS             complement(25034..25222)
                     /product="hypothetical protein"
                     /codon_start=1
                     /transl_table=11
                     /translation="MKISPEKELLIEILPINWYGEQHFTSEIDDYTLEQVKIIADRLS
                     EDIDRMMGECFLKSKTSL*"
     gene            complement(25296..25505)
                     /locus_tag="LacPavin_0818_WC40_scaffold_120392_prodigal-si
                     ngle_44"
     CDS             complement(25296..25505)
                     /product="hypothetical protein"
                     /codon_start=1
                     /transl_table=11
                     /translation="MIKFFLNTFMAGLAVGTISTLTFTYVWCYVSLNAAILTSCLIVL
                     STIGALTYNIQRLSKKHGPAPQEIS*"
     gene            complement(25498..25674)
                     /locus_tag="LacPavin_0818_WC40_scaffold_120392_prodigal-si
                     ngle_45"
     CDS             complement(25498..25674)
                     /product="hypothetical protein"
                     /codon_start=1
                     /transl_table=11
                     /translation="MASASKNSGKLVKTKNGELGYTKSTDPLINGKQPVYLSKSDKKI
                     LCDPTNLKILGYYD*"
     gene            complement(25771..25929)
                     /locus_tag="LacPavin_0818_WC40_scaffold_120392_prodigal-si
                     ngle_46"
     CDS             complement(25771..25929)
                     /product="hypothetical protein"
                     /codon_start=1
                     /transl_table=11
                     /translation="MRILKIRTIRKTKDGKFVGKISFVIGSKEQFSSGKRKAIAKAER
                     KDYDAIHN*"
     gene            complement(25999..27105)
                     /locus_tag="LacPavin_0818_WC40_scaffold_120392_prodigal-si
                     ngle_47"
     CDS             complement(25999..27105)
                     /product="IS605 OrfB family transposase n=1 Tax
                     =Bacteroides fragilis HMW 610 RepID=K1GVT6_BACFG"
                     /codon_start=1
                     /transl_table=11
                     /translation="MKLTLKIKLLPNQEQAQFLLQTIKQANLACNKISELAWQSKVFG
                     QFNLHKVAYHTIKDMGKLSAQIIVRCIKKVADAYLIDKKTKREFKSLGSISYDSRILT
                     YTANDTISIWTVGGRVKGLPFVCHNRNYLPYIKGEADLVYKKEKFYLFQTVDIPDAAV
                     SDIEQFIGVDFGLTDIVSTSDGVKHSGKELNNYREKRQNIRSSIQSKGTRSARRLLKR
                     LSGKERTTATIINHTISKSIVKSAKEKSKGISIEDLTGIRFTSKKRNKAFRTKLGKWN
                     FAQLRNFIEYKSKLSGVKLVVVEPAYTSQTCNVCKHIGERTNKEFKCVNKNCEVDIID
                     ADFNASKNISLLGAAINQPGKSMMYCSFEHSCQV*"
                     /db_xref="UniRef100_K1GVT6"
                     /db_xref="K1GVT6_BACFG"
                     /db_xref="mpy:Mpsy_0760"
     gene            complement(27254..27508)
                     /locus_tag="LacPavin_0818_WC40_scaffold_120392_prodigal-si
                     ngle_48"
     CDS             complement(27254..27508)
                     /product="hypothetical protein"
                     /codon_start=1
                     /transl_table=11
                     /translation="MNQEENKNYDIKEIVSNGHLAKISHAIAGVLYYQVDTATGDKYM
                     FPVDMNNVADVGTATFPAEIKAITLMRYIRQAISDNSYIY*"
     gene            complement(27527..27847)
                     /locus_tag="LacPavin_0818_WC40_scaffold_120392_prodigal-si
                     ngle_49"
     CDS             complement(27527..27847)
                     /product="hypothetical protein"
                     /codon_start=1
                     /transl_table=11
                     /translation="MTPERIAELNLLTIPPALNEVDAERYKKDSKFRDKIKKFNWEFQ
                     CTVLRSELRRMYPFTQVNYCRTTNGSLIWCFVLFLNSGNYRMLFYNSTKIELGTIANF
                     IETN*"
     gene            complement(27860..27948)
                     /locus_tag="LacPavin_0818_WC40_scaffold_120392_prodigal-si
                     ngle_trna_20"
     tRNA            complement(27860..27948)
                     /product="Pseudo"
     gene            complement(27910..28761)
                     /locus_tag="LacPavin_0818_WC40_scaffold_120392_prodigal-si
                     ngle_50"
     CDS             complement(27910..28761)
                     /product="HNH endonuclease n=1 Tax=Microcoleus sp. PCC
                     7113 RepID=K9WDP3_9CYAN"
                     /codon_start=1
                     /transl_table=11
                     /translation="MKTGYKWNKEENEYLLKYYINLGPQKCAIELQRTKRGVTIQAQK
                     LNIKMSLGAKGALREKYSKEQIEKAVNNAICLADTIRNLGLIAQAGNYKNINKYIIKY
                     NINTSHFLSSSELTKLRIKNKKNYFKEITDEDFFVDGKKLDGKTIKKRLYVNGWNVNK
                     CQICNNNDDWFGKKLSMIIDHINGNHTDNRKENLRIVCPNCNSTLDTHCSKNRTKKKI
                     IKVIKPRPRKVERPPLEQLKIEIKELGYRGTGKKYGVSDNAIRKWIKYYEQQLPSVGE
                     RTNPTDS*"
                     /db_xref="UniRef100_K9WDP3"
                     /db_xref="mic:Mic7113_2047"
                     /db_xref="K9TG45_9CYAN"
                     /db_xref="K9WDP3_9CYAN"
     gene            complement(28822..28912)
                     /locus_tag="LacPavin_0818_WC40_scaffold_120392_prodigal-si
                     ngle_trna_19"
     tRNA            complement(28822..28912)
                     /product="Pseudo"
     gene            complement(28997..29218)
                     /locus_tag="LacPavin_0818_WC40_scaffold_120392_prodigal-si
                     ngle_51"
     CDS             complement(28997..29218)
                     /product="hypothetical protein"
                     /codon_start=1
                     /transl_table=11
                     /translation="MSINNFKRATLNNETDSRAYRVKSTTPEKYWDEGLSFHKSKGRR
                     TWKKIMKEICQWQVRVYRTWKYNRKTQYK*"
     gene            complement(29270..29446)
                     /locus_tag="LacPavin_0818_WC40_scaffold_120392_prodigal-si
                     ngle_52"
     CDS             complement(29270..29446)
                     /product="hypothetical protein"
                     /codon_start=1
                     /transl_table=11
                     /translation="MNILVKDYSGLFSSGYKYIYNGYGGNYTMEFLVKMYGFEKAKEI
                     YSNQEQNKLKIIKN*"
     gene            complement(29449..29601)
                     /locus_tag="LacPavin_0818_WC40_scaffold_120392_prodigal-si
                     ngle_53"
     CDS             complement(29449..29601)
                     /product="hypothetical protein"
                     /codon_start=1
                     /transl_table=11
                     /translation="MSSESKKRKEKNNPHSYHGLALKLKDTKLKGRAYYNSAQRQKDK
                     KDINEL*"
     gene            complement(29601..29909)
                     /locus_tag="LacPavin_0818_WC40_scaffold_120392_prodigal-si
                     ngle_54"
     CDS             complement(29601..29909)
                     /product="Uncharacterized protein {ECO:0000313|EMBL
                     :KKM60290.1};  TaxID=412755 species="unclassified
                     sequences; metagenomes; ecological metagenomes.;"
                     source="marine sediment metagenome.;""
                     /codon_start=1
                     /transl_table=11
                     /translation="MSNVIYTTVHSPILNRTFYYEVIEDHPDNLDRVQWGDVNPATKK
                     LETGDYGKKNNGGINMNESIITKENGFKDINFLPAGTSPLGYIEMLEKKYLDQLNHLI
                     *"
                     /db_xref="A0A0F9L8J5_9ZZZZ"
     gene            complement(30186..30569)
                     /locus_tag="LacPavin_0818_WC40_scaffold_120392_prodigal-si
                     ngle_55"
     CDS             complement(30186..30569)
                     /product="Uncharacterized protein n=1 Tax=Cesiribacter
                     andamanensis AMV16 RepID=M7NHY2_9BACT"
                     /codon_start=1
                     /transl_table=11
                     /translation="MELKKLINQLIVEQVKNYKIYLDDERFPKSDGWMIVRNFDDFTA
                     LIELMGVPKSISFDNDLGEGQPEGYDCAKWMVNEKQFDTRGMEVFVHSANPKAPANIY
                     GLFNNWNKMLDKYGLDYKPDVEFEK*"
                     /db_xref="UniRef100_M7NHY2"
                     /db_xref="M7NHY2_9BACT"
     gene            complement(30605..30690)
                     /locus_tag="LacPavin_0818_WC40_scaffold_120392_prodigal-si
                     ngle_trna_18"
     tRNA            complement(30605..30690)
                     /product="Pseudo"
     gene            complement(31012..31087)
                     /locus_tag="LacPavin_0818_WC40_scaffold_120392_prodigal-si
                     ngle_trna_17"
     tRNA            complement(31012..31087)
                     /product="Phe"
     gene            complement(31194..31270)
                     /locus_tag="LacPavin_0818_WC40_scaffold_120392_prodigal-si
                     ngle_trna_16"
     tRNA            complement(31194..31270)
                     /product="Met"
     gene            complement(31278..31880)
                     /locus_tag="LacPavin_0818_WC40_scaffold_120392_prodigal-si
                     ngle_56"
     CDS             complement(31278..31880)
                     /product="hypothetical protein"
                     /codon_start=1
                     /transl_table=11
                     /translation="MLSKESRSRGGKVIAAMLKAEALKRYYANPKICLHCNEIIQVPE
                     GVRCSNVKQKKFCNKSCAAKYNNTKYPKREKKIQISKIEKKQKIVSEKIIKNDLEKVV
                     SKYNYVNKNKKEIFDNSKNWQSARTKIQKHARALYKISDKPKCCIKCGYDKHYQICHI
                     KAVSDFNDDASIFGEINNIDNLIALCPNHHWEFDNGILLI*"
     gene            31922..32098
                     /locus_tag="LacPavin_0818_WC40_scaffold_120392_prodigal-si
                     ngle_57"
     CDS             31922..32098
                     /product="hypothetical protein"
                     /codon_start=1
                     /transl_table=11
                     /translation="MGLRVADTGFEPVNSFLESAAYETAEMGQTSQIRTIFYNFKELK
                     QKTLAVFTLPGFYF*"
     gene            complement(31932..32024)
                     /locus_tag="LacPavin_0818_WC40_scaffold_120392_prodigal-si
                     ngle_trna_15"
     tRNA            complement(31932..32024)
                     /product="Met"
     gene            complement(32351..32776)
                     /locus_tag="LacPavin_0818_WC40_scaffold_120392_prodigal-si
                     ngle_58"
     CDS             complement(32351..32776)
                     /product="hypothetical protein"
                     /codon_start=1
                     /transl_table=11
                     /translation="VQSSPLIASSSSFVGGSSLSSGVSLIGSGGYNTVAAGYTGTFVT
                     QNSSMLGSITNTPSAEFISPGVFTRNKDYSYSNSKKSSSCYATIIADSLQGPVPVRAK
                     SVSKKASDVLSTMMSKPTSNNRPKAISLNAADVIQKITH*"
     gene            complement(32887..33093)
                     /locus_tag="LacPavin_0818_WC40_scaffold_120392_prodigal-si
                     ngle_59"
     CDS             complement(32887..33093)
                     /product="hypothetical protein"
                     /codon_start=1
                     /transl_table=11
                     /translation="MKKNLFQCAMIWHPTDEQQETGTESKILIEPAWRTAEDQNTLFL
                     QMVREVPTEYADKLKQVEILIRPF*"
     gene            complement(33173..33388)
                     /locus_tag="LacPavin_0818_WC40_scaffold_120392_prodigal-si
                     ngle_60"
     CDS             complement(33173..33388)
                     /product="hypothetical protein"
                     /codon_start=1
                     /transl_table=11
                     /translation="MKNNKTPLVYSQIYIGMKVIDNYDDAGIVDSCDDIHNVNVLFES
                     GGAGLYCLDETCEEYINHKEFNSLFLA*"
     gene            complement(33487..34155)
                     /locus_tag="LacPavin_0818_WC40_scaffold_120392_prodigal-si
                     ngle_61"
     CDS             complement(33487..34155)
                     /product="hypothetical protein"
                     /codon_start=1
                     /transl_table=11
                     /translation="MKQTKVTAPERRIEISNSIDFYTGRKEFVQNFFSLKSSQFNQLT
                     YQQKQLLFELIDNIDVAIEFDRTELIESQEVKDAKTVLMNDSVIHRYYQEVPISNFTK
                     SIREIFDNEDSSMYNSILRQMDISQDSRVSNNGKSSSERKQTSNQPSSNVSRFVFLKS
                     KSSPDFDKLSFYERGRILNYLTVWNDWSFLPISRVTILDFTARFYEFMHHGQLQFQSQ
                     ENEN*"
     gene            complement(36780..37862)
                     /locus_tag="LacPavin_0818_WC40_scaffold_120392_prodigal-si
                     ngle_62"
     CDS             complement(36780..37862)
                     /product="hypothetical protein n=3 Tax=Acetobacter aceti
                     RepID=UPI00037AF225"
                     /codon_start=1
                     /transl_table=11
                     /translation="MKSKNKVLFICKKRKSYGGGQYTQTVSSGLLNSARFVNDMLVKN
                     GVDSHIIEVIDNNEIDREVTKFKPTHVIIEALWVVPSKFEVLTKLHPTVKWIIRLHSE
                     IPFIANEGIAMEWIFAYQQYENVIVSINSPRAEMDLNYVLPHAPLYLPNYYPVDFKQK
                     KTHKSHCDGIIDIGCFGAVRPLKNHLIQAMAAIEFANQLGKQLRFHINITRIENNGDP
                     VLKNIRNLFLNSTHELVEHPWLEHDEFVKLISTMDMCLQVSFSETFNIVTADAVNNNV
                     PVVVSPEVKWISCLYKAEQNDSQSIIKRMYFAWYAKVIKLQMINKILLSLYSSRSKEI
                     WLQYFMEDPDCDCSYDSKCGNDCGCN*"
                     /db_xref="UniRef100_UPI00037AF225"
                     /db_xref="goy:GLS_c23090"
                     /db_xref="A0A067Z822_GLUOY"
                     /db_xref="UPI00037AF225"
     gene            complement(37972..38250)
                     /locus_tag="LacPavin_0818_WC40_scaffold_120392_prodigal-si
                     ngle_63"
     CDS             complement(37972..38250)
                     /product="hypothetical protein"
                     /codon_start=1
                     /transl_table=11
                     /translation="MDVQMEHFNQGFDSPTRNLARIVSSFFHEYDLTVNSFSSDKEAA
                     ELLFKFVSDKTQLQLNDLEVHVSKIEGGYNGFLKTSLISRTLFFEIVK*"
     gene            complement(38250..38795)
                     /locus_tag="LacPavin_0818_WC40_scaffold_120392_prodigal-si
                     ngle_64"
     CDS             complement(38250..38795)
                     /product="Uncharacterized protein n=1 Tax=Nitrolancetus
                     hollandicus Lb RepID=I4EMH4_9CHLR"
                     /codon_start=1
                     /transl_table=11
                     /translation="MNTLIVSLFGGPGSGKSAFAHGLMYELKVMGVDCELASEYAKDI
                     FYEESPKKLDNQIYVFGKQLHRLKRIVGKVSVIITDAPLLHSIHYDSRKRETFRKLVL
                     EEHNSFINLNIFINRVHPYNQNGRFQDEAGAGTISTSIEQILLDNNIPYLELDATREN
                     LQVAAAETMEKINFVNSQLTL*"
                     /db_xref="UniRef100_I4EMH4"
                     /db_xref="A0A0F9HFP0_9ZZZZ"
                     /db_xref="acr:Acry_3438"
                     /db_xref="I4EMH4_9CHLR"
     gene            complement(38792..38995)
                     /locus_tag="LacPavin_0818_WC40_scaffold_120392_prodigal-si
                     ngle_65"
     CDS             complement(38792..38995)
                     /product="hypothetical protein"
                     /codon_start=1
                     /transl_table=11
                     /translation="MSEQTFKTITTVTEYLCDDCQMGPVNYYSTFRLGLRTVYVHICP
                     YCNKTIELDKQYPIINCIKKTKE*"
     gene            complement(38995..39636)
                     /locus_tag="LacPavin_0818_WC40_scaffold_120392_prodigal-si
                     ngle_66"
     CDS             complement(38995..39636)
                     /product="Uncharacterized protein {ECO:0000313|EMBL
                     :KKN46810.1};  TaxID=412755 species="unclassified
                     sequences; metagenomes; ecological metagenomes.;"
                     source="marine sediment metagenome.;""
                     /codon_start=1
                     /transl_table=11
                     /translation="MITFLISPWVFYSLVPLFFILITWLHDEEDHLGWSFILLAGLVF
                     LIANKFSFGWLDIRNNLSLIIKYLVCYLAIGVIWGFVKWYFFLKNIINIYEDFKIECQ
                     NEWNELTNGAKNKYKDFKGYLYEYWKNDYKLSKKLEISRNYELTEYKVTPPSASDNKL
                     RITSWIAHWPISAIWTIINDPVRKFINHIFNYFKGLFQRISNYIFKDVIKDFS*"
                     /db_xref="A0A0F9QRG0_9ZZZZ"
     gene            complement(39641..40183)
                     /locus_tag="LacPavin_0818_WC40_scaffold_120392_prodigal-si
                     ngle_67"
     CDS             complement(39641..40183)
                     /product="Probable RNA 2'-phosphotransferase {ECO:0000256
                     |HAMAP-Rule:MF_00299}; EC=2.7.1.-
                     {ECO:0000256|HAMAP-Rule:MF_00299};;  TaxID=1603293
                     species="Bacteria; Bacteroidetes; Flavobacteriia;
                     Flavobacteriales; Flavobacteriaceae; Flavobacterium.;"
                     source="Flavobacterium sp. 316.;""
                     /codon_start=1
                     /transl_table=11
                     /translation="MDEKQISRKSRFLSLVLRHKPEDADIVLDKNGWAPVKDILKNLE
                     LTQEELDSVVENNDKKRFEYDELKTKIRARQGHSLKVDVELKEIIPDKKLFHGTAAKF
                     KDSILVEGIKKQTRQHVHLSSELQTAIKVGSRHGSPCVFKVDAPKMVEDGFKFYISNN
                     EVYLTDYVPPIYITVTYLKH*"
                     /db_xref="A0A0D6TL12_9FLAO"
                     /db_xref="UniRef100_G8XAT0"
                     /db_xref="fco:FCOL_12955"
                     /db_xref="G8XAT0_FLACA"
                     /db_xref="2.7.1.-"
     gene            complement(40220..42100)
                     /locus_tag="LacPavin_0818_WC40_scaffold_120392_prodigal-si
                     ngle_68"
     CDS             complement(40220..42100)
                     /product="Non-specific serine/threonine protein kinase (EC
                     :2.7.11.1)"
                     /codon_start=1
                     /transl_table=11
                     /translation="MQTISIKRIKVNFQVRFGYYPELTDYIKTIPKDQVQTKMNVMDV
                     SGKATEDWFRICNIAGLSRILWFCWDNQVEVIYDNVKESDIKKIENFARTKKERYDNA
                     LDLKVNGFDISNIDYSFMKLPPYDYQKEAVQFFEKVGGIALLGDSPGVGKSLAAIAYA
                     VKNNLKTLIICPASLKLNWRKEILRFTHEKPYIFKYKPKKKENVIIYPIEDCKFHIVN
                     YESLDSYLKFEVHHNCTNGFCDWEEINYVKKYKSCPKCFKERSVKSRNGELCKFIDKN
                     EISLNIDEYDLVVLDECHMIKESKTHRTKIVKKAFKKLSKKILLSGTAIKNRPYEFFS
                     LLNFLDEYEWINQHNFGVKYCDGNVDKFDHWHYDGASNLEELYSRISYLFLRRLKKDV
                     LKYLPPKTYTIIPIELSTEEARLYNNLEKNIIEETNEKDEDMTHLARIQKLKQFTSKI
                     NAERALDFIQNIIDGEEKIVVFTQFLSTADFIYNHFKKCAVLFNGKKSMSDKNLAVEE
                     FMNNENCKVFVGTIGAAGVGITLTSASTCLFIDRPWEPGGEEQCEDRVHRVTQTSDNI
                     QIIKMICQNTIDVDINDLLEAKKEIISKVLDGEYVENKKQFSIFHDLVKIILNKKNGE
                     IN*"
                     /db_xref="sul:SYO3AOP1_0887"
                     /db_xref="UniRef100_E1GUC4"
                     /db_xref="A0A0F9H930_9ZZZZ"
                     /db_xref="E1GUC4_9BACT"
                     /db_xref="2.7.11.1"
     gene            42273..43529
                     /locus_tag="LacPavin_0818_WC40_scaffold_120392_prodigal-si
                     ngle_69"
     CDS             42273..43529
                     /product="Transposase, IS605 OrfB family n=1 Tax
                     =Methanolobus psychrophilus R15 RepID=K4M961_9EURY"
                     /codon_start=1
                     /transl_table=11
                     /translation="MLRAFKYRILPTDDQKTLLDKHLGCVRFLYNLALETKSTAYAGN
                     KISLSYNELSAQLTDLKKECDWLREVNSQCLQMALRNLDNSFQNFFKNRSAFPKFKKK
                     SNKQSFQLPQNVIVDFKNNCIELPKFKQPIKAILHRTFKGDVKTVTISKTPTQKYFIS
                     ILVDNHIELPEPIKSNNAVGIDLGIKTFAVCSDGAEYANPKHLQKAMLKLKWMQRQLS
                     KKVKGSNRRNVWKFRIAKQHEKVANQRKDFLHKATNEITNRFDLVILEDLNIKGMVKN
                     HKLAGAIQDCGWNMFETMLKYKSESKGKKVEYIGRFEPSSKICSTCGVKNSELTLDMR
                     EWTCTNCGTKHDRDRNAANNILSFGLRNSNSGVERTLEYAEQPSLGGALKRKKKRLNI
                     IFNYIYIKNQMVSCRLVVHRRKILSK*"
                     /db_xref="UniRef100_K4M961"
                     /db_xref="A0A0F9GHZ5_9ZZZZ"
                     /db_xref="mpy:Mpsy_0619"
                     /db_xref="K4M961_9EURY"
     gene            43526..44026
                     /locus_tag="LacPavin_0818_WC40_scaffold_120392_prodigal-si
                     ngle_70"
     CDS             43526..44026
                     /product="hypothetical protein"
                     /codon_start=1
                     /transl_table=11
                     /translation="MIIGKQEFLTLIREAVKRQDKKDELAKRISELESEIKNLDDNSI
                     LLKELIGTGEDTAMYAPAGSPMHQATEETEKESIYASKPGQTVILNFQDRTIKVVRQV
                     DDLFKVVDAEQSHALEDGDLVKITVKKGEHVWQKGKEYDFKFMNRLLGKIYHSNPLLS
                     WEFIRN*"
     gene            complement(44033..44602)
                     /locus_tag="LacPavin_0818_WC40_scaffold_120392_prodigal-si
                     ngle_71"
     CDS             complement(44033..44602)
                     /product="hypothetical protein"
                     /codon_start=1
                     /transl_table=11
                     /translation="LENKNIPQITSSEIEEWENKFKEIVSPLVQFDTQHGGHSMQIFN
                     GAGGLETNWAGTIVLGGDNYIKWTFSIQNEPFMDSKIKLTEENFQIISKLYNFYITWK
                     DEWAKQVTIPSGTDVASNTDGPPKSMAPGAAGASMNPSSDTLGTGGAPAPVMTGTGGG
                     AMNENKRTANNIRTENRERMLRLAQLWKK*"
     gene            complement(44625..44825)
                     /locus_tag="LacPavin_0818_WC40_scaffold_120392_prodigal-si
                     ngle_72"
     CDS             complement(44625..44825)
                     /product="hypothetical protein"
                     /codon_start=1
                     /transl_table=11
                     /translation="MTLKELKKLIEDEVAAAAASSTNEINEPLREPQISRPRRPVYKP
                     VLKTEDEIDIALFHGGKKPEDA*"
     gene            complement(44827..45039)
                     /locus_tag="LacPavin_0818_WC40_scaffold_120392_prodigal-si
                     ngle_73"
     CDS             complement(44827..45039)
                     /product="hypothetical protein"
                     /codon_start=1
                     /transl_table=11
                     /translation="MIMRHLNEARVGDMSKEELKNFIKDIVSDEIDKDNNKSSKKEDI
                     RKVVREMLKKHYRMLWTNSAFYLDKL*"
     gene            45115..45537
                     /locus_tag="LacPavin_0818_WC40_scaffold_120392_prodigal-si
                     ngle_74"
     CDS             45115..45537
                     /product="Uncharacterized protein n=1 Tax=Alteromonas
                     macleodii (strain DSM 17117 / Deep ecotype)
                     RepID=F2GC81_ALTMD"
                     /codon_start=1
                     /transl_table=11
                     /translation="MISEHFVIQEFVPPQVYEKFKENSIWFINPQIIKVAEFVRTFFN
                     KPVTINNWHNGGSYTESGFRMPDTSTGAKLSAHKRGCAIDIKMPAADYDEIRKTILAN
                     EQKFLDAGVTTFEDGTDTWLHLDCRYTMLNKILVVPFQ*"
                     /db_xref="UniRef100_F2GC81"
                     /db_xref="A0A0F9VRF5_9ZZZZ"
                     /db_xref="amc:MADE_1014515"
                     /db_xref="F2GC81_ALTMD"
     gene            complement(45531..45953)
                     /locus_tag="LacPavin_0818_WC40_scaffold_120392_prodigal-si
                     ngle_75"
     CDS             complement(45531..45953)
                     /product="hypothetical protein"
                     /codon_start=1
                     /transl_table=11
                     /translation="MYKQHIEHKIISEVRNDFPFLKIGVKFNDLFSKDIYVLESGNKK
                     NNYKNIPFCLYKNNSLIKECELVNLDINKLLEDAFQDIEDYDLKRLFSSQCKQAIIKE
                     VTEFFEFYDKLILVNEITLEGEIRKMKRMAGITPKVLY*"
     gene            complement(45953..46888)
                     /locus_tag="LacPavin_0818_WC40_scaffold_120392_prodigal-si
                     ngle_76"
     CDS             complement(45953..46888)
                     /product="hypothetical protein"
                     /codon_start=1
                     /transl_table=11
                     /translation="MNEEYNQPPQRQLTEEEKFNLQQKKLQNLQKAGMTHIPQAPINP
                     GFVSKTGSPTAMSKLDEIKRGMKKGEFSKIIYQGDKIPMDKSQQQQMQQRAAQQRRGG
                     NPAQQQQVSSSTAPTAPPSQLFEKIAPVYSNELAEAERILNGDLGMSVSRPGQSFNRA
                     DLANQPQGPDDGGADFVRNFAPKFYSSLQEKQRQQAQVPVQENQYYQQQDSYQPQPGF
                     QPPIAAPAQIKSGMIIIDEEDLKKKIISISTQVSKKVAEQMIKSVLSEYLKISKNTIV
                     ESEKVKKAEIVGENVVKIDGKLFKLVPATVKKVSE*"
     gene            complement(46913..47410)
                     /locus_tag="LacPavin_0818_WC40_scaffold_120392_prodigal-si
                     ngle_77"
     CDS             complement(46913..47410)
                     /product="hypothetical protein"
                     /codon_start=1
                     /transl_table=11
                     /translation="MEKYISEVVCVVGLGERTSIKAKIYRQPINMKQDRPNTQVVLID
                     IQYHDSINAFECWYGEHISYQEIEQRSYIEFKEIMFSNICREIKFRKYGRIGQVLTLK
                     VDMLKHEIENFKKLLETNNIKLTHNWIISNITIIKDGNFNSNKKMLDDEEDVEINTYE
                     DLEEF*"
     gene            complement(47730..48650)
                     /locus_tag="LacPavin_0818_WC40_scaffold_120392_prodigal-si
                     ngle_78"
     CDS             complement(47730..48650)
                     /product="hypothetical protein"
                     /codon_start=1
                     /transl_table=11
                     /translation="MEIVPAAVDKSEEYKKTISSVEDKIHISFSEFSKFESCGHRHLI
                     EKYLKLVPDQTSIHLIFGNSIHKAIETGIKQKSNLKSIISVFKEDFTKEMMDKMHDSE
                     DYKFLNQYLGEGENIIRCLSKEKVLTDYDVVGVEFYLYEPLFKNFYFKGYIDLILKHK
                     TTGRYLIIDWKTSGEQWDVSKKKKDEIFLCQMRFYKYFVAKKMNIPLNEIDCKYVVLN
                     RLKNKKYPEIGYGEVQHVEIFADESDIEEALIMLAKAIKAIHIENSFPKAKLIGKKAN
                     CFFCPFKNNIGHCNNDANQHIQLLKESRQN*"
     gene            48724..49113
                     /locus_tag="LacPavin_0818_WC40_scaffold_120392_prodigal-si
                     ngle_79"
     CDS             48724..49113
                     /product="hypothetical protein"
                     /codon_start=1
                     /transl_table=11
                     /translation="MSKIWVILSVSVVILLILYFFVCKFFYKCRLLNDILKEAGPDKT
                     YRYSQGRTYLFASVVLYLVVIFILFLKTFKLGFNLDKEIIDKSIDALQWSIILFASYA
                     FGGKGLDTLKYLFELKDKKTNENQQKN*"
     gene            complement(49110..49964)
                     /locus_tag="LacPavin_0818_WC40_scaffold_120392_prodigal-si
                     ngle_80"
     CDS             complement(49110..49964)
                     /product="hypothetical protein n=1 Tax=Poribacteria
                     bacterium WGA-3G RepID=UPI0003B61886"
                     /codon_start=1
                     /transl_table=11
                     /translation="MNLFKIYFLSSSIEPTNIRYIGITKQTLNARLCKHINISKQLKN
                     YKDCWIQKHLKLNNTILITELENVSTEELAKQKEIFYIKYYRDLGNKLTNSTGGGDGL
                     NLPSEETKKKLLGIIPWNKGKKHSIESREKMSKAGKGKPKSKEHKEKIKKANTGKKFT
                     KEHIENLKYSMKAATEYRKIHNIPHSHTGRKVSESTKEKQKQSHLGKILSEETRAKMK
                     AAAIINKENRLKNNINHPNKGKKLSEEHKQKISLAGKGRKKSEEHKQKISKAHIERAY
                     LKSTKKSI*"
                     /db_xref="UniRef100_UPI0003B61886"
                     /db_xref="M1I152_9PHYC"
                     /db_xref="UPI0003B61886"
     gene            50186..50521
                     /locus_tag="LacPavin_0818_WC40_scaffold_120392_prodigal-si
                     ngle_81"
     CDS             50186..50521
                     /product="hypothetical protein"
                     /codon_start=1
                     /transl_table=11
                     /translation="MSQLLALFHLTHQNKRDSIQRNGLLPQSNERFGYENKIFLFSNK
                     QDLNEIIPMICGVRFDLWQIDNSKLNMELTIDEFAKLPGCFFTTEKIPAKYLTLIKSW
                     SEINEPDWI*"
     gene            complement(50499..51020)
                     /locus_tag="LacPavin_0818_WC40_scaffold_120392_prodigal-si
                     ngle_82"
     CDS             complement(50499..51020)
                     /product="hypothetical protein"
                     /codon_start=1
                     /transl_table=11
                     /translation="MHNLRLLLRTHLQEALIKEARITDHFEQRLHQRLVGTNGVQVGY
                     ESSPMQYEIVGDYIIPQEIISDVADKMTILKNTRFPEQKDYGIKVTQIPIIPTKINFL
                     SNHNLNTIKGKNLLFVSDGDESNGNVLYVVIRKNVIFTFMFMKSYIKIDALKLRVNHI
                     LSDWNIIKSNQVR*"
     gene            51074..51697
                     /locus_tag="LacPavin_0818_WC40_scaffold_120392_prodigal-si
                     ngle_83"
     CDS             51074..51697
                     /product="hypothetical protein"
                     /codon_start=1
                     /transl_table=11
                     /translation="MLITESYKQRLQELAGILLEATDAERNAAFSKSGERVLFNRDMM
                     AQAIKEGREVGILFQSNNDKYKMAVPKYRIIYPVAMGLSKSGALVVRGFHKFGQSEKE
                     ALRTGKRSAEIENAWRLFKASGIKGMYFTGNFFRGPLEGFNVGTDSSMVNIEIIANFS
                     EIIKFQDNFINNIKDKEAQNQKRKNIVHLFNNTGEREITQPIKNPEN*"
     gene            51732..52118
                     /locus_tag="LacPavin_0818_WC40_scaffold_120392_prodigal-si
                     ngle_84"
     CDS             51732..52118
                     /product="hypothetical protein"
                     /codon_start=1
                     /transl_table=11
                     /translation="LNLKPQFYHTIYLEIVGIMGFLSEAFRNRLQQLAGINEGMFTGF
                     KKTFSLDTTYQTEQQAWNAVVNYCHKKYPGLELSDGMVKNGPRTIPLKIERIWKNKQL
                     QINGKLVNMDDLLTWTDNFLKSNKMV*"
     gene            complement(52115..53077)
                     /locus_tag="LacPavin_0818_WC40_scaffold_120392_prodigal-si
                     ngle_85"
     CDS             complement(52115..53077)
                     /product="Transposase ISNCY family n=1 Tax=Flavobacterium
                     psychrophilum (strain JIP02/86 / ATCC 49511)
                     RepID=R7RVC5_FLAPJ"
                     /codon_start=1
                     /transl_table=11
                     /translation="MNLFTYIRRFPNEKVCVNYLKTKRESDGITCKKCKKAHKHYWFE
                     NQMLWKCSKCGSRTSLRAGTIMHKSKIPLSYWFMVIHLMTSVKKSFSTVEIQKQLGHK
                     RYEPIWYMMQKIRISMGKRDSKYKLQGEIEVDDAYFEIVLDKESRKQQSNNKQPKKGN
                     DQLKRGRGSDRQLEVMVIAESAPVNDNENVHRPSKKFGRVKMIVMENLGSAGINFEIS
                     KSVKSTAKITTDGWRGYYKLPEIIAEHKRLTVPQKQAHKLLPWVHTVISNSKRLLLGT
                     HHSIGKSYLQNYLNEFCYKLNRRFLHDDMFEHLIGVSISQKWNG*"
                     /db_xref="UniRef100_R7RVC5"
                     /db_xref="fpv:IA03_02495"
                     /db_xref="A0A075RDY0_FLAPS"
                     /db_xref="R7RVC5_FLAPJ"
     gene            complement(53178..54077)
                     /locus_tag="LacPavin_0818_WC40_scaffold_120392_prodigal-si
                     ngle_86"
     CDS             complement(53178..54077)
                     /product="Uncharacterized protein n=1 Tax=Flavobacterium
                     psychrophilum (strain JIP02/86 / ATCC 49511)
                     RepID=A6GWW8_FLAPJ"
                     /codon_start=1
                     /transl_table=11
                     /translation="LEKYNIKHFIEKAQIIHGKKFDYSLVEYINAKTNIIIICPFHGN
                     FTQTPDKHLHGQGCKKCVKHHSSNFETFVSKANTIHDFKYKYPINNYKKAIIKIEIEC
                     SIHGIFYQEPSNHLAGHGCSKCAGNTLNTFGFIEKSIIRHNNLYDYSNVKYINSTTKV
                     EIICKKHGIFLQNPSSHMSGVGCPKCKLSKAEIIIKNYLDTNKIAHTPQHTFNDCINP
                     KTNRKLIFDFYLPNHNLCIEYNGEQHYNPFRFKNKTKAQDKLERIKHRDLLKINYCIK
                     NKLSLLIISYKDFNNIAKILQKL*"
                     /db_xref="UniRef100_A6GWW8"
                     /db_xref="fpc:FPSM_01858"
                     /db_xref="A0A076NXK5_FLAPS"
                     /db_xref="A6GWW8_FLAPJ"
     gene            complement(54064..54234)
                     /locus_tag="LacPavin_0818_WC40_scaffold_120392_prodigal-si
                     ngle_87"
     CDS             complement(54064..54234)
                     /product="hypothetical protein"
                     /codon_start=1
                     /transl_table=11
                     /translation="MNQNKKHDCTLLIRINKQVKNAYMDYCNENGYSISKRIRLLIEK
                     DLNNKINSLGKI*"
     gene            54326..55213
                     /locus_tag="LacPavin_0818_WC40_scaffold_120392_prodigal-si
                     ngle_88"
     CDS             54326..55213
                     /product="Uncharacterized protein id=2755201 bin
                     =GWF1_Rhodobacteraceae_65_7 species=Pseudomonas phage AF
                     genus=unknown taxon_order=Caudovirales taxon_class=unknown
                     phylum=unknown tax=GWF1_Rhodobacteraceae_65_7
                     organism_group=Alphaproteobacteria organism_desc=Good +"
                     /codon_start=1
                     /transl_table=11
                     /translation="VEYNHREYLKWKRNNVTYRGMQEIGAENGGMAKYGSGLYTAALS
                     NKAMAKTYGAVRFVVNAVPKHPKVVYNTNEAEMFLQNLVNNFCKKHNKSYDTSFFYQN
                     TTIPKEMINNGFDGLIIRGREMVNYTPPDDVMYFKTENELIDYYQRIIMQMESLRKLI
                     KNNLLESIFKEALDNEFKPVETMVRSFADNLQSELGINLWLDAYPKYDSENYSMKLKS
                     IVIPKEKRNEGIGTMAMRRIIDFANNNNLKIFLTPDTVLGATSKKRLIDFYRRLGFVP
                     NKGKNKDWHHQDLMVYLPK*"
                     /db_xref="gwf1_scaffold_3922_1"
                     /db_xref="A0A0F9NF26_9ZZZZ"
     gene            55232..56659
                     /locus_tag="LacPavin_0818_WC40_scaffold_120392_prodigal-si
                     ngle_89"
     CDS             55232..56659
                     /product="hypothetical protein n=1 Tax=Bacillus sp. ZYK
                     RepID=UPI0002DA404C"
                     /codon_start=1
                     /transl_table=11
                     /translation="MNDKYIKNRFTLESFKVKANNCNFNYISLCHKKDIKGKTHPFIT
                     IHCKHCNRIYETKTSQHLRYKSCSYCNGHKVDNKNCLASINPKLIKEWDYSKNIFTPL
                     QVTANSCKSAHWVCSKCKHEWMAVIHTRNKGSGCPNCVKGRNKSKSELSVLFELKYIF
                     PEINITGQYFKLDNKKYFSDIFIASLNLIIEYDGWYYHQKRLIEDVEKSNLFVKNNYK
                     ILRLREYPLVKIMDSDLRISNKGYVNCKITVNSVLMWILNNFELKIEIKSKINQYIKS
                     SSTINHDKLAKYFSVNPYQLMVDKSTLKKYYITQNKSIKELSKQFGLTKSVISNILKY
                     YCITKSKKLKNNKISQSKVKNLVKISQWKLNGEFIKTYNSVKLAANTINVNASEIINA
                     VDGRQKSCKNFLWTRNVESPPKYSCNKHPKIRKIKQLSLDNNIIHIYDSIADASRITE
                     TYSSKIILCAQGKRKTANKYKWEYA*"
                     /db_xref="UniRef100_UPI0002DA404C"
                     /db_xref="A0A098ETB7_9BACI"
                     /db_xref="cct:CC1_02000"
                     /db_xref="UPI0002DA404C"
     gene            complement(56673..57296)
                     /locus_tag="LacPavin_0818_WC40_scaffold_120392_prodigal-si
                     ngle_90"
     CDS             complement(56673..57296)
                     /product="hypothetical protein"
                     /codon_start=1
                     /transl_table=11
                     /translation="MGKGKRAAGQYMQKLREDSAKIYYDIPALNWGEMIDGKYVVTNR
                     YDFKWRYTTGTTKTLANLPTDLHSYILNFKKECEKEGRSVSAYLGTDSQSHLSYTRFV
                     ICLCLRVEGNGVHVLVSKMDLPKIYDYRYRLLKETDISTEFIRNYKEYFKNIDMPLEV
                     HGDYNSMTNHKSNGVVTEATNYLKTHGFNLKIKPSSWAASYGADYWC*"
     gene            complement(57385..58101)
                     /locus_tag="LacPavin_0818_WC40_scaffold_120392_prodigal-si
                     ngle_91"
     CDS             complement(57385..58101)
                     /product="hypothetical protein"
                     /codon_start=1
                     /transl_table=11
                     /translation="MEKAIHIFDLDDSLMETPTFADILRVKDGETVDTNAMFSEYFLK
                     IKSAFWDKLSKDVYFKRSGDFIVPCNKATNKPFAADLLEYFDTPEFRRLFLVEDGILV
                     VNAFPGFHRDPETLGWLTNDSIINDYEQADNKMILTGRGEDLRDKIVYILKYLGMGYP
                     NYGLKLFQPTSKTNIEQYKVKEILNSIKENGWDTVHFYEDRLDWLRSAQLAVAQLFPT
                     VKFVAHPITNIKEKRRLSMT*"
     gene            complement(58231..58659)
                     /locus_tag="LacPavin_0818_WC40_scaffold_120392_prodigal-si
                     ngle_92"
     CDS             complement(58231..58659)
                     /product="Heat shock protein Hsp20 n=1 Tax=Fibrisoma limi
                     BUZ 3 RepID=I2GKK7_9BACT"
                     /codon_start=1
                     /transl_table=11
                     /translation="MNLTLFNKQNNNLSLFDELFESGFLNLPTTSRLASSYLPAANIL
                     EEESSTKIQLIMPGMSKKDIKISVDENILNVSYNQSSSNEEKSEKFSLREFKQSSFSR
                     SFRLPNNSNNEKIESKMEDGILTINIPKVEKSPSKLIDIQ*"
                     /db_xref="UniRef100_I2GKK7"
                     /db_xref="A0A090Q7F8_9FLAO"
                     /db_xref="ndo:DDD_3223"
                     /db_xref="I2GKK7_9BACT"
     gene            complement(58773..59090)
                     /locus_tag="LacPavin_0818_WC40_scaffold_120392_prodigal-si
                     ngle_93"
     CDS             complement(58773..59090)
                     /product="hypothetical protein"
                     /codon_start=1
                     /transl_table=11
                     /translation="MEYLGYTYNKPSKGKNQKWNPIIVEFNSSDEFNEATSKMMNILY
                     KENSDGKCIVLDGKGNNYFLEIIHSTFDTVNNTIKVFPFDCRIMETRPKIQEKKAIES
                     KPA*"
     gene            complement(59151..59615)
                     /locus_tag="LacPavin_0818_WC40_scaffold_120392_prodigal-si
                     ngle_94"
     CDS             complement(59151..59615)
                     /product="hypothetical protein"
                     /codon_start=1
                     /transl_table=11
                     /translation="MISRDRKKELLLEIISETNNFQQDAFLPIGNHEKNRIITNLDPN
                     FIFQDRFSMQLESQESFIIGPEKIKGFRIENIDDKRILKVKTILHIDEWINDFKKIEI
                     IKIYFFDMNGNVLNNSFDYDVSFKCFYLDCDYTFRDYLTPIYEYEILASPFQ*"
     gene            complement(59617..60447)
                     /locus_tag="LacPavin_0818_WC40_scaffold_120392_prodigal-si
                     ngle_95"
     CDS             complement(59617..60447)
                     /product="hypothetical protein"
                     /codon_start=1
                     /transl_table=11
                     /translation="MAKKITISDIDRLIESELTNVQGLQNDKQSFDLSSFMDKNINMP
                     VYDYLKNSEKEEQEKIKFKNKLRSIDTDPNRRKSTDLDIAHSKEKLNNIIKLRAQLKA
                     KEQELKIAQQAQQNKMKTSMDKNQSQDSSNQSQKSSSNSNSVIRQTISTNIRETFGIE
                     DTKRFDSLPIITRAGTSPEETIKEIAPQLPLPAAAPAPMMQPKKKPVLKVNFDSKTPN
                     PYQVEFTERGFLIGSTRLSFEVIETALSKNFTITLDNGNGLVLDAIKMQKILKYKDKV
                     *"
     gene            complement(60512..60700)
                     /locus_tag="LacPavin_0818_WC40_scaffold_120392_prodigal-si
                     ngle_96"
     CDS             complement(60512..60700)
                     /product="hypothetical protein"
                     /codon_start=1
                     /transl_table=11
                     /translation="MKKPEKSEKRKKAALKRGKKRSDRLKKTQAAKHVRINAIRHGKK
                     AEERKFQNYLHNLMPDQE*"
     gene            complement(60758..62386)
                     /locus_tag="LacPavin_0818_WC40_scaffold_120392_prodigal-si
                     ngle_97"
     CDS             complement(60758..62386)
                     /product="hypothetical protein"
                     /codon_start=1
                     /transl_table=11
                     /translation="MSEQLRKKIQEALKEIFDQPEVLPAQPKTKPGTAPEKPQPRRIL
                     RPSIHPGSKPAPKAKKKNKINGLKEFKLFCEKLKNQSLIKEAPMDFDNPNARPHPNIV
                     NSIEQGTNHPFSNIDIFNKNNNGQKTIEKLGSEEFRDVQQKIAQHGNASMMELYPMVL
                     KIKQIENRNIRYFENLAKTTVQRYFGIPQEVMDNIFVELKNPGEIEPMDDEDDNDMDA
                     EELMDDFTDEEKLIIQQNVPKRIISNSLMMGAGFRAHNLLDKIKAELDRVNPSLYSLY
                     SKLMSNTANLMWQIPPDEEMQANGERPNGGPQATLGGKSELILGEDENEDGIREVEGA
                     KAQAIVFPVLLHETVKAVIEYIFANGLPQYTENVNREIMKQSEKFHFEHWQKLLGPRL
                     WKYLHDAIDYIVHDRGSDYTIVAYLLQEISMLEPRKFIALMDFVLHDGDRAIRIMTNM
                     VDGIEADLESQEAQGIAPAEPEGPDFSNVDDLMGQINNLLNKPKQNALKDAILNHEPF
                     NSMEIDELKEYIKRAIDIGEFEKAAEARDELNSR*"
     gene            complement(62479..63348)
                     /locus_tag="LacPavin_0818_WC40_scaffold_120392_prodigal-si
                     ngle_98"
     CDS             complement(62479..63348)
                     /product="Uncharacterized protein n=1 Tax=Bacteroides
                     xylanisolvens CL03T12C04 RepID=I9AG64_9BACE"
                     /codon_start=1
                     /transl_table=11
                     /translation="MAKKVIKTVTTTTTEEVVNPKIMETHYLLILDRSGSMSSVRDVT
                     ISGFNEQIQKIRKLEEKYPDQKYYISLITFADNHDIIEVITDKPVAECKELTKEDYAP
                     NGSTALLDAMGLGITKMEERLTAKMKDSDNYISTIVVIMTDGEENDSKNWKEEGKMKK
                     LIERLNKDNRWTISYIGANQNAILKSAEYGIYRGNTANYSSTLGGTSNVAAGITATLS
                     ARAMYMSSNVDSVTTNGMSNVAFMSSNSNITEDALNTVDTSIFDLKNSTITTSNPIAA
                     PDKDSPVEDENKK*"
                     /db_xref="UniRef100_I9AG64"
                     /db_xref="I9AG64_9BACE"
                     /db_xref="cya:CYA_2208"
     gene            complement(63417..65963)
                     /locus_tag="LacPavin_0818_WC40_scaffold_120392_prodigal-si
                     ngle_99"
     CDS             complement(63417..65963)
                     /product="Ribonucleotide reductase of class II (coenzyme
                     B12-dependent) (EC:1.17.4.1)"
                     /codon_start=1
                     /transl_table=11
                     /translation="MQAKNLTTVELEQLAIENDLPVIGYSYEEVKTAATKYFSGDEMA
                     ADVWINKYALKDSQGNIYEKTPDDMHKRIAKEFARIEAIHPNGLSEKEIYNLIKNFKY
                     IVPQGSPMAGIGNNFQVSSLSNCFVIGNDGDFDSYGGILKLDQELVQLMKRRAGVGLD
                     LSFIRPAGSPVKNSALTSTGVVPYMERYSNSTREVAQDGRRGALMESISIVHPDSEKF
                     IDAKMDETKVTGANVSVRINDEFMKAALADEKFIQKYPVESNTPSFTREIEAKKLWQK
                     IIHNAWQRAEPGILFWDTIINESIPDCYKDLGFKTLSTNPCGEITLCSNDSCRLLILN
                     LYSYVNNPFTKKAKFDYELFAQHVQIAQRLMDDLIDLELEKIEKILNKISNDPEPAAI
                     KAAEKQLWLNIKDKCIKGRRTGLGVTAEGDMLAALGITYGTEEGNKFSENIHKIKKLN
                     AYRASVTLAKERGAFPIYEHTREEKNPFIQRIKNEDKQLYNDMCKYGRRNIALLTIAP
                     TGSVSILTQTTSGIEPAFLISYTRRRKINPGDNDGGRVDFVDKVGDSWMSYNVFHHKF
                     KDYLEANGYNIAEVEKMSPEEINEIIKKSPYNKATANDVDWVKKVEMQGLVQKHVDHS
                     ISVTVNLPKTVSEELVAQVYEKGWEVGCKGITVYRDGSRSGVLISNDEKKENKIIKTN
                     APKRPKTLNCEIFNATANGQQWIVIVGLLESEPYEVFAFKPKSIHIPSRIKNGTLTKI
                     KRGRYDLDCDGFVIENLSAHFDIDEHEVITRLTSANLRHGMDIKYIVDQLNKSEGTIV
                     SFSKAIARTLKKYLPEESEHNEECTSCGEKSLVFQEGCLTCKNCGMAKCG*"
                     /db_xref="fba:FIC_01609"
                     /db_xref="UniRef100_T2KHY1"
                     /db_xref="A0A0F2NYG2_9FLAO"
                     /db_xref="T2KHY1_9FLAO"
                     /db_xref="1.17.4.1"
     gene            complement(66130..68121)
                     /locus_tag="LacPavin_0818_WC40_scaffold_120392_prodigal-si
                     ngle_100"
     CDS             complement(66130..68121)
                     /product="hypothetical protein n=1 Tax=Verrucomicrobia
                     bacterium SCGC AAA164-B23 RepID=UPI00037D55D0"
                     /codon_start=1
                     /transl_table=11
                     /translation="MNDNIVKVTIFKNVFDSNNPFYTSIESVIGRIKNGKTSKTIIEQ
                     ISQEKNPEEQAKLKKQLPVICFSGEFTNRANAGITKHSGYICLDFDHLGEKLSEFRER
                     VERDKYTFASFLSPRGDGLKVVVKIPPDIEKHSEYFYGLKLHFKEESLDDDCEIARCC
                     FESYDPNIYSNKNSEVFDILIEPKVDIPIDLTSKENKIDDPHVVYYKIKKWAEKQQTY
                     EDGNKHRFLVSISSACNRFGISQELTEQKIIEDYQDKASFVKSEDIIDIINKVYISYS
                     NQFDISWFTDKGEMNDFNPTGPARDVIYLKSISQEIINSYHQGDSKGTTTYFKTIDEH
                     WTWKNGELTLMGGIANHGKTTLMLQLCLIKSVREGVKWGIFSPEQNPPIDFYKDLIHT
                     YIGKSTEPHHFNQMSKEELQKGMDFIHEHFYFLYPKDDSPTPAYINERFAELMIKHKI
                     AGCITDPYNQLDNDYGKNGRDDIYISSFLSREKRFALDNGIIKLIIAHPKGNIMKIGK
                     NYACPDVYDLAGGAMWNNKCDNILATYRPFYNEDKTNPMVEFRSQKIKKQKYVGIPGT
                     SPLHFDIWSNRYLEFAEQREVTENGRTLTKWVGLSPFQDNYESEYQRLKNSENGNGIG
                     GAIDILMENRKSLPPEKISFTPEDGPEDYPEAPDENFND*"
                     /db_xref="UniRef100_UPI00037D55D0"
                     /db_xref="X0VN16_9ZZZZ"
                     /db_xref="noc:Noc_0053"
                     /db_xref="UPI00037D55D0"
     gene            complement(68118..68789)
                     /locus_tag="LacPavin_0818_WC40_scaffold_120392_prodigal-si
                     ngle_101"
     CDS             complement(68118..68789)
                     /product="Uncharacterized protein n=1 Tax=Delftia
                     acidovorans CCUG 274B RepID=S2WQW1_DELAC"
                     /codon_start=1
                     /transl_table=11
                     /translation="MQRSKTKNWYFTFSPGDWLRDVKLNACSLQAQGAWIRLLCYMHE
                     SEQCGYLTIKGRPIDEKGIKNLLGVSKDTFESIWEELIENDVIKRDPETNAFYSKRMA
                     QDYAKFIENTKGNNDTLIKYAKVAESVILHLNKVAEKDFNPQNPDYIKLIYKKIVTGY
                     KEEDFKKVINYKCEEWLTNLKMNQFLQPSTLLGDKFEYYLTQAKKNEPKAPVKKHNPY
                     NDMNR*"
                     /db_xref="UniRef100_S2WQW1"
                     /db_xref="S2WQW1_DELAC"
                     /db_xref="rsm:CMR15_20263"
     gene            complement(68793..69092)
                     /locus_tag="LacPavin_0818_WC40_scaffold_120392_prodigal-si
                     ngle_102"
     CDS             complement(68793..69092)
                     /product="hypothetical protein"
                     /codon_start=1
                     /transl_table=11
                     /translation="MSELNEKEKELLNKLKEASKPQNNFTLTLKINDIVLEERIFSAE
                     KYSLETLSGTRTHFLMNDLIREILKNFSAIEDINQEDEKKKQIEKLWNENENNKK*"
     gene            complement(69098..70141)
                     /locus_tag="LacPavin_0818_WC40_scaffold_120392_prodigal-si
                     ngle_103"
     CDS             complement(69098..70141)
                     /product="DNA polymerase I n=1 Tax=Prevotella sp. CAG:1092
                     RepID=R5PGF0_9BACT"
                     /codon_start=1
                     /transl_table=11
                     /translation="MKTLLVDGNWNLRRNYEKREIFSSKGEHCGGVYGFLETLGNTIN
                     KILPDRVIVMWDGEMSGKLRHDIYPLYKADHKEWDEDYYIRTEKEIDAETRKKISCSN
                     QKVQTKNLIDSLFIRQAEVDLIEGDDLIALYVLGKDEDEQVIIYSRDKDYYQLVDENI
                     YVLRPADNIIVTPQNFKGLFKYTHKNSLILKCFEGDSSDNVSGVPGVAFKTILKYFPK
                     FAEEEYTIDRFILEAVEIYNQKVEGNNKSLKTLESLIGSRKTVERNKILMDLHNPMVN
                     EEAINEIEIIRQCVLAKENGQFDRSIQDAIKIAVSEGYHRFMYNGDINNFFLPYQRIA
                     AKEKEYTKKILQG*"
                     /db_xref="UniRef100_R5PGF0"
                     /db_xref="R5PGF0_9BACT"
                     /db_xref="wcl:WCLE_002410"
     gene            complement(70247..71452)
                     /locus_tag="LacPavin_0818_WC40_scaffold_120392_prodigal-si
                     ngle_104"
     CDS             complement(70247..71452)
                     /product="Protein RecA n=1 Tax=Actinoplanes friuliensis
                     DSM 7358 RepID=U5W8P7_9ACTO"
                     /codon_start=1
                     /transl_table=11
                     /translation="MAKNDKNKNDDESLDPKGKKKQDNTPEDQKSLEAKFDLSAADKK
                     KKDEEEKKKKIIFKPKKDFSLDAYKKIRTVETNYKPESWIPMSDAFMDGTGFPGFPQG
                     HVHEVYGPSDCGKTTMLLELAVGAQKMGVLPIFVITEKKWSWDRADAMGIDRNFCLFR
                     DDLSFIEEACDFINSILEDQKNGDLPHDIIFLWDSIGATPSKAEWDAQEEHEAAVKKT
                     MEAGGDMKDIKKSSGGMMVAARVIRERVQRVIQHKITATRNANFPYFATLFIVNHGYI
                     SPSAMPGLPPSLVPYGGGGLKYALSFMIRQGKVNGQHTKHSAKKNGVNITWGLQVPLI
                     LEKNHINGIVRNCEVIVTPYGYIKADPESIEKYKKEHREEWDSSFDKYNRPPNIDEDG
                     VIMDDGSNG*"
                     /db_xref="UniRef100_U5W8P7"
                     /db_xref="afs:AFR_35655"
                     /db_xref="A0A0G1IH85_9BACT"
                     /db_xref="U5W8P7_9ACTO"
     gene            complement(71485..71820)
                     /locus_tag="LacPavin_0818_WC40_scaffold_120392_prodigal-si
                     ngle_105"
     CDS             complement(71485..71820)
                     /product="hypothetical protein"
                     /codon_start=1
                     /transl_table=11
                     /translation="MELFIKKKIGKELYTFTVEGKNLFECVLESQKLSFGNVDKCGIC
                     AGDNLILNARLAGPKKFKYVEIKCLSCKGALVFGSMTEQPDTYYLRKDKETKKYDWKE
                     YNPDEKNEK*"
     gene            72036..72491
                     /locus_tag="LacPavin_0818_WC40_scaffold_120392_prodigal-si
                     ngle_106"
     CDS             72036..72491
                     /product="hypothetical protein"
                     /codon_start=1
                     /transl_table=11
                     /translation="MEQVFIQSFKTEMTNIDVLQTHQFYVEFPSELNIDNQLIQAITL
                     PKVEKIEKNEITWGNVVIKFIETSNKPTVTEGIMSWIKKRNNTGRTIKIIQLDNNFNS
                     LMGWTLSNCKVVSVDFGKCDYSNKGLQEILLTVNPEDCDLFKALKKKKN*"
     gene            complement(72488..76420)
                     /locus_tag="LacPavin_0818_WC40_scaffold_120392_prodigal-si
                     ngle_107"
     CDS             complement(72488..76420)
                     /product="Uncharacterized protein n=1 Tax=Prevotella sp.
                     CAG:1092 RepID=R5P9N0_9BACT"
                     /codon_start=1
                     /transl_table=11
                     /translation="MPNVKLPKFLNPESLYLYCELTAYDDNGGQIDFTGLKTYSIGFM
                     KENLGFGITDINIEINPSQQPIIEISFKDFYGNLAFGFSENKKIIETAAGTSNVGDLD
                     FSSMFNLPYPKFKLTIKGYLGNPVVLELNVKKINVALVPSDGSYEIKALFVPNIYGFF
                     ADMPYYFLKAVKALRLNGADPNGTGPGSRSFIEKNYISTWDIAVLGEEIQQEIQTIEE
                     SFGDIKINIKAFLEGKDRMFDLDWFKTPTIEGRSKTGLIKDGDKSFQDIYFNIEPLVT
                     GKANLNLTDVRTGSALRRGFKKNVGAWNGISNREYMRRALIASITTKPGGKKYDLLTL
                     PNNSDVERGTAILNDNLKILKAFRNQQLTKGKETKIKQVTIKNIFDLLIKDSAFLLGK
                     ILGAGQEGFTNHADRKNSKEKFGNYFPFIQDPSSQEQIPDPTASEELKFVNEFVRALT
                     EGIISDTTRNSNTTPSDLNNSNTIEKRISNLEIISSNPFDTTNVDSFIESLLLRSGIA
                     VSMLDEATGVSYEFKIKFWNSLGNKFDELIKSEIENASEGIKKISASSSKYPLINFCT
                     FIENIINPEGRLLDSNKSIVDLTQPVFQNILQLKYKLPDDTTEKKLGDILDRYLPART
                     GINPDSYKAYSLSHNGLTYFNRFHDESKIIYVLFKNNPNNLSSNNFTQANSEKTQAYA
                     SDRFIIDELKSIEQEIDMGAETNKTIVDLINEKRILDYDKLKSNNNINSQTISIGSSD
                     VFFTGVTSNDTDFSKLNTELKNNNYYVGLLSTGGNDVVWNLFGNDSIWNFQRKYLREM
                     CTSIKSKIIDNNQESAKKVTETIDKLESQYNVFYTQFHHICNNWKNLLLGGLSTSKNI
                     AEALEEFYTSEKNNRVIYEIPLQTIQETKGTLINLENAIVNPQPLLDNNSETTVLNIM
                     GSLCHLNNFMFLSVPGNALREQNIQEVFTPFDRPVKTDSITVNNFFYVLFMPTPENRI
                     AYNNQDPLYQTFVPQLKKDVFEIDFGSIDNTIIKSINLTTEDNKVTAESAIAISDLVD
                     GPNSKKAKNIDCSALSIMQGRSYKINGEMIGNAQIVPTQFFIINKIPIFNGLYQIMKV
                     KHHYTNNNMTTSFEAIKMKFAGNSKSFIFIPPITLTELGINNDLPKTLTESPRNVHEN
                     FDLKDLKDTIKPTQEGFLKNLHPDVQDKFREFVNAIQDKTGFAVLIQSGYRTIAEQTE
                     EKRKNENAATPGLSYHNYGMALDINLQNGDKIIRQNSTTQEWEDSGVLVIARQLNLRW
                     GGEFRGYDDRVHFDAGFIYPSTNDLLNQSKLQFGTNINNIQGNKLQLA*"
                     /db_xref="UniRef100_R5P9N0"
                     /db_xref="A0A0G0PP55_9BACT"
                     /db_xref="R5P9N0_9BACT"
     gene            complement(76426..76728)
                     /locus_tag="LacPavin_0818_WC40_scaffold_120392_prodigal-si
                     ngle_108"
     CDS             complement(76426..76728)
                     /product="Uncharacterized protein n=1 Tax=Prevotella sp.
                     CAG:1092 RepID=R5PAS0_9BACT"
                     /codon_start=1
                     /transl_table=11
                     /translation="MSLSRYTYLKFDGRIVDMPKIIISSRSTDKFVTYNPISTRIDRI
                     SGNFYGNDSYGWLIMMANPEYFMEFDIPRNTVIRVPFPYKDAEDEVISKILELKNK*"
                     /db_xref="UniRef100_R5PAS0"
                     /db_xref="R5PAS0_9BACT"
     gene            complement(76789..82899)
                     /locus_tag="LacPavin_0818_WC40_scaffold_120392_prodigal-si
                     ngle_109"
     CDS             complement(76789..82899)
                     /product="Uncharacterized protein n=2 Tax=Streptococcus
                     pneumoniae CDC3059-06 RepID=B2DZF6_STREE"
                     /codon_start=1
                     /transl_table=11
                     /translation="MQINENINLESIAEQNRKLNEAKNVPTENLNIEVTAGQIREDLL
                     AKNQNEVIDLDSSSQQHRKDSLAKNIPTENINLESIAEQNRKLNEAKNVPTENLNIEV
                     TAGQIREDLLAKNQNGIVDLEAAAQQHRTDTLAKNNSESTVDLDASAGAIRNNLLSKN
                     NTDDQLINLDNASKLERERLLSKNNEELSNNLESIGNEARKNLESKNATQDNPEKQFN
                     NERNALLAKNQTEPIDLDKEALKHRNRLQAKNTPNEKENLESIALKNRITLEAKNDFD
                     KEIDLDKDALTARKNLLSKNNDSPIDLDAAASTQRKDLLHRNDVNESATDLDNSAKAI
                     RNDLLNKNNSEYNINLDKLASDERDKQLAKNPGVVSDVKINLESDKRRAELLAKNNTQ
                     GIDFNVEEIKTTNKRLELLSKNQSKSTIDLEASAKVERNNLLAKNIETNLNIDNAAEH
                     QREKLLAANKRQKNQIDSSDENIFDQIRHDLLAKNQTDPIDLDLNANNIRNNNLAKNQ
                     TEHIDLDILAQNTRENLLNKNNDNDDLINLDISAIAARRALKAHNQESPIDLDAAAIK
                     LRRDALAKNLPTETSIENIAEDIRNLSLAKNNNSEINLDASADASRKNALAKNSNSEI
                     NLDKLSLIERQALLAKNNSHEINLDELAEKERHNALAKNNNSIIDLDEAAIVNRHAAL
                     SKNNSESQIDLDASAELARKNVLKFNSSNEDLINLDVASENNRKNLLDSNQNVSIDLD
                     LAAQAQRDAILKNNVPNENNNIEKIALTQRSKITASNIENEKINIEIDAAFSRDNLLA
                     KNIESEINVESIADANRKKLLGHNVSTDINLDDAAERNRKFLLGKENSLKINLDENAE
                     TIRKNLLSKNSDSVIDLETSANNQRKLILSKNNQLPIDLDETADAIRKKILASNTPSS
                     VDLEQNANVNRERLLSNNQSSNLNIELDAEKIRKNALKYNVDNPQINLERIANGIRSS
                     LLSFNNSKAHNLDDIATPIRDKSIKSNINSNIDLDSIAAANRKIILANNSPSKVNLEA
                     NADEIRDTILAFNTSKKIDLDLISEETRKKQQSNNKTTAIDINGQAETQRKSLLSQNQ
                     SSVVDLEATADKNRKNLLGANKENLIDLDGQAASQRKNILSLNATSHVDLEANASSAR
                     EKQLSNNVGKIIDIESVSDKIRTDTLALNAGANNVDLDELASKERKNLLASNNANSID
                     LDALAQQERNDMLSANVASSVDLDALAQQERDDLLSANIPSSVDLDALAQQERDDLLS
                     ANIPSSVDLDALAQQERDALLAANIPSATDLDALAQQERDALLAANIPSSTDLDALAQ
                     QERDALLAANIPSTTDLDALAQQERDALLAANVPSTTDLDALAQQERDALLAANVPST
                     TDLDALAQQERDALLANNIPSTLNLDALAQNERDALLARNNATPIDIDALAQGIRNDL
                     LATNVPSQNNSEAIADQARDYLLSKNPQDDSPFGVNIALAGTSAFIGISNLDVTSAII
                     REIYKLKNAIFKKENIGNKLWGLNDDEDKLGTNIIDAHLSQLEKNVFFNNEDANGIAH
                     SDYITNYLNSNGYRSIKNYNYKNFPKNQTNSTPEAVVQANNGHYLSNGAEKILKPNDG
                     KLGEAESMMSQTLPSQQIEMDFNKQKRGVHNIIDKIRRSENSVMAQNYFSQENKNFII
                     GYNYDGTYKRSKQRFTIKNQKSAGLTESLLFSITNYAMNEDVNTMYFPPYIKAFTHSD
                     SAQWNETQFLGRPEPLYTYANGKREGSIEFIVLTDYAQSVDIGLKDANGNIENDFVNF
                     DKSFSNTPENKKILAEGKVQQAKVNLQNLIKKREELITSLSILSSVSALHVDSSDTSD
                     IDSQIEDAREEVNKWEAVANQNGSRSPSKLYSETNSDNISVYQEIINGETINTNAYGD
                     VEVGPANTKKRIETMRDKLMFQPAYFSGDKVDFRERTKFIQKCTKPSRNPSEKGFGFT
                     KAPVCHIRLGDWLNHDVIINNVTYNYENVPWTFDGTGVQPMYVTVTMSFNIISDYHDY
                     GVRSSTPAPLATDNDGFYGG*"
                     /db_xref="UniRef100_B2DZF6"
                     /db_xref="H2VSS1_CAEJA"
                     /db_xref="rpc:RPC_1455"
                     /db_xref="B2DZF6_STREE"
     gene            complement(82886..83782)
                     /locus_tag="LacPavin_0818_WC40_scaffold_120392_prodigal-si
                     ngle_110"
     CDS             complement(82886..83782)
                     /product="hypothetical protein"
                     /codon_start=1
                     /transl_table=11
                     /translation="MSTDKFRGESNEEFQERKRFDDFYGTYSNSVRDRLLSINVPKPE
                     NIYDVYNIVRKNLLNKNQASNIDLDAQSNVFRSISQSKNQEKEIDIENDAEIQRKILL
                     SKNSLLKSQNDLDNMATDIRNSLKSKNQENITPINFDQIRDNLLSKNQGNNIDLDAAA
                     AHNRALLEAKNTPNEGQNLESIAEQNRKLNESKNIPTENLNIEAEAQILRDDLLAKNQ
                     NNSINLDITAEEQRKLALAKNIPTENINLESIAEQNRKLNEAKNVPTENLNIEVEAQI
                     KRNDLLAKNQSGNIDLELDANQ*"
     gene            complement(83837..91003)
                     /locus_tag="LacPavin_0818_WC40_scaffold_120392_prodigal-si
                     ngle_111"
     CDS             complement(83837..91003)
                     /product="Minor tail protein GP26 {ECO:0000313|EMBL
                     :CEO76720.1};  TaxID=1313 species="Bacteria; Firmicutes;
                     Bacilli; Lactobacillales; Streptococcaceae;
                     Streptococcus.;" source="Streptococcus pneumoniae.;""
                     /codon_start=1
                     /transl_table=11
                     /translation="MAKKQNPFGLSDATMSSMSPEDLKLLEKANKEYNKIEDRTSSIN
                     SLWDSIAFTVAGISRSDYFVKVAASAKDIATAQDTFEELKEVIKETSITLNNDFTKAI
                     GNNQNKLLKLIETAKGLSPQLSESLKEAVSSGNIGEFLKKEGEIGRKALISLVEDKKG
                     FKKFYDSLKKNGDVHAGFLQLNQHLKEVSSALKNPTQDLVSWQKITTSIGANILKAFS
                     PQNLAPFIKDFDNIVNHTQRDFGIEMDGNVDKFSALNTQSARFGIGAKENAEFMGKLG
                     EGLQNTNFDVLSAAANDMMAVHQATGLSTDAVEDLTQKMMFFGTSSKSTSKFVNDTMN
                     QSLKYGLNSKKILTEFTKQIPNAKALGWAGGVTALRDMVIQAEKLGQNMDGLAASAKK
                     LRTLEGSLEASADLALMGVNVNALQMLGAARRGGKDFSNLIADMTKGIGGLKAKSNEV
                     EFTGLDIDRLQGIADATGQSVEDLQKQITKSVTKNAKEKLLPSSFFSIPDDQKQFLLD
                     ATELGENGEIKIKGSIGGVTDLAKLTPDAIKAAMAQSKTLEEYADKNKSLEDSIKGLK
                     ESVKYMATFLQPVIAWVTTLIQTFNKWFSEASIFAKSFVAGIAIFGAVLFSAAKHFYN
                     GYTMGMGFNSATTKGGFLKGLGSFLNPFKAKAVTSVATSTVASSVGGTLPGALPNNNQ
                     TQQVSKLSQAFKAMPSPAQILALAAALVAFGFAIFEIGHGIKAAAEGLSELVKSFDGI
                     TNAGYAMGAVIGVMGGMVGIVFALSFAVKALGAAGTEGAIGLLAIGASVLLISGGIWL
                     ISEGMANMVQSFKGLTGGEALAALGSIAVLMWGMVSVVGILAAELPFLAGGIAAAGAA
                     AEFTALGWLALGAAAVGIGFGIKLAGEGIASIIDSIGNLAKSLGDISINSIGILSTAF
                     ALGILTASLISLSASSFLIGPGLLLLSGGLMLTGLALKFIAPSLETIAQAKFDSINTL
                     STNLEILSKSIPGVALGLLYLSPALIGIGVAGLVGFPGLMAASIGIAALGAAISVAAP
                     GLDMLSNLKLTNFSEIGSGLLKLTPGILAFAAVSALAPLIILGAGSLLVLSESLNVSA
                     NAFTKLGQVNWDNVSIMGNSLLNLTPGLLAFSTVGIVSPLIILAGAAISSVGLGLNLL
                     SGIDLKIISGFGDALGNNVEGLWKFSSLGLVAPLIVLAGTAIGLVGLGMKYIQDVDTA
                     KLSGFGDALGNNVGGLLKFAALGLVSPLLLASGLAIGAIVGGLSLLKDTNLSSVGQLS
                     GTLDASVNGFMKFALIGAVSPLLEKAGNALNALASSAVSLNNLKIDTIEKVGNSFGAS
                     VSGFIKFASLGLFAPLLYLAGNSISGLLQNISKIGDTNTALISNIGNALGNSVPGLWK
                     FASLGIVAPLIVLAGTAVGLVGIGLKSLQDINIAKLSGFGDALGNNVGGLWKFASLGI
                     VAPLLLLAGKAVSSVMLGLSNLKDVSVDKISQLSDTLSSSVGGFVKFSAIGLFYSSLQ
                     KAGTSINELANSTNNIKNTNTGAVQIMSASLGDSIGGFLKFAIIGLTAPLLLLAGEIL
                     SNLSTSVVQIAGANFSKFTDFSAALGNSTLDFIEFSTVGLVAPLLFLAGTSIKIVSEM
                     LSQLGNIDPSSIANALGNSTIGLLEFSTVGLVAPLLIMAGTALGLISVGLSKLDGVNL
                     TTITGLGDALASNTIGLLEFSTVGLVAPLLLAAATSFGALGAGLSYLKDISVSSMSGL
                     SNILPSLSLALLKFSVVGLASPLLLGAAMGISLLSAALLSVGPALTMLATLDWGTLGT
                     LGDTLKEMMPGLSIFAGIGLLSIPIILGATALFVAGKMLNVAASGFESFNNVKLDGLK
                     KLGTEISPILDGLENIAMIGVIAIPIAFGAVLLSGAGKLLSGAANGFNSFSKIDWVSI
                     KSASSSLSELANSLLDSVYIGVAAIPILAGATILSLAGGLFKLASYGFIAMANVDWTA
                     LKGMSSSLLSIIPGLFAFASVGFVSSFIIAGAISVGIAGASLWLAAKGFNAMADVNWN
                     GFSTMSDSLKKAIPALLGMTLLSAVAIPILVGATMLGIAGAMLSVASLGFMSLEKVNW
                     KSLNSFGPALLTMIPGLFAFASIGIVSPLIALAGLAMSLVGLGLASLSLVKIDVLKEV
                     GSTLLGLIPALAGFSIIGLLSAPIALAGGALLVLGLSLAAVSNGINAIATINWKGFKE
                     ASSGLSSSIPTFLGFALLGLAAGPIIVGAAALAAIGLSMNVAANGFTAMAGINWGKID
                     TMGNSLDSLIPKLLNFGGGGLLAVPGLYLINSVLSDLSETMNSLAPALDLASKSMDSM
                     SSGMEKFKTAIKGVDTSALNSFADFSDKIISSQVNAVPVAGAQQVATPNKPGKIEISP
                     ITINLKLNGRDIHQEIVEANAHTS*"
                     /db_xref="A0A0B7M3D3_STREE"
     gene            complement(91107..91691)
                     /locus_tag="LacPavin_0818_WC40_scaffold_120392_prodigal-si
                     ngle_112"
     CDS             complement(91107..91691)
                     /product="hypothetical protein"
                     /codon_start=1
                     /transl_table=11
                     /translation="MAKSAKKTVKRASVSKNAMQESPDTLKDIVLGILLIPFVILRFL
                     FRFLYNCLVKVPYNSNMILGFIRTVIMFVVICALSKDTGNILFGNETYYEPYIKFVRH
                     ITPTEGIANLINFLFSAFIFINLIVQLCVMLGLKTKPRFLTAEQAEYENNMDMENAKY
                     PAINKTMEALDSALSQESTHGKIRYLKNLFGGGN*"
     gene            complement(91745..92542)
                     /locus_tag="LacPavin_0818_WC40_scaffold_120392_prodigal-si
                     ngle_113"
     CDS             complement(91745..92542)
                     /product="hypothetical protein"
                     /codon_start=1
                     /transl_table=11
                     /translation="MKNAVKEFERIQLITEGIFNKIIKSFTHPSPISKQHKLAGLNKK
                     TQQILNKHQIDIESGAECKGLKAGKKPNNIFWSKTGDKVGAFGKNRNIVDDLGDFITK
                     RELRCYDITKDIYGIAWLFADNAKFHANKIWGTGKDDVHFDGVWSGGVFKGIWESGPE
                     NWKTDVSNFKGVGLNLSQNQNPQPTTNQNPQPIEYIIWLQGAHTKKTFQEIAEMYSEG
                     KIDDNTQIFRDGIGNARNYVFLSNLPEYPNIKAAANNIIAKRASGTV*"
     gene            complement(92792..93589)
                     /locus_tag="LacPavin_0818_WC40_scaffold_120392_prodigal-si
                     ngle_114"
     CDS             complement(92792..93589)
                     /product="hypothetical protein"
                     /codon_start=1
                     /transl_table=11
                     /translation="MINHTTNNADFNKKLLKISDILSGKKIDEFSKILNANIESSIKD
                     ALPKRLPSEASNIEALDKYLKPSNVLPPPLIQQEDILAKENAEFFSKVEDIISSWDKI
                     EIGEDDYISQKNNNFSFLLTRSLIQRRISPIEPVPLDYILDFKKKFNERKAKRENEIK
                     KSLIMQKKLEKKAALKEKFAKKYWLNLLFEKKEQINKKITDFIGKIIINLHDIKFRMS
                     LSKNQRQLIKGFRQKTHESVMLKVAVKRNINLNSVKDINNRMDAIPE*"
     gene            complement(93639..94601)
                     /locus_tag="LacPavin_0818_WC40_scaffold_120392_prodigal-si
                     ngle_115"
     CDS             complement(93639..94601)
                     /product="Uncharacterized protein n=1 Tax=Prevotella sp.
                     CAG:1092 RepID=R5PAQ3_9BACT"
                     /codon_start=1
                     /transl_table=11
                     /translation="MIKIKNKEDLKAPFDLVQFPSLGLFYKDKKPGVLVKYLSGIEEN
                     ILTAPALASVGDALDIALDCVIMNEDVNVENLLVGDKNAILLYLRSTSYGDKYPVFIT
                     CPKCSMTGESSFNISSMEAKDIVELPDDNGEYSFKMPKMSLRGSAVVVKFRPMTVADE
                     KKINYEIEVEKQNPRSLPKAVTIKYKNQITAINEITDKNQIAKLVSTFPIKDSTALRN
                     YMEKMEPGISTKVELQCEKCQHSFYENFKIDSGFLGLTPEYKNILWEENFLLTYYSLG
                     GVSRDEAMNMSTAERRWRIERISEEIKKKNEAEKKAAEASARKR*"
                     /db_xref="UniRef100_R5PAQ3"
                     /db_xref="A0A0F9DSI0_9ZZZZ"
                     /db_xref="R5PAQ3_9BACT"
     gene            complement(94610..95485)
                     /locus_tag="LacPavin_0818_WC40_scaffold_120392_prodigal-si
                     ngle_116"
     CDS             complement(94610..95485)
                     /product="Uncharacterized protein n=1 Tax=Prevotella sp.
                     CAG:1092 RepID=R5PAQ3_9BACT"
                     /codon_start=1
                     /transl_table=11
                     /translation="MENNENVITMGSGKPNPEAAAKVAKAMDNPDIPAHMLDQMVDNE
                     FPAFTDTIELPSKGVFYPNKQTTVKIKHLTAEDENILTSPELIKSGKVLDVLLDNAII
                     DNSISAEEMLIGDRNAVLLYLRKEGYGDEYTVKMTCPSCSEEFKDTVLISDLKYKSLE
                     THPDDAGLFSVTLPKTKWQVKFRLLNGKDEAFLTKKAETPKKTKKNISYSQLLTERYV
                     LQVMSINNATDKLQIKKAVSNMPIGDSLFLREYIRTVEPGIDMEHHFNCKSCGAGFED
                     TVPINATLFWPSARI*"
                     /db_xref="UniRef100_R5PAQ3"
                     /db_xref="A0A0F9I2G7_9ZZZZ"
                     /db_xref="R5PAQ3_9BACT"
     gene            complement(95596..96048)
                     /locus_tag="LacPavin_0818_WC40_scaffold_120392_prodigal-si
                     ngle_117"
     CDS             complement(95596..96048)
                     /product="Tax=BJP_IG2103_Bacteroidetes_37_22"
                     /codon_start=1
                     /transl_table=11
                     /translation="VKYDPAKIVAKKLRAAKRLLRVRTPADKQKYLEGQAKKMDNNPT
                     APEVAFIELLTSIKVKYETQKIVNGKIFDFYIPEKNTLVEIHGTYWHGYNLPIEEMND
                     IQKKSHKNDILKETFAKGFGYLFEVVWEHELDDEHFEETKERIRQILK*"
                     /db_xref="107337244"
     gene            complement(96103..96768)
                     /locus_tag="LacPavin_0818_WC40_scaffold_120392_prodigal-si
                     ngle_118"
     CDS             complement(96103..96768)
                     /product="hypothetical protein"
                     /codon_start=1
                     /transl_table=11
                     /translation="MNYLSKLGLLFINLKNFLYFLSIIKVKNKNEIKDFKLWWKNNLT
                     IGKMVETDNLATLPQEIKTIINVCDFSSLKHSETCLNLSIKYFWFPMSELKKDIGINS
                     IYAALRILYDCYKQNEFVYLHCWSGCNRSQLVSACFYWMMTGEDLERPTYGARNDQDT
                     DNLIPAQYKNRLHYNCIRGTIPPEKEMKEFLLYLKGVFENGYFETKIGLIDHCKAKFF
                     SNF*"
     gene            complement(96731..97876)
                     /locus_tag="LacPavin_0818_WC40_scaffold_120392_prodigal-si
                     ngle_119"
     CDS             complement(96731..97876)
                     /product="Putative nucleotidyltransferase n=1 Tax
                     =Flexibacter litoralis (strain ATCC 23117 / DSM 6794 /
                     NBRC 15988 / NCIMB 1366 / Sio-4) RepID=I4AKQ8_FLELS"
                     /codon_start=1
                     /transl_table=11
                     /translation="MTYEYLKENGLILLEVIVGSQAYGTATPASDIDRKFVYILPEED
                     ILGNKYVEQITVNKDFAGYEIKRFLELLAVGNPTMLELIAGDYPKDCILYKHPAFDLI
                     LNEKDKFITKLCQKSFGGYAKQQISKAEGLNKMQNWEIKRVTRKTPIDFCYVIMGEKS
                     LSLKKVLINNKLDQKFCGLVNVPHVCDVYALFYDEKSAKCFSELYSESERNSNKKTIK
                     KENVLMGFGYKGIQMDDSNKIRLSSIPKGQKSLFNIYYNENGYSQHAKKWNQYQVWLK
                     NRNESRYTDAKAHGQRIDGKNMLHCRRLLDMAREIAEGKGINVQRQNFKELLKIRRGE
                     IDLKSLILYAENEIQIINKLFDKSNLPSDVNQEFIHELLVKIRIAFY*"
                     /db_xref="UniRef100_I4AKQ8"
                     /db_xref="fli:Fleli_2163"
                     /db_xref="I4AKQ8_FLELS"
     gene            complement(97906..98229)
                     /locus_tag="LacPavin_0818_WC40_scaffold_120392_prodigal-si
                     ngle_120"
     CDS             complement(97906..98229)
                     /product="hypothetical protein"
                     /codon_start=1
                     /transl_table=11
                     /translation="MNKAVFKYKKDDGTITERVIIRPQMLKESTNFLKDFSNPNVNYI
                     HGWEVDRSGLPGTEIAKYEKLIEDYYTIAFPTLQVFLQSNGLDPKKVLQKTFKKEGIQ
                     DLKIL*"
     gene            98339..99184
                     /locus_tag="LacPavin_0818_WC40_scaffold_120392_prodigal-si
                     ngle_121"
     CDS             98339..99184
                     /product="Histidine kinase {ECO:0000256|SAAS:SAAS00251121}
                     ; EC=2.7.13.3 {ECO:0000256|SAAS:SAAS00251121};; 
                     TaxID=1317122 species="Bacteria; Bacteroidetes;
                     Flavobacteriia; Flavobacteriales; Flavobacteriaceae;
                     Aquimarina.;" source="Aquimarina atlantica.;""
                     /codon_start=1
                     /transl_table=11
                     /translation="MQKNNHLMLGYENSKELLNSAFGLKQIPINLIGVLITTISTFIT
                     NYVWDDARAVYTLIGIILIDAITGISRAIKSHTFSSAKLPRILVIIIVYTGMLSIGWN
                     LSKVSQFYSWIPAVLYGGFVMTLLVSIFENMHELKLIPDNLYFYIKNKIELLQSFIFG
                     ASFNAPTALPNPDKIGIYKADMNGRIIDSDERFCEIVGLTKEEVLADKVSSLINKQDL
                     ITIRLLWLKAIKEQTVFKSQHRLTKLDGTLVIVLSQAYPMKDAFNKIIGYFGTIEIVK
                     ITEIT*"
                     /db_xref="A0A023BYR8_9FLAO"
                     /db_xref="UniRef100_K9QGD6"
                     /db_xref="nos:Nos7107_3266"
                     /db_xref="K9QGD6_9NOSO"
                     /db_xref="2.7.13.3"
     gene            complement(99177..100202)
                     /locus_tag="LacPavin_0818_WC40_scaffold_120392_prodigal-si
                     ngle_122"
                     /gene="dnaE"
     CDS             complement(99177..100202)
                     /gene="dnaE"
                     /product="dnaE; DNA polymerase III subunit alpha (EC:2.7.7
                     .7)"
                     /codon_start=1
                     /transl_table=11
                     /translation="MYTRFNKSTLKELGKIETIDLEIDSKFHNYYANDICVSNSHAVS
                     YSYIAMQTLYLKHYYPTEFYCALLNHPKTSTDKEKDKRWLSSALMAAMSKGIEIVPPN
                     RKSNWAWTIIDDSKIAMGYASINGLGEIAYKELKDAGINKLSRDDFFNKKWSKFNKKS
                     FESCLKAGLFDDWSNSREQINDWRNIKIKDVKQYDMFSGELGFAAKANLKAFSSTPDD
                     VKYNEFIESCNLDLKLLKKINDIKNKFLEENGEIIEPVTNFDDPTKFYYFSFIKVEEK
                     RSANQNKYYTITISDGATEKRINMWSNMYSKVKSLLSERSFYVTKFMKEKGFLSFNAA
                     APFRKIM*"
                     /db_xref="dav:DESACE_06395"
                     /db_xref="B9DWU7_CLOK1"
                     /db_xref="UniRef100_A5N355"
                     /db_xref="2.7.7.7"
     gene            complement(100154..101137)
                     /locus_tag="LacPavin_0818_WC40_scaffold_120392_prodigal-si
                     ngle_123"
     CDS             complement(100154..101137)
                     /product="hypothetical protein"
                     /codon_start=1
                     /transl_table=11
                     /translation="MIKIIENKLIANFKIDYISNELIQLDEYRKKFKLNHPKKKCVYI
                     SEIADTYYKEKYNKNILEVYSQYYDIPRCPISNEFVSYKLSGKIILGKFSSKASNKEI
                     SIYIAKNNENYKKHIEKMKIDRKGEGNPMFGIDAWNKGLNAIDNETVRKMTSHRIGTI
                     TPDNVKLKQSESAKKRLIHGHTGIKHSEASKQIMREKTIARLKAGKFPQTNSLPHQKV
                     RTLLEEICPNQYYEEFQYGNFSFDFKLNNYLIEVQGDYWHANPNTRHSGATHSVQRVN
                     ISRDRAKKKFVLSNKEFILIEIWENDIINNTKKVKQCIQDLINPLLKSWEK*"
     gene            complement(101178..102848)
                     /locus_tag="LacPavin_0818_WC40_scaffold_120392_prodigal-si
                     ngle_124"
     CDS             complement(101178..102848)
                     /product="DNA polymerase III subunit alpha (EC:2.7.7.7)"
                     /codon_start=1
                     /transl_table=11
                     /translation="MIKLKSKKIIPYTGKVYDLSVENTTSYNIEGVSVHNSSAGSLLA
                     WCLGITKIDSIRFNLYFERFLNPERKATPDIDIDFEAGTDEKTLQFLYDKYGHHRVVP
                     VVTFGTFNEKGCLKDVTKALGQDAGFSSEVFAVTKEMPQLPKWDITLEEWIKTWPDNP
                     ECSQGVRDWLLNPNNQDTLKYTLRLQGQVRNLGKHAAGIVITPGPVWESMPVNISKGQ
                     IVSGYQESGNAKDLSSLGILKLDRLKLETLNVIKDALALIKERYGEEQFIEASEAVDY
                     VKLDDDNLFIELRMGNNQGIFQFESPGMNALIKGIRVEKFDELVAANALYRPGPMGIG
                     AHEEYIKNKFKPSARVYAHKVLASLLENTNGVLVFQEQLMFIANKIGGMSLGEGDNLR
                     KAMDGGSKIIAKKLQGRILTEDEEKNKNYKLYKELWKKFIDGAKEKGLSEKDVEAIES
                     WLIAYLGYSFNKCLTKNHTVHHEQKGLINIDEIIVGDSILGFNSETNENEFNKVKEIH
                     NNGLKEVYSIETLEGIKLECTMDHKLMTKDGMKTLAEIIENDLEIKII*"
                     /db_xref="cni:Calni_0109"
                     /db_xref="UniRef100_UPI0003B6F4E7"
                     /db_xref="A0A0F9YEN1_9BACT"
                     /db_xref="UPI0003B6F4E7"
                     /db_xref="2.7.7.7"
     gene            complement(102878..103903)
                     /locus_tag="LacPavin_0818_WC40_scaffold_120392_prodigal-si
                     ngle_125"
     CDS             complement(102878..103903)
                     /product="Uncharacterized protein n=1 Tax=Acinetobacter
                     baumannii NIPH 80 RepID=N9L8Y4_ACIBA"
                     /codon_start=1
                     /transl_table=11
                     /translation="MIKWSELFQEAKNIIQTDGYIKKDKLVNLQQKYNINRQLFLKRL
                     LEEKIPIEHKKHHNLLNALGITTIKKMVDYNNFCTLGVWRYELFKNSKIIAKFICTSC
                     NKESKNRLGKMFNRKYMMGEPICSQCILKVVTNTVEWKKTNSEAQLIAQNKPEQLELN
                     KKIQIERHAQPGMKEKCSKLSKEVWNRPGYREKMINIARKKWDDPEYAEKVIRNTKRS
                     QMTGDYKGLFYNSSYELAFLLQEETKRGNIAHVKRFYSYIPYVDFSGVTRHYYPDFLI
                     DNNLVIEVKGIAPWTNLDQLERKNKAAAAWCKKNKMKYRLVIKDDIPHFLIREAKKIH
                     IQLGIKK*"
                     /db_xref="UniRef100_N9L8Y4"
                     /db_xref="A0A062EVF5_ACIBA"
                     /db_xref="N9L8Y4_ACIBA"
     gene            complement(103950..105485)
                     /locus_tag="LacPavin_0818_WC40_scaffold_120392_prodigal-si
                     ngle_126"
     CDS             complement(103950..105485)
                     /product="DNA polymerase III catalytic subunit, DnaE type
                     n=1 Tax=Ilyobacter polytropus (strain DSM 2926 / CuHBu1)
                     RepID=E3H821_ILYPC"
                     /codon_start=1
                     /transl_table=11
                     /translation="MSCSCNNPRCKHRPMVHLHLHTDFSALDGASKSSEYIKLAKEFN
                     HPAITILDHGNMSGTLSHYQKCKAAGIKPILGMEAYLNDNIKDRPNKEDADSTDNSRS
                     NSHQSIIIKDKDGFVNLNKLTYMSFTEGYYYKGRITTEWLFENKKGLIVTSSCAASKF
                     SRLLEEGKEKEAEERIKMFMREFGDDFYAELQFNEFLNKETGYGQKKYNHFILKMIKK
                     YDLQPILTGDVHYALPGDDKLQDVLIAINQRMPVGDGKGYAFHLSTRQLYYSSVNDFH
                     RLNKEMGFNYPEKFVDLCLENTLKVAEKCNFEFETDVEKYPKYEPTKDVVDYFKTDNT
                     KEIIHKLSHAKLKQKLNVYKKNKLINVTPEVEQQYTDRLDYELKVIEDKKMLDYFLVV
                     WELIRFCEKENISVGPGRGCFVPGSRALMSDGYHAPIETIQIGDKVIDAFGKEQEVVN
                     RFEYDVNEDIIELEFNDGRVIKCTQDHEIYTLNRGWVKAVELTSEDEISEIIDHNRKL
                     NLT*"
                     /db_xref="UniRef100_E3H821"
                     /db_xref="A0A0F9RAU1_9ZZZZ"
                     /db_xref="ipo:Ilyop_1472"
                     /db_xref="E3H821_ILYPC"
     gene            105589..105954
                     /locus_tag="LacPavin_0818_WC40_scaffold_120392_prodigal-si
                     ngle_127"
     CDS             105589..105954
                     /product="hypothetical protein"
                     /codon_start=1
                     /transl_table=11
                     /translation="MDKNFNKLRKVIYSILLKEGGYYFSSKGEMLPEPAQNKYFDGEE
                     PYSPNTQGLSIDSLKYHLQDLPSQLKTILLAPDAQILDEPDQPIGIYSVHSKSLNAHF
                     EFSYGNEDMEDWTVISPND*"
     gene            106001..106531
                     /locus_tag="LacPavin_0818_WC40_scaffold_120392_prodigal-si
                     ngle_128"
     CDS             106001..106531
                     /product="hypothetical protein"
                     /codon_start=1
                     /transl_table=11
                     /translation="MKITRTQLEQLIKEEISRINRIKELEEKKQQLSEAVQKLEEGQD
                     IDELFGGISHLFKKAGQGIASGAKSLGNSALQGAKALGKDAADSASQAYQDVKGVGQN
                     IVQTYKQGEEIQAKKQAQAKIANVHSQIKQLLNQYQQLTGKPFNSKAVAGPAAFRKAA
                     PAPAPVNPATDTASAA*"
     gene            106660..107145
                     /locus_tag="LacPavin_0818_WC40_scaffold_120392_prodigal-si
                     ngle_129"
     CDS             106660..107145
                     /product="hypothetical protein"
                     /codon_start=1
                     /transl_table=11
                     /translation="MVTLTFKMLGEIKKSLPHLKMLGMFSHARGSVALFRNDEDGNAY
                     EIDIRPVDLGNFKDDWGNVIKKKIERSSFNTNKNEPLLLTDVIKIIKDNFGDSINNIA
                     LKSNNKEFFKFQINFKNDANIDAIQQAVHSLELVDYFSVDSISLSEPNNKFAIIIYKK
                     L*"
     gene            107174..107776
                     /locus_tag="LacPavin_0818_WC40_scaffold_120392_prodigal-si
                     ngle_130"
     CDS             107174..107776
                     /product="hypothetical protein"
                     /codon_start=1
                     /transl_table=11
                     /translation="MFSIFILIKIYVKLRMKIKLNAKKEKIERPGREIKIDNSVIGNN
                     NVSVRIGTTDNKNCPTTVYIVVTFWVDIKNKATQGSFSNFDEYISKKYVKEIKQIKTQ
                     ELKEVLSNNKYFPFYYDNIFTFDFPENINYNDKRSFTTLELTLHTLNCDRHIANNYPY
                     PLKNKPFSEIYIELIKIAQKMCSTDLLNSKLDFKIYKTKK*"
     gene            107871..110183
                     /locus_tag="LacPavin_0818_WC40_scaffold_120392_prodigal-si
                     ngle_131"
     CDS             107871..110183
                     /product="Ribonucleotide reductase of class III (Anaerobic
                     ), large subunit {ECO:0000313|EMBL:CCU79782.1};
                     EC=1.17.4.2 {ECO:0000313|EMBL:CCU79782.1};;  TaxID=1293054
                     species="Bacteria; Firmicutes; Clostridia;
                     Halanaerobiales; Halanaerobiaceae; Halanaerobium.;"
                     source="Halanaerobium saccharolyticum subsp.
                     saccharolyticum DSM 6643.;""
                     /codon_start=1
                     /transl_table=11
                     /translation="MLHSNDKYIISEFHGFEVDKKLIKEAIETNSTISISCILQKANT
                     LNRNGRVYPFKILKREVDKYMELVRERSAMGECVPAGTQIYTESGWRNIEDVKIGDKV
                     FTLNLKNNKIENQSTVGTIKKQYSDDMIHIYNNDIDMMLTKKHKLIIWDKNDKCHVLT
                     AEEFYNQLKSGNNFQDFYFRNNINSENKSIINQPVIYLNNLQSDLIKYNDFVYCISVP
                     NQTWLMQYNNKTIWTHNCDHPDCNSSDTQILTENGWQFLPDISDTEKVYTLNVETNQI
                     ELQQIEKKIDQAYKGLMYHVHNRFVDQLVTPNHRFLIEDSSGKSFYKTAEELFTYRSN
                     KWRIPKKGIWSGNNDEYFILEGIKNFSKQISHELIDKYSKDIKINSKDWFAFLGIYLA
                     EGCATGTKGSARKNFQIKITQKNENKKQLIRDLFKRLPFEFREWNFNSNEGKVDFIIH
                     DARLHQYLLKLGHSHTKYIPQDIKQASPELLSILLEWFHLGDGKTRSIRGGKSIAKEV
                     FSTSKRLIEDMQEILLKSGGHGNITTEEPKDRLINDISFVEKEIDNQDGTLSIIKERV
                     LTPRLIKAINSKTKYYLHFSTSDHIYLDPRFFHVDKVEDFDDRVYCVRVPNGNFYTMR
                     NGKSHWVGNSAVISLANVSHLVTEMWWEGETLYGKVEIADTPSGNIVKGLLKSGIKLG
                     ISSRGVGSVKSSNDKDVVQEDFELIAFDIVSSPSTPGAYLFKEGRQWGMKKLTSEDMK
                     NVKVDDFKSMHKDAYKKIIDLSEENFWKNK*"
                     /db_xref="M5E2E2_9FIRM"
                     /db_xref="tye:THEYE_A0505"
                     /db_xref="UniRef100_M5E2E2"
                     /db_xref="1.17.4.2"
     gene            110333..111775
                     /locus_tag="LacPavin_0818_WC40_scaffold_120392_prodigal-si
                     ngle_132"
     CDS             110333..111775
                     /product="Uncharacterized protein {ECO:0000313|EMBL
                     :KKN10740.1};  TaxID=412755 species="unclassified
                     sequences; metagenomes; ecological metagenomes.;"
                     source="marine sediment metagenome.;""
                     /codon_start=1
                     /transl_table=11
                     /translation="MSIKKSIIQDVLVDMREIEKFAFESAKKAIEESIAPQIEQAVIN
                     SIKELEENSNLEDVISEDTISEDTINSSLTTEGIKLDIAPDADLTINVSAEGASIEVG
                     SDNISTPDSIDNSNQEPEMNINPQEIQEDEIFEVEGLSEEDVAAMPAAPDAMAAPGAE
                     ANAVAEPEANLSTINDKLEDLTSKIDSLLSAVNPAGQGADGEVQVVDDDNAAAAPAPA
                     MGAAPAAPAAPMDNTVVNEDDIMFEIEDDVMEGLFETDVVTEDSIDLAELESIEELEI
                     VDEDEEVEGEENVEEMRGMGNAVQRSAGNRKNFEKNNNKHNAVSHVNESTEKIKAQYE
                     SKLDELIKENRSLKDTVGKYKNENKEYKDAFVELRQQVNEMQVFNGKLAYANMILTAG
                     GITADEKVKIAEAFDKAETIEEAKKLYNKLMAEKNLTESTITSSDKLKASARPQVIQP
                     KENSQTETIYESAESKRRKVLAGITKRENY*"
                     /db_xref="A0A0F9MTW6_9ZZZZ"
     gene            111822..113390
                     /locus_tag="LacPavin_0818_WC40_scaffold_120392_prodigal-si
                     ngle_133"
     CDS             111822..113390
                     /product="similar to major head protein n=1 Tax
                     =Rhodothermus phage RM378 RepID=UPI000018F68D"
                     /codon_start=1
                     /transl_table=11
                     /translation="MNSNSELLNSGQVGMTTLKNLSEQRKEIIKNWEQSGLLEGLGGQ
                     KKANIAQLLESQASHMLNEVTLDSSAGRFDTVAFPMVRRIFSRLLANEIVSVQPLALP
                     SGLLFYMDARVSTDKVNPYNQANGQAGSTYDEQSAFERFYNNRNQTASFGTSALTLGT
                     QFTATSADTTNGLIEKTVTLGTSFDINKSQASSTLRMSAVTNVTYNGVTTVAAGSDIR
                     YYSNMQQWGKDFYAGGVARIVLDVRPTSTFGTDYDYTKQVSFTGIPYYVIFQDLEAQG
                     TMSELSIRFSSVTVNTMTRKMRAHWTPELAQDLEAYHSIDAEAELTALLSEQIAAEID
                     REIILDLVAGAMFEARWDYAGMQDNVNFFGTQKDWNQTLITRINEISAQIHKATLRGG
                     ANWIICSAEAGAIFDDLEYFHVDGTASAETEKYNLGMEKMGQLGNRYTVYKDPYMPKE
                     IVLVGHKGNTFLEAGYVYAPYIPLQLTQTIYDPNDFTPRKGIMTRYAKKMINNRFYGV
                     IFIDNINAYTRVFI*"
                     /db_xref="UniRef100_UPI000018F68D"
                     /db_xref="X1DRZ9_9ZZZZ"
                     /db_xref="UPI000018F68D"
     gene            113681..114157
                     /locus_tag="LacPavin_0818_WC40_scaffold_120392_prodigal-si
                     ngle_134"
     CDS             113681..114157
                     /product="hypothetical protein"
                     /codon_start=1
                     /transl_table=11
                     /translation="MKNLIINKNCHYLGFDLNKDLESGYNWIKENHFKYYPQSYVENF
                     DSCSLVNELKNKIDFIFTSPPFFNDEKYSGVNIVYSSIEDWKKNLILPVFKNCNQYLK
                     SSGKMWIDMKEKYCDTILLAAQEAGFMFESIEEYKLNKSHYMKNSKNQNILKFIKL*"
     gene            complement(114159..114914)
                     /locus_tag="LacPavin_0818_WC40_scaffold_120392_prodigal-si
                     ngle_135"
     CDS             complement(114159..114914)
                     /product="hypothetical protein"
                     /codon_start=1
                     /transl_table=11
                     /translation="MRLLILGDTHNYWERAVPTLEEAYKIYNFEAIIQVGDLCYLPQM
                     WTNGIFAPNQLIIDFINNNGLKFYWIDGNHEDHSVLQYVDDFNNSVHNIYGPNFFYQP
                     RGSYKEIGEHILLFIGGADSIDKHNRTEGKDYFREELILRHQEDFVLQQIDKIKLLNK
                     KTIVIAHTCPQSAIVDERNILDLMNASGIGHNKFLDEVVKELNPTLYFHGHFHKERVY
                     SLPKHKNTTFFSTGAFVSERYQVNDRKFFILEI*"
     gene            complement(114931..115764)
                     /locus_tag="LacPavin_0818_WC40_scaffold_120392_prodigal-si
                     ngle_136"
     CDS             complement(114931..115764)
                     /product="Integrase n=1 Tax=Flavobacterium saliperosum S13
                     RepID=V6SBK6_9FLAO"
                     /codon_start=1
                     /transl_table=11
                     /translation="MDCRKWIDKYSIDCRLKYNSAATQSNYISQVTSFLYFFYHKYRE
                     PKEIPTEEIKLWILMKESPNTRNHRLCAVKSFYELTVGMPRKIERIPYSKRDKKLPIV
                     LSQFEVQKMFDVCGNLKHRVILALLYSCGLRVSELINLKWNHIDRSRMIINVIAGKGK
                     KDRQVMLSEKIIPILEEYWHEYKSKEYVLNGQFQLQYSARSVGEVVKQLAEKAGINKR
                     VYTHLMRHNAFTHMVESGVDINLIQKIAGHSNVKTTMMYCHISNNIIKNIPSPINQII
                     F*"
                     /db_xref="UniRef100_V6SBK6"
                     /db_xref="A0A0G1EQA9_9BACT"
                     /db_xref="fin:KQS_01445"
                     /db_xref="V6SBK6_9FLAO"
     gene            115972..116568
                     /locus_tag="LacPavin_0818_WC40_scaffold_120392_prodigal-si
                     ngle_137"
     CDS             115972..116568
                     /product="hypothetical protein"
                     /codon_start=1
                     /transl_table=11
                     /translation="MATTKITLNELRSIVKQIIKEEKMLNESTSNLLAVLEKRKKAKI
                     SGQKQTFDKNPEQLANEIKSLLDTYFPKGNVKNLPNGRTYWYIKKQEPFLTITGYDDG
                     KGNGLKVNIGIVKELQKIDDYLKYQEVCDEVMRAYIVDNNLTASKEFWMFDKLPNQLH
                     SSELGIQTSGQQQPQAQQQQQQQQQPVSENLRLRNYFK*"
     gene            complement(116781..116960)
                     /locus_tag="LacPavin_0818_WC40_scaffold_120392_prodigal-si
                     ngle_138"
     CDS             complement(116781..116960)
                     /product="hypothetical protein"
                     /codon_start=1
                     /transl_table=11
                     /translation="MKSWYNEYNGHWRIHDYFSLMINQFPIVVVRRMDNPHSENDDMD
                     KIIMIGVFGFTWVVK*"
     gene            complement(117146..117520)
                     /locus_tag="LacPavin_0818_WC40_scaffold_120392_prodigal-si
                     ngle_139"
     CDS             complement(117146..117520)
                     /product="hypothetical protein"
                     /codon_start=1
                     /transl_table=11
                     /translation="MQELKQIKLADAIGKKIKGVEVASEKHIIAFEDGTFTFFERWEK
                     WGSPSQGDITLKYEKFIEKLGVRSDGSTYFSGVQEMLIKLGILDGEKLIEDAKERIEK
                     YVEECKTRERKEYEKLKAKFEA*"
     gene            complement(117703..117876)
                     /locus_tag="LacPavin_0818_WC40_scaffold_120392_prodigal-si
                     ngle_140"
     CDS             complement(117703..117876)
                     /product="hypothetical protein"
                     /codon_start=1
                     /transl_table=11
                     /translation="MKDYRTLSDWEKAKVDKAIVEEIEPKHNINKHNGFNGMNQNIRE
                     TKYITETIVLSAG*"
     gene            complement(118022..118285)
                     /locus_tag="LacPavin_0818_WC40_scaffold_120392_prodigal-si
                     ngle_141"
     CDS             complement(118022..118285)
                     /product="hypothetical protein"
                     /codon_start=1
                     /transl_table=11
                     /translation="MKITKQQPEKEYPYLAVWRGDGEPVGKNYRIDEIMVVNIQSRPD
                     SDNVVWVQSLDGGKEGYVTKHENEYAPLPTGTIITIVQGAVAG*"
     gene            118375..118524
                     /locus_tag="LacPavin_0818_WC40_scaffold_120392_prodigal-si
                     ngle_142"
     CDS             118375..118524
                     /product="Trigger factor {ECO:0000256|HAMAP-Rule:MF_00303,
                     ECO:0000256|RuleBase:RU003914}; Short=TF
                     {ECO:0000256|HAMAP-Rule:MF_00303};; EC=5.2.1.8
                     {ECO:0000256|HAMAP-Rule:MF_00303};; PPIase
                     {ECO:0000256|HAMAP-Rule:MF_00303};  TaxID=1262779
                     species="Bacteria; Firmicutes; Clostridia; Clostridiales;
                     Clostridiaceae; Clostridium; environmental samples.;"
                     source="Clostridium sp. CAG:217.;""
                     /codon_start=1
                     /transl_table=11
                     /translation="MSNSKSTKSTAKKSSAKKVVAKKASKKPAAKKTATRKPAAKTSS
                     SRKKS*"
                     /db_xref="R6IP09_9CLOT"
                     /db_xref="UniRef100_R6IP09"
                     /db_xref="cav:M832_02200"
                     /db_xref="5.2.1.8"
     gene            complement(118587..119138)
                     /locus_tag="LacPavin_0818_WC40_scaffold_120392_prodigal-si
                     ngle_143"
     CDS             complement(118587..119138)
                     /product="hypothetical protein"
                     /codon_start=1
                     /transl_table=11
                     /translation="MKKRLYSHVVPIYQRTTPKNKGYVFAHTIHGENTEVYFIEKLQG
                     RARSKGRTKNRKFLIFSITFKDTGLSITSGVHRTFPEEFRYAYYAVDLMEQESLEEFY
                     KTALLITKNRLIAQTQGFQKEEENFKKTGYWSYPINTDPRIYKSSNKLSLKTLKTIDI
                     EESDLEYFGPYKKATGFELEALI*"
     gene            complement(119135..121057)
                     /locus_tag="LacPavin_0818_WC40_scaffold_120392_prodigal-si
                     ngle_144"
     CDS             complement(119135..121057)
                     /product="NAD-dependent DNA ligase n=1 Tax=Lentisphaera
                     araneosa HTCC2155 RepID=A6DPT5_9BACT"
                     /codon_start=1
                     /transl_table=11
                     /translation="MSTEPTTSNDTIFGDKIKNLENKIKGANEVYRTGSAIMSDAEYD
                     TLIEELEALDPDNDLLNQVGYISADDSRKQPLPVPMASMNKIKTIEDYKKWLKSKNIN
                     SATMMVLTPKFDGLSFCVDERNNDAWSRGDGVLGQYSPEHYKLINNRYDKNGASYDFH
                     AIGEVIMSRKTFENGKFLKDDGTPFKNPRNLVAGKINDKNANELLKHCDYIRYGLFSN
                     KEEYQTNKSTQITLLNELNAIKVQFKTMTAGSITEELLNELFKEWNKEYEIDGIIIEV
                     DSYEFREELGRETSSNNPCYARAFKGAFEQTAKVQVLNMNWQMGKQGYAAPVCEVEPA
                     LLDGATVSNVFADNARFVEDMGIGVGAIIEIKRSGMVIPRIIKVVKPATGLILPKNCP
                     SCNSTLSWNDSKVQLCCINDDCQAQRLQKIIAFFEIIGVDNMGEGVCEQLYDSGYDTV
                     AKILNMSKKDMEALDRFGERKSEIVYGNIHAALKDIPLSKLQHASGCFKNLGSKKLEL
                     LTWADENTSVDSIKKVEGFSEISAKSYLAGIKKFNQFAEGLPVTIKKAADKPQLLSDK
                     CKNWSVVFTGFTNAELEKFIVENGGAIGSGVSKKTTHLVIKMKGSGSSKEQKAESLGV
                     PIYDVIEFDAIIKKLQ*"
                     /db_xref="UniRef100_A6DPT5"
                     /db_xref="A6DPT5_9BACT"
                     /db_xref="bpo:BP951000_0814"
     gene            complement(121032..121280)
                     /locus_tag="LacPavin_0818_WC40_scaffold_120392_prodigal-si
                     ngle_145"
     CDS             complement(121032..121280)
                     /product="hypothetical protein n=1 Tax=Oscillatoria sp.
                     PCC 10802 RepID=UPI000379B64F"
                     /codon_start=1
                     /transl_table=11
                     /translation="MGTTKEDIKIWIDRGIKEKATHVIIVCDTFDYEDYPVMVKSSED
                     VHEIIQKYNGKNMQKIMEVYNLKLNIEQQLNEHRTYNI*"
                     /db_xref="UniRef100_UPI000379B64F"
                     /db_xref="A0A0G0HBB9_9BACT"
                     /db_xref="UPI000379B64F"
     gene            complement(121282..121722)
                     /locus_tag="LacPavin_0818_WC40_scaffold_120392_prodigal-si
                     ngle_146"
     CDS             complement(121282..121722)
                     /product="hypothetical protein"
                     /codon_start=1
                     /transl_table=11
                     /translation="MKKIFIFLALLSLTMSSYSQEKPYSNPILIYGTSFGNFFKTLYK
                     LGEFDNMMKFTSSESIKKYGYDSILHYYKIMDFGYDMKLTSRTFQNKICTLNYNAVIL
                     GTNRTVRLDVVIENDTAKVLLDNILFNMGIDSATIFKRYDNNMQ*"
     gene            complement(121771..122739)
                     /locus_tag="LacPavin_0818_WC40_scaffold_120392_prodigal-si
                     ngle_147"
     CDS             complement(121771..122739)
                     /product="Uncharacterized protein n=1 Tax=Pedosphaera
                     parvula Ellin514 RepID=B9XNB2_9BACT"
                     /codon_start=1
                     /transl_table=11
                     /translation="MLNIPNNLLDLIKQKKNVLIVGVGDGFDVYGGIPIYYTLQKMGI
                     NVHLANYSFSPFDEILISSEPQIINKDLIGANATLKVPMTYYPEGYLAEWMKIVYKKD
                     IPIWTFNKVGVKPLRANYKHLIDLLKIDLIILLDGGADSLNTGREEGSGNILAESINL
                     AALNTIQDIEKIIVCVGFGTEVEEKVCGYNVLMSMSNIIKNNGFYGSCSLTKNMESYK
                     FYKSACTYVFNKENHPTSHIHRRIIPAAEGEFGDFHSTDEDRPGMELFISPLMSIFWF
                     FNLSVAASFNMVIPYVNESVTYYEAVQDALPFITNTNLFPRKYIPY*"
                     /db_xref="UniRef100_B9XNB2"
                     /db_xref="A0A081C1Z4_9BACT"
                     /db_xref="hau:Haur_0847"
                     /db_xref="B9XNB2_9BACT"
     gene            complement(122743..123627)
                     /locus_tag="LacPavin_0818_WC40_scaffold_120392_prodigal-si
                     ngle_148"
     CDS             complement(122743..123627)
                     /product="hypothetical protein n=1 Tax=Acetivibrio
                     cellulolyticus RepID=UPI0001E2D109"
                     /codon_start=1
                     /transl_table=11
                     /translation="MEQSTITKPQFTFFWGGIFSQWYPSKFIINGITFTDAEMYMMYM
                     KAMLFNDRETAEKILKATHPRESKKLGREVKSFNKEIWEENCKRFVYDGNYAKFTQNP
                     ELKKGLFNTGDSELVEASPEDKIWGIGLDAEHPDAQQKETWRGTNWLGEVLTQLRTDL
                     RNSKPQKPNISFEEFSKLDIRICKILSVEKIANTDKLYKMQIDTGIDIRTVVSAIAHK
                     FQISSLTHMYLPFILNLEPRKIKNIESTAMIILIEGKLNDSLYQLGPWADLEFGAQFD
                     NLEFGSNFDKMLLGASII*"
                     /db_xref="UniRef100_UPI0001E2D109"
                     /db_xref="A2A0A7_9BACT"
                     /db_xref="str:Sterm_3136"
                     /db_xref="UPI0001E2D109"
     gene            complement(123793..124515)
                     /locus_tag="LacPavin_0818_WC40_scaffold_120392_prodigal-si
                     ngle_149"
     CDS             complement(123793..124515)
                     /product="N-(5'-phosphoribosyl)anthranilate isomerase id
                     =2283807 bin=GWB2_Nitrospirae_rel_47_37 species=Micavibrio
                     aeruginosavorus genus=Micavibrio taxon_order=unknown
                     taxon_class=Alphaproteobacteria phylum=Proteobacteria
                     tax=GWB2_Nitrospirae_rel_47_37 organism_group=Nitrospirae
                     organism_desc=Good + (but may not be Nitrospirae phylum)"
                     /codon_start=1
                     /transl_table=11
                     /translation="MRLSRVTVTGADNNTDPKHLIELSKEYPFVEWGILFSKKRINES
                     RYPFKYYGYTLKSLASAHGVDVKLAAHICGNWTREFFLGDFSFKNYFGEISYFDIFKR
                     VQLNFNSTNSPYDLDKVLKIVGSHFFTNFIFQHNHSNLNLCNKIIGKLDNIQFLYDSS
                     GGRGTSRNEWTYPIKGHFTGYAGGLNPTNLEHHLELINSVTEPTEKIWIDVETGVRNN
                     QDELDLQKVKDFLMIASKYAKK*"
                     /db_xref="gwb2_scaffold_8_44"
                     /db_xref="mai:MICA_906"
                     /db_xref="87722920"
     gene            complement(124570..124779)
                     /locus_tag="LacPavin_0818_WC40_scaffold_120392_prodigal-si
                     ngle_150"
     CDS             complement(124570..124779)
                     /product="hypothetical protein"
                     /codon_start=1
                     /transl_table=11
                     /translation="MKKLPFIRRILSDNQYDWLLNHLPFRLMYVKRMIDSQHSMWFPR
                     WGVSDKQRKEAEEWAEKMSKKFKDL*"
     gene            complement(124779..125348)
                     /locus_tag="LacPavin_0818_WC40_scaffold_120392_prodigal-si
                     ngle_151"
     CDS             complement(124779..125348)
                     /product="hypothetical protein"
                     /codon_start=1
                     /transl_table=11
                     /translation="MKKQTKPALRLYCLTMYNISEIQKSIQALHATVEYALKYGKDKE
                     YIDWAKHHKTVVILNGGTSNDGHHSEYGEPKQEGSMETYFKTLKANKIKCAAFYEPDL
                     NYSCSAIAFLVDERVFNKKDYPDFGTQDDDNWNAITETEQYRKYEITRIKLTKDWERN
                     KLRRKSFYISKVGKDVAFLKDFLKPLRLA*"
     gene            complement(125358..125792)
                     /locus_tag="LacPavin_0818_WC40_scaffold_120392_prodigal-si
                     ngle_152"
     CDS             complement(125358..125792)
                     /product="hypothetical protein"
                     /codon_start=1
                     /transl_table=11
                     /translation="MQSKLNTGADWIDVEILSNKTAIVKDISLNYEIGYGDLVLYDYD
                     KKITQVVKKNSNTVYIKYFAKTQSFNRLEEYFLKENIIVRKFLIDGLDACLAGLAIPV
                     EIADDDFQIIIHNTPIECELLTDERVKLQDDEFDEDDLEDEF*"
     gene            complement(125887..126156)
                     /locus_tag="LacPavin_0818_WC40_scaffold_120392_prodigal-si
                     ngle_153"
     CDS             complement(125887..126156)
                     /product="hypothetical protein"
                     /codon_start=1
                     /transl_table=11
                     /translation="MSENTFVKELINTLVMGFEQKGKNTDYDTALSQMIKIGLSTCMA
                     LNEVDTVQSFNNLITNLRKEMSDETEMGIVINLIGDWRKMEKNEK*"
     gene            complement(126185..126583)
                     /locus_tag="LacPavin_0818_WC40_scaffold_120392_prodigal-si
                     ngle_154"
     CDS             complement(126185..126583)
                     /product="Peptidyl-tRNA hydrolase n=2 Tax
                     =Methanomassiliicoccus RepID=U5Q1Y5_9EURY"
                     /codon_start=1
                     /transl_table=11
                     /translation="MSKIKQVIIWRADVRTAGGQKLRTGKIAAQVAHGSLGAVFSTAE
                     RKNGKIVIDTTGLENWYDGSFTKITLQCADEKELVELYKKAKSANLPCALITDAGRTE
                     FNGVPTKTCLGIGPCNSEDIDKITAHLELY*"
                     /db_xref="UniRef100_U5Q1Y5"
                     /db_xref="mer:H729_04435"
                     /db_xref="U5Q1Y5_9EURY"
     gene            complement(126580..127341)
                     /locus_tag="LacPavin_0818_WC40_scaffold_120392_prodigal-si
                     ngle_155"
     CDS             complement(126580..127341)
                     /product="RNA ligase domain protein n=1 Tax=Rothia aeria
                     F0474 RepID=I0UVY1_9MICC"
                     /codon_start=1
                     /transl_table=11
                     /translation="MFNLKYPRTLHAQISLGTTSDDRIMPNGYVEIFSKMDLIVTEKL
                     DGQNLCFNKNGVYARSHAAPTNHPWDKTMIELWNIIKHDLGKEEFELFGESMYAIHSI
                     EYNKLESHFYLFGVRESGKWLSWEEVKFYAALFDFPTVPELLFKNPLCNISGNDENEI
                     LKKWLTINLGMSWEDYTNTEGKLGGFDPITLNLCCEGLVIRDSQSFFTNAGHLQVAQN
                     ECDSLLKIVRAKHVKTDTHWTKNWKRAPLNYEKIK*"
                     /db_xref="UniRef100_I0UVY1"
                     /db_xref="A0A099EPJ3_9MICC"
                     /db_xref="scn:Solca_0245"
                     /db_xref="I0UVY1_9MICC"
     gene            complement(127382..128764)
                     /locus_tag="LacPavin_0818_WC40_scaffold_120392_prodigal-si
                     ngle_156"
     CDS             complement(127382..128764)
                     /product="ATPase n=44 Tax=Enterobacteriaceae RepID
                     =G9G745_KLEPN"
                     /codon_start=1
                     /transl_table=11
                     /translation="MALHDTISKEILKYYKTDCESVDKKAGYIYVQYGNESSTVDYTI
                     KSLRDYVYKSKKTGMKNFHPVSVDPVQSTQINSFCTSISLNKKNRKDSFSVGDMTGMF
                     KVNFSDGTFMYLAKWLNGAGRNQKFENLFATEKSVWINFLKFVQKSKRYRLKPKNGIF
                     KIDMVNTPMGPQLAYYELKNLNETPIIHPEIIKVSKDMDFFYNNLPLFTRYKMPGTRK
                     IMLVGEPGSGKSSFCIKLAKKMSNQKNISFATNIQALAAHLAKCAKYNVSTICILEDA
                     EQTIRSADSSILNFLDGVDQPTNKNGSYVIMTTNFPNAIEPRILKRPGRIDKIFKFDA
                     LNDSYAIKCVEIYLKGYLTPEEEKEILSDANKENLLNIVSGMTGAQIKGLIDGAIAYI
                     VSNSTTISIDVIEKTKEEMFKDLKDVYKYAKETSLKGHEKPIGFHNNHKKIAGQDVST
                     LVKVGDDDLF*"
                     /db_xref="UniRef100_G9G745"
                     /db_xref="kpnu:LI86_28150"
                     /db_xref="M4Q870_CITFR"
                     /db_xref="G9G745_KLEPN"
     gene            complement(128848..129546)
                     /locus_tag="LacPavin_0818_WC40_scaffold_120392_prodigal-si
                     ngle_157"
     CDS             complement(128848..129546)
                     /product="Uncharacterized protein n=1 Tax=Solitalea
                     canadensis (strain ATCC 29591 / DSM 3403 / NBRC 15130 /
                     NCIMB 12057 / USAM 9D) RepID=H8KNX6_SOLCM"
                     /codon_start=1
                     /transl_table=11
                     /translation="MVLNEKEKLYKNYLALKEADNKNYQEQRALGYIELEKPIPNGWK
                     IVFTLRDDIQRREDADVFWEILDIASRHGFIRNKNIFLSKKKKYRGHPYHPEFHSISE
                     KTYESLRPAVKKYFHLDISCWTSWGFKPYNCHLPSYYIKEKLVRSYIKEVKVIDEVLL
                     QEQAEIRAQLDYYKYSLHISDYNRNKAPKQYVKAYNRRYRKNSKKIIKRYLREGIEGE
                     YGHYGRHTAAYDFW*"
                     /db_xref="UniRef100_H8KNX6"
                     /db_xref="scn:Solca_0242"
                     /db_xref="H8KNX6_SOLCM"
     gene            complement(129948..130166)
                     /locus_tag="LacPavin_0818_WC40_scaffold_120392_prodigal-si
                     ngle_158"
     CDS             complement(129948..130166)
                     /product="hypothetical protein"
                     /codon_start=1
                     /transl_table=11
                     /translation="MAKKKEIVYSKKEYDKVRLFAKEFMKGLDKDAWGTIDPYIFNEI
                     YEDKFEDLDDNAKSMLKIIHSTLEKMKI*"
     gene            complement(130168..130326)
                     /locus_tag="LacPavin_0818_WC40_scaffold_120392_prodigal-si
                     ngle_159"
     CDS             complement(130168..130326)
                     /product="Peptide chain release factor 1 id=3144620 bin
                     =GWB1_Spirochaetes_59_5 species=Synechococcus sp.
                     genus=Synechococcus taxon_order=Chroococcales
                     taxon_class=unknown phylum=Cyanobacteria
                     tax=GWB1_Spirochaetes_59_5 organism_group=Spirochaetes"
                     /codon_start=1
                     /transl_table=11
                     /translation="MTTERRCQIGSGERSDKRRTYREKDDLVIDHITNKTTRLKDIWK
                     GKLSPLHK*"
                     /db_xref="GWB1_scaffold_1776_22"
                     /db_xref="86109219"
     gene            complement(130448..130522)
                     /locus_tag="LacPavin_0818_WC40_scaffold_120392_prodigal-si
                     ngle_trna_14"
     tRNA            complement(130448..130522)
                     /product="Met"
     gene            complement(130570..131370)
                     /locus_tag="LacPavin_0818_WC40_scaffold_120392_prodigal-si
                     ngle_160"
     CDS             complement(130570..131370)
                     /product="hypothetical protein"
                     /codon_start=1
                     /transl_table=11
                     /translation="MKIKDYAIVILIIIGLILYFQWRIGKLQSTIDARNTEFNNSFKQ
                     LSDGMAAKAATKVVLPPNEWQKLFNTSANKEFKKFIEQQIPLVIRQEVEKIKIQPGGT
                     TVINKSSILIQGDSAYFRNSEGLVTKTAKVIPVNADSSLFILVPQEIEITGVEVKPDP
                     KRTDSLLFFMSAINKITGDTLKVNQSISYVIPRDYKKFKFDFFPYIGSSYNPFEKDFV
                     FKAGVTPILFRGKTVDAEFLGVEVSYGIKSKEAIEISLINLQLKKKRY*"
     gene            131434..132099
                     /locus_tag="LacPavin_0818_WC40_scaffold_120392_prodigal-si
                     ngle_161"
     CDS             131434..132099
                     /product="Putative uncharacterized protein n=1 Tax
                     =Phytophthora sojae (strain P6497) RepID=G4YM69_PHYSP"
                     /codon_start=1
                     /transl_table=11
                     /translation="MADNGTPEDNTGIDSAFNFDDKIGALVTLDTASATKPFTSIGGA
                     AGGVSGGLLRTMNSVDISSKRLYPNYVATSVISYTGTTGTTGWSGQTGFTGTTGTTTG
                     TTTGTTTGTTTGGTHIFTASTSGITYTGISTASTYSIVQSIPINFFHQLPYNFYANFS
                     YTQSISVSYNSSNITWNSVQALWNEGRSLSDLQEITGYNRATLKRALFKGYIKEKRFY
                     NNR*"
                     /db_xref="UniRef100_G4YM69"
                     /db_xref="W2MUJ7_PHYPR"
                     /db_xref="fgi:OP10G_1569"
                     /db_xref="G4YM69_PHYSP"
     gene            complement(132102..132662)
                     /locus_tag="LacPavin_0818_WC40_scaffold_120392_prodigal-si
                     ngle_162"
     CDS             complement(132102..132662)
                     /product="Uncharacterized protein n=1 Tax=Caulobacter
                     phage CcrKarma RepID=K4JV08_9CAUD"
                     /codon_start=1
                     /transl_table=11
                     /translation="MWTIDSRNITDFNASENKLEALIIFWILAAGKTAKGAEKILSSM
                     LPDENVSPFAYLRDTYQTQHGIMLLIKSFGCGCFNAKSKALFEIIYSGINLRTCSVEK
                     LETIYGIGFKTARAFIVHSRKDSNYAIIDTHILKHLASLGHEVPKSTPLKREYLKLEK
                     IFLEICKEKNKTPAEYDLEIWKSYAV*"
                     /db_xref="UniRef100_K4JV08"
                     /db_xref="K4JV08_9CAUD"
                     /db_xref="ast:Asulf_00292"
     gene            complement(132662..133291)
                     /locus_tag="LacPavin_0818_WC40_scaffold_120392_prodigal-si
                     ngle_163"
     CDS             complement(132662..133291)
                     /product="hypothetical protein"
                     /codon_start=1
                     /transl_table=11
                     /translation="MNIVEKQTIRKFILVVEKKLKSGIHPYQTFYEPPYHGGDSSRKS
                     SLYYDTDLNEFFEASIRWKPAYALLNKKKPIKINSHITQHHYNEQKTCLYVSSITNLP
                     LKNFYNLFIIDCKTKKKFKIWNLGVAADYFQDRIYFENQIPKKPLTVKCHFDYNDCWS
                     KWEKNYLTLLRPYESKDKPKHELWHDDNPSDYSIKSIVKELESQIQIKF*"
     gene            complement(133278..133367)
                     /locus_tag="LacPavin_0818_WC40_scaffold_120392_prodigal-si
                     ngle_164"
     CDS             complement(133278..133367)
                     /product="hypothetical protein"
                     /codon_start=1
                     /transl_table=11
                     /translation="MCFEIPKTDSVESIVKLLKERSKKEDEHS*"
     gene            complement(133371..133640)
                     /locus_tag="LacPavin_0818_WC40_scaffold_120392_prodigal-si
                     ngle_165"
     CDS             complement(133371..133640)
                     /product="hypothetical protein"
                     /codon_start=1
                     /transl_table=11
                     /translation="MKVTELKQKEQADLERLNTKNLLAYYKAERKRFYSFVSAHTCDC
                     CGEPSWRLEPKRYVKEEQQYHDWEKYFKTIKEILSTREHVIRKNK*"
     gene            complement(133637..135013)
                     /locus_tag="LacPavin_0818_WC40_scaffold_120392_prodigal-si
                     ngle_166"
     CDS             complement(133637..135013)
                     /product="RNA-splicing ligase RtcB {ECO:0000256|RuleBase
                     :RU371113}; EC=6.5.1.- {ECO:0000256|RuleBase:RU371113};; 
                     TaxID=760192 species="Bacteria; Bacteroidetes;
                     Sphingobacteriia; Sphingobacteriales; Saprospiraceae;
                     Haliscomenobacter.;" source="Haliscomenobacter hydrossis
                     (strain ATCC 27775 / DSM 1100 / LMG 10767; / O).;""
                     /codon_start=1
                     /transl_table=11
                     /translation="MITGNDLVVLGYKPGKWFKDAIVFANKNQLSGAMLFDYLESIKP
                     MPVNHIEPFTTATHFYQNIKAETTEEAENIKSVIAAMDELMKTPTLVSGAIMPDACPT
                     GEGQIPVGGIAVAKNAIHPSMHSADICCSVMMTNFGMISPKIILDKAYSITHFGPGGR
                     TEYSKLPKQLENEIKANEFLSSEHSLKLAMQHLGTQGDGNHFCFVGISKKTGETIMVT
                     HHGSRGFGANLYKQGMKTAEKYRKQISPKTSPKNSWIPFDTNDGVEYWNALQIVRDWT
                     KLNHETIHNAVVQELNIDFIDRFWNEHNFVFKDGDLFYHAKGATPIDDKFVPDSKNGL
                     RLIPLNMSQPVLIVKGDTTANNLGFAPHGAGRNISRSKHKLMKSGKTIEQIFDEETKD
                     LDIRFFSNKIDISELPSAYKNAEMVKRQMKEFSLGEVLDEIVPYGSIMAGDWEANAPW
                     RKNRHQLK*"
                     /db_xref="F4L0E4_HALH1"
                     /db_xref="UniRef100_F4L0E4"
                     /db_xref="hhy:Halhy_0546"
                     /db_xref="6.5.1.-"
     gene            complement(135044..135508)
                     /locus_tag="LacPavin_0818_WC40_scaffold_120392_prodigal-si
                     ngle_167"
     CDS             complement(135044..135508)
                     /product="hypothetical protein"
                     /codon_start=1
                     /transl_table=11
                     /translation="MNYLHPQEPDREDTLKEHIACNRIFARALSFLLKEKDGKGEGVV
                     VVMDNEKMLVHASGNQIKVSEFNEDIPEGSMVWYHEKDDPEEIIKTEHFKEFCKELNF
                     EINSKQAMQEYLHSKWLHEMYESGASPEEFENFKKELELTKNLTSPQSKEDL*"
     gene            135577..136107
                     /locus_tag="LacPavin_0818_WC40_scaffold_120392_prodigal-si
                     ngle_168"
     CDS             135577..136107
                     /product="Uncharacterized protein {ECO:0000313|EMBL
                     :KKM63840.1};  TaxID=412755 species="unclassified
                     sequences; metagenomes; ecological metagenomes.;"
                     source="marine sediment metagenome.;""
                     /codon_start=1
                     /transl_table=11
                     /translation="MKLSESFKNRMHELSGVKNKKSSKRLNETVVEETWSKVQRVIDA
                     LGESTTLDAVVRAMDDEIANQIFDYIIREYELNKEDNEDNEEQPSDEESRDGLKNIFT
                     DKGIDTGMGNFSLNEGKAKDIFDSHREKIAISTLKMSDVGAAIMGGMSKEEARTFLIS
                     LGYTPEKIQNIENFKK*"
                     /db_xref="A0A0F9LHT8_9ZZZZ"
     gene            136483..137553
                     /locus_tag="LacPavin_0818_WC40_scaffold_120392_prodigal-si
                     ngle_169"
     CDS             136483..137553
                     /product="hypothetical protein n=1 Tax=Spirosoma luteum
                     RepID=UPI00036594B8"
                     /codon_start=1
                     /transl_table=11
                     /translation="MKKYLKYIAMLIAAFTIAFVACEKPENVIPVPQTDTTKISNETT
                     SQFSNLDRTKDESTTGEADVNSEDVKEAESFNKYLQSQPIKSSQQTFKIKSTPTYTGM
                     YLNQFSSVLGDTAKENTLLRYHQKYKINNVSIYGLYSILGNSANYTKLSTFIYKARTQ
                     YGIVGITAVMGDLNGVTSLVNNYNNSQTDNNKKFTAVNLELEWWNNVTTWSNYYSILS
                     SYRTWAQSKNPKLITETYIGWFKNPTGQDSIQAAGLVSKCDRILVHDYRTSPDFGYMK
                     TRLDWIGRAAKAQGKIQNVVVIFSAEPGFMGPYLSTNDYATAYASIVSQYNAASFTGK
                     DYINIIGWQVFCWSYAIQYRPN*"
                     /db_xref="UniRef100_UPI00036594B8"
     gene            complement(137609..137902)
                     /locus_tag="LacPavin_0818_WC40_scaffold_120392_prodigal-si
                     ngle_170"
     CDS             complement(137609..137902)
                     /product="Uncharacterized protein n=1 Tax=Flexibacter
                     litoralis (strain ATCC 23117 / DSM 6794 / NBRC 15988 /
                     NCIMB 1366 / Sio-4) RepID=I4ALC3_FLELS"
                     /codon_start=1
                     /transl_table=11
                     /translation="MNWKIEKLQKGETFVTSEKGNSMVPLIYSGQKHMLAPATLEEVE
                     VGDIVFAKVHGRMFTHLVHAKDPHRGVQIGNNHGFMNGWTKQVFGKVIEVLPK*"
                     /db_xref="UniRef100_I4ALC3"
                     /db_xref="fli:Fleli_2389"
                     /db_xref="A0A0D6TIW8_9FLAO"
                     /db_xref="I4ALC3_FLELS"
     gene            complement(137908..138321)
                     /locus_tag="LacPavin_0818_WC40_scaffold_120392_prodigal-si
                     ngle_171"
     CDS             complement(137908..138321)
                     /product="Uncharacterized protein n=1 Tax=Parabacteroides
                     sp. CAG:409 RepID=R7JBI4_9PORP"
                     /codon_start=1
                     /transl_table=11
                     /translation="MEHRTTPELISSLKPNEIFVFGSNKKGAHGKGAAKQALTWGAKY
                     GQAAGLQGRTYGIPTKDKFVRRVLSVVEIKPYVDEYIEFAKAHPELIFLTTEIGCGLS
                     NYKPKDIAPLFINAIDVENIFLPARFWHKLQPNEK*"
                     /db_xref="UniRef100_R7JBI4"
                     /db_xref="R7JBI4_9PORP"
                     /db_xref="bfr:BF0742"
     gene            complement(138321..138800)
                     /locus_tag="LacPavin_0818_WC40_scaffold_120392_prodigal-si
                     ngle_172"
     CDS             complement(138321..138800)
                     /product="Uncharacterized protein n=1 Tax=Acetobacter sp.
                     CAG:977 RepID=R5QGV8_9PROT"
                     /codon_start=1
                     /transl_table=11
                     /translation="MINIPEIIYLIGFPACGKSTFCNSLIKSHKIISTDNIIDEHSAK
                     WNLKYFQTIMTIKEDVVNTRIVADLKSAVANNQDIIVDRTNLSYHARICTMRYITDRY
                     KRIGVVFNVQQDILKFRLKRRECLTDKYIPEEVIDKMYKNFQFPYGREFHEIKMIYS*"
                     /db_xref="UniRef100_R5QGV8"
                     /db_xref="A0A0F9P9H5_9ZZZZ"
                     /db_xref="R5QGV8_9PROT"
     gene            complement(138797..139075)
                     /locus_tag="LacPavin_0818_WC40_scaffold_120392_prodigal-si
                     ngle_173"
     CDS             complement(138797..139075)
                     /product="hypothetical protein"
                     /codon_start=1
                     /transl_table=11
                     /translation="MNNFPDFKTSGRPHKFNMICNILNEKEIGEKFTLEEILVSLNIR
                     ENKFQKSTINMVVATIKILKTKGYIHKCEKVAHHNIKASYIRILLITK*"
     gene            complement(139163..139411)
                     /locus_tag="LacPavin_0818_WC40_scaffold_120392_prodigal-si
                     ngle_174"
     CDS             complement(139163..139411)
                     /product="hypothetical protein"
                     /codon_start=1
                     /transl_table=11
                     /translation="MTEIEIGSINLLHLNKLIQMETKIISNTFKIQSIQIPSNNRIIS
                     VGDKTQFGIITELEINKHFSGGLCIKTNQGINLSLEII*"
     gene            complement(139383..140147)
                     /locus_tag="LacPavin_0818_WC40_scaffold_120392_prodigal-si
                     ngle_175"
     CDS             complement(139383..140147)
                     /product="hypothetical protein"
                     /codon_start=1
                     /transl_table=11
                     /translation="MNLPEFKLLIRNYLFESLSFVEEQVDYDNIKFLPEHDIDFNHPE
                     TNTKCSTFKVAELHNIRGWAGKKRYLESCLPKLGQGSSRIVFLLEPTKAIKLARNDKG
                     LAQNEREADLQHAAKENEDVMAQILDYDQEKYLWVEMEIARKLDAQSFKRITGLPWAV
                     FRSFMMSDRMRYTINKPMQFGGKEFTADDFYENEFVSSLTYAADNYGIMRADLESPRQ
                     YGIVNRNGKDFVVLVDYGLNQQIWSQHYDRNRNRFN*"
     gene            complement(140185..140706)
                     /locus_tag="LacPavin_0818_WC40_scaffold_120392_prodigal-si
                     ngle_176"
     CDS             complement(140185..140706)
                     /product="hypothetical protein"
                     /codon_start=1
                     /transl_table=11
                     /translation="MKIIFFLFSFFICSCVTLAQDHERWQVKLLQDNLSTKIDTNAKL
                     TTIYNLNKIEPPNKYYKNLTRLKFEMQTYTFTCKVLQIIKEQDGDFHIIVQDLNHPES
                     TMIVEVVNPSEINPVFYNRVKKVRDFIIAKRSKLPGQIIEITGIGFFDRIHNQKGRAA
                     NGFELHPVLIIKN*"
     gene            complement(141086..141163)
                     /locus_tag="LacPavin_0818_WC40_scaffold_120392_prodigal-si
                     ngle_trna_13"
     tRNA            complement(141086..141163)
                     /product="Arg"
     gene            complement(141172..141342)
                     /locus_tag="LacPavin_0818_WC40_scaffold_120392_prodigal-si
                     ngle_177"
     CDS             complement(141172..141342)
                     /product="hypothetical protein"
                     /codon_start=1
                     /transl_table=11
                     /translation="MKILRISLVILTIIAAGMSIYLPSIGYRITGHILLGISLIGVFT
                     TAKVWPSFFKKW*"
     gene            complement(141817..141921)
                     /locus_tag="LacPavin_0818_WC40_scaffold_120392_prodigal-si
                     ngle_trna_12"
     tRNA            complement(141817..141921)
                     /product="Pseudo"
     gene            complement(142262..143497)
                     /locus_tag="LacPavin_0818_WC40_scaffold_120392_prodigal-si
                     ngle_178"
     CDS             complement(142262..143497)
                     /product="flagellar motor protein MotB n=1 Tax=Anaerophaga
                     thermohalophila RepID=UPI000237CE4F"
                     /codon_start=1
                     /transl_table=11
                     /translation="MKKLIFATILMLISFVLSAQTENLSIDNLPKSSPLPKAKTFNRW
                     SIGAAGLLTYANTDIASSDFNGDYVKRNPGIQVDVTRFLSHSVALQLRYLYGNISGEN
                     KDLSYETTINSETTLSIIGSIGNISFLDRKNNLNLYASLGLGIINTTADMRYKHSTKK
                     PIDYGSPNEQIAVFGLGLKYKVTTHAAITLEGTYHHSNSDKLDGYVNVLTNYDDYTTL
                     GLGLAYTLGKKKEALEWRNPILPIAENKPILIMQDTNSLNNTKALGDAVDAIVTYFNG
                     QIDSLKNIPVHTDTLIVNELSTVNNNYISNLQSIYFDFNSDKINPQFKYQLATIALTM
                     VRDPGLNVDLTGTADTVGNDEYNNKLSQKRIHAVSDFLQRIYHIDKSRIQENAVGKKD
                     PATTINELNRRVDFKLYKK*"
                     /db_xref="UniRef100_UPI000237CE4F"
                     /db_xref="oho:Oweho_2982"
                     /db_xref="33267579"
                     /db_xref="UPI000237CE4F"
     gene            complement(143908..143984)
                     /locus_tag="LacPavin_0818_WC40_scaffold_120392_prodigal-si
                     ngle_trna_11"
     tRNA            complement(143908..143984)
                     /product="Arg"
     gene            complement(143990..144271)
                     /locus_tag="LacPavin_0818_WC40_scaffold_120392_prodigal-si
                     ngle_179"
     CDS             complement(143990..144271)
                     /product="hypothetical protein"
                     /codon_start=1
                     /transl_table=11
                     /translation="MKITDEQIDSITWRGDTVYDDENKIIFEVVERVMSDYDLEKEWI
                     EEDVTIKEIATGNFYKTTLIKCYHLSNDNIEWTQVYPHEKIVTVYTLEK*"
     gene            complement(144426..144513)
                     /locus_tag="LacPavin_0818_WC40_scaffold_120392_prodigal-si
                     ngle_trna_10"
     tRNA            complement(144426..144513)
                     /product="Leu"
     gene            complement(144516..144606)
                     /locus_tag="LacPavin_0818_WC40_scaffold_120392_prodigal-si
                     ngle_trna_9"
     tRNA            complement(144516..144606)
                     /product="Leu"
     gene            complement(144621..144712)
                     /locus_tag="LacPavin_0818_WC40_scaffold_120392_prodigal-si
                     ngle_trna_8"
     tRNA            complement(144621..144712)
                     /product="Pseudo"
     gene            complement(144721..144795)
                     /locus_tag="LacPavin_0818_WC40_scaffold_120392_prodigal-si
                     ngle_trna_7"
     tRNA            complement(144721..144795)
                     /product="Gln"
     gene            complement(144970..145560)
                     /locus_tag="LacPavin_0818_WC40_scaffold_120392_prodigal-si
                     ngle_180"
     CDS             complement(144970..145560)
                     /product="Uncharacterized protein n=1 Tax=Sinorhizobium
                     meliloti (strain AK83) RepID=F6DZP3_SINMK"
                     /codon_start=1
                     /transl_table=11
                     /translation="MQVHILPLIQKSDIFIKMKFRLLVHKILKEQIANTFLNNEELKE
                     IMQGYIACALWTEEENIKEQLPNNNFSVADRDDNEESVFDKLIRTTNDSNKKSIDSLS
                     IDDIDTDSLIQAYNDIKKFIDLAGEQAILYAIQEKGLQQLGHDFWLTRNHHGAGFFDH
                     SYDDEVEKILTHAAQALKSVDMYVSDDMQITFSNSY*"
                     /db_xref="UniRef100_F6DZP3"
                     /db_xref="A0A0F9VLM4_9ZZZZ"
                     /db_xref="smk:Sinme_1418"
                     /db_xref="F6DZP3_SINMK"
     gene            complement(145575..145934)
                     /locus_tag="LacPavin_0818_WC40_scaffold_120392_prodigal-si
                     ngle_181"
     CDS             complement(145575..145934)
                     /product="Pyrimidine dimer DNA glycosylase n=1 Tax
                     =sediment metagenome RepID=D9PM99_9ZZZZ"
                     /codon_start=1
                     /transl_table=11
                     /translation="MTRINCGIPPADLSNKHLIAEHREIKRIPNVVSKGKFNLNGQPK
                     KFKLGTGHVKFFYDKLLFLQYRYEEIYLECKRRGFKVTYFGGAWVNIPEHLMNDYTPT
                     KNDVKLVIERINQRNKK*"
                     /db_xref="UniRef100_D9PM99"
                     /db_xref="D9PM99_9ZZZZ"
                     /db_xref="hdu:HD1749"
     gene            complement(145954..146028)
                     /locus_tag="LacPavin_0818_WC40_scaffold_120392_prodigal-si
                     ngle_trna_6"
     tRNA            complement(145954..146028)
                     /product="Gln"
     gene            complement(146040..146115)
                     /locus_tag="LacPavin_0818_WC40_scaffold_120392_prodigal-si
                     ngle_trna_5"
     tRNA            complement(146040..146115)
                     /product="Pseudo"
     gene            complement(146189..146260)
                     /locus_tag="LacPavin_0818_WC40_scaffold_120392_prodigal-si
                     ngle_trna_4"
     tRNA            complement(146189..146260)
                     /product="Thr"
     gene            complement(146279..146351)
                     /locus_tag="LacPavin_0818_WC40_scaffold_120392_prodigal-si
                     ngle_trna_3"
     tRNA            complement(146279..146351)
                     /product="Thr"
     gene            complement(146511..146596)
                     /locus_tag="LacPavin_0818_WC40_scaffold_120392_prodigal-si
                     ngle_trna_2"
     tRNA            complement(146511..146596)
                     /product="Pseudo"
     gene            complement(146734..146808)
                     /locus_tag="LacPavin_0818_WC40_scaffold_120392_prodigal-si
                     ngle_trna_1"
     tRNA            complement(146734..146808)
                     /product="Glu"
     gene            complement(146826..147014)
                     /locus_tag="LacPavin_0818_WC40_scaffold_120392_prodigal-si
                     ngle_182"
     CDS             complement(146826..147014)
                     /product="hypothetical protein"
                     /codon_start=1
                     /transl_table=11
                     /translation="MRGKIIHIKMPTIVVSPTNDKANSLLAKLDKINADAIKRLEEFM
                     NENGIIEKYRKELEEKKK*"
     gene            complement(147011..147394)
                     /locus_tag="LacPavin_0818_WC40_scaffold_120392_prodigal-si
                     ngle_183"
     CDS             complement(147011..147394)
                     /product="hypothetical protein"
                     /codon_start=1
                     /transl_table=11
                     /translation="MKTFDREKWRRNVKFRYPIIQMNGKVKIRKSIDNNGKIRYSCFI
                     PEYEIFFAAKSIAEVHKKTRVMIMAWKNFGEIPKDGVRKYARIMFRQMCSRQADNRKK
                     RGIVGIDAVREDMMRIRPKEMKIKL*"
     gene            148073..148276
                     /locus_tag="LacPavin_0818_WC40_scaffold_120392_prodigal-si
                     ngle_184"
     CDS             148073..148276
                     /product="Cold shock protein CspA n=1 Tax=Fulvivirga
                     imtechensis AK7 RepID=L8JVM8_9BACT"
                     /codon_start=1
                     /transl_table=11
                     /translation="MKKGTVKFFNESKGFGFIVDNDDNSEIFVHASGLNNGQQIREND
                     LVTFDVQQGKKGMNAVNVARTNQ*"
                     /db_xref="UniRef100_L8JVM8"
                     /db_xref="myr:MYRA21_3382"
                     /db_xref="86122120"
                     /db_xref="L8JVM8_9BACT"
     gene            complement(148346..148543)
                     /locus_tag="LacPavin_0818_WC40_scaffold_120392_prodigal-si
                     ngle_185"
     CDS             complement(148346..148543)
                     /product="hypothetical protein"
                     /codon_start=1
                     /transl_table=11
                     /translation="MRKEDIDKLFEKREKLLETLAYYNNPPMFNLRNYEPHKKRTLKK
                     LHEIADTLHKELNVDRNYYAF*"
     gene            complement(148543..148938)
                     /locus_tag="LacPavin_0818_WC40_scaffold_120392_prodigal-si
                     ngle_186"
     CDS             complement(148543..148938)
                     /product="Gp82 n=1 Tax=Mycobacterium phage Rey RepID
                     =G1D5E4_9CAUD"
                     /codon_start=1
                     /transl_table=11
                     /translation="MFKLVKEIRSKEGILHFKRWSIISTKWLSVYIHYINQADEDKHL
                     HDHPWSFWSVILKGGYIELTESGRNHRRFLHMAFRKKNTPHKIEVLIHPTWSLVITGP
                     GGRQWGYKVGNIWIDNIAYRQMKRENKLL*"
                     /db_xref="UniRef100_G1D5E4"
                     /db_xref="G1D5E4_9CAUD"
                     /db_xref="npn:JI59_16435"
     gene            complement(148950..150533)
                     /locus_tag="LacPavin_0818_WC40_scaffold_120392_prodigal-si
                     ngle_187"
     CDS             complement(148950..150533)
                     /product="hypothetical protein"
                     /codon_start=1
                     /transl_table=11
                     /translation="MFTPTEIQAKIISLLRESFIYATEINPKDYLYKEFSTEHFDYWT
                     VTEEIIKKRVITYFVESTNFEFEFNNDLVQECKSNFVELPIKFEELIKDNMSKEYKHK
                     DCYYDSERTQFMLRFSKTYGNLEYYTTSSGFKFPKSKRYSGDVTQKILMHKTKKVFGI
                     RKNNITLILGIRYISLKNIKNFQINGPGIDAHIQFELKNILINGHLGSNFSSDFLNDN
                     TFVDIPNKYSKKCSSFEDILNNIAKKPIPKILISKFKTIDTITLYRVINELEICKIIS
                     FFKENISIYTEDTSGIKIDVNSSFQDVDGWCFSNKIALPIADYMALRLKLIEKIVVPN
                     LNKSFFISISNTKDSRIMLRDYINMCYRTEEKINLNITSLKRLKYEHDNITIKFNLRG
                     VSPIKVSKKFPLIEENHAKALEKNNIKFQLIKDSKTLVRESVEMHHCVSGYGPQINAG
                     KSAIYSIKDCITNERATMEVSLAKDDKMYINQLKGICNSRVSNELIQKIHSLLIYTNI
                     SISQSPSNWTVEGEMDLPF*"
     gene            complement(150809..151570)
                     /locus_tag="LacPavin_0818_WC40_scaffold_120392_prodigal-si
                     ngle_188"
     CDS             complement(150809..151570)
                     /product="hypothetical protein"
                     /codon_start=1
                     /transl_table=11
                     /translation="MIKKILLVLMVSAISGIMAATAAAPNDSTVTDSCKSSKTYVELT
                     LATRNLSRGVVYSKSPSLQMLASYRPCSYFELGTYGQVTSNGVSEGYGNQLNVYVSIK
                     HKAFSLTADDFYYFNSEDNLNHYFDYDANKTQHFIELRAKYDTRFDLTVAYTIYQNSA
                     LDNQNPVYIEAGYDLMSNLNIFAAYLTNRSDQMFYEKEGFTSVGVTFSKNILEGCKFP
                     ALAKISLVANPNSDNISEFPGVGRSPINLIGAITF*"
     gene            complement(151631..152710)
                     /locus_tag="LacPavin_0818_WC40_scaffold_120392_prodigal-si
                     ngle_189"
     CDS             complement(151631..152710)
                     /product="Sulfate-transporting ATPase {ECO:0000313|EMBL
                     :AEE52130.1}; EC=3.6.3.25 {ECO:0000313|EMBL:AEE52130.1};; 
                     TaxID=760192 species="Bacteria; Bacteroidetes;
                     Sphingobacteriia; Sphingobacteriales; Saprospiraceae;
                     Haliscomenobacter.;" source="Haliscomenobacter hydrossis
                     (strain ATCC 27775 / DSM 1100 / LMG 10767; / O).;""
                     /codon_start=1
                     /transl_table=11
                     /translation="MKKEFKEKKFINFYENNEYEILTDEGFQDFKGIHETIPYEKYYL
                     KTLNFFLECADMHKVFLKNGQSIFVKDLIPGQLIQVESFKNSQSETVNFDEVVSVKNI
                     CKFENMFDVELSDKNKFKFYSNGILSHNTKFSEILSGILTHDVGHRHKEKRVELTGEV
                     LIGVNQQPTQIGRIGVVQQQYPLLEHRSVLGNLSVIAYNRFKTKDEADDKVEKTLNML
                     NLQNHKNYYPANLSGGQKQRLAIGQALINCEDFIIFDEPFSGLDINMISRVLDMLREL
                     TNNNELLTIIVISHDITATTAISDTLWLMGKEKDEQGNFIPGARILNQIDLMERGLAW
                     TPDITLKPEFSETTREIRGIFPNLA*"
                     /db_xref="F4L754_HALH1"
                     /db_xref="UniRef100_F4L754"
                     /db_xref="hhy:Halhy_4286"
                     /db_xref="3.6.3.25"
     gene            complement(152852..153130)
                     /locus_tag="LacPavin_0818_WC40_scaffold_120392_prodigal-si
                     ngle_190"
     CDS             complement(152852..153130)
                     /product="Sulfate-transporting ATPase {ECO:0000313|EMBL
                     :AEE52130.1}; EC=3.6.3.25 {ECO:0000313|EMBL:AEE52130.1};; 
                     TaxID=760192 species="Bacteria; Bacteroidetes;
                     Sphingobacteriia; Sphingobacteriales; Saprospiraceae;
                     Haliscomenobacter.;" source="Haliscomenobacter hydrossis
                     (strain ATCC 27775 / DSM 1100 / LMG 10767; / O).;""
                     /codon_start=1
                     /transl_table=11
                     /translation="MEKLEYSFAETLLKVNSVSLKIGDFQILRDINVEIKNVVRTGLQ
                     QGQVIGFLGPSGVGKCFCKNSIITVKHKKTGIIEKITVLDFLKRLPTP*"
                     /db_xref="F4L754_HALH1"
                     /db_xref="UniRef100_F4L754"
                     /db_xref="hhy:Halhy_4286"
                     /db_xref="3.6.3.25"
     gene            complement(153133..153930)
                     /locus_tag="LacPavin_0818_WC40_scaffold_120392_prodigal-si
                     ngle_191"
     CDS             complement(153133..153930)
                     /product="ABC-type transporter, integral membrane subunit
                     n=1 Tax=Niastella koreensis (strain DSM 17620 / KACC
                     11465 / GR20-10) RepID=G8TQ77_NIAKG"
                     /codon_start=1
                     /transl_table=11
                     /translation="MLKQKFKYLFTPNAYVSSMSFVKILIVEVIVLLLIWQYNESAHL
                     PGPLKVVEAVPGLFQNNNFLNNLLTSFFLSVSALIFSILISLFISYCSIMPIGKPIAI
                     LLTKFRFSAFSGFVFIFCMIFPSGFIFKIYSLSFAVIPWIITGALAEFSEVDRIKYIH
                     LRTLGMPEWKIAREIIIYGKAAALSEIVRQNYAMIWMMIATVESVYISEGGIGALLEM
                     LRKYLSNLPAMLAIQLVVFVLAIFVDNIFKSINKSLYPWAFIQNENK*"
                     /db_xref="UniRef100_G8TQ77"
                     /db_xref="nko:Niako_5860"
                     /db_xref="G8TQ77_NIAKG"
     gene            complement(154011..155885)
                     /locus_tag="LacPavin_0818_WC40_scaffold_120392_prodigal-si
                     ngle_192"
     CDS             complement(154011..155885)
                     /product="OmpA/MotB domain protein n=1 Tax
                     =Haliscomenobacter hydrossis (strain ATCC 27775 / DSM 1100
                     / LMG 10767 / O) RepID=F4L756_HALH1"
                     /codon_start=1
                     /transl_table=11
                     /translation="MTTLTPKSKNLIKIAVGILLLGGVFVAWKGGYMDTTKVTESTAV
                     NHIELPSAGTSDNSAVLEKVAELTPPTKQATSIKALTYRMGQMQWEAQFAWLYCNGGI
                     NTTKGSLFEQANIKMNIVRQDNCITGVSEIVKCATAYKQDKNTSEGLHMYNVMFDGSG
                     AFIKNLESQLAPLGNEYRPVIIPYFAGKSYGADAVWLPRTWFEKKDDGSLAVIKDSLM
                     GSVISCVAKDGDWNVLVNLSSITQVPMNWNIGTYDPKAINVHNVSDYQLAADAAIADG
                     GKGLEEVLTTKKGKGVSGKTTIRVRGFSSWSPEDQQAAEEVGGFVRALSTKEYDSQMP
                     AATITFKKFVDDNRDQVVNMILALSQGADQIKSYRPAMKRAAEAAVDIYQNKDVSYFL
                     AMYNGSPIKDAQGESVEVGGNRVMNLADNMEYWGLSDGSVNIASKVYKTYADIIANNY
                     PEDMPGGPVAFNKVVDVTILQDAYDKSQTEGGNKFIVKAELADFSKQKDMKTVVGQAN
                     YQINFATGSASFAPGTEATLNQILNQGLIGSNTLIQINGHTDNVGDEGSNQTLSERRA
                     QAVADWLKKQAPTRFTGYRVKTQGFGMSKPLSKVDAVNNSEAGRAKNRRVEVVIGTNE
                     *"
                     /db_xref="UniRef100_F4L756"
                     /db_xref="hhy:Halhy_4288"
                     /db_xref="F4L756_HALH1"
     gene            complement(155937..157025)
                     /locus_tag="LacPavin_0818_WC40_scaffold_120392_prodigal-si
                     ngle_193"
     CDS             complement(155937..157025)
                     /product="hypothetical protein"
                     /codon_start=1
                     /transl_table=11
                     /translation="MADLIKLDNSSDSGDKNVKRSRLIASILVSIPILYAVYKLLPYA
                     VNMVSNAADFVAMSIKLGISLAGAYILWLVYKGLRGTIGHAIEKLNYRILDALIASRP
                     TESMRIEIAKAEENRRIRTQGLAEMITVVKDMETRRDSQADEAMRELRAASSFKSQRE
                     KETDNNKKIEFERKETLARNSATYKKESNDRMKDSYEKYTSYVERMKKLADAMDFFIQ
                     DRNNLCNQLEQDWLYSRKMRKAAGTVNQNLALMDDNSIYMRAGRIAQEEIKNNISYVE
                     AAFENSKSVMDKADLEKGIINESSKELLNRYESGEFDQVIEMMSKQSSLEDLKVRARY
                     ELKNPDAVPQEQLASPTFSELYQTESKN*"
     gene            complement(157070..157810)
                     /locus_tag="LacPavin_0818_WC40_scaffold_120392_prodigal-si
                     ngle_194"
     CDS             complement(157070..157810)
                     /product="hypothetical protein n=1 Tax=Dyadobacter
                     beijingensis RepID=UPI0003777B55"
                     /codon_start=1
                     /transl_table=11
                     /translation="MAESPKNTEKRSWKDKMKDWGLIEESQSVVNQPTTSSYKKASVS
                     PNIQQNTSPAPVKIAPALTITGSVNQEKEQKALDYFFNLLDKANLPGPDFFEFYHALK
                     ENITTMGATSFDDRMLYNMVFNTLKGMGLKIDTLHSSCKQYIDLLKQHFDSFAADNQK
                     VLEATVSGRQQKINDLNTSIEQKRSQIEKLQQEMVAATSQISIITGEIQKETQNIEET
                     RVAFESAYSKINSEITQVGDKCKEYLPK*"
                     /db_xref="UniRef100_UPI0003777B55"
     gene            complement(157911..159608)
                     /locus_tag="LacPavin_0818_WC40_scaffold_120392_prodigal-si
                     ngle_195"
     CDS             complement(157911..159608)
                     /product="Uncharacterized protein n=1 Tax=Microscilla
                     marina ATCC 23134 RepID=A1ZGR1_9BACT"
                     /codon_start=1
                     /transl_table=11
                     /translation="MSKIKFYKKDGSDLYELDDSKEIGRGGEGYILPVPKNKNIVAKI
                     YHPGCVSITEQKFNYLNKLDDRFFIKPLELLYNKKKEISGITMQFLPSNFYPLDSIFN
                     KNFCLQNNIGFSAKEKIAKQLIAAVESAHKIQINIGDLSGLNIMMNNQSEVKLIDVDS
                     YEVPGVKHTNKLLEEIRDYLYGGHVSANSDFFALSVVIFNYLTYLHPFKGVHRKIPKM
                     AERMINKLPVFIKDPNLIIPKCYESISDSFLQNQFDRIYLKGDRFLLSVDKMAHPIIG
                     KKVQPQTISEAEVMMQNLLSNVKIEYAYFNSTQGVIRTKDDYLIYDSSIMGSMFLKAR
                     LKRSEWFDVFVGNKKIILAKNNKLYDFDKSYQTSEEIVNFQLNPQARFIHIGNHLIMI
                     EDEHMYKVNLDEVKFKNIKYSRVSAYGPGFQTHSGLVQNVGGAYYVHYEVGNNISISQ
                     APTILRGVFQIKDIGIAQYVENQQVKFKYYNINNLKFSFFQETDNLSHFAYRGDSISN
                     ATIFQPKDNKIEILRGLDFYKIAEIGCGIIASDTRLYNTNAGIIAINEDEAWLINKK*"
                     /db_xref="UniRef100_A1ZGR1"
                     /db_xref="A1ZGR1_9BACT"
     gene            complement(159611..159841)
                     /locus_tag="LacPavin_0818_WC40_scaffold_120392_prodigal-si
                     ngle_196"
     CDS             complement(159611..159841)
                     /product="hypothetical protein"
                     /codon_start=1
                     /transl_table=11
                     /translation="MKKKKKLNKKPKTIQQFIKELSTEDKKLLDEYIYLEYAPKVRTG
                     KGRKSNFIKEHDSEKGIKIVEEILKFKKFQQK*"
     gene            complement(159786..160592)
                     /locus_tag="LacPavin_0818_WC40_scaffold_120392_prodigal-si
                     ngle_197"
     CDS             complement(159786..160592)
                     /product="Uncharacterized protein n=1 Tax=Microscilla
                     marina ATCC 23134 RepID=A1ZGR0_9BACT"
                     /codon_start=1
                     /transl_table=11
                     /translation="MTIKTLLRKGFDHRIFCEDYLYSFENDNWIIAATFDGCSDGIDS
                     HFASSLAGKCLKMILGKPDAVIEPSSIYNFDSCFHLYETIIKNFLIKFEEMRTILQLS
                     GKEMLTTVILMVYNKKTDQGHIIAMGDGIVSINGELHVIDQNNEPEYPIVYAGAVTKD
                     ANSFNKFIGTHKNQWFFTGLEDIVLSTDGLLQLKNKKNPELKADVAADFFINNNEMKD
                     LDVMLGRKYNILKLQGWENHDDLGIIRIMNNKNEKEKEIKQEAENHSTVH*"
                     /db_xref="UniRef100_A1ZGR0"
                     /db_xref="A1ZGR0_9BACT"
                     /db_xref="nko:Niako_6165"
     gene            complement(160670..161401)
                     /locus_tag="LacPavin_0818_WC40_scaffold_120392_prodigal-si
                     ngle_198"
     CDS             complement(160670..161401)
                     /product="Uncharacterized protein n=1 Tax=Microscilla
                     marina ATCC 23134 RepID=A1ZN30_9BACT"
                     /codon_start=1
                     /transl_table=11
                     /translation="METTNTPVPQVSKNLPNLNTHLTFGNFDPTNLNMEEVVNITFLI
                     DTSYSMKSHENELNKQIEDFITWMQGFHQKHKLFLSIGKFDVKSEVLTGLQQVNNVAI
                     PHFDANGGSTHLYEACNEFVKNTLSQQQRALNAGILSKSIFFVITDGGDTTGKLQEAA
                     EVKKLINFALTDESTAGTFISTLVGIGDRATFEDAQKEMGIQKLFVIDSNLTEKENKK
                     AFKEVFEWLSDSVSSASTVPGAINF*"
                     /db_xref="UniRef100_A1ZN30"
                     /db_xref="A1ZN30_9BACT"
     gene            complement(161431..162303)
                     /locus_tag="LacPavin_0818_WC40_scaffold_120392_prodigal-si
                     ngle_199"
     CDS             complement(161431..162303)
                     /product="nicotinamidase n=1 Tax=Dyadobacter beijingensis
                     RepID=UPI0003618C7A"
                     /codon_start=1
                     /transl_table=11
                     /translation="MRTVNALLIIDPQKDFTVPGAPLYVQGAEADCQRTADFIRKNVH
                     SIDKIFVTLDSHHKLDISHGCFWQDKNGKPAPAHTLITYADITSGKWNPRPDVNQGYA
                     REYVRMIEEIAANEISAGIPFPILSHYIWPDHCLIGSPGAAIDDAIRDAIYFWEEQTG
                     IPFHPHTKGTNPYTEHFGAFEAQVPISTAPETQLDMEFIQMVETYDVTLACGQARSHC
                     FATTLKQAIYKAPTLAKKFVIMTDCMSNVVVPGGPDFGAICQPIYDKAAQIGIRFEKS
                     TDIKLASKPQAMLV*"
                     /db_xref="UniRef100_UPI0003618C7A"
                     /db_xref="dfe:Dfer_3863"
                     /db_xref="C6VXN4_DYAFD"
                     /db_xref="UPI0003618C7A"
     gene            complement(162468..163058)
                     /locus_tag="LacPavin_0818_WC40_scaffold_120392_prodigal-si
                     ngle_200"
     CDS             complement(162468..163058)
                     /product="Metal dependent phosphohydrolase n=1 Tax
                     =Burkholderia pseudomallei 1710a RepID=C6TYL9_BURPE"
                     /codon_start=1
                     /transl_table=11
                     /translation="MITDVLQQVLDNLKSQYEKLGEPYIRTHSGINFTIFNPKPEMIE
                     IEDIAHSLSHLCRYGGHANTFYSVASHSIIASYLVAPEFALDALCHDMGEAYIGDCVT
                     PIKHQMPMFIAIEDKIYEVIAKKFGLRFPIPAEVHKIDTEMIGYEWDFFMEKIPNPTL
                     QEFYKKNFLNTSIENTKKEYIERFNFLLEKGYHLKH*"
                     /db_xref="UniRef100_C6TYL9"
                     /db_xref="A0A0G1Y4J6_9BACT"
                     /db_xref="shd:SUTH_01886"
                     /db_xref="C6TYL9_BURPE"
     gene            163174..163473
                     /locus_tag="LacPavin_0818_WC40_scaffold_120392_prodigal-si
                     ngle_201"
     CDS             163174..163473
                     /product="hypothetical protein"
                     /codon_start=1
                     /transl_table=11
                     /translation="MSNYANYEVISLSGTQNHATGRETGFITATTVHQIYCLAAGAII
                     ITPMKGPSFTWNATINTSMDVLVKSTTVSSGTFIAFRAKLQGGQGQMTPAAYPNT*"
     gene            163499..164659
                     /locus_tag="LacPavin_0818_WC40_scaffold_120392_prodigal-si
                     ngle_202"
     CDS             163499..164659
                     /product="Tax=RBG_16_Desulfobacca_60_12_curated"
                     /codon_start=1
                     /transl_table=11
                     /translation="MSFQLTCLSGVTDYQKSELFYMIRQDLGEPVVGVELADSQLEVA
                     FCRSIREYSHYINNWFLENRMSQMLGLPKEIDFTLKYISNTFSLEKTFSKAYSEQVGV
                     GINSDRELKTGAISLTGGTQNYTIPAGREVNEVLWFTPSYINLYGLDVFANSNIAYSE
                     FGASFAGQSLYSVMPVFDTLLSAQAAELRNKIRASEFSYRIVGGPNGTKVITLYPVPR
                     STNDIYGNIGAYTPGTVFYKYYDVIGVAGNASYSGYSANPGYTGGTGTQGNGLVSGPS
                     DARLEYLSYADMNSTSQYWVQKFAYAYAMRTLGLAIRGKFSGALPIPDGEVTLNSSDL
                     LSTSNEDMLKLRDELKAELEKLNYKALLENNAMMQENINKTLTFVPLGIYLG*"
                     /db_xref="87068687"
     gene            164663..164998
                     /locus_tag="LacPavin_0818_WC40_scaffold_120392_prodigal-si
                     ngle_203"
     CDS             164663..164998
                     /product="hypothetical protein"
                     /codon_start=1
                     /transl_table=11
                     /translation="MENNKLLQEKKRMQLLAGLITEVKATTFQIYHDTFSSAVQLAHS
                     EAEKRGYTVDENDWFNRVTTGPGKPQPGQTNRFSVGLLKNGIEQRKQLHIQVYGMESG
                     KYELNFYIQ*"
     gene            165002..165430
                     /locus_tag="LacPavin_0818_WC40_scaffold_120392_prodigal-si
                     ngle_204"
     CDS             165002..165430
                     /product="hypothetical protein"
                     /codon_start=1
                     /transl_table=11
                     /translation="MNKEFENILRENIRDLLMEQMSANGISTGISPKQYRQHLKDKIA
                     DYNNKLRIQLIPGSKWIHRAGWGDVIDLEITPDSNRKVIITVINVSKRYVKYILDYPG
                     NPTPGSIHTSSIKEFLIAYKPKEIKVKSDIIGVQKKEPQI*"
     gene            165596..165982
                     /locus_tag="LacPavin_0818_WC40_scaffold_120392_prodigal-si
                     ngle_205"
     CDS             165596..165982
                     /product="hypothetical protein"
                     /codon_start=1
                     /transl_table=11
                     /translation="MSPDKGWSTFLICSAIVDEGYQNEVEIYNVYDISDSISSTAKDK
                     LNQIKNNKVIIDDARKSVNFDNSEIDFWFIDSDHSIGFAQWYINLIKNTKYFFIHDLN
                     ASPDYHKKFRKDNDNVHSGGEAIGIL*"
     gene            165939..166202
                     /locus_tag="LacPavin_0818_WC40_scaffold_120392_prodigal-si
                     ngle_206"
     CDS             165939..166202
                     /product="hypothetical protein"
                     /codon_start=1
                     /transl_table=11
                     /translation="MIMFIQVEKPLVFYEFLEKEGFTLEDNTTFYSNKDTHESEVGDY
                     RCTWANIDKNKRQNLLFTNHIQRNTPIFDEHMNHSVFYENHIC*"
     gene            complement(166199..167335)
                     /locus_tag="LacPavin_0818_WC40_scaffold_120392_prodigal-si
                     ngle_207"
     CDS             complement(166199..167335)
                     /product="Secreted protein with Fibrobacter succinogenes
                     major domain id=4518470 bin=GWA2_Bacteroidetes_32_17
                     species=unknown genus=unknown taxon_order=unknown
                     taxon_class=unknown phylum=unknown
                     tax=GWA2_Bacteroidetes_32_17 organism_group=Bacteroidetes"
                     /codon_start=1
                     /transl_table=11
                     /translation="MKKLFLLIALFIGCNFVQGQTIMNVYKDDGTTLHISISIIDSLI
                     YTPSPITLHIYEGDGTIIDILTSEIDSITYTLNSNLPVILTNAVNNIDTATATGGGNI
                     LGDGGASIISRGICYSTNPNPTIADDTISNGSGLGAFSVNLTNLVTSTTYYVIAYATN
                     ANGIGYGNQVSFVTPPVFTTGSGVVDFDGNLYSSIILNGREWMGENLKTIHYSNGDSI
                     PNITDDNDWGLQTSGAWCYYNNDSTIDNAYGKLYNGYTVMDVRNVCPTSWHVPTSAEW
                     DSLNSYLTVYSGDVGGQLKEIGLSHWLSPNYGASNTSDFTALPGGVRRWFGLFENMGS
                     FGTWWSSTAISTTLEWRRLFNQDGAFLPASDDAILGYSIRCIKD*"
                     /db_xref="gwa2_scaffold_4372_41"
                     /db_xref="paa:Paes_0204"
                     /db_xref="85667866"
     gene            complement(167341..167853)
                     /locus_tag="LacPavin_0818_WC40_scaffold_120392_prodigal-si
                     ngle_208"
     CDS             complement(167341..167853)
                     /product="hypothetical protein"
                     /codon_start=1
                     /transl_table=11
                     /translation="MIKKIVFLLLLSICGVGIIPADSQNLIFVFSGGGQQSFPLSDIR
                     SITYNADTMNLNKSDGTIIPLVIDTISNFSYATFTGVLLETCKTSNDLIIYPNPSKDY
                     FSIEYEVQKSNIVTIELFKNSNGELLKQSKEFKIPGKYKIGWNLPQGIYNLKIQNEGK
                     TVAKKIIILN*"
     gene            168026..168583
                     /locus_tag="LacPavin_0818_WC40_scaffold_120392_prodigal-si
                     ngle_209"
     CDS             168026..168583
                     /product="hypothetical protein"
                     /codon_start=1
                     /transl_table=11
                     /translation="MAENQHNNGEQFNENTKKPEAAKSLDASKKGIKLFFGEQERRLL
                     LQLGSELTMDQLQESFLLYRIDYKKTKTHALYGEAIVKNYLPEVEVFGRINVETDAPN
                     YMAPGGLIRQGMGKIAAHVYLHHLEELEVEIRMGDFIYHKGNYYEIIDDGKSNIGNKY
                     AFGSDKYFYISIKGVEVNGDVFKAR*"
     gene            complement(168584..168835)
                     /locus_tag="LacPavin_0818_WC40_scaffold_120392_prodigal-si
                     ngle_210"
     CDS             complement(168584..168835)
                     /product="hypothetical protein"
                     /codon_start=1
                     /transl_table=11
                     /translation="MFESVASEGGDGDAIWLIRYTSLESIKELIKNYDKENNINWEIK
                     DYGNHLNWGNPRGEEWLTITDSEDFYDGTRKQYILGIRY*"
     gene            169403..170119
                     /locus_tag="LacPavin_0818_WC40_scaffold_120392_prodigal-si
                     ngle_211"
     CDS             169403..170119
                     /product="hypothetical protein"
                     /codon_start=1
                     /transl_table=11
                     /translation="MSVRDNINNNLNQDFENHDYTPQPLFIDDLDIAADKFIKSLNLS
                     ISDENQNPIPVPLIFLNQERWAEFKNNWKHLRDEGGKEITMPFMTMGRTSVKKGESPY
                     KRTTIPVKRIFPFVRVPIITEGKHLGYDIYKVPQPVHVDISYEVRFFSHFIQHVNKSY
                     EKMLYKAFSDGQAYIKVNGYNIHITMGEPTEENTMDDIEADRRFQIIYPITLHGKLVD
                     PADFEKVKTITKINLDIREF*"
     gene            170183..170455
                     /locus_tag="LacPavin_0818_WC40_scaffold_120392_prodigal-si
                     ngle_212"
     CDS             170183..170455
                     /product="hypothetical protein"
                     /codon_start=1
                     /transl_table=11
                     /translation="MRLRSRKTETVVLCFVEGRAKKTISIKPNEIVDIDDSVYFLSKK
                     AFKHDWLEILEEQITTEIIPVKEPEKVLSQEDKMRKAKKDIEEYIK*"
     gene            170488..172830
                     /locus_tag="LacPavin_0818_WC40_scaffold_120392_prodigal-si
                     ngle_213"
     CDS             170488..172830
                     /product="Tail sheath monomer n=1 Tax=Prevotella sp. CAG
                     :1092 RepID=R5P9L1_9BACT"
                     /codon_start=1
                     /transl_table=11
                     /translation="MATSIFVSPGVYTKEQDFTFFASRIGITKLGVVGLTLKGPAFEP
                     IKISTTEEFAARFGATDTTLALPYVANSFLKQSSELTVTRVLGQVGFTNSNAWCILAS
                     GGTGDKIVLAVIRSKSVNGGSSFIYSAPTDIKMYGATSALGTFSLSAATGPLTAFTNS
                     SVTVSLDESSASYMPKALGKNPLTQTGDYGIYVESIYPHYIREAISRGDVLSIYTGLT
                     YVSDSTYTNYAATYKNSVTPWIVSKVVGNAVRNLFKVETISDGDSSAKEVKISIANID
                     EVNNTFDLIVRNFTDTDSNTAISGRLEMFRQLTMDDSQQNFIGRVIGTTNEDYPIKSS
                     FITITMADNFPRNTVPAGFRGYSQRYSASTVNAPGIYYKTSYLSGDTESKTYLGLSEL
                     AYTSFTTSLVSVARSIQSVEADLFKYQGAVTDSGLTTIKGFHMESGAPTSEFVTGPFN
                     SITGWTKSQRKFTVAPAGGFDGWQKYDEVGFDDKIDLNNIEAFKDAIDTMATPEAIDI
                     NILATPGVNFSGNQTVVKYALAMVEDRADSLYIIDSPRVSTTAVKGTAAEVVNALAET
                     AIDSNYAATYWPWIQIEDAYTAKYVYISPTAEVVKSIAYTDNVAYPWFVPGGVNRGKM
                     SANVVRADVRLTRDDRDVLYDGRVNPINTTIQDGIVIWGQKTLQIKQSALDRINVRRL
                     MLQVRRVIAAAAITLVFEQNDQTTRDQFLAKVQPILLQIQNQRGLTAFRVTVDDISNG
                     TSDSDRNTLTGKIQIKPTPALEFVDLTFQVLPTGASFEDF*"
                     /db_xref="UniRef100_R5P9L1"
                     /db_xref="A0A0F9MLP2_9ZZZZ"
                     /db_xref="dbr:Deba_1801"
                     /db_xref="R5P9L1_9BACT"
     gene            172935..173990
                     /locus_tag="LacPavin_0818_WC40_scaffold_120392_prodigal-si
                     ngle_214"
     CDS             172935..173990
                     /product="Csr/MutH/archaeal HJR family nuclease n=1 Tax
                     =Marseillevirus RepID=D2XB09_9VIRU"
                     /codon_start=1
                     /transl_table=11
                     /translation="MKTNCLNCNTPNPKNGMKTCSRKCADEYKTKMNSSTRECLYCKQ
                     EFTVRNSNKKVICSEDCRKKWAALPENIESRIKSSKEAIIEKYGVDNVFELEEIKKLS
                     KESKKEKYGDENYNNGKKAVDTKRKLYGEDYYTNMLEAQKVKTFIRKYGVDHPLKLDE
                     FKDKQRATVKEKYGVDNVSQNEEVKAKRTDTIMDRYGVENASQSQEIKDKKKETSLKN
                     FGVDHHLKDYNRLQKHLMISYKVNKYEDTELTYQGSYEYCFLELMDKRGLLNGVSNGG
                     SFDYEFLGQKHVYHTDFVYKGQHIEIKSGWTYDGNGTNMPLKELNHAKWGSVTASGKI
                     LLVFKSKEEIRKFVNSL*"
                     /db_xref="UniRef100_D2XB09"
                     /db_xref="D2XB09_GBMV"
                     /db_xref="D2XB09_9VIRU"
     gene            174021..174362
                     /locus_tag="LacPavin_0818_WC40_scaffold_120392_prodigal-si
                     ngle_215"
     CDS             174021..174362
                     /product="hypothetical protein"
                     /codon_start=1
                     /transl_table=11
                     /translation="MSGAQVYLKYCSAVNAYKVGVSKNSKKRNKALQTGNPYEIETKF
                     LFFSQFPYRVETALHREFKPYKKDINDIQLKGEWFNLNDNQVNSFLTKCELIESNIKF
                     LVESGNYFILK*"
     gene            174434..174925
                     /locus_tag="LacPavin_0818_WC40_scaffold_120392_prodigal-si
                     ngle_216"
     CDS             174434..174925
                     /product="Uncharacterized protein n=1 Tax=Prevotella sp.
                     CAG:1092 RepID=R5P9L3_9BACT"
                     /codon_start=1
                     /transl_table=11
                     /translation="MAILMFRPVPIDQEPKLKNRFVLEFPTELGIESYLVQTSKKPSM
                     KIEKITIPYMNSQSYVAGKYYFEEMEITFIDVIGPSTSQKVMEWVRLHAEPATGKMGY
                     AVGYKKNLVLKALDPVGVEVEKWTLVGCQIVSASFDEYSYEANELLKVSITIQPDRCF
                     LDA*"
                     /db_xref="UniRef100_R5P9L3"
                     /db_xref="R5P9L3_9BACT"
     gene            175059..175454
                     /locus_tag="LacPavin_0818_WC40_scaffold_120392_prodigal-si
                     ngle_217"
     CDS             175059..175454
                     /product="hypothetical protein"
                     /codon_start=1
                     /transl_table=11
                     /translation="MADFRLYKDIYRVNHFTSGETYTLLNAFSITALVINRSSSALIE
                     NVTVSNESTGVYYAVLNPYLYSYDQIYEVLWSVKYTSAAPIRILKSRFRFQPYNIIAD
                     ILYDIGNPPFIEYLIDDSQEIIIEINSSN*"
     gene            175456..175812
                     /locus_tag="LacPavin_0818_WC40_scaffold_120392_prodigal-si
                     ngle_218"
     CDS             175456..175812
                     /product="hypothetical protein"
                     /codon_start=1
                     /transl_table=11
                     /translation="MNNVKPFIIKRNDTLPALSLSVKSRGCLNEIIPFNMSGVSACTF
                     SMSDDCGNLKISSSSAQITSASGGTIQYNWISEDTDTDGKFLGEFELFFNGGNKMSIP
                     TLGAIEIVITKDINGT*"
     gene            175819..182619
                     /locus_tag="LacPavin_0818_WC40_scaffold_120392_prodigal-si
                     ngle_219"
     CDS             175819..182619
                     /product="Outer membrane pathogenesis protein n=1 Tax
                     =Agrobacterium radiobacter (strain K84 / ATCC BAA-868)
                     RepID=B9JHH8_AGRRK"
                     /codon_start=1
                     /transl_table=11
                     /translation="MAGTYIFPINRSFLSLTGGTVTGDTNFIGNLTATTFYSGTTELG
                     SIIQNLVGAISINNTGTGFPILSGKTGNTFVLRTVGAGNNLGLTTGDTIYYYLKDDIS
                     LNSVHSSILSGDTVFSGNTDLSYVFASLTSFNNQNTLNTLLFGTKVNRSGDTMTGQLN
                     LPALSATTISGETFYSGATELSLLFASPISIVNLQNQVNTKVNRSGDTMTGQLTAPSI
                     SAVSISATTFYSASTDISNLFVSISAFNNQNLLNTNLFNTKVNRSGDTMTGQLITPAI
                     SATTLSGGTIYSGSTELSSLLGEKNTASNLGPGTGVFAQKSGVDLQFKGFSAGSNVSI
                     TTDVNTVVINSAAAGSVINGLNTYTGGTSLVQSVNVSGLNITTIIVSGASIFNTVTAN
                     TISGGTILSGSTDLSSLFANQTAVSSQNTLNTNLFNTKVNRSGDTMTGQLNLQALSAI
                     TISGGTILSGSTDLSLLFATPSYVNLQQTHIQPGTNTYTGGTALNPTVNISAATLQNL
                     TVTGSSIFNTVTATTISGGTIFSGNTELSSLLGEKNTASNLGPGTGAFAQKSGVDLQF
                     KGFSAGSNITITNDANTIVINSTGGSGGSGGATNNNGLNTYTGGTSTFQSINISAATL
                     ASLTVSGSSILSTLSATTLSAATLFSGVTDISNLFASQSTIGVLQNQVNTKVNRSGDT
                     MTGQLIAPSLSATTISASTYYSGSTLLSSLLGEVNTGSNIGTGTSVFHQKIGVDFQFK
                     RLSGASGIVITTGGTSGETIVITSIPDADSAIVVGASSTATIVGTYNNGSSGVGAVFS
                     GSSNGAFAAQDGITLPVNELVLLRNQTSALQNGVYVVTSGGSASSRWLLTRYSFSDET
                     SEFDPQLVFISSGNTLKGNYYNQSTASPVVGTDNIVYDLLGTGSATLFVTQLASGTQT
                     NGNIPNWNGTSRQLVRGDTSFMRHPTTGNVGIYVTGSTPTSRLDVGQSIGLGAISGVS
                     TNAILGINDYMILADATSGSKMFTLPSAVTCQRREYFIKKIDSSSNTVILSGGTNTID
                     GQTGFTLTRQNEVIWVKSSGAQYFRKTFDINDLLTSQIATKVSKSGDTMTGQLTAPAI
                     SATTLSGGTIFSGSTDLSLLFTTPSYVNSQQTHVQPGVNTYTGGTALNPTINVSGLSI
                     SNITVSGSSNFTSLSATTLSGGTIFSGSTPLETIIQNLALVGDYWQTGATGTQSIQRK
                     NSLLTTNGNFGFTVGKGNLNQSNYSSIAGGLNNSALTTSNYSFIGAGHSNSVIGTHTF
                     IGGGSGNAASGYFSFVGGGQSNSASGYYSFAGGGKLNRVSNRYSAVVGGLKNSALGSY
                     SFVGGGKLNTASTQSYSSVVGGYYNLASGIYSIVGAGRNNTASGNQSFIGGGRNNIAA
                     YKSSVVGGAYNTASGNQSFIGGGGNNIASGSYSSIVGGKFNSAHTSNYSFIGGGKNNY
                     INHVGSYYTTNYSFIGGGKNNTIVNVSYYSNNNSAIVGGVGNIITKDNSVIVGGKNNS
                     ITEYGSFIGGGIYNTVSSSLSAIITGSLNINQGTNSFIGIGIYHRTSSAYSIVVGGRH
                     NNSLSNFSFIANGSYNTANTSSYSTVINGVSNISSGFYSIILNGISNSSSNRFGLLAN
                     GSGNTASGEYSTVINGALNLASGIFSFIGNGISNNASGNRSFIGNGLKNSATTINSFI
                     GNGSGNTASGAYSSVVGGTSNKSLAKNSAVVGGFLNTASTIYSFVGGGRGNIASGTYA
                     TVVGGANNFANANSSVAGGGNNLASGAASVAFGSGNVASNDGATAFGQLNTAGGISSF
                     VAGSSNSASGYRSVAIGGRNHIAGGTNSAVIAGRNNRTYLSNNYGAIIGGFNNILSAH
                     TSFIAGGFYNFIYGNYSAIIGGTTNKISFGKYGSVILGGTGLIANYSNTVLVPKLQII
                     TPYTNGGSYNLALDTVGRVFKNSDISGSTIYSGLTNIANIFVSSGQSIGSGIAVFKDK
                     TSNLLRFKSLIQGSNVTLTDNGNDITIAASLVGGGTVIRNGLNTYTGGSSGDYTVNVS
                     GLNISNITVSGSSNFTTLSATSISGGTIFSASTDLSLLFASQAAVSSQNTANSNLFNT
                     KVNRSGDTMTGQLTTPILSATTISATTYYSGSTLLSSLLGGGSGEVNTASNLGTGTGV
                     FAQKSGVDLQFKGLSAGTNITLSNNSNTIVINSTGGSGGGSINNGTNTYTGGTSTFQS
                     VNISAATLASLTVSGNSILNTLSATTISGGTIYSGNTELSNIFITNLTGVINSTSNTT
                     SFSSQGIAQIRAITTLRL*"
                     /db_xref="UniRef100_B9JHH8"
                     /db_xref="care:LT85_2525"
                     /db_xref="85747143"
                     /db_xref="B9JHH8_AGRRK"
     gene            182624..183400
                     /locus_tag="LacPavin_0818_WC40_scaffold_120392_prodigal-si
                     ngle_220"
     CDS             182624..183400
                     /product="Envelope glycoprotein J {ECO:0000313|EMBL
                     :KKU98293.1};  TaxID=1618362 species="Bacteria;
                     Microgenomates.;" source="Microgenomates (Amesbacteria)
                     bacterium GW2011_GWB1_48_13.;""
                     /codon_start=1
                     /transl_table=11
                     /translation="MILDSVNRKIQALLTSSITTTNPTVSCDWVDMTTTTTIAGFTPS
                     NLNGTTPVDIIAAPGASTQRKVNNITIYNADSVFCECSVRYNDNGTTYGIIKSTLSPG
                     ESLCYTDTDGWFVAVVSSGINNKVNKSGDTMTGTLFGTTINASVFSGTSITGTTFYGN
                     GSNLVNSFTGVTTIDFGNYVSGENDFTATTVSNSNVKQNSNIVFKLSASTNHPSVEES
                     LLEGIFLKESDIIDGVSFVINAYSNNNTWGSYAIIYKIIN*"
                     /db_xref="A0A0G1X6P9_9BACT"
     gene            183437..184864
                     /locus_tag="LacPavin_0818_WC40_scaffold_120392_prodigal-si
                     ngle_221"
     CDS             183437..184864
                     /product="hypothetical protein"
                     /codon_start=1
                     /transl_table=11
                     /translation="MSVIIKGGTSNILADVDSSNNLKVNLPTILSGAGYASLVGENDD
                     GTVTGVKLVRPVDVSQDYRLRTAIDKISWQDTFNHVVLNNSKYIGVTSTQTITVAGGF
                     LNLNAGGSVASAAVSRVQTFKTFSLFNTYPLYVDFKIKFSQAFQASNVMEFGLGIATG
                     VATPTDGVFFRVTGGQLIGVINNNGIEFTTSAMYTPATNAVVHYAITIGQDLVSFWAN
                     DTRIGYISVPTSLGAPCQSNSLPLLLRNYNSGAVSTAIQMNIAQLGVTIADMDSGKDW
                     ATTMITNGQSSISAPDGQAAAQSANYANSAAPASATLANTTAGYATLGGQWQFAAVAG
                     AETDYALFAFLNPVGTAAIPGKNLIITGVKIDTFNTVVAVATTATLLQWSIAVGGTAV
                     TLATVDSVTIGTRAARRLNLGTQSMIIATPVGGMATPTIDAKFTTPLMVEAGTYCHII
                     LKMPIATATATEIIRGTCFINGYFE*"
     gene            184873..186324
                     /locus_tag="LacPavin_0818_WC40_scaffold_120392_prodigal-si
                     ngle_222"
     CDS             184873..186324
                     /product="hypothetical protein"
                     /codon_start=1
                     /transl_table=11
                     /translation="MSISIKSGSSTAVTNVDIYSAVTINTPTTKSQTGYFVGVGEIDD
                     GTILGTKTHRKLNVTQDYRLNTGIDKISWHANYGHSILSASRYLATALTQTISIENGT
                     LNLNANNTLDSGAFSIVRTAKTFSLFNSFPLYADFQIKTTGNIQSNSIIEFGFGLITG
                     STSPFDGIFFRITNGVSGVIVNNTLETSSSNVFTPTSGGTNHYLIVAGIDKAEFWIND
                     VLTTIVYPPSTTGGTTNSNSFPLFFRSYNASLLAAATQLNVYQAAVSIGDMDSGKDWA
                     TTMVINGQSSISAPDGQTTGSTSAQTSNNINSSGSDTNLLIPGVDFTNTYTSGVTLGG
                     QFAFSGCTSGETDYILFAYKNPPSTASIPGKNLLITGVEINSFVSGATTIGLTLFQWG
                     LGIGGTDVTLTTADSVTSGTRASRRINLGTQSVATGQANGAPFNKDLYTEFPSPLMVE
                     PGTYCHVILKIPVIAPVLLGNYRGTVMINGYYE*"
     gene            complement(186325..187206)
                     /locus_tag="LacPavin_0818_WC40_scaffold_120392_prodigal-si
                     ngle_223"
     CDS             complement(186325..187206)
                     /product="Uncharacterized protein n=1 Tax=Prevotella sp.
                     CAG:1092 RepID=R5PAU7_9BACT"
                     /codon_start=1
                     /transl_table=11
                     /translation="MAVGIFGSKKLADISFDDIDILYAFSPSREDIGDIQMQPLFNNI
                     TSVDFKKFIGSDGLYKLRLPAAIFKDLGFYSILIKPKSFETTIMDCSYVVTNDNNAIQ
                     ISKKGIVIPTLQFLKTSSLVGYQIEYFDTNNVKIRNLSRIITSSDIVNISPNNNSVTQ
                     GSVTYVLDPGGNNLFLTVTPDEGSLISKNQKVDIGSKGQKILLTNTYFDPFYIEVEMV
                     EHTINTLAIALYGNSTRDLETGVLTYFDKDNNIYRQYNLFTQKKVFTNGNVDIREERS
                     IINFNQSFNAISTGVNQ*"
                     /db_xref="UniRef100_R5PAU7"
                     /db_xref="R5PAU7_9BACT"
     gene            complement(187256..188713)
                     /locus_tag="LacPavin_0818_WC40_scaffold_120392_prodigal-si
                     ngle_224"
     CDS             complement(187256..188713)
                     /product="hypothetical protein"
                     /codon_start=1
                     /transl_table=11
                     /translation="MQRFQILYNNFSGTTSANTIITGAATSTPDVITPAIGQSLQLKN
                     NYYVYSSEVGGFTVNDNNVRNFLDDERNSDIAISFVNYIKDNTTISEFKEIFYNNKKL
                     AAVFNEFYKNNILPGNQIFNEINNQIRSTSSENVNTSLFDENNNRVLNTQITLDSRTK
                     ENGYYIPIYVEQSKKLIDAGDYSEFFKDTIDDTYEYEKWYYQNILSNSITYGNSEFIK
                     SIKNSETLGYSKLEDGALSNFSTGLQSFGTEFSYLDFNYKFKTMSQFEQFFKFKPPII
                     ETPFPGFFISQTSITIVKTETNEFEISYNAILDDTSNLTSTVTRPTFVPYGLKFFQKE
                     GSSVPLTIPIAIKLPSNAISDFTLNVNAEYYSTAQIETDFLLNDNHTNSSQIRIEAGS
                     NMAIFEIKIYKEIQSDESIVLSLLAPGRNVFFSFLIIRGEETIPIDRYVQFPVLFAKK
                     ETKNKLMLNGFVDYNLDDNEMQYWHNDNVQIVQID*"
     gene            complement(188715..189035)
                     /locus_tag="LacPavin_0818_WC40_scaffold_120392_prodigal-si
                     ngle_225"
     CDS             complement(188715..189035)
                     /product="hypothetical protein"
                     /codon_start=1
                     /transl_table=11
                     /translation="METNIIYAKIFLDKRIDGVVQPNGSLGTQNNNDFYINIPITKTY
                     KKVNDYVNIEKDPFKTSVQRQKVNPYFIEFAFFETIGQIKTGATPSYNIEDKTKLFNI
                     FINK*"
     gene            complement(189052..191991)
                     /locus_tag="LacPavin_0818_WC40_scaffold_120392_prodigal-si
                     ngle_226"
     CDS             complement(189052..191991)
                     /product="hypothetical protein"
                     /codon_start=1
                     /transl_table=11
                     /translation="MKAEKLLIGNKKFVGNKNADNYIEVDLMLTIESIKRDSVENVFD
                     FQQQYDLERNNSLKFCLYGMVESRYGHCDNLAINIKVGDTNKSGMTNDVIFQPIKGDV
                     GTLINSGFTITTITSPLNIHGNNSNLSLSKNIYGAAKSSYFILFELDKNILESKQNKS
                     IFLEIYDPIRELFNKHSFPLIYFDSDGEFIKFGTENAEINNDNEIVEINNNFPFFYDR
                     HWIRNNFEVMGPQKVFFTTGTTTVTETTINPIINVSLFKPSIYGLEKVKIVIDFGTDI
                     YGNILTTAEFGADFNFTEPVLTWDIGEQTKSFYVSIINDLVVETIEKITFRIIPISNV
                     IIDSETQYKTVLSIESDDIPVRANFDQLNTVVYEPDFITATTNSYQVNIVLSQPVTIP
                     NQKIGLKIVSNETTALYGDNYIIDTGVNSTQITEPRLIEFAQGQSVFSFNIIINGNHT
                     YDVDKFITLELFPDTNSPNIVVGNQLPKLKITIKDNMTYKYVRYTIPIDESRGIGVFR
                     TIYGGGNYYQTFTSDMEIGIPNTSLGYGTPQVKMTKMFSCDLIVKNLGERIVWNNQLV
                     NYSQTITIPLDFSGATSNISFDLPTNFNLDIFTNSYKQSKYQISFDNFSKFVVQNYSS
                     GIELANSYKKYLDAQILDGGDLGTKQYFLISEISNVNDSFDPNGNPKCLTAPTVFNQS
                     GIKYFGGIFPVNRPPNLNNGTPHTDSTLSFTTKKIQVNCHYVPGNTLLPTGYNFVPEP
                     PYSDKIANLNLGQIFVQAGYLLSTAGIDQRIKFAAYNSPVTNWQFFRDWSSTHPDTKD
                     SIELEITNEGDIDVQFEGKDLYINYPTVFKSTDLNFSNLQLSFPANEIYDSASNGFTN
                     VRYRIKIKNVKIYNSNTYSNQSLSLDLGLFNKAADVRLSAPQYYVESIANNVYLAGDI
                     FGHVTFNFSIFNPNSPLSIRIVKTNNLLFFGNTASFQSTVHITDQPIIPTTITGIYPH
                     TIELEII*"
     gene            complement(191994..195116)
                     /locus_tag="LacPavin_0818_WC40_scaffold_120392_prodigal-si
                     ngle_227"
     CDS             complement(191994..195116)
                     /product="hypothetical protein"
                     /codon_start=1
                     /transl_table=11
                     /translation="MIQQEVIKTQTGRRGTFIKYFTNYSGQTSADGTTSYLITDLRNS
                     PIKIVESNLDTQVYRNLDNNFISLSGMNIYSGTTILQQSEFLNQSQKNTISSGYINLI
                     QSQFLASSFLMGTTPISYVQFEDIELDDMYVNITIHREIDSLDTLNIYNVPINSTTTK
                     DSDTGVLFGRLEAIQSIQTEDGKKIRIPLKNTPVAIFNSTEEFPSIGVTNEDDNRITL
                     NIRENTNVGDYFNAESERTDLKFLTNTSQFKSIPDKYKYTAFTNENGEFIIYNVPVGE
                     QTLMYEVNLLKQGLTADEVALNFFQYPTEDNPKVDKVPHYFFRQQQVNIVPSWGTFQT
                     GYTEINITVSLDLRKWCTYYISPIAYKEKTLEQNLATGVNTRITCGIRDMTKSLDENR
                     PAVEVVEIADIYNRNFEQVTEWSGEFKQKKNKVEFFTSQFNAFKLPANLYDPNGIGTN
                     GKKGVWLAAYQLKMYYSNEKTIYRATGYEREWIVDFGAIGRNHFNLNKNADYGIIPAT
                     EGNVPIGKLGKFPYEKSWTINYPEPYKIPKQPNQKNPNKLYDSNGRSISQTEPLYLDG
                     DLIGYAPWDNNFVGYASQLIAGEINVTEFSREVTKNAIFKYESLDQWDEQYSNGYQPA
                     FPQSSSSFGTVSNVLNGEKWQRLEAGYAYWLRPEGWPRIENYAWGSAILDSDRVPTTQ
                     YGPFIPAGLNSPDSHVSEIFLLRENILLRMEQTIPYKTGGLDIYRVKFPNDLVKPLPP
                     PQDSFATLNFGYLIGDGTVPAGDADQYETDFPAFFLFDGSKYPDLAKHAFFPMTNLNI
                     RIYNRGTNQVVIEGTTLEPGEYKDIADYLNCLGFGNNKITLPGNYGYNALNNTYTKAR
                     YEILFDAESNYTTGSDGTLRQSLAPHGQSAGMEINLWANTMYINVTAGLETTIPDYYL
                     NTSTVFPCRAPWFDSDVRLHVESGTYIAAAQTNWIFDLLTVITGIPGLADALTNLTID
                     QLTHLFGNIPRDIPFYARFYGMAWFANHDGYGAHTGIHFSNMLKEWRITPFEGTIGVY
                     PKFEFDYFRT*"
     gene            complement(195161..196594)
                     /locus_tag="LacPavin_0818_WC40_scaffold_120392_prodigal-si
                     ngle_228"
     CDS             complement(195161..196594)
                     /product="hypothetical protein"
                     /codon_start=1
                     /transl_table=11
                     /translation="MSKYRLYPTKENTIFSSNAFQLFNTSQNQIADLWYGGGITQNNV
                     YRENSISRHLLMFDLTELQRRISSNEINQNYIVSYRLKMKNAVPLEKNLESEYERNIL
                     SKSIASSFDLVAFQINKSWDEGRGYDAAESYLIVNKSGDMTITGTSNWLSATTLVSWN
                     QPGVFTNPTASTTFYSSQHFELGSEDLDMDITNIVRDWLSGGTTNNGIGIAYALPYEL
                     TSGSTRYISSFYTHKTNSAFKPFIEVLYDQVIRDDRHQVTNNRVSRLFFYAFSGNSPI
                     NYYSASTVTIKNSAGASIYTGLTPVNHSKGVYYIDIWMSGTTKGQKYKDVWQGVSFNP
                     PYDQQDFVQNFEIKDNYYTNNARDVNDYVITTYGIDNNTILQPEEIIRVYIDTRVNYS
                     LNSPFVEFGLEYKLTMNNNILLIDWTSANSSVINGCYKSYIDVDTSWLLSNQNYQISF
                     RISELGTKKILNEKIYFKVVDRIYPVR*"
     gene            196657..197058
                     /locus_tag="LacPavin_0818_WC40_scaffold_120392_prodigal-si
                     ngle_229"
     CDS             196657..197058
                     /product="hypothetical protein"
                     /codon_start=1
                     /transl_table=11
                     /translation="MSMIKTIGIFFPIKSTTEGGIFKGTKTTDQSLRSDLIALLTLKR
                     GQRPMQSRMYSPIYDYLHEPLDDISQNELETKIKEKVKEFIPQLEVNKIRFTPKQTEN
                     LLGIKIFYKIKDFFGPDETIELNIPTQQFNA*"
     gene            197062..198915
                     /locus_tag="LacPavin_0818_WC40_scaffold_120392_prodigal-si
                     ngle_230"
     CDS             197062..198915
                     /product="Conserved domain protein n=1 Tax=Prevotella sp.
                     CAG:1092 RepID=R5P9Q0_9BACT"
                     /codon_start=1
                     /transl_table=11
                     /translation="MSNISNSQNYLSRDYQTIRAELIDLVKVHFPDQYQDFNSVSIGM
                     SLIELLAYVSDLLSYHTDKKFNELFLDGVTERTSVFRLAKTFAYKPIGVRPALTIADL
                     TVEVPPTANGPDSDYLPLFRAGVQVKGASQIFETVNDTNFSSDFSEDGVANRKIEPIF
                     NSNQDILRYRITKREKIKAGATVIFKKEITSDEAAQAFFELYLPENNILEIISIIVKP
                     GVSLVTPPSYSDFNDSDIRYYEVDELAEKKIFVDDDTIATVNGIKAGKYIEVNQRFIK
                     DFMADGSCKLTFGGGTPDYDAYEYYLSNLAIDDNFIDLKDIFNNSALGTKLPANSTLY
                     VKYRIGGGTLSNVGANVLGQIGNVDSVILGADVTQVQTVLNSKRISNPLPALGGADLQ
                     TVDEIKYNIGANFASQKRCVTLDDYIVRAYLMPGKYGAPFRIHGKMEDNKVKLYIVSK
                     GADGKLISNSTSIIKNNLVEYLVPYRMINDFVEINDGKVINLQIETDLFIDKTFNAAE
                     VKLNALNAIKEFFDINKMQFNQTIYISQLVDILREVSGVINVVDIRFFNLEGGTYSNV
                     LTSQSTGQRESILNSGVYRTQMEPINNAIFSTPISIFEIKYPEKDLLVRVA*"
                     /db_xref="UniRef100_R5P9Q0"
                     /db_xref="R5P9Q0_9BACT"
                     /db_xref="mxa:MXAN_1840"
     gene            complement(198912..199943)
                     /locus_tag="LacPavin_0818_WC40_scaffold_120392_prodigal-si
                     ngle_231"
     CDS             complement(198912..199943)
                     /product="hypothetical protein"
                     /codon_start=1
                     /transl_table=11
                     /translation="MANKNTFTQVAQSILAEKGQDSFRLNANQGGNRIIHPAIVRNVD
                     DLASFNRIQAEIVEMDKNGNIIPGKDRNIPKERLPICIPLLTEFIHARPQVGECVLVI
                     AENPSDLSSPRFWLGPLITSQIKLSYQSYQESISVFNSGSFNTQNNFDGPTLQDQIKP
                     SSVLPSSSEIALQGRNDADVVLRPREAELRAGKFKLNSTTELNNETPCRLQLKQIDYN
                     PYTTGIKSADQKNASKFVPYSQFNLESTNINLISNEGKFREFNNNTEENKTNPRLKDF
                     GDIASRLHPAVFGDELIILIRLILQYLLTHIHTPQSPPLSNNISSQLEPYLNSGKIQD
                     LVSNVVRLC*"
     gene            complement(199944..200102)
                     /locus_tag="LacPavin_0818_WC40_scaffold_120392_prodigal-si
                     ngle_232"
     CDS             complement(199944..200102)
                     /product="hypothetical protein"
                     /codon_start=1
                     /transl_table=11
                     /translation="METTKNKSELLKQMQEISDDVEKKKLEVELLLKVIDNLEKQYYE
                     IANLIQKN*"
     gene            complement(200120..200536)
                     /locus_tag="LacPavin_0818_WC40_scaffold_120392_prodigal-si
                     ngle_233"
     CDS             complement(200120..200536)
                     /product="hypothetical protein"
                     /codon_start=1
                     /transl_table=11
                     /translation="MGFIKIDPKLQQSDTVANFFSSLIMDERNVLPKLSLPQILLSKI
                     RPGLDANAITSSIISRFKEAGIPTGPLSEGTPNAMEEFTKIIIEELVDAIQNEMRVDI
                     AVDQGMQVYSTGANAGGPVISTGANLTPHSGAGIAR*"
     gene            complement(200718..202019)
                     /locus_tag="LacPavin_0818_WC40_scaffold_120392_prodigal-si
                     ngle_234"
     CDS             complement(200718..202019)
                     /product="hypothetical protein"
                     /codon_start=1
                     /transl_table=11
                     /translation="MAFKNPVVSPLTESQDKLLGQLGSLKNILTLPTKKNLNLSEDQQ
                     ISTFDYLIRIAESTIGSAFIDIILKKFIDEIFDTQSDKLEKVILKAIAKSLTSQGKHI
                     SNNPNVSNEQWLAINAAGPLHAAFQIIKALIVKQILAMIFGPKTKMNYDTFGNNNLID
                     LNPPNNDEVLEQVLAADSMFSVSNAVSNQFGDQEYNLVQLREKLEKGEMVFTISCQDI
                     KIKLPADFDNKIDTIISSIISTQGTTTTGSGQAPNPSAAFDYISNHLASETQRINSTE
                     NSNAVRKSFLQILVEKILNLLVIAITPYLSNLVAQINAANPTLGITLALISSPKELKG
                     LYKSDENQFNEKSVFMSTLINALYAILISMVLKALIKEIKKLIKNALAKKAAIRLQSK
                     FKRLSSITSSVNKGIETLNKATQAAESLSKFNEIFNFSNLA*"
     gene            complement(202019..202366)
                     /locus_tag="LacPavin_0818_WC40_scaffold_120392_prodigal-si
                     ngle_235"
     CDS             complement(202019..202366)
                     /product="hypothetical protein"
                     /codon_start=1
                     /transl_table=11
                     /translation="MANQDVKIDNESLIEILNLIKQNITEERNLALERFKRQDDMIDS
                     NEQFYLQGRILAEYLRAASDRTDALFNIAKLQAGILYKNASENASSGLNADEIQKEIQ
                     KLINGDSSNSTTN*"
     gene            complement(202427..203257)
                     /locus_tag="LacPavin_0818_WC40_scaffold_120392_prodigal-si
                     ngle_236"
     CDS             complement(202427..203257)
                     /product="Uncharacterized protein {ECO:0000313|EMBL
                     :KKN37159.1};  TaxID=412755 species="unclassified
                     sequences; metagenomes; ecological metagenomes.;"
                     source="marine sediment metagenome.;""
                     /codon_start=1
                     /transl_table=11
                     /translation="MNIFFFYEVVCASEFAEIITKEERPPTMDFLKEIYKDILKNKSL
                     DEKYEGSKRYWYKEQEKAVIDYISTQDSDEKNLIFSKLLYKPLNKLIENIIFTYKLFR
                     SDVDVKELQADCMGFLITKIDKFNPKTGAQAFSYLGTIAKHYLMGGKREAYKYTKSNS
                     DIDESIEEVSRKPENTYTIDKEENVDINIAVFENIILKLEEDIKKPKMLPNDKKVGEA
                     IVYIFKNHLMLEAYNKNKLYLFLKERTGLQTKDITYSLGRFKKEYEIFKALFLSKKNY
                     *"
                     /db_xref="A0A0F9Q3W2_9ZZZZ"
     gene            complement(203467..204414)
                     /locus_tag="LacPavin_0818_WC40_scaffold_120392_prodigal-si
                     ngle_237"
     CDS             complement(203467..204414)
                     /product="hypothetical protein"
                     /codon_start=1
                     /transl_table=11
                     /translation="MKELQNLKTSNDNKLLVVLPVNKIEDFLLNECLYSLAQQEYSID
                     LIILAKGLSEDDMSKLEAIASAPKISVQKKNDKGEVLYEIVNAMKDVNYAIVNSSSDT
                     FSKCFNEGLNYAIQKNYEWFSIVEHDDVIDTKWYQNFTNYQKEKNDVDGFMPLTREIS
                     NGIFLGYFNEAPWVEGFAEKAGMFDLALLSRFNCMNITGAVFKTESIKKFSLYNKEEN
                     YYRVLKESIRMDYIYEFFLRMLYKDLKFFSVPRISYEHRVDRPASSVDYFASKLPRDL
                     ANLSKENGGMTLAEISFWRNLVKKEFYHDKDRNIQYSEA*"
     gene            complement(204377..205561)
                     /locus_tag="LacPavin_0818_WC40_scaffold_120392_prodigal-si
                     ngle_238"
     CDS             complement(204377..205561)
                     /product="Glycosyl transferase group 1 n=3 Tax=Riemerella
                     anatipestifer RepID=E4TCA8_RIEAD"
                     /codon_start=1
                     /transl_table=11
                     /translation="MEDQNIILERIKEDNATIDSAIEKIKSNNFTIYFYCPAMNIPSG
                     GIGVLFKQAKTLLDNGYKTVIIYEPRQDSKASYLESQKKNKRVEIYEKFNPTWLGKDL
                     EGIPLKCLGDGTITYEDGTTQKSEKLTVNAEDIVIIPEGFPNIMEKFAKYPCKRIVLA
                     QSWYYILNSMSVNQNWQQFGIKDVISVSDGITEYLNAIMPGLSIKNYSQSIDRNLFAQ
                     IPYVKKYPKIAFMPGRSQEAVLKTFNVIKTFYCFYPQYRWLRFDELKGLSKEDFAERL
                     GEAAFALYTDEIAGFGTFPLEAMACGTHVVGWTPLGSKEYMNQNNGFWAHNGEIFQLA
                     ELIGIAVERYLNGTLDVPAVTEEYEKTLARYTAENEKQTILNIYNEIKNERITEFENI
                     KR*"
                     /db_xref="UniRef100_E4TCA8"
                     /db_xref="A0A0F9K7H1_9ZZZZ"
                     /db_xref="rai:RA0C_1255"
                     /db_xref="E4TCA8_RIEAD"
     gene            complement(205571..206293)
                     /locus_tag="LacPavin_0818_WC40_scaffold_120392_prodigal-si
                     ngle_239"
     CDS             complement(205571..206293)
                     /product="hypothetical protein"
                     /codon_start=1
                     /transl_table=11
                     /translation="MKKLGICIDGTVRDVFSQFDKLYRKKFIKNMGLVHMNDQYQYVD
                     HVDTYSEEKRLEILEKEKIHLPVTTYDLNNHYEFESDAEFQKFMEDYSLELYGTAPTF
                     EKSIDALNRIQYLCEDKKYFSTTLVCPGKEQVVTSTFYFLTKNACRIKNIVFTKYNND
                     LWNDFDVIISDSPDVLNNKPENKISIKIDKAIMKQLLQTIVLKALKTYIINLNLIIYI
                     IDLQNNNLKIYFNHSNDIFDIK*"
     gene            complement(206403..206843)
                     /locus_tag="LacPavin_0818_WC40_scaffold_120392_prodigal-si
                     ngle_240"
     CDS             complement(206403..206843)
                     /product="hypothetical protein"
                     /codon_start=1
                     /transl_table=11
                     /translation="MENIPLEKEFFVLKIGEKNINKRIYSNNLIQQWIDVLKNKEING
                     YKIEYAVKLDTDILHTDCIKDILFCGLVTDLKIDLENNLKAMAKFKIRGPQVDMIYST
                     GFLDDLVLVPKGLGKVTENIIYDYTLLGFNLIKREDSPFFNKEQ*"
     gene            complement(206870..208549)
                     /locus_tag="LacPavin_0818_WC40_scaffold_120392_prodigal-si
                     ngle_241"
     CDS             complement(206870..208549)
                     /product="hypothetical protein"
                     /codon_start=1
                     /transl_table=11
                     /translation="MNIRLSNCITIIEYAIQHNISISAACVKSSKGKNYVSNFIDVIE
                     KRKEQGQINQPEYDAFYEVYNRYSNKLDSDLSDTVVFQQYKLEELRPLNNLDIKPITA
                     QEQADIDYNAELDESYDERSLGESVRDDIGKIKFYSYKILIKNQQPLEGTFSRDEMDK
                     VYRLYSNIEGAGLNLRAVSREFSNLSYRDFKRIIRAFNITKQSIPIAPHILEENSEEV
                     ITEYVLRNKENNVLKKLETDKGKFIEKNLIDAQKKLIEIQSVDDYIQSVVEKYIEKKD
                     DIVESKILQPSILNNLKHTGKPTIVFFGDIHLGKKFEHPIFGRGYNKDIAAERLIQLA
                     NEVIKDYKSRESSEIFLICGGDLVESIASDGIHQGHHFEMDLFQEDQIFAAVDALKNM
                     IKLIDTNVDCKINISIIGGNHCRIGEGRDDDKNRTAAKIIAHILKRELESKKIVFNIP
                     KNNLIRLVVGKLCIFMHHGDSSLSKKNTAELIALYGESGCFHLIVQAHWHRIKVEEGN
                     NYLNFVLPSMCSSDKFIIETLGSSSTPGFIIGNEPDVNGGYGFDYRKLTSY*"
     gene            complement(208652..209269)
                     /locus_tag="LacPavin_0818_WC40_scaffold_120392_prodigal-si
                     ngle_242"
     CDS             complement(208652..209269)
                     /product="hypothetical protein n=1 Tax=alpha
                     proteobacterium SCGC AAA536-G10 RepID=UPI000381C700"
                     /codon_start=1
                     /transl_table=11
                     /translation="MKNFQDVHEFVKSNELNNVTELCQIFKEFGSDKSSDWHNYSPLY
                     HELFKKYKNNNINIMECGIYSGASIHSWKKYFPIANIYACDINSNFFINDERVQSFYC
                     NQDNKFDIQNLWGNNVLKNIEFDIIIDDGKHEFNSNLNFLTNSIHKTKKGGLFIVEDL
                     TNYTKSRFFDIINQLKSDYNLSQIEVVDLPNPNNNIDNCILLIEK*"
                     /db_xref="UniRef100_UPI000381C700"
                     /db_xref="A0A0C1KC64_9CHLA"
                     /db_xref="mno:Mnod_6317"
                     /db_xref="UPI000381C700"
     gene            complement(209312..210199)
                     /locus_tag="LacPavin_0818_WC40_scaffold_120392_prodigal-si
                     ngle_243"
     CDS             complement(209312..210199)
                     /product="hypothetical protein"
                     /codon_start=1
                     /transl_table=11
                     /translation="VQNIYFLTFYTEGEEIDGGFNLTNTANKIKENLSPYFKEMFFFN
                     KRTLKELPGSEEVCNSYEEALETNPNANHIGYFDFKAFLIKHVMNLIPEGSILMYHDG
                     NFIKNSQYWKSDWTNIESICEKLMNDNNSDIFVSIEREGLKVKEYVKSYTIDKIFPDP
                     IQNKLCREANLINAARIILRKSEFSQKFINDYFDLCMDKTLIAKNPNPNPDPDFKWSC
                     GDQDVLNCLIYKYIFNKELPSHFPMYTFLYRILRLDYGAWDWEWDPEGRPGQSRMHDW
                     GMSKIINYDIVNYINNTST*"
     gene            complement(210212..211273)
                     /locus_tag="LacPavin_0818_WC40_scaffold_120392_prodigal-si
                     ngle_244"
     CDS             complement(210212..211273)
                     /product="Uncharacterized protein n=1 Tax=Helicobacter
                     bilis ATCC 43879 RepID=C3XJ17_9HELI"
                     /codon_start=1
                     /transl_table=11
                     /translation="MICIVPAAGKYSKFPNMRPKWSLTHPNGDCMFVESLMGLPLESF
                     EHLYFTVLKEQVDDFNLEDTIRKNLDKLINLPYTIVMLDEPTSSQAHTVYETIVKENI
                     TGSFFIKDTDNFFSVDNIVPNSICIYNLSKCQNITAGNKSYVEINKEGVVNNIIEKKI
                     ISTYFSTGGYCFKDTSGFKTTFERLQNEITDREIFISHVIFEQILNGEIFVKNEVDNY
                     CDWGTITDWNKFKKAYKAIFIDLDGVLVKNSGEYSSPKWGETECIIENVNYINSLYNT
                     GKCKIIITTSRKEKYRGPTLLQLNNNKIRFHDIMFDLPHCQRLIINDYAESNPYPSCQ
                     AINIKRDSNELSLIMNDLF*"
                     /db_xref="UniRef100_C3XJ17"
                     /db_xref="C3XJ17_9HELI"
                     /db_xref="maq:Maqu_0782"
     gene            complement(211245..212099)
                     /locus_tag="LacPavin_0818_WC40_scaffold_120392_prodigal-si
                     ngle_245"
     CDS             complement(211245..212099)
                     /product="Uncharacterized protein n=1 Tax=Helicobacter
                     bilis ATCC 43879 RepID=C3XJ15_9HELI"
                     /codon_start=1
                     /transl_table=11
                     /translation="MHNDIFSFKGHSGFKITLTPDGVVRKSSSTLSNSLRLKQQAEKQ
                     HHFISDENFLKPKILFSGYQDNIFFFDMEMIQFTDFVSYFETANKNKIDYITDTFIGF
                     IDKNIQLSKYKEISTQVVMDKYVFIRPDLPPLLNLTKLDHIFSIKEATWILPIGINHG
                     DLTLSNTLFDSEKRKICLIDFLDSFIETPLNDIIKLRQDTKFKWSLQLYNYEYDMVKL
                     ETILNYMDKKIDAHFKQHFFYDKYYHIFEILNLLRVIRYATNSIIIEFLINHINKLTD
                     DLYSSSGR*"
                     /db_xref="UniRef100_C3XJ15"
                     /db_xref="C3XJ15_9HELI"
                     /db_xref="bxy:BXY_37850"
     gene            complement(212089..213099)
                     /locus_tag="LacPavin_0818_WC40_scaffold_120392_prodigal-si
                     ngle_246"
     CDS             complement(212089..213099)
                     /product="Uncharacterized protein n=1 Tax=Helicobacter
                     bilis WiWa RepID=N2BKD1_9HELI"
                     /codon_start=1
                     /transl_table=11
                     /translation="MEKVVITGGAGFIGSQLGYFLHNLGYDVHLIDDMSYGYEDNLII
                     DDKTFGKFYKMDVRTNEIESVLDDADYVFHFAGISCLPVCQSEPDNSMDINLNGTINV
                     LEICRRKKIKKIIFASTSAVYENDNPIHPSYEYTPVTPDLIYSMSKYFAENVCLSYSK
                     LYDMPISVMRFFNVYGPHQDFRRQSPPMIGYIIKCLMSNQSPVLHSTGNQARDYVYID
                     DLINLVYKSMLANVSNGKIINVCTTDSYSVNEIYSIIANEMDCSHIKPVFRESKLLWE
                     KYDKLKNQYYNLSDVRIEKEVNKMSRGNYLEAENWLEWSPKISMEEGIKRTVKYCKVN
                     AQ*"
                     /db_xref="UniRef100_N2BKD1"
                     /db_xref="A0A099VJB3_9HELI"
                     /db_xref="tpi:TREPR_3739"
                     /db_xref="N2BKD1_9HELI"
     gene            complement(213099..213788)
                     /locus_tag="LacPavin_0818_WC40_scaffold_120392_prodigal-si
                     ngle_247"
     CDS             complement(213099..213788)
                     /product="hypothetical protein"
                     /codon_start=1
                     /transl_table=11
                     /translation="MYTQNYTYDYKTQPTNDPNFKHAAPFHGDKVLIDLMFKLINDFK
                     VINFIETGCAYGDSLIFMAENTKLNCFSCEPDDIRYDKTSQAIHDSLNVVLKKEKSPD
                     FLYNLSRDHSEPSIFWLDAHGEFNGTIFWPIIEEIKFIQENYDDYFIFIDDFKNPYHE
                     FFKYDMVGREECGLSKIESLLDNDKVFFPIYDECTSDEPFYYKDNNRVGWCLITNKEL
                     NLNSEYFTRYK*"
     gene            complement(213790..214428)
                     /locus_tag="LacPavin_0818_WC40_scaffold_120392_prodigal-si
                     ngle_248"
     CDS             complement(213790..214428)
                     /product="Uncharacterized protein n=1 Tax=Krokinobacter sp
                     . (strain 4H-3-7-5) RepID=F4AZE2_KROS4"
                     /codon_start=1
                     /transl_table=11
                     /translation="MNILDEISKKYKLTDKGSIKADGNAGHNYTEVYHEYFNKYIGHN
                     VSILEIGFGGGDSLKMWEEYFQNAKITCIDNDLSRIETYGYNQSENINVKHAEQGSAP
                     SIKEALGDTQFDIIIDDGSHICDHIKTSFNYLFKNNLKDNGIYCVEDTYNSYVPMRHD
                     GSSVNYFKGLVDNLYEGVDRTQETFKDDFNIQTIHFYRQMVIIKKSTNKITN*"
                     /db_xref="UniRef100_F4AZE2"
                     /db_xref="kdi:Krodi_2062"
                     /db_xref="F4AZE2_DOKS4"
                     /db_xref="F4AZE2_KROS4"
     gene            complement(214433..215176)
                     /locus_tag="LacPavin_0818_WC40_scaffold_120392_prodigal-si
                     ngle_249"
     CDS             complement(214433..215176)
                     /product="hypothetical protein"
                     /codon_start=1
                     /transl_table=11
                     /translation="MVLLTEENLGFFFSCYKEKEAVERAVANIRTFYTKSPMYLSSDG
                     GLDFSYLENDNTKFVLSPDVLGYVNHPETKDKERLIECCYEFLNRLHNAIEYCQKEYV
                     CYYEPDVLIRELIKIHDNLHLNGSYANEIHTNVKKLILKYNPNNTNSRFGSCGGSIVR
                     SQTLKDIYLKVNEDKSIIKDIVYTDPRVSNCDYLLTVLFSIFGYIYHENYDFIESSRD
                     PNWQNTGHAIVHQFHDFYNENYQGKYINK*"
     gene            complement(215176..216150)
                     /locus_tag="LacPavin_0818_WC40_scaffold_120392_prodigal-si
                     ngle_250"
     CDS             complement(215176..216150)
                     /product="Uncharacterized protein n=1 Tax=Parachlamydia
                     acanthamoebae (strain UV7) RepID=F8KYU4_PARAV"
                     /codon_start=1
                     /transl_table=11
                     /translation="MNKVIIWGYPLHSHTHSYIHYGYFKAFQSMGFDVHWVDEQNYKH
                     VDFENAIIISEHFVTSYLPRVKSSIYFIHYLGNRGDNHLQYVGGVKKLIDLRYNANCW
                     VDKNYDYHLDRAAPHLQHISKGTIFEKGDTYDIMYTAWATDLLPLEIELEDRFLEREN
                     KVYYIGTIGGGRGGLFDCQKAPEQYDTVPYIMPFYEACKKNNIEFISNCPWISPMSNH
                     QAMELIKKSYLAPDFRHRAMLEWGYIPCRVMKNISYGQLGVTNSKAVYDFFDGLVIYN
                     SDSEQLFYDAQAKMKDYDLIEQQMKLIMEHHTYVNRANDIIEIANKYL*"
                     /db_xref="UniRef100_F8KYU4"
                     /db_xref="puv:PUV_11050"
                     /db_xref="F8KYU4_PARAV"
     gene            complement(216154..216876)
                     /locus_tag="LacPavin_0818_WC40_scaffold_120392_prodigal-si
                     ngle_251"
     CDS             complement(216154..216876)
                     /product="Uncharacterized protein {ECO:0000313|EMBL
                     :KKL28580.1}; Flags: Fragment;;  TaxID=412755
                     species="unclassified sequences; metagenomes; ecological
                     metagenomes.;" source="marine sediment metagenome.;""
                     /codon_start=1
                     /transl_table=11
                     /translation="MRIALCLYGQPRNAVNMSQYHFQNIINPNNCDVFIHSWYDPENR
                     SFGKQAPGHQHRVADENIDKKLIEIYKPKKYLIEKPMSFSNSNMFLTEDNIRQCFDYG
                     LTIPDFDKYRVNAAYSVWYSVHMCSVLKELYAKQNNFTYDAVISMRFDVCPDRPIKVE
                     NFDLSKYNYQDLNQPHEMISDWFGMSNNENMNTYANLFFNIEKHHNTLQSTLGIWCFE
                     LFVREQIKDIPKQKIDIGVKFF*"
                     /db_xref="A0A0F9C2Z8_9ZZZZ"
     gene            complement(216876..217733)
                     /locus_tag="LacPavin_0818_WC40_scaffold_120392_prodigal-si
                     ngle_252"
     CDS             complement(216876..217733)
                     /product="Uncharacterized protein {ECO:0000313|EMBL
                     :KKL28580.1}; Flags: Fragment;;  TaxID=412755
                     species="unclassified sequences; metagenomes; ecological
                     metagenomes.;" source="marine sediment metagenome.;""
                     /codon_start=1
                     /transl_table=11
                     /translation="MKIALCISGQPRLLRECYDGIYNNIIKDNDVDIFAHIWWSNEYQ
                     NKVFQLHYDKKFPQEDLGELFLQMYKPKDYIIEGQKQFNLDYCKSHNSVWNETDTHNK
                     IFTPSVLFGLSSQYYSVSQADLIRQKYKGYDWVVRLRTDSVVEHNLANVLAGLDNNKF
                     YFQSSMNGGHKYGGEPPGVFCDWFYTSGPEMMKNFTSVVYNEMPTYFGNGMIHVRDYM
                     KMLMFHIQANAEGANFDITPHGCDSSTHQNVKKYYEGFDTEKLEVKNKEIWPYFMDKI
                     DFKLGKNND*"
                     /db_xref="A0A0F9C2Z8_9ZZZZ"
     gene            complement(217737..218405)
                     /locus_tag="LacPavin_0818_WC40_scaffold_120392_prodigal-si
                     ngle_253"
     CDS             complement(217737..218405)
                     /product="hypothetical protein"
                     /codon_start=1
                     /transl_table=11
                     /translation="MYNKYVTRQDLNLLKQKYQSRINKFDNQKDDSLFKNLNILSFIE
                     ENITSANNKKAIDIGGGNSPLGTFLAEIFDKVYCVDLEFANKNITKNIVVRDDFFNYI
                     KNHQDETFDFMVDSCALTHFQHTDVANTGLERAASLIRNKLKTGGYFVMSSDVLPHTI
                     KDSYSQKEFLYPTEIITIFENAGMKLTGTFDDTSIEPEHEIHLDYHGKCNMILNYVSL
                     IFKK*"
     gene            complement(218409..219182)
                     /locus_tag="LacPavin_0818_WC40_scaffold_120392_prodigal-si
                     ngle_254"
     CDS             complement(218409..219182)
                     /product="Uncharacterized protein n=1 Tax=Loa loa RepID
                     =E1GEW5_LOALO"
                     /codon_start=1
                     /transl_table=11
                     /translation="MNPAVVTALFDIGREKYGRPMSDYLSWFKDTLRLNVNMIIYTEE
                     KFVDFIKSIRNENDTKIIIQKLNEIPYYKYNDQINAILNEPSYIQKIKDISRIECNLS
                     LYNVIQYSKFGWIQNSFDNNHFDAEYIFWMDAGCSRFFDGYKGNDWPDLKKLSKTKFL
                     IQGNINTQRYLQNFNPDDYIFENNCILVGTLFGGHKEVFPAIVEGIEQIFTKDMLERK
                     IVNNEQIALALLYYKNSTLFDVYININGQHLPLFSHLKK*"
                     /db_xref="UniRef100_E1GEW5"
                     /db_xref="E1GEW5_LOALO"
     gene            complement(219187..220140)
                     /locus_tag="LacPavin_0818_WC40_scaffold_120392_prodigal-si
                     ngle_255"
     CDS             complement(219187..220140)
                     /product="Glycosyl transferase, group 1 n=1 Tax=Nostoc
                     punctiforme (strain ATCC 29133 / PCC 73102)
                     RepID=B2J9S3_NOSP7"
                     /codon_start=1
                     /transl_table=11
                     /translation="MKISIIGPGIMPIPPTGWGAVEILIWDYRNELIKQGHEVLIINT
                     KNYNEIINLINDFKPDFIHIQYDEFIDIVSWLTSYKVAITSHYGYMDRLFEMRNDYFH
                     GIFQKFIHSNCGIFCLSDSIKEIYLKGGVKEERLFVTPNGVQCNLFQYKDTPEFPDRS
                     IYLAKIDFRKRQHVFQKYNANIWFAGNIADPRFDVNNNYLGEWSKPHLYENLTNYSNL
                     VLLSDGEAHPLVCLEAMCAGLGLVLSEYATANLDLSKPFISVIPENKMGDIEYVKKVI
                     EDNRVISNSMRDEIRKYVIENFDYPIIVEKYINAITQLMLK*"
                     /db_xref="UniRef100_B2J9S3"
                     /db_xref="npu:Npun_R2546"
                     /db_xref="B2J9S3_NOSP7"
     gene            complement(220137..220832)
                     /locus_tag="LacPavin_0818_WC40_scaffold_120392_prodigal-si
                     ngle_256"
     CDS             complement(220137..220832)
                     /product="Histo-blood group ABO system transferase 1 {ECO
                     :0000313|EMBL:KIA76551.1}; EC=2.4.1.37
                     {ECO:0000313|EMBL:KIA76551.1};; EC=2.4.1.40
                     {ECO:0000313|EMBL:KIA76551.1};;  TaxID=83552
                     species="Bacteria; Chlamydiae; Chlamydiales;
                     Parachlamydiaceae; Parachlamydia.;" source="Parachlamydia
                     acanthamoebae.;""
                     /codon_start=1
                     /transl_table=11
                     /translation="MKKIGLITIATGKYDCFIPGLFNSFKQHFITNCNSDLIVLTDSE
                     KINNEDRLFVYKVPHTNWPMSTLLRFKYFTQNKDFLEEYDYLYFIDCDMVFNENISEE
                     ILPNNEFKYVGTIHPGFYTDMKNATFENNPECKAFIPKEKQNTYYQACFFGALKDEFL
                     SMSQHLNDNIDLDLSKNIIALWHDESHLNAYFAYRNVLKIHPGYAYPELLNIPFQKKI
                     IHLSKNHSEIRNK*"
                     /db_xref="A0A0C1BYL5_9CHLA"
                     /db_xref="ACD1_62_16"
                     /db_xref="puv:PUV_00260"
                     /db_xref="Q58M87_BPPRM"
                     /db_xref="2.4.1.37"
                     /db_xref="2.4.1.40"
     gene            complement(220877..222808)
                     /locus_tag="LacPavin_0818_WC40_scaffold_120392_prodigal-si
                     ngle_257"
     CDS             complement(220877..222808)
                     /product="Putative nucleotidyl transferase n=1 Tax
                     =Cafeteria roenbergensis virus BV-PW1 RepID=E3T4Y6_9VIRU"
                     /codon_start=1
                     /transl_table=11
                     /translation="MIPNINIIIPIGGVGNRFKNDGYQYPKPLINIMGEPMIFWLLKN
                     LNIHEDDNLYIVYNSSMEQYNFIDTLKHNFDFNIQGISIDYSTRGASETVLIALNNMD
                     AESLSRPTLILDCDNIYFEDIITKFRDTGQNKIFYFNTKSDLSTAYSFIKINENNEII
                     KIAEKQKISNNANCGAYGFDNGVNLKKNIMEVIDLNIKTNNEFYISNIYSKMLERNDK
                     IIADEVKAHNSVGIPFLLKSFCINQIDKMPQKRICFDLDNTLVTYPAVKGDYTTVEPI
                     SRTIGYVKFLKKLGHTIIIQTARRMRTHNGDVEAVKKDIGKITEDTIKKYEIPCDELY
                     YGKPYAHFYVDDLGVNTFQELDKSMGFYDIHPEPRSFNKIVSLSDNKIEKFSKNIESE
                     LHYYEHMPKEIEGLFPKLISSASNGNGDITSIIIEKIHGIPLSSIYSNCSLTYNNIDA
                     VLSALQRIHNIQYTDKNHHLVCYNYIEKFNERIESESVNKQYYKNFNWYIEKIKEATL
                     KYKTENKFKYTVIHGDPVFSNILINEHGQLKFIDMRGKIKDTLTTCGDMFYDYAKVYQ
                     SILGYDFILHGKNINHAYVQEMQKYFKHSFIKLFGPEQMSYLKYLTASLIISLLPLHE
                     DMNKKIQYYNLIEYNHLLN*"
                     /db_xref="UniRef100_E3T4Y6"
                     /db_xref="E3T4Y6_CROVB"
                     /db_xref="bpb:bpr_I0147"
                     /db_xref="E3T4Y6_9VIRU"
     gene            complement(222808..223566)
                     /locus_tag="LacPavin_0818_WC40_scaffold_120392_prodigal-si
                     ngle_258"
     CDS             complement(222808..223566)
                     /product="Uncharacterized protein n=4 Tax=Bacteroides
                     RepID=C6I4Y6_9BACE"
                     /codon_start=1
                     /transl_table=11
                     /translation="MISINNFTNQRLGNQLFMIAAAYSLSIDYNDTIVLPEWKYSPIF
                     KNFNIKTLNKKMNFHNFYNEENYGFHYNKILYKNDLLLNGYFQSEKYFVENKIKIHEL
                     FLPNDNLIKDLTNKFPELINKEKTCAIHIRRTDYLTKQEYHPVLPISYYTKAINMIGD
                     NKFVFFSDDIEWCKSMFTNEDFIFIESQTDIEDLIMMSLMENNIIANSSFSWWGAWLN
                     KNKNKTVIAPKIWFGPAYLHYNTSDIVPETWIKI*"
                     /db_xref="UniRef100_C6I4Y6"
                     /db_xref="bfs:BF9343_0972"
                     /db_xref="107290465"
                     /db_xref="C6I4Y6_9BACE"
     gene            complement(223566..224306)
                     /locus_tag="LacPavin_0818_WC40_scaffold_120392_prodigal-si
                     ngle_259"
     CDS             complement(223566..224306)
                     /product="hypothetical protein n=1 Tax=Methylovulum
                     miyakonense RepID=UPI0003606EAB"
                     /codon_start=1
                     /transl_table=11
                     /translation="MKNKIKILTPFYNPGDFLESSVQSVINQNYDNFEVIYIDDCSTD
                     GSNKYIPRDDERVKLIINTERKTALENLHNAILNHCEKDDIVAIVDGDDWLSTINSLN
                     VINDLYNSGEFWIVYGSSFASDGTKINSKKYTPEEFLALRNWNMYISHIRTFKAGLYF
                     KIKEQDPEYKCLKDKNNEFYKMTYDCAMLFPMMEMAGYDRIKYNEKLVYVYNRQNPLS
                     DCYVNEPLQKSIHEEINKKQKFKIINYL*"
                     /db_xref="UniRef100_UPI0003606EAB"
                     /db_xref="sht:KO02_01460"
                     /db_xref="A0A088EVG5_9SPHI"
                     /db_xref="UPI0003606EAB"
     gene            complement(224336..225169)
                     /locus_tag="LacPavin_0818_WC40_scaffold_120392_prodigal-si
                     ngle_260"
     CDS             complement(224336..225169)
                     /product="hypothetical protein n=1 Tax=Pedobacter arcticus
                     RepID=UPI0002F3B014"
                     /codon_start=1
                     /transl_table=11
                     /translation="MINTIIYTKDRASQLNLLLDSLNKNATGIFKIAVLYKASNNSFL
                     DGYKKLQSKNVIEGITWVEETNFKKQNIELLKTDLEYTCFFTDDDIVYQPINENEIIS
                     LMEEDDEVFCFSLRLGKNTTYCYTQNCNNVLIPLEENDKFVKWDWTKHYMDFGYPLSV
                     DGHIFKTNDIANLSNKVSYVNPNTFEAALQIFDSFPKEKMAAYINNKLVNSPSNVVQS
                     VYPNRKGEQFGISVELLNKMYLEGDCIDLNKIIFADIRGCHQELKLEFTNMTDIEYLK
                     H*"
                     /db_xref="UniRef100_UPI0002F3B014"
                     /db_xref="dde:Dde_0430"
                     /db_xref="87287127"
                     /db_xref="UPI0002F3B014"
     gene            complement(225169..226059)
                     /locus_tag="LacPavin_0818_WC40_scaffold_120392_prodigal-si
                     ngle_261"
     CDS             complement(225169..226059)
                     /product="hypothetical protein n=1 Tax=Methylovulum
                     miyakonense RepID=UPI0003606EAB"
                     /codon_start=1
                     /transl_table=11
                     /translation="MDNNKKLNKIKVLIPFYNPGDFLDLCINSILTQDYENYEVLFID
                     DCSTDNSFEKLPACTFAYETNESGEPIKNEQGQLIPKKDENGDLIILEKHPLLENTKC
                     INIQLWRASSRATALPNLHKGIMDFCTDPDDIVVLLDGDDWLISRSALSYINDFYNDN
                     DCWMMYGSSMWTDGRRCCSSPYPQLEFKNLRAAPFRISHIRTFRAGLYHKIAEQDKTF
                     SCMKDKKGNWYTMTYDVGIFLPMLELAGYDKVKHNTKPLYVYNRDNPISDDKVNQQLQ
                     WDIHEEILHKKPFKKIDNYK*"
                     /db_xref="UniRef100_UPI0003606EAB"
                     /db_xref="A0A0F9SYY0_9ZZZZ"
                     /db_xref="sht:KO02_01460"
                     /db_xref="UPI0003606EAB"
     gene            226173..226541
                     /locus_tag="LacPavin_0818_WC40_scaffold_120392_prodigal-si
                     ngle_262"
     CDS             226173..226541
                     /product="hypothetical protein"
                     /codon_start=1
                     /transl_table=11
                     /translation="MKTTKIDKNVILETIQKEANIHLRKMNIYEQVKNLNSELKNLYE
                     NGPMISSFGFKSDNDVTNKFKTGFETSQNISYIAQLEQDMEAQNESKLNEVEILSQEK
                     EMLRQEVELLKKEIESLQKK*"
     gene            226613..227356
                     /locus_tag="LacPavin_0818_WC40_scaffold_120392_prodigal-si
                     ngle_263"
     CDS             226613..227356
                     /product="hypothetical protein"
                     /codon_start=1
                     /transl_table=11
                     /translation="MKIKKSQFIQIIKEEAQKVKKEILLRKELASIEKELQDLNEVHA
                     GGAMAPGEGGVHAGQKKAVFTKKGTHLIEKGDEEMADMEPVTADAGPEGESADDITAG
                     IDGADVNMGPTDDSEQTITKEMIKNALASLGQQLDLTGIVDFDTAPEGDMNADLDVDI
                     ETGAEDAVDTTDADAQVELPAASGEEESSEEPTDNVDETQTQQQCGDPMAQETKMEET
                     AAPVAEVAAPVENQKLNEEKARWKKLINY*"
     gene            complement(227431..227637)
                     /locus_tag="LacPavin_0818_WC40_scaffold_120392_prodigal-si
                     ngle_264"
     CDS             complement(227431..227637)
                     /product="hypothetical protein"
                     /codon_start=1
                     /transl_table=11
                     /translation="MNDLLTRVKCPMGCTNSIFTERTKTVTNPNANLLLEGVNSIKVK
                     VYTCQCCGNAFEIQESHSNKRQVL*"
     gene            complement(227679..228395)
                     /locus_tag="LacPavin_0818_WC40_scaffold_120392_prodigal-si
                     ngle_265"
     CDS             complement(227679..228395)
                     /product="PhoH family protein n=1 Tax=Holdemania
                     filiformis DSM 12042 RepID=B9YB28_9FIRM"
                     /codon_start=1
                     /transl_table=11
                     /translation="MPAKKSVKKKQPNYANDSKRELEILLKDLYFKPKNDHQQAFCNL
                     IDNKEIIICSGPAGVGKSMLSIAKALELLRSPKNEFYKIILCTPAVEADEKLGSLPGS
                     QEEKLAPYTYSSFYLIEKLLGKETLKILINQGIVNVLGLGYMRGINIDNAIVIAEEFQ
                     NATPRQVKTLLTRIGHNSKFIISGDLEQSDRYKKETDSGLYDALKRLEGIDEIGLFKF
                     DESDIVRNKVISKILNKYKD*"
                     /db_xref="UniRef100_B9YB28"
                     /db_xref="B9YB28_9FIRM"
                     /db_xref="lsj:LSJ_0918c"
     gene            228519..229415
                     /locus_tag="LacPavin_0818_WC40_scaffold_120392_prodigal-si
                     ngle_266"
     CDS             228519..229415
                     /product="hypothetical protein"
                     /codon_start=1
                     /transl_table=11
                     /translation="MKKQISLSELDSLIRKNIQEKGLGNGISEEKFSEIKNKIKKHLM
                     TPSANLFSADFDNNINETQSPEPQMYSGQDIELPIQTTQSPIVQQTVENPEAKDLAKK
                     EGAIETKEQFLQQKEEELRQREERLIQKEQELSYKPQIPNFVEKAEPEKLFIFNTNEL
                     SLGSESLMKMPYRLLENPEEKKSMHDLWLEKGKVRAEIYQVEFKRIGDMIFKPLDGVC
                     KFEERSSQIPSNIPMDDRDSVKQAIMSQQPTEPMLDSTEPITDVILPMTQDMGLNAPD
                     VAAVMQNFIEKALKDYLINKSV*"
     gene            229415..229870
                     /locus_tag="LacPavin_0818_WC40_scaffold_120392_prodigal-si
                     ngle_267"
     CDS             229415..229870
                     /product="hypothetical protein"
                     /codon_start=1
                     /transl_table=11
                     /translation="MISNKAKINYKRLAGIITENLKLIPDASGRSGRNTLSWYVEEYL
                     LNLSVLIINSLDKTLSANEFRVAISQSNTIMQTNSLATKILITYPENNKTKEYLLTLL
                     VNFEQGAGTSLSITTDKLTDKFDLSSHHSEDDVNSFVTNAVNHISNSLR*"
     gene            229927..230232
                     /locus_tag="LacPavin_0818_WC40_scaffold_120392_prodigal-si
                     ngle_268"
     CDS             229927..230232
                     /product="hypothetical protein"
                     /codon_start=1
                     /transl_table=11
                     /translation="MNFWKITNLHNDAVKIVISTSSSGSKGLKLQPNQFVVCAPKQTP
                     TMDAQIRRKFISVEKGFDNDTYGFTSGVPYDNSALEAKKLEIAETKAMQYVNNKPSE*"
     gene            230207..230509
                     /locus_tag="LacPavin_0818_WC40_scaffold_120392_prodigal-si
                     ngle_269"
     CDS             230207..230509
                     /product="hypothetical protein"
                     /codon_start=1
                     /transl_table=11
                     /translation="MSIISHRSRRKKQAEIELLIEILPTDWYGEKYHTQESWFPIAER
                     VVTRLVGDDLVAVQPMAAPLGQLFHLDYQYVGGMDVANPANTDVQVMKVWENWNIT*"
     gene            230535..231800
                     /locus_tag="LacPavin_0818_WC40_scaffold_120392_prodigal-si
                     ngle_270"
     CDS             230535..231800
                     /product="Uncharacterized protein n=1 Tax=Enterococcus
                     caccae ATCC BAA-1240 RepID=R3U102_9ENTE"
                     /codon_start=1
                     /transl_table=11
                     /translation="MQNKKIKILQLPSDTAGVGSFRNIWPAQEMENKYSDEFFVEINS
                     DFQNDIEYYKQFDIIHFHRQFGPYEDLQERIAELRKHGVIIIMDIDDYWIPPKTHPMY
                     VAAIKEKLPEKITSAFNFVDYVTTTTNIFANYIKKYNSNVHVIENGIDMSQPMWQDVD
                     TKKNDKVRITWCGGSSHLHDLQILTNSMNILHNDTSLQNKYQFVMCGYDTRGFLTEVG
                     PNGEYLNTRPITPQETIWNKFEEIFTDKYNPKIVDEKYKKYLLKCSNEPYKEGDVYEG
                     NYVRRWTLPLTRYGEHYNYCDVALAPLDENIFNEVKSELKIIEAGLKRKALIAQDFGI
                     YKELIVDGVTGILVDKKDSVRGWYKAMKKVIEDKDYREMLADNLYNFVKDKYTLEAVT
                     KNRVDFYKKVVQERDSKRIASEPKEALTT*"
                     /db_xref="UniRef100_R3U102"
                     /db_xref="A0A0F9II27_9ZZZZ"
                     /db_xref="ssq:SSUD9_0710"
                     /db_xref="R3U102_9ENTE"
     gene            231848..232684
                     /locus_tag="LacPavin_0818_WC40_scaffold_120392_prodigal-si
                     ngle_271"
     CDS             231848..232684
                     /product="hypothetical protein"
                     /codon_start=1
                     /transl_table=11
                     /translation="MKQISANYGAIKDTVYNFSAKELIAEGDKKNTILNEFVKLIKEN
                     PILKVQYLIYKSLENGTSKNERLAERLINENLKLIENFKWEDILRTNKEAKLKLLGQY
                     DAQAFEDKAKIYESIHFLIKSVTQSNFTDIDNSQIAFDYIMEHLLKDKTAKPGVPAEE
                     HEHPKFLSWKFITEHAVNKFNERYSHLNADEKDLVKVLLSPEENKRNYYENLKKENLD
                     SIEDLLKSNIDEATKVVVNKFKDKILSLKDDINRENMSEAIISLFELKENFVELNNSQ
                     NN*"
     gene            complement(232626..232760)
                     /locus_tag="LacPavin_0818_WC40_scaffold_120392_prodigal-si
                     ngle_272"
     CDS             complement(232626..232760)
                     /product="hypothetical protein"
                     /codon_start=1
                     /transl_table=11
                     /translation="MIFSHGRLAINIAEILRMIVFTIDRINYFVNYLIPQNSLLIQIS
                     *"
     gene            232888..233748
                     /locus_tag="LacPavin_0818_WC40_scaffold_120392_prodigal-si
                     ngle_273"
     CDS             232888..233748
                     /product="RNA polymerase sigma factor RpoD n=1 Tax
                     =Flavobacteriaceae bacterium (strain 3519-10)
                     RepID=C6X620_FLAB3"
                     /codon_start=1
                     /transl_table=11
                     /translation="MRQLKIHKSITRRETESINSYFAEVSQIPLLTEKEELDLFNKVA
                     SGSQDALSRVIKANLRFVISVAKQYQNQNIPLEDLISEGNFGLIKAAKRFDNTRGFKF
                     ISYAVWWIRQCIMQCIAEHSRAIRIPVNHINSLNKINKIGAQMEQELEREPTNSELSK
                     VLEEMDIKIKDSMFITAKMTSLDAPVKDGEDLFLYDIIVNENSVSPDNSFVKESLVSD
                     LEKVLKKLSNRERTIVCMYYGILGFNAMTLEEIGEYFDLTRERVRQIRDLAIRRLKNR
                     VNSNVLKQHI*"
                     /db_xref="UniRef100_C6X620"
                     /db_xref="fba:FIC_01410"
                     /db_xref="A0A0C1F4A5_9FLAO"
                     /db_xref="C6X620_FLAB3"
     gene            234010..234699
                     /locus_tag="LacPavin_0818_WC40_scaffold_120392_prodigal-si
                     ngle_274"
     CDS             234010..234699
                     /product="Putative uncharacterized protein n=2 Tax=Candida
                     albicans (strain WO-1) RepID=C4YIG0_CANAW"
                     /codon_start=1
                     /transl_table=11
                     /translation="MNSKIQQLKEKLATATQLRAKNSQQEKLPESQSLKNQLQKELEN
                     QAKEKLQKKQLKKLEEEKKQKEKKDNNIKEFSSGTIQWKKKEGTPLYHTWEGYFNSKK
                     LFQIQQKNYGYELKLLENNHTHSSFQTIQKKAENIIESFSENFDKFLQESKKVKPKKA
                     EIVILPKNLQTKLALVPESGMGYQIVDLILNDDSIVKNVKILNGSIVKTPAHSNATAA
                     DIKDVVAVNKK*"
                     /db_xref="UniRef100_C4YIG0"
     gene            234708..235310
                     /locus_tag="LacPavin_0818_WC40_scaffold_120392_prodigal-si
                     ngle_275"
     CDS             234708..235310
                     /product="hypothetical protein"
                     /codon_start=1
                     /transl_table=11
                     /translation="MAEFKIFPTIKFHKSVDVFIEKFRIMNPEIFETNCIKTKNYLII
                     KKLFRLFHLPCKKILQILEYYKIRNLEISTSPYDIYDGSYYFHGQKIKINILRSSRTV
                     INTIFHELGHHYCYVNGIYNGYHIKKSDKYWTRKEKIKYIQQAYKAEKWVENWAEVEQ
                     KKYFPKVKFDNNFKSKKFNLLTFKKQYTNRYRKQLKTKIK*"
     gene            235325..235630
                     /locus_tag="LacPavin_0818_WC40_scaffold_120392_prodigal-si
                     ngle_276"
     CDS             235325..235630
                     /product="hypothetical protein"
                     /codon_start=1
                     /transl_table=11
                     /translation="MSTFRGDSKSFPYTSGKANSIWFFIIDWKTKSRTQYTSVGEKRN
                     MLALLKTAIESDDHSHIELYGVWSGEWSTDIFCLPIQEAIKNMEEVFADKRKKTIIS*"
     gene            235670..238066
                     /locus_tag="LacPavin_0818_WC40_scaffold_120392_prodigal-si
                     ngle_277"
     CDS             235670..238066
                     /product="hypothetical protein n=1 Tax=Nafulsella
                     turpanensis RepID=UPI000349B7E4"
                     /codon_start=1
                     /transl_table=11
                     /translation="MSKKLIIVESPSKCKTIAKYVGSEYIIKASVGHIRQIPTSKDAI
                     NMETFEVNYEISEDKKDVVADLKKAAKEADFVYLAADFDREGEQIAYSLEEVLNMPKN
                     KYKRITFTEITKKALEEALKNPRDIDMDLVHAQQTRAICDRIAGFGMSGLLNYKIQKG
                     TSAGRVQSIGLLLLCNNWKNYQQFYKGSADSDYKIIGIFEVKDDKNKIHTLKTTLNKR
                     FKNKTEAKTFLEKCIGKQFSVKDIETSEGRKKAPAPYNTSSMQIDSIRKLGMTAERVA
                     KAAQGLYQNGHCSYIRTDSVSMSDDSLNASEKQIKEEFGNKYSQRKQHQGKGKNTQES
                     HECIRPSDFSKHEVDGTSDEQRLYELIWKRTMSSQMSDCIVDKTLITIVANGIKEEFQ
                     CRGEVIKFDGYKKLYTEENLDENKDEDDDKAILPSVKKGQMVSVMQIDGLEIFQRPKA
                     LFTEATLLKELEVIGVGRPSTIATISKILTTRLYIDKKDLPAKKRDVCNLQLKNNTVE
                     EEIRTENFGKESGKLIPTDLGMIVCEYLLNNFPDIMNPNYTSQLEVLLDLIAEGKESF
                     LKVLKEFNTLFQENLKKAKGNTDKPGARELGVHPENGLKIYAKLGRFGAMIQLGESVK
                     QEKPKKGEKAKEDKPKSDVKFASIPEGMSIDTITLKEAISLLAWPRLIGEYKDKEVVS
                     NNGRFGPYVKHDGKFVSITQDPAKITIEEAIEAIKTKEAGGGGKSAIKEFDGGKIKVL
                     DGKFGPYINALIGKEKKATNYKIPATFTPADLTKEDCMIIIMGIKANPPKKKFTKKKK
                     *"
                     /db_xref="UniRef100_UPI000349B7E4"
                     /db_xref="ial:IALB_2777"
                     /db_xref="107343886"
                     /db_xref="UPI000349B7E4"
     gene            238066..238218
                     /locus_tag="LacPavin_0818_WC40_scaffold_120392_prodigal-si
                     ngle_278"
     CDS             238066..238218
                     /product="hypothetical protein"
                     /codon_start=1
                     /transl_table=11
                     /translation="MNIIKRIWNKLFKKTDKRIFYINTGNKTPEDIAILMQKMKEEIK
                     NHSRNK*"
     gene            238273..238608
                     /locus_tag="LacPavin_0818_WC40_scaffold_120392_prodigal-si
                     ngle_279"
     CDS             238273..238608
                     /product="hypothetical protein"
                     /codon_start=1
                     /transl_table=11
                     /translation="MLLNQIKIIIMKTAQIKLHPETKQPLVEGDFEFKISDKLSPYNG
                     TITKTDNPNISLLDKDYIPTKTIQFEWSMESPDKIKNDIAIELLAERLKQNFITFFQN
                     NNSVVGQVI*"
     gene            238631..239782
                     /locus_tag="LacPavin_0818_WC40_scaffold_120392_prodigal-si
                     ngle_280"
     CDS             238631..239782
                     /product="Transposase, IS605 OrfB family n=1 Tax
                     =Methanohalobium evestigatum (strain DSM 3721 / OCM 161 /
                     Z-7303) RepID=D7E9B2_METEZ"
                     /codon_start=1
                     /transl_table=11
                     /translation="MLKAYKYRIFPTEDQQNLLANIFGQTRFVYNLGLETKISAYAGQ
                     KKNIDCFDLIKQIKELKDNECKWLCESPSQALQMAVRNLDNAYTNFFKGKGFPKFKNK
                     HGKQSFSLPQGVFLSEDNKRIFIPKLKWVGIDLHREFKGDIKTVTVSRTTTNKYFISI
                     LIDNKQELPKKKSLTESTAVGIDLGIKDFAICSDGKKFDNKDFFKQTMQILRVEQRSL
                     ARKLQKNKKSDEQSNHYKKQKMVVALLHEKVRNQRQDYLHKISKYLVDNYDTICLEDL
                     SVKNMVQNHCLARAISDMGWSEFRTMLEYKAEWQGKNVSIIGRFEPSSKTCNCCGKIN
                     KELTLSDREWTCVGCGIVHDRDVNASINIKNFGLRNKPSVSQREALACA*"
                     /db_xref="UniRef100_D7E9B2"
                     /db_xref="A0A0F9GHZ5_9ZZZZ"
                     /db_xref="mev:Metev_1324"
                     /db_xref="D7E9B2_METEZ"
     gene            240013..240846
                     /locus_tag="LacPavin_0818_WC40_scaffold_120392_prodigal-si
                     ngle_281"
     CDS             240013..240846
                     /product="DNA polymerase III, epsilon subunit n=1 Tax
                     =Haliscomenobacter hydrossis (strain ATCC 27775 / DSM 1100
                     / LMG 10767 / O) RepID=F4KPW7_HALH1"
                     /codon_start=1
                     /transl_table=11
                     /translation="MKLNLKNDIVVLDLETTGLSVTKCKIIQIALLKIFADGRPNELK
                     TKYINPECPIPAEVTEITGITNEMVMNEKPFKTYAKGVLSFVGDADIVTFNGNRFDIP
                     IFMEHMYAAGLELDMTNRKAIDVKRIFHRMERRDLKAAYKFYTGKDMEGAHDAGNDCM
                     ATAAVLESMLDKYENVDFVDKHDEIIKAPIKNDMQALHEFTKDFDEIDFMGTMKYDKN
                     GVPVFNFGKYQGMPVATSLIGDLKYYDWIMNKGDFTRDTRKIINDIVKKHKEQIAQET
                     T*"
                     /db_xref="UniRef100_F4KPW7"
                     /db_xref="hhy:Halhy_5346"
                     /db_xref="107295004"
                     /db_xref="F4KPW7_HALH1"
     gene            240847..241422
                     /locus_tag="LacPavin_0818_WC40_scaffold_120392_prodigal-si
                     ngle_282"
     CDS             240847..241422
                     /product="Uncharacterized protein n=1 Tax=Cellulophaga
                     phage phi10:1 RepID=S0A2F6_9CAUD"
                     /codon_start=1
                     /transl_table=11
                     /translation="MKKISTLFKKDNNNLSRVINEVDPNNQWVMNGEGVPTRKFDGTS
                     VAIINGEIYKRYDAKNGKTAPVGAIPCQDADLITGHHPHWLKCQKDEPSDVYFFEAFD
                     KLEIEPGMKLMDGTYELCGEKIKKNPEKIIGHNLIKHGSTILNISDFSFESLKEYLSD
                     SANDIEGIVFHHKTDGRMCKLRKSDFGIKRT*"
                     /db_xref="UniRef100_S0A2F6"
                     /db_xref="A0A086ADX2_FLAHY"
                     /db_xref="cpi:Cpin_3888"
                     /db_xref="S0A2F6_9CAUD"
     gene            complement(241419..242282)
                     /locus_tag="LacPavin_0818_WC40_scaffold_120392_prodigal-si
                     ngle_283"
     CDS             complement(241419..242282)
                     /product="Sigma-70, region 3 n=1 Tax=Prevotella salivae
                     F0493 RepID=U2M9H2_9BACT"
                     /codon_start=1
                     /transl_table=11
                     /translation="MRQLKITKSISFRTPITEMFLNEVSREGLITVEEEVRLARLIKQ
                     GDKNAENKLVKANLRFVISVAKQYQGQGVEYADLINEGNLGLIKAAKRFDETRGFKFI
                     SYAVWWIRQSISQSINDHSRIVRMPGNKVSLLNKFRKIFNSLEQELERIPTLSEMQEH
                     IKVDELTYTNFVIYNHKHFSLDSKISSDSNESFLDFLPDEEAQTDMSVNKESLHKDLR
                     LLMKCLTPKEKRVLDLWAGFDKKNGQFITLEEIGTMEELSKERVRQIKEKALKKLRIN
                     SKANELRAYLS*"
                     /db_xref="UniRef100_U2M9H2"
                     /db_xref="U2M9H2_9BACT"
                     /db_xref="pdn:HMPREF9137_1110"
     gene            complement(242337..243188)
                     /locus_tag="LacPavin_0818_WC40_scaffold_120392_prodigal-si
                     ngle_284"
     CDS             complement(242337..243188)
                     /product="hypothetical protein"
                     /codon_start=1
                     /transl_table=11
                     /translation="MRLVKKVKFNTIKEINQFKKLDNSFKKCKEKEDKNLLSNVKDIS
                     RLNFYFVIEYINIIHEKINYDKIFPENKEGRHSKIDYNILMEEQDKLKKYINDKHTKC
                     PEYFKKLGILNEVVGCFVIGTTKKNISSIAKLDIIKKENCISYKFDLKNLPREFEQMC
                     IDFATNKQDFIEKEHEEFEKFMKLSNEEQDNIIQDILYKIQNPPIIFLENPTEESLIE
                     DGGFQDFLDNSSQTATTTIEMAAEKSIENINDISFLNVMLKTALNKENYELCAKIRDR
                     IALLKLF*"
     gene            complement(243237..243503)
                     /locus_tag="LacPavin_0818_WC40_scaffold_120392_prodigal-si
                     ngle_285"
     CDS             complement(243237..243503)
                     /product="hypothetical protein"
                     /codon_start=1
                     /transl_table=11
                     /translation="MDQEQTNITATPKKVVQTYLSIGDSENALLEIDLVTFREKNQEM
                     RYLGLNFSGNNPKTGQPQEAFINIDNEEVFNELKRFFSQLEWNS*"
     gene            complement(243556..243780)
                     /locus_tag="LacPavin_0818_WC40_scaffold_120392_prodigal-si
                     ngle_286"
     CDS             complement(243556..243780)
                     /product="hypothetical protein"
                     /codon_start=1
                     /transl_table=11
                     /translation="MQPLFFDDFNIDEQYQELKKLLTQLEKDVYKFISPTKNKQAAIR
                     ARKALGKIRTKSTELRRCISKQRNHNDSEY*"
     gene            complement(243783..246149)
                     /locus_tag="LacPavin_0818_WC40_scaffold_120392_prodigal-si
                     ngle_287"
     CDS             complement(243783..246149)
                     /product="Portal vertex protein n=1 Tax=Prevotella sp. CAG
                     :1092 RepID=R5PBR0_9BACT"
                     /codon_start=1
                     /transl_table=11
                     /translation="MANNEKPNSIFFQISNALRGNKKDVAAAINEPKELIGGNNASNY
                     EDFSSIQQKQQEFLDVQSNKIAMDLYSRTIYYDSDRISSYNDYRAMDQSPEISVALDI
                     MADECIEASTIIPLLNGEKITVENLYNQQRKDFWVYSYNVEKKSVEPAICEKVIYKGE
                     QNVYEIIFDDDSSVLTTKEHLWLNKNSASYTKTKDLKIGDSIEPFYTNNIKYTKHKKT
                     NTSIKNIKFVGKRKTYDLINVTDNNNYAILTNNGTGVFVHNCVTRNDKGEILAIYSED
                     VRIKKVLKSLFYQTLNVNFTLWTWIRELLKYGDNFLKLEIDQKLGIYDILQLPTGEIH
                     KELGVNGNPKSVRYKWDVSSMFFEDFEIAHFSLISDATKLPYGRSILDPARKLWKQLQ
                     LAEDAMLVYRLVRAPERRIFYLDVGNSDPADIKQYIESMKRELKKQPVVDAKTGNVNL
                     KYNVATFEEDYFIPVRGGISSKVETLPGASNLNDIADITYLQNKLFTAIKVPKTYLNY
                     AEALPGGSTLSQADLRFSRTINRIQEMVIMELRRIANIHLFILGFEDDLDNFTLTLTN
                     PSTQQELLKLETMKSRNEVFKEMFSSDATAPVSYAWAMEFILGFSKAEIKQILRQKKI
                     ERKIFYEIERSHIEYMDTGIFTELDKKFRRPDFDPNTEIDPEEKGAGGDSGGSDGGFG
                     GGGSFGGGGMDLGGGMGDTTGGGGDDFGSSTPDSTPPGAELAGADEPTNEPEPEENLK
                     ETNKLLRKNNMFNFRTKTLLEGIEHYLEKIKEEDIDDSQSNNDDISQL*"
                     /db_xref="UniRef100_R5PBR0"
                     /db_xref="R5PBR0_9BACT"
                     /db_xref="magq:MGMAQ_3840"
     gene            complement(246189..247922)
                     /locus_tag="LacPavin_0818_WC40_scaffold_120392_prodigal-si
                     ngle_288"
     CDS             complement(246189..247922)
                     /product="Uncharacterized protein (Fragment) n=1 Tax
                     =uncultured bacterium RepID=K2A359_9BACT"
                     /codon_start=1
                     /transl_table=11
                     /translation="MTREELGEYIKCAKDPVYFLNTYGYVLNVTKEPAQVDKINLFDY
                     QVDILNKYKKFQNNIVLKSRQTGMSVLTAGFVVWTLLFKSDQKVLIVANDRNGAVRFL
                     TTVKQYLDFLPKFLLPSGREKDNETEILFSNKNAVKAVAAGKNAGRGETPTVLILDET
                     AFIENADSIWAAAAPALSATRGKCIMISTPFGTGNLYHRTWTSANKLDNQEDSFVPSE
                     IHWTQHPIFSKGKEKKIDEYGREYWTSPWYEAQSEKLNHDRILIAQELDLSFEGSRAL
                     VIESHIIERYEKELIGSERPPYFYNYRQEGSGFTDIKTDFWVWKKPEIGVNYIIACDV
                     GRGDGADYSTIQVINADTLEQVAEYQGKIAPDLFASIIYKVAMEYNKAYVVIECNSFG
                     LATSLALRNQLKYDVKRIHHSKSIKKLVNHHFNVQVDEQAEIPGFQTTTESRVLIIAS
                     LTSYLRDSKIKIHSKRLLNEFKTFVYNGIKAMHEPGYHDDLIIALGIALLIRDREFEN
                     VFLSREFYKQMLSAISYSNSSKPSDGPTLVNEQNKGKTQEQLKIPDTSNINATNDDDL
                     RWLLGDFITRG*"
                     /db_xref="UniRef100_K2A359"
                     /db_xref="A0A0F9M795_9ZZZZ"
                     /db_xref="vir:X953_18870"
                     /db_xref="K2A359_9BACT"
     gene            complement(247981..248298)
                     /locus_tag="LacPavin_0818_WC40_scaffold_120392_prodigal-si
                     ngle_289"
     CDS             complement(247981..248298)
                     /product="hypothetical protein"
                     /codon_start=1
                     /transl_table=11
                     /translation="MNIKTGQTVYELVESVDTGTNNPISGATFDSTIFINGAPTSLIA
                     INSGYASQSAATYYFSWSASTFGFHQLHVKNLTTNVIYISEIYNVLSDAEIDPSPTIY
                     VGL*"
     gene            complement(248402..249328)
                     /locus_tag="LacPavin_0818_WC40_scaffold_120392_prodigal-si
                     ngle_290"
     CDS             complement(248402..249328)
                     /product="hypothetical protein"
                     /codon_start=1
                     /transl_table=11
                     /translation="MPFISNETYAVKLSGDTIYSGGTDLSLLFATSSQVTNNTNLINT
                     RVILSGDTMTGLLTVPSLSGTSISGGTIFSASTDLSLLFASQAAVSSQNTANTNLFNT
                     KVNRSGDTMTGQLTTTALSATTLSGGTIYSGSTELSSLFPTKNIRKIFAQSRTVTGNT
                     VNNAVQVLASVLIPGNTLAVGDSIECDALWRFSEGSASNKIGKIYLSSGATNLTIGTT
                     SADVLFSGQRTAVLQTWRGNAKVYITGSTGQIWFSNGNSTTTNINETDADIPYLSLPI
                     NQDMYVIFAAQRPTTTTGITQLMCYDVFINKA*"
     gene            complement(249342..255803)
                     /locus_tag="LacPavin_0818_WC40_scaffold_120392_prodigal-si
                     ngle_291"
     CDS             complement(249342..255803)
                     /product="Ubiquitous surface protein a2h protein {ECO
                     :0000313|EMBL:JAC82310.1};  TaxID=582737
                     species="Eukaryota; Viridiplantae; Chlorophyta;
                     Chlorodendrophyceae; Chlorodendrales; Chlorodendraceae;
                     Tetraselmis.;" source="Tetraselmis sp. GSL018.;""
                     /codon_start=1
                     /transl_table=11
                     /translation="MFEVNGNEGVNFLGKRGVNAADPINDKDVVNLRTLRKRIASVSA
                     ATLSLSRITIQNVGIGFPVYKGQTGSTYYFRSLSAGTNLNMTCGDTITYNLNNNVVIN
                     SLSATTISANTIDALLYLSGGSPFSFREVLWCGYTGSVESIIRNNFTNNVTPGRFSIV
                     GAAFSTAFTNFNGISAGSGHTVYDDFGYIGGGQNNTASGLTSVIAGGSFNIANGQNAA
                     ILGGHGNVNLKNFGVIGGGIGNDNRENFGIILGGAFNTGYSAYTTVINGSSNSSKGDF
                     ATILGGNRNITNAKHALVAAGFGGSATGLYSFVGNGIYNFAKHTHSIVMNGTYNTANT
                     RYSSILNGSNNLVAGTHSTILNGKSNQALGLYSFINNGSGNTATTIFSTVINGKFNLS
                     SGVRAFIGNGQYNSATTTSAAILDGSNNIASGIYSIIVNGNFNTASGHQSSILNGSGG
                     TANSTHSTVLNGFFNSALATRTFIANGKENFAKGGYSTVINGKYNTGNTNYTTVLNGK
                     NNIASGLMSLIGGGKYNQALSTYSTVINGAYNTANTVYSTVVNGTHNIAAGTRSLVNG
                     GKYNSAFGIYGFIANGSGNTTIETSGAVINGLNNIAGKNFSFIGNGVLNSGTIGPYST
                     VVNGKLNIASEYYATVVNGLHNAAGGNKSFIGNGTYNSASIGYATVVNGVFNIASVAM
                     ATIVNGFNNSANGNKAFVGNGSYNTATATYATVVNGGHNTASGNKSTIGNGYFNTASA
                     LYSTVVNGTTNTASSNKSAIVSGYLNIASAYYATVVNGHINTASGSKSLIGNGGLNSA
                     TTAYATVVNGRINTASGNYSTIVNGNYNLASGTKSLIGSGAYNSASTVYSTVVNGTQN
                     TASGNHSLVGNGNINFAKGTNSSVLNGTQNSATTTYTTVVNGFQNIASASHSFVISGL
                     YNVAKGARSFVLNGQLNSATTTYSSTINGKENVASGTYSIVGNGNINFAKGAKSSVLN
                     GVRNSATTTYATVINGYQNIASGAHSFVGSGVRQVSIGNRSVILNGNGNSAITSNYTI
                     VLNGTFNIASGYRASVINGNRNYSTSTDAFIGGGRYNWVKSTRSFIGDGNRNSAMTNS
                     YATVLNGTFNVTSGYRASVINGKRNYSTSTDAFVGGGLYNWAKGVRSFIGNGLRNTGA
                     TNYATVLNGSGNTANGSASLIGNGISNYIHPTFGRAGTQGVFGVVINGLNNQLYGVYN
                     QYGIIGNGKVNSINTYFFGTILNGTYNTIFKRPGNPNSAAHATIINGSGNTIYQITAA
                     RFGTIINGTSNQIHDDIAPYGAGSGWSLIGNGRYNVIFTSYHATIVNGRSNSATTGAV
                     FGFVGNGLQNLVTGGDYSTVLNGAGNISNGLMSTVLNGTFNRAKSTYALVGSGVYNSA
                     ATQYSMVLNGNTNRATGQFSWIGNGTINSATTTYTTILNGLQHRVSGTFSSILAGSGH
                     TLTGQHSAIIGGQGYSLAMNRCVMVPRLRIYDTPSGGTYMLTINAAGYVYQAALGGGG
                     GSIVGANNLASQGLYTTQLAGVLQFKGISAGTNTNVTTSATAISTNLNPNITITSISA
                     VTISGGTFFSGSTPLQTIIQNLVSSSTGDTYWISGSSGVQSIQRKLPGLVTTGDYAFN
                     IGRAGAVQGNYSSNIGGINNYMTGGGFGLMFGYNSHLSQKTLQSTVLNGTSNYVISGK
                     TSQVLNGYANSINYGIGYNSIVNGNRSLIYSRNIHATILNGIYNRALIGGTHTSILGG
                     YQNRAGGATNYSTIVNGQLNKNYATFSTILNGGSNQIQIFGSYSTIVNGVYNIIKGAR
                     NTILGGQSNLTDGNYSSVLGGLSNSASTPSAQWSTVVNGRLNLSNSNSSTVLNGTANR
                     ATYNYATVLGGRYNYALFGNSLVGLGKYNKINIGGYYSTILNGYNNLVTSQHALIGAG
                     QFNSALTANYVTILNGKQNTASAKFSSILGGSGNTITSLAGYSAIIGGQGLTLTYSNT
                     VLVPKLQINSLPLGGTYQLLADNVGRVFKGGPGGTTTIIRNGLNTYTGGTTGDYTINI
                     SAITSLNRIIVSGTSVFNGVTATTISANTITATTITATTLSASTLYSGSTELSTLFAP
                     QTKFKASAVTSSMFAGNPKKVTVTFTTNYPDTNYSATITGDDDRGWTIESKANSGFVI
                     NANSNISPTGNTYWMTMQYLI*"
                     /db_xref="A0A061SHE6_9CHLO"
                     /db_xref="hni:W911_03465"
                     /db_xref="gwa2_scaffold_61_100"
     gene            complement(255870..257336)
                     /locus_tag="LacPavin_0818_WC40_scaffold_120392_prodigal-si
                     ngle_292"
     CDS             complement(255870..257336)
                     /product="Chlorovirus glycoprotein repeat
                     domain-containing protein n=1 Tax=Paramecium bursaria
                     Chlorella virus OR0704.2.2 RepID=M1I9N9_9PHYC"
                     /codon_start=1
                     /transl_table=11
                     /translation="MELILTGDSLDVGRMAINNWYSGTTNLWSADTGSNSIRTIAGSN
                     RAYSLFGVSIGLNNKNSGAYATILNGSGNTITSGTLSLIGGGRTNIASNSYASIINGR
                     SSTASGSKSFIGNGVTNIASNTYASVLNGISNTASGLRSVVVNGTSNLARSRNSFIGN
                     GVTNTTSSVSTYYSCTVLNGLINAANAGFSTIINGRHNTTTGPYFGFSTIINGQYNTA
                     SGAYSLVQGLSCTAAYAFSSAIGNLATAGADYQMVFAAGAGNTIRLRYTDGKGSFEGG
                     TDVGPADYAEYFEWADENPNNDKRFGYAVSLVENGKVQIGGKNIIGIVSSTPAVVGDS
                     SELTWKEKYVTDEWGIKQYDEFKTFFSSELKKRIFIDKNNELYSNAPTSIQSAERNRL
                     LQKIEIPENINFETVTLPRLNPDYDESASFIPRSQRKEWTTIGLLGKLRIRTAQKITS
                     KFIDIDENGMAVNGTKYHVLKTIREYDGSSGIVLVFFK*"
                     /db_xref="UniRef100_M1I9N9"
                     /db_xref="hru:Halru_0154"
                     /db_xref="85747605"
                     /db_xref="M1I9N9_9PHYC"
     gene            complement(257371..258966)
                     /locus_tag="LacPavin_0818_WC40_scaffold_120392_prodigal-si
                     ngle_293"
     CDS             complement(257371..258966)
                     /product="hypothetical protein"
                     /codon_start=1
                     /transl_table=11
                     /translation="MINSNYIPKIIKTQSTGNADSVTQAFSQNRFVKITPQKSSIFTF
                     LNPVYLIEGATYNYYEQNNDATSFNLNNNKQYALNFTANTASLSGITLLNHELYRIRY
                     NDYVNAKIVSMNANTISEATLPFVGTAITLTNSVSEPLITFTDYMTGGTSVPNNLLGN
                     KYTFTFPTVVKPTDSYKIELFEDKAQYFIDSKFIFPKPIDYTLGKIQTISASTIVTIK
                     EYPNEPYEFLESSLGEHVITGNTPFSGLTVRGAFFTYFVPPKKPILNVGGGDSTNPVV
                     GKLPTFSPTYNFNNVDDGDYYRLQATYDITDYSFIHDSLANFEINKQHGDAEFVRTYS
                     TPLTPNKKFLYRIGNTKEIINIFGVKQSLTTWSDTIQAETANDGNYEFSGTCYHGYVS
                     PIVYTADTQGALTIVSGGTVLSGVTLQIIGYYSNSSIDLSVDTKTNSKIFKSVNVSLL
                     GSQNTSSIIATTTSAADGSFSFGRIGGGKYILRITPPPGLADVYAIQNRIISIGADSS
                     LDVILGIIWGNNIIDFTYPTTFL*"
     gene            complement(258975..261482)
                     /locus_tag="LacPavin_0818_WC40_scaffold_120392_prodigal-si
                     ngle_294"
     CDS             complement(258975..261482)
                     /product="Marine sediment metagenome DNA, contig:
                     S01H1_L00351 {ECO:0000313|EMBL:GAF82310.1}; Flags:
                     Fragment;;  TaxID=412755 species="unclassified sequences;
                     metagenomes; ecological metagenomes.;" source="marine
                     sediment metagenome.;""
                     /codon_start=1
                     /transl_table=11
                     /translation="MSQRIILNTAQTLSINSSPGEDKRFPSVTTESVFTFGDFRIQRD
                     LTPNFLSGDSLHVSFSNFGTINSLSKDSLFDSTAVVNITTNDLNPKKNDANSYAYFSS
                     FYTKVASAINDIINSFPYGILAYRDSTGNTILNYSNSVTGTSSFNIPTSAITNQGNII
                     YSSGYTASTSVYTLFNDYNQFEIELSSSTRYSQSYSILNYSYDPSTSLMNFTIDGYLF
                     TGSTATTTVGVYILPSQYRYYQYKKTLGNLEYQLLFEQKFMVPNPDDDTFENQDFEWP
                     KTIDGFNPDWYGDSFDDYREALLRSCSLIDEIKTNWMIRTMIPENYIELDSQDTIYRK
                     LIIVYSEELDKIKQYIDGIAFAHSVNYHDEETIPNKFLHRLSKLFGWEPINEFNDVDI
                     FEYLASEDDDGLTISDYNFDLWKKILININWLYKKKGTREALEFIFKLMGAPDCLVHF
                     NELVYRVRQSATGVTASNLTSIKINDDTGYPNYENGSNYIFQEGGPGRGNGDNYIRQW
                     EPEYNPEREIDNKKIHTGNTDVYGTADIMNSKQINIELSPAAAIECDVNEWYNLGLIF
                     GSTAGVPAYVDIAGLQLHIPSTISGMTFENWIEYVYTNAIDPKNRKTIGSDSGNHTHF
                     YSSLKDIYLAYYYWNYPNTVSNRLNFRKLQAFLALIERNFGAYIQKLIPATTIIESDG
                     ILYRNTVFNRQKFVYPTGINAGSEFQFPSPLSPDLNINTVSVQSTFNDILNPQVNAVS
                     ANIEINDNYNKSINSISISNELNLGINPTINAVVVNSSIENASVLISYVAPDIASVVS
                     NFPAGGTPQAQPPRLPVAYRTKTTSSALSNTDNPSNV*"
                     /db_xref="X0U1I8_9ZZZZ"
     gene            261659..263683
                     /locus_tag="LacPavin_0818_WC40_scaffold_120392_prodigal-si
                     ngle_295"
     CDS             261659..263683
                     /product="hypothetical protein"
                     /codon_start=1
                     /transl_table=11
                     /translation="MSFNLNETTTFVNVKLTDAGRRQLSLGTLSFKKAVFSDREVNYG
                     IDRTGHYNILSNRVLSPFEYHPDIDNTNFDGTNAIDLTPQNVVSAKQFYTADTPSAGF
                     FSGAPNSWTIEGSKYKGKGAIAYASNPSLNTLGADVVVSGYVPVAGDLMFVPWVPPQF
                     GAATYMSGTNTIPSGTPANGLWYRIISGASSTQFTLDRPLPRYSISIATVVPVFYYEY
                     NGIENYYGSATTQDTKVWNLNIVRTHSLAGTIENTTDLSGNTISGYTRYSSLEFNGAK
                     KYFGFEDETPAVGFIHFTNKTTGNTYGEQLIEKSVQVYIPVIMWHNIGSSNGSATRWG
                     ASFFDIYGDSVYDNIAKTTYRQLRDGVSSTSKVVGRVYHRLKLIVITDQELLTAISYK
                     SGRNYTLPDFNVNLDTIPKLPLSTSQAVGLCKKDYTYFVSYVAESDAYGATTSFGHSD
                     GIHCGYIKKIDGEVDINGNSQYLQISFPSNAFPYMRSDVSTSGHGWNANYVQIIINEQ
                     LTSSNYDIASVPPNSWKRLSTKASGGNGIYRATDVGDLTIDPLKLNGHTFVVSSQDYI
                     SGTSYVIASGATSHQDILNFGGESFFHGVVDLQIFATTYKSIITAYATNTQVNSSTNT
                     TFDSSIDTETYITEVAILDSSNQVVAVGKPTYPVKKSNGRFLAFQLEIDY*"
     gene            263705..264394
                     /locus_tag="LacPavin_0818_WC40_scaffold_120392_prodigal-si
                     ngle_296"
     CDS             263705..264394
                     /product="hypothetical protein"
                     /codon_start=1
                     /transl_table=11
                     /translation="MGFISSAQTVYAQAYLTELGRSYLFDDPKKPRYITLANGQTIDR
                     LKIERFSLGDPDVNYNLPLNLGSGDIPDLSGENEECVTGAKGRMLTNIISPGASNIPS
                     TDISTVEYKSTRTQIVYSLTSAAGLIPPVITQQLTTFIDGILVNDGVYIVTPTNYGPN
                     KLQNNELIIVLKEPSSTQDGYRLRIIFPSTGSNYDKMTFQFEKSTTQVGKIVTNVSTS
                     IAPPSNSTSGA*"
     gene            264430..264867
                     /locus_tag="LacPavin_0818_WC40_scaffold_120392_prodigal-si
                     ngle_297"
     CDS             264430..264867
                     /product="hypothetical protein"
                     /codon_start=1
                     /transl_table=11
                     /translation="MGSRGVVNRTGSVNISESARQKERNFTEQNPQNNIGPVPTSGKD
                     NNGDLIAIGNHEDTTIYKWKVMTAGDEGLKNALYDFINTSKDGVKVNPDTVRGREKVM
                     VFDFYGTIGKCIKPGEIGEFEVVFSYPPTVATAGQSTGTPSSE*"
     gene            264895..266085
                     /locus_tag="LacPavin_0818_WC40_scaffold_120392_prodigal-si
                     ngle_298"
     CDS             264895..266085
                     /product="hypothetical protein"
                     /codon_start=1
                     /transl_table=11
                     /translation="MIDPKYTKAVSSVMTIQSESNHLRLLQTDSLLYSLCDRDNITDK
                     KGNYFVSFNLPTAESELGTGSTVSLLYPELQQLNVDQIIVCQIPGSSYSEFIDGRSLT
                     WVVPQSGGTGTAASHSSITLYSSTYSSDKPLVSETSPLLGDNVVFLFSNDMNRPYSGN
                     TIDEMGTLTSHSTHTTWEPDSTNYLRRPSAVSYKEVEGTSLSNSSLFVNHGFGSDSRT
                     TVRYAVTVPTNYPNNRSGYNYDIPVGFAVLDKGFLVITHTGITSNFPWLLGYNYITNT
                     ASSGASTLSAKTNVYFTGTTNGTDKSSSLVFTDINTSFKTSAICLAMPKEFYISNNGT
                     WNREKALTQLNSQTGIISLDPVYVTEIGLFNALGELVAVAKLSEPTEKNYINIVTFNL
                     DIEM*"
     gene            266183..267580
                     /locus_tag="LacPavin_0818_WC40_scaffold_120392_prodigal-si
                     ngle_299"
     CDS             266183..267580
                     /product="hypothetical protein"
                     /codon_start=1
                     /transl_table=11
                     /translation="MLDPKYTKPVSAFIAVQKEIPSTVVLTGSSLEYSLCVRTGTTSS
                     YGNYFVSFNLPTQSSDLPLTGKTSLLYPELQQLNSEKIIIAQLPYTAYTEYIDGRSIE
                     LTIPIFYNSASTTYKLFSSTYSSDKSLMYGESSVLLGDNIAFLFSDNINSPYTGFTVN
                     EIGQLISHSAATTWNTGINLNDRPSAVSYREIQGDVDAINTDRRLLRNQNISTSGGYP
                     SYIGHFTDFVETDFFAGYLGLYAKPGHGFKTGDTVTVDKDNELINPTHNGITTIIDIT
                     YNASLPGYLSSYGQLDVITLNKSFESSSYLESGAVFFGSGAYYNYDTPVGFVVLDKGF
                     VVLTHKKIVNNFSWNNGIVRSGATYASTTDDSKVNIHFNTGSTYSLKFTDLNTDFKTS
                     AVCMALNGEFYISNNRTWDRTVALSQFGSFSPVYITEVGLYNALNELVAVSKFSEPVL
                     RYVNDIFTFNIDIEM*"
     gene            267629..268186
                     /locus_tag="LacPavin_0818_WC40_scaffold_120392_prodigal-si
                     ngle_300"
     CDS             267629..268186
                     /product="hypothetical protein"
                     /codon_start=1
                     /transl_table=11
                     /translation="MILGLDISTSVIGVSLFSNDFKLHELSYIKFKSGTNLFIKLDEF
                     IKFYENKYALLPITNIHIEEPLKKFKGKFSNADTIQKLTQINAMVSGYLYRKLKIEPQ
                     YFNVSTARSVVFPELKIPQKHPNKKYLIWESVMKAEPTVNWKYSDRTHKLMDENFDMC
                     DAYVAGMAGIIMMIKQKNNKNIEVE*"
     gene            268207..268995
                     /locus_tag="LacPavin_0818_WC40_scaffold_120392_prodigal-si
                     ngle_301"
     CDS             268207..268995
                     /product="Uncharacterized protein n=1 Tax=Clostridium sp.
                     Maddingley MBC34-26 RepID=K6U1H5_9CLOT"
                     /codon_start=1
                     /transl_table=11
                     /translation="MLAQEVKPFKHIKKAYIEMIGSQFVNEAAFNFYFGCKFMQMEIY
                     VFNSDEVDTLEINEDSIFYGGVDTMLRIFNRMGIQAFNPLDIPEELNSYAGRKIYMST
                     IDAVAESNYITYPIFIKPADIGKLFNGSIVGSQSEMKTFQVYNKTEGRDIPIMVSEVV
                     NFLSEFRAFVLNGEILDCRKYLGDYRKHPDYKIIENAIKDYSTSPVAYAMDFGVTDKG
                     ETLLIEVNDAHSLGTYGLDSYQYLRMIMMRWLEITNPIFNTIKQ*"
                     /db_xref="UniRef100_K6U1H5"
                     /db_xref="A0A081P757_9BACL"
                     /db_xref="ppm:PPSC2_c1824"
                     /db_xref="K6U1H5_9CLOT"
     gene            269001..269309
                     /locus_tag="LacPavin_0818_WC40_scaffold_120392_prodigal-si
                     ngle_302"
     CDS             269001..269309
                     /product="hypothetical protein"
                     /codon_start=1
                     /transl_table=11
                     /translation="MDSTIVITEEEIEKEINLIKTISKYYSKSDIITALLRKKYYLSK
                     PMYKEYLAELLYWHKDSSAWLNDGIIMKKYIQLLEYGHIPKKGICGIYWCEETSPHVH
                     *"
     gene            269396..272842
                     /locus_tag="LacPavin_0818_WC40_scaffold_120392_prodigal-si
                     ngle_303"
     CDS             269396..272842
                     /product="Putative DNA repair protein n=2 Tax=unclassified
                     Mimiviridae RepID=G8EDT1_9VIRU"
                     /codon_start=1
                     /transl_table=11
                     /translation="MDNFKGNISHISDIHIHFGSRHEEYEIVFNRLIKDLHKEKPRRI
                     VLTGDLFHKKINLSPPALEMAAKLLSHLSKIAPVDIILGNHDLNEKDLTQGNALKPMI
                     DIMENGVIVTSDMKTIPLLKNGSNGVYFYHDSGFYDIEHDLVYGVYSLWDGELLTLTD
                     KDPGKRYIALYHGPVYGCMSDTGYQMKGDELVKLSTFNNFDMVMLGDIHEYQSFERNG
                     RDDAAYASSLIQQHKGESIEKGYLIWDIEFCTHERRYILNDYGFCKLNISKGEDIWER
                     IDNSIRLSFVPKKTKIEIEIEDDAENENFELKGQVRKYIRSKYKCESIDVYFKKINKE
                     KILGVNTDNLDLSNEIVFRQLLESYLKENEYENIDEVLKFSDEIDKVCNLVAQTLNNT
                     EWDLDKMITYNIFSHPAQETVFDFSKMGGIVGILGENYSGKSNIVKALVWGLYEKMLG
                     GGDKHKVVNMYTGINKAYVHIYFTVAGIHYRSKRGITVTTKRDGTTAASYTIVYDYAA
                     VDGDGNITEWIPESSDRAAKESTEVKKLIVDAIGTFENFTKVSLQTQGGKDDYLSLAQ
                     QPKNDLFREYMNLGPCDLRYEAGKKKFNQVQLLQKNLGKQEDIEKSIEDSKKIIADEN
                     ELVNYYNSEKTNNNEQIDLVTEEKIELNNKKIKIDNIPNATPESLALTIELENSNLGK
                     INEQIYELDVWIRSNFSKEIPVGLDKKTPKQINLELDQEKLYFQKEKAEYVKIDSWLK
                     LNTKKTEEEVVESQNRLDILRQNAIEINNDIKISRGEKCPTCGNVSRKPDADLEKKCK
                     EQLSACEAEILKIQTFIKEQREIVTANNLIDKEYNRIESIKNNLQSSKLNLDQLKLLS
                     EQVSKAQSDIEHNKEVALKTATLQNLRSSVEDKKKAIDILNNQLNLLISNEQAINHNA
                     ELNEKIKEMDDRIKSYKLINYQFDEKLKASYGLIRVHENNIENFMEKLEQIKESVKVF
                     NKYSIYLQAVSRDGIPAQIIRKRLPMVNYRINNVLRSIVNFRIEMQVKTNGDVQEIFY
                     FNDDKSDSLPLSQASGSQKFIGSVAIREALHYISCLIKPSFCIIDEGFGTLDDNKIND
                     IVNVFNYLKDKYKNVFIITHRDEIKDCVEHVIKVTKNQTGLKKDYIETNPQAGISEFS
                     FI*"
                     /db_xref="UniRef100_G8EDT1"
                     /db_xref="txy:Thexy_1261"
                     /db_xref="88101771"
                     /db_xref="G8EDT1_9VIRU"
     gene            272857..273105
                     /locus_tag="LacPavin_0818_WC40_scaffold_120392_prodigal-si
                     ngle_304"
     CDS             272857..273105
                     /product="hypothetical protein"
                     /codon_start=1
                     /transl_table=11
                     /translation="MAITIEIKYDIGDEVYFLLNHKITKGKISTIRFDRRINYYHDEE
                     ISDSQKIYDETLYMLLVEEKDGITHFETQNEKTVFLSR*"
     gene            273157..273558
                     /locus_tag="LacPavin_0818_WC40_scaffold_120392_prodigal-si
                     ngle_305"
     CDS             273157..273558
                     /product="Uncharacterized protein n=1 Tax=Formosa
                     agariphila KMM 3901 RepID=T2KIF9_9FLAO"
                     /codon_start=1
                     /transl_table=11
                     /translation="MKKRKLILAIDFDGTVCEHIYPRVGDPLPNAFEVLKRFREKGDR
                     LILWTCREGMFLNEAIDFCKSHGIEFEEHNNNVREQDYAKSRKIYADLYIDDRMVGGF
                     PGWIAVEKEVDKLRDLLVGVSAPASTTPNQD*"
                     /db_xref="UniRef100_T2KIF9"
                     /db_xref="A0A099XXL3_9FLAO"
                     /db_xref="ptq:P700755_000609"
                     /db_xref="T2KIF9_9FLAO"
     gene            273561..273752
                     /locus_tag="LacPavin_0818_WC40_scaffold_120392_prodigal-si
                     ngle_306"
     CDS             273561..273752
                     /product="hypothetical protein"
                     /codon_start=1
                     /transl_table=11
                     /translation="MDTEQLKNASDDEIEIYVRQRNENIEKKSYVIAGMVTGKEGFIL
                     FEIELIKKIRDTLNSLNKI*"
     gene            273749..274090
                     /locus_tag="LacPavin_0818_WC40_scaffold_120392_prodigal-si
                     ngle_307"
     CDS             273749..274090
                     /product="hypothetical protein"
                     /codon_start=1
                     /transl_table=11
                     /translation="MNKIKLDYAVVVFKEQDNLKITKKENNRIQRKHDKEMSKRFGFT
                     SHKKMKHYIGICMSNRDWAEAHGLDGFLMNKSHIKEFNRDCKKFEEKVKNFKIQKYCN
                     PLPLHVNKNIF*"
     gene            274129..274581
                     /locus_tag="LacPavin_0818_WC40_scaffold_120392_prodigal-si
                     ngle_308"
     CDS             274129..274581
                     /product="hypothetical protein"
                     /codon_start=1
                     /transl_table=11
                     /translation="MNKTLFLDIDGVLNQHNATSKYDRKSTSEKCVQLVNEVIDIACC
                     DVVIISNWAQDMTFDKLSGLLYSRGIIEGCIVDAIKPTPIGGSMLVIGIEKDKFVFDY
                     INKHKIEVYAILDDTLTSEILDTTKLVKPNSFVGITEEERDRLLTILK*"
     gene            274586..276010
                     /locus_tag="LacPavin_0818_WC40_scaffold_120392_prodigal-si
                     ngle_309"
     CDS             274586..276010
                     /product="DNA helicase {ECO:0000256|SAAS:SAAS00145970}; EC
                     =3.6.4.12 {ECO:0000256|SAAS:SAAS00145970};;  TaxID=1418104
                     species="Bacteria; Firmicutes; Clostridia; Clostridiales;
                     Clostridiaceae; Clostridium.;" source="Clostridium
                     argentinense CDC 2741.;""
                     /codon_start=1
                     /transl_table=11
                     /translation="MELVTTIKRDYTEEQINVIKADIKANIILKATAGSGKTAVSCER
                     VKFLLEKGVSPDKIIFFSYTTAAVEEFRKRLNNDAVKVTTIHAFCLGMLAKMQKFKKI
                     VDIYEFINWYKEKFKPKYSASAKVKENFYDAITRMYDDAQFIGSAITAFKLQSAEGIK
                     IMLPKYFVEYKQFTKETKSRDFSDMLIEVNTLLKENKWLRMFKNNYDYIFCDEAQDQS
                     VLMMRILLALNAKYYTVILDTNQSIYGYSGANAEAIMSMLRKRRNCLDMTLSTNFRSS
                     KTIVEHANKYSNLTAVPFSNENGVVHKRIILFEDLFDILKQHSEVAILVRTNAVIKDI
                     EKQMLLKQQPMKYNNYLTNQECIDLKKAEDRPSTKKKIKELLPIFKSIDNIIEFIEYC
                     NANYKSFVSSIHKSKGLEWDVVILVNCISPEILQLNNIINLSKKDFESISFERGNEEH
                     QETQNIFYVGCTRPKKELFFSLIN*"
                     /db_xref="A0A0C1TUY7_9CLOT"
                     /db_xref="UniRef100_H7U2U7"
                     /db_xref="ccq:N149_0718"
                     /db_xref="H7U2U7_CAMCO"
                     /db_xref="3.6.4.12"
     gene            complement(275987..276313)
                     /locus_tag="LacPavin_0818_WC40_scaffold_120392_prodigal-si
                     ngle_310"
     CDS             complement(275987..276313)
                     /product="hypothetical protein"
                     /codon_start=1
                     /transl_table=11
                     /translation="LSDAHKKKIAESCKGKVVSEETRKKLSKANKGKKISNEQKISHS
                     IKMKANSPKYDFNGEMLSMYDAAEKYKINVNTLKSRIRVRKAPNNIAILNIKDWKKYL
                     INKRKK*"
     gene            complement(276315..276818)
                     /locus_tag="LacPavin_0818_WC40_scaffold_120392_prodigal-si
                     ngle_311"
     CDS             complement(276315..276818)
                     /product="Uncharacterized protein {ECO:0000313|EMBL
                     :KEQ17560.1};  TaxID=1137799 species="Bacteria;
                     Proteobacteria; Gammaproteobacteria; Oceanospirillales;
                     Hahellaceae; Endozoicomonas.;" source="Endozoicomonas
                     numazuensis.;""
                     /codon_start=1
                     /transl_table=11
                     /translation="MNENINIIYIYALFDPRKPLHIRYVGKTIHLEKRIANHIKSPRY
                     KEKNYKINWINSLIKNNIYPEYKILEECNTNNWKEKEMHWIKKLREEGHILTNSTAGG
                     DGCNEPTEELRKKLSESHKGNKSRLGIPHTEKTKKHFSKIRKGRKGTYAERQRFIEYN
                     KKKRLRL*"
                     /db_xref="A0A081NGI7_9GAMM"
     gene            276866..277033
                     /locus_tag="LacPavin_0818_WC40_scaffold_120392_prodigal-si
                     ngle_312"
     CDS             276866..277033
                     /product="hypothetical protein"
                     /codon_start=1
                     /transl_table=11
                     /translation="MKKEKIWGIIFSVGILFLLNCLVTIFTFQNVVLIVLSIMIGRQI
                     GKEIIKGPPID*"
     gene            complement(277030..277248)
                     /locus_tag="LacPavin_0818_WC40_scaffold_120392_prodigal-si
                     ngle_313"
     CDS             complement(277030..277248)
                     /product="hypothetical protein"
                     /codon_start=1
                     /transl_table=11
                     /translation="MSKNKQVVTFGLSAKQYKAFSDWKNSLPPLDVIPAAGGAYCFKF
                     VPTGLATHVEIERIDGKKISIKEDYDSF*"
     gene            277319..277963
                     /locus_tag="LacPavin_0818_WC40_scaffold_120392_prodigal-si
                     ngle_314"
     CDS             277319..277963
                     /product="Uncharacterized protein n=1 Tax=Asticcacaulis sp
                     . AC460 RepID=V4P0Z7_9CAUL"
                     /codon_start=1
                     /transl_table=11
                     /translation="MKIKLVDTNPDMVSTWKNEFKNFPEIEIYHKPAFSIEMDAIVSP
                     SNSRGFLDGGFDAVITDVLGPQVQINLQNKIKEEYNGELLVGQACFIETNNKKVPYCI
                     SAPTMRVPMFLGQKSVNAYLASRAIFLLLKQENLPFKSVVIPGLGTGVGRIPHNVCAH
                     QMRMAYEEFYLGKWNEPASWRDAQIEHQKLFTFNTVEFADIQFNKPPDIDFNQL*"
                     /db_xref="UniRef100_V4P0Z7"
                     /db_xref="V4P0Z7_9CAUL"
                     /db_xref="plm:Plim_3377"
     gene            278014..279582
                     /locus_tag="LacPavin_0818_WC40_scaffold_120392_prodigal-si
                     ngle_315"
     CDS             278014..279582
                     /product="Glutamate--tRNA ligase n=1 Tax=Formosa sp. AK20
                     RepID=M7NBR2_9FLAO"
                     /codon_start=1
                     /transl_table=11
                     /translation="MNKPVKVRFCPSPTGFLHAGGIRTALYNYLFAKKHGGEFILRIE
                     DTDQARTVPGAVDYIEDSLKWLGIPPDKGYGASAVQPYYIQSFRAKFFKIYDVKVKLL
                     IENGSAYYAFDTAEEIEAMKKRCKDAGITMPSYSFYTRMGMKNSLTLSNDDVQERIKR
                     GDEYVVRFKIPEISEKIKFTDLIRGDVEFDTNQMDDKVLIKSDGMPTYHLANVVDDID
                     MEISHVIRGEEWLPSTPLHLMLYSAFGKKDSIPEFAHLPLILKPNGKGKLSKRDGIKL
                     GITMFPFTCVDAETGQESIGYQEAGYLPAAVLNMLALVGWNPGGGSEQEIFSLDELVA
                     AFDLNHVHKAGARYNPDKAKWFNQNYVRNTDSLLLAEMLIKSVPDKLLFKFDIKFIAQ
                     VIDFLKDRIVFAKDILEKGKFFFSRPTNYSSDFVKKKWDTNLNSVMSGLFAGIFTMIE
                     WTPETIKNQIDFLSGGHRVETNLVKQTLNVMMTGTESCPDIYQTIYILGKIETTNRIT
                     NAIQAFNSMYSSVQ*"
                     /db_xref="UniRef100_M7NBR2"
                     /db_xref="bbd:Belba_1238"
                     /db_xref="86122931"
                     /db_xref="M7NBR2_9FLAO"
     gene            279579..279827
                     /locus_tag="LacPavin_0818_WC40_scaffold_120392_prodigal-si
                     ngle_316"
     CDS             279579..279827
                     /product="hypothetical protein"
                     /codon_start=1
                     /transl_table=11
                     /translation="MRDTVIKRILEIKKSEKDFSPSLGWKNVYFSETDKFGVIISDVD
                     YEKLTDADLCRYFEYIVRMQCDIVRSRVQKQYFPEKYR*"
     gene            279897..281357
                     /locus_tag="LacPavin_0818_WC40_scaffold_120392_prodigal-si
                     ngle_317"
     CDS             279897..281357
                     /product="Uncharacterized protein n=1 Tax=Methylibium
                     petroleiphilum (strain PM1) RepID=A2SNB9_METPP"
                     /codon_start=1
                     /transl_table=11
                     /translation="MAKSKQSEWFLVDNHGMSRMYGLYNKSFIVRELLQNAFDENITK
                     CSIGLEWNSGIATIVVEDNSPEGFKDLKDAYTLYKHTDKRGDASKRGRFNLGEKQAIS
                     QAEHAIIKTTKGSVTFDKINGRTISGRSKTAAGSVIQLVVKMKKDEFNECVDFCKKVY
                     IPDNVDFFLQVNSEDINKISYKPPFRNFTATLPTVLDDGISFRPTARKTVVNVYKGDS
                     VEKFLFELGLPVCSIDCDFDIDVQQKVPLSEDRNSVSPAFLKRLYAEVLNNVHDVITE
                     EDSSRVWVRTATTSDAIQNEVAVDIFTKRFGDKALVANPNDPRSIDKAVSGGYNVIYG
                     AEMDKEEWNRFKSVGLGASTSAVFGSTYAESEPLNESEITANMKKIANFAKKIALHFF
                     NINIKNEFIKSPKATVVADYGHKTIRWNVSNIPNNYWNIKDDMITEPMLKLMIHEIAH
                     EKGTHYETAYHEAISTISCGLVFIMKNNPKWFLLWD*"
                     /db_xref="UniRef100_A2SNB9"
                     /db_xref="A0A0G1VVA2_9BACT"
                     /db_xref="mpt:Mpe_B0283"
                     /db_xref="A2SNB9_METPP"
     gene            281358..281819
                     /locus_tag="LacPavin_0818_WC40_scaffold_120392_prodigal-si
                     ngle_318"
     CDS             281358..281819
                     /product="hypothetical protein"
                     /codon_start=1
                     /transl_table=11
                     /translation="MAKYPYFLKRIENNMRTDVCFYEVISPKYYVEVETLYEKVSMNL
                     YSTLPGRTTDEEFKENSGDGKLRLLRKFILISKEEYTEQRERAYLRISNCPIKKETGK
                     QEEDVKLFLQSFEQAIKSSFGAMELAQLSLLKKYMDNFNKKFSEEIEENKL*"
     gene            281816..283135
                     /locus_tag="LacPavin_0818_WC40_scaffold_120392_prodigal-si
                     ngle_319"
                     /gene="pncB"
     CDS             281816..283135
                     /gene="pncB"
                     /product="pncB; nicotinate phosphoribosyltransferase (EC:2
                     .4.2.11)"
                     /codon_start=1
                     /transl_table=11
                     /translation="MKRIIKSLLDIDRYKLTMAQFVFFFYKNAEVEYAFTNRTKNEKA
                     QKILVQLIPAIIREINKVKDLRLSFSEMMHLKNEKIFKDEFLEFLSTMQLPPVDVHEE
                     NGALAIKIKGPWATAMFWETIILSIIAELYAYATAAHKYFPDKIIEQIIDSEQFRYFD
                     DEFIKTITAPYYKEAMKRLDIKIEDFLRHPTISFFEFGTRRRYSAKLQEMILKRLSEA
                     FHKPQFLGQSQFLGTSNEHLAMKLGLKAGGTMAHEMFMVIAGLNNDSDDKIINSQYDF
                     LREWNAFYGYDLSVALTDTFGSDYFFKNCPSDIAQMYSFREDSAINLFAYTEAVLDLY
                     RKHNVNHNEKVIIHSNGLDKNKIIGMDSYSQGKIKKAYGYGTDCSCDVGNDFEHLSMV
                     IKAVKANGIDLVKLSDNLAKSIGEEKQKERYKRIFGYTNVETEVQVY*"
                     /db_xref="bqu:BQ00840"
                     /db_xref="UniRef100_Q6G0X7"
                     /db_xref="A0A0G0NZC3_9BACT"
                     /db_xref="PNCB_BARQU"
                     /db_xref="2.4.2.11"
     gene            283138..283563
                     /locus_tag="LacPavin_0818_WC40_scaffold_120392_prodigal-si
                     ngle_320"
     CDS             283138..283563
                     /product="Uncharacterized protein n=1 Tax=Marivirga
                     tractuosa (strain ATCC 23168 / DSM 4126 / NBRC 15989 /
                     NCIMB 1408 / VKM B-1430 / H-43) RepID=E4TPH6_MARTH"
                     /codon_start=1
                     /transl_table=11
                     /translation="METSRDILNFEKQLKFQKEIEKIIYKDNFSSCSVDFIYHEFPNT
                     GYDLFVITENPMHNTPFLLCKTHGITHADAALAALEYIDSHRAIEYTFTVEWKNNKES
                     DTKISYFIAKDILAALDKFYFNKDKEDYFIFSIKTNPIT*"
                     /db_xref="UniRef100_E4TPH6"
                     /db_xref="A0A085L2F6_9FLAO"
                     /db_xref="pko:PKOR_22275"
                     /db_xref="E4TPH6_MARTH"
     gene            283570..284133
                     /locus_tag="LacPavin_0818_WC40_scaffold_120392_prodigal-si
                     ngle_321"
     CDS             283570..284133
                     /product="hypothetical protein n=1 Tax=Pontibacter roseus
                     RepID=UPI00035E6FE1"
                     /codon_start=1
                     /transl_table=11
                     /translation="MKITSKENAYNGHFKINKYTIEHDGNTHIEECFERGHSVAAIVY
                     DTLMDKFILTKQFRIGPQKEMIEIVAGSMDKENETPTEALKREIEEELGYGNIDDDLI
                     LHITSVYVSPGGTSEQVHIYFVPVSEKVSKGGGVESENISIVEMTPKELEEFLPVTND
                     AKTFIGITYVLQKLKEYESQMKFPNLY*"
                     /db_xref="UniRef100_UPI00035E6FE1"
                     /db_xref="pko:PKOR_13185"
                     /db_xref="A0A0E3UXU0_9BACT"
                     /db_xref="UPI00035E6FE1"
     gene            284176..285258
                     /locus_tag="LacPavin_0818_WC40_scaffold_120392_prodigal-si
                     ngle_322"
     CDS             284176..285258
                     /product="hypothetical protein"
                     /codon_start=1
                     /transl_table=11
                     /translation="MKTSKKAVVKKEKKQTVKIVKQTIKKQKLSPEIKSSLKDESKRI
                     TAILKSLRLQPESGGFGDYKAKREDTDVPVLAIDFKDPKVISNVVEALHKKFGYDCTV
                     KDKIVAVTMIKMSDTKLPQVENVVAENIVQETAVYKGTEVLVAEHSNDSVNEEEVDDN
                     DGLDDAAHYHKLRDINLGKEKDKLEALRKKAQRVVALVKVKFNLNSIRSDKQNGFSSG
                     KVTNPDVTNFRMGFSTSDMTKRVAAYLEEENYKITNINNKELLIDLYSDTESVKIEKH
                     EKKTEMDTLASLINTARETVEKSRTAHLTPEQIGTRIWDFMANNHIFLVDGSKKMNIA
                     DFFNGTKISDWDKETFVNLIVMESLR*"
     gene            285323..285853
                     /locus_tag="LacPavin_0818_WC40_scaffold_120392_prodigal-si
                     ngle_323"
     CDS             285323..285853
                     /product="AP2 domain-containing protein n=1 Tax
                     =Brevibacillus sp. CF112 RepID=J3AYR9_9BACL"
                     /codon_start=1
                     /transl_table=11
                     /translation="MKTIPLTKGQHAIVDNEDYLKASKIKWHASANKNKFYAKNQSTD
                     LHRFVFGKIPTGYILTFLNGNSLDCRKSNLKLVRKKGSKNNSGVTPKKVVKIHSGNPS
                     HAIGADLSKFVGVVHDVRYAAKYVDANGREYNFGKYDTPEQAALEYNKGIRALQHSIV
                     EKIKLNPDNLLPKNKI*"
                     /db_xref="UniRef100_J3AYR9"
     gene            285855..286856
                     /locus_tag="LacPavin_0818_WC40_scaffold_120392_prodigal-si
                     ngle_324"
     CDS             285855..286856
                     /product="Ribose-phosphate diphosphokinase {ECO:0000313
                     |EMBL:EWC92411.1}; EC=2.7.6.1
                     {ECO:0000313|EMBL:EWC92411.1};;  TaxID=887901
                     species="Bacteria; Bacteroidetes; Bacteroidia;
                     Bacteroidales; Porphyromonadaceae; Porphyromonas.;"
                     source="Porphyromonas catoniae ATCC 51270.;""
                     /codon_start=1
                     /transl_table=11
                     /translation="MEKLNIFSSNHTIELAKKVIETININRSDGSLLSSMQTIQLGDC
                     RIEYFSNKEITCEYESSIRHKPVYIFGDTGTENIMELLLMLDAAKRASASEIHVVLPC
                     YGYARQDKKEGKQKRGPIGAKLVADLLSVAAGVNFAGLITIDLHADAIEGFFDVPVNH
                     ISGTTIFKEELRKMIALDSSSYVIASPDAGGKQRATRMAKKLGLEMVGMDKTRTKPGE
                     VASISLVGDVVGKRIVICDDIVDSGGTLIKAAEYLIEEKQAQSVQAVCTHPILSGTAV
                     DKIFQSKYLEAIWVADTIPLTIRAQHCPKIHVVSACDILAKIIGRIYTHESMNTVNS*"
                     /db_xref="Z4WSA4_9PORP"
                     /db_xref="chu:CHU_2627"
                     /db_xref="UniRef100_L1NDG3"
                     /db_xref="2.7.6.1"
     gene            286863..287087
                     /locus_tag="LacPavin_0818_WC40_scaffold_120392_prodigal-si
                     ngle_325"
     CDS             286863..287087
                     /product="hypothetical protein"
                     /codon_start=1
                     /transl_table=11
                     /translation="MYTEDSKFLFRYMIIDSETEQFITVKTEVLKYNDIPVDKNGNIN
                     LFSLEINFTLKTRMPNTIAKLLDFKSLKIK*"
     gene            287090..288901
                     /locus_tag="LacPavin_0818_WC40_scaffold_120392_prodigal-si
                     ngle_326"
                     /gene="nadE"
     CDS             287090..288901
                     /gene="nadE"
                     /product="nadE; NAD(+) synthase (EC:6.3.5.1)"
                     /codon_start=1
                     /transl_table=11
                     /translation="MDLKVALAQIKTVSGDLEGNSQRILEGIQKAIKAGVDIVAFPEL
                     SISSYNVGNLFLQQRFIDYNLKFLHEVIVPAVPKNLVVVVGFIDCIGKKFDGNPDIQN
                     SLAVIQDGKIIGTHAKILLAGGSHHEDFHYFRPGGLPRVTSVKIKNKNINIGTIICEE
                     MWPEHRRDIVAEQVHNGADIIIAINQSYFCYGKQTTRKSICQNHAKKHKVPFISVNNV
                     GVGDTGAKNIILYDGGSMVIDSDGEMLAEAERFREEFLIVDLKQARIAKNFEIEFPKL
                     ITKEYYGKYEELYDAIIFAQRELFKDLGFKKAMVAVSGGLDSAVTLALMSEAMDKENV
                     IALSMPSKYNGDVTKSNAQQLCDALGIKLWWEPINKIQESFIDAFENTFGKENLKPIN
                     ISTFDAVSRTVAGIAASQYFEAGLISTSNHTEIVLNWFSWHDISTAAVYGPLADMTKV
                     EIFQMAEYINKRLRKEAIPINLIDGTTEPGPELADASHAKWNYYVVSGVAAMLIRERK
                     DVQEIVEAYNNKTLSDDFFPLNQKGQSVYDLVPNEIEFEKIVKMCFERQKASVYKIAQ
                     SAPMLMLSKSSRGFSDRESLINFYKGKYDAIDLEQFV*"
                     /db_xref="hme:HFX_6167"
                     /db_xref="I3RAN1_HALMT"
                     /db_xref="UniRef100_I3RAN1"
                     /db_xref="6.3.5.1"
     gene            complement(288884..289816)
                     /locus_tag="LacPavin_0818_WC40_scaffold_120392_prodigal-si
                     ngle_327"
     CDS             complement(288884..289816)
                     /product="Uncharacterized protein (Fragment) n=1 Tax
                     =uncultured bacterium RepID=K2C9X7_9BACT"
                     /codon_start=1
                     /transl_table=11
                     /translation="MRINKKITTEEFIKKARKIHGDKYDYSKTEYVNHKTKIIITCKK
                     HGDFKQTPVIHISRKSDCRLCGIEKNTKNRSLTTEKFISQASKIHKNNYNYKLSEYVN
                     AHTEVLIICNNCKTVFNQTPNNHIRGKNGCPNCYGNFVSTTDEFILKAKNIHPYKDYD
                     YSLVNYKNSGTKIKIICKKDGHGIFEQNPSNHISKTHPQGCPICKSPQGEIKIINFLS
                     KNKINYIRQKRFNDCRYLYPLPFDFYIPDLNICIEFDGMQHFVPVKKFGGIERLKETK
                     LRDTIKNNYCVNNKIKLIRIKYTENVEKKLNKLL*"
                     /db_xref="UniRef100_K2C9X7"
                     /db_xref="K2C9X7_9BACT"
                     /db_xref="gyc:GYMC61_0637"
     gene            complement(289803..289943)
                     /locus_tag="LacPavin_0818_WC40_scaffold_120392_prodigal-si
                     ngle_328"
     CDS             complement(289803..289943)
                     /product="hypothetical protein"
                     /codon_start=1
                     /transl_table=11
                     /translation="MMKNLNIRVEEEIMKQYKKFCEINGYSISKRIRNFILKELKKNE
                     NK*"
     gene            290079..290552
                     /locus_tag="LacPavin_0818_WC40_scaffold_120392_prodigal-si
                     ngle_329"
     CDS             290079..290552
                     /product="hypothetical protein"
                     /codon_start=1
                     /transl_table=11
                     /translation="MSTQQINSLNTIFELQHRIAEFEFTIKEKYFHIFFSGEYPINLI
                     KLPIKISSLEENYLNMKIKELKETLDMYRVSDARLANDICSEFANSFKDKSAKEIQKL
                     LLEYPIQFIKFLKICAVHNQTYDLAAVLRDAEKEKAKLINYSEDRIHTNYSQSSK*"
     gene            290589..>290972
                     /locus_tag="LacPavin_0818_WC40_scaffold_120392_prodigal-si
                     ngle_330"
     CDS             290589..>290972
                     /product="Uncharacterized protein {ECO:0000313|EMBL
                     :KKN36855.1};  TaxID=412755 species="unclassified
                     sequences; metagenomes; ecological metagenomes.;"
                     source="marine sediment metagenome.;""
                     /codon_start=1
                     /transl_table=11
                     /translation="MAKKKSGNIKNSRNSRPSNPPLTISISEDDIVSFVDGDYSEDYG
                     ESIQLDDGYIQWSVGENGKYIPCFKTVGKVPPGIYEMKMNQQLGFHIQRQLHFSDDLI
                     ELPMKETKEILADVKKFWGREEIFKK"
                     /db_xref="A0A0F9PYV4_9ZZZZ"
ORIGIN      
        1 GTAGCAATTA GTTTTCTTGG ATGATACTCA GTATAAATTT TAAATGGCAC GAAGTGTTTC
       61 ACAGGTTCAT TTATAAAAGT ATGAGTAAAT GATTCAGGCA TTATTAAAAT AGATTCTGGA
      121 TTAATACTTT CACTTTCTGA AATGAATTTT TTTGAGCCCT TCGTATAATA ATGTTGCAAA
      181 TGAACCTCTT GGTCTATGCG ATAATCTTGA AATCCCAACA TTATTCCGCC AACAGATGTT
      241 CCATCAGAAT ATGTATAAAA CATCAATTCA AAATCATTTC CAAATTTTAC ATCATTACAA
      301 AACATTGGAT TTAATTCCAA TATTTTTACT CTGTTTTCAT AAATTGCTTT TAGAAGAAAG
      361 TAATCATCCA TTTTCAATGG TATCAATAAA TTTGTTTAAA ATGTTTATTG TGTTTTTAAT
      421 TATCCAGGTC ATCAGATAAT TTTGAGCTTC GTCATTTTTA TAACTGAGCT TTACTCCTAC
      481 TCTGTCTAAA ATATAATTTG CTGCATGTAA ACTTTCATGA GCAATTGTTT CTGGCAATGG
      541 CACCTTTTCG GTGGGATGGT TATATTTAAA AATTAAATAT ACAGTTTGAC CGTCTGGAGA
      601 AAAATATGCA AGAAATTTTT TTGGTAGTTT AATATTATAT TTCTTACTTA AAGATTTAGA
      661 ACTATTTGTA AGTATTACAA CAATATTATG CCGATAAATT TCACAATAAA ATTCCTTTGA
      721 CTTAATAAAT TTTTCCATTA GTAAGATTTT TCCCACTCGT TAAAAGTTAA ATAATTATTA
      781 TTTAACCATT CCAAGGCATT TTTTCTATTT TCTTTTATTT TTTCTTGAAC ATTAGGAGCG
      841 TCAAAATAAC CTGCTTTAAT CCACTGGAGT ATAACATTTG GACTTCGGTC ATATCGCTTA
      901 TAATTTGCAC AAAAAATCTG GTCGTTCTAA TAAATCTTTT TCAACCAGTG TTTGAATATA
      961 ACAATTATAT TCAGACTCCA AAGAAATCAT ATCGGCATAC TCTTGCAGTA TTCTTTTTGA
     1021 ATATTCTATG TATGTCTCTT TTCCCATATA TTTAATTTAG AAAACGCTAT TATAAATTCT
     1081 TCAGTAAATT TTTCCATATT ATTGGAGTAT TATAATGGAC CCATAAATGG GTGCCTGCCC
     1141 TTATTTTTAA TTAGACTAAT AATTTCATCT AATTTTTTAT CATTAGCACG AAAATAATTT
     1201 TTTATTTCTG TTTTTAAATC TAAAATATTA GTTGGTTCAT TCTGAGCATC CTCTTTAATT
     1261 TCAGCAAGTT GTTCCGGGTA ATTGAGTACT TCAATCTCAT ATCCATTCAA AAAACCAATG
     1321 TTTGTTGTAT GAACATTGGA AATAAATGTT ATCTTAAAAA ATTCATGTAA TAAGCCTGTC
     1381 TTTAAATTAA ACTCCTTCAA TGTGTTAATA AACCCTTGTA GTCTTCTTGG GATTATTACA
     1441 TTCACTGGAA CAGAATGGTG AATAAGTCCT TCCTGCCAAA GCTTTCCTTT GATATAATCA
     1501 AATTGTGTTA GAATAGTTTT ATTCCAATCA GCCTGGGTGC CAAAAAACAT TTTATTGCTT
     1561 TTATGACCAT TATAATCCCA TGTAAATATT GTGTGTGTTG CGTATGTTTC CATTATTTGA
     1621 ATTTTAATTA AATGTTTTAA CTCTTTCGTG CACTGTGTGT TTGTCTCGAC ATTTGCTACA
     1681 AACACAGTCG TTCAAATCCT TGTACGATTC TGTATCTTCA AGATTTAAAA TATATCCAGC
     1741 CAATGTCGTT GAGTGTCCTG TGTGTCCACA TTTTGGACAA TATTTATGAT TTTCATTATA
     1801 TTCCTTATAA AATATATCAC ATTTAATTGA ACTTTCAATT ATATTTTCAA TTGTTTTATC
     1861 AGCTTCCGGT AAAAATTCTT CATAAGTTAA TCCTTTGGAC TGTCCTATTG ATTCATATAA
     1921 TTGTTTTCGA ACAAAATCTT TATCTATTTC CATTGTTGTT TATTCTTTAT TTTATTATTT
     1981 AAATAAATTA TCTTTAGCAA ATATAATAAA TTCTAATTAG AATTACAAAA AAAAATGAGC
     2041 CGAATAAGGT TGCTATTTGG CTCATAAATA TATTTTGGAG TTTTACTTAC CTATCACACT
     2101 TACATCCAGG TAAAAATCTG CCCAAATTGC CAGCGTATAA ACGATTCTTC CATGCGGCTT
     2161 ACCTGTATAC GCCACTCCAT GCTTTTCCTT CCATATACAG CCATCAAAAC AATCAGAGAG
     2221 TGCTTTAATC ATCTCTTCTG CCGGCTTAGC TTCTTCAACC CAAGGCATGG CCATAATATC
     2281 CATATCCGAC TTTAAGCTAC CATGTAAACC TAATGCCCAA CCACAATCAA GCGCCGCGGT
     2341 ACGTAAATCC TCCCACATGG CAGCGTAAAA TACAGCTCTT CCATTTGTGG CTACACTCTC
     2401 TATCCTTCAT TTTTTTAATT TCACAATTTT ATCACGAATC CTTGCTGCGG CTTCATAATC
     2461 TTCACGTCCA ACCGCATTTT TAAGGTCTTG ATTCAAAGCT TCTAATGGAG TATAAGGAGG
     2521 AGGAAGCTGA CTTAAAGATG GTCTTCTTGG TGGCATATCG TATTCATCAA TTGGAAACAA
     2581 GTCTTCATAA TCATGTTCAT TGTTGGGACT CTTGTTTCCA CAAAAAATAC AGTCAGGGTC
     2641 ACCGCAGGAA ACATCATCCA TAATATCAAA AATTTCATCA CTAAGCCCAA AATGAATTAG
     2701 AGCTTCTTTC ACATTAGGCT CAGCAAATAA AACTTGTTGA GAAATGTTAC TCACACCTAC
     2761 TGTTGTGCCA TTTTTTAATG TATTATTTCG AATAACACTT ACCTGGAAAA AAAAGTTATT
     2821 TGGCAAATGC ATCTTCCTTA TAGATAGGAT GAACCCATTG CGTTTCATAG GAAAAAATTT
     2881 CACATTTTGT TCATAAAAAT CAGGGTTGAC TAAATCTGCA GTATAATTAA ATTGGAAAGT
     2941 ATCAGTATCA AGATAACTGT CAGGCTCAAG CTCAACATGA AAAGTACGAC CTTTATAGTA
     3001 TGCGTTTTTT ACTCTTGGCG CTGGAGCATG TTGCCCTTGA GATTTTGATT TATGATTGGT
     3061 TTCTTTTTTC ATTTTGACTT TATTTTTGAC TTTATTTTTG GGCTGTAAAG ATACGAAAAA
     3121 ATCTAATTGG AATTTAGAAA AATTATCAAC AGGCAAAATT ATCCAAACTC AACTTCAATC
     3181 ATATAGTCCC ATTCTTTATA CTGCCAATCA TCATATTCAA TTTCAATATT CTGAGTCCGG
     3241 GCAAAAGCTT GAATAAGTTC AATGTGTCCC ACTTTCTTGC CATCAATAAT ATCTTTATAA
     3301 ATGAAGTCAT CCATTTCTTC TCTGTTGTCT GAAATAAATC GATGGATTTC TCTTACATCA
     3361 CTCATGTGAT GCCGGTGTTC ATAATCTGGA TATTCAGATA TTGCCTGCTC TTCTTGCGTT
     3421 TTGCGTTTCT GCTCATATTC ATCTTGCTCT ATTTGTCTGA GCCGCTGGAC TTCATCGAGC
     3481 GATTTCTGGC GTTCTATATA ATACTCTTCA GGAATGAGGT TGATTTCCTT GATTCGTTTT
     3541 TCCTCTTTCG TTATTTCTTC CTTAACTTCA TTGGCTTTTT TTAAATATTT CTGATATTCC
     3601 TTAAGTACAC GTTTCATTTC TGGATGAAAC TTCTTTTTAT AATTATGTAT GGTTTGTAAA
     3661 TTAAACTCAG GTTTGTCCAC GACATAGAGA TTACAAATCT CTAATCGACG ATTTAATTTA
     3721 TCGATTTGTT CATTAGCTGT TTTAAGGTCT AATTCTCTTA AGTGGTGCAT AAAAAAATAT
     3781 TAGCCATGAT GCATTGATGG ATTAATAATA AATCGAGGAA AATCATCGTC AATTTTTGAA
     3841 AGGACATAAT CGTTGGCTTC CAAAATAGAA TCAAATACTT TTTTAATAAT TTCCTGAGAT
     3901 TGTTTTGCAT CCAATAAATC ATTGGGATTA ATTGATAGTT TAATTAAAAA TGTTTCAATG
     3961 AAATTTTTCA TAATTTCATG AATGGTATCA AACTCTATTT TATCTCCTTT TAAAATAAAC
     4021 CCCTGCAATA ACATTGCAGT TATTACATCC TTGCATAAAT AATTATTGGA CAAAAAGTGT
     4081 AGGTGAATTT TTTCTAAAAG GTTTTTAGTA TTGTCTTTTT TTAATTTCAA AAATTTTGGA
     4141 TAATCTTTAT TAATGTCAAA GCCGGAATTT ATGATTGAAC GTTCGTCACA ATACATCGTT
     4201 AACAAAGATT TGTTAGATTG TATCATAACA AATCTAAAAA ATAGTGCAGC TTCACCTTCG
     4261 TTAGAAATTT GAAAATTACT TATAAATTCT TCGTCATCAA AAATTTCTAA AAAATCATCA
     4321 TCAGCAAGTT CTTCTTTAAG CCCTTTTTTA ACATCTTCAA TAGTCACATC CATAAATGGA
     4381 GATGCATCTT CATCGCCGTA TGTAAAGGAG CAATATAAGA TTGCAAAATA TAATTTTAAA
     4441 ATCTCCTTGT CCGTAGCCAT AACCTCTACC AAATTTTCTT TATATGTTTC ATTTTTTAAA
     4501 AAACTTTTTA TTTTTTCAAA TGGTAAACAT ATTTTTGGAG TCCAAAAATC TTCCATTTTC
     4561 CCGCCGCCAT TTATGTGTTT ATTTAGAGCA TTGATACCAG CGTCAATCTG TGCCTGCATT
     4621 AAACCTTCTG TAAAAACCCT TTCAGACCCA TCAATAATCA GCGCCACTTT TCTTGGTTGG
     4681 TCCTCCGATA TAATTTTGAA TCCTAATTCT CTCAAATATC TGGGCTGAGC ATGATATGCT
     4741 CTTGTTTTTT CAAACTTTTT TTCTACAGGC ATAATTTCCT CTGCTTCTGC ATAGCCATGC
     4801 TCATATCCTT CATAATTTTC GTGAAATTTT TCGGCTTTTT CGGGCGAGGG AGCGATGATA
     4861 AACCAATCTT CATTAGAATC CGGAGTTGTG ACCCAATACA GGAACATCGG AAGTTTACTT
     4921 GTTGCCATAA TAATAGTTAT TTTTGTTATT TAAACGCAAA AATATGAAAT TGTTACAACC
     4981 AAAAAAACCA AGCATGTAAA CATGCATGAA TGTGCACAAA ATTGCACAGT TTTACATATA
     5041 TTTTAGGAAT CTATTAATGG AGTATTACTT CTGGTAGTAC ATTATCCGGA CCCCTTTTTG
     5101 ATTTAAACAA GGCATCAAGC CGGCGTGAAC CTTGGGAAAC TTTTGTGCCC AGGTGTCTTT
     5161 TAATCTTAAA GGAATAAGTA ATATGTCAAT TGTGGTGCCC TTACCGGCGT TGCCGTTCTC
     5221 TATTGTCTGA AGTTGTTCTT CTGAATTGAA GATGAGGGTG GTTAAAGTTT TGATTTTGAT
     5281 TTTATTTTGG CGATAAATAT ACAAAAAAAT CTAATTGGAA TGACAAAAAA AATGAGCCGA
     5341 ATAATGTTGT TATTGTGAAT GATTCCCTTA CGGAATGATA TAGCTAACAG TATCAATCAC
     5401 ATCATCATCA GTCATGGTCT TGTTGTGATT CCCTTGCGGA ATGATATAGC TAACAGTGAT
     5461 ATATATCCTG TTGCGGATGT GCCACCGTTT TGATTCCATT ATGGAATAAT ATAACTAACA
     5521 AGTACATGCT TTAACAATGG CAAAAGCTTT CCTGTTGTGA TTCCATTACG GAATGATATA
     5581 GATAATATTT GGTATCAGAA CCATGAAACA CATCACCATT GTAATTCCAT TACAGAATAA
     5641 TATAACTAAC ATCGACTGAA CGAAAAACTG AAAACAGCGG CATTGTGATT CTCTTGCAGA
     5701 ATAATATAGC TAACAGTTCA TGAAAACTAT TCTCTTTGAC CCCTTGTGTT GTAATTCCCT
     5761 TGTGGAATGA TATAGTTAAC AGTAGGAGAT AGACTTTTTT ATCTACCCAG TTGTTGTAAT
     5821 TCCCTTACGG AATGATATAA CTAATAGTGG CAGCCTAGCA CGAAAGCGCT CTTTGATAGT
     5881 TGTGATTCCC TTGTGGAATG ATATAGTTAA GAGTAAAGAT TTCTGGAGGT TGAGTCGGCA
     5941 ACTCGGTTGT GATTCCCTTA CGGAATGATA TAGATAACAG TATCTGCCTG AAATTGCAAA
     6001 ATATTATTTG CCGTTGTGAT TCCCTTACAG AATGATATAG ATAACAGTTC GTCTTGTGAT
     6061 TCTTCATACT TGTCGTAGTT GTGATTCCCT TACAGAATGA TATAGCTAAC AGTTTTTAAA
     6121 AATAAAATGG ACGAGTGTTA GTTGTGATTC CTTACAGAAT AATATATCTA ACAGTGTCAC
     6181 GGGTTTATTC CATGTTCGAT TCCCTGTTGT TATTCCCTTG TGGAATGATA TAGTTAACAG
     6241 TAGTTCCAAT GAATTTAGGA ACCGCCATTT GGTTGTGATT CCCTTACGGA ATGATATAAA
     6301 TAATATTTGG TATCAGAACC ATGAAACACA TCACCATTGT AATTCCATTA CAGAACAAAT
     6361 ATAGTTAATA GTAGCAAAGG GTTTATTAAC TCTGTTGCTT TCATTGTAAT TCCCTTGCGG
     6421 AATGATATAG TTAACAGTCA TATTCTTTGC TTTCTAATCC CTTATTGTGT TGTGATTCCC
     6481 TTACAGAATG ATATAGATAA CAGTGTACTT CTTGCTTTTT TTAACAACGA ACTCGTTGTG
     6541 ATTCCCTTAC AGACTAATAT AATTAATAAT AGAATCAGAA TTAATGGTGT TAATGTAGTT
     6601 GTAATTCCTT TGTGGAATGA TATAGCTAAC AGTATTTCCA GAATATAATT TGGAGACATC
     6661 ACTGTTGTAA TTCCATTTCA GAATGATATA GCTAACAGTG CCAGGCTAAC ACACCTGTTC
     6721 CAATTGCCGG GTTGTAATTC CCTTACAGAA TAATATAACT AACAATCTGG TTCCACAATC
     6781 ACGAGAGCAC TTACCTTTTG TGATTCCCTT ACGGAATGAT ATAGTTAACA GTCCCCTCAC
     6841 CCATTACACC AACTGCTGTT TATTTGTGAT TCCCTTACGG AATGATATAG TTAACAGTAT
     6901 ACCTGTTATT AAATTCCTAT ATGTCAATGA ACTATATTAA AATATTGATT ATAAAATACC
     6961 ACAAATAAAT CAGCTATGGC TATGTTCTAC TGTTAGTTTT TCGTTTGTGA TAATAGCTTT
     7021 TTGTTCCGGC CGCCGATACA ATTCGTAATT TTCAAATTTA TAGATGGTGC CAAAACCAGA
     7081 ATTAGTAGAT TGACCTATTC CAATGTCATA TAAAAATTCT GCAACTTCCT TGTTGGTATG
     7141 AATATCAATA CTACACTGAT TGGTAAAATT AATCACTTTT TTTACCATGA TTGCTTTCAC
     7201 TTTATTGGAG TTATGTTCAG GGAGCGCAAT TTTAAAATCA GAAAGGTCAA AATTAGCATT
     7261 GATTTTTTTT AACTTATTAA TGATTCTTTG CTCCAAAATT TCAATGAAGT TTGGAGTGTT
     7321 CTCAAATGTA AGACATTTTC TGGTAGCAAT ATCTCTCAAT AAAAATGGAG AAAGAGTAAG
     7381 GAAATGATTC CATCCATTAA CAAATTTTTC TTTAGGCATA AATTCGAAAT CCTTTAGCTT
     7441 CATGCCGTGG AATAGTTCTG GGTGTTTACT AATTTTATTG ATAAAATCAC CCAAGAGTTG
     7501 TAAATCAGGA GAAGAGACGC AAAAGTAGCA CCCTTTTTCA AAATCAAGAG TATTGTCTTG
     7561 AGCATTTCTT CTGCCGCCTT GTATACTTGA AACATTGTAT AGTCCGGAGA TATCATGAAA
     7621 TTTATTATTG GGTCCCAGGC ATTTATTAAA ATAGGAATTT AATAATGTCT GATTAGCATA
     7681 TTCTACCGGA GTAGTGTTTT TTGAATAAAT TATTTTTGTT CTCATAATTA TTTTTTTTCT
     7741 AAACTAATTG TACTAACTTT TACAAAACTA TCCCAATCTG AAAGACTATC TTCAAACATA
     7801 ACGCCTTTTA TATATACCAG TCCGCCATCC AGAATAGTTG CAGTTCCTTT CGATTCATTT
     7861 AATCTTACCA AATCATCATC GTTCACAGGA ATGCGTATTT CTCCTTTGAG TTTAATCACT
     7921 CGTTTAAAGC CACTGATGAC ATTTAAAGCA GTTCTGGGAT TTTGATTGAT ATCTTTACCA
     7981 TCCAAATAGA TATAATTATA CAATGACTTT TTCCCATTTT TATTTAACTG TTCAAACATG
     8041 CTGTTGATTT CTGAAGAATT ATCCTTTAGG TTAACCAACA TAGTTTTTAG TTCCTTAAAT
     8101 GAAATTTTAA GCGGGTCCAA CTTCAACTCT TGTTTAATTA CGTCCACAAA TATTGGAAAC
     8161 CATTTATTTC CAAGCAATTT TTTAACTCGT TCCCAATAAA CAAATGTATT GGGATTCCAG
     8221 GAGTTATAAA CCGCCTTTTT TGATTGCATA ACTTCAACAG AATATCTTTT TTCTCCGCTT
     8281 TTGATAGTTT TCTGATATAT GTCGGAATCA ATTTTCAAAA AGGAATCCAT AGCTTTTAAG
     8341 AAAAGTTTTT CATCTGCTTT ATAAAAAACT TTTCTAAAAG ATGGTATAGG GCGCTGATTA
     8401 AATAAAACAT GAATAATATT TGAAATATGA TTCACAGTAA TTGGCTCAAT AAAAAACATT
     8461 TCATTTTCAC GAGACCGCTT ATTGTATCCT TCAAAAATAT ATTCAGATTT ATCTTTTTTA
     8521 AAATGAAAAT ACCTTGCATT TTTAAATTGC AGAATAAGAT ACTTTGACAT GGGATAAGTT
     8581 TTTAAGATTG TATACTGGAT TCTTTTTTAA CACCTTTTTT TGCTAACTTT TTTTCATCTG
     8641 AAATAGCTTT TTTATCAGCT TTCTTTTTTG CATCTGATAC TTTTTTTTGT GCCTCAGATT
     8701 TTTCAATGAG ATTTAAAAGT TGTTCAGCCG ATTTTTCATC AACTGGTTCG TAAAAATTCT
     8761 GAATATCAAA ATTAATATTT TCAATATCCT TCAATGATTT AATTGACTGC CAGTCCTGCG
     8821 GATTATCAAA CGTATCAGTA AAGACATCTC GGACCAATTT ATATTGAAGA TTTTCAACTT
     8881 TTGCAAAAGC GCTCCTTCTT TTAATATCCA TAGTAAACAA TCTGATGAAA AATTCTTTCA
     8941 CCAGAAATAC AACGTTTTCA CTACTCATCT GGAAGCCATA TTCAGGAGTT TTGTCAATTC
     9001 CTCCGGTCAA GGAAAAATAC CCAAGTTCAG AATTAAAATT TGGAACTCGT AATCCCAGGT
     9061 AAGATTTAAA CAATTCAAAC TTATCAGGGT TAAAAGAAAA GCGGTCAAAC AGCATGTCGG
     9121 TACTAACAAA TTGTAGCTGC ATCAAATCAA TTACTCCCAT TGAATCATAC GTGATATTGC
     9181 CAACAGTTTC CTTGTAATAA AAAGTATTGT CTGCTGAATC AGTAGCTCCT TTTTCTGTTT
     9241 TGGCTCCGCT TTTTGAAAAC ACCTCCATTT TTGACATTGC ATTGTTTGTT TGTTCAGCAT
     9301 CTGTAATGGT GATTCCGCCC TTACGCTTAT AAGCAGTTTC ATTTTGTGGA AATTGCAAAT
     9361 GTCCACGCAA TATTGTGGCA GGCGAAGCAA GATACATATA TAACAAATTT TCATTGTGTG
     9421 TAATCTTTGA ATTTTGCGCA ATAATGTCTT TCCCAAACAT TGCATTAATA AGACAATCAC
     9481 TGGAAATTTT CAATTTGTAT TTTAAATCTT CCTTGGTACC ATAAAAATTC TTTTTGGCAT
     9541 ATGAGACATT ATCGTTGTAC ATATACATTT TTTTGTGCAA ATTGGTGTCT TTAAAATCAT
     9601 CTCTTTGCTC CATACTGTCA TAATTAACAA CGCCTTTTCC TGCGATGTCG AATTTAATCA
     9661 AAACATTTTT TACTTTTTTC ATAATTTTTA ATTTTAATTT GTGAAATTTA TTTAAGATTT
     9721 AATTTAATAA CTTGTATAAC TTTTCTCGTT TAATCAAACC AAAATCTGGG TGAAGAACAT
     9781 GGTTTAGGAC AATGTATGGT GTGTTTGATT TTTTTGCGTT TTTTCGAATT TCATCTGAGC
     9841 CAACTTTTTT ATTATCCATC AACTTTGTAT AATTTAAGAG AGGGTATCTA CCGCTGTCCA
     9901 TTATACGTTT CATTTCTTGC TTTTGCTTAT GGACAATATT AATTCCAATC TCATCAAATT
     9961 TAGAATCATA ACCATATTCA TCATATATAC TTTCCGTAAA TGGTTCAGAC CACTCATTAA
    10021 TGTCAATACC TTTTAAATCT GATTTCTGGA CAATAATAAA TATTTCATCA AACCCAGATG
    10081 CTCTTAGTTT ATTGCTGCCG GCAGTAATAA CACCATCATC AATTTCGTTC TCTATCTCTA
    10141 TTTCTATTTT ATTTGGGTAA AGTGCAGAGA AAGATTTTAG GCTGCTTTTG TAAACCTCCT
    10201 TCACCCACTT TGTTATTTCA TTTGAATTTT CTATACTGAA AGTATTGTAA AGATGATAAA
    10261 ATTCATTTTG AGTAATTTTC GTATTATGAT AAGGAATTAA ATATTTGAAC CATTTCTGTG
    10321 ATAGGTCTTT ATTATATAAT CTGCTTTTCA TAATGTTCTC ACTTTTATCT TGAATTTGGA
    10381 AAGCAGTAAA TATCGAAGGT GTATTGTAGT CGCCCCAACG ATTACACCGA GGCAATCTTT
    10441 GCAAGGTACT TTGTGGCGAA ATACAAGATT CAAATAAATT AAGCACGGAT ATATCAAGAC
    10501 TGGCTTGTAA AGCGTGTGTG CTAATAATAT TTCTCTTTTC AATAAATCTA TTTGATTGTT
    10561 TACCATATAA TTGATAAACA TATTCTAATC TATCTTCCTT GACTTTATCT TCAAAATCTC
    10621 CATGATATAA AAAACTTTCT TTTAATATTT TTCCTCTAAA ATCTTGCGAT AATGAAACTG
    10681 AATTAAACAT TATCAACGAA CTTAAGTTTT CATTGATAGT TATTGAATTC AAATCGTCAA
    10741 CAACATTAAG GACGTACTTA TCGTTATGTA CAGCTGGATA ATGACTGGAT TTACTTGGGA
    10801 GAATTGTAGA TTCATTTGAA GGAGCATTCC ACAGTCCAGT TAGGTCAAAT GGTGTTGCAG
    10861 AAAGTAATAA TGTGCGACTA TTGGTAATTC TGTTCCGTGT GAGCATCATA TTTATAAAAC
    10921 ATCCAAAAAG TGCATTGTCT TTATGTACAA GTTCATGATA CTCATCAAAC ACGACATCGC
    10981 AATTATTGAT AAAACACATT CGTTCTGCAT TTCTATTATC AACAGTTGGT TTTAAAAAAT
    11041 TATCAATATT AGTTATAATT ATATCAGAAT TAAATCCCTT TTTATGATTG TAATTGCTTT
    11101 TTTTTACTTG TCCGGTCAAA TAAAGCTCGA CCGATAATTC AATGTTAAAT GCCTTAATCT
    11161 CTTTTGTGAT AGTTGAATAA ACTGATTCCG CAATAACATT TCTTGGGCAT ACCCAGATAA
    11221 GCTTTTTTTC ATGTTCAATA TTCCACAGCA ATCCTATTAA TGTTTTACCT AAGCCACCGG
    11281 GACCATTAAT TACAGTTGTT TTGTTTGTTT TCTGCACAAT TTCTTTTTGC AGATTAAAAC
    11341 GTACTTCGTC ATATTCCTCT GGAACATTAT TTATTTGAAT ATTATCTTGA CGAAGTGTTA
    11401 TGCTTTTTAT ATAACGAATA ATATCATCCT GTTTTATTTC GCCCCTATCA TCAATAAATG
    11461 TATCCAGTAG AGCTTTAGTT TCATGTAATC CAGACACAAT TCTATCTGCG GCAATTACAC
    11521 AAGTACGCAA AAATGTACGC TCATGATTGT GATGTAAATT TTCATCATCA TAATAACACT
    11581 TGGGAGTTTT AGTGTCTAAT AGTATAGTTT TCTTTTCTAA TAATTCAGCA TCTATGTTTT
    11641 CCAGGTCTAA AACAAATTCA TTTCCTAAAG TTTGGCGAAT AAATTCTAAT GCTAATTCTA
    11701 CATCATCTTG AGAAATTTCA TTTAGGATTG TAATTGCTGA ATCAGTATTC ATTTTATTTG
    11761 AAATACCATG GTGCCAGTAA ACGACATAGG CAATGTGATT AACTTCTTCT GCTGATAGAT
    11821 TTAAATATTT AAATACCAAA GCCCATCCTA TTTCATTATG GCTGTAATGA GGTTGTTGTT
    11881 TGGCTGAGAT TTTTTTACCT TGTAAAATTT CTTGAAAAAT AAAAACAACC TTACCTATAT
    11941 CATGTAGGTA TCCTGATATC TTGACTTTCT TTAATAATTG TAATTTTCTT TCATTATTAA
    12001 GATTCTCAGC AATAGTTAGC ATTGCAAATG CTTCGGCAAA AGCCGCAACC ATTTTTGAGT
    12061 GGAATAACAA TGGAGTTCCA TCACTTTTAG CTAAGACATT TTCTATAGAA AAATCAGTTT
    12121 CATTTTGTAT CATAGGGCAC AAAGGTAATA ATAAATTCCA ATTAGAAAAT AAATTTAGAA
    12181 AATAATTATT TGGAGTAGTA CAGCACCTTA CCACATTTCT GGTCCAAACA CGGCATTGAA
    12241 CCGGCGTAAA CATTTGGAAG CTAAGGTAAT AAAAAATTCT AATTAGAAAA TAAAAAAGCC
    12301 GATAGAAATT AATCTACCGG CTTTCTCGCG CACCGTGATG GATTCGAACC ACCATAGGGA
    12361 CTTTCATCCT TTTGGCAAAT TAACAGTTTG CTGCCCAACC CTTAGGCCAA CGATGCGAGT
    12421 GCTCTCCAGA CAGATTGCGA GCCTGTAACA TCCACCTTAA CAGGGTGGCG CTCTTACACA
    12481 TTTGAGCTAC TGGAGAATAT TTCAAAGAAC CTCTTCTATA ATACCACGAT TAGTATTTGC
    12541 CTCCCCGACA GATTACAAGC CTGCGACCTT TCGTGCACGA ACGCTCTTAT GATGCTGAGC
    12601 TACGAGGAAG ATATTTTGGG TACCATCTCG GATTTGAACC GAGGCCAAGA CTACTAATCC
    12661 TGGAACATTT TCACAGAATG CCCCCGAAGA CCAACACGGG TTCATGATAC CATATATTTT
    12721 TTACTTCACA CTCTCACATA ATATTCTTCC AATTTTTTAA ACAGTTCTTC ATCAGTATAT
    12781 TCATCTTCTG ATAGATATAT CCAATCCCAT GCAACACTTT TTGAATAATC ATTCCAGACT
    12841 TTATTCATCT GTTCTATACT TACGATGAAT CCTTCTTTCT CAAAAATGCT TTTCAGTTTT
    12901 TTGCAGAAAT TTATTCTTTC ACTCCCTATA TATTGTAACT CTTCCATTGT AATTTAGTTT
    12961 TTGCTCAACC AAGAAGTATC GAACTTCTCT GACAACAGAA TGCAGTCATT GCTGTCATGT
    13021 ACCACTACTG GTTGAATATA TTCTCCACAC ATTCTGCGGT GAATACTGTT ACTATTCTCC
    13081 GCATCCAACA ACTTTGTAAT ACTCCAAATA TCCCGGACCA TTACAACCAC TTCGCCGATG
    13141 TGCCTGGATT CGAACCAGGG ACCCCTCGTG CGGATTTATG GAACCGTTCA GTAATTTTCA
    13201 TTACTGGTGG GAATCGAACC CAAACTCCTA CCCTGGCGAG TACTCTAACC AACTGAGCTA
    13261 CACATCAAAC CTTTGAGACA ATAACAGTGT CTCTTTCTGT GCCCTCCACA GGATTTGAAC
    13321 CTGTACACAT TTTGACATCT AAACAGATGC TATAGTGCGG TTAATTACGC CGGCGTCTAT
    13381 CCAATTCTGC CAGAAGAGCA TATAAAACAA AAAACCCCAG TGGAAGCTCC ACCGGGGTTT
    13441 TCGTTGTATT TATGATTTCA ATCTATCATC ACATAACAAT GTCAGCCGAT GGCGGGAAGC
    13501 CTCGATTAGA ATTATTATGG TTATGATTGA ACAATGAGAA CATTTTATTT CTTATTTCTT
    13561 TTATTTAAAT ATCTGAAAAA ATTATTTTTC AGTTTTTGAT TTTACTTTTT AAAAAGGAAA
    13621 CAAGATTTGC ACCTTACTTC CTTTTATTAT GCTCCGTAGT TACCACTCAA ATACAGATTA
    13681 ATGCATTTGA GACTACAAAA CTACAACAAT AGTTTAGATT ACGCAAGTAC TATTTTTAAT
    13741 ACTCCTATAA TTTGCTGAAA ATCAACAAAT TAAATTTCTA ATTAGGATAA TTTTCAATTC
    13801 TTAAAGGACA GTTGCCGACA GCAATTGTAT TATCGCTGTA GTCAATATAT TTTATCAGGT
    13861 ATATATCACC AATCATACCT TCATTGTGAT ATAGCAAAGA TTCAATTAGT GGTTTCATTT
    13921 TTTTTGGGAC CCTGATTGTT AGTGGGCGCC TTTGATTTCT TGCAGCATAA TTGAACATAG
    13981 TTAGTAATGT TTGACTATAC GCTGGTTGAA AATGTTCTTG TAAAAGACCT TCCTTTTCTC
    14041 TTTCTGGGAA GTCTGGAGGA TTATAATTCC ATGTAAGCAT AAGTCAAATA TAAGAAAAAT
    14101 ATTCTTACAT AATGTAAATT TCTTTGCAAT TTTGGTAGAT GCATTCAGGT GCCATTTTTA
    14161 TAATTACCAT CTATATCCAA CGCCTTGACA TTTTTCACAT TCATCTTCAT CTCTATTGGT
    14221 TGTTATTATT CTTCTTCCTG GTTTTACGTC ATTTCCAGTT TTGCTGTTCC AATTTACCCA
    14281 GCCAGTTCCG CCACAAGGAA TGCATTTACC ATCTCTTTTT ATTTTACCAG CGTTTTGTAA
    14341 TAGATATCTG ATTTCTTTTG AAGACAATTC CATAGCTTTA ATTTTGTTTA TAAGGTACTT
    14401 TTATTGCTGG CGCTTTTGAA GGTTCCTAAT TTCAATTCCA AAATTTAACA CACTATCAGC
    14461 AATATGCAAA TGATAGTCTG CACTATCAAC ACACAGGTTT TTATTGGTAG TGTCGCCGGC
    14521 TAAATCATAT TCTTTAGCTT TGTTTATCCA ACTTTGTGTA ATTCTCTTCT CGGTTTCAAC
    14581 AATTTTCAAA CAATCATCAA TAGAAGGGTT TGAAGCATCA AGAGAAGGTC TTGAAGATTT
    14641 TAAATTACAA CTGGTAATTA CCAGTAAAAT AAATAATAGT TTTTTCATTT TGTTTTTTTA
    14701 AGCTCTGCCG GTTATTGAAC AAATACATAA GTGATGCCCA CAACGTGAGC ATTTGCCAAA
    14761 CGAAGGAGCA ACGATTTGTT CAGAGTGTGT TGGTTTACGT TCCGGCTGCT CTTCTTCTTT
    14821 TTCTATTATT AAGTTTTTGA ATTTAATATA CTTTATTTCA CCAGTATCAC TGTGAATAGA
    14881 AATTACATTA TGTGCTTTAT TGTAAACACT TGCTGTGCAT TCACCCTGGT ATGGAGCTTC
    14941 GTTTTCGTTG AGAATAATTG TTTTGCCGAT TGTTATCATA ATGTTTGATT GTTTTTTAAT
    15001 TTTGAAGAGC ACATTCACAT TCAGAAAGGG CTCTGTTTAA TACATTAATT TCTTGATATT
    15061 TTAATTCAAG TAATTCTATT AATTTATTTC TGTCTGACGA AATAGTAAGT TTTGTTTTCC
    15121 AGGATTTTCC ATTCTTAAAT AATGTATCAT GCACAGGTAA TAAATTTAAT TTTTTAATTA
    15181 TTTCCAATGC TTGTTCTGTG GATATAGTTG CTTTTAATGA TTCACCTTTT CCTCTACTTT
    15241 TAACAAGTCT ATATTCATCA TGCCATTGAG AAATAGAAAA TTTATCATTC CATAATTTGA
    15301 CAAGTTTGTC AACATACAAT GTACAGGGTC CAGTTATTAC ATAATTTTTA ATTACATTTT
    15361 TCATAATAGT GAAATTGTTT TTAATTCAGT AAGTATATTA TTAATTTCAT TCATGAGATT
    15421 TAATAGTTCT GGAGTTTCAT TTTCACTATA GCAATGAATT GTATTGTATT TGCTTCGATA
    15481 TTTTCCTCCG AATCCAAATT TTCCTTGGAA TCTCCATTCT TTATAAGTTA TACTTTCATC
    15541 AGTATGGTAA TTAACGAAAG CGTCTCGCTC ATATTCACTT GCGCCGCCGC GATGAACAAG
    15601 AACGTCATAG ATTTTATTTG CTAAGTCTGG CGTCATAATT AATTAACTTT TTCTTTTTGT
    15661 TGCCCACGTC TGTAAGCAAG TTCCATATTA CCAATTGTAT CTTTCATTTG TTTAAAAAGA
    15721 CTTCTTACGA TACCGCCGCC TCCAGCTTGT ACCAAAAGGT TTTTTATGGG CTGCGGTAAA
    15781 TCTTTCCGTG CATTAATCCA AACCGAGACT GCAACTTCAA TTTCCAATAA GCTGAGGTCT
    15841 CCGTTTTTCA GGTCTTCAAC AAGGCGTGTG TAAGCGTTTT CGTTTTTATT TACTCTGTCT
    15901 TTTCTCATTT TGTAAAATTT GATAATGCGT TGTCTAATGA TTTATTTGAT AATTGTTTTA
    15961 TATTTTCAAA AAGCTCAGGT GTTAGTTCTT TAAAATGAGT TTTGAATGTG TCAACTCTTT
    16021 GTATAGTTCT TCTAATAAAC AAAGAACTAA ATATTTCTTT TTCAAATCTT ATTTCAAACT
    16081 GAAGAATATT ACAAGAATTG TATTCTGACC AATTGTCGCA GTTTAAAACT TTAACAAGAA
    16141 AGATGACATC TTTGAAACCA GACCAAGTAT TTTTGTCACC ATAATATAGT TTGCCCTCTA
    16201 TATTTTTAAA AATTTCTTTT TGTTTTTCAA TAAATTCTTG TTCACAAATA GCTTCCAATT
    16261 CTTTTTCTCT TTTTTCAAGA GGTTCAAGAA CTATTTTTAT TTCTTGTCTG ACTTTATCTA
    16321 ATTCTGATTT TGTGTCCATA AAATTATTAC CAGTAACCAG TAATTGTATC TATAATATTT
    16381 TTTAATCTTC CATCTGTTTT TGCTATGTCG AATGATGGCA TACCTGTTTC ATTTGCATTC
    16441 ATTCCCATTT TCCAAACTTC AAGAATCATT TCTTCAACAA TGTGTACTTT TAATAATTCT
    16501 TCATCTGTTG GCAATGTGTT GGCATTACTG AGTGGTAGCG ATAACTTTTT TAATTCGCCT
    16561 TCTGCCATCT CTGACAGATA AGTTCCTCCA TTATAAAATC GAGTATGAAA AGAATATGTT
    16621 CCATCTTTAT TGTCAGATAT TTTAAAAAAC ATATCTTCAG CATCTGACTC TTCATGTTCA
    16681 AAAATTTCCC AAAGTGAATC TTCTACTTTA ATGTATTTCT CATAATATGA ACCGAACAAA
    16741 TTATCTTCAG TATAAGTATC TTCTAATTGT CCTTCTTTAA CCCACATTCT TTTACATATG
    16801 TCATCAAATG ATTCATTTTC ATTTGAAACA ATTTTTCTTA GCTTGCCGCT GTGTGATTCG
    16861 TAGTCGCTCA TGATTTTATT TATTTAACGA CGAGAATAAC AAATACAATT TCCGCCTTTT
    16921 TGATAAGAGT TACAACTACT ACAATGTTCC CAATTATCAT AGAATTTTTG CCATTCAGGC
    16981 TCATAATCAC GATAATCTTT TTGCCAGGCC AACAATCTTT CTAAATGAAA TTCAGATTCA
    17041 CGGTCGCCGG CATCAAGCAA AAGTAAATTT TCGTTTGTGA TTTGAGAAAG AAGTTTTTCA
    17101 ACATTTGTCA TTATCCTACT TGGTCTTTAT ATTTTTCATA TTCTTCTTTT GATAGTTCAT
    17161 TCCAAGAAAC TACTTTATAT TCTTCTTTCC CTCTGTATCC TGAATGTGTT TCATTAATTT
    17221 TGCCATGTTT CTCATTGCAA TCCAACTGAA ATTGTATTGG ATGAATATCA ATTATTGCTT
    17281 GAGTTGTCAG GGTATGTGAA CCAGTGGATG CTCCGCCCAT GTCTATGGGT TTCCATCCAT
    17341 ATATTTTACA CTCATAAAAT ACGAAATAAT ATTTATTCTT TTCCATTTAA TCATTTATAC
    17401 TAAATGCATA TTGGACATTC CCTTTTCTCC ACTCTTTTTC AGTTATTTCA ATTAATTCTT
    17461 TTTCATGCAA TTCCATATCT GGACGGTCTG CAACAAGTTT ATCGTTAACA CACTTAAATT
    17521 TAATATACCA ATTGCCGGCG GCCCTATAAA ATCGGTCATT ATTTCTATCA TATTCCATTT
    17581 CACCACAATT ACCAACTTTT ACAAATTGTG GAACGACTTT AGAAGTTGTA AGATTGCGTA
    17641 AGTTCTTATC TTCAAACTCT TGTTCCATGG CTGCAATTTC ACTAACGAAA TATACTTTTT
    17701 CCTCAAACCA GGTTTTTTCT CCAAATGCTT TTATGAATTT GGATTCTCTC TCTCGAAGGT
    17761 AGTCGATGAA TTTCATTATT TTAATCGTAA GGATTATATC CGTTGTATTC TGGATTGTAA
    17821 ATATTTGCTA TTCTCTCGTC TTCAATTTCC GGCTGTTCAT TAGTTATAAT AACACAATCT
    17881 TCTACATCCC ACCACCACTG TTGTTTTTTA TCATTCTCCA TGTGGAACCA AGCGATATCA
    17941 TTCGCTAATT TGAAGCCAAT TATTTTAGCT ATATTATTTT TTTCAAACTT TGAATAAAAT
    18001 CGTTTAGCAA AACAACCAAC ATATTTTTCG TAATAATTAT TGGTTGTATT TATATCTCTA
    18061 TTAGCCATCA CATTTTATTG TTTTAATAAT AAACTTTCCT TTAACCCATT CTTTGTGTTT
    18121 TTCAATTGCC CTTTCTGCTT CTTTATAATC GTCATATTCG TGGTCCCAAC TTAGTAAACT
    18181 TATCTCTTGA TTATAAGAGT TATAGTTAAT AGAGTGCCAA TGATGGAAGA TAAACAAAAA
    18241 TTTTGTCTTC ACCTTAGAAA TATAAGTGAT TTCCCCAGAG GATTAATTCG TTCTACTATT
    18301 TTGTATTTCA TTTATTCAAT AATTTTTATC TCATGAAGAG AACTATATGT TTTTGAATAT
    18361 CCATTAGTAA AGGTTACGGT ATATGTTTTC CAATCTCTGG ATGCCGGCCA CCAATCATTT
    18421 GCTGCAGTAG ATGGTCCTAA ATCTTGAGAG TGATGATTTT CTTTAACTTT TTTTATTTCA
    18481 AGTTCAACTT CAACTCCAAC ATCAGTTTGA ACTTTCATTT TTTTGCCGGC TAATAAATCG
    18541 AATAGTGTCA TAATATATAT TTTTATCTGA CTCGGCCGCC CATAGGATAT ATACGGTGCT
    18601 GCGGCTTACA AATTTGTTTT ATTTCAATTA TTTTTTCTGT TTTCTGATTA AAAGATTTCC
    18661 AAGATGCAAA CATTTTTTCT TTGGCTATTC TTTTTATTCG TTCCTTTTTT GTTTCGACTT
    18721 TTGGTGCTGA ATAATTATTG TTAGCTGAAA CTTCATTACT TCTGAATAAA GGCGGTCTGT
    18781 GATTGAATCC AGCTCTTGTG CTAACAAGAA ATGTTGGAGT AATATCCCAA TCTTCAACTG
    18841 TGAGAACCAT GATTTATGAT ATATATTTTT TAATCCAGTT AAACAAATCT TCCTTTGTTC
    18901 TTGGTTGTGA TTCATAGAAA TTATAAAAGA ATTGTCTGAA TTCTTCCCAA TCGAATTCAG
    18961 AAGAATTTTT CATTGAGGTT TTATCCCAAT CCTTCTGCGC TTCTCCCAAT TCTTTCATCT
    19021 CATCATAAGT TAGTAATATT TCATTATGCT GAGGATAAAT TAATACTCGA AGAGTTTGTT
    19081 CGGTTTCTTT TAATGAGTTA ATGTATTTTA TGAGTTCGGG ATATATTTGA TTGTTTTTCT
    19141 CAGTGTCATC AAAGAAATCC AATTTTTTTC TTATTGCCCA ATATAACTCC AGAGCTAATT
    19201 TTTTTAAGTC TTCGTCCATA CTATAATTTT TTAAAATTTG GGCGCATACT CAGTTACAAT
    19261 AGGCACTTGT GTATATGTAA ACTCTTTCTT TCCGCAATGT TTACACTCTC TACTCCATCT
    19321 TGGTCTGCCC TCCTTGTGAA ATGATGGCTT GGACCACATA TCAGAGCCGT GAAATTCATA
    19381 TCCTGCTCTT GTGTCTTGCA CCATTATTTC TTCTGGGTCA GATATTGGTT TATTGAATTC
    19441 ATGCTTACAA CTTGCCATTC TTTTTTCAGA ATCAGCAATT TCTTTTTTGA GTTTTTCTTG
    19501 CAATTCTCTT TCGTTCATTT TATAGAGTTT TGAATTTCAT TTTTCCATCT CTGCAAACAC
    19561 TTTTCACAAT CCTCAATCCA TTCTATAGCA TGCTTTTTAT CTTCTGCGCT AAGGGAGTTG
    19621 AATTTTTTGC TGTGTACTTT TCTTATTGAA AATTTGAGAA GATTTTCTCC ATGTGGTTGA
    19681 AATATTCTTT CTGATGCTTT TGTCATATTT GTTGTTTAAT AATGCCCTTT CTCTTCTTTT
    19741 TCTGTAAATG GAACTCCAAT AAAGTGAAAA TTATTATTCT TTAATTTGAA CCCAATAAAA
    19801 GCTTGTTTTC CCGTTGGTGA ATCGGTAGAA TCTTTAATGG CAAATACTTC AAATGAATGT
    19861 GCATCTGCTG GAATAAGCAG CGAGTCAGTA CTTTCATATC TTTTTTGGAT GAAATTTTTT
    19921 ACCATTTCAA ATACTCTTAT CTCATTGGCC CCGCTATCAA ATATATGAGC AATTTCTAAT
    19981 TTCAATTGTT GTTTATCCTT TGTGTTCATG ACTTCCTTGT ATAAGCGTTA GCCACACAAT
    20041 CTCTTGTTTT TTTAAAACAC CATACAATTC CACTAATCAA TATTGATATT CCACTAAGTG
    20101 TAAAAAATAA CAAGCAAATT AAAATAAAAA TATTATCATT TATTACTTTT AAAAATTCTT
    20161 TTAAAGTTTC CATTTTCAAA TTCTAATTGG AGGCAAATAT AACAAAAATT TATCACTTTT
    20221 TTGTTAACAT CAAAAATGGT TCTCCATTTT CAATTATTAC AATTATTGCG TCTATCCCCA
    20281 TAGAATAACC AGGTATAATC TTGTCATATG TAATAATATC AACTCTATTG CCTTTTGTTG
    20341 GAGGAATTGA AATCAAGTTA ATTATCCTTC CGTTTGTTTT ATCAGTAAAA ATTATTGCCC
    20401 ATTTATTTTT TTTATCAATA TGAGCAATAA AGGAATTGGC TTCTATGCTT TTGGATTCAA
    20461 TTATTTTGCC GGGGCCGGAG TGCATCGCTA TTGTATTTTA ATCTGTAATC CGTCGAATAT
    20521 CCATTTGTCC ATTTTCGATA ATCCATAGTG CTTTATTTTG ATTATCAGCA TATTATAACT
    20581 GTTGTTTACA TATAGTAGTT ATGCGAAAGT GCTACCATCC TACCTTATAT TTAGGCTTCT
    20641 CCATTGTTTT CGGATTAGTA TAGAACATAA ATGCTCTTTG TCGTTCTAAA TAATCCTTAA
    20701 TCGGTTCACC TTCGCTCAAT GAAGAATAAC TACCGCTTAC TCTTTCGTTA CTTGCTTTTG
    20761 ATATAGCTAA TTTAGGTGCA TTTTGATTAA ACTGTTGTAA TGTCAAGTCA ATAAAATATT
    20821 CTTGTCCATT AAAGGTATAT CCTAACCAAT AATGTTCCCA AAATCCAAAC TTGCCATAAT
    20881 AGATTTTCAT GTCACCTTTA AGTTCTTTAT CTGATAACAT CATTGAAGCA TACAAACAAG
    20941 AATATTCACA CATTGAAGAA ACATCTATTT TGTAATCTCC TATAACTTCT TCTCCTTCTG
    21001 CTTTCAACCA TTCAATAAAA TGTTCTGGTG ATAATTCAAA ATCAAACTTC ATATCTACAA
    21061 ATTCTATTTC CTTTGGAGTG GAAAAGAGTA AGCTAAAACT ATCCGCACCT TCGCATAACA
    21121 TCGGTTTTGC AAAAGCAAGG GCTTCATCGG CTATTTGAAC ATTTGTATTT CTATCAATCA
    21181 TTTGTACTTA ATTTAAAGTT TAGTGCTTTT AATCCCTTGC CTTCGCAAAG CCGAGAACCG
    21241 TTATGCCCAA TGCTACGAGA ACACCACGAC ACCATCATTT TTAGCAGACT TGAATGTTTC
    21301 CAACCAAGTT TCATATTTAG AAAAATCATA CTCATTCATT TCTAATTTTG CTTTTTCAGC
    21361 ATATTTTTCA AAATCAGAGC AAATAGTATT TGAAACTTCC CAATCCAAAC AACCTTCATT
    21421 GTCAGCAAAA TTTATAAGGT CATAAAATGG TATTTCAGTA GGTAGTTCGT TCCACTTAAT
    21481 TTTACCTTCG CCATCTAATA AATCTTCACG ACCAACAAGT TTTACAAGTT TCTCTCTAAA
    21541 TCTATTGTGT GCCGAATAAG GATAAGAAAC ACCTCTAAAA ATAACATCGC CATTATATGC
    21601 TTTGCCATCT TGTAAGTTTT TAATTTTATG TTTCCAATCT TCATCAATTA CAAATGCTGT
    21661 AAAGTCAGCA TCTTCTTCAT TTTCGGCAAG TTTAATATTG CCATAAGTTC TTACATCTAA
    21721 TCCCATTTTA TTTTAATTTA AAGTTTAAAA ATTTGACTAC CGATAAAGCA CTGGGCATAA
    21781 CATCGGCTTT GTGCAAGTGG GGCTGATGTA CTACTATTGA ACATTTGTAG TAGGTTGAGC
    21841 ATTTGTTTTT CAATTCGGCT TCGGTGCTAA AATCCCCACC TGCACAAAGC CGTTTAACGT
    21901 TATGCGTCAG GCTACGAGCC AACGTCCATT TTGACAAGCC ACATTCCTTT TTCAGCATCT
    21961 GCAAAACCTT TGTAACGCTT TTTAGTCAAT GGACTTGCAC CGACATCAAT CATTGGTAAT
    22021 AGCCGTTGAA TTATATGAGT GAACTGGTCT AAGTCACAAC CAAACTCTTC ATATAATTTT
    22081 TCATTAATTA CAGAAGTATC AGCGTCTATT TCATCATAAT CCAAATCGGT AATATGACAG
    22141 GCTAACTCTT CTATATCTAA ACTTGAAACT TTTACTACTT TCATTTTGTA TTTATTTAAT
    22201 TGATTAATAA TTTAATTTTT ATCAGCGTGA AAAAGCCCGA ACGCATAACA GCACATTTGC
    22261 AATACTTAAA AATCCCAACG CAGTGGCAAA CGCAATTTTT AAGCATCGCA AATCTGCAAA
    22321 ACGTTATAAG CAATTTTTAT CTTTTTCCAA ATGATGTTCG CATTCTTGGC AATTTATTGA
    22381 ACCTATCATT GTGCCAGTAT TTTTAAACAT ACATCTTTCC GTGAATTCTG AATCAGGCTC
    22441 TTGCCCTCTT GTTTTATAAA ATTACTTTTT CTTCAAAAAT TCTCCATCAG GACTTTCCAG
    22501 GAGGAAAGTG ATACTTTCAA CAGTATCAGT TCCAAGCAAA TCCAAAGAAG TGAGTTTTTG
    22561 TAGAATTTCA TCAGCTGTCC AGCTGCCGCC GGTGTAAATA GATGCCATGA ATTTTACACG
    22621 TTCAAGCAAA GGCTTGTTTC CATACTTCCT TATGCGTGCT TTGCGAATTT CTTCTTTTTC
    22681 GTGAGTTTTA ATCTCACCCT CAATACGGTC ATTTAAATCT ATCATTGGAT TTTAGTTTTT
    22741 CTATTTTAAC GAAAAAAAGC AAAAATGTTA CAATCAAAAA TGTTCACTTT TTGACACTTA
    22801 AATCATCAAT TGTCAAAAAT GTTCACTTTT TGATACTTGC CGGGTTTATA TTTTATCAAA
    22861 ATTATTTGGA TTCTTCAGAA ACATTCTACG TTTTGCATGA TAGAACTTTC TTATATTTTT
    22921 TTTCACTCCA GCTTTTGCAT CTTTCCTATA CCATTTAGAA AGTACTCCTG ACATTTTATC
    22981 AACTCTTGAA ATTCGACTCT CCCCATTATG TGATGTCAAG TGATTGGAAT ATTTTTTATT
    23041 ATATTTTTTT GTTCTTGATT CTTGGTCACA TTTGATTTGC CTTTCCTTCA ATCTTTCAAT
    23101 ATCCCATTTA TTTATTCCAG GACGATTCTC ATTCCACTGT TGATTTTGTT CTGACTTCTC
    23161 CATTTTAGAT GCCGGCTTTC TATCGTGATA ACTATCAAAG TGATGACATT CTTTTGCTGC
    23221 GGCCGTTTCC GGGCGCACAA TTTCAGTGCT GCCATAATAG TATCTTGGCA TTACTTTTTT
    23281 TGGTGGATGG TATGACTTAT CATAGTTGAC CATCCTGTCG TTATATTCTC CCATTGTTTT
    23341 TAAGATTTTT TATTTCGTTT TCAAGTTCAC GTTTAAGTTC TGCACGATAT GCTTTCTTTA
    23401 GACTTCGATT AGCATTTTTT ACTTCAAGCT TTTCATCTTT TGTCGGCATA TCTTCAGGTA
    23461 TTTTATACTT ACTTCTTTTT GAACTTTTTT TATTTCCGTC TTTTATATAG GGTCTTATTC
    23521 TCATTTTGAT ATTGATTAAT TTTAATTTAT TTTTTGAATG AGGGCAAAAA ATAAAAAACC
    23581 CTGAGAATCT TTCAATTCCC AGGGTAGAAG TGCGCCACAC TAATCTATGG TTTGCAGCAA
    23641 TGTCTTAAAT GTCAATCAAG CAAACTACTA CCAGCCGGGA ATTATGATTT CCGTTATTGG
    23701 AATGATTATG ATTACGATTG ATGAGCATTA TATATTTTAA ATAGTTTACA ATTTCTCTTA
    23761 TTGAAATACA AAAATACAAT AAGTTTATTT AATTAGAAAA TAACTTTTCT AATTCTTATA
    23821 TAACTTATTG ATAATCAATC CAAAAAGCTT TAAATTTCAG CAGTTAATCC TACTGTAGAC
    23881 ATTTTTGAAT TAATGTATTT TTTGTATGTT TTATAATCAT TGCTGTTTTT GAATATGTTT
    23941 TTATTTACGT TTACAACATA TTCTGGAAAA ATAAAATTTT CTCCTTTAGA AATCTTGTTA
    24001 ATTGCAGCTG GATAAAATAC AATCAAACTT AACATGTAAA TATCAGTACA TTTAATAATT
    24061 TTATTTGAAT GCATTTTCAG ATATTTATCA ATTATTAATA ATTGTGACAT AGCTCCAGTG
    24121 TTTAATACAT CCTCATAATT ATATCCCATG TATTCACAAG TGCTTTTTGT AAATTGTATT
    24181 AAACCTGTGG CATAAGGAGG GTTTGGACTT GTTGCATAAG GGTTAATTCC GGATTCCAGC
    24241 CACATTATAA ATAAAAGATG ACCAGGATTT ACATCATTGT TTACGCCAAG ATTTCTTACA
    24301 CCTTTTAAAA ATTTATCTTT ATTACAACGA AGTTTTTTCT CATCTATTTT GGAAGCAAGA
    24361 ATATCAAATG CTGAATTTGG TTTTACTTCA ATAATTTGAG GCGATTGTTT TAACTCATTT
    24421 ACAACAACAA TTTCATTCCG TATGTTTATG ATGATAAACA ATCCTGCAAT TATTGCAACT
    24481 GTAAAACTCC TTATATAAAT TGCAATTCCA AGATAAGCAA TAATAACAAA GAAAATATAT
    24541 TGATTAATTT GGGGATAAAC TCCTGATGCA ATCAGCCAGC ATATAATAAC TCCGCTTATT
    24601 AATATAATTT TGTTAGCCTT TGAAATAAAC AATAAGGCAA TCATAAAAGA TGATATTGCC
    24661 ATTAACTTTA AAGACTCTGG AGTAAAAATT ATAACCCCAT GCAAAAAACG CCAGACAATT
    24721 AAAGAAAGGC AAAAAAATAG AATAGTTCTC AGCGCCGGAA AGAGGTAAGG TTTCATTTTA
    24781 AACATTAAAC GAAATCTTGA AAAAATGTTA CATTAATATC AAAAAAACTC TTGAATTCCC
    24841 TCTTCTTCAA TCTTTTTAAA AATCATTTCT CTTAATTCTG AATATATTTT GTATTCAGAA
    24901 CTTTTAATAT CACTTTTACA TTGCACTCTT AACTCTTCAA GAATATCATG TAATACAATT
    24961 TGAAAATTCA ATGCATTTGA ATACATTTTA AATTCATGGC TCTCTTCTGG AAGTGTAAAT
    25021 TCTAATTTTG CTATCATAAA CTTGTTTTTG ATTTTAAAAA GCATTCTCCC ATCATTCTGT
    25081 CAATATCTTC TGATAGCCTG TCGGCTATAA TCTTAACCTG TTCTAAAGTA TAATCATCAA
    25141 TTTCGGAAGT GAAATGTTGT TCTCCATACC AATTTATTGG TAATATTTCA ATGAGCAATT
    25201 CTTTTTCAGG AGAGATTTTC ATCATTTATT TAGAATTATT TTGCGCAAAG CACCGGAAGG
    25261 CGGTATTTTT CGCAAAAATT ATCTCCGATA AATATTCAGG AAATTTCTTG CGGTGCCGGA
    25321 CCGTGTTTTT TACTCAGCCT TTGTATATTG TAGGTTAAAG CCCCTATAGT AGAAAGTACA
    25381 ATTAAGCAGG AAGTTAATAT TGCTGCATTT AAAGAAACAT AGCACCACAC ATAAGTAAAT
    25441 GTAAGTGTTG ATATAGTTCC TACGGCCAGA CCAGCCATAA ATGTGTTAAG AAAAAATTTA
    25501 ATCATAATAT CCTAATATTT TTAAATTAGT TGGGTCGCAC AAAATTTTCT TATCTGATTT
    25561 GCTTAAGTAA ACTGGTTGTT TGCCGTTGAT TAATGGGTCT GTGCTCTTGG TATATCCAAG
    25621 TTCGCCATTT TTAGTCTTAA CAAGTTTTCC TGAGTTTTTG CTTGCGGAAG CCATAATCTA
    25681 ATTCTAATTA GAATACAAAT GTATATAATT TACTTTGAAA AATAAATTAT AATTGAAAAA
    25741 ATAAAACCCG GACTTTAAAT CCGGGCTCTA TTAATTATGA ATAGCATCAT AATCTTTTCT
    25801 TTCGGCTTTG GCAATAGCTT TTCGTTTGCC AGAAGAAAAC TGTTCCTTGC TGCCAATTAC
    25861 AAATGAAATT TTACCAACAA ATTTTCCATC CTTGGTTTTT CTGATTGTTC TGATTTTTAA
    25921 AATTCTCATT ATACTACTCC TTTCTTAATT TAATTTGATT AATAAACAAC CCAATCACAC
    25981 AAAAGTGATG ATTGGGTTTT AAACCTGACA AGAATGTTCA AAAGAACAAT ACATCATCGA
    26041 TTTTCCAGGC TGATTTATTG CAGCCCCAAG CAAAGAGATA TTTTTGCTGG CATTAAAGTC
    26101 AGCATCTATA ATATCAACTT CGCAGTTTTT ATTTACGCAT TTAAATTCTT TATTGGTGCG
    26161 CTCTCCAATA TGCTTACATA CATTACACGT TTGAGATGTA TATGCAGGCT CAACAACAAC
    26221 CAATTTAACA CCAGAAAGTT TACTTTTATA TTCAATAAAA TTTCTCAACT GTGCAAAATT
    26281 CCATTTGCCA AGTTTTGTTC TGAAAGCTTT ATTTCTTTTT TTCGAAGTAA ATCTAATTCC
    26341 AGTCAAGTCC TCAATAGAAA TTCCTTTGCT CTTTTCTTTT GCAGATTTTA CAATGGATTT
    26401 AGAAATCGTG TGATTAATTA TTGTTGCCGT TGTTCTTTCT TTGCCGGAAA GCCGTTTCAA
    26461 AAGCCTGCGA GCAGACCTTG TGCCTTTGCT TTGAATAGAA CTACGAATGT TTTGTCTTTT
    26521 CTCTCTATAA TTATTAAGCT CTTTTCCAGA GTGTTTAACT CCATCAGAGG TGGATACAAT
    26581 GTCTGTAAGA CCAAAGTCCA CTCCGATAAA TTGTTCAATA TCCGAAACAG CCGCATCAGG
    26641 TATATCAACA GTTTGAAACA AATAAAATTT TTCCTTTTTA TAAACCAAGT CAGCCTCGCC
    26701 TTTTATATAA GGAAGATAAT TTCTGTTGTG ACAAACGAAA GGCAGACCTT TAACTCGGCC
    26761 ACCGACAGTC CAAATAGAAA TGGTATCATT GGCAGTATAA GTAAGAATGC GGGAATCATA
    26821 GGAAATGCTG CCCAGAGATT TAAATTCTCT TTTTGTTTTC TTGTCGATAA GATAAGCATC
    26881 TGCCACTTTT TTGATACAGC GTACAATAAT TTGAGCAGAG AGTTTGCCCA TATCTTTAAT
    26941 TGTATGATAG GCTACTTTAT GGAGATTAAA TTGACCAAAT ACTTTACTTT GCCAAGCAAG
    27001 TTCAGAAATC TTATTACAAG CCAAATTTGC TTGTTTAATT GTCTGAAGCA AGAATTGAGC
    27061 TTGTTCTTGA TTTGGAAGAA GTTTTATTTT CAGGGTCAAT TTCATTCTTC TATAAATATA
    27121 GTAAAAAAAT TTATATTTCA AATATTTGAA AAAAATAATT TTTCAACATT TTTGATTATA
    27181 ATATTTAAAA ACCAGGAATA TGCGAAAGTA GGCGCATTCC TCCCATCGGT CTTCAGCCGA
    27241 TGGGTTTCCT GCGCTAATAT ATATATGAAT TGTCGCTTAT TGCTTGACGA ATGTACCGCA
    27301 TTAAAGTTAT TGCTTTTATC TCAGCAGGGA ACGTAGCAGT TCCCACATCC GCTACGTTGT
    27361 TCATATCAAC AGGGAACATA TACTTATCGC CTGTGGCAGT GTCAACCTGA TAATAAAGAA
    27421 CACCAGCGAT AGCATGTGAT ATTTTAGCTA AGTGACCATT AGAGACAATT TCTTTGATGT
    27481 CATAATTTTT GTTTTCTTCT TGATTCATTT TATATTTTCC TTTCGTTTAA TTTGTTTCAA
    27541 TAAAATTTGC TATTGTACCC AATTCTATTT TTGTAGAATT ATAAAATAGC ATTCTGTAAT
    27601 TTCCAGAATT TAGGAATAAT ACAAAGCACC ATATTAAACT ACCATTAGTA GTTCGACAAT
    27661 AGTTCACCTG AGTAAATGGA TACATTCTAC GTAACTCACT TCTCAGAACA GTACATTGAA
    27721 ATTCCCAATT GAATTTTTTG ATTTTATCTC TGAACTTTGA GTCTTTCTTA TATCTTTCTG
    27781 CATCAACTTC ATTTAATGCT GGAGGAATCG TAAGTAGATT TAATTCAGCG ATTCTTTCTG
    27841 GTGTCATTGT TATTAATCTT TGTCCCTCCG CCAGGATTCA AACCTGGGAT GCAGCTTTCG
    27901 CTAAGCAGAT TAAGAGTCTG TTGGATTCGT TCGCTCTCCC ACAGAGGGTA ATTGTTGTTC
    27961 GTAATATTTA ATCCATTTTC TTATTGCATT ATCAGATACT CCATATTTTT TTCCGGTTCC
    28021 TCTGTACCCT AATTCTTTAA TTTCTATTTT TAATTGTTCA AGTGGAGGTC TTTCGACTTT
    28081 TCTTGGACGT GGTTTAATTA CTTTGATTAT CTTCTTTTTA GTACGATTTT TTGAACAATG
    28141 AGTATCTAAG GTACTGTTAC AATTCGGGCA AACAATTCTT AAATTTTCTT TTCTATTATC
    28201 AGTATGATTA CCATTAATAT GGTCAATAAT CATCGAAAGT TTTTTACCAA ACCAATCATC
    28261 ATTATTGTTA CATATTTGAC ATTTATTTAC GTTCCAACCA TTTACATATA ATCGCTTTTT
    28321 AATTGTTTTT CCATCTAATT TTTTACCATC AACAAAAAAA TCTTCATCAG TTATTTCTTT
    28381 AAAATAATTT TTTTTATTTT TAATACGAAG TTTAGTCAAC TCACTGCTGC TAAGAAAATG
    28441 TGAAGTATTT ATGTTGTATT TAATTATATA TTTATTTATA TTTTTATAAT TTCCAGCTTG
    28501 TGCTATTAAA CCTAAGTTTC GAATTGTATC TGCTAAACAA ATGGCATTAT TAACTGCTTT
    28561 TTCTATTTGC TCCTTTGAAT ATTTTTCCCG TAAAGCTCCT TTAGCACCTA AACTCATTTT
    28621 TATGTTGAGT TTTTGTGCTT GTATTGTCAC ACCACGCTTT GTGCGTTGCA ATTCAATCGC
    28681 ACATTTTTGT GGTCCTAAGT TTATATAATA TTTTAATAAA TATTCATTCT CTTCTTTATT
    28741 CCATTTATAT CCTGTTTTCA TTTTGTAGCA TTTAAATATA AATAGCTACA AAAATTTTTA
    28801 AGAGTTCGAT TATTAGTAAA TTTGTGCGCC TGGTAGGATT CGAACCTACG TTGGAAGATT
    28861 TAACTTCGTC AGTTTAAAAG ACTGTTTGAT TCGGCCACTT TCGTACAGGC GCATTCTTCT
    28921 TAGAGACATG CGCCGATTAC TCAGCACATA TCTCTATCGT TTATATTTAC GTTTTAAAAG
    28981 AGAGATATTT TTCATTTTAT TTGTATTGTG TTTTTCTATT ATATTTCCAA GTGCGATACA
    29041 CACGTACCTG CCATTGGCAA ATTTCTTTCA TTATTTTTTT CCAAGTACGC CTTCCTTTTG
    29101 ATTTATGGAA AGAGAGACCT TCATCCCAGT ATTTTTCTGG TGTTGTACTT TTTACTCTGT
    29161 AAGCTCTGCT ATCTGTTTCA TTATTTAGCG TAGCTCGTTT GAAATTGTTT ATACTCATTA
    29221 CATTAGGGTT TTTATACCTA ATGTTTTTTA TCTTGTTTCT TTTTCATTTT TAGTTTTTTA
    29281 TTATTTTCAA TTTATTTTGT TCTTGGTTAC TATATATTTC TTTTGCTTTT TCGAAGCCAT
    29341 ACATTTTAAC GAGAAATTCC ATCGTATAAT TCCCTCCATA ACCATTATAT ATATATTTGT
    29401 AACCTGAAGA AAATAAACCA CTGTAGTCTT TAACTAATAT ATTCATTTTT AAAGTTCGTT
    29461 TATATCTTTT TTATCTTTTT GTCTTTGTGC AGAATTATAA TAAGCACGAC CTTTCAATTT
    29521 AGTATCTTTC AATTTCAAAG CTAATCCGTG ATAAGAATGT GGATTATTTT TTTCTTTACG
    29581 CTTTTTACTT TCAGAGGACA TTAGATTAAA TGATTTAACT GGTCCAAATA CTTTTTTTCC
    29641 AACATTTCAA TATATCCTAA AGGAGAAGTT CCTGCAGGAA GAAAATTAAT ATCTTTAAAA
    29701 CCATTTTCTT TTGTAATAAT GGATTCGTTC ATATTAATTC CACCGTTATT CTTTTTTCCA
    29761 TAGTCACCGG TTTCCAATTT CTTGGTAGCC GGGTTTACAT CACCCCACTG CACCCTGTCT
    29821 AAATTATCAG GATGGTCTTC AATTACTTCA TAATAGAAAG TTCTATTTAA GATTGGAGAA
    29881 TGTACAGTTG TATAAATTAC GTTGCTCATA ATATTTATTT TTACTTTAAA TAGTGAATTA
    29941 TTCTACCATA GAATTCACAA CTATGCTAAC TTACGATTTA GCCGGCAGAG TATGCATTCT
    30001 TTCGAAGAGG CATGCCAGGT ATTTCGGTCC CGTGGCCTAC GGGCTGTTGC GGAAGTGGTG
    30061 GGTGCCGACC CCACTCAACG TTTTTTAAGA ACGCTCTAAG AGTTTAGCAA ACTCTCCCCT
    30121 TTGCCAGCAT TGGGTACACT TCCAATTATC GACAGCAAAC TCACTTCACT GCCGATTTAT
    30181 AGTTTTCATT TTTCAAATTC AACATCTGGT TTATAATCCA AACCATATTT GTCAAGCATT
    30241 TTATTCCAAT TGTTGAACAA TCCATAAATA TTTGCTGGTG CTTTTGGATT TGCGCTATGA
    30301 ACAAACACTT CCATTCCTCT GGTGTCAAAC TGTTTTTCAT TCACCATCCA TTTAGCACAA
    30361 TCATATCCTT CTGGTTGTCC TTCGCCTAGG TCATTGTCAA ACGATATGGA TTTTGGGACC
    30421 CCCATCAATT CAATTAATGC TGTGAAATCA TCAAAGTTTC TCACAATCAT CCAACCATCA
    30481 GATTTTGGAA ACCTTTCGTC ATCCAGATAT ATTTTATAGT TTTTCACTTG TTCAACAATT
    30541 AGTTGATTAA TTAATTTTTT CAATTCCATT TCAAGTATAA ATACTTGAAA TAATTCAAAG
    30601 AACGTTGCAG TAGAGGTGAG AATCAAACTC ACGCATCCCG GAGGATGTAC AGTTTTCGAG
    30661 ACTGCTGCAT TATCGCTCTG CCACTCTACT ATTTACTTGA GGAAGATAGA GCATCGAAGC
    30721 CCCAACATTA CGTTGCCATA TCGGGGTTCA AAGCCGATTG TCACACCCAT GACGGTACCT
    30781 TCCTTATTTC AATGCGGTAG AAGAAGTATT TGAAACTTCG TATCGAGTTA ACGATAGCCT
    30841 CTGCTTTCCA AGCAGGCACA TTACCTGGCT CTGTCATTCT ACCTTTTTAT TCATCGGTGC
    30901 CCACTCTTTA CATATTTCTA TGAAGGGTTA TTATGGATTT TTTAAAATCC ACTACGAACA
    30961 CCCTGATGAT TCGGATTATC ACTATGCCTA CAGTGAACCC CGATGAATAT TTTGTGGAGC
    31021 CAAGTGGAAT CGGACCACTA TAGTATGTTC TTCAAACATA TGCCATGACC ACGTAGGCGA
    31081 TAGCTCCATT CATTAAGTAA AACTCCATTT CAGCCAGAAC AGTTAGCGCA CGTAGCTGTC
    31141 TTGATTCTCC CATTAACTTA GCGCATATAG GTACTGAGGT AGGAGTTTTA CTTTGGAAGC
    31201 AGATGTTGGA TTCGAACCAA CGATTTCCGA CTTATGAGGA CGGCGAGATA GACCACTTCT
    31261 CCAACCTGCA TTATATTTTA TATTAATAAT ATTCCATTAT CAAATTCCCA ATGATGATTT
    31321 GGACATAATG CTATTAAATT ATCAATATTA TTTATTTCAC CAAAAATACT TGCATCATCA
    31381 TTGAAATCAC TTACTGCTTT GATATGACAT ATTTGATAAT GTTTATCATA ACCACATTTA
    31441 ATACAACATT TTGGCTTATC AGATATTTTA TATAAAGCTC TTGCATGTTT TTGTATTTTT
    31501 GTTCTGGCCG ATTGCCAATT TTTAGAGTTA TCAAAAATTT CCTTTTTATT CTTATTTACA
    31561 TAGTTATATT TTGATACTAC TTTTTCTAAA TCGTTTTTAA TTATTTTTTC TGATACAATT
    31621 TTTTGCTTTT TTTCTATTTT TGATATTTGT ATTTTTTTCT CTCTTTTTGG ATATTTTGTA
    31681 TTATTGTATT TCGCTGCACA CGATTTATTA CAAAATTTCT TTTGCTTAAC ATTAGAACAC
    31741 CTTACTCCTT CTGGCACCTG AATAATTTCA TTACAATGAA GACATATTTT AGGATTTGCA
    31801 TAATAACGTT TCAATGCTTC TGCTTTTAAC ATAGCAGCTA TAACTTTTCC TCCCCTTGAC
    31861 CTTGATTCTT TACTTAACAT ATTATTTTTT AAATAAATAG TTAAATATTT TTCAAAACCA
    31921 GATGGGGCTT CGGGTAGCGG ATACTGGATT CGAACCAGTG AACTCTTTTT TAGAGTCTGC
    31981 AGCTTATGAG ACTGCTGAGA TGGGCCAGAC TTCTCAAATC CGCACTATAT TTTATAATTT
    32041 CAAAGAACTT AAACAAAAAA CCCTGGCTGT TTTTACACTG CCAGGGTTTT ACTTTTGATA
    32101 ACTTATTTTT TAAGTCACTT CAAGACAATA CCGTCCCTGG TCAGTGGTTC ACTAAATGAA
    32161 CTTGACTTGC TAAAAGATTT TTTGGACGAT ATGTTTGAAA GTAACATTGA ATTTATTTTC
    32221 GTTTTAATTA AATAGTAGAA AAAATTTAAA ACACTTCTCT GACTATTTGA TTGCAAAACT
    32281 AATACAAGAA ATATTATTAT GCAAATATAA TTTCTACTTT TTCTAATTGG TAGACTTAAA
    32341 TTACTGAATA TCAGTGAGTA ATTTTTTGAA TCACATCAGC TGCATTTAGT GATATTGCTT
    32401 TAGGTCTATT ATTAGAAGTA GGTTTTGACA TCATAGTGGA AAGTACATCT GATGCTTTTT
    32461 TAGAAACACT TTTTGCTCTA ACCGGTACAG GTCCTTGTAA TGAATCAGCA ATTATAGTTG
    32521 CATAACAAGA AGAAGATTTT TTACTATTTG AGTATGAATA ATCTTTATTC CTTGTAAATA
    32581 CACCTGGTGA GATAAATTCT GCGGAAGGAG TATTAGTAAT ACTCCCAAGC ATAGAAGAAT
    32641 TTTGAGTAAC AAATGTACCG GTGTAACCAG CTGCCACAGT ATTATAACCT CCTGACCCAA
    32701 TCAAGGATAC ACCGCTTGAG AGAGAGCTGC CACCGACAAA GGAAGAACTA CTCGCGATTA
    32761 AGGGAGAACT CTGCACACTA TTTACTATAG AAGAGTAGCA GTTAGATGCA GTACTTCCGC
    32821 AAAGTACTAT TCCTTTTCTG GAAATGCCAC TTAGCTGCCG TAAATTGATG CGAGACTTCT
    32881 CCCTACTTAA AAAGGGCGAA TTAAAATTTC TACTTGCTTA AGTTTGTCTG CATATTCAGT
    32941 TGGAACTTCG CGGACCATTT GTAGGAACAA AGTATTTTGG TCTTCAGCTG TTCTCCAAGC
    33001 TGGTTCGATT AAGATTTTGG ATTCTGTACC AGTTTCTTGC TGCTCGTCAG TTGGGTGCCA
    33061 AATCATGGCG CATTGGAATA AATTCTTTTT CATTGCTTAA ATATTTTTAA ATGTTTAAGC
    33121 AACTAAATTA TACCAGTTTA TGAAAAATGT AAATACTAAA AAACCTTTTT CATCAAGCTA
    33181 AAAAAAGAGA GTTAAATTCC TTATGATTAA TATATTCTTC ACATGTTTCA TCAAGGCAAT
    33241 ACAACCCTGC GCCGCCGGAT TCAAATAAGA CGTTAACATT ATGGATATCA TCACAACTAT
    33301 CTACAATACC AGCATCATCG TAGTTATCAA TAACTTTCAT TCCTATGTAA ATTTGACTAT
    33361 AAACCAATGG AGTTTTATTG TTTTTCATAT TAAAATTCTT TTGTTGGCAG TCGTTGCCAA
    33421 TACAAATATA ATCAAAATAG AATAAAATGA AAAACCGGAT TTTCACATTG TAATTAGCAA
    33481 TTGCTATTAA TTCTCATTTT CCTGAGATTG AAACTGCAAT TGTCCATGGT GCATGAACTC
    33541 ATAGAATCGA GCTGTAAAGT CAAGAATGGT TACTCTTGAA ATTGGAAGAA AGCTCCAATC
    33601 ATTCCAGACT GTCAGATAAT TCAAAATTCT TCCTCTTTCA TAAAAAGAAA GCTTATCAAA
    33661 ATCTGGGCTA CTTTTTGATT TCAAAAAGAC AAACCGACTT ACATTTGAAG ATGGTTGGTT
    33721 TGAAGTTTGT TTTCTTTCAG AAGAAGATTT TCCGTTGTTT GAAACTCTAC TGTCTTGGGA
    33781 AATATCCATC TGGCGAAGGA TAGAGTTGTA CATGCTTGAA TCTTCATTGT CAAAAATTTC
    33841 ACGAATAGAT TTTGTGAAAT TACTGATAGG AACTTCCTGG TAATAACGAT GAATTACAGA
    33901 ATCATTCATA AGAACAGTTT TTGCATCTTT CACTTCCTGT GATTCGATTA ATTCTGTACG
    33961 GTCAAATTCA ATAGCCACAT CAATATTATC AATTAACTCA AACAACAATT GCTTTTGCTG
    34021 ATAAGTCAGT TGATTAAATT GTGAACTTTT TAGAGAGAAA AAATTCTGTA CGAATTCTTT
    34081 TCTGCCAGTG TAGAAATCAA TAGAATTACT AATTTCGATT CTCCTTTCTG GAGCGGTAAC
    34141 TTTGGTTTGT TTCATTTTTA ATTTAATTTA GATTGTTAAA ATTATATGAA GCAAAGGTAG
    34201 GTTAAGGTTT TTGTGATTAA ATCAAAAACT TTTAAAAAGT TTTCAACTGT CAGTGTTCAT
    34261 AAGTTTAAAA AAAAACCTCC GATGCAGCCA CACCAGAGGT TAAAAATAAA TTACTTAAAT
    34321 TTTAATATTT GCCAACTACA TAATGATTCA ATTTACAATT TGAATTATCC GGTGAGGGAT
    34381 AAAGTTTATG AATTCTAAGT TGGGCTTGGT GATTTGTAAT GGAGTCGAAC CATTATTCCC
    34441 GGTCAAATCA TAAATAAATG TCTGAGATTA CAACATTAGC AGAGAGTCTT TGAGAACATT
    34501 ATCTCCTTAC GAAGTTCGTT CTTTTATCCA CAAATCTTTC AATTTGTATC TCTCCATCCT
    34561 CAGCAGATTA CGGGTGCCAG CCTTTCGTAT GTGTTACTCA ACAATCTCTT CCACCACCAG
    34621 AACTCGCGCC CTGGGAAGGT GATGTCTGAC CATTAAATAT TCGCGCTTTG GAAGCATGAA
    34681 TACACTCTGT TACATTATCC ACTGGCAAGC CAATGGCAAG AGGTCAAAGT TTTAGAGGAC
    34741 TTTGTACATC ATACGTTACG AGACTTTCCC TTTTGCTTAT TTTACAATTA AAAGTTGTAG
    34801 TCATTAAACA CCGAACCATT AGAGGATGCG CTCGTAATTG AAACTTACTT GCTTTTGACA
    34861 AATAAATATT TCGCACCCTC CTACAAGCTT GCGAAGCTTG ATATTGTGTG GACGACAAAC
    34921 CACCTTATTA CTTCTTCATA TTTTTGATAA AGAAAGCTTA AAGTCCGTTA AACATTTTTC
    34981 AACATTTACT GCAACTCCAA TACATAAGAA GTTTCGCCTA TACACAATTG GCAAATGCAT
    35041 TTTTAATGTG GCACATTAAT TATACATTAT ATACATCCGA CCTTTGCAAA CCGGACAGTA
    35101 CACGATATTT TATTCCTAAA ATATCAATAC CCTGAATTTT TCCTATTGTA GTTTTGCTAC
    35161 TCAATAGCCA TTTCGGTTGG ACTATTCAGA TTTTAGTTTA AAATCTGAGT ACTATTCATT
    35221 TTCTGGTTGT CCTCTCCCTG AGAGGCGATA CTACCTGTTT TTGTATAAAA CATTTTATTG
    35281 TTTTAAACAA ACGCCAACGA CATTTGTCGA TAGTATCCTA TAGCCCTGTT GCCAGGATTA
    35341 CCTTGTGGAT GCCAGACCAT CCATAATCTT AATAACTTAA TTCAAAGAAC TTTTTTTTAT
    35401 TGTCGGGTAC ACAGGATTCG AACCTATGCT GCTTACTCAA ATGTTCCACC AGTGCCTTGA
    35461 CGGTCTGATA CTGAATGAGT CGTGCCCTTA CACTAAGACC CGGTAGCGCC GGCTGAGATT
    35521 ATACCGATGA CGAAGAAAGG CTTTCAAGTG TATTATTGGT TCACTCTTTT ATCCACATGC
    35581 AACTTGTGCC ACATGTACCT TTCCATTCTC AACTTTTTTA ATGTTCTGAA ACATATTTAT
    35641 TTCATCCATT AGGTAAGTCA TTCCTTTTCG TCAGTGTTAC TCTGCATTTC TTTTGGTTTT
    35701 AACACCAATT AAAATACAAA CTACTTTGAT AATGCGCATT TTTTCAAAGT TATTTTGAGG
    35761 TTTAATTCTA CATAATCACT TGCGTAATTA TTATAGTCAA ACGTTAGAGA ACTTTGTACA
    35821 CTTGACGCTA TCCAGATTTT TCGACTGTCT GACTCGTTAA AGTTTTTATA GCCATATATT
    35881 TTTTTGGCGA CAGTAGGACC TTAATTTGTT TAGCAGGTCC TGGTAGACCA CAGCTCAAAT
    35941 CACTTTTGCA AGTAATAGAA TACCGCTACA TGCTAATTAT TATCAACTTT AGTTGAAGTT
    36001 GACTGTTACA CGAAGTTGTT ATCAAACACA TTCCTTCTTT GCAGAAGTTT ATTATTTAAT
    36061 ACTAACGTGC ATAACTGATA TAAAGCAATC AATGTAACTA ACATTAAAAA CTTCCATTTA
    36121 TAAGCAAGCT CACAAACGTT TACCTGAATA AAGTTAATTT ATAAAAAACT TTTTCAAATA
    36181 ATATATCTTG AGATTTTTCT ATTGACACTT CTGTCTCAAC CACATTGATT AAGCTCCTTG
    36241 TGGTATGTGT GAATTTTTTT CATACACATG TATTCTCTTT GCCTAAATGA CTTACCACTT
    36301 GCGTGGCGAG CGAATATCGT TTTTTAGTCC TATCGACATT CTTTTTATTC GATTACTTGC
    36361 GTAACAGAAT TTTTTATCTA AATCCGGATT AAATTCTTTT TCAATATCCG GTGAGCTTAG
    36421 GCGCCCATTA TTTATTTCTA TAATTCAAAG AACAATTTCG TTTTTTAATC GGGGTGCAAA
    36481 TGTAAAACAA CTTTTCTTAT TTGCAACAAT TGTTAATAAC TTTTTTTTAT ACTTTCTAAT
    36541 TAGCAATTGT TTTTAATCGA GGTGCAAATG TAAAACAAGT TTTTGTATTT GCAATAATTG
    36601 TTAATAACTT TTTTTATACT TTCTAATTAG CAATTGTCTT CCTGTTTTTA TAAGAACGAG
    36661 CGGCAAAAGT ACTATCAGTT TTTAAACCTG CAAGATATTT TTTTAAAAAT TTTGTTTCTG
    36721 CTTTAGAATC AGGCAGATAA ATTGAGAAGG TGATGTTTCC ATCACCTTCT CAATTAGAAC
    36781 TAGTTGCAAC CACAATCGTT GCCACACTTT GAATCGTAGC TACAATCACA GTCTGGGTCT
    36841 TCCATAAAAT ATTGGAGCCA AATCTCTTTA CTTCTGGAGC TATATAAAGA AAGAAGAATT
    36901 TTATTAATCA TTTGAAGCTT AATAACTTTT GCATACCAAG CAAAATACAT CCTTTTTATA
    36961 ATTGACTGAG AATCATTTTG TTCTGCCTTA TATAAACAAG ATATCCATTT GACTTCTGGA
    37021 GAAACCACAA CAGGCACATT ATTATTAACG GCATCAGCAG TTACAATGTT GAATGTTTCA
    37081 GAGAAGCTTA CTTGCAAGCA CATATCCATG GTTGAAATTA ATTTTACAAA TTCATCATGC
    37141 TCCAACCAAG GATGTTCAAC GAGTTCGTGT GTGCTATTTA AGAATAGGTT GCGTATATTT
    37201 TTCAATACAG GGTCGCCATT GTTTTCTATT CTTGTAATAT TAATATGGAA ACGCAATTGT
    37261 TTACCAAGCT GATTAGCAAA TTCAATTGCT GCCATTGCCT GAATTAAATG GTTTTTCAAT
    37321 GGTCTCACAG CGCCGAAGCA GCCTATGTCA ATGATTCCAT CACAGTGACT CTTGTGAGTT
    37381 TTCTTTTGCT TAAAATCTAC CGGATAATAA TTGGGCAAAT ATAAGGGTGC ATGAGGAAGA
    37441 ACATAATTTA AATCCATTTC TGCTCTTGGG GAGTTTATAG ATACAATTAC GTTCTCATAT
    37501 TGTTGATATG CAAATATCCA TTCCATTGCA ATTCCTTCGT TGGCAATAAA TGGAATTTCA
    37561 CTGTGCAGTC TTATAATCCA CTTTACTGTT GGATGTAGTT TGGTAAGCAC TTCAAATTTT
    37621 GAAGGCACAA CCCACAACGC TTCGATAATA ACGTGTGTAG GCTTGAATTT AGTAACTTCT
    37681 CTATCAATTT CGTTATTGTC AATAACTTCA ATTATATGAG AGTCAACACC ATTTTTAACG
    37741 AGCATGTCAT TAACAAATCG TGCAGAATTT AAAAGTCCAG ATGAAACAGT CTGAGTGTAC
    37801 TGTCCTCCTC CGTAACTTTT TCTTTTTTTG CAAATAAATA ATACTTTGTT TTTCGATTTC
    37861 ATTTTATCAA TTTTCTATAT CAATAAATAG AAATTGATTT TATGAAATGA CTATAATAAT
    37921 AAAAATATTT TTATCAACTT TTATTAAAAA ATAAGAGTGA AAAATGAAAA TTTATTTTAC
    37981 AATTTCAAAG AAAAGTGTTC GGCTGATAAG ACTTGTTTTT AAAAACCCAT TATATCCACC
    38041 TTCTATTTTG GAAACATGTA CTTCTAAGTC GTTTAGTTGT AATTGTGTTT TGTCAGATAC
    38101 AAATTTAAAA AGCAACTCTG CAGCTTCTTT ATCTGATGAA AAAGAATTCA CAGTTAAATC
    38161 ATATTCATGA AAAAAACTTG AGACAATTCT TGCTAAATTC CGAGTAGGGG AGTCAAATCC
    38221 CTGATTAAAG TGTTCCATTT GAACATCCAT TAAAGCGTAA GTTGCGAATT TACAAAATTT
    38281 ATTTTTTCCA TTGTTTCTGC TGCTGCCACT TGAAGGTTTT CTCTGGTTGC ATCCAATTCC
    38341 AAGTATGGAA TATTATTGTC TAATAATATT TGTTCAATAG ACGTTGAAAT TGTTCCAGCG
    38401 CCAGCTTCAT CTTGGAATCT CCCATTTTGA TTATATGGGT GAACTCTGTT GATAAAAATA
    38461 TTCAGATTTA TAAAACTATT ATGCTCTTCT AAAACAAGCT TTCTAAAGGT TTCTCTTTTG
    38521 CGTGAGTCAT AATGGATTGA ATGCAGAAGC GGAGCATCTG TTATAATAAC ACTTACTTTT
    38581 CCTACAATTC TCTTTAAGCG ATGTAATTGT TTTCCAAAAA CATAAATTTG ATTGTCTAAT
    38641 TTTTTGGGAC TTTCTTCGTA AAAGATATCC TTAGCATATT CGGAAGCCAA TTCACAATCA
    38701 ACGCCCATTA CTTTAAGTTC ATACATCAGA CCGTGTGCAA AGGCGCTTTT CCCGCTGCCA
    38761 GGTCCGCCAA ATAATGAGAC TATTAGTGTG TTCATTCTTT AGTTTTTTTT ATACAGTTAA
    38821 TTATTGGATA TTGTTTATCC AACTCGATTG TTTTATTACA ATAAGGACAT ATGTGTACAT
    38881 AAACCGTTCT TAATCCCAGA CGAAATGTAC TATAATAATT TACCGGTCCC ATTTGACAAT
    38941 CATCACATAA ATATTCTGTA ACGGTTGTTA TTGTTTTAAA AGTTTGTTCT GACATTAGCT
    39001 GAAGTCTTTT ATAACATCTT TGAATATATA ATTAGAAATA CGTTGGAATA ATCCTTTGAA
    39061 ATAATTAAAA ATATGATTAA TAAATTTACG AACTGGGTCA TTAATTATTG TCCAAATTGC
    39121 AGAAATTGGC CAATGAGCAA TCCAAGAAGT TATGCGCAAC TTATTGTCAG AAGCGGAAGG
    39181 CGGAGTAACT TTATATTCTG TTAATTCATA ATTTCTACTT ATTTCTAATT TTTTACTTAA
    39241 TTTATAATCG TTTTTCCAAT ATTCATAAAG GTAACCTTTG AAATCTTTAT ATTTATTTTT
    39301 AGCTCCATTA GTTAATTCAT TCCATTCATT TTGGCATTCT ATTTTAAAAT CTTCATAAAT
    39361 ATTGATAATA TTTTTTAAGA AAAAATACCA TTTAACAAAA CCCCATATGA CACCAATAGC
    39421 AAGGTAACAC ACAAGGTATT TTATGATTAA CGAAAGATTA TTCCTAATGT CTAACCATCC
    39481 AAAACTAAAT TTATTGGCAA TTAAGAATAC TAATCCGGCA AGTAAAATAA ATGACCAACC
    39541 AAGATGGTCT TCTTCATCAT GAAGCCATGT GATAAGAATG AAAAATAAAG GAACTAATGA
    39601 GTAAAATACC CAAGGGCTGA TTAAAAATGT AATCATAGTT TTAATGTTTT AAATATGTTA
    39661 CTGTAATATA AATTGGAGGT ACATAGTCTG TGAGATAGAC CTCATTGTTT GAAATGTAAA
    39721 ACTTAAAACC ATCTTCAACC ATTTTGGGTG CGTCTACTTT AAACACGCAA GGGGACCCGT
    39781 GGCGGGAGCC AACTTTTATT GCAGTTTGCA GTTCGCTGGA TAAGTGTACA TGCTGCCTTG
    39841 TTTGTTTTTT GATGCCTTCA ACCAAAATAG AGTCTTTAAA TTTTGCGGCG GTACCGTGAA
    39901 ATAACTTTTT GTCAGGAATT ATTTCTTTAA GCTCTACATC AACCTTAAGG CTATGACCTT
    39961 GCCTGGCTCT TATTTTGGTT TTTAATTCAT CATATTCAAA TCTTTTTTTG TCATTATTTT
    40021 CAACCACAGA ATCTAACTCT TCCTGAGTGA GTTCCAGATT TTTTAGAATG TCTTTTACCG
    40081 GTGCCCAACC ATTCTTATCT AAAACAATGT CTGCATCTTC CGGCTTATGT CTTAATACTA
    40141 AGGATAAAAA TCTACTTTTT CTACTAATTT GCTTTTCGTC CATGTGGCAA ATATATACAA
    40201 AATTTTTTTA TAATAAAATT TAATTAATTT CTCCGTTCTT TTTATTTAAT ATAATTTTAA
    40261 CTAAATCATG AAATATTGAA AATTGTTTCT TATTTTCAAC ATATTCACCA TCCAATACTT
    40321 TAGAAATTAT TTCTTTTTTC GCTTCTAACA AATCGTTTAT ATCTACATCA ATTGTATTTT
    40381 GACAAATCAT TTTTATGATT TGAATATTGT CAGAAGTTTG AGTAACCCTA TGAACTCTAT
    40441 CTTCACACTG TTCCTCTCCT CCGGGCTCCC ATGGTCTATC AATAAACAGG CAGGTGCTGG
    40501 CTGAAGTTAA TGTAATACCT ACTCCTGCTG CTCCTATTGT TCCAACAAAT ACTTTACAAT
    40561 TTTCATTGTT CATAAATTCT TCTACAGCCA AATTTTTATC TGACATGGAT TTTTTACCAT
    40621 TAAATAAAAC TGCACATTTT TTAAAATGAT TGTAGATAAA ATCTGCTGTT GATAAAAATT
    40681 GAGTAAAAAC TACTATTTTT TCTTCGCCGT CAATTATATT TTGAATAAAA TCTAAGGCTC
    40741 TTTCTGCATT AATTTTAGAT GTAAATTGTT TTAATTTTTG AATCCTTGCC AAATGAGTCA
    40801 TGTCCTCATC TTTTTCATTT GTTTCTTCTA TTATGTTCTT TTCTAAATTA TTATATAATC
    40861 GTGCTTCTTC AGTAGAAAGC TCTATTGGAA TAATTGTATA TGTTTTTGGT GGTAAATATT
    40921 TTAATACATC TTTCTTTAAG CGTCTTAAAA ATAAATAAGA TATTCTGCTA TATAATTCCT
    40981 CCAAATTAGA AGCTCCATCA TAATGCCAAT GGTCAAACTT ATCAACATTA CCGTCACAAT
    41041 ATTTAACTCC AAAATTATGC TGATTAATCC ATTCATATTC ATCTAAAAAA TTCAATAACG
    41101 AAAAAAATTC ATAAGGTCTA TTTTTAATAG CTGTTCCGGA TAATAATATT TTTTTACTTA
    41161 ATTTTTTAAA TGCTTTTTTG ACAATTTTAG TTCTATGGGT TTTGCTTTCT TTTATCATAT
    41221 GACATTCATC TAAAACAACC AAGTCATATT CATCAATATT TAATGATATT TCATTTTTGT
    41281 CAATGAATTT ACATAATTCA CCATTTCGAG ACTTTACACT TCGTTCTTTA AAACACTTTG
    41341 GGCAAGACTT ATATTTTTTA ACATAATTGA TTTCTTCCCA ATCGCAAAAC CCATTAGTGC
    41401 AATTATGGTG AACTTCAAAT TTGAGATAAG AATCCAATGA CTCATAATTA ACAATATGGA
    41461 ATTTACAATC TTCTATTGGG TATATTATAA CATTTTCTTT CTTTTTGGGT TTATATTTAA
    41521 AAATATATGG TTTTTCATGA GTAAATCTTA AAATCTCTTT TCTCCAGTTT AATTTTAAAG
    41581 AAGCCGGGCA TATAATTAAT GTCTTTAAAT TATTTTTCAC TGCATAGGCA ATTGCCGCTA
    41641 ACGATTTTCC AACTCCAGGA CTGTCGCCCA ACAGGGCTAT TCCTCCGACC TTTTCAAAAA
    41701 ATTGAACTGC TTCTTTTTGA TAATCATATG GTGGCAGTTT CATAAATGAG TAATCAATAT
    41761 TACTTATATC GAAGCCATTA ACTTTTAAAT CTAAAGCATT GTCATATCTT TCTTTTTTTG
    41821 TTCGAGCAAA GTTTTCAATT TTTTTAATAT CACTTTCTTT GACATTATCA TATATTACTT
    41881 CAACTTGATT ATCCCAGCAA AACCATAATA TTCTTGATAA TCCTGCAATA TTACAAATAC
    41941 GAAACCAGTC TTCAGTAGCC TTGCCACTGA CATCCATTAC GTTCATTTTG GTTTGAACCT
    42001 GGTCTTTTGG TATTGTTTTA ATATAATCAG TTAACTCAGG ATAATATCCA AACCTTACTT
    42061 GAAAGTTAAC TTTAATTCTT TTAATACTTA TTGTCTGCAT ATTAATTTTT ACAAGCTAAT
    42121 CTCACAAATA TAGTAAAAAA TTAGAATAAT TAGAAAATAT TTAAAGCCCA TTCGTTTTTA
    42181 CATAATGGGA TATTAGACGA TATTATTTTA TTTGATAAAA ATATTTTATA CAATTATATA
    42241 TAATTTCTAT AAATTTTTGT ATATTTATAT TTATGTTGCG AGCTTTTAAA TATAGAATAT
    42301 TGCCAACAGA TGACCAGAAA ACTCTTCTGG ATAAACATCT CGGCTGCGTG CGATTTCTAT
    42361 ATAATCTTGC ACTGGAAACA AAGTCAACTG CATATGCAGG TAATAAAATT TCTTTATCAT
    42421 ATAATGAACT TTCTGCACAA CTCACTGACC TGAAAAAAGA ATGTGATTGG CTCAGAGAAG
    42481 TAAATAGCCA ATGTCTGCAG ATGGCACTTC GCAATTTAGA TAATTCTTTC CAAAACTTTT
    42541 TTAAAAATCG TTCAGCATTT CCCAAATTTA AAAAGAAATC TAATAAACAA TCTTTCCAGT
    42601 TACCGCAAAA TGTAATTGTA GACTTTAAAA ATAATTGTAT TGAATTACCA AAGTTTAAAC
    42661 AACCCATTAA AGCAATTTTA CACAGAACAT TCAAAGGAGA TGTTAAAACA GTTACAATAA
    42721 GCAAAACTCC AACCCAGAAA TACTTTATTT CTATACTGGT GGATAACCAC ATTGAACTAC
    42781 CTGAACCCAT TAAAAGCAAT AATGCTGTAG GCATAGACTT GGGAATTAAA ACTTTTGCTG
    42841 TTTGTTCAGA CGGCGCAGAG TACGCAAATC CAAAACATTT GCAGAAAGCA ATGCTAAAAT
    42901 TAAAGTGGAT GCAGCGGCAG CTATCCAAAA AAGTGAAAGG CAGCAATCGT AGAAATGTTT
    42961 GGAAGTTTCG TATAGCCAAA CAACATGAAA AAGTAGCAAA CCAAAGAAAA GATTTTTTGC
    43021 ATAAGGCGAC AAATGAGATA ACCAATCGTT TTGACCTTGT GATATTAGAA GATTTAAATA
    43081 TTAAAGGTAT GGTTAAAAAC CACAAACTTG CTGGAGCAAT CCAGGACTGC GGCTGGAATA
    43141 TGTTTGAAAC TATGCTTAAA TATAAATCTG AATCGAAAGG TAAAAAGGTT GAATATATCG
    43201 GCAGATTCGA ACCAAGTTCA AAAATATGCA GCACATGTGG AGTTAAGAAC AGCGAGCTGA
    43261 CATTGGACAT GAGAGAATGG ACATGTACTA ACTGCGGTAC CAAGCATGAT AGAGACAGAA
    43321 ATGCAGCAAA TAATATACTT TCCTTTGGAT TAAGAAATTC AAATTCGGGT GTGGAACGCA
    43381 CCTTAGAGTA CGCAGAGCAA CCATCATTAG GTGGGGCGTT GAAGCGTAAA AAAAAAAGAT
    43441 TAAATATAAT TTTTAATTAT ATTTATATAA AAAACCAAAT GGTGTCTTGC CGTTTGGTAG
    43501 TTCACAGGCG TAAAATACTA TCCAAATGAT AATAGGTAAA CAAGAATTTT TAACATTAAT
    43561 TAGAGAAGCG GTAAAACGCC AGGACAAAAA GGACGAATTA GCGAAGCGTA TTTCTGAACT
    43621 TGAATCTGAA ATAAAAAACT TAGATGATAA TTCTATTTTA TTAAAAGAAT TAATCGGCAC
    43681 CGGAGAGGAT ACAGCTATGT ATGCTCCAGC TGGAAGTCCT ATGCACCAAG CAACTGAAGA
    43741 AACGGAAAAA GAAAGTATCT ATGCATCAAA ACCAGGGCAA ACAGTTATTT TGAATTTTCA
    43801 GGATAGGACA ATTAAGGTTG TTCGTCAGGT AGATGATTTG TTTAAAGTGG TTGACGCAGA
    43861 GCAGAGTCAC GCATTGGAAG ATGGAGATTT GGTAAAAATC ACAGTTAAAA AAGGTGAACA
    43921 CGTTTGGCAA AAAGGAAAAG AGTATGATTT TAAGTTTATG AATAGATTAT TAGGAAAAAT
    43981 TTATCATAGC AATCCATTGT TGTCTTGGGA ATTTATTAGA AATTAATAAA TACTATTTTT
    44041 TCCAAAGCTG TGCAAGACGC AGCATTCTCT CTCTGTTTTC AGTTCTAATA TTATTTGCAG
    44101 TTCTCTTATT TTCATTCATT GCTCCTCCTC CAGTACCTGT CATTACAGGA GCTGGTGCGC
    44161 CACCGGTTCC TAATGTGTCA GATGAAGGGT TCATTGATGC ACCTGCAGCG CCTGGAGCCA
    44221 TACTTTTAGG AGGACCATCT GTATTTGATG CCACATCTGT ACCAGATGGT ATTGTAACTT
    44281 GTTTTGCCCA CTCATCTTTC CAGGTAATGT AAAAATTATA GAGTTTAGAA ATTATTTGAA
    44341 AATTTTCCTC TGTTAATTTA ATTTTGGAAT CCATAAATGG CTCATTTTGT ATTGAAAATG
    44401 TCCATTTAAT ATAATTATCT CCTCCTAAAA CAATTGTGCC GGCCCAATTA GTTTCCAATC
    44461 CTCCTGCTCC ATTAAATATC TGCATAGAAT GACCACCATG TTGAGTGTCA AACTGAACAA
    44521 GAGGGGAGAC TATTTCTTTG AATTTGTTTT CCCATTCTTC TATTTCTGAA GAAGTAATCT
    44581 GTGGTATATT TTTGTTTTCC AATTTATTTA AAATTTAAAA TTTATTAAGC ATCTTCCGGC
    44641 TTCTTTCCTC CGTGAAATAA TGCAATATCA ATTTCATCTT CTGTTTTCAA CACAGGTTTA
    44701 TAAACAGGAC GACGAGGTCT GGATATTTGT GGTTCTCTCA GAGGTTCATT TATTTCATTA
    44761 GTAGAAGATG CTGCAGCTGC CGCAACTTCA TCTTCAATCA ATTTTTTTAA TTCTTTTAAA
    44821 GTCATTTTAC AATTTATCAA GATAGAATGC GGAATTTGTC CATAACATTC TATAATGTTT
    44881 TTTTAACATT TCTCTTACAA CCTTTCTAAT GTCCTCTTTT TTAGAAGATT TATTATTATC
    44941 CTTATCAATC TCATCACTTA CAATGTCTTT GATAAAGTTT TTCAACTCTT CCTTGCTCAT
    45001 GTCACCGACA CGTGCTTCAT TTAAATGGCG CATTATCATA TTAATAAATA GGTAAAAAAA
    45061 GACTACATAT GGAATTTACA ACTTTTATTG CTATTTATTT AAAACAATAA TATAATGATT
    45121 TCAGAACATT TTGTAATACA GGAATTTGTA CCACCTCAAG TTTATGAAAA ATTTAAAGAA
    45181 AACTCAATAT GGTTTATCAA CCCACAAATT ATCAAAGTCG CTGAATTTGT GAGAACCTTT
    45241 TTTAATAAAC CGGTCACAAT TAATAATTGG CATAATGGTG GTAGTTATAC AGAAAGTGGT
    45301 TTTAGAATGC CAGACACATC AACTGGGGCA AAATTATCGG CACATAAAAG AGGCTGTGCT
    45361 ATTGATATTA AAATGCCAGC GGCAGATTAT GATGAAATAC GTAAAACTAT TTTAGCTAAT
    45421 GAACAAAAAT TTTTAGATGC TGGTGTTACT ACTTTTGAAG ATGGAACAGA TACTTGGCTT
    45481 CATCTGGACT GTAGGTATAC TATGTTAAAT AAAATTTTAG TTGTTCCATT TCAGTAAAGA
    45541 ACCTTAGGAG TAATACCGGC CATTCTTTTC ATTTTTCTGA TTTCTCCTTC TAAGGTTATT
    45601 TCGTTAACCA ATATAAGTTT ATCATAAAAT TCAAAAAACT CAGTTACTTC CTTAATTATT
    45661 GCTTGTTTAC ATTGAGACGA AAATAACCTC TTCAAATCAT AGTCTTCTAT ATCTTGAAAG
    45721 GCGTCTTCAA GTAATTTATT TATATCTAAA TTGACCAATT CACATTCTTT AATTAGAGAA
    45781 TTGTTCTTAT AAAGACAAAA TGGAATGTTT TTATAATTGT TTTTTTTATT TCCAGATTCT
    45841 AACACATAGA TATCCTTGGA GAATAAATCA TTGAATTTAA CTCCTATTTT TAGAAACGGA
    45901 AAGTCATTTC TAACCTCACT AATTATTTTA TGTTCAATAT GTTGTTTATA CATTATTCAG
    45961 ATACTTTTTT TACAGTGGCT GGAACAAGCT TAAATAACTT ACCATCAATT TTTACAACAT
    46021 TTTCTCCAAC TATTTCAGCC TTTTTAACTT TTTCAGATTC TACAATAGTA TTTTTGCTTA
    46081 TTTTTAAATA TTCTGATAAA ACAGATTTAA TCATCTGCTC AGCAACTTTT TTAGATACTT
    46141 GAGTAGAAAT GGAAATTATT TTTTTCTTTA AATCCTCTTC ATCAATAATA ATCATTCCAG
    46201 ATTTAATCTG AGCCGGAGCT GCAATTGGTG GTTGAAAACC AGGTTGTGGT TGATAGCTGT
    46261 CCTGCTGTTG ATAATATTGA TTTTCTTGTA CTGGAACTTG GGCTTGTTGT CTTTGTTTTT
    46321 CTTGAAGGCT ACTATAAAAT TTTGGAGCAA AATTTCTGAC AAAATCAGCA CCTCCATCAT
    46381 CCGGACCTTG TGGTTGATTA GCCAAATCTG CTCTATTAAA TGATTGTCCA GGTCTTGAAA
    46441 CACTCATTCC TAAGTCACCA TTCAATATAC GTTCCGCCTC AGCTAATTCA TTGCTATAAA
    46501 CCGGTGCTAT TTTTTCAAAT AATTGTGACG GTGGAGCTGT TGGAGCTGTG CTACTTGATA
    46561 CTTGCTGTTG TTGAGCGGGA TTACCTCCTC TTCTTTGCTG CGCTGCTCTT TGCTGCATTT
    46621 GCTGCTGCTG AGACTTATCC ATAGGTATTT TATCTCCTTG ATAGATAATT TTTGAAAATT
    46681 CACCCTTCTT CATTCCACGT TTAATCTCAT CAAGTTTTGA CATAGCTGTC GGACTACCGG
    46741 TTTTAGAAAC AAACCCTGGA TTAATAGGCG CCTGTGGAAT GTGAGTCATT CCGGCTTTTT
    46801 GAAGATTCTG CAATTTCTTT TGTTGTAAAT TAAATTTTTC CTCCTCTGTT AATTGTCGTT
    46861 GAGGTGGTTG ATTGTATTCT TCATTCATGT TGTAATCTTT TTTATAAATA TCTTAAAATT
    46921 CCTCTAAATC TTCATAGGTG TTAATCTCAA CATCTTCTTC ATCATCTAAC ATTTTTTTAT
    46981 TAGAATTAAA ATTTCCATCT TTTATGATTG TGATGTTAGA TATTATCCAA TTATGAGTTA
    47041 ATTTAATGTT ATTTGTTTCT AATAATTTTT TGAAATTTTC TATTTCATGC TTGAGCATAT
    47101 CAACTTTCAA AGTAAGTACT TGTCCTATTC GACCATACTT TCTAAATTTA ATTTCTCGAC
    47161 ATATATTAGA AAACATAATT TCTTTAAATT CAATATAACT CCGTTGTTCT ATTTCTTGAT
    47221 ATGAGATATG TTCTCCATAC CAACACTCAA AAGCATTAAT GGAGTCGTGA TATTGAATGT
    47281 CAATGAGAAC TACTTGGGTA TTAGGTCTGT CTTGCTTCAT ATTTATAGGT TGTCGATATA
    47341 TTTTAGCTTT AATACTTGTT CGTTCTCCAA GTCCCACCAC GCATACCACT TCGGATATAT
    47401 ATTTTTCCAT GAAATAAATA ATTTATTAAT TTCTTCGTTA ATTTTAATTT TTTGTGCTTT
    47461 CTGGAGTAAA CTATTTTTCC CGGCAATAAT ATCTGTATTC TGAGAATTAA TTTTATTAAT
    47521 ATCTTTTTTT AATTCCCTAA ATTCTATCTT TAGATAGTCA ACTATTTCAT TGCGAAATTT
    47581 TGTTTGATTT TCAATTATTT CTTTACGTTT GTGCACAGTT ATTTAATCCA GATTGTTATT
    47641 AAAAGTAAAA ATGTATATAA AAAAGTAAAG GTTAGCTGTA TGAGCTAACC TTTAAATAGA
    47701 TTGAAAAAAT GCTAATCGAA TTGATAGTTT TAATTTTGTC TACTTTCTTT TAAAAGTTGA
    47761 ATGTGTTGAT TTGCATCGTT GTTACAATGC CCAATATTAT TCTTAAATGG GCAGAAAAAA
    47821 CAGTTTGCTT TTTTCCCAAT AAGTTTTGCT TTGGGAAAAC TATTTTCAAT ATGAATAGCT
    47881 TTGATTGCTT TGGCAAGCAT TATTAATGCT TCTTCAATAT CAGATTCATC TGCAAAAATT
    47941 TCAACATGCT GCACTTCTCC ATAACCAATT TCAGGATATT TTTTATTCTT TAGTCTGTTT
    48001 AGCACAACGT ACTTGCAATC GATTTCATTC AATGGTATAT TCATTTTTTT GGCAACAAAA
    48061 TATTTATAGA ATCGCATTTG ACAAAGAAAT ATTTCATCTT TTTTCTTTTT AGAAACATCC
    48121 CATTGTTCGC CTGATGTTTT CCAATCAATA ATAAGATATC TGCCTGTTGT TTTATGTTTT
    48181 AGAATTAAAT CTATATAACC TTTAAAATAA AAATTTTTAA AAAGTGGTTC ATACAAATAA
    48241 AACTCTACTC CTACAACATC ATAATCCGTT AATACTTTTT CCTTAGAAAG GCAACGAATA
    48301 ATATTTTCTC CTTCGCCTAA GTATTGATTA AGAAATTTAT AATCCTCACT GTCATGCATC
    48361 TTATCCATCA TTTCCTTTGT AAAATCTTCT TTAAAGACGG ATATTATGGA TTTGAGATTA
    48421 GATTTCTGCT TAATTCCTGT TTCAATAGCT TTATGGATTG AATTTCCAAA TATTAAATGA
    48481 ATAGAAGTTT GGTCTGGAAC CAATTTTAAA TACTTTTCTA TTAAATGTCT GTGACCACAA
    48541 GATTCAAATT TTGAAAATTC ACTAAATGAA ATGTGTATTT TATCTTCAAC AGAACTAATA
    48601 GTTTTTTTAT ATTCCTCTGA TTTATCTACG GCCGCAGGTA CAATTTCCAT GTTTAATTAA
    48661 TTTTGGATAA AAATAAATAA AATAATTATA AAAATGAAAA CTATTTATTA TAAAAATTAG
    48721 AATATGTCAA AAATTTGGGT CATTCTTTCG GTTTCAGTTG TAATATTACT GATTTTATAT
    48781 TTTTTCGTTT GTAAATTCTT TTATAAATGC CGTCTATTGA ATGATATCCT AAAAGAAGCA
    48841 GGGCCCGATA AGACTTATCG TTATAGTCAG GGTAGAACAT ATTTGTTCGC TTCTGTAGTA
    48901 TTATATCTTG TAGTTATTTT TATTCTTTTT TTAAAAACTT TTAAATTAGG GTTTAATCTG
    48961 GATAAGGAAA TAATAGATAA ATCCATTGAC GCATTACAAT GGTCAATTAT TTTATTTGCG
    49021 TCTTATGCTT TTGGAGGCAA AGGATTAGAT ACTTTAAAAT ATTTATTTGA ATTAAAAGAT
    49081 AAAAAAACTA ATGAAAATCA ACAAAAAAAT TAAATGGATT TTTTTGTTGA TTTTAAATAT
    49141 GCTCTTTCAA TATGAGCTTT GCTAATTTTT TGTTTATGTT CTTCTGATTT TTTTCTTCCT
    49201 TTTCCAGCTA AACTAATTTT TTGTTTATGT TCTTCAGACA ATTTTTTTCC TTTATTTGGG
    49261 TGATTAATAT TATTTTTTAA TCTATTTTCT TTATTTATTA TCGCTGCTGC CTTCATTTTT
    49321 GCCCTGGTTT CTTCTGAGAG TATTTTACCT AAATGTGATT GTTTTTGTTT TTCCTTTGTA
    49381 GATTCAGAAA CTTTTCTGCC TGTATGTGAA TGGGGAATGT TGTGGATTTT ACGATATTCA
    49441 GTTGCTGCTT TCATTGAATA TTTTAAATTT TCAATATGCT CTTTAGTAAA TTTTTTGCCT
    49501 GTATTGGCTT TTTTTATTTT TTCTTTATGT TCCTTAGATT TAGGCTTACC CTTTCCAGCC
    49561 TTACTCATTT TTTCTCTTGA TTCTATTGAA TGTTTTTTTC CTTTATTCCA AGGAATTATT
    49621 CCTAATAACT TTTTTTTCGT TTCCTCGGAT GGTAAATTTA ATCCATCGCC GCCGCCGGTA
    49681 GAATTGGTTA ACTTATTCCC TAAATCTCTA TAATATTTTA TATAAAATAT TTCTTTTTGT
    49741 TTAGCTAATT CTTCAGTAGA AACATTTTCT AATTCAGTAA TTAAAATCGT GTTATTTAAC
    49801 TTCAAATGTT TTTGAATCCA ACAATCTTTA TAGTTTTTTA ATTGTTTGGA AATATTAATA
    49861 TGTTTACACA ATCGAGCATT TAATGTTTGT TTGGTTATTC CTATGTATCT TATGTTTGTA
    49921 GGTTCAATTG ATGATGATAA AAAATATATT TTAAATAAAT TCATATTAAT AAGTAATTAT
    49981 AAATATAAAT AGGTAAAAAT TTAATTAAAT AGAGCAGTTC ATTTAACACA AAAATGCCTC
    50041 ATATTAAATA CAATTAAACA TCTTAATAAA AATCAATACA CTCCTTCATT GTTCAAAATC
    50101 GTTTAAAAAT CTTCATTTTT GAAAAAAAAT TGATTAAAAA GGCTATATTG TAACATTTTA
    50161 CGATGTTTTT CGTTTAAATG GTTACATGAG TCAACTATTA GCTTTATTCC ATTTAACGCA
    50221 TCAAAATAAA AGGGATTCTA TTCAGAGAAA TGGATTACTT CCTCAATCCA ATGAACGTTT
    50281 TGGGTATGAG AATAAAATTT TTCTTTTTTC TAACAAACAA GATTTGAATG AAATTATACC
    50341 AATGATATGC GGGGTACGAT TTGACTTATG GCAAATTGAT AATAGCAAAC TTAATATGGA
    50401 ACTAACTATA GATGAATTTG CAAAACTCCC CGGCTGCTTT TTTACAACTG AAAAAATACC
    50461 TGCCAAATAT TTAACCCTAA TTAAAAGTTG GTCCGAAATT AACGAACCTG ATTGGATTTA
    50521 ATAATGTTCC AGTCGCTCAA GATGTGATTT ACCCTAAGTT TTAAAGCATC AATTTTTATA
    50581 TAACTCTTCA TGAACATAAA GGTAAAGATT ACATTCTTTC TGATAACTAC ATAAAGAACA
    50641 TTTCCATTAC TTTCATCTCC ATCCGACACA AAAAGAAGGT TTTTTCCTTT TATTGTATTT
    50701 AAGTTATGGT TGGATAAGAA ATTTATTTTC GTTGGTATAA TTGGAATTTG AGTCACCTTA
    50761 ATTCCATAAT CCTTTTGCTC CGGGAACCGT GTGTTTTTTA AAATTGTCAT TTTATCGGCA
    50821 ACATCGGAAA TGATTTCCTG AGGTATTATA TAATCTCCAA CAATTTCATA TTGCATTGGG
    50881 GAACTTTCAT AACCTACCTG GACTCCGTTT GTTCCAACAA GCCGTTGATG CAGACGCTGT
    50941 TCAAAATGGT CGGTTATTCT GGCTTCTTTT ATGAGAGCTT CTTGTAAATG TGTCCGAAGT
    51001 AATAATCTTA GATTATGCAT TATCATTTTA AATAAATAGA AAAATTTTTG ATTTATTCCT
    51061 CTATTTATTA TTAATGTTAA TTACAGAATC ATATAAACAA CGATTGCAAG AGCTTGCAGG
    51121 AATATTACTT GAAGCAACAG ATGCCGAAAG AAATGCTGCA TTTTCTAAAT CAGGAGAAAG
    51181 GGTGCTGTTC AATAGAGATA TGATGGCGCA GGCAATTAAA GAAGGAAGAG AAGTGGGTAT
    51241 ATTATTTCAA AGTAATAATG ATAAATATAA AATGGCTGTT CCTAAGTATA GAATTATTTA
    51301 TCCAGTAGCA ATGGGTCTCT CTAAATCTGG AGCACTTGTG GTTAGAGGTT TTCACAAATT
    51361 TGGTCAATCA GAAAAAGAAG CATTGCGCAC AGGAAAAAGA AGTGCTGAAA TTGAGAATGC
    51421 ATGGCGCCTA TTTAAAGCAT CCGGAATAAA AGGGATGTAT TTCACAGGAA ATTTTTTTCG
    51481 GGGACCACTC GAAGGTTTTA ATGTTGGAAC AGATAGTTCA ATGGTTAATA TTGAAATAAT
    51541 AGCAAATTTT TCTGAAATAA TTAAATTTCA AGATAATTTT ATAAATAATA TAAAGGATAA
    51601 AGAGGCACAA AATCAAAAGC GAAAAAATAT AGTTCATTTA TTTAATAATA CAGGCGAACG
    51661 AGAAATTACA CAACCGATTA AAAATCCAGA AAATTAAAAA TTAATTTAAT ATAAAATGAC
    51721 TATCCGCATA CTTGAACCTT AAACCACAAT TTTATCATAC TATTTATTTA GAAATTGTAG
    51781 GTATTATGGG ATTTTTATCG GAAGCTTTTA GAAATAGACT ACAGCAACTT GCTGGAATCA
    51841 ACGAAGGAAT GTTTACTGGC TTTAAAAAAA CATTCAGTTT AGACACAACT TATCAGACCG
    51901 AGCAACAAGC ATGGAATGCA GTAGTAAACT ATTGTCATAA AAAATATCCA GGATTAGAAT
    51961 TAAGTGATGG AATGGTTAAA AATGGTCCAA GAACTATTCC TTTAAAAATT GAAAGAATCT
    52021 GGAAGAATAA ACAATTACAA ATTAATGGAA AGCTTGTTAA TATGGATGAT TTATTAACAT
    52081 GGACTGACAA CTTTTTGAAA TCAAATAAAA TGGTTTAACC ATTCCATTTT TGACTTATCG
    52141 AAACACCAAT CAAATGTTCA AACATGTCAT CGTGTAAAAA TCTTCGGTTT AATTTATAAC
    52201 AGAATTCATT GAGATAATTT TGAAGATAAG ATTTGCCAAT TGAATGATGT GTTCCAAGTA
    52261 ACAACCGTTT TGAATTACTT ATAACCGTAT GAACCCAAGG CAGCAGCTTG TGGGCTTGCT
    52321 TTTGAGGCAC TGTCAATCGT TTGTGCTCAG CAATTATTTC AGGCAGTTTG TAATATCCAC
    52381 GCCAGCCATC AGTTGTTATT TTAGCAGTAG ATTTAACCGA TTTTGATATT TCGAAATTTA
    52441 TACCAGCAGA GCCAAGATTT TCCATGACAA TCATCTTAAC ACGACCAAAT TTTTTTGATG
    52501 GTCGATGAAC ATTTTCATTA TCATTGACTG GTGCGGATTC AGCTATAACC ATGACTTCTA
    52561 ATTGCCTGTC GCTGCCTCGG CCACGCTTTA ACTGGTCATT GCCTTTTTTC GGTTGTTTAT
    52621 TATTTGATTG CTGTTTTCTA CTTTCTTTAT CCAGGACAAT TTCGAAATAC GCATCATCAA
    52681 CTTCTATTTC GCCTTGCAGC TTGTATTTAG AATCACGTTT GCCCATTGAT ATACGGATTT
    52741 TCTGCATCAT ATACCAGATT GGTTCATATC GTTTATGACC CAACTGTTTT TGGATTTCAA
    52801 CAGTCGAAAA AGATTTTTTG ACTGAAGTCA TCAAATGAAT AACCATGAAC CAGTAGGATA
    52861 ATGGAATTTT TGATTTGTGC ATGATGGTTC CTGCTCGGAG CGATGTTCTG GAACCACATT
    52921 TTGAGCATTT CCATAACATT TGGTTTTCAA ACCAGTAGTG TTTATGAGCT TTTTTACACT
    52981 TTTTGCAGGT TATTCCGTCA GATTCTCGTT TTGTTTTAAG ATAATTGACA CACACTTTTT
    53041 CGTTAGGAAA CCTTCGGATG TAAGTGAACA AATTCATGTT GATAATTTAA GTGCCTCAAA
    53101 TATAGCACAT TAAACTGAAT TATTCAACAA AATATTACAT TTTAGGTTCT TGTATGCGGA
    53161 TAGTCATTTA ATATAATTTA TAATTTTTGC AATATTTTTG CTATATTATT AAAATCTTTA
    53221 TATGAAATTA TTAATAATGA TAATTTGTTT TTGATACAAT AATTTATTTT TAACAAATCT
    53281 CTATGCTTTA TCCTTTCTAA TTTATCTTGG GCTTTTGTCT TGTTTTTAAA CCGAAAAGGA
    53341 TTATAATGTT GTTCTCCATT ATATTCTATG CATAAGTTAT GGTTTGGTAA ATAAAAATCG
    53401 AAAATTAATT TACGATTGGT TTTTGGGTTA ATACAATCAT TAAATGTATG CTGTGGAGTA
    53461 TGTGCGATTT TATTTGTATC TAAATAATTT TTTATTATAA TTTCAGCTTT CGATAATTTA
    53521 CATTTTGGAC ATCCAACTCC TGACATATGT GATGATGGAT TTTGTAAAAA TATACCATGT
    53581 TTTTTACAAA TTATTTCAAC CTTGGTAGTG CTATTTATAT ATTTAACATT AGAATAATCA
    53641 TATAAATTAT TATGTCTTAT GATAGATTTT TCTATAAAAC CGAAGGTGTT AAGAGTGTTG
    53701 CCGGCACATT TTGAGCATCC GTGTCCAGCT AAATGGTTGG ATGGTTCTTG ATAAAAAATT
    53761 CCATGTATAG AACATTCAAT TTCAATTTTT ATAATTGCTT TTTTATAATT ATTAATTGGA
    53821 TATTTATATT TAAAATCGTG TATAGTATTA GCCTTGCTAA CAAATGTTTC AAAATTTGAT
    53881 GAGTGGTGTT TTACACATTT CTTGCAACCT TGACCGTGTA AATGTTTATC AGGTGTTTGT
    53941 GTAAAATTTC CATGAAATGG ACAAATAATT ATGATATTTG TTTTGGCATT AATATATTCA
    54001 ACCAAAGAGT AGTCAAATTT TTTTCCATGA ATGATTTGAG CCTTTTCTAT AAAATGTTTA
    54061 ATGTTATATT TTTCCAAGTG AGTTTATTTT ATTATTTAAG TCTTTCTCTA TTAATAGTCG
    54121 TATCCTTTTA GAAATAGAAT ATCCATTTTC ATTACAATAA TCCATATAAG CATTTTTAAC
    54181 TTGTTTATTG ATTCTAATCA ATAATGTGCA ATCGTGTTTT TTATTTTGAT TCATTTGTCA
    54241 TTTTAATGTA TATACATAAA TATACAATAA ATTTATTAAA ATAAGAATTA TAAAATGATA
    54301 TTTATTAATA AATAATTTTT GAAAAGTGGA ATATAATCAC AGAGAATATT TAAAGTGGAA
    54361 AAGGAATAAT GTTACCTACC GTGGCATGCA GGAAATAGGA GCTGAAAATG GTGGGATGGC
    54421 CAAATACGGT TCTGGATTAT ATACAGCAGC TTTAAGTAAT AAAGCAATGG CAAAAACGTA
    54481 TGGTGCTGTT CGTTTTGTTG TTAATGCAGT TCCGAAACAT CCAAAAGTAG TTTACAATAC
    54541 TAATGAAGCT GAAATGTTTT TACAGAATTT AGTAAACAAT TTTTGTAAGA AACATAACAA
    54601 ATCATACGAT ACCTCATTCT TTTATCAAAA TACAACAATT CCTAAGGAAA TGATTAATAA
    54661 TGGGTTTGAT GGATTAATAA TACGTGGTAG AGAAATGGTC AACTATACTC CGCCAGATGA
    54721 TGTTATGTAT TTTAAAACAG AAAATGAACT GATTGATTAT TACCAAAGAA TTATCATGCA
    54781 AATGGAGTCT TTGAGAAAAT TAATTAAAAA CAATTTGTTA GAATCGATAT TTAAAGAAGC
    54841 TTTAGACAAT GAATTTAAAC CGGTAGAAAC AATGGTCCGT TCCTTTGCTG ATAATTTACA
    54901 AAGTGAATTA GGAATTAATT TATGGCTTGA TGCTTATCCA AAATATGATT CAGAAAATTA
    54961 TTCTATGAAG TTAAAATCCA TTGTAATTCC TAAGGAAAAA AGAAATGAAG GAATAGGAAC
    55021 AATGGCTATG CGAAGAATAA TAGATTTTGC AAATAATAAT AATTTAAAAA TATTCTTAAC
    55081 ACCAGATACT GTTTTAGGTG CTACTTCTAA GAAACGATTG ATTGATTTTT ATAGGAGATT
    55141 AGGATTCGTT CCTAATAAAG GAAAGAATAA AGATTGGCAC CATCAGGACT TAATGGTTTA
    55201 TCTACCAAAA TAATTTCTAT ATTGTAACCA AATGAATGAT AAATATATAA AAAATAGATT
    55261 CACTTTAGAA TCATTTAAAG TTAAAGCCAA TAATTGTAAT TTTAATTATA TTTCTTTGTG
    55321 TCATAAGAAA GATATTAAAG GGAAAACTCA TCCATTTATA ACTATTCATT GTAAGCATTG
    55381 TAATAGAATT TATGAAACAA AAACCTCTCA GCATTTGCGT TATAAAAGTT GTTCATATTG
    55441 TAATGGTCAT AAAGTAGATA ATAAAAATTG TTTAGCAAGT ATTAATCCTA AATTAATTAA
    55501 AGAGTGGGAT TATAGCAAAA ATATATTCAC ACCGCTTCAA GTAACTGCTA ATTCTTGCAA
    55561 AAGTGCACAT TGGGTTTGCT CAAAATGTAA ACATGAATGG ATGGCTGTAA TTCATACAAG
    55621 AAACAAAGGT AGTGGGTGTC CTAACTGTGT AAAAGGTAGA AATAAATCAA AAAGTGAATT
    55681 ATCTGTATTG TTTGAGTTAA AATATATTTT TCCAGAAATA AATATAACTG GTCAATATTT
    55741 CAAATTGGAT AATAAAAAAT ATTTTTCTGA TATTTTTATC GCTTCATTAA ACTTAATTAT
    55801 TGAATATGAT GGATGGTATT ATCATCAAAA AAGATTAATT GAAGATGTGG AAAAATCAAA
    55861 TTTATTTGTA AAAAACAATT ATAAAATATT ACGTTTGCGA GAATATCCAT TAGTAAAAAT
    55921 AATGGATTCA GACTTAAGGA TATCTAATAA AGGGTATGTT AATTGTAAAA TTACAGTAAA
    55981 TTCAGTCTTA ATGTGGATTT TAAATAATTT TGAATTAAAA ATTGAAATTA AATCTAAAAT
    56041 TAATCAATAT ATTAAAAGCT CTTCAACAAT TAATCACGAC AAGTTGGCTA AATACTTTTC
    56101 CGTCAACCCA TATCAATTGA TGGTTGATAA GAGCACATTA AAAAAATATT ATATAACACA
    56161 AAATAAATCT ATTAAAGAAC TTTCCAAACA ATTTGGATTA ACTAAATCAG TGATAAGTAA
    56221 TATTTTAAAG TATTATTGTA TAACAAAATC TAAAAAATTA AAAAACAATA AAATTAGTCA
    56281 ATCAAAAGTA AAAAATTTAG TTAAAATATC ACAATGGAAA TTAAATGGTG AATTTATAAA
    56341 GACATACAAC AGTGTTAAGT TGGCCGCCAA CACAATTAAT GTTAATGCGT CTGAAATAAT
    56401 TAATGCAGTT GATGGTAGAC AAAAAAGTTG TAAAAATTTT TTATGGACAC GAAATGTTGA
    56461 AAGCCCACCG AAGTATAGTT GTAACAAACA TCCAAAAATA AGAAAAATTA AACAATTATC
    56521 ATTAGATAAT AATATAATTC ACATATATGA CTCAATTGCA GATGCGAGTA GAATAACTGA
    56581 AACTTATAGC TCAAAAATAA TTCTGTGTGC ACAAGGCAAA AGAAAAACAG CAAATAAATA
    56641 CAAGTGGGAA TATGCTTAAT TCCCACTTGT ATTTAACACC AATAATCTGC ACCGTATGAT
    56701 GCGGCCCAGC TCGATGGTTT TATTTTAAGA TTAAAACCAT GAGTTTTTAA ATAATTAGTT
    56761 GCTTCGGTTA CAACTCCATT TGATTTATGA TTTGTCATAG AATTATAATC ACCATGAACC
    56821 TCAAGTGGCA TATCAATATT TTTAAAATAT TCTTTATAAT TTCTTATGAA CTCAGTTGAT
    56881 ATATCTGTTT CTTTTAAAAG CCTATACCGG TAATCATAAA TTTTAGGCAA ATCCATTTTA
    56941 GAAACCAATA CATGAACCCC ATTGCCTTCT ACTCTTAAGC ATAAGCATAT AACAAAACGA
    57001 GTATAACTTA AGTGAGATTG ACTATCGGTT CCTAAATAAG CAGATACACT TCTCCCTTCT
    57061 TTTTCACATT CTTTCTTAAA ATTTAAGATA TATGAATGTA AATCAGTTGG AAGATTGGCT
    57121 AATGTTTTGG TTGTACCAGT TGTATACCTC CATTTAAAAT CATAACGGTT AGTGACAACA
    57181 TACTTTCCAT CTATCATTTC ACCCCAGTTT AATGCTGGAA TGTCATAGTA AATTTTAGCA
    57241 CTATCTTCTC TTAATTTCTG CATGTACTGT CCTGCAGCTC TCTTTCCTTT TCCCATTGTA
    57301 TTTGAATTTT AAAATATATA AACATAAAAA ACGAGCTAAG ATTATGAAGT CTTAGCTCGT
    57361 TTTTGATATA GAGTTTTTTA AGTTCTAAGT CATACTAAGT CTCCTTTTTT CTTTAATATT
    57421 TGTGATAGGA TGTGCCACAA ACTTTACTGT TGGAAATAGT TGTGCTACTG CTAATTGTGC
    57481 GCTACGTAGC CAATCCAGTC TATCCTCATA GAAATGAACT GTATCCCAAC CGTTTTCCTT
    57541 TATTGAATTC AATATCTCTT TTACCTTATA TTGTTCAATG TTTGTTTTGG ACGTAGGCTG
    57601 AAATAGTTTA AGTCCATAAT TAGGATATCC CATCCCCAAA TATTTTAGAA TATAAACAAT
    57661 TTTGTCTCGG AGGTCTTCTC CTCGGCCGGT AAGAATCATT TTATTGTCTG CTTGTTCATA
    57721 GTCGTTAATA ATTGAATCAT TAGTTAGCCA ACCAAGAGTT TCCGGGTCCC TATGAAAGCC
    57781 GGGGAAGGCA TTTACGACCA ATATACCGTC TTCAACTAAA AACAGTCGCC TGAATTCAGG
    57841 TGTATCGAAA TATTCCAATA AATCTGCTGC AAATGGTTTA TTAGTAGCTT TATTACAGGG
    57901 CACAATAAAA TCTCCGGAAC GTTTAAAGTA AACATCCTTT GAGAGTTTAT CCCAAAAAGC
    57961 ACTTTTAATC TTTAGGAAAT ATTCAGAAAA CATAGCGTTA GTATCCACAG TTTCCCCATC
    58021 CTTCACTCGC AAAATATCTG CAAATGTTGG TGTTTCCATC AAACTATCAT CCAGGTCAAA
    58081 TATGTGAATT GCCTTTTCCA TTAATATTGC TATATTTTTA AATAGCTTCA TTTTTCCGAT
    58141 TTTCAAGTCT GCAAAAGTAA AAATAAAAAA GCGATAAAAC TAATATTATT TTTATCGCTT
    58201 TTAATTTCTA ATTGGCAATT CAGTTATAAT TTACTGAATA TCAATAAGTT TGGATGGTGA
    58261 TTTTTCTACC TTTGGAATAT TTATAGTTAG AATTCCATCC TCCATTTTAG ATTCTATTTT
    58321 TTCGTTGTTT GAATTATTTG GCAAACGAAA ACTTCGACTA AAACTTGATT GTTTAAATTC
    58381 TCTTAAAGAG AATTTTTCTG ATTTTTCTTC ATTGGATGAA GACTGATTGT ATGAAACATT
    58441 TAAAATGTTT TCATCAACAG AAATTTTTAT GTCTTTTTTT GACATGCCAG GCATTATTAA
    58501 TTGAATTTTG GTGCTTGATT CTTCTTCGAG AATATTAGCC GCCGGCAAAT AACTTGACGC
    58561 TAAGCGTGAA GTAGTTGGTA AATTCAAAAA ACCACTTTCA AACAACTCAT CAAATAGTGA
    58621 TAAGTTGTTG TTTTGTTTGT TAAATAATGT TAAGTTCATA ATTTTTATTT TTTAAGTTTA
    58681 GGCTCAGGTT TTTTCAAATC ATGTGCCAAC ATAAATTTAT AATTATAAAA TGACATTATT
    58741 TCACATTTTA AGTGAACTAA TCTGTCTTTT TTTCAGGCAG GCTTAGATTC AATTGCCTTT
    58801 TTTTCTTGAA TTTTTGGTCG TGTTTCCATT ATTCGACAAT CAAATGGAAA TACTTTAATT
    58861 GTATTATTAA CTGTATCAAA GGTGGAATGA ATAATTTCTA AAAAATAATT ATTTCCTTTA
    58921 CCGTCCAACA CAATGCATTT TCCATCACTA TTCTCTTTAT AAAGAATATT CATCATTTTA
    58981 GATGTTGCTT CATTAAATTC ATCACTGGAA TTAAACTCCA CAATGATAGG ATTCCATTTC
    59041 TGGTTTTTTC CTTTAGAAGG TTTGTTATAA GTATAGCCGA GATACTCCAT ATAGTTTTTT
    59101 ATTATTTGTA CAAATATACA AAAACATATT CTAATTAGAA AATATTATTT TTACTGAAAA
    59161 GGTGAAGCTA ATATTTCGTA TTCGTATATC GGAGTGAGAT AATCTCTAAA AGTATAGTCA
    59221 CAATCCAAGT AAAAGCACTT AAAAGACACA TCATAATCAA AGGAGTTATT TAGTACGTTT
    59281 CCATTCATAT CAAAAAAATA TATTTTAATA ATTTCTATTT TTTTAAAATC ATTTATCCAC
    59341 TCATCGATAT GCAAGATAGT TTTAACTTTA AGAATTCGCT TATCGTCAAT ATTTTCAATT
    59401 CTGAATCCTT TTATTTTTTC TGGTCCTATA ATAAATGATT CTTGTGATTC CAATTGCATT
    59461 GAAAACCGGT CTTGAAATAT AAAATTAGGG TCCAGGTTAG TAATTATTCT ATTTTTTTCA
    59521 TGATTGCCAA TAGGCAAAAA AGCATCCTGC TGAAAATTGT TGGTTTCAGA TATTATTTCC
    59581 AATAACAGTT CTTTTTTCCG GTCACGGGAA ATCATTTTAA ACCTTGTCTT TATACTTTAA
    59641 TATTTTTTGC ATTTTGATTG CATCTAAAAC CAACCCATTG CCATTATCTA ATGTAATAGT
    59701 AAAATTCTTT GACAATGCAG TCTCTATGAC TTCAAAACTT AATCTGGTAG ACCCAATTAA
    59761 AAATCCTCTT TCAGTAAATT CCACTTGATA TGGGTTTGGA GTTTTAGAAT CAAAGTTTAC
    59821 TTTTAAAACT GGTTTCTTTT TTGGCTGCAT CATTGGTGCT GGTGCAGCTG CCGGCAATGG
    59881 AAGTTGTGGA GCTATTTCTT TTATTGTCTC TTCGGGAGAG GTTCCAGCAC GAGTTATGAT
    59941 GGGCAAAGAA TCAAAACGTT TTGTATCTTC AATACCAAAT GTTTCACGAA TATTTGTACT
    60001 TATAGTTTGT CTAATAACAC TATTGCTATT TGAAGAAGAT TTTTGTGATT GGTTTGAAGA
    60061 GTCTTGAGAC TGATTTTTAT CCATACTTGT TTTCATTTTA TTTTGTTGAG CTTGCTGTGC
    60121 GATTTTTAAT TCTTGTTCCT TGGCTTTAAG TTGTGCTCTT AATTTGATTA TGTTATTTAA
    60181 TTTTTCTTTA CTATGAGCAA TGTCAAGGTC TGTACTCTTT CTTCTGTTTG GGTCAGTATC
    60241 AATGCTTCTT AGTTTATTTT TAAACTTAAT TTTTTCTTGT TCTTCCTTTT CAGAATTTTT
    60301 TAAATAATCA TAGACTGGCA TGTTAATATT TTTGTCCATA AAAGAGGATA AATCAAAAGA
    60361 TTGTTTATCA TTTTGTAATC CTTGAACATT AGTTAATTCG CTTTCAATTA ACCTGTCAAT
    60421 GTCGCTTATT GTAATCTTTT TAGCCATTAT CTATAAATAG GTATATAAAA CAAAAAAGTC
    60481 ATCTTTTGGA GATGACTTGT TTGGCACTAA ATTACTCTTG GTCAGGCATT AAATTATGTA
    60541 AATAATTTTG AAATTTTCTT TCTTCTGCCT TTTTACCATG TCGAATAGCA TTAATACGAA
    60601 CATGCTTAGC GGCTTGTGTT TTTTTAAGCC TATCACTTCT TTTCTTACCT CTTTTTAAAG
    60661 CAGCTTTTTT ACGCTTTTCA CTTTTTTCTG GTTTTTTCAT AATTAAATTA TTTTACTTCA
    60721 AAAATAAATA ATGTATTAAG TAAAATAAAT AATTAAATTA TCTTGAGTTT AATTCATCTC
    60781 TGGCTTCGGC CGCCTTTTCA AATTCACCTA TATCAATAGC TCTTTTAATA TATTCTTTTA
    60841 ATTCATCAAT TTCCATTGAA TTGAATGGTT CATGATTTAA TATTGCATCT TTTAATGCAT
    60901 TTTGTTTAGG TTTATTTAAA AGATTATTTA TTTGTCCCAT TAAATCATCC ACATTAGAAA
    60961 AATCAGGACC TTCCGGTTCT GCCGGAGCTA TGCCTTGTGC CTCTTGGCTT TCTAAGTCTG
    61021 CTTCAATGCC ATCAACCATG TTTGTCATAA TCCTAATAGC TCTATCGCCG TCATGAAGCA
    61081 CAAAATCCAT TAGGGCTATG AATTTTCTTG GTTCCAACAT TGAAATTTCT TGTAATAGAT
    61141 ATGCAACTAT AGTATAATCG GAACCTCGGT CATGAACAAT ATAATCAATT GCATCATGTA
    61201 AATATTTCCA AAGTCTTGGA CCAAGCAATT TCTGCCAATG TTCAAAATGA AACTTTTCAG
    61261 ACTGTTTCAT TATTTCACGA TTAACATTTT CAGTGTATTG TGGTAATCCA TTTGCAAAAA
    61321 TATATTCAAT AACCGCCTTT ACTGTTTCAT GGAGTAATAC TGGAAAAACA ATTGCTTGAG
    61381 CTTTTGCTCC TTCAACTTCT CTGATGCCAT CTTCATTTTC ATCTTCTCCT AATATAAGCT
    61441 CTGATTTTCC TCCTAAAGTA GCTTGCGGAC CACCATTTGG TCTTTCTCCA TTTGCTTGCA
    61501 TTTCTTCATC AGGTGGAATT TGCCACATTA AATTAGCAGT ATTGGACATT AATTTAGAAT
    61561 ATAAAGAATA TAAACTTGGA TTTACTCTGT CCAATTCTGC TTTAATTTTA TCTAATAAAT
    61621 TATGAGCTCT AAAGCCTGCT CCCATCATTA ATGAATTACT AATTATTCTT TTTGGAACAT
    61681 TTTGTTGAAT AATAAGTTTT TCTTCATCAG TAAAATCATC CATTAGTTCT TCTGCGTCCA
    61741 TGTCATTATC ATCTTCATCA TCCATTGGTT CAATTTCACC AGGATTTTTT AATTCAACGA
    61801 ATATATTATC CATTACCTCT TGTGGAATTC CAAAGTATCT TTGAACTGTT GTTTTCGCTA
    61861 AATTCTCAAA ATATCTTATA TTTCTATTTT CAATTTGTTT AATCTTTAGA ACCATTGGAT
    61921 ATAACTCCAT CATACTTGCG TTGCCATGTT GAGCAATTTT TTGTTGAACA TCTCTGAATT
    61981 CTTCGCTGCC AAGTTTTTCA ATTGTTTTTT GACCATTATT ATTTTTATTA AAAATGTCAA
    62041 TATTGGAAAA TGGATGATTG GTTCCTTGCT CAATAGAATT GACTATATTC GGATGTGGAC
    62101 GTGCATTTGG ATTATCAAAA TCCATAGGAG CTTCTTTAAT TAAACTTTGA TTTTTTAATT
    62161 TTTCACAAAA TAACTTAAAT TCTTTTAAGC CATTAATTTT ATTTTTTTTT TTAGCTTTTG
    62221 GAGCTGGCTT GGAACCCGGA TGTATACTCG GTCTTAAAAT TCTACGTGGT TGTGGCTTCT
    62281 CTGGGGCCGT GCCTGGTTTA GTTTTAGGTT GAGCAGGTAA TACTTCAGGC TGGTCAAAAA
    62341 TTTCTTTTAA AGCTTCTTGA ATTTTTTTTC TTAATTGTTC TGACATGAGA TAATTAATTA
    62401 TATTTCAATA AATAGAGTTT AAAAAACAAA AAAGGCGTTT TTAAGACGCC CTTTATTGTT
    62461 GTGTTTATGG TTATTAAATT ACTTTTTATT TTCATCTTCT ACTGGAGAAT CCTTGTCTGG
    62521 AGCCGCAATT GGATTAGAAG TTGTAATTGT TGAATTTTTC AAATCAAAAA TACTTGTATC
    62581 AACTGTATTT AATGCATCTT CGGTAATATT ACTATTTGAA GACATAAATG CTACATTGCT
    62641 CATACCATTT GTAGTTACAG AATCTACATT AGAACTCATA TACATAGCCC TTGCGCTTAA
    62701 TGTGGCGGTA ATTCCAGCAG CTACATTACT TGTTCCACCA AGTGTAGAAG AATAATTTGC
    62761 TGTATTACCT CTGTAAATAC CATATTCTGC GCTTTTCAAA ATAGCATTCT GATTAGCTCC
    62821 GATATAAGAA ATAGTCCAAC GATTATCCTT ATTAAGACGT TCAATAAGTT TTTTCATTTT
    62881 ACCTTCTTCC TTCCAATTCT TAGAATCGTT CTCTTCTCCG TCAGTCATTA TTACAACAAT
    62941 GGTTGAAATA TAATTGTCAG AATCTTTCAT CTTAGCAGTT AGTCTTTCTT CCATTTTTGT
    63001 AATTCCAAGT CCCATGGCAT CCAGCAATGC TGTAGAACCA TTTGGAGCAT AATCTTCTTT
    63061 TGTAAGCTCC TTACATTCAG CTACCGGTTT ATCGGTAATA ACTTCAATAA TATCATGATT
    63121 ATCAGCAAAT GTAATTAAAG AAATGTAATA TTTCTGGTCA GGATATTTTT CTTCTAATTT
    63181 TCTGATTTTT TGAATTTGTT CGTTAAATCC GCTGATTGTC ACATCTCGCA CTGAACTCAT
    63241 GGACCCGCTT CTATCTAAAA TAAGAAGATA ATGAGTTTCC ATAATTTTTG GATTAACTAC
    63301 TTCTTCGGTT GTAGTTGTTG TTACTGTTTT AATTACTTTT TTTGCCATTT TTGATAAATT
    63361 TAAATTGTTT GAATAAATAT AGTGATATAA TTTTTAAATT GAATAATTAA TTGGCTTTAT
    63421 CCACATTTAG CCATGCCACA GTTTTTACAA GTTAAACACC CTTCTTGAAA AACCAAAGAT
    63481 TTTTCTCCGC ACGAAGTACA TTCTTCATTA TGTTCAGATT CCTCCGGAAG ATATTTTTTT
    63541 AAAGTTCTGG CTATTGCTTT ACTAAAAGAT ACAATTGTCC CTTCTGATTT ATTTAATTGG
    63601 TCAACTATAT ATTTAATATC CATACCATGT CTTAGGTTTG CACTGGTAAG ACGTGTTATT
    63661 ACTTCATGTT CGTCAATATC AAAGTGAGCA CTAAGATTTT CAATTACAAA ACCATCACAA
    63721 TCTAAATCAT AACGTCCTCT TTTTATTTTA GTAAGGGTGC CATTTTTTAT TCTGGAAGGA
    63781 ATATGTATTG ATTTAGGTTT AAAAGCAAAT ACTTCATATG GTTCAGATTC TAAAAGTCCA
    63841 ACAATAACAA TCCATTGTTG TCCATTTGCT GTAGCATTAA AAATTTCACA ATTTAAAGTC
    63901 TTGGGTCTTT TCGGTGCATT AGTTTTAATA ATTTTATTTT CTTTTTTTTC ATCATTAGAA
    63961 ATTAAAACGC CACTACGGCT ACCGTCCCTA TAAACCGTTA TTCCTTTACA TCCTACTTCC
    64021 CATCCTTTTT CATAAACCTG TGCAACCAGT TCTTCAGAAA CTGTTTTTGG AAGATTTACT
    64081 GTAACAGAAA TTGAATGGTC AACATGTTTC TGAACCAGTC CTTGCATTTC AACTTTTTTT
    64141 ACCCAATCAA CATCATTAGC AGTTGCCTTA TTGTAAGGAG ATTTTTTTAT GATTTCGTTG
    64201 ATTTCTTCCG GAGACATCTT TTCTACTTCG GCTATATTAT ATCCGTTTGC TTCCAAATAG
    64261 TCTTTAAATT TATGGTGAAA TACATTATAA CTCATCCAAG AATCTCCAAC TTTATCAACG
    64321 AAATCAACTC GACCACCATC ATTGTCTCCA GGATTAATTT TTCTTCTCCT TGTATATGAA
    64381 ATTAAAAATG CCGGTTCAAT ACCTGATGTT GTTTGTGTTA AAATACTTAC TGAACCTGTT
    64441 GGTGCAATTG TAAGAAGCGC TATATTTCTT CTTCCATACT TACACATGTC ATTATATAAT
    64501 TGTTTATCCT CATTTTTAAT ACGCTGAATA AAAGGATTTT TTTCTTCTCT TGTATGTTCA
    64561 TAAATTGGAA ATGCTCCCCT TTCTTTTGCA AGGGTTACAG ATGCTCGGTA TGCATTTAGT
    64621 TTTTTAATTT TATGAATATT CTCTGAAAAC TTATTTCCTT CTTCAGTCCC ATATGTAATT
    64681 CCAAGAGCAG CAAGCATATC ACCCTCTGCT GTGACACCAA GTCCAGTTCT TCGACCTTTA
    64741 ATACACTTAT CTTTAATGTT TAGCCATAAT TGTTTTTCGG CTGCCTTAAT AGCCGCAGGT
    64801 TCTGGGTCAT TAGAAATTTT ATTTAATATT TTTTCAATTT TTTCTAATTC TAAATCAATT
    64861 AAATCATCCA TCAAACGTTG CGCAATTTGA ACATGTTGTG CAAATAATTC ATAATCAAAT
    64921 TTTGCTTTTT TTGTAAAAGG GTTATTAACG TATGAATATA AATTTAATAT AAGTAAGCGG
    64981 CAAGAATCAT TGCTGCACAA GGTGATTTCT CCGCAGGGGT TGGTCGATAA AGTCTTGAAA
    65041 CCCAGGTCTT TATAACAGTC TGGGATAGAT TCATTGATAA TTGTATCCCA AAATAAAATT
    65101 CCAGGTTCAG CACGTTGCCA TGCATTGTGA ATGATTTTTT GCCACAATTT TTTTGCTTCT
    65161 ATTTCTCTTG TAAAAGATGG AGTATTACTT TCTACTGGAT ATTTTTGAAT AAATTTTTCA
    65221 TCAGCTAATG CTGCTTTCAT AAACTCATCA TTTATCCTTA CTGAAACATT GGCGCCGGTG
    65281 ACTTTTGTTT CATCCATCTT TGCATCAATA AATTTTTCTG AATCTGGATG AACAATTGAA
    65341 ATTGATTCCA TTAATGCTCC TCTTCTTCCA TCCTGAGCAA CTTCTCTTGT GGAATTAGAA
    65401 TAACGTTCCA TATAAGGAAC AACCCCTGTT GATGTCAGGG CTGAATTCTT TACAGGACTT
    65461 CCTGCTGGAC GAATAAAAGA TAAATCTAAT CCAACCCCAG CTCTACGTTT CATTAGTTGA
    65521 ACCAGTTCTT GGTCAAGTTT TAAAATTCCA CCATATGAAT CAAAATCTCC ATCGTTACCA
    65581 ATTACAAAGC AATTAGACAA AGAAGATACT TGAAAATTAT TTCCAATGCC TGCCATTGGG
    65641 CTACCTTGTG GAACAATATA TTTGAAATTT TTAATTAAGT TATAAATTTC TTTTTCACTT
    65701 AATCCATTGG GATGAATTGC TTCTATTCTT GCGAATTCTT TTGCAATTCT TTTGTGCATA
    65761 TCATCCGGAG TTTTTTCATA AATATTGCCT TGAGAATCTT TTAATGCATA TTTATTAATC
    65821 CAAACATCTG CAGCCATTTC ATCTCCGGAA AAATATTTTG TTGCTGCAGT TTTTACCTCT
    65881 TCGTATGAGT AACCAATAAC TGGTAAATCA TTCTCAATTG CTAATTGTTC TAATTCTACT
    65941 GTTGTTAAAT TCTTTGCTTG CATCTTGTTG AAATTTTTGA ATTTTTAATT TATGTAAATA
    66001 ATTGTATATT AACTGATTAA CTAATTTTTA TGTTTAAGTT TTATAATAGA ACAATAAATA
    66061 ATGAATGATT TTGTATTTTC AATATTTAAG TAAAAAGTTG GTCAATATTG GTGATTAAGA
    66121 CACTGTGGTT CAATCATTAA AATTTTCATC TGGCGCTTCC GGATAATCTT CTGGACCGTC
    66181 TTCCGGTGTA AATGAAATTT TTTCAGGTGG CAAGCTTTTT CTATTCTCCA TCAAAATGTC
    66241 AATGGCACCC CCTATTCCAT TTCCATTTTC GCTATTTTTT AGTCTTTGAT ATTCTGATTC
    66301 ATAATTATCT TGAAATGGAC TTAATCCCAC CCATTTTGTG AGGGTTCTAC CATTTTCAGT
    66361 TACTTCTCTT TGCTCTGCAA ATTCTAAATA TCTATTTGAC CAAATATCAA AATGTAACGG
    66421 AGAAGTGCCT GGTATACCTA CGTACTTTTG TTTTTTAATT TTTTGAGAAC GAAACTCAAC
    66481 CATAGGATTA GTTTTGTCTT CATTATAAAA AGGACGATAT GTTGCTAAAA TATTATCACA
    66541 TTTATTATTC CACATAGCGC CACCGGCTAA ATCATATACA TCAGGGCATG CATAATTTTT
    66601 GCCAATTTTC ATAATGTTAC CTTTGGGGTG AGCTATAATT AATTTAATTA TTCCATTGTC
    66661 AAGAGCAAAT CTTTTCTCTC TGGATAAAAA AGAAGAAATA TAAATATCAT CTCTACCATT
    66721 TTTCCCATAA TCGTTATCCA ATTGATTATA CGGGTCTGTA ATACACCCTG CAATTTTGTG
    66781 TTTTATCATG AGTTCGGCAA AACGTTCATT AATATATGCT GGAGTTGGTG AATCGTCTTT
    66841 GGGATATAAA AAATAAAAGT GCTCATGAAT AAAATCCATC CCCTTCTGTA ATTCTTCTTT
    66901 TGACATTTGA TTAAAGTGGT GTGGTTCCGT ACTTTTCCCA ATGTATGTAT GAATTAAATC
    66961 TTTATAAAAA TCAATTGGAG GATTTTGTTC TGGACTAAAT ATTCCCCATT TCACACCTTC
    67021 GCGAACTGAC TTAATTAAAC ACAGTTGTAG CATAAGGGTC GTCTTCCCGT GATTTGCTAT
    67081 TCCTCCCATT AAAGTTAGTT CACCATTTTT CCATGTCCAG TGCTCATCTA TTGTTTTAAA
    67141 GTAGGTGGTT GTGCCTTTAG AATCACCTTG GTGATAACTA TTTATTATTT CTTGAGAAAT
    67201 ACTTTTTAAA TAAATAACAT CTCTTGCCGG GCCGGTTGGA TTAAAGTCAT TCATTTCTCC
    67261 TTTATCGGTA AACCAAGAAA TGTCAAACTG ATTACTATAT GAGATATAAA CTTTATTAAT
    67321 TATATCTATA ATATCTTCAG ACTTTACAAA GGATGCTTTA TCTTGATAAT CTTCAATTAT
    67381 TTTTTGCTCA GTTAATTCCT GTGAAATTCC AAAGCGATTA CATGCTGAAG AAATAGAAAC
    67441 TAAAAATCTA TGCTTATTCC CATCTTCATA TGTTTGCTGT TTTTCTGCCC ATTTTTTTAT
    67501 TTTATAATAA ACAACATGCG GGTCATCAAT TTTATTTTCT TTTGAAGTTA AATCTATTGG
    67561 GATATCTACC TTTGGTTCAA TAAGAATATC AAAAACTTCA GAATTTTTAT TAGAATAAAT
    67621 ATTGGGGTCA TAACTTTCAA AGCAGCATCT TGCAATTTCA CAATCATCAT CCAAGGATTC
    67681 TTCTTTAAAA TGCAATTTCA ATCCGTAAAA ATATTCGCTA TGCTTTTCTA TGTCTGGTGG
    67741 AATTTTTACG ACAACTTTTA ATCCATCGCC GCGGGGTGAT AAGAAAGAAG CAAATGTATA
    67801 TTTATCTCTT TCTACTCGTT CTCTAAATTC TGATAATTTT TCTCCTAAAT GGTCAAAATC
    67861 CAAGCATATA TATCCTGAGT GTTTTGTAAT TCCAGCATTG GCTCTATTTG TAAATTCCCC
    67921 AGAGAAACAA ATTACTGGCA GTTGTTTTTT TAATTTTGCC TGTTCTTCTG GATTTTTTTC
    67981 TTGTGAAATT TGTTCGATTA TAGTTTTTGA AGTTTTTCCA TTTTTAATTC TACCAATTAC
    68041 TGATTCTATC GAAGTGTAAA AAGGATTATT ACTATCAAAT ACATTTTTAA ATATTGTTAC
    68101 TTTTACTATA TTATCATTCA TCTGTTCATG TCATTATATG GGTTATGTTT CTTTACTGGC
    68161 GCCTTAGGCT CATTCTTTTT GGCTTGAGTT AAATAATATT CAAATTTGTC TCCAAGCAAG
    68221 GTTGATGGTT GTAAAAATTG ATTCATCTTT AAATTTGTCA GCCATTCTTC ACATTTATAA
    68281 TTTATTACTT TTTTAAAATC TTCTTCTTTA TATCCGGTAA CAATTTTTTT ATATATTAAT
    68341 TTAATATAAT CAGGATTCTG TGGATTAAAA TCTTTTTCAG CGACCTTATT AAGATGGAGT
    68401 ATTACAGACT CTGCCACCTT TGCGTATTTA ATCAATGTAT CATTATTGCC TTTTGTGTTT
    68461 TCTATAAACT TTGCATAATC TTGTGCCATA CGTTTGGAAT AAAATGCATT GGTTTCTGGG
    68521 TCTCTTTTAA TAACATCATT TTCTATAAGC TCTTCCCATA TTGATTCAAA AGTATCCTTA
    68581 CTAACTCCTA ATAAATTTTT GATTCCTTTT TCGTCAATTG GTCTGCCTTT AATTGTGAGA
    68641 TATCCACACT GTTCGGATTC ATGCATATAA CACAATAGTC TTATCCAGGC GCCTTGTGCT
    68701 TGAAGTGAAC AAGCGTTTAA TTTAACATCC CTTAGCCAAT CACCAGGACT AAATGTGAAA
    68761 TACCAATTTT TTGTTTTTGA CCGTTGCATC GATTATTTTT TGTTATTCTC ATTTTCATTC
    68821 CACAATTTTT CTATTTGCTT TTTCTTTTCA TCTTCTTGAT TAATGTCTTC GATTGCAGAA
    68881 AAGTTTTTTA ATATTTCTCT AATCAAATCA TTCATCAAAA AATGAGTCCT GGTGCCGGAC
    68941 AAAGTTTCCA GGGAATATTT TTCAGCAGAA AATATTCTTT CTTCTAATAC GATATCATTT
    69001 ATTTTAAGAG TAAGAGTAAA ATTATTTTGA GGTTTGCTTG CCTCTTTTAA CTTATTCAGT
    69061 AACTCTTTTT CTTTTTCATT TAATTCGCTC ATGGTTATTA TCCTTGTAAT ATTTTTTTAG
    69121 TATATTCTTT TTCCTTAGCC GCAATACGTT GGTATGGAAG GAAGAAATTA TTTATGTCTC
    69181 CATTGTACAT AAATCTATGA TATCCTTCGC TAACTGCTAT TTTAATAGCA TCTTGAATGC
    69241 TTCTATCAAA CTGACCGTTT TCTTTAGCTA ATACACATTG CCTGATAATC TCTATTTCAT
    69301 TGATTGCTTC TTCATTTACC ATCGGATTGT GTAAGTCCAT TAAAATTTTA TTTCTTTCTA
    69361 CTGTTTTTCT TGAGCCAATA AGTGATTCTA AAGTTTTTAG ACTTTTATTA TTTCCTTCTA
    69421 CCTTTTGATT ATATATTTCA ACAGCTTCTA AAATAAATCT ATCTATAGTA TATTCCTCTT
    69481 CAGCGAATTT TGGAAAATAT TTTAAAATAG TTTTAAACGC TACACCTGGC ACCCCTGACA
    69541 CATTATCTGA AGAATCCCCT TCAAAGCACT TTAATATAAG GGAGTTTTTG TGAGTATATT
    69601 TAAACAGACC CTTAAAATTT TGTGGTGTAA CTATTATATT ATCCGCCGGT CGAAGTACAT
    69661 AAATGTTTTC ATCAACTAAT TGATAATAAT CTTTATCTCG TGAATAGATG ATTACCTGCT
    69721 CATCTTCATC TTTCCCTAAT ACATATAAAG CAATTAAATC ATCACCCTCA ATTAAATCAA
    69781 CTTCTGCTTG TCTGATAAAT AAACTATCAA TTAAATTCTT AGTTTGTACT TTTTGATTAC
    69841 TACAGCTAAT TTTTTTTCGA GTTTCTGCAT CTATTTCTTT TTCGGTACGG ATATAATAAT
    69901 CCTCATCCCA TTCCTTGTGG TCAGCCTTAT ATAAGGGGTA GATGTCGTGA CGGAGTTTAC
    69961 CTGACATTTC TCCATCCCAC ATTACTATAA CTCTATCTGG AAGAATTTTA TTTATTGTAT
    70021 TTCCTAAAGT TTCCAGAAAT CCATATACGC CGCCACAATG TTCCCCTTTA GAAGAAAATA
    70081 TTTCACGTTT TTCATAATTT CTTCGCAGAT TCCAATTTCC ATCTACCAAT AGGGTTTTCA
    70141 TTATAATGTG GTGGTTAAAA AAGAGTGTCG TAGTATTACA ACACTCTTTA TTTTTGCTAA
    70201 TTCAATAAAT ATAAAACAAA AGATATTGGG GGGTGAACTA TTTCAATTAT CCATTACTTC
    70261 CATCATCCAT TATAACTCCA TCCTCGTCGA TATTTGGTGG TCTATTATAT TTGTCAAATG
    70321 AAGAATCCCA TTCTTCACGA TGTTCTTTTT TATATTTTTC TATAGATTCT GGGTCAGCCT
    70381 TTATATAACC ATATGGCGTT ACGATTACTT CGCAATTTCT AACAATACCA TTAATATGAT
    70441 TTTTTTCTAA AATCAATGGG ACTTGTAATC CCCAAGTTAT ATTAACTCCA TTTTTTTTGG
    70501 CAGAATGCTT TGTGTGTTGT CCATTTACTT TACCTTGACG AATCATAAAA GATAATGCAT
    70561 ATTTTAATCC GCCGCCGCCG TATGGTACTA AAGACGGTGG TAACCCTGGC ATTGCACTTG
    70621 GAGAAATGTA TCCATGATTA ACGATAAAGA GTGTAGCGAA ATATGGAAAG TTAGCATTTC
    70681 TTGTAGCTGT AATTTTATGT TGAATTACCC GTTGCACTCT TTCTCTAATA ACTCTTGCAG
    70741 CGACCATCAT TCCTCCAGAA CTCTTTTTAA TATCTTTCAT ATCACCACCA GCTTCCATTG
    70801 TTTTTTTAAC AGCTGCCTCA TGCTCTTCTT GAGCATCCCA TTCAGCTTTT GATGGTGTTG
    70861 CTCCTATTGA GTCCCATAAA AAAATAATAT CATGAGGTAG GTCGCCATTC TTTTGGTCTT
    70921 CTAAAATAGA ATTTATAAAA TCACAGGCTT CTTCAATAAA TGAGAGGTCA TCTCTGAATA
    70981 AACAAAAGTT TCTATCAATT CCCATGGCAT CTGCCCTGTC CCATGACCAT TTTTTTTCGG
    71041 TAATTACAAA TATTGGTAAT ACTCCCATCT TTTGGGCTCC TACTGCTAAC TCTAATAACA
    71101 TAGTTGTTTT ACCGCAGTCT GAAGGTCCAT ATACTTCATG TACGTGGCCT TGAGGAAATC
    71161 CAGGGAATCC AGTCCCATCC ATAAAAGCAT CACTCATTGG AATCCAAGAT TCTGGCTTAT
    71221 AATTGGTTTC TACAGTCCTA ATTTTTTTAT AAGCATCTAA ACTAAAATCT TTCTTTGGTT
    71281 TAAATATTAT TTTTTTCTTC TTTTCTTCTT CGTCTTTCTT TTTTTTATCC GCAGCGCTTA
    71341 AGTCGAACTT GGCCTCCAAT GATTTTTGGT CTTCTGGAGT ATTATCTTGT TTCTTTTTCC
    71401 CTTTAGGGTC AAGACTTTCA TCATCGTTTT TGTTTTTATC GTTTTTTGCC ATTTTTATAT
    71461 CTTTCTTTTA AATTTTTTAA TTAATTACTT TTCATTTTTT TCATCTGGAT TATATTCCTT
    71521 CCAGTCATAT TTTTTTGTTT CTTTGTCTTT GCGTAAATAA TAAGTATCAG GCTGTTCCGT
    71581 CATAGAACCA AATACGAGAG CACCTTTACA TGATAGACAT TTAATTTCTA CATATTTAAA
    71641 TTTCTTAGGT CCAGCAAGTC TGGCATTTAA AATTAAATTA TCACCTGCAC AGATTCCGCA
    71701 CTTATCAACA TTTCCAAAAG ATAGTTTTTG TGATTCCAAT ACACATTCAA AAAGATTTTT
    71761 TCCTTCTACA GTAAATGTGT ATAATTCTTT TCCAATTTTT TTCTTAATAA ATAATTCCAT
    71821 AGTATATAAT AGTTTTAAAG TGTTACGTTT TTAGGTATTC TAATTGGATA AATTCTAATT
    71881 AGAATGTGTT ACAAAGAAAT ACTTTATTTA GGACAAATGC AAATTATATT TGATTATTTT
    71941 CTCTATAATA CTGATTAACA GTATGTGATT ATTTTTAATT AAAATAATCC ACTTTTTTTA
    72001 ATTGAATATA TTTATTTAAA ACAAAAATAT AATATATGGA ACAAGTATTT ATTCAATCAT
    72061 TTAAAACGGA GATGACCAAT ATTGACGTAC TTCAAACTCA TCAATTTTAT GTCGAATTTC
    72121 CATCAGAATT AAACATAGAT AATCAATTAA TTCAAGCAAT TACATTACCT AAAGTGGAAA
    72181 AAATAGAAAA AAATGAAATT ACCTGGGGAA ATGTAGTAAT AAAATTTATT GAAACATCTA
    72241 ACAAACCTAC TGTTACTGAA GGAATAATGA GTTGGATAAA GAAAAGGAAT AATACCGGCC
    72301 GCACTATAAA AATAATACAA TTAGATAATA ATTTTAATTC TTTAATGGGA TGGACACTTA
    72361 GTAACTGCAA AGTAGTAAGT GTTGATTTCG GAAAATGTGA TTACTCTAAT AAAGGTCTTC
    72421 AAGAAATATT GCTAACTGTT AATCCTGAAG ATTGTGATTT ATTCAAAGCG CTTAAGAAGA
    72481 AAAAAAATTA AGCTAATTGT AATTTATTTC CTTGTATATT ATTTATATTA GTTCCAAATT
    72541 GTAATTTGGA CTGATTTAAT AAATCATTAG TAGAAGGATA TATGAAACCG GCATCAAAAT
    72601 GCACACGGTC GTCATAACCT CTAAATTCTC CTCCCCACCT AAGATTAAGT TGCCTTGCGA
    72661 TTACTAAAAC GCCAGAATCT TCCCATTCTT GCGTGGTGGA ATTTTGTCTA ATAATTTTGT
    72721 CGCCATTTTG TAAATTAATA TCCAGGGCCA TACCGTAATT GTGGTAACTT AATCCAGGCG
    72781 TTGCTGCATT TTCATTTTTT CTTTTTTCTT CGGTTTGTTC AGCAATTGTT CTATATCCTG
    72841 ATTGAATTAG GACTGCAAAC CCAGTTTTGT CTTGAATGGC ATTTACAAAT TCACGGAATT
    72901 TGTCCTGTAC ATCAGGATGT AGGTTTTTAA GAAATCCTTC CTGAGTAGGT TTGATTGTAT
    72961 CTTTTAAATC TTTTAAATCA AAATTTTCAT GTACATTTCT CGGACTTTCA GTTAATGTTT
    73021 TTGGCAAATC ATTATTAATT CCTAATTCAG TTAATGTAAT TGGAGGAATA AAAATAAAAC
    73081 TTTTACTATT ACCGGCAAAT TTCATTTTGA TTGCTTCAAA AGAAGTTGTC ATGTTATTGT
    73141 TTGTATAATG GTGTTTAACT TTCATAATCT GATAAAGACC ATTAAAAATA GGAATTTTGT
    73201 TAATTATAAA AAATTGAGTA GGAACAATTT GCGCATTACC TATCATTTCA CCATTTATCT
    73261 TATAGCTACG GCCTTGCATA ATTGATAATG CACTGCAATC TATGTTTTTT GCTTTTTTAG
    73321 AATTGGGTCC ATCTACTAAG TCACTTATGG CAATTGCACT TTCTGCAGTT ACTTTATTAT
    73381 CTTCTGTAGT TAAATTAATT GATTTAATAA TAGTATTATC TATAGACCCA AAATCTATTT
    73441 CAAATACATC TTTTTTTAAT TGTGGAACAA AAGTTTGATA TAGGGGGTCT TGATTATTAT
    73501 ATGCAATTCT ATTTTCTGGA GTTGGCATAA AAAGTACATA AAAGAAATTA TTTACAGTAA
    73561 TTGAATCTGT TTTTACGGGT CTATCAAAAG GGGTAAATAC TTCTTGAATA TTTTGTTCTC
    73621 TCAACGCATT TCCAGGAACA GATAAAAACA TAAAATTATT TAAATGACAT AGACTTCCCA
    73681 TTATATTTAA AACTGTAGTT TCTGAGTTAT TGTCTAATAG TGGCTGCGGG TTCACTATTG
    73741 CATTTTCTAA ATTAATTAAA GTCCCTTTTG TTTCTTGTAT GGTTTGTAAA GGTATTTCAT
    73801 ATATAACCCT ATTGTTTTTT TCGCTAGTAT AAAATTCTTC AAGTGCTTCT GCAATATTTT
    73861 TTGAAGTTGA TAACCCTCCC AATAAAAGGT TTTTCCAATT ATTACAAATA TGATGAAATT
    73921 GTGTATAAAA TACATTGTAT TGTGACTCCA ATTTATCAAT GGTTTCTGTT ACTTTTTTTG
    73981 CTGATTCTTG ATTGTTGTCA ATGATTTTTG ATTTTATTGA AGTACACATT TCTCGTAAGT
    74041 ATTTTCTTTG AAAATTCCAT ATAGAATCAT TTCCAAATAA ATTCCATACA ACATCATTTC
    74101 CGCCAGTTGA AAGTAAACCA ACATAATAAT TATTATTTTT TAATTCAGTA TTTAATTTTG
    74161 AAAAATCAGT ATCATTAGAA GTTACGCCAG TGAAAAACAC ATCAGAGCTA CCGATTGAAA
    74221 TTGTTTGAGA ATTTATATTA TTGTTACTTT TTAATTTGTC ATAATCTAAT ATTCTTTTTT
    74281 CATTTATCAA ATCAACTATT GTTTTGTTTG TTTCAGCACC CATGTCAATT TCTTGCTCAA
    74341 TACTTTTTAA CTCATCAATT ATGAATCTAT CACTTGCATA TGCTTGTGTT TTTTCTGAAT
    74401 TTGCTTGTGT AAAATTATTT GATGATAAAT TGTTAGGATT ATTTTTAAAT AAAACATATA
    74461 TAATTTTAGA CTCATCATGA AATCTATTAA AATAAGTTAA TCCGTTATGA GATAATGAAT
    74521 ATGCTTTATA TGAATCAGGG TTAATCCCGG TTCTTGCAGG TAAATATCTA TCTAAAATAT
    74581 CACCAAGTTT TTTTTCTGTT GTATCATCTG GTAGCTTATA TTTCAATTGT AAAATATTTT
    74641 GAAACACTGG TTGTGTTAGG TCAACTATAG ATTTGTTACT ATCTAAAAGT CTTCCTTCTG
    74701 GATTAATTAT ATTTTCTATA AAAGTGCAAA AATTTATTAA TGGGTACTTT GAACTGCTGG
    74761 CACTTATTTT TTTTATACCT TCTGATGCAT TTTCGATTTC GCTTTTTATC AGTTCATCAA
    74821 ATTTATTTCC TAATGAGTTC CAAAATTTTA TTTTAAATTC ATAAGAAACC CCGGTTGCTT
    74881 CATCAAGCAT AGACACTGCA ATTCCTGACC TTAACAATAA AGACTCTATA AAAGAATCTA
    74941 CATTAGTAGT ATCAAATGGA TTGGAAGAAA TAATTTCTAA ATTACTTATT CTTTTTTCTA
    75001 TAGTATTGGA ATTGTTTAAG TCACTTGGTG TTGTATTTGA ATTCCTTGTG GTATCTGAAA
    75061 TAATTCCTTC AGTAAGGGCT CTTACAAATT CATTTACAAA TTTTAATTCT TCTGATGCGG
    75121 TAGGGTCAGG TATTTGTTCT TGAGAACTTG GGTCCTGAAT AAATGGGAAA TAATTACCAA
    75181 ATTTTTCTTT ACTATTTTTT CTATCAGCGT GATTGGTAAA TCCTTCCTGT CCAGCTCCAA
    75241 GAATTTTACC AAGCAAAAAA GCACTGTCTT TTATCAATAA GTCAAAAATG TTTTTAATAG
    75301 TAACTTGTTT TATTTTTGTC TCTTTTCCTT TTGTTAATTG CTGATTTCTA AATGCTTTTA
    75361 AAATTTTTAA ATTATCATTC AATATAGCAG TACCCCTCTC TACATCGCTA TTATTTGGCA
    75421 GTGTAAGTAA ATCATATTTT TTGCCACCTG GTTTTGTAGT TATGGAAGCA ATCAGTGCCC
    75481 TACGCATGTA TTCTCTGTTT GATATCCCAT TCCAGGCTCC TACATTTTTT TTAAAACCAC
    75541 GCCTTAATGC TGAACCAGTA CGTACATCGG TCAAATTTAA ATTGGCTTTT CCAGTAACGA
    75601 GTGGTTCTAT GTTAAAATAT ATATCTTGAA AAGATTTATC ACCATCTTTG ATTAATCCTG
    75661 TTTTAGACCT TCCTTCAATA GTTGGTGTTT TAAACCAATC TAAATCAAAC ATTCTATCCT
    75721 TTCCTTCCAG AAAAGCTTTG ATATTAATTT TAATATCACC AAACGATTCT TCTATGGTTT
    75781 GAATTTCTTG CTGTATTTCT TCTCCAAGAA CTGCAATGTC CCATGTTGAT ATATAATTTT
    75841 TTTCAATAAA CGACCTGCTT CCTGGTCCAG TTCCATTTGG GTCTGCGCCA TTTAATCTTA
    75901 AAGCTTTAAC TGCTTTTAAA AAATAATATG GCATATCAGC AAAAAATCCA TAAATATTAG
    75961 GAACAAATAA TGCTTTTATT TCATATGAGC CATCACTTGG AACAAGAGCA ACATTTATCT
    76021 TTTTTACATT TAATTCTAAA ACTACCGGGT TGCCTAAATA TCCCTTAATT GTTAATTTAA
    76081 ACTTAGGATA AGGTAAGTTG AACATTGAAG AAAAATCTAA ATCACCGACA TTGCTCGTGC
    76141 CGGCAGCTGT TTCAATTATT TTTTTATTTT CAGAAAAACC AAATGCTAAA TTTCCGTAAA
    76201 AGTCTTTAAA GGATATTTCA ATAATTGGTT GTTGAGATGG GTTTATTTCA ATATTAATAT
    76261 CAGTGATACC AAAGCCTAAG TTTTCTTTCA TAAAGCCTAT GCTATAGGTT TTTAATCCAG
    76321 TAAAATCTAT TTGACCGCCA TTATCATCAT ATGCAGTCAA TTCACAATAT AAGTATAAGC
    76381 TTTCCGGATT TAAAAATTTC GGAAGTTTAA CATTTGGCAT TATTATTATT TATTTTTTAA
    76441 TTCTAAAATT TTAGAAATAA CTTCATCTTC TGCATCTTTG TATGGAAATG GCACTCTAAT
    76501 AACAGTATTC CTTGGAATAT CAAATTCCAT AAAATATTCA GGATTTGCCA TCATTATTAA
    76561 CCATCCATAA GAATCATTAC CATAAAAATT TCCTGATATT CTATCTATTC TTGTTGAAAT
    76621 AGGATTGTAA GTAACAAACT TATCTGTGCT TCTTGAAGAA ATTATAATCT TAGGCATATC
    76681 AACTATGCGA CCATCAAATT TGAGATATGT ATATCTGCTT AAGCTCATTG TTTATTAATT
    76741 TAGTTATGTA TTCTATAAAA TAAATAATAA AATTTAATTT TATCCACCTT ACCCACCGTA
    76801 AAATCCATCA TTATCAGTAG CTAAAGGGGC AGGAGTTGAA CTTCTTACTC CATAATCATG
    76861 ATAATCACTG ATAATATTAA ATGACATAGT TACAGTAACA TACATAGGTT GTACTCCTGT
    76921 TCCATCAAAT GTCCATGGAA CATTTTCATA ATTGTATGTT ACATTATTTA TAATTACATC
    76981 ATGATTTAAC CAATCACCTA ATCTAATATG ACATACCGGC GCCTTAGTAA ATCCAAATCC
    77041 TTTTTCAGAT GGATTCCTTG AAGGTTTAGT ACATTTTTGA ATAAATTTAG TTCTTTCTCT
    77101 AAAATCCACT TTGTCTCCAG AGAAATATGC TGGTTGAAAC ATAAGTTTAT CTCTCATTGT
    77161 TTCAATTCTT TTCTTTGTAT TAGCAGGTCC CACCTCAACA TCTCCATAGG CATTTGTATT
    77221 TATAGTTTCT CCATTAATTA TTTCTTGATA AACACTTATG TTGTCTGAAT TAGTTTCAGA
    77281 ATATAATTTA GATGGTGAAC GGCTACCATT TTGATTTGCA ACAGCTTCCC ATTTATTCAC
    77341 TTCTTCTCTG GCATCTTCAA TTTGAGAGTC AATATCTGAG GTGTCAGAAG AATCCACATG
    77401 AAGTGCTGAA ACTGATGATA ATATAGAAAG TGAAGTTATT AGCTCTTCTC TTTTTTTAAT
    77461 TAAATTTTGT AAATTCACTT TTGCTTGTTG GACTTTGCCT TCGGCTAATA TTTTTTTATT
    77521 CTCAGGAGTA TTACTAAATG ATTTGTCAAA ATTTACAAAA TCGTTTTCTA TATTTCCATT
    77581 TGCATCTTTT AATCCAATGT CTACGCTTTG AGCGTAATCA GTTAAAACAA TAAATTCTAT
    77641 AGAGCCTTCC CTTTTTCCAT TTGCATAAGT ATAAAGAGGT TCTGGTCTTC CTAAAAATTG
    77701 AGTTTCATTC CATTGTGCCG AATCGCTATG TGTAAATGCT TTGATGTATG GAGGAAAATA
    77761 CATTGTATTC ACATCTTCAT TCATTGCATA ATTTGTTATT GAAAACAATA ATGATTCTGT
    77821 TAATCCAGCA GATTTTTGAT TTTTAATAGT AAACCTTTGT TTAGACCTTT TATATGTCCC
    77881 ATCATAATTA TATCCAATAA TAAAATTTTT ATTTTCTTGC GAAAAATAAT TTTGAGCCAT
    77941 TACTGAATTT TCACTTCTTC TAATTTTGTC AATTATATTA TGAACTCCAC GTTTTTGTTT
    78001 ATTAAAATCC ATTTCAATTT GTTGAGATGG AAGTGTTTGT GACATCATGG ATTCTGCTTC
    78061 TCCAAGCTTG CCATCGTTTG GCTTTAATAT TTTTTCAGCG CCGTTACTTA AGTAATGCCC
    78121 ATTGTTAGCT TGTACTACCG CTTCTGGAGT TGAATTGGTT TGATTCTTAG GAAAATTTTT
    78181 GTAATTATAA TTTTTAATTG ACCTATAACC ATTAGAGTTT AAATAATTAG TTATATAATC
    78241 ACTATGTGCT ATTCCATTTG CATCTTCATT GTTAAAGAAA ACGTTTTTTT CCAATTGACT
    78301 TAAATGAGCA TCAATTATAT TAGTACCTAA TTTATCTTCA TCATCATTTA ATCCCCACAA
    78361 CTTATTTCCA ATATTTTCTT TTTTGAAAAT TGCATTTTTT AATTTATAGA TTTCTCTTAT
    78421 TATAGCTGAT GTCACATCTA AATTAGAAAT CCCAATAAAA GCGCTTGTAC CAGCCAGTGC
    78481 AATATTAACC CCAAAAGGAG AATCATCTTG TGGATTTTTT GAAAGAAGAT AATCTCTTGC
    78541 CTGGTCAGCA ATTGCTTCAG AATTGTTTTG TGATGGAACG TTTGTAGCAA GTAAATCATT
    78601 TCTAATGCCT TGAGCCAGTG CATCAATATC AATAGGTGTA GCATTATTTC TTGCAAGTAA
    78661 TGCATCACGT TCGTTTTGGG CCAATGCATC CAAATTTAAT GTTGAAGGAA TATTATTTGC
    78721 CAATAGAGCA TCACGTTCTT GCTGCGCCAG TGCGTCTAAG TCAGTTGTAG ATGGAACGTT
    78781 GGCCGCTAAT AAAGCATCAC GCTCTTGTTG TGCCAGTGCG TCTAAATCAG TTGTAGATGG
    78841 AACGTTCGCA GCCAATAGAG CATCACGTTC TTGTTGTGCC AGTGCGTCTA AATCGGTAGT
    78901 ACTTGGAATA TTTGCTGCTA ATAAAGCATC ACGTTCTTGC TGTGCAAGCG CATCTAAATC
    78961 AGTAGATGAA GGAATGTTCG CTGCCAATAG AGCATCACGC TCTTGCTGTG CCAATGCATC
    79021 TAAATCGGTA GCACTTGGAA TGTTGGCCGC TAATAAAGCA TCACGTTCTT GCTGGGCAAG
    79081 TGCATCTAAA TCAACAGATG ATGGAATGTT TGCTGACAAT AAATCATCAC GTTCTTGCTG
    79141 TGCAAGCGCA TCTAAATCAA CAGATGATGG AATGTTTGCT GACAATAAAT CATCTCGCTC
    79201 TTGTTGTGCA AGCGCATCTA AATCTACAGA AGATGCAACA TTGGCCGACA ACATATCGTT
    79261 TCTTTCTTGT TGTGCAAGCG CATCTAAATC AATACTATTT GCATTGTTAG ATGCTAAAAG
    79321 ATTTTTTCGC TCCTTTGAAG CTAGTTCGTC CAAATCAACA TTATTGGCAC CGGCATTTAA
    79381 TGCTAATGTA TCTGTTCTGA TTTTATCAGA AACAGATTCT ATATCAATTA TTTTACCTAC
    79441 ATTATTAGAC AATTGTTTTT CTCTGGCTGA TGAAGCATTA GCTTCCAAAT CAACATGAGA
    79501 CGTGGCGTTG AGAGATAATA TGTTTTTTCT TTGACTTGCA GCCTGTCCAT CTAAATCAAT
    79561 TAAATTTTCT TTATTTGCGC CTAATAAGTT TTTTCTATTT TTATCCGCAG TAGCTTCCAA
    79621 GTCAACGACA GAAGATTGAT TTTGTGATAA TAAACTTTTC CTTTGAGTTT CAGCTTGACC
    79681 ATTAATATCA ATTGCAGTAG TTTTATTATT TGATTGCTGT TTCTTTCTTG TTTCTTCAGA
    79741 AATTAAATCT AAATCTATTT TTTTACTTGT ATTAAAAGCT AATATGGTGT CTCTAATTTC
    79801 ATCAGCATTT GCCTCTAAGT TAACTTTCGA AGGTGAATTG TTAGCAAGAA TTATTTTTCT
    79861 ATTAGCAGCA GCTATAGAAT CTAAATCAAT ATTGGAATTG ATGTTAGATT TAATACTTTT
    79921 ATCTCTTATT GGTGTAGCAA TGTCATCTAA ATTATGAGCT TTAGAATTAT TAAATGACAA
    79981 TAAGCTGGAA CGAATTCCAT TAGCAATTCT TTCTAAGTTT ATTTGTGGAT TATCTACATT
    80041 ATATTTTAAC GCATTTTTTC TTATTTTTTC GGCATCAAGT TCAATGTTTA AATTTGAAGA
    80101 TTGATTGTTG CTTAATAATC TCTCTCTATT GACATTTGCA TTTTGCTCTA AATCAACACT
    80161 GGATGGAGTA TTGCTTGCAA GTATTTTTTT TCTTATTGCA TCGGCAGTTT CATCTAAATC
    80221 AATTGGTAAT TGATTATTTT TACTAAGGAT AAGTTTGCGT TGATTATTAG CAGATGTTTC
    80281 AAGGTCAATA ACTGAATCAG AATTTTTAGA TAATAAATTC TTGCGAATTG TTTCAGCATT
    80341 TTCATCTAAA TTAATTTTAA GTGAGTTTTC TTTACCTAAT AAAAACTTTC TGTTTCTTTC
    80401 AGCAGCATCA TCCAGGTTAA TATCTGTAGA TACATTATGT CCTAATAATT TTTTTCTATT
    80461 AGCATCAGCT ATTGATTCAA CATTTATTTC AGATTCAATA TTTTTTGCCA ACAAATTATC
    80521 TCTTGAAAAA GCAGCATCTA TTTCAATGTT TATTTTTTCG TTTTCAATAT TGCTGGCAGT
    80581 AATTTTACTA CGTTGAGTTA ATGCAATTTT TTCAATATTG TTATTCTCGT TTGGTACATT
    80641 GTTTTTTAAT ATAGCATCTC GTTGAGCTTG AGCAGCAAGG TCTAAATCAA TACTTACATT
    80701 TTGATTAGAA TCTAATAAGT TCTTTCTATT ATTCTCAGAT GCAACATCTA AATTGATTAA
    80761 ATCTTCATTT GAAGAATTAA ATTTTAAAAC ATTTTTACGA GCTAACTCAG CAGAAGCATC
    80821 TAAGTCTATT TGAGATTCGC TATTGTTTTT TGATAAAGCC GCATGTCTAT TTACTATAGC
    80881 GGCTTCATCC AAATCTATAA TACTATTATT ATTTTTAGCA AGTGCATTGT GGCGTTCTTT
    80941 TTCCGCTAAC TCATCAAGAT TAATTTCATG TGAGTTATTT TTTGCCAACA GTGCCTGTCT
    81001 TTCAATTAAC GATAGTTTAT CAAGGTTAAT TTCACTATTA CTATTCTTTG CTAAAGCATT
    81061 TTTTCTGCTG GCATCAGCAG ATGCATCAAG ATTGATTTCA GAATTATTAT TTTTTGCTAA
    81121 TGATAAATTC CTTATGTCTT CCGCAATATT TTCAATAGAA GTTTCAGTGG GTAAGTTTTT
    81181 AGCAAGAGCA TCTCGCCTTA ACTTAATTGC AGCGGCATCT AAATCTATTG GAGATTCTTG
    81241 ATTATGAGCT TTTAAAGCTC TTCTTGCTGC TATAGCGGAA ATATCTAAAT TTATTAAATC
    81301 ATCATTATCG TTGTTTTTAT TTAATAAATT TTCTCTGGTA TTTTGTGCCA GTATATCTAA
    81361 GTCAATATGT TCGGTCTGAT TTTTCGCTAA ATTATTATTT CTAATATTAT TTGCATTTAA
    81421 ATCTAAATCA ATAGGGTCGG TCTGATTTTT TGCAAGTAAG TCATGCCTTA TTTGGTCAAA
    81481 TATGTTTTCA TCAGAACTGT CTATTTGATT TTTTTGTCTT TTATTAGCAG CCAATAATTT
    81541 TTCACGTTGA TGCTCAGCAG CATTATCAAT GTTTAAATTA GTTTCAATAT TTTTAGCTAA
    81601 TAAATTATTA CGTTCAACCT TAGCACTTGC TTCTAAATCG ATTGTGGACT TACTTTGATT
    81661 TTTGGATAAT AATTCTAATC GTTTATTAGT AGTCTTAATT TCTTCAACGT TAAAGTCAAT
    81721 TCCTTGAGTG TTATTTTTAG CTAATAATTC TGCTCTGCGC TTATCTGATT CAAGATTAAT
    81781 CTTAACATCA GATACAACTC CGGGATTTTT TGCTAATTGT TTATCTCGTT CATCTGAGGC
    81841 TAATTTGTCT AAGTTAATAT TATATTCAGA ATTGTTTTTA TTCAACAAAT CATTGCGAAT
    81901 TGCCTTGGCA CTATTATCTA AATCAGTTGC TGATTCATTA ACATCATTTC TGTGGAGTAA
    81961 GTCTTTTCTT TGCGTGGAAG CCGCCGCATC TAAATCAATA GGCGAGTCAT TATTTTTAGA
    82021 AAGCAAGTTT TTTCTTGCAG TTAGAGCATC CTTGTCTAAA TCAATTTCTT TATCAAAATC
    82081 ATTTTTAGCT TCAAGAGTTA TTCTGTTTTT TAAAGCAATG CTTTCTAAAT TTTCTTTTTC
    82141 ATTAGGGGTA TTTTTAGCTT GAAGTCTATT TCTATGTTTT AAAGCTTCTT TATCTAAATC
    82201 AATCGGTTCA GTTTGATTTT TTGCAAGAAG AGCATTTCTT TCGTTGTTAA ATTGTTTTTC
    82261 TGGATTATCT TGCGTAGCGT TTTTACTTTC AAGATTTTTT CTTGCTTCAT TTCCAATGCT
    82321 TTCTAAATTA TTGCTTAATT CTTCGTTGTT TTTGCTCAAT AACCTTTCTC TTTCTAATTT
    82381 AGAAGCATTA TCTAAATTAA TTAGTTGGTC ATCAGTATTG TTTTTACTTA GTAAATTATT
    82441 TCTAATAGCA CCGGCTGATG CATCCAAATC AACAGTGGAT TCAGAATTAT TTTTAGCAAG
    82501 TGTATCTGTT CTATGTTGCT GGGCGGCAGC TTCCAGGTCA ACGATTCCAT TTTGATTTTT
    82561 TGCTAATAAA TCTTCACGTA TTTGTCCGGC TGTTACTTCA ATATTTAAAT TTTCAGTTGG
    82621 AACATTTTTA GCTTCATTCA GCTTTCTATT TTGTTCAGCA ATACTTTCCA AGTTAATATT
    82681 TTCAGTTGGA ATGTTTTTGG CAAGTGAATC TTTTCTATGC TGCTGGGAAG ATGAATCTAA
    82741 ATCAATAACT TCATTCTGGT TTTTGGCTAA TAAATCTTCA CGTATTTGTC CGGCTGTTAC
    82801 TTCAATATTT AAATTTTCAG TTGGAACATT TTTAGCTTCA TTCAGCTTTC TATTTTGTTC
    82861 AGCAATACTT TCCAAGTTAA TATTTTCATT GATTTGCATC CAATTCTAAA TCAATATTTC
    82921 CTGATTGATT TTTTGCCAAT AAATCATTTC TTTTAATTTG AGCTTCAACC TCAATATTTA
    82981 AATTTTCAGT TGGAACATTT TTAGCTTCAT TCAGCTTTCT ATTTTGTTCA GCAATACTTT
    83041 CCAAGTTAAT ATTTTCAGTT GGAATGTTTT TGGCAAGGGC TAATTTTCTT TGCTCTTCAG
    83101 CTGTAATATC TAAATTAATA CTGTTATTTT GATTTTTAGC CAACAAATCA TCACGAAGAA
    83161 TTTGAGCTTC AGCTTCAATG TTTAGATTTT CTGTAGGAAT ATTTTTAGAT TCATTTAGCT
    83221 TTCTATTTTG TTCAGCAATG CTTTCTAAGT TTTGCCCTTC ATTAGGTGTA TTTTTTGCTT
    83281 CTAAAAGTGC TCTATTGTGT GCGGCTGCAG CATCAAGGTC AATATTATTA CCTTGATTTT
    83341 TAGATAATAA ATTATCACGT ATTTGGTCAA AATTTATTGG GGTAATATTT TCTTGATTTT
    83401 TGCTTTTCAA AGAATTTCTA ATATCTGTAG CCATATTATC CAAATCATTT TGTGATTTTA
    83461 ATAAGCTATT TTTTGATAAT AGAATTTTAC GCTGTATTTC AGCATCGTTT TCAATATCTA
    83521 TTTCTTTTTC TTGATTTTTA CTTTGAGAAA TACTTCTAAA AACATTAGAT TGCGCATCTA
    83581 AATCTATATT ACTTGCTTGA TTTTTATTTA AAAGATTTTT CCTTACAATG TTATACACAT
    83641 CATATATATT TTCCGGCTTA GGAACATTAA TACTTAAAAG CCTATCTCTT ACAGAATTTG
    83701 AATATGTTCC GTAAAAATCA TCAAAACGCT TACGTTCTTG AAATTCTTCG TTTGATTCTC
    83761 CTCTAAATTT ATCAGTAGAC ATTTATATTT TTTTAATTCA ATTCTACTAA TAAATAGAGT
    83821 AGATAAAAAA ATTGAATTAA GAAGTGTGGG CATTAGCTTC AACAATTTCC TGGTGAATAT
    83881 CACGACCATT AAGTTTAAGA TTAATGGTAA TAGGGCTAAT TTCAATTTTA CCAGGTTTAT
    83941 TTGGAGTAGC AACTTGTTGC GCACCGGCTA CCGGCACAGC ATTAACTTGA GAAGAAATTA
    84001 TTTTATCAGA AAAATCAGCA AAAGAATTTA AAGCAGAAGT ATCTACACCT TTTATAGCAG
    84061 TTTTAAATTT TTCCATTCCT GAGCTCATAG AGTCCATTGA TTTAGAAGCT AAATCTAAAG
    84121 CTGGAGCCAA ACTATTCATA GTCTCTGACA AATCAGATAA AACACTATTA ATTAAATATA
    84181 ATCCTGGAAC AGCAAGTAAT CCACCTCCTC CGAAATTTAA TAATTTTGGA ATAAGCGAAT
    84241 CTAAAGAATT TCCCATAGTA TCAATTTTAC CCCAGTTTAT TCCTGCCATT GCAGTAAATC
    84301 CATTGGCAGC AACGTTCATA CTCAATCCTA TTGCTGCTAA TGCTGCTGCC CCGACAATAA
    84361 TAGGTCCAGC TGCTAATCCA AGTAACGCAA ATCCTAAAAA TGTTGGAATT GAAGAAGAAA
    84421 GTCCACTACT TGCTTCTTTA AATCCTTTCC AATTAATAGT AGCTATCGCA TTTATACCAT
    84481 TTGAAACAGC AGCTAATGAA AGACCTAACA CTAATAAAGC TCCTCCTGCT AAAGCAATTG
    84541 GAGCTGAAAG CAATCCAATA ATTGAGAATC CGGCTAAAGC TGGTATTAAA CCTAATAATG
    84601 TAGAACCAAC TTCTTTCAAT ACATCTATTT TAACAAGAGA AAGGGATGCT AATCCTAAAC
    84661 CAACTAAAGA CATAGCTAAT CCAGCTAATG CAATTAAAGG AGAAACAATT CCAATAGATG
    84721 CAAATGCAAA TAAACCTGGA ATCATAGTAA GCAATGCAGG TCCAAAAGAA TTTAAAGATT
    84781 TCCAATTTAC TTTTTCCAAT GACATAAATC CAAGAGATGC TACTGATAAC ATTGCTCCTG
    84841 CTATTCCAAG CATAGTAGCT CCTACTAAAA TTGGAATTGC TACTGCTGAA AGTAATGTCA
    84901 TGCCCAACAA TGCAGGAATA GCTTTTTTAA GACTATCACT CATAGTTGAA AATCCATTCC
    84961 AATTTACATC CGCCATAGCA TTAAATCCTT TAGCTGCAAG CCATAAACTT GCACCCGCAA
    85021 TACCTACAGA TATAGCACCT GCAATAATGA AAGACGAAAC GAATCCAACA GACGCAAATG
    85081 CAAATAATCC TGGTATTATT GATAGCAAAG ATGAAGACAT CCCTTTAAGT GCTGTCCAAT
    85141 CTACATTAGC CATTGCTATA AACCCATATG ATGCTAACTT AAATAATCCG CCTGCCAGTG
    85201 ATAATATTGT AGCCCCTGCC AATATAGGTA TTGCCGCAAC GCCTATATAT ACTGAATCTA
    85261 ATAAAGAATT TGCTAATTCA CTTAATGATG AGGATGCGCT TTTAATTGAA ACCCAATCTA
    85321 TTTTTGAGAA AGAGTTAAAT CCGTTTGCTG CACCGGATAA TAATTTTCCT GCACCGGATA
    85381 ATAAAACTGC TCCAAATGCA ATTGGAATTG CTATAACCCC TATCATAGCT ATATTTTCTA
    85441 AACCATCTAA TATAGGAGAA ATCTCTGTGC CAAGTTTTTT TAATCCATCA AGTTTTACAT
    85501 TATTAAATGA TTCAAATCCA GATGCAGCAA CATTTAACAT TTTTCCTGCT ACAAATAATG
    85561 CTGTGGCTCC CAAAATAATT GGTATTGAAA GCAATCCAAT ACCAGCAAAT ATTGATAATC
    85621 CTGGCATCAT TTCTTTTAGT GTATCTCCAA GTGTACCTAA TGTTCCCCAA TCTAAAGTAG
    85681 CCAACATAGT TAAAGCTGGA CCAACAGATA GGAGAGCTGC CGACAATAAT GAAATTCCCA
    85741 TTGCTGCACC CAATAATAGT GGAGAAGCTA ATCCAACAAC ACTAAATTTT AATAATGCCA
    85801 AAGATAATGA AGGCAAAATA TTACTTAGCC CAGACATTGA ACTAACTGAT ATATCTTTTA
    85861 AATAACTAAG TCCAGCACCT AAAGCACCGA ATGATGTTGC TGCTGCTAAT AATAATGGGG
    85921 CAACTAATCC AACGGTAGAA AATTCTAATA AACCAATAGT ATTGCTTGCT AATGCATCTC
    85981 CAAGTCCAGT TATGGTAGTT AAGTTAACTC CATCAAGTTT AGATAGTCCT ACGCTAATTA
    86041 GACCTAAAGC AGTACCAGCC ATTATAAGTA ATGGAGCAAC TAAACCAACA GTAGAAAATT
    86101 CTAATAATCC TATAGTACTA TTACCTAAAG CATTAGCAAT AGAAGAAGGG TCGATGTTAC
    86161 CTAATTGAGA TAACATTTCA CTAACTATTT TTATTGATGT TCCAGCCAAA AATAATAATG
    86221 GGGCAACTAA TCCAACAGTA GAAAATTCAA TAAAATCTAA TGTGGAATTA CCAAGTGCAG
    86281 CACTAAAATC TGTAAATTTT GAAAAATTAG CTCCTGCAAT TTGTACTACT GAAGTTGATA
    86341 AATTAGATAA TATTTCTCCT GCTAATAATA ATAATGGAGC TGTTAATCCA ATTATAGCAA
    86401 ATTTTAAAAA TCCGCCAATA CTATCTCCTA ATGAAGCGCT CATAATTTGA ACAGCTCCAG
    86461 TATTTGTATT TTTTATATTA TTAGTAGAAT TAGCTAATTC ATTTATTGAT GTTCCAGCTT
    86521 TTTGTAATGA TGAGTAAAAT AAACCAATTG CAGAAAACTT AACAAACCCA CCTACGCTGG
    86581 AAGATAGAGT GTCGCTTAAT TGACTAATTT TATCTACACT AACATCTTTT AAGTTAGAAA
    86641 GACCCAACAT AACTGAACTA ACAGCTTTAC CAGCTAATAA TAATAAAGGT GCAACAATAC
    86701 CTAACGATGC AAATTTCCAT AATCCTCCAA CATTATTTCC AAGAGCATCG CCAAATCCTG
    86761 AAAGTTTTGC TATATTAATA TCCTGCAAAG ATTTTAATCC TATGCCAACC AAACCAACAG
    86821 CTGTGCCTGC CAAAACTATT AATGGTGCAA CAATCCCTAA TGATGCAAAT TTCCATAATC
    86881 CTGGCACACT GTTTCCTAAT GCATTTCCTA TGTTGCTTAT TAATGCTGTG TTAGTATCTC
    86941 CTATTTTAGA AATATTTTGT AATAATCCTG AAATAGAATT TCCTGCAAGA TATAATAAAG
    87001 GAGCAAATAA CCCTAAGCTT GCAAATTTAA TAAACCCACT AACGCTTGCT CCAAATGAAT
    87061 TTCCAACTTT TTCTATTGTA TCTATTTTTA AATTATTTAA TGATACAGCT GATGAAGCTA
    87121 ATGCGTTTAA TGCATTGCCG GCTTTTTCTA ACAACGGAGA AACAGCACCG ATTAATGCAA
    87181 ATTTCATAAA TCCATTAACA CTTGCATCTA AAGTACCGCT TAATTGACCT ACACTGGAAA
    87241 GATTTGTATC TTTTAATAAA GATAATCCAC CAACTATTGC ACCTATTGCT AATCCTGATG
    87301 CCAGAAGCAG TGGACTAACT AATCCTAATG CCGCAAATTT CAATAATCCT CCAACATTAT
    87361 TTCCGAGGGC ATCACCAAAT CCTGAAAGTT TTGCTGTATC AACATCTTGT ATATATTTCA
    87421 TTCCTAAACC GACCAAACCG ATAGCTGTAC CTGCCAAAAC TATTAATGGT GCAACAAGAC
    87481 CTAAAGATGA AAACTTCCAC AATCCCTCAA CATTATTTCC AAGCGCATCA CCAAATCCTG
    87541 AAATAATTTT TAAATCTATT CCACTTAATA AATTCAATCC TAACCCAACG CTACTAATTG
    87601 CTGCGCCAGC AAGTATAATT AAAGGAGAAA CTATTCCAAC AGTAGAAAAT GCTAATAGTC
    87661 CTGGTGTTAA ATTCAATAAA GAATTTCCCA TTATAGAAAC GTTATCCCAA TTTACTTGTC
    87721 CAAGTTTTGT AAATGCATTT GCAGAAACAT TAAGTGATTC TGACAAAACT AATAATGAAC
    87781 CTGCTCCCAG AATTATCAAT GGAGCGAGAG CTGATACTGC GGCGAATGCA AGTATGCCTG
    87841 GCGTTAGCTT AAGTAATCCA CTTCCAATTT CACTAAAATT TGTTAACTTT AAATTAGACA
    87901 GCATATCCAA ACCTGGAGCA GCAACACTAA TTGCGGCACC TAACGCTGCA ATACCTATGC
    87961 TTGCTGCCAT TAATCCTGGG AAACCTACTA ATCCTGCTAC ACCAATTCCA ATAAGTGCAG
    88021 GAGATAAATA TAATAATCCT AATGCAACTC CCGGAATTGA TTTACTAAGA ATTTCTAAGT
    88081 TGGTTGATAA TGTATTTATT GAATCAAATT TAGCTTGTGC AATTGTTTCC AATGAAGGTG
    88141 CAATAAATTT TAATGCTAAA CCGGTTAACA TTAATCCTCC GGATAATAAT AACAATCCAG
    88201 GTCCAATTAG AAAACTGCTT GCAGATAATG ATATTAATGA TGCTGTTAAA ATCCCAAGTG
    88261 CAAATGCTGT TGATAAAATA CCAATACTAT TAATTGAAAT ATCACCTAAG GATTTAGCAA
    88321 GATTTCCAAT CGAATCTATT ATTGATGCAA TACCTTCTCC TGCTAATTTA ATTCCAAAAC
    88381 CAATCCCTAC GGCAGCCGCA CCAAGAGCCA ACCATCCCAA TGCAGTAAAT TCTGCAGCAG
    88441 CACCGGCTGC AGCTATGCCA CCTGCCAAAA ATGGCAATTC AGCAGCCAAG ATACCTACAA
    88501 CACTTACCAT TCCCCACATT AATACTGCAA TTGAACCAAG AGCAGCCAAT GCTTCACCTC
    88561 CTGTTAATCC TTTAAATGAT TGTACCATAT TAGCCATACC CTCACTTATC AACCATATTC
    88621 CTCCGCTAAT TAATAAGACA GAAGCACCAA TAGCAAGTAA TCCAATGGCA CCTTCTGTAC
    88681 CAGCTGCACC AAGAGCTTTT ACTGCAAATG ATAATGCAAA TACAATTCCT ACCATTCCAC
    88741 CCATCACTCC AATGACAGCA CCCATTGCAT ATCCGGCATT TGTTATTCCA TCAAAAGATT
    88801 TAACTAACTC TGATAATCCT TCGGCTGCCG CTTTTATTCC ATGACCTATT TCAAATATTG
    88861 CAAAACCAAA CGCAACTAAT GCGGCCGCCA AGGCAAGAAT TTGCGCTGGA CTTGGCATGG
    88921 CTTTAAATGC TTGACTGAGT TTTGATACTT GCTGAGTTTG ATTATTATTT GGCAATGCTC
    88981 CAGGGAGCGT TCCACCGACT GAAGAAGCTA CAGTGCTAGT GGCTACTGAA GTAACTGCTT
    89041 TTGCTTTAAA AGGATTTAAA AAGCTTCCTA AACCTTTTAA AAAACCGCCT TTAGTTGTAG
    89101 CTGAATTAAA TCCCATTCCC ATGGTATATC CATTATAGAA ATGTTTTGCA GCACTAAATA
    89161 AAACAGCTCC AAATATTGCT ATTCCTGCAA CAAAAGATTT TGCAAAAATA GATGCTTCAC
    89221 TAAACCATTT ATTAAAAGTT TGTATTAATG TTGTTACCCA TGCAATTACT GGCTGTAAAA
    89281 ATGTAGCCAT ATATTTAACA GATTCTTTTA ATCCTTTAAT TGAATCTTCT AAAGATTTGT
    89341 TTTTGTCTGC ATATTCTTCC AAAGTTTTAC TTTGTGCCAT TGCAGCTTTA ATTGCATCTG
    89401 GGGTTAATTT AGCTAAATCT GTTACCCCGC CTATGCTTCC TTTTATTTTT ATTTCACCAT
    89461 TTTCTCCAAG CTCAGTAGCG TCTAATAAAA ATTGTTTTTG GTCATCAGGT ATACTAAAAA
    89521 ATGATGAAGG CAATAATTTT TCTTTAGCGT TCTTTGTTAC ACTTTTAGTA ATCTGTTTTT
    89581 GTAAATCTTC AACAGATTGC CCAGTAGCGT CTGCTATCCC TTGCAACCTA TCAATATCAA
    89641 GTCCTGTAAA TTCAACTTCG TTACTTTTGG CTTTTAGCCC CCCTATGCCT TTTGTCATAT
    89701 CAGCAATTAA GTTACTAAAA TCTTTTCCGC CTCTACGTGC AGCGCCAAGC ATTTGAAGAG
    89761 CGTTAACATT AACTCCCATC AAAGCAAGGT CTGCAGATGC TTCTAAGCTA CCTTCGAGTG
    89821 TACGAAGTTT TTTAGCAGAA GCGGCAAGAC CATCCATGTT TTGACCAAGC TTTTCAGCTT
    89881 GTATAACCAT GTCTCTTAGT GCTGTAACTC CGCCTGCCCA ACCTAATGCT TTTGCATTGG
    89941 GAATTTGTTT TGTAAATTCA GTTAATATTT TTTTACTATT CAGTCCATAC TTCAAAGACT
    90001 GATTCATGGT GTCATTAACA AATTTACTTG TACTTTTAGA AGATGTTCCG AAGAACATCA
    90061 TTTTTTGAGT AAGGTCTTCG ACTGCGTCTG TTGACAATCC AGTAGCTTGG TGTACTGCCA
    90121 TCATATCATT TGCAGCAGCA CTTAAAACAT CAAAATTAGT ATTTTGAAGT CCCTCTCCAA
    90181 GTTTGCCCAT AAATTCGGCA TTTTCTTTTG CTCCAATTCC AAACCTTGCG CTTTGTGTGT
    90241 TTAATGCTGA AAATTTATCA ACATTTCCAT CCATTTCAAT GCCGAAATCA CGCTGAGTAT
    90301 GATTAACTAT ATTATCAAAA TCTTTTATGA ATGGAGCTAA ATTTTGAGGA GAAAATGCTT
    90361 TAAGAATATT TGCTCCAATA GAAGTTGTAA TTTTTTGCCA TGAAACTAAA TCTTGTGTAG
    90421 GATTTTTCAA AGCAGAACTT ACTTCTTTTA AGTGTTGATT CAATTGTAAA AACCCAGCAT
    90481 GAACATCTCC ATTTTTTTTA AGAGAATCAT AAAATTTCTT AAAGCCTTTT TTGTCTTCAA
    90541 CTAAACTTAT TAAAGCCTTT CTTCCTATCT CTCCTTCTTT TTTTAAAAAC TCGCCTATAT
    90601 TTCCTGATGA AACAGCTTCT TTTAAAGACT CAGATAATTG TGGGGATAAT CCTTTCGCTG
    90661 TTTCTATTAA TTTTAATAAT TTATTTTGAT TATTACCAAT TGCTTTTGTA AAGTCATTAT
    90721 TTAAAGTTAT TGAAGTTTCT TTAATAACTT CTTTTAATTC TTCAAATGTA TCTTGTGCTG
    90781 TTGCAATGTC TTTAGCAGAT GCTGCTACTT TTACAAAATA ATCACTACGA GATATTCCTG
    90841 CTACTGTAAA GGCAATAGAA TCCCATAAGG AATTTATACT TGAGGTTCTA TCTTCAATTT
    90901 TATTATATTC CTTATTCGCT TTTTCTAAAA GCTTTAAATC TTCTGGCGAC ATGCTACTCA
    90961 TGGTAGCGTC AGATAATCCA AAAGGATTTT GTTTTTTAGC CATTTATCAA TTGTGAATAT
    91021 TGAAATAAAT ATCCCTATAA AAAAAACGAA GCTTCAAAAT ATTTTGAAGC TTCGTTTTTC
    91081 AATTGATTTT TTATCTAAAA ACTATATTAG TTTCCTCCTC CAAACAAATT TTTTAAGTAT
    91141 CTAATCTTAC CATGTGTACT TTCTTGACTA AGCGCACTAT CAAGAGCTTC CATTGTTTTG
    91201 TTAATTGCAG GATATTTAGC ATTTTCCATA TCCATATTAT TTTCATATTC TGCCTGTTCG
    91261 GCAGTTAAAA ATCTTGGTTT TGTTTTCAAT CCCAGCATGA CACAAAGCTG AACGATAAGA
    91321 TTTATAAAAA TAAATGCACT AAACAAAAAA TTAATTAAAT TAGCAATACC TTCTGTTGGT
    91381 GTTATATGAC GAACAAATTT TATATATGGT TCATAATATG TTTCGTTTCC AAACAAAATA
    91441 TTGCCAGTAT CTTTGCTTAG AGCACATATA ACAACAAACA TGATAACTGT CCTGATAAAA
    91501 CCCAATATCA TATTGGAGTT ATATGGGACT TTCACCAAGC AGTTATATAA AAATCTAAAC
    91561 AAAAATCTTA AAATTACAAA TGGGATTAAA AGAATCCCTA AAACAATGTC CTTAAGGGTA
    91621 TCAGGTGATT CTTGCATAGC ATTTTTGCTA ACACTTGCTC TTTTAACTGT TTTTTTAGCT
    91681 GATTTTGCCA TTTTTAGTGC TTTTATGTCT ATTTAAACGT AAAAATAATA AAAATGTTAC
    91741 ATTTTTACAC GGTGCCGGAA GCACGTTTTG CTATTATATT ATTGGCTGCA GCTTTAATGT
    91801 TGGGATATTC TGGGAGATTA GATAAAAATA CATAATTTCT TGCATTACCT ATTCCATCTC
    91861 TAAAAATTTG AGTATTATCA TCAATCTTTC CTTCGGAATA CATTTCAGCA ATTTCCTGGA
    91921 ATGTTTTTTT TGTATGAGCG CCTTGAAGCC AAATTATATA TTCTATTGGC TGTGGATTTT
    91981 GATTGGTTGT TGGTTGTGGA TTTTGATTTT GTGATAAATT TAAACCCACT CCTTTGAAAT
    92041 TAGAAACATC TGTTTTCCAA TTTTCGGGAC CAGATTCCCA TATTCCTTTA AAAACTCCAC
    92101 CAGACCATAC ACCGTCAAAA TGAACATCAT CTTTACCTGT TCCCCATATT TTATTAGCAT
    92161 GAAACTTAGC ATTATCAGCA AATAACCAAG CTATTCCATA AATATCTTTT GTAATATCAT
[truncated: 251,764 more chars]
