# Supplementary material for: Clades of huge phages from across Earth’s ecosystems
Source: Nature. 2020 Feb 12;578(7795):425–31. doi: 10.1038/s41586-020-2007-4 (PMC7162821; doi:10.1038/s41586-020-2007-4)
Supplement: Supplementary file 6 — Genbank files for all genome. [file 41586_2020_2007_MOESM6_ESM.zip › genbank_genomes_SD-4/ERM_PHAGE_CIR_39_151.gbk]

LOCUS       PH2015_18_scaffold_2_prodigal-single     356183 bp    DNA     linear   BCT NOV-13-2019
DEFINITION  PH2015_18_scaffold_2_prodigal-single, contig.
ACCESSION   PH2015_18_scaffold_2_prodigal-single
VERSION     PH2015_18_scaffold_2_prodigal-single.1  GI:
KEYWORDS    .
SOURCE      ERM_PHAGE_CIR_39_151
  ORGANISM  ERM_PHAGE_CIR_39_151
            .
COMMENT     Data sourced from ggkbase. For additional details see
            http://ggkbase.berkeley.edu/organisms/405043
FEATURES             Location/Qualifiers
     source          1..356183
                     /organism="ERM_PHAGE_CIR_39_151"
                     /mol_type="genomic DNA"
     gene            17..1147
                     /locus_tag="PH2015_18_scaffold_2_prodigal-single_1"
     CDS             17..1147
                     /product="Ribonucleotide-diphosphate reductase subunit
                     beta {ECO:0000313|EMBL:AFC21750.1}; EC=1.17.4.1
                     {ECO:0000313|EMBL:AFC21750.1};;  TaxID=1141136
                     species="Viruses; dsDNA viruses, no RNA stage;
                     Caudovirales; Myoviridae.;" source="Cronobacter phage
                     vB_CsaM_GAP32.;""
                     /codon_start=1
                     /transl_table=11
                     /translation="MSVFDSHNKADHTKSLAFMDPSGGVTIQRYDMLKYKQFDKLTDK
                     QLGFFWRPEEIDVVKDANDFKQLTDHEKHIFTSNLKRQILLDSVQGRAPVEAFGPLVS
                     IPELEAWIQTWTFSETIHSRSYTHIIRNIYSDPSKVFDEMMDIQEIMDCADDISRNYD
                     ELIEKSAYFNLLGAGTHTINGKEIVIDPYEIKKLLYKTLMSVNILEGVRFYVSFACSW
                     AFAELKKMEGNAKIIKLIARDENLHLASTQTLLKLLPKDDPDYIKIAKEVEEECIHMF
                     VDAVEQEKKWAEYLFKDGSMIGLNVKLLNDYIEWIACKRMQAVSLKCPYTVSQTNPLP
                     WTQKWIAGAEVQVAPQEVELSSYTIGAVKQDVDKNTFNGFSL*"
                     /db_xref="K4F9M0_9CAUD"
                     /db_xref="slo:Shew_1945"
                     /db_xref="UniRef100_K4F9M0"
                     /db_xref="1.17.4.1"
     gene            1220..1750
                     /locus_tag="PH2015_18_scaffold_2_prodigal-single_2"
     CDS             1220..1750
                     /product="UPI0003D6BF5A related cluster n=1 Tax=unknown
                     RepID=UPI0003D6BF5A"
                     /codon_start=1
                     /transl_table=11
                     /translation="MGKRSDFERNERDYYPTPVKAIEPLITHLPDTFTFAEPCAGDGR
                     LVQNIAKLTNNGGVATFMCDIEPQEDWIMIGDALEAVIPETVDYIITNPPWDRKLLHP
                     MIERFAAIKPTWLLFDADWMHTMQSIPYMPWCAKIVSVGRVKWIEGSTSVGKDNAAWY
                     LFDANHIGETEFYGRT*"
                     /db_xref="UniRef100_UPI0003D6BF5A"
                     /db_xref="lmd:METH_06770"
                     /db_xref="V9VRY9_9RHOB"
                     /db_xref="UPI0003D6BF5A"
     gene            1832..2203
                     /locus_tag="PH2015_18_scaffold_2_prodigal-single_3"
     CDS             1832..2203
                     /product="hypothetical protein"
                     /codon_start=1
                     /transl_table=11
                     /translation="MTTWTYLLKSERDAINSGKDITYFVTKIVVQPHTHPLYVQRCIK
                     EQAESLGLGVKDGFYETMVSAWSEDFDTIIAEREKMIAHYEPHKKEFPMHYYPIVETL
                     KQIKEAKRIVEQGLVVNAEIL*"
     gene            2187..2582
                     /locus_tag="PH2015_18_scaffold_2_prodigal-single_4"
     CDS             2187..2582
                     /product="hypothetical protein"
                     /codon_start=1
                     /transl_table=11
                     /translation="MPKFSENVIHLAINFIRSVEAEMGSLGQDKVFAMLDAFDPDLRN
                     DILMTLFIEDDNLPINVYVRKNPMFTGQYQKINAIKEIRAASGYGLKQAKDVTDAADL
                     SQIALVEVVGYEKKRSLISGLAGTGYEVV*"
     gene            2582..2872
                     /locus_tag="PH2015_18_scaffold_2_prodigal-single_5"
     CDS             2582..2872
                     /product="hypothetical protein"
                     /codon_start=1
                     /transl_table=11
                     /translation="MGYSPEVPSYVEFIQDFFYAKIKHKKYTTKEVFCLNPFHRCPIT
                     GNRQFWKKSLRIRIMGEKTTFMCEQHQFEQYLFLTDFDSPLGNRYDAYKNIY*"
     gene            2923..3252
                     /locus_tag="PH2015_18_scaffold_2_prodigal-single_6"
     CDS             2923..3252
                     /product="hypothetical protein"
                     /codon_start=1
                     /transl_table=11
                     /translation="MTDAELFAKIDMFRDVQDRERFSTVWSIHEVDDIDSKVPLKNQV
                     GRKLVFNYWNRGFKDKQVMTTIKGETWLDMWRAADELVVESGDFHIFIENFVMQEDGS
                     FELICGS*"
     gene            3252..3548
                     /locus_tag="PH2015_18_scaffold_2_prodigal-single_7"
     CDS             3252..3548
                     /product="hypothetical protein"
                     /codon_start=1
                     /transl_table=11
                     /translation="MTTNLPFEVKHLDGRFTHFYKYHFRYYLHFEHYEKKVVDMIESY
                     LKATYGNSWPGTSSWSGTIKRQVGWDAQFPNKKSTAYRIYLRDEDMLNYVMMIL*"
     gene            3608..4033
                     /locus_tag="PH2015_18_scaffold_2_prodigal-single_8"
     CDS             3608..4033
                     /product="Uncharacterized protein n=1 Tax=Sinorhizobium
                     phage phiM12 RepID=S5MDC8_9CAUD"
                     /codon_start=1
                     /transl_table=11
                     /translation="MAYMSQEMKKELAPAIKAVLKKYNVKGSISVDHHSSLVVTLKEG
                     VLDFIGQANADNKEVAERRGQQFYEVKGSYQANPYYAHESGNKKIGSFFKELVAAMNG
                     KGSKISNHDNSDIMTDYFDVGWYISINVGKWDKPYVLVK*"
                     /db_xref="UniRef100_S5MDC8"
                     /db_xref="A0A0F6YPT3_9CAUD"
                     /db_xref="S5MDC8_9CAUD"
     gene            4030..4257
                     /locus_tag="PH2015_18_scaffold_2_prodigal-single_9"
     CDS             4030..4257
                     /product="hypothetical protein"
                     /codon_start=1
                     /transl_table=11
                     /translation="MMQPKRLQWSVSGDGKTIAAPSPCIADNYLVIVERDGMYHMNWT
                     DDTVNALYTAKALGRMFHERGLSDLYSQWLE*"
     gene            4260..4463
                     /locus_tag="PH2015_18_scaffold_2_prodigal-single_10"
     CDS             4260..4463
                     /product="hypothetical protein"
                     /codon_start=1
                     /transl_table=11
                     /translation="MTLGELKKHIDELLESGYGEDVPLKIAVSDSPRFEDWDIEFSQI
                     FVDDKDKLSGAGNEALTCFWIKG*"
     gene            4468..4647
                     /locus_tag="PH2015_18_scaffold_2_prodigal-single_11"
     CDS             4468..4647
                     /product="hypothetical protein"
                     /codon_start=1
                     /transl_table=11
                     /translation="MKAVLLLSVLALSACSAMISPEQIEIRNEQDRLNHERYLQSLYD
                     PEYLADCEYYEMECN*"
     gene            4647..5063
                     /locus_tag="PH2015_18_scaffold_2_prodigal-single_12"
     CDS             4647..5063
                     /product="Uncharacterized protein n=1 Tax=Caulobacter
                     phage CcrColossus RepID=K4JVS3_9CAUD"
                     /codon_start=1
                     /transl_table=11
                     /translation="MGTRSRIAKVQEDGTVKSIYCHWDGYPSNNGVLLFDNYQDPNKI
                     DALLALGDISSLDAEIGEKHDFDNAPKGVVNAYGRDRGETDVGARTDADVIEFVSQIG
                     ESWEEYSYLYTIDGEWVCYEGTEGPIPLDEAIKKDK*"
                     /db_xref="UniRef100_K4JVS3"
                     /db_xref="mhi:Mhar_1566"
                     /db_xref="32822147"
                     /db_xref="K4JVS3_9CAUD"
     gene            5119..5328
                     /locus_tag="PH2015_18_scaffold_2_prodigal-single_13"
     CDS             5119..5328
                     /product="hypothetical protein"
                     /codon_start=1
                     /transl_table=11
                     /translation="MDMETAIAILGINRTRDNDLRPMVKALELFSSLNTPAEVERLEA
                     AKYVLRRWKAYQGECNLRRGMRGIA*"
     gene            5328..5588
                     /locus_tag="PH2015_18_scaffold_2_prodigal-single_14"
     CDS             5328..5588
                     /product="hypothetical protein"
                     /codon_start=1
                     /transl_table=11
                     /translation="MIKTSAPSIEDCLKRKWPVYVVYRESDKEVVGYWPFGESFARES
                     AQSRNNKEGPLSYNYAKWDRYLFVLERHERHLEQLEEISKRL*"
     gene            5643..6587
                     /locus_tag="PH2015_18_scaffold_2_prodigal-single_15"
     CDS             5643..6587
                     /product="Methyltransferase {ECO:0000256|RuleBase:RU362026
                     }; EC=2.1.1.- {ECO:0000256|RuleBase:RU362026};; 
                     TaxID=315237 species="Bacteria; Proteobacteria;
                     Gammaproteobacteria; Enterobacteriales;
                     Enterobacteriaceae; Citrobacter.;" source="Citrobacter sp.
                     RFL231.;""
                     /codon_start=1
                     /transl_table=11
                     /translation="MITLYNGNMLEQLANVADGSIDLLLTDPPYNISEKGANPEWTVT
                     DPVTGEKVNKNAIHNQKFDDTFEEQWDSLTEEEFLQQLQDWSNAWFPKLRKGGAFCVF
                     ISDRYISHLWSAMEKAGFEPKRVWTWKKPAAVPFNRSVNPVSGAEYVLWGIRPGGKRT
                     FNADTVKGTMVERYSLADKVSSILYKHIAQGGELDDNFAAALKEAKKVIENLKTTGST
                     IHAVVPNTLTYSGGLGKDKIHPTQKPEEILKYFIELLTNEGDTVLDTFAGSGSTGKSA
                     LSMNRNAILIERDKKMFDKMSERFHTNPDPIFDSLFEE*"
                     /db_xref="Q32WH2_9ENTR"
                     /db_xref="UniRef100_Q32WH2"
                     /db_xref="hdt:HYPDE_37938"
                     /db_xref="2.1.1.-"
     gene            6590..7138
                     /locus_tag="PH2015_18_scaffold_2_prodigal-single_16"
     CDS             6590..7138
                     /product="Uncharacterized protein n=1 Tax=Pelagibacter
                     phage HTVC008M RepID=M1HM36_9CAUD"
                     /codon_start=1
                     /transl_table=11
                     /translation="MNIFRLDDDPVVAAQLQCDKHVVKMIVESAQMLSTVHRMLDGNL
                     VNRLSATGRKTNYWMHSQDDILYRAVHHNHPSTVWTRESKANYEWHYAHFIGLCEEYE
                     YRYNKTHATYEKLHTALAVTPYNIPDIGDTPFKLAMGSNPECQFPDDPVKSYRMFYQT
                     KQDRFKMIWTNRPVPEWFKVKE*"
                     /db_xref="UniRef100_M1HM36"
                     /db_xref="M1HM36_9CAUD"
                     /db_xref="aar:Acear_1218"
     gene            7152..7559
                     /locus_tag="PH2015_18_scaffold_2_prodigal-single_17"
     CDS             7152..7559
                     /product="hypothetical protein"
                     /codon_start=1
                     /transl_table=11
                     /translation="MKYRVSAANRWEFWETYTVRNAEGVTIDLEFCCKYGSVIVDVPE
                     DYIFGDTFNSEDFDNDTYQIEETGDESLEDWDIFGLSDEEEQALHAQLEENYDPESDD
                     YYDFREYLELNGWEFEDYAIQIPSVIVEPYDGE*"
     gene            7549..8355
                     /locus_tag="PH2015_18_scaffold_2_prodigal-single_18"
     CDS             7549..8355
                     /product="DNA adenine methylase n=2 Tax=Synechococcus
                     phage Syn19 RepID=E3SQB9_9CAUD"
                     /codon_start=1
                     /transl_table=11
                     /translation="MANDLVQKDCIVGMKELDAESIDICVTSPPYNLNIQYGEYNDNQ
                     PRENYLSWLNDVFVEVKRVLKPNGHFFLNMGYSNIDPWVGMDVANVARSQYVLQNNIT
                     WVKSVYVDGKTSGHFKPINSKRFSNPTWEHLFHFTKNGDVEVDKLAVGVPYEWKSNIE
                     RFDQAGDLRCRGNTWFVPYDTIANRKKHRGNHPATFPVDLVEMCIKFSGVKTGTLLDP
                     FMGSGTSAIAAMKCGIEYIGFEIDSDYFLFANDRIVEYSKSKVSPLIEIL*"
                     /db_xref="UniRef100_E3SQB9"
                     /db_xref="M4SJ60_9CAUD"
                     /db_xref="mja:MJ_1498"
                     /db_xref="E3SQB9_9CAUD"
     gene            8355..8960
                     /locus_tag="PH2015_18_scaffold_2_prodigal-single_19"
     CDS             8355..8960
                     /product="hypothetical protein"
                     /codon_start=1
                     /transl_table=11
                     /translation="MSTYQKLVPLIQRRLELHHQLYSGQCKAELWEEKSAYVLRQSGF
                     GSDWKPDFNHAVGVDQYTNDGVAISNKGGKMNATNTLMTISGSRLTQHKTIQEKLEFL
                     KSKPEQLVFCLATNNKDWQKNLKRYFFVVVDAKKLDYHNQEWVPTYPQKGGDTPNGYK
                     CDAGKFRAKITKSMSDQIWTDISSDLFEEFYQIDVETQPIL*"
     gene            8984..9730
                     /locus_tag="PH2015_18_scaffold_2_prodigal-single_20"
     CDS             8984..9730
                     /product="DNA adenine methylase n=1 Tax=Prochlorococcus
                     phage P-SSM7 RepID=E3SNH3_9CAUD"
                     /codon_start=1
                     /transl_table=11
                     /translation="MVDVTIYNEECLTALEKVSDSSIDMLMVDLPYGTTACAWDFIIP
                     MDKLWEHYYRVCKKNAAMVFTASQPFTTTLISSNLKDFRYEWIWEKPQGTNPMNAKVM
                     PLKSHENVLVFYREKPTYNPQMWYSTPYGGFKSDTSKIGEVYGSAKSQHRDNPDGSRY
                     PRTVQKFKQEKGFHPTQKPVEMMEYFIKTYSNKGETILDNTMGSGTTGVAAVKLGRNF
                     IGMEREEKYFEIAKTRIGEVKEETKFFDFT*"
                     /db_xref="UniRef100_E3SNH3"
                     /db_xref="E3SNH3_9CAUD"
                     /db_xref="lsj:LSJ_3100c"
     gene            9794..13249
                     /locus_tag="PH2015_18_scaffold_2_prodigal-single_21"
     CDS             9794..13249
                     /product="Uncharacterized protein n=1 Tax=Helicobacter
                     fennelliae MRY12-0050 RepID=T1DUR2_9HELI"
                     /codon_start=1
                     /transl_table=11
                     /translation="MLSEISIPSKVNSTIYVKPKTPEELGVDVYTQGIYAMCETQWAK
                     AMIGEYQLTGKYTLQFGIGDTTSSTMIERFGTLSSSKNLEEQKFFIDAIPTPGYRDHK
                     LHRVIRETFAYQVSPDPNKREVFAVAVPDAVAKMFIRNGDFEPVRDWLSKKIRQCAAS
                     LDKNHGKVSVTLRELQEYVVAKIIKNLHKNGINANIIAELAPRLGKTLMFLAMAKQMR
                     EDPKLGHHAMFVLAYGVGLSVKASYKEEIGKYQDFVDFEFIDNADDDAQDHYENAIAN
                     GKFPIVFVSLNAKVGNDEKEERLDWIGSRTEKAIALLEETDFGMHTDSQIEKTQNMFS
                     NMTVTQINSSGTNIGRIAKASGDKSADAIIRVPYCMVEQQNKAKEYGIVKRKFYNMVF
                     NAKMNKLLDGFDKDVLPNIKKILADANTQEQFVTALFQDLYGYQPIYGMSINRQADEV
                     IGTTMLFVNITKKQMENLAKVIEMACPKHKVLILNGEYTSNKEAQGRTFEELVALENG
                     KHGERDKLIVMTDMMGTRSYSIPNIQACLFMMEGGDVYPYMQRYSRCLTPGFGKECGH
                     IFDFAFDTNKTRNTEMSIAIEAAAIMEQTDISFPDAIREVMLSVNIKDMMQGKWLDAN
                     DIIARFEDNDKLVEVADALSRLGVEDFDGADFPFLAELAKRSMNKKEKSYFEKTIKTG
                     KTYEKKKREGVDTTPEEDNEYLNALKDMKKTIERAIRMLNSSASTVTEFANYEGKTYE
                     QCLNIIEKDATLSAEFFEMFGVDVSFVKRIKGKLPLATLDLIVERTINGNSANNVTNS
                     SLGIVADDPALWREILSTRVMRRKLNSNKCKRVLVVAGGIGTEIDVLVELYGIDFLDK
                     IVYNDKYASFCNRIKRKYSRLTVIQGDFLELEFNMKFDVVVGNPPYQDTSSDRQKFNQ
                     LGNDKLYKQFMKKAPSLINDDGIIAFVVPSAILKTTNYGSPGIAIKNMKGIHINTIET
                     GIEKFFKVAISICYFIGIKKVGSSTTVINGVEHDFHSTGFVANDTRLQPIVKKILREP
                     TTVKIERTKNPTSATGFWTTRFAYLSPSFEYDEGKELFWIHSEPRKLLRLVQSNLFSR
                     VAWDGFVVLDKRWYHNFWSALYLHPDMTEDMTDEEIMNLYSLSQEEKDIINEIDRRNV
                     TEFKK*"
                     /db_xref="UniRef100_T1DUR2"
                     /db_xref="T1DUR2_9HELI"
     gene            13246..13725
                     /locus_tag="PH2015_18_scaffold_2_prodigal-single_22"
     CDS             13246..13725
                     /product="Eco57I restriction endonuclease n=1 Tax
                     =Clostridium sp. CAG:352 RepID=R6R7A3_9CLOT"
                     /codon_start=1
                     /transl_table=11
                     /translation="MILSNLNRQLFDRTYMSGVEREKTRVKATGEVFTPTPLVEEILY
                     KMDQQLFVDPEKTFLDPSCGDGQFLASVLYRKLQNGIPFEQALSTIYGVDLMPDNVEL
                     CRERLLCGREDLKHIVEQNIVCADGLRYHYRFDGSHPYDDEIQEKQEQEIFNNLFEF*"
                     /db_xref="UniRef100_R6R7A3"
                     /db_xref="A0A0F9HPF5_9ZZZZ"
                     /db_xref="mcat:MC25239_01708"
                     /db_xref="R6R7A3_9CLOT"
     gene            13790..14074
                     /locus_tag="PH2015_18_scaffold_2_prodigal-single_23"
     CDS             13790..14074
                     /product="hypothetical protein"
                     /codon_start=1
                     /transl_table=11
                     /translation="MNVATIIRDQIRALDRRAFMAWGAKDFVGMGDGLKFKTSGLVKW
                     KGYVYIKYDEGMDLYNVQFARIRNLDWKVDKEVNGVYVEDLVGIIDGQVG*"
     gene            14137..15123
                     /locus_tag="PH2015_18_scaffold_2_prodigal-single_24"
     CDS             14137..15123
                     /product="Putative uncharacterized protein nrdC.10 n=1 Tax
                     =Acinetobacter phage Acj9 RepID=E5EPR3_9CAUD"
                     /codon_start=1
                     /transl_table=11
                     /translation="MQIAHIENGSYNNQPISGSFPLVQGLKPSAKGGFFITVDASDNP
                     VKKPKIRIRVESEDDVTIDGEAGETVAVSESDEEAIERIAERFKILDDMTGATIDGVV
                     RGMVVSGPPGVGKTYGVEQVLEQDSLFDIMADRPLRHTFVKGTMSPIGLYSTLYKYSD
                     EKNIVVLDDCDSILFNEDALNILKAALDSGKKRKISWHSDSHFLRREGVPDQFEFKGS
                     VIFITNLKFDKVKSSKIKDHLEAIMSRCHYLDLTISTTRDKLLRCKQIVRQGMLKSYG
                     FSDQDQDEIMSYMENNQSRLREISLRMITKIADLRKAMPQSWERTANLTCCK*"
                     /db_xref="UniRef100_E5EPR3"
                     /db_xref="A0A084TFA4_9VIBR"
                     /db_xref="E5EPR3_9CAUD"
     gene            15226..16677
                     /locus_tag="PH2015_18_scaffold_2_prodigal-single_25"
     CDS             15226..16677
                     /product="Helicase n=1 Tax=Enterobacteria phage
                     vB_KleM-RaK2 RepID=H6X3S5_9CAUD"
                     /codon_start=1
                     /transl_table=11
                     /translation="MKKCKIVIKDEVNIKLDGLDPSTRRKCSDKLKFFLPHAYHTPAY
                     KLGRWDGTVRFCDVGGRTYLNLLDDIVPIIVDAGYEFDIEDNRLNHGTLEFDQIAEDY
                     WGDKTWPIGHKHEGELIRLRDYQVEIINKFIENPQALQEVATGAGKTIMTATMASMVE
                     KYGRSIVIVPNKDLVKQTAKDYENCGLDYGVYFGDKKDIGKTHTICTWQSLNSLLKQT
                     KEGKADIESFIADVVCVIVDEVHQAKADVLKELLTGVFANVPLRWGLTGTIPKGDWDV
                     ASINASLGKVIHQLTAKTLQDEGVLSKCHVEIIQTQETAEYNNYQSELKFLLEDSKRA
                     DFMAQKIMEISKTGNTLVLVDRLAAGNALIERLPPGTVFVSGKMKTDDRQNEYDEINQ
                     SVNSITVATYGVAAVGLNIPRIFNLIMIEPGKSFVRVIQSIGRGVRTAKDKDFVQVWD
                     FTSRCKFSKRHLTERKKYYADAQYPYRVNKVNY*"
                     /db_xref="UniRef100_H6X3S5"
                     /db_xref="A0A0F9F7X0_9ZZZZ"
                     /db_xref="H6X3S5_9CAUD"
     gene            16725..17189
                     /locus_tag="PH2015_18_scaffold_2_prodigal-single_26"
     CDS             16725..17189
                     /product="Uncharacterized protein n=1 Tax=Cronobacter
                     phage vB_CsaM_GAP32 RepID=K4F6W9_9CAUD"
                     /codon_start=1
                     /transl_table=11
                     /translation="MNDLPDEIEDIRYCVMDVTDKSEPDFFFIPLVFIETFNTPSISL
                     SIGNHVIEMPLDWNILIGDRDLGQLEFVPLTSINERDFQTIITNPLNGFSQEWAPIRV
                     NNIFADVKWFLPKLKYGHILAIPLEHRQNPRCAYFVKDMNRIPDVLNSYDFF*"
                     /db_xref="UniRef100_K4F6W9"
                     /db_xref="A0A0F9GXQ1_9ZZZZ"
                     /db_xref="K4F6W9_9CAUD"
     gene            17189..17437
                     /locus_tag="PH2015_18_scaffold_2_prodigal-single_27"
     CDS             17189..17437
                     /product="hypothetical protein"
                     /codon_start=1
                     /transl_table=11
                     /translation="MYKIILKVNRTGMREAKDWCENAGIAYATSYKDDIYDGYWPGSA
                     DNMELACYFAFEHELDAATFCMMFGGRINYVSGQRHFV*"
     gene            17409..17645
                     /locus_tag="PH2015_18_scaffold_2_prodigal-single_28"
     CDS             17409..17645
                     /product="hypothetical protein"
                     /codon_start=1
                     /transl_table=11
                     /translation="MSVVNDTLYDVTLFVSSTASASFEAFLYSHRMRPYSKITESSYG
                     FTYHFEKMALQDCSYISLMFDVTIEKMQGVMNFD*"
     gene            17638..18123
                     /locus_tag="PH2015_18_scaffold_2_prodigal-single_29"
     CDS             17638..18123
                     /product="hypothetical protein"
                     /codon_start=1
                     /transl_table=11
                     /translation="LTKQIPLNDMLAALDRQDFDWYKNLTDEERKSWSSWLTLRYASS
                     VKGKGQDDALLNTNEFVNKHYLDLYKDDDLMWRLMCLTGTGKGQYHEWIKPPHSNKTK
                     DKVSQFVMSVYPHFKSDEIELFCKMNSTAELKSLAISIGLTDGEINDIFGKTSKKGKA
                     K*"
     gene            18120..18308
                     /locus_tag="PH2015_18_scaffold_2_prodigal-single_30"
     CDS             18120..18308
                     /product="hypothetical protein"
                     /codon_start=1
                     /transl_table=11
                     /translation="MTVTVKDRVYTSEVDGIPSIVYDENNNTLTIGNHTFENGYMLLH
                     HINYVRTTTICNRVGVLS*"
     gene            18308..18982
                     /locus_tag="PH2015_18_scaffold_2_prodigal-single_31"
     CDS             18308..18982
                     /product="Uncharacterized protein n=1 Tax=Cronobacter
                     phage vB_CsaM_GAP32 RepID=K4F9L6_9CAUD"
                     /codon_start=1
                     /transl_table=11
                     /translation="MSFTCQFCSKTFQRERTLSAHLCEQKRRWLNKDEKYVVLGFLAF
                     RRFYEISMGEKKEKTYEQFASSQYYTAFTKFGRHMLQINAVDPENFIDFVIRSSIAVD
                     KWCNEAVYETYIHELNKKETAERALERGIMLMQDWGTENDKPFNVFFRENSRSRIIYW
                     IRSGRISPWIIFNCNSGVELLSEFSDQELKLVNDYMDPEFWTRKFQVRSDDVKFVRNV
                     LEKAGL*"
                     /db_xref="UniRef100_K4F9L6"
                     /db_xref="A0A0F9KX36_9ZZZZ"
                     /db_xref="K4F9L6_9CAUD"
     gene            18979..19176
                     /locus_tag="PH2015_18_scaffold_2_prodigal-single_32"
     CDS             18979..19176
                     /product="hypothetical protein"
                     /codon_start=1
                     /transl_table=11
                     /translation="MNVEKIGDNRWLATVMKNGKEEDLVIEFSEDILNQVGWEPGDVI
                     EWFDNSDGTFTLKKKENDNGQ*"
     gene            19166..19579
                     /locus_tag="PH2015_18_scaffold_2_prodigal-single_33"
     CDS             19166..19579
                     /product="hypothetical protein"
                     /codon_start=1
                     /transl_table=11
                     /translation="MDNDYTLEELIANMQQMVQSNSNKINAASTTSSLGSYDPNSYLG
                     VSSVYYPSDYYGKQWDDRKTYTYTGTTTSTTSLDEIRHRELTNRIDKMEKMLEERLCV
                     LKPTPEMLKKWEILQEIYNQYKVAEALLYGHDADE*"
     gene            19572..20000
                     /locus_tag="PH2015_18_scaffold_2_prodigal-single_34"
     CDS             19572..20000
                     /product="hypothetical protein"
                     /codon_start=1
                     /transl_table=11
                     /translation="MSEEVKYIYESPDGGKTVTRREFGSFTKEAYYGTPEFPDEEKDI
                     IFQTNYNLDVSAIDINDGAAYAYAGDWSATDISISDPYTGKPFSLTDLNDRLETIEKR
                     LTILVPDAKLLEQYQVLQDLYAQYKAAESLLFGPEIEDEK*"
     gene            19997..20539
                     /locus_tag="PH2015_18_scaffold_2_prodigal-single_35"
     CDS             19997..20539
                     /product="Uncharacterized protein n=1 Tax=Sphingobium
                     ummariense RL-3 RepID=T0K8Q3_9SPHN"
                     /codon_start=1
                     /transl_table=11
                     /translation="MTKVVNYDWDDVERAVRDLAMQMYKDNWRPDYIVGITRGGLVPA
                     VMLSHMTGIPMHTLCVQLANEGLEENTETNCWMSEDAFGYKLPEGQTTGGFSDLKSRK
                     QILIIDDINRGGDAMEWIMKDWSSSCLPNSDAWDEVWHTNVRFAALIDNANSKVSMDY
                     QCEEFNDVDNDTWVSFPWER*"
                     /db_xref="UniRef100_T0K8Q3"
                     /db_xref="stax:MC45_15045"
                     /db_xref="A0A097EL39_9SPHN"
                     /db_xref="T0K8Q3_9SPHN"
     gene            20539..20826
                     /locus_tag="PH2015_18_scaffold_2_prodigal-single_36"
     CDS             20539..20826
                     /product="hypothetical protein"
                     /codon_start=1
                     /transl_table=11
                     /translation="MASSRTQSTLERLRSLAKRSKNQRRYVSEFNNFEYTSWTIIDLN
                     KLSKKETLIPNSVNSNVVWCEDNCQDEFVFYRKCIYFKNPDDAAYFLVIWQ*"
     gene            20823..21428
                     /locus_tag="PH2015_18_scaffold_2_prodigal-single_37"
     CDS             20823..21428
                     /product="Uncharacterized protein n=1 Tax=Enterobacteria
                     phage vB_KleM-RaK2 RepID=H6X3T1_9CAUD"
                     /codon_start=1
                     /transl_table=11
                     /translation="MKISTDIDIDFVNRDDILRFIKHIPATTRQENTLKKHNSGVYFN
                     PIPHDPLTGFASIDFREAEDRGYFKIDFLNNSLYAGIRNEDHLDRLIATEPLWELLEE
                     KDVVSQLAHIHNHYDTVNLLKPKSIEQLAAVLAVIRPAKKHLIRQGWQAIMKEVWIKP
                     DDDNGYYFKKSHAVSYATAVVVQLNLICEQAVLNAASHASV*"
                     /db_xref="UniRef100_H6X3T1"
                     /db_xref="A0A0F9NC34_9ZZZZ"
                     /db_xref="H6X3T1_9CAUD"
     gene            complement(21373..21777)
                     /locus_tag="PH2015_18_scaffold_2_prodigal-single_38"
     CDS             complement(21373..21777)
                     /product="Uncharacterized protein n=1 Tax=Enterobacteria
                     phage vB_KleM-RaK2 RepID=H6X3T2_9CAUD"
                     /codon_start=1
                     /transl_table=11
                     /translation="MLNIFMFDNEKKEWIQENYPYFSYIQYGKKDYTYYLGILLNTDS
                     TITSLYNFEKISTPDQRKSFIELGEQWWWESNRLIPINIFLGAQISSFKYSIVNMNTK
                     DVEILWGPETSLTNIIQKRVKRRSIQLVRKLD*"
                     /db_xref="UniRef100_H6X3T2"
                     /db_xref="X0XS62_9ZZZZ"
                     /db_xref="H6X3T2_9CAUD"
     gene            21788..22588
                     /locus_tag="PH2015_18_scaffold_2_prodigal-single_39"
     CDS             21788..22588
                     /product="hypothetical protein"
                     /codon_start=1
                     /transl_table=11
                     /translation="MINVNVFQYNREIELVCLDASNTSSATAYLGNMPMYDGHHKLHK
                     GIDNTLRFRIRDTDRKPVDLTGKTLIFKMYDRQSRENVLFMYPDVENATKGLASLVIP
                     TSETILLPEGFYTFAMYTVEDGVEQIIYTDTYDNAKGVIEVIDDVYPEFDDSQETSIF
                     FNDSLKNISTVFDGSGNTIKSKSLHTIAIYYEGFTGTVTIQGDLSVQPSSSDYDWFDL
                     TPRLLYDSSITVNNETGVQAYVVQANVNWLRVIYTSTTGSISKILLRN*"
     gene            22628..23629
                     /locus_tag="PH2015_18_scaffold_2_prodigal-single_40"
     CDS             22628..23629
                     /product="DNA primase n=1 Tax=Methylobacterium sp. GXF4
                     RepID=I9CSF3_9RHIZ"
                     /codon_start=1
                     /transl_table=11
                     /translation="MNLQEVVLSYIPSNSRNSSGGWRSFNCPCCVDNGEPRPDTRQRG
                     GIRFETDLISYHCFNCGFTASHRKGRTVNKKFLRFMKLLGIPDSDIKRLQLDSIREKE
                     LSSGPSFFVPTHNTISLPAFPEVQLPKGTFPLTEWLMKADEPPENSIYAAKYLIDRGV
                     YDHVDAYWCNDMKFRKRVIFPYWQGSTIVGYAARDFTGRSETKYLAQAPNGYLYNIHK
                     ILEPTKFLIVVEGVIDAAALDCVGVLSNEAGQAQIDYLNQYKGEIIVCPDRDNAGKKL
                     AKQAIENGWSVSFPEWQPDIKDAADAVNRYGKFYTLKSIIDGRISNTTKINVKLKIK*"
                     /db_xref="UniRef100_I9CSF3"
                     /db_xref="I9CSF3_9RHIZ"
     gene            23653..25074
                     /locus_tag="PH2015_18_scaffold_2_prodigal-single_41"
     CDS             23653..25074
                     /product="DNA primase-helicase subunit n=1 Tax=Escherichia
                     phage PBECO 4 RepID=L7TJL6_9VIRU"
                     /codon_start=1
                     /transl_table=11
                     /translation="VSDIKNYTPDLQKLFVQFMMTDSELYTRVRGIIKPEYFDRSIRP
                     VVSEIIRYSEKYSSLPSQQMIKAETGQTIEKLENISQHSEWFVDEFEIFCRHKAIEKA
                     IIDSTDLLEAGKYGEVESRIKEAVQIGLARSLGTDYYADPRGILETLKSKNGQITTGW
                     TSLDDKLYGGINRGEVTIFAGGSGAGKSLFMQNMSLNWAEMGLNCVYFTLELSEGLSC
                     MRMYAMQTDRGTKKIFKELDDVELQVKMKAKKSGMLRVKYLPSGSTVNDLRSYLKELQ
                     IQTGVKVDCICVDYLDLLMPATKKVPASDLFIKDKYVTEEVRNFSMETNMVVVTASQL
                     NRSAVEEVEFDHSHIAGGISKIQTADNVIGIFTSNAMRERGQYQLQLLKTRSSNGVGS
                     KVNLVFDVDSLRITDDTTGTAFDTTDNSTASMVDTLRKKTVVNKKAAEDDDTPIMDSG
                     KNKATESLRAMLKTKTRSAFDEV*"
                     /db_xref="UniRef100_L7TJL6"
                     /db_xref="A0A0F9QU71_9ZZZZ"
                     /db_xref="ttr:Tter_1028"
                     /db_xref="L7TJL6_9VIRU"
     gene            25099..25344
                     /locus_tag="PH2015_18_scaffold_2_prodigal-single_42"
     CDS             25099..25344
                     /product="Uncharacterized protein n=1 Tax=Enterobacteria
                     phage vB_KleM-RaK2 RepID=H6X3T6_9CAUD"
                     /codon_start=1
                     /transl_table=11
                     /translation="MTKIRKSLFEELSSIAVSKDKDRIVEQKAENIIASAINLMEYIN
                     SHYDEDTASDLTKRLVNSIRTQDPRKFKRGIETVKKN*"
                     /db_xref="UniRef100_H6X3T6"
                     /db_xref="A0A0F9NAZ1_9ZZZZ"
                     /db_xref="H6X3T6_9CAUD"
     gene            25346..25573
                     /locus_tag="PH2015_18_scaffold_2_prodigal-single_43"
     CDS             25346..25573
                     /product="hypothetical protein"
                     /codon_start=1
                     /transl_table=11
                     /translation="MDFEQQLQELKRLAGIYKVYKPDDPSKTQENISHTGTEKSLYMK
                     KHKIEPGTDEWFKLWFSRPYLTGENPFGKSK*"
     gene            25570..26511
                     /locus_tag="PH2015_18_scaffold_2_prodigal-single_44"
     CDS             25570..26511
                     /product="hypothetical protein"
                     /codon_start=1
                     /transl_table=11
                     /translation="MKISEIILNKGRDRKKRGPRPPWDKRIEFHSRTGEVANSSGKVI
                     SESGSMPGVGAIHISEIEPTLRPLEKALGIDLMNNVLGSVGKKEFSGDIDVALNMQRE
                     DIPAFLEKLKSLPQILDIAQSSVIMTKLKIGKYDPSVPTDKQRTGYVQLDFMPGDPEW
                     MKVFYHAPHEKDSKYKGVMRTTFLATIAAIANQKNSSETTDDGRPLESQRFMFSPKDG
                     LIRVKRTPVPKKTGGGYTKQNNNEVIGGPWKKTDEIADVLNLGNGKDLDSFETLYNAV
                     KKNYDAATATKIFTDFANADLTKELGVPTEIQKYAGK*"
     gene            26513..27277
                     /locus_tag="PH2015_18_scaffold_2_prodigal-single_45"
     CDS             26513..27277
                     /product="hypothetical protein"
                     /codon_start=1
                     /transl_table=11
                     /translation="MDELQFINTLCESKMFRTKQVVADLKVDDAAELAFVYFMILNVW
                     NKDYEFAPLAKEYAQRTTMFSNFNTFRTSATDLYISLNRLIGTDQTYSDEKDEIAIKR
                     IHIKHLDIKRYLAHIANSNNDPSFENTMLMKFQRDLNIQDSMLRSMRRLVADWDNISQ
                     SQRALVVTRLTQYIKLRAIRSDAYSPLLAFQSHKGYKVDDRNDTKKNVWDSPIATVAK
                     GIAMVYGAKKLGQYLGKTGLDSAGSEIPSRFPSKSK*"
     gene            27345..27647
                     /locus_tag="PH2015_18_scaffold_2_prodigal-single_46"
     CDS             27345..27647
                     /product="hypothetical protein"
                     /codon_start=1
                     /transl_table=11
                     /translation="MVTKVHEAFNPGQFLTGNLNHFSVTTANFDASTADAPFHAAKKK
                     LVETAGTRATVVLLGALVDGTGEGTIRIAVENNGAWDADTLEAALGAGWTVAAFTY*"
     gene            27741..28136
                     /locus_tag="PH2015_18_scaffold_2_prodigal-single_47"
     CDS             27741..28136
                     /product="hypothetical protein"
                     /codon_start=1
                     /transl_table=11
                     /translation="MSRIHGAASASEHLTGNLNFYTLYITDAVDITATGNILDQSQQN
                     FDDVVNLINLVAQPVLMNSPISILLDDYAPTLTGDGYIFKFAVEHGHVFSRNGNNVAI
                     LAELFDGVTIDGVLLEVGSNIEFLMSDLL*"
     gene            28299..28547
                     /locus_tag="PH2015_18_scaffold_2_prodigal-single_48"
     CDS             28299..28547
                     /product="hypothetical protein"
                     /codon_start=1
                     /transl_table=11
                     /translation="MEPIDPKLAEIEMKNLEVHVAASHMRYQNLEQGQARIEKSVEKL
                     ASDTKEEFGEIKKIIIWTASTLFATMLIALLSTVFKVL*"
     gene            28548..28826
                     /locus_tag="PH2015_18_scaffold_2_prodigal-single_49"
     CDS             28548..28826
                     /product="Uncharacterized protein {ECO:0000313|EMBL
                     :KKL14094.1};  TaxID=412755 species="unclassified
                     sequences; metagenomes; ecological metagenomes.;"
                     source="marine sediment metagenome.;""
                     /codon_start=1
                     /transl_table=11
                     /translation="MILEELFEEQLDEAKLVYARKGKQIVRKYRCGSGRLAGKTVSNP
                     SACFKPVDIKKRFVLAKTKAKMGARIAKKSKATKKLNPASRMLKTLNK*"
                     /db_xref="A0A0F9AWY7_9ZZZZ"
     gene            28835..29395
                     /locus_tag="PH2015_18_scaffold_2_prodigal-single_50"
     CDS             28835..29395
                     /product="hypothetical protein"
                     /codon_start=1
                     /transl_table=11
                     /translation="MELANKIKMKMLSEGIERTYEDISQLVGMKIEDIRQKMKTASFT
                     DYIDIMNALKKQDVETLKELLGVTLEYNMGGTVSPSEMRAQRGQPVGSSASQGVADVD
                     AAATPMQTQQQRVMAMQKLGKKNLGGASAQQAASAIDAASNAKPLNPQQRKTLATQAA
                     AVDALAQDPRTASQFRQLLNRLNKGT*"
     gene            29396..29590
                     /locus_tag="PH2015_18_scaffold_2_prodigal-single_51"
     CDS             29396..29590
                     /product="hypothetical protein"
                     /codon_start=1
                     /transl_table=11
                     /translation="MRLTEVLGGLYVMISEEEYDLIEEFFTEADYVSEAQLSDRQVLL
                     AEGLVKKGVLNPTLRGFKMV*"
     gene            29603..30220
                     /locus_tag="PH2015_18_scaffold_2_prodigal-single_52"
     CDS             29603..30220
                     /product="Uncharacterized protein {ECO:0000313|EMBL
                     :KKN48497.1};  TaxID=412755 species="unclassified
                     sequences; metagenomes; ecological metagenomes.;"
                     source="marine sediment metagenome.;""
                     /codon_start=1
                     /transl_table=11
                     /translation="MTAPNRQDVDAMANILRALNGDTSGIKSQPTPSTPSGSPIDLTP
                     GVSSDDVKAMENILKNFYGASKNVAKKVVSTINESTKTENGVAVGVFSIEKNSKELYD
                     IRDVRSQDTLFEGLRLYETAYLLAKYLNEGKKINSAEVTKIISSNAVFETYYYDAISH
                     KRSYNTAKKRGDATKMDIAEARFDRAKSEAHAAHMQIKALYENKR*"
                     /db_xref="A0A0F9RFT6_9ZZZZ"
     gene            30255..31538
                     /locus_tag="PH2015_18_scaffold_2_prodigal-single_53"
     CDS             30255..31538
                     /product="hypothetical protein"
                     /codon_start=1
                     /transl_table=11
                     /translation="MNKFFTPTSIRVSSRLNDYLRENFGYTVDGDIKELQKAKVRLER
                     MQESGKNYVETTMMLEAVKALLKARVDEVSADMAKRYKKNAKVDMEINDEILDRDGKT
                     NDADTNRKLHNRNAKRAKGISNANKRIGEAAKPDFLDMDKDGNKKEPMKKALDDKKKK
                     VDEAGIKTAYGTTKTNKYGGVSSKSNKPAPQPGTKEYDKWKANYDKKKKVNEVDMGQA
                     KSVQDKKDEAGKKSGKYDVVNGKGKVVSSHDNHGDAMRAANKKDDYKVKKVTESVTLQ
                     RVLLSQLNSLLEGDAASAEITMAARGIVDELQDIIEKLGKIQNDQLGPLTDQMAYSHG
                     ADQSTTFKSSVDEAISSLLDNARSAKDAVNNAVLVLSGEQPATDTMAPSEEEIGGDMA
                     DDFEDDIEADVDTDIIGGDEAMAGPAEEPLGRARR*"
     gene            31540..31863
                     /locus_tag="PH2015_18_scaffold_2_prodigal-single_54"
     CDS             31540..31863
                     /product="hypothetical protein"
                     /codon_start=1
                     /transl_table=11
                     /translation="MKISTLLSEGENYAVQLNNDLNMYLTRLKANGIYTIATDMLANE
                     LDRLGHSVTPEALVDMLSDNKYIQNATIDSIDLNGSPTTNDQSPDEARMKVRNMAISA
                     SRKGM*"
     gene            31866..32114
                     /locus_tag="PH2015_18_scaffold_2_prodigal-single_55"
     CDS             31866..32114
                     /product="hypothetical protein"
                     /codon_start=1
                     /transl_table=11
                     /translation="MQIYKSAVKLKKIIEKIIAGAIKTAPIITTANQIKEEIKEDIPM
                     FEKMTKAAIEEWAMSRLGVKVDIRETKTKMIEQLKKHL*"
     gene            32144..32833
                     /locus_tag="PH2015_18_scaffold_2_prodigal-single_56"
     CDS             32144..32833
                     /product="Uncharacterized protein n=1 Tax=SAR86 cluster
                     bacterium SAR86B RepID=J4V1W6_9GAMM"
                     /codon_start=1
                     /transl_table=11
                     /translation="MLNQKFTYQKLKRIEKNGSRRYALEESTDEPVPSVTTILDALKD
                     KTFLKEWRASVGEEVAAQITKESANIGTIVHKHIEQHILSESRPDGSNLIYKKAKLLS
                     DIVIDKGLANVDEVWGTEVPLYYPQLYAGTTDCVGLWKGKESIIDFKTSRKAKKKEWI
                     TDYFHQGAAYAAAHNFVYGTNINNIVIMMIGWDGDNDGNYQEFVIEGEEFDHYSEQWA
                     LKVQAYYDKYI*"
                     /db_xref="UniRef100_J4V1W6"
                     /db_xref="A0A0F9THM4_9ZZZZ"
                     /db_xref="apm:HIMB5_00011830"
                     /db_xref="J4V1W6_9GAMM"
     gene            32846..33628
                     /locus_tag="PH2015_18_scaffold_2_prodigal-single_57"
     CDS             32846..33628
                     /product="hypothetical protein"
                     /codon_start=1
                     /transl_table=11
                     /translation="MMADFDIIIIRRGLRSEITGDTLQTAEQGFTTDTNQLFIGTDDA
                     INEIVFDPFANAHATIQSWLDSPQCPQAGLVIDEDLVIRNVTDVNAILLAMQTSASFN
                     VGLYARARRNVEIITENSFNQLFADQHLSSLDQTTGLRSSLYSKILSEESGVFLSYDK
                     NVCTSFFIDYSLKQSNGVITYVRVGNIKVINGVPQGILQGKLTDENTEIWQDDGDSFP
                     QHEEFSNISFDVAYDGDNVQIVYTQLPNFSTQMTYTVKRWSM*"
     gene            33629..34075
                     /locus_tag="PH2015_18_scaffold_2_prodigal-single_58"
     CDS             33629..34075
                     /product="hypothetical protein"
                     /codon_start=1
                     /transl_table=11
                     /translation="MTDKADMLYKWREVRLTLQKEFTKENLQKVSDWWESIKYFTNGF
                     NFDDMSTWSDVWQYINDGYYTKSGNGLGIFFTIFYADEDKDVELWLVHDLYYSNIYLV
                     VYVDGYILNRASGEVEVYEDIKNDLSIMEVHHKYKIINAIKYNNQG*"
     gene            34078..34389
                     /locus_tag="PH2015_18_scaffold_2_prodigal-single_59"
     CDS             34078..34389
                     /product="Uncharacterized protein {ECO:0000313|EMBL
                     :KKN48478.1};  TaxID=412755 species="unclassified
                     sequences; metagenomes; ecological metagenomes.;"
                     source="marine sediment metagenome.;""
                     /codon_start=1
                     /transl_table=11
                     /translation="MFTEKKHNSNDTVTVSLINGQELIGRYIKEDMYNVIIKKPLTLV
                     IGPQGAAFQPFTMTGNSDAEVNIRLSAVVSILSARGEIATAYSAATSGLVVPEASGLI
                     L*"
                     /db_xref="A0A0F9U4B7_9ZZZZ"
     gene            34389..34682
                     /locus_tag="PH2015_18_scaffold_2_prodigal-single_60"
     CDS             34389..34682
                     /product="PAAR n=1 Tax=Ruegeria sp. (strain TM1040) RepID
                     =Q1GH40_RUEST"
                     /codon_start=1
                     /transl_table=11
                     /translation="MARQIARTTDPISPHSPCGPGQCGVGSSKVLVENKMVYRVGDST
                     FPHGVPPFCIPHVTVLTNGSSKVFVEGKQVGRVGDAHACGVVIVSGSAKVMLG*"
                     /db_xref="UniRef100_Q1GH40"
                     /db_xref="sit:TM1040_1293"
                     /db_xref="Q1GH40_RUEST"
     gene            34684..36405
                     /locus_tag="PH2015_18_scaffold_2_prodigal-single_61"
     CDS             34684..36405
                     /product="hypothetical protein"
                     /codon_start=1
                     /transl_table=11
                     /translation="MSESEYERLYQEFVRKGGGKYTFDGTSQTPAEYYDIASLTELSP
                     EERARLDAAQEQYNRQAALNAISQELANGAFTNPLSSITQSGINAFNVMDADEGVILV
                     GNLYSAITASPYQQDILDYFVSVGIDPSFMAVSSLSGLAYPMYGQVQTHTDSQVSNLV
                     QTIQDVNSLVSMSQQFGEQDSSCNRFNALMGLLSGSFDGIFGFLEGMAKPVIDFIKPF
                     MGPINDILSIIAAGSAGIIGLISQALAPVLAPFTSAMNSVASLVSKATSFISSITSQI
                     ANEVAGLLGLISNLAQMAQALAIASSSFDVCQMAVLMRTGSSTLTSALQQFSTPLPSI
                     PSAISTSIDPRANPTTVKSAISAARQNTLTAPGVPQSPTIPSAMLYEPMSAYLTSPLS
                     SLMAPLGEAFSTIQSITGQISLVKNILTDFQSAGSLGGMSTTDYAYNTSSPTMVKSKA
                     FKTYSATYMNQILRRKTDLKTLRIEITDGMNASGVNYSTSAKGQSKSIIETLAVAERS
                     ISSTLDGHTRLLTYVTADGKRNEELEAYAKNEYETVISPTMTGILANTQRVYDTSLAW
                     WNSVKIG*"
     gene            36431..37153
                     /locus_tag="PH2015_18_scaffold_2_prodigal-single_62"
     CDS             36431..37153
                     /product="Uncharacterized protein n=1 Tax=Pelagibacter
                     phage HTVC008M RepID=M1HLX5_9CAUD"
                     /codon_start=1
                     /transl_table=11
                     /translation="MRIDEVLNRQLEEGVDDPHIFKALFLAGGPGSGKSYVSGKMTGQ
                     KHVRTGLKVVNSDDMYEYLMSKEGMAMSPDNIFSPKGQDLRQHAKELTKSREKMYTDG
                     RLGLIIDGTGKDVDKVRAQKEKLEELGYDTMMLFINTSEDIAIARDASRERSVGAKEV
                     SKMWKAVQDNIMKFQQLFGAKDFHVVDNSGGLEDDSRAEQFAKVELNIDKFLATPPRK
                     PQAKRWIRAAREIKSSDQTLDI*"
                     /db_xref="UniRef100_M1HLX5"
                     /db_xref="M1HLX5_9CAUD"
     gene            37192..38028
                     /locus_tag="PH2015_18_scaffold_2_prodigal-single_63"
     CDS             37192..38028
                     /product="hypothetical protein n=1 Tax=Methyloferula
                     stellata RepID=UPI00037A54F3"
                     /codon_start=1
                     /transl_table=11
                     /translation="MTDIIEQLKKYRKPFDLEKLKQTHVHYFTPCYAGMLTEGFFRSW
                     SKGNILFTKYGIPYSVTTSANESLIPRARCHMVAYFMANPSATHMMFIDADITFDPID
                     ILHMIQHDKDVIVGAYPKKEIDWNSVKSAIDSGITGDQLRNTGASYAINYDWDLATQD
                     DGSVKRTLKIEKGLVKLKDGATGFMLIKREVIEKMIEAYPELYFNNDLNLPEDAAKWT
                     YLFFDCMHDPESKRYLSEDYAFCRRWQNIGGEVWLDPLVKLDHMGSFNFNGDVSKMFR
                     KI*"
                     /db_xref="UniRef100_UPI00037A54F3"
                     /db_xref="E5ER83_9PHYC"
                     /db_xref="bue:BRPE67_ACDS15690"
                     /db_xref="UPI00037A54F3"
     gene            complement(38179..38352)
                     /locus_tag="PH2015_18_scaffold_2_prodigal-single_64"
     CDS             complement(38179..38352)
                     /product="hypothetical protein"
                     /codon_start=1
                     /transl_table=11
                     /translation="MINFFKSLFTKQDEKSVIEEYLADSLSLEDLERRQRLIARGEAP
                     WQLRANQNVKGWI*"
     gene            complement(38349..38513)
                     /locus_tag="PH2015_18_scaffold_2_prodigal-single_65"
     CDS             complement(38349..38513)
                     /product="Uncharacterized protein {ECO:0000313|EMBL
                     :KGJ06796.1};  TaxID=376733 species="Bacteria;
                     Proteobacteria; Alphaproteobacteria; Rhodobacterales;
                     Rhodobacteraceae; Paracoccus.;" source="Paracoccus
                     halophilus.;""
                     /codon_start=1
                     /transl_table=11
                     /translation="MISKLRLWIHRKSIYNQIVRELSSLSDRDLYDLGITRGDISSLA
                     YESTYGETRK*"
                     /db_xref="A0A099F990_9RHOB"
     gene            complement(38510..38683)
                     /locus_tag="PH2015_18_scaffold_2_prodigal-single_66"
     CDS             complement(38510..38683)
                     /product="hypothetical protein"
                     /codon_start=1
                     /transl_table=11
                     /translation="MTNMFFDTFVKMFSSKNMSPRNDLLTLAKIEYGNDWEWAYDKLL
                     TSNGKMPRLGGKL*"
     gene            38857..39786
                     /locus_tag="PH2015_18_scaffold_2_prodigal-single_67"
     CDS             38857..39786
                     /product="NAD dependent epimerase/dehydratase n=2 Tax
                     =Acetivibrio cellulolyticus RepID=UPI0002481AC0"
                     /codon_start=1
                     /transl_table=11
                     /translation="MKFNGNVLVTGGAGFIGKEVVKKLQFEGYNVTVIDLKPQPDDLQ
                     FVRYIQGDIIDISQCLSACENQDYIIHLAAKARIPESFTNPSAYFLNNVVGTQNLLAA
                     AAAKSIKKVVYASSSSVYGNHPTPNKPYHKPSPLNYYAMTKLFGEHLCKQFRNLYGLE
                     YTILRLFTVYGDGQPSDDMNGLMIAKFARLAAEHLPLTIHGDGNFRRDFIHVDDVANA
                     FYTAIESKVKNEVFNVGTEQNISINEVVEILRQYKPELNISYIPKPKGYASSTLSDTS
                     KTRKLLGWKHKVSPHDGIHQLYSSIFSNNVVDT*"
                     /db_xref="UniRef100_UPI0002481AC0"
                     /db_xref="tid:Thein_0015"
                     /db_xref="87187272"
                     /db_xref="UPI0002481AC0"
     gene            39842..40591
                     /locus_tag="PH2015_18_scaffold_2_prodigal-single_68"
     CDS             39842..40591
                     /product="stearoyl-CoA 9-desaturase (EC:1.14.19.1)"
                     /codon_start=1
                     /transl_table=11
                     /translation="MITPYRLLFAQIIAHLSIIPMIIYGEWYHWIISFFVYFITGCFG
                     MTMTYHRLLSHKSWEPPFWFEYFGTLAGTYGLTGSSIGWVAIHREHHHHTDGEGDPHS
                     PKHKGFFHVQWLSMFDKPKPKYAAHLLRSEFHTFLHKNYMLLHLGIFVLWFIIDPMLL
                     VSAYLLPAAILWNAGSLINTLTHMIGYRNHNTSDDSTNIYALGYLMWGEGWHNNHHAH
                     PNKWSFKDRWWEFDMGGWFIERLNTKPVNRD*"
                     /db_xref="cyc:PCC7424_5567"
                     /db_xref="B7KMV9_CYAP7"
                     /db_xref="UniRef100_B7KMV9"
                     /db_xref="1.14.19.1"
     gene            40554..41312
                     /locus_tag="PH2015_18_scaffold_2_prodigal-single_69"
     CDS             40554..41312
                     /product="Uncharacterized protein {ECO:0000313|EMBL
                     :AKF11629.1};  TaxID=927083 species="Bacteria;
                     Proteobacteria; Deltaproteobacteria; Myxococcales;
                     Sorangiineae; Sandaracinaceae; Sandaracinus.;"
                     source="Sandaracinus amylolyticus.;""
                     /codon_start=1
                     /transl_table=11
                     /translation="LKDSILSLSTAIRTPCLPEVRNTLSSLELDYDSVEHYKTNIKEW
                     LSPVIDLSTFFVYPVNGITEGLNWWMANESRSIHIEKGDYQWVQPKTGDGDILYMSCP
                     SSIDGNFVNIPTHIPVALDLAYVGSTEVRQIPMTDNIEYVFYSLSKPFGVRNIRTGWI
                     FTRKEDKRLHDLTYNAKYYNYNAHHVAEKIINSYGINYIHNMFKNQQKMVCQELDTVP
                     SDSVWLATSTHDDYQKFRRKNNIARLCLSGIYKL*"
                     /db_xref="A0A0F6SI60_9DELT"
     gene            41309..41929
                     /locus_tag="PH2015_18_scaffold_2_prodigal-single_70"
     CDS             41309..41929
                     /product="hypothetical protein"
                     /codon_start=1
                     /transl_table=11
                     /translation="MKKKHQLPTIANLNLDIDLERLQRETDALAAKFVDVRTANPMLC
                     DNHMALVEQVYDNFEQINLTKPSKILPYTDNVKERLRRKEEHLYNVPTEEFIGSVFEN
                     IVNQCKAPASRVRITKLAAGKEIPFHVDYDVSYAVRCICPIYSDDLVINQFKRDGEIE
                     EYILKPGNAYFLNIAYPHAVFNRSDKPRIALMFSLDGQADVENFEV*"
     gene            41957..42619
                     /locus_tag="PH2015_18_scaffold_2_prodigal-single_71"
     CDS             41957..42619
                     /product="hypothetical protein"
                     /codon_start=1
                     /transl_table=11
                     /translation="MSNVETNVNLDIVVYENVYVVEYDPSYKQAIEDFRQQTFAEGND
                     SLSYEKYDPDNLNGQTWMTFVGDELASISVVERSHYTGDPDIAGRICRYHILKKFRHS
                     NAGFRMLEKQVSWAKQQGLKVLYWTHNVNNKALNAMYQHKKKMPFRGDAVPYFMTETY
                     QSFKIQPNMIFKVSKKSDLLQYVYANILEEGFNWKPTHDTIIYIEHNGEITDDIRNQV
                     LS*"
     gene            complement(42611..43120)
                     /locus_tag="PH2015_18_scaffold_2_prodigal-single_72"
     CDS             complement(42611..43120)
                     /product="hypothetical protein"
                     /codon_start=1
                     /transl_table=11
                     /translation="VKIAITGHTKGLGKTICDIHGQRNIVGFSRSNGFDITAKEHRER
                     MIDLSQDCDVFINNAYDKFGQIELLYDLYGNWKNKNKTIVTIGSYASNAAEWRLQPCL
                     YSTVKKALDVVTYQLVNSHDRNGCKLMIFKPSYIGDGENKIPYQFAANYLLDAIKNNT
                     HQTIELVLR*"
     gene            complement(43122..43892)
                     /locus_tag="PH2015_18_scaffold_2_prodigal-single_73"
     CDS             complement(43122..43892)
                     /product="hypothetical protein"
                     /codon_start=1
                     /transl_table=11
                     /translation="MKKYWNDFLPGPLPLPQYRKNLPYFLSQSEKNSFEDALKVQPTD
                     WKYRTKPIRYDLNRSDYRTKEWDMIDWGQAIVVLGCSHVFGEGNSIDETLCHQLEKIT
                     GHDVVNLGVTGSSPLFSWHNSLILNKKYPTPYAVVQVWSSPSRIPYYDETICKRIGPW
                     SGSIWDEYDTSAKNLFELWNESESHTYNSLYFTSEASQVFWSDKTRYAQGSYFKDVSD
                     FLNISFYQEIDLARDLIHYGEMTHRIAAEDIAAQIERT*"
     gene            complement(43892..44437)
                     /locus_tag="PH2015_18_scaffold_2_prodigal-single_74"
     CDS             complement(43892..44437)
                     /product="hypothetical protein"
                     /codon_start=1
                     /transl_table=11
                     /translation="MSELYTFLPELKVDLADITKTIEDKNGWVEITPEKENHGYVQYY
                     KNYQPEWLTSQLLPIWSYMGLLIACRAGEYLIPHVDTGRTSGILIPCTNSYTENTLDF
                     WDIPAWDGTIGKQEKFHDYSDGKIIDQVLYTSPILFKNVPHGVDNRNSTDSRINLSVC
                     FMEPYTYEVVKSLYEKGLLIR*"
     gene            complement(44430..45008)
                     /locus_tag="PH2015_18_scaffold_2_prodigal-single_75"
     CDS             complement(44430..45008)
                     /product="hypothetical protein"
                     /codon_start=1
                     /transl_table=11
                     /translation="MFTFDSSIIKFDLQNEEIYKYLFSAEWRKSVIDDGYHNYGGFTD
                     LLKTPTNKVFNTGNYCIGDKHTDLVDRQLKEMFGCFVESHYISILPMCKVGEHYDIYD
                     ADDETVNATENDFINTSILYPVFGDIDVTGNGVTRRLMPTVFTVIDTSKLHDGMNLNK
                     SLSWCTSSLCYNITYLEVKEKLKDYIVEDLDE*"
     gene            complement(45011..45763)
                     /locus_tag="PH2015_18_scaffold_2_prodigal-single_76"
     CDS             complement(45011..45763)
                     /product="hypothetical protein"
                     /codon_start=1
                     /transl_table=11
                     /translation="MDDYIYAFEMKYNRAYLFDTVRQITHWPAYADPTTAFKTSHRDI
                     LFPIDMEAIKIKNSILTSTTYSFSVVPPGHETGWHTDKNRGCTLILPINPEPHLIKFN
                     VDENIIDYYYDGPVITNAKTLHNGINHTDVNRYNLLFHFDLPYHDVMDLIKNNNLIDD
                     WKQTYDIALFYDSPMISEYFNATTDIENASILITDDIELANSYENRKFIIFIGDSNKK
                     FVEVIGKNHNEIIKTIKFILDCPFKIKSVVLE*"
     gene            complement(45756..46328)
                     /locus_tag="PH2015_18_scaffold_2_prodigal-single_77"
     CDS             complement(45756..46328)
                     /product="hypothetical protein"
                     /codon_start=1
                     /transl_table=11
                     /translation="MTLLTTGNPKYGLASAIKYVLGGDFSSRSSGIDLETDDGMDAFV
                     EKSMDYSQVILNCYTEKMNNYSQARLLHKIYIKWVEENKSGHIVCVGSISDHIHKEQP
                     WLKYVSYSAEKLALKNLCQTINHNRDSISPKIRCTYISLGHMHTPYVDRLHPDEVKLK
                     TESVADVIKFILHHQECIEEITLTKDKTNG*"
     gene            complement(46337..46804)
                     /locus_tag="PH2015_18_scaffold_2_prodigal-single_78"
     CDS             complement(46337..46804)
                     /product="Nuclear protein SET id=1964878 bin
                     =GWD2_Clostridiales_32_59 species=ACD15 genus=ACD15
                     taxon_order=ACD15 taxon_class=ACD15 phylum=OD1-i
                     tax=GWD2_Clostridiales_32_59 organism_group=Firmicute
                     organism_desc=a65"
                     /codon_start=1
                     /transl_table=11
                     /translation="MNYFWVNPNTQVKESSVHGLCRYATTRVKKGDVIFVAGGVAINN
                     QETTWYKGLLIDKDYVLDLPVGSEYEAYVNHSCDPNCYIDGQIVFRALRDIDEGEFIT
                     VDYGTFFLTKKNPIDPCKCGAEKCRGKVTGEDYKTLDLPLSWYAQKKLKSESS*"
                     /db_xref="gwd2_scaffold_389_31"
                     /db_xref="hdt:HYPDE_27098"
                     /db_xref="86374367"
     gene            complement(46785..47558)
                     /locus_tag="PH2015_18_scaffold_2_prodigal-single_79"
     CDS             complement(46785..47558)
                     /product="hypothetical protein"
                     /codon_start=1
                     /transl_table=11
                     /translation="MEITLHGKLKDPKNAPAFDHSCNPRCEPDRAVHPAAKKLLYVPH
                     YNVARGINIDVDQVNREIEIANQGKWASYNNDVKGQRGAGLSTYWNARMLRNFVPDSE
                     FGFGETLDYLEQIGRQDEVHNGRVPPSSLTATPLFYEVPYLVSLIERFVTIEMCDRIM
                     ISRVEHNQRINWHSHNYYEKTYSHAYLHIPLRTNVGTEMLVYMDDTLHRQHYGVGEAW
                     VINTQHNHAVNNKINGEDRYHILILANFEDKKFNELLLG*"
     gene            complement(47549..48118)
                     /locus_tag="PH2015_18_scaffold_2_prodigal-single_80"
     CDS             complement(47549..48118)
                     /product="hypothetical protein"
                     /codon_start=1
                     /transl_table=11
                     /translation="MIVCEKINVDFDFNRLLAESLDIINDIGWHNDQISLQYSNVVDS
                     WTDDVDHYGYTRKEHECVNWNSKLNNSYIKEVIESIHPYVSSARIMKLPGPSCYITHV
                     DLYTRFQIPLILDPLKSYMIWPEHSLVVPLKPGKAYYCNTHEIHNYVNGEYEDRINII
                     FNDAREQPYLDNPHIDRLFKNFIEDMKWK*"
     gene            complement(48120..48650)
                     /locus_tag="PH2015_18_scaffold_2_prodigal-single_81"
     CDS             complement(48120..48650)
                     /product="Beta-hydroxylase n=1 Tax=Streptomyces sp.
                     MK730-62F2 RepID=C4NCJ7_9ACTO"
                     /codon_start=1
                     /transl_table=11
                     /translation="MIHKEIDIKIDIQQLLDDVTKISNVAGWKLNQIALQYHNEIDWH
                     SGVGKSDFLSGNEEEYIHYHPFLDGMYIKELLESFDFPVAHSRIMLLPPKTCYTTHVD
                     YYTRYHIPVTSKPLQTFMLFPDKGEILRMYPGKAYWTNTYELHNFVNGTYEDRIHIVF
                     NSALEKKNLDNPYLSM*"
                     /db_xref="UniRef100_C4NCJ7"
                     /db_xref="C4NCJ7_9ACTN"
                     /db_xref="C4NCJ7_9ACTO"
     gene            48734..48898
                     /locus_tag="PH2015_18_scaffold_2_prodigal-single_82"
     CDS             48734..48898
                     /product="hypothetical protein"
                     /codon_start=1
                     /transl_table=11
                     /translation="MKITDLISKVKRKKEKSSNVPPKEEKFDREKAVDEFLRKYGDVK
                     NAPSSWNHFD*"
     gene            48913..50277
                     /locus_tag="PH2015_18_scaffold_2_prodigal-single_83"
     CDS             48913..50277
                     /product="Uncharacterized protein {ECO:0000313|EMBL
                     :KIG19555.1};  TaxID=215803 species="Bacteria;
                     Proteobacteria; Deltaproteobacteria; Myxococcales;
                     Enhygromyxa.;" source="Enhygromyxa salina.;""
                     /codon_start=1
                     /transl_table=11
                     /translation="MAKFIIWNITSSNFDDNRFTVNNNGAHFSRYLGPHRIASWLRQH
                     NFNTIVIDFANSMSQDQLLHLTKSFITDETEYIGVSSTFIKDSEKHPQWLYSNKSEIE
                     NEYPKIKWIVGGHKTHLFDESWIKFESFAEEDLSRFFNLTHSQFDIKTAGTVFTKSDA
                     ILPTEVLPIELGRGCKFKCKFCDYRLIGKKPGTYLRNFSIVEQEILYYYENFGVTRFS
                     YVDDTVNESEEKVEALVSIAKRMPFELEWVGYCRADLIWRYPSMINSLRKSGMRSCFF
                     GIESFETQSSKLIGKGWSGQHGKEFLLHLKKQWYPDINWEMGFIAGLPGQTPQQLRDD
                     NKWLQDNDLNGYFIGLDLSSKKSEFAVNAEKYGFVFPHDDSYWENGIWNLDTANNIAD
                     EFRIQNQNRTTLAAFALSMFGGVGYDWKDMIHIRHVDFYTEEFYNKKKVCVENYVRNR
                     SSFS*"
                     /db_xref="A0A0C2DDM5_9DELT"
     gene            50385..50540
                     /locus_tag="PH2015_18_scaffold_2_prodigal-single_84"
     CDS             50385..50540
                     /product="hypothetical protein"
                     /codon_start=1
                     /transl_table=11
                     /translation="MTFRPYYAYMRARYNKNKTNIEIEVEKCYADAPDVWSEKAKEAL
                     KAKGISF*"
     gene            50838..51437
                     /locus_tag="PH2015_18_scaffold_2_prodigal-single_85"
     CDS             50838..51437
                     /product="alternative oxidase (EC:1.-.-.-)"
                     /codon_start=1
                     /transl_table=11
                     /translation="MEPTPTGFSDKIAYGLTMSFRWFADTFFAKRYGHRAVVLETVAG
                     VPGMVAGMWQHLRSLRKMKPDERGWIKTLLDEAENERMHLMIFIEIAKPNWFERLLVL
                     FAQFVFWHFYFVLYVFFPKTAHRMIGYFENQAVVSYTQYLEEIDSGRAENIPAPKIAI
                     DYYKLEPTAKLRDVIVAVRADEQGHADVNHGMADELIGK*"
                     /db_xref="apb:SAR116_0177"
                     /db_xref="UniRef100_A6GKW7"
                     /db_xref="A6GKW7_9BURK"
                     /db_xref="1.-.-.-"
     gene            51518..52564
                     /locus_tag="PH2015_18_scaffold_2_prodigal-single_86"
     CDS             51518..52564
                     /product="hypothetical protein"
                     /codon_start=1
                     /transl_table=11
                     /translation="MRFSEITETMLSEMIIRHKTESGDLLIAFKDSIWIVNYDEYDND
                     DDGIQTEIEKVAGKMPSNVSDIADVRPDVLVGNYNEIDNTLTIEGSDLRQHPVTSKLI
                     QKVVKQLGIKNVEYGNMAGDVDSTYSPNEIKGKLPEYGYHGTSLRRLRGILKTGIAAQ
                     NMGNWGNIHTSGAIFFAVGDSIPRFHAHRTATKDNDIPVIIKFKLPDPSKIFADYDVA
                     SELYGSWSPHLPSEYSNSSTMPARSNDYIKNQKRPQNLWKDMGIFGYKGRIPPAMFVE
                     FYTTSMPPSEYPEEDGYVERSREEMNDYMKAYVFIADNFGDVQDYVNDNFLHYSSEEI
                     ISDMTLEDEDEEDL*"
     gene            52561..52803
                     /locus_tag="PH2015_18_scaffold_2_prodigal-single_87"
     CDS             52561..52803
                     /product="hypothetical protein"
                     /codon_start=1
                     /transl_table=11
                     /translation="MKINEIERMLDEEAVFSSWIDDLSLAKDGSGDVVMTLHSGRRYV
                     VSDVGKPLFTEWVSAMSKGKFWHSDIRDYHTTYRIR*"
     gene            52814..53932
                     /locus_tag="PH2015_18_scaffold_2_prodigal-single_88"
     CDS             52814..53932
                     /product="hypothetical protein"
                     /codon_start=1
                     /transl_table=11
                     /translation="MKINEIITESRVSLFEMRVRLNTISQGSELPESSVVFGYADSIW
                     VVTPSDWRQNREQIVSDIREKIGLDDSELKAGWSTESLMDLGDTRSDVVAFSMNEGRL
                     LYRRHTYGQSPQTSPLFKKVASYIKQTFGINPRPFSMGVQMDTGNNREVDPSTFRGEL
                     PREGWHGTNIDAVASMLSKGIVPQKAGNYGDVHTPGYVFFAADKSSLVHRYAMHSSGG
                     MWTMNSIPIIVHFKVPDQNRIKPDVDVAHNLYGKKAAQANPDYKHLPFVDKEEGQPDS
                     TKGKKNPERMWKHGEVFGYKGRIPPSHIMSFITYKQFGGENVSIEQMVENIKAWNYLK
                     TKYKMQDIFKSDVNWNGKNAKQIVKEVTEALQSDQPKQ*"
     gene            54054..54815
                     /locus_tag="PH2015_18_scaffold_2_prodigal-single_89"
     CDS             54054..54815
                     /product="hypothetical protein"
                     /codon_start=1
                     /transl_table=11
                     /translation="MKTTLIAAAVCGLFATQVSALDLSFGTDVSVLSTEGVETSSSEF
                     SVDSKHDLGGFTVIAGATYDVIATDLTDFYVGAIVGNTTLSYGEQDGVFDFTGGLTKI
                     SGNVLADPAATDRTFVVSGLAYSASVGLNDGDVENVQATYAVPTFNGIDSRVGIDYNT
                     TTEDVTLGVAANTKVGNGVVLGGVLTYADDYAVELNGSYKNASAFVTFDDEGADVLGV
                     GYTHNVSKNADLFAEAGYDFNTEDTTVALGAALRF*"
     gene            54944..55258
                     /locus_tag="PH2015_18_scaffold_2_prodigal-single_90"
     CDS             54944..55258
                     /product="hypothetical protein"
                     /codon_start=1
                     /transl_table=11
                     /translation="MTDMQKQMQDFMTQMSEVMVNSIPKFKPNKNGYEIRTKVLEIAK
                     DMEQFEFHAKFAGWEQTVTRDPQTGEILTQVEMPKIPTADDVLTSAQKFYDFINNASP
                     KK*"
     gene            55355..56227
                     /locus_tag="PH2015_18_scaffold_2_prodigal-single_91"
     CDS             55355..56227
                     /product="hypothetical protein"
                     /codon_start=1
                     /transl_table=11
                     /translation="MEFTENRHTAKGAIDGDLFTRGKQSNDENFKKVIELYKNSSHEK
                     KNALSALFAFDFESVTDLIVEKGPVRYIENKFGFRSTHQYTYDEPDKTIWVFGDSISY
                     GHGLRFEDTWAYKLASNYSLKLYNFSVCGAGIDTATRLLQTWLKNTKSMPSLVVSYGF
                     YPDRLEMNSLNNDETHYFVKYNTTSKYEFHKSFYLEKEKYYISLLETIQCPSFHIDML
                     SPKNGWHNFYQDFACDVPIEAYEILKNTNHKKYDLTHFSSVTSLPHPGIRSNQLMFEH
                     IKSIIDAEIFKQSP*"
     gene            56591..56794
                     /locus_tag="PH2015_18_scaffold_2_prodigal-single_92"
     CDS             56591..56794
                     /product="hypothetical protein"
                     /codon_start=1
                     /transl_table=11
                     /translation="MITYFQHNKISTAGNHLVGTVWTFRNCVVEMFNEGLSCTCKTKH
                     TTKCNHVKSVELGILGVGQKYYK*"
     gene            56857..57324
                     /locus_tag="PH2015_18_scaffold_2_prodigal-single_93"
     CDS             56857..57324
                     /product="Putative uncharacterized protein n=1 Tax
                     =Novosphingobium sp. PP1Y RepID=F6ILR9_9SPHN"
                     /codon_start=1
                     /transl_table=11
                     /translation="MGRSVSYPSNTAAVCFRDVSSFGYVMDDDGNVTDEHDEWQGQDD
                     WDWFVESIKNDATEKWSSFSECNEWVGREDRAILENNFAYIGVSEYCGLAAVWLLPKT
                     EALLNTGYSEDAAMANLSENWCKRIAKNFEKLFGEYVKVAVMSNGEGVYKKVA*"
                     /db_xref="UniRef100_F6ILR9"
                     /db_xref="npp:PP1Y_AT14727"
                     /db_xref="F6ILR9_9SPHN"
     gene            57359..57667
                     /locus_tag="PH2015_18_scaffold_2_prodigal-single_94"
     CDS             57359..57667
                     /product="hypothetical protein"
                     /codon_start=1
                     /transl_table=11
                     /translation="MKELLIGVSAIVGIVLLTLVGIQVDRYLQKQAEITRTQVMKESQ
                     SNIDGMRLQLNNQCVEYNKADTAGRVGIKNMVQDTFASVDTSDYPTHLQQCLQSMGVR
                     *"
     gene            57667..57828
                     /locus_tag="PH2015_18_scaffold_2_prodigal-single_95"
     CDS             57667..57828
                     /product="hypothetical protein"
                     /codon_start=1
                     /transl_table=11
                     /translation="MKNTLIKVMKAVIQFPAFFKKKKAENHKILIAGSCLDSDNHPSQ
                     FPRILPKNA*"
     gene            57843..58385
                     /locus_tag="PH2015_18_scaffold_2_prodigal-single_96"
     CDS             57843..58385
                     /product="Gp45 protein n=1 Tax=Clostridium perfringens E
                     str. JGS1987 RepID=B1BPP7_CLOPF"
                     /codon_start=1
                     /transl_table=11
                     /translation="MKKFLIAAAIAAMTATTANAGWFDEPAPSSDEAVADQMEKLLKE
                     GERQTGLPAITNFTEKRMVKWLYELRDQPNYRTYTYIVTMNGTLIKICDSVGYGINAS
                     IQYSNPDKVVDYEDFVGDRIDANIGTLPQAEPNGLFMPEGLAATYVMCVDGTSEDVKA
                     VYLEPEIIVSPFPLDNVNGQ*"
                     /db_xref="UniRef100_B1BPP7"
                     /db_xref="A0A0F9C2M8_9ZZZZ"
                     /db_xref="B1BPP7_CLOPF"
     gene            58470..58757
                     /locus_tag="PH2015_18_scaffold_2_prodigal-single_97"
     CDS             58470..58757
                     /product="hypothetical protein"
                     /codon_start=1
                     /transl_table=11
                     /translation="MTKPARKTIEVGKVLRMANHFLAAKNTSADEREGVASFIEAVLH
                     ESGNYNGFCYLPAKDYPTEVDGLGSRRFYYPSSKIVKEHDEEIRNVNKIRV*"
     gene            58820..59029
                     /locus_tag="PH2015_18_scaffold_2_prodigal-single_98"
     CDS             58820..59029
                     /product="hypothetical protein"
                     /codon_start=1
                     /transl_table=11
                     /translation="MRNVTITPELIDVDVCYGDYDGFVTKTTWVVELYEGKQLMTTMF
                     LKTEEFAKDAADKFIRLGLSAFGFC*"
     gene            59046..59246
                     /locus_tag="PH2015_18_scaffold_2_prodigal-single_99"
     CDS             59046..59246
                     /product="hypothetical protein"
                     /codon_start=1
                     /transl_table=11
                     /translation="MASWNREGDFVAGNYMGIFPYAGKISESRVKYGGKVQHTVKLLS
                     AINVFGEDRDIILVDEDELVVV*"
     gene            59312..59653
                     /locus_tag="PH2015_18_scaffold_2_prodigal-single_100"
     CDS             59312..59653
                     /product="hypothetical protein"
                     /codon_start=1
                     /transl_table=11
                     /translation="MDIQLVHSLALDEAKAASDAALKQWGGDFGACGFAWVKVTPKEK
                     GNTKGGRAERKLLESVGFRKDWTGKSWELWNPSKYPGQNIDIKEAGARAYAAKMRELT
                     DLDAWAGSRLD*"
     gene            59655..59924
                     /locus_tag="PH2015_18_scaffold_2_prodigal-single_101"
     CDS             59655..59924
                     /product="hypothetical protein"
                     /codon_start=1
                     /transl_table=11
                     /translation="MSGMPPVPLFWKIIPRNMAGITKHQFKERIKQYGIYHTVGVIYH
                     SYDEESLAMMLMMEGEETNIRIIPYTHNTKESKTSLDFPYESLYT*"
     gene            59951..60199
                     /locus_tag="PH2015_18_scaffold_2_prodigal-single_102"
     CDS             59951..60199
                     /product="hypothetical protein"
                     /codon_start=1
                     /transl_table=11
                     /translation="MNSFMNALYNAEGSVVTGYKNDVPFLGYITKTRVKYGSDIQVTI
                     AYDEESMKETGYGGDIIDGSVLLAGENATYRNLHVYFE*"
     gene            60205..60474
                     /locus_tag="PH2015_18_scaffold_2_prodigal-single_103"
     CDS             60205..60474
                     /product="Uncharacterized protein n=1 Tax=Burkholderia
                     glumae (strain BGR1) RepID=C5A7T0_BURGB"
                     /codon_start=1
                     /transl_table=11
                     /translation="MAKMVDTPCKWCGCNMSVRAADVARGWGRFCSKSCKAKNQEKKN
                     GQYKAFMNGRGVSNLHPERLKDYQHGEHLDDVHPFSSEGLGQWTD*"
                     /db_xref="UniRef100_C5A7T0"
                     /db_xref="bgu:KS03_2942"
                     /db_xref="C5A7T0_BURGB"
     gene            60462..60614
                     /locus_tag="PH2015_18_scaffold_2_prodigal-single_104"
     CDS             60462..60614
                     /product="hypothetical protein"
                     /codon_start=1
                     /transl_table=11
                     /translation="MDRLNMKAYIIERVNELDHLISQQPEGSNHRYALMAGKFELLQM
                     AVALKL*"
     gene            60631..60864
                     /locus_tag="PH2015_18_scaffold_2_prodigal-single_105"
     CDS             60631..60864
                     /product="hypothetical protein"
                     /codon_start=1
                     /transl_table=11
                     /translation="MVTFWATVWYAGTVVMVLGYEGQNADQCNTLSQIIENDIAATYE
                     NPTEEVKNSIYPTNEFSVTCEQKILQPQKTENI*"
     gene            60861..61025
                     /locus_tag="PH2015_18_scaffold_2_prodigal-single_106"
     CDS             60861..61025
                     /product="hypothetical protein"
                     /codon_start=1
                     /transl_table=11
                     /translation="MTGICILIAGFVIADVIMFVNGYKSWAFYAKTEQEKAVRRKWFA
                     DRGIEWDEKQ*"
     gene            61022..61291
                     /locus_tag="PH2015_18_scaffold_2_prodigal-single_107"
     CDS             61022..61291
                     /product="hypothetical protein"
                     /codon_start=1
                     /transl_table=11
                     /translation="MIIRKDKHGLYIRSGWYLADKSATAFRPGDFSGHSHAWNTTEAG
                     LKEGDKPKTSYVNGTSFIRIKMPDGSKVYWGSYGRTEGDFSEEKE*"
     gene            61297..61638
                     /locus_tag="PH2015_18_scaffold_2_prodigal-single_108"
     CDS             61297..61638
                     /product="hypothetical protein"
                     /codon_start=1
                     /transl_table=11
                     /translation="LGINTHVYTYWGVRTEYNHDLSEDFEEVYDELDTSQYLFDGMSC
                     EYMVFGNRLYDSGDARWGEMNNSNEIEINDALLQDMKTSFMSEFKEKFPQYYDWLAEK
                     PWKLVSLVHYS*"
     gene            61649..61912
                     /locus_tag="PH2015_18_scaffold_2_prodigal-single_109"
     CDS             61649..61912
                     /product="hypothetical protein"
                     /codon_start=1
                     /transl_table=11
                     /translation="MPYRVKDLSTGKYVTTSHAKSVDYKDPIYARVYPTLSGARSSAR
                     YQQNLHSHWFETEEFLLKRDGKMPYGIETVYNGVAPQWEVEEF*"
     gene            61912..62199
                     /locus_tag="PH2015_18_scaffold_2_prodigal-single_110"
     CDS             61912..62199
                     /product="hypothetical protein"
                     /codon_start=1
                     /transl_table=11
                     /translation="MGHMLEYCPFCGNGAGEDGISINTGKHRLGVKAYVKCEHCSAQG
                     GTFIEETEDEAIESAVRDWNQKDIRPNTICHKVKRFFVQLEYDLRTCWGLY*"
     gene            62199..62531
                     /locus_tag="PH2015_18_scaffold_2_prodigal-single_111"
     CDS             62199..62531
                     /product="hypothetical protein"
                     /codon_start=1
                     /transl_table=11
                     /translation="MSRYVEYYEYKDIYAWPEQENYEYYAMAVDRDALNKKNFDRGSR
                     RIWRYDTKTGNVFYEKYDGWTGESAHSKFQVDNDEFQRIAIIADPCPYSDSYNQKQRL
                     KQKGIIKQ*"
     gene            62528..62650
                     /locus_tag="PH2015_18_scaffold_2_prodigal-single_112"
     CDS             62528..62650
                     /product="hypothetical protein"
                     /codon_start=1
                     /transl_table=11
                     /translation="MITIALIFAHAFRTNKNFEPTILYLGTIIADCEIAQYFFT*"
     gene            62699..62920
                     /locus_tag="PH2015_18_scaffold_2_prodigal-single_113"
     CDS             62699..62920
                     /product="hypothetical protein"
                     /codon_start=1
                     /transl_table=11
                     /translation="MTNEELIRFALDDIKSFAATATYTDALDLAKQHFINHPSTHDNW
                     EILDEGVKFLNVKLAEGAIYEITTGKEVK*"
     gene            62920..63396
                     /locus_tag="PH2015_18_scaffold_2_prodigal-single_114"
     CDS             62920..63396
                     /product="hypothetical protein"
                     /codon_start=1
                     /transl_table=11
                     /translation="MIEVTGGTKKQRELVQSIAEYSAVKLLGSRLAASVEITIELRHD
                     LGATLGNATWEDDNHRPREFTIEVNASKHIRLRRMLETVTHEMVHVKQFAKGEMKDLM
                     SRPANIRKWMGKEVDMNTISYWDLPWEIEAYGRETGLFVRWAEENDLAKEEWTHDV*"
     gene            63389..63727
                     /locus_tag="PH2015_18_scaffold_2_prodigal-single_115"
     CDS             63389..63727
                     /product="hypothetical protein"
                     /codon_start=1
                     /transl_table=11
                     /translation="MFEGKQWLVYWDNTGFEGIVDVGARLEKEAFDLLVHDKRQDQSI
                     SSIYNMMTMRARFNPQRHPEIWTFTSSEDITEESLREVADRDPQWLVDWIRKNGTKMY
                     GERGAKPRIT*"
     gene            63724..63954
                     /locus_tag="PH2015_18_scaffold_2_prodigal-single_116"
     CDS             63724..63954
                     /product="hypothetical protein"
                     /codon_start=1
                     /transl_table=11
                     /translation="MKIDKAKHKPSWRVQKGCNVEWFEPHRKGMGVVKKVICEADKLW
                     GNDPKYVIVDDVALGEVTVDVGNIRILKGKNK*"
     gene            63951..64430
                     /locus_tag="PH2015_18_scaffold_2_prodigal-single_117"
     CDS             63951..64430
                     /product="Uncharacterized protein n=1 Tax=endosymbiont of
                     unidentified scaly snail isolate Monju RepID=S6BHZ4_9GAMM"
                     /codon_start=1
                     /transl_table=11
                     /translation="MKTKLMAAAFALVGSSALADTIVVQGEVVSTNPVRSYITESVPQ
                     QVCQNVQVTQQYRQDNQVAGAVIGAIIGNQFGSGSGKDAMTVLGAIVGADQGRKNSHV
                     RTETTNQVECYVEWVTVQTHHRHGFETVIYDGWQYFTFHTNERFRYGDYVSFHVQIQ*"
                     /db_xref="UniRef100_S6BHZ4"
                     /db_xref="A0A0F7JYX7_9GAMM"
                     /db_xref="apac:S7S_11890"
                     /db_xref="S6BHZ4_9GAMM"
     gene            64485..65921
                     /locus_tag="PH2015_18_scaffold_2_prodigal-single_118"
     CDS             64485..65921
                     /product="hypothetical protein n=1 Tax=Verrucomicrobia
                     bacterium SCGC AAA300-N18 RepID=UPI000367ECE6"
                     /codon_start=1
                     /transl_table=11
                     /translation="MLFPIITFIVAIAIAIIAAWFSIAGLIAIFSSAAIPVALMAGSL
                     EVGKLISASWVYRNWNIAPFLLKSYLTAATVILMFITSMGIFGFLSKAHLEQSAQMEQ
                     GSAQVEQFASEISNKEREIASLIEKSKELQSQTSDNTASIQAQIDAEQARKDQAYARI
                     QPAIDEQNAIIEREQSGASPEVQTYQRSVEQIDAELAQIQSYIESNSIAQLQAMVGVE
                     ADGNYGSQTTAAVDRFKQQKISEKNALLDSIAKAQQNADQSKIDAARAEIARIRSLAE
                     QEVAASQTTIDNLRQQLTTVSTADNTAEVQRVQTQIETETDELNKMVEEKFMLETEIR
                     KLEAEVGPIKYIAELVYGNTEKSTIDVAVRWLIIVFIFVFDPLAVLLLIAANFSWKHR
                     HDDRGQEEIFEAIFSRQTNEEKTKKPLDNQEDISDNQTVIDEEITHNDLTTSEKSYTV
                     INKTEATPEPTIIKTPRKPNGWLDYIRK*"
                     /db_xref="UniRef100_UPI000367ECE6"
                     /db_xref="H0U061_9BRAD"
                     /db_xref="aol:S58_69200"
                     /db_xref="UPI000367ECE6"
     gene            65931..67175
                     /locus_tag="PH2015_18_scaffold_2_prodigal-single_119"
     CDS             65931..67175
                     /product="ATP-dependent Clp protease ATP-binding subunit
                     ClpX n=1 Tax=Clostridium celatum DSM 1785
                     RepID=L1QDQ1_9CLOT"
                     /codon_start=1
                     /transl_table=11
                     /translation="MSDNKNYSCSFCGKNKSEVNTLIAGPGIYICDECIDLCYDIIHQ
                     KKSEKHKSTDSFPTPEEIKAHLDQYIIGQDEAKEVLSVAVYNHYKRINHTNSDIEIEK
                     SNVILLGPSGTGKTLIAKTVAKILDVPFAQVDATTLTESGYVGEDVENVVQRLLIAAD
                     FDIEKAERGIVYIDEIDKKAKKGENVSITKDVSGEGVQQALLKIVEGTKVRVPPGGGR
                     KHPGQDMIEVNTTNILFIVGGAFVGVDKIIERRVNKKSGIGFNASVKSENDEVNVRQN
                     IMAQDLMKFGLIPEFMGRFPIIVGLDNLSEEQLIHVMTAPKNNIVSQFIRLFSLDNVE
                     LEFTDDAIKSVAKQAINNKTGARGLRSVIEKSLLQLQFKLPTLAKEGLKKVIITKEFI
                     EGSNKPIMVFNDEQGLSDTQND*"
                     /db_xref="UniRef100_L1QDQ1"
                     /db_xref="ate:Athe_0710"
                     /db_xref="CLPX_CALBD"
                     /db_xref="L1QDQ1_9CLOT"
     gene            67168..67692
                     /locus_tag="PH2015_18_scaffold_2_prodigal-single_120"
     CDS             67168..67692
                     /product="Translation initiation factor IF-3 n=1 Tax
                     =Chloracidobacterium thermophilum (strain B)
                     RepID=G2LE02_CHLTF"
                     /codon_start=1
                     /transl_table=11
                     /translation="MTNSANTIVYNEYIKSTEVRVIDDDGTQLGVMETSKARSLAYNK
                     NLDLVVITLQSNPPVARIVDVAKYTYEQKKRQKDAEKKARQNVVEVKEVKIRPGIGIH
                     DLEIKMKQVMKFLEANAKVKITIPLRGREITKGSDVIASMIDDIASLLSNFKYEQELK
                     QSGNRITGVITKDG*"
                     /db_xref="UniRef100_G2LE02"
                     /db_xref="ctm:Cabther_A0297"
                     /db_xref="85778451"
                     /db_xref="G2LE02_CHLTF"
     gene            67685..67933
                     /locus_tag="PH2015_18_scaffold_2_prodigal-single_121"
     CDS             67685..67933
                     /product="30S ribosomal protein S21 n=1 Tax=Clostridium sp
                     . CAG:452 RepID=R6ZA70_9CLOT"
                     /codon_start=1
                     /transl_table=11
                     /translation="MAKHYIKGNDQERHIKSGTTVTVKNGNVERAIRRFKKLCVDENI
                     IQEYRDRQEYVGGSEKRRKDKDAGKKRWQKKLRQMRND*"
                     /db_xref="UniRef100_R6ZA70"
                     /db_xref="R6ZA70_9CLOT"
     gene            67897..68166
                     /locus_tag="PH2015_18_scaffold_2_prodigal-single_122"
     CDS             67897..68166
                     /product="hypothetical protein"
                     /codon_start=1
                     /transl_table=11
                     /translation="MAEEATSDEKRLINLDSLDLRTLQKESTRALLTMDGTNDGLSKF
                     NKLAHHNSQLWYKSVIQSYVDEYGGLPSQVGPAKSIELFSEKIGL*"
     gene            68284..68721
                     /locus_tag="PH2015_18_scaffold_2_prodigal-single_123"
     CDS             68284..68721
                     /product="Small heat shock protein HspB n=1 Tax
                     =Nitratireductor indicus C115 RepID=K2NMY4_9RHIZ"
                     /codon_start=1
                     /transl_table=11
                     /translation="MTQRKITSSSIPHLYSATIGFDKLLSALDAQLSGVNSGGYPPYN
                     VAQINENEYMVTLAVAGFGMDNLEITRDKNILRIEGTPPSGEEEVNYLHKGIAGRAFR
                     REFTLADHIEISNATLELGMLNIHLTRVVPPELQPKRIEITQV*"
                     /db_xref="UniRef100_K2NMY4"
                     /db_xref="A0A094JHS3_9GAMM"
                     /db_xref="kln:LH22_02185"
                     /db_xref="K2NMY4_9RHIZ"
     gene            68771..69073
                     /locus_tag="PH2015_18_scaffold_2_prodigal-single_124"
     CDS             68771..69073
                     /product="ATP-dependent Clp protease adapter protein ClpS
                     n=1 Tax=Sulfurovum sp. (strain NBC37-1)
                     RepID=A6QBZ8_SULNB"
                     /codon_start=1
                     /transl_table=11
                     /translation="MSIAEVKSSSRTEVEITEPLNYYVIMHNDDTTPMDFVVDVLIEI
                     FHHDPQTSFDLTMKIHEEGKAIVGMYNLEIAEQKVSDVSYVAKVHDHPLKSTVEPA*"
                     /db_xref="UniRef100_A6QBZ8"
                     /db_xref="sun:SUN_2066"
                     /db_xref="A6QBZ8_SULNB"
     gene            69073..69792
                     /locus_tag="PH2015_18_scaffold_2_prodigal-single_125"
     CDS             69073..69792
                     /product="methylthioadenosine nucleosidase (EC:3.2.2.16)"
                     /codon_start=1
                     /transl_table=11
                     /translation="MPIGVISAIPEEYSKLSWDAAPRTESIINKIFQFGTINGVEVIA
                     AECGIGKVNAAMTTSLLLGHYNCDGIIFSGVAGGINPKLNIGQVIIADELVQHDYGTM
                     SKSVFFNAIPGSFPGYTEDDKNVSYKMPTAMKNTIRHLLGPDHDVYFGKVLTGDTYVA
                     CSTTREQLRNKFGADAVEMEGAAIAQVCCNWSKPFIVIRVLSDLAGNTSHFDFDTFVD
                     ESSEKAANLTQKLLPILDAWL*"
                     /db_xref="msa:Mycsm_03044"
                     /db_xref="L0IVL6_MYCSM"
                     /db_xref="UniRef100_L0IVL6"
                     /db_xref="3.2.2.16"
                     /db_xref="3.2.2.9"
     gene            69789..70298
                     /locus_tag="PH2015_18_scaffold_2_prodigal-single_126"
     CDS             69789..70298
                     /product="hypothetical protein"
                     /codon_start=1
                     /transl_table=11
                     /translation="MKVYTTCHRRGFELTTPNVWEVSDEDGHKGYVNTAVMPYTVCDP
                     PEYIQTSATENPNIALPLNSKVLEKRLDIKAESVVYSNSDETKFYKERVAELERQLKL
                     KPNTDVELVDRWRLQFRWYGSWGDIHQEWGFETHKEAENRLKHWIDTFGQKFEDVKII
                     PYKINKEGL*"
     gene            70300..70542
                     /locus_tag="PH2015_18_scaffold_2_prodigal-single_127"
     CDS             70300..70542
                     /product="Uncharacterized protein n=1 Tax=Sinorhizobium
                     phage phiM12 RepID=S5MD65_9CAUD"
                     /codon_start=1
                     /transl_table=11
                     /translation="MGKKASGKHYTSKGERIGSMKTATRNPADRIMNQLLAWKAGKNV
                     VITIENPNKNETNKKFIRVNAREHYGDPRKRTGFMV*"
                     /db_xref="UniRef100_S5MD65"
                     /db_xref="S5MD65_9CAUD"
     gene            70638..71501
                     /locus_tag="PH2015_18_scaffold_2_prodigal-single_128"
     CDS             70638..71501
                     /product="hypothetical protein"
                     /codon_start=1
                     /transl_table=11
                     /translation="MKMSQIITEGLSDILYHSTSLYNVLSILKNNKFQLTPDIGTDAE
                     ANLRKKNRIYYMSFARSKMGDYHQPSKYAGNLALLVIDGRQLKQDGYTGNPIDYWGWG
                     NKDEMEDRLFSKKPYIEGASKYLKEIHVFYKAESDEDMKAKSVRWLRAAYLMATKLGI
                     KMYVYDDIEAFKLLNTSKSVSISTLKYDTNQEIVKPYARVSRNYFAPYMELLSVPDRS
                     KLSKDARRLLSNMDGWYKNDAKRSLAADIHNARNGSSRPDLDKFLAKASSLRLSSVEE
                     IINYIENKFKD*"
     gene            71535..72533
                     /locus_tag="PH2015_18_scaffold_2_prodigal-single_129"
     CDS             71535..72533
                     /product="Triacylglycerol lipase n=1 Tax=Teredinibacter
                     turnerae (strain ATCC 39867 / T7901) RepID=C5BM61_TERTT"
                     /codon_start=1
                     /transl_table=11
                     /translation="MSIIISYLLRHVFQKWLIANFAKLIRRAIVKRYRLDETFVQNVE
                     RSREIDWVNIRWFAVLAAYAYKRDNDVIRKKYETFSEIYIHEINSIKYIVLKDDATKK
                     YYISIRGTNNSHNALQDINFLKDKSFRLGIYLHTGFHRTAELIADDLLNRLDKTYSIY
                     VTGHSLGAAQALIVSWYLDYSNFNITECITFGQPKVTDSIGTRVMRGKIKLTRIVNET
                     DVVALVPPTGTHRNRYAHLGTMIKLLENGKYCYVDEPDSLNYGVNSFWLFASEESLSF
                     YEVGKELPDHYMNSYVENIDAIIESGAEISWNDRMLYLPDHGIYGEWKQVSKKDIE*"
                     /db_xref="UniRef100_C5BM61"
                     /db_xref="ttu:TERTU_0317"
                     /db_xref="C5BM61_TERTT"
     gene            72533..72946
                     /locus_tag="PH2015_18_scaffold_2_prodigal-single_130"
     CDS             72533..72946
                     /product="SNc family nuclease n=1 Tax=Cyanophage S-TIM5
                     RepID=H6WFR3_9CAUD"
                     /codon_start=1
                     /transl_table=11
                     /translation="MYEYRCVIVEVIDGDTVDVNIDLGFGVWMQSERIRIQGIDTPES
                     KTLDAQEKVFGLLAKKCVTEMLPVGKECTLVSMEFRGKYGRILGDIRVDGVLLSQHLL
                     ENHLAVPYNGENKKLVADAHAANRKILIEQGKVKL*"
                     /db_xref="UniRef100_H6WFR3"
                     /db_xref="X0XF25_9ZZZZ"
                     /db_xref="txi:TH3_12535"
                     /db_xref="H6WFR3_9CAUD"
     gene            complement(73047..73781)
                     /locus_tag="PH2015_18_scaffold_2_prodigal-single_131"
     CDS             complement(73047..73781)
                     /product="hypothetical protein"
                     /codon_start=1
                     /transl_table=11
                     /translation="MKYNADMLKWKRLIESISRQDEQAEDEPDHEVGMAKGQLLSAVK
                     NATRIAKHLSKTSEEDGIDGWIASKITLASDYIENVANYMDGQSLRESSEGGDKTDTV
                     TMDVPLILRIMEYAREEIKDDVTLHKVAEKLVELSKTKSLSMDDYESIVGEAAATMTE
                     AKGEEVSSPEEAIENAYDYLDTRHDSLDMVEIMTKDGSTFILRDSQNRNGINSMKERG
                     WKTVIIAHKDRTLRTTKKYEYVKTEK*"
     gene            73873..74133
                     /locus_tag="PH2015_18_scaffold_2_prodigal-single_132"
     CDS             73873..74133
                     /product="hypothetical protein"
                     /codon_start=1
                     /transl_table=11
                     /translation="MTATNDHEFEFVFTNREQFYAVVNTLNKECGKGKWTIRGRVLKS
                     LKRSEQYTWLSANTAVRKTVVVPKEKADVEAFLRFVHSPDIK*"
     gene            74141..74383
                     /locus_tag="PH2015_18_scaffold_2_prodigal-single_133"
     CDS             74141..74383
                     /product="hypothetical protein"
                     /codon_start=1
                     /transl_table=11
                     /translation="MQITTSQLAKLAKEAEITDPIEWGELTIQEDVAYEMMAASVIEM
                     MTKLNDNEKEVVAMASIVKLLVENFVLNLKQGTAMI*"
     gene            74383..74709
                     /locus_tag="PH2015_18_scaffold_2_prodigal-single_134"
     CDS             74383..74709
                     /product="hypothetical protein"
                     /codon_start=1
                     /transl_table=11
                     /translation="MEQLNNYRWHKDGRLWAKRVIFRGSIPDDFIQSKSLYGIAFDMK
                     LKIAQEYAMNWFINEFEYFHLVKDYVDEHTTAQVFYEAATMEMKFTVSMVIPDEVYAQ
                     YLFMKG*"
     gene            74714..75460
                     /locus_tag="PH2015_18_scaffold_2_prodigal-single_135"
     CDS             74714..75460
                     /product="hypothetical protein"
                     /codon_start=1
                     /transl_table=11
                     /translation="MQTLKVLFEDYEQSKEIESRIKTYPVDPLALTIHWLDGNLPHSA
                     SSAGYAPFDVASALTNQPDMAPSAYMISESSLRKAQEIRDFYQQKYAYALMMGEEHLS
                     PFQTALVKFLAADNKNSLNLDNVGMIISLPSMYEEDHKIFEFMKEFVDIPHNDNHNNG
                     EHYQGKLIFAKKRTTKFLNSAAKHDYWFKNTKGHLFRMLIPMHTMESQLMDKVLDLNN
                     NTIDFSGTVYIRKLFGNNFYYAHIVGRYNI*"
     gene            75457..76317
                     /locus_tag="PH2015_18_scaffold_2_prodigal-single_136"
     CDS             75457..76317
                     /product="Uncharacterized protein n=1 Tax=Hoeflea
                     phototrophica DFL-43 RepID=A9DAU7_9RHIZ"
                     /codon_start=1
                     /transl_table=11
                     /translation="MMTTHLDIYQLLDRFELLYSDNKNMSDLRRAYIDKDLNSIFRLI
                     ANGVEPEDLRKVILEDNYWSLWKILQECNSTQFVAAFKNFYVNNTEFADDCFSRGQLE
                     SKLWLVNNIVDLKIPLGTVYLCAGWYGTLATMLFESGTPIENIRSFDIDESCVAIAEV
                     FNKPWVMENWKFKSITQNINDINFESHSWQVWSNKNNRYSHPIVESPDTIINTSCEHI
                     SNFDEWYAKIPEGKLVVLQSNDYFEIKEHVNCSKDLQAFSLQTPMKTELFSGELLLPK
                     YKRFMRIGYK*"
                     /db_xref="UniRef100_A9DAU7"
                     /db_xref="H0I3K5_9RHIZ"
                     /db_xref="mlo:mll3253"
                     /db_xref="A9DAU7_9RHIZ"
     gene            76314..76571
                     /locus_tag="PH2015_18_scaffold_2_prodigal-single_137"
     CDS             76314..76571
                     /product="hypothetical protein"
                     /codon_start=1
                     /transl_table=11
                     /translation="MTQEEKDILSERLKSEEVIVKFKKVSGEERTMKCTLQESVIPPA
                     TKEDPLSQKKVRAVSPEVCSVWDVEANGWRSFRWENVISVE*"
     gene            76632..77081
                     /locus_tag="PH2015_18_scaffold_2_prodigal-single_138"
     CDS             76632..77081
                     /product="hypothetical protein"
                     /codon_start=1
                     /transl_table=11
                     /translation="MTKFPTRIKVLQLEFWMKISDDNFDDRTPDCNSFIGPAIIGKDA
                     WYYDGTGVSWFEYEGNSYATKGLAETFKYTLEVLDTAQLTHEQEKSLRALTYSLPKSQ
                     SALIKTIQTTLQKNYRVKSLREVGRSSQLSLLLFRKKQKIKKNELTN*"
     gene            77126..77440
                     /locus_tag="PH2015_18_scaffold_2_prodigal-single_139"
     CDS             77126..77440
                     /product="hypothetical protein"
                     /codon_start=1
                     /transl_table=11
                     /translation="MTVNATETAKKILDTAKELGWDVTVRGSILTIYKDGINDREAFC
                     RADMEYYSILGLLPSTSAGSVWGTDGGGIGAMSAMSSRMFKMNKSGGSKRVLTALKKM
                     GA*"
     gene            77406..77597
                     /locus_tag="PH2015_18_scaffold_2_prodigal-single_140"
     CDS             77406..77597
                     /product="hypothetical protein"
                     /codon_start=1
                     /transl_table=11
                     /translation="VFLLLLKRWVLDMEKFFLNVFTVLINTVIAVGVVYGIAWMLDQH
                     VDSIVGWVALGLAAGSNRA*"
     gene            77602..77886
                     /locus_tag="PH2015_18_scaffold_2_prodigal-single_141"
     CDS             77602..77886
                     /product="hypothetical protein"
                     /codon_start=1
                     /transl_table=11
                     /translation="MDDDLIKRLPDLLQKATTGPWTHHERGTNGHPHPYVCGAEFPPE
                     FEGDVFVVAYVVGMKNDANAELIALAPELAAEVLSLRAELEAARKELHNE*"
     gene            77879..78034
                     /locus_tag="PH2015_18_scaffold_2_prodigal-single_142"
     CDS             77879..78034
                     /product="hypothetical protein"
                     /codon_start=1
                     /transl_table=11
                     /translation="MNESLYKLVFFLLFAERQDENMMFGGHSINEVVDALADIMKVPP
                     DKLRELA*"
     gene            78211..78723
                     /locus_tag="PH2015_18_scaffold_2_prodigal-single_143"
     CDS             78211..78723
                     /product="Uncharacterized protein n=1 Tax=Salipiger
                     mucosus DSM 16094 RepID=S9Q5V4_9RHOB"
                     /codon_start=1
                     /transl_table=11
                     /translation="MNRKYLVFLDIDGVFTSSRVHFAHNSEYKMWARFDPVAVDFMNK
                     IHDKYPVEFVIMSTWKNGLRNDDNMIEHWVRSAFANSGFRGMIASPWKTDPDNFAVQK
                     KWDRANEVKDYLENFATDVDDFILFDDNRYRFKEILGKGRLVQTDPENGLLYKHMLNA
                     QSIMGNWIER*"
                     /db_xref="UniRef100_S9Q5V4"
                     /db_xref="S9Q5V4_9RHOB"
     gene            78729..79283
                     /locus_tag="PH2015_18_scaffold_2_prodigal-single_144"
     CDS             78729..79283
                     /product="hypothetical protein"
                     /codon_start=1
                     /transl_table=11
                     /translation="MESFIGAFSGVWAALFLIVFLASGILASRTESMIMGFGILFLGA
                     IVAEYAVGIAVISYIFANTLTFVVSAFVYAAIGAVYTGLWRWPLFIKHHHYDIEDKFK
                     SWHRNHEGTFDDYLDSYEYSKYTARNNKDRLASYVLMWPFHFTWEVIHKPFVFLYNFV
                     YVFLGSSFDKIGKYYAKKLHSESR*"
     gene            79283..79846
                     /locus_tag="PH2015_18_scaffold_2_prodigal-single_145"
     CDS             79283..79846
                     /product="Thymidine kinase {ECO:0000256|RuleBase:RU000544,
                     ECO:0000313|EMBL:AIX12089.1}; EC=2.7.1.21
                     {ECO:0000256|RuleBase:RU000544};;  TaxID=1540095
                     species="Viruses; unclassified phages.;"
                     source="Citrobacter phage Moon.;""
                     /codon_start=1
                     /transl_table=11
                     /translation="MTKLTFVYSSMNSGKSLSVLTRNHTLTQKGFSTVLMKPAVDDRS
                     TAITTRLGIEHECLIVGPSDLPSAKILKSHATKPDFLMVDEAQFLTKEQVWDLANLVD
                     NWNINVYCYGLRLNWQGEFFTGSEELMKIADELIPIENFCKENKGALAFFHIKKGGND
                     NPVETGYEDLYDTVSRKVWKQWWERKQ*"
                     /db_xref="A0A0A0YP64_9VIRU"
                     /db_xref="swd:Swoo_3233"
                     /db_xref="UniRef100_UPI00037B31BC"
                     /db_xref="2.7.1.21"
     gene            79849..80256
                     /locus_tag="PH2015_18_scaffold_2_prodigal-single_146"
     CDS             79849..80256
                     /product="hypothetical protein"
                     /codon_start=1
                     /transl_table=11
                     /translation="MFGIFRIRARLRKRRIRKVLEDSGCKTWYEYHMIRDPNLNLNAK
                     TVQEFYSGYILFEVPFEIVMRQPSYDNGFFSDGTFEFRIWCKHNCEGKYRVHWHRIRS
                     DGTFDYFDGRGGDAVFVAFENETDAARFALQWL*"
     gene            80247..80501
                     /locus_tag="PH2015_18_scaffold_2_prodigal-single_147"
     CDS             80247..80501
                     /product="hypothetical protein"
                     /codon_start=1
                     /transl_table=11
                     /translation="MVMKTWVIEVYYGNTNPYYVKKNKIDRWRNILRDTGFVTKEVTQ
                     ADETVRWVVTHPTNENALEEMMLMQGDILPPAKIREMENV*"
     gene            80494..80736
                     /locus_tag="PH2015_18_scaffold_2_prodigal-single_148"
     CDS             80494..80736
                     /product="hypothetical protein"
                     /codon_start=1
                     /transl_table=11
                     /translation="MYKTITVDVDVDVDLDDFTDDDLVEELKLRGYIAEPGENHGFDQ
                     FLDKFDLEYLIEAVDKQDQTWYTRAVRDKLHKLRFT*"
     gene            80733..81011
                     /locus_tag="PH2015_18_scaffold_2_prodigal-single_149"
     CDS             80733..81011
                     /product="hypothetical protein"
                     /codon_start=1
                     /transl_table=11
                     /translation="MNKLQQLMVITMEECAELTQQCSKTIRKYETFEEVIADDERAIS
                     NRVKLVEEAGDVLCMLQLMVAHNVLTWDELEARSEVKKEKLKKWSDLI*"
     gene            81008..81373
                     /locus_tag="PH2015_18_scaffold_2_prodigal-single_150"
     CDS             81008..81373
                     /product="hypothetical protein"
                     /codon_start=1
                     /transl_table=11
                     /translation="LKSIGCFFGSHKFEVVAVNRDYHTSYTDSDRVVYHTMRFYQCAC
                     GERKFKTDYANKYSKHRGIDLAKDNWLEVGVVPDGSYDPRTIGEGYVPTPPRPTKKPI
                     INKSAKVIPFKIIQGGTDE*"
     gene            81366..81668
                     /locus_tag="PH2015_18_scaffold_2_prodigal-single_151"
     CDS             81366..81668
                     /product="hypothetical protein"
                     /codon_start=1
                     /transl_table=11
                     /translation="MSEPYTIIDAMREEVDTLKELETIYEKEEKFLLLSDYQRQRRSL
                     ERILNRFEKGYEYYMGINNEGNAQLKYRQTDKHLLREYPALREAKENYDIVKEIVK*"
     gene            81665..82027
                     /locus_tag="PH2015_18_scaffold_2_prodigal-single_152"
     CDS             81665..82027
                     /product="hypothetical protein"
                     /codon_start=1
                     /transl_table=11
                     /translation="MTEDLNYYAAIDYSATGEGRTLFLMITRGNPIADDWEDPPSLKN
                     GWFGTLAVSPEKMVEREMAERVDPYFMRGVQHYTREEFLNAYQFYIPQVVIDMSNPEN
                     ENQPFNLIYFQEFHFNFS*"
     gene            82024..82395
                     /locus_tag="PH2015_18_scaffold_2_prodigal-single_153"
     CDS             82024..82395
                     /product="hypothetical protein"
                     /codon_start=1
                     /transl_table=11
                     /translation="MTHIKDINIGDLIYTVEEIYNWANGSQKRLTMIDDEGNQWHRYD
                     KPSVEYHVATWVVKGKVTQLFEGELPEDETISDYTDIIVLENVKTNEKHTLTFVCEKP
                     LENVYLNIGDAQSAKDEATKG*"
     gene            82425..83741
                     /locus_tag="PH2015_18_scaffold_2_prodigal-single_154"
     CDS             82425..83741
                     /product="hypothetical protein"
                     /codon_start=1
                     /transl_table=11
                     /translation="MISKITRILLEDAAQNDFKRWLMSKLRQKGIQKILGSSDLGRGG
                     MHIRFQLEGELSDFQSFFDEFGVDVMTGASSSSGTFPTYDLVMRDETNGIPVGTTLPW
                     VNNYVGVNSSVNKLFGPKDLTPDDLELAGKKLTASEIITESKNVIQQKYPDHLEMLSY
                     LMDICNKKGSSFSFSIDTTKYSSSDLATISKNFGEVLGAIWATNNLSFKTISFPSVSN
                     EKLIDFYGERLKVEYPVSIKSGGGGKVTVQNIVDALSDKITQGKISLPEHKVYKIIDI
                     VNTTTMKEGFIELNKYLNTPAIQKLAEVMQMDSSEINIYSIKEFMDGLPQKDIIQTLS
                     PFWKAANDYKFTKRVLEADDRVRFVVAPLGDYIAKYLNNDHKEYRESLTNLARNISMI
                     QLNVDVTKSVVYFSHERFKNADFKFDWAGFSAGNKLGFLKMKEKND*"
     gene            83796..84020
                     /locus_tag="PH2015_18_scaffold_2_prodigal-single_155"
     CDS             83796..84020
                     /product="hypothetical protein"
                     /codon_start=1
                     /transl_table=11
                     /translation="MSNQRPAKMHRAAASANEGNMSLQDLKTFALLAQKELEAAGEEG
                     AAYYFGQLAEFIADSPEKLTSTSVSRVLGL*"
     gene            84020..84361
                     /locus_tag="PH2015_18_scaffold_2_prodigal-single_156"
     CDS             84020..84361
                     /product="hypothetical protein"
                     /codon_start=1
                     /transl_table=11
                     /translation="MKPFVVKKSAPVQKIQSERVKGELKPLDKYEEDIRNGENTRFVV
                     NFFRTGGSVRSDIEFTSPDDAQMFAKESIGEGVFRAALIYAIDEYDHAVLHSTLRKGD
                     TKFVYPAVQRW*"
     gene            84355..84594
                     /locus_tag="PH2015_18_scaffold_2_prodigal-single_157"
     CDS             84355..84594
                     /product="hypothetical protein"
                     /codon_start=1
                     /transl_table=11
                     /translation="MVRVSVYEQFIGMDIAVNRTAKLVLNDFYQTDAGKWVTSKPECV
                     IEYDIHNDYENMGLRLEFFSYMIEDDAAEFIVRFK*"
     gene            84591..84836
                     /locus_tag="PH2015_18_scaffold_2_prodigal-single_158"
     CDS             84591..84836
                     /product="hypothetical protein"
                     /codon_start=1
                     /transl_table=11
                     /translation="MIDTETGAVYVDWALAAGDKYSDLVGEMASKMPWLNYLETHKLD
                     RTELNTDTTDYIERWQICYIMSFEDAAMYALLYGQQS*"
     gene            84833..85078
                     /locus_tag="PH2015_18_scaffold_2_prodigal-single_159"
     CDS             84833..85078
                     /product="hypothetical protein"
                     /codon_start=1
                     /transl_table=11
                     /translation="MKSDTLTITMEISGGWTKETWLAQICQDYEKINFLCHNSNKYEF
                     SNHVFDMDLDAEVCDVVFYLDDISKAHYVLIYGEYDV*"
     gene            85071..85619
                     /locus_tag="PH2015_18_scaffold_2_prodigal-single_160"
     CDS             85071..85619
                     /product="Metallophosphoesterase n=1 Tax=Sinorhizobium
                     phage phiM12 RepID=S5M7N4_9CAUD"
                     /codon_start=1
                     /transl_table=11
                     /translation="MSDIWITSDTHFFHKNILSFTDSNTGLRIRPEFSTVEEMNECMV
                     DRWNSVVKQGDKVYHLGDVFMGNGDEFKKLWPRLTGSKRLIVGNHDDIKFLSSGGFFQ
                     KVQMWRMFPEFGLMLSHVPLHESSLFRGAPDKSFSEHPPNQLLNVHGHIHQNLSPEGP
                     YKCVCVEQTNYTPVNIEELRIK*"
                     /db_xref="UniRef100_S5M7N4"
                     /db_xref="S5M7N4_9CAUD"
                     /db_xref="paef:R50345_18925"
     gene            85655..88321
                     /locus_tag="PH2015_18_scaffold_2_prodigal-single_161"
     CDS             85655..88321
                     /product="Predicted subtilase n=1 Tax=Puniceispirillum
                     marinum (strain IMCC1322) RepID=D5BTJ8_PUNMI"
                     /codon_start=1
                     /transl_table=11
                     /translation="MKNFLFAFLISMFAVVSPVYAGAAYDSIASIKNKTTQTTLAQRY
                     MTQYLGYIKTYSAYLDANKHMDGTASYESLEAKVVMYKEDVAKFAILLGVSNPLTPTV
                     INTASTSTQNTNTTVSDPVLVNTTKTTEVVNTDTTTDTYEVTVKYYQTTTTIQVVETK
                     ITTEYYSDGTTKTNTASNVISTSSSISETQTSDRVLVSSVQNTHTSQSEFLTAEEYAA
                     RTDVSLAGTQTYIDAVRVTNPYYTTNTILNPSGLGPYANWLPATGANVAWSRGYTGAG
                     STIAILDTGIDLDHQEFDGRIVGTKCFTVMCKNGYETIQDKNSVAHGTHVTGIAAASL
                     DGVGMTGVAPDADILVGKISHDSGYVELDQVGNGIAWAVSNGADVVNVSAEMNMDSTY
                     RNSVVSIGDGFYRSTYAPYQSLGYNQLLNSDNFTAPVITAMSGNDTVLVVAAGNQGLA
                     FPAFPAHYATITDESGNLALDGRVIIAGSFDLGTNNIASYSNRAGTMCFDYNAVTNDC
                     NNTNRISDYYLMAPGTWVTSTNNNSDYRALSGTSMAAPAISGGVALVHQMWPYMTGEN
                     VVKLLMNTADKSFSGYDVNIHGQGLMDLDNATTPQGAIGIPTTGRVDGATTSIDGQLS
                     VSGMNMASLSSMMVVDEYDRNFYMDGNKLNIATDTRMVSPVLAASYNSNADNYLGYTK
                     GLNINVGNFAVSANDNGTNYGVSYNNDFVTFGVMKEDGSFLGNVATSPIMNVTGATTT
                     YVNLKHEVQTSSGSLFGSIGVGATDLNVGENSMMKSAGTMISNTASVGAKFNTRNGNF
                     GIVAALPVAIQSGDVSMEYASSVSAEGIVSSATSSESLANNSREVNLGLFYNVDVTPT
                     TNVSMFAEVRENYMGIDGETAPQIGFTLTKRF*"
                     /db_xref="UniRef100_D5BTJ8"
                     /db_xref="apb:SAR116_1352"
                     /db_xref="D5BTJ8_PUNMI"
     gene            88333..88830
                     /locus_tag="PH2015_18_scaffold_2_prodigal-single_162"
     CDS             88333..88830
                     /product="Dihydrofolate reductase n=1 Tax=Rhodobacterales
                     bacterium HTCC2255 RepID=Q0FG98_9RHOB"
                     /codon_start=1
                     /transl_table=11
                     /translation="MIRAIFAMDENWGIGKNGDLPWPRNSADLKWFKDCTNGHSVVMG
                     RKTWESLPYKPLSNRLNFVISSHLNSNEWKNAPHGVYSGDPSKIIKEIIEPRYAEYIT
                     WIIGGATLVESCIGIIDELWISNITSSYDCDVFLPKEKVESNFYIHNNKLTDSGLSIT
                     KWRKK*"
                     /db_xref="UniRef100_Q0FG98"
                     /db_xref="Q0FG98_9RHOB"
                     /db_xref="bpj:B2904_orf1126"
     gene            88827..89153
                     /locus_tag="PH2015_18_scaffold_2_prodigal-single_163"
     CDS             88827..89153
                     /product="iron--sulfur cluster insertion protein ErpA n=1
                     Tax=Oceanospirillales bacterium SCGC AAA298-N10
                     RepID=UPI00035FBE3D"
                     /codon_start=1
                     /transl_table=11
                     /translation="MSVVTLTDKAINHFTNIASGKLVKFGIIGGGCAGFQYHWEIFDE
                     VKDHMFGDEVQEYDTFTLYVDSHSLMYLIGTTVDYVSDITGSKIELFNPNAQSGCGCG
                     VSVNFA*"
                     /db_xref="UniRef100_UPI00035FBE3D"
                     /db_xref="J4X2B0_9GAMM"
                     /db_xref="psf:PSE_3248"
                     /db_xref="UPI00035FBE3D"
     gene            89421..89570
                     /locus_tag="PH2015_18_scaffold_2_prodigal-single_164"
     CDS             89421..89570
                     /product="hypothetical protein"
                     /codon_start=1
                     /transl_table=11
                     /translation="MVDVIVYYVIPNVLMFGGLWGLGKAIERGVWHLIENHETIMNYD
                     SSTQL*"
     gene            89602..90996
                     /locus_tag="PH2015_18_scaffold_2_prodigal-single_165"
     CDS             89602..90996
                     /product="hypothetical protein n=1 Tax=Marinobacterium
                     stanieri RepID=UPI0002558047"
                     /codon_start=1
                     /transl_table=11
                     /translation="MTGLILGIVFIIAAIAIKAVPLIPELRKVKTIVASAIGVFGVAI
                     IGLGAVSYNDAGYCQHTRSIFGTETAVCETGWFFVGWGTSTAWPHFITVANTIDIEAD
                     GSSVTGPYRVRLADNWTGDVTQTTRFAIPQDQEQFLTMARTFRSPERLISTTLKPAVT
                     ASLDSVSNMFTMEEYYSGGKRDQFKSEFKDTVEKGRAQVRQVSFNQAGGVIPSRAAPS
                     SSDVAADTSEVGDTEVRRVMMEKVLDSNGNDIRIAHDFAEIGVVVSSAILENIDPDDE
                     YERQIGERKKAASRRVVAREQRLEQEEQRLLAIQQGETDIAKRQAEAKVEQIEKTTNA
                     ETTKKLALIEAERIREEARIAQETSEINLERAKVDAQSVTVAADAEAYAKQAILEADG
                     ALQQKLDAWVEAQRVWADAASKINVPSTVIAGGGDGTSGNALGTVDQFMQLMMLNSAK
                     QLSVDPTIGTPTKQ*"
                     /db_xref="UniRef100_UPI0002558047"
                     /db_xref="A0A0F6WCV7_9CAUD"
                     /db_xref="hch:HCH_00067"
                     /db_xref="UPI0002558047"
     gene            91102..91326
                     /locus_tag="PH2015_18_scaffold_2_prodigal-single_166"
     CDS             91102..91326
                     /product="hypothetical protein"
                     /codon_start=1
                     /transl_table=11
                     /translation="MILHGITQDQCKLLDKMWSIETEEELADWIRGLPPVLVKEVMVL
                     REMLILSMIDEELEETKDTTMARQMIEKCR*"
     gene            91323..91589
                     /locus_tag="PH2015_18_scaffold_2_prodigal-single_167"
     CDS             91323..91589
                     /product="hypothetical protein"
                     /codon_start=1
                     /transl_table=11
                     /translation="MIENYEIVWEGEIIPTAEQAAKVRSELDYLCESLETAEDLMFHT
                     VFMSKDLDGPSIFVYGKEGETSTFFAECNLETEWVSLDSEDENE*"
     gene            91601..91780
                     /locus_tag="PH2015_18_scaffold_2_prodigal-single_168"
     CDS             91601..91780
                     /product="Uncharacterized protein {ECO:0000313|EMBL
                     :BAP25757.1};  TaxID=1491 species="Bacteria; Firmicutes;
                     Clostridia; Clostridiales; Clostridiaceae; Clostridium.;"
                     source="Clostridium botulinum.;""
                     /codon_start=1
                     /transl_table=11
                     /translation="MEEDRAIVLLKAALQLLNKCDKSTYVLDVLSETAFYDGTDCDGY
                     CLKEDIESFLEEVGQ*"
                     /db_xref="A0A077K2P1_CLOBO"
                     /db_xref="cbv:U729_3111"
     gene            91777..92472
                     /locus_tag="PH2015_18_scaffold_2_prodigal-single_169"
     CDS             91777..92472
                     /product="Putative metallophosphatase n=1 Tax
                     =Sinorhizobium phage phiM12 RepID=S5MBC9_9CAUD"
                     /codon_start=1
                     /transl_table=11
                     /translation="MTLTRLIGDIHGMVNDYKAYSIGNFSGPTIQVGDFGIGFGQSDY
                     WVESVNSFHSDGTHRFIRGNHDKPSMCRSEMVGYIPDGTVENETMFIGGAWSIDGPDG
                     APGWYKRTENVDWWADEQCSDEQFYRFIELYSFAKPRIMITHDCPQKISREMFFNTGI
                     IKGAEYKTRTAQAFDAMLDIHQPDFWFFGHWHHTMRHKYGNTTFMCLGELDYVDVDLD
                     DLEVTHESIYGKG*"
                     /db_xref="UniRef100_S5MBC9"
                     /db_xref="A0A0F6SJ32_9CAUD"
                     /db_xref="fae:FAES_4042"
                     /db_xref="S5MBC9_9CAUD"
     gene            92459..92734
                     /locus_tag="PH2015_18_scaffold_2_prodigal-single_170"
     CDS             92459..92734
                     /product="hypothetical protein"
                     /codon_start=1
                     /transl_table=11
                     /translation="MAKAKNTSKTIDQYIASRIIFVTEGETKRVDLSQGTMFLKNGKL
                     HNTNGPAIIRRGVSLFYIEGCDMSFKEWLTYCTLSDTDKAMMLFTME*"
     gene            92737..93135
                     /locus_tag="PH2015_18_scaffold_2_prodigal-single_171"
     CDS             92737..93135
                     /product="hypothetical protein"
                     /codon_start=1
                     /transl_table=11
                     /translation="MEPKLYIIMRKDIQDMNPGKAMAQAAHAQADFDEYIEKKCGPAY
                     RQDDDLWMAVNYWREDRSFGVTLVLHEPLEKINEITSVIPDSGVTVDPTYPWRNFYGD
                     VFVSSEVTCAWVFVRTEEEAEYMKQFSLHR*"
     gene            93146..93541
                     /locus_tag="PH2015_18_scaffold_2_prodigal-single_172"
     CDS             93146..93541
                     /product="hypothetical protein"
                     /codon_start=1
                     /transl_table=11
                     /translation="MRQNAKNKLVKFLFYSTVILNPAFWVMSSKYNPNIDKFINDILD
                     RNVKGDLNTYTISFGDVSVWIASYPHSYATLRDSPINGRASRYTIYRFKKYIDELQKH
                     KKEIMMNGMSEKEYLSLERIAMNMLVKDD*"
     gene            93541..94020
                     /locus_tag="PH2015_18_scaffold_2_prodigal-single_173"
     CDS             93541..94020
                     /product="hypothetical protein"
                     /codon_start=1
                     /transl_table=11
                     /translation="MAHEYTSLVQRLNGEYRIPITDGLGAAGGEEPDNPNEFVRTFET
                     PPIQKEAAIAITVLVYERDSAIEKYHENDGLEGAVSAAIRDLLNSQNVPVAAFIDDHV
                     ANAIVQRNILQRHLNELIDMIHNAPEFKNAPDGLTTFLNDYTNTWLPKMKQLAETKL*"
     gene            94017..94202
                     /locus_tag="PH2015_18_scaffold_2_prodigal-single_174"
     CDS             94017..94202
                     /product="hypothetical protein"
                     /codon_start=1
                     /transl_table=11
                     /translation="MKWYDYLVCLWIADGMSASFIMTITAATTVDFLWYAAMIVLGYL
                     TFVFYADWRKEVIEKQK*"
     gene            94260..94784
                     /locus_tag="PH2015_18_scaffold_2_prodigal-single_175"
     CDS             94260..94784
                     /product="Uncharacterized protein n=1 Tax=Pseudomonas
                     phage phi_Pto-bp6g RepID=G3KB14_9VIRU"
                     /codon_start=1
                     /transl_table=11
                     /translation="VTVLENLKSRHFDLNVHTAWVDEEEGVATFPLWNLSGQMVGYQQ
                     YRPAGDKKAFNHPKDGKYFTWRKDKVVGVWGLESWSFSNVLFVTEGVFDAARLTSYGY
                     SAIATLSNDLDSSVARWLWVARKNRPVICVCDNDAAGRKLAKFGNQHHVMDEGKDMGD
                     ASDEYVRNFLKGYK*"
                     /db_xref="UniRef100_G3KB14"
                     /db_xref="A0A066ZWJ7_HYDMR"
                     /db_xref="esm:O3M_25689"
                     /db_xref="G3KB14_9VIRU"
     gene            94784..95122
                     /locus_tag="PH2015_18_scaffold_2_prodigal-single_176"
     CDS             94784..95122
                     /product="hypothetical protein"
                     /codon_start=1
                     /transl_table=11
                     /translation="MNTKQVYRFDAEQSVIDAVKPMSDRLKEVLDWMVDQDGINKYLE
                     KSTIDDGTIYPPAPYTDILIEVLTLAHENGINVKRLVQNSVLRFVGETHGFGYDCGGK
                     ELRYIYEDSL*"
     gene            95206..95433
                     /locus_tag="PH2015_18_scaffold_2_prodigal-single_177"
     CDS             95206..95433
                     /product="hypothetical protein"
                     /codon_start=1
                     /transl_table=11
                     /translation="MDYRRFESFCNSFTSGFLKPWKSFSIWNTLENQMPQIKADEERL
                     LKYLRNCLAMEGFREHDIKTIAVYVGLNGEI*"
     gene            95445..95804
                     /locus_tag="PH2015_18_scaffold_2_prodigal-single_178"
     CDS             95445..95804
                     /product="hypothetical protein"
                     /codon_start=1
                     /transl_table=11
                     /translation="MSTGKYSPLCPHANESGWEMFKYNCYGEVPADWNQEVYEDGIEY
                     DEKTMFGDYDSEGFDSYGYSAFDADGEYVGIGNGVDRYGYTEMDYLTDSINGGNLHSD
                     LQCGYRTPLNAFIREKK*"
     gene            95804..96814
                     /locus_tag="PH2015_18_scaffold_2_prodigal-single_179"
     CDS             95804..96814
                     /product="RNA ligase, DRB0094 family n=1 Tax=uncultured
                     bacterium RepID=K1WXW1_9BACT"
                     /codon_start=1
                     /transl_table=11
                     /translation="MRKLASIRRIADIQPIEGADAIVVATVDGWKVVVKKDEFQVGDL
                     AVYLEIDSWVPTELAAFLSKGQEPREYNGVKGERLRTVKLRGQVSQGLLLKLDAEGVK
                     GKLFFTLPEEGADLTEILGIQKWEPEIPAQLAGQVRGLFPTSLIPKTDQERIQNCFQE
                     IQDKGDVTYEVTMKLDGTSCTIFRWEGELRVCSRNLELKINEENKDNTLVAMALKIGD
                     SIPDGFAFQGELMGNGIQGNREGFKEHQFFVFDVFNMFSHLYVGPTARREVCKELKLE
                     HVPVFGTAMPAPRNVEEGLALAEGPSIVHKVREGLVWKCNEDPSFSFKTISNQFLLKG
                     GD*"
                     /db_xref="UniRef100_K1WXW1"
                     /db_xref="K1WXW1_9BACT"
                     /db_xref="cpi:Cpin_2419"
     gene            96839..97027
                     /locus_tag="PH2015_18_scaffold_2_prodigal-single_180"
     CDS             96839..97027
                     /product="hypothetical protein"
                     /codon_start=1
                     /transl_table=11
                     /translation="MSDKYDDTVMDEYWRIYAKPVKSDFEIQMRKEVELWIRKQPGHK
                     SWASPDRAYAEFWAEKLG*"
     gene            97034..97375
                     /locus_tag="PH2015_18_scaffold_2_prodigal-single_181"
     CDS             97034..97375
                     /product="hypothetical protein"
                     /codon_start=1
                     /transl_table=11
                     /translation="MTMEKVKQYPWKFKLCWKGELGIEWYQTEKTLGSDWYAYYFKVG
                     LLDKEMRDAYREFKDDSHIRKVFGFQNFGLHKFWYDCPHAQLNLFFIVFYWSTYWTNM
                     PKDYWDRKKSS*"
     gene            97429..98139
                     /locus_tag="PH2015_18_scaffold_2_prodigal-single_182"
     CDS             97429..98139
                     /product="hypothetical protein"
                     /codon_start=1
                     /transl_table=11
                     /translation="MPAIQAYKANGKIIPVSEAKIAKVYQCPWTNDLFSTKKAYLKHL
                     KDLRENRMHKRARRNILDRKFATFYNQPTFKDIIDWIETNPEFFFDNMIEFGHSGWSN
                     RRAHIRSDFWIKIHYLDLTYSQQVSNSHSAPRGKKTNWCGSNDKEGIPHHYPGWQGRI
                     SFQTSHDLGFGSDTFRGTGIHTGTGGGGTNNTYSYECKMFAEDWPGLAAALSHEMLVD
                     DVSITGSIKKFTYGKRDY*"
     gene            98139..98408
                     /locus_tag="PH2015_18_scaffold_2_prodigal-single_183"
     CDS             98139..98408
                     /product="hypothetical protein"
                     /codon_start=1
                     /transl_table=11
                     /translation="MKYKLFLEQEYKDFNGELEPTHVIDSSDLMIDWDITNFCKYLYS
                     ERDGWEWMKDSDERILAIDESGNKRYFVFELDYEPTFFVMESETK*"
     gene            98405..99133
                     /locus_tag="PH2015_18_scaffold_2_prodigal-single_184"
     CDS             98405..99133
                     /product="hypothetical protein"
                     /codon_start=1
                     /transl_table=11
                     /translation="MTVYVLIYDVDHGSREDCNIFYSPIEVFSTAAARQARIQKLADL
                     NEDIGWREEDLELHDNADFEISEHYHPYEDDDDGENEDNDEFAEGSEALTLLEELADE
                     VTEKDTGVEFSDDFMNLSLDDFLDALANKIESDEKEKESLVVKEPELNPEDCYYVAFT
                     IDNPWDGDEEAVAVWVIPQNKFDGVTAEFVELPYGMVPVVMTEQSVAGGYYHRGTVQE
                     AQNIMNRYGFIEAPQLRNLCPTIE*"
     gene            99139..99735
                     /locus_tag="PH2015_18_scaffold_2_prodigal-single_185"
     CDS             99139..99735
                     /product="hypothetical protein"
                     /codon_start=1
                     /transl_table=11
                     /translation="MEHIRPNGLAHGYFCLTCGKASSMMGHNKGECVPNPDLVKTLIY
                     LNRGDKNMQSETLGQKLAATLDELEKAKIKGLEQQANADREKIRQERIKLSRLKDDTI
                     VTLTASIVEGKVPLIKIKDYDRKKWVQDAVKGKAAHQDIWDELARWARENALHIRVED
                     AHDGVGIESWINLSVVPVRPGTRSAGLKDELGVGEYRG*"
     gene            99732..99971
                     /locus_tag="PH2015_18_scaffold_2_prodigal-single_186"
     CDS             99732..99971
                     /product="hypothetical protein"
                     /codon_start=1
                     /transl_table=11
                     /translation="MTEVNSLSALFEPCKCEGKYTIERHGNGYALYLGRCNHRHGWNL
                     INMVEPASQFDPKFIENLINLGLIEYQKQQGFIQE*"
     gene            99968..100132
                     /locus_tag="PH2015_18_scaffold_2_prodigal-single_187"
     CDS             99968..100132
                     /product="hypothetical protein"
                     /codon_start=1
                     /transl_table=11
                     /translation="MKAYTNYKAWWIKHQAPHNIPSLYYGDTPEIAFRQHIIDMSLYE
                     LMETLEEWDE*"
     gene            100132..100398
                     /locus_tag="PH2015_18_scaffold_2_prodigal-single_188"
     CDS             100132..100398
                     /product="Tax=RBG_13_OP8X_37_8_curated"
                     /codon_start=1
                     /transl_table=11
                     /translation="MTYADDYVTLKWGTLKSWKLTNPVFDPLIEEYNAEGASASVMMQ
                     HDTPRQKEIICEIIDIIGKDVYLDWDGEYVTPAEAKKYVMEYRT*"
                     /db_xref="86771775"
     gene            100395..100769
                     /locus_tag="PH2015_18_scaffold_2_prodigal-single_189"
     CDS             100395..100769
                     /product="Uncharacterized protein n=1 Tax=Acinetobacter
                     guillouiae NIPH 991 RepID=N8WVG1_ACIGI"
                     /codon_start=1
                     /transl_table=11
                     /translation="LKLYIAVLDEFPDYMTPTLVAHAMLGAHLHFVKCHTDLTRIVDD
                     GPYKYPQYIDWLENSFKKCVVRVSQKEFDKIAALPSVYIGHEKKTLDGRDSCVVVCPY
                     QDDEPLPNVLKFAKLWKPKSVE*"
                     /db_xref="UniRef100_N8WVG1"
                     /db_xref="A0A077KYV8_ACIGI"
                     /db_xref="N8WVG1_ACIGI"
     gene            100904..101137
                     /locus_tag="PH2015_18_scaffold_2_prodigal-single_190"
     CDS             100904..101137
                     /product="hypothetical protein"
                     /codon_start=1
                     /transl_table=11
                     /translation="MKVSDVLVNLEFWASCLENPTYNSLEVGFRHTPLTKDEIIDRYK
                     QECNMTRHAIMRVMEIINEEGIEDDSERTTQTD*"
     gene            101106..101255
                     /locus_tag="PH2015_18_scaffold_2_prodigal-single_191"
     CDS             101106..101255
                     /product="hypothetical protein"
                     /codon_start=1
                     /transl_table=11
                     /translation="MTAKERLKLIDDLEGEIMLGAFHGYRMPALEERLLELLKEQEND
                     SQRTH*"
     gene            101233..101385
                     /locus_tag="PH2015_18_scaffold_2_prodigal-single_192"
     CDS             101233..101385
                     /product="hypothetical protein"
                     /codon_start=1
                     /transl_table=11
                     /translation="MTVKELIEELKKFPPDTEVFYEGGDYADDWRKVHRLSDLNNWGT
                     RGILIE*"
     gene            101382..101606
                     /locus_tag="PH2015_18_scaffold_2_prodigal-single_193"
     CDS             101382..101606
                     /product="hypothetical protein"
                     /codon_start=1
                     /transl_table=11
                     /translation="MIHQVIFHHKDHSNLVEPSPQQGEWNLTQDVKSWLATHNIKVFM
                     KYTNGNSPTITIDFPSQDDASYFIATWGKK*"
     gene            101603..101902
                     /locus_tag="PH2015_18_scaffold_2_prodigal-single_194"
     CDS             101603..101902
                     /product="hypothetical protein"
                     /codon_start=1
                     /transl_table=11
                     /translation="MSQAHPSHDLEWRDSSHYDYVCKKCDTADTPSGWGKLADPCPVV
                     YHTLETPIGTNPLPIDAQEKLAEFLDWLDVHYETENGSTALFWAVSYLIGGSIKK*"
     gene            101899..102180
                     /locus_tag="PH2015_18_scaffold_2_prodigal-single_195"
     CDS             101899..102180
                     /product="hypothetical protein"
                     /codon_start=1
                     /transl_table=11
                     /translation="MMTNDKKRRLIELGYVKGRILRNGKAVIDQPKGIQHWYSTRELK
                     NKVEERLEIFPDGIRINGEHLLQIRGKHMRRLKKKMKIKQVGRYIVRTK*"
     gene            102177..102599
                     /locus_tag="PH2015_18_scaffold_2_prodigal-single_196"
     CDS             102177..102599
                     /product="Uncharacterized protein n=1 Tax=Rhodanobacter
                     denitrificans RepID=M4NHG0_9GAMM"
                     /codon_start=1
                     /transl_table=11
                     /translation="MMYAENPLHDLHEAMAHAQYEGFSNIEYETRDWKAYRDSSGKDD
                     VRIPATRRPTTRDFWVYTMFTQTWGSTALGHGGMGGAAMTTAYTIVLECRNTQEYLVY
                     FGGTFCYKVSRASKNLNVFLEDCKNHNLSSKRESTKYE*"
                     /db_xref="UniRef100_M4NHG0"
                     /db_xref="rhd:R2APBS1_1960"
                     /db_xref="M4NHG0_9GAMM"
     gene            102596..103171
                     /locus_tag="PH2015_18_scaffold_2_prodigal-single_197"
     CDS             102596..103171
                     /product="Uncharacterized protein {ECO:0000313|EMBL
                     :KKM19412.1}; Flags: Fragment;;  TaxID=412755
                     species="unclassified sequences; metagenomes; ecological
                     metagenomes.;" source="marine sediment metagenome.;""
                     /codon_start=1
                     /transl_table=11
                     /translation="MKINWHQNPLLTTVDVDERDRQRICMYLQNEDYVEILCDLSLTL
                     EEHINQNKPPLSNKDILRRVSAWARICDMDEDDSRVAALVSELQYSHMGDCTCVAASC
                     MKCWAETALGISTLEGLGKHEAAKIQGVFGSGGNVTIDEAIEKLSAPQSYVKPTTWPD
                     SVGYEEHIPRWDRERVRAVNWLTQYKKDHGF*"
                     /db_xref="A0A0F9HW25_9ZZZZ"
     gene            103168..103422
                     /locus_tag="PH2015_18_scaffold_2_prodigal-single_198"
     CDS             103168..103422
                     /product="hypothetical protein"
                     /codon_start=1
                     /transl_table=11
                     /translation="LTYKPVVNGRASICTWELEFHFRDVSQVRKFIKLLMEDEIDFNF
                     DYEKVLDETGELNYITITGSWANNLVRIAEMLKEVDYQFE*"
     gene            103472..103807
                     /locus_tag="PH2015_18_scaffold_2_prodigal-single_199"
     CDS             103472..103807
                     /product="hypothetical protein"
                     /codon_start=1
                     /transl_table=11
                     /translation="MPNIIANDIIGVQNMSSEDYIGSMIYEKGSVIMQKVHYQHFVRL
                     PNRKKFHKFSEIVEKYKYTKVKVTSLKSKEAVEWCEGNLKPGSYIRLQNHFVFAYEAD
                     AVWFGMVNG*"
     gene            103809..104054
                     /locus_tag="PH2015_18_scaffold_2_prodigal-single_200"
     CDS             103809..104054
                     /product="hypothetical protein"
                     /codon_start=1
                     /transl_table=11
                     /translation="MKIRLFYQESTLQPFEIEEDEWVMQPSPERFGVHMSKETDEDDE
                     LMKNAHEWCNQNVGWPWGNHFYFDTEEERSQFLFTWL*"
     gene            104051..104269
                     /locus_tag="PH2015_18_scaffold_2_prodigal-single_201"
     CDS             104051..104269
                     /product="hypothetical protein"
                     /codon_start=1
                     /transl_table=11
                     /translation="MNKVIIYDVEPWHDASRYYSELHTWAVDHCPSYTYYDVLDISDA
                     SPFHDIAGTFFFDDEEDAVYFSFVWKEK*"
     gene            104269..104562
                     /locus_tag="PH2015_18_scaffold_2_prodigal-single_202"
     CDS             104269..104562
                     /product="hypothetical protein"
                     /codon_start=1
                     /transl_table=11
                     /translation="MKSLADAFRDRAKFLSEHNARESPWGDNQSVVSALYEMADVIDS
                     WSGEYLSKEETHEENQRRRWGSPHWSVDPQPPLTMEDRIKAVKKPNKVLDLGE*"
     gene            104596..105243
                     /locus_tag="PH2015_18_scaffold_2_prodigal-single_203"
     CDS             104596..105243
                     /product="hypothetical protein"
                     /codon_start=1
                     /transl_table=11
                     /translation="MSDYTDDYIDHMVDGWFDDSPYHHITKTKKKGNSMKLVVGDRVR
                     LGFGTRPLIVESVYGNDKVSARYEHSGGMISYRRMSEFVRIDGSNEQKGNTTMKGKLF
                     QTKEPNPRFGIGLAINSTGKYVLEMKGSGDLEAFDKREVEVVMPFTFSVKFNGQGTEY
                     SYLGKEGSVSVGDLLLKTDDTKGITIAKVVAVDTKSEKATKYFEGVKLATTPLDQ*"
     gene            105307..105447
                     /locus_tag="PH2015_18_scaffold_2_prodigal-single_204"
     CDS             105307..105447
                     /product="hypothetical protein"
                     /codon_start=1
                     /transl_table=11
                     /translation="MPNSDSLKKMLEQDIDWMWDEGFHTLANRLDRVLQYIEILEKKA
                     NE*"
     gene            105444..105785
                     /locus_tag="PH2015_18_scaffold_2_prodigal-single_205"
     CDS             105444..105785
                     /product="hypothetical protein"
                     /codon_start=1
                     /transl_table=11
                     /translation="MKDIQGVFEIPNDIFNNYMVEALELYLFHGIEPGGYTTALLSGN
                     LYLASARADHFNAPLMTRQAKWIYLEFPNGSFGNEGNFKNWCKDTNGIRSDWAEKQKT
                     AHMWKILQGVA*"
     gene            105806..106108
                     /locus_tag="PH2015_18_scaffold_2_prodigal-single_206"
     CDS             105806..106108
                     /product="hypothetical protein"
                     /codon_start=1
                     /transl_table=11
                     /translation="MKSLLLATLLAITPLAVIAQPISDTDRELLCNAVGRLAGVTATY
                     RDKGQSASTAYVALVEQGLNEEVALGIIKIVYDKMPTAAPESVAGISYIACLEATK*"
     gene            106108..106320
                     /locus_tag="PH2015_18_scaffold_2_prodigal-single_207"
     CDS             106108..106320
                     /product="hypothetical protein"
                     /codon_start=1
                     /transl_table=11
                     /translation="MPPKFIISPCNNIARWDSESDMGYRCMTCFAMVGSIGQPRQCQE
                     KAEMYQMMEILGGQGWDYEKGKVKEV*"
     gene            106317..106667
                     /locus_tag="PH2015_18_scaffold_2_prodigal-single_208"
     CDS             106317..106667
                     /product="hypothetical protein"
                     /codon_start=1
                     /transl_table=11
                     /translation="MTPETPASGILKQGDYGDAKFYYVQCDCSNEDCAHIVEVEADDM
                     LVQVHIYHKQHTKWWKSNRWKQIWQILSKGYAEMETTIVLNEQTALNYSAVLKSAIED
                     VKQFRDQRIAKNGK*"
     gene            106657..107478
                     /locus_tag="PH2015_18_scaffold_2_prodigal-single_209"
     CDS             106657..107478
                     /product="Marine sediment metagenome DNA, contig:
                     S01H4_L00012 {ECO:0000313|EMBL:GAG70023.1}; Flags:
                     Fragment;;  TaxID=412755 species="unclassified sequences;
                     metagenomes; ecological metagenomes.;" source="marine
                     sediment metagenome.;""
                     /codon_start=1
                     /transl_table=11
                     /translation="MVSRNNYWSCSKFADWLRGTEKPYVASGSGWKQWKNEAKQKHSF
                     RYWLAEEGLDKVQNFVNWPIDKLYEVKYYIVNRWIDQSNALVAHPKHIKPGEYRDFDN
                     RILICLFDELADFVEIEKAYSNYRWCEEKQKGMKWWQVGRWRTRTWRSAEAGIEHLKW
                     EMGLTDEEWLDEDKKSEAQPTYQSIAAKEIYDLYIWWTEVYPNRPDPYDVSGWSEYCD
                     NKRERGVDFLEEDPDEEKWDTRSMHNKIREMEKAYEDEETEMLIRLIKVRGSLWT*"
                     /db_xref="X1ABH1_9ZZZZ"
     gene            107614..107817
                     /locus_tag="PH2015_18_scaffold_2_prodigal-single_210"
     CDS             107614..107817
                     /product="hypothetical protein"
                     /codon_start=1
                     /transl_table=11
                     /translation="MQKVLMVDPPEGWKYGFPKQMHEEYFTLKEDFDFHRWLVSEGYP
                     QSIIDSFPNKEIPCRCWWAEIEE*"
     gene            107814..108533
                     /locus_tag="PH2015_18_scaffold_2_prodigal-single_211"
     CDS             107814..108533
                     /product="UDP-glucose 6-dehydrogenase n=1 Tax
                     =Marinimicrobia bacterium SCGC AAA160-I06
                     RepID=UPI0003A4444D"
                     /codon_start=1
                     /transl_table=11
                     /translation="MILVIGCGFVGETVATSLEKNRHTVGRIDPKLDTDLSSFSNFQS
                     AIICLPTPTVDGKCDDSLIRFIIDKLGDIPILLKSTVPPDLIALYPDNVSYYPEFLRA
                     AHAYEDFKNQQIMVLGGDHSQLFYWKHVFSYIDAKVMETDRHTASMVKYMHNVWLATK
                     VAFFHEIYSLVPEANFYSMVNILSQFPNIGPSHMMAPNDEGGLGFGGHCFPKDTEAFL
                     NFSNSEILEKVIEVNNKLRKL*"
                     /db_xref="UniRef100_UPI0003A4444D"
                     /db_xref="A0A0F9SLW5_9ZZZZ"
                     /db_xref="amq:AMETH_2581"
                     /db_xref="UPI0003A4444D"
     gene            108533..108940
                     /locus_tag="PH2015_18_scaffold_2_prodigal-single_212"
     CDS             108533..108940
                     /product="hypothetical protein"
                     /codon_start=1
                     /transl_table=11
                     /translation="MLLGTKLSYCVSDILLKKVNINDVYCIIAHEVNIKSMDSFTHWY
                     DGQVDPMVINLSKGNNVLHLFDFEEVYHLCLTLYQDGVIVVRDTGNPINLLVRANQSI
                     RDHWYQINLREKDMEPAVKLAWDHYRMLSGLCK*"
     gene            108937..109326
                     /locus_tag="PH2015_18_scaffold_2_prodigal-single_213"
     CDS             108937..109326
                     /product="hypothetical protein"
                     /codon_start=1
                     /transl_table=11
                     /translation="MKVGLSFSRCMRDIYEGKVDFHDVMVIISRTDFSPHVDSEWNQI
                     WEGYTRGGWSNPEWFAHADKYDDFRKLAVKLYDSGKIHQPRKFGSNPLRLNYYWLDCA
                     VPIDELDNVPAVKEAWEHYQMLAGLCS*"
     gene            109337..109765
                     /locus_tag="PH2015_18_scaffold_2_prodigal-single_214"
     CDS             109337..109765
                     /product="Uncharacterized protein n=1 Tax=Thauera
                     linaloolentis 47Lol = DSM 12138 RepID=N6Z8Q0_9RHOO"
                     /codon_start=1
                     /transl_table=11
                     /translation="MSVIEKLKAESIALRKTRSPIAPSILFALSEIEKVGKNNGNRET
                     TEDEAIKVIQKLIVTIDENLKLNIDDGRRVALNFEKNILSGVLPQMASEEEIRSKLVF
                     AFGGKQVQNKGEIMKWAKSHWGVLADMKQVGAIASELFSV*"
                     /db_xref="UniRef100_N6Z8Q0"
                     /db_xref="N6Z8Q0_9RHOO"
                     /db_xref="azo:azo2452"
     gene            109780..110319
                     /locus_tag="PH2015_18_scaffold_2_prodigal-single_215"
     CDS             109780..110319
                     /product="hypothetical protein"
                     /codon_start=1
                     /transl_table=11
                     /translation="MTIHAMIDLETLDVSPTAQVLSIGGVKFNPNTKEDPFDEFFFRI
                     DIDYQESTGRTVSTETLDWWSTQDKDAIEMAFSPDNRVSPQEMLRHLKKWYVGCDTVW
                     SQRILMDIGIVQNMCKQYDSPVPWPYWGIKDSATLFGILPDDPRKKYTFLKHDPLQDA
                     KFQAKSVQDAIATLGLSIR*"
     gene            110316..110588
                     /locus_tag="PH2015_18_scaffold_2_prodigal-single_216"
     CDS             110316..110588
                     /product="hypothetical protein"
                     /codon_start=1
                     /transl_table=11
                     /translation="MSNIINLEDYRSKNEDPVSTRTDEIESLELMKSIITILMKYKYN
                     AYDIQTAENMILLSMLFQSHINYLNDIDDNLFEVFSIINDKVTQSE*"
     gene            110581..111123
                     /locus_tag="PH2015_18_scaffold_2_prodigal-single_217"
     CDS             110581..111123
                     /product="transcription elongation factor GreA n=1 Tax
                     =Capnocytophaga cynodegmi RepID=UPI00036D2BEF"
                     /codon_start=1
                     /transl_table=11
                     /translation="VNNALSLVVFDKYNHNNNNKEYYEVSGDIITEQGRKQILEKIQI
                     LSKKKPLISEQLKDARENGGIEENEEFSMALEEMMRLDMEIAKLQIVAETYTIIPAKK
                     KGEYSKVEVGLSVTVKNLSTDKIITYTILGEMESNPSEGVISHKSPVGKELLGCSIGD
                     VAYIERNKDYIELEILKIFA*"
                     /db_xref="UniRef100_UPI00036D2BEF"
                     /db_xref="rim:ROI_05610"
                     /db_xref="107370932"
                     /db_xref="UPI00036D2BEF"
     gene            111191..111721
                     /locus_tag="PH2015_18_scaffold_2_prodigal-single_218"
     CDS             111191..111721
                     /product="Cell Wall Hydrolase n=1 Tax=Thioflavicoccus
                     mobilis 8321 RepID=L0H2K0_9GAMM"
                     /codon_start=1
                     /transl_table=11
                     /translation="MKRLNLAAFLMNATVAIGLAGLGVHEVKAESERRVAMAESIDKE
                     IQQVNIEKQTDCLAKNIYFEARNQSFLGQRAVAWVTLNRVTNENYPKSVCEVVWQDGQ
                     FSWTEDGMSDKPKDKTSWMLAQFVAEVAIHTYGQIPDPTGGATMYHADYVNPYWSSDF
                     VETKVIDNHIFYKDSE*"
                     /db_xref="UniRef100_L0H2K0"
                     /db_xref="magq:MGMAQ_2394"
                     /db_xref="W6KKV4_9PROT"
                     /db_xref="L0H2K0_9GAMM"
     gene            112046..112318
                     /locus_tag="PH2015_18_scaffold_2_prodigal-single_219"
     CDS             112046..112318
                     /product="hypothetical protein"
                     /codon_start=1
                     /transl_table=11
                     /translation="MTNQTNQKNRRPQSNQSNQRRSRTPSLDEAIKLAKQFRGKENLY
                     GMISTNDRGDVTEVGVYNGNTKRYALYRSDLVDAETLTEFKQILGK*"
     gene            112365..112544
                     /locus_tag="PH2015_18_scaffold_2_prodigal-single_220"
     CDS             112365..112544
                     /product="hypothetical protein"
                     /codon_start=1
                     /transl_table=11
                     /translation="MIFKDKKDLTDWAYEQFDKFSVRKPETYTEQELVNLNPNVPVEF
                     IKQHVKNRNKNAYRK*"
     gene            112528..113700
                     /locus_tag="PH2015_18_scaffold_2_prodigal-single_221"
     CDS             112528..113700
                     /product="GMP reductase {ECO:0000256|SAAS:SAAS00043008};
                     EC=1.7.1.7 {ECO:0000256|SAAS:SAAS00043008};; 
                     TaxID=415435 species="Bacteria; environmental samples.;"
                     source="uncultured marine bacterium EB0_35D03.;""
                     /codon_start=1
                     /transl_table=11
                     /translation="MRIENEVLLDYSDVLIRPKRSTLKSRSDVSLERSYTFRNYVSSP
                     NETMNEVFDRHYSQYKGVPIMAANMDGVGTFEMADVLSSQSIFTCLVKTYSKEEIVEF
                     FSQNIERRTQHVAMSIGISNADYDKFVQVYARVGEKLKYLCIDVANGYSQHFVEHVKN
                     IRKIYPNIVIIAGNVVTADQTQELILNGADIVKVGIGPGSVCTTRIQTGVGYPQLSAI
                     IECADAAHGLGGHIIADGGCVCAGDVAKAFAAGADFVMLGGMLAGHDEGGGEIISKWY
                     ATGEYTNTGRPEEYRAYIPVVKEKKFVKFYGMSSDAANEKHFGGLKDYRASEGREVLV
                     PYRGNVSSTVQTILGGIRSTCTYVGAPTLKQLSKCTTFIRVNNQYNRTYESTTTKM*"
                     /db_xref="A4GHK1_9BACT"
                     /db_xref="gsn:YC6258_02375"
                     /db_xref="UniRef100_A4GHK1"
                     /db_xref="1.7.1.7"
     gene            113710..113910
                     /locus_tag="PH2015_18_scaffold_2_prodigal-single_222"
     CDS             113710..113910
                     /product="hypothetical protein"
                     /codon_start=1
                     /transl_table=11
                     /translation="MEVLIFLLIFSFGVGYWANSWGRNGWGWGIAAFILSPVLVGLVL
                     LIAGKTVEKRGEEAKRIKDIAG*"
     gene            113917..114189
                     /locus_tag="PH2015_18_scaffold_2_prodigal-single_223"
     CDS             113917..114189
                     /product="hypothetical protein"
                     /codon_start=1
                     /transl_table=11
                     /translation="MYDKNSNLDYKIKIVSTRHIKGAGLPYTVIVSIDPGSYDNHNIK
                     KCEKDFRKLLAENCGKDIGIYFDRYTLTATLSFRNEDDAAIFTMLI*"
     gene            114191..114619
                     /locus_tag="PH2015_18_scaffold_2_prodigal-single_224"
     CDS             114191..114619
                     /product="glycerol-3-phosphate cytidylyltransferase n=1
                     Tax=Flavobacterium sp. ACAM 123 RepID=UPI000304C720"
                     /codon_start=1
                     /transl_table=11
                     /translation="MKIGFTASSFDLLHSGHTLMLEEAKTVCDYLIVGLQTDPTIDRP
                     NKNKPVQTVVERYLQLRACKYVDEIIPYATEQDLEDILSGMHIDIRILGVEYRDMDFT
                     GRDICKKRGIEIHFNQRDHRFSSSDLRKRVTNEELQKTKK*"
                     /db_xref="UniRef100_UPI000304C720"
                     /db_xref="wvi:Weevi_0964"
                     /db_xref="F0P1W4_WEEVC"
                     /db_xref="UPI000304C720"
     gene            114591..114905
                     /locus_tag="PH2015_18_scaffold_2_prodigal-single_225"
     CDS             114591..114905
                     /product="hypothetical protein"
                     /codon_start=1
                     /transl_table=11
                     /translation="MKNYKRPKSKGDHKYTIYQDGNLTMYYRYGCLHREKGAAYIDHT
                     ANRKIYYRYGKIHRNDGPADIIENDFSDFYLNGERYDFDEWINKTNVPDETKAHLIIL
                     YG*"
     gene            114909..115157
                     /locus_tag="PH2015_18_scaffold_2_prodigal-single_226"
     CDS             114909..115157
                     /product="Glutaredoxin-3 (Grx3) n=1 Tax=Aliivibrio
                     salmonicida (strain LFI1238) RepID=B6EMJ5_ALISL"
                     /codon_start=1
                     /transl_table=11
                     /translation="MKAKIYTKNGCSYCIQAKTLLQIRGVQYEELNVEFVDGAKENML
                     IECEKAGYTPRTYPQIWVDGNHIGGFTELKAYFDKVVC*"
                     /db_xref="UniRef100_B6EMJ5"
                     /db_xref="frf:LO80_00520"
                     /db_xref="A0A097EM03_9GAMM"
                     /db_xref="B6EMJ5_ALISL"
     gene            115781..116890
                     /locus_tag="PH2015_18_scaffold_2_prodigal-single_227"
     CDS             115781..116890
                     /product="Uncharacterized protein n=1 Tax=Sinorhizobium
                     phage phiM12 RepID=S5MQF7_9CAUD"
                     /codon_start=1
                     /transl_table=11
                     /translation="MTIYYAFLFILPLIVWIGIAKIFLHMNITWGEIAIQFFATSLII
                     FLVFLTGVGSQTSDVKFVNGVVTELDPRKKSCDQYWSDWPDSFCTNQNTRRVRDGQTC
                     TTINDKRTCTPKYKTQYRSVYPWERRYFITSTIDTYEVSRVDAQGVNTPPRFAEVKVG
                     DPVSGQVSYTNYIRGASASLFNKRLKPEELPSISYPEIYDFYKTDRVITVDYAMSATM
                     KAEWNKKLSVLNSNVMKTGANVIVVVTSKTQNFAEQLAQSWDAHNINDVIVVVGMSDD
                     KVSWVDVRSWSSDSIVNVKIRDAIYDAKVLDIDTINAYIENVIRSDYKLQSMDAFEYL
                     SNDIVPPTWAFVLALIVLLIVTPLITYVMNKYEIV*"
                     /db_xref="UniRef100_S5MQF7"
                     /db_xref="A0A0F6WCU4_9CAUD"
                     /db_xref="S5MQF7_9CAUD"
     gene            116901..117446
                     /locus_tag="PH2015_18_scaffold_2_prodigal-single_228"
     CDS             116901..117446
                     /product="Uncharacterized protein n=1 Tax=Sinorhizobium
                     phage phiM12 RepID=S5MDL5_9CAUD"
                     /codon_start=1
                     /transl_table=11
                     /translation="MKYLIAALVFVVGLVGIVSMSYITAYNTANQLENQIVATFEDNK
                     NVLAQYSNRIGEAAQIPAMQRDDLTAVVTAALDARYGEEGSKAMFQFIQEQNPTIDST
                     VYTQLQRMIESGRIDFANSQTRLIDQKRVYETALGSFWQGTWMRIAGYPKINLDDYKI
                     VTNARTEEAFKTGIEEPLKLR*"
                     /db_xref="UniRef100_S5MDL5"
                     /db_xref="A0A0F6WCZ8_9CAUD"
                     /db_xref="S5MDL5_9CAUD"
     gene            117540..117734
                     /locus_tag="PH2015_18_scaffold_2_prodigal-single_229"
     CDS             117540..117734
                     /product="hypothetical protein"
                     /codon_start=1
                     /transl_table=11
                     /translation="MKVKYEVCTIESERGWGQTREYALFDTIEEAIKYRDHINSFNQL
                     PIAPDWYMIAEKEIRVVEQK*"
     gene            117814..119064
                     /locus_tag="PH2015_18_scaffold_2_prodigal-single_230"
     CDS             117814..119064
                     /product="Multifunctional CCA protein n=1 Tax=Shewanella
                     amazonensis (strain ATCC BAA-1098 / SB2B)
                     RepID=A1S3T5_SHEAM"
                     /codon_start=1
                     /transl_table=11
                     /translation="MQTFLVGGAVRDMLMGMEPKDKDFVVVGSTVEEMLAAGFEKVGA
                     DFPVFLHPETGEEFALARREKKTGTGYLGFTSEFGTDVTLEEDLSRRDLTINSMSLQL
                     MEDTEFFVEGDEGRFALFDPFGGQDDLQAKVLRHTSNAFVEDPVRVLRLARFRARFGA
                     EWTVAKETRELVHTMAKKGVLNELTAERVWKELSRALMEPHPRLFFDTLLECDALHVL
                     FPEVYALCSAMESRRWHPEGNAFEHTMLVLTQAAKFGFDLETRFAALVHDFGKGLTRK
                     EDFPKHFGHDVKGVPVVEAFADRLTVPAKMRDRAMKATRFHMNMHKLDELTAKTFVKM
                     FDEMGSLNDPETVNVLHRVGMCDERGRLGSENNPVDQLDVLLTKWEAFKSVKFNDVFP
                     NGEKKVEKIKEGMKRARTQAVAAA*"
                     /db_xref="UniRef100_A1S3T5"
                     /db_xref="saz:Sama_0834"
                     /db_xref="A1S3T5_SHEAM"
     gene            119132..119344
                     /locus_tag="PH2015_18_scaffold_2_prodigal-single_231"
     CDS             119132..119344
                     /product="Uncharacterized protein n=1 Tax=Sinorhizobium
                     phage phiM12 RepID=S5MCU1_9CAUD"
                     /codon_start=1
                     /transl_table=11
                     /translation="MNLFRSKREFEIHAKENLEVEEIGGTLYAFGSELACLRLMNTYR
                     HCGERVLAKFSENKNSWFFRLEPNLA*"
                     /db_xref="UniRef100_S5MCU1"
                     /db_xref="S5MCU1_9CAUD"
     gene            119397..119663
                     /locus_tag="PH2015_18_scaffold_2_prodigal-single_232"
     CDS             119397..119663
                     /product="hypothetical protein"
                     /codon_start=1
                     /transl_table=11
                     /translation="MKTLASHFGSKLLINPAEGDTSTTIAHLAQFVKFDPRDAKLFHT
                     SVPVIAYDALEEEYGKFEKEHGDADYYDGFYMKFKDGSTISVRT*"
     gene            119681..119848
                     /locus_tag="PH2015_18_scaffold_2_prodigal-single_233"
     CDS             119681..119848
                     /product="hypothetical protein"
                     /codon_start=1
                     /transl_table=11
                     /translation="MAWFRTVMVMIGLLMVIAGCSINEGASLWVASALAIPGLALMFI
                     FGVMYETERDY*"
     gene            119848..120099
                     /locus_tag="PH2015_18_scaffold_2_prodigal-single_234"
     CDS             119848..120099
                     /product="hypothetical protein"
                     /codon_start=1
                     /transl_table=11
                     /translation="MKNFRTKTIRCEWQVVIQQVDQYGCNYPNSAVVLDRWPTAEEAY
                     ADLPNHGREHEFVKGRWIPNDAISAYEWLEVQYREVEVK*"
     gene            120096..120518
                     /locus_tag="PH2015_18_scaffold_2_prodigal-single_235"
     CDS             120096..120518
                     /product="hypothetical protein"
                     /codon_start=1
                     /transl_table=11
                     /translation="MSTTDQLIAKAMSTTSEDEAIACLRMARKKGGKVTQSFETKVED
                     TTYNGHTAKYWYEKALAYYNYHKQNANSADLQTLKYMYDRLKYMYDSLSTEHRSLMSK
                     NYSLQKQVRDLKSSNYMMKVVAGGTFAMFMAILPMVFT*"
     gene            120571..120762
                     /locus_tag="PH2015_18_scaffold_2_prodigal-single_236"
     CDS             120571..120762
                     /product="hypothetical protein"
                     /codon_start=1
                     /transl_table=11
                     /translation="MKTELLKNPIYVVYETKGVTYDPYTGLNGAIPVAKYKSYTDMVD
                     AWLFQLVKETHNFYVEEYA*"
     gene            120818..121120
                     /locus_tag="PH2015_18_scaffold_2_prodigal-single_237"
     CDS             120818..121120
                     /product="hypothetical protein"
                     /codon_start=1
                     /transl_table=11
                     /translation="MKLTATEMDTVLALIGKADFDQIVRIAERIKLQRTFITNQNVRS
                     VVVGDQVEFVARGMTIRGVVTKVNRKNLIVSQKALNNVTTNWKVPAMMVNKVQAAA*"
     gene            121155..121490
                     /locus_tag="PH2015_18_scaffold_2_prodigal-single_238"
     CDS             121155..121490
                     /product="hypothetical protein"
                     /codon_start=1
                     /transl_table=11
                     /translation="MPCSDGGWSDEVRVSRDDVAEHNMLEASMCGMLTALETKLGVDE
                     LNKVLDLVDWEEAGVKRRTLGLWWKKHKEKDEKRRAREAAEKRKEELRTVALGKLTAE
                     ELEVLGIKL*"
     gene            121558..121695
                     /locus_tag="PH2015_18_scaffold_2_prodigal-single_239"
     CDS             121558..121695
                     /product="hypothetical protein"
                     /codon_start=1
                     /transl_table=11
                     /translation="MFKVVWSRYGRHAGEKVFDTRAAALSFFHAIRGHNGVSRAELKA
                     I*"
     gene            121712..121788
                     /locus_tag="PH2015_18_scaffold_2_prodigal-single_trna_1"
     tRNA            121712..121788
                     /product="Arg"
     gene            121909..121991
                     /locus_tag="PH2015_18_scaffold_2_prodigal-single_trna_2"
     tRNA            121909..121991
                     /product="Leu"
     gene            122107..122183
                     /locus_tag="PH2015_18_scaffold_2_prodigal-single_trna_3"
     tRNA            122107..122183
                     /product="Pseudo"
     gene            122202..122453
                     /locus_tag="PH2015_18_scaffold_2_prodigal-single_240"
     CDS             122202..122453
                     /product="Uncharacterized protein n=1 Tax=Chthoniobacter
                     flavus Ellin428 RepID=B4D307_9BACT"
                     /codon_start=1
                     /transl_table=11
                     /translation="MIDMSFVKVLPSDYTDYGGEVKRWADNQDYPDCSCGCKWFLPLD
                     GELGFDYGVCANKKSPRLGLLTFEHQTGKDCFEYDQNPR*"
                     /db_xref="UniRef100_B4D307"
                     /db_xref="B4D307_9BACT"
     gene            122434..123027
                     /locus_tag="PH2015_18_scaffold_2_prodigal-single_241"
     CDS             122434..123027
                     /product="tRNA(Ile)-lysidine synthase n=1 Tax=Haemophilus
                     ducreyi (strain 35000HP / ATCC 700724) RepID=TILS_HAEDU"
                     /codon_start=1
                     /transl_table=11
                     /translation="MIKIQGKIPREVIVACSGGVDSMAVVDFLSRNHTVRPLFVNHGT
                     ETSKEAEKFLDGVFGDSLIKTYISSDDLPKNTSQEEHWRNERYKIFHSMDVPVVTCHH
                     LDDCTETWIWSSLNGCGKIIPYRNMNVIRPFRVNRKFEFVNWCERKGISWIEDKSNSD
                     TKYMRNFIRHELMPKALVVNPGLYKVVSKVVKDSSVA*"
                     /db_xref="UniRef100_Q7VPN7"
                     /db_xref="A0A0F9MXM6_9ZZZZ"
                     /db_xref="hdu:HD0014"
                     /db_xref="TILS_HAEDU"
     gene            123035..123250
                     /locus_tag="PH2015_18_scaffold_2_prodigal-single_242"
     CDS             123035..123250
                     /product="Uncharacterized protein n=1 Tax=Bradyrhizobium
                     sp. S23321 RepID=I0GA98_9BRAD"
                     /codon_start=1
                     /transl_table=11
                     /translation="MNMLQLNPPIPVYTPRGPALAHVLIDYGPEHNIMWVCFGDDDGQ
                     CWTWPNNKVRAQKNISLGRTVENTKDL*"
                     /db_xref="UniRef100_I0GA98"
                     /db_xref="brs:S23_44910"
                     /db_xref="I0GA98_9BRAD"
     gene            123256..123340
                     /locus_tag="PH2015_18_scaffold_2_prodigal-single_trna_4"
     tRNA            123256..123340
                     /product="Leu"
     gene            124050..124760
                     /locus_tag="PH2015_18_scaffold_2_prodigal-single_243"
     CDS             124050..124760
                     /product="hypothetical protein"
                     /codon_start=1
                     /transl_table=11
                     /translation="MTEIVTWNKIFNRPDLSWVLDTNKVLLSTDKSVFESSFELHKAI
                     FDCDEITFRSYVEYIISFVGTNTSVAEFGCGNAALLHYLHHTYGNDVYGIDISKNLID
                     QCMILFPMQAHHFYVSDKEIRMSDSSVDWFVSNSVFQYLSYDDADYVIQEMLRCSKDG
                     VVISDVKDKETEHLFKVKQAKRQNLTLEQLSEKYKTTPLTFYNKDFFSKYGKCDIVPM
                     LGSYPDAELGSYTVVIQK*"
     gene            124764..124853
                     /locus_tag="PH2015_18_scaffold_2_prodigal-single_trna_5"
     tRNA            124764..124853
                     /product="Ser"
     gene            124899..126026
                     /locus_tag="PH2015_18_scaffold_2_prodigal-single_244"
     CDS             124899..126026
                     /product="Decarboxylase, pyridoxal-dependent n=1 Tax
                     =Oceanicola batsensis HTCC2597 RepID=A3TV27_9RHOB"
                     /codon_start=1
                     /transl_table=11
                     /translation="MDKLEDYIRANVFDYPTLVLDVEKVEENYKKLKSGLGNAHIHYA
                     VKANPQKEIINRLNELGCRFDAASAEEIRICLNAGAQPEHISFGNTVKRPADLEYAYA
                     QGIKLYAADAEEELDKIAKYAPNSEVFIRLLVTNSQAEWPLSRKFGCGQSKAIPLMEY
                     AKNVGLKPIGISFHVGSQTRHPEMWDDTLTYASEVWRDAVSKGFDMRLLNIGGGFPAF
                     YGVPITESEAYCQLLTDMIYQNFGDVQYIMAEPGRGMVGNVGMISANVLLVSTKNEGD
                     EVRWVYLDIGKFSGLAETAEEAIKYQFVTPDCHSNDTMFCILAGPTCDSADVLYETNK
                     VKFPTDLKSGDRIFIKNCGAYTTTYSTVAFNGFPPLGVVVI*"
                     /db_xref="UniRef100_A3TV27"
                     /db_xref="A0A0A0EJI6_9RHOB"
                     /db_xref="jan:Jann_0801"
                     /db_xref="A3TV27_9RHOB"
     gene            126133..126228
                     /locus_tag="PH2015_18_scaffold_2_prodigal-single_245"
     CDS             126133..126228
                     /product="hypothetical protein"
                     /codon_start=1
                     /transl_table=11
                     /translation="MKTASTHKMIIRRTWCGRFMYSGCEGLGMGM*"
     gene            126872..126957
                     /locus_tag="PH2015_18_scaffold_2_prodigal-single_trna_6"
     tRNA            126872..126957
                     /product="Tyr"
     gene            127069..127143
                     /locus_tag="PH2015_18_scaffold_2_prodigal-single_trna_7"
     tRNA            127069..127143
                     /product="Ile"
     gene            127282..127359
                     /locus_tag="PH2015_18_scaffold_2_prodigal-single_trna_8"
     tRNA            127282..127359
                     /product="Met"
     gene            127457..127535
                     /locus_tag="PH2015_18_scaffold_2_prodigal-single_trna_9"
     tRNA            127457..127535
                     /product="His"
     gene            127552..127641
                     /locus_tag="PH2015_18_scaffold_2_prodigal-single_trna_10"
     tRNA            127552..127641
                     /product="Ser"
     gene            127698..127786
                     /locus_tag="PH2015_18_scaffold_2_prodigal-single_trna_11"
     tRNA            127698..127786
                     /product="Cys"
     gene            127982..128065
                     /locus_tag="PH2015_18_scaffold_2_prodigal-single_trna_12"
     tRNA            127982..128065
                     /product="Tyr"
     gene            128119..128195
                     /locus_tag="PH2015_18_scaffold_2_prodigal-single_trna_13"
     tRNA            128119..128195
                     /product="Arg"
     gene            128300..128375
                     /locus_tag="PH2015_18_scaffold_2_prodigal-single_trna_14"
     tRNA            128300..128375
                     /product="Lys"
     gene            128472..128546
                     /locus_tag="PH2015_18_scaffold_2_prodigal-single_trna_15"
     tRNA            128472..128546
                     /product="Trp"
     gene            128590..128784
                     /locus_tag="PH2015_18_scaffold_2_prodigal-single_246"
     CDS             128590..128784
                     /product="hypothetical protein"
                     /codon_start=1
                     /transl_table=11
                     /translation="MSYRKIEVNDQTFEYSVGRSHVKIRYVGAFDKREIGYVIDDWEV
                     RVRPSDIANFIKEKNLQLKT*"
     gene            128786..128877
                     /locus_tag="PH2015_18_scaffold_2_prodigal-single_trna_16"
     tRNA            128786..128877
                     /product="Ser"
     gene            129013..129089
                     /locus_tag="PH2015_18_scaffold_2_prodigal-single_trna_17"
     tRNA            129013..129089
                     /product="Met"
     gene            129258..129333
                     /locus_tag="PH2015_18_scaffold_2_prodigal-single_trna_18"
     tRNA            129258..129333
                     /product="Met"
     gene            129354..130070
                     /locus_tag="PH2015_18_scaffold_2_prodigal-single_247"
     CDS             129354..130070
                     /product="NAD-dependent protein deacylase {ECO:0000256
                     |HAMAP-Rule:MF_01121}; EC=3.5.1.-
                     {ECO:0000256|HAMAP-Rule:MF_01121};; Regulatory protein
                     SIR2 homolog {ECO:0000256|HAMAP-Rule:MF_01121}; 
                     TaxID=195105 species="Bacteria; Proteobacteria;
                     Alphaproteobacteria; Rhodobacterales; Rhodobacteraceae;
                     Haematobacter.;" source="Haematobacter massiliensis.;""
                     /codon_start=1
                     /transl_table=11
                     /translation="MKVCILTGAGISAESGIKTFRDTDGRWNEYDVTDVATPEGFYKN
                     PKLVLDFYNHRREEVSYAKPNKAHYALAALQHNENFDVTLITQNVDDLHEKAGSTRVI
                     HMHGSLHESICRKCGDVTTANSVMQTHDICDDCYHPALRPNIVWFGEFPYHMEIIDDA
                     LRTCDIFVSIGTSGTVYPAAGFVKTAKKKARAHTVEINLHPSDNNFMFTETMGGVATE
                     MVPAFVEKLLSGEYDYLKVQ*"
                     /db_xref="A0A086YD31_9RHOB"
                     /db_xref="UniRef100_V7FTR5"
                     /db_xref="red:roselon_01814"
                     /db_xref="V7FTR5_9RHIZ"
                     /db_xref="3.5.1.-"
     gene            130271..130345
                     /locus_tag="PH2015_18_scaffold_2_prodigal-single_trna_19"
     tRNA            130271..130345
                     /product="Val"
     gene            130669..130744
                     /locus_tag="PH2015_18_scaffold_2_prodigal-single_trna_20"
     tRNA            130669..130744
                     /product="Phe"
     gene            130768..130959
                     /locus_tag="PH2015_18_scaffold_2_prodigal-single_248"
     CDS             130768..130959
                     /product="hypothetical protein"
                     /codon_start=1
                     /transl_table=11
                     /translation="MYIIGCKHNAKSIDAITAVRKHTGKSLLESKRLIESVMEGKSVQ
                     LPDDFVLREDLEDANFLIS*"
     gene            131005..131898
                     /locus_tag="PH2015_18_scaffold_2_prodigal-single_249"
     CDS             131005..131898
                     /product="Cytosine-specific methyltransferase {ECO:0000256
                     |RuleBase:RU000417}; EC=2.1.1.37
                     {ECO:0000256|RuleBase:RU000417};;  TaxID=439375
                     species="Bacteria; Proteobacteria; Alphaproteobacteria;
                     Rhizobiales; Brucellaceae; Ochrobactrum.;"
                     source="Ochrobactrum anthropi (strain ATCC 49188 / DSM
                     6882 / NCTC 12168).;""
                     /codon_start=1
                     /transl_table=11
                     /translation="MKVLGLFSGVGGFELGLQRAGFNISAMCEIEEPATRVLKKNFPD
                     TIIFDNVKTLHLNGGEYDVMCGGFPCQDISVGGKGAGITGERSGLWKEYLRLIDEGKP
                     KYAIIENVFAILGRGIEVVLHDLAQIGYDATWTIYDSKFFGVPQRRRRVYIVAVRDGI
                     PLGTEIFKFRERDTDEHRRKVESIAQGFEWSFEAKPERGQEGFTYITRQSNAEFTESG
                     LASTLCKRDYKQFTDLVITENRIRRVTPTERLLLQSFPIDWFDGCNLTDTQKFVYNGM
                     TVNVIQHVGELIREFDDAQQV*"
                     /db_xref="A6WVF7_OCHA4"
                     /db_xref="UniRef100_A6WVF7"
                     /db_xref="oan:Oant_0230"
                     /db_xref="2.1.1.37"
     gene            131879..132517
                     /locus_tag="PH2015_18_scaffold_2_prodigal-single_250"
     CDS             131879..132517
                     /product="methyltransferase domain-containing protein (EC
                     :2.1.1.-)"
                     /codon_start=1
                     /transl_table=11
                     /translation="MMHNKFDFQKVEDFDNHINLSIPNYQGLYDVFRAIALEYMPPEG
                     QCIDIGCSTGKFLNDLSASTEGFYVGVDVVEMASEKNFVFINQDVITALENFTSVDLI
                     VSMFTLQFLGKYKRRQVVNKLKELIDNGATLLLAEKVFSDTAKLNSIMTKEHYNQKRK
                     HFTDKEILDKDYSLIGKMFCLTNAEITEELKYLGHADQVWQSYNFRGWVVRR*"
                     /db_xref="apb:SAR116_1361"
                     /db_xref="UniRef100_H9YRL8"
                     /db_xref="A0A0F9JU44_9ZZZZ"
                     /db_xref="H9YRL8_9VIRU"
                     /db_xref="2.1.1.-"
     gene            132528..132602
                     /locus_tag="PH2015_18_scaffold_2_prodigal-single_trna_21"
     tRNA            132528..132602
                     /product="Thr"
     gene            132686..132859
                     /locus_tag="PH2015_18_scaffold_2_prodigal-single_251"
     CDS             132686..132859
                     /product="hypothetical protein"
                     /codon_start=1
                     /transl_table=11
                     /translation="MTKIFKEAVCWFFHGETEEAIREDLGFDGDLEEVKKIASDLKSQ
                     GLDFDDVYDWSKE*"
     gene            132856..133011
                     /locus_tag="PH2015_18_scaffold_2_prodigal-single_252"
     CDS             132856..133011
                     /product="hypothetical protein"
                     /codon_start=1
                     /transl_table=11
                     /translation="MNNIHSGNLSYLTRLHQKKYGKLKYWMKHLRTWPDGKWTVEFIP
                     YETEKSE*"
     gene            133008..133169
                     /locus_tag="PH2015_18_scaffold_2_prodigal-single_253"
     CDS             133008..133169
                     /product="hypothetical protein"
                     /codon_start=1
                     /transl_table=11
                     /translation="MTCYVIVNDEIVAITTKEEDAKAIVHAYEVDKLEAKVEIQEIQN
                     ETKKTSEGS*"
     gene            133138..133299
                     /locus_tag="PH2015_18_scaffold_2_prodigal-single_254"
     CDS             133138..133299
                     /product="hypothetical protein"
                     /codon_start=1
                     /transl_table=11
                     /translation="MKRKKLPKARNPFVQHLITKKSGAHGKSKKAQRRDDKVDLRKGN
                     KTQDDFDKG*"
     gene            133333..133431
                     /locus_tag="PH2015_18_scaffold_2_prodigal-single_255"
     CDS             133333..133431
                     /product="hypothetical protein"
                     /codon_start=1
                     /transl_table=11
                     /translation="MVDAAADGRGVTVRHIEWVVVGSRRTHLQEYV*"
     gene            133493..134125
                     /locus_tag="PH2015_18_scaffold_2_prodigal-single_256"
     CDS             133493..134125
                     /product="Metallophosphoesterase n=1 Tax=Methylobacterium
                     extorquens DSM 13060 RepID=H1KC26_METEX"
                     /codon_start=1
                     /transl_table=11
                     /translation="MSEIYYAIADIHGRKDLLDLALKEIFSRQDSGKIIFLGDYVDRG
                     PDSGGVVRYLMGVPPTGWEYICLKGNHEDMLMYDWCSSNQLYDPKVLDSFGGLIDDEV
                     LRWINKLKIYHIEDDNIFVHADWDEHLSERQQLEHAMIWRRRGRYASFDHPTMYLNHG
                     HTPHGDGPVFAINRCNLDCGAFYTNRLCVGVYQKGSKGPITTFDVENRLP*"
                     /db_xref="UniRef100_H1KC26"
                     /db_xref="H1KC26_METEX"
                     /db_xref="mea:Mex_1p4026"
     gene            134132..134208
                     /locus_tag="PH2015_18_scaffold_2_prodigal-single_trna_22"
     tRNA            134132..134208
                     /product="Arg"
     gene            134223..134393
                     /locus_tag="PH2015_18_scaffold_2_prodigal-single_257"
     CDS             134223..134393
                     /product="hypothetical protein"
                     /codon_start=1
                     /transl_table=11
                     /translation="MGLFALAAKNTVEDDIETAIRNLQLFLEHRDSDYLLDFALYNVV
                     GAKEKINQQKKS*"
     gene            134445..135008
                     /locus_tag="PH2015_18_scaffold_2_prodigal-single_258"
     CDS             134445..135008
                     /product="Uncharacterized protein {ECO:0000313|EMBL
                     :KKO08518.1};  TaxID=412755 species="unclassified
                     sequences; metagenomes; ecological metagenomes.;"
                     source="marine sediment metagenome.;""
                     /codon_start=1
                     /transl_table=11
                     /translation="MKISLRKADAIQRSINEVINALALPTEVSINEFERPTDKVQLVK
                     SKFSADLAKREALLDVLYDIRVAVGMQNEGNGVNVRLAAVARLEKEITLIKRLAGTAP
                     AVSQDVLIGKLGKIKGREPDPYNRFDDEVRTSIFDESDILGFKEKLAELKLRKQAIQD
                     ELLELNVRLQIELSDNAVAVLEQASVL*"
                     /db_xref="A0A0F9W889_9ZZZZ"
     gene            135354..135656
                     /locus_tag="PH2015_18_scaffold_2_prodigal-single_259"
     CDS             135354..135656
                     /product="hypothetical protein"
                     /codon_start=1
                     /transl_table=11
                     /translation="MIYENATVKYWYRYSHNVAEHLDLPLAQMTVRTPRLFNDESFDF
                     AGNTGKMQKAEKVWLQVNNEPIRVIKSRDGDMKFDKDEFTRMLFVAEQIEFVSWAP*"
     gene            135653..135985
                     /locus_tag="PH2015_18_scaffold_2_prodigal-single_260"
     CDS             135653..135985
                     /product="hypothetical protein"
                     /codon_start=1
                     /transl_table=11
                     /translation="MKQQRDAAIKKFLNLSCGIPSGEVSLVMSGRASGKSNSQSMMIE
                     YLNQQIKEVNEYKSKGYIPMYLDSNSATRKEMIEWCKENCKCHYYVAGQLFMFEDETD
                     AMTFGLVW*"
     gene            135986..136642
                     /locus_tag="PH2015_18_scaffold_2_prodigal-single_261"
     CDS             135986..136642
                     /product="hypothetical protein"
                     /codon_start=1
                     /transl_table=11
                     /translation="MKKTETIKLFYRKYPYRIRFESASSYAYHNGNSYDSYEYNERHK
                     DIRAAYKNVDLYLKKEAVDYKTRIEMGHSYFLEDEYVFQHLCENYSKFIEEATVPYRK
                     DMSSIYKGLNTNAELRKGLYHGMYRYKMMIACQSYTEREAATQSVTDVMTTLNVRDNG
                     KWMPYTISIYSPEPIYFETYEQVSYAAMMFQHVKIKKIYEAVLIKEVENPWVDDGGIT
                     *"
     gene            136626..136865
                     /locus_tag="PH2015_18_scaffold_2_prodigal-single_262"
     CDS             136626..136865
                     /product="hypothetical protein"
                     /codon_start=1
                     /transl_table=11
                     /translation="MAVLLDSHVLDDIWANWMNANSVVHRGTLYSAQWRAHKVCQDFE
                     DWLYEHGAVVIQYHRERKLKFDSELDAAIFAMTHA*"
     gene            136914..137738
                     /locus_tag="PH2015_18_scaffold_2_prodigal-single_263"
     CDS             136914..137738
                     /product="Lytic enzyme n=1 Tax=Geobacter sp. (strain M21)
                     RepID=C6E6S2_GEOSM"
                     /codon_start=1
                     /transl_table=11
                     /translation="MSLPISKDQLSSILSNNKDAGSWYEPLAKILPKYDITTAHRVAA
                     FIAQCAHESGQFTTIQENLNYSAEGLNIVFPKYFINAGRNAAEFSRQPEKIANIVYGG
                     RMGNTEQGDGWKHRGRGLIQLTGKDNYTLFAKSINITVDQAIAYLETKEGAIESACWF
                     WTKNNLNALADIQDMKALTRRINGGFNGLEDRMKYYNKALAVIGGSQLTEQPSNTVLK
                     LGSKGSDVARLQQALGLLADGNFGPATKEAVMKFQLKNGLAADGIAGTSTLSKLFK*"
                     /db_xref="UniRef100_C6E6S2"
                     /db_xref="gem:GM21_3679"
                     /db_xref="C6E6S2_GEOSM"
     gene            137861..138250
                     /locus_tag="PH2015_18_scaffold_2_prodigal-single_264"
     CDS             137861..138250
                     /product="hypothetical protein"
                     /codon_start=1
                     /transl_table=11
                     /translation="MIFEKHIEKFERRYDARVQDSGYAYDMRMNTDFLYTTSIDAYHT
                     KKVKTVSVNMTEHSLYNLLDYLDYCEQSSSRHHSVDSQYDDTPVRRKYYEDIMKARHE
                     EEKLRKQHPALQDAWEQYEAMKILLTK*"
     gene            138306..138623
                     /locus_tag="PH2015_18_scaffold_2_prodigal-single_265"
     CDS             138306..138623
                     /product="hypothetical protein"
                     /codon_start=1
                     /transl_table=11
                     /translation="MGNIDVFATTLTEAAMPWVALLISIFVTIWLKESATNFAKGWAF
                     LRNKAFSPGDGVYVDGEPATIISISLKETIFEIERDEKTIWRYVPNHRIEFVKLEKVI
                     DKQ*"
     gene            138631..139254
                     /locus_tag="PH2015_18_scaffold_2_prodigal-single_266"
     CDS             138631..139254
                     /product="Uncharacterized protein {ECO:0000313|EMBL
                     :KKL89417.1};  TaxID=412755 species="unclassified
                     sequences; metagenomes; ecological metagenomes.;"
                     source="marine sediment metagenome.;""
                     /codon_start=1
                     /transl_table=11
                     /translation="MTELPTTIPHLVFIHGANQSSSCWSHIIAHLQPHSYTHFDYDSR
                     NSFACNLEQMKNEMSHLKEVFFVAHSLGGLYGVHLYHHFKNKVKGAVTISTPYGGSAL
                     AFFFRQMFPSYALFSDICPSSPPIYSSNLIHLDVPWTQIVTTRGHHPIHILPNDGVVT
                     KHSMMCRSDIDYVLIDEDHYDVLYSNDVVEIIKNHLTNIPNHNMFNS*"
                     /db_xref="A0A0F9IQH3_9ZZZZ"
     gene            139266..139490
                     /locus_tag="PH2015_18_scaffold_2_prodigal-single_267"
     CDS             139266..139490
                     /product="hypothetical protein"
                     /codon_start=1
                     /transl_table=11
                     /translation="MEYFTDANGWIGVGLGLLIFYMGYIKGVSKARALAPHIIDSTIQ
                     NLIDNGFIKTRKTLKNGKWEEDILRHDEEV*"
     gene            139474..139653
                     /locus_tag="PH2015_18_scaffold_2_prodigal-single_268"
     CDS             139474..139653
                     /product="hypothetical protein"
                     /codon_start=1
                     /transl_table=11
                     /translation="MTKKYNFQTLESIPNDLLEYVKNVSGKDFSSVSVDEVNTLLNEV
                     DAYLQWPTQDSGLDG*"
     gene            139706..139846
                     /locus_tag="PH2015_18_scaffold_2_prodigal-single_269"
     CDS             139706..139846
                     /product="hypothetical protein"
                     /codon_start=1
                     /transl_table=11
                     /translation="MKYRAGRIEFSDLSCAYRYSESLGVKVEILLNGEWQILSNLYPK
                     SA*"
     gene            139898..140236
                     /locus_tag="PH2015_18_scaffold_2_prodigal-single_270"
     CDS             139898..140236
                     /product="Marine sediment metagenome DNA, contig:
                     S03H2_L09643 {ECO:0000313|EMBL:GAH35883.1}; Flags:
                     Fragment;;  TaxID=412755 species="unclassified sequences;
                     metagenomes; ecological metagenomes.;" source="marine
                     sediment metagenome.;""
                     /codon_start=1
                     /transl_table=11
                     /translation="MLDKIEDLLSAIKADYVKWTTRNGTKELNEINKEMIEDFNESLA
                     YTVGAKYVKITKGGSVWGFIVKGEDDKKFKKGDILKPASWATPARNAARGNILKGGYA
                     ISWTGPNYLR*"
                     /db_xref="X1GS83_9ZZZZ"
     gene            140374..140559
                     /locus_tag="PH2015_18_scaffold_2_prodigal-single_271"
     CDS             140374..140559
                     /product="hypothetical protein"
                     /codon_start=1
                     /transl_table=11
                     /translation="MTLQNIRDILVSVAAAFVIVVIVVATTNREEVARWKIDVDQYYW
                     NMYEQRCVVEPGECMGD*"
     gene            140777..141151
                     /locus_tag="PH2015_18_scaffold_2_prodigal-single_272"
     CDS             140777..141151
                     /product="Uncharacterized protein {ECO:0000313|EMBL
                     :AGS80967.1};  TaxID=1357714 species="Viruses; dsDNA
                     viruses, no RNA stage; Caudovirales; Myoviridae.;"
                     source="Caulobacter phage Cr30.;""
                     /codon_start=1
                     /transl_table=11
                     /translation="MLAIDHAPTSNAKIVAAVAYKNQIISYGFNQLKSHPFIIPYQKN
                     EDAIYLHAETDAIKNALKRISVDQLSKCDLFIIRAKQKSSTSNKIVYGIAKPCDGCAK
                     CISTFGLRKVYYSTNEQEIKCM*"
                     /db_xref="A0A067XRB5_9CAUD"
     gene            141348..141755
                     /locus_tag="PH2015_18_scaffold_2_prodigal-single_273"
     CDS             141348..141755
                     /product="MazG protein n=2 Tax=Prochlorococcus phage
                     P-SSM2 RepID=Q58MG6_BPPRM"
                     /codon_start=1
                     /transl_table=11
                     /translation="MSQQIDLQKYQDFVSAVTSDASNDLETMIVRLRELNETVNIALL
                     LTGAIGMSAEGGEFAEIAKKCVFQGKPMNEETIFHMKRELGDIAWYFVNACRAIGHNP
                     NEVIAENVRKLEARYPGGNFDPYYSENRKAGDL*"
                     /db_xref="UniRef100_Q58MG6"
                     /db_xref="R9S6M3_BPPRM"
                     /db_xref="bprs:CK3_29960"
                     /db_xref="Q58MG6_BPPRM"
     gene            141752..142084
                     /locus_tag="PH2015_18_scaffold_2_prodigal-single_274"
     CDS             141752..142084
                     /product="hypothetical protein"
                     /codon_start=1
                     /transl_table=11
                     /translation="MSFDLSDIKIEKIEVQAKSRTLSASWTIEHTLSEEEWNELQQKE
                     YEVLANVVDQPEVYHQMMSLLGLSYSDYLNKIEKDNEAVHIISEDLAKILQETIDKEV
                     LHSILTKR*"
     gene            142116..142373
                     /locus_tag="PH2015_18_scaffold_2_prodigal-single_275"
     CDS             142116..142373
                     /product="hypothetical protein"
                     /codon_start=1
                     /transl_table=11
                     /translation="MYNDYSSLSEEELDEKMEDVMRKINIAHRQGMDHVVQQLQYHLG
                     MLRLELNERLERMRFDIINDRTPDSFIIGEDNDTDASTDTD*"
     gene            142342..142710
                     /locus_tag="PH2015_18_scaffold_2_prodigal-single_276"
     CDS             142342..142710
                     /product="hypothetical protein"
                     /codon_start=1
                     /transl_table=11
                     /translation="MTPMHQPIQIKKVNHSLTVDGTDVDITRFVEYMYGQWFQTWQSQ
                     LNFTDVKYDLGHDNLRFSTESDKVNLLKLVVKLSRIFPRLYIMYDFYTESDEYFEQAT
                     IYLHNGDITDNDNGLQTYEV*"
     gene            142711..143373
                     /locus_tag="PH2015_18_scaffold_2_prodigal-single_277"
     CDS             142711..143373
                     /product="hypothetical protein"
                     /codon_start=1
                     /transl_table=11
                     /translation="MPDDFMVSSYSTFTTHFNATLIQAEPIILSDIFEVSIDFAWTTP
                     DLQKGNTAFVKVKFFLEEVLQHSILTHVNSPIDIDFADNNVVLFPYVPTNDVIAITLH
                     AKLNAIADENLEILSVKVGSKHSNPSITYTYADNSYHMLPDLKTFIGEGRHFYDVPWW
                     FRASTECQDYLAEDDEDLTIPPYSDTIFEDIEKIVSGEMSAPKNGEIIEIPRWKPKVI
                     DD*"
     gene            143333..143893
                     /locus_tag="PH2015_18_scaffold_2_prodigal-single_278"
     CDS             143333..143893
                     /product="DNA polymerase III alpha subunit n=1 Tax
                     =Cronobacter phage vB_CsaM_GAP32 RepID=K4F6Z2_9CAUD"
                     /codon_start=1
                     /transl_table=11
                     /translation="LKFQDGSPKSLMIDKVTTDQYGRVIYNRHDLYELLYQGVDLSNV
                     DQVEWNEDFDKYNTALTLNHLSDSPLQPLSHYNVDVSEFDIEHQRKWFVPDEYMKMDI
                     CSYIKNKTPLDRMHRVETELELYDKYELLDVLRLCVYLVEQMRNHNVVWGVGRGSSVA
                     SYVLYVIGIHKIDSVKYGLDIREFLK*"
                     /db_xref="UniRef100_K4F6Z2"
                     /db_xref="A0A0F9S651_9ZZZZ"
                     /db_xref="mpv:PRV_02480"
                     /db_xref="K4F6Z2_9CAUD"
     gene            143890..144093
                     /locus_tag="PH2015_18_scaffold_2_prodigal-single_279"
     CDS             143890..144093
                     /product="hypothetical protein"
                     /codon_start=1
                     /transl_table=11
                     /translation="MRDMIIKFPASKRKLSIQEEQELRVCINLVHQAYMNKNPHIPDD
                     ERKYQSEMIMREFLKRIFEMNEE*"
     gene            144095..144421
                     /locus_tag="PH2015_18_scaffold_2_prodigal-single_280"
     CDS             144095..144421
                     /product="hypothetical protein"
                     /codon_start=1
                     /transl_table=11
                     /translation="MIRKSSRGVEVDFEKLQIEQEKNIAVGNTRTNARGDQLGKGGKI
                     EKTADQIAREHYNQNNPKAVKKASIKIDAAKEELPVGLEPQTAKKYAPAPTPTFSENL
                     ETDSEV*"
     gene            144423..144746
                     /locus_tag="PH2015_18_scaffold_2_prodigal-single_281"
     CDS             144423..144746
                     /product="Uncharacterized protein n=1 Tax=Escherichia
                     phage PBECO 4 RepID=L7TID3_9VIRU"
                     /codon_start=1
                     /transl_table=11
                     /translation="MRTLRPLGNNIILINLDHGEKKTANGLILIDDSTTEAGDRGIRA
                     RWAEVYAVGPEQKDVKVGQWVLMDHGRWSLGQNLDLGETEIRFWLGDPNGILGMSETK
                     PDEVN*"
                     /db_xref="UniRef100_L7TID3"
                     /db_xref="A0A0F9N772_9ZZZZ"
                     /db_xref="L7TID3_9VIRU"
     gene            144746..144961
                     /locus_tag="PH2015_18_scaffold_2_prodigal-single_282"
     CDS             144746..144961
                     /product="hypothetical protein"
                     /codon_start=1
                     /transl_table=11
                     /translation="MTETSKEDRIAFGLDDATPSTIDAATKRRMQMWESLNKNISKLP
                     DTISSIKSLLAISILTQLFLAVVIFYK*"
     gene            144971..145447
                     /locus_tag="PH2015_18_scaffold_2_prodigal-single_283"
     CDS             144971..145447
                     /product="Putative uncharacterized protein n=1 Tax
                     =Lachnospiraceae bacterium 5_1_57FAA RepID=F7KU06_9FIRM"
                     /codon_start=1
                     /transl_table=11
                     /translation="MSNLVNYAKSELDILNLGNNDRTGESMDYHMRDHIIRMVEVFSE
                     EGHSGFSASYALSILQRVLAYKPLTPLTGEDDEWNEVADGLFQNRRASNVFKDNTGAY
                     WQDGIVFWEWYSSPDIDNGKPFKSYFTSRDSRVPITFPFTMPDSPEYKEAIRSEDD*"
                     /db_xref="UniRef100_F7KU06"
                     /db_xref="A0A081N5M7_9GAMM"
                     /db_xref="npn:JI59_16430"
                     /db_xref="F7KU06_9FIRM"
     gene            145440..145868
                     /locus_tag="PH2015_18_scaffold_2_prodigal-single_284"
     CDS             145440..145868
                     /product="hypothetical protein"
                     /codon_start=1
                     /transl_table=11
                     /translation="MIKDINILVERRSAVRFIETNEIQLCPHCNGIGIITREELTDYH
                     RNDYTTVRTSCKFCLGDGRVVVITEKVVYDGPSDDRKVVPYVGFEGDGFSHKSTTYAL
                     KIDMRNRRLEEKYPELKKLSYEHYDNTVTDYVALDLLKEK*"
     gene            145870..146802
                     /locus_tag="PH2015_18_scaffold_2_prodigal-single_285"
     CDS             145870..146802
                     /product="Sliding clamp loader subunit n=1 Tax=Cronobacter
                     phage vB_CsaM_GAP32 RepID=K4F7L2_9CAUD"
                     /codon_start=1
                     /transl_table=11
                     /translation="MRELWTEKYRPQTLEDYVFRDEKQKHQVKNWVKSGAVPHLLFSG
                     AAGTGKTTLAKILLNELDVDGGDIMIINASNENNVDTMRNKISGFAGSLPFSGDFKYV
                     LLDEADYLTQNAQAILRNMMETYSSTCRFILTCNYPNKVIPALHSRCQGFHIAKLDQT
                     EFTVRIATILLEEGITFQPDDLDVYVKSTYPDLRKCIGMVQQNVVDDKLQEPSSGEGG
                     ESDWILEYVALFQIKKVAEARKMIVEKARPEEYESVFRKLYENLDWFGEDTKTKGRAL
                     LCIRDGLVNHALVADPEINLSATLLELQYIAGQA*"
                     /db_xref="UniRef100_K4F7L2"
                     /db_xref="A0A0F9MKH9_9ZZZZ"
                     /db_xref="mfe:Mefer_1399"
                     /db_xref="K4F7L2_9CAUD"
     gene            146802..147206
                     /locus_tag="PH2015_18_scaffold_2_prodigal-single_286"
     CDS             146802..147206
                     /product="hypothetical protein"
                     /codon_start=1
                     /transl_table=11
                     /translation="MDYEPKRIIMPEWYDEYELMLHRELASYAKNLDSPNPFRKAITE
                     TIGIKIVLNDTNDLPFVVKHFEEKIDDGIEETVIIGDPAPLGYSLEVLDRLNDESKYS
                     SRYIRNKEWIIYMINIDEHKDLYIEDGKFQIR*"
     gene            147234..147557
                     /locus_tag="PH2015_18_scaffold_2_prodigal-single_287"
     CDS             147234..147557
                     /product="hypothetical protein"
                     /codon_start=1
                     /transl_table=11
                     /translation="MAQKAYIVIQHSYIPAPGVNTSVKGWANAEKSQQMIETIFFVTR
                     IRKRWWQTATTILNITDTKVEKNSADTTDFNQIINHVKMKYPDKFAGFIQECVREGLA
                     PTFTL*"
     gene            147554..148366
                     /locus_tag="PH2015_18_scaffold_2_prodigal-single_288"
     CDS             147554..148366
                     /product="hypothetical protein"
                     /codon_start=1
                     /transl_table=11
                     /translation="MKKLLLICSLLFSSFAQAGTIDELPTDENRGQWFQTIDLDAQDY
                     AYDVVTDTKRKGQTALRFELRDGDCYTAYPDNPTQGWNDCTLDRERSEVRERWNPPLD
                     KSVWYAFSVYIPTDYEPMYPKQIFFQWHAGPAPAIYYHLNKNNFNIDILTEVGKTTTQ
                     YNLGKDVLTLGEWHDFEVNIVWSGDPQSGRMITYVDGKKIVDYSGATLPNDVYNDMQN
                     GAKTPEVKFGIYRSHLFRWTEPRPHPTHVLYFDEYRRGLFQENVDLDKHSGD*"
     gene            148369..148659
                     /locus_tag="PH2015_18_scaffold_2_prodigal-single_289"
     CDS             148369..148659
                     /product="hypothetical protein"
                     /codon_start=1
                     /transl_table=11
                     /translation="MKLDLHGFPIHDAWKEYRRVTQESYWNNKKYIVVITGMGQMQNQ
                     FHHWVLSDPYALKCEQLNEGAWKVLIKKKNIVTVKEPELTINISPLVNKYKK*"
     gene            148673..149428
                     /locus_tag="PH2015_18_scaffold_2_prodigal-single_290"
     CDS             148673..149428
                     /product="hypothetical protein"
                     /codon_start=1
                     /transl_table=11
                     /translation="MPYDVGIYGDSFVGSINDDHEKITDVNSWTYKLHQDYGHKITNY
                     GFAGTGVDYSYYHFLKTHHLHEKIIFVAANIFRGTLFIHENSQTITGIEESITNLKVS
                     GIYGLYGEVKGITSHMNGIKTTNTSKRYIENKFLDWAYSGYSNEILSYYSMISHIKML
                     RPDVYFVYAFDLFDEKCLWNITKLDAEKFQTYNETSRRTNHMSRTQNEEVAKYVNSWI
                     DDNFDFPNSLHPLNTRNYYTISNDIHQSGLASQ*"
     gene            149489..149734
                     /locus_tag="PH2015_18_scaffold_2_prodigal-single_291"
     CDS             149489..149734
                     /product="hypothetical protein"
                     /codon_start=1
                     /transl_table=11
                     /translation="MTAALSTRAIKAVEVLKNGGEFRYALETDPYTKRTQFKARLLMK
                     GKTVKGFGHAVFSELRPMLVPTAAGTSVSTYYALSEV*"
     gene            149736..149912
                     /locus_tag="PH2015_18_scaffold_2_prodigal-single_292"
     CDS             149736..149912
                     /product="hypothetical protein"
                     /codon_start=1
                     /transl_table=11
                     /translation="MKALLNIPHTVFKTRASAEETCRLMEPNEYRIKEDPTGTGKCLV
                     EILDEDDGMVLGYL*"
     gene            149912..150190
                     /locus_tag="PH2015_18_scaffold_2_prodigal-single_293"
     CDS             149912..150190
                     /product="hypothetical protein"
                     /codon_start=1
                     /transl_table=11
                     /translation="MIYVLFDRESNMFLGPNGGFGPQQKSVQTARKYKRKQAAIEAAS
                     LHNVTRNLPAGRTPDHKYSNRPQVEVLELDDLFIVRNVWQAPPNYIYL*"
     gene            150251..150835
                     /locus_tag="PH2015_18_scaffold_2_prodigal-single_294"
     CDS             150251..150835
                     /product="Uncharacterized protein n=1 Tax=Sinorhizobium
                     phage phiM12 RepID=S5M751_9CAUD"
                     /codon_start=1
                     /transl_table=11
                     /translation="MSEKVIFTDCDGVILDWEKSFQRWMVQHGYVHVDANQYAIDKQF
                     GIPRDLGKQLVRQFNESAWMGELEAFRGARAGIARLVEAGYEFVVITSLSLDPAAKHA
                     RQRNLEEVFGKGWLKELVCLDTGADKDEVLSEYIKKYEGVKYWVEDKWENAVVGANLG
                     LTTFLVEHGHNKGESDPRILALHDMNEVADKILA*"
                     /db_xref="UniRef100_S5M751"
                     /db_xref="A0A0F6YR24_9CAUD"
                     /db_xref="S5M751_9CAUD"
     gene            150897..151259
                     /locus_tag="PH2015_18_scaffold_2_prodigal-single_295"
     CDS             150897..151259
                     /product="hypothetical protein"
                     /codon_start=1
                     /transl_table=11
                     /translation="MARETKAERNARYAKKAEELLEQSKAEYPTFLMTTLERATNMNY
                     EIEVRNGDFSVVDRDDHENRFVLTLQYTEKSHSALTEMDWTLESKENEARERERKRQI
                     RKNALAKLTAEERAELNL*"
     gene            151271..151663
                     /locus_tag="PH2015_18_scaffold_2_prodigal-single_296"
     CDS             151271..151663
                     /product="hypothetical protein"
                     /codon_start=1
                     /transl_table=11
                     /translation="MGMARNVEGEWLVRDEFEVSRYDFEGTAAEIKVNIDLVVDKARA
                     KGMVDEGTFDMTTVRGGYYDDDYELKITYYFDRTETDKEKAAREKAEAKRKEDAAAKR
                     KATAEKNKLKKDAEYVEFLRLKEKFGEL*"
     gene            151663..151854
                     /locus_tag="PH2015_18_scaffold_2_prodigal-single_297"
     CDS             151663..151854
                     /product="hypothetical protein"
                     /codon_start=1
                     /transl_table=11
                     /translation="MTLFRYKKNGLLYTITTNGRGSGHKAHPYNHKVEIGVMFDSHSR
                     FRDFKSNMTMNDFEVVAEQ*"
     gene            151919..152131
                     /locus_tag="PH2015_18_scaffold_2_prodigal-single_298"
     CDS             151919..152131
                     /product="hypothetical protein"
                     /codon_start=1
                     /transl_table=11
                     /translation="MNDFTDAARRQEVVRLSDGSEWTIHLIPAGSDGWIDSVICAYGW
                     SDDDLFWDLNGNALGHDANIVEIVEC*"
     gene            152125..152316
                     /locus_tag="PH2015_18_scaffold_2_prodigal-single_299"
     CDS             152125..152316
                     /product="hypothetical protein"
                     /codon_start=1
                     /transl_table=11
                     /translation="MLKLFFRSFLLRRFDNDSLFAALDLLQSKQLMKIESAVDQAGSE
                     YMILRELKRRGIKTLDGEV*"
     gene            152316..152516
                     /locus_tag="PH2015_18_scaffold_2_prodigal-single_300"
     CDS             152316..152516
                     /product="hypothetical protein"
                     /codon_start=1
                     /transl_table=11
                     /translation="MNTPDVEKMSHEELMVYALHLQMAVRQLQKRVSALEESNSEMGW
                     RLNPDRMGGQFTDEERNRSGWI*"
     gene            152513..152863
                     /locus_tag="PH2015_18_scaffold_2_prodigal-single_301"
     CDS             152513..152863
                     /product="hypothetical protein"
                     /codon_start=1
                     /transl_table=11
                     /translation="MKKALLLVLLLSACIDDKPYPRLWGVELNPYMAAHGYTVATDGI
                     TILKNGYPVWKDEPCYGRGCYGSNISLVPNELSEGVRLDFLKAYEESRKEYVADISEK
                     IAVEPVIPKPEVEK*"
     gene            152863..153024
                     /locus_tag="PH2015_18_scaffold_2_prodigal-single_302"
     CDS             152863..153024
                     /product="hypothetical protein"
                     /codon_start=1
                     /transl_table=11
                     /translation="MFDRRWLEDKVEPLARMIAAQKMGLTKDEYGENLPYDLWSQCVP
                     AARLMLGLE*"
     gene            153021..153206
                     /locus_tag="PH2015_18_scaffold_2_prodigal-single_303"
     CDS             153021..153206
                     /product="hypothetical protein"
                     /codon_start=1
                     /transl_table=11
                     /translation="MIDPYEVAPGLWIGSKRGDLYRERQVLLSKLANGDESVKVRVKE
                     ITDELIEMAMPKKFKRK*"
     gene            153208..153447
                     /locus_tag="PH2015_18_scaffold_2_prodigal-single_304"
     CDS             153208..153447
                     /product="hypothetical protein"
                     /codon_start=1
                     /transl_table=11
                     /translation="MTFWTTLWYAGAVVFSMGYEGQTEDECKRLGELIMSDIAAAYAD
                     PDTKSEIIELNVFETNQFTVSCENTMLPTDEKYKE*"
     gene            153444..153794
                     /locus_tag="PH2015_18_scaffold_2_prodigal-single_305"
     CDS             153444..153794
                     /product="hypothetical protein"
                     /codon_start=1
                     /transl_table=11
                     /translation="MIKQLALGVGIAALAFSAGIVYQKEYNTPKPCIRNFNDVWFGHH
                     IQRMLSDNKTKWENGKTNRDIALEVINHGDKPEDRASVFKVEAKTMFIEYYVPSYCYV
                     EENSVFGPTLWRKP*"
     gene            153791..154090
                     /locus_tag="PH2015_18_scaffold_2_prodigal-single_306"
     CDS             153791..154090
                     /product="hypothetical protein"
                     /codon_start=1
                     /transl_table=11
                     /translation="MIRFSIAVTNPWAKDNVDSKDFVYWDKRLSDNWAAELQITKWSP
                     TELFRLDLDTCWRGTDHAGPSIHIELFGYMIACKIYNVNHWNYETGTWAKYGEQE*"
     gene            154087..154284
                     /locus_tag="PH2015_18_scaffold_2_prodigal-single_307"
     CDS             154087..154284
                     /product="hypothetical protein"
                     /codon_start=1
                     /transl_table=11
                     /translation="MNMLTFNYIGFAINLLGIVSCVAAFVLNIMEGQYITAAVMALLA
                     VANSYFAVETIKRIYALRDNE*"
     gene            154285..154473
                     /locus_tag="PH2015_18_scaffold_2_prodigal-single_308"
     CDS             154285..154473
                     /product="hypothetical protein"
                     /codon_start=1
                     /transl_table=11
                     /translation="MDFDEWLNEIENSSTRRERINDEVDLAKVMTGRMSHNLARRRLY
                     AWLEHAYISGYENGKETK*"
     gene            154473..154640
                     /locus_tag="PH2015_18_scaffold_2_prodigal-single_309"
     CDS             154473..154640
                     /product="hypothetical protein"
                     /codon_start=1
                     /transl_table=11
                     /translation="MFDEWFEENKEELESLLRNDTTELLYRAWFAGYESGLNEMSTFA
                     AETFKSLTVAG*"
     gene            154637..155008
                     /locus_tag="PH2015_18_scaffold_2_prodigal-single_310"
     CDS             154637..155008
                     /product="hypothetical protein"
                     /codon_start=1
                     /transl_table=11
                     /translation="MNAFITFLEVLGELIFGTSHVSESALWVFFVLCGLTIPIFIYAL
                     SRSTNLLLVLSAWICTLYIILGIPLAHESRFSECKNEVIDAVIGEFKTKIDASYCRYK
                     ENSITDEWGEWNLVGAKINVH*"
     gene            154998..155255
                     /locus_tag="PH2015_18_scaffold_2_prodigal-single_311"
     CDS             154998..155255
                     /product="hypothetical protein"
                     /codon_start=1
                     /transl_table=11
                     /translation="MSIKVDLGNTLYLCPVYWVNFMNYMEDTYSSYPDSGYTRDDGFS
                     VKFLNNELKKYGCTFNEKKDRFWLDFQNESEYAAFVLIYGE*"
     gene            155257..155613
                     /locus_tag="PH2015_18_scaffold_2_prodigal-single_312"
     CDS             155257..155613
                     /product="Uncharacterized protein n=1 Tax=Sulfuricurvum
                     kujiense (strain ATCC BAA-921 / DSM 16994 / JCM 11577 /
                     YK-1) RepID=E4U0Y2_SULKY"
                     /codon_start=1
                     /transl_table=11
                     /translation="MTYNLFIDDERVPSDVTWANNLTEQYMYTVHDWIIARNWYETEN
                     IILAYGMPVMISFDHDLGENEPTGYEIAQRISEMVMDGVEELPENFSFMVHSKNPVGA
                     KNIFEYMNNFIGHWGK*"
                     /db_xref="UniRef100_E4U0Y2"
                     /db_xref="sku:Sulku_1723"
                     /db_xref="E4U0Y2_SULKY"
     gene            155613..155828
                     /locus_tag="PH2015_18_scaffold_2_prodigal-single_313"
     CDS             155613..155828
                     /product="hypothetical protein"
                     /codon_start=1
                     /transl_table=11
                     /translation="MATELFELKSKERIIKFFWSDDWASKTPWRHNNLIQPYFSKVTE
                     LGEGQTVLFTYLYVGPFAVLRGKWVGE*"
     gene            155825..156073
                     /locus_tag="PH2015_18_scaffold_2_prodigal-single_314"
     CDS             155825..156073
                     /product="Uncharacterized protein n=1 Tax=Salipiger
                     mucosus DSM 16094 RepID=S9RFA6_9RHOB"
                     /codon_start=1
                     /transl_table=11
                     /translation="MTPNDMLKLATRFDLGDDVTIEKRGQDKWCVKVFETTVLDKGLH
                     RIFEAMPSSRTPEFIASTRFTLEEAFEIANRYMKETAL*"
                     /db_xref="UniRef100_S9RFA6"
                     /db_xref="S9RFA6_9RHOB"
     gene            156070..156270
                     /locus_tag="PH2015_18_scaffold_2_prodigal-single_315"
     CDS             156070..156270
                     /product="hypothetical protein"
                     /codon_start=1
                     /transl_table=11
                     /translation="MIPYLVKGTVYRTDYMSDTKEFQDIRIVMAENENDALTKYEDFW
                     SCQTEEYSVYYRVSGNVMETIR*"
     gene            156267..156794
                     /locus_tag="PH2015_18_scaffold_2_prodigal-single_316"
     CDS             156267..156794
                     /product="Putative polyA polymerase {ECO:0000313|EMBL
                     :AKF13658.1};  TaxID=1647405 species="Viruses; dsDNA
                     viruses, no RNA stage; Caudovirales; Myoviridae;
                     Tevenvirinae; T4likevirus.;" source="Sinorhizobium phage
                     phiN3.;""
                     /codon_start=1
                     /transl_table=11
                     /translation="MKPVCIVMVGYPGSGKSTRVQLLYRIYPNAFVYSTDNLIEEWGA
                     KMGWSYDMAFDKYIDKATKQMNEWLDEAIRNKRDIIWDQTNLGVGKRRKIINRMKQAG
                     YRVVCDCIEPPATDEDYAEWQKRLAGRPGKTIPVDIINRMMDTYVEPELDEGFDQVGI
                     FDMYGSGKELKNAMV*"
                     /db_xref="A0A0F6SJ64_9CAUD"
     gene            156781..157356
                     /locus_tag="PH2015_18_scaffold_2_prodigal-single_317"
     CDS             156781..157356
                     /product="hypothetical protein"
                     /codon_start=1
                     /transl_table=11
                     /translation="MQWSRLGNNQFAELWYAKNLAYHNSDHIQECYVFLERMNAPYDA
                     DLDYAVLFHDVVYDKDPLKEERSAQLLLKYYPERTKAAEIILATAHHKITPDMDEVTR
                     WMVRADLHGLASTHTTVINYAKIMEESMYLYDVSAKTFAEKNLDFMLKMLETAIHNAF
                     YDSDEHLQFWKDVTLGINLTVNFSNAICNNN*"
     gene            157368..158378
                     /locus_tag="PH2015_18_scaffold_2_prodigal-single_318"
     CDS             157368..158378
                     /product="hypothetical protein"
                     /codon_start=1
                     /transl_table=11
                     /translation="MGCWNATCGLTSLPIISGEEVYVFPIVESYRDSFCYSTALYNPV
                     IIPFRAKYNDYGAGEDCNGVALDLIVDGIRKNLIEMEVGENKYHDIAVKREGFDIDTF
                     FEVVHEKRLRVNNPLRGYEGQPKYKEVFFTMIRKDVVDRLWNEWTFDWYKRKDAEIPE
                     GWETDQYYFKNITYAKLATLIPDYMEFCANKKSPRLGSVNDIIKGDDETAQKQRDILN
                     DLFMRQYFFEGSRDHILSDTFGHAFGSGYAGGGFADIVNFSDPILEMFISGNKEGAYE
                     LMREALLGKMANSFMEATRKIWMPVMHQGSQSEEYAEYRLLNKISTDVMNAREKEFEY
                     ED*"
     gene            158463..159488
                     /locus_tag="PH2015_18_scaffold_2_prodigal-single_319"
     CDS             158463..159488
                     /product="bifunctional nicotinamide mononucleotide
                     adenylyltransferase/ADP-ribose pyrophosphatase n=1
                     Tax=Psychrobacter sp. PAMC 21119 RepID=UPI000288F247"
                     /codon_start=1
                     /transl_table=11
                     /translation="MRDALVFIGRFQPFHNGHKAVIDAALEQAHEVVVVVGSSFAARN
                     IRNPFTFQERKAMIEAVYPPGRTERTTRVKVVPVSDYPYDDNKWVNAIQKIVDDTVPN
                     AQDVGLIGHSKDSTSYYLNIFPRWKNHVEVPNVDGINATDIRNCYLDQWAWTAQNNES
                     PNKLPEPVVSLLNSVWNNLQITREEFSMVKKYKEAWKAAPFPPTFMTVDAVVVQSGHI
                     LLVKRGDMPGKGQWALPGGFLNQDETMLDGAIRELKEETKIKVPVPVLKGSIKGSKTF
                     DAPNRSSRGRTITQAFHIDLGVGELPKVKGSDDAEKAFWVPFNQVKQEKMFEDHFHII
                     DNFINIG*"
                     /db_xref="UniRef100_UPI000288F247"
                     /db_xref="pso:PSYCG_11915"
                     /db_xref="X0QH79_9GAMM"
                     /db_xref="UPI000288F247"
     gene            159494..159793
                     /locus_tag="PH2015_18_scaffold_2_prodigal-single_320"
     CDS             159494..159793
                     /product="hypothetical protein"
                     /codon_start=1
                     /transl_table=11
                     /translation="MKILEAGKNGKNTWSLQHRCNGWGNGGNGCEALLEIEYDDLRYF
                     QGNDSPTWGGRDPAVSFKCPCCGKLTDIGLNDWPVGYRELPRWTKEWQESRPAAA*"
     gene            159878..161296
                     /locus_tag="PH2015_18_scaffold_2_prodigal-single_321"
     CDS             159878..161296
                     /product="Pre-B cell enhancing factor-related protein n=3
                     Tax=Xanthomonas oryzae pv. oryzae RepID=Q5GVS2_XANOR"
                     /codon_start=1
                     /transl_table=11
                     /translation="MKSNLLLNTDSYKASMFVQYPENTETVFSYIESRGGKYKELVFF
                     GLQAFIKEYMLEPITMADVDEAEEIWTAHGEPFNREGWEYIVKELGGKLPIRIKAAPE
                     GTVIPVHNAMVTVENTDPKCFWLTTYLETALLRAIWYPTTVATTSREIKKIIQKFMVE
                     TGGDLAGLNFKLHDFGARGTSSHESATLGGMAHLVSFMGTDTIAAVVGAKRYYKMPMA
                     GFSIPAAEHSTITSWGRENEVKAYKNMLKQFAKPGSILAVVSDSYDIFNAVENLWGGE
                     LREDVIKSGATLVVRPDSGDPVEVVTHVAKLLDKTFGSTVNAKGYKLLNHVRIIQGDG
                     INADSVKAILESLKANGFCADNVAFGMGGALLGAPQRDDQKFAMKCSAALVNGVWVDV
                     YKDPITDKGKLSKKGRLELVHECGLGSCGFRTVEEKNAREEDKVLRTVYENGDLILED
                     TFDAIRERAVVKPEPEMVSRYE*"
                     /db_xref="UniRef100_Q5GVS2"
                     /db_xref="A0A091BCG2_9GAMM"
                     /db_xref="xoo:XOO3947"
                     /db_xref="Q5GVS2_XANOR"
     gene            161289..161480
                     /locus_tag="PH2015_18_scaffold_2_prodigal-single_322"
     CDS             161289..161480
                     /product="hypothetical protein"
                     /codon_start=1
                     /transl_table=11
                     /translation="MSDFPSAPKDLSDTSSKEYVTWMAAVWKANDERNRKLAAVNAIS
                     ILGKHDGILPDDIYELLTK*"
     gene            161565..161807
                     /locus_tag="PH2015_18_scaffold_2_prodigal-single_323"
     CDS             161565..161807
                     /product="hypothetical protein"
                     /codon_start=1
                     /transl_table=11
                     /translation="MNLVYEANWNTYEEWGGIRIYEDESECFHVQYGGRSVYSSHEDP
                     DWEEPYIVSPDTVLELIDEWVGIEKENEEYWERNYF*"
     gene            161868..162047
                     /locus_tag="PH2015_18_scaffold_2_prodigal-single_324"
     CDS             161868..162047
                     /product="hypothetical protein"
                     /codon_start=1
                     /transl_table=11
                     /translation="MRFAFYMFWTILAPFFLGGIVWVFAPAVLPNWAIAIGVLTHLVV
                     WGTVQEWLNENNWDR*"
     gene            162060..162341
                     /locus_tag="PH2015_18_scaffold_2_prodigal-single_325"
     CDS             162060..162341
                     /product="hypothetical protein"
                     /codon_start=1
                     /transl_table=11
                     /translation="MNTYTETVNRFVVEYLEDLPEEHKAHYRLNGIDPDNNWQLKWSF
                     TTLEAANEQCADEEQWYKNFCEERGYSVRKQFRVRDLGAPITIERSMFL*"
     gene            162353..162619
                     /locus_tag="PH2015_18_scaffold_2_prodigal-single_326"
     CDS             162353..162619
                     /product="hypothetical protein n=1 Tax=Paracoccus sp. TRP
                     RepID=UPI000225F3D2"
                     /codon_start=1
                     /transl_table=11
                     /translation="MISAKEAKEIAGAPIEKVLDELDKMIRSAAAKGKTDIRVPYDYC
                     IFHGYSARFKNPEMNTKLIELGYNVNTRSEDLQFVDVWIEVSWA*"
                     /db_xref="UniRef100_UPI000225F3D2"
     gene            162672..163037
                     /locus_tag="PH2015_18_scaffold_2_prodigal-single_327"
     CDS             162672..163037
                     /product="hypothetical protein"
                     /codon_start=1
                     /transl_table=11
                     /translation="MTKYLVVGEYGPVSGMSIDLEIEAATEHEAFEIFCEKMKEDYFF
                     HWEKMGRRNVSVLHEVKEVKAEPVVPKSVWEVKFVGRMTPYKVHALTFLEAVEEAKKV
                     ALEIGEAETNIKAVTYLMY*"
     gene            163046..163312
                     /locus_tag="PH2015_18_scaffold_2_prodigal-single_328"
     CDS             163046..163312
                     /product="hypothetical protein"
                     /codon_start=1
                     /transl_table=11
                     /translation="MDEVRINYLDYMRPISEFPKTDDEDQPLLIMKAKNGLMFRGVWD
                     GAAGHFMIDDLVFAPETEEQEECVKRMEIPGRVYIPLESFLYSS*"
     gene            163370..163645
                     /locus_tag="PH2015_18_scaffold_2_prodigal-single_329"
     CDS             163370..163645
                     /product="hypothetical protein"
                     /codon_start=1
                     /transl_table=11
                     /translation="MTFPLEIRNIAETTDFVGYVVMDYDGVFGTTADVTRAVGWASDR
                     SKMKGLEEYVKVYRVFTWGKYSPIAGERAIEEFDWEKARNELMYGPL*"
     gene            163645..163806
                     /locus_tag="PH2015_18_scaffold_2_prodigal-single_330"
     CDS             163645..163806
                     /product="hypothetical protein"
                     /codon_start=1
                     /transl_table=11
                     /translation="MKVLVPSSDHGYVEVVVRKMKVVFNKKYRSYSEYMGDEYLEDGD
                     EVVEREVAE*"
     gene            163803..164084
                     /locus_tag="PH2015_18_scaffold_2_prodigal-single_331"
     CDS             163803..164084
                     /product="hypothetical protein"
                     /codon_start=1
                     /transl_table=11
                     /translation="MMDAKREELWRNTSASHSRIQTATFELQSIARAVSYLHPNLAED
                     LQLLAQDIEHARKQIQGNDSELLNMDLSDSQRFMGETLMALLDSASKHA*"
     gene            164137..164664
                     /locus_tag="PH2015_18_scaffold_2_prodigal-single_332"
     CDS             164137..164664
                     /product="Uncharacterized protein n=3 Tax=Pasteurella
                     multocida RepID=H8IEL4_PASMH"
                     /codon_start=1
                     /transl_table=11
                     /translation="MKFDVLPIINETPNDAKYFREIYEDSLTARLAHKQSKWVYLRTR
                     LAEAQNWKCCFCGCYMHEVHGKRNSVTVEHVIPKSKGGTNEWANLAASCYACNNNRGT
                     KDAEKFRPSPPNQKSNAVVRLEAKVRKYLKKAERFAEVDFKVNETIQSFDSWFSTLHL
                     CAKGKEMFFAEYKAA*"
                     /db_xref="UniRef100_H8IEL4"
                     /db_xref="pmv:PMCN06_0070"
                     /db_xref="V4NG92_PASMD"
                     /db_xref="H8IEL4_PASMH"
     gene            164718..164870
                     /locus_tag="PH2015_18_scaffold_2_prodigal-single_333"
     CDS             164718..164870
                     /product="hypothetical protein"
                     /codon_start=1
                     /transl_table=11
                     /translation="MNDCCKDKENHSDTEKFKDVITVQEGFYYTVYITYCKCCGKIIE
                     TKTWID*"
     gene            164936..166063
                     /locus_tag="PH2015_18_scaffold_2_prodigal-single_334"
     CDS             164936..166063
                     /product="Putative RNA ligase n=1 Tax=Sinorhizobium phage
                     phiM12 RepID=S5MVP5_9CAUD"
                     /codon_start=1
                     /transl_table=11
                     /translation="MKYKFPEIRTINDVLPHIEGRDEFIVADKGDYTVINYAVSMIDT
                     FDMIGPEDLGGAIRRECRGLIFDKEGKLISRPFHKFFNVNERPETQSNEIDISAPHTI
                     MEKMDGSMIRPVPLNGSFRLGTKMGVTDIAEDAEKLLNEERIKFIEIMIADNKTPIFE
                     YVAPDNQIVLPYETADLVLLAIRDNLTGEYVPFNEDVPFNVVPVYGSVNESLSDYIAK
                     ARERENREGDIIRFADGHMIKIKNDWYVRIHKTLDRVTFDRNIVSLILNEEIDDAVGL
                     LPNATKERIVNFELRFAERLHSLIEGYDRYYNTVVASGLDRKRYAQEWMPTIQKNDSF
                     APQYVFGRFVGKDGREMILKHIEKHLTTNTKWDECAIWMGM*"
                     /db_xref="UniRef100_S5MVP5"
                     /db_xref="A0A067XR92_9CAUD"
                     /db_xref="met:M446_2212"
                     /db_xref="S5MVP5_9CAUD"
     gene            166065..166271
                     /locus_tag="PH2015_18_scaffold_2_prodigal-single_335"
     CDS             166065..166271
                     /product="hypothetical protein"
                     /codon_start=1
                     /transl_table=11
                     /translation="MTCILIAGFFWLQIGDHTFVKLDSIDTVYNNNIKYIIDANGDLV
                     ESPIPATEVMEVVKTCEQIPTPKQ*"
     gene            166241..166384
                     /locus_tag="PH2015_18_scaffold_2_prodigal-single_336"
     CDS             166241..166384
                     /product="hypothetical protein"
                     /codon_start=1
                     /transl_table=11
                     /translation="MRTNPNAEAVTDEFEDEENEFLKQFMNLYADDIEEILELSEILQ
                     KTR*"
     gene            166434..166895
                     /locus_tag="PH2015_18_scaffold_2_prodigal-single_337"
     CDS             166434..166895
                     /product="Putative metal dependent phosphohydrolase n=1
                     Tax=Cronobacter phage CR9 RepID=M1F2B1_9CAUD"
                     /codon_start=1
                     /transl_table=11
                     /translation="MKKGEMLSKMILIATNAHDGQFDRGGTPYILHPMKVMHYLKTDD
                     EELQCIALGHDVIEDTKVTYKDLRDAGISERVIKGIAALTKMPGQTYEEYKESVFANV
                     DAMKVKVCDLRHNTDVRRLKGVTEKDILRMEKYHRFYLEILAKLQEVEKGG*"
                     /db_xref="UniRef100_M1F2B1"
                     /db_xref="M1F2B1_9CAUD"
                     /db_xref="ckr:CKR_1637"
     gene            complement(166908..167660)
                     /locus_tag="PH2015_18_scaffold_2_prodigal-single_338"
     CDS             complement(166908..167660)
                     /product="Putative uncharacterized protein n=1 Tax
                     =Micromonas sp. RCC1109 virus MpV1 RepID=E5EQR8_9PHYC"
                     /codon_start=1
                     /transl_table=11
                     /translation="MARKKRVERQPQRVSHETRSYDSNGSVVPLHRKTIPTILPRNVA
                     QEDYLYQLADPKNNIIFAIGPAGTGKTLLCTQMGVKAFMEREVKKIVITRPAVSVDEQ
                     HGFLPGDLNEKMAPWTRPIFDILEKHFTVDQITMMLENHIIEIAPLAYMRGRTFEDSW
                     IIADEMQNATKSQMKMLLTRIGNNTKMIVTGDLKQHDRGFSENGLSDFMDLVKRYEMA
                     NLKHIAISRFDMMDVERHSAVVEVLKIYGEDD*"
                     /db_xref="UniRef100_E5EQR8"
                     /db_xref="A0A0F9P585_9ZZZZ"
                     /db_xref="lsl:LSL_0898"
                     /db_xref="E5EQR8_9PHYC"
     gene            complement(167749..167976)
                     /locus_tag="PH2015_18_scaffold_2_prodigal-single_339"
     CDS             complement(167749..167976)
                     /product="hypothetical protein"
                     /codon_start=1
                     /transl_table=11
                     /translation="MTDNPKLIISIDEIYDMRDRKRLELDYYNKQLLELQEKMSFIRR
                     EIVLTETIIKLVESDKVIDLINGDTFLLPKK*"
     gene            168052..168570
                     /locus_tag="PH2015_18_scaffold_2_prodigal-single_340"
     CDS             168052..168570
                     /product="Uncharacterized protein n=1 Tax=Cronobacter
                     phage vB_CsaM_GAP32 RepID=K4FB60_9CAUD"
                     /codon_start=1
                     /transl_table=11
                     /translation="MSEIDNDDVLDNLRDIDANGTLLDMLLEFEHVFDKQGMYVYDNW
                     KYGEVVEGPSLSRYWLYVKLMYPYKKMPDPKGARRLVELGCEVEFNKGMLKVPVDVKS
                     REDLDENNKPKVKKHKVWLIEVWMPRRFIDEFTDDKINVDGDSVDVDELNQAYDDGLD
                     DETNIENQGGSK*"
                     /db_xref="UniRef100_K4FB60"
                     /db_xref="A0A0F9RXD9_9ZZZZ"
                     /db_xref="K4FB60_9CAUD"
     gene            168567..168980
                     /locus_tag="PH2015_18_scaffold_2_prodigal-single_341"
     CDS             168567..168980
                     /product="Uncharacterized protein {ECO:0000313|EMBL
                     :KKN21829.1};  TaxID=412755 species="unclassified
                     sequences; metagenomes; ecological metagenomes.;"
                     source="marine sediment metagenome.;""
                     /codon_start=1
                     /transl_table=11
                     /translation="MKRHEILEGVEKGDLQSLVKNQVSIAEFEPKTGDFNEVTVLGFY
                     VSDDSPAQDLASFIEKGATKVIDTEVSPNPDDSGFYLVFIEIKNNLEMMKTVFEILLD
                     AGQLCNIQTWNLQFFSGNKITITEKQIKEWLKKNR*"
                     /db_xref="A0A0F9NVI8_9ZZZZ"
     gene            168959..169177
                     /locus_tag="PH2015_18_scaffold_2_prodigal-single_342"
                     /gene="infA"
     CDS             168959..169177
                     /gene="infA"
                     /product="infA; translation initiation factor IF-1"
                     /codon_start=1
                     /transl_table=11
                     /translation="MAKEESIEVEGQVVDVLPNGRFRIRLENGHEVEGILSGKMRTNN
                     IKVILYDKVKMEMTPYDLTKGRITYRYK*"
                     /db_xref="srm:SRM_01257"
                     /db_xref="Salinibacter_ruber_1_1132"
                     /db_xref="D5H823_SALRM"
                     /db_xref="K02518"
     gene            169174..169650
                     /locus_tag="PH2015_18_scaffold_2_prodigal-single_343"
     CDS             169174..169650
                     /product="hypothetical protein n=1 Tax=gamma
                     proteobacterium SCGC AAA168-P09 RepID=UPI00035F730E"
                     /codon_start=1
                     /transl_table=11
                     /translation="MMIVFKNIQKYLITGGAVTILLFGAWKYHTYTQNQIQTYRTNAA
                     LAEQSQQSAEVSITELRKSIDKIRAEFTQTQEQFSIASKRVALLEDKLSEHDLGFLAE
                     SKPQLVEKIIDKASKDVLRCFEIQSGSPLTQEELNATKPSEINLSCTDIANPNYRP*"
                     /db_xref="UniRef100_UPI00035F730E"
     gene            169935..170321
                     /locus_tag="PH2015_18_scaffold_2_prodigal-single_344"
     CDS             169935..170321
                     /product="Uncharacterized protein n=1 Tax=Firmicutes
                     bacterium CAG:460 RepID=R7II33_9FIRM"
                     /codon_start=1
                     /transl_table=11
                     /translation="MLSTNILNLFGLPNNFTEEELKKKFSTLVKKHHPDVGGNPETFR
                     QIVEAYEVLSNLPPSIKTFRTKVYMSPKELKDYLGENILIEIDKYHFEIFVPYETRVG
                     DTIKIENILPNLTLLVTIKDKNEQPT*"
                     /db_xref="UniRef100_R7II33"
                     /db_xref="R7II33_9FIRM"
                     /db_xref="shi:Shel_01180"
     gene            170305..172524
                     /locus_tag="PH2015_18_scaffold_2_prodigal-single_345"
     CDS             170305..172524
                     /product="ATP-dependent Clp protease ATP-binding protein n
                     =1 Tax=Novispirillum itersonii RepID=UPI00036BE70E"
                     /codon_start=1
                     /transl_table=11
                     /translation="MSNQPDRVNLSIERAIQKATAFAHEYVTLEHLLYSILEEDDVIS
                     FLNKMRVDVGAIVADLETFLRERDDIPNAHGQEPRKTLALDRVFNRAVTQAIFSGSTK
                     LVCKDIFVSLLSEKNSYAYFVLKKHGADRNKAIEIITNEHNAAAGLAPQGTTGGGSQQ
                     IRFEDFCTNLNRQASEGLIDPIIGRTRELTEVAEVLARRKKNNVIIVGEPGVGKTAIA
                     EGLALMIVEGTVPHTLENKIVYSLDVTAMVAGTKYRGEFEERAKTVFDQLAKKDNAIL
                     FIDEIHMIMGAGNAGGSNIDIANLLKPLLASGKLHCIGATTSEEYRENFEKDRALQRR
                     FQRLNIDQPNNADTKLILRGLREYYETFHGVTYDDSALDLAVDLAERYIFNKFNPDRA
                     IDVIDVAGAQAKLHKTTDRITDDEIRKAISKIANISIDMIDVKQNTNYANLETNIKSK
                     IFGQDTAVQQLTDAIFVAKAGMRPRNKPVGSFLFVGPTGTGKTEVCRQLADNLNVKLR
                     KYDMSEYMESHSVSKLIGAPPGYVGHAEGGVGSGKLINEVEETPNCIVLLDEVEKAHP
                     SVMNLLLQVMDDGKLTSSTGKTADFSNVILIMTSNLGAAQRSKQAIGFSTSNDDASKI
                     AVEKFFTPEFRNRLDAVVEFVNLGKDHILMIVDKAVKELNGMLEEKNVKIVLTEEAKS
                     WICEKGYQPNMGARPLQRVVHDSIKKPLSKEILFGRLINGGTVNVSANDEGLTFEFV*"
                     /db_xref="UniRef100_UPI00036BE70E"
                     /db_xref="A0A0F5FQU7_9RHIZ"
                     /db_xref="eli:ELI_13175"
                     /db_xref="UPI00036BE70E"
     gene            172511..173245
                     /locus_tag="PH2015_18_scaffold_2_prodigal-single_346"
     CDS             172511..173245
                     /product="hypothetical protein"
                     /codon_start=1
                     /transl_table=11
                     /translation="LNLFKYKRIKKEIATKPFYKKYKFRIRTKLIDNFYDTYLQYSMN
                     PSQITPEKVRYMAYSTSYAVRHYPSTEEELARRLELSDQIKTLSQANKGEIKVRNDNI
                     HTMVYITSRELYDQIVNFTNYKEFAIDVCEPAFDDYEKVTSKLSVTEEVRKCLYYERH
                     RYKITMVAGHDADLEDVITFRDMASSLEKVYISPNLEQAHKVRYWQYSTLAVACDDEE
                     TASYLAMIGGDMVRSVKKAVLVEELK*"
     gene            173309..173482
                     /locus_tag="PH2015_18_scaffold_2_prodigal-single_347"
     CDS             173309..173482
                     /product="hypothetical protein"
                     /codon_start=1
                     /transl_table=11
                     /translation="MAHIKEEILLVKVSTLTKSNENLEPSVLSDDIVSTLEQVVTELL
                     GKGVVVEIEKIEE*"
     gene            173496..173864
                     /locus_tag="PH2015_18_scaffold_2_prodigal-single_348"
     CDS             173496..173864
                     /product="Uncharacterized protein n=1 Tax=Cronobacter
                     phage vB_CsaM_GAP32 RepID=K4F6T7_9CAUD"
                     /codon_start=1
                     /transl_table=11
                     /translation="MARKTSTLMGNSGVNLNVTGTPVPGDSYYGYTDGLHTIAIYGQN
                     LSGRVRIQGTLATNPNENDWFNILLNGMPYKDYQSFTGVEGFTFVANLVFLRAILDRD
                     SIGITNVTNAGYIEKIYLNY*"
                     /db_xref="UniRef100_K4F6T7"
                     /db_xref="A0A0F9P4B9_9ZZZZ"
                     /db_xref="K4F6T7_9CAUD"
     gene            173877..175970
                     /locus_tag="PH2015_18_scaffold_2_prodigal-single_349"
     CDS             173877..175970
                     /product="hypothetical protein n=1 Tax=Glaciibacter
                     superstes RepID=UPI0003B40EF6"
                     /codon_start=1
                     /transl_table=11
                     /translation="MSINAQPFSPTFKLVGTLEQDQILIFDTSENAFVNAYGSGTGAN
                     TTPITNVTDVGIGVGISYGVTGNDLELKTLIAGNNISIIDNGDALVISNTFENEIQTA
                     TNLGNGTAIFAQLNNNDDFEFKSIAVGNGLSISDNGSTITVSLSGSVGQGAYLEIDNN
                     LSDLGNVAEARLALDVYSKSEAQGKFIRTDGHSVPDQNNMWDIGSSLRRFNDIYAETL
                     QGTAVLSDNLTISGNVGDILAYDGQRWIAAMPSGAGGSSTVQLLSLNGTTLTISNGNS
                     VNLDLTEADLEGITIEKMGQNIILDSGWTFLPTDDGMQTLGTADHRWSEIYLSNASIY
                     LDGNTLSSDGDILLWNGSPITSIDGITSNTQAQTVTLDAGWSFIPATNEQQDLGSPTR
                     RFRDLYLSGNTIDLGQNTLSIDTEGDLTYNGVEIFIGKDYTNLVNTPTDLSSFNNDIG
                     YITLADAVNQIQSDLANLEVSYDTLTNLPNLTQFATLEYVDTTLQTDYATITYVDNAL
                     ANIVGLAPETLDTLSELATAINNDPNYFTGVADGLAQKANVSDLSQVATTGSYNDLLD
                     KPIATAVEYAKINYATDGSVISVSNLTGGITSNIVSSVGGIIEFTFPSYTMPPANTMI
                     YGYVRATNEYVITPITADMTTRKISGGGTSGAPIAFGNFGSVKMTLKLAEVDTGASRQ
                     FGTTTHAWVIFTLLA*"
                     /db_xref="UniRef100_UPI0003B40EF6"
                     /db_xref="A0A0F9T8S9_9ZZZZ"
                     /db_xref="cfd:CFNIH1_24575"
                     /db_xref="UPI0003B40EF6"
     gene            175983..177980
                     /locus_tag="PH2015_18_scaffold_2_prodigal-single_350"
     CDS             175983..177980
                     /product="Uncharacterized protein {ECO:0000313|EMBL
                     :KKN37864.1};  TaxID=412755 species="unclassified
                     sequences; metagenomes; ecological metagenomes.;"
                     source="marine sediment metagenome.;""
                     /codon_start=1
                     /transl_table=11
                     /translation="MKTSSTDLNVPAKVLPVTVTNMTMKEYWIYDDGLGDKWWSGGAN
                     PKPYRWELTISVNQISHGSHRTRTPFKYDGLDILVGDFIAGATDGKALQIVSITEKTE
                     TSAVCVVEDILRYNTFRNATGIGIFTVPGQAVIFELNEFGDPMIDPLPLGIVSSDFYA
                     NVNSRFKYLNPRAHFVLEKQNHNFEVGDVIGLSDSGVYELSSDSNLDKLIGTVTHVGP
                     GPHKFMIRPINGTIDFSLALPGNAGDFIYASTDGSGDLTIEPSGAAIFLNICNAVPSA
                     VRGKVLNATTVAGSIIEINGINVNISNTDIDSVTTNINSLTSQHKVESSVQSPYTEAS
                     SDAVSYPSIYGLVGGYPPFSAIINGTTVNFTTTVAGNAEYSQNVAVAEDMVADILAAN
                     IPNISARASGGKLYITETQGGSITIVNQTNDVNGNPFAGPNSISSLGTSYAASSDKIL
                     VLTRNDGGEIILSNVEGTPCEDFGIVSGHNGSYTIGMDIEQGIRKAGITVVSDIVARD
                     ALSNVLVGDQAYVLNAGQDEWGLYIWNGSAWIVIATEDSAATDANSLHHIYVMPSQVD
                     GDIEVIEMGRISPHSRVVSALVEVITPFDGYSSAPTLNIGIDGNISELVSDALIDLEN
                     IGSYNLTPDFHYDGEEEINIIATLAHNGSTSGEIKITVTYV*"
                     /db_xref="A0A0F9Q5R5_9ZZZZ"
     gene            178138..181275
                     /locus_tag="PH2015_18_scaffold_2_prodigal-single_351"
     CDS             178138..181275
                     /product="YadA domain-containing structural protein n=1
                     Tax=Synechococcus phage S-SM1 RepID=E3SIB6_9CAUD"
                     /codon_start=1
                     /transl_table=11
                     /translation="MANIKNFGLSGISADVQFGKAGGRVVYDAGNSVFKVTQADGSTL
                     DNIRVATTPAHANDAASKAYVDSKSGSDSAAVQAELDATQAGAGLGTDGGYTANGSAN
                     YIAAAVSLKDADNKLDAALKVEETARINGDADLQGQLDDEVARAIAAENAIAADLADE
                     VTRATNAENAIAADLSDEVTRATNAENAIAADLADEVTRAMAAELVLTNDLADEVTRA
                     TNAENALDGRLDIIEGAANVEGSIAKAEADAKAYTDAREVAITSAYEAYADQAEADAK
                     AYADSIANAQNQLAELTDVALTSTANGDFLVYDATAAKWKNVDVDTSDIEEGSNLYYT
                     DARARAAISVTDNGGDGSLSYNSSTGVISYTGPSAAEVRAHLSAGTGVSYSNGQFSIG
                     QAVGTTDNVTFANGTFTGDLSVTGNVSIGGSITVAQSASVAANFAGNVMTLSGDLTVE
                     GNTSLNELVTVTSATTKALGNVDKNVFEVVDTAGAGLFEVAENGDVTIGGVLTVNGTG
                     TSTFAGDVSINGAITVAGDATFLANVSGNSMAMTGDLVVTGDTTLSQTVTIKSDVDLA
                     GASSSVNVFQVTTSNVAQKLFEVRQNGDAIIAGTLTVNGDSAALSGNLTTTGNATVDG
                     NLDVNGTLTVAGDATFSANIYGNNMTLSGNLIVGDADTDYVEFNADVASDFIPDVTGT
                     FDLGTASKEWNNVYANNVYADLTGDVTGQISDITNHAAYIKGLLSAVDAGGDGSFSYD
                     SATGAFTYTGPSASEVRAHLSAGTGVHYTAGEFSIGQAVETTSDVTFNDVTVNGTLFS
                     NDITAADVTISGNLIVAGTTTTVNTETIALADNTIVLNSNATGAPSQDAGIEVERGTA
                     TNVSLVWDETTDRWTVGTEDFVAANFIGDLTGDVTGTVSDISNHDTDALAEGSTNLYY
                     TDGRVAAYLADSGYTADMQDYADAAVANKNSFVLRATMGTSGSIGSIVNVSGHTYYVS
                     RITVKVTSAYDAEVSISDATNTLMSAAEIEEDVVGTYVAELSFATATAAGATISLVSA
                     ATAGAALVTVEYVQL*"
                     /db_xref="UniRef100_E3SIB6"
                     /db_xref="E3SIB6_9CAUD"
                     /db_xref="cbat:M666_08720"
     gene            181368..181691
                     /locus_tag="PH2015_18_scaffold_2_prodigal-single_352"
     CDS             181368..181691
                     /product="Uncharacterized protein n=2 Tax=Vibrio phage
                     KVP40 RepID=I6XGS8_BPKV4"
                     /codon_start=1
                     /transl_table=11
                     /translation="MKWSKMAMIIWLAPEYFDKWRVFPRVFLSVYIYLLYSVVQWFML
                     IPDPNTQQAGLVSVLVGVGAAWFGLYISGTPTQHTTSMPTFENISMSTTPTGSSSSVN
                     DTRNN*"
                     /db_xref="UniRef100_I6XGS8"
                     /db_xref="Q6WI58_BPKVM"
                     /db_xref="I6XGS8_BPKV4"
     gene            181700..182158
                     /locus_tag="PH2015_18_scaffold_2_prodigal-single_353"
     CDS             181700..182158
                     /product="hypothetical protein"
                     /codon_start=1
                     /transl_table=11
                     /translation="MATSFKHYLRISFDDLLDKHDVKGLIKIFKQSLPNVFSPTEEGT
                     AVIYRSRSGKHIYDFNFVRNVDEAEAEAILDILNNWTDSDYEMEVTTTERFDLPDCEG
                     DQDLAMIKHNRWIQQQVDAGWRYGLVFNETLKTDPKLRPYHDLTPKQKIS*"
     gene            182210..182746
                     /locus_tag="PH2015_18_scaffold_2_prodigal-single_354"
     CDS             182210..182746
                     /product="hypothetical protein"
                     /codon_start=1
                     /transl_table=11
                     /translation="MSGTKKTYNFDSKNYFEFFNMEEKFAISVRSLTSHYKKVVAFLS
                     NDNSFITRDRLSFAGRAYHTLLNPIERARYIVQLHGVDADFHDSILPQDLQVAHEFRS
                     ELSDLTTEEEIDIFQHSLKEQSDFIVDSIQLSIDVNKDYEIASGLICRFYELQEIYQE
                     SKDKKRQIKDGIVFVNFQ*"
     gene            182756..183010
                     /locus_tag="PH2015_18_scaffold_2_prodigal-single_355"
     CDS             182756..183010
                     /product="hypothetical protein"
                     /codon_start=1
                     /transl_table=11
                     /translation="MKSNVIDARADFLGKMLLDRLDKLTESHKDRYSSFLLIVNEDGK
                     DYIELYLKDLEDKSLIVVDRAPVEVYQERVESKVELFYFG*"
     gene            complement(183007..183291)
                     /locus_tag="PH2015_18_scaffold_2_prodigal-single_356"
     CDS             complement(183007..183291)
                     /product="Uncharacterized protein n=1 Tax=Sinorhizobium
                     phage phiM12 RepID=S5MD03_9CAUD"
                     /codon_start=1
                     /transl_table=11
                     /translation="MFIYIIGSSDKQKIGISADVSKRLKSLQTGNPEQLIIHHTVEVP
                     DDRAYIMEQKIHRELSHLRMKGEWFRMTPSMAKSQLNFAIIRWLDDPLLD*"
                     /db_xref="UniRef100_S5MD03"
                     /db_xref="S5MD03_9CAUD"
     gene            183339..183863
                     /locus_tag="PH2015_18_scaffold_2_prodigal-single_357"
     CDS             183339..183863
                     /product="hypothetical protein"
                     /codon_start=1
                     /transl_table=11
                     /translation="MNNKMISEASLSRVWQHAESDRPIALLTAFRSEHDREENVRRNK
                     ELAATIRKLGYGFFFVDGYWIENPGTPQEVHVAEDSIFVIAPKGSDEDFKEKMLQLGA
                     KYNQEGVLIKTTDGAKVYDTNGGVMFDVGTLKPGKVGEIYTRLRNNKKANTFVFESER
                     DDLGWLQRLAGMKH*"
     gene            183888..184970
                     /locus_tag="PH2015_18_scaffold_2_prodigal-single_358"
     CDS             183888..184970
                     /product="hypothetical protein"
                     /codon_start=1
                     /transl_table=11
                     /translation="MKLSEFKSDPMLVIESNYKILTPLTMMAKDILGHVQYRIDTDEV
                     VNMKTYVSDSVREQLKEYGDIFDMLCDYLYQYVPLVLANKASGSLKGAYSHSASQEVP
                     NMDDIVLYLPAILKSNPRSFSPSEIKSKSVETTLVHELRHVMQRRQFGSFYHKMVGTQ
                     QTDAYNYHTDPIEIDAAFIHHLHDEEATNVKDFVDGVMSRFSNYKKLTPRQYEHYKKK
                     AASYFYAKQSPDQKGSTPKERLAAKKKARFDNAVKALNDTDVETLGDLRNVGSNSSGR
                     FQINPNQFKSVLLGAIRNEVTNKLNVALGIGFLGFMKKINPSIPVAPLLNNMNVSLDE
                     LIDLLKDTDLQGFDKKLFINSIKSLK*"
     gene            185950..186026
                     /locus_tag="PH2015_18_scaffold_2_prodigal-single_trna_23"
     tRNA            185950..186026
                     /product="Met"
     gene            186226..186303
                     /locus_tag="PH2015_18_scaffold_2_prodigal-single_trna_24"
     tRNA            186226..186303
                     /product="Asn"
     gene            186694..186816
                     /locus_tag="PH2015_18_scaffold_2_prodigal-single_trna_25"
     tRNA            186694..186816
                     /product="Pseudo"
     gene            187108..187488
                     /locus_tag="PH2015_18_scaffold_2_prodigal-single_359"
     CDS             187108..187488
                     /product="hypothetical protein"
                     /codon_start=1
                     /transl_table=11
                     /translation="MKIKDIISESLENKEYFKAGNVSDQMKDALPDMVAFKQLRSTDP
                     YVQYRMSVAFAAAAASKDTSNPHKFDQESAYAENMIAVAYTDAEMEIITLAAKLLNVE
                     VTKLTNGKSKENPDVFTDSPVPKK*"
     gene            187981..188055
                     /locus_tag="PH2015_18_scaffold_2_prodigal-single_trna_26"
     tRNA            187981..188055
                     /product="Arg"
     gene            188689..188765
                     /locus_tag="PH2015_18_scaffold_2_prodigal-single_trna_27"
     tRNA            188689..188765
                     /product="Sup"
     gene            189132..189827
                     /locus_tag="PH2015_18_scaffold_2_prodigal-single_360"
     CDS             189132..189827
                     /product="hypothetical protein"
                     /codon_start=1
                     /transl_table=11
                     /translation="MNTNELKIKLQHRKEFLRKTIKELKKDRSGYYKTGHKYQREHGH
                     KLGSENKGGHYLAKLGIRHEGVAAYADNKLHYHAFEYRSLTIALAFLQRKRFDKIEQF
                     WYNLSIPELIKKKYVTYADAGRSYYSVYGERYGRQEHAINQAKVLLGMFRYEPVQSMF
                     SKKFSHNKIVYENDEDFNEWIKLTSKHFFNEDLSPISLTQSNELNRDSLAGKDLNLIV
                     QWTKEKNAGSESP*"
     gene            189940..190116
                     /locus_tag="PH2015_18_scaffold_2_prodigal-single_361"
     CDS             189940..190116
                     /product="hypothetical protein"
                     /codon_start=1
                     /transl_table=11
                     /translation="MAEVTRNVEDMSIAFADNGFIIEYRGNDENEDWASAKVVVLSLE
                     EALEVIRDVATNKR*"
     gene            190124..190197
                     /locus_tag="PH2015_18_scaffold_2_prodigal-single_trna_28"
     tRNA            190124..190197
                     /product="Asp"
     gene            190465..190540
                     /locus_tag="PH2015_18_scaffold_2_prodigal-single_trna_29"
     tRNA            190465..190540
                     /product="Gln"
     gene            190562..190638
                     /locus_tag="PH2015_18_scaffold_2_prodigal-single_trna_30"
     tRNA            190562..190638
                     /product="Pro"
     gene            190693..190769
                     /locus_tag="PH2015_18_scaffold_2_prodigal-single_trna_31"
     tRNA            190693..190769
                     /product="Pro"
     gene            190818..190892
                     /locus_tag="PH2015_18_scaffold_2_prodigal-single_trna_32"
     tRNA            190818..190892
                     /product="Gly"
     gene            190986..191252
                     /locus_tag="PH2015_18_scaffold_2_prodigal-single_362"
     CDS             190986..191252
                     /product="hypothetical protein"
                     /codon_start=1
                     /transl_table=11
                     /translation="MKTLDEKEEFYLKCSEILNIPHDFHEPVRRRTRWNARFLGNGRF
                     PNFGLVQCFGSSVRVISKDGTKVFKTYEETYEYLKKVVDKQIVS*"
     gene            191287..191362
                     /locus_tag="PH2015_18_scaffold_2_prodigal-single_trna_33"
     tRNA            191287..191362
                     /product="Thr"
     gene            191376..191460
                     /locus_tag="PH2015_18_scaffold_2_prodigal-single_trna_34"
     tRNA            191376..191460
                     /product="Leu"
     gene            191470..191545
                     /locus_tag="PH2015_18_scaffold_2_prodigal-single_trna_35"
     tRNA            191470..191545
                     /product="Ala"
     gene            191550..191624
                     /locus_tag="PH2015_18_scaffold_2_prodigal-single_trna_36"
     tRNA            191550..191624
                     /product="Gly"
     gene            191706..191780
                     /locus_tag="PH2015_18_scaffold_2_prodigal-single_trna_37"
     tRNA            191706..191780
                     /product="Val"
     gene            191803..192006
                     /locus_tag="PH2015_18_scaffold_2_prodigal-single_363"
     CDS             191803..192006
                     /product="Uncharacterized protein n=1 Tax=Pelagibacter
                     phage HTVC008M RepID=M1ICV4_9CAUD"
                     /codon_start=1
                     /transl_table=11
                     /translation="MKEALLKALKSHAQGHIDKHLANIQVYLSNPVGVGEHSDIIDTI
                     EKEIKIVAEYDDILEMISKYLDR*"
                     /db_xref="UniRef100_M1ICV4"
                     /db_xref="M1ICV4_9CAUD"
     gene            192025..192101
                     /locus_tag="PH2015_18_scaffold_2_prodigal-single_trna_38"
     tRNA            192025..192101
                     /product="Glu"
     gene            192453..192932
                     /locus_tag="PH2015_18_scaffold_2_prodigal-single_364"
     CDS             192453..192932
                     /product="Putative uncharacterized protein n=1 Tax
                     =Lachnospiraceae bacterium 2_1_58FAA RepID=F7K085_9FIRM"
                     /codon_start=1
                     /transl_table=11
                     /translation="MNIYICRYCCRKTSNIGANTRHEKHCQDNPDRIKAVRSPNAGVK
                     KGNIPWNKGKNTELTDYQQSIRRSDEDVFVEKSTYARHRLKKRIIDQKMIAYICECCG
                     IGPLWNGKPMPLILDHINGINNDNRLENLRFVCSNCDSQLPTYKAKNKNNGSVAESG*"
                     /db_xref="UniRef100_F7K085"
                     /db_xref="F7K085_9FIRM"
                     /db_xref="oac:Oscil6304_2163"
     gene            192909..193000
                     /locus_tag="PH2015_18_scaffold_2_prodigal-single_trna_39"
     tRNA            192909..193000
                     /product="Ser"
     gene            193060..193338
                     /locus_tag="PH2015_18_scaffold_2_prodigal-single_365"
     CDS             193060..193338
                     /product="hypothetical protein"
                     /codon_start=1
                     /transl_table=11
                     /translation="MLPYKPKFPKQSYEPKFKSKELIIIARKICSNEFYKSTIDPVEF
                     EWLPKKGIVYLHMQFDGDTIDSQSTWTLAFPIRPFEIGYEEWVKEITS*"
     gene            193390..193599
                     /locus_tag="PH2015_18_scaffold_2_prodigal-single_366"
     CDS             193390..193599
                     /product="hypothetical protein"
                     /codon_start=1
                     /transl_table=11
                     /translation="MRFRYVDVRKLNVVGVFENEQGKMFFWTARQIKKRIKNYKQIGD
                     WDAVVECQEALEAIQERPTPWWKFW*"
     gene            193688..193984
                     /locus_tag="PH2015_18_scaffold_2_prodigal-single_367"
     CDS             193688..193984
                     /product="hypothetical protein"
                     /codon_start=1
                     /transl_table=11
                     /translation="MVFEKLTTTYALTVSMSQFEALLDYESAWNDACNANDTLYAKLA
                     NMGVTSDYDGHYSNIITVEIMSEDDTDEFKQEIISIVNDQLQTAETWKNLQNSD*"
     gene            194052..194534
                     /locus_tag="PH2015_18_scaffold_2_prodigal-single_368"
     CDS             194052..194534
                     /product="hypothetical protein"
                     /codon_start=1
                     /transl_table=11
                     /translation="MKEKLAAAFATVNARLHAADQEWATHKLDTLKAFVEAARAEHKA
                     GGRFDSGFGRFDSGMAAIAHFGSKAMWNLLVGHGREGALANMEKNTNALIAKRDATII
                     AALNKKGITEIPDFELVECSDGIEGTFNVAGHVVTISTILAGGYNIQRLHNRTLVKVS
                     *"
     gene            194627..195790
                     /locus_tag="PH2015_18_scaffold_2_prodigal-single_369"
     CDS             194627..195790
                     /product="hypothetical protein"
                     /codon_start=1
                     /transl_table=11
                     /translation="MRFAEIITETYIRRYVAEDKQLGRAFNHLEDLVFFYGSKGTIEA
                     LEHLKDVATEQGSKSIRMKWDGNPQVYWGRESKGGPLILAGHNGWARGAKTDNPEDLI
                     DFIANKSGSPASDEEKQQRDAFAKKFAGLYPLFDAATPKDFVGFVYADSLFLDRPQLK
                     DEIYTFCPNPKSNTCYHVRQDSELGRRISAANVMVVGHAYFPEFGMPDHSQEPISDFS
                     MFNGSSKLIVLGPIYNTKPVKVDTTAINQVEKYLAQNSKSIDAFLESVKGLSDLKDII
                     YRFVNQTAGAKKLDQLGETLFLDWLRTSKVSPSKQEKIVQLNDANGNALDKIFTLVKM
                     IQNMKNEVIDQVEGEQGEIWDTNGEGRVRYGDDTKQFGNVKFVPRHRWTPGAR*"
     gene            195790..196380
                     /locus_tag="PH2015_18_scaffold_2_prodigal-single_370"
     CDS             195790..196380
                     /product="hypothetical protein"
                     /codon_start=1
                     /transl_table=11
                     /translation="MRIFQLYEAKENTVGIIFGRFNPAHKGHRAAWEMASKNPTWYVG
                     TNQSTVGPKDPLPYEEKVKVMEAIMPEIKGHIVAETSWLTLASKVYKEHGNVTLMVYT
                     DEDWVTKTIQQYNGEEGRHGYYNFPNIVQVATPRLSSATALRQAVLDGDRKAFADAAG
                     VPEDTRIDGRSFFDLVADYLLPYADKIKAAAAKKGK*"
     gene            196384..197832
                     /locus_tag="PH2015_18_scaffold_2_prodigal-single_371"
     CDS             196384..197832
                     /product="Putative phage structural protein n=1 Tax
                     =Puniceispirillum phage HMO-2011 RepID=S4S2S9_9CAUD"
                     /codon_start=1
                     /transl_table=11
                     /translation="MTYQHDNSDKNLMGIQNALKYDGDGEPTLRVSIEEISEGANMTI
                     NGDVIVTDITGVVEINNDEGNPIPVSGTVAVSGITGTVNVSTNPTSTDAFGRQRVSNP
                     LTLFDSSHRFKDNGLWATSTVTGGSVAFSPNEGLVNLTVDTTTNAEVIRETLKVFSYQ
                     PGKSLLNLNTFVFSPAKPNLRQRVGYFGVQNGMYLELDGSTVSFVERSYVTGAVTETR
                     VNQADWNIDPMDGTGPSGFILDISKAQILWMDVEWLGLGTVRLGFVIDGRFVHCHSFH
                     HANRISSTYITTASLPLRYEIKNTGVTSSSSTLKQICSSVMSEGGYELRGQQNGIGTP
                     ITSPKVLTTKGVYYPVVAIRLKANFLDAIVIPTAISFLGTGNGMNFNWKLIGIADVTS
                     ASWTSAGNDSAVEYTISGTAVANGRVIASGFINSSNQGSPALQTLKEALFQFQLERNS
                     FTSTPHTFALAVSCDTDNQVVFGAIDWEEITR*"
                     /db_xref="UniRef100_S4S2S9"
                     /db_xref="S4S2S9_9CAUD"
                     /db_xref="hhd:HBHAL_2430"
     gene            197945..204175
                     /locus_tag="PH2015_18_scaffold_2_prodigal-single_372"
     CDS             197945..204175
                     /product="Uncharacterized protein n=1 Tax=Sinorhizobium
                     phage phiM12 RepID=S5MQF5_9CAUD"
                     /codon_start=1
                     /transl_table=11
                     /translation="MVNITDIDSKVTKAALDALEVHIDSVFNKIGIDVEFTRHFLDRV
                     NDERNGKQITIRELGRLFAKEYKRWGRPIAQMGPDKEAIMKDLESDVNIPFILKWNRQ
                     NNQLDLVAKTVMRKKNFKSPDREFPVESVDQVHGSEPLPRNSKPSRTGTQPHPYKGRL
                     VGEADITEDLGSIPPLTDLIVMAVVGQTTVAVLKTAFKTGKQLLKLKKLADRAGVKLA
                     DTVMRESNPFTDARMNAIKAGKKEFTVKGKTYPITGDTSDEKEAITNEAVNRDEYQSK
                     LAAKATENFYGAALQALHRLVTTQGNRQSVGGYAFDIARAFSGINARQLERMYKERQG
                     IKEDRISQVGVESDWNPGNVGKDLLMYSGISLIGTIGPISLYQKKIGVMNRSIFITTS
                     QLSKESSDPVIIEGELLLTQNYTEDTVTLWQVKGAALSEKLRGKKLMPKIYAYLIKRG
                     FFLRSDTDQSKGGMKIWAELAKVPGITVYAAKEDVHGKIDYTAVDGEEVLSGDFPIYR
                     NEGVDEYTNEIKSARSQYNVLLTQSEKVSDPNQLEKMQADMDYLDDHIRKLTKERDKI
                     YNDDSLSRQKNEIIYLLAVADKKPKNESITEVSSVDLPKSWGYIGSTDWEGKNTRYVK
                     KIGRLGGYDVVLEQYGNNSRKVFLVTDKNENAALNRRPVALIEFERDYGNLEGMEYWI
                     AKATIIHPSWQGKGIAPKLYAYLCKKGWTLRSDDLQSQGGKKIWIALSKIPGITVYAA
                     KNNGGDWELSDIDNDVDDFLRSGFHTYDTELKNEVKEIERELNSVQDKIREVWDDYSA
                     MDKTDTATLARLKKEYTDLRTMEKKLQDEMSDAQSNQNWNEEHEDVYLFAHAAHDPMY
                     DKPKIAKTESLKKNKKMTENTGNIKINPVSVSDHYKGETFGTKYLMVDGVIKAGVDVS
                     IVDNEVYISHVITAEDSRRKGYAKMVVDDLFKEFPDKKISVSDMTDDGSEFFRSQYSV
                     DDETGEIQKKLGEEIETVKVSKDWKSYMWGFPIKRYYSKYTEVEPMGKFRVFIDKDGR
                     ELNALLCDKETNMHALVHMTRSSSKSPCVIHAAALDPALQGRGLMPKFYAHLVTKAGL
                     FLQADSMQSAGGRKIWVALSKDPSVTVFAAYKENGVEKYSHVEGDNLLYSDAPIYDDE
                     RDENVAEIKNEINSVTDLINKYMDQRDTVTDEATRQKLRSYIEELNAKREELRKEYLT
                     VLPKKPKKTFSKLLAVPAKTPSMESVNDSIGEAITKAEISTDPTEMGSWVQDDQKKPE
                     KTTILPVSKITVLEPDDKFDDPQYAANLKKILKAVKSGKELPPILVRRVGNGFQVIDG
                     HHRFKAYRIAGKKYIPTRIVSSSRVKDVTPSYVNESYKLQLERDNDLYVLHILNTDSG
                     KRTEVRGKSNYETNGYDANDKLHQLLDTIGKTTNISELMNGEVVTINPKHPRGEVAKK
                     ATDAAFHEDAIEPDAKGYQHDLLTMPPNTLVIDTKGDLDWYKLGQHFARLNQQDPNEF
                     GQGDSDMVVTLANQEQVDRLKRMLDKFGATYKDIGGSSDHPEIHSEGDLNELKIVKPK
                     PEDTLGVPRRHMPQIDEKHYEDLFRYIYDKGGKIKKETVDPAELSSTQSEFSDKGVEA
                     AMTNGKMNKPIIISSDNYVLDGHHRWLAAKNAKVHKITAFRINLPAKDGLSMLINFPQ
                     TTFKDIHESLTNSLPWEWEREGPYTYSAVAVIDNGRKLRVNISEDDIGQWEVSFTSSN
                     GRGEETSRATGQGREFRIFATVVDIIKDWWNKHKDEVDLFYFTSWSDDQSRVKLYSTL
                     AKQMEKLTNFHLDVEKFDDKTVFSLHATGMNESAGVGKIVKGVNTTIDVGPNEITKQA
                     AKFGNKVSKDGKPVSKLREMYGTTDRKMLTEAQLKEAMLDSVTKWLGSKAQNTIDDLS
                     NTILTMKDAAILIKDVLTDEAYFQTAYTQMVKSARGMIKQLNNVLASAIVLVKNETVI
                     ATLKDMVQNIVTFAASILKRGGIIGFLGSLGVYAFSKYMVQNLNSVKTILTNIVKSDF
                     ADQFGGLITTVMNVATEKVPGLTFFSFFDNLNTVKELFFEVLSSIKRKLEFGRNLNTN
                     VA*"
                     /db_xref="UniRef100_S5MQF5"
                     /db_xref="ctt:CtCNB1_2656"
                     /db_xref="87578651"
                     /db_xref="S5MQF5_9CAUD"
     gene            204192..204407
                     /locus_tag="PH2015_18_scaffold_2_prodigal-single_373"
     CDS             204192..204407
                     /product="hypothetical protein"
                     /codon_start=1
                     /transl_table=11
                     /translation="MKISEIISENFSGSFASVAMPMTPGTKKADAKRSVYGKAKTESK
                     KKNTMGYSADIGNLSYTNPVKAPMIRR*"
     gene            204414..205802
                     /locus_tag="PH2015_18_scaffold_2_prodigal-single_374"
     CDS             204414..205802
                     /product="Uncharacterized protein n=1 Tax=Pelagibacter
                     phage HTVC008M RepID=M1IPD4_9CAUD"
                     /codon_start=1
                     /transl_table=11
                     /translation="MKLRQLFENFVISNDEFEDYLNRTTEQLASEIQSGKNARDAVHD
                     LSLQFSKMHNNAYAAYQRMSDALMARMYTLDLDAQTSEPAMGDEMGGLGDMGGDPLGL
                     GGNMGDDLGGDVEQLNDPMGAGMQMDLPMGDEMPSDNEMDDYNAVMNSPIGDDDTIGE
                     SKIKEAGKMKGGAKDPCWSGYKMVGTKKKGSREVPNCVPESKIEEGNTSHRISRLQMM
                     IDDRLKKAKMVKDPITQRHHRMMADHYQEKLDSIKSKNENLKEFLPALGAAGAAAMGA
                     ARAGVAGIAGAARAATPVIKGAVKAATSPSAINAVKTASGMASSGASKVNTAMNKGKN
                     FMDKLSGGNQGIQSRFPSRTESVEETYEGDEFFEAYGVLWFNEDEQLDEAEYQGRNVP
                     LGKPMRGDVKKFKVYVKDPSTGNVKKVNFGDPDMKIKKSNPERRKSFRARHNCDNPGP
                     RTKARYWSCRKW*"
                     /db_xref="UniRef100_M1IPD4"
                     /db_xref="M1IPD4_9CAUD"
     gene            205890..206147
                     /locus_tag="PH2015_18_scaffold_2_prodigal-single_375"
     CDS             205890..206147
                     /product="Uncharacterized protein {ECO:0000313|EMBL
                     :KKM23873.1};  TaxID=412755 species="unclassified
                     sequences; metagenomes; ecological metagenomes.;"
                     source="marine sediment metagenome.;""
                     /codon_start=1
                     /transl_table=11
                     /translation="MSLDTITSEEKAKLTQLVDEGCSVLQEIEDLKGGLKDTVKAIAE
                     ELDIKPSLINKAISIAHKARLTEAKQDFEDVETILKTVGRG*"
                     /db_xref="A0A0F9KP30_9ZZZZ"
     gene            206147..206383
                     /locus_tag="PH2015_18_scaffold_2_prodigal-single_376"
     CDS             206147..206383
                     /product="hypothetical protein"
                     /codon_start=1
                     /transl_table=11
                     /translation="MVRQPIIHKDRFGRELGNDTVVVAATGTREIDVCTIVSQGEKMV
                     RVQPIGKKSDYLRYPNELIVINDIPETMLYVFKA*"
     gene            206421..209162
                     /locus_tag="PH2015_18_scaffold_2_prodigal-single_377"
     CDS             206421..209162
                     /product="DNA polymerase {ECO:0000256|RuleBase:RU000442};
                     EC=2.7.7.7 {ECO:0000256|RuleBase:RU000442};; 
                     TaxID=1147094 species="Viruses; dsDNA viruses, no RNA
                     stage; Caudovirales; Myoviridae.;" source="Enterobacteria
                     phage vB_KleM-RaK2.;""
                     /codon_start=1
                     /transl_table=11
                     /translation="LSYVDAYYDKKHDLVRVVERSNGKRVYKDYPAIRTFYVKDQNGQ
                     HRSIFGDKIRQIRCKTTKDFHKELKINSGKKLFESDIKPENQCLSLNYNGVDSPVLHT
                     AFYDIEVDFDKERGFSSTEEAFMPITAITVYLDWMQELITLAIPPKGLSDEEAEQICS
                     RFGNTKWYRSEKEMLRDFLSLVDDADIISGWNSEGYDIPYTVRRIIQVLGKEYIKRLC
                     LWDVQPKEKYVKKYGKDQLTYELVGRVHLDYLELYRKYTYHEMHSYSLDAISEYELGR
                     KKVAYEGTLDQLYNEDFYKFIEYNREDVMLIADLDKKLRFIDLANEIAHDNTVLIKTT
                     MGAVAVTEQAIINEAHRRDMHVPDRKARDWDEEDADDPADMDDDELAEFLAKERAAGA
                     FVAQPKTGIQRWISGIDLNSLYPSVLRSLNMSPETIMAQLRQTYTEELITNRILEGKR
                     IVGKSFGAPQAWEDTFSSEEFRYVNERDKVVPLVLDMEDGSSSTLTGAEVYDLIFNTS
                     ELNWALSANGTVFRQDVQGIIPSLLERWYSERKQLQAKMKEARDSGQGKEVAFWDKRQ
                     LVKKINLNSLYGAILNPGCRFYDKRIGQSTTLTGRCITRHMGSKTNEVIAGSYDYKGD
                     SIIYGDTDSIYFSMYPVYKDRIDSGEIAWSKEIVMELYDEIAKQVNESFPDFMKSFFH
                     VPRKQGEIIRAGRENAATAGLFIKKKRYAMLIFDDDGTRRDINGLPGKVKAMGLDLKR
                     SDTPDYMQEFLKDVLMKLLTDAEQKEVIQMIKDFKKEFRKMPPWQKGTPKRVNNLTNH
                     TKIFEKTGKCAVGHALAAINWNRLRRMNSDNYSMEITDGMKTIVCKLRSNPMGITSIA
                     YPIDELKLPTWFQELPFDNNEMEFTIITKKINNLIGVLNWDLNDTNNSETFDNLFEF*"
                     /db_xref="H6X3Q7_9CAUD"
                     /db_xref="UniRef100_H6X3Q7"
                     /db_xref="mpl:Mpal_1740"
                     /db_xref="2.7.7.7"
     gene            209164..210597
                     /locus_tag="PH2015_18_scaffold_2_prodigal-single_378"
     CDS             209164..210597
                     /product="Methyltransferase {ECO:0000256|RuleBase:RU362026
                     }; EC=2.1.1.- {ECO:0000256|RuleBase:RU362026};; 
                     TaxID=742013 species="Bacteria; Proteobacteria;
                     Betaproteobacteria; Burkholderiales; Comamonadaceae;
                     Delftia.;" source="Delftia sp. (strain Cs1-4).;""
                     /codon_start=1
                     /transl_table=11
                     /translation="MENNYTLHNGNCLDVLKTLPDNSVDSIVTDPPYGLSFMGKKWDY
                     DVPSQEIWEECLRVLKPGGYLLAFAGTRTQHRMAVRIEDAGFEIRDMIAWVYGSGFPK
                     SMDVSKAIDKAAGAERTVKRGVKAGHEDFADRETKGHLAGENKNEGWSRPWMEAENAN
                     DYHYEFEPATDEAKQWEGWGTALKPALEPITVARKPLEEKTVAANVLKYGTGGINIDD
                     SRIATNPEVDDPRLGGNGSWKTDGMAVNAYGKFEGTPNTSSAKGRFPANLIHDGSEEV
                     VSLFPNTKAGGSVSGKEKSKTGDENTNCYGEYNRVAWDSYKDDGSAARFFYCAKTSKK
                     DRNEGLDTFEAKSVGGKGNGIRRVCSKCGASSLEAHTCLCEEKDWVNPPTKKNNHPTV
                     KPTDLMRYLVRMVTPKNGTVLDPFMGSGSTGKGAMLEGFKFVGIELDPDYMEIAKARI
                     EFATPEDEIFDEVEKTEIKEVDNLFEF*"
                     /db_xref="F6ALD9_DELSC"
                     /db_xref="UniRef100_F6ALD9"
                     /db_xref="del:DelCs14_2654"
                     /db_xref="2.1.1.-"
     gene            210616..211383
                     /locus_tag="PH2015_18_scaffold_2_prodigal-single_379"
     CDS             210616..211383
                     /product="Uncharacterized protein {ECO:0000313|EMBL
                     :KKM98935.1};  TaxID=412755 species="unclassified
                     sequences; metagenomes; ecological metagenomes.;"
                     source="marine sediment metagenome.;""
                     /codon_start=1
                     /transl_table=11
                     /translation="MEHNMRDILKDIVKHTHSLGIIQAVKVTTEGDETKIDALDDNRS
                     VVLKGRLHNKVDALTGKVGFGRLSVLQGYLNYSGEDTEGKKVDADIVVNKEERNGEAS
                     PASISFKMNGGFESNYRLIRSEVVDDQIKTANFKGAKWDVEFMPTQKAVNDLRYFDGV
                     LGGNDSLFTVKKVNGNLIFSIGSNGTDKVDLPFALNVSGELKAAWSYPLRTVNTILRL
                     ADTSNMTIKFSDQGAMMIQVDSGLGVYDYILPAKTGN*"
                     /db_xref="A0A0F9PD50_9ZZZZ"
     gene            211386..211730
                     /locus_tag="PH2015_18_scaffold_2_prodigal-single_380"
     CDS             211386..211730
                     /product="hypothetical protein"
                     /codon_start=1
                     /transl_table=11
                     /translation="MNNVSTDKHLMVSTSYNGMSADRSVLEHNRSGDVRLDQGKLLVF
                     DGRYWNESNLYTYMSLSPETEQVIAWAKRKMEEEQQIHRLIEEYPELLEAKLYFEAMV
                     ALIKDPSNKEKA*"
     gene            211730..211924
                     /locus_tag="PH2015_18_scaffold_2_prodigal-single_381"
     CDS             211730..211924
                     /product="hypothetical protein"
                     /codon_start=1
                     /transl_table=11
                     /translation="MTENKREKKLSHLKVLREKHNNLDSRIKVCYDERVSDDKIVQMK
                     HDKLHLKEEIERLERELLVE*"
     gene            212136..212474
                     /locus_tag="PH2015_18_scaffold_2_prodigal-single_382"
     CDS             212136..212474
                     /product="hypothetical protein"
                     /codon_start=1
                     /transl_table=11
                     /translation="MRKVYAKNKNRKSNMTMFQKLIARLYNKHVANTKSIGLDASSFP
                     QVSGSNNDLHASPKLNFKIFSASGGYILEFYKYDYKNDEAASQLYVISSSEELTESIT
                     IICQREFLTL*"
     gene            212486..212659
                     /locus_tag="PH2015_18_scaffold_2_prodigal-single_383"
     CDS             212486..212659
                     /product="hypothetical protein"
                     /codon_start=1
                     /transl_table=11
                     /translation="MKEPRVERMVTELKNTVERLNRIQNILNKTGTTFTLRQSSRNED
                     FIIEDITQRINYE*"
     gene            212652..213740
                     /locus_tag="PH2015_18_scaffold_2_prodigal-single_384"
     CDS             212652..213740
                     /product="S-adenosylmethionine synthetase (MetK) {ECO
                     :0000313|EMBL:AIE93511.1}; EC=2.5.1.6
                     {ECO:0000313|EMBL:AIE93511.1};;  TaxID=1455911
                     species="Archaea; Thaumarchaeota; environmental samples.;"
                     source="uncultured marine thaumarchaeote AD1000_38_A02.;""
                     /codon_start=1
                     /transl_table=11
                     /translation="MNNYIFTSESVSDGHPDKVADQISDALVDAGLKTGNSSTRVAIE
                     TMVTTNFVALAGEVKNFNVSNDEINEIVRNKVKEIGYEQDGFHWTNLEIANRIHNQSA
                     DIALGTDDFGAGDQGIMFGYASNENDAYLPAPIYYSHEILKELKAMRLDGYDFFLQDA
                     KSQVSVQYEGGRVKRIDQIVVSHQHKQGFQHSIKTPIKQAAHKVLGNLIDENTVWHIN
                     PTGNFVIGGPDGDAGVTGRKIIVDTYGGFAPHGGGAFSGKDPTKVDRSAAYMARWLAK
                     NVVADDMADWCQIQLSYAIGVKQPTSIYVSSNGHNASIERFIRKEIDLSPKGIIDRFD
                     LFNFTEYSKNCVYGHFGNKDVPWERIGW*"
                     /db_xref="A0A075FVN2_9ARCH"
                     /db_xref="mag:amb4469"
                     /db_xref="UniRef100_UPI000399BF1B"
                     /db_xref="2.5.1.6"
     gene            213742..214356
                     /locus_tag="PH2015_18_scaffold_2_prodigal-single_385"
     CDS             213742..214356
                     /product="hypothetical protein"
                     /codon_start=1
                     /transl_table=11
                     /translation="MLGIYLNPRNWFLPEQEKKIKLIEATLSGETKDRALADMMTNEE
                     DRKFRHLNIDREYGKISPYEFAIKESELLIKDEDELARAKLSIDLDHQVINKQQYDHK
                     LADLNNEPYVAVLNIDFDNKNPSNGYFELDFNEHFVEYLANNGYNGIEPEEIVNEWFS
                     DLCKNIVLEDMVDEKGNPKSFLTESKEGQLVQRLKVNADFSEYS*"
     gene            214366..215367
                     /locus_tag="PH2015_18_scaffold_2_prodigal-single_386"
     CDS             214366..215367
                     /product="RnaseH n=1 Tax=Enterobacteria phage vB_KleM-RaK2
                     RepID=H6X3R5_9CAUD"
                     /codon_start=1
                     /transl_table=11
                     /translation="MTTFILVDSFNMYHRAKHVAMRNADIDMKIGMAFHIMMNSVKMC
                     YNKFNAEHAVFCLEGKSWRKQFYAPYKAHRKVAQEAKSLREQEEDKIMFEAYDSLIQF
                     LDQKTNVTLLRHQNAEADDMIALFIESHPDDDHIIISSDSDYMQLLAPNVKIYDGVQN
                     RIITTEGFFKDDKNMTPIVDKKTKEKLVAPDPEWLLFEKCIRGDTSDNVFSAYPGARL
                     KGTKNKIGIQEAFSDRNTGGFNWNNFMLQRWTDHNGVEHTVKADYERNKTLIDLTSQP
                     EELRNEFINTINTLSVVKENKSVGIHFLKWCGEWDLQNLAKAPDEMARILSKPYPVR*"
                     /db_xref="UniRef100_H6X3R5"
                     /db_xref="H6X3R5_9CAUD"
     gene            215656..215955
                     /locus_tag="PH2015_18_scaffold_2_prodigal-single_387"
     CDS             215656..215955
                     /product="Uncharacterized protein n=1 Tax=Azospirillum
                     brasilense Sp245 RepID=G8AVQ4_AZOBR"
                     /codon_start=1
                     /transl_table=11
                     /translation="MARPKPTIILEHTDSRSYRSEQVLQADAIYAVFFDGEPINIRSL
                     NSLVNIPGPKYKKVSFSNSGHAINLAQRLNKLFKTEGFEVYVLTQGTKLNLDDSE*"
                     /db_xref="UniRef100_G8AVQ4"
                     /db_xref="A0A0F9MMX4_9ZZZZ"
                     /db_xref="abs:AZOBR_p270209"
                     /db_xref="G8AVQ4_AZOBR"
     gene            215942..216316
                     /locus_tag="PH2015_18_scaffold_2_prodigal-single_388"
     CDS             215942..216316
                     /product="hypothetical protein"
                     /codon_start=1
                     /transl_table=11
                     /translation="MILSKTNVLNVVNSTLAGKKTGKKNFDINDIFIYSYDDMKHFRL
                     TTLGKDILAKVFQSYTIQLTTKIPRTSGKQILMLDKYMVSPYFLSPVNKLIVFEEIVA
                     SEFLMLDANLDDWVEIKSFYEK*"
     gene            216377..216793
                     /locus_tag="PH2015_18_scaffold_2_prodigal-single_389"
     CDS             216377..216793
                     /product="Uncharacterized protein n=1 Tax=Sinorhizobium
                     phage phiM12 RepID=S5MAS6_9CAUD"
                     /codon_start=1
                     /transl_table=11
                     /translation="MAYTFDESIVSDLHKDAYGFRPTSGWWDCWKFQNDEGKQAAWNT
                     LLDDLERSIETEKLSDAAALATFTDLVYETMNLGAGDVVTAIKWIIQGEKFTKFDLMY
                     GADYFCFNFNLNYSVKNSFPIQEAIDEVLASLEESD*"
                     /db_xref="UniRef100_S5MAS6"
                     /db_xref="S5MAS6_9CAUD"
     gene            216937..218064
                     /locus_tag="PH2015_18_scaffold_2_prodigal-single_390"
     CDS             216937..218064
                     /product="ATPase associated with various cellular
                     activities AAA_5 n=1 Tax=Arcobacter nitrofigilis (strain
                     ATCC 33309 / DSM 7299 / LMG 7604 / NCTC 12251 / CI)
                     RepID=D5V7V6_ARCNC"
                     /codon_start=1
                     /transl_table=11
                     /translation="MAKVSTADMEVRLTKPSDLKAEIAYAFRRKRPVFIWGPPGVGKS
                     EIVESITQEINGYMIDLRLALMEPTDLRGIPHFNEVTGKMEWAEPSDLPDEELASQYE
                     NVVLFLDEMNQAPQSVQAAAYQLILNRRLGSYKLPDNVLIVAAGNRESDRGVAYRMPS
                     PLANRFVHLEITVDFEDWQTWAMEHRIHPEVVGYLTSNKMDLFNFDPRTASRSFSTPR
                     SWTFVSDLLPKEDENISNHRLHDLLAGTVGDGVATKFMAHRQMAQAMPNPTDILEGRV
                     KHLPKGSNEISAMFSLTASLCYELKEFVEKNGKNDMDKLYEMAENFFRFMMENFDTEM
                     TVLGGRTALKVYKLPLEPRKVPCIGDFFKKYGKLIIEAHNA*"
                     /db_xref="UniRef100_D5V7V6"
                     /db_xref="A0A0F9JSQ9_9ZZZZ"
                     /db_xref="ant:Arnit_3079"
                     /db_xref="D5V7V6_ARCNC"
     gene            218194..219519
                     /locus_tag="PH2015_18_scaffold_2_prodigal-single_391"
     CDS             218194..219519
                     /product="Putative HNH endonuclease n=1 Tax=Escherichia
                     phage PBECO 4 RepID=L7TIF8_9VIRU"
                     /codon_start=1
                     /transl_table=11
                     /translation="MSNQPAKTLDDLLDDVLEKNGIEVDPNSAEPVVFQYTDAAVKEM
                     IVSGRVRMLIKHPFFGTLATRLKLVETEGWCPTAAVDGKHFYYNPNFFRTLTPEEIDF
                     VVGHEVLHCVYSHCGEGGRLFDYAEADRDPQLWNVAADYKVNQGCVESNIGKMPKSAL
                     FDRKYHGMYTEEIYQKLKESGEGKGKQTLDMHLFGNEGTDGDGQDGKMKNDPTGRSGP
                     IKITKEEAKAIKDQMRQAVLQAAQSAGAGNTPGEIRRLIQSMTEPKMDWRELLNLSVQ
                     SCLKNDYTWMRQSKKSRSMGIYLPAQDPDQMVDVCIGLDVSGSISHDMLQDFMGEIQG
                     IMTQFQDFRLRVWTFDTRVYEESFKEFTPMNADEINDYQIIGCGGTDFVCNWTFMEEN
                     DIQPHKFVMFTDGYPFGSWGDEHYCDTLFVIHGNDRIVPPFGEHAYYAK*"
                     /db_xref="UniRef100_L7TIF8"
                     /db_xref="A0A0F9MNR7_9ZZZZ"
                     /db_xref="tvi:Thivi_3136"
                     /db_xref="L7TIF8_9VIRU"
     gene            219570..220115
                     /locus_tag="PH2015_18_scaffold_2_prodigal-single_392"
     CDS             219570..220115
                     /product="hypothetical protein n=1 Tax=SAR324 cluster
                     bacterium SCGC AAA240-J09 RepID=UPI000360B2DD"
                     /codon_start=1
                     /transl_table=11
                     /translation="MSNDTLLLNSDGRPLSILPLSTLTWQESIKLLVLDRINVLEWHE
                     NWEVHSQSVTMQVPSVVSTREYISRSKQGINFNRSNVFARDKHICQYCGDIFQPKDLT
                     LDHVLPRSKGGRTNWENIVTACKWCNHEKGNNERIVPKKKPIRPDFFQIANSKSVMLN
                     IRYREWLIYLDWPEEKVNMVA*"
                     /db_xref="UniRef100_UPI000360B2DD"
                     /db_xref="A0A0F9KDI1_9ZZZZ"
                     /db_xref="magq:MGMAQ_0607"
                     /db_xref="UPI000360B2DD"
     gene            220201..220437
                     /locus_tag="PH2015_18_scaffold_2_prodigal-single_393"
     CDS             220201..220437
                     /product="hypothetical protein"
                     /codon_start=1
                     /transl_table=11
                     /translation="MSEETNQTAETNISITDIANAYAIIDLAAKRGAFQATELQAVGT
                     VVNKLKSFLDGVQAARQANAAAQNEAAPTEGTVE*"
     gene            220437..221063
                     /locus_tag="PH2015_18_scaffold_2_prodigal-single_394"
     CDS             220437..221063
                     /product="Uncharacterized protein n=1 Tax=Enterobacteria
                     phage vB_KleM-RaK2 RepID=H6X3L3_9CAUD"
                     /codon_start=1
                     /transl_table=11
                     /translation="MAFMKHVGRHASTGQRLVVVFMELPDEPENALVVFSDSLPDRYH
                     QALMDAVESNEGQTSKQMYEVLSRKVFWHGGQMLTTLHTEGLLSKLPTKNIIMTPNTS
                     TNVALNEILEKMHEIEAGLVTDNTTQSQTESRIETNVAESKSEESRQIAQNLLVQAQL
                     LEADAHRKREEAYKYDPSLRPVAFEIKTAEKPKRSKFSKPKTETTESA*"
                     /db_xref="UniRef100_H6X3L3"
                     /db_xref="H6X3L3_9CAUD"
     gene            221114..221437
                     /locus_tag="PH2015_18_scaffold_2_prodigal-single_395"
     CDS             221114..221437
                     /product="hypothetical protein"
                     /codon_start=1
                     /transl_table=11
                     /translation="MEFDRESEFERIMEEIMPLSIPNSFVREIVVKLKNGGEISLSGE
                     ELLKPLPMTGNLNWEKVAHQHDQIEDIEVLVNVPLIQDSVIFNVKRLLSAHFGEDDQG
                     KLPKQ*"
     gene            221447..222322
                     /locus_tag="PH2015_18_scaffold_2_prodigal-single_396"
     CDS             221447..222322
                     /product="thymidylate synthase (EC:2.1.1.45)"
                     /codon_start=1
                     /transl_table=11
                     /translation="MSQTNWEEEMYLDLLHTTLHAGETRDKERTGIGTISRFMSTMNF
                     DLRRGFPLLTTKKVNFKSVVSELLWFIEGSDDERRLAEIHYGEPRENLIGKTTIWTAN
                     ADNQGKALGYENTDTVKKLGPVYGVQWRNWGGIDQLSMLIDGIKKNPQSRRHILSAWN
                     VADISEMALPPCHAFVQFYVSNNGELSCSLYQRSADLFLGVPFNIASYSLLTHMIAQV
                     CDLEVGEFVHVIGDGHIYENHTDAVNMQLNRNPMPFPKLIIDPSIKSIDDFRMEHFSV
                     EGYDPHPFIKAEMAV*"
                     /db_xref="ant:Arnit_2698"
                     /db_xref="D5V6S6_ARCNC"
                     /db_xref="UniRef100_D5V6S6"
                     /db_xref="2.1.1.45"
     gene            complement(222348..223517)
                     /locus_tag="PH2015_18_scaffold_2_prodigal-single_397"
     CDS             complement(222348..223517)
                     /product="hypothetical protein"
                     /codon_start=1
                     /transl_table=11
                     /translation="MTEINKDSLHWSQYDFTKIPFDDLVSVGQRTLLYRDLFSVSWLL
                     GRFCNYKCSYCWPYARSDKKDHRPTELCLATIDEIKRQARANGFNSFHFSLSGGEPTF
                     HPGYLDILDHLAKDVENTNFTSIHMTTNMARKLDWHKNYCNIAAQFQRASITASYHSE
                     FADKDEFVDKLLLCMEHDVQVTINMVLVPEWFDRDWQNALYFHEKGINVTLKPQSDSS
                     ASRVVDGYTPEQLAIMRNGMPQRDYTKAIQEQRGVKVVRPTPKGGSLWKADIANGDDK
                     SVPAMMQVEFQDSSGKKWYMDQAERFNAFGFNKFKGWECSSGYRGIVIREPDGSIKRS
                     YSCSDEPLGYIESGFKLFDSPKPCISESCVSSADSKIPKRKPGTTIPLYPHDSTK*"
     gene            complement(223520..224671)
                     /locus_tag="PH2015_18_scaffold_2_prodigal-single_398"
     CDS             complement(223520..224671)
                     /product="hypothetical protein"
                     /codon_start=1
                     /transl_table=11
                     /translation="MFTDLNIKFPYNCVKNCCKSNDYRSSTNDIASDDFFIQNSEYIR
                     RKTDMLVNNVLPVGGCDTCINMGDYSLFETWNEWGPEKQNDLSLLNTDSFETYEMVLS
                     SACDLKCVYCHPKDSTSWAKELGVSPNKGSDEWKKEVTSKLIESLKTKTFYDDKQYTF
                     FFSGGEPTYNTETLDFVNEVLKYVPKKNTSICISTNANTKPKVFKKYLEAIQSDLEVK
                     WTFDCSIDGIEKVCEAIRYGISWNTAINNINTLLQQPNVLVRISPTVSLYSVPTMYDF
                     VTYFVELFKKYDKIHKHMFNYNMAQESGMSPANMPDDYKECLQSSIDYLKNENVSYYA
                     HLQNVKNIIGTDYNEYKTSKIKSKFEYFKTKRPDMNWDNLFPHINDIIG*"
     gene            complement(224701..225417)
                     /locus_tag="PH2015_18_scaffold_2_prodigal-single_399"
     CDS             complement(224701..225417)
                     /product="hypothetical protein"
                     /codon_start=1
                     /transl_table=11
                     /translation="MTLVFEDKFGNGSVEIDIPTKYKKVAVNCSGGADSSILLYVLAK
                     YIKDTQLDVKLSVLTCSTDVKDRWTGRKAELVTNYIIENVGSGIIDMHYIYFRERPQT
                     EDFHAIEASLFADKRADLIVSGITSNPPIGATVENIDGDVIDLTNGSMDNRNGTDHTI
                     WHISTDGKGDFWSPFANVDKRFVADLYDHYGVRDTLLPLTRSCEKKTPLDAPFDPMFE
                     EKTCGICWWCLERKWAFGNF*"
     gene            complement(225417..226118)
                     /locus_tag="PH2015_18_scaffold_2_prodigal-single_400"
     CDS             complement(225417..226118)
                     /product="hypothetical protein"
                     /codon_start=1
                     /transl_table=11
                     /translation="MILECNTSGQKIDFEIPEKYKKIGVNCSGGADSSILLLMVVQYL
                     IDNNRTDTTVSVSTCSNDKKGRWNGRRAADVIEYVINKTKFPNFDLHYTYYRDVQDEK
                     YFHEVEGKLFSDGRVDLFVSGVTCNPPLGETAVNSRGKTIVLSDDMLPSRIGTDHQIW
                     YHNNDGSFYTPFANIDKRFVASMYEHYGANDLFDLTRSCESIPNEDENISVFERVPCG
                     NCWWCLERKWAFGRF*"
     gene            complement(226130..227341)
                     /locus_tag="PH2015_18_scaffold_2_prodigal-single_401"
     CDS             complement(226130..227341)
                     /product="hypothetical protein"
                     /codon_start=1
                     /transl_table=11
                     /translation="MSFCAINDKTEKKLMVIWDLGRKCTYSCSYCPPHRKNSWSAVAS
                     FEELKKTADDLERYSELLNQYRDTPFRVSASFTGGEPTVNPAFFDFLVYLQEKYPHWN
                     RTLTTNGFYTERKLRLVMKNTNFTTLSWHCEGSPEQKNRVRENIKIMVEEGYGFKVNV
                     MFHERQDYFDECIELCKWFDEIGVKYIPRIVGDQGDIKQGLKDKTVHTYTADQMKWFT
                     DYWNAKNGKKVESKVGIPNEKVVGQTIGRPCCGDRKMEILDNDEWVQTKFITNNNFQG
                     WSCMINWYFLYIHQEIDKIWFHQTCQVNLNGEVNPICNVSNFGTFIDGMEEQMKSGSI
                     PYIRCPKTHCGCGLCVPKARTNDVALALFKSHTKNIQPELMETKEYQNDLGSLKSMVE
                     MYDKSNGNETI*"
     gene            complement(227338..228645)
                     /locus_tag="PH2015_18_scaffold_2_prodigal-single_402"
     CDS             complement(227338..228645)
                     /product="hypothetical protein"
                     /codon_start=1
                     /transl_table=11
                     /translation="MSYAVYKFQPELGEFSACCDATVYKFNKDWFNQLGPDYFEKFPT
                     LIERKTALYDGIKHSDCKQCWEKESMNIRSMRQVFGPRYNNLHGNRELQIDKSYVTRV
                     ELWMNSTCNLGCFMCNLGNSNTLRKVWSEAKDTHGNNGIGYDDWINRDNYQTEYRKLF
                     TDYMVQFTVNTLKKPTSETLSHGMNIAYLGGEPTLHDEMYEHADIFIDAAKERVAQGA
                     EFVIEIVTNGTSKPKLNKRFMEMFKKYKDAGWKTRIMLSQDAANEYVDVRHGADFEAI
                     KNNFSSWISSNSLIDEIKSHTVISNLNLPYIDNMAKYLQSAVLNNYIGNRDLEINFNT
                     LTSPKWMHLKYLPRKYAEKEILEAKRILTDIRTEFGIRINTEVFDEVLRALPEEISKA
                     DADMIFSKYKYVAEQYKKVYNGWNLFETFKHLKPFAEEYGIDI*"
     gene            complement(228662..230065)
                     /locus_tag="PH2015_18_scaffold_2_prodigal-single_403"
     CDS             complement(228662..230065)
                     /product="Uncharacterized protein n=1 Tax=Bdellovibrio
                     exovorus JSS RepID=M4VBI1_9DELT"
                     /codon_start=1
                     /transl_table=11
                     /translation="MSKYPSETFCALPWVHLSTRPDGSMRVCCTANASSVGPTNDKEH
                     GGMVGILKDDLGKPSNLNVTDFLSSWNSTYMKNVRRQMMNGEVPPSCTKCFKEEAAGH
                     NSKRMWETNYWSQRVDMDQLIAQTTPEGEVPPKLSYIDLRFGTKCQLACVMCSPHDSS
                     SWIKDWMAIHPQIQNPSLKENTQWADKGSVNGSSYNWHRNNPVFWQQFYDQIPNMQQI
                     YFAGGESLIIDEHYEILEECIRQGHAKNLELRYNSNGVEWREDLFDLWKEFKLVRFHY
                     SVDSIGEMNSYIRYPSEWKRTQEVFHILDNETSDNVEVTIACAVQALNVYYLPDFIKW
                     KLEQNFKKVNMWPFGAGGINYHFVYHPPHLNVKVLPAWFKAECRKKYEEFYPWWEANW
                     EKGIPEWYKGKVSYETWRAEKYGVNQLEGMLLFMESEDWSNRLPEMEEFLNLCDRQRN
                     HSFSATFPEMKDIFKND*"
                     /db_xref="UniRef100_M4VBI1"
                     /db_xref="bex:A11Q_2347"
                     /db_xref="M4VBI1_9DELT"
     gene            complement(230062..230688)
                     /locus_tag="PH2015_18_scaffold_2_prodigal-single_404"
     CDS             complement(230062..230688)
                     /product="hypothetical protein"
                     /codon_start=1
                     /transl_table=11
                     /translation="MNKSNSLEHLFPMHLLMKRNSGFNTVIDVGVNTLRYIEFYSQYF
                     DNVIGIEANPITYDKMKHSIPTNSSLHNVCLTNTFGVSDFYSCIPDSGYSTSIYDRYV
                     ELINDGTFYETDFEVFQMTKDSIDNMFANQQGVDLIKIDAEYEDINIFLGAIDLIRNS
                     RPVIQIEHVTHQRNTDIFYDTISNINYVEIKPHFESRNYFFIPKEDTI*"
     gene            complement(230688..231509)
                     /locus_tag="PH2015_18_scaffold_2_prodigal-single_405"
     CDS             complement(230688..231509)
                     /product="hypothetical protein"
                     /codon_start=1
                     /transl_table=11
                     /translation="MFEDISNRPRIDPLTETVLEEYNFYYYECPLSELPFQACGSKEY
                     IPDDTILFHYRNLNYHLLSYRNYFKPIIGNIVKTGCWLVTDMTKNGIQSPLSMFGTHV
                     HPGKKRYMVANYLQLDKVPILWQTKELHSSYQKVETLSDLADVYKNNFSTRVERYEDE
                     MKLECSWHGATNSRDDKGYDNWWKVSNQAIGTNVILEYVTRYGVRINDPSAPFCILAD
                     DDLQFDWWQLYFHFDPNVYRKVCKTGKIEIINTFANNKDTIYDCNLMRTLTRPIL*"
     gene            complement(231494..232600)
                     /locus_tag="PH2015_18_scaffold_2_prodigal-single_406"
     CDS             complement(231494..232600)
                     /product="Uncharacterized protein n=1 Tax=Bdellovibrio
                     exovorus JSS RepID=M4VBI1_9DELT"
                     /codon_start=1
                     /transl_table=11
                     /translation="MIDCFATRNSFQVDAQGKVSPCCKFKGNYSHVDEYSSVENIFSD
                     ARLKALRESHRQGTWTKSCYRCEQDESSSKQSRKQMYDVIGLSNDDFFIDVSLGNYCN
                     LKCRMCSPENSSQWASDYDALMQEDLVSPVKYTNYLMSDATISMIANFIETVNGRIII
                     EVKGGEPLLMPNSKTFFNTLSECSNSNRIEVWIATNGTKIPDWFEECMKKFNRVELSV
                     SVDGSGSVYNYIRGSKHSYSDVLENAKAFLSIKNIRLRFNVVVQNLNIRNVSDLYDDL
                     FGIVKSHNDITLIILRFPEYYQSNIYPDDKKQMIVDSWHNKSITNNSSYKAMLNVFLA
                     PNDSIAWNSFSKITHILDCRRNQSIAEIDECLKI*"
                     /db_xref="UniRef100_M4VBI1"
                     /db_xref="bex:A11Q_2347"
                     /db_xref="M4VBI1_9DELT"
     gene            complement(232593..233723)
                     /locus_tag="PH2015_18_scaffold_2_prodigal-single_407"
     CDS             complement(232593..233723)
                     /product="Uncharacterized protein n=1 Tax=Bdellovibrio
                     exovorus JSS RepID=M4VBI1_9DELT"
                     /codon_start=1
                     /transl_table=11
                     /translation="MHIATSPGGTFRVCCNSDNRNNKILKEDGTPFKIYKDSVEDVKN
                     SPTYALIKEQMLNGIQPPTCKRCFKQEEAGFESSRQVYNHVWESRVNLNENTETLYLD
                     LRLGNQCNLKCRMCNPYSSNQWVNEWEELYGKFPEKERVWLTDMGWQKSDKINNNLFE
                     LAKTVEEIYLTGGEPTLIKEQDLLLDYCIENDLAKNISLKYNTNLTHVPKSLIDKWIK
                     FKGVLLNCSIDAYGDLNTYIRNPIKWSKISRNFEKVKRIPNVKLDVCITVQIYNALHI
                     NVLLDWIIQQDLQNTMIFFNILEEPDQLNIKSLPPELKQLAAKRLEPYFHLPKLSNVV
                     DYMMIEQRNDWSKFVEFTKKVDSMRKENIFSVVPEFKDYFND*"
                     /db_xref="UniRef100_M4VBI1"
                     /db_xref="bex:A11Q_2347"
                     /db_xref="M4VBI1_9DELT"
     gene            complement(233746..234705)
                     /locus_tag="PH2015_18_scaffold_2_prodigal-single_408"
     CDS             complement(233746..234705)
                     /product="Uncharacterized protein n=1 Tax=Nocardia
                     farcinica (strain IFM 10152) RepID=Q5YMF5_NOCFA"
                     /codon_start=1
                     /transl_table=11
                     /translation="MIDRIFFEQSNLYVDWQLSDICNYKCHYCNFESKGGKNPWPELD
                     EAIRLVNEILRNSKHEYRTYNLLGGEPTLWRYYGELCKYIKSVDDNCVIQTLTNGSRT
                     LRWWQTFAPFMDKIVISHHSASSSAEHTSDVIKICSSHCSVSVQVLMDATNFDECVEH
                     FDYLMQNNVGSRIVTKKAETMLGSGKWMEYSTSQQEWLMQSLIRTKENEDKPNQYDRM
                     KSVINRKVMVADADRSWQSSNKEIILNNWNHFKGWRCKIGNDMLSIRPNGDIKPSSAC
                     FNEIVLGNFKKPDFILELSTNGYECKYDSCFCGADIEVEKYKQ*"
                     /db_xref="UniRef100_Q5YMF5"
                     /db_xref="nfa:pnf11110"
                     /db_xref="Q5YMF5_NOCFA"
     gene            complement(234702..235250)
                     /locus_tag="PH2015_18_scaffold_2_prodigal-single_409"
     CDS             complement(234702..235250)
                     /product="hypothetical protein n=1 Tax=Gluconacetobacter
                     europaeus RepID=UPI000237E98C"
                     /codon_start=1
                     /transl_table=11
                     /translation="MKFLNLQERHSTFKYYQFDGLLSSDLVERAAEESKRFLPFKVER
                     TRTSNSQRIWMNQLWMTVFSEIAEQFDTNETKEMFSEITGVDYRNMRTRPELCVDKQG
                     SWLEPHVDDPAKELTLQLYLSGSGNSTVIGNSATHINIGSGWFFVNTATEWHRLPPLQ
                     HDRISIIINYVNDRWNDKTVLV*"
                     /db_xref="UniRef100_UPI000237E98C"
                     /db_xref="G1Y3U2_9PROT"
                     /db_xref="gxl:H845_3160"
                     /db_xref="UPI000237E98C"
     gene            complement(235247..236335)
                     /locus_tag="PH2015_18_scaffold_2_prodigal-single_410"
     CDS             complement(235247..236335)
                     /product="Radical SAM domain protein n=1 Tax=Turneriella
                     parva (strain ATCC BAA-1111 / DSM 21527 / NCTC 11395 / H)
                     RepID=I4BAE3_TURPD"
                     /codon_start=1
                     /transl_table=11
                     /translation="MIYRYEDVRVVHLEVTERCQASCPMCDRNMRGGKLNPNLSLNEL
                     SLVDIKNMFPSEFVKQLDRIYMCGNFGDPIVADDTLEIFQYFRNENANLTLGMNTNAG
                     AKKPEWWRELAKTLGSNSYVKFSFDGLKDTNHLYRQGVNWDIAITNAEAFIEAGGKAH
                     WDYLIFEHNEHQVEDARQLSERMGFQKFIPKKTGRFYSSVRSDGKDEHQAVNRKGEEK
                     QLLQKPKEVKYQNKEVERIAELKQKYGSLDSYFDNVKIKCKVAEEKNLFVSAEGLILP
                     CCWVAGNMYKWWQVPGENQVWELIQQSGGKEKFDAKLHGIAGVLNNEYFSHRLVDSWG
                     KPNIHSGKPKVCSEKCGIEFDPFGAQFK*"
                     /db_xref="UniRef100_I4BAE3"
                     /db_xref="tpx:Turpa_3616"
                     /db_xref="87759943"
                     /db_xref="I4BAE3_TURPD"
     gene            complement(236332..237279)
                     /locus_tag="PH2015_18_scaffold_2_prodigal-single_411"
     CDS             complement(236332..237279)
                     /product="hypothetical protein"
                     /codon_start=1
                     /transl_table=11
                     /translation="MTTVTRERRARRNSKIKKHDELYDTLGVDPSLTVDQNVVTEIGV
                     EIEEIISYESRNRKKKRPLAMVDYDYQAMAIEYSIENVPQQLGNYRNAMDFLAHTNLI
                     DNDKIVDRLKSVIYNFPNIDMSSFLNKENAKLYSWICQHLSYTLGEKYIGSVYVLGGG
                     MGLLGAMLLDTKLRFENIRSFDINGAGQFLADEMMAEELLMDWRFKSTTKDLFDIDYA
                     RNLFSCRLQNGSLSDPFKEIPGTVINTNISYLKNHKDWYEMIPDLRRVVIVGETGDDV
                     PYPFASSQAFNKKFPMSYELYTGVLTVGKKQFFMKIGHR*"
     gene            complement(237221..239659)
                     /locus_tag="PH2015_18_scaffold_2_prodigal-single_412"
     CDS             complement(237221..239659)
                     /product="Complete genome; segment 12/17 n=1 Tax
                     =Photorhabdus luminescens subsp. laumondii (strain TT01)
                     RepID=Q7N1V9_PHOLL"
                     /codon_start=1
                     /transl_table=11
                     /translation="MAFDGIFLTTKQDRDTRARFEKIKERLPTIKLLYIPKDTWEDNT
                     MASAITEAVQDINTRYFWVIDPDVLVDDDFDFSYEPDEWSKDVLHYWNCNIRNDTNRV
                     VGIKLFKTKDVFVGNDEYVNKSYYLDVHHFNHDSALPAYAPTKELYDIFYVNNIYDIQ
                     SYADQSFTTMFWMIDNAVSPYINSIEKFFPSPYDQGLIHNFTVKLPNGSVVVNGVRLI
                     PKRYDLSMQQDVYETMGDIDKVEIVYARTPEEALETANSHSFWMVNPDLDLIEPSIID
                     EFYPNIHDPISAHIFKIQSQSGKDFGYGGIMLLNKSYDQKSVSHIDRFAMTPPKNCRI
                     PIYKSRDHYDVYKNKSVNDYFYWYVDTPISTLDDFNYDFYPDIYTMENVFTFNGAGGG
                     SGVYLVNRKCLQKFELSEDDFLYDRFENLKHIDQVVSKAVAHPVYYFDEGMYPKNTER
                     MRSVSDIKIVDATDLSSAYMKAAEETSTGYFWAIDNDVELKDLNFPRSYYVDRIHKSH
                     FVIWPKENPYTGYIHQYGGVKLCPSEAILHLKPDAEKIRKSNFANKLHVKTSVARSSD
                     IVYDTVFLSYNEPFADQNYEKLLQRIPNAKRVHGVKGIFNAHKKAAEVAETKMFYVVD
                     ADAILVDDFEFEYFPNYWEEDIVHTWRSKNPVNGLVYGYGGLKLFPTQLLRDATDWKV
                     DFTTSVSEKFKPMQVVANYTAFNTDPFNTWKSAFRECTKLAANIIQRGDSLVNNDRLN
                     IWCEVGADKPYGEYAISGARMGRAYGTKYSTDEVEISKINDFEWLKAKFEETYNDNSN
                     QRTQSKKKLQDQKA*"
                     /db_xref="UniRef100_Q7N1V9"
                     /db_xref="A0A0F9J861_9ZZZZ"
                     /db_xref="plu:plu3360"
                     /db_xref="Q7N1V9_PHOLL"
     gene            complement(239703..241223)
                     /locus_tag="PH2015_18_scaffold_2_prodigal-single_413"
     CDS             complement(239703..241223)
                     /product="nodulation protein (EC:2.1.3.-)"
                     /codon_start=1
                     /transl_table=11
                     /translation="MKVMGISGALNHDAAVSIVENGNILYASHSERYSKIKNDSNLNN
                     QIINDALSYGKPDVIAWYENPYLKKTRQFWAGQYQYAADLNDLPQQYINKYFPQLKNI
                     PIEYQSHHYTHAASGYFTSKYADACIIVLDSIGEWETFTIWDGNGTTIEKIYSQSYPH
                     SVGLFYSAMTQRLGLKPQEDEYILMGMAAYGDAYRKVNGVSLVDKIFKDFGIRFHYDS
                     KVVSFKENLHRGCKWWMPEFNTEQDHFDIAAATQQVYEIILRQVITYAKTVSRSKNLV
                     IMGGCALNCSANSTITKEYDNVWIMPNPGDAGSCIGATQKFFDERINWTTPYLGYEIV
                     GEYPIESVLKDLLKGNICGIASGRAEFGPRALGNRTLTADPRGNEIKDRMNEIKKRQK
                     FRPFAPMILEEDANDYFELPPNISQSPYMQFVAKCKHPQDFPAIIHADGTSRVQTVNK
                     EQHHDLYELLKSFKDKTGCPMLVNTSLNIKGMPIVNDEEDAQKFQSYYETNVFTSV*"
                     /db_xref="cfu:CFU_3309"
                     /db_xref="G0AAB9_COLFT"
                     /db_xref="UniRef100_G0AAB9"
                     /db_xref="2.1.3.-"
     gene            complement(241233..241358)
                     /locus_tag="PH2015_18_scaffold_2_prodigal-single_414"
     CDS             complement(241233..241358)
                     /product="hypothetical protein"
                     /codon_start=1
                     /transl_table=11
                     /translation="MIGHIKDFWALITYPYRDWKRRKELKKRIEELRKRDPFIYK*"
     gene            complement(241355..242098)
                     /locus_tag="PH2015_18_scaffold_2_prodigal-single_415"
     CDS             complement(241355..242098)
                     /product="hypothetical protein"
                     /codon_start=1
                     /transl_table=11
                     /translation="MLYANGCSFTAGTGLDDEEKAWPFILGEMMGIEKDKVLTEANKG
                     VSNQYIVRSAITSLSNLIDLGDKPFVAIGLTAPSRREFYFSKNGGKLIHNIPSPEFQH
                     IDGLDETSNTELHVFNNLYIKYLWNPVYDFHLYMTHVLTLQNFFKANDLDYIIFNSLN
                     LTPNLTEENKFEALCHQANMSAVFKQFDMNRIYEDQTFFTYIYDRGLYFTDEGNDAFM
                     HPNEQAHKEWAEVLMKDITATMIKERMKR*"
     gene            242197..242964
                     /locus_tag="PH2015_18_scaffold_2_prodigal-single_416"
     CDS             242197..242964
                     /product="hypothetical protein"
                     /codon_start=1
                     /transl_table=11
                     /translation="MEYSDFAIYSYKGKRLVFDTDYRTQGDTALENVIASAIIAKELN
                     GNEYIKKGGKSEYVRKIDHRGDEYDSFEVVKLSNYTLVTMLLVHYPSLVKERVDEAKE
                     MLSSLQLDFMFKALTNDAEGYEGSVLKIIAKPEVMSNDFGIVAYLPFYSENQEKERRY
                     KERISNSKHLGKEGEKLKLAIENISVRRVEGDNYSGWSITAIANDGDLVSFFTTKEEL
                     TKQVGYYGATAKVKSLGKDWKYKEFNETKLTYVSLIR*"
     gene            242985..244079
                     /locus_tag="PH2015_18_scaffold_2_prodigal-single_417"
     CDS             242985..244079
                     /product="hypothetical protein"
                     /codon_start=1
                     /transl_table=11
                     /translation="MRVAVCLTGLCKINPVNLNKVFKIFECISETTNVSFDFYVQYWN
                     SSNRYFYELSEEVERSPHIIKLPKVENQVYSDIISYIKPKDILGLNFSDIVKHSNLDP
                     NTNYVRFENTNMANPYTGPKFIHETVFTTLDDIKNWCSFHISYVDFINQRAQFYALQE
                     IVNIVPKNKYDAILKWRYDLLTQHLQLTDMVFKDLKILDNTMYVPSIVRKMRDRPIEE
                     IKNVLAKNDNYTYSVIDFWMYSNDETFRRLANNLLPFSIQSFENETFKFRTSHPTCAP
                     TEECAFLDKMIVEKMRVRSVGTHDTRIIHPIYSVPDSYFNDPVAELKRMSADATNRYN
                     MKKIKQTFHHGEFGSENIPIINGTDVFKLQ*"
     gene            complement(244071..245084)
                     /locus_tag="PH2015_18_scaffold_2_prodigal-single_418"
     CDS             complement(244071..245084)
                     /product="PLP-dependent enzyme, histidinol-phosphate
                     /aromatic aminotransferase or cobyric acid decarboxylase
                     n=1 Tax=Thiovulum sp. ES RepID=J0V1C9_9HELI"
                     /codon_start=1
                     /transl_table=11
                     /translation="VPKINQHLLTVSRATPPYADPNKIRLHASERDYPYSDIIWNDFL
                     RRIQPTDIMYYPNIDCAYDVLEQFCDIPKKYLTLFDGSSNGIRNLFSVFVTPASTVIT
                     TNPSFPMYKVYADIYQAECKMIDYTTDKFPVDEMISAIDENTSVVIISNPSSPVGDAI
                     SYDDVIKIANKCYDNDALLIVDEAYIEFSNARTMASYAMSADHLIVLRTFSKAFGSAG
                     ARIGYAVANKTNTHHLSLVRSMNEISGCSVKWMETLCDHKIDAKIYIESVIKNRNLIQ
                     TQNNIRGRSVICSETNFIHVSDLVLPYDFTYKTTTMPWSDKVYARISIPANVNTVDRL
                     LSL*"
                     /db_xref="UniRef100_J0V1C9"
                     /db_xref="mag:amb0130"
                     /db_xref="88245594"
                     /db_xref="J0V1C9_9HELI"
     gene            complement(245077..245889)
                     /locus_tag="PH2015_18_scaffold_2_prodigal-single_419"
     CDS             complement(245077..245889)
                     /product="id=15194299 bin=GWC2_NOV_55_46 tax
                     =GWC2_NOV_55_46 organism_group=Proteobacteria"
                     /codon_start=1
                     /transl_table=11
                     /translation="MSVDKFIELMEKIKHHPINTAKLMGMGEPFMHPKFNEICRIFKQ
                     YFPDAFLIVATNCQYKIRPWFEECLQHIDMLYLSIDGYKTSYETYRPPSKWEKLMQFL
                     EKMKDIPRHGCRIVCNYVVNPGNVSDIKLVQDNIVVPYKLEQLRLNIAQDWSEDRSMP
                     GGYTKEQLDYLKSNWKDCIQGKSEWNYSDCFWVNNGLYVTVEGRVLACCMNTAAKQFG
                     NIFQDSIENIHNGTDYQLVKNGCSSNNPTSHCKNCSYKELVPMLKEIGIQSA*"
                     /db_xref="GWC2_55_46_Final_2597"
                     /db_xref="86243988"
     gene            245914..246990
                     /locus_tag="PH2015_18_scaffold_2_prodigal-single_420"
     CDS             245914..246990
                     /product="hypothetical protein"
                     /codon_start=1
                     /transl_table=11
                     /translation="MSITKSALEIAIVSSFNICVFNHCIIYDRQIVACIKSNINKITQ
                     MKKIAIAVTGNTRGFYSKWIEHVLPILKKIENSELVIFFQLWDDNHIPDAIKNNKFVM
                     DNIGFETEVFKPINTIHPDNIIVLSQRSIYETIQSFIGEDRLYNSIYYNLFKSTNVEI
                     DYASYVDLCNYYSQPYSWSRVYNHIKTYEQQNGIFFDYLIKLRYDCFFRDDFSNILND
                     FCSHGSDLMTGGRNLWTGNKVPEMNDNIIPNGISDLWFIVKKSAKTDIIFENLTKQMF
                     KTNHQTTTLFGKRMIFENCFYVSLVSLNCLLSTKNYSSILMRNHEFDKTYERFLKHNA
                     IPEYTHAPSVVMNQRIFNSLKQGQ*"
     gene            complement(246965..247717)
                     /locus_tag="PH2015_18_scaffold_2_prodigal-single_421"
     CDS             complement(246965..247717)
                     /product="hypothetical protein"
                     /codon_start=1
                     /transl_table=11
                     /translation="MNVNIISQFTSGRSGAKVYLAEKNGIVGVYKTDIKDPHGVAELS
                     KKLPFRTPEIYDISDDAIFMEYINGVSIKEIIKQNESSSLNVISDFILNYIEYAFSSS
                     EGLFDFGDVINEKINKVSSYISPNYFSNMHTIYPKSVIHGDFTFDNMIYYENEIVLID
                     LSPTPLSSIHFDMNKFRQDLSGYWFVRYEDDNIQWVNYCEEIYRLINDRYPSLFDDKL
                     YNLMISRIFPYCKENTYDFEYIKQIIVPVLNY*"
     gene            complement(247742..248344)
                     /locus_tag="PH2015_18_scaffold_2_prodigal-single_422"
     CDS             complement(247742..248344)
                     /product="Gp310 n=1 Tax=Bacillus phage G RepID
                     =G3MA51_9CAUD"
                     /codon_start=1
                     /transl_table=11
                     /translation="MNTLIFDLDGTLIDANTLHRDSFRWAVQQVCPSFHITIEMEDYL
                     EGVPSLNKIEYINNTFKTGIDSNEVYRLKQEYTEKNMHTISSHNEMGKVLRELSKKYN
                     MVIASNARSRFVYSAIGFMGFTNFDLVLTSNFLPIEKRKPNPYIFLEAMKLIDSCPTK
                     TVIFEDSEVGLTAANLSGAAKVIHVKNSSDTVAKCKELFL*"
                     /db_xref="UniRef100_G3MA51"
                     /db_xref="lpj:JDM1_2891"
                     /db_xref="G3MA51_9CAUD"
     gene            complement(248370..249038)
                     /locus_tag="PH2015_18_scaffold_2_prodigal-single_423"
     CDS             complement(248370..249038)
                     /product="Methyltransferase FkbM n=1 Tax=Limnobacter sp.
                     MED105 RepID=A6GQZ0_9BURK"
                     /codon_start=1
                     /transl_table=11
                     /translation="MKYDFIEIGTSDFDTLCQICDEDTVGISIEAVKPYLDRLPKKKN
                     VTLVNSAFVTEEYFKTNQTIEVYYTHPEIIDKHNLSVELRGSNSVGSPHEYQIKYYDN
                     YQDHAMCYSQPELLAFSRDLVKEGLVSVDTVDCITWEKLFDVYNITSVDFIKIDAEGM
                     DNSLVLDLINFCVNSNREFPKKIQFEKNYSSASKKQNDELIQILTKHGYDVKTVNHDV
                     IATM*"
                     /db_xref="UniRef100_A6GQZ0"
                     /db_xref="A6GQZ0_9BURK"
     gene            complement(249028..249816)
                     /locus_tag="PH2015_18_scaffold_2_prodigal-single_424"
     CDS             complement(249028..249816)
                     /product="hypothetical protein"
                     /codon_start=1
                     /transl_table=11
                     /translation="MKNIAVCFAGEPRTYDIMSDSIKAFFHNENHNVKYFCHTWNTNS
                     YKMISSDTVFEEYSIEFIENDIKTYFDFEKLMVEKQFPTVKRDFNHQLYSEAACNLLK
                     RQYELENSMTFDVVVKCRFDLAFFPGITFNDILPNEITEKTIYSNNEIKNSEGYVPSL
                     DDIFYYGTSYSMDTVNSSIYFVGQDIHRNLQRYKDVDKNTNANHFIGPGIRIWQWQSQ
                     NNILPQNIDRHWFIYRKFLYPQVVTSENYHSLLGETLKVYANEI*"
     gene            complement(249813..250277)
                     /locus_tag="PH2015_18_scaffold_2_prodigal-single_425"
     CDS             complement(249813..250277)
                     /product="hypothetical protein"
                     /codon_start=1
                     /transl_table=11
                     /translation="MTVLQENVIVYTWNGNQSYDQSEITKKYPDINFIFKNFLDEDFY
                     RIMEEAGIHKLSNELKRQHDQKECFYYDRIYVIHNSINIDDIDFSNHAENNTVYFLDS
                     INENYFYCGSITFNIMSLISKFRKFVAKDSDDVLYYHMFSHGINIEIERTDI*"
     gene            complement(250305..250751)
                     /locus_tag="PH2015_18_scaffold_2_prodigal-single_426"
     CDS             complement(250305..250751)
                     /product="Uncharacterized protein n=2 Tax=Pelagibacter
                     ubique RepID=Q4FN53_PELUB"
                     /codon_start=1
                     /transl_table=11
                     /translation="MNEYGVKFIAHRGNWNGSNPELENTIAYMKFAYNDKRFDVECDV
                     ICHNGKLYFGHDEPQELVDFEFIQSSGVWTHAKNLEALELLIRTDANYFWHQSDALTI
                     TRSSHLWCHPGVFPRVKSAIWLDLLGVPLPDDTSGIYGICGDINKD*"
                     /db_xref="UniRef100_Q4FN53"
                     /db_xref="A0A0G1C1N4_9BACT"
                     /db_xref="pub:SAR11_0565"
                     /db_xref="Q4FN53_PELUB"
     gene            complement(250744..251445)
                     /locus_tag="PH2015_18_scaffold_2_prodigal-single_427"
     CDS             complement(250744..251445)
                     /product="Bifunctional protein GlmU {ECO:0000313|EMBL
                     :KER07000.1}; EC=2.6.1.37 {ECO:0000313|EMBL:KER07000.1};; 
                     TaxID=1502292 species="Archaea; Thaumarchaeota;
                     unclassified Thaumarchaeota; Marine Group I.;"
                     source="Marine Group I thaumarchaeote SCGC AAA799-E16.;""
                     /codon_start=1
                     /transl_table=11
                     /translation="MINVLQLCAGKGSRFANTHAAPKPFIDINNKPMFIESLDSLSVT
                     SDVRVHHLFQKSHIEQYNPSQYTSNLIHSIDHYTDGAATSAYSVIANSDYKNEPWLII
                     DCDFMIQHDFANFLANSQTNLIFAQEFQWDKKSSYCCVDENLNVFGVAEKQPISKYRN
                     TGQYYWASGELFVDAYEFYKQNELLSNGEFYIAPLFNHTIQSGNNVKLHLVEDFKSIG
                     TPDDLKRYMMDMNYE*"
                     /db_xref="A0A081S7U7_9ARCH"
                     /db_xref="UniRef100_A7LV90"
                     /db_xref="bxy:BXY_37830"
                     /db_xref="A7LV90_BACOV"
                     /db_xref="2.6.1.37"
     gene            complement(251446..251769)
                     /locus_tag="PH2015_18_scaffold_2_prodigal-single_428"
     CDS             complement(251446..251769)
                     /product="hypothetical protein n=1 Tax=Pedobacter arcticus
                     RepID=UPI0002EED7C5"
                     /codon_start=1
                     /transl_table=11
                     /translation="MDTYNIKDFVGGWYIGNFEPSIFKSDQVEVGIKFHTKGEYIHPH
                     YQRVATERNLIVSGKMTANGKELSDGDIFVYHPYEVCEVEFHTDVTVICVKTPSLGID
                     DKVDT*"
                     /db_xref="UniRef100_UPI0002EED7C5"
                     /db_xref="C3XLU8_9HELI"
                     /db_xref="cjd:JJD26997_1804"
                     /db_xref="UPI0002EED7C5"
     gene            complement(251769..252812)
                     /locus_tag="PH2015_18_scaffold_2_prodigal-single_429"
     CDS             complement(251769..252812)
                     /product="Ribulose-bisphosphate carboxylase (EC:4.1.1.39)"
                     /codon_start=1
                     /transl_table=11
                     /translation="MSKSYRVTYHVESPDIPRAADAIALGQSIGNPDIRNDYELEESI
                     QASAAKVVEIDGNRVVIDFQWRNLHSPKDIGHMLCNIQGGQSDIALLEVCRVTDIELN
                     QPFTKNPVTKTLKHRNRPLLGSIVKPKAGLTPSQLHEIVMMMCNGGIDFIKEDEILGD
                     PAYLPLTQRLDIIQPIMENFPDTVYTYCVNGNPGHLIEQLDLVQKAKGDGVHINFWSS
                     MGAYADSNARGLFTHFQRSGIRAYTDPRNPYGIDWTVLVKLAIYQGIDSIHVGMIGGY
                     YPGDHQEVRDAVALCQKHDVWATLSCGMTPEIAKDIQQEIGNHWLANVGGWLHTGESI
                     EKNIIKFRKSLEV*"
                     /db_xref="tmc:LMI_0615"
                     /db_xref="A0A0F9NSP0_9ZZZZ"
                     /db_xref="gwa2_scaffold_146_25"
                     /db_xref="4.1.1.39"
     gene            complement(252899..254152)
                     /locus_tag="PH2015_18_scaffold_2_prodigal-single_430"
     CDS             complement(252899..254152)
                     /product="Radical SAM domain protein id=3462586 bin
                     =GWA1_Deltaproteobacteria_52_35 species=Teredinibacter
                     turnerae genus=Teredinibacter taxon_order=Alteromonadales
                     taxon_class=Gammaproteobacteria phylum=Proteobacteria
                     tax=GWA1_Deltaproteobacteria_52_35
                     organism_group=Deltaproteobacteria organism_desc=Good +
                     Candidate for further analysis!"
                     /codon_start=1
                     /transl_table=11
                     /translation="MTKKCAMAWGNLHITPDGKVAPCMQYTFSDDKEYELYNIKDHTL
                     EEAINSPGMCTVRRTMLNEQQNDMCSVCDYREKNGVNSTRISINEQMWHRIDTTPTRQ
                     DGYLQLDDFKPLLLDVRFSNVCNLKCRMCSHDYSSAWYDESIEISSADKNFVFKSVTK
                     NDSKFHGNVSYDDIAPMLDYVETIYFAGGEPLMTPDHYKVLEHLINNNRAKDVKLVYS
                     TNLTISRYKGKPVRDYWAEFENVEVAASIDGMGKVGEYIRTNLNWQSAINTYNELKPN
                     DERYSNISIYACITLSNLNVFHLPDFIKWCLQSGWILKETNVYAINYVEFPFDMSVKA
                     LPLEARTAVISKYKKLINWMEENDAHNGIDQINNIIKYIQGTDKTESEISELNTLLRQ
                     RLDLYDKTANLNWKESLNELEEYLR*"
                     /db_xref="gwa1_scaffold_7_139"
                     /db_xref="ttu:TERTU_2294"
                     /db_xref="85846108"
     gene            complement(254149..254577)
                     /locus_tag="PH2015_18_scaffold_2_prodigal-single_431"
     CDS             complement(254149..254577)
                     /product="hypothetical protein"
                     /codon_start=1
                     /transl_table=11
                     /translation="MLKIITHRQTNLQIDLEHYQTAWRMGTQMMTPDRIKGTVQTRGL
                     LVSPEDDSLENLLAGSSKFRKYYSLNDTNTIAFFDGQNNKFYADSFTTGMKLLTVHKW
                     IYSLKNLNDSPLKDVIDQSHELYGVVWAWMFKYNIRFVKV*"
     gene            complement(254577..255494)
                     /locus_tag="PH2015_18_scaffold_2_prodigal-single_432"
     CDS             complement(254577..255494)
                     /product="hypothetical protein"
                     /codon_start=1
                     /transl_table=11
                     /translation="VCVPYLKEMFDMIEGAQVDYFCNVKNCQSFHAGPGLRDKGHVAF
                     EQEKIDSIVSQINEWISPVELNVMHDDPNVDFNIDTPEGDFNRHGALSAAGIADVLSM
                     KQRHEAKTGEYYDLVILTRYDVLYRPMYYIKEVVNKIRNANDVEVWPNEPDSLIALAK
                     NHVAEHGAWGHYTTFPRVINDLLLIMTGSYSDRILFEMIDYLNTTTSVYGNQHPPIYE
                     GYVDLMTFHNFFEKIGGRIALPQIRAPGITKNFLDETGEVQDLEKRTNAPVENGIYMI
                     VARPTDEVFTLNPKDVQDFFKINDYWGKF*"
     gene            complement(255545..256879)
                     /locus_tag="PH2015_18_scaffold_2_prodigal-single_433"
     CDS             complement(255545..256879)
                     /product="Uncharacterized protein n=1 Tax=Bdellovibrio
                     exovorus JSS RepID=M4VBI1_9DELT"
                     /codon_start=1
                     /transl_table=11
                     /translation="MTDNKNKTICALGWDHLHVTIDGWVAPCCIWNYKAQKQHELYNL
                     KDHTLAEAINSPGMMSMRKAMIEGKRHPLCLTCDKQEDAGIETLRDVYNFEYLDKIDE
                     EIQATDVDGRLDPAKFSPRYIDVRFSNLCNMRCRMCSHQASSAWYNEIQSWYDELEIS
                     NAPTYYDAKFFNHSKITKDKIEHLFDEVDKVYFAGGEPLILEEHYRVLNRMINSGRAN
                     EIELMYNTNLTVDSYKGVKLIEYWKHFKHVKIMASVDGMDDVYDYIRTGGTWNKAQEI
                     FNSFKSDALPNMRVEICVTVSIQNIFQMPRFIKWCHENEWMHNGRNRFGINFVQDPPE
                     LDIVYLPENIKQQIVEEFEELQKWLRDNRGEGSDEDVQNFISYINKSQPSEQLRTTML
                     NKLKYRMHAQDITANLDWQSSLPEVKELLSDYESVYWPDKGQQPKYKERDRK*"
                     /db_xref="UniRef100_M4VBI1"
                     /db_xref="bex:A11Q_2347"
                     /db_xref="M4VBI1_9DELT"
     gene            complement(256872..257636)
                     /locus_tag="PH2015_18_scaffold_2_prodigal-single_434"
     CDS             complement(256872..257636)
                     /product="hypothetical protein"
                     /codon_start=1
                     /transl_table=11
                     /translation="MKNNNLYILGDSFADRCTHITKTRPYIRSMHDYLEDQGNFDTIT
                     NTGKSGTSLWSQYKQFKEKYDGQSYVIMMDTAIHRFSFTDHRTEWYHHDFHSLAQVEY
                     LLKHKHKNMTIEQRETMRALISYFKYVQRNDYDLEMSKLMISEIRSEVERAGAKLLII
                     PVLHESATYDPNVNYELNYVFTKENEFFEAQGVNITKLQDLRANHMINENCEILARQV
                     TNILKGDQQMIDYTQFVSPVETDIKKYFQESIVYDD*"
     gene            complement(257626..258726)
                     /locus_tag="PH2015_18_scaffold_2_prodigal-single_435"
     CDS             complement(257626..258726)
                     /product="Radical SAM domain protein {ECO:0000313|EMBL
                     :GAN33095.1};  TaxID=1197129 species="Bacteria;
                     Planctomycetes; Planctomycetia; Candidatus Brocadiales;
                     Candidatus Brocadiaceae; Candidatus Brocadia.;"
                     source="Candidatus Brocadia sinica JPN1.;""
                     /codon_start=1
                     /transl_table=11
                     /translation="MNDKFKKYVCRVPFELLEVHDNKHWLCCPSWIKDSIGDTPTNIN
                     DLSFLSSWESVKAQEIRKSIFDGDYEFCSVEKCPALNTLAHTDTIPSQFIEKSEFSEI
                     TGIYNSEDVTTKTPMPRRLALNFDKSCNLKCPSCRKELIPFDKPGSPAYDRNQHIMTV
                     LQEELGEHVSHIFMNGSGEALYSKSLRKFLIDLDETEFPNLQNIHLITNAQLLNKKTW
                     DSMNARKYITGLNISVDAGTKHTYENVVRLGGSWDRLIENLNFISTIDTLSAVDICMV
                     VSSMNYKEMSMFYDLMYDIFKNVNYDIKITFMQHVFWQEGLYSEEDYKFINIFDITHK
                     EHHLLLQEIKKIHKKPFVVHNFNHLLRDQDEK*"
                     /db_xref="A0A0C9NMB7_9BACT"
     gene            complement(258723..260078)
                     /locus_tag="PH2015_18_scaffold_2_prodigal-single_436"
     CDS             complement(258723..260078)
                     /product="Uncharacterized protein n=1 Tax=Bdellovibrio
                     exovorus JSS RepID=M4VTP0_9DELT"
                     /codon_start=1
                     /transl_table=11
                     /translation="MNYEDETNKKKSCLNEISPSFCAAKWLDTHIWLGNGRTASCHHP
                     KAHTIPLDEIAHDPSALHNTAHKKNMRRLMLDGERPEECGYCWRVEDIESSDVYSDRI
                     YKSMRYSNDQIKELSKFDPEYNVVPKRVEICFDNLCNLSCSYCNSEFSSTWYNDIESN
                     GPYQNLNTSGGKTYTHNKSGKMPYGVKNESNPYIDAFFKWYPTIKDTIDELRISGGEP
                     TRSPWFWKLVDSVDSENHEFSVNTNLIMTDKRIEDFLSISSKFKQFSVFTSCESIGKN
                     AEFVRSGLDYGLWKQNLQKVQHQDKKINTTIMMTISVLSVWTFAEFIEEMVELRKHTR
                     DYFADNKPYYLLSTNILRFPSMQSVNIIPQPMKDMLADKIKVSLEKVKDHIDSNEANG
                     IQRIVDYLYHVDKSYEDTDSLSEKQRDFKSFVEQYATRKKMDMYTHMNSDFIKFYESI
                     V*"
                     /db_xref="UniRef100_M4VTP0"
                     /db_xref="bex:A11Q_2348"
                     /db_xref="M4VTP0_9DELT"
     gene            complement(260078..261241)
                     /locus_tag="PH2015_18_scaffold_2_prodigal-single_437"
     CDS             complement(260078..261241)
                     /product="Uncharacterized protein n=1 Tax=Bdellovibrio
                     exovorus JSS RepID=M4VTN2_9DELT"
                     /codon_start=1
                     /transl_table=11
                     /translation="MIRSNDVKAVHIELSSYCNAACPNCPRNFYGGNLREGVVPSTMS
                     YEDFVNIFPIEWWEGKNKVLFCGNYGDPIMSIHLVDIIEYIKKCNSDIEIKINTNGGI
                     QTAKWWKRLGKLSNTLGNIIVTFSIDGLEDTNHIYRQNVKWNKLKENFQSYIETGGNA
                     KWDFLVFKHNQHQIDEAKELSNKWGFTDFIVKRPIGFNDNNNIGNDSVMPVMDKNNNL
                     SYYIYESDNYKMRINDSHIEQVVDENTNNITRKILLESSGGLTIQELYESLIEENSGS
                     LKKSIKHDIDCFTINTSEIYVSSEGNVYPCCWTGLSSQNVGYGMEHSMRKWIEERGYD
                     INAKNSSINAIVDSGFFEEIKRTWSKPENLGRLQVCSTICSAKCSVMSQLVVS*"
                     /db_xref="UniRef100_M4VTN2"
                     /db_xref="bex:A11Q_2338"
                     /db_xref="M4VTN2_9DELT"
     gene            complement(261225..262796)
                     /locus_tag="PH2015_18_scaffold_2_prodigal-single_438"
     CDS             complement(261225..262796)
                     /product="Radical SAM domain protein n=1 Tax=Bacteriovorax
                     sp. Seq25_V RepID=T0SRC6_9DELT"
                     /codon_start=1
                     /transl_table=11
                     /translation="MSKTLADFNWDRHNDFITNSEENLKNVKQLLDTTGCGFCLAKFK
                     QVTMHLGTGMTHSCHHPKPHKIPLNEIQNNPAALFNTGVLKTARKQMLNNEKPSECDY
                     CWRVEDNNGISDRFYKSLEPWAIKDHDEVAQLTGDEDIYPSYLEVSFSNACNLACVYC
                     GPEFSSVWVEKLKKSGPMKVLENTEHETWVQGWQDLETLSYKNREFNPYIDAFWKWFP
                     NAYKHLKHYRITGGEPLMSKETFRSMEWFIENPNKDLDFSINSNFMVPDKLWDRFIKS
                     LEDMRDSKCVNRITIYTSVDGWGKRAEYARPGLDFELFKKRYEQVVALGDIRCVIMAT
                     YNMLSISSIEKLYEWVLDLKIKYNPINAIKQIESDTGFKIDDYSLNDRFKKNPTHSII
                     VGIDVPYLRNPECLDIKYCSDDLVDEYMIPSLNYMSSHLENSRWKNHMGFETYEIEKF
                     RRVVIDRMYFIKKHEPHRNSDLNVMVNRAKFYDYVHEIDRVNGTNFLEVFPEYENFYY
                     ICKDAKERVTNDKKQ*"
                     /db_xref="UniRef100_T0SRC6"
                     /db_xref="T0SRC6_9DELT"
                     /db_xref="ttu:TERTU_2274"
     gene            complement(262796..263776)
                     /locus_tag="PH2015_18_scaffold_2_prodigal-single_439"
     CDS             complement(262796..263776)
                     /product="Uncharacterized protein n=1 Tax=Rhodobacter
                     sphaeroides (strain ATCC 17029 / ATH 2.4.9)
                     RepID=A3PPH2_RHOS1"
                     /codon_start=1
                     /transl_table=11
                     /translation="MAKIVIGDLDVFYLSYDEPNKEEHWANLLQKFPFAKRVDGVKGF
                     DNAHKECARQSDTERFITIDGDNIVSDEKFFDLEISIPDNTDMANSVLSWSAKNVVNG
                     LVYGNGGIKCWPVQLVLDMRTHENADNESKKLDFCWDLNYIQMNNVYSHVFNAGSPFQ
                     AFRSGYREGVKMSLDQGHVVPAKQFKQRIWPKNYERLLTWCNIGADVENGLWAIYGAR
                     LGCLETNITKSLPIDGISNYEWFKEYFENEVVPEFKNGDEYCPKSKIHWNYDKLYDAT
                     LDVGDQLTDSLAMELCDPTPEMSAFFKRVYVNPPRVANPIATEKQTGWDK*"
                     /db_xref="UniRef100_A3PPH2"
                     /db_xref="A0A0F9PA76_9ZZZZ"
                     /db_xref="rsh:Rsph17029_3138"
                     /db_xref="A3PPH2_RHOS1"
     gene            complement(263777..264352)
                     /locus_tag="PH2015_18_scaffold_2_prodigal-single_440"
     CDS             complement(263777..264352)
                     /product="hypothetical protein"
                     /codon_start=1
                     /transl_table=11
                     /translation="MIKSVISDSLPLRYVYFSNEGTITKISSRTDSDSEDSWATFKIS
                     DVMPFIDGSYRFSDYLVNKNTNDLGYSIVKKRVDVKSRAIESQIKKVSACKDAEIVIV
                     LKQNRISISASARVIEKDISSDQEVMIAGKSNHPFFITMKDRPDFILKEVLVPYNILL
                     VGYTFSEPIPYNSTAVSIYTRPYFNTYSLET*"
     gene            complement(264349..265212)
                     /locus_tag="PH2015_18_scaffold_2_prodigal-single_441"
     CDS             complement(264349..265212)
                     /product="Uncharacterized protein {ECO:0000313|EMBL
                     :KKM97893.1};  TaxID=412755 species="unclassified
                     sequences; metagenomes; ecological metagenomes.;"
                     source="marine sediment metagenome.;""
                     /codon_start=1
                     /transl_table=11
                     /translation="MSKGYICIAQNTADGDYLNMSYAMALSLKATQKINNVCLCVDAP
                     TKSLLTGKHYTVFDDIVSIPWHDDAQYQPTWKIHNKWKYSHMTPYDETIILDSDVVFT
                     ENIDHWWTHLSKKDFWACTNVKTFRGENATSDYYRKKFTELNLPNVYTNFTYFKQSEL
                     TYEITRMVEFIMKNWDTFYAKFLKGSGQTWMSADLAYSLAIRLLDAEAESCDHVIKDV
                     PTFVHMKSYIQNINMNKISGEWTKSLTSQVSDDLTVTIGNFRQEVPVHYVEKYWMTEE
                     KIKTYERFLGI*"
                     /db_xref="A0A0F9LX04_9ZZZZ"
     gene            complement(265205..266062)
                     /locus_tag="PH2015_18_scaffold_2_prodigal-single_442"
     CDS             complement(265205..266062)
                     /product="Uncharacterized protein {ECO:0000313|EMBL
                     :KKM97892.1};  TaxID=412755 species="unclassified
                     sequences; metagenomes; ecological metagenomes.;"
                     source="marine sediment metagenome.;""
                     /codon_start=1
                     /transl_table=11
                     /translation="MSKGIIILANNTPEIDYSSIACLCSDFIRHNLSKFDEIALITDT
                     ETYATNRILIDKKFDRVIIDDYRPFINIRMFKDTTSNTFKSEWKNHGRASVYDLSPYD
                     ETLVIDCDYFVMSNVLDQVWGSQNDFMINSSFVDLSGRQEDRLIYVDEFTIPMYWATV
                     FYFKKSQYSEVLFFLINHIRDNYKYYCLLYNCPSGMFRNDFVFSIALHIINGNVSNKI
                     PKLPFEYLNNSFDLDDIHSIKSYNEMIMLFAKKSDTTEYILGKVKNMDIHVMNKKAIL
                     RHLPELLNE*"
                     /db_xref="A0A0F9PXJ0_9ZZZZ"
     gene            complement(266059..266439)
                     /locus_tag="PH2015_18_scaffold_2_prodigal-single_443"
     CDS             complement(266059..266439)
                     /product="hypothetical protein"
                     /codon_start=1
                     /transl_table=11
                     /translation="MSTEDKPDIDMERIEKALHFSNTMQTFNLAKNNLKVKTQNLLSY
                     SQYGGTFTISQEFIGFLNAVKSAGKKQVVILDKNETPIKIEDVSEFLENVLAIYFEVV
                     NEYNNEYQKLKSSRKIEKFLDITA*"
     gene            complement(266491..267420)
                     /locus_tag="PH2015_18_scaffold_2_prodigal-single_444"
     CDS             complement(266491..267420)
                     /product="Uncharacterized protein {ECO:0000313|EMBL
                     :KKM76118.1};  TaxID=412755 species="unclassified
                     sequences; metagenomes; ecological metagenomes.;"
                     source="marine sediment metagenome.;""
                     /codon_start=1
                     /transl_table=11
                     /translation="MSPQSYYIGGKILASDFNVFIGNINDIVGIGTGDSGYGQDYLVI
                     EELSQTQKIRASHWNALLNAIHVVAEHQGSTISVPASTNDTLFPAANKVIQIIPTLTA
                     DIATVVANKLNYNLSQMSIETNKISSSKTYVSPSSGIPNWVGTVYYEFSTNFNNDNHR
                     RHFFNTGGEIRIVCDLAPSGVDQQSLDWESLLNSIATIKLNVNNTVSSASVGTPGVGF
                     NSLTNTYQKVYTKGGMGSYYSSNQLNIYAKLNANHGVTVKVSFDDVYTPDSGTGWIGS
                     DYVAGVLTVQVDQQRADGAVVIQSPTYSHISEL*"
                     /db_xref="A0A0F9K282_9ZZZZ"
     gene            complement(267434..268306)
                     /locus_tag="PH2015_18_scaffold_2_prodigal-single_445"
     CDS             complement(267434..268306)
                     /product="hypothetical protein"
                     /codon_start=1
                     /transl_table=11
                     /translation="MAVGSIINAADIATLRTTLNTVLNGSAVGSGYNQATTIVANPAI
                     GDIIDDAYHDSVYAATGILANYYNIANPFTVVNAPNIIFSSEYEAQVSTLNTTINTQH
                     SAPWTYSAGWDTTTATELTSAISNWNGSKTFDFNVAFSSTAHMNSWFTAGGEIRISAS
                     HSSAASPQAISWQQLCTELGTFRISVRPTDTTDVNLSVRKLYNDLTGAYANVKLIFAD
                     ATSYAANYIQIQAYKTTTAVFVRVILNDAHVNAFSDIVTGTTTATVSSLKLSNAVGSV
                     NITNPTFTSTAVFV*"
     gene            complement(268316..268975)
                     /locus_tag="PH2015_18_scaffold_2_prodigal-single_446"
     CDS             complement(268316..268975)
                     /product="hypothetical protein"
                     /codon_start=1
                     /transl_table=11
                     /translation="MFNDKIEPSIVGSLVIRDKNTGEILVKKKNAIHQGNMAYIIACA
                     LAGTPTSVNVGGGSTPINWMAFGNGGSVSTTTLAYRSPRVSTIYDEQSMATSSSNLYS
                     KTYETQVSSVVYFPGQALSETEYVPNSTAKIVFTVELDHNAIAEYTGVAVPESDSSTN
                     ETSVNTFTFDELGLIAGVTEAGVMQEDKSLLVTHVAFHPVLLSANRTIIIDYTITIQV
                     S*"
     gene            complement(269027..278431)
                     /locus_tag="PH2015_18_scaffold_2_prodigal-single_447"
     CDS             complement(269027..278431)
                     /product="Uncharacterized protein n=1 Tax=Cronobacter
                     phage vB_CsaM_GAP32 RepID=K4F9K6_9CAUD"
                     /codon_start=1
                     /transl_table=11
                     /translation="MKDKVYDFLPAHLKNGELENIFNSTLDRVFSKGEVEKIRSFVGR
                     KEKGIYSRNNSYLEYPFLDTDRNNYGLEPVYSNTNIRDNVFYDDLLNLIYNKGGLIND
                     HRRLFTNNYKTINLPIDSDKFCNWAMYYWVYPDFDITISGSNLIHYITIDKNQTNWWG
                     KNNSWYHFEDIKGLLTSENKHLVKQATRPIIEFDSRLELSATSFNKPLSDLDFEEPTF
                     AVYNSNGDTQADVKIFSYVSGTASDYPYDADLMLYPKMIAGDYYSEYSFIMDLSEDMA
                     ARLDGNDFKIYTQSNFPYRNVRQEKPEGLVTHIKLDYEPSSLDDIDVYVNGIRQNQNY
                     SYDDGVITLDDSTTEYVYVDYSTLYPVTEKTQYSYQLVNPSVEYNPDNLSHVNVEFAY
                     STIFDHLIRIIETTAGLEGQAISNNNFRDLVGSDKVKYNDQGSIMIKSDVDVSLAYFS
                     ITRDDYNPFVAVETLSSAYNSFKNKLVSTIQEILKSVDQGNKTDTEILEEALSKIAIN
                     KSTVYKVYEGIGMLDYGVKNNHYEELQVSNVVGSLEQFMPSFTNPVVNDSDIAIYVNG
                     VIQIYGIDYSISSTGGEILFSSFVPTINDVILVRHYTNREDLRVPPSAVKLGIAPSFV
                     PSYSTDSEFSEPVEFIVGHDGSKTPRWNDRTDDILFEYEVRVYNKLHMRTTNIDYMNF
                     GVYSAANTEYTYAEKNHIAYPFFKKWMVKNEISNMYNDTFNPNDWKTWNYSALNSELP
                     GNWRGIYTYLYGTENVLVEPWRVLKLSQKPDNFDSLYGTNYTSPSFWAILIADNNLDL
                     PVPVYTNGDLKTIDDLIYEGGITSQIIETLRSDWYFGDCSPIEMAWKRSSEYPFITFI
                     EMMLQKPFNTMSDYKDQISYIVSIYTKILGINFNSVSREKNNYSFKLGSKLAGFVNNF
                     VLLSENQSLVDSKYTEIPTDNYDLFIHASVPNKTENFSAITIEKVSLDKVYPNYDILN
                     TTEYLVGDIVINPSDGKYYKRKANGQTSKEQSQSVLFDYAAWILVSQPKIKQFGFRIH
                     GYIDLHPEFPAYEWDFGSGKKVYETVGDKMSIANWKQNTFYRQNDYVLYNQVPYVCLE
                     THTSGTTFGDSLTKWKAVGVWPRVNKTYANGYNKVNPNLIKTYKYGEVLSSVDDVVHL
                     LVGYQEYLVSRGWKFVDIFENSSPIDFESLIPQFLDWSAENHSVGEYISLTPIKENGE
                     FSAPHGVAKFGKDTFKNFYRVVDAGGNKISENDINFYSTGNTLSWESSIPVYGMMIDV
                     TDIEHAFVVDRVDSYNDIIYDPLNHNRNLRMMVDCNRATGWDGTMTTEGYIVYGNKMI
                     PNFETVIDEIQNYRDTILDQSLESINLLKASQIGFFPREYFNRMGIERESQLEFYKGF
                     LAGKGTKGSINRLVNLESNITDIENSDVWAFKISEYGSNNSRRKESTVVNISDLKKSP
                     YVVTYENMQYPMETTTAISSVPIKTSGYVNSTDVTHVVMNSTQLGSLDVSKIYEGDIA
                     WVQFDDDREWDTRRLSEIAEIVYLGETPDAQLYIALTNEISTDSEVFLRIVSSGIQPQ
                     IQGYYYPVFESTQTYNGMTVYLYLIFDMNYEAVIVEIDTSTSNSVYVPTQTIPYVEAN
                     GSVVNPAIVDGDTIVINGISYTYDESGIGTNRVQIYGSEYAVNPFVQRGERIRISVFD
                     SLGQLVNNNTTVTFTGTVAQTVTDLVSEIGDQISIDGTTLTIAASLDSQIVIISDKTE
                     TSQVPVGSTITVDGDVVATFGNVVAIGTNINPTLASTKALSVNGTVITFTVPTGTITG
                     TNSSETFTNVSTPVASVQLTSSMTNYLPGNITVDNGVAAPYVLTTADYVYNSNTKVIT
                     FDTPILDGQVADVATETQTIVVDGIETSFTLTGPFNTADRIIVTDYVEGTDYTINGSN
                     IVFAMAPTVDVIVTYETDVMVDQDGTVSLTVQLVAQPVAQVLDIDDIVSIINASSAPV
                     VASKTISNALQISYSGPILTMNGSVLIDFGMSTTSSYRKTAYEGVVSQIDAQPNLVSY
                     LNADEKIVISTTQDSITLGGTALIHIGIDDGQYNAVASPDRNSVVSQINALSIPNIQA
                     SLTTNGIQIYKNNHLLTIAEITSGAMNRLGFASATVTVNSALLIADQINSQAFGDDSS
                     VGLASVENNRIKIISPQKSITISSLNGNALDSIGIPTGTYLATTSVLSPSVAFKDQIN
                     AVADDVTVSISSDGRMIFVGNNNVISFVGTSQALLDKIGLYKEYSSITSSNDFKVMDW
                     KSVRYTPNYNGTSFSQFYDNLGLNGTSYIWADDYDGNGWVVLNRSEDGTLIVTQRQAP
                     RVKVENINRLIITDDQTNHRIYSLYDPLNLKFPGDVGAKLSYVSWQDPAQYEFDITMD
                     KWAENHIGEMWWDTTSARYYRYNDYGDQNGNIVMDFAGKYWGKLVPSSEVKVYRWSSS
                     TVLPDDVTKYNKVVYIDPYTNKNTEKYYFWTSESIDQEENDLTPSDIKMMIENRSLVD
                     NFFPASSNTILVSNSKQVLRGDRVRFDLDYYADSSRNETHSDWHLVSEKDSRPIPDDL
                     YQEFIDSIAGAIVIESLSSTIVAEEIDNIGNIVISGIDFLNYCDFTNSVVTVNSKIVP
                     VSSLDYTGDTLTINYSYAAMIGDVVRVYQLSSDFNNWFKNLSEARRNFSYIVNEYMKR
                     KFISGFAYNWDEYVYNYENSIISLDYWSLNEKYDSIPYYEYLSKTKTFDMNGLYASGI
                     QSFRVSTDVDEYYFPVDGHLRMVHRTNSSMRVSYENFITPALYSEYYINGISVQTIEF
                     MNMMKAYAEPEFMKSLFIEMVKYMLTEKTYPDFVFKTSYFDLMMKNNGLKQSAIYLRD
                     YYEDMIDYVNDTKPYHAKIRNVTNHFDIQEDVGSSVTEINNMNIRLKFGNTDYYTIVV
                     DEAFDADPIIYDIDKKFNPSSDELSISVFINGVEIRDQYYTIENGNLVFNTNGDILDG
                     STTGAISVEVGDRIMVVKNISRYALRKVDGNNAINTENSYDGGTLIQTVNSYTNNGYG
                     IDTGYINSKSRDILVLSQTDYTDQTRTTLSGKKFYVYDQFGRGYIVEVDQIGTISQFD
                     GASVVVNQQSYFKSAKGDTKRLSILDNGSELEFFLYDKKDGTELRISDRGIYTGKMAN
                     FSNGDTIYSVKSVSEI*"
                     /db_xref="UniRef100_K4F9K6"
                     /db_xref="A0A0A8J9R3_9CAUD"
                     /db_xref="K4F9K6_9CAUD"
     gene            complement(278435..282790)
                     /locus_tag="PH2015_18_scaffold_2_prodigal-single_448"
     CDS             complement(278435..282790)
                     /product="Baseplate wedge n=1 Tax=Cronobacter phage
                     vB_CsaM_GAP32 RepID=K4F628_9CAUD"
                     /codon_start=1
                     /transl_table=11
                     /translation="MAQDRIDNLFASESWSAVYTAFTNISLKAYDFDNIREALLTYVA
                     QTYPDKFNDYIASSEFIAVLDLVAYLGHSLSFRMDMNSRENFLDTAERRSSILRLAKN
                     LGYQKNRPLNARGFMKISSVMTNQRLFDSDGKSLQSKKILWNDTNNDNWYDNFVTILN
                     SALQYNTKTNSPAASSVVNGVQNNIHYVNENPKAKSVRYSFTGKVAGETRAFDAVRAE
                     ISDDLVTESEPNFLNNFSIISRDDSFGPSSDRTGFFVYAKAGQLKFKDLNYTSKVSNR
                     IEQILDTDISNTDVWLQKIDSAGNYYSSVNILDNSTRDTAIYNYLRTGSSDIASIRTN
                     DENRVEIVFPDGIYGNSAYGKYRIWYRIADNANFTVDRGEIKNASIVIPYIGEDDKPY
                     LLTVTLQSTVDFTDNFVGENYYSVKRLAPKVYYTQDRMVNGQDYNILPLSLGSSVVTK
                     VKSVNTTFAGKSRYFEMDDVTGHHSTISITGTDGSVYIEDDPIQLEMFFNLVTGDIDS
                     FVRNDLTTAIIHPSMVNSYYYEYRYDASVNMTNIPYTTWERDSSDMSNNLKGTFDNFF
                     SFTQGDSIRIGEEWYTVVRYVHSTNTITLDRVAPYGEILKERVKAYERVFVDSVIDSI
                     KYHLSENFLNSFYLVYGFPYPEGGNNSWNIITDSDIASFNAELKELFDNWNLKIFVKY
                     LPGIRTNESRFVISFVGKRIVFESNDQVKFYYSNGNTPVIDNSTNLAKTDMILINYAE
                     GEYQETSNVVGTTSSSMTVGFGPVVNINHVNDTFDVSFACAGGPENMNFIQNNETYLN
                     VAYTHYIVSPDCVEQLVTSPTNPIGTAENNYTVTFPLSLLGDTVYTQTEIVSNIDTID
                     TDELKISLHNVALYFGTDETGNTGNTGNVGNVGNVCGNVGNVCGDGVGNVGSGSYYGD
                     IYTVLTSTDLEGVMGLHGKITMDYLDVAQNDGHFFFIDEDEMLEGKTLQTIENGERGT
                     QTPVVSLESNVGGVQTFKFTFMNNDDFKFCLDDCDIYIKQKAYSEVTFVTTVDITASQ
                     LVFKTDTGKTITSEYFDLISSINDVYRVVFWSPDVPVGTVLDVFYNNVGDYELYRFHC
                     RVKATFTDVDYTVYRDRTYSNVGSYVYGNYITPEGYVDNKKVRLMSKDISGNPNGLID
                     VFKDVEATDHLIIETYTLNGVEYTRVSEYAVVLEADTTLSNGIPPSARLAYDIDANVW
                     YKKTDGIWAVLSGSGFTIPSAGELIYAGVTYQVVEGKTYVTDNYMSFRWDHYADRDKR
                     IDPSTSNIIDVYVLSSDYVRKVNQWIASNFTTQIPSPPTTYELRAIMSSIQGKEAIAD
                     HVSYIPVKFKYIFGAYADEQNQAVFKVVKRKGTPYTDSEIKSMVSAKVNEYFAIDNWD
                     FGDTFYFSEVAAYLHKELNEYIASVVITPKFANYDFADMLSINSEPYEIFLSVTTSAD
                     VKIIDSITKSELSGG*"
                     /db_xref="UniRef100_K4F628"
                     /db_xref="K4F628_9CAUD"
     gene            complement(282794..283153)
                     /locus_tag="PH2015_18_scaffold_2_prodigal-single_449"
     CDS             complement(282794..283153)
                     /product="Uncharacterized protein n=1 Tax=Enterobacteria
                     phage vB_KleM-RaK2 RepID=H6X3M9_9CAUD"
                     /codon_start=1
                     /transl_table=11
                     /translation="MKSYKGFSTKNPAAINNILQGKDLVIEDVMNEIMTRKGERLMMP
                     TYGCIIHDLIFEPLTSEVSGLIKDDLERIIDNDPRIELLSEITLLEQEHSITATMIVK
                     ILPSGDVEQLTIDLERE*"
                     /db_xref="UniRef100_H6X3M9"
                     /db_xref="A0A0F9JK68_9ZZZZ"
                     /db_xref="scn:Solca_2151"
                     /db_xref="H6X3M9_9CAUD"
     gene            283271..283453
                     /locus_tag="PH2015_18_scaffold_2_prodigal-single_450"
     CDS             283271..283453
                     /product="hypothetical protein"
                     /codon_start=1
                     /transl_table=11
                     /translation="MNYTLSVSYDSWDYCVTNEIIDKMILSIIGSSYEYDLRQPIFHQ
                     REHRPRIKITGRHNGT*"
     gene            283455..283553
                     /locus_tag="PH2015_18_scaffold_2_prodigal-single_451"
     CDS             283455..283553
                     /product="hypothetical protein"
                     /codon_start=1
                     /transl_table=11
                     /translation="MKQLQSQLQNAYKRIDELVEENSNLKTQLSNK*"
     gene            283564..284193
                     /locus_tag="PH2015_18_scaffold_2_prodigal-single_452"
     CDS             283564..284193
                     /product="protease subunit of ATP-dependent Clp protease 
                     (EC:3.4.21.92)"
                     /codon_start=1
                     /transl_table=11
                     /translation="MTFVPMVLESTAGGERAMDLKSRLLKERVVFLTGGVDDHQADLI
                     CSQLLFLEADNPEKDIHFYINSPGGLVTAGLAIYDTMQFVKPDVSTMVMGQAASMGSL
                     LAQAGAAGKRYVLPNSRTMIHRVSSGTSGTRGSVHIQEMEMEDNLRHLQESKDLNKRL
                     TEIYVKHNSAGKTFEELFETMKYDTFLRAEDAVAWGLADSVITERSGQL*"
                     /db_xref="apb:SAR116_0122"
                     /db_xref="D5BP83_PUNMI"
                     /db_xref="UniRef100_D5BP83"
                     /db_xref="3.4.21.92"
     gene            complement(284184..284825)
                     /locus_tag="PH2015_18_scaffold_2_prodigal-single_453"
     CDS             complement(284184..284825)
                     /product="hypothetical protein"
                     /codon_start=1
                     /transl_table=11
                     /translation="MIFDKRKGSLLNIIQRPLNVITPYGTYIGLDYKKDNTPNYILSD
                     IRVNTFKVTDLVFSYLSKDYIIRRNKPILQLTSNNLIGYNYHVSDVELKYGYITVASK
                     RISILNKSIIKIEADKILEKQLRIIGNLLDQNITVELGQPQYDALLVYFFYEGTDKIV
                     DHPIIEMINRGLWFDITDELQTNIRRQNGRVDEQLARLRMDISLIWSYVPNYS*"
     gene            complement(284835..286565)
                     /locus_tag="PH2015_18_scaffold_2_prodigal-single_454"
     CDS             complement(284835..286565)
                     /product="Peptidase M15B and M15C DD-carboxypeptidase VanY
                     /endolysin n=1 Tax=Cellvibrio gilvus (strain ATCC 13127 /
                     NRRL B-14078) RepID=F8A7W1_CELGA"
                     /codon_start=1
                     /transl_table=11
                     /translation="MSQNSSTRVGLPEIFQESRQRAESPVTSKMESGIYKAITVGVPD
                     PEGRGRLAAYVPRLGGNPDNYQFFEYASPFGGQANGSSYGFFAAPPHENITILVFFAE
                     NGDMREGYWFAVTQQAPTVASGGALGNPHPDPNTGIGMGVFEGVPAAKDGRSTLKDAQ
                     LGPDAFNGDLPPMYSPDGDLIPPEGGNSPRNVNAAEQGTFSDQLRGGTTAHPARDPSY
                     STPQPSRVFGMVTPGQSAITFDDGSVGDDGTIHPTQIRLTTGNGAAVILDGTNDFIYI
                     VNSSGTGWVEVGADGEVMIYATGSMSVRAQKDINFRADENINFDAGKKVNIRSGNDMM
                     LTSGGQTHMHSTGNQFFQTEGTNHTKAGSNMYVSTGGVMHLNGPAATPALKVSGVSMP
                     DIQGHQSVEAPDVSVPYMPSAEPYLRPAPPSTGGGGIVPDLASYGNQASAFNTPTNQM
                     GNTGENGRLDPSTLKSIGNGHMLRPDAADAYLRMVEAARADGVSWSITDSYRTYEVQV
                     RLAREKGLYSQGGLAATPGTSNHGWGTALDLGGGANDYGTPQNNWLQQNAGRFGFRTI
                     PREPWHWQYG*"
                     /db_xref="UniRef100_F8A7W1"
                     /db_xref="cga:Celgi_3153"
                     /db_xref="F8A7W1_CELGA"
     gene            complement(286569..289889)
                     /locus_tag="PH2015_18_scaffold_2_prodigal-single_455"
     CDS             complement(286569..289889)
                     /product="hypothetical protein"
                     /codon_start=1
                     /transl_table=11
                     /translation="MTNVNDIMSTIKIRESNGDYRATNKNSSASGAYQYIDKTWRAEA
                     TKAGIDWQGNGWTSAYMAPASVQDTVAKNNIQNILNANNGNINAVPNVWYTGNPQGNM
                     TASDIAANNGLTSQQYTSKWLADYAKVTGGTLTTDSNGDGIVVDENGNVTARGSDAPA
                     DPTSGFAVYTGAEQVQLIQSMQDLENFEGNWEENSLDEYGDFIYNLELFLVDRADTIK
                     FMKTPPQTIENDGWPAVGQKKVVIAKTGETAEFVITDLVVDSMSVGGVGAQSSIIANA
                     ATELSFNITRVGNARLGDAIQDAVALAGYQDVASANFFIKIKFTRIGINGAASTVPNS
                     TKVLPFRLKKVVDISTSTDNRGTSASLEGVILRNYAVTTSSVGQLKYKITSNIEKNSA
                     DTTITNFLEKLNQTIRENAYGVSGNFNIEYKYVRDEAFLAEYPTLIIGDPTGYRTGPG
                     GSEVETTANPSYGTIAIANNTLEVQPTTNIIDVIKDILINTNQIRASLTTPNKTFTDL
                     FSIEVDYEPKDNGYNVLTKSEGAIVTYRVCKKEELIEHNTRNQIDQLSNINQILSTII
                     SSGRLKKKYYYYYTGKNDQIMQFDIVLNNQLLKVQNEEFDVYYDENQVNQLDNYLENL
                     RFYSDTRLKSLMEEFDNSKQSVSRTEAALNDAKAAYASQVQSIKNEFLDRINAELGGS
                     DFILSQTIIDNHFSGIDIYDINSFEEEFAKIEQELGLTDGTVYTEDVRQSLRDLRDQV
                     TKASEEFANAKAKLSEMETDAVDTINSTLGARISTRLYAQGFGNTDDTFAMVGVTSNI
                     ATIEDLGTDLRRKLTTVEIAGLLNFLSTSSATFVSGALGAIKDPTTGVKLILPNDQKK
                     LQIARAKYLEGWSQDLSMINATMKIKGDPYWLQNYITAEERSNAYGTNNYRPNNVSTA
                     VGTNFIMVVTNTVEGVDGTGQPIVSNLFRYLYMVKSIKSEFSSGLFTQTLDMVRFTMA
                     ETYNTNPLSSESSSNSDTVGKGEGFGEELVRKGELKVGESITVEDAQNPIGDDGTGNP
                     NINGQPLGDMQGVIDQLNDAQRKSEKLFFDSNGNPRTMTQQEMTQYEELQVKIEGIFE
                     RYPNINQIIARLQTSARN*"
     gene            complement(289890..290180)
                     /locus_tag="PH2015_18_scaffold_2_prodigal-single_456"
     CDS             complement(289890..290180)
                     /product="Uncharacterized protein n=1 Tax=Cronobacter
                     phage vB_CsaM_GAP32 RepID=K4F633_9CAUD"
                     /codon_start=1
                     /transl_table=11
                     /translation="MYDSRSNYIKTPIVDNTYLDIMVDRYIFLDPNDEVYEIEQKYHR
                     RPDLLSYHRYGTSKYWWVFARRNVNILIDPINDFTTGTTIKIPSLKNLENTK*"
                     /db_xref="UniRef100_K4F633"
                     /db_xref="A0A0F9RNT5_9ZZZZ"
                     /db_xref="K4F633_9CAUD"
     gene            complement(290180..290785)
                     /locus_tag="PH2015_18_scaffold_2_prodigal-single_457"
     CDS             complement(290180..290785)
                     /product="hypothetical protein"
                     /codon_start=1
                     /transl_table=11
                     /translation="MSNPYKERQHVYIVDPTGRLGSSISTPTGVQSSGNVFYFPYTPT
                     ITNVNSTSYSSYDMTHSNFQQKAFDMSTNSIFSMTAPMIARNSDEAQSVLSGVDFFRA
                     AMKMGFGKTDPYAGLPPVVLQFYAYGIYEAVPVVLTDFTWNLDDSIDYIDFGKANKPI
                     RIPTTSTFVLSLQTSYGAKKVRNEFSLSAYASGALRSKGYV*"
     gene            290907..291782
                     /locus_tag="PH2015_18_scaffold_2_prodigal-single_458"
     CDS             290907..291782
                     /product="Sigma factor for late transcription n=1 Tax
                     =Cronobacter phage vB_CsaM_GAP32 RepID=K4F6U7_9CAUD"
                     /codon_start=1
                     /transl_table=11
                     /translation="MAKRGPNYLNNKDMLRQIHISKSNFSWFEDREKHSQYDAILYSE
                     NEILDTVEIARQNRADRIQKRAWDDNEDKKLKQSDFAIDPDSFNRSDLVFRVMTFDHI
                     PDEPGRKKNPKSPADHKIKLNFPPFKHFVIEDDGSLRCVGLSHHNKNKEFDLTYGKVT
                     ATLANMYIKLVERYSQRSNWRGYTYIDEMRGQALLQLTQVGLQFNEDKSDNPFAYFTA
                     VVNNSFTRVLNTEKKNQGLRDDLLESIGQSPSWTRQLEHEMKSQERWQKIKSTQITDD
                     QIPTETIKEIYSEND*"
                     /db_xref="UniRef100_K4F6U7"
                     /db_xref="A0A0F9UX53_9ZZZZ"
                     /db_xref="K4F6U7_9CAUD"
     gene            291775..292785
                     /locus_tag="PH2015_18_scaffold_2_prodigal-single_459"
     CDS             291775..292785
                     /product="Endonuclease subunit n=1 Tax=Escherichia phage
                     PBECO 4 RepID=L7TJQ6_9VIRU"
                     /codon_start=1
                     /transl_table=11
                     /translation="MTNLFQKAAVFTDIHFGNKNNSKAHNEDCLEFIDWFIDEAKKKG
                     CETCIFGGDWHHNRASLNISTMKYSLQGLRKLSNAFEKVYFILGNHDLYYRETREVNS
                     IEFIKEFPNITLVDDLMVEGDVALVSWIVGEEWKTIPRIKSKYMFGHFELPTFKLNAM
                     VEMPDHGGLNGDMFEHQDYVFTGHFHKRQIKKNVIYIGNAFPHNFSDNWDDDRGWMYL
                     EWDKEPEFFAWPDAPKYKTVKLSALLDNTEKYLLPKSHIKVSLDIDITYEEANYIKDT
                     FVETYNLREITLVPIKNTEHTEDVGAEIHFETIDQIVVSQLKELDGSYNNNILIEIYQ
                     NL*"
                     /db_xref="UniRef100_L7TJQ6"
                     /db_xref="L7TJQ6_9CAUD"
                     /db_xref="L7TJQ6_9VIRU"
     gene            292782..293375
                     /locus_tag="PH2015_18_scaffold_2_prodigal-single_460"
     CDS             292782..293375
                     /product="KR domain protein n=1 Tax=Staphylococcus
                     pettenkoferi VCU012 RepID=H0DKG4_9STAP"
                     /codon_start=1
                     /transl_table=11
                     /translation="MKILITGNREYGLCQKICDLFDTMDNVVYRCVSRSTGYDLCDHN
                     NHQKLANEFVEQSYDVFINNSALWKFNQTLLAEAMYTAVAEAQKSSYFIHIGSTADTG
                     VRGSAWRYPIEKKSIKDFNRNLSYATIGGSNIKTTLISPGSLTTESVMKKHPDRKLLD
                     TSYIAELIVWLLKQPDYVNINEISLDPIQSGHFSRER*"
                     /db_xref="UniRef100_H0DKG4"
                     /db_xref="H0DKG4_9STAP"
     gene            293401..295170
                     /locus_tag="PH2015_18_scaffold_2_prodigal-single_461"
     CDS             293401..295170
                     /product="Recombination endonuclease subunit n=1 Tax
                     =Cronobacter phage vB_CsaM_GAP32 RepID=K4F9K8_9CAUD"
                     /codon_start=1
                     /transl_table=11
                     /translation="MRNFMSIGNVTQAVTLNRNNLTLVLGNNLDLGGDGARNGTGKTT
                     LINALSYGLYGNALTKIKQDNLINKTNGKQMLVTVEFEYNGEQYRIERGRRPAVFRLK
                     RNGIDLNEGQDEAQGENRHTQVEVDQIIGISHSMFKHIVALNTYTEPFLSMRASDQRE
                     IIEELLGITELSKKAESLRDQIKQTKDFIKDAEYEIKAKEEANKRILKSIEDIERRQR
                     VWKKNIDSEVNELTTKLDDLSHIDISVEISNHTKLAEYNEKKSKLDQANLWITNLKKD
                     TDKQNTFVVKLDAEIAALKSHTCYACGQDLHDNKQEEILKSKEGQRQDALMQIISNDS
                     QMQEHLEVVASIGDIGVKPTVYYKSIQDAYEHQNLVTTTNDQIQRKKEAVDPYQEQIE
                     EMKSNSLEEINYDKMNALISFKDHQEFLLKLLTNKDSFIRKKIIDQNLNYLNSRLDHF
                     LEKLGLPHEVRFQSDLSVEIKELGRDLDFDNLSRGERNRLILGLSWAFRDIFESLYST
                     INTLFVDELIDSGMDTNGVEASLSILKKMVRESNRTIFLVSHRDELQGRVSNVLNVVK
                     ENGFTSFSQEEEVIATEDSEIFA*"
                     /db_xref="UniRef100_K4F9K8"
                     /db_xref="A0A0F9FQ34_9ZZZZ"
                     /db_xref="K4F9K8_9CAUD"
     gene            295376..296509
                     /locus_tag="PH2015_18_scaffold_2_prodigal-single_462"
     CDS             295376..296509
                     /product="DNA ligase (ATP) {ECO:0000313|EMBL:AGS80982.1};
                     EC=6.5.1.1 {ECO:0000313|EMBL:AGS80982.1};;  TaxID=1357714
                     species="Viruses; dsDNA viruses, no RNA stage;
                     Caudovirales; Myoviridae.;" source="Caulobacter phage
                     Cr30.;""
                     /codon_start=1
                     /transl_table=11
                     /translation="MKPIKTYDPIYKIDNSQNIRIWYMELGEGEDAAGYRTVSGIRGG
                     TLVTSSWHKCVPKNTGKANATTIRSQAEKEIAANYTNKKNSGYFENVDEVNTKTTFNP
                     MLAQGFADEKINLTNDKLYSQPKLDGIRCIARADGLWTRSGKEITSVPHIWEAIKDVF
                     VAHPNLTFDGELYNHKLKTNFNKITSIVRKTKPTPKDIEISKKLIEYHIYDVIDCVEE
                     DLIFEERNKRYLKLLPKTESIVKVETFMILDEDHMNSLYAAYIEDGYEGQMIRRNKEY
                     ENKRSHNLIKRKEFKTEEFKVTGIEEGLGNWAGHAKRFVLETKDGKPFGSGVRGNQEL
                     LKDLYDSVRKPKWATIRFFDYTPDGIPRFPVAIDWGFDEIRTD*"
                     /db_xref="A0A067XRC5_9CAUD"
                     /db_xref="UniRef100_M5F9R5"
                     /db_xref="6.5.1.1"
     gene            complement(296506..297024)
                     /locus_tag="PH2015_18_scaffold_2_prodigal-single_463"
     CDS             complement(296506..297024)
                     /product="Uncharacterized protein n=1 Tax=Thiovulum sp. ES
                     RepID=J0LB15_9HELI"
                     /codon_start=1
                     /transl_table=11
                     /translation="MASKSKVKGSSYERDMAKFLSELYDGSFVRVPNSGAFIGGKNNK
                     RTEVLSEGQIRSFKGDIIPPDDWKFFNCECKSYADFQFHQLFSDGVIPLLEGWINQTM
                     EVADKGDLNIIFMKFTRKGQYICYQKSLEWETPHSTIYHSKKHGDWVFCGAEKFWEFH
                     YDKVKTVSIDGV*"
                     /db_xref="UniRef100_J0LB15"
                     /db_xref="J0LB15_9HELI"
     gene            complement(297014..297715)
                     /locus_tag="PH2015_18_scaffold_2_prodigal-single_464"
     CDS             complement(297014..297715)
                     /product="hypothetical protein"
                     /codon_start=1
                     /transl_table=11
                     /translation="MKYNIISIPRSGSGYLRSLVSNNLEKNEGFYSVSEPFNPTKNRN
                     ITYDEIVKQMSFNDIVVTKNHVNELIQLKQSNEQLYNKFFGIPFQNICLLRRNVFETT
                     ISRCIAKLTNQWNDYTYSVSDVIVIPEYFFMSELSDTFNMWSAISTNYLGVRYKKVLY
                     YEDLHFDSRKDCELFGIMYNGVDVVYKKSPDKNQLVSNIDELKRLTFDQINTVSIPHT
                     MSDGLNLSLDYKNGE*"
     gene            complement(298643..299485)
                     /locus_tag="PH2015_18_scaffold_2_prodigal-single_465"
     CDS             complement(298643..299485)
                     /product="Uncharacterized protein {ECO:0000313|EMBL
                     :KKM88117.1};  TaxID=412755 species="unclassified
                     sequences; metagenomes; ecological metagenomes.;"
                     source="marine sediment metagenome.;""
                     /codon_start=1
                     /transl_table=11
                     /translation="MSTNPLSKYFRRPTAYIQLPTRGIFNPEIEKTVIDEVPILPMTA
                     IDEIGLKNPDELLNGEALVNLIRSCVPSIPDPYKLPNIDAEALYLAIRYATFGRDTSH
                     SHTCSKCKEVSDFNIDINYILSRFPAIEEAPTISHNGLTIHIRPNTLRSVMKVSIIET
                     EQTRLLNYYSSPEFENTDEESAAKRIYDSFRKIALHNVDVVSDAILKIEDEDGNEIAD
                     QAYISEFLNNVPSSLITEIQKSVKSISKLPEDASITEFQCPSCNHKDKVKIEFNPVNF
                     SVAG*"
                     /db_xref="A0A0F9P3R1_9ZZZZ"
     gene            299580..302480
                     /locus_tag="PH2015_18_scaffold_2_prodigal-single_466"
     CDS             299580..302480
                     /product="Myosin-10 n=1 Tax=Hydra vulgaris RepID
                     =T2MG36_HYDVU"
                     /codon_start=1
                     /transl_table=11
                     /translation="MATDPTQQNVFITGTDLPDWASEATQNGILNAIKASDSNNVKLT
                     SNMNTLMGNLISIMAGDRNAAKSYRESIRKSQEESSEIRKQLSELNTTIKEVSDNTEQ
                     ANNEDRARDKKDDERVNRQISQIKQLGLFDKLKFRADMAMAKSQKEQFRVMNNYLGDI
                     SLSSKELKDKFPEVLEKLGAPSSIAQGPGNDAFGGILALTGKTNVFKNLMEGAVAAYS
                     ASQVPFEMMMQQVKDRFEITTELRQSGLLEDLGASFVDTTKAFSDNKMTIVEATQFVR
                     EFSKAVGVTGASAALEFVNKMAYSTDMMDRFGISFSQVAKISGTYLDTLERTGLLEQI
                     SATERDRGMQSFMSAVEGVSMTLKTSLEESAKMISEYLSRDDISAMLMTNSMNLSQEV
                     ITQIGAMAKMGPLGEIVAKGAIDPNRFMLTQEFQALNNPALAGVRGIVEQMMSDLRSG
                     RGTDELIAQYGKQMSEIISNDPLVAQLVAMDSDVASIVAGVGRLAQTSQDAIKEISVP
                     EVDKAEQRRQDAERRRAAAIEGLYANTLKTLDNSRELERILKAQTGIIEGQISIIDTL
                     SQNATDMLATILSYSAKANEALMGTINVFAQGVADLFPEHHMAGQARNIEETTAAYQE
                     RKRVEREDIISGRDGGPGIEAARVQEITQMVEDTEYGTTLRPQGEGILSFVGVDTEID
                     KANQRIADLEAMKSNVTEPKERELIDTYIAEEQANIIAKGLATATTDLASNLDGLIDA
                     NYQDLKDAVEGNYDPMSGAEYYEPEEAKSIIRDAAPEAIRTRLEEVIPVVNDMDQVSM
                     EIKQSVLAQEAVNNMRETGITPEEMKSIVDDMFLNPELVEMLGNNANSFKDALLSELP
                     GIITPPIDTSFIDILQRPTNRIVDPIEVEAYNNISDIVGGNETYANEQQFKQFFDEMK
                     VDNNYTNEQMIEKLDKMLTTIQNNKPDLEYTTGKEDVRLLVKTITDLITKLA*"
                     /db_xref="UniRef100_T2MG36"
                     /db_xref="T2MG36_HYDVU"
     gene            302547..304268
                     /locus_tag="PH2015_18_scaffold_2_prodigal-single_467"
     CDS             302547..304268
                     /product="Portal vertex protein of head n=1 Tax
                     =Cronobacter phage vB_CsaM_GAP32 RepID=K4F9K9_9CAUD"
                     /codon_start=1
                     /transl_table=11
                     /translation="MATWKKYFKPYNGSDRVTDRTASYNAGDASNKKYSSWLPEVYQG
                     QPNRVQRYGQYDQMDLDSEVNAALDVIAEFSTLKDENSNLPFMIEWNEDPSESESEVL
                     QKSLRQWVNINDLKKRAFRIFRNAIKYGDQVFVRDPETYKLYWVDPSKVEKVLVNEGK
                     GKKPEVYFIKDVDLNLESMSVAAPQEKMQNLPTGYSVGIPSINSSAAGATSAMPIGSG
                     ASRYSNEQQSMPIDATHIVHISLSEGIDNYWPFGTSILEPVFKVYKQKELLEDAILIY
                     RVQRAPERRVFYIDVGNMPTHKARAHLERIKNEIHQRRIPSKTGGGQNITDSAYNPLS
                     IMEDYFFAQTSEGRGSKVETLPGGENLGQIDDLRFFNNKLFRGLRVPPSYMGSHDADA
                     GSSYSDGRVGTAMIQEFRFTKFCERLQSLIAEELDREFKMFLKHRGIEVESSMFDIKF
                     NPPQHFGKFRQAEVDSVMMQVFTSIADVEYMSKRFAMKRFLGMTEDEILENERMWREE
                     HDVNDPTQSSEDGLQSMGAAPPPAPDFAGGDEFDFDNEEPPEDEGSPISGAENAPEEG
                     EEDITKV*"
                     /db_xref="UniRef100_K4F9K9"
                     /db_xref="A0A0F9QJG2_9ZZZZ"
                     /db_xref="K4F9K9_9CAUD"
     gene            304277..304525
                     /locus_tag="PH2015_18_scaffold_2_prodigal-single_468"
     CDS             304277..304525
                     /product="hypothetical protein"
                     /codon_start=1
                     /transl_table=11
                     /translation="MRYKQISENYSPELDKQNAKELSDTRKARLTLVHLAKLRRMREY
                     RKYQDKTRGELVKRMYGGQAAAGEEGGMPPMDGMDFGA*"
     gene            304711..305544
                     /locus_tag="PH2015_18_scaffold_2_prodigal-single_469"
     CDS             304711..305544
                     /product="Uncharacterized protein n=1 Tax=Plasmodium
                     falciparum (isolate 3D7) RepID=Q8I414_PLAF7"
                     /codon_start=1
                     /transl_table=11
                     /translation="MSRSTLEQVLELLINEEREAAEELLHDFIVENARQIHEELLSES
                     DEVVEEDLEDLDESEDEYADDLEDDSDEIDTEEFYDEDEMGDDEAVDDLEMGDDMGGD
                     FEGEDEGDVESRVDDLESALAQLEAEFEKIMAGEEGEEEGEDEYGFEGDEEGEEDYGM
                     EDEDGEEEDDFKESFDLDLDESEDDDLVEYVTPQTAKVGDNGVQNKSTVNANPKRPGD
                     DSNAAPIRIKDGNTSGGKGEAPKDISTKNVNVSGNSKAPAYKGQTAKPGDNGVNTKSL
                     L*"
                     /db_xref="UniRef100_Q8I414"
                     /db_xref="A0A0F9R4Q7_9ZZZZ"
                     /db_xref="mpe:MYPE6470"
                     /db_xref="Q8I414_PLAF7"
     gene            305564..306193
                     /locus_tag="PH2015_18_scaffold_2_prodigal-single_470"
     CDS             305564..306193
                     /product="Prohead core scaffolding protein and protease n
                     =1 Tax=Enterobacteria phage vB_KleM-RaK2
                     RepID=H6X3P9_9CAUD"
                     /codon_start=1
                     /transl_table=11
                     /translation="MAILIERLSHNQANVKARVVEGENGHKNMFMEGIFVQGGVKNAN
                     QRVYPVSEISRAVESVQQKISEGFPVLGECDHPPELTVNVDRVSHIIESMWMDGPNGF
                     GKLKIVPTPMGNIIRTLIESGATLGVSSRGSGEVDGNGNVSNFEIVTVDIVAQPSAPN
                     AYPKAIYEGLMNMRGGFQTWQLAQDVQHDKTAQKYLSEQIVKFIRELKL*"
                     /db_xref="UniRef100_H6X3P9"
                     /db_xref="A0A0F9TS85_9ZZZZ"
                     /db_xref="H6X3P9_9CAUD"
     gene            306208..307317
                     /locus_tag="PH2015_18_scaffold_2_prodigal-single_471"
     CDS             306208..307317
                     /product="Uncharacterized protein n=1 Tax=Cronobacter
                     phage vB_CsaM_GAP32 RepID=K4FB44_9CAUD"
                     /codon_start=1
                     /transl_table=11
                     /translation="MANDILAGLFESGVLTEEVSMQIKEAWEAKLNEAREEVTAELRE
                     EFAQKFEHDKSVIVEAMGHTIESAIRKEIEEFQADRASLISERVAYKKAIAEHAKLLE
                     KFITSQLANEVKELRVDRAKMNEHLETTKVFVTKQLSRELAEFHNDKRELVETKVRMI
                     AEGKQLLNKTKQSFIKRSAELVEKSINKALRSELSVLKEDIKQAKENDFGRRLFEAFA
                     GEFMASQLNEGTEVSKMNKKLNETATEAAKLKAMIAEKDAAIAAANKKVRIMEDRANR
                     KAVMESLLSPLSGEKRRVMTDLLESVKTANLKTAFKKYLPAVLNETVTVKAETKQTLT
                     EGKVTERTGDRIVESQTGQNGDADIVVLKKLAGLK*"
                     /db_xref="UniRef100_K4FB44"
                     /db_xref="A0A0F9QPC4_9ZZZZ"
                     /db_xref="K4FB44_9CAUD"
     gene            307345..308502
                     /locus_tag="PH2015_18_scaffold_2_prodigal-single_472"
     CDS             307345..308502
                     /product="Precursor of major head subunit n=1 Tax
                     =Cronobacter phage vB_CsaM_GAP32 RepID=K4F9L0_9CAUD"
                     /codon_start=1
                     /transl_table=11
                     /translation="MENLFEGKNWNATREALLEGLVGTKRDVMSSVLENTKKALNESA
                     TAGATQAGNIATLNKVILPVIRRVMPTVIANEIIGVQPMTGPVGQIHTLRVRYADNAG
                     PTTAGSEALSPFNIATAYSGNGTTAPLPTANLEGVAGNRMSIQVLKQTVEAKTRKLSA
                     RWTFEAAQDANAMHGLDIEAEIMAALAMEITAEIDQEILGSLTNLATLGATYDMNGTF
                     TGTPTFVGDRHAVLATLINQQANLVAQRTRRGAANWAVISPAALTVLQSATTSAFART
                     TEGTFEAPTNTKFVGTLNGTMRVYVNTYASDTAPVLLGYKGQGEIDAAAFYCPYVPLM
                     SSGVVVDPSTFEPVVSFMTRYGYVELTNTASSLGNAADYLSKINVANLAFV*"
                     /db_xref="UniRef100_K4F9L0"
                     /db_xref="A0A0F9QJK5_9ZZZZ"
                     /db_xref="K4F9L0_9CAUD"
     gene            308618..310288
                     /locus_tag="PH2015_18_scaffold_2_prodigal-single_473"
     CDS             308618..310288
                     /product="Structural protein n=1 Tax=Synechococcus phage
                     S-IOM18 RepID=R9TQ12_9CAUD"
                     /codon_start=1
                     /transl_table=11
                     /translation="MSEQIKFGDRLFLRGETVSFDNGDNDAVIESRNGTLVVKGNLII
                     EGNTTTVNSIETVFADPFITLNADHVGPASQDVGLEVNRGDDPIVRFLWDETNDRWSF
                     EDKNIFSTGNINANIVFASVSGNILSDNGVVIIDSTGDGLVDIRAGNIDNTIIGATTP
                     AAGYFTSVTGDGTDITNVLTNYTTDSLSEGTTNLYYTDERVDDRFNQLFNSGYSMVST
                     YDDLLGAYTINFEAQNIGTGSQIYDSSHATLASFRTLTTGNILNGGNSDLTVSVVGDE
                     IRIDTSTKINQLAFNSFVGNGSTSIYNLPYSVSSDWQVLIYIDGVVQEPGNSYTISLS
                     TITLSSPLALNSVMNVLRLATNAATTTVVNADTLDTQLPSYYLDYNNFTNTPTNIMFS
                     NTNNSVSGNITPASDNLYTLGSAADKWSNIHSYRQNFSLSGAAERFQADAAYDDGTVV
                     IFGGTNEVTTTTTQDDTRIAGVVSSTPAILMNCDAGTQTTHPSVVTSGRTLCKVFGTV
                     NKGDYLVTSTNAGHAIASATPTFGTVIGRALEANVSGFGTIAIAVSLM*"
                     /db_xref="UniRef100_R9TQ12"
                     /db_xref="R9TQ12_9CAUD"
     gene            310290..310853
                     /locus_tag="PH2015_18_scaffold_2_prodigal-single_474"
     CDS             310290..310853
                     /product="hypothetical protein"
                     /codon_start=1
                     /transl_table=11
                     /translation="MTTKVNSNLIGNTEVHHYHLNSDVFGNSSTKSVRGDTTIQLSVT
                     GSLTGGGTLVLGEGGTITIGYAEPTNPEYSNVVITDGGMIDGFATTVSGVTPTTIASY
                     SSTIYGGAKFVILAIDQSSGIRQTTELIAANTATVVVATEYATVTTSTIISSFEISVA
                     AGTVSLVATGVSSNTVKYKVFSTLIPN*"
     gene            310867..314223
                     /locus_tag="PH2015_18_scaffold_2_prodigal-single_475"
     CDS             310867..314223
                     /product="Uncharacterized protein n=1 Tax=Cyanophage
                     P-RSM6 RepID=M4SLN3_9CAUD"
                     /codon_start=1
                     /transl_table=11
                     /translation="MAITKVSEFVLDDNSITLAKLKVIPGTNGQVLAIDSSNNFYFTD
                     IVPAEGIDDRIAALIAAGNHNNITIVYDDVVGSLSFSATGSVISVNSQDGAVVLDTDD
                     ISEGLTNQYFTNTRARNSISAAGDLSYNPVTGVLSVTTYKTTDFNTDFATKTTTDLAE
                     GTHLYFTDTRARNAISVSDTGGDGSLSYNSSTGQFTYTGPSATEVRSHFSAGTGVTIV
                     DGQVSIGQDVSITSNVEFNNISATGNIQIDGNLIVGGTSTTVSATNLSVSDNMIYMNQ
                     AIATTIMNAVGDSTSVVYTTLEDHNYLIGYTVSISGVNPSAYNLSNQTITNVTTNTFT
                     ILNNATGSYVSGGTARGRTNSNPDLGIAFGYYDVSYQHGGFFRDASDGIFKIFKGYTP
                     EPDISPFIDTGHASFSLANFQASTVYAALVGNVTGTVSSISNHTTTDLAEGSQLYFTN
                     ARSRNAISASGDLSYNSSTGELSVTTYKTADFNTDFASKTTTDLAEGTHLYFTNTRAR
                     NAISATGDLSYNPTTGVLSVTTYKTANFNTDFASKTTTDLAEGTHLYFTNTRARNAIS
                     ASGDLSYNTSTGELSVTTYKTTNFNADFASKTTTNLAEGTNLYYTDERVDDRVSNLLV
                     AGSNVNIVYNDTAGTITISANSGGGYDLSNNDTDDLSEGTTNLYYTDGRVKSVLSTII
                     NDTSEFGSLSYNETTQKIDYVSVTTNEIRSTLSSSNGVTYNSGTGVIGLDSTASIQFG
                     DMVLTGNLTVSGNTTFVNTVELTVSDNIITLNADLGVLETPTMNAGIEINRGIENDVG
                     LRWNETTDTWQFTNDGVVYQNIGSLSASDTDDLAEGVVNLYYTDNRVDARVDILRTDL
                     TVDGNASVHFNNLTNIPSIIKDVFTGNGTQTNFTLTASPGSPEALIVTLNGVTQTPGG
                     DYTVSGNTLSFVNPLPLNQVAIVRHVGFQVIGGTTGSYLSLSGGTMSGSILVNADNTY
                     DLGTSTNQWRAVYGRSIEATYADLAERYEADKYYDEGTVVVFGGDKEITTTTIGEDVS
                     VAGVISTNPAYKMNSQAGADDTHPYVALRGRVPCKVVGPVRKGDLLVTSELEGFAKSV
                     GKLDRGHAVFAKSLCENLADGNKIVEVVII*"
                     /db_xref="UniRef100_M4SLN3"
                     /db_xref="M4SLN3_9CAUD"
                     /db_xref="npn:JI59_16250"
     gene            314236..315312
                     /locus_tag="PH2015_18_scaffold_2_prodigal-single_476"
     CDS             314236..315312
                     /product="Uncharacterized protein n=1 Tax=Coccomyxa
                     subellipsoidea C-169 RepID=I0Z518_9CHLO"
                     /codon_start=1
                     /transl_table=11
                     /translation="MAFGFPNNPSTNQVYLGPNGVRYKFDGAKWKGDVIQSEGFIGSI
                     GFTGSSGNTGFTGSQGIQGATGFSGSQGTQGLQGFTGSFGATGFVGSQGTQGLIGFSG
                     SRGFTGSQGFTGSQGIQGVTGFVGSQGIQGITGFVGSQGVSGFTGSQGTQGTTGFTGS
                     VGSQGTTGFAGSQGIQGIQGVTGFVGSKGDTGFIGSQGIQGATGFTGSQGTQGVSGFT
                     GSVGSQGTTGFTGSQGIQGIQGVTGFVGSQGSQNIIVSIASGSSITINSDSTDVAYQN
                     NTQATGTLTINNPTGTPTDAQKLMLKIKSQNVQTFSWNAAFIGSTDLPLPTATSGANK
                     VDYMGFVYMQEDSKWHMIAKNFGF*"
                     /db_xref="UniRef100_I0Z518"
                     /db_xref="I0Z518_9CHLO"
                     /db_xref="bwe:BcerKBAB4_3477"
     gene            315328..315513
                     /locus_tag="PH2015_18_scaffold_2_prodigal-single_477"
     CDS             315328..315513
                     /product="hypothetical protein"
                     /codon_start=1
                     /transl_table=11
                     /translation="MQIRFEYQTKYGIFKDALNLPDDHSYTDEELEIMKAARVEKWIY
                     NIENAPPIYETFQSEGE*"
     gene            315513..317699
                     /locus_tag="PH2015_18_scaffold_2_prodigal-single_478"
     CDS             315513..317699
                     /product="Uncharacterized protein n=1 Tax=Flexibacter
                     litoralis (strain ATCC 23117 / DSM 6794 / NBRC 15988 /
                     NCIMB 1366 / Sio-4) RepID=I4AN33_FLELS"
                     /codon_start=1
                     /transl_table=11
                     /translation="MANYYWVGNGGNWSDSAKWSLTSNGAGGAGVPGSADNAFVNAAS
                     MSANSTMNIDVPTTVSSLTFTSIDVQITIDNAANLTVLNTIGLSTNTIYTNGLIINGN
                     LTTKNLTISSGTLYLGSSNIIVQNAVSVTGTTTRTISFGTGSINIVAPNVTSTTTHWS
                     GAILTGFTATGSKQVNITINNSSTAVISTIDHGTTGGSLTNALNFQLASYTTNNSVSV
                     NGHFLNLTILSGQITQASNRTIYGNLTLASGVVTIPNNGITTMSLSGSSKTITTNGVS
                     VNFNLTVACSGETVTLNDALTMVGTFTLTSGNINLNGYTLSCSIFSSSVANVRRIDFS
                     GGNISINAALTTDTTVWNMATVTNFSYTGTWQVSYNTTGNFATRIYHGTATGGSATTA
                     YPLLSGLNLNIVGAVRIGGHFVDVDLSTFTNSAFTDNHTIYRDLKYSSSSTVLAAVSA
                     GVPSTLTFSGTDYDKSITSNGNTIRNHIVMNAPGKILYLNDALTIPYGYATFSLYAGT
                     FDANGFNVTTNGFSLGTTQAGAKILKMGSGNWTLMGNNSLIPSVVAWNVETNKSNPSF
                     LLYHENSTITILSMSDSQGSVFQGGGFQYNDLVLAGDYANTVITMNQSNTFNEISSTK
                     TVPFIFQLQAVNSTTVNQWSVGGSPTGQATVKSNTLAGAEHTLIQTSGTVSVSYSTIK
                     DIDATGGATWNAYTSNGNIDDGNNTGWIFTAPITNTNNNGGFFVFF*"
                     /db_xref="UniRef100_I4AN33"
                     /db_xref="A0A0F9ZEU2_9BACT"
                     /db_xref="fli:Fleli_3027"
                     /db_xref="I4AN33_FLELS"
     gene            317800..321453
                     /locus_tag="PH2015_18_scaffold_2_prodigal-single_479"
     CDS             317800..321453
                     /product="Collagen triple helix repeat protein n=1 Tax
                     =Bacillus pumilus (strain SAFR-032) RepID=A8FE08_BACP2"
                     /codon_start=1
                     /transl_table=11
                     /translation="MAITINAKGTTVPYFKIGKGGTTIYQGTSDPSSSYPIEPNDVWI
                     DVSTKNIRYRTAQNTWSVGTSPVVVSTSAPPNPDYGTLWYDTGDTGRLYVWDNNQWVD
                     ASPVVQGYTGSRGFTGSQGIQGVTGFVGSQGIIGFTGSQGIQGITGFVGSQGIQGVTG
                     FTGSKGDIGFTGSQGIQGVTGFTGSQGIQGVTGFVGSQGVTGFVGSQGIQGITGFVGS
                     QGIQGVTGFTGSQGIQGVTGFVGSKGDIGFTGSQGIQGVTGFTGSQGIQGVTGFVGSK
                     GDIGFTGSQGIQGVTGFTGSQGIQGVTGFVGSQGIQGVTGFVGSRGVTGFTGSKGDTG
                     LGFTIAKSYASVAALTADTAPTGIVAGQFAIIETGDTNNAENSRMYLWNGSTYSYVSD
                     LSGSQGITGPQGNTGFTGSQGDIGFTGSKGDIGFTGSRGFSGSVGFTGSQGIQGVTGF
                     TGSQGIQGVTGFTGSQGIQGNQGFSGSKGDVGFVGSQGIQGIQGFTGSKGDTGFVGSQ
                     GIQGVTGFVGSQGIQGITGFTGSQGIQGVTGFVGSQGIQGIQGVTGFVGSQGVTGFTG
                     SQGIQGVTGFVGSQGIQGIQGFTGSKGDTGFTGSQGIQGIQGVTGFVGSQGIQGVTGF
                     AGSKGDIGFTGSQGIQGIQGVTGFTGSQGIQGVTGFVGSQGIQGVTGFVGSQGIIGFT
                     GSVGFAGSRGFSGSVGFTGSQGIQGVTGFVGSQGIQGVTGFVGSQGVTGFVGSQGIQG
                     VTGFVGSQGIQGVTGFTGSQGIQGVTGFTGSQGVTGFVGSQGIQGIQGVTGFVGSRGV
                     TGFTGSKGDTGLGFAIAKSYVSVAALTADTAPTGIVAGQFAIIETGDTNNAENSRLYL
                     WNGSAYSYVSDLSGSQGITGPQGNTGFTGSQGIQGNIGFVGSQGIQGVTGFVGSKGDV
                     GFTGSQGIQGVTGFVGSQGIQGVTGFTGSQGIQGVIGFTGSQGNTGFTGSKGDIGFTG
                     SKGDIGFTGSRGVNGFTGSQGFNTQTVATPPTTPNNGDMWFDTESGTIKVYYNDGDTS
                     QWVTAAGTQGATGFTGSQGLIGYTGSYGPISGTNKQVVYNNNGVSGGSEVYYDNVNQR
                     LGIKTATPSSTLDVVGDIEVNGNLNINSESTVLATTTKTQIASFASASFRSGKIMIQI
                     YNSVTGEVQISELLVAHNGTVASSTEYGVVCTGSVLSTFDVDILSGNVRVMATGSSTN
                     SMQYKISEILMVA*"
                     /db_xref="UniRef100_A8FE08"
                     /db_xref="I0YSU1_9CHLO"
                     /db_xref="bpum:BW16_09905"
                     /db_xref="A8FE08_BACP2"
     gene            321518..325855
                     /locus_tag="PH2015_18_scaffold_2_prodigal-single_480"
     CDS             321518..325855
                     /product="Collagen triple helix repeat-containing protein
                     n=1 Tax=Clostridium sp. DL-VIII RepID=G7LZY5_9CLOT"
                     /codon_start=1
                     /transl_table=11
                     /translation="MANDKKFTVKNGLTAGITPVIDQDGNWIGPNSGLIGYTGSQGVT
                     GFTGSVGFAGSRGVTGFTGSVGFAGSQGIQGVTGFVGSQGVTGFIGSQGIQGITGFSG
                     SQGVQGPIGFTGSQGIQGIQGIQGFSGSVGATGFVGSQGIQGVTGFVGSKGDTGFVGS
                     QGIQGVTGFVGSQGPIGFVGSTGDKGGVKYTFSTTTTDADPGIGVISYNNATLSSVTN
                     LFIDNVDAAGITQTAWYDTWDDSNNSVDRGFVHVVGNVAGSTVVNIFRITGAVVVATG
                     YYKIPVAYVSGALPANATVVQLSFSRTGNLGFTGSQGIQGVTGFTGSQGIQGVTGFVG
                     SQGIVGFTGSQGIQGIQGVTGFVGSQGAVGFTGSQGIQGVTGFVGSQGIQGVTGFVGS
                     QGIQGVTGFVGSQGIQGVTGFVGSKGDVGFVGSRGQDGNFGGATFDYTFDNTVTAADP
                     GVGRLKFNNATLSSATSLYIDASNDVATDISTFLNTIDDSTSTIKGHFRVSKKFDAST
                     FALYTITSLTNNTGWFTVVCSYVSGNGTLANNDDVIITFARTGDRGDTGFTGSQGIQG
                     VTGFTGSQGIQGVTGFVGSQGIVGFTGSQGVVGFTGSQGVVGFVGSKGDRGEIPYVFS
                     STVTDADPGNGTIRYDNATIASVTNIFIDNVDSTGVTQTTWYDTWDNSTNGTNKGYIY
                     VLGSSAGSTVVNIFRVTGAVVVAAGYYKIPVAYVSGMLPANATGLALSFSATGDLGYT
                     GSQGAVGFTGSQGIQGVTGFVGSQGIQGVTGFVGSQGVTGFTGSQGIQGVTGFVGSTG
                     DKAGVKYTFSTVITDADPGNGVISYNNAVVGSVTNLFIDNIDAAGITQTTWYDTWDDS
                     NNSVDRGYIYITGNLAGSNVVNVFRVTGAVTVATGYYKIPVAYVSGALPANATVVQVS
                     FSRTGNLGFTGSQGVVGFTGSQGIQGVTGFTGSQGIQGVTGFVGSKGDVGFTGSQGIQ
                     GIQGVTGFTGSQGIQGVTGFVGSQGIQGVTGFVGSQGIQGVTGFVGSRGVTGFTGSQG
                     FNTQTVATPPSAPNNGDMWFDTESGTIKVYYNDGDTSQWVTAAGTQGAIGFTGSQGIQ
                     GVTGFVGSQGIQGVTGFVGSQGVVGFTGSQGIQGVTGFTGSAPTVAGVTNSVQYNNAG
                     VLGGTANFTYDATTGSLHLTGADPEIVLGGITNEPASPAAGNMLLYAKQYAGRSVLKS
                     KGASGLDVPYQAALWGNNTVFWTPTTATAGLWVGTAGLGAGTYTTVLPTSTNVYTSMK
                     RASYANIATTANQVVGQRNSELMFFRGGVANQGGFFFFSRFGFNTWANGARMFAGMHT
                     ATTVVSANPSLLANTIGFHVDTTDNGLIYFGTRDATTLNRVSTGFTITANTGFDCYFY
                     CAPGVVTSVGWRIVNINTQAEASGTLSANLPVANTMLTAGVLASNGALTAAAAVTLGI
                     NRIYVETDY*"
                     /db_xref="UniRef100_G7LZY5"
                     /db_xref="I0YST7_9CHLO"
                     /db_xref="bamb:BAPNAU_0699"
                     /db_xref="G7LZY5_9CLOT"
     gene            325885..326499
                     /locus_tag="PH2015_18_scaffold_2_prodigal-single_481"
     CDS             325885..326499
                     /product="Putative uncharacterized protein n=1 Tax
                     =Commensalibacter intestini A911 RepID=G6F3I4_9PROT"
                     /codon_start=1
                     /transl_table=11
                     /translation="MPLNFPASPTNGQSYTYTGTTWTWNGTSWNVQTNGNFTNVTVSG
                     DILPTANATSDIGSLTNQFGDIYGTAYRARYADLAERYAADDVYDYGTVLVFGGNEEV
                     TISTIAIQTGIAGVVSQNPALCMNETAGTDSTHPYVALQGRVPVKVIGPVSKGDILVA
                     SHIPGHAFKWHSPYEDPRMTAYIGIAIEDKIGDEAGYVEVKVGK*"
                     /db_xref="UniRef100_G6F3I4"
                     /db_xref="A0A0F9N3L4_9ZZZZ"
                     /db_xref="G6F3I4_9PROT"
     gene            326550..331046
                     /locus_tag="PH2015_18_scaffold_2_prodigal-single_482"
     CDS             326550..331046
                     /product="Methyltransferase FkbM family protein n=1 Tax
                     =Megavirus courdo7 RepID=H2EBZ3_9VIRU"
                     /codon_start=1
                     /transl_table=11
                     /translation="MKIAIVDTLGLCYDGTTLSKQGLGGSESAVILISKELVKLGFEV
                     DVYNNCNDSKSSSGIYDGVRYIDHKEFSGTYPTYDVFISSRSVFPFYNGHPYVQMAMN
                     SRHRVLWMHDTFCQGDEHIETMVTSGIINEIFTLSDWHTSYVTTCTHGPKRMFEVLKK
                     YIWQTRNGAVKRIDEVDLSKKDRNHFVYNASATKGLLPLLKNIWPEVKRHIPEAKLTC
                     IGGFYRFREGAEPDEQEKTVRDLMSNQDILNMGVTFTGVISQDEIAKILANANFMLYP
                     ADFPETFGISSLESLLYKTPIITSNFGALEETAIDMACYKVDYPAVPNNVYPHIDSNS
                     QTVRFVEAVLNAYNNPYLHQQKQNYCDVVVDVAGWDTVALQWKQHLYKKMGVSLPVYE
                     YEEVSRINAKVARVFGRRFMNQEQTTEYRSTGPQRRIVVVSPFWNAANYIEKHILSVA
                     QQSYDNYTHVLIDDASDDDSYDIAMKTVSSLPISIQDKFKVLKNKKNVGAIANQLKAF
                     GLYVEKDDIVMMLDGDDWLVNNNTIFHYYNDLYSDGYDFTYGSMWSLADNIPLIAQNY
                     PNDVILKKSYRDHKFNWGIPYTHLRTFRGSLLSDIDKEVFMVDGEWMKAGADNPLFYE
                     LIERASHPYAVKEIMVNYNDKNPLNDYKIRSDEQTANANRSNKKEQNMTQEKFSVIIP
                     TMWREPDVFYRALQNYVNHSLVDDIIIIDNDKNNNPNWDILRNEKVRLFSMEQNIYVN
                     PAWNMGVNLSKNEKLIIANDDIEFDTNLIDKIHPRIIPSMGVHGIISGEEIFNHPLST
                     DYSIDFKEWKQGDNIHCFGQLMFLHKSNWTPIINGLDIYYGDDFIFYCHLKKQLNNYM
                     IYNIRFYSPMASTTKDKSITSGKLEKEQPIFAEWVSKNPFNSDLNIYNEYSLAKNTPS
                     DINEHVETLKELCDTVESVTEFGVRTGVSTRAILMSNARKVRSYDLVIDPYVQRLFDA
                     SSKHKDVKYQVGDTLAINIEPTDLLFIDTDHTYNQLKSELYMHHSNVKKYIVFHDTHT
                     YGVHGNDPYNNPGLLPAIIEFIRDFPEWTVDYFTTKNNGFMVLKRQNQNTHTKKKTIL
                     IAVPTNKYVETDTVKSIYDLDVPDGYTTELQFFYGYQVDQIRNLIAEWAKNYDYLFSV
                     DSDIVLPKDSLRKMLNADKPLVSGLYIQRIPNTHTLEVYKDSGFGGTINIPYEEIQGR
                     GLVQIAGCGFGCALIKGEVFRNMEYPHFVYKSALDHKHTVSEDIYFCAKARSIGYELY
                     ADTSIICDHIGNTKFKVGDLPKPSLPQKTHVQTIAEIDLLPTTHAEYLKQMNIEPKVI
                     YDIGASLLHWTKKAKEVWPNAEYFLADATETTREFLAASGHPYYLGVLSDEDGKLINF
                     YEDPQNPGGNSYYKENTAFYNESHAKPRITLTLDTVTSKLPKPDLIKIDVQGAELDVL
                     RGGMECLKHAKDVILEAQHVNYNEGAPKVEEVIEFMTSNGFELVSRFCYTDVDGDYHF
                     RRVQ*"
                     /db_xref="UniRef100_H2EBZ3"
                     /db_xref="H2EBZ3_9VIRU"
                     /db_xref="wch:wcw_1800"
     gene            complement(331065..331769)
                     /locus_tag="PH2015_18_scaffold_2_prodigal-single_483"
     CDS             complement(331065..331769)
                     /product="hypothetical protein"
                     /codon_start=1
                     /transl_table=11
                     /translation="MANDIIDFKTEKFMFECREFLKTGNISDDLRSAIYNSTPAEMET
                     FRNKLSVDNRKIFDIAISQIARITETDIIKFKQKVNMLCQNVLDTLETNNDAYSIPEI
                     INRYRDTINPIKALFYDLQEIIFLYDGKPKNRHHMFLIELFKEDTYIDKFIIAIDKDI
                     KRLDDCLSSINYLKSEYKITLNSSYANKVKELRVEMSQWRKLILRFPEWIKENNPEGL
                     KKECTFDFVTRWFKKK*"
     gene            complement(331796..332221)
                     /locus_tag="PH2015_18_scaffold_2_prodigal-single_484"
     CDS             complement(331796..332221)
                     /product="Putative MutT/NUDIX hydrolase family protein n=1
                     Tax=Escherichia phage PBECO 4 RepID=L7TIL6_9VIRU"
                     /codon_start=1
                     /transl_table=11
                     /translation="MLKAAGACIVAKDTKRILLQQRSLDGSYPRTWGFWGGKVEPKEN
                     VSQGMLREVGEEVGIDILEYIHKIYPYDQYHSRDSEFSYYTFIVVVENEFIPNINEET
                     GGYAWVNINYLPKPLHPGAKRTLFKKNKLLELKDIISNL*"
                     /db_xref="UniRef100_L7TIL6"
                     /db_xref="A0A097EYF9_9CAUD"
                     /db_xref="vej:VEJY3_02120"
                     /db_xref="L7TIL6_9VIRU"
     gene            complement(332225..333601)
                     /locus_tag="PH2015_18_scaffold_2_prodigal-single_485"
     CDS             complement(332225..333601)
                     /product="Tail sheath stabilizer and completion protein n
                     =1 Tax=Cronobacter phage vB_CsaM_GAP32 RepID=K4F7G1_9CAUD"
                     /codon_start=1
                     /transl_table=11
                     /translation="MATQIHFYDSQVRRYLLQFIRMFSGFTVKTGKTMNDGVTDYYIR
                     VPVRYGDISRMAASIVKNNSENIVNSAPFISCYIQSLDLDRNRMQDPAYRENIAVNER
                     KYDADIHQYVSEKGNSYNVKRMMPVPYAMVMQVDIWTSNTDQKLQLFEQIGVLFNPSL
                     DIQTINNPLDWSGITTVEMTNVTWTSRAIPAGLEDQIDIMTLTFQVPIWINPPAIVSR
                     QNLVRNVINNMYIENNIVGLDYNEDAFEFFSDLSKDSCVVVTPNNYAIDVFEDNGIVF
                     IRPLANGNYDANISWKEVLSNYGLLHDNASRLRLKWHDDIENLDEDVIGTLSSTDSPN
                     LLVFNVDRDTLPINTIASVNKIIDQSTARPGFNGLPNAALGQRYLCAGESVGPDSIWG
                     ITVETNDIIEYNGSGWVVSFDASTFTGTVFVTNTFTLQQLKFVDGEWQDTFLGIYESG
                     YWRLELLE*"
                     /db_xref="UniRef100_K4F7G1"
                     /db_xref="A0A0F9QMH4_9ZZZZ"
                     /db_xref="K4F7G1_9CAUD"
     gene            complement(333601..334578)
                     /locus_tag="PH2015_18_scaffold_2_prodigal-single_486"
     CDS             complement(333601..334578)
                     /product="Uncharacterized protein n=1 Tax=Escherichia
                     phage PBECO 4 RepID=L7TQG5_9VIRU"
                     /codon_start=1
                     /transl_table=11
                     /translation="MPRLSLWNPRKGNDYKYIDKIVKASFDHGGTAMLVHKYIGSGEG
                     NETNIQDMLFMENRDRNYDDTIYELRAVYTLSDQDFDLSQFGLFLGTDQQIFTVHMNT
                     MVDMIGRKIMTGDVIELPHMRDDLLLDENAKAVNQYWVVQEASKAADGYDPGWWPHVW
                     RIRCKQLQDTQEYSDIFGTGENEDDLKNLLSTYNKELEITDAIVAEAETNVPGPYYDW
                     DTHNLMYAGEGENPDDLDWSTVSSGQGFPANPENGEYFLRVDYKPHRLFQYRQGKWYK
                     IEDDNSGAWRVGNRLHQMHINNEDVFTADDKTVQPSKVNLSKAVKPRID*"
                     /db_xref="UniRef100_L7TQG5"
                     /db_xref="A0A0F9QHT7_9ZZZZ"
                     /db_xref="L7TQG5_9VIRU"
     gene            334643..335353
                     /locus_tag="PH2015_18_scaffold_2_prodigal-single_487"
     CDS             334643..335353
                     /product="hypothetical protein"
                     /codon_start=1
                     /transl_table=11
                     /translation="MVSVSSDGYLTLKNVLPQMTIQQFKLFARNPHNIHRGNGIDGNY
                     YAEHNGDRKYDVWWTKQLPIEMWLPVVQLLTPQIDMFFDADWTVHCVDCITTRPHSSK
                     LYAHIDTPYRFEEFAAIDRTLGVQIIIPLDDFTIENGATAFLPSSHSMKIDFRDLEEN
                     RKQYNELLLDKGTQFVASAGDVLMYDGRTLHSTMPNNSDRYRSALLINVLLEEILPRV
                     RELDRNTDYVSLDSIDWA*"
     gene            335389..336648
                     /locus_tag="PH2015_18_scaffold_2_prodigal-single_488"
     CDS             335389..336648
                     /product="Uncharacterized protein {ECO:0000313|EMBL
                     :KKN43677.1};  TaxID=412755 species="unclassified
                     sequences; metagenomes; ecological metagenomes.;"
                     source="marine sediment metagenome.;""
                     /codon_start=1
                     /transl_table=11
                     /translation="MARVARSVMPKKKKQTVRTPKFVDEKFTGPEPEWDNADQWSASD
                     YYKERVRTTFYYNYFYTQKEGKPWVLEWMKRAGYKKDEISAVRAVPDSYITMTVCSYC
                     RALTKGMPEEHTGMKEYLSTLPGVSDTAMPNAKTYVTEKIKEYLEKSKTIKVEKEEKE
                     PKKDVPKQSVQELTREKAFAMTDEIETFIDSFDYSKVTLKNFDPLSVLRKNEAKPLHA
                     NIIMKLYKKEYDELIELINPPARMTAEKKADHDQLKEGYSHLKKAEIDSLVAMFRSIL
                     DACEMVVNEGKVNRAPRKRKPVSKEKLVATMKYCASHEETKLVSAKPVDLLGAVAALV
                     YNVKTRKLGIYIAQDAAGFTVKGASLVGFDEEKSVQKTLRKPVEQLVPFKKVTRRALP
                     TAFDAIKSVETKMNGRISDQVVIVKVF*"
                     /db_xref="A0A0F9R388_9ZZZZ"
     gene            336676..337425
                     /locus_tag="PH2015_18_scaffold_2_prodigal-single_489"
     CDS             336676..337425
                     /product="Neck protein n=1 Tax=Cronobacter phage
                     vB_CsaM_GAP32 RepID=K4F9J9_9CAUD"
                     /codon_start=1
                     /transl_table=11
                     /translation="MSDRNKVRNNLIKQIKLLLGDGMIDIELDPDHYDLAVDIALSKI
                     RQRSENAVEEDFYTLQIKEDVDEYTLPEEIVEVRQIWNRSFGNGVSGGADMDPFELAY
                     ANSYFFMNNHIGGIATYDFFAQYRESLNRIAATDIGFNWNPSSHKIKLLRRMKADQIV
                     LLHVFLERGDDQILEDRYLKGWVRDYATAYCKKMLGEARSKFSSLPSGSGGVTLNGVE
                     MKNEADAMIEKLEQDLINYIDGSAPLGFTIG*"
                     /db_xref="UniRef100_K4F9J9"
                     /db_xref="K4F9J9_9CAUD"
     gene            337449..337973
                     /locus_tag="PH2015_18_scaffold_2_prodigal-single_490"
     CDS             337449..337973
                     /product="Cof hydrolase n=1 Tax=Roseobacter phage RDJL Phi
                     1 RepID=F4YXM9_9CAUD"
                     /codon_start=1
                     /transl_table=11
                     /translation="VKPKLLVIGHGRHGKDTVCDILANQYGYSFESSSQFCSKLFIFD
                     MLKDAYGYKDEEECYADRHNHRAEWYNAICDYNIPDPAKLGREIFKEHDIYCGLRNKK
                     EFHAMKNTGVFDYAIWVDRSDFLPPESKDSMSLEQWMADFTIDNNGTLEDLHFNVNAL
                     MGYISSLNASKLLT*"
                     /db_xref="UniRef100_F4YXM9"
                     /db_xref="F4YXM9_9CAUD"
     gene            338047..340728
                     /locus_tag="PH2015_18_scaffold_2_prodigal-single_491"
     CDS             338047..340728
                     /product="Tail sheath protein n=1 Tax=Enterobacteria phage
                     vB_KleM-RaK2 RepID=H6X3J8_9CAUD"
                     /codon_start=1
                     /transl_table=11
                     /translation="MATLVSPGVSVMIVDEAQYISTTQGTLPLIVVATRSNKFDASGT
                     AIASGTIPANAGVAYLVASQRELVTTFGTPTFYEVGGAVVQGSELNEYGLLAAYQYLG
                     VSSNAYVIRANIDLAQLEPTSIEPAGPVVNGTYWHDVASSVFGLFEWAGTKWNAVTPF
                     VLTDAPGTGNVDSVNVDGFAQPVNTFGSAGDFAVVTSTEKISYYQKVSSNWVLLGDPG
                     STDFQFSKFAPTTNSDGGALSVGDAYVRLSKQGGGLDLSVNTYSSNIGGFTALQVEAY
                     ATDDLALVDLIDAGDVYVRFDASLGFVELRRHSGAQTTSITTGVIPNVASISAAFTIE
                     GVSFTLSNSTLDAAISQLQGNSTLNAANVRIEKVGANRIRFTKTDGQELNISFTSGYT
                     ALGFAQSVILASVWENLSYEASSSEPNGIVEEGTLWFNADLKIEILRNEYDGANLAWV
                     PYAWSEDQDGLSQAELQLRASEPTVRKDGLSALVAGDIWVKSNSNPYPEIYVWNAVED
                     VWVKLDNADQSSTNGVIFSNYSPNEPFDADGFAVTRSVHEKAANPELLPENILMVNMD
                     YSTYNVKKYVNGAWEWVSGTNADGSAHFGSDAQRAMVVEAMQSALVANDGIRADSVYF
                     NLIAAPGYPELMDEMISLNKDKKEIAFVIGDAPLTLEGKTTSIKAWADANLSGDSYSG
                     VYYPHGLSTDLAGNNVVIPASAIALRTIAYSDNVSFPWFAPAGLSRGVVSNASQVGYV
                     NSENEFVRVRLSEGQRNTMYEARMNPIADLANQGLVVYGQKTLQGYESAMDRINVSRL
                     VNFMRYNLDLLSRGFLFEQNDEFTRDNIRTAVDRFCSTLVAQRGLYDYVVVCDDTNNT
                     PARIDKNELWVDVAIQPVKSVEFIYIPLRIRNTGEQL*"
                     /db_xref="UniRef100_H6X3J8"
                     /db_xref="H6X3J8_9CAUD"
                     /db_xref="dly:Dehly_1657"
     gene            340856..341485
                     /locus_tag="PH2015_18_scaffold_2_prodigal-single_492"
     CDS             340856..341485
                     /product="Uncharacterized protein n=1 Tax=Enterobacteria
                     phage vB_KleM-RaK2 RepID=H6X3K0_9CAUD"
                     /codon_start=1
                     /transl_table=11
                     /translation="MSTLQNFGVPVGFSSLGSGILQPKLNYRFRVKVTNFGIGTNSTN
                     EFTRQVMNVTRPKLSHEEVVLDSYNSKAYIAGKHTWESVTVVLRDDISNNLTKLVGSQ
                     IQRQMDHRQQKSPTGGFLAGSDYKFNMFVETLDGNSAFPVEVFTLEGCFVQNVDYGQT
                     DYTSSEPVQITLTVRFDNCLLGETNLTGDTSIYPNNTFTSATTPGSQRF*"
                     /db_xref="UniRef100_H6X3K0"
                     /db_xref="A0A0F9JW06_9ZZZZ"
                     /db_xref="H6X3K0_9CAUD"
     gene            341495..342172
                     /locus_tag="PH2015_18_scaffold_2_prodigal-single_493"
     CDS             341495..342172
                     /product="hypothetical protein"
                     /codon_start=1
                     /transl_table=11
                     /translation="MSNFLVGSSNAMWRFGLIGNSVNPNSLATPKMTDMWYLELYTNS
                     GNQTNVYSRSVKSVSEVQINVTHNSYDQYGKRIHVPQRVDFPAVTITLYDTADGKIFD
                     LVSSIYEYGFKNNTTRTMEINSAIRDHSKSGLKSKDGISQPQNHYFTQVNIYHFGSIG
                     QGIKHKISLSNPLVSSMSFSNHDYSTSEVRTITMTLEPENVFIDAKANPEAIPSWIGQ
                     GVNRLNP*"
     gene            342188..342451
                     /locus_tag="PH2015_18_scaffold_2_prodigal-single_494"
     CDS             342188..342451
                     /product="hypothetical protein"
                     /codon_start=1
                     /transl_table=11
                     /translation="MDVDIIVGLLKRKGFTGTKSKKYAGYILSTSKSLDIPISELIDN
                     LSDYFTFVDLGISDNMEAHYTGVATGIMNKKPKKSLVDRNILL*"
     gene            342448..342900
                     /locus_tag="PH2015_18_scaffold_2_prodigal-single_495"
     CDS             342448..342900
                     /product="Head completion protein n=1 Tax=Cronobacter
                     phage vB_CsaM_GAP32 RepID=K4F7E9_9CAUD"
                     /codon_start=1
                     /transl_table=11
                     /translation="MSKYNQGKYTVINESKYAGVGTPTYRSGWELTFMQFCDNNPNII
                     SWASEPVSINYMHPLTGQMSTYIPDFIVVYMDKNKKKHAELIEIKPANQSDPMLAKTR
                     GQQAQTAINLAKWDAATKWAAKRGMRFRVINENDIYMNTKKPKPRKTK*"
                     /db_xref="UniRef100_K4F7E9"
                     /db_xref="A0A0F9JA28_9ZZZZ"
                     /db_xref="K4F7E9_9CAUD"
     gene            342897..343409
                     /locus_tag="PH2015_18_scaffold_2_prodigal-single_496"
     CDS             342897..343409
                     /product="Uncharacterized protein {ECO:0000313|EMBL
                     :KKM66648.1};  TaxID=412755 species="unclassified
                     sequences; metagenomes; ecological metagenomes.;"
                     source="marine sediment metagenome.;""
                     /codon_start=1
                     /transl_table=11
                     /translation="MTKKLEEVFNLPSQEEDEDDIANIEASTSMIEALAETMSETDKI
                     DAALPVVRDLNEHDRDMDEIHKKAMKTFDELVTLGMNVEVHAGAKIMETAATMLKTAM
                     EAKDSKVDRKLRMISLQLQKARLDHAIEKEENKAKDSNEIESEGSVVIDRNELMRRIS
                     SASKNLQDDK*"
                     /db_xref="A0A0F9JAP7_9ZZZZ"
     gene            343437..344009
                     /locus_tag="PH2015_18_scaffold_2_prodigal-single_497"
     CDS             343437..344009
                     /product="hypothetical protein"
                     /codon_start=1
                     /transl_table=11
                     /translation="MKKFEQFLAESVKEYKFTLRFACKLDEHDVDRIERFLGKYDLRT
                     MSSVSVTPISKNQLFFNDIQNIEVSKIDIVTGYPIAADILRQQLSDLIPMNITHILIH
                     PEGWSPQEAVEVKEDKPALLDTPYDDKSDNGENYGREFVTKFLKSLSKRNTVEVINAL
                     SVKPPKDKAQEQMSTEEGSSKSVISGEKKK*"
     gene            344006..345049
                     /locus_tag="PH2015_18_scaffold_2_prodigal-single_498"
     CDS             344006..345049
                     /product="Gp114 n=4 Tax=unclassified Myoviridae RepID
                     =H6BI55_9CAUD"
                     /codon_start=1
                     /transl_table=11
                     /translation="MNGDKHYNLTVTDDNGKSLTTTNVSTKHPDEIVRLMTLAGLAQV
                     QAVPVQPEPESDCGCGGSVEMVDSVEEAEYEPTGPQEFDLDDFSKKTADSISRQKKRI
                     QPSRGDNPLSYSIDENDIFESLMDEFNKLEEAKNAYAIGMAAAEKQTGDKPPLKKSTI
                     NKAHKIAKAVQKNESAQKKSEKLDELSPQTMTNYIGKASDATGHRKLPLNKVDHRYAG
                     VHRASTKLDRISRGLKKGDFVTYNGKLYRIFGFTGSMVDVGEYYGDDSYGGTKKIHLT
                     HVKKAESPKSEMTEGPLLGPKGDIHRAASAEQSDREYIEQRQFKDKWKKENPNKPWPG
                     YEKAGFKSSYYKR*"
                     /db_xref="UniRef100_H6BI55"
                     /db_xref="M4SPI2_9CAUD"
                     /db_xref="H6BI55_9CAUD"
     gene            345068..346777
                     /locus_tag="PH2015_18_scaffold_2_prodigal-single_499"
     CDS             345068..346777
                     /product="Uncharacterized protein n=1 Tax=Pseudomonas
                     phage Lu11 RepID=I1TQL4_9CAUD"
                     /codon_start=1
                     /transl_table=11
                     /translation="MRDIINKIEEALKPSQYRAIVKGWNKERYADIFKDENYEHDRNG
                     YRVFIPIGKPSRNVQPISAPPELQKVLADAGYEIQDYIAGIVYNKEKKQSIKIGKVLT
                     KLKRDDLLQQFNNDSRREGTKNQYIVVISRHPYDIAGMSTDRGWTSCMNLKNGINRHY
                     VPLDVEYGSVVAYVTTTDDRNLNKPSGRILIKPFYDTYSEEKKVYFGIEDRVYGTNVP
                     GFLDAVNAWVKMANTKYQGLSGVAIVELHRDLYVDSSRKRVISGDGEGAEGIIDYLKK
                     NPKQLPSIISDLDFPSIYEVRDKEVVLETWLTIGRFGRDIGYEELEKFADIQDSIKDG
                     DFADQFIDKDAALETFKPSIDDYEEVLRYLTEKDLQKIANDLGIKGDINEYRTLKAIA
                     EDMPKSKYDEDMRKAMIEASVLATPPSEDELKAMKDLLFNALYGGFNSSNLYFAESED
                     GEVLAKMNLRDFIEGVSSATEEDDDDYNDDKYFFMNAKGSYNGWFSEFDSYNVDEYLK
                     YNLSDEEKEVWDKLKPLLDGDFSSDSDATFDEKKAANVFTRQMIYNESLQHILKLSRV
                     IKG*"
                     /db_xref="UniRef100_I1TQL4"
                     /db_xref="I1TQL4_9CAUD"
     gene            346779..348338
                     /locus_tag="PH2015_18_scaffold_2_prodigal-single_500"
     CDS             346779..348338
                     /product="Large terminase protein n=1 Tax=Escherichia
                     phage PBECO 4 RepID=L7TQC5_9VIRU"
                     /codon_start=1
                     /transl_table=11
                     /translation="MADLTKKAYGKTEFTNLELLEFSKCMDDPHYFLNNYFHIQHPTK
                     GSLIYTAYDYQVELVNSYHNYRYSISMLGRQMGKSTTAAGYLLWYAMFKPDQTILIAA
                     HKGSGALEIMHRIRYAYELCPDFIRPGVVSYNKGSIEFDNGSRIIAQATTENTGRGLA
                     ISLLYCDEFAFVRPSIATEFWTSISPTLATGGKAIITSTPNLDDDQFANIWQGANKRV
                     DEYGNETEIGVNGFRPYLSTWDKHPDRDEQWAKEEQGRVGEERFRREHRCEFISAEET
                     LISSLKLAILQGTEPLRKTGQVRWYDSIKRDVSYVVGLDPSMGTGGDFAAIEVWSLPE
                     MRQVAEWQHNKTDVRGQVRILHEILKEIYDTQKELGVKQPEIYWSVENNTLGEAAIIV
                     IEEMGEELFPGEFLHEPKKAGSKRAVRKGFTTTHRSKITSCMKLKAWVESDKMHPTSK
                     NLIREFKTFVASGKSYEAKLGENDDLVSATMLCVRQVQVISRFDEKYENLLGETLDDD
                     SYELDPLPVVF*"
                     /db_xref="UniRef100_L7TQC5"
                     /db_xref="A0A0F9M7T7_9ZZZZ"
                     /db_xref="amt:Amet_2837"
                     /db_xref="L7TQC5_9VIRU"
     gene            348374..350647
                     /locus_tag="PH2015_18_scaffold_2_prodigal-single_501"
     CDS             348374..350647
                     /product="Uncharacterized protein {ECO:0000313|EMBL
                     :KKN03494.1}; Flags: Fragment;;  TaxID=412755
                     species="unclassified sequences; metagenomes; ecological
                     metagenomes.;" source="marine sediment metagenome.;""
                     /codon_start=1
                     /transl_table=11
                     /translation="MAVNMNVIAEKIMKFIRGNGLQVQMFDDQSGKSVADPTAARYFY
                     VDDPNVMIFLDDKTGEMKFHMGEGISLEDPTVSKISKNMKLLARKNMLDFDIRTFGKR
                     IEPRNYGYKIEQNKEQNVDDVFESISPLEGSSRTSRQTLENAKIIVRHRAPVNEEQRG
                     SRSRNISAIFIENNAGERFKYPFKHLSGARAMARHVSSGGNPMDTTGSAIVEMSENLY
                     KLKEFMGIVAKQSLINEANRDVVFNVKKKINHIKETISKLSTSRGYTSFVESLALNEK
                     EEQQEISEEVINSYISKFTKSTFEESLKDILPLVHRVNEEEYRSNRDGQVQNIMQIIS
                     AKNENGEKLNKISFSAGGSYDFDKIKKQYKDTPQSQYAKMASTFQDLASRVDVDTTED
                     HRRKNKGHDRAAVISLFLNDISEKLDTNPKSITKPEMQLATYFLKLSKMDKPAEVAES
                     LDKKFDKMLKESLSKYSVFEEFGIDEADTQLFMDPDDKAWKVSYDYGPHQSNTIKVKA
                     KSQSHAWEVAKEVAKKKYGHPRITSGSVTLMKSTNEAEGEDTSSNLQVWEVTIWNNYY
                     RNKYADWSPRPYPVLATSAEEAKQVVLQHADEILKDLLSKKLQNGKRVLPPRSALPIT
                     DKLIGRVEDGTVKGKRSTYKPLKYISPNGWMEVTLKDGHIVDADQGMKHPLGEHTDYQ
                     SYVSELRDEGYSVYVSKIAGGEGGIRFEIETPDGREFEVIEAKTGQYGLYRDGATMSG
                     KPDELFLSLADAVHSMT*"
                     /db_xref="A0A0F9MCI3_9ZZZZ"
     gene            350852..351880
                     /locus_tag="PH2015_18_scaffold_2_prodigal-single_502"
     CDS             350852..351880
                     /product="SsDNA binding protein n=1 Tax=Cronobacter phage
                     vB_CsaM_GAP32 RepID=K4F655_9CAUD"
                     /codon_start=1
                     /transl_table=11
                     /translation="MATLAEIRAKLLAQDKKAENNANQSQGSNALYPFWNMDIDSTAV
                     VRFLPDADATNDFFWRERQIIKLPFSGIKGIADSKPVTIQVPCVEMWGDQCPIHAEIR
                     PWYKDPSMEKLASQYWKKRSYIFQGFVVTNPIDEKDAPENPIRRFIISPQIFKILKGA
                     LMDPDMETVPTDYDSGTDFRLVKTQNGQYADYGTSNWARKERSLNELERAAIEQYGLS
                     DLNDFMPKKPNAEELAAIVEMFEASVDGELYDPARWANFYRPYGIDLGEFNPKSTGNS
                     NAGSNGEAAPSPKKASAPAPEVDDDIPFDSNEEAEAKRKDTSVSSPAKPKQDASDILA
                     MIRQRKAD*"
                     /db_xref="UniRef100_K4F655"
                     /db_xref="A0A0F9IJ25_9ZZZZ"
                     /db_xref="K4F655_9CAUD"
     gene            351961..353043
                     /locus_tag="PH2015_18_scaffold_2_prodigal-single_503"
     CDS             351961..353043
                     /product="RecA-like protein n=1 Tax=Cronobacter phage
                     vB_CsaM_GAP32 RepID=K4F7I1_9CAUD"
                     /codon_start=1
                     /transl_table=11
                     /translation="MVKAFDASKFRKSITKSVPGMSVGFRDPDTWISTGNYCLNKLIS
                     GDFYKGIPLGKVTVLAGESGAGKSYIASGNVVKNAQDQNIFVVLIDSENALDESWLHA
                     LGVSTDPDKLLKLNVAMIDDVAKIVSDFMKDYKAEYADKPDAERPKVLFVIDSLGMLL
                     TPTDVDQFNKGDMKGDMGRKPKALAALVRNSVNMFGEYNIGMVATNHTYASQDMFDPD
                     DKISGGQGFIYASSIVIAMRKLKLKEDEDGNKISEVRGIRSSCKVMKTRYAKPFEGVQ
                     VKIPYDTGMSPYSGLLEFFEAKGLLKKVGNKLAYTSTTTGEVISEFRKNWTDEKLDVI
                     MKEWNDKNIDAEEHELDPIVEDPQID*"
                     /db_xref="UniRef100_K4F7I1"
                     /db_xref="K4F7I1_9CAUD"
     gene            353055..353282
                     /locus_tag="PH2015_18_scaffold_2_prodigal-single_504"
     CDS             353055..353282
                     /product="hypothetical protein"
                     /codon_start=1
                     /transl_table=11
                     /translation="MASIGAIDVADIWATISSYIPAKERLTAAEALIRLCDELGFTEE
                     DFYDMIDDNKVLETAHTRHFAAEEDEEDWDE*"
     gene            353279..353746
                     /locus_tag="PH2015_18_scaffold_2_prodigal-single_505"
     CDS             353279..353746
                     /product="Uncharacterized protein n=1 Tax=Cronobacter
                     phage vB_CsaM_GAP32 RepID=K4F6W6_9CAUD"
                     /codon_start=1
                     /transl_table=11
                     /translation="MSWFSEVVKDWSKIPDCLEHFEKELLEARKEVKIFGNVEKNATQ
                     LPAYVEIRFAQLQEIEAILEHINIQLRKKRSEYFRKYLENYNKVLSSRDAEKYADGED
                     EVVAISEVANQIAYVRNQYLGITKSFEIKHYQLTNIVKLRVAGMEDAEINNRY*"
                     /db_xref="UniRef100_K4F6W6"
                     /db_xref="K4F6W6_9CAUD"
     gene            353798..356023
                     /locus_tag="PH2015_18_scaffold_2_prodigal-single_506"
     CDS             353798..356023
                     /product="Ribonucleoside-diphosphate reductase {ECO
                     :0000256|RuleBase:RU003410}; EC=1.17.4.1
                     {ECO:0000256|RuleBase:RU003410};;  TaxID=762965
                     species="Bacteria; Proteobacteria; Gammaproteobacteria;
                     Pasteurellales; Pasteurellaceae; Haemophilus.;"
                     source="Haemophilus sp. oral taxon 851 str. F0397.;""
                     /codon_start=1
                     /transl_table=11
                     /translation="MMSNILITKRDGRKEPIDLEKMHRVVFSACEGINGVSPSEVEIK
                     SHIQFYNGISSAEIQETLIKSAADLISEDTPNYQWVAGNLINYHIRKEVYGDFTPWHL
                     YEIVKRNVEKGFYDPALLTSYTEEDWEKINGFVKHDRDFAISYVGMEQFRGKYLVQNR
                     VTKQLFETPQVAYVLIAATLFSEYNSDERLKWVKEYYDSISLFEISLPTPIMAGVRTP
                     QRQFSSCVVIETDDSLDSINATSSAVVKYVSQKAGIGIGAGSIRAINSPIRNGDASHT
                     GVIPFYKLFQSAVKSCSQGGVRGGAATLHYPIWHLEVEDLLVLKNNKGTEENRVRHLD
                     YSVQFNKLMYERLLTGGNITLFSPSDVPGLYDAFFADQDKFKELYEKAERSNKIRKKV
                     VPAIELFSSFMNERKNTGRIYLQNVDHVNSHGSFLPEVAPIRQSNLCQEIDLPTKPLS
                     DLNDPNGEISLCTLSAINWGVIKTLADFERVCRLAVRGIDALLSYQNYPVLAAQLSTM
                     KRRPIGVGIINFAYWMAKNDMTYTSPNLEMIDEWAEAWSYYLIKASVELAKEQGACEG
                     TNETRYGLGIVPMDTRKIDVDELVPYQERMDWESLREDLKTYGIRNSTLMALMPAETS
                     AQISNSTNGIEPPRSLVSVKQSKHGVLKQVVPGIHKLKNKYELLWDQQSPEGYLKICA
                     VLQKYIDQGISVNTSYNPVYFEDEKIPMSIMLQHLLMFYKYGGKQLYYLTVKERLTWV
                     N*"
                     /db_xref="H1LR44_9PAST"
                     /db_xref="UniRef100_H1LR44"
                     /db_xref="amed:B224_2385"
                     /db_xref="1.17.4.1"
     gene            356101..>356181
                     /locus_tag="PH2015_18_scaffold_2_prodigal-single_507"
     CDS             356101..>356181
                     /product="hypothetical protein"
                     /codon_start=1
                     /transl_table=11
                     /translation="MSVFDSHNKADHTKSLAFMDPSGGVTI"
ORIGIN      
        1 ATAAGAGAGA GATAAAATGT CAGTATTCGA TTCACATAAC AAAGCAGACC ACACCAAATC
       61 ACTTGCGTTT ATGGACCCAA GTGGTGGTGT TACAATTCAG CGTTATGATA TGCTGAAATA
      121 TAAACAGTTT GATAAACTCA CTGATAAACA ACTTGGTTTC TTCTGGCGTC CAGAAGAGAT
      181 TGATGTTGTA AAAGATGCCA ACGACTTCAA ACAACTAACT GATCATGAAA AGCATATCTT
      241 TACGTCTAAC CTAAAACGTC AGATTTTGCT TGACTCCGTT CAGGGCCGTG CACCAGTTGA
      301 AGCATTTGGT CCATTGGTTT CAATTCCTGA ACTTGAAGCA TGGATTCAAA CTTGGACATT
      361 CTCTGAGACT ATTCACTCGC GTTCATACAC GCATATCATT CGTAATATCT ATTCTGACCC
      421 TTCAAAAGTA TTTGATGAAA TGATGGATAT TCAGGAGATT ATGGATTGTG CAGATGATAT
      481 TTCTCGCAAT TACGATGAAC TGATTGAGAA ATCAGCATAT TTCAATCTAT TGGGTGCTGG
      541 AACACATACA ATCAATGGAA AAGAAATTGT CATTGATCCG TATGAAATCA AGAAGTTGCT
      601 TTATAAGACT CTGATGAGTG TAAACATTCT TGAAGGTGTT CGCTTCTATG TTTCGTTTGC
      661 TTGCTCTTGG GCTTTTGCAG AACTGAAAAA GATGGAAGGC AACGCCAAGA TTATCAAACT
      721 GATCGCTCGT GATGAAAATC TACATCTTGC TTCTACACAA ACTCTACTGA AACTTCTGCC
      781 AAAAGACGAT CCAGATTACA TCAAAATCGC AAAAGAAGTT GAAGAAGAAT GCATTCATAT
      841 GTTTGTGGAT GCAGTTGAAC AAGAAAAGAA GTGGGCGGAA TATCTATTCA AAGATGGCTC
      901 AATGATTGGT CTAAACGTCA AGCTATTGAA TGATTATATT GAATGGATTG CGTGTAAGCG
      961 TATGCAAGCT GTAAGTCTAA AATGCCCTTA CACTGTTTCC CAAACCAACC CACTACCTTG
     1021 GACACAAAAG TGGATCGCTG GTGCAGAAGT TCAAGTTGCT CCGCAAGAAG TGGAACTTAG
     1081 TTCTTACACT ATCGGAGCAG TCAAACAAGA CGTAGATAAA AATACGTTCA ATGGCTTCTC
     1141 GCTATAAGAT TGAAAGTCTG GGCTAAACAC CCAGACTTTT TTTATATAAA TAATCTCATT
     1201 AGTAACATAA GGATTTCTAA TGGGAAAAAG ATCAGACTTT GAAAGAAATG AAAGGGACTA
     1261 CTATCCCACC CCTGTAAAAG CGATTGAACC TCTTATTACA CATTTACCAG ATACGTTTAC
     1321 GTTTGCGGAA CCTTGTGCTG GTGATGGCAG ATTAGTTCAA AATATTGCAA AGTTGACTAA
     1381 CAATGGTGGT GTCGCTACTT TTATGTGCGA CATTGAGCCA CAGGAAGACT GGATTATGAT
     1441 TGGTGATGCG TTAGAAGCTG TTATTCCAGA GACGGTTGAT TACATCATAA CCAATCCACC
     1501 TTGGGACAGA AAGCTACTTC ATCCAATGAT AGAGCGGTTT GCTGCAATCA AGCCTACTTG
     1561 GTTATTGTTT GATGCAGACT GGATGCACAC TATGCAGAGT ATTCCGTATA TGCCATGGTG
     1621 CGCAAAGATC GTGTCAGTTG GTCGGGTAAA GTGGATAGAA GGTTCAACGT CAGTTGGTAA
     1681 AGATAATGCT GCTTGGTATT TGTTTGATGC CAATCACATA GGCGAAACTG AATTCTATGG
     1741 AAGAACATAA AAAAGACCCT TCGGGGTCTT TTTTGTTGAC AAGCGTAACG AATCGTTATA
     1801 TAGTCATTCT GTAATCAAGA GGATGACGCA CATGACGACT TGGACCTATC TCCTGAAATC
     1861 TGAACGTGAC GCAATCAATA GCGGCAAAGA TATTACTTAC TTTGTCACCA AGATTGTAGT
     1921 TCAGCCGCAT ACTCACCCTC TTTACGTTCA GCGTTGCATC AAAGAACAAG CCGAAAGTCT
     1981 TGGACTCGGC GTGAAAGATG GCTTCTATGA AACGATGGTT TCCGCTTGGA GTGAAGACTT
     2041 TGATACGATT ATTGCTGAAC GAGAAAAAAT GATTGCTCAT TACGAGCCTC ATAAAAAAGA
     2101 GTTTCCGATG CATTACTACC CAATCGTTGA AACTCTGAAA CAAATTAAAG AAGCAAAACG
     2161 TATTGTTGAA CAAGGATTGG TCGTAAATGC CGAAATTCTC TGAAAATGTA ATTCATCTCG
     2221 CTATTAACTT CATTCGCAGC GTAGAAGCTG AAATGGGAAG TTTGGGGCAA GATAAGGTCT
     2281 TTGCAATGCT GGACGCATTC GATCCAGATT TGCGAAATGA CATTTTGATG ACACTTTTCA
     2341 TTGAGGATGA CAATCTCCCG ATCAATGTGT ATGTTCGGAA AAATCCAATG TTCACGGGTC
     2401 AATATCAAAA GATCAACGCA ATCAAGGAGA TTCGCGCAGC GAGTGGTTAC GGTCTGAAAC
     2461 AAGCAAAGGA CGTGACCGAT GCCGCCGACC TATCGCAGAT TGCCTTGGTT GAGGTTGTTG
     2521 GTTACGAAAA GAAGCGATCC CTCATCAGTG GACTGGCTGG CACTGGATAT GAGGTAGTAT
     2581 GATGGGTTAT TCACCAGAGG TTCCAAGTTA TGTGGAGTTC ATTCAAGACT TCTTTTACGC
     2641 CAAGATCAAG CATAAGAAAT ACACGACAAA AGAAGTTTTT TGTCTAAATC CATTTCATAG
     2701 GTGTCCGATT ACTGGCAATC GTCAGTTTTG GAAGAAATCA CTTCGTATTC GGATTATGGG
     2761 CGAAAAAACC ACATTTATGT GCGAACAACA TCAGTTTGAG CAATATCTAT TTCTGACTGA
     2821 CTTTGATAGT CCCCTTGGAA ATCGATACGA TGCATACAAA AACATATATT GACATTCAAG
     2881 GCGAATCACT GTATACGTAA TCTGTAACAA GGAGAACCAA CGATGACCGA TGCTGAGTTG
     2941 TTTGCCAAGA TTGATATGTT CCGTGATGTT CAAGATCGTG AACGTTTCTC CACTGTGTGG
     3001 AGCATTCATG AAGTTGATGA TATTGATTCG AAGGTTCCTT TGAAAAACCA AGTCGGTCGC
     3061 AAGTTGGTGT TCAATTATTG GAATCGCGGT TTCAAAGATA AACAAGTCAT GACCACAATC
     3121 AAAGGTGAAA CTTGGCTTGA TATGTGGCGG GCCGCAGATG AGTTGGTTGT GGAAAGCGGC
     3181 GACTTTCATA TCTTTATTGA AAACTTTGTG ATGCAAGAGG ACGGTTCGTT TGAACTGATT
     3241 TGTGGAAGCT AATGACAACT AACCTCCCAT TTGAAGTAAA GCACCTTGAC GGGCGCTTTA
     3301 CTCACTTCTA CAAATATCAT TTTAGATATT ACCTTCATTT TGAACATTAC GAAAAAAAAG
     3361 TAGTGGACAT GATTGAAAGT TATTTGAAGG CTACTTATGG AAACTCCTGG CCGGGAACAT
     3421 CGTCTTGGTC TGGCACTATA AAAAGACAGG TGGGTTGGGA TGCACAGTTT CCCAACAAAA
     3481 AATCAACTGC TTATCGCATT TATTTGCGAG ATGAGGACAT GTTAAACTAC GTTATGATGA
     3541 TTTTGTAGTT GACAACCACT GCGAATCACT ATATACATAA ACAGTAGTCA GCAAGAGAGG
     3601 AAATCAAATG GCCTATATGT CTCAGGAAAT GAAAAAAGAA CTCGCTCCTG CCATCAAAGC
     3661 TGTGCTGAAA AAGTATAACG TGAAGGGCAG TATTTCTGTT GATCATCACT CGTCTTTGGT
     3721 TGTGACCCTC AAAGAAGGTG TCCTTGACTT CATTGGTCAA GCCAATGCTG ACAACAAAGA
     3781 AGTAGCTGAA CGGCGTGGCC AACAGTTCTA TGAAGTTAAG GGCAGCTACC AAGCCAATCC
     3841 GTATTACGCT CATGAAAGCG GAAACAAAAA GATTGGTTCT TTCTTCAAAG AACTGGTTGC
     3901 TGCAATGAAC GGCAAGGGTT CCAAGATTTC CAACCATGAC AACTCCGACA TTATGACCGA
     3961 CTACTTTGAT GTTGGTTGGT ATATCAGCAT CAATGTCGGC AAGTGGGACA AACCCTACGT
     4021 TCTGGTGAAA TGATGCAACC TAAGCGACTT CAATGGTCCG TGTCTGGCGA TGGAAAAACG
     4081 ATTGCTGCTC CATCGCCTTG TATCGCAGAC AACTATCTTG TCATCGTTGA ACGGGATGGT
     4141 ATGTATCACA TGAACTGGAC AGATGACACA GTGAACGCAC TATACACTGC CAAAGCACTT
     4201 GGTAGGATGT TTCATGAACG TGGTCTCTCT GACCTTTACT CTCAGTGGCT GGAATGAAAA
     4261 TGACTCTTGG TGAATTGAAA AAACATATTG ACGAACTGCT TGAAAGCGGA TATGGTGAAG
     4321 ATGTTCCGCT GAAGATTGCG GTTTCTGATT CTCCTCGATT TGAAGATTGG GATATTGAGT
     4381 TTTCTCAAAT CTTCGTGGAC GACAAAGACA AACTGTCTGG CGCTGGCAAT GAGGCGTTGA
     4441 CTTGCTTCTG GATCAAAGGA TAAAGAAATG AAAGCTGTTC TTCTTCTGTC TGTTCTTGCT
     4501 CTTTCCGCCT GTTCTGCGAT GATCTCGCCA GAACAGATTG AAATCCGAAA CGAACAAGAT
     4561 CGTCTCAATC ATGAACGATA CTTGCAATCT TTGTATGACC CCGAATACCT CGCTGACTGT
     4621 GAATATTATG AAATGGAGTG CAACTGATGG GAACCCGTAG CCGTATCGCA AAAGTCCAAG
     4681 AAGATGGAAC TGTAAAGTCT ATCTATTGCC ATTGGGATGG GTATCCGTCC AATAATGGCG
     4741 TTCTTCTGTT TGACAACTAT CAAGACCCTA ATAAGATTGA TGCTCTTTTG GCACTTGGAG
     4801 ACATTAGTTC GCTTGATGCC GAAATTGGCG AAAAGCATGA CTTTGATAAT GCACCAAAAG
     4861 GTGTCGTGAA CGCTTACGGT CGTGACCGTG GTGAAACCGA TGTTGGCGCT CGGACTGATG
     4921 CAGATGTTAT TGAATTTGTA TCGCAGATTG GTGAGTCTTG GGAAGAATAT TCCTATCTCT
     4981 ATACGATTGA TGGCGAATGG GTTTGCTACG AAGGAACGGA AGGTCCGATT CCTCTTGACG
     5041 AAGCCATCAA GAAAGACAAA TAAACTTCTT GACATTCCAG AGAATCACTG TTATATCAAG
     5101 AACATAAGGA GAAAAAAGAT GGATATGGAA ACTGCAATCG CCATACTTGG CATCAATCGC
     5161 ACTCGTGACA ATGACCTTCG GCCTATGGTC AAGGCACTTG AACTCTTTTC CTCGCTAAAC
     5221 ACACCAGCAG AAGTTGAACG TCTGGAAGCT GCGAAGTATG TTCTTCGTCG TTGGAAAGCG
     5281 TATCAGGGAG AATGTAATCT TCGTCGCGGA ATGCGGGGTA TTGCATAATG ATCAAAACTT
     5341 CTGCACCATC TATCGAAGAT TGCCTTAAAA GAAAATGGCC TGTCTATGTT GTGTATCGCG
     5401 AGTCTGATAA GGAAGTCGTA GGATACTGGC CATTTGGGGA ATCATTTGCA CGTGAATCTG
     5461 CGCAATCCCG AAATAACAAA GAAGGTCCGT TGTCTTATAA CTATGCTAAA TGGGATAGAT
     5521 ACTTGTTCGT TCTTGAACGA CATGAAAGGC ATCTGGAACA GTTGGAAGAA ATTTCTAAAC
     5581 GTCTCTGATA GTAAAGCCCT TCGGGGCTTT ACTTTGTTCG AACAATATGG TAGAATACAA
     5641 AAATGATTAC ACTTTATAAC GGAAATATGC TTGAACAACT TGCGAATGTT GCCGATGGCA
     5701 GCATCGACCT TCTTTTGACT GATCCTCCTT ATAACATCAG TGAGAAAGGT GCGAACCCTG
     5761 AATGGACTGT TACTGATCCA GTAACAGGAG AAAAGGTAAA CAAGAATGCT ATTCATAACC
     5821 AAAAGTTTGA TGATACATTT GAGGAACAGT GGGATAGTCT AACTGAGGAA GAGTTTCTTC
     5881 AGCAACTTCA AGATTGGAGT AATGCGTGGT TTCCAAAGCT ACGCAAAGGT GGAGCATTCT
     5941 GTGTTTTCAT CAGCGACCGA TATATTTCGC ATCTTTGGTC TGCAATGGAA AAGGCTGGCT
     6001 TTGAACCCAA GCGTGTTTGG ACTTGGAAAA AACCAGCCGC AGTGCCATTC AATCGTTCTG
     6061 TAAACCCTGT GTCTGGTGCT GAATACGTCC TATGGGGCAT CAGGCCAGGC GGCAAACGCA
     6121 CATTCAATGC AGACACCGTA AAGGGAACGA TGGTTGAACG GTATAGCCTT GCTGACAAGG
     6181 TAAGCAGCAT TCTATACAAG CACATTGCCC AAGGCGGGGA ACTTGATGAC AACTTTGCTG
     6241 CTGCGCTGAA GGAAGCAAAG AAAGTTATTG AAAACCTGAA AACTACGGGG AGCACAATTC
     6301 ATGCCGTGGT TCCAAACACC CTTACGTATA GCGGTGGCTT GGGTAAAGAC AAAATCCACC
     6361 CAACGCAGAA GCCAGAAGAA ATCCTGAAAT ACTTTATTGA ACTTCTCACA AATGAAGGAG
     6421 ATACGGTATT GGATACTTTC GCTGGTTCTG GTTCAACTGG AAAGTCTGCA CTTTCTATGA
     6481 ATCGTAATGC TATTTTGATT GAACGTGATA AGAAAATGTT TGACAAAATG TCAGAAAGGT
     6541 TTCATACTAA TCCTGACCCA ATCTTTGATT CTCTGTTTGA GGAATAACAA TGAATATCTT
     6601 TCGTCTTGAT GATGACCCAG TAGTTGCCGC CCAACTCCAA TGCGATAAGC ATGTGGTGAA
     6661 GATGATCGTA GAAAGCGCAC AGATGCTTTC TACTGTTCAT CGTATGCTGG ATGGCAATCT
     6721 TGTCAATCGT CTATCTGCAA CTGGACGAAA AACTAACTAC TGGATGCACT CACAAGATGA
     6781 TATTCTATAT CGTGCAGTTC ATCACAATCA CCCTTCTACG GTGTGGACAC GTGAAAGCAA
     6841 AGCCAACTAC GAATGGCACT ACGCTCACTT TATCGGTTTG TGCGAAGAAT ATGAATACCG
     6901 ATACAACAAG ACCCATGCTA CTTACGAAAA GTTGCATACC GCTCTTGCTG TTACTCCGTA
     6961 TAACATTCCT GATATTGGCG ACACTCCATT CAAGTTGGCT ATGGGTTCTA ACCCAGAATG
     7021 CCAGTTTCCA GATGATCCAG TAAAGTCATA TCGTATGTTC TATCAGACCA AACAAGATCG
     7081 CTTCAAAATG ATTTGGACAA ATCGCCCTGT TCCAGAATGG TTCAAGGTAA AAGAGTAAAA
     7141 AGGAAAACAT AATGAAATAT CGTGTATCTG CTGCCAATCG GTGGGAGTTC TGGGAAACCT
     7201 ATACGGTCAG AAATGCAGAA GGCGTCACCA TTGATTTAGA GTTCTGCTGC AAGTATGGCT
     7261 CGGTGATCGT TGACGTTCCA GAGGATTATA TTTTTGGCGA CACATTCAAC TCCGAAGATT
     7321 TTGATAATGA TACGTATCAA ATCGAAGAAA CTGGCGACGA AAGTCTGGAA GACTGGGACA
     7381 TTTTTGGGCT GTCAGACGAA GAAGAACAAG CCCTTCATGC TCAATTAGAA GAAAACTATG
     7441 ATCCCGAAAG CGATGACTAT TATGACTTTC GTGAATATCT TGAACTGAAT GGATGGGAAT
     7501 TTGAGGACTA TGCCATTCAA ATTCCTTCGG TCATTGTAGA ACCATACGAT GGCGAATGAC
     7561 TTAGTTCAAA AAGATTGTAT TGTTGGAATG AAAGAACTTG ACGCAGAATC GATTGACATC
     7621 TGCGTCACTT CTCCACCATA TAACCTCAAC ATTCAATACG GCGAATACAA TGACAATCAA
     7681 CCAAGGGAAA ATTATCTTTC TTGGTTGAAT GACGTATTTG TAGAAGTCAA AAGAGTTCTA
     7741 AAACCAAACG GTCACTTCTT TCTCAATATG GGATACTCCA ATATTGATCC TTGGGTCGGA
     7801 ATGGATGTTG CAAATGTGGC AAGGTCACAA TATGTATTGC AAAATAATAT CACTTGGGTA
     7861 AAGAGTGTGT ATGTAGATGG TAAAACATCT GGACACTTCA AACCCATCAA TAGCAAGAGA
     7921 TTTTCTAACC CAACTTGGGA ACATTTATTT CACTTCACCA AAAACGGCGA TGTAGAAGTA
     7981 GACAAGTTGG CGGTTGGCGT CCCGTATGAA TGGAAGTCAA ACATTGAACG GTTTGATCAG
     8041 GCTGGCGATT TGCGATGCAG AGGAAACACT TGGTTTGTTC CATATGATAC TATCGCAAAT
     8101 AGAAAGAAAC ATCGCGGCAA TCATCCAGCT ACGTTTCCAG TAGATTTGGT TGAAATGTGT
     8161 ATCAAGTTTT CTGGTGTAAA AACTGGAACG TTGCTTGATC CGTTTATGGG TTCTGGAACT
     8221 TCTGCTATTG CCGCTATGAA GTGTGGCATA GAATATATTG GATTTGAGAT TGATTCTGAT
     8281 TATTTTTTGT TTGCAAATGA TCGAATCGTA GAGTATAGTA AGTCAAAAGT TTCACCCCTT
     8341 ATTGAGATTC TATAATGAGC ACATATCAAA AACTTGTCCC TCTGATCCAA CGTAGATTGG
     8401 AACTCCATCA CCAGCTATAT TCTGGTCAGT GCAAAGCAGA ACTATGGGAA GAAAAATCGG
     8461 CATACGTATT GCGCCAATCT GGCTTCGGCA GTGATTGGAA GCCAGATTTC AACCATGCAG
     8521 TTGGTGTTGA CCAATATACA AATGATGGTG TTGCCATTAG TAATAAGGGT GGCAAGATGA
     8581 ATGCAACTAA CACCCTTATG ACCATTAGTG GTTCACGATT GACGCAACAC AAAACGATTC
     8641 AAGAGAAACT TGAATTCTTG AAGTCCAAAC CAGAACAGTT GGTATTCTGT CTGGCAACAA
     8701 ACAATAAAGA CTGGCAGAAA AACCTGAAAC GATATTTCTT TGTTGTTGTT GACGCAAAGA
     8761 AACTTGACTA TCACAACCAA GAATGGGTGC CTACCTACCC ACAAAAAGGT GGCGATACTC
     8821 CTAACGGTTA CAAATGTGAC GCTGGCAAGT TTCGTGCTAA GATTACCAAG TCAATGTCCG
     8881 ATCAGATTTG GACTGATATT TCTTCTGATC TATTTGAAGA ATTTTACCAG ATTGATGTTG
     8941 AAACTCAACC GATTTTGTAA TATACTGAAA GAAAAGGATT ATTATGGTTG ACGTTACAAT
     9001 TTACAATGAA GAGTGCTTAA CTGCACTGGA AAAGGTTTCG GATAGTTCTA TTGACATGCT
     9061 TATGGTTGAC TTGCCTTATG GAACCACAGC ATGCGCTTGG GATTTCATTA TCCCTATGGA
     9121 TAAGCTATGG GAACATTACT ATCGCGTATG TAAGAAGAAT GCAGCGATGG TATTTACTGC
     9181 ATCACAGCCT TTTACGACTA CTTTGATTTC ATCTAACTTG AAAGACTTTC GTTACGAATG
     9241 GATTTGGGAA AAGCCGCAAG GGACCAATCC AATGAACGCA AAGGTAATGC CATTGAAGTC
     9301 ACACGAAAAT GTGTTGGTAT TCTATCGTGA GAAACCAACA TATAATCCAC AGATGTGGTA
     9361 TAGCACTCCG TATGGTGGGT TCAAGAGTGA CACATCAAAG ATTGGCGAAG TATATGGTTC
     9421 TGCCAAATCA CAGCATCGCG ACAATCCAGA TGGGTCACGG TATCCGAGAA CTGTCCAAAA
     9481 GTTCAAACAG GAAAAGGGAT TTCACCCAAC TCAAAAGCCA GTGGAAATGA TGGAATATTT
     9541 CATCAAGACT TACTCCAATA AGGGCGAGAC TATTCTGGAC AATACAATGG GTTCTGGAAC
     9601 GACTGGTGTT GCTGCGGTCA AGTTGGGTCG CAACTTCATT GGTATGGAAC GTGAAGAAAA
     9661 GTATTTTGAG ATTGCCAAGA CGCGGATTGG CGAAGTAAAA GAAGAAACCA AGTTTTTTGA
     9721 TTTTACTTGA CAATTGCAAC GAATCACCTT ATCTTAACAA CGTAATCCAA GAAACGGTGG
     9781 GAGCCAAAGA ACGATGTTAT CAGAAATTTC GATTCCATCA AAAGTAAATT CGACGATATA
     9841 TGTCAAACCA AAGACCCCAG AAGAGCTTGG TGTTGATGTT TACACGCAAG GCATTTACGC
     9901 TATGTGTGAA ACGCAATGGG CCAAGGCGAT GATTGGTGAA TATCAGCTAA CTGGAAAATA
     9961 TACTCTCCAG TTTGGCATTG GAGACACTAC AAGTTCTACT ATGATTGAAC GATTCGGCAC
    10021 ATTAAGTAGT TCAAAAAACT TGGAAGAACA AAAATTCTTT ATTGACGCGA TACCCACTCC
    10081 GGGTTATCGT GACCACAAGT TGCATCGTGT TATTCGCGAA ACCTTTGCTT ATCAAGTATC
    10141 ACCTGATCCA AACAAACGTG AAGTTTTTGC AGTGGCGGTT CCAGATGCAG TTGCCAAAAT
    10201 GTTTATTCGA AATGGCGACT TTGAGCCTGT TCGCGATTGG CTTTCTAAGA AAATTCGCCA
    10261 ATGTGCGGCC TCACTTGATA AAAATCATGG TAAAGTATCA GTTACATTAC GTGAACTTCA
    10321 AGAGTATGTA GTCGCCAAGA TTATCAAAAA TCTACACAAG AATGGTATCA ATGCAAACAT
    10381 CATTGCTGAA CTTGCTCCTC GTTTGGGCAA AACTCTTATG TTTTTGGCAA TGGCAAAGCA
    10441 GATGCGTGAA GACCCTAAAT TGGGACACCA CGCAATGTTT GTTCTCGCAT ATGGTGTTGG
    10501 ACTTAGTGTA AAAGCAAGTT ACAAAGAAGA AATTGGAAAA TATCAAGACT TTGTAGACTT
    10561 TGAATTCATT GACAATGCTG ACGATGACGC ACAAGACCAC TATGAGAATG CGATTGCTAA
    10621 TGGAAAGTTT CCGATTGTGT TTGTAAGCCT AAACGCTAAA GTGGGGAATG ATGAAAAAGA
    10681 AGAACGCCTA GATTGGATTG GTTCACGAAC TGAAAAAGCG ATTGCACTTC TAGAAGAAAC
    10741 TGATTTTGGT ATGCATACCG ATAGTCAGAT TGAAAAGACA CAGAATATGT TTTCCAACAT
    10801 GACTGTTACG CAGATCAATT CAAGTGGCAC AAACATTGGT CGCATTGCAA AAGCAAGTGG
    10861 GGATAAATCC GCAGATGCTA TCATCCGTGT TCCTTACTGC ATGGTAGAGC AGCAGAATAA
    10921 AGCAAAAGAA TATGGCATTG TAAAACGTAA GTTTTACAAC ATGGTATTCA ATGCCAAGAT
    10981 GAATAAACTA CTAGACGGAT TTGATAAAGA TGTTCTTCCA AACATTAAAA AAATATTGGC
    11041 AGATGCCAAC ACACAAGAAC AATTTGTAAC TGCATTGTTC CAAGATTTGT ATGGCTATCA
    11101 GCCAATTTAC GGAATGAGCA TCAATCGTCA GGCAGATGAA GTTATTGGCA CCACTATGCT
    11161 TTTTGTAAAT ATCACAAAAA AACAAATGGA AAACCTAGCA AAAGTAATTG AAATGGCTTG
    11221 CCCAAAACAT AAGGTTCTTA TCCTAAATGG GGAGTATACG TCGAATAAAG AAGCACAAGG
    11281 TCGCACGTTT GAAGAATTAG TAGCACTTGA GAACGGTAAG CATGGAGAGC GTGATAAGTT
    11341 GATTGTAATG ACGGATATGA TGGGAACTCG TAGTTACAGT ATTCCAAATA TCCAAGCGTG
    11401 TTTGTTTATG ATGGAAGGTG GCGATGTTTA TCCTTACATG CAACGTTACA GCCGTTGTTT
    11461 GACTCCTGGC TTTGGCAAAG AATGTGGTCA TATCTTTGAC TTTGCGTTTG ATACTAACAA
    11521 AACTCGCAAC ACCGAAATGA GCATTGCAAT TGAAGCTGCC GCAATTATGG AACAAACCGA
    11581 CATCAGTTTT CCAGACGCAA TTCGCGAGGT TATGTTAAGT GTAAATATCA AAGACATGAT
    11641 GCAAGGCAAA TGGTTGGACG CAAATGATAT CATCGCTCGG TTCGAAGATA ATGACAAACT
    11701 TGTAGAAGTA GCGGACGCAC TAAGTCGGTT GGGTGTGGAA GATTTTGATG GTGCTGATTT
    11761 TCCGTTTCTT GCGGAACTTG CCAAACGTTC GATGAATAAA AAAGAAAAGT CGTATTTTGA
    11821 AAAGACAATC AAAACTGGCA AAACGTATGA AAAGAAAAAG CGTGAAGGCG TTGATACGAC
    11881 TCCAGAAGAA GACAATGAAT ATTTAAACGC ACTGAAGGAT ATGAAGAAAA CTATTGAACG
    11941 TGCAATTCGT ATGTTGAATA GTAGTGCCAG CACAGTAACC GAGTTTGCCA ATTATGAAGG
    12001 CAAGACATAT GAGCAATGCT TGAATATTAT TGAAAAAGAT GCAACACTTA GTGCAGAGTT
    12061 TTTTGAAATG TTTGGGGTAG ACGTAAGTTT CGTTAAAAGA ATTAAAGGTA AACTGCCGCT
    12121 TGCAACACTT GACCTTATCG TAGAACGCAC GATTAATGGT AACAGTGCAA ACAACGTAAC
    12181 TAATAGTTCA CTTGGCATTG TAGCGGATGA TCCTGCTCTT TGGAGAGAAA TTCTTAGCAC
    12241 GCGGGTAATG CGTAGAAAGT TAAATAGTAA CAAATGTAAG CGTGTCCTTG TAGTAGCAGG
    12301 AGGTATTGGT ACGGAAATTG ACGTGCTTGT TGAACTATAT GGCATTGATT TTCTTGATAA
    12361 AATTGTGTAT AATGATAAAT ATGCCTCGTT CTGTAACCGT ATCAAGAGGA AGTATTCTCG
    12421 ACTTACTGTA ATACAAGGTG ATTTTTTAGA ATTGGAGTTT AATATGAAAT TTGATGTAGT
    12481 TGTAGGCAAT CCGCCTTATC AGGATACTTC TTCTGATAGA CAAAAGTTTA ATCAGCTTGG
    12541 GAATGACAAA TTATACAAAC AATTTATGAA AAAAGCCCCT TCGCTTATCA ACGACGATGG
    12601 AATTATTGCA TTTGTAGTTC CTTCTGCTAT ACTGAAAACT ACAAACTACG GTTCGCCTGG
    12661 AATTGCAATA AAAAATATGA AAGGAATTCA TATCAACACA ATTGAAACCG GAATTGAGAA
    12721 ATTCTTCAAA GTTGCAATTT CAATTTGTTA TTTTATTGGG ATAAAAAAAG TCGGTAGTTC
    12781 TACTACTGTA ATTAATGGTG TTGAGCACGA TTTTCATTCA ACTGGATTTG TCGCAAATGA
    12841 TACTAGGCTA CAACCAATTG TCAAAAAGAT TCTTCGAGAA CCAACAACTG TTAAAATCGA
    12901 ACGGACTAAA AATCCGACTT CGGCCACTGG ATTTTGGACA ACTCGGTTTG CGTATTTAAG
    12961 TCCAAGTTTT GAATATGACG AAGGCAAAGA GTTGTTTTGG ATACACTCGG AGCCAAGAAA
    13021 ACTATTGAGA TTAGTTCAAT CAAATCTATT TTCTCGTGTT GCGTGGGATG GGTTTGTCGT
    13081 ATTAGATAAA CGCTGGTATC ATAATTTTTG GTCTGCTTTG TATCTTCATC CTGATATGAC
    13141 TGAAGACATG ACCGATGAGG AAATTATGAA TCTTTATTCG TTATCTCAAG AAGAAAAAGA
    13201 TATCATTAAC GAAATAGATA GAAGAAATGT AACCGAATTT AAAAAATGAT TTTGTCAAAT
    13261 TTAAATAGGC AGTTATTTGA TCGCACTTAT ATGAGCGGTG TGGAGCGTGA AAAGACTCGT
    13321 GTTAAAGCAA CAGGAGAAGT ATTCACACCT ACACCGCTTG TAGAAGAAAT CTTATATAAG
    13381 ATGGACCAAC AGCTTTTTGT TGATCCAGAA AAAACATTTC TTGACCCATC CTGTGGCGAT
    13441 GGGCAGTTTC TTGCTAGTGT CCTCTATCGT AAACTACAGA ATGGTATTCC ATTTGAGCAA
    13501 GCACTATCTA CAATTTACGG TGTTGATTTG ATGCCAGACA ATGTAGAACT TTGCCGTGAA
    13561 CGATTACTTT GCGGCAGAGA AGATTTGAAA CATATCGTTG AACAAAACAT AGTTTGTGCT
    13621 GATGGCCTCA GATACCATTA TCGTTTTGAT GGCAGTCATC CATATGATGA CGAGATACAA
    13681 GAGAAACAAG AACAAGAAAT ATTCAACAAC TTGTTTGAAT TTTAAAATCT GTCATTGACA
    13741 TTCCCTACGA ATCACTATAT ACATAGTCTG TAACCAAGAG GGAAACACAA TGAACGTAGC
    13801 CACCATCATT CGTGACCAAA TTCGTGCTCT TGACCGCCGC GCCTTTATGG CATGGGGCGC
    13861 AAAAGATTTT GTTGGTATGG GCGATGGATT GAAGTTCAAA ACTTCTGGTC TGGTCAAATG
    13921 GAAAGGCTAC GTCTACATCA AGTATGACGA GGGTATGGAC CTCTATAATG TTCAGTTCGC
    13981 TCGTATCCGA AACCTTGACT GGAAGGTTGA CAAAGAGGTA AATGGGGTAT ACGTTGAAGA
    14041 CCTCGTTGGC ATTATCGATG GTCAAGTCGG ATAACGCTTG ACATTCCTGA CGAATCACTG
    14101 TATACATATC CTGTAAGCAA AAGAAAGAGG AACACAATGC AGATTGCCCA TATTGAAAAC
    14161 GGTTCGTATA ACAACCAGCC GATTTCTGGT TCGTTTCCTT TGGTGCAGGG TTTGAAACCT
    14221 TCAGCCAAGG GCGGGTTTTT CATCACGGTT GATGCTTCTG ACAATCCAGT CAAGAAGCCC
    14281 AAAATTCGTA TTCGTGTTGA ATCGGAAGAT GACGTTACGA TTGATGGTGA AGCGGGCGAA
    14341 ACTGTCGCTG TGTCCGAGTC TGACGAAGAA GCGATTGAAC GTATTGCTGA ACGCTTCAAA
    14401 ATTCTGGATG ATATGACGGG TGCCACCATC GATGGTGTTG TGCGCGGTAT GGTCGTGTCT
    14461 GGTCCTCCCG GCGTTGGTAA AACCTACGGT GTTGAACAAG TCTTGGAACA GGACTCGTTG
    14521 TTTGACATTA TGGCTGATCG TCCCCTGCGC CACACGTTTG TGAAGGGAAC CATGTCGCCC
    14581 ATCGGTCTGT ATTCCACGCT CTACAAATAC AGCGATGAAA AGAATATCGT GGTGCTTGAT
    14641 GACTGTGACT CGATTCTGTT CAACGAAGAT GCTTTGAACA TTCTCAAAGC CGCTCTGGAC
    14701 AGTGGCAAGA AGCGTAAAAT CTCTTGGCAC TCCGACTCGC ACTTCCTGCG CCGCGAAGGC
    14761 GTTCCTGATC AATTTGAGTT CAAGGGTTCG GTGATCTTCA TCACCAACTT GAAGTTTGAC
    14821 AAGGTGAAGT CGTCTAAGAT CAAAGATCAC CTTGAAGCTA TTATGTCGCG CTGCCACTAT
    14881 CTGGATTTGA CCATCAGCAC GACTCGCGAT AAACTTCTGC GGTGTAAGCA GATTGTCCGT
    14941 CAAGGTATGC TGAAATCCTA CGGGTTCTCT GATCAAGATC AAGATGAGAT TATGTCCTAT
    15001 ATGGAAAACA ACCAATCTCG TCTGCGCGAA ATCTCGCTGC GTATGATCAC CAAGATTGCC
    15061 GATCTTCGCA AGGCAATGCC GCAATCTTGG GAACGGACTG CCAACTTGAC TTGCTGCAAG
    15121 TAACCATTGG TTGAAATAAT CTTCAAAACG ATCCCTTCGG GGATCGTTTT TCTATTGAAA
    15181 TCAAGGACTT AATATGGTAT ATTATACAAA ACGTTGAGGA TACACATGAA AAAATGTAAA
    15241 ATTGTAATCA AAGATGAGGT AAACATTAAG TTGGATGGGC TTGACCCATC TACACGGCGA
    15301 AAGTGTTCCG ACAAGCTGAA ATTCTTTCTT CCACATGCCT ACCATACCCC TGCCTATAAA
    15361 CTTGGCAGAT GGGATGGCAC AGTTAGGTTC TGTGATGTGG GTGGAAGAAC TTACTTGAAC
    15421 CTACTGGATG ATATTGTTCC GATTATTGTT GATGCTGGCT ATGAGTTTGA CATTGAAGAT
    15481 AATCGTTTGA ATCATGGCAC ACTTGAATTT GACCAAATCG CAGAAGACTA CTGGGGTGAC
    15541 AAGACTTGGC CAATAGGTCA CAAGCATGAA GGCGAACTCA TTCGGCTTCG TGATTATCAG
    15601 GTTGAAATCA TCAACAAGTT CATTGAGAAC CCACAGGCAT TGCAGGAAGT CGCCACGGGT
    15661 GCTGGTAAGA CCATCATGAC CGCCACTATG GCGAGTATGG TAGAGAAGTA TGGTAGATCA
    15721 ATTGTAATCG TTCCAAACAA AGACCTTGTG AAACAAACCG CCAAGGATTA TGAAAACTGC
    15781 GGATTGGATT ATGGTGTTTA CTTTGGCGAC AAGAAGGACA TTGGAAAAAC TCATACTATT
    15841 TGCACTTGGC AATCCCTGAA CTCGCTACTG AAGCAAACCA AAGAAGGTAA GGCTGACATT
    15901 GAGAGTTTTA TTGCCGATGT GGTATGTGTC ATTGTTGATG AGGTGCATCA GGCAAAAGCA
    15961 GATGTGCTGA AAGAACTGTT GACTGGTGTA TTTGCGAATG TTCCATTGCG TTGGGGGCTG
    16021 ACTGGAACTA TTCCAAAGGG TGATTGGGAC GTTGCATCTA TCAATGCGAG TCTTGGAAAA
    16081 GTAATTCACC AACTCACTGC AAAGACCCTT CAAGACGAAG GCGTATTGTC TAAGTGCCAT
    16141 GTAGAGATTA TACAGACGCA AGAGACTGCC GAGTATAATA ACTATCAGTC TGAACTGAAA
    16201 TTTCTGTTGG AAGATTCCAA ACGTGCCGAT TTTATGGCAC AGAAAATTAT GGAAATCTCA
    16261 AAGACAGGCA ACACGCTTGT TCTTGTAGAC CGTTTGGCGG CTGGCAATGC CTTAATTGAA
    16321 CGACTACCAC CTGGAACTGT TTTTGTTAGT GGAAAAATGA AAACAGATGA CCGTCAAAAT
    16381 GAATATGATG AAATCAACCA GTCTGTCAAC AGCATTACAG TTGCCACCTA TGGCGTTGCT
    16441 GCGGTTGGTC TAAATATTCC ACGCATTTTC AATCTGATTA TGATAGAACC AGGAAAGTCG
    16501 TTTGTTCGCG TCATTCAGTC TATTGGACGG GGTGTTCGGA CAGCGAAAGA CAAAGACTTT
    16561 GTTCAGGTAT GGGACTTCAC AAGTCGGTGT AAGTTCAGTA AGCGTCATTT GACGGAACGA
    16621 AAGAAATATT ATGCGGATGC GCAGTATCCC TATCGTGTCA ACAAAGTTAA TTACTAAGGA
    16681 GAAGAAAAAT TAAAATACTA ACCCCCGAAA ACACTTGTTT TGAGATGAAT GATCTTCCAG
    16741 ATGAAATAGA AGACATTCGT TACTGTGTCA TGGATGTGAC AGACAAGTCA GAACCCGACT
    16801 TCTTTTTCAT ACCGTTGGTG TTTATTGAAA CGTTTAACAC TCCAAGCATC AGTTTGTCAA
    16861 TTGGAAACCA TGTAATAGAG ATGCCGCTTG ACTGGAATAT TCTGATTGGC GACCGTGACT
    16921 TGGGACAGTT GGAATTTGTT CCTCTCACCA GTATAAATGA AAGAGACTTT CAAACGATCA
    16981 TCACAAATCC ATTGAATGGA TTTTCTCAGG AATGGGCACC CATTCGTGTA AATAATATCT
    17041 TTGCAGATGT GAAATGGTTC TTGCCAAAAC TCAAATATGG GCATATACTG GCAATACCAC
    17101 TTGAACATAG ACAAAACCCT CGTTGTGCAT ATTTTGTAAA AGATATGAAC CGTATTCCAG
    17161 ATGTATTGAA TAGCTACGAC TTTTTCTGAT GTATAAGATC ATACTCAAAG TAAACAGAAC
    17221 TGGCATGCGA GAAGCCAAAG ATTGGTGTGA AAACGCTGGT ATTGCTTATG CTACGTCATA
    17281 CAAAGACGAT ATTTATGATG GGTATTGGCC TGGATCAGCG GATAATATGG AACTTGCTTG
    17341 TTACTTCGCA TTCGAACATG AGTTAGATGC GGCTACGTTT TGTATGATGT TTGGAGGGAG
    17401 AATAAACTAT GTCAGTGGTC AACGACACTT TGTATGATGT AACTTTATTT GTTTCGTCCA
    17461 CCGCATCAGC TTCGTTTGAA GCCTTTTTGT ATTCACATCG TATGCGTCCT TATTCAAAAA
    17521 TAACGGAATC ATCCTATGGG TTTACATATC ACTTTGAGAA GATGGCCCTA CAAGATTGTT
    17581 CATACATTTC ACTTATGTTT GATGTAACAA TAGAAAAGAT GCAAGGAGTA ATGAACTTTG
    17641 ACTAAACAGA TTCCCCTCAA CGATATGCTT GCTGCGTTAG ATCGTCAGGA CTTTGATTGG
    17701 TATAAGAACC TGACCGACGA AGAAAGAAAG TCATGGTCAA GTTGGCTTAC TCTGCGTTAT
    17761 GCAAGCAGTG TCAAAGGTAA AGGGCAGGAT GATGCATTGC TAAACACCAA TGAGTTTGTC
    17821 AATAAGCACT ATCTTGACCT TTACAAAGAC GATGACTTGA TGTGGCGACT GATGTGTCTC
    17881 ACTGGCACAG GCAAAGGCCA GTATCATGAA TGGATCAAGC CGCCACATAG CAACAAGACC
    17941 AAAGACAAAG TGTCACAGTT TGTTATGTCG GTATACCCAC ATTTCAAGTC TGACGAAATA
    18001 GAGTTGTTTT GTAAGATGAA CTCAACCGCA GAATTAAAGT CACTGGCAAT CAGTATTGGA
    18061 TTGACAGATG GCGAAATAAA TGATATATTT GGCAAAACAT CAAAGAAGGG CAAGGCAAAA
    18121 TGACAGTTAC AGTCAAGGAT CGTGTATACA CAAGTGAAGT AGACGGTATA CCAAGCATTG
    18181 TGTATGACGA AAACAATAAC ACGCTTACCA TTGGAAATCA TACCTTTGAA AATGGCTATA
    18241 TGCTTTTGCA TCATATCAAT TATGTTCGCA CAACTACAAT TTGCAACCGA GTGGGTGTGT
    18301 TGAGTTAATG AGTTTTACGT GTCAGTTTTG CAGCAAAACA TTTCAGAGAG AACGAACTTT
    18361 GTCTGCACAT CTATGCGAAC AAAAGCGTAG ATGGCTTAAC AAAGATGAGA AGTATGTTGT
    18421 TCTTGGTTTC TTAGCGTTTC GTAGATTTTA TGAAATCTCT ATGGGCGAAA AGAAAGAGAA
    18481 GACCTATGAG CAGTTTGCGA GTTCCCAGTA TTACACAGCC TTCACAAAGT TTGGAAGGCA
    18541 TATGCTACAA ATCAATGCAG TTGACCCAGA AAACTTCATT GATTTTGTGA TTCGTTCCAG
    18601 CATTGCGGTT GACAAATGGT GTAATGAAGC GGTATATGAA ACATATATTC ATGAATTGAA
    18661 TAAAAAGGAA ACTGCGGAAC GAGCGTTAGA ACGTGGCATC ATGTTGATGC AAGATTGGGG
    18721 GACTGAAAAT GATAAACCGT TTAATGTATT CTTTCGGGAG AATAGTCGGT CGCGCATTAT
    18781 CTACTGGATA CGATCTGGAC GTATTAGTCC TTGGATTATT TTTAACTGCA ATTCTGGTGT
    18841 TGAACTCCTA AGTGAGTTTT CCGATCAGGA GTTGAAATTG GTGAATGACT ATATGGACCC
    18901 AGAGTTCTGG ACACGAAAGT TTCAAGTTCG GAGTGATGAT GTTAAGTTTG TTCGGAATGT
    18961 ATTGGAGAAA GCCGGGTTAT GAACGTAGAA AAAATAGGAG ACAATCGCTG GTTGGCGACT
    19021 GTCATGAAGA ATGGAAAAGA AGAAGATTTA GTTATAGAGT TCAGTGAAGA TATACTCAAC
    19081 CAAGTTGGTT GGGAGCCAGG GGATGTTATC GAATGGTTTG ATAATTCCGA TGGAACTTTC
    19141 ACTCTTAAAA AAAAGGAGAA TGACAATGGA CAATGATTAC ACCCTTGAAG AACTAATTGC
    19201 AAATATGCAA CAAATGGTTC AATCAAATAG CAATAAGATA AACGCCGCAT CAACCACCAG
    19261 TTCTTTGGGG TCATATGACC CAAATAGTTA TTTAGGCGTG AGTTCGGTTT ATTACCCATC
    19321 TGACTATTAC GGTAAGCAAT GGGATGATCG TAAAACTTAC ACTTACACTG GAACTACCAC
    19381 ATCTACCACA TCACTTGATG AAATTAGACA TCGTGAACTC ACCAATCGTA TTGATAAAAT
    19441 GGAAAAGATG TTGGAAGAAC GCCTTTGCGT TTTGAAACCA ACTCCAGAAA TGTTGAAGAA
    19501 GTGGGAAATT CTACAAGAAA TCTACAACCA ATATAAGGTT GCAGAAGCAC TACTTTATGG
    19561 ACACGATGCA GATGAGTGAA GAAGTAAAGT ATATATACGA GTCGCCCGAT GGTGGCAAGA
    19621 CGGTGACGCG CCGAGAGTTT GGAAGTTTTA CCAAGGAAGC ATATTATGGA ACTCCTGAAT
    19681 TTCCAGACGA AGAGAAAGAC ATTATCTTTC AAACTAACTA TAACCTTGAT GTGAGTGCTA
    19741 TCGATATAAA CGATGGGGCT GCTTATGCGT ATGCAGGAGA TTGGTCTGCG ACTGATATTA
    19801 GTATTTCTGA CCCTTACACT GGAAAGCCAT TTAGTCTGAC AGACCTGAAT GATAGATTGG
    19861 AAACCATTGA GAAACGCTTG ACAATTCTTG TTCCAGATGC TAAACTATTA GAACAATACC
    19921 AAGTTTTGCA AGATTTGTAT GCACAATACA AGGCTGCCGA ATCTCTATTA TTTGGACCTG
    19981 AAATTGAGGA TGAAAAATGA CAAAAGTAGT AAATTATGAT TGGGACGATG TTGAACGTGC
    20041 TGTTCGTGAC CTCGCCATGC AAATGTATAA AGACAACTGG CGACCTGATT ATATCGTTGG
    20101 TATTACAAGG GGTGGATTGG TTCCAGCCGT AATGTTGTCT CATATGACTG GCATACCAAT
    20161 GCACACACTG TGTGTTCAAC TGGCCAATGA AGGTCTTGAA GAAAACACTG AGACTAATTG
    20221 TTGGATGAGT GAAGATGCAT TTGGGTATAA ACTTCCCGAA GGACAGACCA CTGGTGGATT
    20281 TTCTGACTTG AAGTCACGCA AGCAGATTCT AATCATTGAT GACATTAATC GTGGCGGTGA
    20341 CGCTATGGAA TGGATTATGA AGGACTGGAG TTCGTCTTGT CTACCCAACT CCGATGCGTG
    20401 GGATGAAGTA TGGCATACAA ATGTTCGCTT TGCTGCACTG ATTGATAATG CAAATTCCAA
    20461 AGTTTCAATG GACTATCAGT GCGAAGAGTT CAACGATGTT GACAACGATA CTTGGGTATC
    20521 GTTTCCTTGG GAACGTTGAT GGCTTCTTCC CGCACACAAT CTACACTTGA ACGTCTTCGA
    20581 TCTCTCGCAA AGAGATCGAA GAACCAACGT AGGTATGTAA GTGAGTTTAA TAATTTTGAG
    20641 TATACCTCGT GGACAATAAT TGACCTGAAC AAACTTTCAA AAAAAGAAAC TCTCATACCA
    20701 AATTCAGTGA ATAGTAATGT GGTGTGGTGC GAAGACAACT GTCAAGATGA GTTTGTATTT
    20761 TACCGAAAGT GCATATACTT CAAAAATCCA GATGATGCAG CATACTTTCT GGTGATATGG
    20821 CAATGAAGAT TTCAACTGAC ATTGATATTG ACTTCGTGAA CCGAGATGAT ATTCTTCGGT
    20881 TCATTAAGCA TATTCCAGCA ACGACCCGTC AAGAAAACAC ATTAAAAAAG CATAACAGTG
    20941 GAGTATATTT CAATCCTATT CCACATGATC CATTGACTGG ATTTGCTTCA ATTGACTTTC
    21001 GAGAAGCGGA AGATCGCGGA TATTTCAAGA TAGACTTTCT GAATAACAGT CTATATGCTG
    21061 GTATTCGGAA CGAAGATCAT TTGGATAGAT TGATTGCGAC AGAACCATTG TGGGAATTAT
    21121 TAGAAGAAAA AGATGTGGTT TCTCAACTGG CCCACATTCA TAATCATTAT GATACGGTAA
    21181 ACCTTTTGAA GCCGAAGTCA ATTGAACAAT TGGCTGCGGT TCTGGCCGTT ATACGTCCAG
    21241 CAAAGAAACA TCTTATTCGG CAAGGATGGC AAGCGATTAT GAAAGAAGTA TGGATTAAGC
    21301 CAGATGACGA CAACGGTTAC TACTTTAAAA AAAGCCACGC AGTTTCCTAC GCGACTGCGG
    21361 TAGTTGTCCA ACTTAATCTA ATTTGCGAAC AAGCTGTATT GAACGCCGCT TCACACGCTT
    21421 CTGTATAATA TTTGTCAAAC TTGTTTCTGG TCCCCATAAT ATCTCAACAT CTTTTGTATT
    21481 CATATTCACT ATTGAATATT TAAAAGAGGA AATTTGTGCT CCTAAAAATA TGTTGATTGG
    21541 AATAAGTCTA TTTGATTCCC ACCACCATTG TTCGCCAAGT TCAATAAAAC TTTTTCGTTG
    21601 GTCGGGGGTT GAAATCTTTT CAAAGTTATA TAAAGACGTG ATTGTAGAAT CGGTATTAAG
    21661 TAAAATACCA AGATAATACG TATAATCTTT TTTGCCATAT TGAATATAAG AGAAGTATGG
    21721 GTAGTTCTCT TGTATCCATT CTTTTTTTTC ATTATCAAAC ATAAAGATAT TTAGCATAAA
    21781 TATATCTATG ATAAATGTAA ACGTATTTCA ATATAATAGA GAAATAGAAC TGGTGTGTCT
    21841 GGATGCAAGC AACACTTCCA GTGCAACAGC ATATTTGGGG AACATGCCGA TGTATGATGG
    21901 ACATCACAAA CTACATAAGG GTATAGACAA CACCTTACGA TTTCGTATAC GAGACACCGA
    21961 CCGTAAACCA GTTGATTTGA CTGGCAAGAC ACTAATATTC AAAATGTATG ATCGTCAGTC
    22021 AAGAGAAAAC GTGTTGTTCA TGTATCCCGA TGTAGAAAAT GCTACAAAAG GTTTGGCATC
    22081 GTTGGTTATA CCAACTTCCG AGACCATTCT TTTGCCAGAA GGATTTTATA CCTTTGCAAT
    22141 GTATACAGTA GAAGATGGCG TAGAACAGAT TATATACACT GACACTTACG ATAATGCAAA
    22201 AGGTGTGATT GAAGTAATAG ACGATGTGTA TCCAGAGTTT GATGATTCTC AGGAAACCTC
    22261 AATATTCTTT AATGATTCAT TAAAAAATAT CTCAACAGTG TTTGATGGTT CTGGAAACAC
    22321 AATCAAGTCA AAATCGCTTC ATACCATTGC AATATACTAT GAGGGATTTA CAGGGACAGT
    22381 CACCATTCAA GGTGATTTGA GTGTTCAGCC AAGTTCAAGC GACTATGATT GGTTTGATCT
    22441 GACTCCTCGT CTTCTATATG ATTCATCCAT CACAGTGAAC AATGAGACAG GGGTTCAGGC
    22501 ATACGTGGTC CAAGCCAACG TAAATTGGCT AAGAGTCATA TACACCAGCA CCACAGGCTC
    22561 AATATCTAAG ATTCTTCTCA GAAACTAACT CTTGACTTTT CGTTGCCAGT GATATATATT
    22621 GGTGAGTATG AATCTTCAAG AAGTAGTTTT ATCTTATATT CCAAGCAATA GCAGGAACAG
    22681 TTCGGGCGGT TGGAGGTCAT TCAACTGTCC TTGCTGCGTT GACAATGGAG AACCAAGACC
    22741 CGACACCCGA CAGCGCGGTG GAATTCGGTT TGAAACTGAT TTGATTTCAT ACCATTGCTT
    22801 CAACTGTGGT TTCACTGCAT CACATCGTAA GGGAAGAACA GTAAACAAGA AGTTTCTTCG
    22861 GTTTATGAAG CTATTGGGAA TACCAGACAG CGATATAAAA AGATTGCAAC TTGATAGTAT
    22921 TCGTGAAAAA GAACTGTCAA GTGGTCCAAG TTTTTTTGTT CCGACACATA ATACGATTTC
    22981 GCTTCCCGCT TTCCCAGAAG TTCAATTACC GAAAGGAACA TTTCCATTAA CTGAATGGCT
    23041 TATGAAAGCA GACGAACCGC CAGAGAATTC CATATATGCC GCAAAGTATC TTATTGATCG
    23101 TGGTGTTTAC GATCATGTCG ATGCATATTG GTGCAATGAT ATGAAGTTTC GTAAGCGAGT
    23161 TATATTCCCA TATTGGCAGG GAAGCACGAT TGTTGGATAT GCAGCAAGAG ACTTTACGGG
    23221 TAGATCAGAA ACTAAATATC TTGCTCAGGC ACCCAACGGG TATTTGTATA ACATTCATAA
    23281 AATCTTAGAG CCAACCAAAT TTCTTATCGT GGTTGAAGGT GTGATAGACG CTGCCGCTCT
    23341 TGATTGCGTA GGAGTTCTAT CAAATGAGGC TGGACAGGCA CAGATTGATT ATCTGAATCA
    23401 ATACAAGGGG GAGATCATTG TATGTCCCGA CCGAGATAAT GCAGGAAAGA AATTGGCAAA
    23461 GCAAGCCATC GAAAATGGAT GGAGTGTTTC GTTTCCAGAA TGGCAACCTG ATATAAAAGA
    23521 TGCGGCGGAT GCTGTAAACC GATATGGAAA GTTTTATACG CTGAAGAGTA TAATTGACGG
    23581 TAGAATTTCC AATACTACAA AGATAAACGT TAAACTAAAA ATAAAGTGAT TCTGATTCAC
    23641 GAAGGAGAGA TAGTGTCAGA TATTAAAAAT TACACCCCAG ATTTGCAAAA ACTATTTGTT
    23701 CAGTTTATGA TGACTGACTC AGAACTATAT ACACGAGTTC GGGGAATTAT CAAGCCTGAA
    23761 TATTTTGATC GTAGCATACG ACCAGTCGTA TCGGAAATTA TTAGGTATAG TGAAAAGTAT
    23821 TCATCACTTC CAAGCCAACA AATGATCAAG GCTGAAACTG GACAAACAAT TGAAAAACTT
    23881 GAAAACATCT CTCAACACTC AGAGTGGTTT GTAGATGAGT TTGAGATTTT TTGCCGCCAC
[truncated: 420,852 more chars]
