# Supplementary material for: Clades of huge phages from across Earth’s ecosystems
Source: Nature. 2020 Feb 12;578(7795):425–31. doi: 10.1038/s41586-020-2007-4 (PMC7162821; doi:10.1038/s41586-020-2007-4)
Supplement: Supplementary file 6 — Genbank files for all genome. [file 41586_2020_2007_MOESM6_ESM.zip › genbank_genomes_SD-4/M05_PHAGE_CIR-CU-GA_31_25.gbk]

LOCUS       SRR1747022_scaffold_18_curated_closed_gap_prodigal-single     263310 bp    DNA     linear   BCT NOV-13-2019
DEFINITION  SRR1747022_scaffold_18_curated_closed_gap_prodigal-single, contig.
ACCESSION   SRR1747022_scaffold_18_curated_closed_gap_prodigal-single
VERSION     SRR1747022_scaffold_18_curated_closed_gap_prodigal-single.1  GI:
KEYWORDS    .
SOURCE      M05_PHAGE_CIR-CU-GA_31_25
  ORGANISM  M05_PHAGE_CIR-CU-GA_31_25
            .
COMMENT     Data sourced from ggkbase. For additional details see
            http://ggkbase.berkeley.edu/organisms/405200
FEATURES             Location/Qualifiers
     source          1..263310
                     /organism="M05_PHAGE_CIR-CU-GA_31_25"
                     /mol_type="genomic DNA"
     gene            complement(441..605)
                     /locus_tag="SRR1747022_scaffold_18_curated_closed_gap_prod
                     igal-single_1"
     CDS             complement(441..605)
                     /product="hypothetical protein"
                     /codon_start=1
                     /transl_table=11
                     /translation="MKKLESLFVKRMFLENLIKEAYVKGEANSRLERLEEALKDVEYE
                     IDIENIKAFA*"
     gene            complement(735..1247)
                     /locus_tag="SRR1747022_scaffold_18_curated_closed_gap_prod
                     igal-single_2"
     CDS             complement(735..1247)
                     /product="hypothetical protein"
                     /codon_start=1
                     /transl_table=11
                     /translation="MAKYSKETIMCMVNRKDIVLVSNTETGKCKKYSNVEDIRGYMTY
                     LLASQLEKVAEEADTDKKYIFILNRSMIGIDKAENRQIWLDTGKTKAGDKVLEPEFLE
                     NIKVIHSICEQLGDRVSVLSSYSVRPREYEGRRYGSERLQKILARTWEAMDKICPVQR
                     ASAPDSFVLE*"
     gene            complement(1439..2233)
                     /locus_tag="SRR1747022_scaffold_18_curated_closed_gap_prod
                     igal-single_3"
     CDS             complement(1439..2233)
                     /product="hypothetical protein"
                     /codon_start=1
                     /transl_table=11
                     /translation="MLRIMIGNINTMQEILDNVFKPVLGEELEGVEVLDNDPNKLIKY
                     DLESLTFNQARIIEALLYNRKADGLLENIYADEAMTQNFEVLDGNSELLLGSFEITVE
                     NEARAKEIVDDVFKSAGVYDVHVSMKPVAPGMFTFCKISLLAVGLTEDQIKLLNRTTS
                     MKSVGLKTKKLVQSATTTGYSSAKIVANDIVTPLAECAGKYAGLTTSTAVKATYKAGA
                     TFADEVFSNITREEFTEYEPAKRAVAGFKRLIHGDKKQTSIMSRSL*"
     gene            complement(2392..2553)
                     /locus_tag="SRR1747022_scaffold_18_curated_closed_gap_prod
                     igal-single_4"
     CDS             complement(2392..2553)
                     /product="hypothetical protein"
                     /codon_start=1
                     /transl_table=11
                     /translation="MYSNYLFSESFESLKGVAIALSRKGIRNIIRKTPAGWSLEVKCS
                     MVEINSILL*"
     gene            complement(2575..2760)
                     /locus_tag="SRR1747022_scaffold_18_curated_closed_gap_prod
                     igal-single_5"
     CDS             complement(2575..2760)
                     /product="hypothetical protein"
                     /codon_start=1
                     /transl_table=11
                     /translation="MSEILDMYNNIIDLESDMILNPDNYSEEFRKKCKSVIKRTEKRL
                     RDLGYIIDEEGELKALN*"
     gene            complement(2796..3056)
                     /locus_tag="SRR1747022_scaffold_18_curated_closed_gap_prod
                     igal-single_6"
     CDS             complement(2796..3056)
                     /product="hypothetical protein"
                     /codon_start=1
                     /transl_table=11
                     /translation="MKQVIVSVDSLGTRAVDVDDKFICFYTVKDNGEPSIIIPDESDK
                     YEFFESMQDPKDFKTEKIFYLSHITNVYDLVKDCMHYYKECI*"
     gene            complement(3176..3487)
                     /locus_tag="SRR1747022_scaffold_18_curated_closed_gap_prod
                     igal-single_7"
     CDS             complement(3176..3487)
                     /product="Uncharacterized protein n=2 Tax
                     =Thermoanaerobacterium RepID=I3WBN8_THESW"
                     /codon_start=1
                     /transl_table=11
                     /translation="MLYLGNAFSLQMLDCTVAHTVSIKPISIDDVKTAGFVSVVGHPD
                     TAAVLSDMLGKDVACNRVSVSLTPHDTLIVAQVVGGRLPAGATKLPDGFKMTFLKVNI
                     L*"
                     /db_xref="UniRef100_I3WBN8"
                     /db_xref="tsh:Tsac_2690"
                     /db_xref="W9EHF3_9FIRM"
                     /db_xref="I3WBN8_THESW"
     gene            complement(3569..3835)
                     /locus_tag="SRR1747022_scaffold_18_curated_closed_gap_prod
                     igal-single_8"
     CDS             complement(3569..3835)
                     /product="hypothetical protein"
                     /codon_start=1
                     /transl_table=11
                     /translation="MNKYFVRAKYLTSHNNGVQFAEFIVSAETTEEARIACQKTYGWN
                     CMVFEVLFCLNLSTCKDECILSDMMRYCYKNREIVSDEEEDQYI*"
     gene            complement(3978..4508)
                     /locus_tag="SRR1747022_scaffold_18_curated_closed_gap_prod
                     igal-single_9"
     CDS             complement(3978..4508)
                     /product="hypothetical protein"
                     /codon_start=1
                     /transl_table=11
                     /translation="MKILLTEKERMSINELLDKMEVLCDSEDVKVLNDIRTSLKEKTE
                     IKEEYIIEACLRSGFILDETKDAAVDLNRAYMTMKGEWNSVLIKVYAKASKVFLLHNT
                     WTKRFFESVQYYVARFKKAYDDMLLKDFTVRPDTKEEPVMSDEIRPSVDGHCIGGSCH
                     QCEDYDNCPTGQMSEY*"
     gene            complement(4612..5433)
                     /locus_tag="SRR1747022_scaffold_18_curated_closed_gap_prod
                     igal-single_10"
     CDS             complement(4612..5433)
                     /product="hypothetical protein"
                     /codon_start=1
                     /transl_table=11
                     /translation="MATYNNNKKSSVTLDSNRKRYALVAGNGIAILMSDEHKFRRFSN
                     HNKNAIMNSLEALDYILEKCPTNDTISELVIDIGIPNCIKGVFGASFRQYIRTQKFVG
                     SGDIIPVYMLDKMKHVVKAYNDRNFNVNIYSLSLASVDEEMVKIKQRALDVLYKVQVE
                     DSQTQSQPASQPVQGFTQEQVNAMIQNAVAQALAGIMGNNPAPVQQQPVAQPEQPIVE
                     PVIEQPVSTLAPKSQPVQSQVIESEVVDFNADDFTDDFDDSGEDPFAGFDDQIPF*"
     gene            complement(5669..6208)
                     /locus_tag="SRR1747022_scaffold_18_curated_closed_gap_prod
                     igal-single_11"
     CDS             complement(5669..6208)
                     /product="hypothetical protein"
                     /codon_start=1
                     /transl_table=11
                     /translation="MIDIRICEECFNYDCPTPCPATDSQKISCIKRDMIYRLKDEFNF
                     DFENPKNYKKLASGKSEQIRAIYKEYTDMLHLDPSKPLYTHDGKLIATSFERLVIGDY
                     GAYIEYDLSQVPQGVRYYLERGQEYRTEPYWRNRVKYIWYTIPDSKPRIKIYWQLRTV
                     TYADYKRKKFYISPFEIMQ*"
     gene            complement(6712..7158)
                     /locus_tag="SRR1747022_scaffold_18_curated_closed_gap_prod
                     igal-single_12"
     CDS             complement(6712..7158)
                     /product="hypothetical protein"
                     /codon_start=1
                     /transl_table=11
                     /translation="MIRVFEEKMFEYQGVLVANPELLDDSDFTKLFDYKTVYIYDRNR
                     DNTDYIIGKVIRDIIINDRFVDIQCSFIKDTRDRRGCTQKQIESLRSILGSNYEYSLN
                     DLQLVFLAKQRRGLIQKLIDTFKNTEFIYWMPGMITVKDDKMYQLV*"
     gene            complement(7270..7650)
                     /locus_tag="SRR1747022_scaffold_18_curated_closed_gap_prod
                     igal-single_13"
     CDS             complement(7270..7650)
                     /product="Uncharacterized protein n=1 Tax=Bacillus
                     thuringiensis Bt407 RepID=C3CV28_BACTU"
                     /codon_start=1
                     /transl_table=11
                     /translation="MSRGTLYLKSYHSGVMKGGDVININVARGYMKGIDYRLIHLAPS
                     KELFYWYRNNMNRPDWFSIYCKRYMNQFRTDPKAIDELNEIKHLLDQGRNVCIYCFCR
                     DVNKCHRGIIGHLFSKKGYTITVL*"
                     /db_xref="UniRef100_C3CV28"
                     /db_xref="btg:BTB_502p00510"
                     /db_xref="A0A0F6J9V4_BACTU"
                     /db_xref="C3CV28_BACTU"
     gene            complement(7662..8300)
                     /locus_tag="SRR1747022_scaffold_18_curated_closed_gap_prod
                     igal-single_14"
     CDS             complement(7662..8300)
                     /product="hypothetical protein"
                     /codon_start=1
                     /transl_table=11
                     /translation="MNEYTMKNKLAVVGGNKGVNAILNMYRVPNSLKYYGVVRFNNYA
                     YSFMASERVFRATVYGFKGTLEELDKISAAIQSHMRPNREPACDSTNPDSPVFRDRYL
                     YDFLSKGIMIYKAPGLTDKNEEKYLGYVTSHAFVAYKKGNDITVLYKNVRFVFSVNKF
                     DRRPSTGTDVNKLNNVVYKLIFNVDKQLNDSMAKINTTNITEEVEDFDGDEF*"
     gene            complement(8383..10083)
                     /locus_tag="SRR1747022_scaffold_18_curated_closed_gap_prod
                     igal-single_15"
     CDS             complement(8383..10083)
                     /product="hypothetical protein"
                     /codon_start=1
                     /transl_table=11
                     /translation="MKETNKVVKIENIMGLSNNAYKEIVARKQVLDIKDVKDPLSLLI
                     STTVLGSDIGITIIRGSNVLMIKKSLIFEDGKMTEIGLALLHKMLVPLQELVDIKNID
                     SIKELRGKKIKTIYDAKNCATMTNRFGMVRQLKRISEAEIQAAVEQIKSFGIDTTEEE
                     FDTFVNDFVNIVRALGESSIDVKKHRDRHYSRDIHGFVGKGSACIGNMKAGRDPKKAL
                     TANLYLNSGAVMRSGEGYQMFLPEELENAFEDAIGDVKLAVKDSLEDCVNGELAKVHG
                     FDYDNYYKRLSNLHDLYPETRRVISYASSLVRGRKFTQPDEEEPDKYTDKFLAVLRNC
                     IFGVAKLEGMKMKDVYSLAIEICFLDNKGFYYKDANLKCVEVNKMLTAVDKIFGDIAV
                     FEYADNKLDVPLTVTDKPSDYADGNVYILEDGASEDFELCVEENFTGEATVVNGQLIA
                     SYDPYAQVDDNYVAIPVDNFFPVAPNERKEGKLVKNKKGAINALKSSDVTRVKVSADG
                     VSKIYVPVVVDGATKAKSVGFNNTTLFNGLKLKTVDLLCFEKEEYVDLAKYLYVARTR
                     *"
     gene            complement(10168..12285)
                     /locus_tag="SRR1747022_scaffold_18_curated_closed_gap_prod
                     igal-single_16"
     CDS             complement(10168..12285)
                     /product="hypothetical protein"
                     /codon_start=1
                     /transl_table=11
                     /translation="MKVLSVGQQTKIQKAIVKPLNEACNIVNGFNFVYEDVKVNGKRT
                     GKKRILVERTFEDIGMLNILNNFEVDNTRRSIRAIKKEDGKIISNRKYITGDCKEADA
                     AFIKGLYIVDFSGIIDLTTKDVMAERIRSLIFIGIKRENGKFRLAKDIKDADLVMMPY
                     AVSPSLIKHSRIYYAVVDKNGDLLKQAQARFNEIDAITGHSVGYKWAELLLKDNVSID
                     DISKIADRIGICTTTPMMKVGHINNVFFMDAELDYGSDYEENNDISAEIGTNFADGAV
                     RYNGDTLYHLFKTLFPRLKPWMMFGLSLQGRCDTLLMKAHGRFFRGRMIARYCNIMMA
                     QNINKCHLVYNGKMISGKALKKLPKAKLNAMLSNVDLVGTKDEFKAVNMAKIKNGCNL
                     YIVAMSNVTSGKLSNQAVAKVAKDYAEEIQHFCRMAAVRAFYNRETKYSLKFDSKSST
                     LKLAGQAYENKLAANPDVAEHDRHVGESLIKADDSFARSMTASANIPVNAMYLRLTPD
                     DSIILTGGTSILNSTWVDYVEPGADEGYGTHMLEVYCPAFEEKHLVRTYDNRLSDSLR
                     TCVGIKYPSQAPDEYAVFKCVSLEELKGRIAVLDVDDELKQDLIEFYETCPNNCIMVP
                     ADNTWKNQCAGSDFDGDDLAIYFEEVEYDDNDELVHYGLFEELNEETGEVNCHVPGFT
                     SLAVRKYAIKNNNVGQAAIITYK*"
     gene            complement(12394..13050)
                     /locus_tag="SRR1747022_scaffold_18_curated_closed_gap_prod
                     igal-single_17"
     CDS             complement(12394..13050)
                     /product="hypothetical protein"
                     /codon_start=1
                     /transl_table=11
                     /translation="MLKMIEIVLLVLAGIMTGLAIFAIAMSDETAKELDEISRLIYKK
                     VSARLQKENIGVMTIKQLIRAEMRKIDDKEIAMEEVAKSIVTTLAKDIIGRNMSTIAY
                     EKDECSLGSYNYVDDYVYVNSFYIDRAIRQKRSISDLNTLLDTICHELRHAWQNDNNV
                     YDNNEYINSFVDYAAYRKQPCEKDARYFAHIKVYTMSNKERERILKEAYMHLCRYNRA
                     *"
     gene            complement(13150..13623)
                     /locus_tag="SRR1747022_scaffold_18_curated_closed_gap_prod
                     igal-single_18"
     CDS             complement(13150..13623)
                     /product="hypothetical protein"
                     /codon_start=1
                     /transl_table=11
                     /translation="MMLNKMKIMLLVVLVIVIDTISMVSIISVAASRNDDILEAKEQI
                     AVIEATDVKDIKHELVKDNLSFMLNGCSEETAKENGLTENEVVRLVKEDDNSYSDIAI
                     VTFEEGKLIYNTVDTLNTSIECSMMNISTITMGCVMVATALIIAVVAVIAELLDK*"
     gene            complement(13831..14244)
                     /locus_tag="SRR1747022_scaffold_18_curated_closed_gap_prod
                     igal-single_19"
     CDS             complement(13831..14244)
                     /product="hypothetical protein"
                     /codon_start=1
                     /transl_table=11
                     /translation="MSSIGVICNVIPAAMGDIMREVLKNKKGITVIGKYRVVDWDGWN
                     DQPTYLLEKVQVYNKKGELLDKIDHLWFLTDEELYALEDSAIIKFVGDSYKYSKTGHI
                     VDYSVRPTSNILIMKWLDAKVKVGKWFKKKSGKCK*"
     gene            14463..14915
                     /locus_tag="SRR1747022_scaffold_18_curated_closed_gap_prod
                     igal-single_20"
     CDS             14463..14915
                     /product="hypothetical protein"
                     /codon_start=1
                     /transl_table=11
                     /translation="MAQVKINKERFVEGRFTVKQRVVDTDEIIIDKDGNEVPKQEIVI
                     HGIFSTHDYIEELDTLESERYLLQGVHVFEETFGTNDYEITYEFTADSLTVKKDYVPD
                     KVKVIVEANLYQDENTEYFHSVNWNIAEGIYDDIINGGKEVLEDGEQE*"
     gene            14899..15678
                     /locus_tag="SRR1747022_scaffold_18_curated_closed_gap_prod
                     igal-single_21"
     CDS             14899..15678
                     /product="Uncharacterized protein n=1 Tax=Bacillus cereus
                     BAG1X2-2 RepID=R8F7K9_BACCE"
                     /codon_start=1
                     /transl_table=11
                     /translation="MANKSNKQISEYEFEVDQEISHELVADEVKRQEVVENRKRLEND
                     LIAADNPWGYSPAGLESKSAAMAMLSTKSGLYARIPITCKGDCCPYSESCMLLKYDMA
                     PEGEKCALETALIEKNLEGYKRDFDLDPSSSFVDFTYVKELINTDIMIERAQALLTQE
                     GVAVEEVYTGSNERTGDDFFRKEVSKALEIYEKHCRRRDKILDNMLATRKAKAQMKQG
                     DEKSIYDMIQENINMDYVIEEVPEEFQEEYSTNNDTNNEEE*"
                     /db_xref="UniRef100_R8F7K9"
                     /db_xref="A0A069DIC5_9BACL"
                     /db_xref="R8F7K9_BACCE"
     gene            15684..16223
                     /locus_tag="SRR1747022_scaffold_18_curated_closed_gap_prod
                     igal-single_22"
     CDS             15684..16223
                     /product="hypothetical protein"
                     /codon_start=1
                     /transl_table=11
                     /translation="MAVGDIGKKAIQFGRNVAYGLKGSTVGWAEGIGIRQIQANMTAD
                     QKKHLLEYGKKAEQAALRNGKTAKQAKDISRDARRELGERILAKQTKGYQVGDFLGYG
                     VRNIYKNKKDGMPFDKAVQKAFTKTVKDDKGNLVKQLNAKAIAGTAVTAGMAARVASG
                     GGLYKDRNGNTNIPVIPFI*"
     gene            16239..16925
                     /locus_tag="SRR1747022_scaffold_18_curated_closed_gap_prod
                     igal-single_23"
     CDS             16239..16925
                     /product="hypothetical protein"
                     /codon_start=1
                     /transl_table=11
                     /translation="MKIPGLGFIGKRIGKVISQSGGPEASALKAIGKVGAFVGKGITK
                     GFKVGANAAAKVIGLTEEAADGRTIFEMGKDIGKAAGKKIGKAGAYVAAEGGAQLNYA
                     NFIAQQLTGKAPITSSLLGTNHPVTKIMKAMAPLKPSDKSLIGYKLSKTGKGLVIGGA
                     IMAGVKDGAVAFNNSRIGTNDGTVYNNLLQSNGQGNTWQSMQHNYLNNAGATGDLGLA
                     LHDLHHSPYY*"
     gene            16947..20564
                     /locus_tag="SRR1747022_scaffold_18_curated_closed_gap_prod
                     igal-single_24"
     CDS             16947..20564
                     /product="hypothetical protein"
                     /codon_start=1
                     /transl_table=11
                     /translation="MPRTPDNEYYRQRIINSMWNNMDPNMTIGDVQQSFASSGIEPVR
                     PGEINPQQAYRDMVNRRQQIQINDAWKNVNNNMSVENFMDQFVGVDGQTQLDINGQKL
                     RMRGIQNRNAGIPEQEIGGDIWDYINRNNINATIGDVQKSFEAAGVQPVNSGDINAQQ
                     AHQEMIGRRQQSQIEDAYKNIDKNTTIEEFMDRFVGIDGQTQQDIDAMKLSNRVKQNR
                     AAGLSEQESIDDMWNYISSNNINASLEDVQKSFEAAGVEAVKPGEIDTQQAVSELRAH
                     RDQSQIDDIYKNLDPNMSIEDFMDQFVGVDGQTQQDIDAMKLSNRVKQNKRAGLSEQE
                     SIDDMWNYINDNNLNASIEDVQKSFESAGVEGVVPGEVIPSQAVSELAGAREQERIDK
                     IWNNLDPNMSVEDFMDQFVGIDGQTQQDIDRQKLINRVKQNRAEGLGEQEAIDDMWKY
                     ISDNNLNASVEDVQKSFEVARGVRPESDLRRVTEEAALTYDGIPESVTKQFDTFKPTV
                     KTLKDGSRIETIDLGNDMFTNVKFDKDNNILSKGYTKGKDAYNVYYNTEGDIVSEAYK
                     HNKVTNNVVEYNKKFEPTDITTTKEFDLETAKGLKSEANKLWEQLQYGGINDQIPYVH
                     YKNYNQPINPNPNPQQPQPKPEPKTKPGPQPEPNTFNPEQPDPTLHFNQPDYKKYKMH
                     DVVADEFTPTPLSSYDRRMKEYSDYIEEYERMQKMAQESALTSEAGARNYEKNKDALE
                     KFFGKDKFSSEDAALKYEEAKLYGPHRDNPNDPLRRNSKAWWDEREELLRKRRAWSKN
                     RQSFVNSEKAARELADTKFLHEVAANRDIYDLLRTQPPNYLGTPEVIKSITDADKWLK
                     DEENIARYNSIPEEFRNQVEGDIKKKRFELNKARRNAKLDADYANFRSNYESLTASQK
                     EQMRRLRRLESRYRKVNDPTRRADILDEINQTKDKIKDLKSQRKSTKKDMKRTNAKTR
                     DRASNIKEEIGNIKNEINDNKIFGSIQEAFEKERAANPSLTMEQYLKDNYKNTRFENF
                     KPKADYEVEQLKDKLQFHKDLLKEKAGIDIAKEEGDIVERGLAKLKKASKLDIAMSTV
                     GAISKYKDSRKQGRGVMSSAARAGVDFAASQLMGPGLYMGLTAFRAAPKALVTGAMYL
                     QNEVRQMNTASRFRVFGDASFQDSDQLATMRQSGMEMAKMANYNLEQTLMGNEARYLH
                     K*"
     gene            20601..22379
                     /locus_tag="SRR1747022_scaffold_18_curated_closed_gap_prod
                     igal-single_25"
     CDS             20601..22379
                     /product="Uncharacterized protein n=1 Tax=Bacillus cereus
                     BAG1X2-2 RepID=R8F8G6_BACCE"
                     /codon_start=1
                     /transl_table=11
                     /translation="MANILPKAQQLKLQNVMNDPVKWAQTFLISYDKNLKKDTPWTAR
                     WYQVQMLRDKSLKKVYRCGRRTGKSEVMVVEALYNATTNRNYRVLLITPYEAQVRLLF
                     MRLNELKNSSPLLASLITSTTKNPYKMEFKNGSCIMGFTTGASSGSSGASIRGQAADL
                     LILDECDYMADGDFDSIIMIAGERPDIRVIMSSTPTGRRGNFYNCCTNKATGYVEHYH
                     PSTHNPQWCEKMEAEMRAMLSEQGYIHEVLAEFGDQDTGVFNKDRLDEALTFYDYSYR
                     ELDCYQKMRCEESGKWPEMLIYDETNPAPPNIFRTMGVDWDKYGASSSILILEYNMEL
                     QKFMVLLRYEMPKAEYSYDEAVNTIIRLNRIYNPSFIYCDRGAGEYQIERLHIYGDEH
                     PESGLKQKVVGWSFSNKLTVHDPVTGEEDSKPMKPFMVSQLQIAFERNNLALSPYDEV
                     LFKQLIDYEVERMGANGIPTFTSKEEHFIDALGLAYLAMTLRFKQLTGVMQDLEVSSN
                     FVTSNVNLARKDDTRAMGLGRTGKVAPEVQEFYENYQYDEHPDEQQKWVKTNFSSSYY
                     NNNSFYNSSSRSTWGSRSGGLGNFRR*"
                     /db_xref="UniRef100_R8F8G6"
                     /db_xref="A0A069DH80_9BACL"
                     /db_xref="cbv:U729_3279"
                     /db_xref="R8F8G6_BACCE"
     gene            22386..24182
                     /locus_tag="SRR1747022_scaffold_18_curated_closed_gap_prod
                     igal-single_26"
     CDS             22386..24182
                     /product="Ig domain protein group 2 domain protein n=1 Tax
                     =Desulfotomaculum kuznetsovii (strain DSM 6115 / VKM
                     B-1805 / 17) RepID=F6CIJ4_DESK7"
                     /codon_start=1
                     /transl_table=11
                     /translation="MADDKQRLGYTPQIKYTEDYYSDYNPPATTQTSNVSTTSSLAQA
                     ANRIDSLIDGLPSELANAIRDIYNPVIDMIYTPFLKDKVIPDKSIQKELIIKINKDDK
                     TPPDPNPKPPGGDPDNPPDKPPTPGGGDDPDKPPVNPPGPDPGGGDDKPSIINVQSIY
                     LDNRSIFINVGQYRKLNATIVPSNATDKTVYWSSDDESIATVDQDGNVYGVALGKCSV
                     YARTSDRRKYAKCRVRVLKNGGSGTDEPEKPDPTPGGDDDKDIHVLRVEVEPKYHAMN
                     KHKKVQLTATIYPDNASNKEVIWYSSDTNICTVDEYGVVNSHDEVGQCKIYVESVDTH
                     KKATCYINVVSDDENPDDKPDDDSHPGHHPNPDPTPGGNPDDDPSKDNPDGSDPDDDD
                     DDDDDDGLWDTDDLPELIVKREDIRDVIENEFIRNISDLLDYYFNRLIKQLSGYYYNN
                     LSALMGLNTSSVKKLVGNIEDLTVKLDSQHLKDLALRQEKISNVKLSFFENNFNVHQT
                     TRHIQSFLVTYELKKRYVNIQFGNSKTNEGSLSNTVLKGARQSYDKQYEDTYIDLFKY
                     LNSSIKISDDIFDEIARGYKMKELMIKKGGTR*"
                     /db_xref="UniRef100_F6CIJ4"
                     /db_xref="F6CIJ4_DESK7"
                     /db_xref="ctet:BN906_00787"
     gene            24182..24502
                     /locus_tag="SRR1747022_scaffold_18_curated_closed_gap_prod
                     igal-single_27"
     CDS             24182..24502
                     /product="10 kDa chaperonin n=1 Tax=Hydrogenivirga sp.
                     128-5-R1-1 RepID=A8URU8_9AQUI"
                     /codon_start=1
                     /transl_table=11
                     /translation="MNIKPARGRVVLRLPREERKEEKTSSGIIIPKNSKSDAEARKDF
                     AEVYAVGEGKILSNGVIMPMEYEPGQIVLFNKYAGMQVIDASEPNYKYLIIRDTDIEG
                     IISE*"
                     /db_xref="UniRef100_A8URU8"
                     /db_xref="A8URU8_9AQUI"
                     /db_xref="hho:HydHO_0856"
     gene            24516..26684
                     /locus_tag="SRR1747022_scaffold_18_curated_closed_gap_prod
                     igal-single_28"
     CDS             24516..26684
                     /product="Uncharacterized protein n=3 Tax=Bacillus
                     thuringiensis RepID=J4ABX3_BACTU"
                     /codon_start=1
                     /transl_table=11
                     /translation="MSIRDRLFPPSKKDKIDPVEKELIETIQEGLVKSSPLEFKEVRV
                     DEGISFTKKVSSLFNPKAISNFAVKSVGFLTSQVYRREVFSRPEYNLEEIRDASESDS
                     YIKISFSKYSYLIFKAGWTFKSDNQEAIDYLNKRFKLMSYCTGKPMDILLQEIADDFT
                     RYSNVILLKSRVDSIPGVKATPFDSDQVVGGYCRVDPASVKIKRDKYGNVIKYEQGHG
                     ANKKQFFPRDVIHMYYDKDANNAFGTPRIIAALDDVKLLRKIEGNIVALIHRFSMPLY
                     QWKIGIPEVGFQGTDAEINRAKREVESSSLDGLIITNEKTEIKAIGAEGHALNAEPYL
                     RYFEDRVFSALGVSASQMGRGGAKQDADSMEAQIHDTVKFIQRTISTWIKETVITELL
                     LEGGFNPFDGSADVDFAFEEISLETKLKKENHEMLKYQSNITTFEEARRKMGMKDEVE
                     DEDRLYQRMIADKSSLDQIDRNGEWQERLAKINAAKTAANNSSSSSSSNSSSKSSVST
                     SKSKTRNTSGQKQPSKAATNNNRPQNQHGTSSVKVKELSDLVLDFILDLQEDSISNET
                     VISLYENTIYDYFIRELNRISLRAINEATIEINSVDESYHLLPNKKIDISSQNKELQK
                     NIRTILEDMNDSSSNNKDDISSLSNYCTYRLKLLLEQHAKTTYDFSYIKAGSLLGMKE
                     VYIKQGNEIENIDINFVESLNDVEVFNNYTITYDKRGDNE*"
                     /db_xref="UniRef100_J4ABX3"
                     /db_xref="btn:BTF1_30787"
                     /db_xref="C3IUW1_BACTU"
                     /db_xref="J4ABX3_BACTU"
     gene            26684..28105
                     /locus_tag="SRR1747022_scaffold_18_curated_closed_gap_prod
                     igal-single_29"
     CDS             26684..28105
                     /product="Protease/scaffold n=2 Tax=Bacillus phage
                     0305phi8-36 RepID=A7KUP6_9CAUD"
                     /codon_start=1
                     /transl_table=11
                     /translation="MAIEIREEVDAQIKFVPNYIPGKDLNESLSVNPISEDSIMVDIE
                     GIHSVITRNLNYYEPHCLETSVPRWTEPYERPLIMHHKEQDGVTIGRIKQCTYVDSCE
                     RTKGPGLVFTCNVGNKDGIEGIKNGTLVTTSIGVMVRDLRCSICGKNLAEEGECEHVK
                     GQRYDGKLCFWIIKDMEPKELSYVIVPSDKYAHNIKIYKPDAKMLGVSESYNNEDEVN
                     ELSIKDLYYDEISKSLAMKEAKALEEDGEKPEDKQVPDQPKPEGDEPKDDKATEDKKP
                     ENDKPKDDKPEGEDPKGKDEPKDDPKKDDPDNGDAAKDEDKDDEAKKENEALKAEVAE
                     LKKEITKLKKEVTDLQGERDKEKETREAVELKYLEVKKQQRIALAEKVNEMRTSLGLE
                     GENIEILSKSTEEALNTKIEVLKEFMCSGPELAKALPKVNSKISIDESADNTIKQNNK
                     DKKDSNNNIEMQMKEKYNNLLRR*"
                     /db_xref="UniRef100_A7KUP6"
                     /db_xref="A0A024QGY7_9BACI"
                     /db_xref="btn:BTF1_30782"
                     /db_xref="A7KUP6_9CAUD"
     gene            28126..29724
                     /locus_tag="SRR1747022_scaffold_18_curated_closed_gap_prod
                     igal-single_30"
     CDS             28126..29724
                     /product="hypothetical protein"
                     /codon_start=1
                     /transl_table=11
                     /translation="MALMPYTNMSQDFMQPGAYGEMFINDGIPGHRRDGQRINRSNNS
                     LNINDHDVLNFKYGLDPRLPDQFRYGWAYGYNAMVIPKGRIVAADPYLMVMDTDTNHY
                     LNAVTIANGGKNVRLAQPADFEAGGSLEKYTGVAEFLIGKIWVELDGEINEDEDFLKA
                     NGGNVGVGGVARRDVRPGNIPVGILERNEYTRFADAFNGITFGPIRTDAIVELPWFIE
                     GEKALKNPWGSVVGNVKPGDEVCSDENGRFVLSPLSKRHPDHAAVMADMELYEEARRQ
                     VIGEVYATDASLLPEGAARFAQWALDDRLRFNDYNPYIYPTSNRAGEDFVENPPTLYQ
                     SDFRYPGYPYDRTPMMNDLHMLASSREGLYSSRFDEAHRLDRGIPGLLDGTNAVVKAY
                     GSSEKSGDIELAGDPLLKVSTIGVLADQADIDDPERREIPIIFPSTKLESLKVQIGKD
                     TADSCIITETLAPGAVLECGKFDIVYADLHKGLIMIKQREVADKADMKCPVYGAYVKR
                     GEAGVPTNLDWDGCKGTVRILMTK*"
     gene            29747..30994
                     /locus_tag="SRR1747022_scaffold_18_curated_closed_gap_prod
                     igal-single_31"
     CDS             29747..30994
                     /product="Major head protein n=1 Tax=Bacillus phage
                     0305phi8-36 RepID=A7KUP9_9CAUD"
                     /codon_start=1
                     /transl_table=11
                     /translation="MSLNSFLNEINELKQDVKEAVSEGVAPVVTKEGFDSMEKMVRNA
                     YGDYSKGAMTIKEAITTTDTIKLIPKVIEGKLREAMEPTYLGTQFFQKVRVDGGSSAV
                     YVIPVVGELIAYEVGEGTKYQESRADVNTLENATLEIRVKKFGVRVSMTEEAINDSSW
                     DILGINLRKMGQAMGRIKEEQIFNNFSQHGKPIFDNNLRQQLPEAGTTGLGKDGNYND
                     TLAVEDLLDLAMALLGQGFNPTDVIMHPLVWVVFARNNMIGNGLTYGALGGNYVHPNG
                     AIQGTPAAFGMANNGDGQKFIMRPDQIQGRIPVMGLTVSFSPWIHFDKMGKKFDMYCL
                     DREEVGIIAQREELSMDDWVDPERDIKLLKCKERYGIGLLNNGRAITVAKNIAVAPSY
                     PAQPVINVRATESGIGYPDRPTN*"
                     /db_xref="UniRef100_A7KUP9"
                     /db_xref="A0A024QIP1_9BACI"
                     /db_xref="btn:BTF1_30772"
                     /db_xref="A7KUP9_9CAUD"
     gene            31017..31514
                     /locus_tag="SRR1747022_scaffold_18_curated_closed_gap_prod
                     igal-single_32"
     CDS             31017..31514
                     /product="Putative uncharacterized protein n=1 Tax
                     =Plasmodium knowlesi (strain H) RepID=B3L857_PLAKH"
                     /codon_start=1
                     /transl_table=11
                     /translation="MKRAIAKIRLAPGNAGWFDPLTNIYLTLSEKECFVYNDQDTSNI
                     RKAIKENKLELKEGRLPSPVSKDKKEVVKKKSVNKLEEPEQVKDEVIEKIEVIEEKKE
                     EVKAERPRKKVKRKPDDSNKLLKQEEEVKEEEAKKEEVPDESPLAKVAELIKEKDKAE
                     ENNNG*"
                     /db_xref="UniRef100_B3L857"
                     /db_xref="B3L857_PLAKH"
                     /db_xref="rsv:Rsl_496"
     gene            31507..32529
                     /locus_tag="SRR1747022_scaffold_18_curated_closed_gap_prod
                     igal-single_33"
     CDS             31507..32529
                     /product="hypothetical protein"
                     /codon_start=1
                     /transl_table=11
                     /translation="MANVQNVFCITGIDTNFSKKTIIIETNFHVDANTVDLDTVRVYS
                     INNEVDIELPQTIKIRGKKIYVYLEDFPTPNESYYLIVRNIKDKLGRVLADAFDKRIY
                     FDFGSMGELKIVSPKDQYLHTIKDEPIRIKLAISNEDTETKYRFEISSDIAFFNKETI
                     LISNSKAIEMPNNSMYELGDVSKENIVYATDEKGNVLVDENGTRVIESSEIVVNLFIK
                     KNEIFYLRARLEKTENYFSDWSEMVQFQTCYTAPLEDESGYLDDNVISNREAFEDFLS
                     YEDMFAEEDEVAPEIVSKSEIGKTNQEFYVEYNKNIKFKKTDESQFTEDGLLYIGKTF
                     MTRRDL*"
     gene            32529..33272
                     /locus_tag="SRR1747022_scaffold_18_curated_closed_gap_prod
                     igal-single_34"
     CDS             32529..33272
                     /product="hypothetical protein"
                     /codon_start=1
                     /transl_table=11
                     /translation="MAQFEFPDDKPRVLAGREKIPVYMFIDPDEPNIVYFQHNDQVEI
                     LDNSEYTLNVPSFEFEDGTTSAKESIKVTTELKPMYVSIQDVKSLAGGLPLEDADIAY
                     HIRQASLIAEYWSCKDSELVPEKLADIFGTTEQIKEDYYPFHMFIKYQAVVDCIREFY
                     IAAVARPSEYHDVLSDLERKEKMDLGAIKDLLDALTGEAEDWLAYVVTITADPQWALR
                     GKYSYAITNKSYKPYHPTLLDRGGWNRGY*"
     gene            33276..33746
                     /locus_tag="SRR1747022_scaffold_18_curated_closed_gap_prod
                     igal-single_35"
     CDS             33276..33746
                     /product="hypothetical protein"
                     /codon_start=1
                     /transl_table=11
                     /translation="MKTDEINEKTVRLLLNRYGYYFYIIKRIPNTRCTCVDPTTKDPD
                     LSCKKCLGLGTRVKIKKVFGAIRESQERETSVAQNISSTPKIVYIDGLEYVNKDDVVI
                     DSENVYNVLHIQYHRGGKGSQQFTRLVCPNRKSNTAKFAKNFKEVLHDHKLRKK*"
     gene            33721..34785
                     /locus_tag="SRR1747022_scaffold_18_curated_closed_gap_prod
                     igal-single_36"
     CDS             33721..34785
                     /product="hypothetical protein"
                     /codon_start=1
                     /transl_table=11
                     /translation="MIINYEKNNINYKSSININYNEMSIVLLGPADTMNEKCNIINPM
                     SLDNAIILYGEDSDLAQAYKQAYAITDTLNIFTVNCQTVSDYINIIDDLIQYDFTFIV
                     PIGIYLSDTFYDPSTQRTRSFVFYYLETLKNVNSLATLIMTDKHAELYEDIDDYLTKM
                     KKVWNTIKRRTGFMSLLTNYGSNLLITLNMLKDIKYSNVILSALLASCDLPNYPKSIN
                     YTPIYDLDVNDLTGLSDFIHFKYNYMTESTSIENLVNCRTTRNIYKNAIIDMIIKKVI
                     KVMDLNEYKGKLYNAYTKLQISNKITNVLKPYINKLFKSYELINIGFVKTGPSFGYIY
                     IELSIIPFGSIEELKVVMEV*"
     gene            34789..35577
                     /locus_tag="SRR1747022_scaffold_18_curated_closed_gap_prod
                     igal-single_37"
     CDS             34789..35577
                     /product="hypothetical protein"
                     /codon_start=1
                     /transl_table=11
                     /translation="MKQDDFKQLEDILTTLDVTLLNRHSYIQNEFDSIPTSDLETKKK
                     RLRAQGNAQVRDFVSMVGLIVESIFEDQHVEYLPYEKTYSVREDMDQTITHPYIAWRI
                     VHREYRDKSALGPYIRDTLIDDEGRTGEVSSECFQTRVRFYIINTEMNLCWDLMDEFE
                     DMLIEYKPHIKKQGIVNYYFDQQLEDDFAQDFRDIVSILTLDYIILTEKNRVIFRENT
                     KSILLRGEAVNEDGSPITASGKVYTDNEEEVLASLKNNTDINRK*"
     gene            35600..38566
                     /locus_tag="SRR1747022_scaffold_18_curated_closed_gap_prod
                     igal-single_38"
     CDS             35600..38566
                     /product="phage tail sheath family protein"
                     /codon_start=1
                     /transl_table=11
                     /translation="MSMTLFDDELTLPGVITQVVPDYSSGYDTSAWGTTESVTIIGTA
                     FNGPVGKPVQIATPEQAKYIFGDSFDTATKREATLVAEVYDAWQRGCRTIYAVRVSGD
                     EMYKDYDLAVESNLKLRISGLFPSNGNKACYMTFACKQGSSTAFGDEEGVIKIYKPGD
                     KTTIDEKIAGVVDSIDELLVTTINLDENGFERGSRLSDLLDTINNNSHNNVLRVDLVD
                     KDGVPRTNSDPEVQQLTVAAMFPGIYTICRDKTAEGVTLTTDVKVVADQTLSGAESEP
                     VWKHLIANTNPDKPYPIFAENISTFDKLLPSGIVVDANFDFLNDTGVIDRILVADNVD
                     YEGVDVTGFELYKKLGSGFARTACLKKLGDKLVSGSVEEGNAVYEPRYKVIAAPDGDK
                     YKVVGINDGIYSVLQMHESDYLVLAAATAETDLSAKLPKKKDFLFVESNDGIAVNDAE
                     QNKIMNISCKIDKEDLNAMPCKYDIKLASYPGDEDVKSKLMDEQILRLPCVTKDAAFD
                     HGVEKGQLAFVLADGIIQKFDGKKFVDAEAGIVELSRVLVEESGELKVYEKGTETTDS
                     GAVKFTAVADPFTSDSGTYEYLVAFCDDEAFVYKKDDDKIVPFMSLKDLADNVISTED
                     FMLVAAEPDIPVLDCDNITFIHIYSDMMDYCTVEEFVKELNECEMLNDRFTFECVEGK
                     DQDELEGLVLTGSGTNLALDEKGNVVTAYDTTLRIPYTTTDNFARHLAQHCLYTSLKS
                     YPTHGVIGCDRLQGISLNNIADRVNEICNLDLDMYAKKSNGRNMYDANNEPHPIGRCL
                     SVTFMQYTVTTGNGYYYISSGAAGYAGMISTLDPDRSSTNQPFNIDSLQYTLSNAQLT
                     KLNTIGIVCCKESPTLGIVVVDGVTQAPATSVYRRLSTTKIINAIGRILKEVIEPFIG
                     KPRTLSNLNAMETAIKSALNKIVGVLINDYSFEIVTDSASARLGVVKIDYAIYPAYEI
                     REVRNTITVTENAINE*"
                     /db_xref="cbv:U729_3077"
                     /db_xref="A0A0A7G2I2_9CLOT"
     gene            38609..39277
                     /locus_tag="SRR1747022_scaffold_18_curated_closed_gap_prod
                     igal-single_39"
     CDS             38609..39277
                     /product="Major structural protein n=1 Tax=Bacillus cereus
                     (strain G9842) RepID=B7IZH3_BACC2"
                     /codon_start=1
                     /transl_table=11
                     /translation="MANMTTEQYTSTYSSFGGCDITCTFNGKVIGELQAISYSINREK
                     VAIYTLGSAEPRSFSRGKRSIAGNLVFVSFDRDALLAELGTEQKISKFKANDAYAFMS
                     NDEPRFMSVEDWDKYMSELASPNGFTGGGETGGTSSDMVNDSATPVYADELLPFDITI
                     TLANEYGQKASIVLYGVELLNEGMGFSVDSLTTEKAYTFICRSVDTMKAIDENNAGKI
                     YSTW*"
                     /db_xref="UniRef100_B7IZH3"
                     /db_xref="bcg:BCG9842_A0100"
                     /db_xref="B7IZH3_BACC2"
     gene            39361..42099
                     /locus_tag="SRR1747022_scaffold_18_curated_closed_gap_prod
                     igal-single_40"
     CDS             39361..42099
                     /product="Uncharacterized protein n=1 Tax=Bacillus
                     weihenstephanensis (strain KBAB4) RepID=A9VUY0_BACWK"
                     /codon_start=1
                     /transl_table=11
                     /translation="MATYFNIDGYNSYSGCDAIVTAQLANIDEDSSISKNCYILGSLQ
                     TLSTSTHQDKVPVRNIGNINAVEYTMGQRTIAGSMVFAVFDRHFADEIFNDLKEYTND
                     TVILADEIPALNLTITLANEYGSRSRMALYGVKFVDEGQVLSINDLYTENTFQFVAVG
                     MDPLTAEKTEWAKSTSKSKKNKTYISKGNTPFPSYDGKSYPGSSGKPSDGEGNPQGPS
                     DINKYQPDDDGNKEPYYRINQPLAPGNKGIISVDLNDHPDVTVTITDINTNKSYNSVG
                     ANLSNNIWYVELSEGNYNIKFFDRKNNKELGSEYFSINSKLGNLESSNNDYPIIVNMT
                     HNSAEIEANDSRHDEAVLIDRTNQIVYDHIPLTKSTVTLNEESIGTNLISGNVYELYT
                     INSKEGYSSKSKSIMFSPLERQDYDVELLEDYVKSNKKLWVNDLNEFDYHALYNNEDD
                     NNLIDKVLNAPTATRMTRNFATYAAAPVNRATPTDKEAIKQEVLLYAIKLQNQLALIY
                     NNAIAENSIYNNNILNLDIQINDAINRINLYKIKGHKAYYMYSVKEQDEMKFYGTPNV
                     RYYLQPIFNQCKGISYNYCCFNNDTKEDLNVYSDINNLYAYDFNNYKTKYAKYSKDFL
                     YALIARDNFYSDKYMIDGPYCYYENNILYADVDYSETLQKGDYYLCIASIYEVLDHTP
                     IRKYKFSTDDKHLELDNYKTSITKDNYYLTWIEDNEFNSICKPTILCTYEDNSDLVDF
                     ESSLIKNYLKSRIDSIKARYSYSGVLESIYLSLISETLSFKNTMYRLQQEFISQFDES
                     SYFLYLDEIFYDLIRQDYESYSLVCSVQQKNKVFNFSSNMDDTHLVLIDYKIGEDLPT
                     KSTLYDTNTVDLTDRNSDYTLIYMIDKTMVYRSGFLLINNVTNKVYNYNMSLEVIK*"
                     /db_xref="UniRef100_A9VUY0"
                     /db_xref="A0A024QHT1_9BACI"
                     /db_xref="bwe:BcerKBAB4_5752"
                     /db_xref="A9VUY0_BACWK"
     gene            42099..43202
                     /locus_tag="SRR1747022_scaffold_18_curated_closed_gap_prod
                     igal-single_41"
     CDS             42099..43202
                     /product="Virion structural protein n=1 Tax=Bacillus
                     cereus (strain G9842) RepID=B7IZH5_BACC2"
                     /codon_start=1
                     /transl_table=11
                     /translation="MATRDYYTYGTNLSDREFFTTTVNTPYGIKRYFSNVDSEIYFGN
                     ILMEDIYKFDFTVEEKKLPIYGYNCFYADIIVPGQRFVSGSFVLNYTNSAHINDVLSK
                     IDDSIMNKTILESEVYNPGDKERDKPLWSKNFDIMLGYGYYKSDLPTYNANCQTICGV
                     QISGMQTVLDTTGQPIMEVYSFVAKDFIEGDGTGMTPSKDDSTKKDDKNDDKGSTSKT
                     DSSTDKVICADANDSDDYSKKYLEYQKSDGSDIGVVHSILYADDENSYYYIKVNIKDF
                     DGNVLNISDFKLIIDDQRIESNIQFTGKQDNNGIIYVSLLDHPTISKYINEILYDKDE
                     TDPKIGCTLKYTLTHNKKKYDVLYEGNMYLAKQ*"
                     /db_xref="UniRef100_B7IZH5"
                     /db_xref="bcg:BCG9842_A0102"
                     /db_xref="B7IZH5_BACC2"
     gene            43223..43615
                     /locus_tag="SRR1747022_scaffold_18_curated_closed_gap_prod
                     igal-single_42"
     CDS             43223..43615
                     /product="hypothetical protein"
                     /codon_start=1
                     /transl_table=11
                     /translation="MKVNEKAKITEEEIKEVEEMDTEEIAVQKIIDKFKKQYKRIYET
                     DVAGERIIWRPIKRSEYREIMAYEDKELSDREIVYVREEMMAKKVILYPKTEDIIEEF
                     AGVAEVIADECMYYSGFMPNGIKPTKQL*"
     gene            43617..44426
                     /locus_tag="SRR1747022_scaffold_18_curated_closed_gap_prod
                     igal-single_43"
     CDS             43617..44426
                     /product="Uncharacterized protein n=1 Tax=Bacillus cereus
                     BAG1X2-2 RepID=R8F882_BACCE"
                     /codon_start=1
                     /transl_table=11
                     /translation="MKTNGKDYNQVAFDAIVEKLSNEYDSIIYTEIMGEIFIYRPITR
                     YEYKNIMMADVEDIEKQDLICDTCVLYPDDYDWDDCIGGIPNELCTEILDKSCVSLED
                     MGILLEMYRDEMHELENQMTCIITKAFPAYKLEEIEKMDTIKFTKLFTRAEWILENLD
                     GLEVNTDVVEVINNALGKSKKAAIDENKETEEVAAEANDEENKTEQPQKSNRPAMSPE
                     QYRQYQEFCKKFPEFDMRTDYAFTGDTGMNASTVNPAQRVGWGISDRYSSR*"
                     /db_xref="UniRef100_R8F882"
                     /db_xref="R8F882_BACCE"
                     /db_xref="bcg:BCG9842_A0104"
     gene            44434..50862
                     /locus_tag="SRR1747022_scaffold_18_curated_closed_gap_prod
                     igal-single_44"
     CDS             44434..50862
                     /product="Uncharacterized protein n=1 Tax=Bacillus cereus
                     BAG1X2-2 RepID=R8F860_BACCE"
                     /codon_start=1
                     /transl_table=11
                     /translation="MARKRRDKKRDPSTLERLSKVSVTALAVGAGAVFLNRNKSVNKF
                     LTDTASPLLKSTKGFKKDLIGRDKKNLMTYYRAYQKNFGKNRSKLRDEIKRRKISPLA
                     LNVKNSKAVRDALEHKQFVSKTGYKALEKNKRIAGKILARQELYKYFLQSEKYKHLTE
                     DNARQIVKNVYDKLDDEAIASKIIDEMIPKTMEGIGIEKIDFNEIFTLINEVKKKSSP
                     KTNSLDPYLRKNKDLFDSLKGHRTREESAFDKVDKFFKKFLDVDINSEKFITSSKAAT
                     IGDLEDNLEKFDFESPLYEKMNVTAKKPSTRSKRKEFDYDTFIQTLKDMYGEEDYRNV
                     VLDPSIRIKDGADGPEFFSVEEMSETMKNIKNGFKDTLPGQILAKGFDDKRGMPDIAI
                     IPADTKSAFARARTFDIDEVGQAFKEDRERNISSTPSLYMDGYLYDMRENADGKVTID
                     FDSGQRVKMVSGYKRRVLNELLGTTDEYKPEAFHSELAKKLGLVQDGKFNPINHLMRS
                     LTKFEDPNWEFNQIESIEGIYLSTASPADTVKDMRSLGTAETEISKYKSRLHRNEETV
                     AALLNKKLTGITDETMEAIIDSGNITEKQRDMLQALMDGDITFYIKAAAFDEAGNYNL
                     KDIKNDKLRNIVNNLITDTKATLDSTETLYKKGAALPILELEFDSSTKLNLEGQLRIE
                     TVKDILLNKQGTDDAMFNWIDELNVNDIPITSKDNAMLKSMGTLAVFEDRTHLGTISN
                     FTSAVNSLYENTDYTLNTELELNPQMKNRFENDLGSIKSDFGLFSIGYNKNLNEEYGT
                     DYTKYGLIHMSSASQILTYNMNEGIKFNAQALKDTVRELNAGRNDPEHITELTINLQY
                     LLSRLSYSVEGEGLGLSANDMGSPLETVKNIALKRLLPAAAIYQGYNVLNYESQKLTG
                     TSIPGAFANSLANIDIASRRLIENTPLYGALNSLAESSVIHEYYFGDRHFNTAEEEQE
                     YYETGYSPVRKGRFWSFGSASEYRGGSITYWEPNYLKRANSDWKDAGIYGSIDNRWAH
                     SWIPTPQHPLAPIRRLLDPYWLEKYHLKENDRPYPLTGKMFTEGTAWGAVLNPTIGQI
                     LKPVKMLPQVKRRLGRDGRDSVAIIENLNNRIKQRAKENDDLMVVNGTDIRNAEYVPY
                     GNPDDDELNVTVSNGHATVQGMNYMDQVKNIREYEPPDGVTYTNDTIDYNSGTVSRKQ
                     QYIVSKAEKFVDELDRSSYNATSITESATNIIKKVNTAIKRKSKHARRIDNSTLMPDK
                     REGTFVYRNLANERLNYDNQYYSDHEIKKMVDRSVYKDYARDVKHSIKDLTGIYGFLG
                     DKAFGTDTYTYRFANAGEMTSFSRGFWDSNIGGLGGEFMEIARRFFPNTDKSRVSYNP
                     LRNNMPDWIPDTYHYGDPYVEIPKGEMRLPGKGYEAMYDLHPDQFGRYGAFDRYKILA
                     DIAPNSTEFKKWKNIAKNTVTDPNLVKEMEDIGVRASKMSGNHEFFDYKYIRNNLEYR
                     KGRVQGISNGQVVLAGGETLTLAGLNVNDQTTEALKEYLKPGQKITYRTYKDKKIDLE
                     NTQRITEAVVYSGSSNINERLLNEGYAEKNKEDNSALGIAGTQSGHQEVMGGLQEVIA
                     HAPLPYVHSKFLKVETPLESYKNELYYGHPFNTWDHPIKGFVTPAFNKNSGKSLAGEA
                     VALGYAYLHFSKIAGKTSSKLLSNVSTFTMATLNPASFLGIALGYATRLSNGKIEGNG
                     GSSLTNAQKGAAITTAISAAKYGWDNADNPLKAATTFAFAGSVISHNLKGVNEFAREA
                     FNKELNFLPGDFKAGAKIGALVGLGVSAIKNSHFDKDKIFSTKFVPKETKERWDIDEY
                     YDRMEYVKYMGLYRKAARKAEFFEHSNIRSTFKELDKNKEKIAKLDRKATKLATKNST
                     NEKIQSKLTEIQQQRQALEEQNNMFFKGGKYTQSAVAYKKKAESTLYGLSPTSTKDEL
                     LAAVPDEYKDHFQAFMDVTDKHEQKQILKYMPDYLKRPLQISWGQKPDKMESNYRYFK
                     RKKMPSMFWKGWKPNVNLKYVKMKTIQNEGMMLSDFGYYESEKAKPMYEAAPSIDDYN
                     NNSGQLYRTNLLTSLHGMGIGPMNISVKTTSAPGLWIYGDVKSTVSDATKVAGYKVAT
                     AAQTLSSLIF*"
                     /db_xref="UniRef100_R8F860"
                     /db_xref="R8F860_BACCE"
                     /db_xref="btn:BTF1_30712"
     gene            50922..60269
                     /locus_tag="SRR1747022_scaffold_18_curated_closed_gap_prod
                     igal-single_45"
     CDS             50922..60269
                     /product="hypothetical protein"
                     /codon_start=1
                     /transl_table=11
                     /translation="MANFNKNITIYDNKYSVVKGRRADGTFRSGSETLADRQKRVSTK
                     FADDITAIQDFVDTFANQSKVIFRDDNTLVLKTSHKPFDRVEESEAAKKALDILNTNK
                     FFNTITNKTSPSNVTLKYHNLANINTTASYDNMSHVFDKYQNIIKSNGTIVGYDLETL
                     GGMSDGIWNPLGITEFGINKQHIVNGKVAKTTSENIMLSGTVNHTAELNKIRAVLMSP
                     NGAKKLAEDPQYRGLLVSAKRYSMYGHKDTKIHFDGKKGYGVIDSFVGEKGEAWGNLE
                     QITAGVNKFINIEKQASQAIDEASGLRKDVKTSIDYIFDIMKTGNDQHGLVVGHNIRG
                     FDNAALNQYVKKLYNSDKAAQKYITSKMGILGINTPGFHLGPIAQADSLNFSRVVNNK
                     NYMGALLDVSDRGRQILAQAGRGINKQENIGAVFFPHLFEGAMAHSAGNDTAVVNAFF
                     THRFTEDYLKKIGIDQDAIGTFKGKTLIEAMNDMMGSFDNAVDIKANRQQIFMANKTM
                     NGSFGGKKVFNFTRDSQGNIITSTGHFINPNGGIEYNPVHGKQIGVVRNQPYTIVNYG
                     SVNTSQYSGQLANLVPEFATDEAYYLNLEQVVGDKYKSRTNPTQTTMLFSTKEEMEGF
                     IDSYLTPFAESTTGGGYKYLGNRKVAESYAKQYMLTDKGLEFNQQQWNSMFEAEQIKG
                     ALNSNFERRYEKKAAENFLFGDKSAKRIGESLDFIEYLNKKNLSAMTADDLGRIYYNK
                     YSGMKVGNVEITKNLADEIRENIKDTFGFHPRDENGKPLEKKILLDATADNAIASFEH
                     VKEQEKYYRNALNTVFKAHNINPSQHGSYGVTIAKSGQVMAAINNDFITLNDALSVPV
                     ANSVGEFMDLSEKGVRNLALNADTQLMPKALVDNMYEFKLSKDFYFNKKASNINGLMS
                     PKEYQNIIQYSLDSSDPGMNFIDKLIKIQTGATRQLTETERIQSGRQVFYQFVNDELS
                     KDKVLSKNQHIIELGSYVQKKDYNLRHALSYLEQGISEVREANPEAGVIRSTAKRGIK
                     TNYLMSKYRNNLTPEAMAETMKGIGKTVDVSSAKGTERKKMVEKLVNSFIIDEGTFSR
                     DLKALHGSNTDAIEDTMLAYRTLKKQYGTFVNDLIDAAGNVDMNLVFNEKSGRLFVQK
                     GEKMVDLDNIARIISDQGALYGKSGSQRLAIHHVLEYDQRAKALKYRTNLDDHFGGMK
                     TLVKRIDKLAEKGEVDLDSFRRAVGKLQVDLNEAPVYKYNYGSLLLANSPVDIRGVDP
                     LYPELFKEDGEFHSIITRMSNNDKFNVDDLQNIMERRIPESLEPGKLDPMQRSLMSPD
                     VVPILQEFNRATTNNSVVDRILKHINDTGKETKETKGIKVVNELYIPQGSGGFDNYGR
                     PVSVSAFNRNWIKANTIEEASKTYENLLIGARVIDTKQVHANIYKNVKEVGNLAGDFA
                     IRQLNMSNQNISQLVKYKRNSVIDSIINKYSNDPDRKYIADDVEQIMSEVEHIVRGSV
                     YEQGKLMDPELFERLIGDNPQDVRKISYNLNAIPAIEAMLEREDPEKLIKTKIPQMRE
                     MFGELKRDENGHYRYVKTPGTIIKRGETIFPYEAFGDIEKRFGSKFPESVLSLKFRNK
                     EGIELSEAEISKIINDTFGKQDIDIKDVINLFSNGDEFTAAYEVAHISQQELPKTFSN
                     SAEKSMTRIPYAKTGSHDPRIRKILTDTENDHWVKNIVLRDETLDAWYHDLEKAYKDG
                     GKTAKDILKQNGFDTIQDLKEAAKRERLLYRDFVFGENSIFGMVSVIANDNVTGHENM
                     GHQMSSALGEAIRLTGKYTAKPGASNTEQWESGINKVAEIIASDPKKFGFIREMDSSK
                     GVNEAKTLDISQNLSLLFSTNTYDKNKKGIEVLDSEKIVNLFREIDKTILKNAPEEDR
                     LVHTNLEGVDELVGAVKTITVDGKRHAIGSVGVTSTAFAEDSEVQSGVSQEYLDAKKA
                     LRQYTHMLDQVKAIKPEDLTEQHINLLKILPERIEEIRNEIDAMSDGAAFMKIDDQLR
                     NILSNSALNSTTERRLSNLIANSSDPYGYTKLIEEASDKLIARNKDGEFEINKKYKTD
                     NVNRPWLEDVKQQITFNPLEEDELTEKMLKEEEYRHLEPIYNEVVRKRGMKLGTDSAE
                     LFYQGNIAYAGAKFNAGGNVDLQPLLDKGVEVVPAEKYVGNLGRASAGQFVSSYADKT
                     ILLDLGENYANMSETGNRYIAVPGLGNVVNSQEIKRDWQKTAGALANTWQEWSNLGFN
                     DTEEGLRLVSRMDDLYDKLNTESQQIVKKGNVFAEKAKVRVNAPAQRLKIQATLGESE
                     LHDPLIDKIRANTPDNYKVDEDWFRDNATILGKSVSEWEKHGPNGPSLYYNYRLSSMS
                     DFQNKGYFDYDFMRQMGFTKKDASGNMVPITDKTELRSEMINYLKTHGTMDISDRYPN
                     IYDTSALTNYTFLDTTLADNATAIAGHTLSNLNGDLDGDSDSTVKIAKNNVNYLLYNK
                     HKEDSMAQMKADLKAQNIDIDSLDKDMVEENLRRNTIQSMKQNNVRGTAEELGEAYDF
                     FRGKELESIRVAVDNAKVVRENVAETLAKDSGRAYKSMALSVDGKNLLAEVEGGRSSL
                     GRLRTFNRRENVGAGELVKSDNELKDYFAEAVNVLDKQPDLFKGEKFKYVEGMREIGD
                     KESAKTVVSFGNNQREALDEMLYILQKSGSQMADQAETAALGRIQQNKYVESLLFKGS
                     KDAIGLVDAQLYAMKQASDNYFAQAEKDTERRLRLSGMSESEIRNSPELKSIALKRGN
                     ITLFSGGSEQDIISAKKLKMYAGDDRFMSFGGTMQSIRSGRATQETREDFLDWFERYG
                     KFSTVASQFDTWADDGTLSESMINKASSYIDKYEKEGVKDAAEKGKAMYLAEHYYDTI
                     DTLNKNNESFRADANLFAVFGRNGGSVERLVNVEGASGESHTALIQSLLSGQDVSYKD
                     HDFEKQGTRVMADRLKNINNFKNITKASSETLEHIVEGGKDSLLSSPASIIGFSAIGL
                     AIGVAAAGYAGGPLKKSKAVQDEQQQRQQTDDRMTVPEFFDNQGGFVTGNSQQGYIIN
                     INANTKKGERHMKRAMKEAVSASVGGAVSINMNFKSNSSGGWSDKDIEKIINNYM*"
     gene            60354..68729
                     /locus_tag="SRR1747022_scaffold_18_curated_closed_gap_prod
                     igal-single_46"
     CDS             60354..68729
                     /product="Baseplate hub protein n=1 Tax=Bacillus phage
                     0305phi8-36 RepID=A7KUS1_9CAUD"
                     /codon_start=1
                     /transl_table=11
                     /translation="MANNLSDIRDKWAEMKVSKVENTDMDIEDFVPNIYEMIKEDCIT
                     EYLGSISDSLNKGKDDYKNVAYYCEAPYSETLGYDDKEKVWVLSVDGIEYSKNMLDMG
                     SIDGDTYGFSFSDIDDGGKSATIGSKTYKGFEDYIKSMNCVSSGGDDRGGIKVRAAGV
                     DCAEIPHYEAVVVYNKDTELEALTWDQIEGLAVSKKAEIQYAPYLINKNKSDDPDKWT
                     LSERDKSHSVLFYKNKQDGITTYLEVVKKDASYLFSSSSDYAGGTPMLVVGAGKSWGK
                     DTVLDGYKAQRRIKELLIDKKSSIQDMILILDAHTTTAVRTAPTYTCYTSLYYFPETV
                     KNIIQSWIDKQDGRPLSRLTYSPFGTDKYGRLLGTLYVKMKMNGESVWINVSKYVQAG
                     TNLTEPDPDFSGSPELEGIYNGLSNDAFKIGSYNNSYRFIDDSNVSGNESFEKMIKLH
                     ESLTGLEWNAEKECTVLLGDSFFLIPPQSIRNVSNIDYTKVPLLRSKGTMVKNQANRE
                     QVLEMDVFFYGENGINGIPYKAETPNGTEVTYYMNGLRALFAQFRICPFLPIHNYYIN
                     NVLGIEAVTMVGISLDTVEGFPKLLKATLTLREFNYRVYMPDLPIQYVNSDTGKIQDF
                     EPIFAKCFEWEVYRYYYQRCIMHGEEISKYTYNTYEYGEYYYSYKNVLQRANLTSQSI
                     EFYVPDDNWLTKALQCKKDKDRYGQMISSVSLNDDESSYVNEIAGDDPLVDNDTFKSK
                     LKTLLKDSKVQLKNKYNTSDSVVGVNTNDIYRTDDYATTWSKSRTHVMDVKPSDLKTI
                     FKNRLNVLFNLGWVNDVTLDEGLNSANTAVVWTFNIKLDTSKVSLDNIREYVRDLSTK
                     TDEGASSANFFKDGCGKYIVTAQYDENSKFVGVSAAYDAGLAAIMAAGSGSNKPSEVS
                     TTSEVFNYANYTDPKAMKFVPYIKDLNGNSVSIDLDLLHVVTQNTFTEMYLKAQDGFA
                     PQFMGGGDVTFEIMFTTQDLLVVSLMNQLPAYALQTTKTYRRVMPCFPVKAKNDYLQM
                     LGINECLVENVNVTTVDGFPGTYQIQMRFTSVDRTLRQREALRKINTDGFTSDIASTN
                     IKDYFSLEEALAQSELYPDLDLPSLAELEKLGWSYLKYANENRAYVDPDFYIIYSYQY
                     SAQMTKEIVKTYLYDKYYVAAEKDKEDGTETKTVGQCSASDSVLHMEDDSGLVLATKL
                     NKIMGLDVCDNSQNSVSKYAQELMSQLNVAGEQETLFRKGSMFASDNFDDLMELGTTL
                     SCLTAYGIENGWQIKEGWFATLSQTYVNDLVERLKVSGINKANSKKEDKEAKWVNEIY
                     TKRRNAILAINEILYSPMELEGGNRYADLSCVADAFCKVFDTDAGIRLLNILDPMGNY
                     SKGGLKKLATTGGESGGASSGHFSEKDGYYYGDSSYTTDNAGEKFDEEVWAEGNLPLY
                     LQGYIYAAGCCRTGQQYNKSNNDWAPQQFINGDTNKPNIRYKDNKVVKAYDENDKDIK
                     KIAKDKNLGMEDAYWYYVATVGDFFGAWGIGKYNIKRIQDMMCPKSQVNYKCKEMYDL
                     SKDPKWCEKGFLDPYYNYQGYRSKKGRDYIKAISTNACDNCVAFIRVVLQKLKEMLID
                     GYFISEVDVIAGNYDQVKKEWDEYIDQWDSSLNYNSGDQDHGGSGKKLQEEALNDAIE
                     KKYGMSKEDMDALIEDDIPTSYSQIFSARMIYPVMLMAIDCNAKIAKLVTKRNYDELN
                     NMTLGTSVGTADCTPMNKFLQALAGIKMLGTTMETDTDAITSNAQKIFNTLMQEIAEN
                     FSNDPRRYVLHSFYDMLTTDKRGRLVRAFPTFYIIFVDEGRRIGTWKLYDNFYNMSAI
                     SNIDIVKSRKVPADTCTFTMSNLYTSYASTYDNTVYQQYVDVYGVKDYFNSIFSPRAY
                     LNTEEMIRGRKQLTDTTVLSAGVRIHVRMGYGSDGSKLPIVFNGKIAEVNCGETIDVV
                     CQGDGHELMNPLNAFGELEAKSLEEAQSWVTICKDIRGAIARGGETPKNLVAKLMTAK
                     YGGVVKTAIRKMFNNRFFSENPFGIYHFGDRRFKDIFADSEIVQNLYEVSDEAILSGV
                     TALVPDKSESNSTPTINCSIQDKSMWEIVNLCAHAGDDYFAAIRDFGMRSTLCMMKGN
                     HYYAYAYKKVNSVIYERRKPFQQYHYFDSYNDIIYNSIEATETNMKTNAVGTWQATDF
                     IWGHEQATVGPVYLDMNIYPEYQKSMTVDTGLIASGNGGIDIPLITGLSERWSTDADD
                     DKVNKQLARKITTNVLRESVKDMYDGQLCVIGDPSVKPYDRFDIVDTYEDMSGQMEVE
                     TVVFSMNSETGFTTTITPDLIVRAVDCTQETSYQNVTGHFLATEGIAVTARLGMAKLI
                     ESSATATLTSSIMSSAKLSSLVESLGGAEAWASLNQLITSTTVGTETAGVAAVLLNPV
                     TLIETVVAGACIFIIAKNIQAALFNWLRNVQALTVYPINKYQRQLIAGMAGHRGSVMG
                     YPYKQSKDSIQAMIMAGYEKITDVPIVGSLTKSFCKGSNVDSVFEHWRESLGIAQMSN
                     DTNLSIENLYQEICGYASKEYSSNGAEIQALKFKDRLLSFDTKGKTDQTFLLYQIGGI
                     DDPDKKEYESLPPDEKKKVTIKELPTNKRVLALTPIEDDDEIKLAKSGGHSVIKNFKI
                     AHATSALEVGMKFEGGDRVIKYITDNEGKVFDLPMIQTDAIYVIKVIMQDEALQGAEL
                     TFNSGTRVNDSRSWKSTGFAFVLDCDNKDSLITAIKNARKQTDCETLGPNSKKIKRHV
                     FSYQDTDNGVAITVYPGKSGE*"
                     /db_xref="UniRef100_A7KUS1"
                     /db_xref="A0A024QIL9_9BACI"
                     /db_xref="cbv:U729_3133"
                     /db_xref="A7KUS1_9CAUD"
     gene            68731..69087
                     /locus_tag="SRR1747022_scaffold_18_curated_closed_gap_prod
                     igal-single_47"
     CDS             68731..69087
                     /product="hypothetical protein"
                     /codon_start=1
                     /transl_table=11
                     /translation="MSSLKNTIRSNVVNRSDKYNISQQKIAKVIEISNSNCYTVSVIN
                     RDGANTVEYNVAIRKDNNDKGLVSWEPAVGDLVNIAEDGRRFVITGRYDSSVNNSTNY
                     DYYSNSINSTLGGFLQ*"
     gene            69104..69646
                     /locus_tag="SRR1747022_scaffold_18_curated_closed_gap_prod
                     igal-single_48"
     CDS             69104..69646
                     /product="hypothetical protein"
                     /codon_start=1
                     /transl_table=11
                     /translation="MSLEDSKDNLFTKAVAQSEKADTNTSKGIINKNSGSSMVYDKEG
                     NVNLSSGNYTQYKHNAKAGSATEISLHSNTITVQKDIVTSDLCVNYHKLNSQLYELTN
                     MKEVMNTSIGNLTMMGTVLVKVWEPTLQKWVLIRRQVRVPVFSNILDPYAVDKNIDLD
                     LDDAYDNIADYKISKDNSRK*"
     gene            69657..70193
                     /locus_tag="SRR1747022_scaffold_18_curated_closed_gap_prod
                     igal-single_49"
     CDS             69657..70193
                     /product="hypothetical protein"
                     /codon_start=1
                     /transl_table=11
                     /translation="MIDFQLNKNGDLLFEESQVLNNSFELNFFVSKSDTLAINFYTEN
                     LSSFSYLENHKEDRILNPGICLNLYIKKTENNKEVVIAKDEDYIEQQIKIRLQTALGT
                     LLNNEDIGSDLDLYKHNIIADNDNFSIIRESAKRAISDILPNAEIDVQKIETIYLDYS
                     NSLMITIKNDDYNYYYYV*"
     gene            70197..71006
                     /locus_tag="SRR1747022_scaffold_18_curated_closed_gap_prod
                     igal-single_50"
     CDS             70197..71006
                     /product="Uncharacterized protein n=1 Tax=Bacillus
                     weihenstephanensis (strain KBAB4) RepID=A9VUZ2_BACWK"
                     /codon_start=1
                     /transl_table=11
                     /translation="VIKIKTLLEIYKELKETFYQKTNIDIGRGTVIDMFFSAIADQFS
                     TIYQTIEDNKKPYLFTEQTGDELDSTGYFVSLPRIDGESDENYKYRLMNWNLRHASCN
                     STAINDKCKELEFSTAANYVQYTKGVGTATIYLTPLSYDEDDIRLAIDEATDKVSTVI
                     NPSSRVEFRVPTPVDVKFVAYLKIKTDGDQYIIKQEVSDKVKDYVNSIAPGDYLELGD
                     INEIGLAVDGVEYFNIVQVYLDDEESTDFEILQTIKARFVYNQIIWWDVES*"
                     /db_xref="UniRef100_A9VUZ2"
                     /db_xref="bwe:BcerKBAB4_5764"
                     /db_xref="A9VUZ2_BACWK"
     gene            71024..76150
                     /locus_tag="SRR1747022_scaffold_18_curated_closed_gap_prod
                     igal-single_51"
     CDS             71024..76150
                     /product="Putative uncharacterized protein n=1 Tax
                     =Bacillus sp. 7_6_55CFAA_CT2 RepID=G9Q414_9BACI"
                     /codon_start=1
                     /transl_table=11
                     /translation="MFDYEKMIKRAINFFPTWSDIRKRHSKSTGGKLLSTVTEQSLDI
                     EKAIQEYIDSYFLDRIEGHNIVAFSYMATIGIMQDTDNVKVVYNNTNYKLTLDVDEFL
                     NATDNYLSYYENGKIYIREEVYNGNNTITIYVDNDCLDYELTRIHVWNIYDEFACFIG
                     MERHEGESNEDLYKRMIYFNENKPNASESGLKNAIMSELLIDCPDLKREDIKIEPVDA
                     VNLRKAYKGYSELLDLLNEMNRDVYRWKRWDLDEWQYDFKSIEYLPYKWDEALTKWQN
                     GIGYGDDLKVILSNNVNKTNADITLYSKDKETLNAYIRNKEIYKNVKLTFQKYNQKLN
                     SVNVKYRLKAAPMKIIDPGAINLSIYSSNEVTETLKLQDVYKFGTDITRTDGSKITDA
                     YRYRLQFVPKNNNYNIEIYRATVAYRHKTTKAILKTESLLKNANGFVLNSSGTLASTS
                     ISKTINNINNMVTSNYLTNVDKGGFTIRNGYTNGSGTININGYGNQTITFTSNCEMSD
                     LAHSDIVTKGCLWRDNDLILRTDYDGYKEITIDIEANKFSFTLNTDTTLDFYMFDYED
                     NKYIPHSISGAGSVFETEETLTPRKIKMFLKLKNMIEVSLGNFKYNNYTIKLSAANGA
                     LVAVENNDRTFILPDYIQNKLFIEMKTESSHAPVINSIAIGSDVLNNYYTTDVITYLN
                     NYDRILDIDCNCDCTLIKYDANDIEIERIDNYVSSSYYKATSNDSYIRLNLDDWDEVY
                     SVISETGSIDLIEESGQYFYNLLLSNGEIATAVTINGIKHVDPVVVSLHDILKSQFEG
                     YDITKNRVYCSKLADGLIISTGNTTSDFEIFKINSDYFKRKNAVKYVFEDIPSDINVI
                     WGTDDILVDGFSNTHDFDYISFYPVNSVISTAINEYNLFLNEMKEIPVVNNFSPLIDT
                     TSLNFYTVEPYVGSDPIDIRFYPFDKQREFDELKNWSVGIKELYIKYDADLFNIEAYE
                     IQETVIINRMKLSNYMEIADMYSLSDNSVLYTQQYVIIPPDNAEIIYKTYDGTDETSD
                     LIIDETVDVDNYFVKLKYANIDRIVQLNEYYNYTDYDPYEDYKVLHDQGIIVWPAYER
                     DKDKKITVHIRYTIKKPIALVYTEDALYEAVSYVVDAYKELSTYTIFNIENGDKYDLR
                     NLEDFKDCDLVYVNCSEPSFESMMVDTYLKFNKFAEENTVLVKTGYYYINGKEYYLFS
                     NDGTLDIDTYTGLNSVNAKLRNGEIETYKATDNYVRNSAMNLRGMNNLYGFNYNKETI
                     YGISNFGKYTACNSFNEWNTFGVRLSLVSNLENYELNDVALEFNFEEDWGYAYIDITD
                     YLYDDISYIGYMAYGLDVYIGVERPYKDVRFSRALNIEIGDPIKSASYIYASELQRED
                     KCRYYLVVKNNVHSTYDHKLLDDIIITDDKDKLYSSTVHMKNLDILGLNIENQKTETT
                     CYRMAIKSNKYCDCKGASLCSDGCIKTTSNIDWGLTILAKYETKEEFTTCELDNLILT
                     NNYVQASHTGYGYLTTQPIYIENPNTIKRLFYKLNNINTEEMSGLKFAIYTSNTKDGV
                     YSPNKYENSNYGCIDNKDIEMYIKVKIAIPAGKILDNLILFAEYRSDKENLLMAPTCE
                     RGNFISYVFDAQENLSYKVKSISLKAISNINDVNLYVRASSDKYSADVWGDWKLLKFN
                     ADGKLINTVKWNSARFFQIKIAINNRNGYIDLDYIDLEVI*"
                     /db_xref="UniRef100_G9Q414"
                     /db_xref="G9Q414_9BACI"
                     /db_xref="btn:BTF1_30662"
     gene            76152..77987
                     /locus_tag="SRR1747022_scaffold_18_curated_closed_gap_prod
                     igal-single_52"
     CDS             76152..77987
                     /product="hypothetical protein"
                     /codon_start=1
                     /transl_table=11
                     /translation="VIKPTARVEIDNGIKFYEQDVLFDDYTYKGDTDITVTVDYANPG
                     FGIALLDSAGTYLAQKRELLMFKLGVKFVDVYYRNLDDLDSINNPIQGSLNAAYAKCY
                     TENLEFKISKRDNQYTIYVGGQKIAIYNSQCDLDSFNVAYYSVKDNVIKDIAIASSVP
                     YDWNVNMTNTHGGYIEFNEDGFELKGCKYNAEVEQLNIELEKGTYYLKYNKSDLCDIK
                     PYVMYSNDERIVDDEKNILNSNRTFTLPMDSKVSLKFVGTNGSINDIAITTAKNNSYI
                     QTTPETGDFVKIERSYLEFDLKELAKIEFDAIVYFVPGDTDFSPTEYAIVNILNRHYG
                     LNDLGLSVGIKYHFVYENGQLISSNEVNANKFTLPIDSLKFIMFDNVNAIITNLILTD
                     KDGSQTNVGVQFTTTKSVPGLIKSPIVVLNKHNDPLDLSASFRIVMQNDSPYYIFTNT
                     EREIFKADSLIKLNSLPINNSGAIIIYGIPKDAMLDMDKLYYIPERGKDNIDLCCNIY
                     DVMYEGDEYQVYIDYTTGYVTIRNPEKYKYFIVDYVKLDSYCINYNYEYNSYLVEIAT
                     DDKEGINVIYDNTEKKNGSYEYINEQKYYDTKLVPSENCYIVIGR*"
     gene            77998..79875
                     /locus_tag="SRR1747022_scaffold_18_curated_closed_gap_prod
                     igal-single_53"
     CDS             77998..79875
                     /product="hypothetical protein"
                     /codon_start=1
                     /transl_table=11
                     /translation="MKIYPSNHKIKTITTSRVDTDLNIPLAYMDIDYSKYNIDKLPSE
                     YFSTDSMTPLIPGQELENGKVKIFNRYKEEANTTNLIQYTNQKWYYMPNNIIQYTPKF
                     FLWKAMVKKSMSYCIDTVYNLNINCYNEYMSNSLSPVFTGASDNGYVPSNIKINDNQL
                     TADTFMNMSLEKADFCFIATANAAYYDDECTQQIDINEYFEKGCNLWIACEDARSFNE
                     NYEMLSSIDNVTYHLDSPIINSNASIMCDTYFNLNRIHEVTGISVHNIFNKDATSPIL
                     ILEYTNGGFVIISHISLFDSNHQSAGFPIIFETLMYVYMNSYKSSDYIKEWITYKVPD
                     YEVVGNTLTVKNNFTSNTNLSTYFGINSNDMSLVNISIIDDPNTRTAVSDTDLDYSTN
                     AIKCIGQNNNRLMFELDPDLKIDGYTEPDRPNGWKSIYYNGQIYYLSVLHYLIETDLT
                     NNIYMIEENDNLKILIYAFKSSSLGINVAKSTTITIPYIIANIDSGETIVQRIREANY
                     SVYYDKTADSISYCFSEDYIEKDEQYLLFTVSVSQTSDAITMYDIRQLGGGLPEGEPD
                     NYNLFDIGHINGRPYRQAGTLIITLPSRYKEYEDRIMNVVKKYMVAEDYPVIFFEDEE
                     V*"
     gene            79879..82503
                     /locus_tag="SRR1747022_scaffold_18_curated_closed_gap_prod
                     igal-single_54"
     CDS             79879..82503
                     /product="hypothetical protein"
                     /codon_start=1
                     /transl_table=11
                     /translation="MAKKLNIIDFDYGVRSEEIQENFEILQDEINRERISIGGPGIAN
                     GLDITVTANENDFYITVSSGTIITKDGEEIFIEEQTIDIERPMLSQQCEYLVADTKNQ
                     ITLNEVPYSFFSRYEPVEFSDSYLPTASGIDINYVNSIATDDGIRVKAIKDKTLTLTG
                     LIKRSLKIKYYSTADRIDTLYIDNNNQLQVKVSSITSTTPSAILPDNYKYLIAYLLIT
                     SDYKENSEDTPHANILIKKDLRDKRNLYTDSNGVLYICGIPFDDLEFINMEEPEDPHE
                     NQLWLNLNNNTLYVYKKVDSYFYKKTIEVTTDFQDGQDEVDYKTNIAYKVEQGELSVY
                     VNGVRLTKDIDYVEMFGGIPSTNQTILKDSESDIFRIYKSLYIGDKITYCINIKESGM
                     MWVPVNKESYVNTKEIKYYGVHDTWPGGNYWQTKLAKDLGENENYPYKYQFFFFDAEQ
                     DRRMLFTPNRHEVDVYVNQFPLHSDQYIELTLDNVFDYAPQCVIDSLFKDENYHWANY
                     KTTALNKDEDTGLGIMLVEPLDARYSEGLEDELRYDELGTPLIEEDLFVEIRVNRSVV
                     DTPSKRKLQRIATYINEDDIVVEDPNIKNIDIKTGYYRYGEKQLEVYLNGVRLTENVD
                     YIEGTDIGTPDADLLNKNLEYLDSYDTSVAMRDKGTPSRRFTIRRLLNTGDNITYRIT
                     STYYSYDHINSLLDSIDVDYEEFKTAIDSFGTKLDELEASFGSSIMNMQTTINQIAGN
                     LSQDQDTYLTVNSVIKESQINAEFSARVPQTLNFINASIKSDGTTKSYTVGSLNNDTY
                     NIREKDYVQLIHRMKEGTEFLKDRFLIRDENYTLEDVVVNNSYSVTQLTISDNYIGNI
                     SDGDELIITGIRFGREGR*"
     gene            82506..82934
                     /locus_tag="SRR1747022_scaffold_18_curated_closed_gap_prod
                     igal-single_55"
     CDS             82506..82934
                     /product="hypothetical protein"
                     /codon_start=1
                     /transl_table=11
                     /translation="MTVNITWFINEDDAFEPINTYTADGAYTPGDYLEKVIRIYNNYN
                     GATDIDSAVNAKLVVAFKSYEDNFLLNLFQVSIDGVNYFPLTINIDRGEYELGTLTGY
                     ANNGGSDSYNCKTIYIKIGPIPDNIKSSLKSVIFYLEYDK*"
     gene            82952..84346
                     /locus_tag="SRR1747022_scaffold_18_curated_closed_gap_prod
                     igal-single_56"
     CDS             82952..84346
                     /product="Hemagluttinin domain-containing protein 
                     (Fragment) n=1 Tax=human gut metagenome RepID=K1SZV3_9ZZZZ"
                     /codon_start=1
                     /transl_table=11
                     /translation="MLTKTQTLAAIQKSLIKYNDLVANQIDSKISAHNTLASATANGH
                     MSSGMVTKLNSIADGAEVNQNAISKIKIGDDTVTAAGKESTATFKGSNGISVSFDKDN
                     AIEISGADAVGAANKVSSDLSSYKTTVANTYMPKSGGTFTGIITLSGAPTSNLHAATK
                     KYVDDKVTGLSIGDYMPKSGGTFTGTVTLSGAPTTDLQAATKKYVDDAAAAAAAKVVD
                     SAPDTLNTLNLLAEALGDDPKFATTIATQIGTKVDKVDGKGLSTNDYTTDEKNKLKGI
                     ASGAEVNQNAFATIAVKVGTTTTNVEADAKQDVLTLTQGDNVTLTPNATNDTITISAK
                     DTTYPEATTSAHGLMSTGDKDKLNKIAAGAEVNQNAFSTVKVGNTSIASGGKTATLTL
                     AAGSNVTLTPDATGKKVTIAATDTTYPEASQSAHGLMSASDKTKLDSIVAEADVSDEE
                     ITSMIANVQTAINA*"
                     /db_xref="UniRef100_K1SZV3"
                     /db_xref="S2KWU6_BILWA"
                     /db_xref="ain:Acin_1902"
                     /db_xref="K1SZV3_9ZZZZ"
     gene            84457..86163
                     /locus_tag="SRR1747022_scaffold_18_curated_closed_gap_prod
                     igal-single_57"
     CDS             84457..86163
                     /product="Uncharacterized protein n=1 Tax=Parabacteroides
                     sp. CAG:2 RepID=R6IMP4_9PORP"
                     /codon_start=1
                     /transl_table=11
                     /translation="MLTKTQTMNAIQKSLIAYKTNVLDNLYTNQNAFSNVKVGNTTIA
                     ADSATDTLTLTAGNNITLTPNATDDSVSIAAKDTTYTTSSPISLSGTTISHATSGASA
                     GSYGDSTNQTPAYGATFKVPYLTINNTGHVTGISEHTVKIPASNNTDTKMNVTLNTTT
                     KAYLVGVSTTPTTTAKALTGIADTGVYLDTTAGSLTATTFNGALSGNATSADKVNNQL
                     NIVLKAIQGGARTSYDGSSVQTVLINPSSIGAAFESHTHSQYVNPNSYGYIFIGDDEN
                     ISATGTDDVIAFKPGDGINISFGTSDVATSSVLIANAGVRSISSGSTNGTISVNTGGT
                     TADVAVKGLGTAAYTASTAYASSSHTHKYAGSSSAGGTATEAAKTTGTLTIQGNGISI
                     NTFNGSANKTVNITPANIGAATSSHTHSGYASSTHAHGLLNSDFTKEVNGSTGGWELI
                     NSTNTGYLLTSLRGGNSVPDWFNSPYGSGIIFGGSDTKGVLSMSYTSPSITFAGGASS
                     PSWNLKITGSNNKTYNLNDYATNDVILTLQGYVSTLQSDVSTLKTQMGDVESILQEIN
                     GE*"
                     /db_xref="UniRef100_R6IMP4"
                     /db_xref="A0A090CG02_PODAN"
                     /db_xref="gka:GK0543"
                     /db_xref="R6IMP4_9PORP"
     gene            86178..87323
                     /locus_tag="SRR1747022_scaffold_18_curated_closed_gap_prod
                     igal-single_58"
     CDS             86178..87323
                     /product="hypothetical protein"
                     /codon_start=1
                     /transl_table=11
                     /translation="MAISDELDLTLQTKEGLKGVIEDNGQTAPTKFSQYPAVLDNIID
                     NMRSQLKIADFIIINDDTTLASLNSFFEFLPSVPAGSTTTTQATAEVTTSNLNVRASG
                     SSSGSYVGLLVKGDVVNVYGTASSGWYKINQWRSSSTGALTNHGSSYAYISNSSSYVT
                     YYPSTTISNKKQIDISSTDGTSVQQKCNYVLAETKGWEVLFDETYKPGTGSSGASTTT
                     ERTTDYSFNNCYTDNYSSSSYGSKVATNTSTVRQGYYSGYYYYKGNFRFTSSRLSEIK
                     SVLNNSTVKSVQIYVQRANTTHGTSGSATLKLYACNSSGSYSDVLVDGSSTLARGGGK
                     WITLSSDVVNGFKTGKYDHFKAYYPSTSLSYYIVFALNAKLRITYTA*"
     gene            87411..87944
                     /locus_tag="SRR1747022_scaffold_18_curated_closed_gap_prod
                     igal-single_59"
     CDS             87411..87944
                     /product="hypothetical protein n=1 Tax=Clostridium
                     tunisiense RepID=UPI0002E008E0"
                     /codon_start=1
                     /transl_table=11
                     /translation="MADINQKDWDKIKDVIVSPYYNDGYGRYDLSLEEVARGLQAMGY
                     DLNGGGGSTNPDESQADTSNYKLELLSTNGTQITDEGFYTTLYVKLYKDNKDVTDITS
                     ESNFKWTRFSGNSETDKLKDAAWNLRYAAGAKEILVTREDVNRRALFQCQYVQYEDEV
                     TWVKNAYSTYVDSITKN*"
                     /db_xref="UniRef100_UPI0002E008E0"
                     /db_xref="sbu:SpiBuddy_1879"
                     /db_xref="UPI0002E008E0"
     gene            87959..89524
                     /locus_tag="SRR1747022_scaffold_18_curated_closed_gap_prod
                     igal-single_60"
     CDS             87959..89524
                     /product="hypothetical protein"
                     /codon_start=1
                     /transl_table=11
                     /translation="MANNNYAAKATAQITIVDTTDASYLSGGLSIVSGSRNQIYVPTA
                     TGDSAYSPNWKFNNLVIRPFLTASNIKKADGTTYYNPDLFSPEEYPSFTTGTFTNIIS
                     DIHWYRRDNAGVETEIVSGTEGYSFNWDYSINNETVTINDKRQLVINENVLSPNTSMD
                     IICKFSYNDPYANMSIGQQFSINISNIAAGTGTSKVHIEAVNGNTIYNDSPEYIQLEA
                     SFYYNGDAIELASEIANAESTTSVLWYIRDIKTNTCWRLLDATQQDYINENSETGNKL
                     YEVCEYEQVTGSDSTITTELSPVKNSKGGTVLKVYPDLIAGSDVIKCVVTYNNVQYSE
                     LQVVYDNSDPIRMYIQSSTGDKLSRGQDNDNTILKPVIIYKGQLLDDTNTEDLQLLNS
                     LFSYFWYKDAIDGSVTWNVWNEYDGGIATLKSQVVTNSNEGLTLMEGTRELYVTADDI
                     DKQNKFTLDLVDKVQVAASNSRTYLMTNQLTEDQVMTASLINENAGINANDMDATLAT
                     AYEIQAYTQEENK*"
     gene            89542..94494
                     /locus_tag="SRR1747022_scaffold_18_curated_closed_gap_prod
                     igal-single_61"
     CDS             89542..94494
                     /product="hypothetical protein"
                     /codon_start=1
                     /transl_table=11
                     /translation="MISYKALTRASITLQLIDDIGLYDSEIFSSNGLLLQPYDRSTTL
                     TGIIYKNNRDITSEIKDIRWTMWSPDASNYATDEEWNENHKGSNVIEVTSDEIDSKCV
                     IQFEAYKKNKMNEDELIACSHITLVDINDLIAVTEKPDNPYDGQLWVDTSTDPATIWV
                     YKNGKWNRVGTVDAIVKNLIRNSAFTTFTNKYYDVVGSTVLSYTPSVFQRGSYNWLKL
                     QSDVAIDAERGVSYTVFDEDIKTNSDYSFQMLAYATSATSAVDNRINVRICSIDESNT
                     ETALYEYKDLEITTDVCKFFTSFKTLPNTKTIKIYITGRNGSVYDFNISHLALYNTAN
                     DYPWQPHPDDASLILDQETVFNALTNNGTVKGLYSIRDPKTGQLQIYFNANYIQSGTI
                     KGDRIDARNLTVIRDDGIKTLEITDKGEVNLIVNSFKLSSTGQTIEDFILDSIDLNDS
                     GQLKYLLKQIQKESSEADAIYTELYNTDELKDATYSKETATDLDLSMYTNEASSGQQR
                     ARRRSIITPGSDTGEEKLPSFVLGQSKLGYAVLGETGSGNLKTILYNVKRSYNGDTDR
                     LIAKIEERIAEIEKGGKAKTQAIAIYSNDEIIEESTLEDLYTVYIDKYSLLKRVFVIC
                     QDAVGIVRLTVVTDRWSKLEVETNQILSEVGEVKKYYAGPEGEEPTLLEAIGSIASEK
                     ITPEAIVNIVQNGVVDVDKDPQKVSEIISQTVINQTASDIDMSAENLKQGLKSSFDLS
                     INGIKLGTKDADGNTTLIDMHGDTVQIAAPQIDLSGYVTFSKFGDEFNKNFTTSFDKS
                     FNDSFGKKFDDSFTINLNKAFKGELPDITTINGGLITTNTILGNALVTNTITTDKLAA
                     DVLTANNIKTGNLQGTNSKSYFDLDNGTFRLANADKTFLTFDGSKLSFGDVAASDLGI
                     LVDDVTGVLPSWVKDWNGRTVEIDNENIVGVRAFLGHKEGTELTGIGLGVDLGTNTGE
                     EEFKGNVDSGIVGMRFGKKTFELKLDGTFKFGNDSRYISFDDEGLKVSAIYGEEIKAY
                     NLDVYKRSKDTEGNYVYDNKNKTFSVDDEGNISIKANSFSLTPTTANQQQLINGLTNS
                     STNSETNGLWINDGKLNINADNITTGKMSAGRVNITDGSFLIGTEDKPVFWIKNNDEV
                     IIKPSQFLLTDINGNTVIEVNENKKVTMNASYINTGSINGKFIEAETIDVSHLVAGTG
                     ATNINNILDQGGIAWSSKFGSETSATAITDCKLGYDVAQNITDKYSVGGIVNADEVNE
                     TAYIEIDLGNTYKISSSTIYFDTSAAPDSGVTYYYKIKYSYNGTDWYYIVGNEYSSYQ
                     SGWATGILPNQIAPLTNNFNAESGVEYINARYIRLCLGNLGTDPINMKVISWHLYSSG
                     RSTIIDSSGITTGAIKAEQIAANSISTEHIDILDDSFTFTDNDGNTVFAITEVNDNTT
                     VEIRPDTFILKDDSGNVGVSLKDGKLDIDASNITTGKLKADYIQGGTLDTSVIKSGSI
                     SGNQIDARELKVIRDGENGQVTTLQITNNGAIYANYEDFMLVSSDGTKNVGDYTDALR
                     DDIEEYIRFSGDTITLGKEIMEDGTANKFKAKLSSTSLDFMENDVAVASISNNRMFIT
                     NAQVKNVLTIGNSASGNNVGGFFDWTLRQNGHLSLKWRAN*"
     gene            94494..96899
                     /locus_tag="SRR1747022_scaffold_18_curated_closed_gap_prod
                     igal-single_62"
     CDS             94494..96899
                     /product="Phage structural protein n=1 Tax=Clostridium sp.
                     D5 RepID=F0YWS0_9CLOT"
                     /codon_start=1
                     /transl_table=11
                     /translation="MSTSCKLTVTETSVDQANNKSTISVKLTATTTGQSHNNYTSGSY
                     FPKGTITVNGTSYSIGRTLPYNSTVTLYNKSHTITHNSDGSKSVTVKYSFNTHIYDGT
                     LTGSKTLKLTDISIDKKSTPTASSSSVYIGSSITIDMNPYMSSYTHSISYKFNGGTTN
                     MTSGLSATSGIKDSCTFTPPSSLLNYMDPDSTSANAVFTVNTYKSSGTLIGSSTFTVA
                     VKTSATSYPPVMGSISASVYNNGSPFSNIYVKNYNGVKLSFSATAQQNAGIVSYKITG
                     GGVNTTVTSNTYTIPKLISSGSITYTVTATDTRGATCSGSVKITVNTYSPPSINNVTT
                     VRCDQNGTPADDGKYIKADVSATYSNIGNNQSGSIIVKIQYASNGGSYNSGNNLTVSK
                     SSGTAMATGIIGGSLSDGSYNVLYTITDAYNKQTTYEDILSTMFYVLDINSGGTSVGI
                     GAAASDANHVLTIGMEQIVFPNTTSLDLGVSGLDFASDTFQITSKDTTLNNTSLALNN
                     TSLTLKNKNTTLNSTVSMTLDATTLNLDSTAMNINSTSVTSSAEFLEYTKSLTITSSG
                     ITINNNGINDIQFNSDYVRIKEGATLAAVGWASSGSTSTNSFNLGRIYCESGIDMPNN
                     IAYRCINSTDAILPCMFINASNYCFLSHNDLTGTVLRGKTVKLSSASGTTVTSDERVK
                     KDFKTLEGYEDFFMSLKPIAYKYLTGTSDRYHVGFKAQDVKSSLENNKLTTQDFGGYV
                     ETDPDTDFYMETLGYDPFDGGKMCALSYEEFVGLAVYMIQKQHDQIEELKDRVAVLER
                     GDN*"
                     /db_xref="UniRef100_F0YWS0"
                     /db_xref="F0YWS0_9CLOT"
     gene            96899..97453
                     /locus_tag="SRR1747022_scaffold_18_curated_closed_gap_prod
                     igal-single_63"
     CDS             96899..97453
                     /product="hypothetical protein"
                     /codon_start=1
                     /transl_table=11
                     /translation="MTEYTLSDFKNLNFVDGNILNAYEMNILKQFVSTAYQATLTQLA
                     VNNIHVGPEPPTQEQYGENYKNMLWIDTNDNADAGIDDSTMGIISDLTDTVQNLSKQL
                     EELQRQLALIIAGGGGTGPISKLNDCLELEDGSLFTLEDGSFLKLEFASKPDDDKDLS
                     FEGCGLALEDGSIMITEDGYILLL*"
     gene            97509..100064
                     /locus_tag="SRR1747022_scaffold_18_curated_closed_gap_prod
                     igal-single_64"
     CDS             97509..100064
                     /product="Gp352 n=1 Tax=Clostridium sp. CAG:221 RepID
                     =R6FN56_9CLOT"
                     /codon_start=1
                     /transl_table=11
                     /translation="MATETKKLSALTEVITVNDNDYLLIVQNGDSKKVQASKLQGAKN
                     LSEKYVDLVSTDNTDKKFRMILRDDGEPIVYPMEVFTAEGWKQGDNLNVPFKTAAGSG
                     MAKVATADIETLFINQMYGGGTGTAGTVETSVSHSFVELYNNSEVDINLKGLYLNYKA
                     KSGTWQSLPLRGIIPAHCSFLVRGGAHYNINSDLVRLKIKDYDQSWDIQFSDEGFSMY
                     LSIGECAEETPVKFTKSSTDNKIISANQQWVDVIGAGGLTSEQTVPLYDGEQFIMGMS
                     RNTAVRRKTFFNNSTSLSNCEIIDYKTCNVDAYRPRCTRDGVWKENVSETQIKSDIPN
                     IVNMSFGKDEFTRTFTWQSTDFDKGFLKYKKEGDKEWTKVEAESDVISQYDKQVQVHH
                     VIIRNLTPGTYYYKVGTTGYYSDEEAFDVKDYSTDGFKFLWTTDQQGWNGFEYDMWDE
                     AFKGIKYYEYTDGVPNFDFHMNTGDMSQNGNRYFEWKYYFDYADDTVKNMPHVCTIGN
                     NDLVEKKYGYVFDYYNTLDDAPRLADVSPYDKFATTGYGSPAEERNEKMVSTCSYTLG
                     GFCHFINLNSNTEYMYEGLNTDQFLTKECAFLEKDLQEVAAKRASGEIKWVIIYMHLS
                     PMTIVRTKRLQRFIPIIEKYKVDLVLCGHNHTYSRSIPVYSGYMGDIAYDGKGKYTTS
                     PYNDYVTKVSTGSSELLLVDETQSDGSDINRKPDKVNGTHYIMLQAAGYKLSGKEKAI
                     IFSESQIDAKHMSRNWEEDPNGATTVLRPWWYSYAGKLPVQPTYAMLNVTPEQIEYTG
                     YYFTDLSVKDPDTGLVIQPKFDSTKNGRAQFDHLVITYAERHPSETESDNTTE*"
                     /db_xref="UniRef100_R6FN56"
                     /db_xref="R6FN56_9CLOT"
                     /db_xref="taz:TREAZ_3049"
     gene            100076..108586
                     /locus_tag="SRR1747022_scaffold_18_curated_closed_gap_prod
                     igal-single_65"
     CDS             100076..108586
                     /product="Uncharacterized protein n=1 Tax=Clostridium sp.
                     CAG:221 RepID=R6FZG4_9CLOT"
                     /codon_start=1
                     /transl_table=11
                     /translation="MSIKYHNDKTGKWEIIASNKASDIAINDNESNFDSNNVEGALKE
                     VGGLAKANNIKLSEIDGRVQYIEEHGTTGGGGSGGGALPTITSEYSATIIDANEEQII
                     KIFFSSPNLGSGTCYIVCNDIELLTVPVDQGYNNITIPALGSGTFKLSLYVKDRAGLL
                     SNTLNWNLTAGGLTATLTMNTSLDYSITDRILMTYNVEYSLDDEITMYLTVDYDDYTV
                     ICSKGYNSYNLTGLGVGIHKVSFYLKAGPYSTKTQTFNVVVVNTEDLYVSSTTDSKLS
                     MEEGDPLSINYRISKKSAEYFDVQITVDDKLVSQRQSIVGNYYYNNNTLPIGTHVIKI
                     SVTSESGESSELVFNVEITAGSYIRKQIVTGGLIANWDATGLSNQDANKTKWVDKVSG
                     IEGELYNFNYSSNGWITDNDTNETYLACNGNTYVKIPYAPFANNVTTGFTIDILFRTR
                     DVGDIDARVLDITDTLAPYKGVYIDTQNAHLISAIHDINSAVGDDEWTRVTYVIDRLN
                     KFGKIYINAILSSAFYLTDDSSGSSIRYEDFMHNEYIYLNSFKGTGHYGSCEIRCLRL
                     YERELNDEEVLQNHIADIVNTAEQKAKYDFNYNNNGIPKMYFWGDTTEMSLTQKKTMR
                     IKYVSPNNEEYGESFDYPYCKVYWQGTSSLTYVRKNYNIELFDEDQRAIKYTPFKTGK
                     AENVLCLKVNYMESSNVNNVGLAEFANNGLYSKKNPAQELDPDVRQTITGFPILVYIN
                     DECMGLYDFNLDRYSTNSFGYDLIDETLAYEVSANTDATAGAFNKWTSASGQGKIDYY
                     ASDFEVIYPPSKMNGNDDYADLITLIEFVSDADDEYFKAKFDEFFDRESVFRYLLFVL
                     VFGMVDSLGKNMKLVTFDRKKWYIQLYDLDTAMGLDNTGALTFDVDIEIEKGTFNTST
                     SQLWTKILRVFEAELKQEYASMRNEQFTLKNIMHYIYDEQMSKIPEVYYNEAAQVRYL
                     DFGGKFLYALHGSREYQIKRWIRERLLYVDTLLGYDASTADYITVRGDMDGFVHLDIQ
                     TYSPMYLTVKWRDQANNSGSQILKIKRGETIRFEKELHATDQEILIYGGQHLKSIGDV
                     SNTSPKHLLLSAAPNLIDLRCTADTLFNVSLSTCKMMQTVDLHDCSRLGVDASNAVLD
                     LSGCENLRTVDIRGTKITSVTTSIKGGNLESIYYPYSIQAIELYNQTNLLTLSLPTSV
                     VFNERPDHELNKLPSKLSTFIINNCPNLKTIRHEESEYEYYKDNMFLPLFYANNIEIT
                     NSFNNLDTFDFSYCMNLKSLKLSNLDGLKTLRLNNLVYNDSSYSKLSEVDFSKLDNLE
                     TLEMKVTDESIGEYTAKPAFAQNTTLDLSKCTNLKNILCNYAIHGLSELRLPTSIDKL
                     VFDNTFDKTYSDINKIYISSTVGATNTIDLFGSKLHEFNIKTINKIKAITNLYLYAYH
                     KEDVDVNKYRDNIEIPNATVQGVYDFTNYADSDFSNLFKDKDLTNIKLVSSEYLPLVV
                     NLESCFERSTVSSDTGLATFFTKLTGVTNIKNLFKNSVGLTNGVSMDTSKVINAYGAY
                     YGCSDLVSVPEYNLESAIDISYMFYKCSSLADIFTFNVPKCISANYTFYDCKSLVELM
                     FSSDNKISSATHMCDNCSSLERVTLFNTATLAYMSYMFYQCKMLSAYPDIDTTALKDV
                     NYTFYNCIAMQGTPDGTGLWNNSNIKNYSLCFAGCINLTNFYTEIPVEWGGGMEEIGV
                     NDLEFSIIPTTNQTDVIGDYLPTFYSTYNHNMVNQCSSAWTEHVAKTSIKLKEPIAVT
                     AGETYNLTQTTYGTIRVVACDASGNIRTDIVRNSYFQNKEFTVPAGVDYINVIYSSYG
                     DKYIARTANLSILKKDAQNVESGYTNIIITKTDGTITESLKTTINEVSKVYIKFNSDT
                     TYISFRNHDFLQSVSSIDLSNCPVCDYMFLNCPNLVSVGSLTTEGVLSMDSMFYGCTK
                     LSEISSIDLSTCINISRMFYGCTKLTDLSSIDLSKILYIEEAFTNCVSLAEINIRNLV
                     NVLSLYKTFYGCTALTSIPELNISNCDSLEYAFYNCKNLTRIASINTDTLKYMSYAFY
                     NCNSLQNIPTFDTSKVTNMDYSFYGCETIASIPAFSTSNVLTMNYTFAKCTSLIEIPI
                     FDYIGLVAVQNTFENCQSLTSITMANTNNLTSIPNMFYNCLALASIDGLDTANVTDMS
                     YAFYNCASLARMELNVKSVTSMAYAFYGCTKLKAIVFTDNSTTTACTTLLHAFDGCQS
                     LESISSLDTSVCEDITYIFNNCLVLNAIGLASWDISKITSLNHSFTNCKALSKQKETE
                     GADPADLNALLSWDVSKIVSFNSTFKGWDCTNLDLSNWTTSAATRMDYMFEDCKNLQT
                     IIGIDAFVMNTVTSITCMFRGCSSMTSLNLNTWNTTLLEDASNAFESCSSLETLEIGN
                     WNASNIQSLYCFLSDCTALKQLDISSWELTSITNLERMCYACESMTDFNINTTYIKDN
                     VISSMSYMLYQCTSLNNIPTDFYIKGAANYVFALCSALTYIKNVYVLNSTSSYQLFRG
                     CSALDTVDKIVFTNCNNISNLFMGCSSLTTINTFTVTNTAGNTNMQNVFNDCAKLTTL
                     NNSSIDSSVYTLYYCFNGCIALTDLDLTNWNITNCENLAYTFNNCQALKTITVGANWN
                     TSKVKNFNSTFSGCLELLVVPALDLSSATDMTGMCNGCKKMTKIDGMETTTYNSSKVI
                     NIQYAFYDCQNLLYLPVLTTTSVSNASYTFFNCISMTGEPLSGSYWNSSISSYSYCFY
                     NCKALDNYAAIPDRWKGIGMTTYGLRMARAVVPQNTDEVVVLQAEILEKQNELNMLIN
                     QMNSLLSE*"
                     /db_xref="UniRef100_R6FZG4"
                     /db_xref="R6FZG4_9CLOT"
                     /db_xref="bprl:CL2_15340"
     gene            108601..114834
                     /locus_tag="SRR1747022_scaffold_18_curated_closed_gap_prod
                     igal-single_66"
     CDS             108601..114834
                     /product="hypothetical protein"
                     /codon_start=1
                     /transl_table=11
                     /translation="MAAITMTETSDSPYLGKSHVFSKSYNSDKSKETFTWKCWPQEVP
                     YSYTYYGKSYSGYYTGGTSSKPGGILRGSELTRYTRRGIFEGIRIHQIKWRKNGGTWK
                     TKGYSEISNESDATVSVSTATNGDKFEIQVTYELCTMGFPHRNFPFFWFCAKGSTYYV
                     GGNGKSIKYTKPNSDPGRSYSKVSNTAWEKVRLDWGDPRDPSVKTADKTLAGWSYKNG
                     KAKTRIYNELGDGADKTAYSPTYTYEYQTHYPQLHGLGWKSEAGNDYQYARKSAYWTY
                     RRTFTYSVTSSDIKEAPDPVEAPNKPEITVVPNHCSTDLRGEEGTVKVKYTHPSNHDG
                     AILLYAYQFNEKTGDFIQKRVGGGFIEVDANEIYQYTVNFKDLGFARSREIRYMAVAK
                     VDDLYYNDTKRKTTASLIDANDTYSERLTKWNVYAKGHYFNEEPVVEEIHLKESLDYT
                     KKATLYWDRPIDPDGDKVHYSLCIARPGSEWENDSLDTFYGGNYGGVNGDVLYSYRID
                     NITSTTYDLDTTSFPYLEDLKVWLVSYDDYINSYYYASRPIEFKKVQSPYVKIECEEI
                     RSGEINPTNHDDMIDGTRGKVKLTYYHEKCVGGTVDLEIYQPTDYEGTNGYRKAVIKN
                     VASFTGSNGLNGETKEYIVDFKQYSALDRSKDINYFVKATDTNGTKSWLTGDDKWENT
                     VRGHYYNDEPAPVYPALDIDHSENRKDYAHLIWDQPIDPDYDSKLWYAIYLATGDSSK
                     DTNSKEFGKQKTKMSYYKVYYTTATEYYIDITDFTSSTGDLSVWIESHDQKWNNYYHY
                     GTPKQFQNTATAPNKPYIVCYNMYDELDGLKCSEQGEVYIYYSHDQGWSGYVKLYAMG
                     KYKDGSFRVANVFEKQLGKEEVLIQDGSPYDFVVDFRKVFGNEWTNRDCEVHYYATAR
                     TANRDLVDAASSEGDIDWVPTVANSSAKFNSWDGAHYYNDEPSDMSSGSPAKLTLGLD
                     DANSDIFTKVRLKWSTATDVAGDIVRYEVYLKPEHKIYTVNDEIRYFNNPDPDADEAI
                     RCDLLGITNNTFLDFDMTGYEVEGETYTAFIRAVDGWHNSYYYDSNKLVFTKKEYSRP
                     KTKINIENAHGEFGKAQLIYTHPDSKLTGEDATDRGSCDGKVWVYAYIDGYESRPINI
                     SSLFGDVVTKEDKDDDVDYIIMTPDQTIDKTIDFREIVRLGKEQNIAISQYRSNYITY
                     YAIAKDVNPGIYSIDTAPDDIGSYEREEYLSQTINGIQYFYTHYFNEEPPQPVPYTGS
                     PLTEADRAVFGFNYTIIQIEPISDPDRDPMHYYIYIDTPNSMGDAEHTTKVYKEVANV
                     NTRDVVIETTDRVYNRCYRIDPIYEKTGDEVNVNNILYYNVYKLTGDDFNSSSSWTYI
                     SKSDTPSLKIDYIADNYPLSKWVDEANGLSQSDGAGLFTYWVESRDDYENSYYRSSDS
                     MIVDRIQHKKPNKPELTVTPAHGERGEISIKYKHPEQLDSLIYLYAYFTDSKGVKHTG
                     LVDVIDVSYTDEEKNDYYLNRVPIVKEVEYTVEFTKEVHDHTKFFERSTAISYYAVAA
                     DKIVGYISELKDNTSASIDDFNPDSIAEADRRDGHYFNEEPEISSPYYLFTEKIAADE
                     GDSIFEKGVLDNLVVEETPFDTMTLLWEMPVTATDNKDIDGDIIDYYFYMYCPSTTLE
                     TKNKDEEKPDHVFYGNYTESDSYGGNDIMQPDNGDAGDLDEFSDNGQEPEYVKGVVEY
                     NYLVTVPHEKIIGQTVSDKNGKTWFYYTFDLSLYQEDGNVTIWIETRDRYENSYYRSG
                     YSLTLKRGHKAKPVQTAYPNNVNNVVYCKRPRILIELAEDDLRQEVIVTWKNVEYSNK
                     DYNQRQFFSSIPKVTKGDPGLNTTGENDCYVIFRPPVAYTEISGSKVQYSIKVNNTCT
                     TSESRYFSYMYYKFGYNLTEDTFIPIKAVHVNEFRKAAQRVIDAYGKSYEDPGEYQLK
                     DRAVVIKQVVDNEDYNEIAKPLMNLNNFLNTCDKCDNDMQDITDDVGNDDEQFVDMAQ
                     DYEVIGPYFEGDNTEFTVPDNVIMDVDYHINELLKIINSQDYYMTSDFIDWKILLYIL
                     QNM*"
     gene            114912..118052
                     /locus_tag="SRR1747022_scaffold_18_curated_closed_gap_prod
                     igal-single_67"
     CDS             114912..118052
                     /product="hypothetical protein"
                     /codon_start=1
                     /transl_table=11
                     /translation="MARKFNAGRQGEYLMNSQLFDVYNALKYINYKNVTPTQDKQAEI
                     PDGALWVDTSQGTNILKRYVAASRDWIPMFEGYFQPLPITENPVNPSDGQIWIDPSGV
                     IRYYDKQTAKWNVAAARSAANANISTAGIPNFYITPELKSSFTDTYSVSNVSIGKLFR
                     YDSPESGRGSYVDGSQYEDINTVAVYYPNSAKYDLAWCNVNPVRLSGSTKRLIKVINT
                     EPGDDQYFVETTTTNTEFYGFKEGDITGTFLRSRELVYGSEDISSEKMASIIASDTIS
                     DYVRVTGGIKLINKGKDYKYIYAITYHFADSAERNDGVVLSNGTTIGEINEIEVGDIN
                     DNNPTLFLDGIYLEQKDYSYDKTTGIMKFNGDGITNRMSMVAVSFTHTLCESIGDDDI
                     IFSNTEIVDNDIVINNSSALTDIDSWTTPIAFVSGVAGFEQISDQVTIDKTTNSITVK
                     DFGPVLENESYSIMLVDIGSETYDHGTATKNAITSDIIVSDTSVKYLLFIDGVCMSPK
                     DLVISNGQITISGDLSNDVEWFLIRISNTDTGIYLMFDEDVSYYTTMITDHNNNTIYN
                     NADMVVAYSKKQGSETYGVLIDDKFITDTPDGLTKYVTGQVLNMGYEDELGDIQYAYH
                     IYNSDGTYTWKKYDDVYGENSYLEVDDMVTQYATEGSLSIMSNKGLVGSNLYYYAYTY
                     ADTIDEPIRMGSRTCKINSSEAPVVGDTQAFYTNKNEVFLHGKGCIAAYVNGIMQEVS
                     DTTTMATCEFIIPTTVADPYKQKWGKQEELYAMFKAFDDTVTLGNLKQFMVDNGVTSL
                     AASEDVYNKIKVLHDAITEYESENSLCYIFEEIEAEESYSANRLTADASMRYDIFPNT
                     YIFENYSIGAGTINVYLNGVFLEKSCYSIFDGNKIMINNIDTVGGSDQWTKDGDHYTD
                     MKYYDESDGTVKWIECDECDYVTLEFRPDNSVKKVTYDVKQISYDTQSFDTEDYEFPS
                     SLKNSKDLIKIYINGILYDGTYVFKDGVLSLDTPVLNMDPIELYFNSHPYEYKIWKNK
                     NGEYIAPKDRVTFEWR*"
     gene            118057..119895
                     /locus_tag="SRR1747022_scaffold_18_curated_closed_gap_prod
                     igal-single_68"
     CDS             118057..119895
                     /product="hypothetical protein"
                     /codon_start=1
                     /transl_table=11
                     /translation="MAKGKISLGQLPMDQIDAYLSIVCGYTRKSEKATDTEQVGGIDA
                     EKIALAAQDDEGNLIEDRNTVQNALKLGGIDANEYITKGNSQTVMKDTYAVSDIVSDE
                     LKSNRDEMYQMQAQLVKAGFVKDTEPYNGFYDAFKSGNEKYINEIITSINSGSGNTVA
                     VADAQELSPNEYIAVDNNVAKIDSITGQNVVLNNAIGTAGDIYKTAGIYHQGEFVFGT
                     EDKNNSQGETTRAVVKDGSNRRVVYTLSESVTGFGTVLREWVSVQGSLDKVQVSLGCL
                     GRPGSIQMKIYRIDNEDDLVNGLYLLGESDYLSSSTMSASLNNVEFSFKDRVIIEPGF
                     DHLILLEAQGISTNNTYIIGGYTEPDANSAFYTDDVYIQSNDGTLAPNYGIKADMFLC
                     LYLKEIKTSAITYNKNGLYSCYKEMMYDDFTRLRVQMKVNREGIYTVASNSVVTAANS
                     ALLLEGEDNGVFAKDDKIVIGQNIYTINTKNAGDTSITLTENAYTPHGADVYRMGYKV
                     VVKARHKTIDLNNVTNPITYSEPKIVEVPLKAIIPGKEPDKEDFSSDRLIFEVDLRDQ
                     LGDLEAFNCFEVQIYWNSNLGANNISDSTCGKILDLTISTDKSYAH*"
     gene            119911..121425
                     /locus_tag="SRR1747022_scaffold_18_curated_closed_gap_prod
                     igal-single_69"
     CDS             119911..121425
                     /product="Uncharacterized protein n=1 Tax=Thermobacillus
                     composti (strain DSM 18247 / JCM 13945 / KWC4)
                     RepID=L0EC99_THECK"
                     /codon_start=1
                     /transl_table=11
                     /translation="MGMKKISENVVALGRSLTLINDQVRDNTNIQKGALKTQTTGSTY
                     TVNIPVEENNSYKDVTVSYTSGLKYKADTNKYVSFDAKGILEPLSIDAEVMLETHSIY
                     ARCLNTGCVITDKLAEQAVTTSKIKDANVTTEKIKDLAVTTPKLAEGAVVNSKIADKT
                     IVAYEKIVPSTVTTELLVDYSVTSRKIADGAVINEKLGTHAVTTEKIADKTITNTNIA
                     DKTILSSNIADGAIETINLKDLSVSTAKLQDGSVTTPKLADGAVTSEKIADNTITANN
                     IKQGAINSECIENETIITEDLHDECVTLEKLAPDVFGKVNDAVIYENSNPDYKINYGT
                     AHNHMVQIKRTVDGEKQDTDLYVSGHIYAAGNIEGARVYNMAYADIAEGYIPGEELEP
                     GDIVELRENGKVYKAGMHNGFAAATVGVITDEYAACYGATEAEILSGEKVAVALVGKV
                     HVKVDGSAYIGSAISVSDVPGAGTLYEGGIVIGRALETSKQRGVHKVLCLVRPC*"
                     /db_xref="UniRef100_L0EC99"
                     /db_xref="K2FEK7_9BACT"
                     /db_xref="tco:Theco_1143"
                     /db_xref="L0EC99_THECK"
     gene            121502..123016
                     /locus_tag="SRR1747022_scaffold_18_curated_closed_gap_prod
                     igal-single_70"
     CDS             121502..123016
                     /product="hypothetical protein"
                     /codon_start=1
                     /transl_table=11
                     /translation="MLKDSIDFDYNLEQINQEIDSEIQLQDEIMDSEKMNNTFSTIES
                     NLNSLYEKTRYLEDAIEYAKTFAELKINEYTTDINSMIKSIEDISNISRNLGYVQYEV
                     PFVEGVIDIPDRNKDYKIKPCKVRESTTSDNKKCDIITLNNYVNQTYKINSVTSKCDQ
                     VPFDSNLADFDGSNKYTTLYLEQKPVEGDLVQTMTVALAEPSEINELEITPVNCYIEN
                     IRYVYVNGIEEYAGDLITGIEPESRIVTHVKFDMRCNKYNTITYELDKEALSMNAWDF
                     VRSAEYPTVVADTKLDTDIILSRTEINSSGNTVTKSYKTAKQVEKVDMYVYNFGLDSL
                     KVNRVELYEDGYFLSDPISIGDFSSNEYVQLAVDDSIVSGCGVEYYIVDGDVDKSIVP
                     VGTKIITDEMIFPDTDLRFTVDDDLHSDGLRQIKKDGLNVNISLEDAKTSYDGRYSAD
                     YQPLSEYYNYTPLNNTIRVKAIIRTYGDQIDAIPYIKSISVNKYGGNTLWTNLY*"
     gene            122998..124350
                     /locus_tag="SRR1747022_scaffold_18_curated_closed_gap_prod
                     igal-single_71"
     CDS             122998..124350
                     /product="hypothetical protein"
                     /codon_start=1
                     /transl_table=11
                     /translation="MDKSILDEKRSLLLSDYTPKYEQLYIHPEEGEDFRINTALQDIK
                     SDIDKIDNLLIDKGNAVSTLLSDTITRLDLVKDKILAEKERIQDIKMLCNKYTDFDKV
                     ITINDKNSTGQYSYTDNSFLSYIKSYKKNTLYINDVVGNGNEGNPYVYLNGTYVQYSI
                     NTADRKSLSDNSINSYWEYQRITASTTEQYLIHDFYTDSEEAKCTITMSSSTKMNELQ
                     IMTPIDSTKVIGLQYSNDGVNYTAATIPDITFDKLDSYENTGYIYGSSLISVPNCYFV
                     KLTLQSNSSNNDTIAYERTMFKDETFNEDEVNDTKTETTFIQSAKRHVIKINDLYSYS
                     NQYINTSYFTTDNLVDGTDDVYAVSVFANVYIPSQLSDDSVEFTLTVNGIDYEVQPIN
                     SELDGVKVIRYSKGKSKTEYTELTDEVINSVILTVKIKSAKNLTPYINNVKVLLGGEV
                     *"
     gene            124350..125576
                     /locus_tag="SRR1747022_scaffold_18_curated_closed_gap_prod
                     igal-single_72"
     CDS             124350..125576
                     /product="hypothetical protein"
                     /codon_start=1
                     /transl_table=11
                     /translation="MAIEVKDADLYKDMMLKLQYYKEEVIKSFIRQGYYPSNDEIVAA
                     LEDIDYRSALFETYMSKEGSLFNTKEINYMFECIYKDLEILYSVLQDILIKDYNDLRL
                     YIETHIADLESTAKELEARCNEEMARTVFGNTIFFRAGNWNISTDDEYTIVDFGELNL
                     IQGSEIALFADVENIEANKVSFKLTATNDEQNKYSFDALPYNYNDNTYTVPGEMGCNK
                     YKMVLSAGTIVNGNISVNLATDPVNDYKILGGVDKMQVTYKDNSTTIIRDFAYDTNQF
                     IAEKACYIQFYYIDGDLLEYNFNQKPNHCNFSIVDGYVSSDVKIRKVFLDVPAGFACY
                     FKKSNDKGEIWAVAEDGIPNTPNTLLYTGNRDIEDFEIREYVKSNLINYNFKMYIKSI
                     KDVAKLINSVCIKQLD*"
     gene            125591..125827
                     /locus_tag="SRR1747022_scaffold_18_curated_closed_gap_prod
                     igal-single_73"
     CDS             125591..125827
                     /product="hypothetical protein"
                     /codon_start=1
                     /transl_table=11
                     /translation="MIFYNFRYRGPYEYDKYVLNVLQYSNMVNDFIHDINNTATWKTL
                     YDLNNEVNDIYNKTIGDGGRSDMIYETLILNRGD*"
     gene            125830..126942
                     /locus_tag="SRR1747022_scaffold_18_curated_closed_gap_prod
                     igal-single_74"
     CDS             125830..126942
                     /product="hypothetical protein"
                     /codon_start=1
                     /transl_table=11
                     /translation="VINKMSSQELNQIFEDVKKKQDEALILIQNMKNDINKKLMIKNY
                     ADEFIDQKLDSINAGVVSNQNIVNFTSNELAGIYNKYGCMVHPKFKNDPVDIFNLKVA
                     SGTISNIMFKQSMTCKVNDIENEEYINLLKSDSLIDKEIVFDELNIDTITISYELDNS
                     LALGTSRFNVIEIDPYIKGAYSLTSLECYALDTTGNLSSTPITTVQGFDNIGKTRIIL
                     DKKVKFSKVVMTFKINFSTEVNNISVYPFGLKHIYFMEADFLADTSFVIVPIIADDFI
                     EYIYNDIVLYTANGKFKTTCDMYDIELYTNYSNNTLTGRVYTSSEASINRISKNTNKL
                     YAKIPLVKKNVANDDKEYLSLNGIEFNFIVNEEIIL*"
     gene            126954..128225
                     /locus_tag="SRR1747022_scaffold_18_curated_closed_gap_prod
                     igal-single_75"
     CDS             126954..128225
                     /product="hypothetical protein"
                     /codon_start=1
                     /transl_table=11
                     /translation="MLTKKQTLDTIKKTLSLYKTNVLDNVYAKTEYVDSKALPIILIN
                     DENKTGSALFPLLPEHNLVFIAGDAQIPDSNGDITTIYGLCYSDLQDDGSKLITEYRT
                     GKAAKINSNGILESFEYIDTNVKSIVSNIKGGETNKLLAKNSDTDFDYKWVDMPSIET
                     LPVNYDKNCATNVAELKAHTIYVAPKDADFLYLGYEKLSGSFSGFFLSINPHGKFIYT
                     GYKDDSRIEVMIEGTCYTAYFKTDTEDAHTEKTVYYLTKNNNIGFTPTLDYEPATKKY
                     VDNAKASITVPTKTSELTNDSNFLTEHQSLDGYAKTTDLHTHDNKEVLDTITAEKVAQ
                     WDSNTGSSGGSTSGINIVTISQSDYDALETKDANTLYLITTTNAGDIDTSSNDITLSD
                     DLPAGTYTLKYEDENNQPLDGFDEITTLEVQ*"
     gene            128225..129664
                     /locus_tag="SRR1747022_scaffold_18_curated_closed_gap_prod
                     igal-single_76"
     CDS             128225..129664
                     /product="hypothetical protein"
                     /codon_start=1
                     /transl_table=11
                     /translation="MATYSDLIKQNVAPYTAKKIGVYDSNGERVGEISLGDFKPDYGE
                     RLYRFGILSDVHNQQDQTSESTEDLQHALDYFNNKQSVSFTVICGDISQNGTATEFAI
                     YQNNVNAKSPDTPVYTTTGNHDCGQGTSGLSLDTWKQYTGNHDRCFEITQGTDHFLFF
                     GMNKWDFGDSGTPYVTTDIDWLESKLQEYQNDRCFIITHLFFPSRAGNLNSIYPSGNW
                     LGGSQLTRIQGLCDTYKNTYWFSGHSHWKWYLQKYQSRANVYRNNCGWCVHIPSCAVP
                     IDSDGTTRVEKPLESEGAIIDVYADYIDIRGINFKTDKYIPIAQYRLYTDINHDSGGS
                     SGGGSGTSSIPDGYVAATADNFTVRTDTGATTTQSAATTTDDGYISVTFTAGSQKFWV
                     QTSNMTSSTSRVEVYVEDVIYDPEPSTSNKMGLGFYQNGGYYGIETGIEPYYDASENT
                     AVQFNSSGSKYSGTYPVTIKMKNLAFKCS*"
     gene            129679..130155
                     /locus_tag="SRR1747022_scaffold_18_curated_closed_gap_prod
                     igal-single_77"
     CDS             129679..130155
                     /product="PREDICTED: mucin-2-like n=1 Tax=Mustela putorius
                     furo RepID=UPI000344037B"
                     /codon_start=1
                     /transl_table=11
                     /translation="MATITKTGTATATPTASSISFSGTTQRSGTISWTTPTLPDNATI
                     LSCTLTGTMTGSSSYGSVTLTVNGTTVTSGTAFSIDLGTKGTTTSVTATAKGSSRWGS
                     GTATFSNLLYTIEYEYTETVKEKNKKRMIINNTNVKKMYFGENIVYKVYLGDIQVF*"
                     /db_xref="UniRef100_UPI000344037B"
                     /db_xref="A0A068NNE9_9BACT"
                     /db_xref="fgi:OP10G_1569"
                     /db_xref="UPI000344037B"
     gene            130175..130417
                     /locus_tag="SRR1747022_scaffold_18_curated_closed_gap_prod
                     igal-single_78"
     CDS             130175..130417
                     /product="hypothetical protein"
                     /codon_start=1
                     /transl_table=11
                     /translation="MLTKTQTLDAIRKALISYKTNVLDTIYAKASDVPSIDGLVSETS
                     LNNRLSNLSVVTMTQSQYNALETKDSNVLYLITNDE*"
     gene            130429..131955
                     /locus_tag="SRR1747022_scaffold_18_curated_closed_gap_prod
                     igal-single_79"
     CDS             130429..131955
                     /product="hypothetical protein"
                     /codon_start=1
                     /transl_table=11
                     /translation="MTVLKVKPSGYDAGGWDSSDYPMENAYDDDLTTVARCTLRRNRT
                     RKCTYNFTLPSLPEGCIVNGIKLHLLLKCANSNSSGACFLTIKHNDSTTLKEIHLEFV
                     NDGVDYDLELTKDQYDNLTSISFEGKYTTIMFTCYAYIFDMYISVDYTDLTQTMLLSD
                     SEVWVCENETHTITAQAYPITSVTWTTDDPNIIDLVPSNNGFTCDIIGKVPGQCYLTA
                     THADNSECTKRILVVVNQLTVICTPTINIGDNALKTLAIGPNEIKRIYLGDKQLFTEK
                     QEVVYTDIKHDNIPKDFSMNLYTRLVPDKYISGILCRVSTYIDTAGHLAGALRTTNNA
                     SGITGGDSSACYSFIPVYSGEDIIIDIPKTDYGIGLVGYDANKDYYQTWFGPDNGWAN
                     YKKYTDADIEKWTHMTCPIPQEGVKYIRWCMDSTDTDKYYFRRYSVQPIDLKVYPLNS
                     TESSKIIYTSSDENVAIVKDNMIVAKSAGTCVITITCGSVYSKINLTIVDNSSEFATY
                     *"
     gene            132076..132669
                     /locus_tag="SRR1747022_scaffold_18_curated_closed_gap_prod
                     igal-single_80"
     CDS             132076..132669
                     /product="hypothetical protein"
                     /codon_start=1
                     /transl_table=11
                     /translation="MPINDLMDTYVSIAYGYEISQDIKKKIYNFVCYMFDNDYNYDFI
                     LNYLLKHGTEITDELYENSLLKPNKFYYHSELRIMPDTSIWNPNIKEISKKFYLEMRT
                     QYSIEDLLSYFYSILSVPNSLRNHKRDKGALESLLKQYHVEGIETIDLILFAIDYNID
                     NKESISSPFDLKIDRDLLARIIRMIESSVYKKVIWRD*"
     gene            132671..133705
                     /locus_tag="SRR1747022_scaffold_18_curated_closed_gap_prod
                     igal-single_81"
     CDS             132671..133705
                     /product="Primase n=1 Tax=Bacillus phage 0305phi8-36 RepID
                     =A7KUV5_9CAUD"
                     /codon_start=1
                     /transl_table=11
                     /translation="LSCNIIEVGGKINDNFSRNYYIDKKELNEAIKRFDGDTYMTIYS
                     YESEDMATTNFVAPFYLDLDIDDIENNYDKLLIDLKIVYKKLCDTFKIDKSDIQLYFS
                     GSKGFHILISDKVFGFEPNRDLNKKFKKVALYIKSYTITKCIDTKIYDNRRLFRVPNT
                     VNTKTGLYKVYLPYNKLFKKQPDGCTKAMTYDELKEYASQPRNKRIALYKYNEQARIK
                     FDELIETIEQQERKKIDTKLAQEYIRKRKLLPCVEYILQNGATNGQRNNTTVALANSL
                     FQIGESLEDVRETITEWNMTKNEEPLPQSEINATVFSAYQNSRNNMFYGCSAFKDLDV
                     CVKGCSINKK*"
                     /db_xref="UniRef100_A7KUV5"
                     /db_xref="cbv:U729_3154"
                     /db_xref="A0A0A7G0K6_9CLOT"
                     /db_xref="A7KUV5_9CAUD"
     gene            133754..134830
                     /locus_tag="SRR1747022_scaffold_18_curated_closed_gap_prod
                     igal-single_82"
     CDS             133754..134830
                     /product="DnaB, putative n=1 Tax=Bacillus cereus (strain
                     G9842) RepID=B7IZM6_BACC2"
                     /codon_start=1
                     /transl_table=11
                     /translation="MREDIKSLLDADKDLSIETVDELDNKILATNFFENMANDIDEFD
                     KVAWENKAGFDTPSFPSFTEGLEGWSPGFYCFAGAANMGKTAIMLNIMEDLCMNADNK
                     LFGVYFSLDDSKNKVIPRIVAMRELLPINVVAKPGRFKQMIIDGHPDSINIATQLDRR
                     EEGLQKLKSESNRFVIFDSQEIRTIDDIYEKARQIYTYVKAIDEEMNIVIGIDSLKDI
                     EIPDLKLTTNERIDMVAKKIKDLSIELNCITFASMHLRKLNGNRRPTMDDLKDSNTLE
                     YELDACFLVYNDVSKNKQGAKIFYRDSEDSVDKQPVIEIDWGKNKISAYKGITFCNFA
                     PDYSKCIECSEDAAMRYNALIYEV*"
                     /db_xref="UniRef100_B7IZM6"
                     /db_xref="bcg:BCG9842_A0033"
                     /db_xref="B7IZM6_BACC2"
     gene            134921..135394
                     /locus_tag="SRR1747022_scaffold_18_curated_closed_gap_prod
                     igal-single_83"
     CDS             134921..135394
                     /product="Uncharacterized protein n=1 Tax=Psychrobacter sp
                     . (strain PRwf-1) RepID=A5WF04_PSYWF"
                     /codon_start=1
                     /transl_table=11
                     /translation="MARQQIAKITLYGNTVSWMDPYNCIYLTTHKAGKLEAVVYDDMD
                     LNSIREGIAKRLIKVIEGEIPEPSTGGDASVDEKTLNELISKKVQDAIASGVDLSNYA
                     TTSELADAITNLIGGADESSDTLKELADLLAKKADKEEIVAIEEATVEETKDLYK*"
                     /db_xref="UniRef100_A5WF04"
                     /db_xref="prw:PsycPRwf_1299"
                     /db_xref="A5WF04_PSYWF"
     gene            135410..136780
                     /locus_tag="SRR1747022_scaffold_18_curated_closed_gap_prod
                     igal-single_84"
     CDS             135410..136780
                     /product="hypothetical protein n=1 Tax=Coriobacteriaceae
                     RepID=UPI0003493755"
                     /codon_start=1
                     /transl_table=11
                     /translation="MAKHITLEGLQAVLQLVKQDVQAVDAKVDGIQVPSVEGLATEDF
                     VNQKIATVLGADDLAEDLDSLKEVIDVLTKDGADIVALQEAINKKVDAEDGKGLISLD
                     EITRLADVKNYDDTDVKNRLTALEGIDHSKYLTEHQDITGLATKEEVQAKADATALDG
                     KVDKAEGKSLIADTEIARLAEVKNYDDTEVKALIEAKADKEHTHDASAVVFADKTTLQ
                     AKLDDGSLKGAQGDPGEKGDAFTYADFTTEQLAALKGEQGAEGVGIDTVTIEYVDNVP
                     HVKVKYDDVDATVQDAGALDLTQIKEYTELKALVNKIQSQVNSTNPWGDCVWVDAEYA
                     QPTIGSFIPSPKLRAENDADEMALADRLEAGAYELYVVATTDMKDYDRRYDCMIPMDG
                     LREGQGGQVVQKRSDDAAWTRLLGQCPAWVKNNVNWAFNDTKNKEVELNCSPDTTCIF
                     VLVRRF*"
                     /db_xref="UniRef100_UPI0003493755"
                     /db_xref="ant:Arnit_1706"
                     /db_xref="L1PR36_9FIRM"
                     /db_xref="UPI0003493755"
     gene            136799..137254
                     /locus_tag="SRR1747022_scaffold_18_curated_closed_gap_prod
                     igal-single_85"
     CDS             136799..137254
                     /product="hypothetical protein"
                     /codon_start=1
                     /transl_table=11
                     /translation="MALTDEQKVLQADILAEKTDSDTNPNMTYSTSAAKNKALNPDTF
                     SGNNSKVVNAINLTYKQAEKAITTVDNFSTKVNEVLLDVGSTNGLAKLEQLRTDMGQQ
                     TLIEGLIDLYENKLPTYTTTDSIEYATSEELVNMYNSIDVKSSTDNTQE*"
     gene            137270..137602
                     /locus_tag="SRR1747022_scaffold_18_curated_closed_gap_prod
                     igal-single_86"
     CDS             137270..137602
                     /product="hypothetical protein"
                     /codon_start=1
                     /transl_table=11
                     /translation="MSNKVVTTDALSEVLSIIKKDINTNSTNISTIQESLNTVQTGLT
                     EIKQIIKDSGVTASSDWNDITNKPDFADTLSLNDNKLKLLGNKTSEMSSVDITTTDDI
                     NNILNSIE*"
     gene            137618..139075
                     /locus_tag="SRR1747022_scaffold_18_curated_closed_gap_prod
                     igal-single_87"
     CDS             137618..139075
                     /product="Uncharacterized protein n=1 Tax=Ruminococcus
                     gnavus CAG:126 RepID=R5TWW7_9FIRM"
                     /codon_start=1
                     /transl_table=11
                     /translation="MADFNKKLVDQAALEALAKGLNDKSKAAVEAEKARAQEAEQAAK
                     DAADAAKSTADSAAADLVNVKKDIADLTSTDSGAVKQAKDYTDAEVKKVSDIVGKAAV
                     PGEGDAEGTPATGLVARVDSADSKIAGLETANEDEEKRIAALETKVGAAKVEGEEAQA
                     ATGLFAEVDRLDKKIDDLSIPSVDGLATTEYVDGKVSDLIGGADEAYNTLKKLEDELK
                     DGDNTVSGLVTQIAEKADKDHNHDDVYAKIDHNHDDVYAAKEHTHSTADVKYTNEQYP
                     EMESVADALDQLLYVTPTVKTFSSTPAFGDYEIGSTVSNPKFTWTYNKAITNQNLKAG
                     GTTIALDDPAVREYAYTGDITANTTFTVSGNDNKLKACSKTGSFNFKHKRYFGVAEVP
                     AEYDSAFVLGLSGKEFCTNRQKGSFSLTAGAGKYMFYCFPASYGTPTFNVGGFDGGFE
                     LAATIDFTNASGNTTSFVIYKSENANLGTQSIIVK*"
                     /db_xref="UniRef100_R5TWW7"
                     /db_xref="A0A0F9KHE0_9ZZZZ"
                     /db_xref="cul:CULC22_01665"
                     /db_xref="R5TWW7_9FIRM"
     gene            139090..140241
                     /locus_tag="SRR1747022_scaffold_18_curated_closed_gap_prod
                     igal-single_88"
     CDS             139090..140241
                     /product="Gp4 n=1 Tax=Mycobacterium phage KSSJEB RepID
                     =G1D6U8_9CAUD"
                     /codon_start=1
                     /transl_table=11
                     /translation="MAITLISNIKQANNGTFWLVDSNDIRGGLYHVDSVAEMNVLPTD
                     NLKEGMLCYVAAEEKFYQYKKDADGQLKFDVWKVGFDKEETFTELSNKTIINSIIANS
                     DTLTNLQKQVDAITGTGEGGDATTIAGLNAQLASLKTTVGKATEGDTAATGLFARIEA
                     LEKQLTAHTHEIADVTGLQTALDDKAVKSDFDALKELVGTLPETATASNVVGYVDEKV
                     AALVDGAPETLDTLKELADALNNQPDAIAALTNSISQKADASALEALQQTVEKNKGVS
                     DTVSTKVDALDAILNGFGGADEPATVKDSLEELKTTLATKVDQNTVNTSIANAVNKFA
                     LSGSEDDSNLTISLDFGDGEGAVQLGKVDIPVITVSEVQTIIDNLDKTV*"
                     /db_xref="UniRef100_G1D6U8"
                     /db_xref="G4KKN8_9CAUD"
                     /db_xref="ckl:CKL_3248"
                     /db_xref="G1D6U8_9CAUD"
     gene            140259..142007
                     /locus_tag="SRR1747022_scaffold_18_curated_closed_gap_prod
                     igal-single_89"
     CDS             140259..142007
                     /product="Uncharacterized protein n=1 Tax=Emiliania
                     huxleyi CCMP1516 RepID=R1DMY0_EMIHU"
                     /codon_start=1
                     /transl_table=11
                     /translation="MAKKRLITYEQLNTLSKGIYAKLHDEINTVASGVNVANSNITAV
                     TERMTTAEGKLDTIQGDGAGSISKALQDAKDYADGQDTTLHTTITGEIGDAKAALQAE
                     IDKKAAQADMTTALAAKADAADLTTEQSRAQDAEGALAGRLDVIEGEDTVEGSIKKAV
                     ADHKKYADDTFATKGALNTVSEKVTTAEGNIEALKTAVGTDEKGNLKSVASQISDVNS
                     AAEALEGRVAANETAIGNIQKDYLKAADKTELAGNITEAKTAADNAQADATVAKDKIE
                     AFMKAADVQEGAIDTLKEIQDYITSDGAAAKQMTSDIAARVKQTDYDTEVQKLEAADS
                     ALADRATALEGLVGKEAGDDTEATGLVKKVADNASGVSSNKAAIASLQKAMGTVTEVA
                     SSTAVKAVEDRVQKTESAIGTKAAGETPATGLYKEIADEVTRATGVEDGLRTDVDALK
                     TTVGTDAKGLVKDVKDLQATVNTLEGSNHSHDNKEELDKFQDGDKAKLDNAVAKVTGD
                     ASVAGTIAEAKKAGDDAKAAVDALTITTADVAAEDGTVTGVTVALGNGKTAQIDYPYE
                     IVADSEIQAIIADLAK*"
                     /db_xref="UniRef100_R1DMY0"
                     /db_xref="R1DMY0_EMIHU"
     gene            142106..142360
                     /locus_tag="SRR1747022_scaffold_18_curated_closed_gap_prod
                     igal-single_90"
     CDS             142106..142360
                     /product="hypothetical protein"
                     /codon_start=1
                     /transl_table=11
                     /translation="LIYKLVESKDGEFLLDGKRYTVQETIDIDLEGTKYNPIDVIGKI
                     KGETGKYYKVNNKVYYCIAPRKNAVKRLDLYTENFYLAIM*"
     gene            142414..143040
                     /locus_tag="SRR1747022_scaffold_18_curated_closed_gap_prod
                     igal-single_91"
     CDS             142414..143040
                     /product="hypothetical protein"
                     /codon_start=1
                     /transl_table=11
                     /translation="MARKKDERSIVREMQNALDEKDLRELQNVKLKKEKEVAEEIADI
                     TTKANKELVDSIRDINDKASVLGVNVNFNRPNCPNYNNMKECGTCANFFDCYQHRQRP
                     TYEPMVEKVVKEPKKEVVDPDVHPVGCHCERCCPNPNPTWFEQHRNGLLAAALCMIMI
                     VLAIGWSPSGATFQAIQENYVNLLVDFFKMALLGGAGFIMFNIFRTKK*"
     gene            143052..143927
                     /locus_tag="SRR1747022_scaffold_18_curated_closed_gap_prod
                     igal-single_92"
     CDS             143052..143927
                     /product="hypothetical protein n=1 Tax=[Clostridium]
                     glycolicum RepID=UPI0003820303"
                     /codon_start=1
                     /transl_table=11
                     /translation="MKKIIALLLVSLMVCVPNISYCAPVDIIFDIINREHSTNSSRAM
                     ELLYSFKKSAKANKDNKEPKDVKIIKNEKELNEANLQKGKIQGTLIGIDVSKWNGNIN
                     WKQVKEAGIQFAVIRAGYGYTKDKKFKRNIEGAIKNDIYIGIYWFSYAYTVDMAIKEA
                     KVCADIIKPYKNEIDLPVYFDYEYDSVDYAHKRGKSITKTLTTNMADAFCSTITSYGY
                     EAGIYTNLDFSNNYFRKSMLEKWQIWIAQWTRTNTYKKTDYSMWQYSAKGYVKGIKGY
                     VDMDYFYGDKYEKKN*"
                     /db_xref="UniRef100_UPI0003820303"
                     /db_xref="E5VYZ9_9FIRM"
                     /db_xref="cbi:CLJ_0012"
                     /db_xref="UPI0003820303"
     gene            143902..144654
                     /locus_tag="SRR1747022_scaffold_18_curated_closed_gap_prod
                     igal-single_93"
     CDS             143902..144654
                     /product="hypothetical protein"
                     /codon_start=1
                     /transl_table=11
                     /translation="VINMRRKTKKLLVLFLAFALIFLTGASVNAYDIATEATTDVSQS
                     RQFLKDRNASDKMLDNLDFIYDYCKKIGIDPTIVVAISSIETGYGKSHLFVSYNNPGG
                     IKARGGWEKFDTVEDGYRYMIRLLATYAGLINKDSWLYGKATTTQQLGNYYWVENGCD
                     HGYHNQLTRQIKTIQSYKVKKTKTKTIKKESLELKNSKETGNKNAIDIIDNIINRKEH
                     SHNNALQEILNRSNNHKKNGSSLDLIYNSLKK*"
     gene            144666..144920
                     /locus_tag="SRR1747022_scaffold_18_curated_closed_gap_prod
                     igal-single_94"
     CDS             144666..144920
                     /product="Holin, phage phi LC3 family n=1 Tax=Clostridium
                     sordellii ATCC 9714 RepID=T0EDI9_CLOSO"
                     /codon_start=1
                     /transl_table=11
                     /translation="MKEFLDKHTKLKSPYFWLSVVALIFSASGVDFNQLTSWQLLGQA
                     LVSILNNPVSIVAVITAFLGIWNDNSTKGLDNVTNKKGGE*"
                     /db_xref="UniRef100_T0EDI9"
                     /db_xref="A0A0C7GXI0_CLOSO"
                     /db_xref="T0EDI9_CLOSO"
     gene            144992..146062
                     /locus_tag="SRR1747022_scaffold_18_curated_closed_gap_prod
                     igal-single_95"
     CDS             144992..146062
                     /product="N-acetylmuramoyl-L-alanine amidase n=1 Tax
                     =Clostridium bartlettii DSM 16795 RepID=B0ACG4_9FIRM"
                     /codon_start=1
                     /transl_table=11
                     /translation="MTVKKPTMVNKTPAKISKYIAGGTRSRTTKIAWHYTGLHDVKGI
                     NTINNWFNSINRGEQGNRYASAHFVMDLDGTIYEYVPMSRIAWTTNSANYYSIGIECA
                     TTGTNDHYSDKEYVSMVKLGAWLAQYYGLDPRTDFIRHTDVVGRAYKICPKYFVDHED
                     KWNQFKLDCYNYLKGKLTEKNIRNCTNGKGNSIVSSGGGATTSQPSVKETACNEVGYV
                     NVPDSTLNVRKGPGTAYDKLGSLKDDTKVEIKAICDNGWCKIVYDGGYGYVKESYLDG
                     IEEVQSVRKMIKNISDSPINIRKVADWDADAIAELQPGQSVTYADGPLVAANGSTKMY
                     KTISDTYITASTKYVKIIEVKL*"
                     /db_xref="UniRef100_B0ACG4"
                     /db_xref="B0ACG4_9FIRM"
                     /db_xref="rho:RHOM_04900"
     gene            146171..146509
                     /locus_tag="SRR1747022_scaffold_18_curated_closed_gap_prod
                     igal-single_96"
     CDS             146171..146509
                     /product="hypothetical protein"
                     /codon_start=1
                     /transl_table=11
                     /translation="MALMDIERRDGIQLGGPMDYCYECAKKEGKNNYGELEYKECFAV
                     TQNGNRKCYCMDCFKKMLGKYMLIDPAAALDEIEVAEPPEEFKEAPKEEEKENKKEEP
                     ATKSTRKTTK*"
     gene            146534..146806
                     /locus_tag="SRR1747022_scaffold_18_curated_closed_gap_prod
                     igal-single_97"
     CDS             146534..146806
                     /product="hypothetical protein"
                     /codon_start=1
                     /transl_table=11
                     /translation="MNVAKQPNMVRGNQISCPNYKQCPMCYGCRNYDERDPECIECFK
                     EGVDGTSRNFNVCDTDKHEAWKLNVMVTKPKVELDNITFTGCKYDN*"
     gene            146829..147542
                     /locus_tag="SRR1747022_scaffold_18_curated_closed_gap_prod
                     igal-single_98"
     CDS             146829..147542
                     /product="hypothetical protein"
                     /codon_start=1
                     /transl_table=11
                     /translation="MSCPIKFLASHNGHDIKRKTFNSCLHDAFNYLISKYTYEGVDNL
                     EYKIKKYWDKVCYENQDIIKNINVIHGWGRLYRAYEYLYNNKPNIMDLNVPYSLDIPG
                     TDYTITGQLNILIDRGSQIEVLIPSFSKTKPDEFKRRSDLKCTIDALVIKQVYNKMAV
                     FTFYNFNQNSNDFAIRNTKDFDRLCLIVENVCKGIESNIVYPHYGYECNSCAIKHLCS
                     SWGASTNLDPYNPFKDGKR*"
     gene            147547..147705
                     /locus_tag="SRR1747022_scaffold_18_curated_closed_gap_prod
                     igal-single_99"
     CDS             147547..147705
                     /product="hypothetical protein"
                     /codon_start=1
                     /transl_table=11
                     /translation="MARKRKNPTGIYLKEEFEFNPDFSSVNKKSTKGDKKDGKEKKKN
                     KTNGKDLS*"
     gene            147656..148144
                     /locus_tag="SRR1747022_scaffold_18_curated_closed_gap_prod
                     igal-single_100"
     CDS             147656..148144
                     /product="Uncharacterized protein n=1 Tax
                     =Sporolactobacillus laevolacticus DSM 442
                     RepID=V6IXF1_9BACL"
                     /codon_start=1
                     /transl_table=11
                     /translation="MAKKKRKTKQMGKIYHNKTVVNGIKFDSQTESEYYTYITTNKNK
                     LNIKSIELQPSFILQPKYILTPEGKKFVYEDDKSFKSLQKQYPNCTKAAIKYIADFKI
                     TYNDGRVEVIDVKGIKTADFKLKEKMFNFMYPEYHGLICVAKYKNEWLHWDEYQQRKK
                     KK*"
                     /db_xref="UniRef100_V6IXF1"
                     /db_xref="V6IXF1_9BACL"
                     /db_xref="lgy:T479_16340"
     gene            148194..149093
                     /locus_tag="SRR1747022_scaffold_18_curated_closed_gap_prod
                     igal-single_101"
     CDS             148194..149093
                     /product="hypothetical protein"
                     /codon_start=1
                     /transl_table=11
                     /translation="MKPYDNYTFLLLSDEERLEEWNEIEDLVIQYQTYFNDPIDSHKS
                     KEAADILLQRFSPLFKSYITLIKYNQIDWNSREQKTFIYQFIEDRSLKRALNRKKTSA
                     EFKAKIYHAFNFVKSTYGELSEEDILADLYVCFLTLMKRYKQKGKNFCAYVANSYHFE
                     VARYIKKQISNPLVVNYKNCQYEDVINGENSNEYDVVIEDNYYESMMGLPDYTWVNGD
                     TCSSLFSDFTPYQRKILIKYYLEDYNDRQISELFGTNIGVINSKRRNAVDRLCDLIGV
                     DKDKLPRKRKSGRKANLPVNNKK*"
                     /db_xref="cbv:U729_3163"
                     /db_xref="A0A0A7G0D8_9CLOT"
     gene            149108..150841
                     /locus_tag="SRR1747022_scaffold_18_curated_closed_gap_prod
                     igal-single_102"
     CDS             149108..150841
                     /product="Exonuclease RecJ n=1 Tax=Clostridium sp. CAG:269
                     RepID=R7IR00_9CLOT"
                     /codon_start=1
                     /transl_table=11
                     /translation="MKIQEPVINKELVKQIKKELHLNEDIVSFLVGRGYDKSTIDLLT
                     SNEYEPIVNDYVLTNTKEACDKIWNYLNDCTDIYIFNDYDSDGINAGYILYDCLSRLV
                     LLQESECEIRMYTPNRCEGYGLNMDFCKDVVSTMGRRILVITVDNGITKKEEVEYLLS
                     NSVDVVITDHHKPQEGLVPDCIVIDAHLNDTDNENALGLCGAAVAYKLCKYILEDKLN
                     DTVFHEIYVPYVAIATITDMMPITEENIIYVKDGLYLLNDKEYKSMFNTDGEETNILN
                     YYNKFKGYSITPKDIAFEFGPQLNSCGRMGDVNKAMELVLETDEDRIVDMYNEVCDIN
                     EERKLLTDTAVAEILATVEDNCVSVIRVVRGLQGVAGNVATHITNIKHVPTILFTDGK
                     DLITASSRSIPGLDLQYIYKAISTQLEMSFGGHELAAGVTIHKKDFNKFVDLFNSIVY
                     DIILSAQASEETEEPVMLVDKILSVKDLGDRIVNKYNNILYFNDLSEPVFCLKDVFIK
                     DVRESKNNKNNIQFFFKDKTGENKKGIWCWKYGNTYEEAGRPTKVNVVFTLNKFNSML
                     CMNIKYMEPVE*"
                     /db_xref="UniRef100_R7IR00"
                     /db_xref="R7L7A7_9CLOT"
                     /db_xref="dap:Dacet_0520"
                     /db_xref="R7IR00_9CLOT"
     gene            150907..154194
                     /locus_tag="SRR1747022_scaffold_18_curated_closed_gap_prod
                     igal-single_103"
     CDS             150907..154194
                     /product="DNA polymerase III subunit alpha (EC:2.7.7.7)"
                     /codon_start=1
                     /transl_table=11
                     /translation="LKDFTHIHVHTVGSLLDGYNRLSNLIDKVKELGMDAIAITDHGT
                     LAETFTFNKMCHKEGIKPLLGCEVYYTHDINTLSLSSDERRELALEKALADSIEIPEK
                     AKKKEITELIKPYMYDTKGYHLILIAKNQQGWDNLVKLTSEANDKCTFNGRGHCDLNL
                     LRKYSEGLICTSACVSSIICDSIRKGDIQRAEQMVKEFVDIFGDDFYLEIQPLNWEVQ
                     YEINLQLMRIANLYDVKLVASNDSHYTNKDDWYEHDVLLCMASGALLTDENRMKYAHE
                     FWIRSYDEMVEAFMGQSDDEGYMQLVREALANTREIVNKVEDNIKLGSDHELLPEIEV
                     PEGFTPETWLSRQCWLNLYKYLNKKNLWDKRLEYEARLKSELDIIITKGFASYILIVQ
                     DAINWGDKNGCSFGPGRGSGAGSLALFLLGIVKGTDPLEYNLLFSRFLTMDRKLCPDI
                     DSDVSMVDRQKLIDYLNNKYGHDNTCQVGTVTTLGVKNGIQDVAKVLGYSFAESTSIT
                     KRIDELIDAPELSFKMLDDLQEENEDLFDKWVTLQSEYSEVIRLARAFEGIPRNYGKH
                     AGGVLITPTAINDTFPTRTMEGRKVTVWDKNVVEEAGGVKYDFLGLTTISVIELCLSY
                     INKNYDINLKLTDLYENVAIRSDENSFGMLKHQDSEAVFQMESNLFKSLMRDIQPDSI
                     NDLIVITSLGRPGPLGAGMHTKYAKRKLGQEPVVMPLPNLDDILADTYGTIVYQEQIM
                     KISQVVAGFDDNQADTYMRKALAKKDKKKMALCKEWLIYGKPQQDEHGAPIDGGIKRG
                     YNEQELLAFWEDLKGYATYLFNKSHATSYSLLSSITAWLKYYYPKEFFAAILSLTKEP
                     SNKKKDKKRPKYIELLEKQFNIKVESPDINLSDELFTPLADQDKILFGLSAVKGVKNK
                     AIDAIINNRPYTSLEDFYDKVTKANVNKTAGTNLIKSGAFDRINPNRNALINEFHSIR
                     KDKDEELCEESYNSITCMAYEDEVLNAYVTYKPWIDSYNVGDIVNFEGQVIATEERYD
                     KNGGLMAFVTVYAEPCTIKLLVFSRQYRLHCDLFDRVNYGRTLKIKGEKKDKNTVAFK
                     IGSLVRE*"
                     /db_xref="cni:Calni_0109"
                     /db_xref="UniRef100_E1KZ26"
                     /db_xref="89693699"
                     /db_xref="E1KZ26_FINMA"
                     /db_xref="2.7.7.7"
     gene            complement(154284..154592)
                     /locus_tag="SRR1747022_scaffold_18_curated_closed_gap_prod
                     igal-single_104"
     CDS             complement(154284..154592)
                     /product="hypothetical protein"
                     /codon_start=1
                     /transl_table=11
                     /translation="MKYKIGDIVYVYLFELKKTILKADLIPNRFGEIINIEEIGKDMY
                     VYTVKNIEGTNITVKNYDKSFDLCNVDELINILYNSNLTKERKDKMMNIVNDMVKKLK
                     *"
     gene            complement(154820..162031)
                     /locus_tag="SRR1747022_scaffold_18_curated_closed_gap_prod
                     igal-single_105"
     CDS             complement(154820..162031)
                     /product="Membrane proteins related to
                     metalloendopeptidases n=1 Tax=Megamonas hypermegale
                     ART12/1 RepID=D4KHW5_9FIRM"
                     /codon_start=1
                     /transl_table=11
                     /translation="MAVKCIKQLATDSRPTQSQKYIVIHNAGGGIAKTVRDYFEQCLG
                     PNPEAGRAGVCAHYSVDQDTIYQILEDNWNGQHTKGNGHYAPWGEGLPKGTCTNANAI
                     GIEIADGSSVDFDKATDNAIELTRYLMKTYNIPIENVVRHGDTQDKPCPQTTMQKNLW
                     GYMKETIKSRNDANTPIAIDTSAFTTAGSMVDTGTSSGSSTGGSASISLVFANDGYTT
                     AQESLPNANTSDNWVDMHKIKGLTLHMYPPYHNCSVDAMKEYFKYYNWDRAFHYKVDY
                     DTEIDYSKKVPTTSGPFTGGNTVGTSVSDVTLVPGEGVYSGTVIGAGGGTSTGTSTPA
                     GTIDGNDVPAKIYNYCSSKGATKAVCCAIIGNCEGESGFDPTQITPPHSAAGLFQWLK
                     GSERFASLEKKAKAAGKEWTDPDVQIQHMWDELAGEETVCASLLKKQVGGFDAYIKME
                     DPYQAAVVFGKCFERGGYYERRGQLGKKWFDKIDSYMTSSSGSSDSSKDDSSKDKDST
                     TSKNSAKKAMKVATYADDVEESDTVYGWPIPGIARVSSAYGYRECEYHDRFEMHGGID
                     IPADQGENVHAYAEGVVVESRKDISFGYVVKLKHADGCYTYYAHMLNLEVSIGQTVAS
                     GDVVGKVGHTGETDKNHLHFELYIDDMRVNPLIYVKPGGGSRKIPKPLQQIAVYTVGA
                     TEDNVTKDNVNRSKICFACADNNQHTYIDRALFNNQNPKYTVSIGAFFETDTHAVEKD
                     KKYDWEDVEKKIIRQCAQALYFEGFTADNLWREFDLNRAPSPFVYLDRDKWKKFLIEV
                     DKQVTWLVKKYGQVHGTYVPYNLLTNTNLNEFIDLSPDLGMNGNVSAGTSTGNTTLAS
                     ADGGFWLGDSITVLMKSNKLLENQTVVANGGWAANSYYKKDGNKVDKTASFPKPSDVK
                     YVFVLLGVNNPIVKYQTDLLEKLLSMYPGLPIYVGEVLPTGKDYHYSSKWGSETAATL
                     NPKIKTFNSEVQAYCNQNNNLNWISTTAGLVKDGLMDPNYVEKDNLHPNAAGLKKLAE
                     NIMAAISGSSNTGTTDNNTNTSTNAITSSDFIVFDSPFDNPIAVYDNDKDKDKKDDKP
                     VSGGDAPEYDKVKADPANINKYAYVGDDATVNVYAKTDETSKVVEVLQLGDEALITDI
                     EKEYYYKVKANNKVGYVPSVSLYIISANKFGYVDTEKKNHEAWIKYDDTDLYKSTKMD
                     TTVVAADSQTRVKILDMDEKSGFYQVSILDEINKGKTGWVKAYRITFNKHDFTVEKAD
                     DNEDKGMMTQEIEIQNPDFEGTATGVMEKYPNVQTTDGSLEGWDKEGDVEFLLVANKD
                     FGEPGRWKYRGNYFARIRSIKSELAGIKQEIDTSSVDSDKSEFALRVSAWMKLVTSDD
                     EPGAIDVNATESYIEDGLTYYIVNKNNKVVASSKFALPSDTTKFARRTALLTGFKKDD
                     KYSLVIGSKKPFDIYIDDISVEKVYNYKDETETGNDFTTGNIGTAGVGATAYDNGGIM
                     IYTQDKAKGTKDPQPTIKTVVTNEEYEEIMSYSNYELIDTYILQFEPYDKGLDEVLNA
                     PVLEDDRLNTLTESLNTLTGNSIHYNVVEAGPGSTDHCVKPADELNVLYQQTEVKCDP
                     IYPDLIIPPNYSTSDYDMESKNSIPLQALQDGKLKNEEILKKQFSFDYDTLEDKEKKS
                     KGKPINYNDPYPYDDRITELEQHFPKIKIDEIESRLYSCNHPGCPLAHPMAKNFAMLD
                     DMQLAQSKKIEQRLVRIENVLATMVRNIGRVGSRINVNCVYYGGQDVFGKYKTIRCLC
                     DDRVNDGASVTIDQCMCCTRYEPIIGQIYDILDETGFNGSAILDDMQMSYMNLDDFKN
                     LNKVENRASSFSYADVSLDPDKKPGTLIDKWKKEDKKAYLKQLKKKLGDDEKAKAELE
                     KSLESDYVFTMNWETTEVDTQAPDVKAYPTEGIASKYLKDESDGEIGEIDTSNLDKKL
                     DADVIAKYKDYNTINRGEWVDTREEADTTQSNNYTSEDFYFENFNANRTGYAYDNGLK
                     GYIGLESSGSMGSVSNGLTGAECRNKIVEYVKKVCQENTDKKATYNNSPRTVDPNDIK
                     YYKGTLHGCTNPALYDCTSLVSTAYKYAGLSSLYNKRASDNSLVSEIVNNDGDMWYAD
                     EEGLNTALPGDVVMVSSSKVNPDSVKARKIIQTHHAMVYLGKDEDGDHIIGHASGPYN
                     PPKAIRVDKWGPGHYAWGYSFFVRSKELKEADKVASSSVANGAGVQEATGTIDGNSYV
                     CILNKCRLTNYGPWCGSSSITADGSKTKDWYGKGVAAHNMPIGTKLYIPELKGKVNSD
                     GIFTVKDTGGYCFDFDVLTKSENTNIVSEKSYKVYVISWGSGKVTSSFTAAKKVNDAN
                     DGTEKYKAAWNGYKTYGGSTMELLRFNQEDANIKNQSWY*"
                     /db_xref="UniRef100_D4KHW5"
                     /db_xref="mhg:MHY_08090"
                     /db_xref="D4KHW5_9FIRM"
     gene            complement(162031..162384)
                     /locus_tag="SRR1747022_scaffold_18_curated_closed_gap_prod
                     igal-single_106"
     CDS             complement(162031..162384)
                     /product="hypothetical protein"
                     /codon_start=1
                     /transl_table=11
                     /translation="MALILKRVTNPYECVRCSITRKCISYGEEYYEDDEDGTIIDFNY
                     YYDMMFQKKVEDAMPQLEASMDRFAYQQMMLEKQRQFLDKTKFDRKMATMDKSSTDNT
                     PFKPSGTPPTKGGGN*"
     gene            complement(162459..165467)
                     /locus_tag="SRR1747022_scaffold_18_curated_closed_gap_prod
                     igal-single_107"
     CDS             complement(162459..165467)
                     /product="Uncharacterized protein n=1 Tax=Firmicutes
                     bacterium CAG:41 RepID=R6MGX9_9FIRM"
                     /codon_start=1
                     /transl_table=11
                     /translation="MYNKLNEYSKINIDHTLHAWTDKTIYDQDSGEFIFISMIGFSTT
                     TKDIIKVLNKSKNRVYISLRSAKWAYSSNEKYKTMSKKTSNSDYVHTILYQDDQITIN
                     QLREDYKLFIYTTKDETIEDKLFEKLKKYSSVPLLDEWKGFIKRRLMLEGAVSELTVY
                     GVKDDMNAYKVVFDRQLLVDIISNGLRTGEINIAGNNNPSVLLPSIHGLNDYLDMFGE
                     FLAKKIQTSFKPKFTPGTDKYDQYVNDIDDFIHDKNKIELFEAQKSMIQAITNNWRIN
                     KSTILSGEMGAGKTLIASAATYTHHENRNKGLNCLIMCPSHLQKNWEKELTRFVPNAK
                     IFTVHNLDELLDIEGRLRNRNRAENIYVIMSKEVAKLSYDERPCAVWSQRKQAYVCPE
                     CGEVLMKEETQTVGRRRIKVTVPLTHTDFASKGIVNDRCYSKKKVFNEKTGKAEEVEC
                     GCKLWVPVTNNANHNWIKLGKHGWIMIDKIEQVTEELAMRDDLNKKETAYLDKLQEYY
                     ELLTTGETVRPTIKKNYKYPVAKYIKKRMPYVFDYFIADELHQLASESHQGQALHYLT
                     QSVKHMIGLTGTILNGYANSIYYILYRLCPSLMKNEGFDYEDEMEFARLYGVYSRETR
                     YQVRNSRDRVSRGTKEKLLPGISTLVFTKFLLNNTAFISLDDMTEGLPSYTEIPLGVT
                     MNSEVREGYRLYEQTIANNAFQQGSLKVMGQMIRGMTNYPDAPHCATEIRNPDTDDLI
                     MVPRVLPKQTREKEEKLMEIIRDRVRSGERVLVYYNAINQTDIGKSLVKLIASEGYYA
                     SELTAKTKAEDREDYINKLVNRGVNVLICNPTLVETGLNLLDFTTIVFYQMGYNLSTM
                     RQASRRSWRLSQKHAITVYFMYYEDSVQEQALSLMANKLAAAQSMEGKFSEEGLRAMS
                     NNQSILTQIANNVCNGMKNTVDSTLFKSSNFVKKAANNKRHHAKTKEDIEYLLDDRGR
                     RVVLKPRAVKPRIIHDINYNALNNPLQLFI*"
                     /db_xref="UniRef100_R6MGX9"
                     /db_xref="R6MGX9_9FIRM"
                     /db_xref="tto:Thethe_02880"
     gene            complement(165481..166830)
                     /locus_tag="SRR1747022_scaffold_18_curated_closed_gap_prod
                     igal-single_108"
     CDS             complement(165481..166830)
                     /product="hypothetical protein"
                     /codon_start=1
                     /transl_table=11
                     /translation="MQVNNYYVKHLLKVKLFSLKSYADSLKKNKYVDFTKCKSRFVND
                     IKLMIKYLKDIEIYTYNSTYNMRTQLEGLLETIKTVEAIEDLLEVLETCNGILSTNVD
                     NELSGNAIRYVLEETYESGENRIGTDLISTICEPIRADDHIKIFDPQCGDGTNVSNFA
                     RCIRNSVSEVYGLDEEQYGIYDAKKKIDKTIIGTLRGSKISNEVFDILFLKPRPQIEL
                     EHNFNQTIKEANEKAMLKQTYRFLKPGGLMVYTVPFYRMYNDMWYFIAKNFVEVMVIA
                     HKDKTEKLITIYAIKRSNPYYADALDRMLNIEFDSLRRYCDGQYTVNANPELEVQLFR
                     GSVIDVYELTDIIENDGLYNDFHKSFNEDKTKKDTSPLLPFNLGQIGLILTSGELDGI
                     VEEIPGVNHVIKGMTVKTVSSEEIRDSQTNTVTCKNTISNMVQLNAFTADGDFVSIN*"
     gene            complement(166862..168259)
                     /locus_tag="SRR1747022_scaffold_18_curated_closed_gap_prod
                     igal-single_109"
     CDS             complement(166862..168259)
                     /product="DNA-directed DNA polymerase {ECO:0000256|SAAS
                     :SAAS00057170}; EC=2.7.7.7
                     {ECO:0000256|SAAS:SAAS00057170};;  TaxID=1379698
                     species="Bacteria.;" source="candidate division
                     Zixibacteria bacterium RBG-1.;""
                     /codon_start=1
                     /transl_table=11
                     /translation="VNTLNIISECEKLTGDIFDIEFDNYDDEEVWKLISSRNTTGLFQ
                     IGSNTYKSRMYKLKPNSIEELANCLALVRGPCISSKLDQKYINVLNGKEDIELIHPMY
                     DSVVKDTCGIMIYQEQLMAVCSNMGLPLHEGYDLMKASAKKKFDKIKTYEEKLHSLVR
                     GSMDDETFNYIFKLILDSGKYSFNKSHAIAYATICYITAYYKVHHIKEFIAATLTCNY
                     NNKSGKTEEKKRKLYELYLDAVSNGVKFLPLDLKKSKWNFTVEGDKIRIGFCALAGFS
                     KAALDEIYDKMPEASDEPLVKQIHDNVEKRICSKKAMIPLILSGAIGDPVENYEYYCE
                     LRKEEPQSDIKISKDLILQPYAPQAEVEEVLYRVAYTENKFNTLPRIDLDDIKINNNY
                     TTEGYIQKVSKKKDSRGNEMAFIDVLTGDGLVSLVVFANVYKTYKSKLKKDNKIKFKA
                     VKQKHTHKFIKATVM*"
                     /db_xref="T0MIB6_9BACT"
                     /db_xref="UniRef100_T0MIB6"
                     /db_xref="aae:aq_1008"
                     /db_xref="2.7.7.7"
     gene            complement(168267..169346)
                     /locus_tag="SRR1747022_scaffold_18_curated_closed_gap_prod
                     igal-single_110"
     CDS             complement(168267..169346)
                     /product="Homing nuclease n=1 Tax=Bacillus phage
                     0305phi8-36 RepID=A7KUW8_9CAUD"
                     /codon_start=1
                     /transl_table=11
                     /translation="VNKPKYSKEEVYTEILRIYKIENNMNKNIFKTYTTFEISDYNNF
                     FTKYGGIKKICKELNIKNKPSKNTKKELLDAGKEVYEKYGYLTCELFEKKTKYSKTGV
                     KGLFGSFTNFLNELNIPLNIASKITPEEVKEDVYNFCIENHTTNSSLYRKYGKYNQCH
                     IDKNFGGWINLLKELELTPQKVKPGIDYMLSEVKKIYMKYDFISSKLINEECDFTYQA
                     FSAYYDSIEDISLAISDGESKYIFNNSWMSVDIQKILNYLYKYIDKDKISIEKTFDWL
                     ITEEGTHMRLDIYIEDKNLCIEYNGKQHYEYIPFFHKDKEAFRRSQKRDQLKKELLKQ
                     HNIKLVQIKYDTKITEELIKEIIKN*"
                     /db_xref="UniRef100_A7KUW8"
                     /db_xref="X1JXN5_9ZZZZ"
                     /db_xref="bpb:bpr_III095"
                     /db_xref="A7KUW8_9CAUD"
     gene            complement(169683..171404)
                     /locus_tag="SRR1747022_scaffold_18_curated_closed_gap_prod
                     igal-single_111"
     CDS             complement(169683..171404)
                     /product="DNA polymerase III subunit alpha (EC:2.7.7.7)"
                     /codon_start=1
                     /transl_table=11
                     /translation="MDYGKNYVITHLHLAYGSVGDSIILLDQLVDKLKELNMQTVCVT
                     NHGSLADMYDFYYACIDNNIKPIIGCEVYLQPEEEEEEKTNTHLILLAKNMTGVKNLL
                     KITSDASINNFYKVPRTTMEYLENHSEGLICTSACVGGIIPRLILREDIEGAKRYINK
                     FKSIFGDNFYLEIQPGEFQEQIDVNIELIYLSEEMNVPLVAANDVHYVNKEDWKTHDF
                     HIRINRKMKAPKNENESVYVDKIYYMMSYDELVGSFDSELYDRDVILKAIENTNVINS
                     KCETVEFKADKLNLPKFKVPDKYNSEKEYLEDLCFKRLDEIKYKITNPSEYVSRIYTE
                     LDVIDKLGFNSYFLIMQDLVNNAQLDGIKTGPGRGSVCGSIVAYLIGITKIDSIKYNL
                     LFDRFLSVYRTGSIPDVDLDCESGEGRDKLFKYTIDTYGIEKCAAVSTFGIRKARSAI
                     RDVGRLYGIDLKEIDTIAKLIPQVYYIEGTEDKKTDLSIKESLEYIPELKEWQKKYPD
                     LFDMAMKLENLPSHMSIHAAGTLIADTDIIDVAPMIRQVDKELNATSLDLHAAESQKL
                     VKYDYLG*"
                     /db_xref="txy:Thexy_0632"
                     /db_xref="F6BI75_THEXL"
                     /db_xref="UniRef100_F6BI75"
                     /db_xref="2.7.7.7"
     gene            complement(171391..171699)
                     /locus_tag="SRR1747022_scaffold_18_curated_closed_gap_prod
                     igal-single_112"
     CDS             complement(171391..171699)
                     /product="hypothetical protein"
                     /codon_start=1
                     /transl_table=11
                     /translation="MTEHKTTVKCDIYMCKYNSACCSQPRDSIKEEGTFCTRESIKIE
                     LDELNNIIDCVHYEEDYKKLRKCFACQIAENGEIDFEDDEINEFEIIEVNDDNDDGLW
                     *"
     gene            complement(171718..172107)
                     /locus_tag="SRR1747022_scaffold_18_curated_closed_gap_prod
                     igal-single_113"
     CDS             complement(171718..172107)
                     /product="hypothetical protein"
                     /codon_start=1
                     /transl_table=11
                     /translation="MLYTTYLSNIKNLPDNEDVVKILITRFRPTTTFNPKKYNLIWRP
                     SLAPSEYIFARYKDGLMNWQEFREEYIEQTSTSSEFEKSFYEIKEYLDEGKDVFLICY
                     EKDDLQCHRSILREIFNCNDIKCREYK*"
     gene            complement(172166..172621)
                     /locus_tag="SRR1747022_scaffold_18_curated_closed_gap_prod
                     igal-single_114"
     CDS             complement(172166..172621)
                     /product="hypothetical protein"
                     /codon_start=1
                     /transl_table=11
                     /translation="MTSYYDENSLLSAEYITDCLNDILRNYSIMQRFRVEDLVNCTIQ
                     VVEEPDRISYHSVVTGDRVETIGRTKSALCITYTLHSNLYPEGKIYLNEDIEFMEVDN
                     QIGLVTFQFSPEVTERVSRALSYYNIDQNIKSRSRKKVIPQININSYML*"
     gene            complement(172605..173021)
                     /locus_tag="SRR1747022_scaffold_18_curated_closed_gap_prod
                     igal-single_115"
     CDS             complement(172605..173021)
                     /product="hypothetical protein"
                     /codon_start=1
                     /transl_table=11
                     /translation="MTVNRNRNDYSEISEFAVGSLFANDEGDIIVGNHEPSLNVDYSR
                     TLAPNDFSSVAMVDPAAHRILTSSGTAGLMNEELEVLQLRKEQADFKEEMMARMANLE
                     NECYRLSQIVYELQMEKTRKQKPRTDDGVNVNDFLL*"
     gene            complement(173025..173507)
                     /locus_tag="SRR1747022_scaffold_18_curated_closed_gap_prod
                     igal-single_116"
     CDS             complement(173025..173507)
                     /product="Uncharacterized protein n=1 Tax=Clostridium
                     colicanis 209318 RepID=N9WHH6_9CLOT"
                     /codon_start=1
                     /transl_table=11
                     /translation="MTMKEPMKLRIKYFEGATKLKQKAIGKWIDVYARKDVFVKEGEM
                     AKVPLGFALELPKDYEGHLAPRSSTFKSWGVIQTNSVGVVDDTYIGDNDEWLMPVYCL
                     KGKDEILEGTGKCKGTMVHQGDKIGQFRIMESMPLLIFDEVETFGNKDRGGFGTTGER
                     *"
                     /db_xref="UniRef100_N9WHH6"
                     /db_xref="N9WHH6_9CLOT"
                     /db_xref="cpe:CPE1471"
     gene            complement(173508..173735)
                     /locus_tag="SRR1747022_scaffold_18_curated_closed_gap_prod
                     igal-single_117"
     CDS             complement(173508..173735)
                     /product="hypothetical protein"
                     /codon_start=1
                     /transl_table=11
                     /translation="MNADGIIQELGEKIKQLTISEAILKGQLVESQQEINRLNNMIDE
                     KDMEIAELQTSKCQCGDGGCSCHSEEDGGVR*"
     gene            complement(173760..176114)
                     /locus_tag="SRR1747022_scaffold_18_curated_closed_gap_prod
                     igal-single_118"
     CDS             complement(173760..176114)
                     /product="Ribonucleoside-diphosphate reductase,
                     adenosylcobalamin-dependent
                     {ECO:0000313|EMBL:EEX21876.1}; EC=1.17.4.1
                     {ECO:0000313|EMBL:EEX21876.1};;  TaxID=537007
                     species="Bacteria; Firmicutes; Clostridia; Clostridiales;
                     Lachnospiraceae; Blautia.;" source="Blautia hansenii DSM
                     20583.;""
                     /codon_start=1
                     /transl_table=11
                     /translation="MNLNDWLPNKLAHSTWRDKYQNNGETFDEWLDRVSNGDPDLKQL
                     IVDKKFIFGGRILANRGLQNQGTKITYSNCYVLKPPDDNIESIYDTCGKLARTFSYGG
                     GVGIDISNLRPNGAPVHNAAKTTTGACSFMDTFAQVTDTIGQKGRRGALMLSMDINHP
                     DIEEFIDKKTNTDKVTSANISVRVTDDFMNAVVTKQKYTCSYLLEDGSLVTKEVDADK
                     LFEKLAENNWDYAEPGILYWDNINNNNLLSEYIKAGDFAYAGVNPCAEEPLPAGGACN
                     LGAINLSKFVVDPYTETATIDYMELADTIYKAVDAINDLLIEGADLHPLEMQRESVKK
                     YRQIGLGIMGFADMLIKLGITYGSEESIKIIDELGSFILYHAIIASNAYMKENGEEPF
                     YGYDAERLKRSKPIRNLLENTEYNADRLCKALEEGLFNSQLLTIAPTGSIAGMLDTSY
                     GAEPFFSLKYTRKTKSLNGGEEVTYLIDNTQAEEYKELHDLSVSDELPGFFITTHQIP
                     VEDRVKVQATWQKYIDASISSTVNLPKSATVEDVKQAYIYAWQQGCKGLTIYRAGCKR
                     DAILTEAFKEEEIEVPVSEMKNESGLQFGDTLLIDNNVRGVYRELTTGCGHLHCNFYF
                     DPDTGDLRQVFLDKGSKGGCLSMLNAVSRLSSLCARKGAPAEEIVDQLLSVVDCPAYQ
                     VSKHVTHATSKGSSCASAVAYALLDAHKEFCEEYGINEYEDEDIPEPKKTVKPKITKE
                     KVKEKADSLDDYYTTCPACGKKTLLAIGGCVSCQNPECSWSKCG*"
                     /db_xref="C9L7Y1_BLAHA"
                     /db_xref="ain:Acin_0064"
                     /db_xref="UniRef100_C9L7Y1"
                     /db_xref="1.17.4.1"
     gene            complement(176127..176726)
                     /locus_tag="SRR1747022_scaffold_18_curated_closed_gap_prod
                     igal-single_119"
     CDS             complement(176127..176726)
                     /product="hypothetical protein"
                     /codon_start=1
                     /transl_table=11
                     /translation="MAKKKKKSIIDYKDVLAIPFSQVNEFDNGFTYANNKNIYTEFND
                     GKFISHDGLDKCIEVTQVMPFLMIRNDKNEFLVMKRSDAPINKPSDLYSIGLYDHIYP
                     EDGYSDHLFSSLVRLLHTNIIKYKPLPFKHVGFVKDVGDSHLGIVFVLDTFAFTMEPC
                     NKKYMYQWFTKEQLIDNYSRFKSWSQHIINYIIDDNNEL*"
     gene            complement(176785..177069)
                     /locus_tag="SRR1747022_scaffold_18_curated_closed_gap_prod
                     igal-single_120"
     CDS             complement(176785..177069)
                     /product="DNA-binding protein HU n=3 Tax=Clostridiales
                     RepID=B0AD12_9FIRM"
                     /codon_start=1
                     /transl_table=11
                     /translation="MNKTELTVTMADKLNKPKKEVEEFLNAFTDTITETLQSGDKIQI
                     TGFGTFEIRERAARKGRNPRNPQQEIEVPATVAPVFKAGKPFKEAVKKNK*"
                     /db_xref="UniRef100_B0AD12"
                     /db_xref="eac:EAL2_c02510"
                     /db_xref="R5XXF7_9CLOT"
                     /db_xref="B0AD12_9FIRM"
     gene            complement(177085..177405)
                     /locus_tag="SRR1747022_scaffold_18_curated_closed_gap_prod
                     igal-single_121"
     CDS             complement(177085..177405)
                     /product="hypothetical protein"
                     /codon_start=1
                     /transl_table=11
                     /translation="MEGFEYIISKSNIEGININTLEKLLQNTTCNQYSIKKVINSSII
                     AFDSNKGKICMINCVKNYYNLPDDNECVSTQKRLFGEFKDCPCDKCHLKAIELWKQQK
                     IEKK*"
     gene            complement(177446..178258)
                     /locus_tag="SRR1747022_scaffold_18_curated_closed_gap_prod
                     igal-single_122"
     CDS             complement(177446..178258)
                     /product="hypothetical protein"
                     /codon_start=1
                     /transl_table=11
                     /translation="MTNKPKKPTIDDLKKHLFKYKDATIIVGNDVISDKEMFLPYSDD
                     KHYSRKSMKKTPKEFWDFYEEKIYKEDADSLNKSQQLIEGLIDLGIVKTLVDDNSDGT
                     FSNCNIRYIPLQGNYKVLKCNKCKKEMIYDSSKIDISGKPLTHNMYEDTECDGTIVPT
                     LPFANSIMNADLTEELEEAIFNLDSDEPMHSHTLIFIGVDFDNNIMHYIADKFSTIKN
                     SPQYKSQYPDDTYYIVIVSDGDELPIVAYNADFGTEDKIEDSLGRLSEVLKS*"
     gene            complement(178248..178730)
                     /locus_tag="SRR1747022_scaffold_18_curated_closed_gap_prod
                     igal-single_123"
     CDS             complement(178248..178730)
                     /product="hypothetical protein"
                     /codon_start=1
                     /transl_table=11
                     /translation="MICSNCIKKDVCKHKEYLDMYSGLELNECEYKKVEGCMPSTLPN
                     ISVSHFEEPKQPRLSREEVNEKILELSKQQNEQPTLREMITCEICGAVDFKDQMHKCS
                     KCGNWVCSSCSLELPTIGVDPNKPMGTEFLCDNCWGQEQQEEPDIEIVEEDDDNSDDE
                     *"
     gene            complement(178734..179243)
                     /locus_tag="SRR1747022_scaffold_18_curated_closed_gap_prod
                     igal-single_124"
     CDS             complement(178734..179243)
                     /product="hypothetical protein"
                     /codon_start=1
                     /transl_table=11
                     /translation="MLIFPGQDKGVYELFPELKNETAEDFLDFFVVDDLRELIVKCLD
                     KFSKKLTEKDRKLCEIVCDMLINKGVLGPDAHNALTDELLMAAMLRDCEVDINKPSTL
                     IRPRDVLFETNKELGSKVPEEELEKVAQCIEAQFGELTPIPLLKGTVGSFQQLFADAC
                     FVIDRYIEV*"
     gene            complement(179245..180378)
                     /locus_tag="SRR1747022_scaffold_18_curated_closed_gap_prod
                     igal-single_125"
     CDS             complement(179245..180378)
                     /product="DNA primase n=1 Tax=Anaerococcus tetradius ATCC
                     35098 RepID=C2CGA0_9FIRM"
                     /codon_start=1
                     /transl_table=11
                     /translation="MIYEREFINTVKDATDMLELANEYTSMKKASPNTWQGQCPHPKH
                     RDSTPSFTVFTDTNTWACFGCNQDNQYGSDCIAFIQWITEGEYSWQDALLCLANRAGI
                     PIPDDKNQAKYDKNLKMSNKYHKDLSSEAMEYLESRGITSKEIEKWHIGYDKETNRIV
                     FPLYSKFNQVVGFNKRLLDTRTKGINNKYINSKNSEIFNKSTFLYGIHYIKQEVNYII
                     ITEGSMDVILATKYGLQNVVCTLGTSLSQQHVEVIKRMNKIPIIIYDGDDKGRYATQK
                     AANLFMENDMYCKVVNLPEGFDLADISLQTKNKLVKYINDNTYTYGYSKINELIKDYS
                     KKLYELQLDYSIEARKILERIPDNERDVLESYLKYSMGMIKED*"
                     /db_xref="UniRef100_C2CGA0"
                     /db_xref="arc:ABLL_2088"
                     /db_xref="89834497"
                     /db_xref="C2CGA0_9FIRM"
     gene            complement(180390..180980)
                     /locus_tag="SRR1747022_scaffold_18_curated_closed_gap_prod
                     igal-single_126"
     CDS             complement(180390..180980)
                     /product="hypothetical protein n=1 Tax=Paenibacillus
                     larvae RepID=UPI00016929B6"
                     /codon_start=1
                     /transl_table=11
                     /translation="MFNTEDFIKDLNESISKMEAEELNINVTGDEESDREIIQNPQQA
                     NYFCKVVNELREEKAKTEELINQELERVKREYEAYKTKELNRIDGQIQYFSGLLESYA
                     TKELQNSKKRSIKLPHGTLSIKKQQDKYDYDEDAILEWLKKNKQDKFINVQTKETVNK
                     KDLKKEGFSHNGKLYLDDIEVEGVVITAQPDKFEVK*"
                     /db_xref="UniRef100_UPI00016929B6"
                     /db_xref="W2E1X8_9BACL"
                     /db_xref="cth:Cthe_2464"
                     /db_xref="UPI00016929B6"
     gene            complement(180995..182491)
                     /locus_tag="SRR1747022_scaffold_18_curated_closed_gap_prod
                     igal-single_127"
     CDS             complement(180995..182491)
                     /product="Helicase Snf2 family n=1 Tax=Prevotella sp. CAG
                     :592 RepID=R6WE68_9BACT"
                     /codon_start=1
                     /transl_table=11
                     /translation="MSKNLIKNKKLKPRKNIWDNMGSTMKLQPFPYQKEAIYHAIHNP
                     NTLMILPVGSGKTPIAIGIFLELRNQGLTDKPGIICVKASLKYQWVEEVKKFSDLRVK
                     AIETPSKARGKKFDEQFEDTDLYVLNYETFKNEKVSSKLLEKGSEVIILDEIHYIGDY
                     KRNKSKALYCFNHLPYKFGLTATPITKNPENIYSIFKMIKPELFPTHGKFANNYLKYR
                     SYGQVSGLKNEEHLFNILKPYIFVKDGEEIYKQLPELIVNKVYCEMSKPMVETNRRIM
                     ERLDEINEQINDYEYRIKDKSKLEFDEKYNKLVTQKLMHQTFAQELVDDPRLLALSDS
                     EAAKEYMCNSSCPKLDILLSLVTDIISSGEKVCIFTKYERMQQLLVEEIQKQMVVKIA
                     LVNGSMNSKERHRQINELFAGDHDILIATNAMTEGISLSWCKYLIEYDLAESYALQTQ
                     RHGRIRRANSISRTSYVYQILVRDSWDEIQEKIIIKKQKYDEQIKNIK*"
                     /db_xref="UniRef100_R6WE68"
                     /db_xref="A0A0D0IWR1_9BACT"
                     /db_xref="lru:HMPREF0538_20523"
                     /db_xref="R6WE68_9BACT"
     gene            complement(182588..184489)
                     /locus_tag="SRR1747022_scaffold_18_curated_closed_gap_prod
                     igal-single_128"
     CDS             complement(182588..184489)
                     /product="DNA helicase {ECO:0000256|SAAS:SAAS00145970}; EC
                     =3.6.4.12 {ECO:0000256|SAAS:SAAS00145970};;  TaxID=626369
                     species="Bacteria; Firmicutes; Bacilli; Lactobacillales;
                     Carnobacteriaceae; Granulicatella.;"
                     source="Granulicatella elegans ATCC 700633.;""
                     /codon_start=1
                     /transl_table=11
                     /translation="MMLNMNKLLEGLNDGQKRAVKHINGPALTTATAGAGKTRVIIAR
                     AQYMIASGIDPSNILLTTFTNKAANEMKERIVSIVGDRGKRITVGTFHSICNRILRQH
                     GHHLNYEKTFTILDEEETDKIMKKIGKKYDIEFAMLKTYISDCKLHCKLTNQAYKEAA
                     NDTERKLADGYSEYQSELKRNQSMDFDDLLLQTVVLLENYPKVKKVINNKWKYISADE
                     NQDSSQLDCRLIYLLSGKNHNVFFVGDDYQSIYGFRGADLDVMLNLRSLYPELKMYNL
                     GVNYRSTETIVNAGKSIIRHNKKQIEKSVECGRGIKGAPIVITKCTNQKDEANKIVAY
                     IKMLHGKKGLKYSDIAILNRMSYLSRSVEEALMRARIKYTLIGGTPFFCRMEVQDILA
                     YARLTVNEHDFLAFKRTIAIPKRGVGDKTIDKIDEFAREYPGGAISIRKALDDPNLPV
                     KGKAKTGIKEYNKFLKKLDSKKTELSSKDFIEYIIKETGYLQYLKESYKDTYQERLLN
                     LQELINVAEEYNSIEELLVESSLYREDIDENEDAVQIMTIHKSKGLEFPAVIMTNMCE
                     GTCPHYKSIDDPKQLEEERRLTFVGITRAEDYLFMTYPQQQKIQGKTQFVRPSRFLNE
                     IDQSLVYRN*"
                     /db_xref="D0BN23_9LACT"
                     /db_xref="UniRef100_UPI0003B72237"
                     /db_xref="lbh:Lbuc_1689"
                     /db_xref="UPI0003B72237"
                     /db_xref="3.6.4.12"
     gene            complement(184537..184755)
                     /locus_tag="SRR1747022_scaffold_18_curated_closed_gap_prod
                     igal-single_129"
     CDS             complement(184537..184755)
                     /product="Uncharacterized protein n=1 Tax=Bacillus
                     subtilis subsp. natto RepID=E9RJ75_BACNA"
                     /codon_start=1
                     /transl_table=11
                     /translation="MNEEKDDNVIVTIKWTYEDLENALRDRGYEPTDDNIDTLLSNGL
                     ASKLEDESIEKGWDIIDYIFCISEDQLE*"
                     /db_xref="UniRef100_E9RJ75"
                     /db_xref="E9RJ75_BACNA"
     gene            complement(184769..184966)
                     /locus_tag="SRR1747022_scaffold_18_curated_closed_gap_prod
                     igal-single_130"
     CDS             complement(184769..184966)
                     /product="hypothetical protein"
                     /codon_start=1
                     /transl_table=11
                     /translation="MKRVRITIDEKGNYDMDLLEGFSGMSCSQKAKELQLLIGGDSVE
                     ETKKPEYFDPEGDNFDEIFIK*"
     gene            complement(185027..185431)
                     /locus_tag="SRR1747022_scaffold_18_curated_closed_gap_prod
                     igal-single_131"
     CDS             complement(185027..185431)
                     /product="hypothetical protein"
                     /codon_start=1
                     /transl_table=11
                     /translation="MSVWKKIESKVMDKNVSRSTLAKALEKMNVTLDDSVKTISNAYG
                     SDTCDAALINKANPSRVSLGVKFNAQGGVELVGDIWGTGLGNDGGQEGLLDRIAHHYQ
                     VENITEQLSMSNWCIESTVDKNGKTIMEVVQY*"
     gene            complement(185452..185859)
                     /locus_tag="SRR1747022_scaffold_18_curated_closed_gap_prod
                     igal-single_132"
     CDS             complement(185452..185859)
                     /product="hypothetical protein"
                     /codon_start=1
                     /transl_table=11
                     /translation="MDKITLDMDFGNDLEQNEDIEIPKAEKTEDEKREYVTDLIKEGL
                     GQCEENAKNLSKLIEDIEPFLGAGITQEIVGVMQYLQGIFESNIPSLLRGNYDELIPE
                     EIVGHELEASLLIDLLKGTRKELLKKIEEKRNK*"
     gene            complement(185891..186385)
                     /locus_tag="SRR1747022_scaffold_18_curated_closed_gap_prod
                     igal-single_133"
     CDS             complement(185891..186385)
                     /product="ATP-dependent zinc metalloprotease FtsH {ECO
                     :0000313|EMBL:CDQ41911.1};  TaxID=1462526
                     species="Bacteria; Firmicutes; Bacilli; Bacillales;
                     Bacillaceae; Virgibacillus.;" source="Virgibacillus sp.
                     Vm-5.;""
                     /codon_start=1
                     /transl_table=11
                     /translation="MLVNNDKGIFTVMTSNNVKDLPPELTRAGRLDAIWYFSLPNEEE
                     RQEILAVHFKKREQKVPEPIVREIAKETQGYTGAELEQIVKSAIKKAYVRKAKNIDNE
                     FEITKKDLIESKKEVIPISKSSKEKITALEQWAKGRALFANEKTSNSKKIELDNIDID
                     NFEF*"
                     /db_xref="A0A024QIY2_9BACI"
                     /db_xref="gwc2_scaffold_9586_5"
                     /db_xref="oac:Oscil6304_3121"
     gene            complement(186759..187601)
                     /locus_tag="SRR1747022_scaffold_18_curated_closed_gap_prod
                     igal-single_134"
     CDS             complement(186759..187601)
                     /product="hypothetical protein"
                     /codon_start=1
                     /transl_table=11
                     /translation="MIVKCNYCNKEFKITITRYNESKNKIFHCCREHAKLAKQEGKVK
                     YSKEISLVCRHCGKNFKLKESYYNKQSKRGQIPKYCSTECRIAEQRKNKEFVKCNNCG
                     KEILVVKNKYNLHFCNEKCRIEYAKKGTQTVICDNCNKEFEKNKYAYNRAKKHFCSKE
                     CYDEYRANKKETYKEISHYLRTHEKYDEWRAKVFKRDEYECSKCGTKENLHAHHINQL
                     YDICDKYDMNIDKILNSKEFNDIDNGITLCQDCHALEHPYISRDEKGRFISRSGPKST
                     EDPE*"
     gene            complement(187662..188681)
                     /locus_tag="SRR1747022_scaffold_18_curated_closed_gap_prod
                     igal-single_135"
     CDS             complement(187662..188681)
                     /product="Ycf46 n=1 Tax=Phaeocystis globosa RepID
                     =R9ZTZ6_9EUKA"
                     /codon_start=1
                     /transl_table=11
                     /translation="MFEQQLTELLNIKKNCIWVKTEQEKEVVPAIFNVLTKNYFNHIY
                     VWSFLTNLQEVKIENNNFTKTDIPNTQGPAFLRYYNSLQTDPDLKLEEHAIVLRDYDL
                     QFENPSYIRLLREMVEVRNEKYVPLIFVSEGYNPPSKLAHLFTVVEYKNPTEEELVQL
                     LTDYEIAREVNIDNKEEVAKKMLGFSRSEIIEALDLSFYKYGEVNLKILNDKKMEMIN
                     KSDVIDYSIPTKTMADIGGNHNFKKWFEEIKICMDPDARQYGVEMPKGYLALGIAGCS
                     KSLMAEVIANELGVPFLKLNMSKILSKFVGESERKIEQAVELINASAPCVLLIDEVEK
                     NLGGK*"
                     /db_xref="UniRef100_R9ZTZ6"
                     /db_xref="A0A024QIY2_9BACI"
                     /db_xref="pmn:PMN2A_0806"
                     /db_xref="R9ZTZ6_9EUKA"
     gene            complement(188699..189640)
                     /locus_tag="SRR1747022_scaffold_18_curated_closed_gap_prod
                     igal-single_136"
     CDS             complement(188699..189640)
                     /product="hypothetical protein"
                     /codon_start=1
                     /transl_table=11
                     /translation="MYSKHTRGNDTVLILDDPLVVNDSEGTTTITEFNLNALNNFEEE
                     IYYTINYVKLMGTAGVNFHSNVRNEVMKIKISYDNEADQIELRITYDLSGNGNATKKC
                     ILDEERFISEVIDEMILANNKYIYSIPIIKEIAERTKEEIFFNYINDNAFVVNEQTIN
                     TTIKCLSREDGSCIATANRFMYVPEDDSIILCETIESTDLIDHEYVDLRIISDNHAVT
                     IERASLASRSKGKVKYVCLVVRNATITIEPTSDEFTRFDNMELRLPTIEDYLENKSIE
                     DLANTLYDYNNQDKINLYYKVNNFIDVILININAYLL*"
     gene            complement(189642..189968)
                     /locus_tag="SRR1747022_scaffold_18_curated_closed_gap_prod
                     igal-single_137"
     CDS             complement(189642..189968)
                     /product="hypothetical protein"
                     /codon_start=1
                     /transl_table=11
                     /translation="MVYTWRDLAKARKGYVTKDISDNNNKYPISTKKIDELLKYIDIV
                     VDGEFDPEQCLYNEEAGDGFLSSIGSGNQKIWNVHDMNFEYMKNLNGLYLDENDTLIF
                     LNKKED*"
     gene            complement(190039..190308)
                     /locus_tag="SRR1747022_scaffold_18_curated_closed_gap_prod
                     igal-single_138"
     CDS             complement(190039..190308)
                     /product="hypothetical protein"
                     /codon_start=1
                     /transl_table=11
                     /translation="MRKLEPNEGLRVFDIKLKATTAGPSPDNNQRVELFLLGCNKAMC
                     GNACKNCFNSITWNAGKAEFSWDPVEVAERINIMAPNKYITIGGG*"
     gene            complement(190340..191098)
                     /locus_tag="SRR1747022_scaffold_18_curated_closed_gap_prod
                     igal-single_139"
     CDS             complement(190340..191098)
                     /product="Uncharacterized protein n=1 Tax=Bacillus phage
                     vB_BceM-Bc431v3 RepID=M4HNJ1_9CAUD"
                     /codon_start=1
                     /transl_table=11
                     /translation="MAKGKWVDHTNEQTFNTFGSKMIITEYKNAKELTVYFPEYDWSC
                     KSRYKEFQKGWIVCPYEPRTVGIGYMGEGPFLSKMNNKKTKAYDTWHQMLRRCYDQKH
                     KENKPTYKDCIVAKEWHNFQNFAMWYEENYYEVPEEIMQLDKDILVKGNKIYGPNTCL
                     IVPNCINSLFKNKKGNSNLPKGVSKIGKKYRGTYTYNTIKINGPTVSTPEEAFEFYKQ
                     GMENKIKELADMYEIYLPGNVYNALIDYEINIED*"
                     /db_xref="UniRef100_M4HNJ1"
                     /db_xref="A0A0C7QE15_CLOSO"
                     /db_xref="dmt:DESME_08995"
                     /db_xref="M4HNJ1_9CAUD"
     gene            complement(191100..191312)
                     /locus_tag="SRR1747022_scaffold_18_curated_closed_gap_prod
                     igal-single_140"
     CDS             complement(191100..191312)
                     /product="hypothetical protein"
                     /codon_start=1
                     /transl_table=11
                     /translation="MSLIFHDDQVECPGCGSHLFKEETTYALIEKKDRFGSKYYDVDD
                     IAYSITCANCKHVISISQKSIINKER*"
     gene            complement(191323..192090)
                     /locus_tag="SRR1747022_scaffold_18_curated_closed_gap_prod
                     igal-single_141"
     CDS             complement(191323..192090)
                     /product="hypothetical protein"
                     /codon_start=1
                     /transl_table=11
                     /translation="MTEFKPLSIDNKTKLKLGKPLDPALIKQKPSGNSTVDYIAGSTC
                     VDMLNEIFGHMWSFEITKEWIQEGFDQIQRENRKYPFKPDDPFVEVDAAGKFKRIPQG
                     PTAWCEVKLTVYVQGPNGDVFPITKMACGSQAITGNQSLQANTGFKGAQTDGMKKAAS
                     LLGIAQELYRDDEEKALFVNKYDEMMPIVWTEDVIKKHETEWNAVLKVTEDYGWNIKD
                     DLGYYVYQVTNGYTSDLYKMPEDCLIDLLNTITSDDE*"
     gene            complement(192102..193088)
                     /locus_tag="SRR1747022_scaffold_18_curated_closed_gap_prod
                     igal-single_142"
     CDS             complement(192102..193088)
                     /product="ISE/inbred ISE genomic scaffold,
                     scaffold_pathogens_Hcontortus_scaffold_378 n=1
                     Tax=Haemonchus contortus RepID=U6PI30_HAECO"
                     /codon_start=1
                     /transl_table=11
                     /translation="MAGNFMSKPIGAKPVIPKKAGGIKKPILKGKPKVHHVEAKPIEE
                     APTLKEVTEELAQNLEAFSEKMEERVVQQTSEPMVGQCPPPGVEESLKQEVKIEAEEV
                     EVPITDPEDDDKFEDKAMKEMEKEVNEEETVEAIEEVEEEKPKTKKRTRKKAKKESSD
                     TTIIIDSEPLSVEEYKDYMAEIIRPSIQEWEDEKEEVKDKMSTLNLDPNMNPKEIREL
                     LAGLTDMHKEMQDRLDEAKVNLDNTVELIKSVEIKAAAEGANAEERKLKALIAKENYV
                     KEGETHSVNLTVFKQLLNERVLFYNSQINTLEYNKFLVMTFQKVCSTENKGF*"
                     /db_xref="UniRef100_U6PI30"
                     /db_xref="A0A061F1K2_THECC"
                     /db_xref="U6PI30_HAECO"
     gene            complement(193103..193738)
                     /locus_tag="SRR1747022_scaffold_18_curated_closed_gap_prod
                     igal-single_143"
     CDS             complement(193103..193738)
                     /product="Phage SPO1 DNA polymerase-related protein n=1
                     Tax=Thermodesulfobacterium geofontis (strain OPB45)
                     RepID=F8C2B6_THEGP"
                     /codon_start=1
                     /transl_table=11
                     /translation="MNNLYNILRSSDNPLETARQLVAPICKDKLNNHIINCNECDFMH
                     SGKNICYGNPNANILIIAGNATDVKEEQDYLESIIDNSSINKSDIFVVHSVNCICKRK
                     SGDDLVSRDPALAELNNCLPFVKYVIQFVRPRIIISMGATALNQFYPQYKFLDYIGET
                     VNYDGIKAIITYSVNDLFILSERIDSEKVEELVYQTIDSFSEAQNYINIIK*"
                     /db_xref="UniRef100_F8C2B6"
                     /db_xref="top:TOPB45_1295"
                     /db_xref="F8C2B6_THEGP"
     gene            complement(193856..194137)
                     /locus_tag="SRR1747022_scaffold_18_curated_closed_gap_prod
                     igal-single_144"
     CDS             complement(193856..194137)
                     /product="hypothetical protein"
                     /codon_start=1
                     /transl_table=11
                     /translation="MLLIANKETRDELKAYIKDIEDKDEVVHILKWKDGTRMSDFIKQ
                     HNVNNEQLRCITDEEAKIELYGENMLIESATANALLYLTLTEFKDSLLI*"
     gene            complement(194219..194785)
                     /locus_tag="SRR1747022_scaffold_18_curated_closed_gap_prod
                     igal-single_145"
     CDS             complement(194219..194785)
                     /product="hypothetical protein"
                     /codon_start=1
                     /transl_table=11
                     /translation="MKQLTILLDCDDTISTFMETCINKYNEIYGTNHSINEINDWYVD
                     GIFEHGLWSIFDKTDVLQHMPIKDGALDTIKKWHDMGHKIVIVTGVTSAKAYEDKMRW
                     VKLIGLEPYIYDVIPTRHKELINGDIFIDDNPVYLQEWQEIRGNANKLCLLMTAQHNK
                     DKTYDNFIRVDNWKEIDNILNILMLVVI*"
     gene            complement(194839..195531)
                     /locus_tag="SRR1747022_scaffold_18_curated_closed_gap_prod
                     igal-single_146"
     CDS             complement(194839..195531)
                     /product="Uncharacterized protein n=1 Tax=Marvinbryantia
                     formatexigens DSM 14469 RepID=C6LIR6_9FIRM"
                     /codon_start=1
                     /transl_table=11
                     /translation="MSMKEWAEREIELLKEANKPDEGECFDYVGGCCDSALKAFEVLL
                     DDEHSGLSIQITKMILDKLIDGKALTPIEDVPESWNYIGCFDEEEEAAGIKRYQCKRM
                     SSLFKKEYPDGTATYSDSDRECGVNLNNPSWVFGSGAVSRIINEMFPITMPYTPPAKP
                     YKVYTEDFLSNKDNGDFDTEGFFYVETPDGERIEINKFYHYPARGEKVEITREKYEAM
                     KANRVDKPIEED*"
                     /db_xref="UniRef100_C6LIR6"
                     /db_xref="C6LIR6_9FIRM"
                     /db_xref="bprl:CL2_14870"
     gene            complement(195547..196308)
                     /locus_tag="SRR1747022_scaffold_18_curated_closed_gap_prod
                     igal-single_147"
     CDS             complement(195547..196308)
                     /product="Uncharacterized protein n=1 Tax=Clostridium
                     difficile P50 RepID=T4R9A9_CLODI"
                     /codon_start=1
                     /transl_table=11
                     /translation="MFGLFKKDKEVEEKLTEESVEKKNKAVKTVETPERFELEEEWIE
                     VEGYKGMDKDMKGHYNFQYEIGKTYVIEDPSSVKACEFGYHFSLNLNDVFDYYRLGNN
                     NRFFKVKALVRKSDYKDYGKVEPGYIFATTINKLAAKQITILRELSDEEIYEEIKNIY
                     QNTIMIDRLEITDMPEVYDKGTIQVLVDKCSHELQDKMNFGESFMYLLTKNLDSRESL
                     NLLGSAILLSDEMKDRDLLILAITEQKERIIMLRK*"
                     /db_xref="UniRef100_T4R9A9"
                     /db_xref="T2YZK5_PEPDI"
                     /db_xref="T4R9A9_CLODI"
     gene            complement(196320..196538)
                     /locus_tag="SRR1747022_scaffold_18_curated_closed_gap_prod
                     igal-single_148"
     CDS             complement(196320..196538)
                     /product="hypothetical protein"
                     /codon_start=1
                     /transl_table=11
                     /translation="MRKGVREVFAGSKYRLTHKRGTFCLVNLITEKMYFLQFSFKEPW
                     LLPKSDIVCDNIKLYGWLFFYVGHKVIV*"
     gene            complement(196548..196709)
                     /locus_tag="SRR1747022_scaffold_18_curated_closed_gap_prod
                     igal-single_149"
     CDS             complement(196548..196709)
                     /product="Uncharacterized protein n=7 Tax=Clostridium
                     difficile RepID=T2XVA8_CLODI"
                     /codon_start=1
                     /transl_table=11
                     /translation="MFKSCEFEGRCENEDIDCEYCQYNDDAVLQDFFSWNGEDEEPTQ
                     EELDEAMRH*"
                     /db_xref="UniRef100_T2XVA8"
                     /db_xref="T2YZM9_PEPDI"
                     /db_xref="T2XVA8_CLODI"
     gene            complement(196720..198078)
                     /locus_tag="SRR1747022_scaffold_18_curated_closed_gap_prod
                     igal-single_150"
     CDS             complement(196720..198078)
                     /product="DNA ligase, ATP-dependent n=1 Tax=Clostridium
                     difficile RepID=UPI00016C6962"
                     /codon_start=1
                     /transl_table=11
                     /translation="MENIKDLCSKFLNLKSKSKVQDKLDTLDEYASDSDFCYLIEYLL
                     NDDKITGIKKSKIKKQIKDTSKLLNVQYDSLKALIEYLLKHNTGKDQNIFIVQNFLNK
                     IEDENDRQIIAEIITKDFKCGVTDLTAYGHIPGLKRNWRERKGHSLIDNKTGELKVKK
                     ILDKKITVTLKLDGYRFKAIKQGSEINLYTASGKIDNNIPEIISEMKSLPNGVYDGEM
                     IAHGEFEDSTARYNATSKILGKDGEKRGLDFIVFDYLMEVDKFFNYEEIIGARWKRLH
                     ILEDMLQSHSEAYKDKNHIRLVPIYIMHELCTENTVDKIITTYEQVVEQGEEGLVIDI
                     ADASYIRSKGTSMYKLKPEVTGDFKVVNLAQGKENSKFKDALGAFIVEYKNNTVNVGS
                     GIPDALREEVWNNKEFYLNKLIEVVYFGETQDEKTGLPSMRLPRFKRLRHDKNPNDVS
                     YD*"
                     /db_xref="UniRef100_UPI00016C6962"
                     /db_xref="U5JA36_9CAUD"
                     /db_xref="esm:O3M_26019"
                     /db_xref="UPI00016C6962"
     gene            complement(198078..198248)
                     /locus_tag="SRR1747022_scaffold_18_curated_closed_gap_prod
                     igal-single_151"
     CDS             complement(198078..198248)
                     /product="hypothetical protein"
                     /codon_start=1
                     /transl_table=11
                     /translation="MKVRIELIGCDDTTQFDMEMTLEQYDFLNEVSKRSIMRSEYQCM
                     PTMEIRILEDED*"
     gene            complement(198250..198729)
                     /locus_tag="SRR1747022_scaffold_18_curated_closed_gap_prod
                     igal-single_152"
     CDS             complement(198250..198729)
                     /product="hypothetical protein"
                     /codon_start=1
                     /transl_table=11
                     /translation="MPLIMRYKLSFKATGEDEFEYFDLGGYAFKIKGMEIPFDFSAYG
                     YDMDYDEDNGRICIDYESGKGIMFDEFEIDECYDEEYKNLQLDKNAITAEFLSKVDEI
                     LEMYMDYNYMFEINKLEDVRFEDITFEDVTTGKIYAVDSNVIKQFNKKIQAELAKED*"
     gene            complement(198729..199109)
                     /locus_tag="SRR1747022_scaffold_18_curated_closed_gap_prod
                     igal-single_153"
     CDS             complement(198729..199109)
                     /product="hypothetical protein"
                     /codon_start=1
                     /transl_table=11
                     /translation="MIVELKKQFRIDNAIAEQIIKLNEKKFETDFCCSGHAKGNVIGY
                     VAFNVPSSLDLEEYDIVPPRGWHYEKTEYDSRIGLYMDGINGSPEITEEYINERLQTL
                     NDWVDELPMNTLSFTDKIELKEVK*"
     gene            complement(199121..199351)
                     /locus_tag="SRR1747022_scaffold_18_curated_closed_gap_prod
                     igal-single_154"
     CDS             complement(199121..199351)
                     /product="hypothetical protein"
                     /codon_start=1
                     /transl_table=11
                     /translation="MTEAIVTRIYRIIIDDDNSYTLQKKYIGPMSKIPSADKDVENIL
                     NEPFIKISNNLFIPTNKIKKILWINPETNNMY*"
     gene            complement(199354..199974)
                     /locus_tag="SRR1747022_scaffold_18_curated_closed_gap_prod
                     igal-single_155"
     CDS             complement(199354..199974)
                     /product="hypothetical protein"
                     /codon_start=1
                     /transl_table=11
                     /translation="MPNYCSYSMQVTGRPEDVNLFLNEMRSDYCYNEYGCEGITKDMR
                     HFCRVFEAAPSGEFTFLKQVNDNYEVFLKRLEISGDCAWSVASCMTSGAYTYYSQFKE
                     KYENRSQATTLQLESRRLNLIIEVYSEETGCAFSEHMLYVNGEEIINDCVDYNEIWYD
                     ENDNELDEPIREGGFDSWDFTNEYDLRIARAIFKKHGGLTTVVKVK*"
     gene            complement(200009..200632)
                     /locus_tag="SRR1747022_scaffold_18_curated_closed_gap_prod
                     igal-single_156"
     CDS             complement(200009..200632)
                     /product="Uncharacterized protein {ECO:0000313|EMBL
                     :GAK41950.1};  TaxID=1499968 species="Bacteria;
                     Firmicutes; Bacilli; Bacillales; Paenibacillaceae;
                     Paenibacillus.;" source="Paenibacillus sp. TCA20.;""
                     /codon_start=1
                     /transl_table=11
                     /translation="MPECANCANKDSNYCILCVDGSKFKMAKTFTPNYIKKNTNKKSN
                     RMGSQAEIINHQNNIDTVSANMTPNSGAGRVKGDEQIRGLVNIMQEVKTQEITRARGH
                     SQFTIKREWLDKLEREAPAENMDFWYLNFSFKDNDTQMYTVIDSKQMQDIVATMVEDR
                     KIAKQAQNKIDTANKKRILIEAENTKLLAEIDYLKAKIKELENNNEL*"
                     /db_xref="A0A069DHN5_9BACL"
     gene            complement(200649..200837)
                     /locus_tag="SRR1747022_scaffold_18_curated_closed_gap_prod
                     igal-single_157"
     CDS             complement(200649..200837)
                     /product="Uncharacterized protein n=1 Tax=Clostridium
                     botulinum CFSAN001627 RepID=M2A028_CLOBO"
                     /codon_start=1
                     /transl_table=11
                     /translation="MAWHFRKSIKLGPIRINASKSGIGYSIGNKIARHTKTSTGQTYN
                     TFKIPGTGISYTTKKKKK*"
                     /db_xref="UniRef100_M2A028"
                     /db_xref="M2A028_CLOBO"
                     /db_xref="cai:Caci_8546"
     gene            201005..201811
                     /locus_tag="SRR1747022_scaffold_18_curated_closed_gap_prod
                     igal-single_158"
     CDS             201005..201811
                     /product="hypothetical protein n=1 Tax=[Clostridium]
                     glycolicum RepID=UPI0003660A7A"
                     /codon_start=1
                     /transl_table=11
                     /translation="MKIVSFFNVKGGVGKTTLTILTSMALSKEGRRVLIIDADTQANL
                     TQFVYKVTHNDKTMFHGLADNLLAEEMVIESPMEKYKNIDIIPSDLSLSVLSEYLTTK
                     VNREKSVWRWFKNNVGFLRKYDYIFIDLSPSYDLVARNFMIVSDSIITPIAYQDIASI
                     RGCELFYQKYSKDLEEMEIQTSANRAVIINSYTNRNLSTGKVFDMKLNEFEDIKNDLL
                     DSKLSDTTVVKNAILSRLDIEDYCKKIRKNHKIKYEFRNVLDELIEKEIL*"
                     /db_xref="UniRef100_UPI0003660A7A"
                     /db_xref="A0A0B3W728_9FIRM"
                     /db_xref="lcz:LCAZH_p042"
                     /db_xref="UPI0003660A7A"
     gene            201813..202169
                     /locus_tag="SRR1747022_scaffold_18_curated_closed_gap_prod
                     igal-single_159"
     CDS             201813..202169
                     /product="hypothetical protein n=1 Tax=[Clostridium]
                     glycolicum RepID=UPI000369D080"
                     /codon_start=1
                     /transl_table=11
                     /translation="MGLDKFFNDLDKDDIRIPDNSYKYKVDKFVNRFDSSNFDLFKFE
                     KSTIEKKVPMSMYFDKQDLALLKAIAYTKDTTVNKILMSVLKESLEITINSLPNDFNV
                     ETLAKKYDAKCRKRKD*"
                     /db_xref="UniRef100_UPI000369D080"
                     /db_xref="A0A0C7SYS2_CLOSO"
                     /db_xref="UPI000369D080"
     gene            complement(202186..203370)
                     /locus_tag="SRR1747022_scaffold_18_curated_closed_gap_prod
                     igal-single_160"
     CDS             complement(202186..203370)
                     /product="Protein RecA n=1 Tax=Dehalogenimonas
                     lykanthroporepellens (strain ATCC BAA-1523 / JCM 15061 /
                     BL-DC-9) RepID=D8K207_DEHLB"
                     /codon_start=1
                     /transl_table=11
                     /translation="MAVKKRPVAEKLKELKQVTSAFNKAAGETRIDTVSNPDIYERIR
                     IEYIPTASLRLNSAIGGGWPRGKFSLISGNPDSGKTYRLLEDIAYNMKLDPDFMALWV
                     ESESSISEEVFDMFGIDRERLFYYEVGTDSGESALDLVIRYAHTGVDMIVINSLKCLT
                     PEKEFKDSMADANVAIQARMNAKFMRVIIPTIAESGSALCIVQHQSTDIGSYMGGQTI
                     TGGKSIRYNNVLTVEFRKASIPAGHPLHSVKDDYMLIKAKITKNHCKTTTNPYVTIEY
                     TVRLGQGTDITGEVVDEAFNQGILERAGAWIREYEEGKPQEKGNERILSDGTKAAWNG
                     MAKFTEYINNNPEYFDYLKSKVENNVSVEQLDEEEVERLKEQDEEETEFIKDVEEQLD
                     IQ*"
                     /db_xref="UniRef100_D8K207"
                     /db_xref="ial:IALB_1331"
                     /db_xref="D8K207_DEHLB"
     gene            complement(203395..203724)
                     /locus_tag="SRR1747022_scaffold_18_curated_closed_gap_prod
                     igal-single_161"
     CDS             complement(203395..203724)
                     /product="hypothetical protein"
                     /codon_start=1
                     /transl_table=11
                     /translation="MSKYTQEQEAIRQAIANFLGALLMNSMFTESEAKENVIAIFCEE
                     LTKYVSDGGLDIQAAKPLLKSTLWVLEKRKEELNTSYKELGLSDKPANSDLDQLIELL
                     NNYINKL*"
     gene            complement(203733..204026)
                     /locus_tag="SRR1747022_scaffold_18_curated_closed_gap_prod
                     igal-single_162"
     CDS             complement(203733..204026)
                     /product="hypothetical protein"
                     /codon_start=1
                     /transl_table=11
                     /translation="MAKYREEDLNLLTYFNNEERELLKCPHCGEILTHLEVTRDVRRY
                     EKYALNGECIDYEDLEDAEDLEGSDIIVECGNCHHELTDNHVNQLIDCDLLII*"
     gene            complement(204036..204341)
                     /locus_tag="SRR1747022_scaffold_18_curated_closed_gap_prod
                     igal-single_163"
     CDS             complement(204036..204341)
                     /product="hypothetical protein"
                     /codon_start=1
                     /transl_table=11
                     /translation="MQAPKRELTKEELEIRNAFENEDLELLRCPHCGEMLEEIIVRRL
                     EYAIESYCLTKYGIEYSETLDNEFYEDSPYNFFCKNCDAELSQEFINKLEDRDLISI*"
     gene            complement(204388..206835)
                     /locus_tag="SRR1747022_scaffold_18_curated_closed_gap_prod
                     igal-single_164"
     CDS             complement(204388..206835)
                     /product="DNA gyrase subunit A {ECO:0000256|HAMAP-Rule
                     :MF_01897}; EC=5.99.1.3
                     {ECO:0000256|HAMAP-Rule:MF_01897};;  TaxID=1262775
                     species="Bacteria; Firmicutes; Clostridia; Clostridiales;
                     Clostridiaceae; Clostridium; environmental samples.;"
                     source="Clostridium sp. CAG:138.;""
                     /codon_start=1
                     /transl_table=11
                     /translation="MSEEINNNEAILPTELRDVMTNNYIAYAQETLKERAIPDVRDGL
                     KPVHLRILYSMEELGLDHKAKYKKSARVVGDVLGKYHPHGEGSVYQALINKGQTWTMR
                     YPIIDIRGNSGSVDGDPAAAMRYTEARLSEYGEALLKDINKNTVDFTTNFDDTLKEPT
                     VLPSLIPNFLANGTDGIACGFATDVPPHNLTELYNACIFMIDRTLKDQSYEAKELMKY
                     IKGPDFPTGGIITNTKELKKAFETGRGKVTVKARYEVETDSKQRSKMTITELPYRVNK
                     LKLIEKIESLVESGELEGIKEIIDSSKGDDIRIIINFKKGVDPTLVINNLLNKTDLKK
                     NISYNIIALENKAILNDANILDCLNSFLFHCVNVIRRRSQFDLDKMQYRMMMLEAIFA
                     ALSNLDEFINVVRTSEQPVQAIMELLDLTEEQAKYLYDMRISVLSNQNETKLRNEYAK
                     LEEEVPVLQAIITNDQACLTRLKVEMAELRDKFGDERKTEIALEEEITDEDLIKNEDL
                     IVTITSEGNIKSVLESEYNTQKRNGKGNKGADTKDDEIITDLFTVQSKDDLLFITNKG
                     KVHHIKAYMLPKTSRIAKGKNIANYLTLEKDEYPVKTVATKLAENTESSLMLLTDHGQ
                     IKKLSLSLLSKKKKYTTVIGLKDDHKLVDANLVTEDDEILLGTANGQALRFNSSLVKN
                     TGRTAMGVIGIKLAEVDSAVSLVKITKDCDILSITELGLAKRTQESKYPVKGRATRGV
                     QSHKISDKTGKVVAYIPVVNENILIGTNNGKIIRLYADTLPQSNRNTTGNKAIKLDKD
                     DTVATATLAPNTDLEDN*"
                     /db_xref="R6AWV9_9CLOT"
                     /db_xref="psn:Pedsa_1061"
                     /db_xref="UniRef100_R6AWV9"
                     /db_xref="5.99.1.3"
     gene            complement(206828..207049)
                     /locus_tag="SRR1747022_scaffold_18_curated_closed_gap_prod
                     igal-single_165"
     CDS             complement(206828..207049)
                     /product="hypothetical protein"
                     /codon_start=1
                     /transl_table=11
                     /translation="MKRTYKDIDDCPIRIGDIVAVSTNMGLTKARIIGEHETYEDVLY
                     LMTIPGNRKVQRKSNCCSFIKEEGSDINE*"
     gene            complement(207059..208951)
                     /locus_tag="SRR1747022_scaffold_18_curated_closed_gap_prod
                     igal-single_166"
     CDS             complement(207059..208951)
                     /product="DNA gyrase subunit B {ECO:0000256|HAMAP-Rule
                     :MF_01898, ECO:0000256|RuleBase:RU003363}; EC=5.99.1.3
                     {ECO:0000256|HAMAP-Rule:MF_01898,
                     ECO:0000256|RuleBase:RU003363};;  TaxID=1505
                     species="Bacteria; Firmicutes; Clostridia; Clostridiales;
                     Peptostreptococcaceae; Peptoclostridium.;"
                     source="Clostridium sordellii.;""
                     /codon_start=1
                     /transl_table=11
                     /translation="MEKPNNRVKVLTDRDHVRLRPGMYLPNINYFVYELADNSVDVYM
                     DGYGDLIIVSIDEQGKVSVRDYGPGLPVIPSEQFPDILEGELCMGNLKAGTKFTKDNK
                     RKSAGLNGVGASCVNCLSKTFDVEVYKDGKLYTMSFEEGLVKKHLSCDGDTKEATGTY
                     IECVPDRAIWEKLDDFDINQINSRMKQLAYLNPGLTIELNIDYEGHEVHEKYYFPEGV
                     KTYVEELAKNKDELTDIWYDIKTVDVEPNRPMDIYMALMYTDTYSDTIYAYTNNVLNT
                     NQSSSHITGFKSGLSSAIKSYYDDVSTNKNKKNIVAEDTRLGIIAIVSIKVADPHYIG
                     QGKDQLDEKAIRSAIYRETEEFVLDQLDKNPNEAKIILNKVLESCGAREAATRAKENA
                     RNKKALSGGKVNGLTKCISKDPEDTFIWLVEGDSAGGSAKKARNEQIDAILPVFGKIP
                     NTYNMSLDKVYSSEKMVSVIKALGCGIGPDCDIDKLNYKHIVILTDGDVDGWHIQCLW
                     ITFFYKYMRPVIDNGYLYIALPPLFTIVKNPGTKKEEHIYAYTIEEKDEVAAKLDCKY
                     EVMRNKGLGEMDWPELQHSTMDINTRKLIQVKIDEDEDSALCLDVCMNSKSIQARKEF
                     ILLNNE*"
                     /db_xref="A0A0C7PNU9_CLOSO"
                     /db_xref="UniRef100_UPI00036C64C3"
                     /db_xref="cdc:CD196_0005"
                     /db_xref="UPI00036C64C3"
                     /db_xref="5.99.1.3"
     gene            complement(208955..209395)
                     /locus_tag="SRR1747022_scaffold_18_curated_closed_gap_prod
                     igal-single_167"
     CDS             complement(208955..209395)
                     /product="hypothetical protein"
                     /codon_start=1
                     /transl_table=11
                     /translation="MDDFNKIIEDGLNAIDDEVQQEEDIRQQAEYLTKQIIEKGHVRI
                     NYENKQYENEEDRYEEYELGVRHNKNYIILVASSITKAEFVKKYNETALVPKVYTPAT
                     FIAEYDSDYTYDQIVNTLVASFLAKLVGKFIVEELKDDDLEGDE*"
     gene            complement(210167..210634)
                     /locus_tag="SRR1747022_scaffold_18_curated_closed_gap_prod
                     igal-single_168"
     CDS             complement(210167..210634)
                     /product="hypothetical protein"
                     /codon_start=1
                     /transl_table=11
                     /translation="MRRAVISGRIAHFGQKYIPAEGEKSAFATAFVNVSMDRKDEETG
                     YTETKPMKIIGNGWLAERMNNFAAGDQIYLEGRLEMERDYTNSEGELIKGGWIIRTDF
                     IDNWGSQSTATATKPSAPHKGGATAPKKGAMPDKKVAPGKGIKMPQRAKKAEM*"
     gene            complement(210745..211431)
                     /locus_tag="SRR1747022_scaffold_18_curated_closed_gap_prod
                     igal-single_169"
     CDS             complement(210745..211431)
                     /product="hypothetical protein"
                     /codon_start=1
                     /transl_table=11
                     /translation="MKDQHREMINKQINILISEVEEISNVAERAKVRASLIEIMFNIA
                     TYDNITLDTGKESIKEDTAKEVVEEEIDFTPEDVEEQPEDVQEALNELAEESESDPFN
                     DAEEIPFDLEQAEPEKVTVEDDEGNVFDITEEYNYLGDDLEDEDKREICLQIKEYNSF
                     EDYKLLNMLPNGYSRSIIALTMTALGTDVVDQAVEAFNDGHYENLFKFLNANNCDEFA
                     QYLVDNYFEQ*"
     gene            complement(211492..212796)
                     /locus_tag="SRR1747022_scaffold_18_curated_closed_gap_prod
                     igal-single_170"
     CDS             complement(211492..212796)
                     /product="ATP-dependent Clp protease ATP-binding subunit
                     ClpX (EC:3.4.21.92)"
                     /codon_start=1
                     /transl_table=11
                     /translation="MATSNFLKQQNKKKCSYCGNEYTKEDMIKKGILVFKGSTLDENG
                     EPVRICSNCIKACNEIYQANINKITSKNGVLDVSSMTPSKIKHHLDEWVLDQERAKTD
                     ISTEIYNQFKRLKRIAENPDANKNLRIEKSNMILIGPTGVGKTELVRSLSALLDLPYT
                     IQDATSFTSAGYIGRDVDEILKDLYNAAGKNIEKAQKGIVFLDEFDKLRKSNTRTGQK
                     DVGGESVQQALLKIIEGGEFDVKKDKMGSSTFKFDTSNVLFILGGAFVGIDEIVNKRL
                     KKNKNAPANIGFGGSPEAKKPVDYNSIAEDICQEDLKEFGIIPEVLGRCPVITTFKEL
                     SEETLVRILTEPKHAIVKQYQALFSMDNVDLEFTEEALKEIAKRAKKRKIGARALRSE
                     LQEILKTAMFEVPDMDNVRKVLVTVDDDKIVCKYENAISEEM*"
                     /db_xref="toc:Toce_1766"
                     /db_xref="UniRef100_R6G6B9"
                     /db_xref="R6G6B9_9CLOT"
                     /db_xref="3.4.21.92"
     gene            complement(212812..213393)
                     /locus_tag="SRR1747022_scaffold_18_curated_closed_gap_prod
                     igal-single_171"
     CDS             complement(212812..213393)
                     /product="ATP-dependent Clp protease proteolytic subunit 
                     {ECO:0000256|HAMAP-Rule:MF_00444,
                     ECO:0000256|RuleBase:RU003567}; EC=3.4.21.92
                     {ECO:0000256|HAMAP-Rule:MF_00444,
                     ECO:0000256|RuleBase:RU000549};; Endopeptidase Clp
                     {ECO:0000256|HAMAP-Rule:MF_00444};  TaxID=1403940
                     species="Bacteria; Firmicutes; Clostridia; Clostridiales;
                     Peptostreptococcaceae; Intestinibacter.;"
                     source="Intestinibacter bartlettii DORA_8_9.;""
                     /codon_start=1
                     /transl_table=11
                     /translation="MALIPSVVSKTSEGERVYDIYSRLLKDRIIFLGDEVNDTTASLV
                     VAQLLFLEAEDPDKDIYLYINSPGGVVTAGMAIYDTIQYIKPDVCTVCIGMAASMGAF
                     LLAAGAKGKRYALPNSEIMIHQPLGGTRGQATDIEIHTKNILDTKKRLNTILSERTGK
                     DYETICKDTERDNFMTAEEAKEYGLIDEVKNNR*"
                     /db_xref="W1USN4_9FIRM"
                     /db_xref="UniRef100_B0A764"
                     /db_xref="cno:NT01CX_0371"
                     /db_xref="B0A764_9FIRM"
                     /db_xref="3.4.21.92"
     gene            complement(213422..214144)
                     /locus_tag="SRR1747022_scaffold_18_curated_closed_gap_prod
                     igal-single_172"
     CDS             complement(213422..214144)
                     /product="hypothetical protein"
                     /codon_start=1
                     /transl_table=11
                     /translation="MRTVFDETENLFESSKTVQLSNEELVSLIQEGDGDTDKYWYMLY
                     NQTKDSIYRVYHNVVHTYYKSNYKDDILSILKVGWAKAVNTFNNKKCKWFVSWAMLLM
                     EREYINFAKRRTKIREGKSVKAECLGCLNNSFLNSQTSDKALNETIDNILIDRPSEEV
                     YHKFEVEMLVQQKLKLLKKYHPVSYEMIVDSFYNEKTQTQIAQDFDIKQASVSRYIKI
                     GKNFLRDIISKQEKEACLYTTK*"
     gene            complement(214210..215028)
                     /locus_tag="SRR1747022_scaffold_18_curated_closed_gap_prod
                     igal-single_173"
     CDS             complement(214210..215028)
                     /product="hypothetical protein"
                     /codon_start=1
                     /transl_table=11
                     /translation="MSENIRLTYIPYSSMDEGFYQSIVEIAECSDCMANPFILYNNEL
                     DINVENLDSIINKYTEYIDADELYDKIDEIAKNESEGTIILYGFDISLDDIREDIIPL
                     INENMYLSINVIVEDDNYACSSSISLPMSIADESDEEWNKHKEEIDDELKRIGVLYQK
                     LNSLFKGLSNDGKSKKKTKQKELEAPKEVKLLECDIPSNKEKLTPADKEQENIEDSEL
                     DENFVCYTYEDVTNIVSVVRSGDVFSIEDDDNRVEFDKKALDFIIEALMKFYDE*"
     gene            complement(215058..216326)
                     /locus_tag="SRR1747022_scaffold_18_curated_closed_gap_prod
                     igal-single_174"
     CDS             complement(215058..216326)
                     /product="PhoH family protein n=1 Tax=Clostridium
                     botulinum D str. 1873 RepID=C5VUC5_CLOBO"
                     /codon_start=1
                     /transl_table=11
                     /translation="VNIYLDTSVLMHSTTRLEKLMEEGNKLVVCTLVLEELDNHKDGK
                     DGEKAFKARTAIKFLKKYEDQIEFITSDGCQAEAIKRYELDPNKPDNKILEAAIIYEI
                     ETGKKLEIYTNDISMSIKARRLGLECLTPEYEEDKSYKGYIEIKGTEEENDYTLKELM
                     VSDTLHPNQYIIVTDTDYEENGEIFERSYAVKWTGDDYAETIIPRSKELQPKNMPQAC
                     AIDLMFSKDIPIKIICGGYGSGKTYIAVKSAEELINRYFCYSKLLLVRNPIPADNIDI
                     GALPGTKHDKVGSYFQSMTQYLSDVSSNMYEDSFDPDNLEAAKRRGYQLEMEIPSFMK
                     GRSVDDTLMIVDECEDLNLKLIKLLGTRIGNNSAIVLTGDWHQAEQQYKYDSGISKLI
                     EQTIDDPLVGIVVLDEDVRSSVSKTFANLK*"
                     /db_xref="UniRef100_C5VUC5"
                     /db_xref="A0A017RU17_9CLOT"
                     /db_xref="phm:PSMK_07780"
                     /db_xref="C5VUC5_CLOBO"
     gene            complement(216351..216644)
                     /locus_tag="SRR1747022_scaffold_18_curated_closed_gap_prod
                     igal-single_175"
     CDS             complement(216351..216644)
                     /product="hypothetical protein"
                     /codon_start=1
                     /transl_table=11
                     /translation="MEGYKCPHCGADLSTGMLAIAPTNLYGEDYRYVMCRECYNFLLF
                     KFKNFRFYKLPNRKAEYDAIKEFDKIIKTDLAEDELNLIDLLKDAAKTQNKLH*"
     gene            complement(216663..217148)
                     /locus_tag="SRR1747022_scaffold_18_curated_closed_gap_prod
                     igal-single_176"
     CDS             complement(216663..217148)
                     /product="hypothetical protein"
                     /codon_start=1
                     /transl_table=11
                     /translation="METYGYIPNISPEQAKELDKLNTMYKFICIDLTTDEVEKVLLEY
                     LKDNLDLNLRLLDCTLNFNLVESDNIISYWEILNVSINQNNESYEEMKYVEKTINDYF
                     GKNAMYEISDGEYQLSSKKIFRMIFENAYPKPTSTGYALTVSYDNVKDFINSPACRYI
                     L*"
     gene            complement(217276..217830)
                     /locus_tag="SRR1747022_scaffold_18_curated_closed_gap_prod
                     igal-single_177"
     CDS             complement(217276..217830)
                     /product="hypothetical protein"
                     /codon_start=1
                     /transl_table=11
                     /translation="MNEFRNIIISSKKNIAIGVNYPDQAVSNKKIKIRCLKYSGEALP
                     FTDHNQASKLNSLYLLNKYLTKIKQIKEKDNSISCRIIINNTLYKTIIKGTYKEWVKT
                     GCYHSNKKPLNENEIALWREFGELYSELFFDITFADLNFYKLNNIKYNYVNVIYAKKV
                     IDKMENIMKEYENSELDKLFNEIL*"
     gene            complement(217847..217948)
                     /locus_tag="SRR1747022_scaffold_18_curated_closed_gap_prod
                     igal-single_178"
     CDS             complement(217847..217948)
                     /product="hypothetical protein"
                     /codon_start=1
                     /transl_table=11
                     /translation="MKVSVIGKKKPEIQVRVQGQVKKEQKGIYNIKL*"
     gene            complement(218006..218254)
                     /locus_tag="SRR1747022_scaffold_18_curated_closed_gap_prod
                     igal-single_179"
     CDS             complement(218006..218254)
                     /product="hypothetical protein"
                     /codon_start=1
                     /transl_table=11
                     /translation="MDEKFKYNQRLRVTYKDLKGFMESKGYYMYRQKNSTHTIFKNKT
                     GKSIPIPYKHGTICQGTVSKILKQMGEDRSELARYLYE*"
     gene            complement(218279..218611)
                     /locus_tag="SRR1747022_scaffold_18_curated_closed_gap_prod
                     igal-single_180"
     CDS             complement(218279..218611)
                     /product="hypothetical protein"
                     /codon_start=1
                     /transl_table=11
                     /translation="MKLIGLLSDFSDETIIYYNKEDDKYYYDKCEDTICDKFMTEFVH
                     YLNNPWEETGCINLNIKHEDEETLTILAVICYDAVTAFLYGHGETANDAVKDLEATYK
                     ELKQRFDK*"
     gene            complement(218690..220168)
                     /locus_tag="SRR1747022_scaffold_18_curated_closed_gap_prod
                     igal-single_181"
     CDS             complement(218690..220168)
                     /product="Uncharacterized protein containing a von
                     Willebrand factor type A (VWA) domain n=1 Tax=Marinitoga
                     piezophila (strain DSM 14283 / JCM 11233 / KA3)
                     RepID=H2J4R0_MARPK"
                     /codon_start=1
                     /transl_table=11
                     /translation="MGKYDVNKENMTLTTNGANTHVTTHNECLDFFALGGAMREKTEQ
                     DILNLFNAAYASDKLLAMKLLFYIRDIRGGQGERRTFRIILNDLAKFDPATMSKNLEL
                     IPEYGRWDDLYALVDTPLEKEMFSFIKKQFNLDRISNTPSLLAKWLKSENASSAETKR
                     LATKTRKALKLSPKQYRKELSRLRQRIGVIERLISENKWDEIEYDKIPSNAGFKYSNA
                     FARHDYERYSEFLEKAKNVNLRSVNAEALYPYEIVKRAYKYIDRWSSYDDITQTERDA
                     LEVYWKNLKDYFAGQSEDYSAICVVDTSGSMEGTPLEVALSLGLYTAERCKGPFKDTF
                     ITFSRNPQLQQVVGEDVYAKLENMSRADWNMNTDIKKVFDLLLNKAVKGGLSQETLPQ
                     NIFIISDMQFDYCARYEESNANTLLENIAKDWKAAGYEMPHLIFWNVNASSRNIPALG
                     KGRISYVSGFSPSIFEIVLSNKTGYELMLEVLNSERYSKITV*"
                     /db_xref="UniRef100_H2J4R0"
                     /db_xref="A0A094IFW5_9MOLU"
                     /db_xref="mpz:Marpi_0401"
                     /db_xref="H2J4R0_MARPK"
     gene            complement(220597..220713)
                     /locus_tag="SRR1747022_scaffold_18_curated_closed_gap_prod
                     igal-single_trna_13"
     tRNA            complement(220597..220713)
                     /product="Pseudo"
     gene            complement(221213..221287)
                     /locus_tag="SRR1747022_scaffold_18_curated_closed_gap_prod
                     igal-single_trna_12"
     tRNA            complement(221213..221287)
                     /product="Trp"
     gene            complement(221373..221448)
                     /locus_tag="SRR1747022_scaffold_18_curated_closed_gap_prod
                     igal-single_trna_11"
     tRNA            complement(221373..221448)
                     /product="Met"
     gene            complement(221575..221650)
                     /locus_tag="SRR1747022_scaffold_18_curated_closed_gap_prod
                     igal-single_trna_10"
     tRNA            complement(221575..221650)
                     /product="Asn"
     gene            complement(221657..221746)
                     /locus_tag="SRR1747022_scaffold_18_curated_closed_gap_prod
                     igal-single_trna_9"
     tRNA            complement(221657..221746)
                     /product="Ser"
     gene            complement(221748..221823)
                     /locus_tag="SRR1747022_scaffold_18_curated_closed_gap_prod
                     igal-single_trna_8"
     tRNA            complement(221748..221823)
                     /product="Phe"
     gene            complement(221830..221904)
                     /locus_tag="SRR1747022_scaffold_18_curated_closed_gap_prod
                     igal-single_trna_7"
     tRNA            complement(221830..221904)
                     /product="Gln"
     gene            complement(221919..221994)
                     /locus_tag="SRR1747022_scaffold_18_curated_closed_gap_prod
                     igal-single_trna_6"
     tRNA            complement(221919..221994)
                     /product="Pro"
     gene            complement(221999..222073)
                     /locus_tag="SRR1747022_scaffold_18_curated_closed_gap_prod
                     igal-single_trna_5"
     tRNA            complement(221999..222073)
                     /product="Glu"
     gene            complement(222077..222163)
                     /locus_tag="SRR1747022_scaffold_18_curated_closed_gap_prod
                     igal-single_trna_4"
     tRNA            complement(222077..222163)
                     /product="Tyr"
     gene            complement(222165..222239)
                     /locus_tag="SRR1747022_scaffold_18_curated_closed_gap_prod
                     igal-single_trna_3"
     tRNA            complement(222165..222239)
                     /product="Pseudo"
     gene            complement(222246..222322)
                     /locus_tag="SRR1747022_scaffold_18_curated_closed_gap_prod
                     igal-single_trna_2"
     tRNA            complement(222246..222322)
                     /product="Asp"
     gene            complement(222342..222428)
                     /locus_tag="SRR1747022_scaffold_18_curated_closed_gap_prod
                     igal-single_trna_1"
     tRNA            complement(222342..222428)
                     /product="Ser"
     gene            complement(222896..223621)
                     /locus_tag="SRR1747022_scaffold_18_curated_closed_gap_prod
                     igal-single_182"
     CDS             complement(222896..223621)
                     /product="hypothetical protein"
                     /codon_start=1
                     /transl_table=11
                     /translation="MKHKTRETNMLNRRLNKVMEGRYLYVIFTYDPKLKRLVYTDTCS
                     TLELAKKKLNKYAIERIPAVKAIRSLGSKYNAVYLLEHNGDVTPVYTLYRATEKINEI
                     YKAEYKTKVRKGDKEVDSGYIGFAYNSKTDSYICTRLYDDSLNVKKHISKRYGVDRKS
                     IEILDVIKIRRGFKFIDKKYADFTKLKEVKKALLDNQKLSTKELLQNELDSGDSKEVV
                     EKILSNLTEEEMVNLLSKIKEEK*"
     gene            complement(223653..224144)
                     /locus_tag="SRR1747022_scaffold_18_curated_closed_gap_prod
                     igal-single_183"
     CDS             complement(223653..224144)
                     /product="hypothetical protein"
                     /codon_start=1
                     /transl_table=11
                     /translation="MKKDFINQQIEIYGEPDIGKTEYALSLLDKDDVIIYIDSDRKLR
                     REQVPDLPGFYIMYPRNVLDIFEIVTKVSKFVDVIVIDSLPTINNKGEAMINNKAFEK
                     DVISYVQDIISICKKNKCTIIIVNQIRFNGKKNVTYGIKRLGLYYSIRIEVLQDTINI
                     HYR*"
     gene            complement(224144..224326)
                     /locus_tag="SRR1747022_scaffold_18_curated_closed_gap_prod
                     igal-single_184"
     CDS             complement(224144..224326)
                     /product="hypothetical protein"
                     /codon_start=1
                     /transl_table=11
                     /translation="MAKKKKKKATTKSKMKRANKKTANVMCYAPFQLQPGCSHNIKPC
                     GKPSGGGNSPTISGGF*"
     gene            complement(224344..224622)
                     /locus_tag="SRR1747022_scaffold_18_curated_closed_gap_prod
                     igal-single_185"
     CDS             complement(224344..224622)
                     /product="hypothetical protein"
                     /codon_start=1
                     /transl_table=11
                     /translation="MSKRIEHIFEDGIEKKRCSRCKQYLPLDHYLYKADRWDKLSNEC
                     IRCISIRNKRRANPEFNIPEDIESPEEIKEYLDSVRGKKTKPDPIYKR*"
     gene            224730..225473
                     /locus_tag="SRR1747022_scaffold_18_curated_closed_gap_prod
                     igal-single_186"
     CDS             224730..225473
                     /product="hypothetical protein"
                     /codon_start=1
                     /transl_table=11
                     /translation="MNIVKKNHALYGDVRFGYYNNGFKPFLSDVAKVLNIKDINKCVA
                     KWNDDYLIEDFKAIKYKLLTIDGVRKLISTNSIDVSPLFLEWLDDTCKQLKSEDTVPY
                     YNNKSEIQLMMEAMRNIALENAIHIEYPTFSVNYMYEPNPYYNCATSGNKMRCTKSYN
                     TWKKNFPYQLLEPLKDKLDFHSPLALFIYIKCPKEFDTDNLQKPINDAIARYFNCSDH
                     QIRVNTIECIGYVENNKDSEFYIHLENII*"
     gene            complement(225484..226050)
                     /locus_tag="SRR1747022_scaffold_18_curated_closed_gap_prod
                     igal-single_187"
     CDS             complement(225484..226050)
                     /product="Uncharacterized protein n=1 Tax=Coprococcus sp.
                     HPP0074 RepID=S2Y4V1_9FIRM"
                     /codon_start=1
                     /transl_table=11
                     /translation="MIVVLVGRMASGKDTVLNAIHNRTKIPVLVSHTTRPMRPGETDG
                     KEYHFIDNDTFKRMYDQHEFIEYRVYRPANGELWLYGLSEEEAKCKNLSMVIMDPTGY
                     EALAKRFGNENIIGILLEADKETIYNRAILRHGDSIEEINRRIKDDDRRFSKFEQEHG
                     ECHKVYNNNDRCINDVVDEIMDIIEKSL*"
                     /db_xref="UniRef100_S2Y4V1"
                     /db_xref="S2Y4V1_9FIRM"
                     /db_xref="bacy:QF06_20630"
     gene            complement(226060..226260)
                     /locus_tag="SRR1747022_scaffold_18_curated_closed_gap_prod
                     igal-single_188"
     CDS             complement(226060..226260)
                     /product="hypothetical protein"
                     /codon_start=1
                     /transl_table=11
                     /translation="MAIRLKFKDKEIAEKLHEALVGSPAYVDSEIALVYDSTYNETNL
                     VVGNDNKGDINIRVDSYNIVDE*"
     gene            complement(226327..226638)
                     /locus_tag="SRR1747022_scaffold_18_curated_closed_gap_prod
                     igal-single_189"
     CDS             complement(226327..226638)
                     /product="hypothetical protein"
                     /codon_start=1
                     /transl_table=11
                     /translation="MEKHDQEQIIEKAVDIASEAISSAMADERFEHLSDTERALAVVQ
                     SVAMGGMIALNTLADLFGEDFVEQVMSLLEKIGEAAEAADELHGHDMFSDIDTDMNDE
                     R*"
     gene            complement(226666..227055)
                     /locus_tag="SRR1747022_scaffold_18_curated_closed_gap_prod
                     igal-single_190"
     CDS             complement(226666..227055)
                     /product="hypothetical protein"
                     /codon_start=1
                     /transl_table=11
                     /translation="MMSNETSLKPHTIVKIREDLKQGLHNEHYVTRKMLEFKGMLATI
                     TEVVPLDNDEDFLYSLSVDNGRYWWKQENFEEGTYSPVMFLANELGLTYNEIVSDYRN
                     NTGKNEGDVIIDEELEEYIKTRYGKFL*"
     gene            complement(227067..227462)
                     /locus_tag="SRR1747022_scaffold_18_curated_closed_gap_prod
                     igal-single_191"
     CDS             complement(227067..227462)
                     /product="hypothetical protein"
                     /codon_start=1
                     /transl_table=11
                     /translation="MTRKLNIGDKIKIRPNIHVGKYGVNSVVENMVQYAGQTATIENA
                     YDVTRVIKGEKINSREYIINLDDNYYSWTIEMFNTNFEDNEIIEQVENILGINKEELK
                     QDYITNCSNDNPTEQDLIDYAKDKFKDFL*"
     gene            complement(227480..227638)
                     /locus_tag="SRR1747022_scaffold_18_curated_closed_gap_prod
                     igal-single_192"
     CDS             complement(227480..227638)
                     /product="hypothetical protein"
                     /codon_start=1
                     /transl_table=11
                     /translation="MKNKKDMMAKCENEIQKCNSKIKDLRNTESEELVEVVKHKEKVK
                     DDLQNLYK*"
     gene            complement(227652..227849)
                     /locus_tag="SRR1747022_scaffold_18_curated_closed_gap_prod
                     igal-single_193"
     CDS             complement(227652..227849)
                     /product="hypothetical protein"
                     /codon_start=1
                     /transl_table=11
                     /translation="MIVVNCTTEEYHNLIEAFEGSICCPFKNNPKIKCTLDYTQKPVE
                     GEAEATCVPCLKKNIVWIIED*"
     gene            complement(227824..228006)
                     /locus_tag="SRR1747022_scaffold_18_curated_closed_gap_prod
                     igal-single_194"
     CDS             complement(227824..228006)
                     /product="hypothetical protein"
                     /codon_start=1
                     /transl_table=11
                     /translation="VYRLQKMFKSFLKLLTTPRVGNLIKLCILNKMYYKGEINLATKF
                     DKLKEGEVYDCRKLHD*"
     gene            complement(228011..228160)
                     /locus_tag="SRR1747022_scaffold_18_curated_closed_gap_prod
                     igal-single_195"
     CDS             complement(228011..228160)
                     /product="hypothetical protein"
                     /codon_start=1
                     /transl_table=11
                     /translation="LLIVKLFLLQMADTAIDCATEAILFGIPKDENDITQESVQRLTQ
                     YIKEM*"
     gene            complement(228185..229300)
                     /locus_tag="SRR1747022_scaffold_18_curated_closed_gap_prod
                     igal-single_196"
     CDS             complement(228185..229300)
                     /product="ATP-dependent metalloprotease FtsH (EC:3.6.1.3)"
                     /codon_start=1
                     /transl_table=11
                     /translation="MYLHTYITKDYDMYELKVSKVSKNRIRYDNEHRISLDDIVYKDE
                     KFSIAKRVNMKFNAILPEERDEAIEYVLEMVKRITDGIDESEEMKQFDDITEAINYVK
                     ELKANSGIDEEYVSLKDIIINDSVMNKIEQTLKFLNKDEKYSAIGAKTPKNLLLYGPA
                     GTGKTLIAKALGCESGRKVYTASAAEFAEKYVGVGPRKIRDLFDAARDNRPSIVFIDE
                     IDCIAMKRTGDRNGEDIKMLNQLLTELDGIADNKDMTVICATNRLDILDPAFIRAGRF
                     DRKIKIEKPNYENRIRMFELYLGKVKHDNNIDLNVLADITSGCNGADIQTIVNESAIL
                     AVDKELSKVGMDELTEKAEEIMQSNRDSNLEVNAIGF*"
                     /db_xref="tmt:Tmath_1771"
                     /db_xref="D7AQZ8_THEM3"
                     /db_xref="UniRef100_D7AQZ8"
                     /db_xref="3.6.1.3"
                     /db_xref="3.4.24.-"
     gene            complement(229316..229738)
                     /locus_tag="SRR1747022_scaffold_18_curated_closed_gap_prod
                     igal-single_197"
     CDS             complement(229316..229738)
                     /product="hypothetical protein"
                     /codon_start=1
                     /transl_table=11
                     /translation="MEARSTYILAKRIINIIYVYEKSVRRNISNLSFEELTRGLADVF
                     YIYDINDKLLNGTSFDIDAQKQVVDKVVSETASLCIINTECDICCLQQIREAVTSINL
                     THEKHIRGTDILKTCNTVYFLVTHKFRPKINTDDWENI*"
     gene            complement(229768..230301)
                     /locus_tag="SRR1747022_scaffold_18_curated_closed_gap_prod
                     igal-single_198"
     CDS             complement(229768..230301)
                     /product="Uncharacterized protein n=1 Tax=Nitrolancetus
                     hollandicus Lb RepID=I4EMH4_9CHLR"
                     /codon_start=1
                     /transl_table=11
                     /translation="MAIVINFFGGPGAGKSTTMARLFADLKSKGINCEMVSEFAKDLV
                     YENRMDTMKDELYIFAKQNHRLFRVKDKVDVIITDRPLLLTCVYDSLYGEDDKTLHDL
                     VRKTFKSYNNVNIFLDNRNIPYKENEGRLQSEEEANSIGYFIREELESSDESFIEVET
                     NDYDYIYKYVSLVLKLT*"
                     /db_xref="UniRef100_I4EMH4"
                     /db_xref="A0A0F9I0S5_9ZZZZ"
                     /db_xref="rus:RBI_I01848"
                     /db_xref="I4EMH4_9CHLR"
     gene            complement(230285..230467)
                     /locus_tag="SRR1747022_scaffold_18_curated_closed_gap_prod
                     igal-single_199"
     CDS             complement(230285..230467)
                     /product="hypothetical protein"
                     /codon_start=1
                     /transl_table=11
                     /translation="MKKEIKDSTANIITVGGVGLMLLIAGLPLIPSLTILGGTVAGCA
                     YLTHNKSRRNTNGNRD*"
     gene            complement(230525..230653)
                     /locus_tag="SRR1747022_scaffold_18_curated_closed_gap_prod
                     igal-single_200"
     CDS             complement(230525..230653)
                     /product="hypothetical protein"
                     /codon_start=1
                     /transl_table=11
                     /translation="MINYQIKNADTAIMSFRGENLFLSNFYEGKVLMQLRDDLRKM*"
     gene            complement(230753..230932)
                     /locus_tag="SRR1747022_scaffold_18_curated_closed_gap_prod
                     igal-single_201"
     CDS             complement(230753..230932)
                     /product="hypothetical protein"
                     /codon_start=1
                     /transl_table=11
                     /translation="MGIIYTKHKLDELYKERERIDKEIQECIDKINWYNEKYKDDVYY
                     QKNGVPFEEVHDYSP*"
     gene            complement(230943..231782)
                     /locus_tag="SRR1747022_scaffold_18_curated_closed_gap_prod
                     igal-single_202"
     CDS             complement(230943..231782)
                     /product="Thymidylate synthase ThyX {ECO:0000256
                     |HAMAP-Rule:MF_01408}; Short=TS
                     {ECO:0000256|HAMAP-Rule:MF_01408};; Short=TSase
                     {ECO:0000256|HAMAP-Rule:MF_01408};; EC=2.1.1.148
                     {ECO:0000256|HAMAP-Rule:MF_01408};;  TaxID=86416
                     species="Bacteria; Firmicutes; Clostridia; Clostridiales;
                     Clostridiaceae; Clostridium.;" source="Clostridium
                     pasteurianum BC1.;""
                     /codon_start=1
                     /transl_table=11
                     /translation="MKVQLIAHTPNPEEVVAQAAKLCYSPVGVDGIMEKLTPEKIDKF
                     VDHLATIGHESPLEHVNFTFAIEGISRVTTHQLVRHRLASYSQQSQRYVKLEQFEYII
                     PPAIEKAPRAKEAFIKAMEQDQEAYNEIVDSLMNNKLYMKYPSEFSTCMREVMAERII
                     IDVKNVETKHILAKFKEKFPKAYSMVEKECIEDARYVFPNACETKIVVTMNARSLLHF
                     FNVRCCNRAQWEIRAMADEMLKECKKVAPTLFKKAGPDCTFGKCGEGSMSCGHPRKPE
                     EFE*"
                     /db_xref="R4K7S7_CLOPA"
                     /db_xref="UniRef100_R4K7S7"
                     /db_xref="cpas:Clopa_4535"
                     /db_xref="2.1.1.148"
                     /db_xref="2.1.1.14"
     gene            complement(231779..231988)
                     /locus_tag="SRR1747022_scaffold_18_curated_closed_gap_prod
                     igal-single_203"
     CDS             complement(231779..231988)
                     /product="hypothetical protein"
                     /codon_start=1
                     /transl_table=11
                     /translation="MIQRPNNIILEELAINRKKLEGSMNTRLAKSAWHALSLIDLGIE
                     LNLFEREVLNYFRFERHDNIEEECK*"
     gene            complement(231969..232157)
                     /locus_tag="SRR1747022_scaffold_18_curated_closed_gap_prod
                     igal-single_204"
     CDS             complement(231969..232157)
                     /product="hypothetical protein"
                     /codon_start=1
                     /transl_table=11
                     /translation="MSRKKNIIKNTLKSPESLDEETLNELLRKLDDLFETGNIFNPYQ
                     RDSLIYWTGEISDDTETE*"
     gene            complement(232168..232578)
                     /locus_tag="SRR1747022_scaffold_18_curated_closed_gap_prod
                     igal-single_205"
     CDS             complement(232168..232578)
                     /product="hypothetical protein"
                     /codon_start=1
                     /transl_table=11
                     /translation="MYFDYTRAVQELYKKYNLEYFSDREKIIENSKYLYENNCYIDLY
                     GFEWVTNSTNKSMRYNRTPVRGRFSVGIYGKPIFYEYHPTRLNETRRPVDGMNRHYAL
                     TEYEAIQGYNHLIDKHLDYVQKELIDWANSYRIY*"
     gene            complement(232588..232812)
                     /locus_tag="SRR1747022_scaffold_18_curated_closed_gap_prod
                     igal-single_206"
     CDS             complement(232588..232812)
                     /product="hypothetical protein"
                     /codon_start=1
                     /transl_table=11
                     /translation="MLNSLQRPDNDILEYIHNHSKLYTGEEFASVVYKDPITQKEFIV
                     PENIPSEMCEKISNCIIFRINSLSDYVLKM*"
     gene            complement(232852..232989)
                     /locus_tag="SRR1747022_scaffold_18_curated_closed_gap_prod
                     igal-single_207"
     CDS             complement(232852..232989)
                     /product="hypothetical protein"
                     /codon_start=1
                     /transl_table=11
                     /translation="MKKMIINKIMTEYNKRTIGGRKLGSYRFEELVGFYTQLKNGKQI
                     K*"
     gene            complement(232967..233290)
                     /locus_tag="SRR1747022_scaffold_18_curated_closed_gap_prod
                     igal-single_208"
     CDS             complement(232967..233290)
                     /product="hypothetical protein"
                     /codon_start=1
                     /transl_table=11
                     /translation="MSILLNIYTVIVLIAVIAMAFFAYKLKVLLPQISVDKLLRASSN
                     NHLEAAINILLYLFCPLLHVLFIGIVMYFLYLNNDESVKLIDESLDHVIERKEQEEYE
                     KNDNQ*"
     gene            complement(233501..233698)
                     /locus_tag="SRR1747022_scaffold_18_curated_closed_gap_prod
                     igal-single_209"
     CDS             complement(233501..233698)
                     /product="hypothetical protein"
                     /codon_start=1
                     /transl_table=11
                     /translation="MKNYQSYNIRELRTLDNLILTKDEFYNLISNKNVKYYKYLNENR
                     VYIKLIGFDDDYLIIYIEGGI*"
     gene            complement(233698..233958)
                     /locus_tag="SRR1747022_scaffold_18_curated_closed_gap_prod
                     igal-single_210"
     CDS             complement(233698..233958)
                     /product="hypothetical protein"
                     /codon_start=1
                     /transl_table=11
                     /translation="MENYTKELKKRIFDLNEIAPGDVIQYYRYTETLATSTENALVTK
                     VSEDKIVAIRYENNQESNFKCIIFRPNETGIEIRNVIKRGTI*"
     gene            complement(233974..234507)
                     /locus_tag="SRR1747022_scaffold_18_curated_closed_gap_prod
                     igal-single_211"
     CDS             complement(233974..234507)
                     /product="spore protease n=1 Tax=[Clostridium] glycolicum
                     RepID=UPI0003603506"
                     /codon_start=1
                     /transl_table=11
                     /translation="MVIESILEQMLNTISSDVDITYLCIGTDRATGDALGPIVGTMLA
                     YRGLKVCGTIENPVHSLNLAQYEVRFKQNKPQHIVAIDACIGSYEDIGVIKFKTQGLR
                     PGAGAGKNFPRMGDTSIIGIVESNNRAVHECRLYEILEMAQDIVDTILKFEKIRVRNK
                     RKISHIFKRIVGIQNSN*"
                     /db_xref="UniRef100_UPI0003603506"
                     /db_xref="A0A0D1AEV4_CLOBO"
                     /db_xref="tsh:Tsac_0007"
                     /db_xref="UPI0003603506"
     gene            complement(234525..234962)
                     /locus_tag="SRR1747022_scaffold_18_curated_closed_gap_prod
                     igal-single_212"
     CDS             complement(234525..234962)
                     /product="Putative uncharacterized protein id=3012028 bin
                     =GWC1_Spirochaetes_27_15 species=Fusobacterium mortiferum
                     genus=Fusobacterium taxon_order=Fusobacteriales
                     taxon_class=Fusobacteriia phylum=Fusobacteria
                     tax=GWC1_Spirochaetes_27_15 organism_group=Spirochaetes"
                     /codon_start=1
                     /transl_table=11
                     /translation="MIFKETNGDLFKSSSDYTLMHCISHDCAMGAGIAKTFDALMPDM
                     KKQLKRTIRENDLTGYYAMLYKGKRDVINLVTKERYWHKPTYSSLKASLINAKQIILR
                     NNIKHIAMPVIGCGLDRLQWSKVSKMVKEIFADTDVEIVVYHK*"
                     /db_xref="gwc1_scaffold_2797_30"
                     /db_xref="ral:Rumal_3571"
                     /db_xref="E6UK16_RUMA7"
     gene            complement(234977..235195)
                     /locus_tag="SRR1747022_scaffold_18_curated_closed_gap_prod
                     igal-single_213"
     CDS             complement(234977..235195)
                     /product="hypothetical protein"
                     /codon_start=1
                     /transl_table=11
                     /translation="MIKKRITKTAKQARLERQKMTDESTCPSCGYRACIGLKGEEEIR
                     TGWFSKKTIKFKEYSCIKCGCEWRINID*"
     gene            complement(235246..235833)
                     /locus_tag="SRR1747022_scaffold_18_curated_closed_gap_prod
                     igal-single_214"
     CDS             complement(235246..235833)
                     /product="hypothetical protein n=1 Tax=[Clostridium]
                     glycolicum RepID=UPI00036C2A57"
                     /codon_start=1
                     /transl_table=11
                     /translation="MLLVQPIIFMRKNFKRIIFTLTVLVTLGFGSINDVYASSYMRTT
                     CNLNVRTGASTKYKKLGTLKKGARVVPIKTRNGWCKIKYGNGYGWCKKSYLSKTGNTN
                     NKNIKRTLKVKAYAYTGHSMTSTGRVPKAGRTIAVDPRIIPYGSKIYIPALGRTYIAE
                     DCGGGIKGNKVDIYMSSNRECYNFGVRYLTIHILN*"
                     /db_xref="UniRef100_UPI00036C2A57"
                     /db_xref="A0A0B3WND5_9FIRM"
                     /db_xref="cdl:CDR20291_2373"
                     /db_xref="UPI00036C2A57"
     gene            complement(236001..236273)
                     /locus_tag="SRR1747022_scaffold_18_curated_closed_gap_prod
                     igal-single_215"
     CDS             complement(236001..236273)
                     /product="hypothetical protein"
                     /codon_start=1
                     /transl_table=11
                     /translation="MDTKTKITIGDDNMFVDKPLCNLKHCRFFSDYNCMADKIKHERC
                     PYKIMCDDVDALGYINVTGHLEKKEDFLKEEMQRTCKHKNPDGTDA*"
     gene            complement(236246..236602)
                     /locus_tag="SRR1747022_scaffold_18_curated_closed_gap_prod
                     igal-single_216"
     CDS             complement(236246..236602)
                     /product="Peptidyl-tRNA hydrolase PTH2 family protein n=1
                     Tax=Clostridium difficile DA00210 RepID=T3TX17_CLODI"
                     /codon_start=1
                     /transl_table=11
                     /translation="MRKVMYIVINEDLNMSPGKIGAHTAHASFDYLLEMRDKLDDEYG
                     TFCDFIDDYKEHGDTIIVLKAHEKDLLKWESEGYIVVRDRGLTEVEPNSITAVCLGIY
                     DKDEGMPKWIQRLRLL*"
                     /db_xref="UniRef100_T3TX17"
                     /db_xref="T2YXW8_PEPDI"
                     /db_xref="T3TX17_CLODI"
     gene            complement(236613..236903)
                     /locus_tag="SRR1747022_scaffold_18_curated_closed_gap_prod
                     igal-single_217"
     CDS             complement(236613..236903)
                     /product="Uncharacterized protein n=1 Tax=Clostridium
                     saccharoperbutylacetonicum N1-4(HMT) RepID=M1MNY6_9CLOT"
                     /codon_start=1
                     /transl_table=11
                     /translation="MKTYRKTLFKKDFDFVTAYGSYDDERSKMKGYIEFKMYFDFKEG
                     LRFSVAVPNYACCSKNPFKALFDVLETQVVDNSKYQRLKADCRNKGYWQHLE*"
                     /db_xref="UniRef100_M1MNY6"
                     /db_xref="csr:Cspa_c26760"
                     /db_xref="M1MNY6_9CLOT"
     gene            complement(236915..237304)
                     /locus_tag="SRR1747022_scaffold_18_curated_closed_gap_prod
                     igal-single_218"
     CDS             complement(236915..237304)
                     /product="hypothetical protein"
                     /codon_start=1
                     /transl_table=11
                     /translation="MIIYYAHHMSVYNTLQEARELKVIHRMFKDSVVINPNGWVNNEG
                     VNGSAIMEQCYIFVQKSDVVVFSALEDGVIGRGVYCELEKAFKHKKRVYFLIRNALVE
                     YYESDYKETKLINNGENWKTYAKVKIK*"
     gene            complement(237326..237535)
                     /locus_tag="SRR1747022_scaffold_18_curated_closed_gap_prod
                     igal-single_219"
     CDS             complement(237326..237535)
                     /product="hypothetical protein"
                     /codon_start=1
                     /transl_table=11
                     /translation="MKWLIILFAIGWLWCSACEKTYDAARDKIEDSAKKTINRNKDTI
                     KKGTRKAVSIMDYIGHMTGWNHRFK*"
     gene            complement(237552..238043)
                     /locus_tag="SRR1747022_scaffold_18_curated_closed_gap_prod
                     igal-single_220"
     CDS             complement(237552..238043)
                     /product="hypothetical protein"
                     /codon_start=1
                     /transl_table=11
                     /translation="MHSRIFQLSNDEVTEPLTESSIIAFNEWFVNQIADYVNDNTDRE
                     SDIDWLLQTFNEEVCKYITIVKMDDIYVSITFKPGFKEEYYREKFTRLKELVRDLTLE
                     DFSNSSSLTVYSIKDKVESKFGFYVYNNETEFIIPFDTFVRELNGTAEETYYFGSTVD
                     YHW*"
     gene            complement(238036..238344)
                     /locus_tag="SRR1747022_scaffold_18_curated_closed_gap_prod
                     igal-single_221"
     CDS             complement(238036..238344)
                     /product="hypothetical protein"
                     /codon_start=1
                     /transl_table=11
                     /translation="MRVAKIGKGIITGYFNNDYYVDRMFNPAINSNEVKDHLKKALPV
                     GRIVDVKELDSRQCSGDALEQCPHKGICYLIGYYEDGHYSDYTACMLNFKQTGEMEDA
                     *"
     gene            complement(238458..238604)
                     /locus_tag="SRR1747022_scaffold_18_curated_closed_gap_prod
                     igal-single_222"
     CDS             complement(238458..238604)
                     /product="hypothetical protein"
                     /codon_start=1
                     /transl_table=11
                     /translation="MKDSILGNAVNTFMKNFKENYDKNKISNKDKIECKKTIRESINK
                     FNNS*"
     gene            complement(238617..238796)
                     /locus_tag="SRR1747022_scaffold_18_curated_closed_gap_prod
                     igal-single_223"
     CDS             complement(238617..238796)
                     /product="hypothetical protein"
                     /codon_start=1
                     /transl_table=11
                     /translation="MKIILKDNYMDPRIEEKLICSNVEPALAYKLASILNDRLKVNGK
                     FYQAVSDEYELKIPE*"
     gene            complement(238774..238914)
                     /locus_tag="SRR1747022_scaffold_18_curated_closed_gap_prod
                     igal-single_224"
     CDS             complement(238774..238914)
                     /product="hypothetical protein"
                     /codon_start=1
                     /transl_table=11
                     /translation="MMLTKECKKRKLCNIHMDGYCNGLNFNCEYPSEHNKEAYNENNI
                     ER*"
     gene            complement(238911..239357)
                     /locus_tag="SRR1747022_scaffold_18_curated_closed_gap_prod
                     igal-single_225"
     CDS             complement(238911..239357)
                     /product="DNA repair protein RadC family protein n=1 Tax
                     =Sporomusa ovata DSM 2662 RepID=T0INK3_9FIRM"
                     /codon_start=1
                     /transl_table=11
                     /translation="MRMTKYKLQLVKDSGTNYGGKDFQISNPDDLYNLLCDVCDLDKQ
                     AEEVLILICLDSKNKVIGIHEVSRGIVNMSFACGREIFKRAILNNAAKIMLAHNHPSG
                     NSTPSEEDKKTAKLVKEAGELLDINLIENMVVGDNEYCSFKRIGEL*"
                     /db_xref="UniRef100_T0INK3"
                     /db_xref="cbv:U729_3221"
                     /db_xref="A0A0A7G2W7_9CLOT"
                     /db_xref="T0INK3_9FIRM"
     gene            complement(239362..239661)
                     /locus_tag="SRR1747022_scaffold_18_curated_closed_gap_prod
                     igal-single_226"
     CDS             complement(239362..239661)
                     /product="hypothetical protein"
                     /codon_start=1
                     /transl_table=11
                     /translation="MDTSKGVKFAIGSTIVTIILATVIICTAVLNSGCTSDKEPEYIG
                     FRTTQNTKKIANMTVYEIVDENTGVHYYLGKSETYKAFMSPVYNSDGTIKVDKED*"
     gene            complement(239664..240251)
                     /locus_tag="SRR1747022_scaffold_18_curated_closed_gap_prod
                     igal-single_227"
     CDS             complement(239664..240251)
                     /product="hypothetical protein n=1 Tax=Clostridium
                     difficile RepID=UPI00016C6960"
                     /codon_start=1
                     /transl_table=11
                     /translation="MINATKHARERYAERIKGIERDAIKSNVAMYGNDYEKDLNKMYD
                     NSRLIYTGRFQTHKECQYRLADDIILVMDKVDQNLITLYRVDFNFTKSINKVILQDLV
                     EELDVKEKAWSLEKEKTEEANSELNNEKALLEMDIEAKAKELESLKDRLDALNKYMKT
                     TNADEITAKEAMDEIARKIVYSIDYKKAMQEIVED*"
                     /db_xref="UniRef100_UPI00016C6960"
                     /db_xref="U3XEF7_PEPDI"
                     /db_xref="UPI00016C6960"
     gene            complement(240254..240691)
                     /locus_tag="SRR1747022_scaffold_18_curated_closed_gap_prod
                     igal-single_228"
     CDS             complement(240254..240691)
                     /product="hypothetical protein"
                     /codon_start=1
                     /transl_table=11
                     /translation="MKKSDLKNGMSFETRRGEEYFIIQEDLYRKTIELSLEPNGSFNS
                     YIRDYEDDLTHKNKHNEDIVKIYDVDRNKIWKRIDWDKIPIDTKVFVKNFEDSNWKKR
                     HFAGYDKKIEGSPFRTFDYGQTSWTSEGTDISNWRFCKLNEEE*"
     gene            complement(240720..240929)
                     /locus_tag="SRR1747022_scaffold_18_curated_closed_gap_prod
                     igal-single_229"
     CDS             complement(240720..240929)
                     /product="hypothetical protein"
                     /codon_start=1
                     /transl_table=11
                     /translation="MRMTTVDILNTDNEQIVNGLFGHSFTIPKIGEKICYLDKEYKVV
                     DVKHELICVGSIIQTNKVTLIVKEI*"
     gene            complement(240947..241840)
                     /locus_tag="SRR1747022_scaffold_18_curated_closed_gap_prod
                     igal-single_230"
     CDS             complement(240947..241840)
                     /product="ErfK/YbiS/YcfS/YnhG n=1 Tax=Clostridium sp. CAG
                     :492 RepID=R5YVE6_9CLOT"
                     /codon_start=1
                     /transl_table=11
                     /translation="MKKSNILTATAIAAATVGTVGIVQHIDALSAQYTTTSVLCMRKG
                     PGTNYPVIRKLPKGQTVTVVSIDRYGWAKLNNNYYVSSLYLKRSSGTTSNKDKNSTTV
                     QGVFKYTKTNLNMRKGPSTNYYKILTIKSGQKVKVLGTSGNWSKVIYNNAIGYVSSQF
                     LTNTKPSTQTAINRITISLSSKKMKCYSNGKLVRTMDCAVGKSSTPTPQGQFPVVNKI
                     KNRPYYKENIPGGAPNNPLGKYWVGLKVGKYNGNVYAIHGTNDESSVGKAVSHGCIRL
                     HDYDILWLYNNVLIGCVVVIH*"
                     /db_xref="UniRef100_R5YVE6"
                     /db_xref="R5YVE6_9CLOT"
                     /db_xref="hhd:HBHAL_2605"
     gene            complement(241903..242274)
                     /locus_tag="SRR1747022_scaffold_18_curated_closed_gap_prod
                     igal-single_231"
     CDS             complement(241903..242274)
                     /product="hypothetical protein"
                     /codon_start=1
                     /transl_table=11
                     /translation="MEKVYIRTKQFMFEDGEKIECGVVIDSDTWQIGGMPDTLPEELE
                     DALAECGISMEGSEAIEWNPDNVNIDEARRILKEKGFELVYNEPDFVKEFKRRFNGDL
                     EDLYDYGTLIEFSQKIKDLTE*"
     gene            complement(242275..242652)
                     /locus_tag="SRR1747022_scaffold_18_curated_closed_gap_prod
                     igal-single_232"
     CDS             complement(242275..242652)
                     /product="hypothetical protein"
                     /codon_start=1
                     /transl_table=11
                     /translation="MKYKLWSKNEKKFVENGWVIFPDGRPFWMTYGEIDAGVYMEDYA
                     LIKSTGIKNIDNIEIYEGDILKCKLYNGKYENYVIVWDEEEAGFDALNEDKSNFMSPS
                     IWTVSEIVGNIYENPELFYKGEN*"
     gene            complement(242664..243062)
                     /locus_tag="SRR1747022_scaffold_18_curated_closed_gap_prod
                     igal-single_233"
     CDS             complement(242664..243062)
                     /product="Putative uncharacterized protein n=1 Tax
                     =Ruminococcus bromii L2-63 RepID=D4L507_9FIRM"
                     /codon_start=1
                     /transl_table=11
                     /translation="LKINKKLIPVLAIVAVLGLGAVGCRESNRVSHNISKEADNFNVT
                     RRLVVINARTDKPLFELVGNFALSNNSDNELEVVCQTGKNEFKKHFIYLNEYTIYTVE
                     DISGADVNKYKYEVNFLPETIQPITITTKD*"
                     /db_xref="UniRef100_D4L507"
                     /db_xref="rbr:RBR_02740"
                     /db_xref="D4L507_9FIRM"
     gene            complement(243069..243350)
                     /locus_tag="SRR1747022_scaffold_18_curated_closed_gap_prod
                     igal-single_234"
     CDS             complement(243069..243350)
                     /product="hypothetical protein"
                     /codon_start=1
                     /transl_table=11
                     /translation="MSKKVIVKDIVIGDPICHPWYMFCNEYEEWDLIKDDVIFTKERY
                     LPKLMVECGIVDSISEVRRNRPELVTNLDKPAFMEIKWGKSRLYIQIGE*"
     gene            complement(243440..243676)
                     /locus_tag="SRR1747022_scaffold_18_curated_closed_gap_prod
                     igal-single_235"
     CDS             complement(243440..243676)
                     /product="hypothetical protein"
                     /codon_start=1
                     /transl_table=11
                     /translation="MRKNVIAIIIKIISSLILSVIFLFVCFNSELFGTYASCGFLIIL
                     GIAITILLYDAMNEIAIYNEIKRIRKKEEEKAKW*"
     gene            complement(243694..243993)
                     /locus_tag="SRR1747022_scaffold_18_curated_closed_gap_prod
                     igal-single_236"
     CDS             complement(243694..243993)
                     /product="hypothetical protein"
                     /codon_start=1
                     /transl_table=11
                     /translation="MVIILILLFSMLVAAICTAFNGLMTVAFNEEEEDMARSYFIWKM
                     TLDDDTELKFVANSISQILYNGINIDWDEIIKIEQVELYYSNAENDYPDIIDLRN*"
     gene            complement(244044..244844)
                     /locus_tag="SRR1747022_scaffold_18_curated_closed_gap_prod
                     igal-single_237"
     CDS             complement(244044..244844)
                     /product="von Willebrand factor type A n=1 Tax=Clostridium
                     difficile E15 RepID=U3Y0U3_CLODI"
                     /codon_start=1
                     /transl_table=11
                     /translation="MGFFKKIFQKGGVTEAEITPQMPEAPKTEVLKEEKIVAKETKSD
                     AITTINLRKEKLNKICLEKKELQDLTSKVVVVLDYSGSMDQLYRDGVVQETLNRLLPL
                     ALRFDDDGEMELFIFSNNYKQLPSLNINNFDNYIENEKVLKKYSMGGTNYSPVIRNIT
                     KDQKGDIPTFVIFITDGDCFSSDKTPTEEAIRKASDKPIFWQFVGIGNSSFDFLESLD
                     DMQGRYIDNADFLKISNVCNLSDEELYKALLGEFPDWLNAAKLNNIIK*"
                     /db_xref="UniRef100_U3Y0U3"
                     /db_xref="cdg:CDBI1_19778"
                     /db_xref="U3Y0U3_PEPDI"
                     /db_xref="U3Y0U3_CLODI"
     gene            complement(244856..245923)
                     /locus_tag="SRR1747022_scaffold_18_curated_closed_gap_prod
                     igal-single_238"
     CDS             complement(244856..245923)
                     /product="Uncharacterized protein n=1 Tax=Ruminococcus sp.
                     CAG:9 RepID=R7CRM9_9FIRM"
                     /codon_start=1
                     /transl_table=11
                     /translation="MLPAGYYEVYFHKQKGFWLEEHPQIQIKEEKVYGNHIEKVDKVL
                     KAFKMFDRNLGIMLSGDKGMGKSLFARMLSTEAVKAGLPVIVVNFYAPGIMNFVNSIQ
                     QEALILFDEFDKTFEERDDYNPQYEVLNILDGLSIGKKLFAFICNDLDEINDCMLNRP
                     GRIHYHFRFSYPNEEEMRAYLKDKLNPIYYDQIDDVVKFSCMTNINYDCLRAIAFELN
                     CGYGFKESINNLNILCTDGAESYCTLELEYTNNKKFVRNVAFDLFDKDHYIKVWTNDQ
                     DARAIGEVYVGFSVSDIDMVKGKEFFATISNIELSSLDIYKNCTEEERQELEKYYLDP
                     ENVVMVTLRRSSDKNKNKRYF*"
                     /db_xref="UniRef100_R7CRM9"
                     /db_xref="R7CRM9_9FIRM"
                     /db_xref="btn:BTF1_31282"
     gene            complement(245959..246123)
                     /locus_tag="SRR1747022_scaffold_18_curated_closed_gap_prod
                     igal-single_239"
     CDS             complement(245959..246123)
                     /product="hypothetical protein"
                     /codon_start=1
                     /transl_table=11
                     /translation="MDNSTLEGILIGVVVFILVVAFTCVGIKTCEYAMSSDTHSEIKY
                     CPNCGYKLGD*"
     gene            complement(246116..246703)
                     /locus_tag="SRR1747022_scaffold_18_curated_closed_gap_prod
                     igal-single_240"
     CDS             complement(246116..246703)
                     /product="Uncharacterized protein n=1 Tax=Eubacterium
                     plexicaudatum ASF492 RepID=N2A4U3_9FIRM"
                     /codon_start=1
                     /transl_table=11
                     /translation="MKMNSLKRLRKADPLVIGAAVSNLFYSLAYPIVHTITMQGIDSK
                     WLSFASLANCFLASIITKLWLKKSKELYYFYGAMLGVEVIVYGILTVAFLGGVASPSM
                     YYMGDAILNAIITRNIICGGARLKALRYEGEEREEYDNKNNYYSYITSIIGFAISSFI
                     TFSTPVGFILMFVGIAVDNIFYYCAFKEEGVESNG*"
                     /db_xref="UniRef100_N2A4U3"
                     /db_xref="N2A4U3_9FIRM"
     gene            complement(246690..247061)
                     /locus_tag="SRR1747022_scaffold_18_curated_closed_gap_prod
                     igal-single_241"
     CDS             complement(246690..247061)
                     /product="Uncharacterized protein n=4 Tax=Clostridium
                     RepID=A8S0H9_9CLOT"
                     /codon_start=1
                     /transl_table=11
                     /translation="MSKNYKPTVAIDFDGVIHSYTSGWQGVGECSDPMVPGIDTAIAD
                     LRTDHKVIVVSSRAATPEGRIAIRDYLKKYNIEVDGIQSEKPPCIVSIDDRAICFTGY
                     SGILAKQVRNFKPWTDKDENE*"
                     /db_xref="UniRef100_A8S0H9"
                     /db_xref="A0A0E2H834_9FIRM"
                     /db_xref="puf:UFO1_3918"
                     /db_xref="A8S0H9_9CLOT"
     gene            complement(247134..249308)
                     /locus_tag="SRR1747022_scaffold_18_curated_closed_gap_prod
                     igal-single_242"
     CDS             complement(247134..249308)
                     /product="Calcineurin-like phosphoesterase./RNA ligase. 
                     (EC:3.1.4.37)"
                     /codon_start=1
                     /transl_table=11
                     /translation="MRTLLLFRGAPGCGKSTFIKDHDLEQYSLSADNIRLMCQAPVQK
                     PDGTYGISQSNDNYVWKLLFDMLEQRMKRGEFVIVDATNSLTSDMSRYKHLVELYRYR
                     ALIVDMTDIPKDVCKQRNAHRLPEYKRVPEFVIDRMYDRFQTENIPKWIKVIRPEEVD
                     DAIKLKPLDFNKWKKIHHIGDIHGSLDCLKEYLGEIKDDEYYIFCGDYCDRGTQNAET
                     LLYMMELAKRDNVQLLTGNHEGHLWRYAKDERPTSTEFATVTSKEFDEAGVSKKDIRV
                     FYRKLGQIVYYTYGDKTVLVTHGGIAHMPDNLMLMATEQFIKGVGDYDEVDMAEKAFA
                     ESVKNTNIYQIHGHRNMHGASISNNIRSFNLEGEVEFGGHLRCVTLDKDGFKEYQTKN
                     DNFKTIKYEPDHFDNLSIADAIITLRANRFIREKKLDNNVSSFNFTPQAFKKKEWNEE
                     TIRARGLFINTNISQIVARSYNKFFNIGEMPLTKMGNLEKNFKYPVVAYEKYNGYLGL
                     LGYNPETDELMYCSKSTDEGDFAQWFKEYMQTHYTVEELATVKDYIKRMNVTLVFEVI
                     LVDKDPHMIKYEEDAVVLLDIIYNTLDFRHISYEMLQFTGVRLGFKVKRKAKTLNNWN
                     EFVSWYVTEVNTPENDVLEGFVLEDAEGFMTKIKTDYYQFWKRMRYVANEIAKNGFIK
                     KQSLVSEPLAHAFYAWLLTQPKEVQALDIISLRDRFYGSCIP*"
                     /db_xref="coo:CCU_21900"
                     /db_xref="UniRef100_R5VQC6"
                     /db_xref="R5VQC6_9FIRM"
                     /db_xref="3.1.4.37"
     gene            complement(249321..249590)
                     /locus_tag="SRR1747022_scaffold_18_curated_closed_gap_prod
                     igal-single_243"
     CDS             complement(249321..249590)
                     /product="hypothetical protein"
                     /codon_start=1
                     /transl_table=11
                     /translation="MTLNEFVKELRKEKAIQYAVVYKPVKEDKVLYLVLKNESYETSI
                     HAIDAINKIKEKVNEPFTYYLTELQEIGIIINNVIGYKSKFEILY*"
     gene            complement(249592..249888)
                     /locus_tag="SRR1747022_scaffold_18_curated_closed_gap_prod
                     igal-single_244"
     CDS             complement(249592..249888)
                     /product="hypothetical protein"
                     /codon_start=1
                     /transl_table=11
                     /translation="MVIKLSSRSFINLSDKTMDILYPGRGTIAVAKGKITNKISIEYK
                     HIRYALMRSGDLCLVMKNNSTVLGIKPADTFTIQGDREKLEELLQRLKPLIKEA*"
     gene            complement(249900..250211)
                     /locus_tag="SRR1747022_scaffold_18_curated_closed_gap_prod
                     igal-single_245"
     CDS             complement(249900..250211)
                     /product="Uncharacterized protein n=1 Tax=Clostridium
                     perfringens E str. JGS1987 RepID=B1BR52_CLOPF"
                     /codon_start=1
                     /transl_table=11
                     /translation="MSHASGKVIFKDGTERFAEYNGSGDYMYNLTYETTNERNDRWRQ
                     PGREPDCKHEHVEDVILQSDYGCGMTWKGKCCKDCGWITEGTDPYADDTFDEFRYGEE
                     Y*"
                     /db_xref="UniRef100_B1BR52"
                     /db_xref="B1BR52_CLOPF"
     gene            complement(250346..250726)
                     /locus_tag="SRR1747022_scaffold_18_curated_closed_gap_prod
                     igal-single_246"
     CDS             complement(250346..250726)
                     /product="Uncharacterized protein n=2 Tax=Clostridium
                     difficile RepID=U3Y5H3_CLODI"
                     /codon_start=1
                     /transl_table=11
                     /translation="MRIFNNNKISNSSIISGNNKAIVNGVEIDIPEGASISIKNNKVY
                     INGKEYRDKELENKEPVNIIVNGNAGSIDCGNSVEVKGNVTGDIDCGNSVKIGGDMLG
                     DIDCGNSVNISGNHTGAIDAGGIS*"
                     /db_xref="UniRef100_U3Y5H3"
                     /db_xref="U3Y5H3_PEPDI"
                     /db_xref="cdg:CDBI1_19478"
                     /db_xref="U3Y5H3_CLODI"
     gene            complement(250704..250946)
                     /locus_tag="SRR1747022_scaffold_18_curated_closed_gap_prod
                     igal-single_247"
     CDS             complement(250704..250946)
                     /product="hypothetical protein"
                     /codon_start=1
                     /transl_table=11
                     /translation="MLIELKDSSRSIVNLSDMSVINFTARTFGDVYAILVVPKGSTEG
                     ISFTYSDLNTLQGDRARIRSMLGLSKEENDENIQQQ*"
     gene            complement(250959..251450)
                     /locus_tag="SRR1747022_scaffold_18_curated_closed_gap_prod
                     igal-single_248"
     CDS             complement(250959..251450)
                     /product="hypothetical protein"
                     /codon_start=1
                     /transl_table=11
                     /translation="MNIIRNLKLRVLIRKNIKNLKEIKKYTAKSIEELERQKMETNYN
                     VIYEFEEAVEREIDFYRRSIKKKIYKDNFNISELKTRLEDFEKIRSKVFKEYCFTMIL
                     NIFEDASYTPIEWIDAYNMLIILKEYNIVEHKPEEKKITIDMEYAICIFLCIFIIFVA
                     FYS*"
     gene            complement(251461..251736)
                     /locus_tag="SRR1747022_scaffold_18_curated_closed_gap_prod
                     igal-single_249"
     CDS             complement(251461..251736)
                     /product="hypothetical protein"
                     /codon_start=1
                     /transl_table=11
                     /translation="MFLVTDSLSDCTNIYEVSLRGKKYTIGEFIQEVFTERPNEWGNI
                     EVNDIDAINYKDGKIIGQNFDNELLNKPIRHVIAQGGWSRMDYVIYV*"
     gene            complement(251736..252143)
                     /locus_tag="SRR1747022_scaffold_18_curated_closed_gap_prod
                     igal-single_250"
     CDS             complement(251736..252143)
                     /product="hypothetical protein"
                     /codon_start=1
                     /transl_table=11
                     /translation="MVKTFREVLRDIKPGETWICTENCIIRDIRCYKDGMIETTYTTF
                     SQSGMFCVDGKRLFKLKKNEVEFEDAVKALKEGKIIESCETERMYKVGERGNEKAIFT
                     NTQDSSTWLDLNNIFKQKEVLGRWYIYDKGEIQ*"
     gene            complement(252155..252466)
                     /locus_tag="SRR1747022_scaffold_18_curated_closed_gap_prod
                     igal-single_251"
     CDS             complement(252155..252466)
                     /product="Putative uncharacterized protein n=1 Tax
                     =Bacillus phage SP10 RepID=F8WPN6_9CAUD"
                     /codon_start=1
                     /transl_table=11
                     /translation="MSDFQKQRIERNIKKGTKRSFNMDVQYYKGIPLRLICRDTYKSN
                     KAKRFTINETNQNVWIPNKHLEEDGTIKQGENLDYIFIKAAKMKKLKYAGVNSWSWQR
                     R*"
                     /db_xref="UniRef100_F8WPN6"
                     /db_xref="F8WPN6_9CAUD"
                     /db_xref="sri:SELR_17960"
     gene            complement(252483..253070)
                     /locus_tag="SRR1747022_scaffold_18_curated_closed_gap_prod
                     igal-single_252"
     CDS             complement(252483..253070)
                     /product="hypothetical protein"
                     /codon_start=1
                     /transl_table=11
                     /translation="MRQNIAIVLNAKTKKEAHREMYETIDLFREDMHMDTEYESIYFT
                     KEYIEEQYENFKQKYRDLDKDDIESRLEYSGAKDIEEYIQDVLDMYGWSTLEDYAKER
                     YNIIRFEGNKCIGIYNPRGYIDYVDSILCMKKYKNISTNDIKRYRIAEIVLKDKTSIE
                     WDMDKTYRDNKLILKQTLRKDIEPNNYLAIVRVHY*"
     gene            complement(253086..253292)
                     /locus_tag="SRR1747022_scaffold_18_curated_closed_gap_prod
                     igal-single_253"
     CDS             complement(253086..253292)
                     /product="hypothetical protein"
                     /codon_start=1
                     /transl_table=11
                     /translation="MTYVELNDEHNTIIDTRGIRQIHNQTVSDDCHYLKIHYSNRETY
                     YTYGYKDIETLYRDRDKIKEKLGF*"
     gene            complement(253333..253581)
                     /locus_tag="SRR1747022_scaffold_18_curated_closed_gap_prod
                     igal-single_254"
     CDS             complement(253333..253581)
                     /product="hypothetical protein"
                     /codon_start=1
                     /transl_table=11
                     /translation="MFTLIFLACLFLVLLGAGMTVGLFIFGIVLFIFGCCNLWRTKYL
                     EPYDYKDTEHMERAKKKLRSKAIIQMVIGAILFLIFMI*"
     gene            complement(253610..254212)
                     /locus_tag="SRR1747022_scaffold_18_curated_closed_gap_prod
                     igal-single_255"
     CDS             complement(253610..254212)
                     /product="hypothetical protein"
                     /codon_start=1
                     /transl_table=11
                     /translation="MKKIKSTWNKLTKGEKILGTILVVLITCITVASCSNPDKVENGY
                     EKGLSDSKQEQQKEEPAVENKSEPEEESESNDVDDNNENEYIPPEETNNDKSEYDVES
                     IDNLALTILRENFDYSSYDVDVNTTNKTVNVKVLSYDIDASQLSKSQREYALYSSDLP
                     SSFDGLANTMQDFYKKAGYNVNVKIKLYDVNGTLIYTARS*"
     gene            255064..255402
                     /locus_tag="SRR1747022_scaffold_18_curated_closed_gap_prod
                     igal-single_256"
     CDS             255064..255402
                     /product="Uncharacterized protein n=1 Tax=Clostridium
                     asparagiforme DSM 15981 RepID=C0D703_9CLOT"
                     /codon_start=1
                     /transl_table=11
                     /translation="MKILNCTPHDINILGDNGSTITSIKPSGTIVRVNQENKRVGYLN
                     INGVAIPESAVTFNDNGLPDECDDTLLIVSKLTADAFPWRQDLLLVNESVRDEDGKVI
                     GCKSLAFANK*"
                     /db_xref="UniRef100_C0D703"
                     /db_xref="C0D703_9FIRM"
                     /db_xref="C0D703_9CLOT"
     gene            255440..255850
                     /locus_tag="SRR1747022_scaffold_18_curated_closed_gap_prod
                     igal-single_257"
     CDS             255440..255850
                     /product="hypothetical protein"
                     /codon_start=1
                     /transl_table=11
                     /translation="MKAINLMGMKYTEDMINVLRRYDKHMKDSSMKTIEEDGGISILD
                     IYVAREEYLALLNDEEANIIDGFIEIGTFLSKRHPIVNIIFGIGMVALTCLIDIFAVK
                     MLFSVLVAGILTIEIRTLAGKRAYKKIMNLIHNN*"
     gene            255864..256085
                     /locus_tag="SRR1747022_scaffold_18_curated_closed_gap_prod
                     igal-single_258"
     CDS             255864..256085
                     /product="hypothetical protein"
                     /codon_start=1
                     /transl_table=11
                     /translation="MILKRFYGNKRYRFRKDIMKIAMGNHYSDANWIERIDGKEVEVI
                     TKTGGICRDGEDKFSVSPRWCEEIYSEEE*"
     gene            256088..256294
                     /locus_tag="SRR1747022_scaffold_18_curated_closed_gap_prod
                     igal-single_259"
     CDS             256088..256294
                     /product="hypothetical protein"
                     /codon_start=1
                     /transl_table=11
                     /translation="MLDRFYGNKKYVFRKSLFIKSMGEQFLTPWAEELDNVEVEVTSR
                     TTGTCTIKNRKYYISPNWCELMEE*"
     gene            256297..256524
                     /locus_tag="SRR1747022_scaffold_18_curated_closed_gap_prod
                     igal-single_260"
     CDS             256297..256524
                     /product="hypothetical protein"
                     /codon_start=1
                     /transl_table=11
                     /translation="MNRFYGNKRYRFCKHLLERDLQHEGSAWTDKVDGKEITVVSKTG
                     AFCKDDDGEAYGIAPEWCEEIIYDEKEDSDN*"
     gene            256622..256981
                     /locus_tag="SRR1747022_scaffold_18_curated_closed_gap_prod
                     igal-single_261"
     CDS             256622..256981
                     /product="hypothetical protein"
                     /codon_start=1
                     /transl_table=11
                     /translation="MTREELLHRLDEISNLGDNWNLEGAKPINRGVIINARRIITDFK
                     NPPHFIAPVSYGTIQLEWENNNGYYIEIELEQPIENRYRITIFILNNVDDTQMFKTIE
                     FENYILIDNLVELFINS*"
     gene            256995..257291
                     /locus_tag="SRR1747022_scaffold_18_curated_closed_gap_prod
                     igal-single_262"
     CDS             256995..257291
                     /product="hypothetical protein"
                     /codon_start=1
                     /transl_table=11
                     /translation="MDIKKRTDEVLKSFNAYCEHKDCDRVCPSDKYERCFAEYVVKTY
                     EKDNNDGLEINGIIYERDLKLTAEQIEDLFFDWLESLGLEFGGGIDYVNCNEKE*"
     gene            257266..257547
                     /locus_tag="SRR1747022_scaffold_18_curated_closed_gap_prod
                     igal-single_263"
     CDS             257266..257547
                     /product="hypothetical protein"
                     /codon_start=1
                     /transl_table=11
                     /translation="MSTAMKKNNDNNKKVNKMKEINFIPWHSYIGLAIPFFFFGMCFD
                     RALNHTDILALIIGTAFALQMSIVVYLSLRDLNKTYNKLFRNNNEDKDE*"
     gene            257540..257644
                     /locus_tag="SRR1747022_scaffold_18_curated_closed_gap_prod
                     igal-single_264"
     CDS             257540..257644
                     /product="hypothetical protein"
                     /codon_start=1
                     /transl_table=11
                     /translation="MNKTEIILELNRLKDEAIANIKKTDCYIENHLIS*"
     gene            257663..257857
                     /locus_tag="SRR1747022_scaffold_18_curated_closed_gap_prod
                     igal-single_265"
     CDS             257663..257857
                     /product="hypothetical protein"
                     /codon_start=1
                     /transl_table=11
                     /translation="MKGNLRERLTETFISYCEEHNGECQKCDGPCYREVPNTDKTIFE
                     ELRSLFEEMDEHYKEVNNEI*"
     gene            257847..258083
                     /locus_tag="SRR1747022_scaffold_18_curated_closed_gap_prod
                     igal-single_266"
     CDS             257847..258083
                     /product="hypothetical protein"
                     /codon_start=1
                     /transl_table=11
                     /translation="MKFRFTKRDLKTTLKNHYKRKDTTYAIIDTALYIILMLISVYAL
                     EFMTSADKFTVYLLSAVIAVISNLYIGYLIKKED*"
     gene            258086..258577
                     /locus_tag="SRR1747022_scaffold_18_curated_closed_gap_prod
                     igal-single_267"
     CDS             258086..258577
                     /product="hypothetical protein"
                     /codon_start=1
                     /transl_table=11
                     /translation="MIFKKRDKVRPVNEKIKSLHCPSWHPDRKRLENLLTEEQRKRYT
                     SEFIHFKANLNIYEVIGYINQQEVCVEDMATKDICLFNETELTYLDDRVKEYNIPEFV
                     DSEISKIIVAGRYVKVILRDGAEGVALCNDTDNFHEDIGINIAYLRAQANSIGGKGYY
                     EQI*"
     gene            258564..258809
                     /locus_tag="SRR1747022_scaffold_18_curated_closed_gap_prod
                     igal-single_268"
     CDS             258564..258809
                     /product="hypothetical protein"
                     /codon_start=1
                     /transl_table=11
                     /translation="MSKFKVGDKVKLNLSSQDFKELLKYNSQIEREMMLCRNARYMII
                     TEAEDWGEPWGMQYSVDVDGGRTIWNDNDLKLYNDGV*"
     gene            258921..259334
                     /locus_tag="SRR1747022_scaffold_18_curated_closed_gap_prod
                     igal-single_269"
     CDS             258921..259334
                     /product="Uncharacterized protein n=1 Tax=Marivirga
                     tractuosa (strain ATCC 23168 / DSM 4126 / NBRC 15989 /
                     NCIMB 1408 / VKM B-1430 / H-43) RepID=E4TLA0_MARTH"
                     /codon_start=1
                     /transl_table=11
                     /translation="MARKYLEEIGIKPEDTPWGYGYENDEREERWQKEREEIGFDERE
                     TWSLDHTMNLLLYERLRRYKELAEKIINLDFYTFKYNDEELTERQCIERILEGLELEL
                     TLGECDKRRQEDEYIKERIGSIWKLYDLVKYALWW*"
                     /db_xref="UniRef100_E4TLA0"
                     /db_xref="mtt:Ftrac_0227"
                     /db_xref="E4TLA0_MARTH"
     gene            259339..259626
                     /locus_tag="SRR1747022_scaffold_18_curated_closed_gap_prod
                     igal-single_270"
     CDS             259339..259626
                     /product="hypothetical protein"
                     /codon_start=1
                     /transl_table=11
                     /translation="MKQSVIRWEENKEVDRNDIDTTKDLFEQIIEDKREAKSHNVLSS
                     FNDGMIKVQLTDGTGKIVEGDIYLVSGWSLKNEDDRFLLSGVVTNVFGHEK*"
     gene            259638..260009
                     /locus_tag="SRR1747022_scaffold_18_curated_closed_gap_prod
                     igal-single_271"
     CDS             259638..260009
                     /product="hypothetical protein"
                     /codon_start=1
                     /transl_table=11
                     /translation="MNKKACLELIKEEFRFLLQTDEEAEIVCDKLISEYESSNRHEGF
                     EAFVIDSVCMFDCKEDAFEWFVGTNTSYLALLDELDTQNLEITQDMVGKDLCDALIDC
                     YLDNQENYMKINDHIYLAWWM*"
     gene            260009..260143
                     /locus_tag="SRR1747022_scaffold_18_curated_closed_gap_prod
                     igal-single_272"
     CDS             260009..260143
                     /product="hypothetical protein"
                     /codon_start=1
                     /transl_table=11
                     /translation="MKILEYLIGDCDTCKHKDSCPYIEEGKGSCFEIGGFEPHYEKEE
                     *"
     gene            260146..260598
                     /locus_tag="SRR1747022_scaffold_18_curated_closed_gap_prod
                     igal-single_273"
     CDS             260146..260598
                     /product="hypothetical protein"
                     /codon_start=1
                     /transl_table=11
                     /translation="MSMLDNLAGGMSFEVRNGRKFYVIDDSIFVQAGITAREPKMEFA
                     GQILEFTSEYDEDILHNDSRNRDIMIIYNHAGTAIFKRHEIDNSDKLPGGDNRYKTLY
                     AKWKAFCMSHDKRCEWSRCELCEYDGYNHCELKWLADHYDTDKLIGGK*"
     gene            260600..260905
                     /locus_tag="SRR1747022_scaffold_18_curated_closed_gap_prod
                     igal-single_274"
     CDS             260600..260905
                     /product="hypothetical protein"
                     /codon_start=1
                     /transl_table=11
                     /translation="MPVTEKQRACLRILSYLTGELCDVGVKTFEEANEILKEHKKELE
                     EHISVKYLTDRNEERSLIMEVYIDECYVFVIELYCKEKVKNTDTIYTVDVVSFGTYA*"
     gene            260921..261256
                     /locus_tag="SRR1747022_scaffold_18_curated_closed_gap_prod
                     igal-single_275"
     CDS             260921..261256
                     /product="hypothetical protein"
                     /codon_start=1
                     /transl_table=11
                     /translation="MSGEYRPTYKFTLEEYNDGKQKWQSCECSVTEEVTQFYVTGYGA
                     DAKEAKEDMLKDLDNYINELLKFRQLLEDPKDPCVGCIYNPSACCIKNVCGDKQKYNE
                     ELEKRKELR*"
     gene            261256..261702
                     /locus_tag="SRR1747022_scaffold_18_curated_closed_gap_prod
                     igal-single_276"
     CDS             261256..261702
                     /product="Uncharacterized protein n=1 Tax=Clostridium sp.
                     CAG:269 RepID=R7IWG9_9CLOT"
                     /codon_start=1
                     /transl_table=11
                     /translation="MGDEVIKVLNHLGDQFGVAIDWSSANVVPYLNDLMARMIKYGIC
                     INIYHIIYAIFITAVFIVVTIVLYKIACKMIMKSEDNEEYNNSAKVLSTAFAISLVTT
                     VIVALIEIGNIKDCVADIIELNTVPEKYVVEMIQDKIDDYNESKSD*"
                     /db_xref="UniRef100_R7IWG9"
                     /db_xref="R7IWG9_9CLOT"
     gene            261715..261933
                     /locus_tag="SRR1747022_scaffold_18_curated_closed_gap_prod
                     igal-single_277"
     CDS             261715..261933
                     /product="hypothetical protein"
                     /codon_start=1
                     /transl_table=11
                     /translation="MYLSEMTNIELITEMKRISKGCVPVDINPCYTCEHNLTSNECKD
                     CRANVIEEIKDELEDRNVDWEGIICKKK*"
     gene            261918..262208
                     /locus_tag="SRR1747022_scaffold_18_curated_closed_gap_prod
                     igal-single_278"
     CDS             261918..262208
                     /product="hypothetical protein"
                     /codon_start=1
                     /transl_table=11
                     /translation="MQEKIEDFMLAMDSLFADNKYKEGEIIDGRFKDDLRHDTIDILC
                     DMFSYEVLNLIDVRVDESYVTSRSITVSFINKGTGRVISDTDELETLLRRIL*"
     gene            262253..262642
                     /locus_tag="SRR1747022_scaffold_18_curated_closed_gap_prod
                     igal-single_279"
     CDS             262253..262642
                     /product="hypothetical protein"
                     /codon_start=1
                     /transl_table=11
                     /translation="MRFDDFYEAFNFLRNHRMCECEINLGGDGHKRKCMINYFDKCLD
                     ISVVKVNPETDEIDTKMDNNTKTEVWLEFGRAFVDYSITDNVMFEHDYRLDCGADTFE
                     EAIVKLANLVNEFYFDNGEEKHKITEL*"
     gene            262861..262968
                     /locus_tag="SRR1747022_scaffold_18_curated_closed_gap_prod
                     igal-single_280"
     CDS             262861..262968
                     /product="hypothetical protein"
                     /codon_start=1
                     /transl_table=11
                     /translation="MLINIIIGLTACICIGSFFGIALFLISYKLDKNNL*"
     gene            263015..>263308
                     /locus_tag="SRR1747022_scaffold_18_curated_closed_gap_prod
                     igal-single_281"
     CDS             263015..>263308
                     /product="hypothetical protein"
                     /codon_start=1
                     /transl_table=11
                     /translation="MKHKKAKLLLMTGVLTLGLCTGCGNNKELTALQDKYDNSQKMVE
                     QYKKDKEKLIDQNKELQKENKALKQDKKIAELEXXXXXXXXXXXXXXXNKSNSD"
ORIGIN      
        1 CCTCCTGCCG TTTATCGTTA TCATTTTTAC TTGGATTTGC CAAAACGACA CTGTAATATG
       61 CGTTTAACCC CGCCTTTTTT ACTTATTTGC GCCGATTTTT GCATAAACCT GAGTTTTCTA
      121 CTCAGAATTC TACTGTTTCC AATGATTGCA GATCAAATGA GTACTGTTGA TACTTCATTA
      181 TGATCTTCCG TGCCGACAGG CGACCGATTA ACTCCTCGCT AGCGCTCGTC GTTAATAATG
      241 CTCGCTCGCT TCGCTCGCTC GCGCGTTATT CAGATGTATA TACTATTCAG ATAATTCCCT
      301 TTACAGTTTG TTGTATGTAC TATATATGTG AGAGCATTAA CTGTAAAGCT AAGCGCTATT
      361 CAGAGCGCGC ACATGTAAAT TCGTAAGCGA CAGCTTTTTA TAAGCACGAG AGACATAAAG
      421 CCTCCCGTAC TGTTATGTAA TTATGCAAAT GCTTTGATGT TTTCTATGTC AATTTCATAT
      481 TCTACGTCCT TTAATGCTTC TTCAAGTCTT TCTAGTCTAC TATTAGCTTC ACCTTTAACG
      541 TATGCTTCTT TTATTAAGTT TTCTAAGAAC ATTCTCTTTA CAAATAATGA TTCTAATTTT
      601 TTCATATCAA ATCCCCCTGG TAAAAATAAT ATTATTCACA AAAATGTAAA GTATTGATGC
      661 GCGACAGCGC ACACATTCCA TAGCGACAGC TTTTTAAAAA AAGAGAGTAG GCCTAAGCCC
      721 ACTCCCTTGT CTGACTATTC TAATACAAAG CTATCAGGTG CAGAAGCTCT TTGTACTGGA
      781 CATATCTTGT CCATAGCTTC CCATGTTCTA GCAAGTATCT TTTGTAGTCT TTCAGAACCA
      841 TATCTTCTAC CTTCATATTC TCTAGGTCTT ACAGAATAAC TAGATAGTAC AGATACTCTA
      901 TCACCAAGTT GTTCACATAT GCTATGTATA ACTTTGATGT TTTCTAAGAA TTCAGGTTCT
      961 AATACTTTAT CACCTGCTTT AGTTTTGCCA GTATCTAACC ATATTTGTCT ATTTTCTGCT
     1021 TTGTCGATAC CTATCATACT TCTGTTTAAT ATGAAGATAT ATTTTTTATC TGTGTCAGCT
     1081 TCTTCAGCAA CTTTTTCTAA TTGTGATGCT AATAGATATG TCATGTAACC TCTTATGTCT
     1141 TCTACATTAG AGTATTTTTT ACATTTACCT GTTTCAGTAT TAGATACAAG TACTATGTCT
     1201 TTTCTGTTAA CCATACACAT TATAGTTTCT TTTGAATATT TAGCCATTTT TATACCTCTT
     1261 TCTGTGCATT ATGCACATTG CATGCTCGAC GACATGCTAC CAATTAATTA TTATATGGAG
     1321 GGGTTAACCT CTCACAAAAA TGTAAAGTCT TCGTGCGCGA CAGCGCATAT ACAAATTAAC
     1381 AAGGACCAGA GTGTACATGT ACAATGCTCC AGTCCTTATT ACTATTTATA TGTTACTTCT
     1441 ATAAGCTTCT AGACATGATA GAAGTTTGTT TCTTGTCACC ATGGATTAGT CTTTTAAAAC
     1501 CTGCAACTGC TCTTTTAGCT GGTTCGTATT CTGTAAACTC TTCACGAGTT ATATTACTAA
     1561 ATACTTCGTC AGCAAAAGTA GCACCAGCTT TATATGTAGC TTTAACTGCA GTAGAAGTAG
     1621 TTAAACCAGC ATATTTACCA GCACATTCAG CTAGAGGAGT TACGATATCA TTAGCTACTA
     1681 TCTTAGCACT AGAATAACCA GTAGTAGTAG CAGATTGAAC TAGCTTTTTA GTTTTAAGAC
     1741 CAACTGATTT CATAGAAGTA GTTCTATTTA AAAGTTTTAT TTGGTCTTCT GTTAAACCAA
     1801 CTGCTAATAA TGATATCTTG CAGAAAGTGA ACATACCAGG AGCTACTGGT TTCATAGATA
     1861 CATGAACATC ATATACACCA GCTGATTTAA AAACGTCGTC TACGATTTCT TTAGCTCTTG
     1921 CTTCATTTTC TACAGTGATT TCGAAGCTAC CAAGTAATAA CTCACTATTA CCATCAAGTA
     1981 CTTCGAAGTT TTGAGTCATT GCTTCATCAG CATAAATGTT TTCAAGTAAA CCATCAGCTT
     2041 TTCTGTTATA AAGTAAAGCT TCGATGATTC TAGCTTGGTT AAAAGTTAAA GATTCTAAGT
     2101 CATATTTAAT TAATTTATTT GGGTCATTAT CTAAAACTTC TACACCTTCA AGTTCTTCAC
     2161 CTAATACAGG TTTGAAAACA TTATCTAGTA TTTCTTGCAT TGTGTTGATA TTACCAATCA
     2221 TAATTCTTAA CATAAAAAAT TACCTCCTAA AATATATAAA AATTTTATTA CACAAAACTG
     2281 TTGAGTCTTC GTGTACGACA GTACACAGTA TTCAGCCCCG ACAGGGGCTA CTTGAGAGCA
     2341 ACTATTCAGA AGTAGTCCTC TAATGAATTC GAGCCCGACA GGGCGGGGGT TCTATAGTAG
     2401 AATAGAATTG ATTTCTACCA TAGAACATTT CACTTCAAGA GACCAACCTG CTGGTGTCTT
     2461 TCTGATAATA TTTCTTATGC CTTTTCTACT AAGGGCGATA GCTACGCCCT TTAAAGATTC
     2521 AAAACTTTCA GAAAATAAAT AGTTACTGTA CATAATACTT CCCCCTTTAT AGTATTAGTT
     2581 TAAAGCTTTC AATTCGCCTT CTTCATCTAT TATGTAACCA AGATCACGAA GACGTTTTTC
     2641 AGTTCTTTTG ATTACTGATT TGCATTTCTT TCTGAATTCT TCACTATAGT TGTCAGGATT
     2701 AAGAATCATA TCTGATTCCA AATCTATTAT ATTATTGTAC ATATCAAGTA TTTCACTCAT
     2761 TATAATAGCC TCCTTTCAAA TAAAAAAAGG AGTGCTTAAA TGCACTCCTT GTAATAATGC
     2821 ATACAATCTT TTACAAGATC ATATACATTA GTTATATGGC TTAAGTAAAA TATCTTTTCT
     2881 GTCTTGAAAT CTTTAGGGTC TTGCATAGAC TCAAAGAATT CATATTTATC TGATTCATCT
     2941 GGAATAATGA TAGACGGTTC ACCATTGTCT TTAACAGTGT AAAAACAGAT GAATTTATCA
     3001 TCTACATCTA CTGCTCTAGT TCCAAGGGAA TCAACACTAA CAATAACTTG TTTCATAACA
     3061 ATACCTCCAG TAAATAATAT TTATTTCACA AAACTGTATT GTATTCGCGT GCGACAGCAC
     3121 ATAATAATAA TGGAAGAGAG CTTTTAAGGG ATAAACTCTC TAGAACCCAT GTTGTCTATA
     3181 AAATGTTAAC TTTTAAAAAT GTCATCTTAA ATCCGTCAGG TAGTTTAGTA GCACCCGCAG
     3241 GTAATCTACC TCCTACTACT TGTGCAACAA TCAAAGTGTC ATGTGGTGTT AAACTGACAG
     3301 AAACACGGTT GCAAGCAACG TCTTTACCAA GCATATCTGA TAGTACAGCA GCTGTATCAG
     3361 GATGTCCTAC TACAGATACA AAACCTGCAG TTTTAACGTC GTCTATAGAT ATTGGTTTGA
     3421 TAGAAACAGT GTGTGCAACA GTACAGTCTA ACATTTGAAG TGAAAAAGCA TTACCTAAAT
     3481 ATAACATATA AATACCTCCT TGCCATTTAA GGCTAATATA ACATTAAAAT AACGAAGCAG
     3541 TTTAACGACA TGCTTAGGTC ACAATGATTT ATATATATTG ATCTTCTTCT TCGTCACTTA
     3601 CGATTTCTCT ATTTTTATAG CAGTATCTCA TCATATCAGA TAAAATACAT TCGTCTTTAC
     3661 AAGTTGATAA GTTTAAGCAG AATAAAACTT CAAATACCAT ACAGTTCCAA CCATATGTTT
     3721 TTTGACATGC TATTCTAGCT TCTTCAGTTG TTTCTGCAGA TACAATAAAT TCTGCAAATT
     3781 GTACACCATT ATTGTGACTA GTTAAGTATT TAGCTCTAAC AAAATATTTA TTCATAATAA
     3841 AACCTCCTAA TAAATAATAA TATACACAAT ATTGTTAAGT ATTCGAGCCC GACAGGGCTT
     3901 ATTGAATGGT AGGAGCTTTA AGGGTAAACT CCTGAACCCA CACATTATTA CCATCATGTG
     3961 TGAGGATGGT CTTGTTTCTA GTATTCAGAC ATTTGTCCAG TTGGACAATT ATCATAATCT
     4021 TCACATTGAT GACAGCTGCC ACCTATACAG TGACCGTCTA CAGAAGGTCT AATTTCATCA
     4081 GACATGACTG GTTCTTCTTT AGTGTCTGGT CTAACTGTAA AGTCTTTTAA AAGCATATCG
     4141 TCATAAGCTT TTTTGAATCT AGCTACATAA TATTGAACAG ATTCAAAGAA TCTTTTAGTC
     4201 CATGTATTAT GTAATAAGAA CACTTTAGAA GCTTTAGCGT ATACTTTAAT TAATACAGAA
     4261 TTCCATTCAC CTTTCATAGT CATGTAAGCT CTGTTTAAAT CAACTGCGGC GTCTTTTGTT
     4321 TCGTCAAGAA TGAATCCAGA TCTTAGACAA GCTTCAATTA TGTATTCTTC TTTTATTTCT
     4381 GTTTTTTCTT TTAAACTAGT TCTAATGTCA TTTAATACTT TAACGTCTTC AGAATCACAT
     4441 AATACTTCCA TTTTATCTAA TAATTCATTG ATACTCATTC TTTCTTTTTC AGTTAATAAT
     4501 ATTTTCATAA TAATACCTCC GATTTAATAA TAATATAGGA GAGAAGACTA CTAACTAGCA
     4561 ATCTCCTCAC AAAATTGTTT AGTATTCGTG TCTGACAAGA CACACTGCTT TCTAGAATGG
     4621 AATTTGATCG TCAAAACCAG CAAATGGATC TTCACCAGAA TCATCAAAGT CATCTGTGAA
     4681 ATCATCTGCA TTAAAGTCTA CCACTTCAGA TTCTATTACT TGTGATTGTA CAGGTTGAGA
     4741 TTTAGGAGCT AAAGTAGATA CAGGTTGTTC TATAACTGGT TCAACAATTG GTTGTTCAGG
     4801 TTGTGCTACT GGTTGTTGTT GAACTGGTGC TGGATTATTA CCCATAATAC CTGCTAATGC
     4861 TTGTGCTACT GCATTTTGTA TCATAGCATT AACTTGTTCT TGAGTAAACC CTTGTACAGG
     4921 TTGAGATGCA GGTTGAGATT GAGTTTGACT ATCTTCAACT TGTACTTTAT ATAACACATC
     4981 TAAAGCTCTT TGTTTAATCT TGACCATTTC TTCATCGACA CTAGCTAAAG ATAAACTATA
     5041 TATATTCACA TTGAAGTTTC TGTCATTATA TGCTTTAACT ACATGTTTCA TTTTATCTAG
     5101 CATATATACA GGTATAATAT CACCAGAACC AACGAATTTT TGTGTTCTGA TATATTGTCT
     5161 GAATGATGCA CCGAATACAC CTTTAATACA GTTAGGTATA CCGATATCGA TAACAAGTTC
     5221 AGATATTGTG TCATTAGTAG GACATTTTTC TAATATGTAA TCTAACGCTT CAAGTGAATT
     5281 CATAATAGCA TTTTTATTGT GATTAGAAAA TCTTCTGAAT TTATGCTCAT CAGACATTAG
     5341 TATTGCTATA CCATTACCTG CTACAAGAGC ATATCTCTTT CTGTTACTAT CTAAAGTAAC
     5401 ACTTGATTTT TTATTGTTGT TGTAAGTAGC CATAATAAGT ACCTCCTAAA AAATAAAAAT
     5461 AACAGGTTAC AAAAAACCTT CACAAAACTG TAAAGTATTC ATGTGCGACA GCACATGCCC
     5521 CTAGTGAGAG CCAATATTCA GTAACGGCCC CGCAGGGGAG TAATCACAAA AATGTACTAC
     5581 TGATATTATG ATTACATATA ATACTTCACA ATACAGTTAA GTATTCCTCA TACGACAGTA
     5641 CATATAGAAT AGAGCCCGAA GGCTCATTCT ATTGCATGAT TTCAAAAGGA GAAATGTAGA
     5701 ATTTCTTTCT CTTGTAATCT GCGTATGTAA CTGTGCGCAA CTGCCAGTAT ATCTTGATAC
     5761 GTGGCTTTGA ATCTGGTATT GTATACCAGA TGTATTTAAC TCTGTTGCGC CAGTAAGGTT
     5821 CAGTTCGATA TTCTTGTCCT CTTTCAAGGT AATATCGAAC TCCTTGAGGA ACTTGCGATA
     5881 AATCGTATTC AATGTAAGCG CCGTAATCTC CGATTACTAG TCGCTCAAAT GAAGTAGCGA
     5941 TTAACTTGCC ATCATGTGTG TATAATGGCT TACTAGGATC TAGATGTAGC ATATCAGTGT
     6001 ATTCTTTGTA AATAGCTCTG ATTTGCTCAC TTTTCCCAGA AGCTAGCTTT TTGTAATTTT
     6061 TCGGATTCTC AAAGTCAAAG TTAAATTCAT CTTTGAGTCT GTAAATCATA TCTCGCTTAA
     6121 TGCAAGATAT TTTTTGAGAG TCCGTAGCAG GGCAAGGAGT AGGGCAATCA TAGTTGAAGC
     6181 ATTCCTCGCA AATTCTTATA TCGATCATAA AAGACACCTC CGAATAAAAG AATAAATTTC
     6241 ACATAACTGT ATAGTATTCC CACGCGACAG CGTGAGAAAT TAATACAGCT ATAATAATAA
     6301 ATGCAGGCTA AATGCCTACA TTTATTATTT TCTTATGATG GCTTTCTGCA TATTTAATAC
     6361 AGTTATAAGT ACCGCCTTTT TTTACTACCA TCATAAGCAG TAACTACGAA CTTGGAATTA
     6421 TCGACCATAT AATGGTTTCT AATATCCAAT TTCTTAGCGA TACTATAATT GCCAGCATAA
     6481 CCATCAACAG TATCGACATA TATAATTTTG TCTGCTAATT TCAGCATACG GTTATATCTA
     6541 TCGACACTTT CAGCGTTCCA ACGGCCTTCT TGACCTTTAA AAGGAACAGC TAAGATATTC
     6601 TTTACAGGAT AGCCTTTAGA TTTGACATAT TCAACTGCAA AGAAAGCAAC AGTATCAAGT
     6661 CCTAATGCAC CACCAGTAAT AAAATTATCT ACACCATATT TAGTATGTAG ATTAAACTAA
     6721 TTGATACATT TTATCATCTT TAACAGTTAT CATACCAGGC ATCCAGTAGA TAAACTCTGT
     6781 ATTTTTAAAT GTATCAATTA GTTTTTGAAT AAGGCCTCTA CGTTGTTTTG CTAGAAACAC
     6841 AAGTTGTAAA TCGTTGAGAC TGTATTCATA GTTACTACCA AGGATACTAC GTAGAGACTC
     6901 AATTTGTTTT TGAGTACAGC CTCTACGATC ACGAGTATCT TTGATAAATG AACATTGTAT
     6961 ATCGACAAAT CTGTCATTAA TGATGATATC ACGAATGACT TTACCAATAA TATAGTCTGT
     7021 ATTATCACGA TTTCTATCAT AGATATATAC AGTTTTATAA TCGAATAATT TAGTAAAGTC
     7081 ACTATCATCT AATAATTCTG GATTTGCGAC TAACACACCT TGATATTCAA ACATTTTTTC
     7141 TTCAAATACT CTAATCATAA CGTACCTCCT ATAAATATAA AAATTCACAA AAACGTGTAA
     7201 TATTCGTGGC GACAGCCACA GCGACAGCTT ACAGATAGAA CAAATAACAA GCGGCCCCGC
     7261 AGGGGGCTAT TAAAGAACAG TAATAGTATA GCCCTTCTTG GAAAATAGGT GGCCGATAAT
     7321 ACCTCTATGG CATTTGTTCA CGTCGCGACA AAAACAATAG ATACATACAT TACGTCCTTG
     7381 GTCCAGTAGA TGCTTAATTT CATTTAACTC GTCAATTGCT TTAGGGTCAG TTCTAAATTG
     7441 GTTCATGTAT CTCTTGCAAT AAATACTAAA CCAATCAGGT CTATTCATAT TGTTACGATA
     7501 CCAATAGAAT AGTTCTTTGC TAGGAGCCAA GTGTATTAAT CTATAATCAA TACCTTTCAT
     7561 ATAGCCCCTA GCTACATTGA TGTTAATTAC GTCACCTCCT TTCATAACAC CACTATGATA
     7621 ACTTTTCAAA TACAGAGTAC CTCTACTCAT GCTATCACCC CCTAGAATTC ATCACCGTCA
     7681 AAGTCTTCAA CTTCTTCAGT TATATTTGTC GTATTTATTT TAGCCATGCT GTCATTTAAT
     7741 TGTTTGTCAA CATTGAAGAT TAATTTGTAT ACTACATTAT TAAGTTTATT TACGTCTGTG
     7801 CCTGTTGATG GTCTTCTATC AAACTTATTA ACTGAAAATA CAAATCTTAC ATTTTTGTAT
     7861 AGCACTGTTA TGTCGTTACC TTTTTTATAT GCAACAAATG CGTGACTTGT AACATAACCA
     7921 AGGTATTTTT CTTCATTCTT GTCTGTTAAA CCAGGTGCTT TATAAATCAT GATGCCTTTA
     7981 CTTAAAAAGT CATATAAATA TCTGTCTCTA AACACTGGGC TGTCAGGATT TGTGCTGTCA
     8041 CAAGCAGGTT CTCTGTTTGG TCTCATATGA GACTGAATAG CAGCACTTAT TTTGTCAAGT
     8101 TCTTCAAGAG TACCTTTAAA ACCATACACA GTTGCTCTAA ATACTCTTTC TGATGCCATG
     8161 AAACTATATG CATAGTTGTT AAATCTAACT ACGCCATAGT ATTTAAGCGA ATTAGGCACT
     8221 CTATACATAT TAAGTATAGC GTTTACGCCT TTGTTTCCAC CAACAACAGC TAATTTGTTT
     8281 TTCATTGTAT ATTCGTTCAT ATCATTTACC TCCAGTAATT TAAAATAATA AAAAAGGAAG
     8341 ACCATTACTG ATCTTCCCAA AAACAACTAA ACTTACATAT AACTATCTAG TTCTAGCTAC
     8401 ATATAAGTAT TTAGCTAAAT CTACATATTC TTCTTTTTCA AAGCATAGTA GATCTACAGT
     8461 TTTTAATTTT AAGCCATTAA ATAAAGTTGT ATTGTTGAAG CCTACTGATT TAGCCTTAGT
     8521 AGCTCCATCT ACAACTACAG GTACATATAT TTTGCTGACA CCATCTGCTG ATACTTTAAC
     8581 TCTAGTCACG TCGCTGCTTT TTAAAGCATT TATAGCACCT TTTTTGTTCT TCACTAGTTT
     8641 GCCTTCTTTT CTTTCATTTG GAGCAACTGG GAAGAAGTTA TCTACTGGTA TAGCTACATA
     8701 GTTGTCATCT ACTTGAGCGT ATGGGTCATA GCTAGCTATT AATTGACCAT TTACTACAGT
     8761 AGCTTCACCT GTGAAGTTTT CTTCAACACA AAGTTCGAAG TCTTCACTAG CGCCATCTTC
     8821 TAGTATATAG ACATTACCAT CAGCATAGTC GCTTGGTTTG TCTGTAACTG TAAGTGGCAC
     8881 ATCTAGTTTG TTATCTGCAT ATTCAAACAC TGCTATGTCA CCGAATATTT TGTCAACTGC
     8941 AGTTAACATT TTATTAACTT CTACACATTT AAGATTTGCA TCTTTGTAAT AGAAGCCTTT
     9001 GTTATCTAGG AAGCATATTT CAATTGCTAA TGAATATACG TCTTTCATCT TCATGCCTTC
     9061 TAGTTTTGCA ACACCAAATA TACAGTTTCT CAATACTGCT AAGAATTTAT CTGTATATTT
     9121 ATCTGGTTCT TCTTCATCTG GTTGTGTGAA CTTTCTACCT CTTACTAATG AAGAAGCATA
     9181 ACTTATTACT CTACGTGTTT CAGGGTATAA GTCATGTAAG TTTGACAATC TCTTATAATA
     9241 ATTGTCGTAG TCAAAACCAT GTACTTTGGC TAGTTCACCA TTAACACAGT CTTCTAAACT
     9301 GTCTTTTACA GCTAGTTTCA CATCGCCTAT AGCGTCTTCA AATGCGTTTT CTAGCTCTTC
     9361 TGGTAAAAAC ATTTGATAGC CTTCACCAGA TCTCATAACA GCGCCTGAGT TCAAATATAA
     9421 ATTTGCAGTA AGCGCTTTCT TAGGGTCTCT ACCTGCTTTC ATGTTACCTA TGCAGGCTGA
     9481 CCCTTTGCCA ACGAACCCAT GGATGTCTCT GCTGTAATGT CTGTCTCTAT GTTTCTTTAC
     9541 ATCTATAGAG CTTTCGCCTA GGGCTCTGAC GATATTAACA AAGTCATTTA CGAATGTATC
     9601 AAATTCTTCT TCTGTTGTAT CTATACCAAA TGACTTGATT TGTTCTACTG CAGCTTGTAT
     9661 TTCTGCTTCT GATATTCTCT TAAGTTGTCT AACCATGCCG AATCTATTAG TCATTGTTGC
     9721 ACAGTTTTTA GCGTCATAGA TTGTTTTGAT CTTTTTGCCA CGAAGTTCTT TTATACTGTC
     9781 TATATTCTTT ATGTCTACTA ATTCTTGTAA AGGAACTAGC ATTTTATGTA ATAAAGCTAA
     9841 GCCTATTTCT GTCATTTTGC CATCTTCAAA TATTAAGCTT TTCTTTATCA TTAATACGTT
     9901 GCTACCTCTG ATGATAGTGA TACCTATATC GCTGCCTAAA ACTGTAGTTG ATATTAATAA
     9961 TGATAATGGG TCTTTTACAT CTTTAATGTC TAATACTTGT TTTCTTGCTA CAATTTCTTT
    10021 ATATGCATTG TTGCTAAGAC CCATGATGTT TTCTATTTTT ACGACTTTGT TTGTTTCTTT
    10081 CATACTACTT ACCTCCAGTA ATTTTTATTT TTTTTAAACA TAAAGAAAGA GAGACCATTT
    10141 CTGATCTCTC TTGAAGCATG ATGATGATTA TTTATAAGTG ATTATAGCTG CTTGACCTAC
    10201 GTTGTTATTC TTGATTGCAT ATTTTCTAAC AGCTAAACTA GTAAAGCCTG GTACGTGGCA
    10261 ATTAACTTCA CCAGTTTCTT CATTTAATTC TTCGAATAAG CCATAGTGTA CTAATTCATC
    10321 GTTGTCATCA TATTCGACTT CTTCAAAGTA TATAGCTAAG TCGTCACCAT CAAAATCTGA
    10381 ACCTGCACAT TGGTTCTTCC AAGTATTGTC TGCTGGAACC ATTATGCAGT TGTTTGGACA
    10441 AGTTTCGTAG AATTCTATTA AGTCTTGTTT CAATTCGTCA TCTACGTCTA ATACTGCAAT
    10501 TCTACCTTTA AGTTCTTCTA AGCTGACACA TTTGAATACA GCATACTCGT CTGGAGCTTG
    10561 AGATGGGTAT TTAATACCTA CACAAGTTCT TAAGCTATCG CTAAGTCTAT TATCATATGT
    10621 TCTTACTAGA TGTTTTTCTT CAAATGCTGG ACAATAAACT TCTAGCATGT GAGTACCGTA
    10681 ACCTTCGTCA GCACCTGGTT CAACATAATC AACCCAAGTA CTATTAAGGA TTGAAGTACC
    10741 ACCAGTTAAT ATAATGCTGT CATCAGGAGT TAGTCTTAAG TACATAGCAT TAACTGGTAT
    10801 ATTTGCTGAC GCTGTCATAC TTCTTGCGAA GCTATCGTCA GCTTTAATTA GGCTTTCACC
    10861 TACATGTCTG TCATGTTCTG CTACGTCAGG ATTAGCTGCT AACTTATTTT CATAAGCTTG
    10921 ACCTGCTAAT TTTAATGTAG ATGATTTGCT GTCAAATTTT AAACTGTATT TAGTTTCTCT
    10981 GTTATAGAAA GCTCTAACTG CAGCCATTCT ACAGAAGTGT TGAATTTCTT CTGCATAGTC
    11041 TTTAGCAACT TTAGCAACAG CTTGATTGCT TAATTTACCT GAAGTCACGT TGCTCATAGC
    11101 TACTATATAT AAATTGCAGC CATTTTTGAT TTTAGCCATG TTGACTGCCT TGAATTCGTC
    11161 TTTAGTGCCA ACCAAATCTA CATTGCTTAA CATGGCATTT AATTTTGCTT TAGGTAATTT
    11221 CTTAAGTGCT TTACCACTTA TCATCTTACC GTTATACACT AGATGACATT TGTTGATATT
    11281 TTGAGCCATC ATGATATTGC AATATCTTGC TATCATTCTG CCTCTGAAAA AGCGGCCATG
    11341 AGCTTTCATA AGTAAAGTAT CGCATCTACC TTGTAAACTT AGGCCAAACA TCATCCAAGG
    11401 TTTTAATCTT GGGAATAATG TTTTAAATAG ATGGTATAGT GTATCGCCAT TATATCTAAC
    11461 AGCACCATCT GCGAAGTTAG TACCTATTTC AGCACTGATG TCGTTGTTTT CTTCATAGTC
    11521 ACTGCCATAA TCAAGTTCTG CATCCATAAA GAATACATTA TTGATATGAC CTACCTTCAT
    11581 CATAGGTGTA GTTGTACATA TACCTATTCT GTCGGCTATT TTACTTATGT CGTCTATACT
    11641 AACGTTGTCT TTTAATAACA GCTCAGCCCA TTTATAGCCA ACTGAATGGC CAGTGATAGC
    11701 ATCTATTTCA TTGAATCTGG CTTGAGCTTG TTTTAACAAG TCACCATTCT TATCAACTAC
    11761 TGCATAGTAT ATTCTACTGT GCTTAATAAG AGATGGTGAC ACAGCATAAG GCATCATTAC
    11821 AAGGTCAGCG TCTTTAATGT CTTTAGCAAG TCTAAACTTA CCATTTTCTC TTTTGATGCC
    11881 TATAAATATT AATGATCTTA TTCTTTCTGC CATAACATCC TTAGTTGTCA AATCGATGAT
    11941 ACCACTGAAG TCTACTATAT ATAGACCTTT GATGAAAGCT GCGTCTGCTT CTTTGCAGTC
    12001 GCCTGTGATG TATTTTCTAT TGCTAATAAT TTTGCCATCT TCTTTTTTGA TAGCTCTGAT
    12061 GCTTCTTCTA GTGTTGTCAA CTTCAAAGTT ATTTAATATG TTTAACATAC CAATATCTTC
    12121 AAAAGTTCTT TCTACTAGAA TTCTTTTCTT GCCTGTTCTT TTGCCATTAA CTTTAACGTC
    12181 TTCATAAACA AAGTTGAAGC CATTAACTAT ATTACAAGCT TCGTTTAATG GTTTAACTAT
    12241 TGCCTTTTGG ATTTTTGTTT GTTGCCCTAC AGATAAAACT TTCATGTTAT TACCTCCTAC
    12301 TAGGAAAAAT ATATTCAAGC CTTTTTAGGG CATGCTCAGG CCCATGAACT ACTCAGCCAA
    12361 TCTGGTTTAT GCAAATAAAA AAGAAACTTA TGTTTATGCT CTGTTATAAC GGCATAAATG
    12421 CATATAAGCT TCTTTTAAGA TTCTTTCTCT TTCTTTGTTG CTCATAGTGT AGACTTTTAT
    12481 ATGAGCAAAA TATCTAGCAT CCTTTTCACA AGGTTGCTTT CTATAGGCAG CATAATCTAC
    12541 AAATGAGTTT ATATATTCGT TATTGTCATA TACATTATTG TCATTTTGCC ATGCGTGTCT
    12601 AAGTTCATGG CATATTGTAT CTAGCAATGT ATTTAAATCT GATATAGATC TTTTTTGTCT
    12661 TATAGCTCTG TCTATATAAA AGCTATTTAC GTATACATAA TCGTCTACGT AATTATAGCT
    12721 TCCTAAACTA CATTCGTCTT TTTCATAGGC GATTGTAGAC ATATTTCTAC CTATTATGTC
    12781 TTTTGCCAAA GTTGTCACAA TTGACTTAGC TACTTCTTCC ATAGCTATTT CTTTGTCGTC
    12841 AATCTTTCTC ATTTCAGCTC TTATAAGCTG TTTTATTGTC ATAACTCCAA TGTTTTCTTT
    12901 TTGAAGTCTT GCAGATACTT TTTTGTATAT TAATCTGCTT ATTTCGTCTA ATTCCTTAGC
    12961 TGTTTCGTCG CTCATAGCGA TTGCAAATAT TGCTAAACCT GTCATAATAC CAGCTAATAC
    13021 TAATAATACT ATTTCTATCA TTTTCAACAT AACCAATTCC CCCTATATGT ACCTATATAA
    13081 TTGGATTTAT ATAAAGAAAG CGTATATAGG TAAAATCCAT AAAACCCTAT ATACGCTTAT
    13141 ATATGTATAT TATTTATCTA AAAGTTCTGC TATTACAGCA ACAACAGCTA TTATTAAAGC
    13201 TGTAGCTACC ATTACGCAGC CCATAGTTAT TGTTGATATA TTCATCATAC TGCATTCTAT
    13261 ACTAGTATTT AATGTATCAA CAGTATTGTA TATTAGTTTA CCTTCTTCGA ATGTTACTAT
    13321 TGCTATATCA CTATAGCTAT TATCGTCTTC TTTAACTAGT CTTACTACTT CATTTTCAGT
    13381 TAAGCCATTT TCTTTAGCTG TTTCTTCGCT GCATCCATTT AACATGAATG ATAAGTTATC
    13441 TTTAACTAAT TCATGTTTAA TGTCTTTTAC ATCTGTTGCT TCTATTACTG CTATTTGTTC
    13501 TTTTGCTTCT AATATATCGT CATTTCTACT TGCTGCTACA CTTATTATAG ATACCATTGA
    13561 TATTGTATCT ATTACTATTA CTAATACTAC TAATAACATT ATTTTCATTT TGTTTAACAT
    13621 CATACAAGGG CCTCCTACCC ATATTTCATT ATATACATAC ATATATAATG CTACACTGTT
    13681 TGTACCATGA GATTGTAGCT TCTCATATCT TTAATTTACT AATAACTATG AATAAGCACT
    13741 CCCCACACAA TCATGTTTAC ATATGTATGG AGTGCATATA GCTTACATAT GTAAACAATA
    13801 CAAATAGAAT ACTATGTACT GGTTCAATTA TTATTTGCAT TTACCTGATT TCTTTTTGAA
    13861 CCATTTCCCT ACTTTGACTT TTGCATCTAG CCATTTCATT ATTAGTATGT TAGAAGTAGG
    13921 TCTAACACTA TAATCTACTA TATGGCCTGT TTTGCTGTAT TTGTAGCTGT CACCTACAAA
    13981 TTTAATGATT GCACTATCTT CTAGTGCATA TAGTTCTTCA TCTGTTAAGA ACCATAGGTG
    14041 ATCTATTTTA TCTAATAGTT CACCTTTCTT GTTGTATACT TGTACTTTTT CTAAAAGGTA
    14101 AGTAGGTTGA TCATTCCAAC CATCCCAATC AACAACTCTG TACTTACCAA TAACTGTTAT
    14161 ACCTTTCTTA TTTTTTAGTA CTTCTCTCAT AATGTCCCCC ATTGCAGCTG GTATGACGTT
    14221 GCATATTACT CCAATACTGC TCATATACAC TACTCACCCA GGTCTAAGTA CCCTGGGGCA
    14281 ACAATTCTAT TGTTTGAGGA GTATATATAT AAAGGTAGTA CTGCTCGCAA TTTTTGAAAA
    14341 AATTTTTTCC CCTTATACTG ACATCATATA TATTTCAAGG ACGCTTATAG TTCTATTGAC
    14401 ATCAGATGCG CGTAATATAT TTATAACTAT AGGTAATAAG AATAGAGATA GGAGATGGTT
    14461 ATATGGCTCA AGTAAAAATT AATAAAGAGA GATTTGTTGA AGGTAGATTT ACAGTTAAAC
    14521 AAAGAGTTGT CGATACCGAT GAAATAATAA TAGATAAAGA TGGTAATGAA GTACCTAAAC
    14581 AAGAAATAGT CATTCACGGT ATATTTTCAA CTCATGACTA TATCGAAGAA CTCGATACTT
    14641 TAGAATCAGA ACGTTATTTA TTACAAGGCG TACATGTATT TGAAGAAACA TTCGGTACTA
    14701 ACGATTATGA AATAACATAT GAATTTACTG CTGATTCTCT TACTGTTAAA AAGGATTATG
    14761 TTCCAGATAA AGTCAAAGTA ATTGTCGAAG CTAATCTGTA TCAAGATGAA AATACAGAAT
    14821 ACTTCCATAG TGTTAACTGG AATATAGCTG AAGGAATCTA CGACGATATT ATTAACGGAG
    14881 GAAAGGAGGT ATTAGAAGAT GGCGAACAAG AGTAATAAAC AAATAAGCGA ATATGAATTC
    14941 GAAGTAGATC AAGAAATAAG TCATGAACTT GTCGCTGACG AAGTTAAGCG TCAAGAAGTA
    15001 GTAGAAAACA GAAAACGTTT AGAAAACGAT TTAATTGCCG CTGATAATCC ATGGGGATAT
    15061 TCTCCTGCAG GATTAGAGTC TAAAAGTGCA GCTATGGCTA TGTTGTCTAC TAAGTCTGGG
    15121 CTTTATGCAA GAATTCCGAT TACATGTAAA GGCGATTGTT GCCCATACAG TGAATCTTGC
    15181 ATGTTATTAA AATATGATAT GGCTCCAGAA GGTGAAAAAT GCGCTCTTGA GACTGCTTTA
    15241 ATAGAAAAGA ATCTAGAGGG CTATAAACGT GATTTTGACC TAGATCCTAG TTCTTCATTT
    15301 GTAGACTTCA CATATGTTAA AGAACTGATA AATACAGATA TAATGATAGA ACGCGCCCAA
    15361 GCTCTATTAA CACAAGAGGG CGTAGCTGTA GAAGAAGTAT ATACTGGTTC TAATGAAAGA
    15421 ACAGGAGATG ACTTCTTCAG AAAAGAAGTA TCGAAAGCTC TCGAAATATA TGAAAAACAT
    15481 TGCAGACGTA GAGATAAGAT ACTTGATAAT ATGTTAGCTA CACGTAAAGC TAAAGCACAA
    15541 ATGAAACAAG GTGACGAAAA ATCTATTTAC GATATGATTC AAGAAAATAT AAATATGGAT
    15601 TATGTAATAG AAGAAGTCCC TGAAGAATTC CAAGAAGAAT ATAGCACCAA CAACGATACT
    15661 AATAATGAAG AGGAGTGATA TATATGGCTG TTGGAGATAT AGGAAAAAAA GCAATACAAT
    15721 TTGGTAGAAA CGTAGCATAT GGTTTAAAAG GTTCAACTGT AGGATGGGCC GAAGGTATAG
    15781 GCATACGTCA AATACAAGCT AATATGACTG CAGACCAAAA GAAACATTTA CTTGAATATG
    15841 GTAAGAAAGC TGAACAAGCA GCTTTAAGGA ATGGTAAAAC TGCTAAACAA GCTAAAGACA
    15901 TATCACGTGA CGCTAGAAGA GAGTTAGGAG AACGTATACT TGCTAAACAA ACTAAGGGTT
    15961 ATCAAGTAGG AGATTTCCTT GGCTATGGCG TACGTAATAT ATATAAAAAT AAAAAAGATG
    16021 GAATGCCATT TGATAAAGCA GTACAAAAAG CATTCACTAA GACTGTTAAA GACGATAAAG
    16081 GTAATCTTGT TAAACAACTT AATGCTAAAG CTATAGCTGG TACAGCAGTA ACAGCTGGTA
    16141 TGGCTGCAAG GGTAGCATCA GGTGGAGGTC TATACAAAGA CCGTAACGGT AATACAAACA
    16201 TACCTGTTAT TCCGTTTATT TAGGAGTGTG ATTTATAAAT GAAGATTCCA GGACTAGGTT
    16261 TTATAGGGAA ACGAATAGGT AAAGTTATAA GTCAATCTGG AGGACCTGAA GCTAGTGCGC
    16321 TTAAAGCTAT TGGAAAAGTT GGAGCCTTTG TAGGTAAAGG TATAACAAAA GGATTTAAAG
    16381 TAGGTGCAAA TGCTGCTGCT AAAGTTATTG GATTAACAGA AGAGGCTGCA GATGGAAGAA
    16441 CTATCTTTGA GATGGGTAAA GACATCGGCA AGGCTGCTGG TAAAAAAATA GGTAAGGCAG
    16501 GAGCATATGT AGCTGCAGAA GGAGGGGCTC AGTTAAATTA CGCTAATTTT ATTGCACAAC
    16561 AATTAACTGG TAAAGCACCA ATAACTAGTT CCCTACTAGG AACTAATCAT CCAGTAACAA
    16621 AGATTATGAA AGCTATGGCT CCATTAAAAC CTTCTGATAA AAGCTTAATA GGATACAAAT
    16681 TAAGCAAAAC AGGTAAAGGT TTAGTAATTG GTGGAGCTAT AATGGCTGGA GTAAAAGACG
    16741 GAGCTGTTGC TTTTAATAAT TCTAGAATTG GTACTAACGA CGGTACTGTT TATAACAACT
    16801 TATTGCAATC TAATGGTCAA GGTAATACTT GGCAAAGTAT GCAACACAAT TATTTAAATA
    16861 ATGCAGGAGC TACAGGAGAT CTTGGTCTTG CATTACATGA CTTGCATCAT TCTCCATATT
    16921 ATTAAAATTA AAGGAGGTGA GAATAGATGC CAAGAACACC AGATAATGAA TATTACAGAC
    16981 AACGTATAAT AAATAGTATG TGGAATAATA TGGATCCAAA TATGACTATC GGTGACGTAC
    17041 AACAATCGTT TGCTTCATCT GGTATTGAAC CTGTTAGACC AGGCGAAATA AATCCACAGC
    17101 AAGCTTATCG AGATATGGTT AATAGGAGAC AGCAAATACA GATAAATGAT GCATGGAAAA
    17161 ATGTAAATAA TAATATGAGC GTAGAAAATT TCATGGATCA ATTTGTCGGC GTTGATGGAC
    17221 AAACGCAATT AGATATAAAT GGACAAAAAC TTCGTATGCG CGGTATTCAA AACAGAAATG
    17281 CTGGCATACC TGAACAAGAA ATCGGAGGAG ATATATGGGA TTATATTAAT AGAAATAACA
    17341 TAAATGCTAC TATAGGAGAC GTTCAAAAAT CATTTGAAGC TGCAGGTGTG CAACCTGTCA
    17401 ACTCAGGAGA CATCAATGCT CAACAAGCAC ATCAAGAAAT GATAGGTCGT AGACAGCAAT
    17461 CACAAATAGA AGACGCATAT AAAAATATAG ATAAGAATAC AACTATTGAA GAATTCATGG
    17521 ACCGTTTTGT AGGTATAGAT GGGCAAACAC AACAAGACAT AGACGCTATG AAGCTTTCTA
    17581 ATAGAGTAAA ACAAAACAGA GCTGCTGGAT TGTCAGAACA AGAATCTATA GACGATATGT
    17641 GGAACTATAT AAGTAGCAAC AATATAAATG CTTCTCTAGA AGATGTACAA AAGTCATTTG
    17701 AGGCTGCAGG TGTAGAAGCA GTTAAGCCTG GAGAAATCGA TACTCAACAA GCTGTTTCAG
    17761 AATTACGAGC TCATAGAGAT CAATCTCAAA TCGATGATAT ATATAAAAAC CTTGATCCTA
    17821 ACATGTCAAT AGAAGACTTT ATGGATCAAT TCGTAGGTGT CGATGGACAG ACTCAACAAG
    17881 ATATCGATGC TATGAAATTA TCTAATAGAG TTAAACAGAA CAAACGTGCT GGGCTATCTG
    17941 AACAAGAATC AATAGATGAC ATGTGGAATT ACATTAACGA CAATAACTTA AATGCATCTA
    18001 TCGAGGATGT TCAGAAATCA TTTGAATCAG CTGGAGTTGA AGGAGTAGTG CCAGGTGAAG
    18061 TAATTCCGAG CCAAGCTGTT TCTGAATTAG CTGGCGCGAG AGAACAAGAA CGTATAGACA
    18121 AGATATGGAA CAATCTAGAC CCTAATATGT CTGTTGAAGA TTTTATGGAC CAATTCGTTG
    18181 GAATAGACGG TCAAACTCAA CAAGATATCG ACAGACAAAA ACTTATAAAC AGAGTTAAAC
    18241 AAAACAGAGC AGAAGGATTA GGCGAACAAG AAGCTATCGA TGATATGTGG AAATATATCA
    18301 GTGATAATAA TTTAAATGCA TCAGTAGAAG ATGTTCAAAA ATCGTTCGAA GTAGCAAGAG
    18361 GCGTAAGACC TGAATCTGAC CTTCGTAGAG TTACTGAAGA AGCCGCTTTG ACTTACGACG
    18421 GTATTCCTGA AAGCGTAACA AAGCAATTCG ATACATTTAA ACCTACTGTT AAAACATTAA
    18481 AAGATGGTTC AAGAATCGAA ACCATAGATT TAGGTAATGA CATGTTTACG AATGTCAAAT
    18541 TCGATAAAGA TAACAATATT TTAAGTAAAG GTTACACAAA AGGCAAAGAT GCTTATAATG
    18601 TTTATTATAA TACAGAAGGA GATATTGTAT CTGAAGCATA TAAACACAAT AAGGTAACTA
    18661 ATAATGTTGT TGAATATAAT AAAAAGTTTG AACCCACAGA CATAACGACA ACAAAAGAAT
    18721 TTGATTTAGA AACTGCTAAA GGACTTAAAT CAGAAGCTAA TAAATTATGG GAACAATTGC
    18781 AATATGGTGG AATTAATGAT CAAATACCTT ATGTTCATTA TAAAAATTAT AATCAACCAA
    18841 TTAATCCGAA CCCAAATCCA CAACAACCAC AACCAAAACC TGAGCCAAAA ACTAAGCCAG
    18901 GTCCACAACC TGAACCAAAT ACTTTCAATC CAGAACAACC AGATCCTACA TTACATTTTA
    18961 ATCAACCAGA TTATAAAAAA TATAAAATGC ATGATGTTGT AGCTGATGAA TTTACACCTA
    19021 CTCCATTAAG CAGTTATGAT AGACGAATGA AGGAGTACAG TGATTACATA GAAGAATATG
    19081 AAAGAATGCA AAAGATGGCT CAAGAGTCTG CTCTTACTTC TGAAGCAGGA GCTCGTAATT
    19141 ATGAAAAGAA TAAAGATGCA CTTGAAAAAT TCTTTGGTAA AGATAAATTC AGTTCTGAAG
    19201 ATGCTGCATT AAAATATGAA GAAGCTAAAC TTTATGGACC TCATAGAGAC AATCCTAACG
    19261 ATCCATTACG AAGAAATAGT AAAGCTTGGT GGGACGAACG TGAAGAACTT CTTCGCAAAC
    19321 GTAGAGCATG GAGCAAGAAC AGACAAAGCT TTGTTAATAG TGAAAAAGCT GCACGAGAAC
    19381 TTGCTGATAC TAAATTCTTA CATGAAGTAG CTGCTAACAG AGATATCTAT GATTTGCTTA
    19441 GAACTCAACC TCCTAATTAT CTTGGCACAC CAGAAGTTAT TAAATCAATA ACTGATGCTG
    19501 ATAAATGGTT AAAAGATGAA GAGAATATAG CTCGTTACAA TAGCATACCA GAAGAATTTA
    19561 GGAATCAGGT CGAAGGAGAC ATCAAAAAGA AAAGATTCGA ACTTAATAAA GCTAGACGTA
    19621 ACGCTAAGCT TGATGCTGAT TACGCTAACT TCAGATCTAA TTATGAGTCT TTAACAGCAT
    19681 CACAAAAAGA ACAAATGAGA CGTTTACGTA GATTAGAATC TAGATATAGA AAGGTTAATG
    19741 ACCCTACTAG ACGTGCAGAT ATCTTAGACG AAATAAATCA AACTAAAGAT AAAATTAAAG
    19801 ATTTAAAGAG TCAAAGAAAA AGTACTAAAA AAGATATGAA GCGTACAAAC GCTAAAACGC
    19861 GTGATAGAGC TAGTAATATC AAAGAAGAAA TAGGAAATAT AAAAAATGAA ATAAATGATA
    19921 ATAAAATCTT CGGTTCAATT CAAGAAGCAT TCGAAAAAGA AAGAGCTGCT AATCCTTCAT
    19981 TAACTATGGA ACAGTATTTA AAAGATAATT ATAAAAATAC TCGATTCGAA AACTTTAAGC
    20041 CTAAAGCCGA TTACGAAGTA GAGCAACTTA AAGATAAATT ACAATTCCAT AAAGATTTAT
    20101 TAAAAGAAAA GGCTGGTATA GATATAGCTA AAGAAGAAGG AGATATAGTA GAGAGAGGTC
    20161 TAGCTAAACT TAAGAAAGCT AGTAAGCTTG ATATAGCAAT GTCAACTGTC GGTGCTATCA
    20221 GTAAATATAA AGATTCACGT AAACAAGGAC GTGGAGTTAT GTCTTCTGCA GCACGTGCTG
    20281 GTGTTGACTT CGCCGCATCT CAATTAATGG GTCCAGGATT ATATATGGGT CTTACTGCAT
    20341 TTAGAGCAGC TCCTAAAGCG CTCGTTACTG GTGCAATGTA TTTACAAAAC GAGGTACGAC
    20401 AAATGAATAC AGCTTCTAGA TTCAGAGTAT TTGGGGACGC TAGTTTCCAA GATTCAGATC
    20461 AATTAGCTAC AATGAGACAA TCTGGCATGG AAATGGCTAA GATGGCTAAT TACAATCTAG
    20521 AACAAACATT AATGGGTAAC GAGGCTCGTT ATTTACATAA GTAAATAATA TATTAATTAA
    20581 TAGGAAGGAG GAAATAGTGT ATGGCGAATA TTTTGCCAAA AGCTCAACAA CTAAAACTAC
    20641 AAAACGTAAT GAATGATCCT GTTAAATGGG CTCAAACGTT TTTAATAAGT TATGATAAGA
    20701 ATTTGAAAAA AGATACGCCA TGGACTGCAC GTTGGTATCA AGTACAGATG CTCCGCGATA
    20761 AATCTCTTAA AAAGGTTTAT CGTTGTGGGC GTCGTACTGG CAAATCCGAG GTTATGGTTG
    20821 TAGAAGCACT ATATAATGCA ACCACTAACA GAAACTACAG GGTTTTATTA ATAACACCGT
    20881 ATGAAGCGCA AGTACGTTTA TTATTCATGA GACTTAACGA ATTGAAAAAC TCTAGTCCGT
    20941 TGCTTGCCAG TCTTATTACA TCTACTACTA AGAATCCATA TAAGATGGAA TTTAAAAATG
    21001 GTAGCTGTAT AATGGGATTT ACAACAGGAG CATCCTCTGG TTCTTCAGGG GCTTCTATTC
    21061 GTGGTCAAGC CGCAGACTTA CTAATACTAG ATGAATGTGA CTATATGGCC GATGGTGATT
    21121 TCGATTCAAT AATCATGATA GCAGGTGAAA GACCTGACAT ACGTGTTATA ATGAGTTCTA
    21181 CTCCAACTGG TAGACGTGGT AATTTCTATA ACTGTTGTAC TAATAAAGCA ACAGGTTATG
    21241 TTGAACATTA TCATCCATCT ACTCACAACC CTCAATGGTG CGAAAAGATG GAAGCAGAAA
    21301 TGAGAGCTAT GCTTTCTGAA CAAGGTTATA TTCACGAAGT TTTAGCTGAA TTTGGAGATC
    21361 AAGACACAGG TGTATTCAAT AAAGATAGAC TTGATGAAGC ATTAACATTC TATGACTATT
    21421 CATACAGAGA ACTTGATTGC TATCAAAAAA TGAGATGTGA AGAAAGTGGT AAATGGCCAG
    21481 AAATGTTAAT ATATGACGAA ACTAATCCAG CTCCACCTAA TATATTCCGT ACAATGGGTG
    21541 TTGACTGGGA TAAATACGGA GCGTCATCAT CTATACTAAT ATTAGAATAC AATATGGAAT
    21601 TACAGAAATT TATGGTTCTA TTACGATATG AAATGCCGAA AGCAGAATAC TCATATGATG
    21661 AAGCAGTTAA CACTATCATA AGACTTAATA GAATATATAA TCCATCATTT ATCTATTGTG
    21721 ATAGAGGTGC AGGCGAATAT CAAATAGAAA GATTACATAT TTATGGAGAC GAACATCCTG
    21781 AAAGTGGTTT AAAACAAAAA GTAGTTGGTT GGTCATTCAG TAATAAATTA ACAGTACATG
    21841 ACCCTGTTAC TGGTGAAGAA GATAGTAAAC CAATGAAACC ATTTATGGTA TCACAATTAC
    21901 AAATAGCTTT CGAAAGAAAC AATTTAGCTT TATCTCCATA TGATGAAGTA TTATTCAAAC
    21961 AATTAATAGA CTATGAAGTA GAAAGAATGG GAGCTAATGG AATCCCTACT TTCACTAGTA
    22021 AAGAAGAACA CTTTATAGAC GCACTTGGAC TTGCTTATTT AGCAATGACT TTACGTTTTA
    22081 AACAATTAAC AGGAGTAATG CAAGACCTAG AAGTATCTTC TAATTTCGTT ACATCTAATG
    22141 TTAATTTAGC TCGTAAAGAT GATACTCGTG CAATGGGTCT TGGAAGAACT GGTAAGGTAG
    22201 CACCAGAAGT ACAAGAATTC TATGAAAACT ATCAATATGA TGAACATCCA GACGAGCAAC
    22261 AAAAATGGGT TAAAACTAAT TTTAGTAGCA GTTATTATAA TAATAACTCT TTCTACAATA
    22321 GCTCAAGTAG GTCTACATGG GGCTCAAGAT CTGGAGGACT AGGGAATTTT AGAAGGTGAT
    22381 AAATAATGGC TGACGATAAA CAACGCTTAG GCTATACGCC ACAGATAAAG TATACAGAAG
    22441 ATTATTATTC AGACTATAAT CCGCCTGCTA CTACTCAGAC ATCAAATGTA TCTACAACAT
    22501 CATCTCTTGC ACAGGCTGCT AATAGAATAG ACAGTTTAAT AGATGGTTTA CCATCAGAGT
    22561 TAGCTAATGC AATACGAGAT ATCTACAATC CTGTAATAGA TATGATTTAC ACTCCTTTCT
    22621 TGAAGGATAA AGTTATACCC GATAAATCAA TTCAAAAAGA ATTAATAATT AAAATAAATA
    22681 AGGATGATAA GACACCACCA GATCCTAATC CTAAACCACC AGGTGGAGAC CCAGATAATC
    22741 CTCCAGATAA ACCGCCTACT CCTGGCGGAG GTGACGATCC TGATAAACCA CCTGTTAATC
    22801 CACCAGGCCC TGATCCTGGT GGTGGAGATG ATAAACCGAG TATAATTAAT GTGCAATCTA
    22861 TCTATTTAGA TAATAGAAGT ATTTTTATTA ATGTAGGTCA ATACAGAAAA TTAAACGCTA
    22921 CAATCGTACC ATCAAATGCT ACAGATAAAA CTGTTTATTG GTCAAGTGAT GATGAATCTA
    22981 TTGCTACAGT AGACCAAGAT GGTAATGTAT ATGGAGTAGC ACTTGGTAAA TGTAGTGTTT
    23041 ATGCAAGAAC GTCAGATAGA CGTAAATATG CAAAGTGTAG AGTCAGAGTA TTAAAAAATG
    23101 GTGGTTCAGG TACTGATGAA CCTGAAAAGC CAGATCCTAC TCCTGGCGGA GACGATGATA
    23161 AAGATATACA TGTATTAAGA GTAGAGGTTG AACCTAAATA TCATGCTATG AACAAACATA
    23221 AAAAAGTACA ACTTACAGCA ACAATATATC CAGATAACGC CAGTAATAAA GAAGTCATAT
    23281 GGTATTCTTC TGATACGAAT ATATGTACTG TAGATGAGTA CGGCGTTGTT AATAGCCATG
    23341 ATGAAGTAGG ACAATGTAAG ATTTACGTAG AATCAGTTGA TACGCATAAG AAAGCTACAT
    23401 GCTATATAAA TGTAGTATCA GATGATGAAA ATCCAGACGA TAAACCAGAT GACGATTCAC
    23461 ATCCTGGTCA TCATCCTAAT CCTGATCCAA CACCTGGTGG TAATCCTGAT GATGATCCAT
    23521 CAAAAGATAA TCCTGATGGT TCTGATCCAG ATGATGATGA TGATGATGAT GATGATGATG
    23581 GATTATGGGA TACAGACGAT TTACCAGAGC TTATAGTCAA GAGAGAAGAT ATACGTGACG
    23641 TAATAGAAAA TGAATTTATT AGAAATATAT CCGATTTGCT AGATTACTAT TTTAATAGAT
    23701 TAATCAAACA ATTAAGTGGT TATTACTATA ATAATTTAAG CGCACTTATG GGGCTTAATA
    23761 CTTCTAGTGT TAAGAAGCTT GTAGGCAATA TAGAAGATTT GACAGTAAAA CTTGATTCTC
    23821 AACATTTAAA AGATTTAGCT TTACGTCAAG AAAAAATATC AAACGTTAAA TTAAGCTTCT
    23881 TTGAAAATAA TTTTAACGTA CATCAAACTA CACGTCATAT TCAATCATTC TTAGTTACTT
    23941 ACGAATTAAA AAAACGTTAT GTAAATATAC AATTCGGTAA TAGCAAAACT AATGAAGGTT
    24001 CGTTATCTAA TACAGTTCTT AAAGGAGCTC GTCAATCTTA CGATAAACAA TATGAAGATA
    24061 CATATATAGA TTTATTTAAA TATTTGAATT CATCTATTAA GATTTCAGAT GATATTTTTG
    24121 ATGAAATAGC AAGAGGTTAT AAAATGAAAG AATTAATGAT TAAGAAAGGT GGAACACGAT
    24181 AATGAATATT AAACCAGCTA GAGGAAGAGT AGTACTTAGA TTACCTAGAG AAGAAAGAAA
    24241 AGAAGAAAAA ACTTCTTCAG GTATAATCAT ACCTAAAAAT AGTAAAAGTG ATGCCGAAGC
    24301 TAGAAAAGAC TTTGCTGAAG TATATGCAGT AGGGGAAGGT AAAATATTAA GCAATGGTGT
    24361 CATAATGCCT ATGGAATATG AACCTGGGCA AATAGTATTA TTTAATAAAT ATGCAGGTAT
    24421 GCAAGTAATA GATGCTAGCG AACCTAACTA TAAGTATTTA ATAATAAGAG ATACAGATAT
    24481 AGAAGGTATT ATATCAGAAT AGGAAGTGGT TACACATGAG TATAAGAGAC CGCCTATTTC
    24541 CGCCAAGCAA AAAAGACAAA ATTGATCCTG TAGAAAAGGA ATTAATAGAA ACTATTCAAG
    24601 AGGGATTGGT TAAATCCTCT CCCCTTGAGT TTAAAGAGGT GAGAGTAGAC GAAGGCATAT
    24661 CTTTTACTAA AAAGGTAAGC AGCTTATTTA ATCCTAAAGC GATAAGCAAT TTTGCTGTTA
    24721 AATCTGTAGG ATTCTTAACT TCTCAAGTAT ATCGTAGAGA AGTATTTAGT AGACCAGAGT
    24781 ACAATCTAGA AGAAATAAGA GACGCTAGTG AATCTGATTC ATACATTAAG ATTTCATTCT
    24841 CTAAATATTC ATACTTAATA TTTAAAGCAG GATGGACATT TAAAAGTGAT AATCAGGAAG
    24901 CTATAGATTA TCTTAATAAA AGATTTAAAC TTATGTCTTA TTGTACAGGC AAACCTATGG
    24961 ATATACTTTT ACAGGAGATA GCCGACGACT TTACTAGATA TTCAAACGTT ATTCTATTAA
    25021 AGTCTAGAGT TGATTCTATA CCTGGAGTAA AAGCTACTCC GTTTGACAGT GATCAAGTCG
    25081 TAGGTGGATA TTGTAGGGTA GATCCAGCTT CAGTAAAAAT CAAAAGAGAT AAATATGGTA
    25141 ATGTAATTAA ATATGAACAA GGACATGGGG CTAATAAAAA ACAATTCTTT CCACGTGATG
    25201 TTATTCATAT GTATTACGAC AAAGATGCTA ATAATGCTTT TGGTACACCA AGAATAATAG
    25261 CAGCATTAGA TGATGTTAAA TTATTAAGAA AAATAGAAGG TAATATAGTA GCATTGATAC
    25321 ATAGATTTTC TATGCCACTA TATCAATGGA AGATAGGTAT ACCAGAAGTA GGATTTCAAG
    25381 GTACTGATGC TGAAATAAAT CGTGCTAAAC GTGAAGTAGA ATCAAGTTCA CTTGATGGAC
    25441 TTATTATTAC AAATGAAAAA ACAGAAATAA AAGCTATAGG AGCTGAAGGT CATGCTCTTA
    25501 ATGCAGAACC TTACTTAAGA TATTTTGAAG ACAGAGTTTT CTCTGCTCTT GGTGTTTCTG
    25561 CTTCTCAAAT GGGTAGAGGC GGAGCTAAAC AAGATGCAGA CTCTATGGAA GCTCAAATAC
    25621 ATGATACAGT TAAGTTTATA CAAAGAACTA TATCTACATG GATAAAAGAA ACTGTAATAA
    25681 CTGAGTTATT ATTAGAAGGT GGATTTAATC CATTCGATGG TTCAGCAGAT GTAGATTTTG
    25741 CATTTGAAGA AATCTCACTT GAAACTAAAC TTAAAAAAGA AAATCATGAA ATGCTTAAAT
    25801 ATCAATCTAA CATTACTACA TTTGAAGAAG CAAGAAGAAA AATGGGTATG AAAGATGAAG
    25861 TAGAAGATGA AGATAGATTA TATCAACGTA TGATAGCAGA TAAATCTAGT CTTGATCAAA
    25921 TAGATAGAAA TGGAGAATGG CAAGAAAGAT TAGCTAAAAT AAATGCAGCT AAGACTGCAG
    25981 CTAATAATAG TTCAAGTTCT TCATCATCAA ATTCTTCTAG TAAATCATCT GTTAGTACTA
    26041 GCAAATCTAA AACAAGAAAC ACTAGTGGTC AAAAGCAACC AAGTAAGGCT GCTACTAATA
    26101 ATAACAGACC ACAAAATCAA CATGGTACTT CTAGCGTAAA AGTTAAAGAG CTATCAGATT
    26161 TAGTATTAGA TTTTATATTA GACTTACAGG AAGATAGCAT TTCTAATGAA ACTGTAATAA
    26221 GTCTGTATGA AAATACAATA TATGACTACT TTATAAGAGA GCTAAACAGA ATAAGCCTTA
    26281 GAGCCATTAA TGAAGCGACA ATCGAAATCA ATTCAGTTGA CGAATCTTAT CACTTACTTC
    26341 CTAATAAGAA AATTGATATT TCTAGTCAAA ATAAAGAATT ACAAAAAAAT ATTCGTACAA
    26401 TCCTTGAAGA TATGAATGAT TCTAGTAGTA ATAATAAAGA TGATATCAGT AGTTTATCTA
    26461 ATTACTGTAC ATATCGTTTA AAACTACTAT TAGAACAGCA TGCGAAAACT ACATATGATT
    26521 TTTCTTATAT TAAAGCAGGT TCTTTATTAG GAATGAAGGA AGTCTATATT AAACAAGGAA
    26581 ATGAAATTGA AAATATAGAT ATTAATTTTG TAGAAAGTTT AAATGATGTA GAAGTTTTTA
    26641 ATAACTATAC AATCACTTAC GATAAGAGAG GTGATAATGA ATAATGGCTA TAGAAATTAG
    26701 AGAAGAGGTT GATGCTCAAA TAAAGTTTGT TCCTAACTAT ATACCAGGTA AAGATCTTAA
    26761 TGAATCTTTA AGTGTGAATC CAATAAGTGA GGATTCAATA ATGGTAGATA TAGAAGGTAT
    26821 ACATTCTGTT ATTACAAGAA ATCTAAATTA TTACGAGCCA CACTGTTTAG AAACAAGTGT
    26881 TCCTAGATGG ACAGAACCTT ATGAACGACC TTTAATTATG CATCATAAAG AACAAGATGG
    26941 CGTAACTATA GGGAGAATTA AACAGTGTAC ATATGTTGAT TCATGCGAAA GAACAAAAGG
    27001 CCCAGGATTA GTATTCACAT GTAATGTAGG TAATAAAGAT GGTATAGAAG GTATTAAAAA
    27061 TGGTACTTTA GTTACTACTA GCATAGGTGT TATGGTTCGA GACTTACGTT GTTCTATATG
    27121 TGGTAAGAAT CTAGCTGAAG AAGGCGAATG TGAACATGTT AAAGGACAAA GATATGATGG
    27181 CAAATTATGT TTCTGGATTA TAAAAGATAT GGAACCTAAA GAATTGTCAT ACGTAATTGT
    27241 TCCTAGTGAC AAATATGCTC ATAATATAAA AATTTATAAG CCTGATGCAA AGATGCTAGG
    27301 AGTATCAGAA TCTTATAATA ATGAAGATGA GGTGAATGAA TTGTCAATTA AAGATTTGTA
    27361 TTACGACGAA ATCTCTAAGA GCTTAGCGAT GAAAGAAGCT AAAGCATTAG AAGAAGATGG
    27421 CGAAAAACCA GAGGATAAAC AAGTCCCTGA TCAGCCTAAA CCTGAAGGTG ATGAACCTAA
    27481 AGACGACAAA GCTACAGAAG ACAAAAAGCC TGAAAATGAC AAACCAAAAG ATGATAAACC
    27541 TGAAGGCGAA GATCCAAAAG GTAAAGATGA GCCAAAGGAT GATCCTAAAA AAGATGATCC
    27601 AGATAATGGT GATGCTGCTA AAGATGAAGA CAAAGACGAT GAAGCTAAAA AAGAAAACGA
    27661 AGCGTTAAAA GCTGAAGTAG CAGAACTTAA AAAAGAAATA ACTAAATTGA AAAAAGAAGT
    27721 TACTGACCTT CAAGGTGAAC GCGACAAAGA AAAAGAAACT AGAGAAGCAG TTGAATTAAA
    27781 ATATCTTGAA GTAAAGAAAC AACAAAGAAT TGCATTAGCT GAAAAGGTTA ATGAAATGAG
    27841 AACATCTCTT GGCCTTGAAG GTGAAAATAT TGAGATATTA TCTAAATCTA CTGAAGAAGC
    27901 ACTTAATACA AAAATAGAAG TATTAAAAGA ATTCATGTGC AGTGGTCCTG AATTAGCTAA
    27961 GGCATTACCA AAAGTTAATT CTAAAATATC TATAGATGAA AGTGCTGATA ACACAATTAA
    28021 GCAAAATAAT AAGGACAAAA AAGATAGTAA TAATAACATT GAAATGCAAA TGAAAGAAAA
    28081 ATACAACAAT CTATTAAGAA GATAAAAAGA GGAAGGTGAA GCGGTATGGC ACTAATGCCT
    28141 TATACAAATA TGTCTCAAGA TTTTATGCAA CCTGGTGCAT ATGGAGAGAT GTTTATAAAT
    28201 GATGGAATAC CAGGACATAG ACGTGATGGG CAAAGAATAA ACAGAAGTAA TAATTCTTTA
    28261 AACATAAACG ACCATGACGT TCTAAATTTT AAATATGGTT TAGACCCTAG ACTACCTGAT
    28321 CAATTTAGAT ATGGTTGGGC TTATGGTTAC AATGCAATGG TTATACCTAA AGGTAGAATA
    28381 GTTGCAGCTG ACCCTTATTT AATGGTAATG GATACAGACA CTAACCACTA TTTAAATGCT
    28441 GTTACTATAG CTAATGGTGG TAAAAATGTA AGATTAGCAC AACCTGCTGA CTTTGAAGCT
    28501 GGTGGAAGTT TAGAAAAATA CACTGGTGTT GCTGAATTCC TAATAGGAAA AATATGGGTT
    28561 GAACTTGATG GCGAAATAAA CGAAGATGAA GATTTCTTAA AAGCTAACGG CGGTAACGTA
    28621 GGTGTTGGCG GTGTAGCTAG AAGAGACGTA AGACCTGGTA ATATACCAGT TGGTATATTA
    28681 GAAAGAAATG AATATACTAG ATTCGCTGAT GCTTTCAATG GTATAACTTT TGGTCCTATC
    28741 AGAACTGATG CAATAGTAGA ATTACCTTGG TTCATAGAAG GAGAAAAAGC TCTTAAAAAT
    28801 CCATGGGGTT CAGTTGTAGG TAATGTAAAA CCTGGTGATG AAGTATGCTC TGATGAAAAT
    28861 GGTAGATTTG TATTATCACC ATTATCTAAG AGACATCCTG ATCATGCAGC AGTTATGGCT
    28921 GACATGGAAT TATACGAAGA AGCAAGAAGA CAAGTTATAG GTGAAGTATA TGCTACAGAT
    28981 GCATCACTAT TACCAGAAGG TGCTGCTAGA TTTGCTCAAT GGGCTTTAGA CGACAGATTA
    29041 AGATTCAATG ATTACAATCC TTACATATAT CCAACTTCTA ATAGAGCTGG TGAAGATTTT
    29101 GTAGAAAATC CTCCAACTTT ATATCAATCA GATTTTAGAT ATCCTGGATA TCCTTACGAT
    29161 AGAACTCCAA TGATGAATGA TTTACATATG TTAGCTTCTT CAAGAGAAGG ATTATATAGC
    29221 AGCAGATTTG ATGAAGCTCA TAGATTAGAT AGAGGTATTC CTGGTCTATT AGATGGTACT
    29281 AACGCAGTAG TAAAAGCTTA TGGTTCATCT GAAAAATCAG GAGATATAGA ATTAGCAGGA
    29341 GATCCTTTAT TAAAAGTATC TACTATAGGT GTATTAGCTG ATCAAGCTGA TATAGATGAT
    29401 CCAGAAAGAA GAGAAATACC TATTATATTC CCAAGTACTA AATTAGAATC TTTAAAAGTA
    29461 CAAATAGGTA AAGATACTGC AGATAGTTGT ATCATAACTG AAACTTTAGC ACCTGGTGCT
    29521 GTATTAGAAT GTGGTAAATT CGATATAGTT TACGCTGACT TACATAAAGG TTTAATAATG
    29581 ATAAAACAAA GAGAAGTAGC TGACAAAGCT GACATGAAAT GTCCAGTTTA CGGTGCATAT
    29641 GTTAAACGTG GCGAAGCAGG GGTTCCAACT AATCTAGACT GGGACGGATG CAAAGGTACA
    29701 GTAAGAATAT TAATGACTAA ATAGAAACAG ATAGGAGGAT TTTGATATGA GTTTAAACAG
    29761 TTTTTTAAAT GAAATAAACG AGCTTAAACA AGACGTAAAA GAAGCTGTTT CTGAAGGTGT
    29821 AGCACCCGTA GTTACTAAAG AAGGTTTCGA CTCTATGGAA AAAATGGTTA GAAACGCTTA
    29881 TGGAGATTAT TCTAAAGGTG CTATGACTAT AAAAGAAGCA ATAACTACTA CAGATACAAT
    29941 AAAATTAATA CCTAAAGTAA TAGAAGGAAA ATTAAGAGAA GCTATGGAAC CTACTTATTT
    30001 AGGTACACAG TTTTTCCAAA AAGTAAGAGT AGATGGTGGT TCATCAGCTG TATATGTAAT
    30061 TCCAGTAGTT GGGGAATTAA TAGCTTATGA AGTTGGTGAA GGTACTAAGT ACCAAGAATC
    30121 AAGAGCAGAC GTTAACACTT TAGAAAACGC AACTCTTGAA ATCAGAGTTA AAAAATTCGG
    30181 TGTAAGAGTT TCAATGACTG AAGAAGCTAT AAACGATTCT TCTTGGGATA TACTTGGTAT
    30241 AAACTTAAGA AAAATGGGTC AAGCAATGGG AAGAATAAAA GAAGAACAAA TATTCAATAA
    30301 CTTCTCTCAA CATGGTAAAC CTATTTTTGA TAATAATTTA AGACAACAAT TACCTGAAGC
    30361 TGGTACTACT GGTTTAGGTA AAGATGGTAA CTATAATGAC ACATTAGCTG TTGAAGATTT
    30421 ATTAGATTTA GCAATGGCTT TATTAGGCCA AGGATTTAAT CCTACAGATG TTATAATGCA
    30481 TCCACTTGTT TGGGTTGTAT TTGCTAGAAA TAACATGATA GGCAATGGTT TAACTTATGG
    30541 TGCATTAGGT GGTAACTATG TTCATCCTAA TGGTGCTATA CAAGGTACAC CTGCTGCATT
    30601 TGGTATGGCT AATAATGGCG ACGGTCAAAA ATTCATAATG AGACCTGACC AAATACAAGG
    30661 TAGAATACCT GTAATGGGAT TAACAGTAAG CTTCTCTCCA TGGATTCATT TTGATAAAAT
    30721 GGGCAAAAAA TTTGATATGT ATTGCTTAGA TAGAGAAGAA GTTGGTATAA TCGCACAACG
    30781 TGAAGAATTA AGTATGGACG ACTGGGTAGA TCCAGAAAGA GATATCAAAT TACTTAAATG
    30841 TAAAGAAAGA TATGGTATAG GATTATTAAA TAATGGTAGA GCTATAACAG TAGCTAAGAA
    30901 TATAGCAGTA GCTCCATCTT ATCCAGCTCA ACCTGTTATA AATGTAAGAG CTACAGAATC
    30961 AGGTATAGGA TATCCAGATA GACCTACTAA TTAATTATAG AAATTGAGGT GATACAATGA
    31021 AACGAGCTAT AGCTAAAATC AGATTAGCAC CTGGCAACGC TGGTTGGTTT GATCCTCTAA
    31081 CTAATATATA TTTAACTTTA TCTGAAAAAG AATGTTTCGT ATATAATGAT CAAGATACTT
    31141 CAAATATACG TAAAGCAATT AAAGAAAATA AACTGGAATT GAAGGAAGGA CGACTTCCTT
    31201 CTCCAGTTTC TAAAGACAAA AAAGAAGTGG TTAAAAAAAA GTCTGTAAAT AAACTAGAAG
    31261 AACCAGAACA AGTTAAAGAT GAAGTTATAG AAAAGATAGA GGTTATAGAA GAAAAGAAGG
    31321 AAGAAGTAAA GGCCGAAAGA CCTAGAAAAA AAGTTAAAAG AAAACCAGAT GATTCTAATA
    31381 AGCTACTAAA ACAAGAAGAG GAAGTAAAGG AAGAAGAAGC GAAAAAAGAA GAAGTTCCTG
    31441 ATGAAAGTCC ACTTGCTAAA GTAGCAGAGC TTATTAAAGA AAAAGATAAG GCTGAAGAAA
    31501 ATAACAATGG CTAATGTTCA AAATGTATTT TGTATTACTG GAATAGATAC TAATTTTTCT
    31561 AAAAAAACAA TAATTATCGA AACTAATTTT CATGTTGATG CAAATACTGT AGATTTAGAT
    31621 ACAGTTAGAG TTTATAGTAT AAACAACGAA GTTGATATTG AATTACCACA GACAATTAAA
    31681 ATAAGAGGTA AAAAGATATA TGTATACTTA GAAGATTTTC CTACTCCTAA TGAATCTTAT
    31741 TATTTAATAG TAAGAAACAT AAAGGATAAA CTAGGAAGAG TATTAGCAGA CGCTTTTGAT
    31801 AAACGTATTT ATTTCGATTT TGGATCTATG GGTGAACTTA AAATAGTATC ACCTAAAGAC
    31861 CAATATTTGC ACACAATTAA AGACGAGCCT ATAAGGATTA AATTAGCTAT ATCTAACGAA
    31921 GATACTGAAA CTAAATATAG ATTCGAGATT TCGTCTGATA TAGCTTTTTT TAATAAAGAA
    31981 ACAATTCTAA TTAGTAATAG TAAAGCTATA GAAATGCCTA ATAATTCTAT GTACGAATTA
    32041 GGAGATGTAT CAAAAGAAAA TATAGTATAT GCGACAGACG AAAAAGGAAA TGTTCTCGTT
    32101 GATGAAAATG GTACACGTGT TATTGAATCT AGTGAGATTG TAGTTAACTT ATTCATTAAG
    32161 AAAAATGAGA TATTCTACTT AAGAGCTAGA TTAGAAAAGA CTGAAAATTA CTTCAGTGAT
    32221 TGGAGTGAAA TGGTACAATT CCAGACTTGT TATACAGCTC CATTAGAAGA TGAATCTGGT
    32281 TATTTAGATG ATAATGTTAT ATCTAACAGA GAAGCTTTTG AAGACTTTTT ATCTTATGAA
    32341 GATATGTTTG CTGAAGAAGA TGAGGTAGCT CCTGAGATAG TAAGTAAATC TGAAATAGGT
    32401 AAAACAAATC AAGAGTTCTA TGTTGAATAC AATAAAAATA TTAAATTTAA GAAAACTGAT
    32461 GAATCGCAGT TTACTGAGGA TGGTTTATTA TATATAGGAA AAACATTTAT GACAAGGAGG
    32521 GATTTATAAT GGCTCAATTC GAATTTCCAG ATGACAAACC TAGGGTACTA GCTGGACGTG
    32581 AAAAGATACC TGTGTATATG TTTATTGATC CAGATGAGCC TAACATTGTA TATTTCCAAC
    32641 ATAATGATCA AGTAGAGATA CTTGATAATA GTGAGTATAC ATTAAACGTC CCTTCTTTTG
    32701 AATTTGAAGA TGGTACTACT AGTGCTAAAG AAAGTATAAA GGTAACAACT GAATTAAAAC
    32761 CAATGTATGT ATCAATACAA GATGTGAAGA GTTTAGCTGG AGGGCTTCCA TTAGAAGATG
    32821 CAGATATTGC TTATCATATA AGACAAGCTA GCTTAATAGC TGAATACTGG TCATGCAAAG
    32881 ATTCTGAACT TGTACCAGAA AAGTTAGCTG ATATATTTGG TACTACAGAA CAAATAAAAG
    32941 AGGATTATTA TCCTTTTCAT ATGTTCATTA AATATCAAGC TGTAGTTGAT TGCATACGTG
    33001 AGTTTTATAT AGCAGCTGTA GCAAGACCTT CTGAATATCA TGATGTATTA TCAGATTTAG
    33061 AGAGAAAAGA AAAGATGGAT CTTGGCGCTA TTAAAGATTT ATTAGATGCT TTAACTGGAG
    33121 AAGCTGAAGA TTGGTTGGCA TATGTAGTAA CAATTACTGC AGATCCTCAA TGGGCATTAC
    33181 GTGGTAAATA CTCATACGCT ATTACTAATA AATCTTATAA ACCTTATCAC CCTACTCTAC
    33241 TTGATAGAGG CGGATGGAAC AGGGGGTATT AGAATATGAA AACAGACGAA ATTAATGAAA
    33301 AAACTGTCCG ATTGTTACTT AATAGATATG GATATTATTT CTATATTATA AAAAGGATAC
    33361 CTAATACTAG ATGTACATGT GTAGACCCTA CAACCAAAGA TCCCGATTTA TCATGTAAAA
    33421 AATGTCTAGG ATTAGGTACA AGGGTTAAAA TAAAAAAAGT ATTTGGTGCC ATTCGTGAAT
    33481 CACAAGAACG TGAAACTAGT GTTGCACAAA ATATATCTTC TACTCCTAAA ATAGTATATA
    33541 TAGACGGATT AGAATATGTA AATAAAGATG ATGTCGTCAT AGATTCTGAA AATGTATATA
    33601 ATGTATTGCA TATACAATAT CATAGAGGAG GTAAAGGTAG TCAACAATTT ACCAGACTAG
    33661 TATGTCCTAA TAGAAAAAGT AATACTGCTA AATTTGCTAA AAATTTTAAA GAGGTTTTAC
    33721 ATGATCATAA ATTACGAAAA AAATAATATT AATTATAAGT CTAGTATTAA CATAAATTAC
    33781 AATGAAATGA GCATTGTTCT ATTAGGTCCA GCAGATACCA TGAATGAAAA ATGTAATATT
    33841 ATAAATCCTA TGAGTCTAGA TAATGCGATA ATATTATATG GCGAAGATTC TGATTTAGCA
    33901 CAAGCTTATA AACAGGCTTA CGCTATAACA GATACTCTTA ACATATTTAC AGTTAATTGT
    33961 CAAACTGTAT CTGATTATAT AAATATTATA GATGACTTAA TACAGTATGA TTTTACATTT
    34021 ATAGTTCCTA TTGGTATATA TCTTAGTGAT ACATTCTATG ACCCATCAAC ACAAAGAACG
    34081 CGAAGTTTTG TATTTTATTA TCTTGAAACT TTAAAAAATG TTAATAGTTT AGCTACTTTA
    34141 ATCATGACAG ATAAACATGC TGAACTATAT GAAGATATCG ATGATTATCT AACAAAGATG
    34201 AAGAAAGTAT GGAATACTAT AAAGCGTAGA ACAGGCTTTA TGTCTTTATT AACAAACTAT
    34261 GGTTCTAACT TATTAATAAC TCTTAATATG CTAAAAGATA TTAAATACAG CAATGTTATA
    34321 TTAAGCGCAC TTCTAGCATC TTGTGACTTA CCTAATTATC CTAAATCTAT AAATTATACG
    34381 CCAATCTATG ATTTAGATGT TAACGATCTA ACAGGACTTA GCGATTTCAT TCATTTTAAA
    34441 TATAATTACA TGACTGAAAG CACAAGTATA GAAAATCTAG TTAACTGTAG AACAACTAGA
    34501 AATATCTATA AAAATGCAAT AATAGACATG ATAATTAAAA AGGTTATTAA AGTAATGGAC
    34561 TTAAATGAAT ATAAAGGTAA GTTATATAAT GCCTATACTA AGCTGCAAAT CTCAAATAAA
    34621 ATTACTAATG TTTTAAAGCC ATATATCAAT AAACTTTTCA AATCATATGA ATTAATAAAT
    34681 ATCGGATTTG TTAAAACAGG TCCTAGCTTT GGTTATATAT ATATAGAACT ATCTATTATT
    34741 CCGTTTGGAT CAATTGAAGA ATTAAAAGTT GTAATGGAGG TTTAGGATAT GAAACAAGAT
    34801 GATTTTAAAC AACTTGAAGA CATATTAACC ACATTAGATG TTACTCTATT AAATCGACAC
    34861 TCATACATAC AAAACGAATT TGATAGCATA CCAACAAGTG ATTTAGAAAC AAAGAAGAAA
    34921 AGATTAAGAG CTCAAGGTAA TGCTCAGGTC AGAGATTTTG TATCAATGGT AGGGTTAATA
    34981 GTGGAGTCAA TATTTGAAGA TCAACATGTC GAATACTTAC CATATGAAAA AACATACAGC
    35041 GTACGTGAAG ATATGGATCA AACTATAACA CATCCTTATA TAGCATGGAG AATAGTTCAC
    35101 AGAGAATATA GAGATAAATC AGCTTTGGGT CCTTATATCA GAGACACATT AATAGATGAT
    35161 GAAGGGCGTA CAGGAGAGGT AAGTTCAGAG TGTTTTCAAA CTAGAGTTAG ATTTTACATA
    35221 ATTAATACAG AAATGAATTT ATGTTGGGAT CTAATGGATG AGTTTGAAGA TATGTTAATT
    35281 GAATATAAAC CACATATTAA GAAACAGGGT ATAGTTAATT ATTATTTCGA TCAACAACTA
    35341 GAAGATGATT TTGCACAAGA CTTCAGAGAT ATCGTCTCTA TCTTAACCCT TGACTACATA
    35401 ATATTAACAG AAAAAAATAG GGTAATATTT AGAGAGAATA CAAAAAGTAT TTTGCTTCGT
    35461 GGAGAAGCTG TTAACGAAGA TGGTTCACCA ATAACAGCTA GCGGTAAAGT ATATACCGAT
    35521 AATGAAGAAG AGGTATTAGC TTCATTAAAA AATAATACTG ATATTAATAG AAAATAAATA
    35581 CATAAGGAGG ATAAAACCTA TGAGTATGAC TTTATTTGAT GATGAATTGA CACTTCCTGG
    35641 TGTCATAACT CAGGTAGTTC CAGATTATTC TAGTGGATAT GATACAAGTG CTTGGGGTAC
    35701 TACTGAATCT GTAACAATAA TAGGTACAGC ATTCAATGGT CCTGTAGGTA AGCCAGTACA
    35761 AATTGCTACT CCTGAACAAG CTAAATATAT ATTTGGTGAC AGTTTTGATA CTGCAACTAA
    35821 AAGAGAAGCT ACATTAGTAG CTGAAGTATA CGATGCTTGG CAAAGAGGAT GTAGAACTAT
    35881 ATATGCAGTC AGAGTATCTG GAGACGAAAT GTATAAAGAC TACGACTTAG CAGTTGAGTC
    35941 TAATTTAAAA TTAAGAATTA GTGGATTATT CCCTTCTAAT GGTAATAAAG CTTGCTACAT
    36001 GACTTTTGCT TGTAAACAAG GTTCAAGTAC AGCTTTTGGT GATGAAGAAG GTGTAATCAA
    36061 AATCTATAAA CCTGGCGATA AAACAACTAT AGATGAAAAA ATAGCTGGTG TTGTAGATTC
    36121 AATTGACGAA TTATTAGTTA CTACTATAAA CTTAGATGAA AATGGATTTG AACGTGGATC
    36181 AAGATTAAGC GACTTATTAG ATACTATAAA TAATAATAGC CATAATAATG TTTTACGTGT
    36241 AGATTTAGTT GATAAAGATG GTGTACCAAG AACTAATTCA GACCCTGAAG TTCAACAATT
    36301 AACTGTAGCA GCTATGTTCC CAGGCATATA TACTATATGT AGAGATAAAA CAGCTGAAGG
    36361 TGTGACATTA ACTACTGACG TTAAAGTTGT TGCTGATCAA ACTTTATCTG GGGCTGAATC
    36421 AGAACCAGTA TGGAAACACT TAATAGCTAA TACAAATCCT GACAAACCAT ATCCTATATT
    36481 TGCAGAAAAT ATTTCTACAT TTGATAAATT ACTTCCAAGC GGAATAGTAG TTGATGCAAA
    36541 CTTCGATTTC TTAAACGATA CAGGTGTAAT AGATAGAATA TTAGTAGCTG ATAACGTAGA
    36601 TTACGAAGGT GTAGATGTTA CTGGATTTGA ACTATACAAA AAATTAGGTT CTGGATTTGC
    36661 TAGAACAGCT TGCTTAAAGA AACTAGGAGA CAAATTAGTA AGTGGTTCAG TAGAAGAAGG
    36721 AAATGCAGTA TACGAACCTA GATATAAAGT TATAGCTGCT CCTGATGGTG ACAAATACAA
    36781 AGTAGTAGGA ATAAATGATG GTATTTATTC TGTATTACAA ATGCATGAAT CAGATTATCT
    36841 TGTATTAGCA GCTGCTACTG CAGAAACTGA TTTGAGTGCT AAATTACCTA AGAAAAAAGA
    36901 TTTCTTATTC GTAGAATCTA ACGATGGTAT AGCTGTAAAT GACGCAGAAC AAAATAAAAT
    36961 AATGAACATA AGCTGTAAGA TAGACAAAGA AGATTTAAAT GCTATGCCAT GTAAATACGA
    37021 TATAAAATTA GCTTCGTATC CTGGTGATGA AGATGTTAAA TCTAAATTAA TGGACGAACA
    37081 AATCTTAAGA TTACCTTGCG TAACTAAAGA CGCTGCATTC GACCATGGTG TTGAAAAAGG
    37141 ACAATTAGCA TTTGTTTTAG CTGACGGTAT AATTCAAAAA TTTGATGGTA AAAAATTCGT
    37201 TGATGCTGAA GCAGGTATAG TTGAATTATC TAGAGTACTT GTAGAAGAAA GCGGCGAATT
    37261 AAAAGTATAC GAAAAAGGAA CAGAAACAAC TGATAGTGGA GCTGTTAAGT TTACTGCTGT
    37321 AGCTGATCCA TTTACTAGTG ATTCTGGTAC TTACGAATAT TTAGTTGCTT TCTGTGATGA
    37381 TGAAGCATTC GTTTATAAAA AAGATGATGA TAAGATAGTA CCATTTATGT CATTAAAAGA
    37441 CTTAGCAGAT AACGTAATAT CTACTGAAGA CTTTATGTTG GTAGCTGCTG AACCAGATAT
    37501 CCCAGTATTA GATTGTGATA ATATAACATT TATACATATC TATTCTGATA TGATGGATTA
    37561 CTGTACAGTA GAAGAATTTG TTAAAGAACT TAATGAATGT GAAATGTTAA ATGACAGATT
    37621 TACTTTTGAA TGTGTTGAAG GTAAAGATCA AGATGAATTA GAAGGATTAG TATTAACTGG
    37681 TTCTGGAACT AATTTAGCAT TAGATGAAAA AGGTAACGTA GTTACTGCAT ACGATACTAC
    37741 TTTACGTATA CCATATACTA CTACAGATAA CTTTGCAAGA CACCTTGCTC AACATTGTTT
    37801 ATATACTTCA TTAAAATCTT ATCCAACTCA TGGTGTTATA GGTTGCGATA GATTACAAGG
    37861 TATATCATTA AACAATATAG CTGATAGAGT AAATGAAATA TGCAACTTAG ATTTAGATAT
    37921 GTATGCTAAG AAATCTAATG GACGTAATAT GTATGACGCC AATAATGAAC CACATCCAAT
    37981 AGGACGTTGT TTATCAGTTA CATTTATGCA ATACACAGTT ACTACTGGTA ATGGTTATTA
    38041 TTATATTTCT TCTGGTGCAG CTGGATATGC TGGTATGATA TCTACATTAG ATCCAGATAG
    38101 ATCTTCAACT AATCAACCTT TCAATATAGA CTCATTACAA TACACATTAT CAAATGCTCA
    38161 ATTAACTAAG TTAAATACAA TTGGTATAGT ATGTTGTAAA GAATCTCCTA CTCTAGGAAT
    38221 AGTTGTAGTA GATGGTGTAA CTCAAGCTCC TGCAACTTCA GTATACAGAA GATTATCTAC
    38281 TACTAAGATA ATAAATGCAA TAGGTAGAAT ATTAAAAGAA GTTATCGAAC CATTCATCGG
    38341 TAAACCAAGA ACATTATCTA ACTTAAATGC TATGGAAACA GCTATAAAAT CTGCTTTAAA
    38401 TAAAATAGTA GGCGTATTAA TCAATGACTA TTCATTTGAA ATAGTTACAG ATAGTGCTTC
    38461 TGCTAGATTA GGTGTCGTTA AGATAGATTA TGCTATATAT CCAGCTTACG AAATCAGAGA
    38521 AGTAAGAAAT ACTATAACTG TTACTGAAAA TGCTATAAAC GAATAATTCC CTACTAGGAA
    38581 TTTAAATTAA TAAAGGAGGA ATTTAACTAT GGCTAATATG ACAACTGAGC AATATACTAG
    38641 TACATATTCA AGTTTTGGTG GTTGTGATAT AACTTGTACA TTTAATGGTA AAGTTATCGG
    38701 AGAATTACAA GCTATAAGTT ATTCTATAAA TAGAGAAAAA GTTGCAATCT ATACTTTAGG
    38761 TTCAGCAGAA CCAAGATCTT TTTCAAGAGG TAAAAGAAGT ATAGCTGGTA ACTTAGTATT
    38821 CGTATCTTTC GATAGAGATG CACTATTAGC TGAATTAGGT ACAGAACAAA AAATCTCTAA
    38881 ATTCAAAGCA AATGATGCTT ATGCTTTTAT GAGTAATGAT GAACCTAGAT TCATGAGCGT
    38941 AGAAGATTGG GACAAATACA TGTCAGAATT AGCTTCACCT AATGGATTCA CAGGTGGAGG
    39001 AGAAACTGGC GGTACTTCTT CTGATATGGT TAACGACAGT GCTACTCCAG TTTATGCAGA
    39061 CGAATTACTT CCATTCGATA TCACAATAAC ATTAGCTAAT GAATATGGAC AAAAAGCTAG
    39121 CATAGTATTA TACGGAGTTG AACTATTAAA TGAAGGTATG GGATTCTCTG TAGACTCATT
    39181 AACTACTGAA AAAGCTTATA CATTTATATG CAGATCAGTA GATACTATGA AAGCTATAGA
    39241 TGAAAATAAT GCAGGTAAAA TTTATAGTAC TTGGTAGAAT ATATACATTG ATAAGTAATA
    39301 TATTATAGAG AAGAGGGATA GTATTATCCC TCTTTTTTAA TACGCGAAGG TGGTGAAAAA
    39361 ATGGCTACGT ATTTTAATAT AGACGGGTAT AATAGCTATT CTGGTTGTGA TGCTATAGTT
    39421 ACTGCTCAAT TGGCTAATAT AGACGAAGAT AGCTCTATCA GTAAAAACTG TTATATTCTA
    39481 GGCTCTTTAC AAACTCTGAG TACATCTACA CATCAAGATA AAGTTCCTGT ACGTAATATA
    39541 GGAAATATTA ATGCTGTAGA ATATACAATG GGGCAAAGAA CAATAGCAGG GTCTATGGTA
    39601 TTTGCTGTAT TTGACAGACA TTTTGCCGAT GAAATATTTA ATGATTTAAA AGAATATACT
    39661 AACGATACTG TTATATTAGC AGACGAAATA CCAGCTCTTA ACCTTACAAT TACTTTGGCT
    39721 AATGAGTATG GCTCTAGAAG TAGAATGGCT TTATACGGAG TAAAATTTGT AGATGAAGGA
    39781 CAAGTATTAA GTATAAACGA TTTATATACA GAAAATACAT TTCAGTTTGT TGCTGTAGGA
    39841 ATGGATCCAT TAACAGCTGA AAAAACAGAA TGGGCTAAAA GCACATCTAA GTCGAAAAAA
    39901 AATAAAACAT ATATCTCTAA AGGTAATACA CCTTTCCCTT CATATGATGG TAAGAGCTAT
    39961 CCTGGAAGTA GTGGTAAACC ATCAGACGGT GAAGGTAATC CACAAGGTCC TAGCGATATT
    40021 AATAAATATC AACCTGATGA CGATGGGAAT AAAGAGCCGT ATTATAGAAT AAATCAACCT
    40081 TTAGCTCCTG GCAATAAAGG AATAATATCT GTCGATTTAA ATGATCATCC TGACGTAACA
    40141 GTTACGATAA CAGATATAAA CACAAATAAA TCTTATAATT CAGTTGGAGC CAATTTAAGT
    40201 AATAATATAT GGTATGTAGA ATTAAGCGAA GGTAATTACA ATATTAAATT CTTTGATAGA
    40261 AAGAATAATA AAGAATTAGG CTCTGAATAT TTTAGCATAA ACTCGAAATT AGGTAATTTA
    40321 GAATCATCAA ACAATGATTA TCCGATTATA GTAAATATGA CTCATAACAG TGCTGAAATA
    40381 GAAGCAAATG ATTCTAGACA TGATGAAGCT GTATTAATCG ACAGAACTAA TCAAATAGTT
    40441 TATGATCATA TACCTTTAAC TAAAAGCACC GTAACATTGA ATGAAGAAAG TATTGGAACC
    40501 AATTTAATTA GCGGTAACGT ATATGAATTA TATACAATCA ATTCAAAAGA AGGTTATTCT
    40561 AGTAAGAGCA AATCTATTAT GTTCTCTCCA TTAGAAAGAC AAGACTATGA TGTTGAATTG
    40621 TTAGAAGACT ACGTTAAATC TAATAAAAAG CTATGGGTCA ATGATCTTAA TGAATTCGAT
    40681 TATCATGCTT TATACAATAA TGAAGATGAT AACAATCTTA TAGATAAAGT ATTAAACGCG
    40741 CCTACCGCTA CTAGAATGAC AAGAAATTTT GCAACTTATG CAGCTGCTCC TGTTAATAGA
    40801 GCTACTCCTA CTGATAAAGA AGCGATTAAA CAAGAAGTAC TTCTATACGC AATTAAGCTA
    40861 CAGAATCAAT TAGCATTAAT ATACAATAAT GCAATAGCAG AAAACTCTAT TTATAATAAC
    40921 AATATTCTTA ATCTTGACAT ACAGATAAAT GATGCTATAA ACAGAATCAA TCTATATAAG
    40981 ATTAAAGGAC ACAAAGCTTA TTATATGTAC TCTGTTAAAG AACAAGACGA AATGAAGTTC
    41041 TACGGGACTC CTAATGTAAG ATATTATCTG CAACCTATAT TCAATCAATG CAAAGGTATA
    41101 TCTTATAATT ACTGTTGCTT CAATAATGAT ACTAAAGAGG ATCTAAATGT TTATAGCGAT
    41161 ATAAATAATT TATACGCATA TGATTTTAAT AATTATAAAA CTAAATATGC TAAATACTCT
    41221 AAAGACTTTT TATATGCATT AATTGCTCGT GATAATTTTT ATTCTGATAA ATATATGATA
    41281 GACGGTCCAT ATTGTTATTA TGAAAACAAT ATATTATACG CTGATGTTGA TTATTCTGAA
    41341 ACATTACAAA AAGGTGACTA CTATTTATGT ATAGCTTCTA TATACGAAGT ATTAGACCAC
    41401 ACTCCTATCA GAAAATATAA GTTTAGTACA GATGATAAAC ATCTTGAATT AGATAATTAC
    41461 AAGACTTCAA TTACAAAAGA TAATTATTAT TTGACATGGA TAGAGGATAA TGAATTTAAT
    41521 AGTATATGCA AACCTACTAT TCTTTGTACT TATGAAGACA ATTCAGATTT AGTAGATTTC
    41581 GAATCTTCAC TTATAAAGAA TTACTTAAAG AGCAGAATCG ATTCTATTAA AGCACGCTAT
    41641 TCTTATTCTG GAGTACTAGA ATCTATTTAC TTGTCTCTTA TATCAGAAAC ATTATCATTT
    41701 AAAAATACTA TGTACAGATT ACAACAAGAA TTTATTAGTC AATTTGATGA ATCATCTTAT
    41761 TTTTTATATC TTGATGAAAT ATTCTATGAT TTAATCAGAC AAGATTATGA ATCATATAGC
    41821 TTAGTATGTA GTGTACAGCA AAAAAATAAA GTATTTAATT TTAGTAGTAA TATGGATGAT
    41881 ACTCACCTAG TTTTAATAGA TTACAAGATA GGAGAAGATT TGCCAACTAA GTCTACGCTT
    41941 TATGATACAA ACACTGTCGA CTTAACAGAT AGAAATAGTG ATTATACATT AATCTATATG
    42001 ATAGATAAAA CTATGGTCTA CAGATCAGGC TTCTTACTAA TAAATAACGT AACTAATAAA
    42061 GTTTATAATT ACAACATGTC TTTGGAGGTG ATTAAGTAAT GGCTACTAGA GATTATTATA
    42121 CATACGGTAC CAATCTTAGT GATAGAGAGT TTTTCACAAC TACCGTTAAC ACTCCTTATG
    42181 GCATTAAAAG ATATTTTTCA AATGTTGATT CTGAAATATA TTTTGGCAAT ATATTAATGG
    42241 AAGATATCTA TAAGTTTGAT TTCACTGTAG AAGAAAAGAA GCTGCCTATA TATGGCTATA
    42301 ATTGTTTCTA TGCAGATATT ATAGTTCCTG GTCAAAGATT CGTAAGTGGC TCTTTCGTTC
    42361 TTAATTATAC TAATAGTGCG CACATAAATG ATGTGCTATC TAAGATTGAT GATTCTATTA
    42421 TGAACAAAAC AATATTAGAG TCAGAAGTTT ATAATCCTGG CGACAAAGAA CGTGATAAGC
    42481 CATTATGGTC TAAGAACTTT GATATTATGT TAGGATATGG TTATTACAAA TCAGATTTAC
    42541 CAACTTATAA TGCAAATTGT CAAACCATTT GTGGAGTACA AATATCTGGT ATGCAAACAG
    42601 TGCTTGATAC TACAGGCCAG CCTATAATGG AAGTATACAG CTTCGTTGCT AAAGACTTTA
    42661 TAGAAGGTGA CGGAACAGGA ATGACTCCAT CTAAAGACGA TAGCACTAAG AAAGATGATA
    42721 AAAATGACGA TAAAGGTTCT ACAAGTAAAA CTGATTCATC TACTGATAAA GTAATATGTG
    42781 CAGATGCAAA TGATAGTGAT GATTACAGTA AAAAATATCT TGAATATCAA AAATCTGATG
    42841 GAAGTGATAT AGGTGTAGTT CATAGTATAT TGTATGCTGA TGATGAAAAT AGTTATTACT
    42901 ACATTAAAGT CAATATAAAA GATTTCGATG GTAATGTATT AAATATAAGC GACTTCAAAC
    42961 TTATTATCGA TGACCAGAGA ATAGAATCTA ATATACAGTT TACTGGTAAA CAAGACAATA
    43021 ATGGAATCAT ATATGTATCT TTATTAGATC ATCCTACAAT AAGTAAATAC ATAAATGAGA
    43081 TATTATATGA TAAAGACGAA ACTGATCCTA AAATTGGTTG TACGCTTAAG TATACACTTA
    43141 CGCACAATAA AAAGAAATAC GACGTCCTTT ATGAAGGAAA TATGTATTTA GCAAAACAAT
    43201 AAAAAATATG GAGGTTATAT AAATGAAAGT TAATGAAAAA GCTAAAATTA CAGAAGAGGA
    43261 AATAAAAGAA GTAGAAGAAA TGGATACAGA AGAAATAGCT GTACAAAAAA TAATCGATAA
    43321 ATTCAAAAAG CAATATAAAA GAATTTACGA AACAGACGTT GCAGGAGAAA GAATAATATG
    43381 GAGACCTATA AAACGTTCTG AATATAGAGA GATAATGGCC TATGAAGATA AAGAATTATC
    43441 TGACAGAGAA ATAGTTTATG TCAGAGAAGA AATGATGGCT AAGAAAGTTA TATTGTATCC
    43501 TAAAACTGAA GATATAATAG AAGAATTCGC AGGAGTAGCA GAAGTTATAG CTGATGAATG
    43561 TATGTACTAT TCAGGATTCA TGCCAAATGG AATAAAACCT ACAAAACAAC TATAAGATGA
    43621 AAACTAACGG CAAAGACTAT AATCAAGTTG CATTTGATGC TATCGTAGAG AAGTTATCAA
    43681 ACGAATATGA TAGCATCATC TACACTGAGA TTATGGGTGA AATATTTATT TACCGCCCTA
    43741 TTACTAGATA TGAATACAAA AATATAATGA TGGCTGACGT AGAAGATATT GAGAAGCAAG
    43801 ATTTAATATG TGATACCTGT GTATTGTATC CCGACGATTA TGATTGGGAT GATTGCATTG
    43861 GAGGTATACC GAATGAATTG TGTACTGAGA TATTAGATAA ATCTTGTGTG TCATTAGAAG
    43921 ATATGGGTAT TCTATTAGAA ATGTATAGGG ATGAAATGCA TGAACTAGAA AACCAAATGA
    43981 CATGTATCAT AACTAAAGCT TTCCCTGCTT ATAAATTAGA AGAAATAGAA AAGATGGATA
    44041 CTATTAAGTT TACTAAACTA TTTACAAGGG CTGAATGGAT TTTAGAAAAT CTTGATGGTC
    44101 TAGAAGTCAA TACAGATGTA GTTGAAGTTA TTAATAATGC TTTAGGCAAA TCTAAAAAAG
    44161 CAGCAATTGA TGAAAATAAA GAAACTGAAG AAGTTGCTGC TGAAGCTAAT GACGAAGAAA
    44221 ATAAAACTGA GCAACCACAG AAATCTAATA GACCAGCTAT GTCTCCTGAA CAATACAGAC
    44281 AATATCAGGA ATTTTGTAAG AAATTCCCTG AATTTGATAT GCGTACTGAT TATGCTTTTA
    44341 CTGGTGATAC AGGTATGAAT GCTAGTACTG TTAACCCAGC ACAAAGAGTA GGTTGGGGTA
    44401 TATCTGATAG ATATTCAAGT AGGTGATAAT TAAATGGCAA GAAAAAGAAG AGATAAAAAA
    44461 CGTGATCCTT CAACTCTGGA AAGATTAAGT AAAGTAAGTG TAACTGCTCT GGCTGTTGGT
    44521 GCTGGAGCAG TTTTTTTAAA TCGTAATAAA TCTGTTAATA AGTTTTTGAC GGATACAGCC
    44581 TCTCCTTTAC TTAAAAGTAC AAAAGGATTC AAAAAAGATT TAATAGGTCG TGATAAGAAA
    44641 AATCTTATGA CTTATTACAG AGCTTATCAA AAGAACTTTG GTAAGAACAG ATCCAAACTT
    44701 AGAGATGAAA TTAAAAGAAG AAAGATTAGT CCTTTAGCTC TTAACGTAAA GAATTCAAAA
    44761 GCTGTACGTG ATGCTTTAGA GCATAAACAA TTTGTTTCTA AGACTGGATA CAAAGCGTTA
    44821 GAAAAGAACA AGAGAATTGC TGGTAAGATA TTAGCACGAC AAGAGCTTTA TAAATATTTC
    44881 TTACAAAGCG AAAAATACAA ACATCTTACT GAAGATAATG CAAGACAAAT AGTAAAAAAC
    44941 GTATATGATA AATTAGACGA CGAAGCTATT GCGAGCAAGA TAATAGATGA AATGATACCG
    45001 AAGACCATGG AAGGTATAGG TATAGAGAAA ATAGACTTTA ATGAAATATT CACTCTTATC
    45061 AATGAAGTTA AAAAGAAAAG TAGTCCAAAG ACTAATTCAT TAGATCCTTA TTTACGAAAG
    45121 AATAAAGATT TATTCGATAG CTTAAAAGGG CATAGAACTC GTGAAGAAAG TGCATTTGAT
    45181 AAAGTCGATA AGTTTTTTAA GAAATTCTTA GATGTAGATA TAAACTCCGA AAAGTTTATA
    45241 ACAAGTTCTA AGGCTGCAAC CATCGGAGAT TTAGAAGATA ATTTAGAGAA GTTTGATTTT
    45301 GAATCTCCTC TGTATGAAAA GATGAATGTT ACGGCCAAGA AGCCTTCGAC TAGATCTAAA
    45361 CGTAAAGAGT TTGACTACGA TACATTTATC CAAACATTGA AAGATATGTA TGGTGAAGAA
    45421 GACTACAGAA ATGTAGTATT GGATCCTTCT ATAAGAATAA AAGATGGAGC CGACGGTCCT
    45481 GAATTCTTCT CTGTAGAAGA AATGTCAGAG ACTATGAAGA ATATCAAAAA TGGATTTAAA
    45541 GATACTTTAC CTGGTCAAAT ATTAGCAAAA GGTTTCGACG ATAAACGTGG AATGCCTGAC
    45601 ATAGCTATTA TACCAGCAGA TACTAAATCA GCATTTGCTA GAGCCAGAAC ATTTGATATA
    45661 GATGAAGTAG GTCAAGCATT TAAAGAAGAT AGAGAAAGAA ATATATCATC AACTCCGTCT
    45721 TTATATATGG ATGGCTATCT ATATGATATG AGAGAAAATG CTGACGGCAA GGTAACTATA
    45781 GATTTTGATA GCGGTCAAAG AGTTAAAATG GTCAGCGGTT ATAAGCGCAG AGTATTAAAT
    45841 GAATTACTAG GTACTACTGA TGAATATAAA CCAGAGGCTT TCCATAGTGA GCTTGCTAAG
    45901 AAACTTGGAT TAGTACAAGA TGGTAAGTTC AATCCTATAA ATCATCTTAT GAGATCACTA
    45961 ACAAAATTTG AAGATCCTAA CTGGGAATTT AATCAAATTG AATCTATAGA AGGTATTTAT
    46021 TTATCTACTG CATCTCCTGC TGATACTGTA AAAGACATGA GATCTCTTGG TACAGCTGAG
    46081 ACAGAGATTA GTAAATATAA ATCTAGATTG CATAGAAATG AAGAAACAGT GGCTGCATTA
    46141 CTTAATAAGA AGCTTACTGG TATAACAGAT GAAACTATGG AAGCTATCAT TGATAGTGGA
    46201 AATATAACAG AAAAACAAAG AGATATGTTA CAAGCTTTGA TGGATGGGGA CATAACATTT
    46261 TATATTAAAG CCGCTGCTTT TGACGAAGCT GGTAACTATA ATCTTAAAGA TATTAAGAAT
    46321 GATAAGCTTA GAAATATAGT TAATAACTTA ATAACTGATA CTAAAGCTAC ATTAGATTCT
    46381 ACAGAAACAT TATATAAAAA GGGTGCAGCG TTACCTATAT TAGAACTAGA GTTTGATTCT
    46441 TCTACTAAAC TTAATCTTGA AGGTCAATTA AGAATAGAAA CAGTTAAAGA TATCTTACTT
    46501 AATAAACAAG GCACAGATGA TGCTATGTTT AACTGGATAG ACGAATTGAA TGTTAATGAT
    46561 ATTCCTATTA CTAGTAAAGA CAATGCTATG TTAAAGAGTA TGGGTACATT AGCTGTATTC
    46621 GAAGATAGAA CTCATTTAGG TACTATATCT AATTTTACTA GCGCAGTTAA CTCTTTATAT
    46681 GAAAATACTG ATTATACCTT AAACACTGAA TTAGAGCTTA ATCCTCAAAT GAAAAATAGA
    46741 TTTGAAAATG ATTTAGGCTC CATTAAAAGT GATTTCGGTT TATTCTCTAT AGGATATAAT
    46801 AAAAATCTAA ACGAAGAATA TGGTACAGAC TATACTAAGT ATGGATTAAT CCATATGTCT
    46861 AGTGCATCTC AAATATTAAC ATATAATATG AATGAGGGCA TTAAGTTTAA TGCACAAGCA
    46921 TTAAAAGATA CTGTACGTGA ACTTAATGCT GGACGTAATG ATCCTGAACA TATAACTGAG
    46981 CTTACAATAA ATCTACAATA CTTATTGTCT AGATTAAGCT ACAGTGTTGA AGGCGAAGGT
    47041 CTTGGTTTAA GTGCAAATGA TATGGGTAGT CCCCTTGAAA CTGTAAAGAA TATAGCACTT
    47101 AAAAGATTAT TGCCTGCAGC CGCTATATAT CAAGGTTATA ACGTATTAAA TTATGAATCA
    47161 CAGAAATTGA CTGGAACTTC TATACCTGGT GCTTTTGCTA ACTCTTTAGC TAACATAGAT
    47221 ATAGCAAGTA GAAGATTAAT AGAGAATACG CCTTTATACG GTGCATTAAA TTCATTAGCT
    47281 GAATCTTCTG TAATCCATGA ATATTATTTT GGTGATCGTC ATTTTAATAC AGCTGAAGAA
    47341 GAGCAAGAAT ATTATGAAAC AGGTTATTCT CCAGTACGTA AAGGTAGATT CTGGAGTTTT
    47401 GGTTCTGCTT CTGAATACAG AGGTGGAAGT ATTACTTATT GGGAACCTAA CTATTTAAAG
    47461 AGAGCTAACA GTGATTGGAA AGATGCTGGT ATTTATGGAA GTATAGATAA TAGATGGGCT
    47521 CATAGCTGGA TACCAACTCC ACAACATCCA TTAGCTCCTA TTAGAAGATT ACTAGACCCA
    47581 TACTGGCTAG AAAAATATCA TTTAAAAGAA AATGACAGAC CTTATCCTTT AACTGGTAAA
    47641 ATGTTTACTG AAGGTACAGC CTGGGGTGCA GTACTTAATC CTACTATTGG ACAAATATTA
    47701 AAACCAGTTA AAATGCTACC TCAAGTTAAA CGTCGTTTAG GTAGAGACGG TAGAGATTCT
    47761 GTAGCTATAA TAGAAAACTT AAATAACAGA ATCAAACAAC GTGCTAAAGA AAATGATGAC
    47821 TTAATGGTAG TTAATGGTAC AGATATAAGA AATGCTGAGT ACGTTCCATA CGGTAATCCA
    47881 GATGATGATG AACTTAATGT AACTGTTTCA AATGGACATG CAACTGTACA AGGCATGAAT
    47941 TATATGGACC AAGTTAAGAA CATAAGAGAG TATGAGCCTC CAGATGGAGT GACTTATACA
    48001 AATGATACTA TAGATTATAA TAGTGGTACA GTTAGCAGAA AACAACAATA CATAGTAAGC
    48061 AAAGCTGAAA AATTTGTAGA TGAATTGGAT AGAAGCAGTT ACAATGCTAC TAGTATAACT
    48121 GAAAGTGCTA CTAATATAAT TAAAAAAGTA AATACAGCAA TTAAACGTAA GAGTAAACAT
    48181 GCTAGACGAA TAGATAATTC TACTTTAATG CCAGATAAAC GTGAAGGTAC TTTTGTATAT
    48241 CGTAACTTAG CAAATGAAAG GCTTAATTAC GATAATCAAT ATTACTCAGA CCATGAAATT
    48301 AAAAAGATGG TTGATCGTAG CGTTTATAAA GATTATGCCA GAGATGTTAA GCACAGTATA
    48361 AAAGACCTTA CTGGTATATA TGGATTCCTT GGTGATAAAG CATTTGGTAC AGATACATAT
    48421 ACTTATCGTT TTGCTAATGC TGGTGAAATG ACAAGTTTCA GCCGTGGATT CTGGGATTCT
    48481 AACATTGGTG GTTTAGGTGG AGAATTTATG GAAATCGCTA GACGTTTCTT CCCTAATACT
    48541 GATAAGTCTA GAGTAAGTTA TAATCCATTA AGAAATAATA TGCCAGATTG GATACCAGAT
    48601 ACATATCATT ATGGAGACCC TTATGTAGAA ATACCTAAAG GCGAAATGAG ACTTCCTGGT
    48661 AAGGGTTATG AAGCTATGTA TGATTTGCAT CCTGACCAAT TCGGTAGATA TGGTGCATTT
    48721 GATAGATATA AAATCTTAGC AGATATTGCT CCTAACAGTA CTGAATTTAA GAAATGGAAG
    48781 AACATAGCTA AGAATACAGT AACGGATCCT AATTTAGTTA AAGAGATGGA AGACATTGGC
    48841 GTACGTGCAT CCAAGATGAG TGGTAATCAC GAATTCTTTG ATTATAAATA CATACGCAAC
    48901 AATCTTGAAT ACAGAAAAGG TAGAGTTCAA GGAATAAGCA ATGGCCAAGT CGTATTAGCT
    48961 GGCGGTGAAA CATTAACATT AGCTGGACTT AACGTAAATG ACCAAACTAC TGAAGCATTA
    49021 AAAGAATACT TAAAACCTGG ACAAAAGATT ACATATCGTA CATATAAAGA CAAGAAGATA
    49081 GATTTAGAAA ATACTCAAAG AATAACAGAA GCTGTAGTAT ATAGTGGCTC ATCAAATATA
    49141 AATGAGAGAT TATTAAACGA AGGATATGCT GAAAAGAACA AAGAAGATAA TTCGGCTCTT
    49201 GGTATAGCTG GTACACAATC TGGTCATCAA GAAGTTATGG GCGGTCTTCA AGAAGTTATA
    49261 GCACATGCTC CTTTACCATA CGTACACAGT AAATTCTTAA AAGTAGAAAC TCCTCTTGAA
    49321 TCTTATAAGA ATGAATTGTA TTATGGACAT CCATTTAATA CATGGGACCA TCCTATTAAA
    49381 GGATTCGTAA CTCCTGCATT TAATAAAAAT AGCGGTAAGA GTCTTGCAGG TGAAGCAGTA
    49441 GCATTAGGAT ATGCTTATCT ACACTTTAGT AAAATAGCAG GTAAAACTAG TAGTAAGTTA
    49501 TTAAGTAACG TTAGCACATT TACTATGGCT ACATTAAATC CTGCATCATT CCTTGGTATA
    49561 GCTTTAGGTT ATGCTACTAG ATTAAGTAAT GGTAAGATAG AAGGTAATGG CGGAAGCTCT
    49621 TTAACTAATG CACAAAAAGG AGCAGCTATT ACTACTGCTA TTAGTGCTGC TAAATATGGT
    49681 TGGGATAATG CAGATAATCC TCTTAAAGCA GCTACTACAT TTGCATTTGC TGGTAGTGTA
    49741 ATATCTCATA ACCTAAAAGG CGTAAATGAA TTTGCAAGAG AAGCATTTAA TAAAGAACTT
    49801 AATTTCTTGC CTGGTGATTT TAAAGCTGGT GCTAAGATAG GAGCTCTCGT AGGTTTAGGA
    49861 GTGTCAGCTA TAAAGAACTC TCATTTTGAC AAAGACAAAA TATTCTCAAC TAAATTTGTT
    49921 CCTAAAGAAA CAAAGGAAAG ATGGGACATA GATGAATATT ATGACAGAAT GGAATATGTT
    49981 AAATATATGG GATTATACAG AAAAGCAGCT AGAAAAGCTG AATTTTTTGA ACATTCTAAT
    50041 ATAAGAAGCA CATTTAAAGA GTTAGACAAG AATAAAGAAA AGATAGCTAA GCTTGATAGA
    50101 AAAGCTACTA AACTTGCAAC TAAGAATTCT ACTAATGAAA AGATACAAAG CAAATTAACT
    50161 GAAATACAAC AACAAAGACA AGCTCTTGAA GAACAAAACA ACATGTTCTT TAAAGGTGGC
    50221 AAATATACAC AATCTGCTGT AGCTTATAAG AAGAAAGCAG AATCTACATT ATATGGATTA
    50281 AGCCCTACAT CTACTAAAGA TGAGTTACTA GCTGCAGTTC CAGATGAATA TAAAGATCAC
    50341 TTCCAAGCAT TTATGGACGT TACAGATAAA CATGAACAAA AACAAATATT AAAATATATG
    50401 CCAGATTATT TAAAACGTCC ATTGCAAATA TCATGGGGAC AAAAACCTGA TAAGATGGAA
    50461 TCTAATTACA GATATTTCAA AAGAAAGAAA ATGCCTTCTA TGTTCTGGAA AGGTTGGAAA
    50521 CCTAATGTGA ATCTTAAATA CGTTAAGATG AAAACTATTC AAAACGAAGG TATGATGTTA
    50581 TCTGATTTTG GTTACTATGA ATCTGAAAAA GCTAAGCCTA TGTATGAGGC AGCTCCTAGT
    50641 ATAGATGATT ATAATAATAA TTCAGGACAA TTATATAGAA CTAATCTATT AACATCTTTA
    50701 CATGGTATGG GAATAGGACC AATGAATATA TCTGTTAAAA CTACATCAGC CCCTGGTCTA
    50761 TGGATATACG GTGATGTAAA GAGTACAGTA AGCGATGCTA CAAAAGTAGC AGGCTATAAA
    50821 GTAGCTACTG CAGCTCAAAC ATTGTCTAGT TTAATATTTT AAAGCCATGT TAAACCATGG
    50881 CTTTCTTCGT AATATACATA AGAAGGTAGG TGTGTGCGTA TATGGCGAAT TTTAATAAAA
    50941 ATATTACGAT ATATGATAAT AAATATAGTG TCGTTAAAGG TAGAAGAGCT GATGGTACTT
    51001 TTAGAAGTGG CAGTGAGACA TTAGCAGACA GACAGAAGAG AGTAAGTACT AAGTTTGCTG
    51061 ATGACATAAC AGCTATTCAA GACTTTGTTG ATACTTTTGC CAATCAATCT AAAGTCATCT
    51121 TTAGAGATGA TAATACATTG GTTCTTAAAA CTTCTCATAA GCCATTTGAT AGAGTAGAAG
    51181 AAAGCGAAGC TGCTAAGAAA GCTTTAGATA TATTAAATAC TAATAAATTT TTCAATACTA
    51241 TCACAAACAA AACAAGTCCT AGTAACGTAA CTCTTAAATA TCATAATTTA GCTAATATAA
    51301 ATACTACTGC TTCTTATGAT AATATGAGTC ATGTATTTGA TAAATATCAA AACATAATAA
    51361 AGAGTAATGG TACTATAGTC GGTTACGACC TTGAAACACT TGGTGGTATG TCTGATGGTA
    51421 TATGGAATCC ATTAGGTATA ACTGAATTCG GTATTAATAA ACAACACATA GTTAATGGTA
    51481 AAGTAGCTAA AACAACTAGT GAGAATATCA TGCTATCTGG TACTGTAAAT CATACAGCTG
    51541 AGTTAAATAA AATCAGAGCC GTACTTATGA GTCCTAATGG TGCTAAGAAA TTAGCAGAAG
    51601 ATCCTCAATA TAGAGGTCTA CTTGTTTCTG CAAAACGTTA TAGTATGTAC GGTCATAAAG
    51661 ATACTAAGAT ACATTTTGAT GGAAAGAAAG GCTACGGAGT AATCGACTCA TTCGTCGGTG
    51721 AAAAAGGAGA AGCTTGGGGT AATTTAGAAC AGATTACTGC AGGTGTTAAT AAATTTATAA
    51781 ATATAGAAAA ACAAGCTTCA CAAGCCATAG ATGAAGCTTC AGGATTAAGA AAAGATGTTA
    51841 AAACATCTAT TGATTATATA TTCGATATAA TGAAGACAGG AAACGATCAA CACGGTTTAG
    51901 TAGTAGGTCA TAATATACGT GGATTCGATA ATGCTGCACT TAATCAATAT GTAAAGAAAC
    51961 TTTATAACAG TGATAAAGCT GCACAGAAAT ATATAACTAG TAAAATGGGT ATCCTAGGAA
    52021 TAAATACTCC AGGATTCCAT TTAGGACCTA TTGCACAAGC CGATTCATTA AACTTTTCTA
    52081 GGGTAGTAAA TAACAAGAAT TATATGGGTG CATTACTTGA TGTATCTGAT AGAGGACGTC
    52141 AAATACTTGC TCAAGCTGGA CGTGGAATTA ATAAGCAAGA AAATATAGGA GCAGTATTCT
    52201 TCCCTCACTT ATTCGAAGGT GCTATGGCGC ATAGTGCAGG TAACGATACA GCCGTAGTTA
    52261 ATGCGTTCTT TACTCATAGA TTTACAGAAG ATTATTTAAA GAAGATAGGT ATCGATCAAG
    52321 ATGCTATCGG TACTTTTAAA GGCAAAACTC TTATAGAAGC TATGAATGAT ATGATGGGCT
    52381 CTTTCGATAA TGCTGTCGAT ATTAAAGCTA ATCGTCAACA AATATTTATG GCTAATAAAA
    52441 CTATGAATGG TAGCTTTGGC GGTAAGAAAG TATTTAACTT TACACGAGAT AGCCAAGGAA
    52501 ATATAATAAC TTCTACTGGT CATTTTATTA ATCCAAATGG AGGTATAGAA TATAATCCTG
    52561 TACATGGTAA ACAAATAGGT GTAGTTAGAA ATCAACCATA TACTATAGTT AATTATGGTT
    52621 CCGTAAACAC ATCTCAATAT TCAGGGCAAT TAGCTAACTT AGTACCTGAG TTTGCAACGG
    52681 ATGAAGCGTA TTATTTAAAT CTAGAACAAG TAGTTGGTGA TAAATATAAA TCAAGAACAA
    52741 ATCCTACACA GACTACTATG TTGTTCTCTA CTAAAGAAGA AATGGAAGGC TTTATAGATT
    52801 CATACTTGAC TCCATTTGCT GAATCTACTA CAGGTGGAGG ATATAAATAT CTTGGTAACA
    52861 GAAAAGTAGC TGAATCATAC GCTAAACAAT ATATGCTTAC TGATAAAGGT TTAGAATTTA
    52921 ATCAACAACA ATGGAATAGT ATGTTTGAAG CTGAACAAAT CAAAGGTGCT TTAAATTCTA
    52981 ATTTCGAAAG AAGATACGAA AAGAAAGCTG CTGAAAACTT CTTATTTGGA GATAAGTCTG
    53041 CTAAAAGAAT TGGTGAGTCA TTAGACTTTA TAGAATACTT GAACAAAAAG AATTTATCTG
    53101 CAATGACTGC TGATGATTTA GGACGTATCT ATTACAATAA ATACAGCGGA ATGAAAGTAG
    53161 GAAATGTAGA AATTACTAAG AACCTAGCCG ATGAAATTAG AGAGAACATC AAAGATACAT
    53221 TCGGATTCCA TCCTAGAGAC GAAAACGGTA AGCCTCTTGA AAAGAAAATA TTATTAGATG
    53281 CTACTGCAGA TAATGCTATA GCTTCATTCG AACATGTTAA AGAACAAGAG AAATATTATA
    53341 GAAATGCGTT AAACACAGTT TTTAAAGCTC ACAATATAAA TCCTAGTCAA CATGGTAGTT
    53401 ATGGAGTAAC TATAGCTAAA AGTGGTCAAG TCATGGCTGC AATTAATAAT GACTTTATTA
    53461 CTCTTAATGA TGCATTAAGT GTTCCAGTAG CTAATTCTGT AGGAGAATTT ATGGATTTAT
    53521 CTGAAAAAGG CGTACGTAAC TTAGCATTAA ATGCTGATAC TCAACTTATG CCTAAAGCTT
    53581 TAGTAGATAA TATGTATGAA TTCAAATTAA GTAAAGATTT TTATTTCAAT AAGAAAGCTA
    53641 GTAATATTAA TGGCCTTATG TCACCTAAAG AGTATCAAAA CATAATTCAA TATAGTCTTG
    53701 ATAGTTCTGA CCCTGGCATG AACTTTATAG ATAAGCTTAT TAAAATACAA ACAGGTGCTA
    53761 CACGTCAATT AACAGAGACA GAAAGAATAC AATCTGGTAG ACAAGTATTT TATCAATTTG
    53821 TAAATGACGA GTTATCTAAA GATAAAGTAC TTAGCAAAAA TCAACATATA ATAGAACTAG
    53881 GTAGTTATGT ACAAAAGAAA GACTATAACC TACGTCATGC TTTATCATAT TTAGAACAAG
    53941 GTATTTCCGA AGTTCGTGAA GCAAATCCAG AAGCTGGAGT TATTAGATCA ACTGCAAAAC
    54001 GTGGAATAAA AACTAATTAT TTAATGAGTA AATACAGAAA TAATCTAACT CCTGAAGCGA
    54061 TGGCAGAAAC CATGAAAGGT ATAGGTAAAA CCGTAGATGT ATCTTCAGCA AAGGGTACAG
    54121 AGAGAAAGAA AATGGTTGAA AAACTAGTCA ACAGCTTTAT CATAGATGAA GGCACTTTCT
    54181 CTAGAGATTT AAAAGCATTG CATGGTTCAA ACACTGACGC CATAGAAGAT ACTATGTTAG
    54241 CATATCGTAC ATTAAAGAAA CAATATGGAA CATTTGTTAA TGACTTAATA GATGCTGCAG
    54301 GTAACGTAGA TATGAATTTA GTATTTAATG AAAAGTCTGG CAGACTATTT GTTCAAAAAG
    54361 GAGAAAAGAT GGTCGACTTA GATAATATAG CTAGAATTAT AAGCGACCAA GGTGCTTTAT
    54421 ATGGTAAGAG TGGAAGTCAA AGACTTGCTA TACACCATGT ACTAGAATAT GATCAAAGAG
    54481 CGAAGGCTTT AAAATATAGA ACTAATTTAG ATGACCATTT CGGCGGAATG AAGACTTTAG
    54541 TTAAAAGAAT TGATAAGTTA GCTGAAAAGG GCGAAGTAGA CCTTGACTCA TTCAGAAGAG
    54601 CTGTTGGTAA ATTACAAGTT GATCTTAATG AAGCTCCTGT TTATAAATAT AATTATGGTT
    54661 CTTTATTATT AGCTAATAGC CCAGTTGATA TAAGAGGAGT AGATCCATTA TATCCTGAAC
    54721 TATTTAAAGA AGATGGAGAA TTCCATAGCA TTATAACTCG TATGAGTAAT AACGATAAAT
    54781 TCAATGTTGA TGATTTACAA AACATAATGG AAAGAAGAAT ACCAGAGTCT TTAGAGCCTG
    54841 GTAAACTTGA TCCTATGCAA AGATCATTAA TGTCTCCAGA CGTAGTCCCT ATACTACAAG
    54901 AGTTCAATAG AGCTACTACT AATAACTCTG TTGTCGATAG AATATTAAAA CATATAAATG
    54961 ATACTGGTAA AGAAACTAAA GAGACTAAAG GTATAAAAGT AGTCAATGAA TTGTATATTC
    55021 CACAAGGCTC TGGAGGATTT GATAACTATG GTCGTCCAGT ATCAGTATCT GCTTTTAATA
    55081 GAAACTGGAT AAAAGCGAAC ACTATAGAAG AAGCTAGTAA GACATATGAA AATCTATTAA
    55141 TAGGTGCTAG AGTTATAGAT ACTAAACAAG TACATGCAAA CATATATAAA AATGTTAAAG
    55201 AAGTCGGTAA TCTAGCAGGT GACTTTGCAA TAAGACAATT AAATATGTCA AACCAAAACA
    55261 TATCTCAATT AGTTAAATAC AAGAGAAATT CAGTAATTGA TTCTATTATA AATAAATATT
    55321 CAAACGATCC AGATAGAAAA TATATAGCAG ATGATGTTGA ACAAATAATG TCTGAAGTGG
    55381 AACATATAGT AAGAGGTTCT GTATATGAAC AAGGTAAACT TATGGACCCT GAATTATTTG
    55441 AAAGACTTAT CGGAGATAAT CCTCAAGACG TTAGAAAGAT AAGTTATAAC TTAAATGCTA
    55501 TTCCTGCTAT AGAAGCTATG CTTGAAAGGG AAGATCCTGA GAAATTAATC AAGACTAAAA
    55561 TCCCTCAAAT GAGGGAGATG TTTGGTGAAT TAAAGAGAGA CGAAAATGGA CATTACAGAT
    55621 ATGTTAAGAC TCCTGGTACT ATTATTAAAC GTGGAGAAAC TATATTCCCT TATGAAGCAT
    55681 TCGGCGATAT AGAAAAGAGA TTCGGTTCTA AATTCCCAGA GAGTGTATTA AGTCTGAAGT
    55741 TTAGAAACAA AGAAGGTATT GAATTATCTG AAGCCGAAAT ATCAAAAATT ATAAATGATA
    55801 CTTTTGGTAA ACAGGATATT GATATAAAAG ATGTAATCAA TCTATTTTCA AATGGCGATG
    55861 AGTTTACTGC AGCATATGAA GTAGCGCATA TTTCTCAACA AGAATTACCT AAGACTTTCT
    55921 CTAACAGTGC TGAAAAATCT ATGACTCGTA TACCATATGC AAAAACTGGT TCGCACGATC
    55981 CGAGAATAAG AAAGATATTA ACTGATACTG AAAATGATCA TTGGGTTAAA AATATTGTAT
    56041 TGAGAGATGA GACTCTTGAT GCTTGGTATC ATGATTTAGA AAAAGCTTAT AAAGATGGTG
    56101 GCAAGACAGC AAAAGATATT CTTAAACAAA ATGGTTTTGA TACTATACAA GATTTAAAAG
    56161 AAGCTGCTAA ACGCGAAAGA TTACTTTATC GTGATTTTGT ATTTGGTGAA AATAGTATAT
    56221 TTGGCATGGT ATCTGTAATA GCTAATGATA ATGTTACAGG CCATGAAAAT ATGGGTCATC
    56281 AAATGTCTAG TGCATTAGGT GAAGCTATAA GACTTACTGG TAAATACACA GCTAAACCTG
    56341 GTGCTAGCAA TACTGAACAA TGGGAATCAG GTATAAATAA AGTAGCTGAA ATAATAGCTT
    56401 CCGATCCTAA GAAATTTGGC TTTATAAGAG AAATGGATAG TAGCAAAGGT GTAAATGAAG
    56461 CTAAGACACT TGATATTTCT CAAAACCTAT CATTGCTATT TAGTACAAAT ACATATGATA
    56521 AAAATAAAAA AGGCATTGAA GTATTAGACT CTGAAAAGAT AGTTAATTTA TTCAGAGAGA
    56581 TAGATAAAAC TATACTTAAG AATGCTCCAG AAGAAGATAG ACTAGTTCAT ACTAATCTTG
    56641 AAGGTGTAGA TGAATTAGTT GGAGCTGTTA AGACAATAAC TGTAGACGGC AAGAGACATG
    56701 CTATTGGTTC TGTAGGTGTT ACTTCTACTG CATTTGCTGA AGATTCAGAA GTGCAATCTG
    56761 GTGTCAGTCA AGAATATCTT GATGCTAAAA AAGCTTTAAG ACAATACACT CATATGTTGG
    56821 ATCAAGTAAA GGCTATTAAG CCTGAAGATC TTACAGAACA ACATATTAAC TTGCTTAAGA
    56881 TTCTACCAGA GAGAATAGAA GAAATACGTA ACGAAATAGA TGCTATGTCT GACGGTGCTG
    56941 CATTTATGAA AATAGATGAT CAGCTTAGAA ACATACTTAG TAACTCAGCT TTAAACAGTA
    57001 CTACTGAAAG ACGTTTAAGT AATTTAATTG CAAACAGTAG TGATCCTTAT GGGTATACTA
    57061 AATTGATAGA AGAAGCTTCT GATAAGTTAA TAGCTCGTAA TAAAGATGGA GAATTTGAAA
    57121 TAAATAAAAA GTATAAAACA GATAATGTCA ATAGACCATG GCTAGAAGAT GTTAAACAAC
    57181 AAATTACTTT CAATCCATTA GAAGAAGACG AGTTAACTGA AAAGATGTTA AAGGAAGAAG
    57241 AATACAGACA TCTTGAGCCT ATATACAATG AAGTAGTCAG AAAACGTGGT ATGAAACTAG
    57301 GAACTGATAG CGCCGAATTA TTCTATCAAG GTAATATCGC TTATGCTGGT GCTAAATTTA
    57361 ATGCTGGCGG AAATGTTGAT TTACAGCCTT TATTAGACAA AGGAGTTGAA GTTGTACCTG
    57421 CAGAAAAATA TGTAGGTAAT CTTGGCAGAG CTTCAGCTGG TCAATTTGTA AGCTCATATG
    57481 CTGACAAAAC TATATTATTA GACTTAGGTG AAAACTATGC TAATATGTCT GAAACAGGAA
    57541 ACAGATACAT AGCAGTACCT GGATTAGGTA ATGTAGTGAA CAGTCAAGAA ATTAAAAGAG
    57601 ATTGGCAAAA GACTGCAGGC GCTTTAGCTA ATACATGGCA AGAATGGTCT AACCTAGGAT
    57661 TTAATGATAC TGAAGAAGGT CTTAGATTAG TTAGCAGAAT GGATGACTTA TACGATAAAT
    57721 TAAATACTGA AAGTCAACAA ATAGTTAAGA AAGGTAACGT ATTTGCAGAG AAAGCGAAAG
    57781 TAAGAGTTAA TGCTCCTGCA CAACGTCTTA AAATACAAGC TACTCTTGGC GAATCAGAAC
    57841 TTCACGATCC ATTAATAGAT AAGATAAGAG CAAATACTCC TGATAATTAT AAGGTTGATG
    57901 AAGACTGGTT CAGAGACAAT GCGACAATAT TAGGTAAATC AGTATCTGAA TGGGAAAAAC
    57961 ATGGTCCTAA TGGTCCTAGC TTATATTATA ACTACAGATT ATCATCAATG TCAGACTTCC
    58021 AAAATAAAGG TTATTTTGAT TATGATTTCA TGAGACAAAT GGGATTCACT AAGAAAGATG
    58081 CTAGTGGAAA CATGGTACCT ATTACTGATA AAACTGAGTT ACGAAGTGAA ATGATAAACT
    58141 ATTTAAAAAC TCATGGTACT ATGGATATCT CAGACCGTTA TCCTAATATA TATGATACAT
    58201 CTGCACTTAC TAACTATACA TTCTTAGACA CAACATTAGC TGATAATGCT ACAGCTATAG
    58261 CAGGACATAC TTTATCTAAT CTTAATGGTG ACCTTGACGG TGATTCAGAT TCAACAGTTA
    58321 AAATAGCAAA GAATAACGTA AACTATCTTT TATATAATAA GCATAAAGAA GATTCTATGG
    58381 CACAAATGAA AGCTGATTTA AAAGCTCAAA ACATAGATAT AGATTCTTTA GACAAAGATA
    58441 TGGTTGAAGA AAACTTACGT AGAAATACTA TTCAATCAAT GAAGCAAAAT AATGTCAGAG
    58501 GTACTGCTGA AGAACTTGGC GAAGCTTATG ATTTCTTTAG AGGAAAAGAA TTAGAATCTA
    58561 TTAGAGTCGC TGTAGATAAT GCTAAAGTTG TAAGAGAAAA CGTAGCAGAG ACACTTGCTA
    58621 AAGATAGTGG TAGAGCTTAT AAATCTATGG CTTTATCAGT AGATGGTAAA AACTTGTTAG
    58681 CAGAAGTAGA AGGTGGACGT TCATCTCTTG GTAGATTAAG AACGTTTAAT AGAAGAGAAA
    58741 ACGTTGGAGC TGGAGAATTA GTTAAAAGCG ATAACGAATT AAAAGATTAT TTCGCAGAAG
    58801 CTGTAAATGT ATTAGATAAA CAACCTGATT TATTTAAAGG CGAAAAGTTT AAATACGTTG
    58861 AAGGCATGAG AGAAATAGGA GATAAAGAAT CTGCTAAGAC TGTTGTTTCA TTTGGTAATA
    58921 ACCAAAGAGA AGCTTTAGAT GAAATGCTTT ACATATTACA AAAGAGTGGT AGTCAGATGG
    58981 CTGACCAAGC AGAAACTGCA GCACTTGGAA GAATCCAACA AAATAAATAT GTCGAATCAC
    59041 TATTATTCAA AGGTTCTAAA GATGCCATAG GTTTAGTTGA TGCTCAATTA TATGCTATGA
    59101 AGCAAGCATC TGATAATTAC TTTGCTCAAG CAGAAAAAGA TACTGAACGT AGATTAAGAT
    59161 TATCTGGTAT GAGCGAAAGT GAAATCAGAA ATAGTCCTGA ACTAAAATCT ATTGCATTAA
    59221 AAAGAGGAAA TATAACTTTA TTCTCTGGCG GTTCAGAACA AGATATTATA TCAGCTAAAA
    59281 AGCTTAAAAT GTACGCTGGT GATGATCGTT TCATGTCATT TGGTGGAACA ATGCAATCAA
    59341 TAAGAAGTGG TAGAGCTACA CAAGAAACTC GTGAAGACTT CTTAGATTGG TTCGAACGTT
    59401 ACGGTAAATT CTCTACTGTA GCTAGTCAAT TTGATACATG GGCAGATGAT GGTACATTAA
    59461 GTGAATCTAT GATTAATAAA GCTTCTTCTT ATATTGATAA ATATGAAAAA GAAGGCGTTA
    59521 AAGATGCTGC TGAAAAAGGT AAAGCTATGT ATCTTGCTGA ACACTATTAT GATACTATAG
    59581 ATACATTAAA TAAGAATAAT GAAAGCTTTA GAGCAGATGC TAACTTATTT GCTGTATTCG
    59641 GTAGAAATGG TGGTAGCGTA GAAAGATTAG TTAATGTAGA AGGAGCTTCT GGTGAGAGTC
    59701 ACACAGCTTT AATACAAAGT TTATTAAGTG GCCAAGATGT ATCTTATAAA GACCATGACT
    59761 TTGAAAAACA AGGCACTAGA GTTATGGCAG ATAGATTAAA GAATATAAAT AACTTTAAGA
    59821 ACATTACTAA AGCTAGTAGC GAAACATTAG AACATATAGT TGAAGGTGGC AAAGATAGTT
    59881 TATTAAGTAG CCCCGCTTCT ATAATAGGAT TTAGTGCTAT CGGTTTAGCT ATAGGTGTAG
    59941 CTGCTGCAGG ATATGCAGGT GGACCACTTA AGAAGAGTAA AGCTGTTCAA GACGAACAAC
    60001 AACAAAGACA ACAAACAGAC GATAGAATGA CTGTCCCTGA ATTTTTTGAC AATCAAGGAG
    60061 GCTTTGTTAC AGGAAATTCA CAACAGGGCT ATATTATCAA TATCAATGCT AATACTAAGA
    60121 AAGGTGAACG TCATATGAAG AGAGCTATGA AAGAAGCTGT ATCAGCTTCT GTTGGTGGCG
    60181 CAGTAAGTAT AAATATGAAT TTCAAAAGTA ATAGTAGTGG TGGATGGTCA GATAAAGATA
    60241 TCGAAAAAAT AATTAATAAT TATATGTAAA ACTATATTAT TAAGTAGGAT ATATTATGAT
    60301 AGGCTTAGAT TGTCCTAGGC CTATCGTTTA TTATATGTAA AGGAAGTGAA AAAATGGCTA
    60361 ATAATCTTTC AGATATAAGA GATAAATGGG CAGAGATGAA AGTCTCTAAA GTAGAAAATA
    60421 CTGATATGGA TATAGAAGAT TTTGTCCCTA ATATCTACGA AATGATAAAA GAAGATTGTA
    60481 TTACTGAATA TCTAGGGTCT ATATCTGATT CTTTAAATAA AGGCAAAGAT GATTATAAGA
    60541 ACGTAGCTTA TTATTGCGAA GCTCCTTACA GTGAAACTCT AGGCTATGAT GATAAAGAAA
    60601 AGGTCTGGGT ATTAAGTGTA GACGGAATAG AATATAGTAA AAATATGCTT GATATGGGTT
    60661 CTATAGATGG TGATACATAT GGTTTTAGTT TTTCTGATAT AGATGATGGT GGCAAAAGCG
    60721 CAACTATAGG TTCTAAAACA TATAAAGGAT TTGAAGATTA TATTAAATCT ATGAACTGCG
    60781 TTAGTAGTGG TGGCGACGAC AGAGGCGGTA TTAAAGTCAG AGCCGCAGGT GTAGACTGTG
    60841 CCGAAATCCC TCACTACGAA GCTGTGGTTG TTTACAATAA AGATACAGAA CTAGAAGCAT
    60901 TGACATGGGA CCAAATAGAA GGTTTAGCTG TATCTAAAAA AGCTGAGATA CAATATGCTC
    60961 CTTATCTTAT AAATAAGAAT AAGAGTGATG ATCCTGATAA ATGGACTCTT TCAGAAAGAG
    61021 ATAAATCACA CTCTGTTTTA TTCTACAAAA ACAAACAAGA CGGAATTACT ACTTATCTAG
    61081 AAGTAGTTAA AAAAGATGCT TCTTATTTAT TTAGCTCATC TAGTGATTAT GCTGGCGGTA
    61141 CTCCTATGTT AGTTGTAGGA GCTGGTAAAT CTTGGGGCAA GGATACAGTA TTAGATGGTT
    61201 ATAAAGCTCA AAGAAGAATC AAAGAGCTTT TAATAGATAA AAAGAGCAGC ATACAAGATA
    61261 TGATACTAAT ACTTGATGCT CACACTACTA CTGCAGTTAG AACAGCTCCT ACATATACAT
    61321 GTTATACCTC TTTATATTAT TTCCCTGAAA CAGTAAAAAA TATAATACAA AGTTGGATTG
    61381 ATAAACAAGA TGGTAGACCA TTAAGCAGAT TAACTTATTC TCCATTCGGT ACAGATAAAT
    61441 ATGGACGTTT ACTAGGAACA CTATACGTTA AGATGAAAAT GAACGGAGAA TCTGTATGGA
    61501 TTAATGTATC TAAATATGTT CAAGCAGGAA CAAACCTTAC TGAACCAGAT CCTGATTTTA
    61561 GTGGTTCTCC AGAATTAGAA GGTATTTACA ACGGACTAAG TAACGATGCA TTTAAAATAG
    61621 GAAGTTATAA TAACTCTTAT AGATTTATAG ATGATAGTAA TGTTAGCGGA AATGAATCAT
    61681 TTGAAAAAAT GATCAAACTT CATGAATCTC TTACTGGTTT AGAATGGAAC GCAGAAAAAG
    61741 AATGTACTGT ATTGCTTGGT GATAGCTTCT TCTTAATTCC TCCACAAAGT ATTCGTAATG
    61801 TAAGTAACAT AGATTATACA AAAGTACCAC TATTAAGAAG TAAAGGTACC ATGGTTAAGA
    61861 ATCAAGCTAA CCGTGAACAA GTACTCGAAA TGGACGTATT CTTCTATGGT GAAAATGGTA
    61921 TCAACGGTAT TCCGTATAAA GCAGAAACGC CTAATGGTAC AGAAGTTACT TACTATATGA
    61981 ATGGTCTAAG AGCATTATTT GCTCAGTTCA GAATATGCCC TTTCTTACCT ATTCATAATT
    62041 ATTATATCAA TAATGTATTA GGAATAGAAG CTGTAACAAT GGTAGGCATC TCACTTGATA
    62101 CGGTTGAAGG ATTTCCTAAA TTGCTTAAAG CTACTCTTAC TCTTCGTGAG TTTAACTACA
    62161 GAGTTTATAT GCCAGATTTA CCTATACAAT ATGTAAATAG TGATACTGGT AAAATACAAG
    62221 ACTTTGAACC TATATTTGCC AAATGTTTCG AATGGGAAGT TTACAGATAT TATTATCAAA
    62281 GATGTATTAT GCACGGAGAA GAAATAAGTA AGTATACTTA CAATACATAT GAATACGGTG
    62341 AATACTATTA TTCTTATAAG AATGTCTTAC AACGTGCAAA TTTAACTTCT CAAAGTATAG
    62401 AGTTTTATGT GCCAGATGAT AATTGGTTAA CTAAAGCTTT ACAATGCAAA AAAGATAAGG
    62461 ATAGATATGG TCAAATGATA TCTTCAGTAT CATTAAATGA TGATGAATCA AGTTATGTAA
    62521 ATGAAATAGC TGGCGATGAT CCATTAGTAG ATAACGATAC TTTTAAAAGC AAACTTAAAA
    62581 CATTGCTTAA GGATAGTAAG GTTCAACTTA AAAATAAATA TAATACTTCA GATAGTGTAG
    62641 TTGGTGTCAA CACCAATGAT ATATACCGTA CTGATGATTA TGCTACAACA TGGTCTAAAT
    62701 CAAGAACTCA TGTTATGGAT GTTAAACCTA GCGATCTTAA AACTATATTC AAGAACAGAC
    62761 TAAATGTATT ATTTAACTTA GGATGGGTTA ATGATGTTAC ATTAGATGAA GGATTAAATA
    62821 GTGCTAATAC AGCAGTCGTA TGGACTTTTA ATATCAAGCT TGATACTAGT AAAGTTAGTT
    62881 TAGATAATAT CAGAGAATAT GTCAGAGACT TATCAACTAA GACAGATGAA GGTGCTTCAT
    62941 CAGCTAACTT CTTTAAAGAT GGATGCGGTA AATATATCGT AACAGCTCAA TATGATGAAA
    63001 ACAGTAAGTT TGTCGGCGTA TCAGCTGCTT ATGATGCAGG ACTTGCCGCT ATAATGGCCG
    63061 CAGGTTCAGG AAGTAATAAG CCATCTGAAG TTAGCACAAC TTCTGAAGTA TTCAATTATG
    63121 CAAACTATAC AGATCCTAAA GCTATGAAGT TTGTTCCTTA CATAAAAGAT TTAAATGGTA
    63181 ACAGTGTAAG CATAGATCTA GATTTATTAC ATGTAGTAAC ACAAAACACT TTTACAGAAA
    63241 TGTATTTAAA AGCTCAAGAT GGTTTTGCTC CTCAATTTAT GGGTGGAGGA GATGTAACAT
    63301 TTGAAATAAT GTTTACTACA CAAGATTTAT TAGTAGTATC ATTAATGAAT CAATTACCTG
    63361 CTTATGCATT ACAAACAACT AAAACATATC GTAGAGTAAT GCCTTGTTTC CCAGTTAAAG
    63421 CTAAAAATGA TTATTTACAA ATGCTAGGAA TTAATGAGTG CTTGGTCGAA AATGTTAACG
    63481 TAACAACAGT AGACGGCTTC CCTGGAACTT ATCAAATACA AATGAGATTC ACATCTGTAG
    63541 ATAGAACATT AAGACAAAGA GAAGCTTTAC GTAAAATAAA TACTGATGGA TTTACTAGTG
    63601 ATATAGCATC TACTAATATA AAAGATTATT TTTCATTAGA AGAAGCTCTA GCACAATCTG
    63661 AATTATATCC TGACTTAGAT TTACCTAGTC TTGCTGAATT AGAGAAACTA GGTTGGAGCT
    63721 ATTTAAAATA TGCTAATGAG AATAGAGCAT ATGTCGATCC TGATTTCTAT ATTATATATT
    63781 CTTATCAATA CAGCGCTCAG ATGACTAAAG AGATAGTTAA AACATATTTG TATGACAAAT
    63841 ATTATGTAGC AGCTGAAAAG GATAAGGAAG ATGGTACAGA AACAAAAACA GTTGGACAAT
    63901 GTTCTGCCAG TGATTCTGTA TTACATATGG AAGACGATAG TGGTCTTGTT TTAGCAACTA
    63961 AGCTTAATAA GATAATGGGA CTTGATGTAT GCGATAATAG TCAAAACTCT GTATCTAAAT
    64021 ATGCGCAAGA ATTAATGAGT CAGCTCAATG TAGCAGGTGA ACAAGAAACT TTATTTAGAA
    64081 AAGGTAGTAT GTTTGCATCT GATAATTTCG ATGACTTAAT GGAATTAGGC ACAACTTTAT
    64141 CTTGCTTAAC AGCTTATGGT ATAGAAAATG GATGGCAAAT AAAAGAAGGT TGGTTTGCTA
    64201 CATTGTCTCA AACTTATGTT AATGATTTAG TTGAAAGATT AAAAGTATCA GGCATCAACA
    64261 AAGCTAACAG TAAAAAAGAA GATAAAGAAG CAAAATGGGT AAACGAAATA TACACAAAGA
    64321 GAAGAAATGC TATCCTTGCT ATAAATGAAA TACTATATTC TCCAATGGAA TTAGAAGGCG
    64381 GAAATAGATA TGCTGATTTA TCATGTGTTG CTGATGCTTT CTGTAAAGTA TTCGATACTG
    64441 ATGCTGGTAT AAGACTATTA AATATTTTAG ACCCTATGGG CAATTATTCA AAAGGCGGAT
    64501 TAAAGAAACT TGCTACTACT GGTGGTGAAA GTGGTGGAGC ATCTAGCGGT CACTTTAGTG
    64561 AAAAAGATGG CTACTATTAT GGAGACTCTT CTTATACTAC TGACAATGCT GGTGAAAAAT
    64621 TTGATGAAGA AGTATGGGCT GAAGGTAACT TGCCATTATA CTTACAAGGA TATATTTACG
    64681 CAGCAGGTTG TTGTCGTACT GGTCAACAAT ATAATAAGAG CAATAACGAC TGGGCTCCAC
    64741 AACAATTTAT TAATGGCGAT ACTAATAAAC CTAATATAAG ATATAAAGAT AACAAAGTAG
    64801 TTAAAGCATA CGACGAAAAT GATAAAGACA TAAAGAAGAT AGCTAAAGAT AAGAACTTAG
    64861 GCATGGAAGA TGCTTATTGG TATTATGTAG CTACTGTTGG AGATTTCTTT GGTGCTTGGG
    64921 GAATAGGTAA ATATAATATC AAAAGAATAC AAGATATGAT GTGTCCTAAA AGCCAAGTTA
    64981 ATTATAAATG TAAAGAAATG TACGATTTAA GTAAAGATCC TAAATGGTGC GAAAAAGGAT
    65041 TCCTTGATCC ATATTATAAC TACCAAGGTT ACAGAAGTAA AAAAGGTCGT GACTATATAA
    65101 AAGCTATATC TACTAATGCA TGCGATAACT GTGTAGCTTT CATACGTGTA GTATTACAAA
    65161 AGCTAAAAGA AATGCTAATA GATGGTTATT TTATAAGTGA AGTAGATGTT ATAGCTGGAA
    65221 ACTATGATCA AGTAAAAAAA GAATGGGACG AATATATTGA TCAATGGGAT AGTTCCTTAA
    65281 ACTATAATAG TGGTGATCAA GACCACGGCG GAAGTGGCAA AAAGCTACAA GAAGAGGCAC
    65341 TTAATGATGC AATAGAAAAG AAATACGGTA TGTCTAAAGA AGATATGGAT GCATTAATAG
    65401 AAGACGATAT ACCAACTAGT TATTCTCAAA TATTTAGTGC TAGAATGATT TATCCTGTAA
    65461 TGTTAATGGC AATAGACTGT AATGCTAAAA TAGCTAAGTT AGTAACAAAG AGAAATTATG
    65521 ATGAATTAAA TAATATGACT CTTGGTACTT CTGTAGGTAC TGCTGACTGT ACTCCTATGA
    65581 ATAAATTCTT ACAAGCATTA GCTGGAATTA AGATGTTAGG AACAACTATG GAAACAGATA
    65641 CAGATGCCAT AACATCAAAT GCACAAAAGA TATTTAATAC TTTAATGCAA GAAATAGCTG
    65701 AAAACTTCTC TAACGATCCT AGAAGATATG TACTTCATAG TTTCTATGAT ATGCTTACTA
    65761 CTGATAAGAG AGGTAGATTA GTAAGGGCTT TCCCTACATT TTATATTATA TTTGTAGATG
    65821 AAGGTAGACG TATAGGTACA TGGAAATTAT ACGATAACTT CTACAACATG TCAGCTATAA
    65881 GCAATATAGA TATTGTTAAA TCTAGAAAAG TACCAGCAGA TACATGCACA TTTACTATGA
    65941 GTAACTTATA TACTTCATAT GCTTCTACAT ACGATAATAC AGTGTATCAA CAATACGTAG
    66001 ATGTATATGG TGTTAAAGAT TACTTTAATA GCATATTCTC TCCTCGTGCT TATTTAAATA
    66061 CAGAAGAGAT GATACGTGGA CGTAAACAAT TAACAGATAC TACAGTATTA AGTGCAGGTG
    66121 TTAGAATACA TGTAAGAATG GGTTATGGTT CTGATGGTTC TAAATTGCCT ATAGTATTTA
    66181 ATGGTAAAAT AGCCGAAGTT AACTGCGGTG AAACTATCGA TGTAGTATGT CAAGGTGATG
    66241 GTCATGAATT AATGAATCCA TTAAATGCAT TTGGTGAACT TGAAGCTAAG TCTCTCGAAG
    66301 AAGCACAAAG CTGGGTTACA ATATGTAAAG ATATCCGTGG AGCAATAGCT CGTGGTGGCG
    66361 AAACTCCTAA GAACTTAGTT GCAAAACTAA TGACTGCTAA ATACGGTGGC GTAGTTAAAA
    66421 CAGCTATCAG AAAAATGTTT AATAACAGAT TCTTCTCTGA AAACCCATTT GGTATATATC
    66481 ATTTCGGAGA TAGAAGATTT AAAGATATAT TTGCAGATAG TGAAATAGTT CAAAACTTAT
    66541 ATGAAGTATC AGATGAAGCT ATATTATCAG GCGTAACAGC TTTGGTCCCT GATAAGTCAG
    66601 AAAGTAATTC GACTCCTACA ATCAACTGTT CAATACAAGA TAAATCAATG TGGGAAATAG
    66661 TTAATCTATG CGCTCATGCA GGTGATGATT ATTTTGCAGC AATCAGAGAC TTTGGTATGA
    66721 GAAGTACATT ATGTATGATG AAAGGTAATC ATTATTATGC ATATGCTTAT AAGAAAGTAA
    66781 ACAGTGTGAT TTATGAAAGA CGCAAGCCTT TCCAACAATA TCATTATTTC GATTCTTATA
    66841 ACGATATAAT CTATAATAGC ATCGAAGCTA CAGAAACTAA TATGAAAACT AATGCTGTAG
    66901 GTACATGGCA AGCAACAGAC TTTATCTGGG GACATGAACA AGCTACAGTA GGTCCTGTAT
    66961 ATCTAGACAT GAATATATAT CCTGAATATC AAAAATCTAT GACAGTAGAT ACTGGTCTTA
    67021 TAGCTAGTGG TAACGGCGGT ATCGATATAC CACTTATAAC TGGTTTATCA GAAAGATGGT
    67081 CAACTGATGC TGATGATGAT AAAGTTAACA AGCAATTAGC GAGAAAGATA ACTACTAACG
    67141 TACTTAGAGA ATCTGTAAAG GATATGTATG ATGGACAATT ATGTGTAATA GGAGATCCTT
    67201 CAGTTAAACC ATATGATAGA TTTGATATCG TAGATACATA TGAAGATATG TCTGGACAAA
    67261 TGGAAGTAGA AACAGTTGTA TTTAGTATGA ACAGTGAAAC AGGTTTTACT ACTACAATAA
    67321 CTCCTGATTT AATAGTTCGT GCAGTAGACT GTACTCAAGA AACAAGTTAT CAAAATGTAA
    67381 CTGGACATTT CTTAGCTACT GAAGGTATAG CTGTTACAGC TAGATTAGGT ATGGCTAAAT
    67441 TAATTGAATC TAGTGCTACA GCAACTTTAA CTTCTTCAAT AATGTCATCT GCTAAATTAA
    67501 GCTCTTTAGT AGAAAGCTTA GGTGGAGCGG AAGCTTGGGC AAGTCTTAAT CAATTAATAA
    67561 CTTCTACTAC GGTTGGAACT GAAACTGCGG GTGTAGCTGC TGTATTATTA AATCCTGTAA
    67621 CATTAATCGA AACAGTTGTT GCTGGTGCTT GTATATTTAT AATTGCAAAG AATATTCAAG
    67681 CTGCTTTATT TAACTGGTTA AGAAACGTTC AGGCCTTAAC TGTTTATCCT ATAAATAAAT
    67741 ATCAAAGACA ATTAATAGCT GGTATGGCAG GTCATCGTGG TTCTGTAATG GGTTACCCTT
    67801 ATAAACAATC AAAAGATTCT ATACAAGCTA TGATAATGGC AGGTTATGAA AAGATAACTG
    67861 ATGTGCCTAT AGTTGGTTCA TTAACTAAAT CTTTCTGTAA AGGCTCAAAT GTAGATAGCG
    67921 TATTTGAACA TTGGAGAGAA TCTTTAGGTA TAGCTCAAAT GTCTAACGAT ACTAATTTAT
    67981 CTATAGAAAA TCTATATCAA GAAATATGTG GTTATGCTTC AAAAGAGTAT TCATCTAATG
    68041 GAGCTGAAAT ACAAGCCCTT AAATTCAAAG ATAGATTGTT GAGTTTTGAT ACTAAAGGCA
    68101 AAACAGATCA AACATTCTTA CTTTATCAAA TAGGTGGTAT CGATGATCCA GATAAAAAAG
    68161 AATACGAAAG TTTACCTCCT GATGAAAAGA AAAAAGTAAC AATAAAAGAA TTGCCTACAA
    68221 ATAAGAGAGT TTTAGCATTA ACTCCTATAG AAGATGATGA TGAAATTAAG CTTGCTAAAA
    68281 GTGGTGGACA TTCTGTTATC AAAAACTTTA AGATAGCTCA TGCAACTAGT GCCTTAGAAG
    68341 TAGGTATGAA ATTTGAAGGT GGAGATAGAG TTATTAAATA TATCACAGAT AATGAAGGTA
    68401 AAGTTTTCGA CTTACCTATG ATACAAACAG ATGCTATATA TGTAATAAAA GTAATAATGC
    68461 AAGATGAAGC TCTACAAGGA GCAGAACTTA CTTTTAATAG TGGTACTAGA GTTAATGATT
    68521 CACGTTCATG GAAAAGTACA GGATTTGCAT TCGTACTTGA CTGCGATAAC AAGGATTCAT
    68581 TAATAACAGC AATTAAGAAC GCTAGAAAAC AAACAGATTG CGAAACATTA GGACCAAATA
    68641 GTAAAAAAAT AAAACGTCAT GTATTTTCTT ATCAAGACAC TGATAATGGT GTTGCAATAA
    68701 CAGTATATCC AGGAAAGTCA GGTGAATAAT ATGTCAAGTT TAAAAAACAC AATACGTTCT
    68761 AACGTAGTTA ATAGAAGCGA TAAATATAAT ATATCTCAAC AAAAGATAGC TAAAGTAATT
    68821 GAGATATCAA ATTCAAATTG TTACACCGTC TCTGTTATAA ACAGGGACGG TGCTAACACA
    68881 GTAGAATATA ATGTTGCCAT AAGAAAAGAT AATAATGATA AAGGATTAGT TAGTTGGGAA
    68941 CCAGCTGTTG GTGATCTAGT TAATATAGCT GAAGACGGTA GACGTTTTGT TATAACTGGA
    69001 AGATATGATA GCTCAGTTAA TAATAGCACT AATTATGATT ATTACAGCAA CAGTATAAAT
    69061 AGTACATTAG GTGGATTTCT ACAATAGATA AGGAGTGATG TATATGAGTT TAGAAGATAG
    69121 CAAAGATAAT TTATTTACTA AGGCCGTTGC ACAATCAGAG AAAGCTGATA CTAATACATC
    69181 TAAAGGTATT ATAAATAAGA ATTCTGGTTC ATCCATGGTT TATGATAAAG AAGGTAATGT
    69241 TAACTTATCA TCTGGTAATT ATACGCAATA TAAACATAAT GCTAAAGCAG GTTCTGCTAC
    69301 AGAAATAAGT TTACACTCTA ATACAATAAC TGTACAAAAA GATATTGTAA CTAGTGACTT
    69361 GTGCGTAAAC TATCATAAGC TTAATTCTCA ATTATATGAG TTAACTAATA TGAAAGAAGT
    69421 TATGAATACT TCAATAGGGA ACTTAACTAT GATGGGTACA GTACTTGTTA AAGTTTGGGA
    69481 GCCAACATTA CAGAAGTGGG TTCTTATAAG ACGTCAAGTT CGTGTACCAG TATTTAGTAA
    69541 TATACTAGAT CCTTATGCTG TAGATAAAAA TATAGATTTA GATCTAGATG ATGCTTATGA
    69601 CAATATAGCT GATTATAAAA TATCTAAAGA TAATTCAAGA AAATAGGTGA TACAGTATGA
    69661 TAGATTTTCA ATTAAATAAA AATGGAGATT TGTTGTTTGA AGAATCACAG GTCTTAAATA
    69721 ATAGTTTTGA ATTAAACTTC TTTGTATCTA AAAGTGATAC ATTAGCTATA AATTTTTATA
    69781 CTGAAAATCT ATCTTCGTTC TCATATTTAG AGAATCATAA AGAAGATAGA ATATTGAATC
    69841 CTGGTATATG TTTAAATTTA TATATCAAGA AAACAGAAAA TAATAAAGAA GTTGTAATAG
    69901 CTAAAGATGA AGATTATATT GAACAACAGA TAAAAATAAG ACTTCAAACT GCATTAGGCA
    69961 CGCTGTTAAA CAATGAAGAC ATAGGATCTG ATTTAGATTT ATATAAACAT AATATAATTG
    70021 CGGATAATGA TAATTTTAGT ATTATTAGAG AAAGTGCTAA AAGAGCTATA AGCGATATTT
    70081 TACCAAATGC AGAAATTGAT GTTCAAAAAA TAGAAACTAT CTACTTAGAT TATAGTAATA
    70141 GTTTAATGAT AACAATCAAA AACGATGATT ATAATTACTA TTATTATGTA TAGGTGGTGA
    70201 TTAAAATTAA AACATTATTA GAAATATATA AAGAATTGAA AGAAACTTTC TACCAAAAAA
    70261 CCAATATAGA TATTGGAAGA GGAACTGTAA TTGATATGTT CTTTTCTGCA ATAGCAGATC
    70321 AATTTTCTAC AATATATCAA ACCATAGAAG ATAATAAAAA GCCATATTTA TTTACAGAAC
    70381 AAACTGGTGA TGAATTAGAC AGTACTGGTT ATTTTGTTTC TTTGCCTAGG ATAGATGGCG
    70441 AGAGTGACGA GAATTATAAA TATAGATTAA TGAACTGGAA TTTAAGACAT GCGTCATGTA
    70501 ACTCTACAGC TATAAATGAT AAATGCAAAG AATTAGAATT CTCTACAGCT GCTAATTATG
    70561 TTCAATATAC TAAAGGAGTA GGTACAGCTA CTATTTATTT GACTCCTTTA TCTTACGATG
    70621 AAGATGATAT TAGATTAGCT ATAGACGAAG CTACTGATAA AGTATCTACT GTTATTAATC
    70681 CATCATCAAG AGTCGAATTT AGAGTTCCTA CTCCTGTTGA TGTAAAATTT GTTGCTTATT
    70741 TAAAAATTAA AACTGATGGA GATCAATATA TTATTAAACA AGAAGTAAGT GACAAAGTAA
    70801 AAGATTATGT AAATAGCATT GCTCCAGGCG ATTATCTAGA ACTTGGAGAC ATTAACGAAA
    70861 TAGGATTAGC AGTAGATGGT GTTGAATATT TCAATATAGT TCAAGTATAT TTAGATGACG
    70921 AAGAATCTAC TGATTTTGAA ATCTTACAAA CAATTAAAGC AAGATTTGTA TATAATCAAA
    70981 TAATATGGTG GGATGTTGAA TCTTAGAAGG GTAAGGTGAT AGAATGTTTG ATTACGAAAA
    71041 AATGATTAAA CGTGCAATTA ACTTTTTCCC TACATGGTCA GATATAAGAA AAAGACATTC
    71101 TAAATCTACA GGTGGTAAAT TACTAAGTAC AGTAACAGAA CAATCTTTAG ATATAGAAAA
    71161 AGCTATCCAA GAATATATTG ATTCTTATTT TTTAGATAGA ATAGAAGGTC ACAACATTGT
    71221 GGCCTTTTCT TATATGGCTA CTATAGGGAT TATGCAAGAT ACTGATAATG TAAAAGTTGT
    71281 ATATAATAAT ACAAATTATA AGTTAACATT AGATGTTGAT GAGTTTCTAA ATGCTACTGA
    71341 TAACTATTTA TCTTATTATG AAAATGGTAA GATATATATC AGAGAAGAAG TGTATAACGG
    71401 AAATAATACT ATAACAATAT ATGTTGATAA TGATTGTCTT GATTATGAAT TAACTAGAAT
    71461 TCATGTTTGG AATATATATG ATGAGTTCGC ATGCTTTATA GGAATGGAAA GACATGAAGG
    71521 TGAATCTAAC GAAGATTTAT ATAAACGTAT GATTTACTTT AATGAGAATA AACCTAATGC
    71581 ATCTGAATCA GGATTAAAGA ATGCTATAAT GTCTGAACTA TTAATAGATT GTCCAGATCT
    71641 TAAAAGAGAA GACATAAAAA TAGAACCTGT CGATGCTGTA AACTTACGAA AAGCATATAA
    71701 AGGTTACAGC GAATTACTTG ATTTATTAAA TGAAATGAAC AGAGATGTTT ATAGATGGAA
    71761 AAGATGGGAT CTTGATGAAT GGCAATATGA TTTTAAAAGC ATAGAGTATT TACCTTATAA
    71821 ATGGGACGAA GCATTAACTA AGTGGCAAAA TGGCATAGGC TATGGAGATG ACTTAAAAGT
    71881 TATTTTATCT AATAATGTCA ATAAAACCAA TGCCGACATA ACTCTTTATT CTAAAGATAA
    71941 AGAAACGTTA AATGCTTATA TAAGAAACAA AGAGATATAT AAGAACGTTA AATTAACATT
    72001 CCAGAAATAT AATCAAAAGT TAAATAGCGT AAATGTTAAG TATCGCTTAA AAGCAGCTCC
    72061 TATGAAAATA ATAGATCCAG GTGCTATAAA TCTTAGTATA TATAGTTCTA ATGAAGTAAC
    72121 AGAGACTTTA AAATTACAAG ATGTATATAA ATTCGGTACA GATATAACAA GAACGGATGG
    72181 TTCTAAAATA ACTGATGCTT ACAGATACAG ATTACAATTT GTTCCTAAGA ATAATAATTA
    72241 TAACATAGAA ATATACAGAG CTACTGTAGC ATACAGACAC AAAACAACTA AAGCTATATT
    72301 AAAGACAGAA TCATTATTAA AGAATGCCAA CGGATTTGTA TTAAATTCTT CTGGTACATT
    72361 AGCATCTACA TCTATAAGCA AAACAATAAA TAATATAAAT AATATGGTTA CTTCTAACTA
    72421 TTTGACTAAT GTAGACAAAG GCGGATTTAC TATAAGAAAT GGTTACACAA ATGGTTCTGG
    72481 AACTATTAAT ATAAATGGTT ATGGAAATCA AACAATAACT TTTACATCTA ATTGTGAAAT
    72541 GAGCGACTTA GCTCATTCTG ATATAGTAAC TAAAGGTTGC TTATGGAGAG ATAATGATTT
    72601 AATACTTAGA ACTGACTATG ATGGCTATAA AGAAATAACA ATAGATATAG AAGCTAACAA
    72661 GTTCTCGTTT ACTTTAAATA CAGACACTAC TTTAGATTTT TATATGTTTG ATTATGAAGA
    72721 TAATAAATAT ATACCACACA GTATATCTGG AGCAGGCAGT GTATTTGAAA CAGAAGAAAC
    72781 ATTGACTCCT CGAAAAATTA AGATGTTCTT AAAATTAAAG AATATGATAG AAGTATCTCT
    72841 TGGCAACTTT AAATATAATA ATTATACAAT TAAGTTGTCT GCAGCAAATG GAGCTCTTGT
    72901 GGCTGTTGAA AATAATGACA GAACTTTCAT ATTACCTGAT TATATACAAA ATAAATTGTT
    72961 TATAGAAATG AAAACTGAAA GCTCACATGC TCCTGTAATC AATTCCATAG CTATAGGAAG
    73021 CGACGTACTT AATAATTACT ATACTACAGA TGTAATAACA TATTTAAATA ACTACGATAG
    73081 AATATTAGAT ATAGATTGCA ACTGTGATTG TACGCTTATT AAATATGATG CTAATGATAT
    73141 AGAAATAGAA CGAATAGATA ATTATGTTTC TTCTTCTTAT TATAAAGCTA CAAGCAACGA
    73201 TTCTTATATT AGATTAAATC TAGATGATTG GGATGAAGTA TATTCAGTAA TAAGCGAAAC
    73261 TGGTTCAATT GATTTAATAG AAGAAAGCGG ACAATACTTC TACAACTTAT TATTATCTAA
    73321 CGGAGAAATA GCTACTGCAG TTACTATAAA TGGTATTAAG CATGTTGACC CTGTAGTCGT
    73381 TTCTTTACAC GATATATTAA AGAGCCAATT CGAAGGATAT GACATAACTA AGAATAGAGT
    73441 ATATTGTAGT AAATTAGCTG ATGGGTTAAT AATAAGTACT GGTAATACAA CATCAGACTT
    73501 TGAGATATTT AAAATAAACA GCGATTACTT TAAAAGAAAG AATGCAGTTA AATATGTATT
    73561 TGAAGATATA CCATCAGACA TAAATGTAAT ATGGGGTACA GATGATATAC TAGTTGACGG
    73621 CTTCTCTAAT ACTCATGACT TTGATTATAT ATCTTTCTAT CCTGTAAACT CTGTCATATC
    73681 TACAGCTATA AACGAATATA ATTTATTCTT AAATGAGATG AAAGAAATAC CTGTTGTTAA
    73741 TAATTTCTCT CCTCTAATCG ATACTACTTC ATTAAACTTC TATACTGTAG AGCCTTATGT
    73801 AGGTTCTGAC CCTATAGATA TTAGATTTTA TCCATTTGAT AAACAGAGAG AATTTGATGA
    73861 ACTTAAGAAC TGGTCTGTAG GTATTAAAGA GTTATATATC AAATATGACG CTGATTTATT
    73921 TAATATAGAA GCATATGAAA TACAAGAAAC AGTTATTATA AATAGAATGA AGTTAAGCAA
    73981 TTATATGGAA ATAGCTGACA TGTATAGTTT AAGTGATAAC TCTGTTTTAT ATACTCAACA
    74041 ATATGTTATA ATTCCTCCAG ATAATGCAGA GATAATATAT AAGACATATG ATGGAACAGA
    74101 TGAGACTTCA GATTTAATTA TAGACGAAAC TGTTGACGTA GATAATTATT TTGTAAAGCT
    74161 TAAATATGCA AATATAGATA GAATAGTACA GTTAAATGAA TATTACAATT ATACTGATTA
    74221 TGACCCATAT GAAGATTATA AAGTTCTACA CGATCAAGGA ATTATAGTAT GGCCTGCTTA
    74281 CGAAAGAGAT AAAGATAAGA AGATAACTGT TCATATAAGA TATACAATTA AGAAACCTAT
    74341 TGCTTTAGTA TATACAGAAG ATGCTTTATA TGAAGCTGTA TCTTACGTTG TAGATGCTTA
    74401 TAAAGAATTG TCAACTTATA CTATATTCAA TATAGAAAAT GGAGATAAAT ACGATTTACG
    74461 TAACTTAGAA GATTTTAAAG ATTGTGATTT GGTATACGTT AACTGCAGCG AACCATCATT
    74521 TGAATCTATG ATGGTAGATA CATATCTTAA ATTTAATAAG TTTGCTGAAG AGAATACAGT
    74581 CCTAGTTAAG ACGGGATACT ATTACATAAA TGGAAAAGAA TATTACTTAT TTAGCAATGA
    74641 CGGTACTCTT GATATAGATA CTTATACAGG ACTTAACTCT GTTAATGCTA AATTAAGAAA
    74701 TGGCGAAATA GAAACTTATA AAGCTACTGA TAATTATGTA CGTAATTCTG CCATGAATCT
    74761 ACGAGGCATG AATAATTTAT ATGGATTTAA CTACAATAAA GAAACTATAT ATGGAATATC
    74821 TAACTTTGGC AAATATACTG CATGTAATAG CTTTAATGAA TGGAATACAT TCGGTGTAAG
    74881 ATTAAGCTTA GTATCTAATT TAGAAAACTA TGAATTAAAT GATGTGGCTT TAGAATTTAA
    74941 CTTTGAAGAA GATTGGGGCT ATGCATATAT AGATATAACA GATTATTTAT ATGATGATAT
    75001 ATCTTACATA GGATACATGG CTTATGGTTT AGATGTATAT ATCGGAGTAG AAAGACCATA
    75061 TAAAGACGTT AGATTTAGTC GTGCATTAAA TATAGAAATC GGCGATCCTA TTAAGAGTGC
    75121 TAGTTATATA TACGCTAGTG AACTACAAAG AGAAGATAAA TGCAGATATT ATTTAGTTGT
    75181 CAAAAACAAT GTACATAGTA CATATGATCA CAAACTTCTA GACGATATCA TAATAACTGA
    75241 TGATAAAGAT AAACTTTATT CTTCTACTGT ACATATGAAG AACTTAGACA TATTAGGATT
    75301 AAATATTGAA AACCAAAAGA CAGAAACTAC ATGCTACAGA ATGGCTATCA AGTCTAATAA
    75361 ATACTGTGAT TGTAAAGGTG CTAGTTTATG TTCAGATGGT TGCATAAAAA CTACTTCTAA
    75421 TATAGATTGG GGATTAACAA TATTAGCTAA ATACGAAACA AAAGAAGAGT TCACTACTTG
    75481 TGAATTAGAC AACTTAATAT TAACTAATAA CTATGTACAA GCTTCTCATA CTGGTTACGG
    75541 ATATTTAACT ACACAACCTA TCTATATAGA AAATCCTAAT ACTATAAAAC GTCTATTCTA
    75601 TAAACTTAAT AATATCAATA CTGAAGAAAT GTCAGGACTA AAATTTGCTA TATATACTTC
    75661 TAACACAAAA GATGGAGTAT ACAGTCCTAA TAAATATGAA AATTCTAATT ACGGATGTAT
    75721 TGATAATAAG GATATAGAAA TGTATATAAA AGTTAAAATT GCAATACCTG CAGGTAAGAT
    75781 ATTAGACAAT TTAATATTAT TTGCAGAGTA TCGTTCTGAT AAAGAAAACT TATTAATGGC
    75841 TCCTACTTGT GAAAGAGGTA ATTTTATATC ATACGTTTTT GATGCTCAAG AGAATCTAAG
    75901 TTATAAAGTT AAATCTATAA GTTTAAAAGC TATAAGTAAT ATAAATGATG TAAATCTTTA
    75961 TGTAAGAGCG TCTTCTGATA AATATAGTGC TGATGTTTGG GGTGATTGGA AACTGCTTAA
    76021 ATTTAATGCT GATGGCAAAC TAATTAATAC AGTTAAATGG AATTCAGCTA GATTCTTCCA
    76081 AATTAAAATA GCAATTAATA ACAGAAACGG ATATATAGAT TTAGATTATA TAGATTTAGA
    76141 GGTGATATAA AGTGATAAAA CCTACGGCTA GAGTAGAAAT AGATAATGGT ATCAAGTTTT
    76201 ATGAACAGGA TGTCTTATTT GATGACTATA CATATAAAGG AGATACAGAT ATAACAGTTA
    76261 CTGTCGACTA TGCTAATCCA GGCTTTGGTA TAGCACTGCT CGACAGTGCT GGTACTTATT
    76321 TAGCACAAAA AAGAGAATTG CTAATGTTCA AGCTTGGAGT AAAGTTTGTA GACGTATACT
    76381 ATCGTAATCT TGATGATCTT GACAGTATAA ATAATCCTAT ACAAGGAAGT TTGAATGCTG
    76441 CATATGCTAA ATGTTATACA GAGAATTTAG AGTTTAAAAT CTCTAAGCGT GATAACCAAT
    76501 ACACTATTTA TGTTGGCGGG CAAAAAATAG CTATATATAA TTCTCAATGC GATTTAGATA
    76561 GTTTTAATGT AGCATATTAT TCTGTTAAAG ATAATGTTAT TAAAGACATA GCTATTGCTT
    76621 CTTCTGTTCC TTATGACTGG AATGTTAATA TGACTAATAC TCATGGCGGA TACATAGAAT
    76681 TTAATGAAGA TGGATTCGAA CTTAAGGGAT GTAAATACAA TGCCGAAGTA GAACAATTAA
    76741 ATATAGAATT AGAAAAAGGT ACATATTATT TGAAATATAA TAAGTCTGAT TTATGTGATA
    76801 TTAAGCCTTA TGTTATGTAT TCAAATGACG AAAGAATTGT CGACGATGAA AAGAATATAT
    76861 TGAACTCCAA TAGGACATTT ACATTACCAA TGGATTCTAA AGTGTCATTG AAATTTGTTG
    76921 GAACCAATGG TTCTATAAAT GATATAGCAA TTACAACTGC AAAGAATAAT AGTTACATTC
    76981 AAACAACTCC CGAGACAGGT GATTTTGTAA AGATAGAACG TAGCTATTTA GAATTTGATT
    77041 TAAAAGAATT AGCTAAGATT GAATTTGACG CTATCGTTTA TTTCGTTCCA GGAGATACGG
    77101 ATTTTAGCCC AACTGAATAT GCAATAGTCA ATATATTAAA CAGACATTAT GGATTAAATG
    77161 ATTTAGGATT ATCCGTCGGT ATTAAATATC ATTTTGTTTA TGAAAATGGA CAATTAATAA
    77221 GTAGTAATGA AGTTAACGCT AATAAGTTTA CTCTTCCTAT TGATAGTCTT AAATTTATTA
    77281 TGTTTGATAA TGTAAATGCA ATAATAACTA ATTTAATACT TACTGATAAA GATGGAAGTC
    77341 AAACTAATGT AGGCGTTCAA TTTACAACTA CTAAATCAGT TCCAGGACTT ATCAAATCTC
    77401 CTATTGTAGT ACTTAATAAG CATAATGATC CTTTAGACTT AAGTGCATCT TTTAGAATTG
    77461 TAATGCAAAA TGATTCTCCT TATTATATCT TTACTAATAC AGAAAGAGAA ATATTTAAAG
    77521 CAGATAGCTT AATAAAGCTA AACTCTTTGC CTATAAATAA TTCAGGAGCA ATCATTATAT
    77581 ATGGCATTCC TAAAGATGCT ATGCTTGATA TGGATAAGTT ATATTATATA CCAGAACGCG
    77641 GTAAAGACAA TATAGATTTA TGTTGCAATA TATATGATGT AATGTACGAA GGTGATGAAT
    77701 ATCAAGTATA TATTGATTAT ACAACAGGAT ACGTTACTAT ACGTAATCCA GAAAAGTATA
    77761 AATATTTTAT TGTAGATTAT GTGAAGCTAG ATAGTTATTG CATTAATTAC AATTATGAAT
    77821 ATAACAGCTA TCTTGTAGAA ATAGCTACAG ATGATAAAGA AGGTATTAAC GTAATTTACG
    77881 ATAACACAGA AAAGAAAAAT GGTTCTTATG AATATATCAA TGAACAAAAA TATTATGATA
    77941 CTAAATTAGT TCCATCAGAG AACTGTTACA TAGTAATAGG AAGATAGGAG GTGCAATATG
    78001 AAAATTTATC CGTCTAATCA TAAAATAAAA ACTATAACAA CATCTCGTGT AGATACTGAT
    78061 TTAAATATAC CATTAGCATA TATGGATATT GATTACAGTA AATACAATAT AGATAAATTG
    78121 CCTAGTGAGT ATTTCAGTAC AGATTCTATG ACTCCATTAA TACCTGGACA AGAATTAGAG
    78181 AATGGTAAAG TTAAGATATT TAATAGATAC AAAGAAGAAG CTAATACTAC AAATTTGATA
    78241 CAGTATACAA ATCAAAAATG GTACTATATG CCAAATAATA TTATTCAATA TACTCCTAAG
    78301 TTCTTCCTAT GGAAAGCCAT GGTAAAAAAG AGTATGAGCT ATTGTATAGA TACAGTTTAT
    78361 AATTTAAATA TTAATTGCTA TAACGAATAT ATGTCTAATA GCTTATCTCC TGTATTTACT
    78421 GGTGCTTCTG ATAATGGATA TGTTCCTAGT AATATTAAGA TAAACGATAA CCAATTAACA
    78481 GCAGATACAT TCATGAATAT GTCTTTAGAA AAAGCAGACT TCTGTTTTAT AGCAACAGCC
    78541 AATGCTGCAT ATTATGATGA TGAATGCACT CAACAAATAG ATATAAATGA ATATTTCGAA
    78601 AAGGGATGTA ATTTATGGAT AGCATGTGAA GATGCTCGTT CTTTTAATGA GAACTATGAG
    78661 ATGTTATCAT CTATAGACAA CGTAACTTAT CATTTAGATT CTCCTATTAT TAATTCTAAT
    78721 GCTTCTATAA TGTGCGACAC ATATTTTAAT CTTAATCGTA TACATGAAGT AACTGGAATT
    78781 AGTGTACATA ATATATTTAA TAAGGACGCT ACATCTCCAA TATTAATTCT AGAATATACA
    78841 AACGGAGGCT TCGTAATTAT ATCTCACATA AGCTTATTTG ATTCTAATCA TCAATCAGCA
    78901 GGATTCCCTA TAATATTTGA AACATTAATG TACGTATATA TGAATAGCTA TAAATCAAGT
    78961 GATTATATAA AAGAATGGAT TACATATAAA GTCCCTGATT ATGAAGTAGT TGGCAATACA
    79021 TTGACTGTAA AGAATAACTT TACTTCTAAT ACAAATCTAT CAACTTACTT TGGAATTAAT
    79081 TCTAATGATA TGTCTCTTGT CAATATAAGT ATCATAGATG ATCCTAATAC TAGAACTGCG
    79141 GTATCAGATA CAGATTTGGA TTATTCAACT AACGCTATTA AATGTATAGG TCAGAATAAT
    79201 AATAGACTTA TGTTTGAATT AGATCCTGAC TTAAAAATAG ATGGCTATAC TGAACCTGAT
    79261 CGTCCTAATG GCTGGAAATC TATATACTAC AATGGACAGA TATATTATTT GAGCGTACTT
    79321 CATTATTTAA TAGAAACTGA TCTTACAAAT AATATCTACA TGATTGAAGA AAATGATAAC
    79381 TTGAAGATAT TAATCTATGC ATTTAAGAGT AGTTCTCTTG GTATAAATGT TGCTAAAAGT
    79441 ACAACTATTA CAATACCTTA TATAATAGCG AATATTGATT CTGGAGAGAC AATAGTACAA
    79501 AGAATAAGAG AAGCTAATTA TTCTGTATAT TATGATAAAA CTGCTGACAG TATTTCTTAT
    79561 TGTTTCTCTG AAGATTATAT AGAAAAAGAT GAACAATACT TGCTATTTAC AGTTTCTGTT
    79621 AGTCAAACTT CGGATGCTAT AACTATGTAT GATATAAGAC AGCTAGGCGG AGGATTGCCA
    79681 GAAGGTGAGC CTGATAATTA CAATCTATTC GACATAGGTC ATATTAATGG ACGACCATAT
    79741 AGACAAGCAG GAACACTTAT AATTACATTG CCTAGCAGAT ACAAAGAATA TGAAGATAGA
    79801 ATCATGAATG TAGTTAAGAA ATACATGGTA GCAGAAGACT ATCCTGTTAT ATTTTTTGAA
    79861 GATGAGGAGG TATAATAAAT GGCCAAGAAA TTAAATATTA TAGATTTTGA CTATGGAGTA
    79921 CGTAGCGAAG AAATACAGGA AAATTTTGAG ATACTACAAG ATGAAATAAA CAGGGAAAGA
    79981 ATAAGTATAG GAGGTCCTGG TATAGCTAAT GGTTTAGACA TAACTGTTAC TGCTAACGAA
    80041 AATGATTTCT ATATTACAGT ATCTTCTGGG ACTATAATCA CTAAAGACGG TGAGGAAATA
    80101 TTTATAGAAG AACAAACTAT AGATATAGAA AGACCTATGC TTTCACAACA ATGCGAATAT
    80161 CTTGTAGCAG ATACAAAGAA TCAAATAACA TTAAATGAGG TTCCATATTC ATTCTTCAGT
    80221 AGATACGAAC CTGTTGAGTT TAGTGATTCT TATTTGCCAA CAGCTTCTGG TATAGATATA
    80281 AACTACGTAA ATAGCATAGC TACAGATGAC GGTATAAGAG TTAAAGCTAT TAAAGATAAG
    80341 ACATTGACTC TTACTGGTCT AATAAAAAGA AGTTTAAAAA TAAAATACTA CAGCACAGCT
    80401 GATAGAATAG ATACATTATA TATAGACAAT AACAATCAAC TACAAGTCAA AGTTTCATCA
    80461 ATTACATCTA CAACACCTTC AGCTATCTTA CCTGATAATT ACAAATACTT AATAGCATAT
    80521 TTACTTATTA CAAGTGATTA TAAAGAAAAT AGTGAAGATA CTCCACATGC TAATATATTA
    80581 ATCAAAAAGG ATTTACGAGA TAAAAGAAAT CTTTATACTG ACAGTAATGG TGTCTTATAT
    80641 ATCTGTGGTA TTCCATTTGA CGATTTAGAA TTTATAAATA TGGAAGAACC AGAAGATCCA
    80701 CATGAAAATC AATTATGGTT AAATCTTAAT AACAATACTT TATATGTATA TAAGAAAGTA
    80761 GATAGCTATT TCTATAAAAA GACTATAGAA GTAACAACAG ATTTTCAAGA TGGACAAGAC
    80821 GAAGTGGATT ATAAAACTAA TATCGCATAT AAAGTAGAAC AAGGAGAATT ATCTGTATAT
    80881 GTAAATGGCG TGCGTCTTAC TAAAGATATT GATTATGTAG AAATGTTTGG TGGCATTCCG
    80941 TCTACTAATC AGACAATATT AAAAGATTCT GAATCAGATA TATTCAGAAT CTATAAATCA
    81001 TTATACATAG GAGATAAAAT AACATACTGC ATAAATATTA AAGAAAGCGG TATGATGTGG
    81061 GTTCCTGTAA ATAAAGAGTC ATATGTTAAT ACAAAAGAAA TAAAATATTA TGGTGTACAT
    81121 GATACATGGC CTGGAGGCAA TTATTGGCAA ACAAAACTTG CTAAAGATCT TGGAGAAAAT
    81181 GAGAACTATC CATATAAATA TCAATTCTTC TTCTTCGATG CAGAACAAGA TAGACGTATG
    81241 CTATTTACTC CTAATAGACA TGAAGTAGAT GTATATGTAA ATCAATTCCC ATTACACAGC
    81301 GATCAATATA TAGAATTAAC TCTTGATAAT GTATTTGATT ATGCTCCACA ATGCGTAATT
    81361 GATTCATTAT TTAAAGATGA GAATTATCAT TGGGCTAACT ATAAGACTAC CGCTCTTAAT
    81421 AAAGATGAAG ATACTGGTCT TGGAATCATG TTAGTTGAGC CTCTTGATGC AAGATACAGC
    81481 GAAGGCTTAG AAGATGAATT AAGATATGAT GAACTAGGTA CTCCATTAAT AGAAGAAGAC
    81541 TTATTCGTAG AAATAAGAGT TAATCGTTCA GTAGTAGACA CTCCTAGTAA ACGTAAGTTA
    81601 CAACGTATAG CAACTTATAT CAATGAAGAT GATATTGTAG TTGAAGATCC TAATATAAAG
    81661 AATATAGATA TTAAAACAGG TTATTATAGA TATGGCGAAA AGCAATTGGA AGTATATCTT
    81721 AACGGCGTGC GTTTAACAGA AAACGTTGAT TATATTGAAG GTACAGATAT AGGAACACCT
    81781 GATGCAGATT TATTAAATAA GAATCTTGAA TATCTAGATA GCTACGATAC ATCAGTAGCA
    81841 ATGAGAGATA AAGGTACTCC AAGCCGTAGA TTTACAATAC GTAGACTATT AAATACAGGC
    81901 GATAACATAA CTTATAGAAT AACTAGTACT TACTACAGTT ATGATCATAT AAATAGTTTA
    81961 CTTGATTCTA TAGATGTAGA CTATGAAGAA TTCAAAACTG CAATAGATAG TTTTGGTACA
    82021 AAACTTGATG AGCTTGAAGC TAGCTTTGGT AGTTCAATAA TGAATATGCA AACTACTATA
    82081 AATCAAATAG CTGGTAATCT ATCACAAGAT CAAGATACAT ACCTAACAGT AAACAGTGTA
    82141 ATAAAAGAAT CACAAATCAA TGCTGAATTC TCAGCTAGAG TCCCACAAAC ACTTAATTTT
    82201 ATTAATGCTT CAATAAAGAG TGATGGAACA ACTAAGTCTT ATACAGTAGG TAGCTTAAAT
    82261 AATGATACTT ACAATATAAG AGAAAAGGAC TATGTACAAC TTATACATAG AATGAAAGAG
    82321 GGTACAGAGT TCTTAAAAGA TAGATTCTTA ATTCGTGATG AAAACTATAC TCTAGAAGAT
    82381 GTCGTTGTAA ATAATAGCTA TTCTGTTACA CAGCTTACGA TATCAGATAA TTACATTGGT
    82441 AATATAAGTG ACGGAGATGA ACTTATAATA ACAGGAATAA GATTCGGAAG GGAAGGTAGA
    82501 TAGTTATGAC AGTTAATATA ACTTGGTTCA TCAATGAAGA TGATGCTTTT GAACCAATTA
    82561 ATACATATAC TGCAGACGGA GCATATACTC CAGGTGATTA CTTAGAAAAG GTTATTAGAA
    82621 TTTATAACAA TTACAACGGT GCTACTGATA TAGATTCTGC AGTTAACGCT AAATTAGTTG
    82681 TAGCATTCAA ATCATATGAA GACAATTTTT TATTAAATTT ATTCCAAGTA TCTATCGATG
    82741 GTGTGAATTA TTTTCCTCTT ACAATCAATA TAGATAGAGG CGAATATGAA TTAGGTACTT
    82801 TAACTGGCTA CGCTAATAAT GGAGGCAGTG ATTCTTATAA CTGCAAGACT ATTTATATTA
    82861 AGATCGGCCC TATTCCTGAC AATATAAAAA GTAGTCTCAA ATCGGTAATA TTTTATTTAG
    82921 AATATGACAA ATAAGAAAGG AGACATATTA CATGCTAACA AAAACTCAAA CCCTTGCCGC
    82981 TATTCAAAAA TCATTAATCA AATACAATGA CTTAGTGGCT AATCAAATTG ATTCCAAAAT
    83041 AAGCGCTCAT AATACTTTAG CTTCTGCTAC TGCAAACGGA CATATGTCAT CAGGTATGGT
    83101 GACTAAGTTA AACAGTATAG CAGACGGAGC TGAAGTAAAC CAAAACGCTA TATCAAAAAT
    83161 TAAAATAGGC GATGATACTG TAACTGCTGC TGGTAAAGAA TCTACTGCTA CTTTTAAAGG
    83221 TAGTAACGGT ATATCTGTAT CATTTGATAA AGATAATGCT ATAGAAATAT CTGGAGCAGA
    83281 TGCTGTTGGT GCTGCTAATA AAGTTTCGTC AGATTTATCG TCTTACAAAA CTACTGTTGC
    83341 AAACACTTAC ATGCCTAAGT CAGGTGGCAC TTTTACTGGT ATTATCACAT TATCTGGCGC
    83401 TCCTACATCT AACTTACATG CTGCTACTAA AAAGTATGTA GACGATAAAG TTACTGGATT
    83461 AAGTATAGGA GATTACATGC CTAAATCAGG TGGAACATTC ACAGGAACTG TTACACTATC
    83521 TGGAGCTCCT ACTACAGATT TACAAGCAGC AACTAAGAAA TATGTAGACG ATGCTGCTGC
    83581 TGCAGCTGCT GCTAAAGTTG TTGATTCGGC TCCTGATACA TTAAATACTT TAAACCTATT
    83641 AGCTGAAGCT TTAGGCGATG ACCCTAAATT TGCTACTACA ATAGCTACTC AAATAGGTAC
    83701 TAAAGTAGAT AAAGTAGACG GTAAAGGATT ATCAACTAAT GACTATACTA CAGATGAAAA
    83761 GAATAAATTA AAAGGTATAG CATCTGGTGC AGAAGTCAAT CAAAATGCAT TTGCTACTAT
    83821 AGCTGTTAAA GTAGGAACAA CTACTACTAA TGTAGAAGCT GACGCTAAAC AAGATGTATT
    83881 AACATTAACA CAAGGAGATA ACGTAACATT AACTCCTAAT GCTACTAATG ATACAATAAC
    83941 TATATCTGCA AAAGATACTA CATATCCTGA AGCAACTACA AGCGCACACG GTTTAATGAG
    84001 TACTGGTGAT AAAGACAAAT TAAATAAAAT AGCTGCAGGT GCAGAAGTTA ACCAAAACGC
    84061 ATTTTCAACT GTTAAGGTAG GAAATACTAG CATAGCTTCT GGTGGTAAAA CAGCTACATT
    84121 AACATTGGCA GCTGGTTCTA ATGTTACTTT GACTCCAGAT GCAACTGGTA AAAAAGTAAC
    84181 AATAGCTGCT ACAGACACTA CTTATCCTGA AGCCTCACAA TCAGCTCATG GTCTAATGAG
    84241 TGCAAGTGAT AAAACTAAAT TAGACAGTAT AGTAGCTGAA GCAGATGTTT CTGATGAAGA
    84301 AATAACTTCT ATGATAGCTA ATGTTCAAAC TGCTATAAAT GCATAATAGA AAATAGAATA
    84361 AATAGAATAT AGGCACAAAA ATTTTTATAT TCTTGTGCCT ATATTTTTAA TAAAAATAAT
    84421 ATATTAATTA TTATAATGAA AGGAGATAAC GATTGAATGC TTACTAAAAC TCAAACAATG
    84481 AATGCTATTC AAAAATCGTT AATAGCATAT AAAACGAATG TGTTAGATAA TTTATATACT
    84541 AATCAAAATG CATTCTCTAA TGTAAAGGTT GGCAATACTA CTATTGCTGC TGATTCAGCT
    84601 ACTGATACAT TAACATTAAC TGCTGGAAAT AATATAACTT TGACTCCTAA TGCAACTGAT
    84661 GATAGTGTTT CTATAGCTGC TAAGGATACT ACTTATACAA CTAGTTCTCC TATATCACTA
    84721 TCTGGAACTA CTATCTCTCA CGCTACATCT GGAGCATCAG CTGGTAGTTA TGGAGATAGT
    84781 ACTAATCAAA CTCCTGCTTA TGGAGCAACA TTTAAAGTGC CATATTTAAC AATAAATAAT
    84841 ACTGGACATG TAACAGGTAT ATCTGAACAT ACAGTAAAAA TACCTGCTTC AAATAATACA
    84901 GATACTAAAA TGAATGTAAC TCTTAACACT ACTACTAAGG CTTATCTTGT AGGTGTTTCT
    84961 ACAACTCCTA CTACAACAGC TAAAGCTTTA ACTGGTATAG CAGATACAGG CGTTTATCTT
    85021 GATACTACTG CTGGTAGTTT AACAGCAACT ACTTTCAATG GAGCTCTTAG CGGTAATGCT
    85081 ACTAGTGCAG ATAAAGTTAA TAATCAATTA AATATTGTAT TAAAAGCAAT ACAAGGAGGA
    85141 GCAAGAACAT CATATGATGG ATCTTCTGTT CAAACAGTTC TTATAAATCC ATCAAGTATA
    85201 GGCGCAGCAT TTGAAAGTCA TACACATAGC CAATATGTAA ACCCAAATTC ATATGGCTAT
    85261 ATATTTATAG GTGATGATGA AAACATTAGT GCTACTGGCA CAGATGATGT AATAGCTTTT
    85321 AAACCTGGAG ATGGTATAAA TATCAGTTTT GGGACTTCAG ATGTTGCAAC ATCTTCAGTA
    85381 TTAATTGCTA ATGCTGGTGT TAGAAGTATA TCTTCAGGTA GTACTAATGG TACTATATCA
    85441 GTTAATACAG GCGGTACAAC AGCAGATGTA GCAGTAAAAG GATTAGGAAC TGCAGCATAT
    85501 ACAGCATCAA CAGCTTATGC ATCTTCAAGC CATACACATA AATATGCAGG TTCATCATCA
    85561 GCAGGTGGTA CTGCAACAGA AGCTGCTAAG ACAACTGGTA CACTTACTAT ACAAGGTAAT
    85621 GGTATAAGTA TTAATACATT TAATGGTTCT GCAAATAAAA CAGTAAATAT TACACCAGCT
    85681 AATATAGGTG CTGCTACTAG CAGTCATACC CATAGTGGAT ATGCATCTTC TACTCATGCT
    85741 CATGGACTAC TTAACAGTGA TTTTACGAAA GAAGTAAATG GTTCTACTGG AGGATGGGAA
    85801 TTAATAAATA GCACTAATAC TGGTTATTTA TTAACATCAC TAAGAGGTGG TAATTCTGTT
    85861 CCAGATTGGT TTAACTCACC ATATGGTTCA GGTATCATAT TTGGTGGTTC TGATACAAAG
    85921 GGTGTATTGT CAATGTCTTA TACTTCACCT TCAATAACAT TTGCAGGCGG TGCATCATCT
    85981 CCTTCTTGGA ATTTAAAAAT AACTGGTTCA AACAATAAAA CATATAATCT TAATGATTAT
    86041 GCAACAAACG ATGTAATCTT AACTCTACAA GGTTATGTAA GCACTTTACA AAGCGATGTA
    86101 AGTACTTTAA AAACTCAAAT GGGAGATGTA GAAAGTATAT TACAAGAAAT TAACGGAGAA
    86161 TAGGAAAGGG TGATAAAATG GCAATATCAG ATGAATTAGA TTTAACGTTA CAAACAAAAG
    86221 AAGGTCTTAA AGGAGTTATA GAAGATAACG GTCAGACTGC TCCTACCAAG TTCTCGCAAT
    86281 ATCCTGCAGT ACTTGATAAT ATAATAGATA ATATGAGAAG CCAATTAAAA ATAGCGGATT
    86341 TTATAATTAT CAATGATGAT ACAACTCTAG CATCATTAAA TAGTTTCTTT GAATTTTTAC
    86401 CTTCTGTTCC AGCAGGTTCT ACAACTACTA CACAAGCTAC GGCTGAAGTA ACAACATCAA
    86461 ACTTAAACGT AAGAGCTTCT GGTTCTTCTA GTGGTAGTTA TGTAGGACTA TTGGTTAAAG
    86521 GAGATGTTGT TAATGTATAT GGCACAGCAT CTTCAGGATG GTATAAAATA AATCAATGGC
    86581 GTAGTAGCTC TACTGGTGCA TTAACAAATC ATGGAAGTAG TTATGCTTAT ATATCTAACA
    86641 GTTCATCTTA TGTAACATAT TATCCTTCTA CTACAATATC TAATAAGAAA CAAATAGATA
    86701 TAAGTAGTAC AGATGGTACT TCTGTACAAC AAAAATGTAA TTACGTATTA GCTGAAACTA
    86761 AAGGCTGGGA AGTATTATTT GACGAAACTT ATAAACCAGG AACAGGTTCT TCTGGAGCTT
    86821 CAACTACAAC AGAAAGAACT ACTGATTATT CATTTAATAA CTGCTATACA GATAACTATT
    86881 CTTCAAGCAG TTATGGTAGT AAAGTTGCTA CAAATACTTC AACAGTAAGA CAAGGTTATT
    86941 ATTCTGGATA CTATTATTAT AAAGGTAATT TCAGATTTAC AAGTTCTAGA CTTTCTGAAA
    87001 TTAAGAGTGT CTTAAATAAT TCAACTGTAA AATCTGTTCA AATATATGTA CAAAGAGCAA
    87061 ATACTACACA TGGTACGTCT GGCTCAGCTA CATTAAAACT ATATGCATGT AACAGTTCAG
    87121 GTTCATATTC TGATGTTTTA GTAGATGGCT CAAGTACATT AGCTAGAGGC GGAGGCAAAT
    87181 GGATAACATT AAGTAGTGAT GTAGTTAATG GATTCAAGAC TGGTAAATAT GATCACTTCA
    87241 AAGCATATTA TCCTTCTACT AGTTTATCAT ATTATATAGT ATTTGCATTA AATGCTAAAT
    87301 TGAGAATAAC TTATACAGCA TAATTTTATA AGTATCATAT AAAAGGGTCG ATCAACAATC
    87361 GGCCTTTTTT ATTGGTAATA ATATTATAGT TAATGAAAGG GTGTGTTATT ATGGCCGATA
    87421 TTAATCAAAA AGATTGGGAT AAAATAAAGG ACGTTATAGT ATCACCTTAT TATAATGACG
    87481 GATATGGTCG TTATGATTTA AGCCTTGAAG AAGTAGCTCG TGGCCTACAA GCTATGGGTT
    87541 ATGATCTAAA TGGAGGCGGT GGTAGTACTA ATCCAGATGA ATCTCAAGCA GATACATCTA
    87601 ATTATAAATT AGAATTATTA AGCACTAATG GAACACAGAT TACAGACGAA GGCTTTTACA
    87661 CTACATTATA TGTTAAGTTA TATAAAGACA ATAAAGATGT TACAGATATA ACGAGTGAAT
    87721 CTAATTTTAA ATGGACCAGA TTTTCTGGTA ATTCTGAAAC TGATAAATTA AAAGATGCTG
    87781 CATGGAATTT ACGTTATGCA GCAGGTGCAA AAGAAATATT AGTTACCAGA GAAGACGTAA
    87841 ACAGAAGAGC ATTATTCCAA TGTCAATATG TTCAATACGA AGATGAAGTA ACATGGGTAA
    87901 AAAATGCATA CTCTACTTAC GTTGATTCAA TAACAAAAAA TTAAAAGAGG TGATATAAAT
    87961 GGCAAACAAC AATTATGCAG CTAAAGCTAC TGCACAGATT ACTATCGTCG ATACTACAGA
    88021 TGCGTCTTAT CTATCAGGTG GGTTATCAAT AGTTAGCGGT AGTAGAAATC AAATATATGT
    88081 TCCTACAGCT ACAGGAGATA GTGCATATTC TCCTAACTGG AAATTTAATA ATCTTGTTAT
    88141 TAGACCATTT TTAACTGCTT CTAACATAAA GAAAGCTGAT GGAACAACAT ATTATAATCC
    88201 TGATTTATTT TCGCCTGAAG AATATCCTTC ATTTACTACT GGTACTTTTA CGAATATTAT
    88261 AAGTGATATA CATTGGTATC GTAGAGATAA TGCAGGAGTA GAAACTGAAA TAGTTTCTGG
    88321 AACAGAAGGT TATAGCTTTA ATTGGGATTA CAGTATAAAT AACGAAACTG TTACTATAAA
    88381 TGACAAGAGA CAATTAGTTA TTAATGAAAA TGTATTGTCT CCTAATACTA GTATGGACAT
    88441 TATATGTAAA TTCTCTTATA ACGATCCATA TGCTAATATG TCAATTGGAC AACAATTTAG
    88501 TATTAATATT TCAAACATAG CAGCAGGGAC TGGTACTTCT AAAGTTCATA TAGAAGCTGT
    88561 TAATGGAAAT ACGATATATA ACGATAGCCC TGAGTATATA CAATTAGAGG CTAGCTTCTA
    88621 TTATAATGGA GATGCTATAG AGTTAGCATC AGAAATAGCA AATGCAGAAA GTACTACATC
    88681 TGTTTTATGG TATATAAGAG ATATAAAGAC AAATACATGT TGGAGATTAC TTGATGCAAC
    88741 TCAACAAGAT TATATTAACG AAAATTCTGA AACAGGAAAT AAATTATACG AAGTTTGCGA
    88801 ATATGAACAA GTAACAGGTT CAGATAGCAC TATCACTACT GAATTATCTC CTGTTAAGAA
    88861 TTCTAAAGGC GGAACAGTAC TTAAAGTGTA TCCAGATTTA ATAGCTGGTT CTGATGTTAT
    88921 TAAATGCGTA GTTACTTATA ACAACGTACA ATATAGTGAA TTACAAGTTG TATATGACAA
    88981 TTCAGATCCT ATAAGAATGT ATATTCAATC AAGTACTGGA GATAAATTAA GTCGTGGTCA
    89041 AGATAATGAT AATACAATAC TTAAACCTGT AATTATATAT AAAGGTCAAT TATTAGATGA
    89101 TACTAATACA GAAGACCTAC AATTACTTAA TAGCTTGTTT TCATATTTCT GGTATAAAGA
    89161 TGCTATCGAT GGTTCTGTTA CATGGAATGT ATGGAATGAA TATGACGGAG GTATAGCTAC
    89221 ATTAAAAAGT CAAGTAGTGA CTAACTCAAA TGAAGGATTG ACACTTATGG AAGGAACTAG
    89281 AGAATTATAT GTTACTGCAG ATGATATAGA TAAGCAAAAT AAATTCACGC TAGACTTGGT
    89341 TGATAAAGTA CAAGTAGCTG CTTCAAATAG TAGAACTTAT CTTATGACGA ATCAATTAAC
    89401 TGAAGATCAA GTAATGACAG CTAGTTTAAT AAATGAAAAT GCAGGAATAA ACGCTAACGA
    89461 TATGGATGCT ACATTAGCAA CTGCATATGA AATACAAGCT TATACTCAAG AAGAAAACAA
    89521 ATAATATAGC GAGGTGATAA TATGATATCT TATAAAGCAC TTACACGTGC CAGCATCACC
    89581 TTACAACTTA TCGATGATAT AGGACTATAT GATTCAGAGA TATTCTCTAG TAATGGTTTA
    89641 TTATTACAAC CTTATGATCG AAGTACAACT TTAACTGGAA TTATATATAA GAATAATAGA
    89701 GATATCACTT CTGAGATAAA AGATATTAGA TGGACTATGT GGTCTCCCGA CGCATCTAAT
    89761 TATGCTACAG ATGAAGAATG GAACGAAAAC CATAAAGGCT CAAATGTAAT AGAAGTAACT
    89821 TCTGATGAAA TTGATAGTAA ATGCGTTATT CAATTCGAAG CTTATAAAAA GAATAAGATG
    89881 AATGAAGATG AACTTATTGC ATGTAGCCAT ATAACATTAG TAGATATTAA TGACTTAATA
    89941 GCCGTAACCG AAAAACCTGA TAATCCTTAT GATGGACAAT TATGGGTTGA TACTTCAACA
    90001 GATCCTGCTA CTATATGGGT TTATAAAAAT GGTAAATGGA ATAGAGTTGG AACAGTAGAC
    90061 GCAATAGTTA AGAACTTAAT TAGAAACTCT GCTTTTACTA CATTTACTAA TAAATATTAT
    90121 GATGTAGTCG GTAGCACTGT TTTATCTTAT ACTCCTTCTG TATTTCAACG AGGAAGTTAT
    90181 AACTGGTTAA AGTTACAATC AGATGTAGCT ATTGATGCAG AGCGTGGTGT ATCATATACA
    90241 GTATTTGATG AAGATATCAA AACTAATTCT GATTATAGTT TTCAGATGTT AGCATATGCT
    90301 ACGTCAGCAA CATCTGCTGT AGACAATAGA ATAAATGTAA GAATATGTTC TATCGATGAA
    90361 AGTAATACAG AGACTGCTTT ATATGAATAT AAAGATTTAG AAATAACAAC TGATGTATGT
    90421 AAGTTCTTTA CATCTTTTAA AACTCTACCA AATACAAAGA CTATTAAGAT ATATATAACT
    90481 GGTCGTAATG GTTCAGTGTA CGATTTTAAT ATTTCACATT TAGCTTTATA TAATACTGCT
    90541 AATGATTATC CATGGCAACC ACATCCAGAT GATGCTTCAC TTATATTGGA TCAAGAAACT
    90601 GTATTTAATG CATTAACTAA TAACGGCACA GTTAAAGGCT TATATTCTAT TCGTGACCCT
    90661 AAAACTGGAC AATTACAAAT ATACTTTAAT GCTAATTATA TACAATCAGG TACAATAAAA
    90721 GGTGATCGTA TAGATGCTCG TAACTTAACT GTTATTCGCG ATGACGGCAT TAAGACTCTT
    90781 GAAATAACAG ACAAGGGAGA AGTTAATCTT ATCGTTAATT CATTTAAGCT TTCTTCTACT
    90841 GGACAAACAA TAGAAGATTT TATACTTGAT TCTATTGATT TAAATGATAG TGGACAACTT
    90901 AAATATCTGT TAAAGCAAAT ACAAAAAGAG AGCTCTGAAG CTGATGCTAT ATATACTGAG
    90961 TTATATAATA CAGATGAATT AAAAGATGCT ACATATAGCA AAGAGACTGC TACAGATTTA
    91021 GATTTATCTA TGTATACTAA TGAAGCTAGT AGCGGACAAC AAAGAGCTCG TAGACGTTCT
    91081 ATTATTACTC CAGGTTCAGA TACAGGTGAA GAAAAGCTGC CTTCATTTGT ATTAGGACAG
    91141 TCTAAACTTG GATATGCAGT TCTTGGAGAA ACAGGTTCTG GCAATTTAAA AACTATATTA
    91201 TATAATGTTA AACGTTCATA TAATGGCGAT ACAGATAGAT TAATTGCTAA GATAGAAGAG
    91261 AGAATAGCAG AGATTGAAAA AGGTGGTAAA GCTAAAACTC AGGCTATTGC TATTTATTCT
    91321 AACGATGAAA TAATAGAAGA ATCTACACTA GAAGATTTAT ACACAGTCTA TATTGATAAA
    91381 TATTCATTAT TAAAAAGAGT ATTTGTAATA TGTCAAGACG CTGTAGGCAT AGTTAGATTA
    91441 ACAGTGGTAA CTGATAGATG GTCTAAACTT GAAGTTGAAA CTAACCAAAT ATTATCTGAA
    91501 GTTGGAGAAG TTAAAAAGTA TTATGCTGGA CCAGAGGGCG AAGAACCTAC TTTATTAGAA
    91561 GCGATAGGCT CAATAGCATC TGAAAAGATA ACTCCTGAAG CTATAGTAAA TATAGTACAA
    91621 AACGGAGTAG TTGATGTTGA TAAGGATCCA CAGAAAGTAT CTGAAATAAT ATCTCAAACT
    91681 GTAATTAATC AAACTGCTAG TGATATAGAC ATGTCTGCAG AGAATCTAAA GCAAGGATTA
    91741 AAATCTTCAT TTGACTTAAG TATTAACGGT ATTAAATTAG GCACTAAGGA TGCTGATGGA
    91801 AATACTACGT TAATAGATAT GCATGGTGAT ACTGTACAAA TAGCAGCACC TCAAATAGAT
    91861 TTAAGCGGTT ATGTAACATT TAGTAAATTC GGTGATGAGT TTAATAAGAA TTTTACTACT
    91921 AGTTTTGATA AAAGTTTCAA TGATAGTTTT GGTAAGAAAT TTGATGATAG CTTTACAATT
    91981 AATTTAAATA AAGCATTCAA AGGAGAGTTA CCAGATATAA CTACTATAAA CGGTGGTTTA
    92041 ATTACTACTA ATACTATTTT AGGTAACGCA TTAGTTACTA ATACAATAAC TACTGATAAA
    92101 TTAGCAGCTG ATGTATTGAC TGCTAATAAT ATTAAAACAG GTAATCTACA AGGAACTAAT
    92161 AGTAAAAGCT ATTTCGATCT TGATAATGGT ACGTTTAGAT TGGCTAATGC TGATAAAACA
    92221 TTCCTTACTT TTGATGGAAG TAAATTAAGC TTTGGAGATG TTGCAGCTAG TGACTTAGGT
    92281 ATATTAGTAG ATGATGTTAC AGGAGTTTTA CCTTCTTGGG TTAAAGACTG GAATGGTAGA
    92341 ACTGTTGAAA TAGATAATGA AAATATAGTA GGGGTTCGTG CTTTTCTTGG ACATAAAGAA
    92401 GGAACTGAAC TAACTGGTAT AGGACTAGGT GTTGATTTAG GAACTAATAC TGGCGAAGAA
    92461 GAATTTAAGG GCAATGTTGA TTCTGGTATC GTAGGTATGA GATTTGGTAA AAAAACATTC
    92521 GAACTTAAAC TTGACGGTAC TTTTAAATTT GGTAATGATT CCAGATACAT ATCTTTTGAT
    92581 GACGAAGGAT TAAAAGTATC TGCTATCTAT GGTGAAGAAA TTAAAGCATA TAATCTTGAT
    92641 GTATATAAAC GTAGTAAAGA TACTGAAGGC AATTATGTAT ATGATAACAA GAATAAGACT
    92701 TTTAGTGTAG ATGATGAAGG TAACATATCT ATAAAGGCTA ATAGCTTTAG TTTAACTCCA
    92761 ACGACTGCAA ATCAACAACA ATTAATCAAT GGTTTAACAA ATAGTTCTAC AAATAGCGAA
    92821 ACCAATGGTT TATGGATTAA TGATGGCAAA TTGAATATCA ATGCTGATAA TATAACTACT
    92881 GGTAAAATGA GTGCTGGACG AGTAAATATA ACTGACGGTT CATTCTTGAT AGGAACAGAA
    92941 GATAAACCTG TATTTTGGAT TAAGAATAAT GATGAAGTAA TAATCAAACC TAGTCAATTC
    93001 TTATTAACAG ATATAAATGG CAATACAGTT ATAGAAGTAA ATGAAAATAA GAAAGTAACT
    93061 ATGAATGCTA GCTATATAAA TACTGGTTCT ATAAATGGTA AATTTATAGA AGCTGAAACT
    93121 ATCGATGTTT CACATCTTGT AGCTGGTACA GGTGCAACTA ATATTAACAA TATATTGGAT
    93181 CAAGGCGGTA TAGCATGGTC TAGTAAATTT GGTAGTGAAA CTTCAGCTAC TGCAATAACA
    93241 GATTGTAAAT TAGGATACGA TGTAGCTCAA AACATAACAG ATAAATATTC TGTAGGAGGT
    93301 ATTGTTAATG CCGATGAGGT AAACGAAACA GCTTATATAG AAATAGATTT AGGAAATACA
    93361 TATAAAATAT CTTCTTCAAC TATTTATTTT GATACTAGTG CTGCTCCTGA TAGTGGTGTT
    93421 ACATATTACT ATAAAATTAA ATATTCATAT AACGGAACTG ATTGGTATTA CATTGTTGGT
    93481 AATGAATATA GTTCATATCA ATCTGGATGG GCTACAGGCA TTTTACCTAA TCAGATAGCT
    93541 CCATTGACTA ATAATTTTAA TGCAGAATCT GGTGTTGAAT ATATAAATGC TCGTTATATT
    93601 AGATTATGCC TTGGCAATCT TGGAACTGAT CCTATTAACA TGAAAGTAAT ATCATGGCAT
    93661 TTATATAGTT CTGGTAGATC TACGATAATA GACAGCTCTG GTATTACTAC AGGTGCAATC
    93721 AAAGCCGAAC AAATTGCAGC AAATAGTATT AGTACGGAAC ATATCGATAT ACTTGATGAT
    93781 TCATTTACTT TTACAGATAA TGATGGAAAC ACTGTATTCG CTATAACAGA AGTTAATGAT
    93841 AATACTACTG TTGAAATAAG ACCAGATACG TTTATATTAA AAGACGATAG CGGTAATGTT
    93901 GGTGTAAGTC TTAAAGATGG TAAACTAGAT ATTGATGCTA GCAATATTAC AACTGGTAAG
    93961 TTAAAAGCTG ATTATATACA AGGCGGTACT TTAGACACTT CGGTTATAAA ATCAGGCTCT
    94021 ATATCTGGAA ATCAGATAGA TGCTAGAGAA TTAAAAGTAA TCAGAGATGG CGAAAATGGA
    94081 CAAGTAACTA CTTTACAAAT AACTAATAAT GGTGCTATTT ATGCCAATTA TGAAGACTTT
    94141 ATGTTAGTAT CCAGTGATGG AACTAAAAAC GTAGGAGACT ATACAGATGC TCTACGCGAT
    94201 GACATAGAAG AATATATTCG ATTTAGTGGA GACACTATCA CTCTTGGTAA AGAAATTATG
    94261 GAAGATGGTA CAGCTAATAA GTTTAAAGCT AAATTAAGTT CTACATCACT TGATTTCATG
    94321 GAAAATGATG TAGCTGTAGC ATCTATATCA AACAACAGAA TGTTTATTAC TAATGCACAA
    94381 GTTAAGAATG TTTTAACTAT TGGTAATTCA GCATCTGGAA ATAATGTCGG TGGGTTCTTC
    94441 GATTGGACTC TAAGACAAAA TGGACATTTA TCATTGAAAT GGAGGGCTAA TTAATGAGTA
    94501 CATCATGCAA ATTGACGGTA ACAGAAACTA GCGTCGACCA AGCGAATAAT AAGAGTACTA
    94561 TATCAGTAAA GCTTACTGCA ACAACTACTG GACAATCGCA CAATAATTAT ACATCAGGAT
    94621 CCTATTTCCC TAAAGGCACT ATCACTGTAA ATGGTACTTC GTATAGCATA GGACGTACAT
    94681 TGCCATATAA CTCTACTGTT ACTTTATATA ATAAATCTCA CACTATAACA CATAACTCTG
    94741 ACGGGAGTAA GAGCGTAACT GTTAAATATA GTTTCAATAC ACATATATAT GATGGAACAT
    94801 TAACAGGCAG TAAGACTTTA AAACTAACAG ATATATCGAT AGATAAAAAA TCGACACCAA
    94861 CTGCTAGCTC AAGTAGTGTT TATATTGGCA GTTCTATAAC TATAGATATG AATCCATATA
    94921 TGAGTTCATA CACTCATTCA ATAAGCTATA AATTTAATGG TGGCACTACA AATATGACTA
    94981 GTGGACTTAG TGCAACAAGT GGAATTAAGG ACTCATGTAC ATTCACACCT CCATCAAGTT
    95041 TATTGAATTA TATGGACCCG GATTCTACAT CAGCTAATGC AGTGTTTACT GTAAATACTT
    95101 ATAAATCTAG TGGAACATTA ATTGGTTCAA GTACATTTAC GGTTGCAGTT AAAACATCTG
    95161 CTACTTCTTA TCCTCCTGTT ATGGGAAGCA TTTCTGCTTC TGTATATAAT AATGGTTCAC
    95221 CGTTTAGTAA TATATATGTT AAAAATTATA ATGGCGTTAA ATTATCTTTT AGCGCCACTG
    95281 CTCAGCAAAA TGCTGGTATT GTTTCTTATA AAATAACAGG TGGTGGAGTC AATACCACAG
    95341 TTACTAGCAA TACATATACA ATACCTAAAT TAATATCATC AGGTAGCATA ACTTATACTG
    95401 TTACTGCTAC TGATACTAGA GGTGCTACTT GTTCTGGTAG CGTTAAAATA ACAGTTAATA
    95461 CATATTCTCC TCCTTCTATA AATAACGTAA CTACTGTACG TTGCGACCAA AATGGCACTC
    95521 CGGCGGATGA CGGAAAATAT ATTAAAGCAG ATGTATCTGC TACGTACAGC AATATAGGAA
    95581 ACAATCAAAG TGGTTCTATA ATAGTCAAAA TACAATATGC ATCAAACGGT GGAAGCTATA
    95641 ATTCAGGAAA TAATTTAACT GTTAGTAAAA GTTCTGGTAC TGCTATGGCT ACAGGAATAA
    95701 TTGGCGGAAG TCTTAGCGAT GGATCTTATA ATGTTTTATA CACTATAACT GATGCATATA
    95761 ATAAACAAAC AACTTATGAA GATATACTAA GTACTATGTT CTATGTTCTA GATATAAATT
    95821 CTGGCGGAAC AAGTGTTGGT ATAGGTGCAG CAGCTAGTGA TGCTAATCAC GTATTAACTA
    95881 TAGGGATGGA GCAGATAGTT TTCCCTAATA CTACTTCTTT AGATTTAGGT GTTAGTGGAC
    95941 TCGATTTTGC TTCTGATACA TTCCAAATAA CAAGTAAAGA CACTACATTA AATAACACTT
    96001 CTTTAGCATT AAACAATACT TCTTTAACGT TAAAGAATAA AAACACAACT TTAAATAGCA
    96061 CTGTCAGCAT GACATTAGAT GCAACTACTT TGAATTTAGA TTCTACTGCT ATGAATATAA
    96121 ATTCAACTAG TGTAACTTCA AGTGCTGAAT TTTTAGAATA TACGAAATCT TTGACTATAA
    96181 CTTCAAGCGG TATAACTATA AATAATAATG GCATTAATGA TATACAGTTT AATTCTGATT
    96241 ATGTACGTAT AAAAGAAGGC GCAACGTTAG CTGCAGTTGG TTGGGCAAGT AGCGGATCTA
    96301 CTTCAACTAA TAGTTTTAAT TTAGGACGTA TATATTGCGA AAGCGGAATT GATATGCCAA
    96361 ATAATATAGC TTACAGATGT ATCAATAGTA CAGATGCAAT ACTGCCTTGT ATGTTTATAA
    96421 ACGCTTCTAA TTATTGTTTC TTAAGTCATA ACGATTTAAC TGGTACAGTT TTGCGTGGCA
    96481 AGACTGTTAA GTTATCAAGT GCTTCAGGTA CTACCGTAAC TTCAGACGAA AGGGTTAAGA
    96541 AGGATTTCAA AACACTTGAA GGATATGAAG ATTTCTTTAT GAGTTTAAAG CCTATAGCAT
    96601 ATAAATATCT GACAGGAACT AGTGACAGAT ATCATGTAGG ATTTAAAGCA CAAGACGTTA
    96661 AAAGTTCATT AGAAAATAAT AAGCTTACTA CTCAAGACTT TGGAGGTTAT GTTGAGACAG
    96721 ATCCTGATAC AGATTTTTAT ATGGAAACTT TAGGATATGA TCCATTTGAT GGAGGTAAAA
    96781 TGTGCGCATT ATCTTATGAA GAGTTTGTAG GTTTGGCTGT ATATATGATT CAAAAACAAC
    96841 ATGACCAAAT TGAAGAATTA AAAGATCGTG TTGCAGTATT AGAAAGAGGT GATAACTAAT
    96901 GACTGAGTAT ACTCTATCAG ATTTTAAAAA TCTTAATTTC GTCGACGGCA ACATATTAAA
    96961 TGCTTATGAG ATGAATATTT TAAAACAATT CGTTTCTACT GCATATCAAG CAACTCTTAC
    97021 TCAATTAGCT GTCAATAACA TTCATGTTGG ACCAGAACCA CCTACTCAAG AACAGTACGG
    97081 TGAAAACTAT AAAAACATGT TATGGATTGA TACTAATGAT AATGCTGATG CTGGTATTGA
    97141 CGATTCTACA ATGGGAATTA TATCTGATTT AACAGATACA GTACAAAACC TAAGTAAACA
    97201 ACTAGAAGAG TTACAAAGAC AACTTGCATT GATAATTGCA GGTGGTGGAG GCACAGGACC
    97261 TATCAGCAAG CTCAATGATT GTCTTGAATT GGAAGACGGA AGTTTATTCA CGCTTGAAGA
    97321 TGGTAGCTTC TTGAAACTTG AATTTGCCTC TAAACCTGAT GACGATAAAG ATTTATCTTT
    97381 TGAAGGTTGC GGTTTAGCTT TAGAAGATGG ATCAATAATG ATTACAGAAG ATGGTTATAT
    97441 TTTATTGCTT TAATCATTAT TTTAAATGCT AAAGGACAAG TAATATTTTT AAGAATGGAG
    97501 GCGATATAAT GGCAACTGAA ACTAAAAAAT TAAGTGCGTT AACAGAAGTA ATTACTGTTA
    97561 ATGATAATGA CTATTTGCTT ATCGTACAAA ACGGTGATAG CAAAAAAGTA CAAGCTAGTA
    97621 AGCTACAAGG TGCCAAGAAT TTAAGCGAAA AATATGTTGA TTTAGTATCA ACTGATAATA
    97681 CTGATAAGAA ATTTAGAATG ATATTAAGAG ACGATGGTGA ACCTATCGTT TATCCAATGG
    97741 AAGTATTTAC TGCTGAAGGT TGGAAACAAG GTGACAATTT AAACGTGCCT TTTAAAACTG
    97801 CAGCTGGCTC AGGTATGGCA AAAGTAGCAA CTGCTGATAT AGAAACTTTA TTTATAAATC
    97861 AAATGTATGG TGGAGGTACA GGTACTGCAG GTACTGTAGA AACTTCTGTT AGCCATAGCT
    97921 TTGTTGAATT ATACAATAAT AGTGAAGTAG ACATAAATCT TAAAGGATTA TATTTAAACT
    97981 ATAAAGCTAA ATCAGGTACA TGGCAATCAT TACCTTTAAG AGGTATAATA CCAGCTCACT
    98041 GTTCTTTCTT AGTAAGAGGC GGAGCTCATT ATAATATAAA TAGCGACTTA GTAAGACTTA
    98101 AAATAAAAGA TTATGATCAA AGCTGGGATA TACAATTTTC TGATGAAGGT TTTTCTATGT
    98161 ATCTATCAAT AGGAGAATGC GCTGAAGAAA CTCCTGTTAA ATTCACTAAA AGTAGTACAG
    98221 ATAATAAAAT AATATCAGCT AATCAACAAT GGGTTGATGT AATAGGAGCT GGCGGGTTAA
    98281 CTAGTGAACA AACAGTCCCT CTATATGATG GAGAACAGTT TATTATGGGT ATGAGTAGAA
    98341 ATACTGCTGT ACGTAGAAAA ACATTTTTTA ATAATAGTAC TAGTTTATCT AATTGCGAAA
    98401 TAATTGATTA CAAAACATGT AACGTTGATG CGTACAGACC TAGATGTACA AGAGATGGAG
    98461 TCTGGAAAGA AAATGTAAGT GAAACACAAA TAAAAAGCGA TATACCTAAT ATAGTAAATA
    98521 TGAGTTTTGG TAAAGATGAA TTTACTAGAA CATTTACTTG GCAATCAACA GATTTCGATA
    98581 AAGGCTTTTT AAAATATAAA AAAGAAGGAG ACAAAGAATG GACTAAAGTA GAAGCTGAAT
    98641 CTGATGTTAT AAGCCAATAT GACAAACAAG TGCAAGTTCA TCATGTTATA ATAAGAAACT
    98701 TAACTCCTGG TACTTATTAT TACAAAGTAG GTACTACAGG ATACTACAGT GATGAAGAAG
    98761 CATTCGACGT TAAAGATTAT TCTACAGATG GTTTTAAATT TTTATGGACT ACAGACCAAC
    98821 AAGGATGGAA TGGATTCGAA TATGATATGT GGGACGAAGC ATTTAAAGGT ATTAAATACT
    98881 ATGAATATAC TGATGGTGTT CCTAACTTTG ATTTTCATAT GAATACAGGA GATATGTCAC
    98941 AAAATGGTAA CAGATATTTT GAATGGAAAT ACTATTTTGA TTATGCTGAC GATACTGTTA
    99001 AGAATATGCC TCATGTATGT ACTATAGGAA ACAATGACCT TGTTGAAAAG AAATACGGTT
    99061 ATGTATTTGA TTACTATAAT ACATTAGATG ATGCTCCAAG ATTAGCAGAT GTGAGTCCAT
    99121 ACGATAAATT TGCTACAACT GGATATGGTT CTCCAGCTGA AGAAAGAAAT GAAAAGATGG
    99181 TATCAACTTG CAGCTATACT CTTGGTGGAT TCTGTCACTT CATAAATCTT AATTCTAATA
    99241 CTGAATATAT GTATGAAGGA TTAAATACAG ATCAATTCTT AACTAAAGAA TGCGCATTCC
    99301 TAGAAAAAGA CTTACAAGAA GTAGCAGCTA AGCGTGCTAG TGGAGAAATA AAATGGGTTA
    99361 TAATCTATAT GCATCTTTCT CCTATGACAA TAGTTAGAAC AAAGAGATTA CAAAGATTCA
    99421 TACCTATAAT TGAAAAGTAT AAAGTAGATC TTGTTTTATG CGGACATAAC CATACTTATT
    99481 CTAGAAGTAT ACCTGTATAT AGCGGATATA TGGGAGACAT AGCATATGAT GGTAAAGGTA
    99541 AATACACTAC ATCTCCTTAT AACGATTATG TAACTAAAGT ATCAACAGGT TCAAGTGAGT
    99601 TATTATTAGT AGACGAAACT CAAAGCGATG GTTCTGATAT TAATAGAAAA CCTGATAAAG
    99661 TTAATGGTAC ACATTATATT ATGCTTCAAG CTGCTGGATA TAAACTTAGC GGTAAAGAAA
    99721 AAGCAATAAT ATTCTCTGAA AGTCAAATAG ATGCTAAACA CATGTCACGT AATTGGGAAG
    99781 AAGATCCTAA CGGTGCTACT ACAGTACTTA GACCATGGTG GTATAGCTAT GCAGGTAAAT
    99841 TACCTGTTCA ACCTACATAT GCAATGCTTA ATGTTACTCC AGAACAAATA GAATATACTG
    99901 GTTATTATTT TACAGACTTA TCTGTTAAGG ATCCAGACAC AGGACTTGTT ATACAACCTA
    99961 AGTTTGATTC TACTAAAAAC GGTAGAGCTC AATTCGATCA TCTTGTTATC ACATATGCAG
   100021 AAAGACATCC TAGCGAAACT GAATCTGATA ACACTACAGA ATAGGAGTGA TGTAAATGTC
   100081 TATTAAATAC CATAACGACA AGACTGGCAA ATGGGAAATC ATCGCTTCTA ACAAAGCTTC
   100141 TGATATAGCG ATTAATGATA ATGAAAGTAA TTTTGATTCT AATAATGTAG AAGGAGCTTT
   100201 AAAGGAAGTT GGTGGATTAG CAAAAGCCAA TAATATAAAA TTAAGTGAAA TAGACGGAAG
   100261 AGTACAATAC ATAGAAGAAC ATGGAACTAC AGGGGGCGGC GGTAGCGGAG GCGGCGCCCT
   100321 TCCTACTATA ACTTCAGAAT ATAGTGCTAC TATAATAGAT GCCAATGAAG AACAAATAAT
   100381 AAAAATATTC TTTTCTTCTC CTAATCTAGG AAGCGGTACT TGTTATATAG TATGTAATGA
   100441 TATAGAATTA TTAACCGTTC CAGTTGACCA AGGATATAAT AATATAACTA TACCAGCTCT
   100501 TGGTAGCGGT ACATTTAAAT TATCTTTATA TGTAAAAGAC AGAGCTGGAT TATTATCTAA
   100561 TACTTTAAAC TGGAATTTAA CAGCAGGTGG ATTAACTGCT ACTTTAACTA TGAATACTAG
   100621 TCTAGACTAT TCAATTACTG ATAGAATTCT TATGACTTAT AATGTTGAAT ATTCATTAGA
   100681 TGATGAGATA ACAATGTATT TAACAGTTGA TTATGATGAT TATACAGTCA TTTGTTCTAA
   100741 AGGATATAAC AGTTATAATT TGACAGGCCT AGGAGTTGGG ATACATAAAG TATCATTCTA
   100801 TCTTAAAGCT GGACCATATT CTACAAAAAC TCAAACATTT AATGTTGTAG TAGTTAATAC
   100861 AGAAGACTTA TATGTATCTT CTACTACTGA TTCAAAATTA AGTATGGAAG AGGGAGATCC
   100921 ATTATCTATT AACTATCGTA TATCTAAAAA GAGTGCTGAA TATTTTGATG TACAGATTAC
   100981 TGTAGACGAT AAATTAGTAT CACAAAGACA AAGTATAGTT GGTAACTATT ATTATAACAA
   101041 TAATACATTG CCAATAGGTA CCCATGTAAT TAAGATATCT GTCACTTCAG AAAGTGGCGA
   101101 ATCTTCAGAA CTTGTATTTA ATGTTGAAAT AACTGCAGGT TCTTATATTA GAAAACAAAT
   101161 AGTTACTGGT GGGCTAATTG CTAACTGGGA TGCTACAGGT TTATCTAATC AAGATGCTAA
   101221 TAAAACTAAA TGGGTAGATA AAGTAAGTGG TATAGAAGGT GAATTATACA ACTTTAACTA
   101281 TTCATCTAAT GGATGGATAA CTGATAATGA TACTAACGAA ACATATCTAG CATGCAATGG
   101341 TAACACGTAC GTTAAAATAC CATATGCTCC TTTTGCAAAT AATGTTACAA CAGGATTTAC
   101401 TATAGATATA TTATTTAGAA CTAGAGACGT CGGAGATATA GATGCTCGTG TTCTTGATAT
   101461 AACAGACACA CTTGCTCCTT ACAAAGGAGT TTATATAGAT ACACAAAATG CTCATTTAAT
   101521 ATCTGCTATT CATGATATTA ATTCAGCTGT TGGTGATGAC GAATGGACAC GTGTAACGTA
   101581 TGTAATAGAT AGACTTAATA AGTTTGGTAA AATATATATC AATGCAATAT TAAGTTCAGC
   101641 ATTTTATTTA ACAGATGATT CTAGTGGTAG TTCTATTAGA TATGAAGATT TTATGCATAA
   101701 TGAGTATATC TATTTAAATA GTTTTAAAGG TACAGGACAC TATGGTTCTT GTGAGATAAG
   101761 ATGTTTAAGA CTATACGAAA GAGAACTTAA TGATGAAGAA GTACTACAAA ATCATATAGC
   101821 CGATATAGTA AATACAGCTG AACAAAAAGC AAAATATGAT TTCAACTATA ATAACAATGG
   101881 CATTCCTAAG ATGTATTTCT GGGGAGATAC TACTGAAATG TCATTAACAC AAAAGAAAAC
   101941 TATGCGTATA AAATACGTAT CTCCTAATAA TGAAGAATAC GGCGAAAGCT TTGATTATCC
   102001 TTATTGCAAA GTATACTGGC AAGGTACATC TTCACTTACT TATGTAAGAA AGAATTATAA
   102061 TATAGAATTG TTTGATGAAG ACCAGAGAGC AATAAAATAT ACTCCTTTTA AAACTGGTAA
   102121 AGCAGAAAAT GTTCTATGTT TAAAAGTTAA CTACATGGAA AGTTCAAACG TAAATAACGT
   102181 AGGACTTGCT GAGTTTGCTA ATAACGGATT ATATTCTAAG AAGAATCCTG CACAAGAATT
   102241 GGATCCAGAT GTGAGACAAA CTATAACAGG TTTCCCTATC TTAGTATATA TCAATGATGA
   102301 ATGTATGGGA CTATATGATT TCAACTTAGA TAGATATAGT ACTAACTCAT TCGGATATGA
   102361 CCTAATCGAT GAAACATTAG CATATGAAGT TTCAGCTAAT ACAGATGCTA CAGCTGGTGC
   102421 ATTTAATAAA TGGACTTCTG CTAGTGGACA AGGTAAAATA GATTATTATG CTTCAGACTT
   102481 TGAAGTAATT TATCCACCTT CTAAGATGAA TGGTAATGAT GATTATGCAG ATTTAATAAC
   102541 TTTAATAGAA TTTGTTAGTG ATGCAGATGA TGAGTATTTT AAAGCTAAGT TTGATGAATT
   102601 CTTTGACAGG GAATCTGTAT TTAGATATTT ATTATTTGTA TTAGTATTTG GTATGGTCGA
   102661 TTCACTTGGT AAGAACATGA AGCTCGTTAC TTTCGATAGA AAGAAATGGT ACATACAATT
   102721 ATACGACTTA GATACAGCTA TGGGTCTTGA CAATACTGGT GCTTTAACAT TTGATGTTGA
   102781 TATAGAAATA GAAAAAGGTA CATTCAATAC TTCTACATCT CAATTATGGA CTAAAATATT
   102841 AAGAGTATTT GAAGCAGAAT TAAAACAAGA ATATGCTAGT ATGAGAAACG AACAGTTCAC
   102901 TCTTAAAAAC ATAATGCATT ATATATATGA TGAACAAATG TCTAAGATAC CTGAAGTTTA
   102961 TTATAATGAA GCTGCACAAG TTAGATATTT AGACTTTGGC GGTAAATTCT TATATGCATT
   103021 ACACGGTAGT AGAGAATATC AAATCAAAAG ATGGATTAGA GAAAGATTAT TATATGTAGA
   103081 TACATTATTA GGTTACGATG CTTCTACAGC TGACTATATT ACTGTCAGAG GAGATATGGA
   103141 TGGTTTTGTA CATCTTGATA TACAAACTTA TTCTCCTATG TATTTAACAG TTAAATGGAG
   103201 AGATCAAGCC AATAATTCAG GTAGCCAAAT ACTTAAGATT AAACGTGGAG AGACTATAAG
   103261 ATTTGAAAAA GAACTTCATG CAACAGACCA AGAAATTCTT ATATATGGTG GTCAACACTT
   103321 AAAGAGTATT GGTGACGTAT CCAATACAAG CCCTAAACAT TTATTATTAT CAGCGGCACC
   103381 TAATCTTATA GATTTACGAT GTACTGCAGA TACCTTATTC AACGTTTCAC TTAGTACTTG
   103441 TAAAATGATG CAAACAGTAG ATTTGCATGA TTGTAGTAGA CTTGGTGTAG ACGCAAGTAA
   103501 TGCTGTTCTT GATTTATCTG GTTGTGAAAA CTTAAGAACT GTAGATATAC GTGGTACTAA
   103561 AATCACATCA GTAACTACTT CAATTAAAGG TGGTAACTTA GAGTCTATTT ATTATCCTTA
   103621 TTCTATACAA GCTATAGAAT TGTATAATCA AACTAATCTA TTAACTCTTT CATTGCCTAC
   103681 AAGCGTAGTT TTTAATGAAA GACCTGATCA TGAATTAAAT AAACTACCTT CTAAACTGTC
   103741 TACATTTATA ATTAATAATT GTCCTAACTT AAAGACAATA CGACATGAAG AAAGCGAATA
   103801 TGAATACTAT AAAGACAATA TGTTCTTGCC TTTATTCTAT GCCAATAATA TAGAAATAAC
   103861 AAATTCATTT AATAATCTTG ATACATTTGA TTTCTCATAT TGTATGAATC TAAAGAGCTT
   103921 AAAATTAAGC AATCTGGATG GATTAAAGAC ATTAAGATTA AATAATTTAG TTTATAATGA
   103981 TAGTTCATAT AGTAAACTAT CTGAAGTTGA TTTCTCTAAA CTAGATAATC TAGAAACATT
   104041 AGAAATGAAA GTAACAGATG AATCTATAGG AGAATATACA GCTAAGCCTG CATTTGCTCA
   104101 AAACACAACT TTAGATTTAA GTAAATGTAC TAATTTAAAA AATATATTAT GTAATTATGC
   104161 TATACATGGT TTATCAGAAT TAAGACTTCC TACTAGCATA GACAAGCTAG TATTTGATAA
   104221 TACTTTTGAT AAAACATATT CAGATATCAA TAAGATTTAC ATATCTAGTA CAGTAGGAGC
   104281 TACGAATACT ATTGATTTAT TTGGTTCTAA ATTACATGAG TTTAATATAA AAACTATAAA
   104341 TAAAATAAAA GCAATAACTA ATCTTTATCT ATATGCTTAT CATAAAGAAG ATGTAGACGT
   104401 AAATAAATAC AGAGACAATA TAGAAATACC AAATGCAACA GTACAAGGTG TATATGATTT
   104461 TACGAATTAT GCAGATTCTG ATTTCTCTAA TTTATTTAAA GATAAGGATT TGACTAATAT
   104521 AAAATTAGTT AGTTCAGAAT ATTTACCATT AGTAGTTAAT CTTGAAAGCT GTTTTGAAAG
   104581 ATCTACTGTA AGTTCAGATA CAGGACTTGC TACTTTTTTT ACTAAGCTTA CTGGCGTTAC
   104641 AAATATTAAG AACTTATTTA AGAATTCTGT AGGATTAACT AATGGTGTAT CAATGGATAC
   104701 TAGTAAAGTA ATTAATGCAT ATGGAGCATA TTACGGATGT AGCGACTTAG TATCTGTTCC
   104761 AGAATATAAT CTAGAAAGTG CTATCGACAT ATCATACATG TTCTATAAAT GCTCATCTTT
   104821 AGCCGATATA TTCACATTCA ATGTTCCTAA ATGTATATCT GCTAATTATA CATTCTATGA
   104881 TTGTAAGAGT TTAGTCGAAT TAATGTTTAG CTCAGATAAT AAAATATCTT CTGCTACACA
   104941 TATGTGTGAT AATTGTTCTA GTCTTGAAAG AGTTACATTG TTTAATACAG CTACATTAGC
   105001 TTATATGTCT TATATGTTCT ATCAATGTAA AATGCTTAGT GCTTATCCTG ATATAGATAC
   105061 TACTGCATTA AAAGATGTTA ACTATACATT CTATAACTGT ATCGCTATGC AAGGTACACC
   105121 TGATGGTACA GGTTTATGGA ATAACAGTAA TATCAAAAAC TATTCATTAT GTTTTGCAGG
   105181 ATGTATAAAC TTAACTAACT TCTATACAGA AATACCTGTT GAATGGGGTG GAGGTATGGA
   105241 AGAAATAGGT GTTAACGACC TTGAATTCTC TATTATACCT ACTACAAATC AAACAGATGT
   105301 TATAGGAGAT TACTTACCAA CATTCTACTC TACATATAAT CATAATATGG TTAATCAATG
   105361 TTCTAGTGCA TGGACAGAAC ATGTTGCTAA AACATCTATT AAATTAAAAG AACCTATAGC
   105421 AGTAACTGCT GGTGAAACAT ATAATTTAAC TCAAACAACT TACGGAACTA TAAGAGTAGT
   105481 TGCTTGTGAC GCTAGCGGAA ATATAAGAAC AGATATTGTT AGAAACTCAT ATTTCCAAAA
   105541 TAAAGAGTTT ACGGTACCAG CTGGAGTAGA TTATATAAAC GTAATTTACA GCTCATATGG
   105601 CGATAAGTAT ATAGCAAGAA CTGCTAACTT AAGTATACTT AAAAAGGATG CACAAAATGT
   105661 AGAAAGCGGA TATACGAATA TAATAATAAC TAAGACAGAC GGTACAATAA CAGAAAGTCT
   105721 AAAGACTACA ATTAATGAAG TATCTAAAGT GTATATTAAG TTTAATTCAG ATACTACTTA
   105781 TATAAGCTTT AGAAACCACG ACTTCTTACA ATCTGTATCT TCTATAGATT TAAGTAATTG
   105841 TCCAGTATGT GACTATATGT TCTTAAACTG TCCTAATTTA GTTAGCGTAG GTAGCTTAAC
   105901 TACTGAAGGC GTATTAAGCA TGGATAGTAT GTTCTATGGT TGTACAAAAC TATCTGAAAT
   105961 ATCTTCAATA GATTTATCAA CTTGTATTAA CATATCTAGA ATGTTCTACG GCTGTACTAA
   106021 ATTAACAGAT TTATCTTCTA TAGATTTAAG TAAGATATTA TACATAGAAG AAGCATTCAC
   106081 TAATTGTGTT TCTTTGGCCG AAATAAATAT TAGAAATCTA GTTAATGTTC TCAGCCTTTA
   106141 TAAAACATTC TATGGATGTA CAGCTTTAAC AAGCATACCA GAATTAAATA TATCTAATTG
   106201 TGATTCATTA GAATATGCAT TCTATAATTG TAAGAACCTT ACAAGAATAG CAAGTATAAA
   106261 TACTGATACG TTAAAATATA TGAGCTATGC TTTTTATAAC TGTAATTCCT TACAAAATAT
   106321 TCCTACATTT GATACTTCTA AAGTAACTAA TATGGATTAT AGCTTCTACG GTTGTGAAAC
   106381 TATAGCTTCA ATACCAGCAT TTAGTACATC TAATGTTTTA ACAATGAACT ATACATTTGC
   106441 TAAATGTACT TCATTAATAG AAATACCTAT ATTTGATTAT ATTGGATTGG TAGCAGTACA
   106501 AAATACATTT GAAAATTGTC AATCATTAAC TTCAATAACA ATGGCTAATA CTAATAATCT
   106561 AACATCTATA CCTAATATGT TTTACAACTG TTTAGCATTA GCTTCTATAG ATGGTTTGGA
   106621 TACAGCAAAT GTAACAGATA TGTCTTATGC ATTTTATAAT TGTGCATCTT TAGCAAGAAT
   106681 GGAATTAAAC GTAAAATCCG TAACTTCTAT GGCTTATGCG TTCTATGGAT GTACTAAGTT
   106741 AAAAGCTATA GTATTTACTG ATAATTCTAC AACTACAGCA TGTACAACAT TACTTCATGC
   106801 TTTTGATGGT TGTCAATCAC TTGAAAGCAT AAGTTCATTA GATACTTCAG TTTGTGAAGA
   106861 TATAACATAC ATATTTAATA ACTGTCTAGT ATTAAATGCA ATAGGTTTAG CTTCTTGGGA
   106921 TATTTCTAAG ATAACAAGCT TAAATCATTC ATTTACTAAT TGCAAAGCTT TATCTAAACA
   106981 AAAAGAAACT GAAGGAGCAG ACCCAGCTGA TTTAAATGCA TTATTATCTT GGGATGTAAG
   107041 TAAGATAGTA TCATTTAATA GTACATTTAA AGGTTGGGAT TGTACTAACT TAGATCTTAG
   107101 TAATTGGACT ACTAGTGCAG CTACTAGAAT GGATTATATG TTCGAAGACT GTAAGAATCT
   107161 TCAAACTATA ATTGGAATAG ATGCATTCGT AATGAATACT GTAACATCTA TAACTTGTAT
   107221 GTTTAGAGGA TGTAGTAGTA TGACTTCTCT AAATCTTAAT ACTTGGAATA CAACATTATT
   107281 AGAAGATGCT TCAAATGCAT TTGAAAGTTG TTCATCTCTT GAAACACTTG AAATAGGAAA
   107341 TTGGAACGCT TCTAATATAC AAAGCTTATA TTGTTTCTTA TCTGATTGTA CAGCTTTAAA
   107401 ACAATTAGAT ATAAGTAGTT GGGAGTTAAC ATCTATAACT AATCTGGAAA GAATGTGTTA
   107461 TGCTTGTGAA TCTATGACTG ATTTTAATAT AAATACTACT TATATAAAAG ATAATGTAAT
   107521 AAGTTCTATG TCATATATGT TGTATCAATG TACTAGTTTA AATAATATAC CAACAGACTT
   107581 TTATATAAAA GGAGCTGCTA ATTATGTATT TGCTTTATGT TCTGCTTTAA CATATATAAA
   107641 AAATGTATAT GTATTAAATT CAACATCATC ATATCAATTG TTCAGAGGAT GCTCTGCATT
   107701 AGACACAGTC GATAAAATAG TATTTACTAA TTGTAATAAT ATATCTAATT TATTTATGGG
   107761 ATGTTCATCT TTAACTACCA TCAATACATT CACTGTAACT AATACTGCAG GTAATACAAA
   107821 TATGCAGAAT GTTTTTAATG ATTGTGCTAA ATTGACTACT TTAAATAATA GTAGCATAGA
   107881 TTCTAGTGTT TACACTTTAT ACTATTGCTT CAATGGATGT ATTGCATTAA CAGATTTAGA
   107941 TCTTACTAAT TGGAATATAA CAAATTGTGA AAACTTAGCA TATACATTTA ATAACTGTCA
   108001 AGCACTTAAA ACAATAACAG TTGGAGCTAA CTGGAATACA TCTAAGGTTA AAAACTTTAA
   108061 CTCAACATTC TCTGGATGTT TAGAACTTTT AGTTGTACCA GCTCTTGATT TAAGCTCAGC
   108121 TACTGATATG ACAGGAATGT GTAATGGATG TAAGAAGATG ACAAAAATAG ATGGTATGGA
   108181 AACTACAACA TACAATTCTA GTAAAGTAAT AAATATACAA TACGCATTTT ATGATTGTCA
   108241 AAATCTATTA TACTTACCAG TATTAACTAC AACTTCTGTA TCTAATGCAA GTTATACATT
   108301 CTTTAACTGT ATTAGTATGA CAGGCGAACC ACTAAGTGGA TCATACTGGA ACAGTTCTAT
   108361 TTCATCTTAT TCATATTGTT TCTATAATTG TAAAGCATTA GACAATTATG CTGCTATACC
   108421 TGATAGATGG AAAGGAATAG GTATGACAAC TTATGGATTA AGAATGGCTC GTGCAGTTGT
   108481 TCCTCAAAAT ACTGATGAAG TAGTTGTATT ACAAGCAGAA ATATTAGAAA AGCAAAACGA
   108541 ATTAAACATG CTTATTAATC AAATGAATTC ACTATTAAGT GAATAGAAAG GAGTGATATC
   108601 ATGGCAGCTA TAACAATGAC AGAAACTTCT GATAGTCCTT ACTTAGGTAA GAGTCATGTG
   108661 TTCAGCAAAT CATATAATAG TGACAAGTCA AAAGAGACTT TTACATGGAA ATGTTGGCCT
   108721 CAAGAAGTTC CTTATAGTTA TACTTATTAT GGTAAAAGTT ACTCTGGATA TTACACAGGC
   108781 GGAACTAGTT CTAAGCCTGG TGGTATATTA AGAGGAAGCG AGCTTACCAG ATATACTCGT
   108841 AGAGGTATAT TCGAAGGAAT AAGAATACAT CAAATAAAAT GGAGAAAAAA TGGTGGTACT
   108901 TGGAAAACTA AAGGCTACAG TGAAATTTCA AATGAAAGCG ATGCAACAGT TTCAGTATCA
   108961 ACTGCTACAA ATGGAGATAA ATTTGAGATA CAAGTTACTT ACGAACTATG TACAATGGGA
   109021 TTCCCTCACA GGAATTTCCC ATTCTTCTGG TTCTGTGCTA AAGGTAGTAC ATATTACGTA
   109081 GGAGGTAATG GTAAATCAAT TAAATATACT AAACCTAATA GTGATCCTGG ACGTTCATAT
   109141 TCTAAAGTTT CGAATACAGC ATGGGAAAAA GTAAGACTTG ATTGGGGAGA TCCTCGTGAT
   109201 CCCTCAGTTA AGACTGCTGA TAAAACTTTA GCTGGATGGA GTTATAAGAA TGGTAAAGCT
   109261 AAGACTCGTA TATACAATGA GTTAGGTGAT GGTGCAGATA AGACTGCATA CAGTCCAACT
   109321 TACACTTACG AATATCAAAC TCATTATCCT CAACTACATG GTTTAGGATG GAAATCTGAA
   109381 GCAGGTAACG ATTATCAATA TGCTAGAAAG TCTGCTTACT GGACTTATCG TAGAACATTT
   109441 ACTTACTCTG TTACTAGTAG CGATATAAAA GAAGCTCCAG ACCCTGTTGA AGCACCTAAT
   109501 AAACCTGAAA TAACTGTAGT ACCTAACCAC TGTAGTACAG ATTTAAGAGG TGAAGAAGGT
   109561 ACAGTTAAAG TTAAATATAC TCATCCTTCT AATCATGATG GTGCAATACT TTTATATGCA
   109621 TATCAGTTTA ACGAAAAAAC TGGAGACTTT ATACAAAAAA GAGTAGGCGG CGGCTTTATT
   109681 GAAGTGGACG CTAATGAAAT ATATCAATAT ACTGTTAACT TTAAAGATTT AGGATTCGCT
   109741 AGAAGTAGAG AAATACGTTA TATGGCAGTA GCTAAAGTAG ACGATCTTTA TTACAATGAT
   109801 ACAAAACGAA AAACTACAGC ATCGTTAATA GATGCTAACG ATACTTATTC AGAAAGATTA
   109861 ACTAAATGGA ACGTATATGC TAAAGGTCAT TATTTCAACG AAGAACCTGT AGTAGAAGAA
   109921 ATACATTTGA AAGAAAGTTT AGATTATACT AAGAAAGCTA CTTTATATTG GGATAGACCT
   109981 ATAGATCCTG ATGGAGATAA AGTTCATTAT AGTTTATGCA TAGCTAGACC TGGTTCTGAA
   110041 TGGGAAAATG ATTCACTTGA TACATTCTAC GGAGGAAATT ACGGTGGAGT AAATGGAGAT
   110101 GTATTATACA GTTATAGAAT AGATAATATA ACAAGTACAA CTTATGATTT AGATACTACA
   110161 TCTTTTCCTT ACTTAGAAGA CTTAAAAGTT TGGCTAGTTT CTTATGATGA TTATATCAAT
   110221 AGTTACTACT ATGCTTCTAG ACCTATTGAA TTTAAAAAGG TCCAATCACC ATATGTCAAA
   110281 ATAGAATGCG AAGAAATTCG TTCAGGAGAA ATAAATCCTA CTAATCACGA TGATATGATA
   110341 GATGGCACTA GAGGTAAGGT CAAATTAACA TATTACCATG AAAAATGTGT TGGCGGTACT
   110401 GTAGATTTAG AAATTTATCA ACCAACAGAT TATGAAGGTA CTAATGGATA TAGAAAAGCT
   110461 GTAATAAAAA ACGTAGCATC ATTTACTGGT AGCAATGGAC TTAACGGAGA AACAAAAGAA
   110521 TATATAGTTG ACTTTAAACA ATATTCTGCT TTAGATAGAA GTAAAGATAT TAATTATTTC
   110581 GTAAAAGCTA CTGATACAAA CGGAACTAAG TCATGGCTAA CTGGTGATGA TAAATGGGAA
   110641 AATACAGTAC GTGGTCATTA CTATAATGAT GAACCAGCTC CTGTATATCC AGCTTTAGAT
   110701 ATAGACCATT CAGAAAACAG AAAAGACTAC GCTCATTTAA TTTGGGATCA ACCTATTGAC
   110761 CCTGATTATG ATTCTAAATT ATGGTATGCT ATATATCTTG CTACAGGAGA TTCTAGTAAA
   110821 GATACTAATT CAAAAGAGTT TGGTAAGCAA AAGACTAAAA TGTCATATTA TAAAGTTTAC
   110881 TACACAACTG CTACTGAATA CTATATTGAC ATAACAGACT TTACATCTTC AACAGGAGAT
   110941 TTATCTGTAT GGATAGAATC TCATGACCAA AAATGGAATA ACTATTATCA TTATGGTACT
   111001 CCTAAACAAT TCCAAAATAC AGCTACAGCA CCTAATAAAC CATATATAGT TTGCTATAAT
   111061 ATGTACGACG AACTTGATGG GTTAAAATGT TCTGAACAAG GTGAAGTATA TATTTATTAT
   111121 AGTCATGATC AAGGTTGGAG CGGATATGTT AAATTATATG CTATGGGTAA ATATAAAGAC
   111181 GGTTCTTTTA GAGTTGCTAA TGTATTTGAA AAACAACTTG GCAAAGAAGA AGTTCTTATA
   111241 CAAGACGGAT CACCATACGA TTTCGTAGTT GATTTTAGAA AGGTATTTGG TAACGAATGG
   111301 ACTAACAGAG ATTGCGAAGT TCATTATTAT GCAACAGCAC GTACTGCTAA TAGAGATTTG
   111361 GTAGACGCAG CTTCTTCTGA AGGTGATATA GATTGGGTAC CAACAGTTGC AAATAGTTCA
   111421 GCTAAATTCA ATAGTTGGGA CGGAGCTCAT TACTATAACG ATGAACCTTC TGATATGTCA
   111481 AGTGGTTCTC CAGCTAAACT AACATTAGGA TTAGATGATG CTAACTCTGA TATATTCACT
   111541 AAGGTACGTT TAAAATGGTC AACTGCTACA GATGTTGCAG GAGATATAGT AAGATATGAA
   111601 GTTTACCTTA AACCAGAACA TAAAATATAT ACAGTAAATG ATGAGATAAG ATACTTTAAT
   111661 AATCCTGACC CAGATGCTGA TGAAGCTATA CGTTGTGATC TATTAGGAAT AACTAATAAT
   111721 ACTTTCTTAG ATTTTGACAT GACAGGATAT GAAGTTGAAG GCGAAACATA TACAGCTTTC
   111781 ATAAGAGCTG TTGATGGATG GCACAACAGT TACTACTATG ATAGTAATAA ACTTGTATTT
   111841 ACTAAGAAAG AATACAGCAG ACCTAAGACT AAAATAAATA TAGAAAATGC TCATGGTGAA
   111901 TTTGGTAAAG CTCAACTTAT TTATACTCAT CCAGATTCTA AGTTAACTGG TGAAGATGCA
   111961 ACTGACAGAG GTTCATGTGA TGGTAAGGTT TGGGTATATG CTTACATTGA TGGTTATGAA
   112021 TCTAGACCAA TTAATATATC TAGTTTATTT GGAGATGTCG TAACTAAAGA AGATAAAGAC
   112081 GACGACGTTG ATTACATAAT CATGACTCCA GACCAAACTA TAGATAAGAC AATAGATTTC
   112141 CGTGAAATAG TAAGACTTGG TAAAGAACAA AACATAGCTA TATCACAATA CAGAAGCAAT
   112201 TACATAACAT ACTATGCAAT AGCTAAAGAT GTTAATCCTG GTATTTATTC TATAGATACA
   112261 GCTCCTGATG ATATAGGTTC TTATGAACGT GAAGAATACT TGTCTCAAAC AATAAATGGT
   112321 ATTCAATACT TCTATACTCA TTACTTTAAT GAAGAACCTC CACAACCTGT ACCTTATACT
   112381 GGTTCTCCAT TAACTGAGGC AGATAGAGCA GTATTTGGAT TTAACTATAC TATAATACAA
   112441 ATAGAACCTA TTAGTGACCC TGACAGAGAT CCTATGCATT ACTACATCTA TATAGATACT
   112501 CCTAATAGTA TGGGTGATGC AGAGCATACA ACTAAAGTAT ATAAAGAAGT GGCTAATGTT
   112561 AATACAAGAG ATGTAGTCAT AGAAACTACA GATCGTGTTT ATAATAGATG TTACAGAATA
   112621 GATCCTATCT ATGAAAAAAC TGGTGATGAA GTAAATGTAA ACAATATATT ATATTATAAC
   112681 GTTTATAAAC TTACTGGAGA TGATTTTAAT AGCAGTAGTT CTTGGACATA TATAAGTAAG
   112741 TCTGATACTC CTTCATTAAA GATAGACTAT ATAGCTGACA ATTATCCTTT ATCTAAATGG
   112801 GTAGACGAAG CTAATGGTTT AAGTCAAAGT GATGGAGCTG GATTATTTAC TTACTGGGTA
   112861 GAATCTAGAG ATGATTATGA AAATAGTTAT TACAGATCAT CTGATTCTAT GATTGTAGAT
   112921 AGAATACAAC ATAAGAAACC TAATAAACCT GAGCTTACAG TTACACCAGC GCATGGAGAA
   112981 CGAGGAGAAA TAAGTATTAA ATATAAACAT CCAGAACAAT TAGATTCGTT AATCTATCTA
   113041 TACGCTTACT TTACAGATAG TAAAGGTGTT AAGCATACTG GTTTAGTAGA TGTTATAGAT
   113101 GTGAGCTATA CAGATGAAGA AAAGAATGAC TATTATCTTA ATAGAGTTCC TATAGTAAAA
   113161 GAAGTTGAAT ATACTGTAGA ATTTACTAAA GAAGTGCATG ATCATACTAA GTTCTTTGAA
   113221 CGTTCTACTG CTATAAGTTA TTATGCAGTG GCTGCAGATA AGATAGTAGG ATACATATCT
   113281 GAGTTAAAAG ATAATACTAG TGCTTCAATT GATGATTTTA ATCCAGATAG TATAGCAGAA
   113341 GCTGATAGAC GTGATGGACA TTACTTCAAT GAAGAACCTG AAATATCTAG TCCATACTAT
   113401 TTATTTACAG AAAAGATAGC AGCAGATGAA GGTGATTCTA TATTTGAAAA AGGTGTATTA
   113461 GATAATTTAG TAGTAGAAGA AACTCCATTC GATACTATGA CTTTATTATG GGAAATGCCA
   113521 GTAACAGCTA CAGATAATAA AGATATAGAC GGAGATATTA TAGATTATTA CTTCTACATG
   113581 TATTGTCCTT CTACAACTCT AGAAACTAAA AATAAAGATG AAGAAAAACC TGACCATGTA
   113641 TTCTATGGTA ATTATACTGA ATCAGATTCA TACGGCGGTA ACGATATTAT GCAACCTGAT
   113701 AATGGAGATG CAGGTGACTT AGATGAATTT AGTGATAATG GACAAGAACC TGAATATGTA
   113761 AAAGGCGTAG TTGAATATAA CTATTTAGTA ACTGTTCCTC ATGAAAAAAT AATAGGTCAA
   113821 ACAGTATCAG ATAAGAACGG TAAGACTTGG TTCTATTATA CTTTCGACTT ATCACTATAT
   113881 CAAGAAGACG GAAATGTTAC TATATGGATA GAAACAAGAG ATAGATATGA AAACAGCTAT
   113941 TACAGAAGCG GTTATTCATT AACATTAAAG AGAGGTCATA AAGCTAAACC TGTACAAACA
   114001 GCATATCCTA ATAACGTTAA CAACGTAGTA TATTGTAAGC GTCCTAGAAT CTTAATAGAA
   114061 TTAGCAGAAG ATGATTTAAG ACAAGAAGTA ATTGTTACTT GGAAGAATGT TGAATATTCT
   114121 AATAAGGATT ATAATCAACG TCAATTCTTC TCTAGTATTC CTAAAGTAAC AAAAGGAGAT
   114181 CCAGGTTTAA ATACAACAGG TGAAAATGAT TGCTACGTTA TATTTAGACC ACCTGTAGCT
   114241 TATACAGAAA TAAGTGGCAG CAAAGTTCAA TATAGTATTA AAGTTAATAA TACTTGTACA
   114301 ACTTCTGAGT CTCGTTACTT CTCATACATG TATTATAAAT TTGGCTATAA TTTAACCGAA
   114361 GATACATTCA TTCCTATTAA AGCTGTTCAT GTTAATGAAT TCAGAAAAGC TGCTCAACGT
   114421 GTTATAGATG CTTATGGTAA GAGTTATGAG GACCCTGGCG AATATCAATT AAAAGACAGA
   114481 GCAGTAGTTA TTAAACAAGT AGTAGATAAT GAAGACTATA ATGAAATAGC TAAACCATTA
   114541 ATGAATCTTA ACAACTTCTT AAACACATGT GACAAATGCG ATAACGATAT GCAAGATATA
   114601 ACTGATGATG TTGGAAACGA TGATGAACAA TTTGTAGATA TGGCACAAGA TTATGAAGTA
   114661 ATCGGTCCTT ATTTCGAAGG AGATAACACT GAGTTCACAG TTCCAGATAA TGTAATAATG
   114721 GATGTAGATT ATCATATCAA TGAATTACTT AAGATAATCA ATAGTCAAGA TTATTACATG
   114781 ACATCTGATT TTATAGATTG GAAAATCTTA TTATATATTC TTCAAAACAT GTAATAAATT
   114841 GAGCCAGGGG ATATTTCCCT GGCTTTTTAT AGTAATATTT ATATGATAAA AAAATGAGGC
   114901 AGGTGAAAAG AATGGCTAGA AAATTTAATG CAGGTAGACA AGGCGAGTAT CTAATGAACT
   114961 CTCAATTGTT TGATGTATAT AATGCTCTTA AATATATCAA TTATAAAAAT GTCACACCTA
   115021 CTCAAGATAA GCAAGCTGAA ATACCAGATG GTGCTTTATG GGTAGACACT AGTCAAGGAA
   115081 CTAACATTTT AAAAAGATAT GTAGCAGCAT CACGTGATTG GATACCTATG TTTGAAGGAT
   115141 ACTTTCAACC TTTGCCTATA ACAGAAAATC CTGTTAATCC TAGCGACGGA CAAATCTGGA
   115201 TAGATCCTTC TGGAGTAATC AGATATTACG ATAAACAAAC TGCTAAGTGG AATGTAGCAG
   115261 CAGCTAGATC AGCAGCTAAT GCAAATATAT CTACAGCAGG TATACCTAAT TTCTATATAA
   115321 CTCCAGAATT AAAATCATCA TTTACAGATA CTTATTCAGT TTCAAATGTT AGTATAGGTA
   115381 AATTATTTAG ATATGATTCT CCAGAATCTG GTCGAGGATC TTATGTAGAC GGTAGCCAAT
   115441 ATGAAGATAT AAATACTGTA GCAGTATATT ATCCTAATAG TGCTAAATAT GATTTAGCTT
   115501 GGTGTAATGT TAACCCAGTA AGACTTAGTG GAAGTACTAA AAGACTTATA AAAGTAATAA
   115561 ATACAGAACC TGGAGATGAT CAGTACTTTG TAGAAACTAC TACAACTAAT ACTGAGTTTT
   115621 ATGGTTTTAA AGAAGGAGAC ATTACTGGTA CATTCTTAAG AAGTAGAGAA TTAGTTTATG
   115681 GCTCTGAAGA TATAAGTAGC GAAAAGATGG CTAGTATAAT AGCTTCAGAT ACTATCAGTG
   115741 ATTATGTAAG AGTCACAGGT GGAATTAAAT TAATTAATAA AGGTAAGGAT TACAAATATA
   115801 TATATGCTAT CACTTATCAT TTCGCAGATT CGGCTGAAAG AAATGACGGA GTTGTCTTAT
   115861 CAAATGGTAC AACAATTGGT GAGATAAATG AAATAGAAGT TGGTGATATA AATGATAATA
   115921 ACCCTACATT ATTCTTAGAT GGTATATATC TTGAACAAAA AGATTATTCA TACGATAAAA
   115981 CAACTGGTAT AATGAAATTT AATGGCGATG GAATTACTAA TAGAATGTCT ATGGTAGCAG
   116041 TATCATTTAC TCACACTCTA TGTGAATCTA TAGGTGATGA CGATATTATA TTTAGCAATA
   116101 CTGAAATAGT AGATAACGAT ATAGTTATTA ATAATTCTAG TGCATTAACA GATATAGATA
   116161 GCTGGACTAC TCCAATAGCA TTCGTATCTG GGGTTGCAGG TTTTGAACAA ATAAGCGACC
   116221 AAGTTACAAT AGATAAAACG ACTAATAGTA TTACTGTTAA GGATTTCGGA CCAGTTCTAG
   116281 AAAATGAAAG CTATAGCATA ATGTTAGTAG ACATAGGTTC TGAGACTTAT GATCATGGTA
   116341 CAGCAACTAA GAATGCTATT ACAAGTGATA TTATAGTTTC AGATACAAGC GTGAAATATC
   116401 TATTATTCAT AGATGGTGTT TGTATGTCTC CTAAAGATCT TGTTATAAGT AATGGTCAAA
   116461 TAACTATCTC TGGTGATTTA TCTAATGATG TTGAATGGTT CTTAATAAGA ATATCAAATA
   116521 CTGATACAGG TATTTATTTA ATGTTCGATG AAGATGTATC ATATTATACT ACAATGATAA
   116581 CTGACCATAA TAATAATACT ATATATAATA ATGCAGATAT GGTTGTTGCA TATTCTAAGA
   116641 AACAAGGCTC TGAAACTTAC GGTGTATTAA TAGATGATAA GTTTATTACA GATACTCCTG
   116701 ATGGCCTTAC TAAATATGTA ACAGGTCAAG TATTAAATAT GGGTTATGAA GATGAATTAG
   116761 GCGATATTCA ATATGCTTAT CATATTTATA ATAGCGACGG TACATATACA TGGAAGAAAT
   116821 ATGATGATGT ATATGGAGAG AATAGTTACT TGGAAGTAGA TGATATGGTT ACTCAATATG
   116881 CTACTGAAGG TTCATTATCT ATAATGAGTA ACAAGGGACT TGTAGGCTCT AATTTATACT
   116941 ATTATGCTTA CACTTATGCA GATACAATAG ACGAACCTAT TAGAATGGGT AGTAGAACAT
   117001 GTAAAATCAA TTCATCAGAA GCTCCTGTCG TTGGTGATAC TCAAGCTTTC TATACAAATA
   117061 AGAATGAAGT ATTTTTACAT GGTAAAGGTT GTATAGCAGC ATACGTTAAT GGTATTATGC
   117121 AAGAAGTCAG CGATACAACT ACTATGGCTA CATGTGAATT TATCATACCT ACAACTGTAG
   117181 CTGATCCATA TAAACAAAAA TGGGGCAAAC AAGAAGAGTT ATATGCTATG TTTAAAGCAT
   117241 TTGATGATAC AGTAACTCTT GGTAATCTTA AACAATTCAT GGTCGACAAT GGCGTTACAT
   117301 CTCTAGCAGC TTCAGAAGAC GTTTACAATA AAATAAAAGT CTTACATGAT GCAATAACAG
   117361 AGTATGAATC TGAAAATTCA TTATGTTATA TATTCGAAGA AATAGAAGCT GAAGAAAGTT
   117421 ATTCTGCTAA TAGATTAACT GCAGATGCAT CAATGAGATA CGATATATTC CCTAACACAT
   117481 ATATATTTGA AAACTATTCT ATAGGTGCGG GTACTATAAA CGTATATCTT AACGGAGTAT
   117541 TCTTAGAAAA ATCATGCTAT TCAATATTTG ATGGAAACAA AATTATGATA AATAATATCG
   117601 ATACTGTAGG TGGTTCTGAT CAATGGACTA AAGACGGAGA CCATTATACA GATATGAAAT
   117661 ACTACGATGA ATCTGATGGT ACAGTTAAAT GGATAGAATG TGACGAATGT GATTATGTAA
   117721 CTCTTGAGTT TAGACCTGAT AATTCAGTTA AGAAAGTCAC ATATGATGTA AAACAAATAT
   117781 CATATGATAC GCAAAGTTTT GATACAGAAG ATTATGAATT TCCAAGTTCT CTTAAGAACT
   117841 CTAAGGACCT TATAAAAATA TATATAAACG GTATATTATA TGACGGTACT TATGTTTTTA
   117901 AAGACGGTGT ATTATCATTA GATACTCCTG TATTAAATAT GGATCCTATT GAATTATATT
   117961 TCAACAGTCA TCCTTACGAA TATAAGATTT GGAAAAATAA AAATGGAGAA TATATCGCTC
   118021 CTAAAGATAG AGTAACTTTT GAATGGAGGT AAGAATATGG CAAAAGGAAA AATTAGCTTA
   118081 GGACAATTGC CAATGGATCA AATAGATGCT TACTTAAGTA TAGTTTGTGG TTATACCAGA
   118141 AAATCTGAAA AAGCTACTGA TACAGAACAA GTAGGTGGCA TAGATGCTGA AAAAATAGCA
   118201 TTAGCAGCTC AAGATGATGA AGGCAATCTT ATTGAAGACA GAAATACAGT TCAAAACGCT
   118261 TTAAAACTTG GCGGAATAGA TGCCAACGAA TATATAACTA AAGGCAATTC TCAAACAGTA
   118321 ATGAAAGATA CTTACGCTGT ATCTGATATA GTAAGTGATG AATTAAAATC TAATCGTGAT
   118381 GAAATGTATC AGATGCAAGC TCAACTTGTA AAAGCAGGAT TTGTAAAAGA TACAGAACCT
   118441 TATAATGGCT TTTATGATGC ATTTAAATCA GGAAATGAAA AATATATAAA TGAAATAATA
   118501 ACTTCTATAA ATAGTGGTTC TGGTAATACA GTAGCTGTTG CAGATGCACA AGAATTGTCT
   118561 CCTAATGAAT ATATAGCAGT AGATAATAAC GTAGCTAAAA TAGATAGTAT AACTGGACAA
   118621 AATGTTGTAC TTAACAATGC TATAGGTACT GCAGGAGATA TATATAAGAC AGCTGGTATT
   118681 TATCATCAAG GCGAATTTGT ATTCGGTACA GAAGATAAAA ATAACTCTCA AGGAGAAACT
   118741 ACAAGAGCTG TAGTTAAAGA TGGTAGCAAT CGTAGAGTTG TTTATACTTT ATCTGAATCT
   118801 GTAACTGGAT TTGGTACAGT ATTACGTGAA TGGGTATCTG TACAAGGTTC ATTAGATAAA
   118861 GTGCAAGTAA GCCTTGGATG TCTTGGTAGA CCAGGTAGCA TACAAATGAA AATATACAGA
   118921 ATAGATAATG AAGATGATTT AGTAAATGGA TTATATCTAT TAGGCGAAAG TGACTATTTA
   118981 AGCAGTAGTA CAATGTCTGC ATCATTAAAT AATGTAGAGT TTTCATTTAA AGATAGAGTT
   119041 ATTATAGAAC CTGGATTCGA TCATTTAATA TTATTAGAAG CACAAGGAAT AAGTACTAAC
   119101 AATACTTATA TCATAGGTGG ATATACTGAA CCAGATGCTA ACAGTGCATT CTATACAGAT
   119161 GATGTATATA TTCAATCTAA TGACGGAACT CTTGCTCCTA ATTATGGTAT AAAGGCAGAT
   119221 ATGTTCCTAT GCTTATATTT AAAAGAAATA AAGACAAGCG CAATAACTTA TAATAAGAAT
   119281 GGTTTATATT CTTGCTATAA AGAAATGATG TATGATGATT TTACTAGATT ACGTGTTCAA
   119341 ATGAAAGTAA ATCGTGAAGG TATATACACT GTAGCAAGTA ATAGTGTTGT TACTGCAGCT
   119401 AATAGTGCTT TACTATTAGA AGGTGAAGAT AATGGCGTAT TTGCTAAAGA TGATAAAATC
   119461 GTTATAGGAC AAAATATTTA TACTATAAAT ACTAAGAACG CTGGAGATAC TAGCATAACA
   119521 TTAACAGAAA ATGCTTATAC TCCTCATGGT GCTGATGTTT ATAGAATGGG TTATAAGGTC
   119581 GTAGTAAAAG CTAGACATAA AACTATAGAT TTAAATAACG TAACTAATCC TATTACATAT
   119641 AGTGAACCTA AGATAGTAGA AGTCCCATTA AAAGCTATCA TACCTGGCAA AGAACCAGAT
   119701 AAAGAAGACT TTTCAAGTGA TAGATTAATA TTCGAAGTTG ACTTAAGAGA CCAATTAGGA
   119761 GATCTTGAAG CATTCAACTG CTTTGAAGTT CAAATCTATT GGAATAGCAA TTTAGGTGCA
   119821 AATAATATAT CAGATAGCAC TTGCGGTAAG ATATTAGATT TAACAATATC AACTGATAAG
   119881 AGTTATGCTC ATTAATAGGA GGTGATATGT ATGGGAATGA AAAAGATAAG CGAAAACGTT
   119941 GTAGCTTTAG GAAGATCACT TACACTTATT AATGATCAAG TCAGAGATAA TACGAATATA
   120001 CAAAAAGGTG CATTAAAGAC TCAAACTACA GGTTCTACTT ATACAGTCAA TATACCTGTA
   120061 GAAGAAAATA ATTCATATAA AGATGTAACT GTAAGTTATA CTAGCGGATT AAAATATAAA
   120121 GCTGATACTA ACAAATACGT ATCATTTGAT GCTAAAGGTA TACTAGAACC ATTAAGTATT
   120181 GATGCTGAAG TAATGTTAGA AACTCATTCT ATATATGCAC GTTGTTTAAA TACAGGATGC
   120241 GTTATAACTG ATAAGCTTGC TGAACAAGCA GTAACAACAT CTAAAATAAA AGACGCTAAC
   120301 GTTACTACTG AAAAGATAAA AGACTTAGCA GTGACTACTC CTAAATTAGC TGAAGGCGCA
   120361 GTAGTTAACA GTAAGATAGC TGATAAGACT ATAGTAGCAT ATGAAAAAAT AGTTCCTAGC
   120421 ACTGTTACTA CAGAATTATT AGTTGACTAT TCAGTAACTA GTAGAAAAAT CGCAGACGGT
   120481 GCTGTTATTA ACGAGAAACT TGGAACTCAT GCTGTTACTA CTGAGAAGAT AGCTGATAAA
   120541 ACAATAACTA ATACTAATAT AGCAGATAAG ACTATACTTA GCTCTAATAT AGCTGACGGA
   120601 GCAATAGAAA CAATAAACCT TAAAGACCTA TCTGTTAGCA CAGCTAAATT ACAAGATGGT
   120661 TCAGTTACAA CTCCTAAACT TGCAGATGGA GCAGTTACTT CAGAAAAGAT AGCAGACAAT
   120721 ACTATTACAG CAAACAATAT AAAACAAGGT GCAATCAATA GTGAATGTAT AGAAAATGAA
   120781 ACTATAATTA CAGAAGATCT TCATGACGAA TGCGTCACTC TAGAAAAACT TGCACCAGAT
   120841 GTATTTGGTA AAGTTAATGA CGCAGTTATA TATGAAAACA GTAATCCTGA TTATAAAATA
   120901 AATTATGGCA CAGCTCATAA TCATATGGTA CAAATAAAAA GAACTGTAGA TGGCGAAAAA
   120961 CAAGATACAG ATTTATATGT ATCAGGTCAT ATATATGCAG CTGGTAATAT AGAAGGTGCT
   121021 AGAGTTTATA ATATGGCATA TGCAGATATA GCCGAAGGTT ATATACCAGG TGAAGAATTA
   121081 GAACCAGGCG ATATAGTAGA ACTAAGAGAA AATGGTAAGG TTTATAAAGC TGGTATGCAT
[truncated: 180,091 more chars]
