# Supplementary material for: Clades of huge phages from across Earth’s ecosystems
Source: Nature. 2020 Feb 12;578(7795):425–31. doi: 10.1038/s41586-020-2007-4 (PMC7162821; doi:10.1038/s41586-020-2007-4)
Supplement: Supplementary file 6 — Genbank files for all genome. [file 41586_2020_2007_MOESM6_ESM.zip › genbank_genomes_SD-4/SR-VP_PHAGE_50_14.gbk]

LOCUS       SR-VP_0-2_scaffold_141_4556078_prodigal-single     275744 bp    DNA     linear   BCT NOV-13-2019
DEFINITION  SR-VP_0-2_scaffold_141_4556078_prodigal-single, contig.
ACCESSION   SR-VP_0-2_scaffold_141_4556078_prodigal-single
VERSION     SR-VP_0-2_scaffold_141_4556078_prodigal-single.1  GI:
KEYWORDS    .
SOURCE      SR-VP_PHAGE_50_14
  ORGANISM  SR-VP_PHAGE_50_14
            .
COMMENT     Data sourced from ggkbase. For additional details see
            http://ggkbase.berkeley.edu/organisms/405102
FEATURES             Location/Qualifiers
     source          1..275744
                     /organism="SR-VP_PHAGE_50_14"
                     /mol_type="genomic DNA"
     gene            complement(<2..424)
                     /locus_tag="SR-VP_0-2_scaffold_141_4556078_prodigal-single
                     _1"
     CDS             complement(<2..424)
                     /product="DNA methylase n=1 Tax=Thioalkalivibrio RepID
                     =UPI0003748E73"
                     /codon_start=1
                     /transl_table=11
                     /translation="MKGIGGHQRAYKGRTDEWLTPPPILTPLGPFDLDPCSPINRPWD
                     TAAVHYTIEDDGLSKEWKGRVWLNPPYGPETGKWLQKLAEHENGMALIFARTETEMFH
                     EWAWQKAHAMLFLKGRLHFYNVQGERAKFNAGGPSVLIA"
                     /db_xref="UniRef100_UPI0003748E73"
                     /db_xref="bti:BTG_05700"
                     /db_xref="A0A0F9NAT1_9ZZZZ"
                     /db_xref="UPI0003748E73"
     gene            452..748
                     /locus_tag="SR-VP_0-2_scaffold_141_4556078_prodigal-single
                     _2"
     CDS             452..748
                     /product="hypothetical protein"
                     /codon_start=1
                     /transl_table=11
                     /translation="MNGLSFLVNITSEDIASGKRGEPKKCPVACALKRMFPRAYSVYV
                     NASEDVQCMGVLWSATISTMKASVSFDFPSEVAQKLAAYDRGGEMIPFSFEVAI*"
     gene            745..1320
                     /locus_tag="SR-VP_0-2_scaffold_141_4556078_prodigal-single
                     _3"
     CDS             745..1320
                     /product="Putative uncharacterized protein n=1 Tax
                     =Planctomyces brasiliensis (strain ATCC 49424 / DSM 5305 /
                     JCM 21570 / NBRC 103401 / IFAM 1448) RepID=F0SJ69_PLABD"
                     /codon_start=1
                     /transl_table=11
                     /translation="MSVVIRKVKEEHGCWGNMAPYAVVYNDKTYRTTEALFQALRFDD
                     ESIRSFIREQTSPMTAKMIAKKYRDKMSVVPQSERDLDNMRMCLRLKVDQHPELKKAL
                     IDSGEAFIVEDCTKRQRGSGLFWGAALQSDGSWKGENWLGKLWMELREKLLWEEIARI
                     TPPYEELIAIAKDHPPPEAWYEEPSQLPPES*"
                     /db_xref="UniRef100_F0SJ69"
                     /db_xref="pbs:Plabr_0990"
                     /db_xref="F0SJ69_RUBBR"
                     /db_xref="F0SJ69_PLABD"
     gene            1416..2168
                     /locus_tag="SR-VP_0-2_scaffold_141_4556078_prodigal-single
                     _4"
     CDS             1416..2168
                     /product="hypothetical protein"
                     /codon_start=1
                     /transl_table=11
                     /translation="MCKSSPDVMQKLETTVKQFLDEGRAFTGYDITIETRTREKMQLR
                     HNDVRGDVHEVQALVDAIDFGYDSGTGQAVAWQKTLCPIGPQGQGVFVYHPSTFDPKQ
                     YQPRQTSGSPAAPVAAGSPAPMAALIAQAANGTGSAASDSGGDNGDGTFSTDFRKRLL
                     VQKRFMVDLNLKPKESAFVSVENGKVVIMGGAALMGAQGNGGVATLAVERNGNLYLSS
                     KILSDAGLTDSKFKIETVDDGTSCRVVEVTQS*"
     gene            2165..2557
                     /locus_tag="SR-VP_0-2_scaffold_141_4556078_prodigal-single
                     _5"
     CDS             2165..2557
                     /product="Gp116 n=1 Tax=Bacillus phage G RepID
                     =G3MBH8_9CAUD"
                     /codon_start=1
                     /transl_table=11
                     /translation="VKSVGTLRYSPKLLGDHTSEKWWLVLDCDAGLCAYYRGLYRLFR
                     HKTCQLMRPAWDAHITVIRNEEPPQKEPWERHAGRQVEFEYDGSLETNGDYWWLPIVS
                     PELLEIRTELGLSDPEFPLHLSIGLAEK*"
                     /db_xref="UniRef100_G3MBH8"
                     /db_xref="G3MBH8_9CAUD"
     gene            2643..4379
                     /locus_tag="SR-VP_0-2_scaffold_141_4556078_prodigal-single
                     _6"
     CDS             2643..4379
                     /product="homogentisate 1,2-dioxygenase n=1 Tax
                     =Poribacteria bacterium WGA-3G RepID=UPI0003B7153A"
                     /codon_start=1
                     /transl_table=11
                     /translation="MSDEAAIQAEVQRRVAAITVQKNQEIAELRNIIGECQDKLIQQQ
                     HALRQLTSEPVIFSTVLDVNQTPDPASFRPNDEVVVVCDYPGAKTGKIISGLIENQPV
                     IDADGRVLVKLSDDREEFFGVGLPEKAPMQVRLTKKTDGTFAVLSVDGKAWEVKGVPD
                     LDLKVGETVKIRPDNKAIISKADIRYNAGPVCHVIALTPKGVEVLAKGEVVQVFNPHA
                     IPLEEGDRVLCDSDFFCVLEKLPQDSRERYKVSADLKVDWDDIGGLSNAKQELRDALE
                     LPYQYPDLFTHYNVEALRGFLIYGPPGCGKTLLARAAAVAVAKQHGKEAIDSGYIYVK
                     SPEILDKWVGNSEAEIRALFERGRKHFRDHGYKAILVFDEADAIMPQRGSRRSSDIAD
                     TLVPMFLGEMDGLDTEQTAANPIIVLLTNRADILDPAVTRPGRISKHIKVDRPTDETA
                     MDIFEIHTQKLPFAEPEKKESILAIATSELFSQSRTLYTVNGKNFCLGDAVNGAMIEA
                     LVESTKMLALHRDIKDKTCTGVTTDDFRKAVAKLYDAQRGLNHTYDVQDFAEKHQMQP
                     NNLDIKRSFGSA*"
                     /db_xref="UniRef100_UPI0003B7153A"
                     /db_xref="A0A0G1AT35_9BACT"
                     /db_xref="lfp:Y981_02000"
                     /db_xref="UPI0003B7153A"
     gene            4393..4620
                     /locus_tag="SR-VP_0-2_scaffold_141_4556078_prodigal-single
                     _7"
     CDS             4393..4620
                     /product="hypothetical protein"
                     /codon_start=1
                     /transl_table=11
                     /translation="MILPAPVEVVVQWGRTAFYYTHQIATAIFGWVLHQPVVFLNWVF
                     GYNLPPMSESEFRRKYPKYCKPLPPERKDSI*"
     gene            4617..5123
                     /locus_tag="SR-VP_0-2_scaffold_141_4556078_prodigal-single
                     _8"
     CDS             4617..5123
                     /product="hypothetical protein"
                     /codon_start=1
                     /transl_table=11
                     /translation="MSDLSSKFTREEIQILIDAVNDWENLGMGEWHMAKAFKDAPMPP
                     EDHEMFEIMKSAKEHFRNREMIINDNREVRMEQAVFLKAKLFMVRKNLNIDSLFEMPV
                     DTSSPPPAPKSVPVAKVAPVVEKVEESTAVEALKLAEFFIKDLGVWGHYEKFLKERSD
                     SAEKTANS*"
     gene            5208..6080
                     /locus_tag="SR-VP_0-2_scaffold_141_4556078_prodigal-single
                     _9"
     CDS             5208..6080
                     /product="hypothetical protein"
                     /codon_start=1
                     /transl_table=11
                     /translation="MAVQSAAERLKHLKKVAAKPAEPAAKKAGTREVSIPEALQARVR
                     DLIEIAAVAGELEPQLEQHKKSIGEEFFHIYTQEMWDTKKHPDNFKVVVRRNGMADGS
                     VNFILKFRNDGVKKKFAGDVPENKTLEDMVHDSLISGAVGLSAENARKFFSEEIVIKE
                     DMQFVRPINELLEEPEGSVPRKAVEKLLAYGAARPMPKGHGKPMPTTVTLEAMTDEEE
                     ASVYAMKSVVLLKDGVEERIWSYVDNIAQLRQLMLFCGCVRQVSNFEFGISDDASTKS
                     SRMSEAAKKYLAVA*"
     gene            6144..6755
                     /locus_tag="SR-VP_0-2_scaffold_141_4556078_prodigal-single
                     _10"
     CDS             6144..6755
                     /product="hypothetical protein"
                     /codon_start=1
                     /transl_table=11
                     /translation="MKSPSKKSQFGAWIRTMLLCSPAITIEALRTAYAKTKLPSYFKV
                     MPANVAEGWSELKQRWGIAVPSDVPLHHGELNVSSMIRLYLDKYGMDKTEKEARAFFE
                     EDGIELRLNAFATVKSVYAKNGGGKSPETKVEKTKVKRRRRVAKVEQPTQQNGEVVST
                     ASQYEEIETAIDKLLVMADKLDNHSLFADLRTARRRASAAILS*"
     gene            7052..7645
                     /locus_tag="SR-VP_0-2_scaffold_141_4556078_prodigal-single
                     _11"
     CDS             7052..7645
                     /product="Pantetheine-phosphate adenylyltransferase n=1
                     Tax=mine drainage metagenome RepID=T1A073_9ZZZZ"
                     /codon_start=1
                     /transl_table=11
                     /translation="MGDEHFETAFLENGFAVPTTAFYALSADPITVGHLWVIQSASQM
                     FERVMIGIGQNANKTCAFSARRRFEMTRDVISKAGLANCEVREMELDDWTVKVAKELG
                     YTHLIRGVRNSRDFEYEMELASFNRTLEPTIQTVFLPTPPELSLVSSSFVKSMIGLKD
                     WEDIVAPLVPSAVMPYLYNFLTNQILEGKFKKPHYSE*"
                     /db_xref="UniRef100_T1A073"
                     /db_xref="T1A073_9ZZZZ"
                     /db_xref="pse:NH8B_3415"
     gene            7813..8241
                     /locus_tag="SR-VP_0-2_scaffold_141_4556078_prodigal-single
                     _12"
     CDS             7813..8241
                     /product="Uncharacterized protein n=1 Tax=Caulobacter
                     phage CcrColossus RepID=K4JSA0_9CAUD"
                     /codon_start=1
                     /transl_table=11
                     /translation="MKVLTIGEELGQPECPYIRRWVLDFYLFSIRLHHWLSSDDQRNF
                     HDHPWWYITIILWGGYTDRSPQGEDKMGVGSIRFRRAKHQHTVLVNKGGCWSLLITGR
                     EKRIWGFWVKGKFRKRNKYFYMFGHHPCEHNEQRTSNQSL*"
                     /db_xref="UniRef100_K4JSA0"
                     /db_xref="K4JSA0_9CAUD"
                     /db_xref="cyh:Cyan8802_0964"
     gene            8210..8473
                     /locus_tag="SR-VP_0-2_scaffold_141_4556078_prodigal-single
                     _13"
     CDS             8210..8473
                     /product="hypothetical protein"
                     /codon_start=1
                     /transl_table=11
                     /translation="MNSERAIKVFEILIFQCGFKCDELDALKFLHNTSTRPNDEYRFQ
                     GDLGFGGKLYTENGKFRVDCYPEDLTPKRAEIIRLANQKLSEI*"
     gene            8476..8763
                     /locus_tag="SR-VP_0-2_scaffold_141_4556078_prodigal-single
                     _14"
     CDS             8476..8763
                     /product="Uncharacterized protein n=1 Tax=Bacteroides
                     ovatus CL02T12C04 RepID=I8Y5L3_BACOV"
                     /codon_start=1
                     /transl_table=11
                     /translation="VAAIIKTNGQVDQCEPADGKEFTLEETQKIVGGYVSVLQIRGPL
                     KSLGLEEKELIMIVNEEGLMNNLPPNELATMIYRKEFLVGDVLLCTPNQFT*"
                     /db_xref="UniRef100_I8Y5L3"
                     /db_xref="I8Y5L3_BACOV"
     gene            8739..9050
                     /locus_tag="SR-VP_0-2_scaffold_141_4556078_prodigal-single
                     _15"
     CDS             8739..9050
                     /product="hypothetical protein"
                     /codon_start=1
                     /transl_table=11
                     /translation="MHAESIHLNQQFGALTVQSLLSLWDRHEYASCKCNCGNAGLVRI
                     EQLLDGTVDCCGTMPRVESPAKIKADWEKAQNEPVWTPPSRWRQGAVQLLRRAIKRLE
                     S*"
     gene            9061..9765
                     /locus_tag="SR-VP_0-2_scaffold_141_4556078_prodigal-single
                     _16"
     CDS             9061..9765
                     /product="hypothetical protein"
                     /codon_start=1
                     /transl_table=11
                     /translation="MYYYVRPDTLENEGLIAAIKEEVDGDGCPFFEVPPEQEGFVVVK
                     IEPKIDETGLEASVHSQVSLVELLQTDNIDFHPHCLGGKPRLKGHRISVGQLVAQLLE
                     ITEDQVKEIADDFDLELEPLKAMFNDVAAFYYKCWGGNLKVASVTPQWDRTILSDFTM
                     ENRTFRFASPQEIQIWQYLPNTSQQQWVAEMKTFGAKGCGQTEEQAMQRMKEEFVRQW
                     DRDRIQFPGVSVVALD*"
     gene            9768..10523
                     /locus_tag="SR-VP_0-2_scaffold_141_4556078_prodigal-single
                     _17"
     CDS             9768..10523
                     /product="hypothetical protein"
                     /codon_start=1
                     /transl_table=11
                     /translation="MIHYPQFYDMILGMCQKGQIKEAALELLTAHSSMMLRFCLDVIG
                     YATPRFQWAGELEKEVRQHLQTNQNGKKRYGHLLGNPLMLLSRISADEEAVKWHYYND
                     SRCWKAIQKHIEKTRPCVLIDLEPNRLHFTHHGPCSLKHSYGHPGVTMHFDSYDVGRF
                     SMDFTVSYLYDEDDDYHGEREGFGKEYHLAVPLELEDDCTDREFDERFVKWLKVMAVE
                     QKKRLALKDVSELERLIKKNPDDARRLVAKLKS*"
     gene            10587..11756
                     /locus_tag="SR-VP_0-2_scaffold_141_4556078_prodigal-single
                     _18"
     CDS             10587..11756
                     /product="hypothetical protein"
                     /codon_start=1
                     /transl_table=11
                     /translation="MAKALKPTTLNLANKQHCDRLQDELNGQIPNLCPLASHIFRGEK
                     TTVHIGEAPVYADKDGETFVQHRGLVYHDDLYDFDGGEIAADRYSGGDAPAAAVVPAS
                     KTVTDKLGSKRVFLLNADDAGGYGDNSPQRSLVGTDERLPLVSFQCLHQMMDSEFDST
                     MELLGEGRFKLLDYYPEDKKPLTTAQREQLKKAKRKYDNSEATEPRNYGLTPPALGYS
                     LLRISHGNGYTHVWHRTGATLFEFKGAGGTDYFLFGQDEGTYFGCELAGPAKTLDEAF
                     LKLMPDEARDRKDFLRQGEWFALPVNEKDVPSLENCVLMVDNGGDEFIYLPIITEDDN
                     KHYLDCEEIRVSKNGVVYARKGCIRHNEHASLSLSGWHTFCRNTAKRSVSQEGVD*"
     gene            11758..12147
                     /locus_tag="SR-VP_0-2_scaffold_141_4556078_prodigal-single
                     _19"
     CDS             11758..12147
                     /product="hypothetical protein"
                     /codon_start=1
                     /transl_table=11
                     /translation="MDHAERAAQRQQHRKELADAVPEFDHFNYQEILDWLAERAEAKV
                     EWINKFWRLKDGVEECFVCDKHALWSLSWEFGVIGLDWWKRDEGEQAKMAAALFMFMH
                     LKGTPASTADKAANAYVRCYFDKITRL*"
     gene            12156..12377
                     /locus_tag="SR-VP_0-2_scaffold_141_4556078_prodigal-single
                     _20"
     CDS             12156..12377
                     /product="hypothetical protein"
                     /codon_start=1
                     /transl_table=11
                     /translation="MAKSKFYQDEPRQIGTIDFECHAKPELFLAWDDMSKAAQKEFTK
                     NGPIPCEGGGVPGEWCATCRFGRVKRDAD*"
     gene            12367..12660
                     /locus_tag="SR-VP_0-2_scaffold_141_4556078_prodigal-single
                     _21"
     CDS             12367..12660
                     /product="hypothetical protein"
                     /codon_start=1
                     /transl_table=11
                     /translation="MPTKRDITAEEEEEALLANMDRYNACNPSFAVPLEKWRAMLVEA
                     KGEGYKSERCECGAVFLAFHHYTYCRQDGCPMSDGITQLERWQKSLEELDGNS*"
     gene            12647..13255
                     /locus_tag="SR-VP_0-2_scaffold_141_4556078_prodigal-single
                     _22"
     CDS             12647..13255
                     /product="putative nucleotide diphosphate hydrolase (MutT
                     family hydrolase) (EC:3.6.1.13)"
                     /codon_start=1
                     /transl_table=11
                     /translation="MEILDTRPIHGGYLTMYERTYKHKEREHKHFFVSRSKTASGPAG
                     VHTPDKKPDAVIIVAFHRDDSKDNRSYHEPKLVLTDEFRVPIGTREISFPAGIIENGE
                     APQIAAVREMFEETGLTFVPKVVSPVLYSSAGMTDESCCVVIGTAEGTPSADNLEEAE
                     DIHTMLLTRDEVGTLLERTDAVFSKVAWPFLWNFKFNGFPKL*"
                     /db_xref="dat:HRM2_17780"
                     /db_xref="C0QB83_DESAH"
                     /db_xref="UniRef100_C0QB83"
                     /db_xref="3.6.1.13"
     gene            13296..13448
                     /locus_tag="SR-VP_0-2_scaffold_141_4556078_prodigal-single
                     _23"
     CDS             13296..13448
                     /product="hypothetical protein"
                     /codon_start=1
                     /transl_table=11
                     /translation="MELEDQFYKAFNAELEMWMELQQRKQITTDDVRYVFLKTCATFP
                     QQFEQR*"
     gene            13445..13618
                     /locus_tag="SR-VP_0-2_scaffold_141_4556078_prodigal-single
                     _24"
     CDS             13445..13618
                     /product="hypothetical protein"
                     /codon_start=1
                     /transl_table=11
                     /translation="MKKALRELYEAAEAVMSAYLAYGPVEDGRPEGKAFEEALDKLSL
                     ARFEAKYTLESPK*"
     gene            13615..13893
                     /locus_tag="SR-VP_0-2_scaffold_141_4556078_prodigal-single
                     _25"
     CDS             13615..13893
                     /product="hypothetical protein"
                     /codon_start=1
                     /transl_table=11
                     /translation="MTHDENKLPRWAQERLADLRHQVFLANEARERALIAHAATVGKD
                     WFTLPGPPQAAVFPNDSYHLFYLSHSGAHPVCTLYKGDSLLIGRKERP*"
     gene            13890..14177
                     /locus_tag="SR-VP_0-2_scaffold_141_4556078_prodigal-single
                     _26"
     CDS             13890..14177
                     /product="hypothetical protein"
                     /codon_start=1
                     /transl_table=11
                     /translation="MTANDYYFMVDKENDCFFFVEKQYWEENGAIDDCIAEEFEALLP
                     HSVTVYWGNEMESCFAPHIRGTFKNASIEDGIKMLVAAGFTQIDNPWEAKG*"
     gene            14518..14823
                     /locus_tag="SR-VP_0-2_scaffold_141_4556078_prodigal-single
                     _27"
     CDS             14518..14823
                     /product="hypothetical protein"
                     /codon_start=1
                     /transl_table=11
                     /translation="MDFLANFNDAQLLILAVFALCFLWKGAGMNENEEVRGALILTGC
                     FFCLWVMGTVIGNKSQELHAQSKRKAEILFEKRGEDLTFRYHGDGKLVKSAEEELED*"
     gene            15339..15563
                     /locus_tag="SR-VP_0-2_scaffold_141_4556078_prodigal-single
                     _28"
     CDS             15339..15563
                     /product="hypothetical protein"
                     /codon_start=1
                     /transl_table=11
                     /translation="MLYEDEDSDRLAYFSIRCVRHRASDHLERFSVESSDDITPQDVV
                     DKRVQVLAERFEKGLPLFETYCPKKYQLLE*"
     gene            15582..15788
                     /locus_tag="SR-VP_0-2_scaffold_141_4556078_prodigal-single
                     _29"
     CDS             15582..15788
                     /product="hypothetical protein"
                     /codon_start=1
                     /transl_table=11
                     /translation="MGLFLDWLENRKKLDEKNWIQGAIKHPGRCTPAPNPDCPKGSPQ
                     YNLAMRFKHGDIHRDNEKKGCHKM*"
     gene            15832..16584
                     /locus_tag="SR-VP_0-2_scaffold_141_4556078_prodigal-single
                     _30"
     CDS             15832..16584
                     /product="Putative HNH endonuclease n=1 Tax=Caulobacter
                     phage CcrColossus RepID=K4K6G9_9CAUD"
                     /codon_start=1
                     /transl_table=11
                     /translation="MTAYKTIATICWKFESDKCHEESLALAKQQLEQILNCNPHGDHY
                     DGFSVQVDLARMKERKKLIHLAAFDPEEVFPHITLEDTKREYVVGDRTYIVRMNSDRY
                     HVFKANQQCVACGLIGSKMLLDINPGDQSPHFNLYAEEAGRLVLMTKDHILAKSRGGQ
                     DIMENFQVMCAPCNNLKGAHNLTLDHVRELRLLLNNNEKLPKKELRDLINRKREALAS
                     GRSHGEQDQREDSGEEESTQSPVGGCVPDYCA*"
                     /db_xref="UniRef100_K4K6G9"
                     /db_xref="A0A0F9LEA9_9ZZZZ"
                     /db_xref="jeo:JMA_38160"
                     /db_xref="K4K6G9_9CAUD"
     gene            16625..17023
                     /locus_tag="SR-VP_0-2_scaffold_141_4556078_prodigal-single
                     _31"
     CDS             16625..17023
                     /product="hypothetical protein"
                     /codon_start=1
                     /transl_table=11
                     /translation="MTMGTFIFLMSVFTVLVFAQKFESGSQEVAAAVPPPPAAVATAT
                     PAEKPSHDARFDAIDARLKKLEVGERRIWHYSWLNMLATNENANMLKSCDGRDYVMFD
                     KDGNLTRTPKSMKLSEEQIQKLELGVEGVK*"
     gene            complement(17016..17759)
                     /locus_tag="SR-VP_0-2_scaffold_141_4556078_prodigal-single
                     _32"
     CDS             complement(17016..17759)
                     /product="hypothetical protein"
                     /codon_start=1
                     /transl_table=11
                     /translation="MRERVNVIKGKNPILLVVPHGADDMNTNIIGQKAAELCDCNAVI
                     NQGFDRADKVDPDNDMADCNRVDHAESDIVYDEFLKPILKIKEHFVGQHPVTYNDEDE
                     APSSMLTILHIHGAGDIVHKEAGKHVDVIIGYGLGKESHSFTCKKWRRNVFIDAWRKT
                     KSNGIYEGQGGGKYAGRSSNNMNQYFRKHELDRAVESMQLEFPYSERRTEDDAEETAL
                     SLARVIMTYLKSPVETESLANLVLPQQFI*"
     gene            complement(17768..18403)
                     /locus_tag="SR-VP_0-2_scaffold_141_4556078_prodigal-single
                     _33"
     CDS             complement(17768..18403)
                     /product="hypothetical protein"
                     /codon_start=1
                     /transl_table=11
                     /translation="MSIESFLRLYEADVVICYNSDESPDLPYTLQDQRPYRSAVRQPM
                     GVTWKFYPPRLDIAQKEIVIDNDIIFLEKIPEIDRFIEGNCTLLTEDETRTYGRFDKY
                     VPQPFRINSGIYGMPEGFDLNSYVEFFAGKEWEPNAIGVNEESRSFDEQGLVALALLS
                     YPHCVIIPETSMRNCSDQLREGKGLHFMGLNRRSFHRPFQEYKSTLRKMYL*"
     gene            18781..19065
                     /locus_tag="SR-VP_0-2_scaffold_141_4556078_prodigal-single
                     _34"
     CDS             18781..19065
                     /product="hypothetical protein"
                     /codon_start=1
                     /transl_table=11
                     /translation="MGNVPESLQNILVGENPTHRFLVISMKQPKTPRELRDWLDTLSP
                     EQLDGTLHVEDLDGELIPIVAFELPTEHFTSKTKSEWTITLMAPARYGKH*"
     gene            19068..19571
                     /locus_tag="SR-VP_0-2_scaffold_141_4556078_prodigal-single
                     _35"
     CDS             19068..19571
                     /product="hypothetical protein"
                     /codon_start=1
                     /transl_table=11
                     /translation="MARKATKNDGIQISHPGRWVAELFEMTGPSEEQLKLHKNVWFRV
                     ALSWIPPRHERFDYERDMGMPDIEAVMEHLPLSMGGTKENPQTMFVFPERWLTTQEEQ
                     QFVPMLKSHPQIRDAKLATIDMVTKSALIVGSLMNQDLRVVSMPDVYPTGVSKTGRAA
                     YAKRNKE*"
     gene            19568..20161
                     /locus_tag="SR-VP_0-2_scaffold_141_4556078_prodigal-single
                     _36"
     CDS             19568..20161
                     /product="hypothetical protein"
                     /codon_start=1
                     /transl_table=11
                     /translation="MSRFSVGDVVGGRKICNAYDAQAVRVLASYLEVDHGSKGQRKYK
                     ICKELPGPEEYAELRKKHFTTTVGSLISDAYSELESLHSEMDEWYNNLPESLQQADRG
                     VRVEEAANTLGEHTSEPDVSEAVAAIEVFSIPSFDVTSRADRCAEAAGTLRTAIEALN
                     DYGEEHKELSSEIDSLVQELENTADSVEGVEFPGMYG*"
     gene            20165..20386
                     /locus_tag="SR-VP_0-2_scaffold_141_4556078_prodigal-single
                     _37"
     CDS             20165..20386
                     /product="hypothetical protein"
                     /codon_start=1
                     /transl_table=11
                     /translation="MRTRRIRLIVRQPRSRFDGWAVGYWDYLSRNPMTGRRYTDPDDQ
                     FRCFGIKASQEEAEALRESIVKSKPREFL*"
     gene            20395..21462
                     /locus_tag="SR-VP_0-2_scaffold_141_4556078_prodigal-single
                     _38"
     CDS             20395..21462
                     /product="hypothetical protein"
                     /codon_start=1
                     /transl_table=11
                     /translation="MRTLILMLAMASTAFGQAAKAKKEVKKAEPPPPVALTFFSVSFA
                     EGQMTVTVDSRPSGKSHGDIRVMRGEPLNIPAFGGAEVRRDEVSGGFNVLHDFTTFRD
                     LPKLIATTYGIENLDKMMRIDPEEQVLVLTPEVPIYKGQPAQTSGMKRAYFTYPRYHV
                     GPADFDICLTGMKEGMFHLYYFPFGNGMMTRISFYSSDEPKNPPGTITVSQQQIEGKP
                     QALVTHLREIHTPNLRREYTLPLTMPAQERYGMTIGYIGDLPIAIPKIQTRGVFFPMY
                     GVDFGMKGKYLVINRIMAGSAAEVAGLKEGDLVMRINGGKSLTDTTQAQKLLGETEFG
                     KETLWDVERFGKRKVIRVMPF*"
     gene            21990..23312
                     /locus_tag="SR-VP_0-2_scaffold_141_4556078_prodigal-single
                     _39"
     CDS             21990..23312
                     /product="hypothetical protein"
                     /codon_start=1
                     /transl_table=11
                     /translation="MSSEKKNGDAAEPEAVAPETKEASKPAAAEKPPKAEKPAAEKSE
                     KVEPTVIGTHFVLPISSIAEYDNPRHEPSNLHDLGYTLFGEAGVEEPVGSPGKYEKYA
                     SLVHLALSDDLEKARKFCTLLEQHEGPIYCLTNGEGKVVLVATHHDCQKFLADQKDRK
                     GWKLDPHKSAPQSIIELAENIRVNGQLDPVELSKNGGKYHGVDGGRRITSILYLHAKS
                     RCLRHDKDENAPKKVWPATIEAIELKCKDGQLWKNSITLNLQRKQFNPLQEGRVYHEM
                     LKRQNPATGKPYTTKEAAEELGVPAGTFRNREALWRPFKPAQKDPKSGSIIAPAKGLT
                     DSDRRKVALGEMLATAASRKALGEQHYSETGTPSRTKSRGLPLKEMQKLFDESADGNV
                     ERRTAIAECMGLKLTQATKESDARIKAQDDKALQQHDRKQRRKKGEAA*"
     gene            23422..24615
                     /locus_tag="SR-VP_0-2_scaffold_141_4556078_prodigal-single
                     _40"
     CDS             23422..24615
                     /product="hypothetical protein"
                     /codon_start=1
                     /transl_table=11
                     /translation="MSHVIIVERRLQKRPDIKLIASQLKRLVELSLQSNRGRGWTAKC
                     SRVAEPVEQNGEWVYNQRITYKTTSARQSLLAKWDDIVRRFAEAGCAAQFGANPWKVI
                     EPKGFDQHAADAVATHEEKLTVKEMAEEVKELGKIHLYPTPDFPRIYDRQAHCNLIYD
                     ALRLAQRTSLMKRVHSLLFGEPGCGKTEIMKSFRDMLGPDEGKDWQWFDATSMTKAGV
                     LEHLMKTKIVPPVLFIEEIEKCDENSLRWLLGVMDTRGEIRRTNYRVGNQGKNVRMVV
                     ISTANDIALLQKVMAGALYSRFQNKIWCPEPDRLIMQKVLEREVSEIDDGKMEWIEPA
                     IQLGFDKWAITDPREVVKICLCGAERLAGGAYAKDFEKTMSPAIREALLQKKKEREAS
                     KHAGV*"
     gene            24602..24973
                     /locus_tag="SR-VP_0-2_scaffold_141_4556078_prodigal-single
                     _41"
     CDS             24602..24973
                     /product="hypothetical protein"
                     /codon_start=1
                     /transl_table=11
                     /translation="MPVFERTKMCAECPFRKNAAPGWLGPWTIAQLEEMIQFDHDFIC
                     HMDVRRLENEGLEKDEVDEQGQHCVGMLRYTNGLCKLSRDAEKAEAQRALRKVEDQPT
                     IEPRKFREHHESLLGKVDKRK*"
     gene            25015..25335
                     /locus_tag="SR-VP_0-2_scaffold_141_4556078_prodigal-single
                     _42"
     CDS             25015..25335
                     /product="Tax
                     =RIFOXYD1_FULL_OP11_Collierbacteria_40_9_curated"
                     /codon_start=1
                     /transl_table=11
                     /translation="MIKPITPSQVVKAKKDSLPDGVIEAFNELIAEKFDGRESSITLN
                     EAIARVAKKTGFTRDKVCDNGWMDVESIYRKAGWKVEYDQPGYCESGTATYTFSKKRK
                     PNDD*"
                     /db_xref="89928628"
     gene            25325..26815
                     /locus_tag="SR-VP_0-2_scaffold_141_4556078_prodigal-single
                     _43"
     CDS             25325..26815
                     /product="Uncharacterized protein n=1 Tax=Methylibium
                     petroleiphilum (strain PM1) RepID=A2SNB9_METPP"
                     /codon_start=1
                     /transl_table=11
                     /translation="MTTEWFTANRTGLRQVHERIVERRGFGVIGGELYQNVMDTSATI
                     CNFRIHKIEGRPLVEVEVTDNGEGFPDLSHAWTMFAPSFKKGDPTKAGRFNLGEKVVL
                     SFAKEATIETTTGTVYFSDEAGRKEYPRRKREQGTVFHAILSCNQERYEQLIAYMRKI
                     IVRDNLSLFVNGEEVEGYTPIHTFQTTLKTEIGDDLRPSMRATDVTVYETVGDEAGML
                     YELGIPVVETGDKWHVSIGQKVPLNVDRDNVTPSYLRSVRVAVLNEMHKELKPDDTTT
                     HWVNEASGDGDCSVDAVETFRTLKYGKKSVAFDPLNPEANAEAVAHGFTVIPSRGLTP
                     GQRENLKLAGTLQSSSQAFPSAGKSVYGEDGLPVPVIEESDWTDGMKLIHRYTVELAR
                     RLMGKSVDVRFVKCSKFGDAGRWAACYGRGGVSSFDYNVFVLGRKWFDNGATVEVDRL
                     IIHEFGHEYSSNHLCEDYHDALCQLGAKLRKEVFNDHEWFKQFVRA*"
                     /db_xref="UniRef100_A2SNB9"
                     /db_xref="mpt:Mpe_B0283"
                     /db_xref="A2SNB9_METPP"
     gene            26815..27510
                     /locus_tag="SR-VP_0-2_scaffold_141_4556078_prodigal-single
                     _44"
     CDS             26815..27510
                     /product="hypothetical protein"
                     /codon_start=1
                     /transl_table=11
                     /translation="METERQRFTRATIRELLKIDSLLHLLKGTFDLRELQDISLVVGQ
                     INFELARQLGVSYRTTLRSGEMVSVENFENEVCELRRLLAVVREQRHEIELCSASANW
                     KYTFEFFGSRIHNYDLSPLPEWNLPSAKAPAKQYQNTQTADGTVPLSDVMNLGPTAEQ
                     NDRYQAWCERNKQPPDEGEYTYIDDGYAQWQYDRRTNDFMGFEECMDIKLSIDKRWER
                     VHKSQVGTYRRPY*"
     gene            27558..28340
                     /locus_tag="SR-VP_0-2_scaffold_141_4556078_prodigal-single
                     _45"
     CDS             27558..28340
                     /product="hypothetical protein"
                     /codon_start=1
                     /transl_table=11
                     /translation="MDFGAIKPVDLSPAENEALCDELAAIHSVLSEYANGVYGEPSVK
                     RLRNDFTLGRHVIRTNPEARVRMERLLELEPKVLSAFVKESVRLVESFWTTHRSTYTH
                     LDEGDYLQEACLAILSAAYSYNGRTKFSTYVYHAIKKRLISCIRREKAPVFSATDSWG
                     GWAQDDEQSFLDVPVVIEDKPDPELMRLAVAEAGLEEIEMIVIQAFMKGVNVTGIDFL
                     ESLGINPNTGNPWTRQRVGQIYKDALAKIKFAYLVKSQKVAA*"
     gene            28371..29612
                     /locus_tag="SR-VP_0-2_scaffold_141_4556078_prodigal-single
                     _46"
     CDS             28371..29612
                     /product="hypothetical protein"
                     /codon_start=1
                     /transl_table=11
                     /translation="MSQQQRIFYDHTVERRFKNLPLRPSEDSIRNYLSNDPSCPLNKV
                     VTGTANEGNMRTLKRFAFTALKQYNRSCRGCNFLMCASSGQGKSYIARQFGKTIGIPF
                     VEVQCAALTDTWMLFELIRDAFSRQEFLGDKFWTPPEAYRKFDPIVEDSTDPAAKFVI
                     PPCIVFFDEAHLIPKKLMKGGLMNAMEANDGYMQVKPPGVRTDAMLINCKKICWVGAT
                     TERGLVFDALENRFSTTIEWAPATTKEIAGITHARMEERVVKRIAPFPMPMESCEKVA
                     AYRHIPREAISFAEKVIQHKDMFPTDSWDEAVDRIARDIGLDEWGFTKKQIEILTALG
                     QRPIAEGRLAGVAHCRIEQVVRYELPMLMSYVNGGPFVVVVSGKGMCITKAGLKELDK
                     RRISHRGMDITAEHFESRRAS*"
     gene            29609..30370
                     /locus_tag="SR-VP_0-2_scaffold_141_4556078_prodigal-single
                     _47"
     CDS             29609..30370
                     /product="hypothetical protein"
                     /codon_start=1
                     /transl_table=11
                     /translation="MTLQHINSSRLQKTVADLEFANNYSDFNALCKAVSETEWAKGFS
                     LTQESISDLIYARGTITKVDKPVKETKPEPVATAAPAVVDGTDEAKVVKTYDGPAKGR
                     KQCPACQSYVGGRSAFCHCGHEFGKKVKAPVVEDTTSDDDVEIERERPSEEYGHGYRS
                     KTWVPAGDCPVKLRSLDRDAIQEWAEAVRRSFENRHRSFLTLHGLQYWVKEFYPPFKS
                     GPIPPGADGNNPDYLKALEVLQEIYHEDYLHEKGR*"
     gene            30370..31326
                     /locus_tag="SR-VP_0-2_scaffold_141_4556078_prodigal-single
                     _48"
     CDS             30370..31326
                     /product="hypothetical protein"
                     /codon_start=1
                     /transl_table=11
                     /translation="MQFFQWTTDYMLYQRQFPKKERMPYEEFLKQRLKTIKSYRMPTV
                     RHDADILWVKEGQPYYNIHPKMAQKLCKVDLNKIPSTMLKTPHGLSVVNIRFAQQHPE
                     FTVADAQMPDMKLPFAQAIPAGSFVHSMLMMRSDYERWNVMFLLDFGTINPNGQPSYC
                     IYGMRLHSAISMEDAIFLASRESSTPDDSYQQMLRNIIRLAVSIGFLADNPAICEADV
                     LADDRGAFREASDEKREFIAARARRRGKYGFNIGTDLMFLGERPKGERRDSIATGREL
                     EYAHIRAGHPHAVRYGESKRLVKIMWYVPTTVRDDLPFKADE*"
     gene            31330..32322
                     /locus_tag="SR-VP_0-2_scaffold_141_4556078_prodigal-single
                     _49"
     CDS             31330..32322
                     /product="hypothetical protein n=1 Tax=Vibrio tasmaniensis
                     RepID=UPI00031E3035"
                     /codon_start=1
                     /transl_table=11
                     /translation="MSKPKSKKPTAQEIRQQITNQMVEALKKGVLPWRRPWSGDLNCG
                     SPANFFSKRRYTGINTLILMFSSMAFGYKSKFWGTAGAWKKHCGAYIKKGEKATSVTL
                     FNMIPKKENGVKVQNKKGEDVLFPMLRFMPVFNVEQLNLSKPEVAEAVAKYLVQEGEV
                     RNTEPNFAPAEEFIKATGAVIKEEGDRAFYSFDTDVVTVPSRKRFDTIADFYETTFHE
                     VAHWAEREGRMGKKGEKLEDRKYDWCELVAEMSACFLMIELQVPMAEKLLPNIQSYVA
                     NWLEGMKDTKFVFEAASQASKVVDYLLAFVGKQNPTYVPEAETSEETTEVERAA*"
                     /db_xref="UniRef100_UPI00031E3035"
                     /db_xref="A0A0F9DMD0_9ZZZZ"
                     /db_xref="sbp:Sbal223_4401"
                     /db_xref="UPI00031E3035"
     gene            32319..32630
                     /locus_tag="SR-VP_0-2_scaffold_141_4556078_prodigal-single
                     _50"
     CDS             32319..32630
                     /product="hypothetical protein"
                     /codon_start=1
                     /transl_table=11
                     /translation="MSHFSHNVDVKCPDCQPLAQSFLECCERNYSGCGVDMAYCPECG
                     HGFQISYKVSEVLRTESWDGPSRVVREAEEEEDRRRQAAEQLLQDTHEYERLKKKLGI
                     K*"
     gene            32627..33007
                     /locus_tag="SR-VP_0-2_scaffold_141_4556078_prodigal-single
                     _51"
     CDS             32627..33007
                     /product="hypothetical protein"
                     /codon_start=1
                     /transl_table=11
                     /translation="MMSLSRRLFLQIASLVTFFGVPKNPIPVLDPKPLTPSFPLPKAT
                     AHPQLMWGTYGKSGKQPLKVVQLGACSTEHLYAILKTQWQISNEYRAAIWDILNIRCK
                     MEKENPELRKVHYECPEAPESRTT*"
     gene            32970..33377
                     /locus_tag="SR-VP_0-2_scaffold_141_4556078_prodigal-single
                     _52"
     CDS             32970..33377
                     /product="hypothetical protein"
                     /codon_start=1
                     /transl_table=11
                     /translation="MNVPKLLKVEPLEEDMDFPRYVIEDQEGMVWDGSAFIADRKAGM
                     LYVGTDDACLAMQEILKKDLSQRVLIRLKAPVMIEVYADPHAIVNPLDVASWLSKTCR
                     LQMNTSENGLGPDNSVVLPTIYFHKIEVCDDSA*"
     gene            33364..33867
                     /locus_tag="SR-VP_0-2_scaffold_141_4556078_prodigal-single
                     _53"
     CDS             33364..33867
                     /product="hypothetical protein"
                     /codon_start=1
                     /transl_table=11
                     /translation="MIRPRTSRLVIFLRAVAIVWGVLWLFFHILPFEGYYYVKIWSRW
                     WFPLLLALVLVFRVGLISYCIDTFIYWLMYNGDPSYQEARQNGWHPFWDNIPSPINPD
                     NGFVPPASWQFCCPVCNSRVEKAVDICWNCGYGSNGDSTAYYNRYGHPPKPDDPGPPP
                     SIPMDAT*"
     gene            33864..34094
                     /locus_tag="SR-VP_0-2_scaffold_141_4556078_prodigal-single
                     _54"
     CDS             33864..34094
                     /product="hypothetical protein"
                     /codon_start=1
                     /transl_table=11
                     /translation="MNPYSDLWIWPKPEVYMGPTVYEATEIKIREVGAQIEELQGQMR
                     ILQRRLEEYEGSSMLEAERIATHAERFLKPIS*"
     gene            34091..34465
                     /locus_tag="SR-VP_0-2_scaffold_141_4556078_prodigal-single
                     _55"
     CDS             34091..34465
                     /product="hypothetical protein"
                     /codon_start=1
                     /transl_table=11
                     /translation="MIVFHGTGHYAFEAISQRGLLKRHHSHVPKPCACTSLDIEIAKL
                     FAVRKSTAEDFMAGKLSGIVLEFELSGRVGRDYLPVCDYRSLQTENEIAVFSPRRLQL
                     LAVWRHEQDWQRHSLKVNHDRI*"
     gene            34452..34727
                     /locus_tag="SR-VP_0-2_scaffold_141_4556078_prodigal-single
                     _56"
     CDS             34452..34727
                     /product="hypothetical protein"
                     /codon_start=1
                     /transl_table=11
                     /translation="MIEFEVRSRWEARSVACRVASIIGNPYAWDENREMGPYWQEAEQ
                     KWQLNSGNDWFLRSLGENRYSLSYRYGSKKQSALDGLKTFLEEIVFA*"
     gene            34724..34936
                     /locus_tag="SR-VP_0-2_scaffold_141_4556078_prodigal-single
                     _57"
     CDS             34724..34936
                     /product="hypothetical protein"
                     /codon_start=1
                     /transl_table=11
                     /translation="MKENFSPEMWSRLLETALSAMPYGLPLDDDWPDVRDSIAVKICE
                     EYPELIDADASSDIADALMDALMVDC*"
     gene            35013..36131
                     /locus_tag="SR-VP_0-2_scaffold_141_4556078_prodigal-single
                     _58"
     CDS             35013..36131
                     /product="RNA ligase, T4 RnlA n=1 Tax=Oscillatoria
                     nigro-viridis PCC 7112 RepID=K9VIV2_9CYAN"
                     /codon_start=1
                     /transl_table=11
                     /translation="MLQVQEFLKQNTIDDLTAQLGIKASKHETLPLVILNYDQIESPK
                     THPVVRECRGLVLHADTHQVVAKSFPRFFNWGEVADEMELFDFSDFSVHSKEDGSLVL
                     LYHFENEWRVNTRGSFAGDPIQHQNFTWAEAIVKALGVVSLKDLNGKLNEDYTYVGEF
                     CSPWNKVVRKYDKPTFYLLTIMDRRSLAEVGIAQCDAIAKEMGWLRPIQYTFSSIDQI
                     QEWLREQSATDATFEGVVIRDSKNARWKIKSATYLGLHRLKGDDVWNPKHLLPFILAG
                     EEDELLTYFPEVRDRFFELKSQILDEYCKLVEAWGDHRHIEDQKEFALTIKGQRFSSL
                     LFQVRKEHGKAQSSKDLRKKWAESEALILKHIVKGTPA*"
                     /db_xref="UniRef100_K9VIV2"
                     /db_xref="A0A0G0QET5_9BACT"
                     /db_xref="oni:Osc7112_2735"
                     /db_xref="K9VIV2_9CYAN"
     gene            36301..36519
                     /locus_tag="SR-VP_0-2_scaffold_141_4556078_prodigal-single
                     _59"
     CDS             36301..36519
                     /product="Carbon storage regulator homolog n=1 Tax
                     =Planctomyces maris DSM 8797 RepID=A6CCF0_9PLAN"
                     /codon_start=1
                     /transl_table=11
                     /translation="MLVLSRKKNESIVIDDNIVLTVVEIRGDKVRLGIQAPKEVPVHR
                     SEVHQRLQTAKLPTEVELTIPEEMAKAV*"
                     /db_xref="UniRef100_A6CCF0"
                     /db_xref="A6CCF0_9PLAN"
                     /db_xref="saci:Sinac_1709"
     gene            36598..36798
                     /locus_tag="SR-VP_0-2_scaffold_141_4556078_prodigal-single
                     _60"
     CDS             36598..36798
                     /product="hypothetical protein"
                     /codon_start=1
                     /transl_table=11
                     /translation="MFKLVIEANGKKLEKEMKDYATAMTEAQRITKFPYSAEAMIYRG
                     NLMIVWINHAPPSKSKNEEEME*"
     gene            36795..37007
                     /locus_tag="SR-VP_0-2_scaffold_141_4556078_prodigal-single
                     _61"
     CDS             36795..37007
                     /product="hypothetical protein"
                     /codon_start=1
                     /transl_table=11
                     /translation="MTDFLKKSSYLELRAVKVSRDESRITLTGCVSSFYMKQMATTLA
                     KKRFPNLELVNGLEVVASGKKVQGFS*"
     gene            37149..37784
                     /locus_tag="SR-VP_0-2_scaffold_141_4556078_prodigal-single
                     _62"
     CDS             37149..37784
                     /product="hypothetical protein"
                     /codon_start=1
                     /transl_table=11
                     /translation="MSRPCSAYTQAIRDLVSKDKKITHKDARPLLKAAGHPIVAEPPT
                     KSAEFAAIEKGYDIGSLVKPDMDKVEGACRQGMKYDDKTTKAVMHEATLRGAWANEAN
                     EFNTTKSKWLITLASGEKSPSRKPASSRNNKAKAAKKQPKQKNVPVRRGRQPKVVVPT
                     VESDDSLSVIEKLGGVQAAEAKVASLKAEVATLEAAVAAVKALTARLQKAA*"
     gene            37860..38105
                     /locus_tag="SR-VP_0-2_scaffold_141_4556078_prodigal-single
                     _63"
     CDS             37860..38105
                     /product="hypothetical protein"
                     /codon_start=1
                     /transl_table=11
                     /translation="VKVYGIYHYRGEEALAKALAQAGMTPPAKLPEGSDPRDLKPIEV
                     SIEDVSSLMEDSDVMLVRRAGGNYIHLDLRGFKFTQR*"
     gene            38116..38538
                     /locus_tag="SR-VP_0-2_scaffold_141_4556078_prodigal-single
                     _64"
     CDS             38116..38538
                     /product="hypothetical protein"
                     /codon_start=1
                     /transl_table=11
                     /translation="MSRKGFTVTELLVVVAIIVILGALLMGGVQGCANNSPELTGVYQ
                     CVKTYTITSGGGDSTSTSKRVDVRPMDGGMATTFLCNDSWTNDIQNSATMYAQFEPGK
                     WYQITTLGIRKEGIWNPLFPKIKAVVEIPDPRKPERAD*"
     gene            38540..39040
                     /locus_tag="SR-VP_0-2_scaffold_141_4556078_prodigal-single
                     _65"
     CDS             38540..39040
                     /product="hypothetical protein"
                     /codon_start=1
                     /transl_table=11
                     /translation="MEVFVVIGSCGEWEDHSEWVELVTYSAAKAQRHIDARLAKFKAD
                     EDAYERVSAWRSQYMDANPYPELDRSRWKERKRWPPGLRHDQITPEMRAEREAVATHN
                     QVLSDEHKIQLEIWQAAKDKACMEFIAAEFSADEAEQERLFDLRYREPLSFNIEKHPI
                     DEPEQI*"
     gene            39037..39651
                     /locus_tag="SR-VP_0-2_scaffold_141_4556078_prodigal-single
                     _66"
     CDS             39037..39651
                     /product="hypothetical protein"
                     /codon_start=1
                     /transl_table=11
                     /translation="MISVGWSDFALKNSAPLSGNSYAAMLNGNVIGLVEKYWDNRKPG
                     MGEGDRLDRKVVVPIGAEDVTYFRCPSYVEPQMGLPVKARLVQRQEGEAPYVQTYVSP
                     EDVGMYTQFPVISPVATSASIVCYSVEALLENGGKRSTDCDWEIVCILASTDAQEPMT
                     PLTMARNFLQKEGGTFGEYSAKDFAEAIWYWSTRKGIPVRGDNL*"
     gene            39648..39875
                     /locus_tag="SR-VP_0-2_scaffold_141_4556078_prodigal-single
                     _67"
     CDS             39648..39875
                     /product="hypothetical protein"
                     /codon_start=1
                     /transl_table=11
                     /translation="MIDYKRLVASLTDLDVTKRNYDEALRLIELRVDEIWRHICQWHQ
                     DELHPARKLGFWVFRNGKDADYKEDSLKGGL*"
     gene            40021..40242
                     /locus_tag="SR-VP_0-2_scaffold_141_4556078_prodigal-single
                     _68"
     CDS             40021..40242
                     /product="hypothetical protein"
                     /codon_start=1
                     /transl_table=11
                     /translation="MAVIDKHIADAITNFASDRATKLQRNKEKKARKQENARVLHQKV
                     LAIKAKVEAVLTPDEYNYLLDKTGWRFVK*"
     gene            40239..40538
                     /locus_tag="SR-VP_0-2_scaffold_141_4556078_prodigal-single
                     _69"
     CDS             40239..40538
                     /product="hypothetical protein"
                     /codon_start=1
                     /transl_table=11
                     /translation="MTPAARIVDNGIGAYEFCGHRGTHVQLGVELDEVLKVDVTDDDE
                     IENTIHGTVRGGCDGEHAGRCNRSCIEFEVDYVGKLDRVAVEKGRKIAYYMIEQA*"
     gene            40651..41376
                     /locus_tag="SR-VP_0-2_scaffold_141_4556078_prodigal-single
                     _70"
     CDS             40651..41376
                     /product="Uncharacterized protein n=1 Tax=Serratia
                     marcescens subsp. marcescens Db11 RepID=V5ZY83_SERMA"
                     /codon_start=1
                     /transl_table=11
                     /translation="MIKYVSGDLFGPMLADNTPGTIIIPHVVNSKGAWGSGFVVPLGR
                     KYPLAKNRYYNWHSNGHETEEWRLHRRVPFELGVTQFVRVSGPEAPTQIIVANMLAQT
                     LGGARPLYYQHLAACMTQVAGMCQHLSEQLGLPARIHAPAFGAGLAGGDWAIIKELIA
                     DCWLRDLHIPVSIYYLPGTVPQVEAEAALQEPNFILEPALEAEIAHALANDPPVLTQL
                     EQRLRTETPEDFNDFNGPLEGNE*"
                     /db_xref="UniRef100_V5ZY83"
                     /db_xref="dgo:DGo_PC0079"
                     /db_xref="V5ZY83_SERMA"
     gene            41342..41575
                     /locus_tag="SR-VP_0-2_scaffold_141_4556078_prodigal-single
                     _71"
     CDS             41342..41575
                     /product="hypothetical protein"
                     /codon_start=1
                     /transl_table=11
                     /translation="MISTGHSKGTNKMDLIILIATSASGEEQTLVCEDEFKDAGENPE
                     DFFVGHVRDAYVAGRIECSGDTHLLSGAYKREF*"
     gene            41572..41847
                     /locus_tag="SR-VP_0-2_scaffold_141_4556078_prodigal-single
                     _72"
     CDS             41572..41847
                     /product="hypothetical protein"
                     /codon_start=1
                     /transl_table=11
                     /translation="LSKKGKHQTVETSLKPNMKWLENLEIVERVIIGLSEACRHKFTP
                     GHIKVQGEVDGGLRLNTYSGRGVTKVFVGVAPENKEALRKLIEERMK*"
     gene            41844..42173
                     /locus_tag="SR-VP_0-2_scaffold_141_4556078_prodigal-single
                     _73"
     CDS             41844..42173
                     /product="Uncharacterized protein n=1 Tax=Clostridium
                     hathewayi DSM 13479 RepID=D3ANE8_9CLOT"
                     /codon_start=1
                     /transl_table=11
                     /translation="MTRKFIGDFIEIDGRMICYQLFTGHQYLMEKNGWTEEQVSEYIE
                     ENHKVYLLINQIMALKQSCFLLRRVSHSCGSLADHLYELKVRLIHELRDVHSVEFDDE
                     FVENWSE*"
                     /db_xref="UniRef100_D3ANE8"
                     /db_xref="A0A0D5ZC86_PAEPS"
                     /db_xref="D3ANE8_9CLOT"
     gene            42173..42490
                     /locus_tag="SR-VP_0-2_scaffold_141_4556078_prodigal-single
                     _74"
     CDS             42173..42490
                     /product="Tax=RBG_13_Pacearchaeota_36_9_curated"
                     /codon_start=1
                     /transl_table=11
                     /translation="MKHDLQVLRTNLKKAENEVQRLKSAITREENACQHSWTETYAPE
                     VQEAYTDPGDPPGTMGVDWRGPCYVPRSETPRWKRVCGLCGKIEYSRSTREETTTVRK
                     PVY*"
                     /db_xref="86698094"
     gene            42490..42960
                     /locus_tag="SR-VP_0-2_scaffold_141_4556078_prodigal-single
                     _75"
     CDS             42490..42960
                     /product="hypothetical protein"
                     /codon_start=1
                     /transl_table=11
                     /translation="MPWLVVLESSHYAPKDGNDAIQEILIANDADQALAYIDKEHLYD
                     YFADEDHSDKEEESGYFSPTKEWWDANPSKRDEAVSLGLEIVEYSHDITPSVRGTGDA
                     LTRWLQSNTWKDVEDAYYGVTQFTWQRQQSISDEDAATLLRLSLAKDIRGWKAK*"
     gene            42962..43186
                     /locus_tag="SR-VP_0-2_scaffold_141_4556078_prodigal-single
                     _76"
     CDS             42962..43186
                     /product="hypothetical protein"
                     /codon_start=1
                     /transl_table=11
                     /translation="MFKKGYPTEPGFYWQYWTKCHGPFLRQIVKEGDRWWVLRYNDHK
                     KVNRESLFAYAEDAYWCKIEPPPFLQVVFE*"
     gene            43183..43557
                     /locus_tag="SR-VP_0-2_scaffold_141_4556078_prodigal-single
                     _77"
     CDS             43183..43557
                     /product="hypothetical protein"
                     /codon_start=1
                     /transl_table=11
                     /translation="MNLPLVEWNKEQPGYLPMWEEIFGIGPFELLESIPVPEGDRILG
                     WKGQPESAVIQFEPGWWYTIALPPTNHWSHYGVKTATFFHSKWFRPFGVPFSGIDTCV
                     VLLCNTRFPHRTTPVLNPRSPS*"
     gene            43497..44666
                     /locus_tag="SR-VP_0-2_scaffold_141_4556078_prodigal-single
                     _78"
     CDS             43497..44666
                     /product="hypothetical protein n=1 Tax=Terracoccus sp.
                     273MFTsu3.1 RepID=UPI0003774677"
                     /codon_start=1
                     /transl_table=11
                     /translation="MQYKIPSQNYARLESEIAKLNRRAEKLGMAPIKLKIVDRITETY
                     PLELELTYTADIIVCEIEGESPQLAGWTLVAVIEPVTDVENIVREVPGQVCPAEFRIT
                     DMHCDHCQEVRRRKDVFILQHEDGTYKQVGRNCLADFLGHESPETLVRKAECYIAVGR
                     LIFESQEVGWGNLGKVKSVPTELFLIMVAATIRAHGYVSKSKSEELLQKPTAWIAWDC
                     CLNPEVKHDPVEEQDVDLAKRAIAWAKAIEPDEAPNSYIHDIAVCARQPVVTSRLIGY
                     AASLIPAFRKNEETQFQRRRNTISQRHIGTVGKREIFDLQVVFLKEFETLHGIQTMVK
                     FVDGEGNAVLWRASGRPDWLEVGKLVKVKCTPKEHTVYQDQPETIVLRVSPVEQA*"
                     /db_xref="UniRef100_UPI0003774677"
                     /db_xref="A0A0F9VAU1_9ZZZZ"
                     /db_xref="UPI0003774677"
     gene            44663..45178
                     /locus_tag="SR-VP_0-2_scaffold_141_4556078_prodigal-single
                     _79"
     CDS             44663..45178
                     /product="Putative uncharacterized protein n=1 Tax
                     =Bacillus amyloliquefaciens LL3 RepID=F4ENG3_BACAM"
                     /codon_start=1
                     /transl_table=11
                     /translation="MRFQDIPQFTRDGHYQVNVSWDFLETHLAHLNEGQKLDLNPDFQ
                     RGHVWNESKQRAFVEFCLKGGRGSSLLRFNCPGWMKDFRGPMVLVDGKQRLEAVRKFM
                     RNELAIFDGHKFGDFTDRLRMTTADFIFMVNDLDTRKEVLQWYLDINSGGVVHTQKEL
                     DKVRSLLSLEK*"
                     /db_xref="UniRef100_F4ENG3"
                     /db_xref="A0A0F9WXR6_9ZZZZ"
                     /db_xref="bql:LL3_02299"
                     /db_xref="F4ENG3_BACAM"
     gene            45178..45351
                     /locus_tag="SR-VP_0-2_scaffold_141_4556078_prodigal-single
                     _80"
     CDS             45178..45351
                     /product="hypothetical protein"
                     /codon_start=1
                     /transl_table=11
                     /translation="MGLVPMKDLEIGDEFFSAGHRYKKTSDLGLMIGIINCFDLTTGE
                     NIHMSPYRKVVPV*"
     gene            45348..45986
                     /locus_tag="SR-VP_0-2_scaffold_141_4556078_prodigal-single
                     _81"
     CDS             45348..45986
                     /product="hypothetical protein"
                     /codon_start=1
                     /transl_table=11
                     /translation="MTHDEVFCKASEIEYGQCFEHEGKSYRRLNVIDFPSFLGAVAGV
                     SEHHELHVIPASAIVRRYSNGFGSPLHTDEEEAAANESQRQYSLASDAIDDRVAVAIR
                     KYRRENSLRPVDRILVDYSAYDSDDNDVPIDNLNDIAIIGKCILVMREDRPYQSEVVE
                     NPTWLQLAVLANEMIIATRDHHHCFLETVHKIKWRPKGLPEDVAVYEFGMGS*"
     gene            45952..46986
                     /locus_tag="SR-VP_0-2_scaffold_141_4556078_prodigal-single
                     _82"
     CDS             45952..46986
                     /product="hypothetical protein"
                     /codon_start=1
                     /transl_table=11
                     /translation="MSLSMNSEWDHKVQKYGKFQPIKHRPALPLHDNDTSKNEVDVLG
                     MFQYHYVGLAWAAYWAMVRKTAKRCKLRLWAAHQRLQKKHPFQIPDMGDDDYRWSEDD
                     FLLLFMWQFEAWQTKTYDMDKIYDEGNVVKHHCRVISHQRVELINAQTTVEDAFEFHD
                     DDMRDDFVSQLWCRGHKHILEQIVDDPIFGHNAKMELRSMALSRQFEIDELFREAALP
                     ENVRILQDHLRRAGPSLYNAFFPYPPNQYHNVQNCLCVMADGGPIFRLEVLDPPTCTR
                     FKLAEVMPPWWGESAPILQKPEPCAGEYDFPFYDFDLSEGDEFDFAKLMEVIERGCEQ
                     IGTRHERRKL*"
     gene            46983..47177
                     /locus_tag="SR-VP_0-2_scaffold_141_4556078_prodigal-single
                     _83"
     CDS             46983..47177
                     /product="hypothetical protein"
                     /codon_start=1
                     /transl_table=11
                     /translation="MSTYTYTDNRKGEVVFQVKAESIAEADKAYQAKFGAADMRSLVW
                     IGCRITNEEICSTNSQETSG*"
     gene            47144..47335
                     /locus_tag="SR-VP_0-2_scaffold_141_4556078_prodigal-single
                     _84"
     CDS             47144..47335
                     /product="hypothetical protein"
                     /codon_start=1
                     /transl_table=11
                     /translation="MLHEFARDEWVKKHLPSVSADLKISFEVVMKQAYDAGYERGQQD
                     THRSVKAQQDEDLHGPQFI*"
     gene            47418..47642
                     /locus_tag="SR-VP_0-2_scaffold_141_4556078_prodigal-single
                     _85"
     CDS             47418..47642
                     /product="hypothetical protein"
                     /codon_start=1
                     /transl_table=11
                     /translation="MLTFEVSCDNKASYNIVVKESHKLGRKAVILVKCDRIDPTDNER
                     GFQLANQICAFLNSLPEKERRQYVSAEMLP*"
     gene            47639..47962
                     /locus_tag="SR-VP_0-2_scaffold_141_4556078_prodigal-single
                     _86"
     CDS             47639..47962
                     /product="hypothetical protein"
                     /codon_start=1
                     /transl_table=11
                     /translation="MTNKIPYGDLPFLPSLIARTTCGTTYTGEWMRNISPAEIAETES
                     ARQAMTPTQILEFEEMCDRRCRCAYNTEAEWFMRCVRAAGNKGRDQLYMWTAHWLASY
                     LKVKP*"
     gene            47959..48177
                     /locus_tag="SR-VP_0-2_scaffold_141_4556078_prodigal-single
                     _87"
     CDS             47959..48177
                     /product="hypothetical protein"
                     /codon_start=1
                     /transl_table=11
                     /translation="MTKSQLPYEMMRRLSHHRHFAISTISDCAISIAAENNITLSDDE
                     RREIVERVVNGFEVVRGMRIKRDDPFFV*"
     gene            48158..48493
                     /locus_tag="SR-VP_0-2_scaffold_141_4556078_prodigal-single
                     _88"
     CDS             48158..48493
                     /product="HNH endonuclease n=1 Tax=Rhodonellum
                     psychrophilum GCM71 = DSM 17998 RepID=U5BSW0_9BACT"
                     /codon_start=1
                     /transl_table=11
                     /translation="MTRSLYEQYERIARQGGVTPQQVHLLRSTKQTPAQKHLRRKKRL
                     LRKQKDKCFYCEAALTMKSMTIDHKIPRSKGGTNRASNLVAACFGCNQDKGDKTVKQF
                     EKWRKTNGC*"
                     /db_xref="UniRef100_U5BSW0"
                     /db_xref="ate:Athe_2426"
                     /db_xref="88484660"
                     /db_xref="U5BSW0_9BACT"
     gene            48483..48812
                     /locus_tag="SR-VP_0-2_scaffold_141_4556078_prodigal-single
                     _89"
     CDS             48483..48812
                     /product="hypothetical protein"
                     /codon_start=1
                     /transl_table=11
                     /translation="MDVECPQCGSKEMHETGKFDLTVIEKTECRHDFECDHCGCLFSI
                     VYAPIEAVLVERGDALHCEDGAVLDGAGEILGEFDDGRFVPSLFLLEADPSYQDEVDR
                     YAATCNH*"
     gene            48938..49279
                     /locus_tag="SR-VP_0-2_scaffold_141_4556078_prodigal-single
                     _90"
     CDS             48938..49279
                     /product="hypothetical protein"
                     /codon_start=1
                     /transl_table=11
                     /translation="MADTPGTLVVSPTKLSANRAGNSLQPSERGVACLSEILRDRQFS
                     ENSQTVATLLAILHGITVNTTSGDVLALGIYKARDLCDQIGIEPEVFEDVVQKFVEFS
                     KQARQWNPLAY*"
     gene            49258..49629
                     /locus_tag="SR-VP_0-2_scaffold_141_4556078_prodigal-single
                     _91"
     CDS             49258..49629
                     /product="hypothetical protein"
                     /codon_start=1
                     /transl_table=11
                     /translation="MEPSGVLTMYHGFYSLKHHAHTDECRNQFYDGPNPFGRRSWCVY
                     EKANGDYAIVTEIANLEKFPDSTESYTKQWDDAVCHGEILDKCLVNRCSDSFALGRLD
                     QKKLCAAYAVVGFMIGTKCSD*"
     gene            49617..50159
                     /locus_tag="SR-VP_0-2_scaffold_141_4556078_prodigal-single
                     _92"
     CDS             49617..50159
                     /product="Uncharacterized protein n=1 Tax=Escherichia
                     phage PBECO 4 RepID=L7TIM3_9VIRU"
                     /codon_start=1
                     /transl_table=11
                     /translation="MLRLAKFTLDEIIPLIGAARRWAYSLSDGRKVWVGTDSVRLKLH
                     KRCGHCVACFLRSEHFWLEVDIPKSHRKLNLPVETYCADALSKRAHLNPYGIGQQGQE
                     VLMTLDHIHPRSKGGPKEDSNIQVLCRDCNRIKANKFLTPVQILEQRCNGNPAFAAFV
                     ESNKELLGRELYFHVQFAEL*"
                     /db_xref="UniRef100_L7TIM3"
                     /db_xref="A0A097EYA0_9CAUD"
                     /db_xref="jeo:JMA_38160"
                     /db_xref="L7TIM3_9VIRU"
     gene            50137..50403
                     /locus_tag="SR-VP_0-2_scaffold_141_4556078_prodigal-single
                     _93"
     CDS             50137..50403
                     /product="hypothetical protein"
                     /codon_start=1
                     /transl_table=11
                     /translation="MSNSQNYKLYVSCSNNGVTLDSGLQDEGKFESDETAIAYFQSPD
                     RYPILRGGYDRIQFTLMCGDRELERWNWERPLRPRRVIPFLEFP*"
     gene            50403..50675
                     /locus_tag="SR-VP_0-2_scaffold_141_4556078_prodigal-single
                     _94"
     CDS             50403..50675
                     /product="hypothetical protein"
                     /codon_start=1
                     /transl_table=11
                     /translation="MFRTKNIEIIGCSLGTAKHKGRNRPVIVTTFRLGENFIPLNVNI
                     TMDQAERLVEDLQGLLKQKAAPGVRERRDTRQQTREVIEKLAKKPE*"
     gene            50679..50987
                     /locus_tag="SR-VP_0-2_scaffold_141_4556078_prodigal-single
                     _95"
     CDS             50679..50987
                     /product="hypothetical protein"
                     /codon_start=1
                     /transl_table=11
                     /translation="MTRTKHYVDVTLRVVVECDEGVDPADLMSVSNYELAYEGEDGEI
                     LETEMTSAEHVGVCDENGVLVPLARNVSDIPFETITPLGQTPDEYDVDTDYNGDLEDK
                     *"
     gene            51004..51303
                     /locus_tag="SR-VP_0-2_scaffold_141_4556078_prodigal-single
                     _96"
     CDS             51004..51303
                     /product="hypothetical protein"
                     /codon_start=1
                     /transl_table=11
                     /translation="MTQAWEVTKDDVQTVLDRHGCKASAETLLDEHFVGDGRVEDAVL
                     YFVNFELQCDVALSEIEDVLMEAGVITGQKKFTYDEADNIWDGEDDFDDDLDDEE*"
     gene            51307..51873
                     /locus_tag="SR-VP_0-2_scaffold_141_4556078_prodigal-single
                     _97"
     CDS             51307..51873
                     /product="hypothetical protein"
                     /codon_start=1
                     /transl_table=11
                     /translation="MLTLSKPPVYQTVEPYKYFNYTTLHCRGIGKDEFDMMRYDRAFF
                     ARRKDVDVIQSLIGKDMDHVLHPFSLLLCKYDWKGMTRPNWTPEKLCGGQEYVNITDP
                     GSLYELGANHTELRPSKGLKVKTEQEVTGLLKEVLDVMYNNRAMPNTEVDSGILGQAF
                     YKPEEPITVTLCNFSAQELLWLVPVTAL*"
     gene            51885..52223
                     /locus_tag="SR-VP_0-2_scaffold_141_4556078_prodigal-single
                     _98"
     CDS             51885..52223
                     /product="hypothetical protein"
                     /codon_start=1
                     /transl_table=11
                     /translation="MNIEDLEKRVQESEKHGTCKVNIAHGEGNEGIWACFATQRDRQV
                     YDENKLGETFEVFLMNHALIGGPCWGGRLKLTANGVDTRPTILVADVIRQMKEAVAAG
                     DYPTADKFTE*"
     gene            52243..52437
                     /locus_tag="SR-VP_0-2_scaffold_141_4556078_prodigal-single
                     _99"
     CDS             52243..52437
                     /product="hypothetical protein"
                     /codon_start=1
                     /transl_table=11
                     /translation="MSAEADGAAEREEKFLSNYKGVFRPEIASAYSEACREIDARYGR
                     EHSDLAEQQKRIAFNRIMRR*"
     gene            52498..52764
                     /locus_tag="SR-VP_0-2_scaffold_141_4556078_prodigal-single
                     _100"
     CDS             52498..52764
                     /product="hypothetical protein"
                     /codon_start=1
                     /transl_table=11
                     /translation="MFERILDVVKTIAFGNKPQDNYSMYKPIQTSILDTVKTLAFLDK
                     TCDPPKLIIWVAASESCYRTAYLKLKGMAQIEVVEHGDTHVERN*"
     gene            52812..54404
                     /locus_tag="SR-VP_0-2_scaffold_141_4556078_prodigal-single
                     _101"
     CDS             52812..54404
                     /product="Uncharacterized protein {ECO:0000313|EMBL
                     :KKL14213.1}; Flags: Fragment;;  TaxID=412755
                     species="unclassified sequences; metagenomes; ecological
                     metagenomes.;" source="marine sediment metagenome.;""
                     /codon_start=1
                     /transl_table=11
                     /translation="MSQTYLMIENPGVAPPEAFTLLGATTKRGSQNQLTVGSFGSGNK
                     HGCAVCIRHEIAPTVFCGSLRLEFGTRQIEMEGTKFDRVQVKFGGKDKQGVNRSGTED
                     LGFVLDYGATDWATIDLALREFVSNALDRAVQEADVLFACDYLKKHNIIPDTASESDR
                     QQAHLALVEYRQSAKYAPWDKVVIEVVEAKRVRAKADHTRVFIPLNAEVFNFYENLGK
                     WFLHFSEPELLKQTILPKANRNLTDRRSAVIYRRGVRVREVLSSSLPSLFDYNLEVKL
                     DESRQVDDYVVKNAATQAIANGDIQSLSKLFMSFDECESSKEGLPNPKYWEHQFDAYA
                     LYEQFTPDELKKTRRETWSKAARHVYGETMIAATDTQIDMAGRKGHKAKKIPFNYAMA
                     CETYTERQTVYQSLSLDDREGREVTPPMKDATVVTNMVWECLTAFDMTKGKEPPKVFC
                     FRQLVESEAILLGFRRGDSIYLNSSICSEVGDARFFSELLIETAIEEISHYVTEASDC
                     SRDFQTFAFTLAAKLVKFRIGV*"
                     /db_xref="A0A0F9DQP3_9ZZZZ"
     gene            54406..54567
                     /locus_tag="SR-VP_0-2_scaffold_141_4556078_prodigal-single
                     _102"
     CDS             54406..54567
                     /product="hypothetical protein"
                     /codon_start=1
                     /transl_table=11
                     /translation="MKVFLATWTEAWSTETHSALIVAESIEKAAQLARLNESDLEEIS
                     TTEESYRSV*"
     gene            54580..54888
                     /locus_tag="SR-VP_0-2_scaffold_141_4556078_prodigal-single
                     _103"
     CDS             54580..54888
                     /product="Uncharacterized protein n=1 Tax=Enterobacter
                     cancerogenus ATCC 35316 RepID=D2ZE05_9ENTR"
                     /codon_start=1
                     /transl_table=11
                     /translation="MRISCLALYFCLVLVLFVGCGTDPNMPMEVKDIPTIEAAESLHR
                     FKITRMGVFPDSIAYNGKRGVYVIKDTHTGKEWVGVSGIGISDLGSHSDGEDIHTDER
                     *"
                     /db_xref="UniRef100_D2ZE05"
                     /db_xref="D2ZE05_9ENTR"
     gene            54900..55148
                     /locus_tag="SR-VP_0-2_scaffold_141_4556078_prodigal-single
                     _104"
     CDS             54900..55148
                     /product="hypothetical protein"
                     /codon_start=1
                     /transl_table=11
                     /translation="MFVLVRLVHPTEGNREVLLTRVPSIGEKVTSRDGCSWMVSSVEH
                     TEVVPEIPTFGGDLVARSSPPTQGVGLPIRAICDVIQL*"
     gene            55155..55373
                     /locus_tag="SR-VP_0-2_scaffold_141_4556078_prodigal-single
                     _105"
     CDS             55155..55373
                     /product="hypothetical protein"
                     /codon_start=1
                     /transl_table=11
                     /translation="MQRFQLVEIDVYIHRRKGCTKLHIVSEADDASITSLCSRSFPLD
                     RVIAIEGSRNDYHVCVTCHEQWRKAKRK*"
     gene            55384..55656
                     /locus_tag="SR-VP_0-2_scaffold_141_4556078_prodigal-single
                     _106"
     CDS             55384..55656
                     /product="hypothetical protein"
                     /codon_start=1
                     /transl_table=11
                     /translation="MKLNKTEQVLLRLLEERVRRGSNWAAIEMITGRGPEGGRIQENV
                     RKWNAAWSLINKGLVRKIRSEQINGATRLDPGVFNSIVVIGPLTQP*"
     gene            55653..56015
                     /locus_tag="SR-VP_0-2_scaffold_141_4556078_prodigal-single
                     _107"
     CDS             55653..56015
                     /product="hypothetical protein"
                     /codon_start=1
                     /transl_table=11
                     /translation="MKRNGYAYAVSVVVELTKEELDICLDCSARHYDGRCKAAGQQGG
                     FLYGFKNQLAFGEDQTKVEVVISTHDLDTLVKILEFTNPVVNGLYWVMRSLLRDALKH
                     RTWLQEQEFAKGGHPAAL*"
     gene            56040..57551
                     /locus_tag="SR-VP_0-2_scaffold_141_4556078_prodigal-single
                     _108"
     CDS             56040..57551
                     /product="Uncharacterized protein n=1 Tax=Myxococcus sp. 
                     (contaminant ex DSM 436) RepID=U2TN26_9DELT"
                     /codon_start=1
                     /transl_table=11
                     /translation="MGRFYNISKDEMDGFLKGLDFKPMTIPGTAELVYGKIVHKGSHR
                     LSLRVYTGINPTGESRAKGTDAIRIQFYYNYTSAPAGDNPIKPVGRAKKCLRVQNWQA
                     NMTEAIAEMQGDANYKACPKCGSPMVWRDNGQFWGCLTYFETKCNGKPGPMVVATAAP
                     KGSIVAVSPALKENPFRIPSHQISVHQKAVEEAFLNETAHIIMGARAGSGKTAMLKHL
                     ASFRKESQKFVYLAFNKKNATEGAKKLPREVSSRTTHSFCNGFLRGLMKLPEKNDESK
                     TFAIMEEIYPGLKNKARRRIRKAAFRMVDLAKNFAVMPGDKDAIRNVMDQYIFELEDA
                     TEEELVVNIVAEVLEKSMPDKCGHTYDFNDMLWWPVVLDLEVPSYAVVLADECQDFNA
                     CQIWLLRKMQEKGARIVAVGDPYQAVYRFRGADSDAFEKLKAMLADTRRGVKELVLPT
                     NYRCGKAIIAYVRENTIVKDIEAAPNAIEGSVATMGYDAILDLLTQEMGRNAV*"
                     /db_xref="UniRef100_U2TN26"
                     /db_xref="A0A0F9RKN4_9ZZZZ"
                     /db_xref="cyj:Cyan7822_4571"
                     /db_xref="U2TN26_9DELT"
     gene            57551..57889
                     /locus_tag="SR-VP_0-2_scaffold_141_4556078_prodigal-single
                     _109"
     CDS             57551..57889
                     /product="hypothetical protein"
                     /codon_start=1
                     /transl_table=11
                     /translation="MGTQMIKQDDGKFGLFSTISDRIYAIDCDEAEMIQIWKDRAAER
                     AEEEMKRWLEETKGKRPAMSKPITLKQALRDHQFHDNPKLLESHPEYKGEFDFDEVLR
                     KRQKELKKGK*"
     gene            57891..58091
                     /locus_tag="SR-VP_0-2_scaffold_141_4556078_prodigal-single
                     _110"
     CDS             57891..58091
                     /product="hypothetical protein"
                     /codon_start=1
                     /transl_table=11
                     /translation="MTFQKLYEEIGQMTPEQRQRPAVIAMQLTGEVAEVIALRRIADF
                     NDTQLPDQLTIWYDRHLDPAIF*"
     gene            58099..58665
                     /locus_tag="SR-VP_0-2_scaffold_141_4556078_prodigal-single
                     _111"
     CDS             58099..58665
                     /product="Marine sediment metagenome DNA, contig:
                     S01H1_L06386 {ECO:0000313|EMBL:GAF75508.1}; Flags:
                     Fragment;;  TaxID=412755 species="unclassified sequences;
                     metagenomes; ecological metagenomes.;" source="marine
                     sediment metagenome.;""
                     /codon_start=1
                     /transl_table=11
                     /translation="MRTAIVCRTNAPLVQCAFDLIKRGIQVKMVGRDIAKRLKDLVGE
                     ILETRLMATMEEFDLLIDGWLAEIHRKFGDKEKKEAFVAECNDYATCLKTMGVPCKDT
                     RELLTAIDSFFIDSDDVTDDPKTVTLCSGHRSKGLEWDRVIVLRMDLMPHPAAALEAD
                     LRQEEHLKYVALTRPMKELVLCPERRPE*"
                     /db_xref="X0S377_9ZZZZ"
     gene            58662..58877
                     /locus_tag="SR-VP_0-2_scaffold_141_4556078_prodigal-single
                     _112"
     CDS             58662..58877
                     /product="hypothetical protein"
                     /codon_start=1
                     /transl_table=11
                     /translation="MTGSNMREGVSTQVLQLELSPRDLKDLEESRVVSCFCKVGVQNL
                     LLRLVKEGVPDAPVPPDVRVRMDDTHE*"
     gene            58907..59605
                     /locus_tag="SR-VP_0-2_scaffold_141_4556078_prodigal-single
                     _113"
     CDS             58907..59605
                     /product="hypothetical protein"
                     /codon_start=1
                     /transl_table=11
                     /translation="MITGVVGLIPATVVMVPMSRSSPTSTNAVLAKRKPSRNHKVMSK
                     KYQPKYWNHRGRYEKRYQELFAALVPSSGDCAVPYGEVLRWTSKMYYDIYNNGGCNMR
                     DMDFRQSLLRDMSSLMQRFADKLKIHDFNLKLHRFVKAEATDQENDEVVDVVICYVWE
                     EHQKALRKYSPMVKLVEDAEWITSFLEQHHPYFHDGKPMETDLGVALTELYVSATKAR
                     EILKKLGVEVKGAA*"
     gene            59602..59850
                     /locus_tag="SR-VP_0-2_scaffold_141_4556078_prodigal-single
                     _114"
     CDS             59602..59850
                     /product="hypothetical protein"
                     /codon_start=1
                     /transl_table=11
                     /translation="MTVKYRMEMAVRAVMAAVQADLEHGIPFRHPKKNSGEALIHRIN
                     LRSHFTVIRRGDVQYVRALYSSMRKLVELHNPDEAEKP*"
     gene            59847..60107
                     /locus_tag="SR-VP_0-2_scaffold_141_4556078_prodigal-single
                     _115"
     CDS             59847..60107
                     /product="hypothetical protein"
                     /codon_start=1
                     /transl_table=11
                     /translation="MKSIKSEVRKIEHILDRQEDLAHNIVAHLDLDVVSGNNPQMYSK
                     LGRDIRELVDLLTQAKQKADEIANYQSYDRVTYNPRQKRRAG*"
     gene            60104..60289
                     /locus_tag="SR-VP_0-2_scaffold_141_4556078_prodigal-single
                     _116"
     CDS             60104..60289
                     /product="hypothetical protein"
                     /codon_start=1
                     /transl_table=11
                     /translation="MKAVRCPYCKLLVGPTNELGTLIVAAVANHEVRDGEAFLSELPV
                     CPGSLMLGFVSEVPCEV*"
     gene            60279..60479
                     /locus_tag="SR-VP_0-2_scaffold_141_4556078_prodigal-single
                     _117"
     CDS             60279..60479
                     /product="hypothetical protein"
                     /codon_start=1
                     /transl_table=11
                     /translation="VKSEQIAKIETDRFSVKVELDNGVVLRVYSNLDYFHITISGDDF
                     ETPIEVTEKTGNALNLRYKPRA*"
     gene            60483..61004
                     /locus_tag="SR-VP_0-2_scaffold_141_4556078_prodigal-single
                     _118"
     CDS             60483..61004
                     /product="hypothetical protein"
                     /codon_start=1
                     /transl_table=11
                     /translation="MCENCKFWNDPNHPEEMFRFLWGMYWYNVPQGYKLMEGRDGVLI
                     PTENLKCLIEWPPRPDGFDPMKRQPLVEHLDHVDMDKPVLFACYPETMSGAENLTKSR
                     LLIDGTHRVARAIRDGHPTVKAYMLTQEESNQILIDNSGRAKKKPKPKPKKPAKPRKP
                     RKTCKSTEDSSTD*"
     gene            60971..61318
                     /locus_tag="SR-VP_0-2_scaffold_141_4556078_prodigal-single
                     _119"
     CDS             60971..61318
                     /product="Uncharacterized protein n=8 Tax=Mycobacterium
                     abscessus RepID=I8C8N0_MYCAB"
                     /codon_start=1
                     /transl_table=11
                     /translation="MQVYGGLINRLMENAKSPEPTVGMGATECMYSDRHACTIVEVRS
                     PTTIVVQRDKAKRIDNNGMSESQTYEFTPNPEAPKVVVTKRRNGRWVAKGNKQSSPGF
                     MLGERDEYYDFSH*"
                     /db_xref="UniRef100_I8C8N0"
                     /db_xref="X8DLZ9_MYCAB"
                     /db_xref="I8C8N0_MYCAB"
     gene            61335..61490
                     /locus_tag="SR-VP_0-2_scaffold_141_4556078_prodigal-single
                     _120"
     CDS             61335..61490
                     /product="hypothetical protein"
                     /codon_start=1
                     /transl_table=11
                     /translation="MKYIVWVKENGQWEPNGDGPLTLKQAERIATEIRRECRVATKVL
                     PANESPH*"
     gene            61592..61891
                     /locus_tag="SR-VP_0-2_scaffold_141_4556078_prodigal-single
                     _121"
     CDS             61592..61891
                     /product="hypothetical protein"
                     /codon_start=1
                     /transl_table=11
                     /translation="MRSKPYIEDGCPPTEEPTSTFQLTQMVRLDYSFPDVDDKTRSKI
                     YDILHDRKYVRFRGGGGDGSNNSGVSYLTLADALELRERLSEAGLIETISEDTPQ*"
     gene            61897..62217
                     /locus_tag="SR-VP_0-2_scaffold_141_4556078_prodigal-single
                     _122"
     CDS             61897..62217
                     /product="hypothetical protein"
                     /codon_start=1
                     /transl_table=11
                     /translation="MELKLIPHQTCPDCGSITVAESCRSVHTCGEGFEERTFHCGCVI
                     AWSPNFSRLETKTPCPKRPDQIEKKQKRAFLIRALEMVIDASAADDEYKSSCKTYLPK
                     WGLH*"
     gene            62214..62597
                     /locus_tag="SR-VP_0-2_scaffold_141_4556078_prodigal-single
                     _123"
     CDS             62214..62597
                     /product="hypothetical protein"
                     /codon_start=1
                     /transl_table=11
                     /translation="LNQSFGVNLVIDNNGDLGEPDLITTSTEAADARYAEIIAENNGK
                     LKDSYDCDVARQFYMQCEIPQELTFGQYVQKILSELVLKQRWDDPYAAICPTFDPEGQ
                     RLDFLFQSYLAGVPVAEAVRRNLDS*"
     gene            62606..62902
                     /locus_tag="SR-VP_0-2_scaffold_141_4556078_prodigal-single
                     _124"
     CDS             62606..62902
                     /product="hypothetical protein"
                     /codon_start=1
                     /transl_table=11
                     /translation="MLIAKPDHKKKFRTKIKATTILRLTDLSDPATAVMTVATFDSDH
                     YADARECFFEEIRKAAALTRLAVHEEELEAAEEDGHIEIGDHHIYLLHSYKDGR*"
     gene            62985..63341
                     /locus_tag="SR-VP_0-2_scaffold_141_4556078_prodigal-single
                     _125"
     CDS             62985..63341
                     /product="hypothetical protein n=1 Tax=Thiobacillus
                     denitrificans RepID=UPI00036D4487"
                     /codon_start=1
                     /transl_table=11
                     /translation="MNAVGEGMPLSPSPMIPIARCAERKEIVKIKCLVMCRNANGEAD
                     CVPVVVECTKKEYENGEHYDAAEGICRENGYEPTFRVFDENEFGNLARALGLDVAEFN
                     INWKKADETWTGKDEP*"
                     /db_xref="UniRef100_UPI00036D4487"
                     /db_xref="A0A096FKD0_COMTE"
                     /db_xref="mpt:Mpe_B0227"
                     /db_xref="UPI00036D4487"
     gene            63338..63541
                     /locus_tag="SR-VP_0-2_scaffold_141_4556078_prodigal-single
                     _126"
     CDS             63338..63541
                     /product="hypothetical protein"
                     /codon_start=1
                     /transl_table=11
                     /translation="MKRTVHLKIDVSKVPANISDAKVAQLVNQMLEIGYNDAAETVDD
                     PDLNCAEAGMVCSMKFGQAKVLK*"
     gene            63538..63774
                     /locus_tag="SR-VP_0-2_scaffold_141_4556078_prodigal-single
                     _127"
     CDS             63538..63774
                     /product="hypothetical protein"
                     /codon_start=1
                     /transl_table=11
                     /translation="MNQPDLSQLTPKQLGKELAIAKLRTASVELSLAATCLHVNATTQ
                     AVQYFNEAITNLDAVRAHLFPEKNEENKAEAGPS*"
     gene            63839..64498
                     /locus_tag="SR-VP_0-2_scaffold_141_4556078_prodigal-single
                     _128"
     CDS             63839..64498
                     /product="hypothetical protein"
                     /codon_start=1
                     /transl_table=11
                     /translation="MSKSPFPVGRQVRVDTSMFDVQLGDSEHAGFPMYGTVHFHQGRR
                     VYVKFSDVGDPQSFDERCVERFDPISDETMALEFKMKAPGVVQSLNRVVHALFEERNF
                     LGDVKEFIPEPCKIDEDHISIFDNTLTVDPTPIEIKTIGGYRQVFGWNITAYRQLPSF
                     DRDVPPEVAEDCRGQARNDIEVCRLVCKALFEDRLEAQLENLDISQMLEEERLRDGYI
                     E*"
     gene            64482..64712
                     /locus_tag="SR-VP_0-2_scaffold_141_4556078_prodigal-single
                     _129"
     CDS             64482..64712
                     /product="hypothetical protein"
                     /codon_start=1
                     /transl_table=11
                     /translation="MDTSNELPVLDTLIVLCPSCGGHCGVYGYTFGDTGWHPCYRCGD
                     VGQMLFYDSIDPEPPEETIVSWQDQEALCEFC*"
     gene            64715..65353
                     /locus_tag="SR-VP_0-2_scaffold_141_4556078_prodigal-single
                     _130"
     CDS             64715..65353
                     /product="hypothetical protein"
                     /codon_start=1
                     /transl_table=11
                     /translation="MSIPKYRYVEYTDDGCGLSQCLNCYQTWEGRGTHGWAFCPYCGT
                     KWEGQQECRSHTDPAWQWNFTRNGVKLDSHERYMLTQRDTPRLTRGWIVEKRSCHMEN
                     GEPVYGKWEFYSRQSDYSRHDIGMLRHVVSFLRSFRDRAEVDHQERLNRCEDVNSFWN
                     HWEEYRASIQTFDHWTYNSSNHIWTHSRPVGGNLVDEWNWTPPSKHENNSEE*"
     gene            65331..65900
                     /locus_tag="SR-VP_0-2_scaffold_141_4556078_prodigal-single
                     _131"
     CDS             65331..65900
                     /product="hypothetical protein"
                     /codon_start=1
                     /transl_table=11
                     /translation="MKTTPKSKRKETRLNVLIGRLDGQFYFLDYVFRDTLHSKPFIGA
                     VGTILRPVPESEAQERRDNPAEYLEDYWQMAVANGDTTQSLEDWAENAAAMDGDNLFY
                     DLSYFPMGQEAAEVYNKERHEEDESADEADDAEFSECIGGGRIFCKDGIHGHTWAEFD
                     KVYADKKTLALIAKHETETCEQYRKRNAR*"
     gene            65916..66221
                     /locus_tag="SR-VP_0-2_scaffold_141_4556078_prodigal-single
                     _132"
     CDS             65916..66221
                     /product="hypothetical protein"
                     /codon_start=1
                     /transl_table=11
                     /translation="MKTAIQKLHPDRFPNMTGKFRAVVGFVIGQLCTEPCINEMCILS
                     DGIVMAQADDDIGMNYMVGEFSELQENWENLLKCAGLSKEERKWAEQRFHNNIMVYA*"
     gene            66233..66493
                     /locus_tag="SR-VP_0-2_scaffold_141_4556078_prodigal-single
                     _133"
     CDS             66233..66493
                     /product="hypothetical protein"
                     /codon_start=1
                     /transl_table=11
                     /translation="MQVNVKLTFRGSATVEVPDHLSPTEQTILARKVALAQILATVEN
                     PDCGEGLEDACDEFIDETDCTEEDFDAAKAVSVGGCWEFTQD*"
     gene            66553..67497
                     /locus_tag="SR-VP_0-2_scaffold_141_4556078_prodigal-single
                     _134"
     CDS             66553..67497
                     /product="hypothetical protein n=1 Tax=Kiloniella
                     laminariae RepID=UPI000372EC57"
                     /codon_start=1
                     /transl_table=11
                     /translation="MALALLLSEPAKRGDVFYLNPFDVEVREALRGRKFPPTAEEILA
                     MATSMHDDGLGTPVACRRVEQNKPQLVKGFTRCCAARMIREGFTGADGVQRHNPEFKL
                     KACIVDCNDREALRSNIIENAIRNETSPIDDAHNHRRLREEFGHSDAEIAALYQYPNQ
                     NKVSRLKKLLAYSDEVQLLIHKGLLPVQAAIDLLDLPEDKRAEAIKVATNDKGVVNGA
                     DIASQVREHHLNDDNPLVVPPTAGGEQTGATPRTKGLKPRTIRELRKFYTEIIEEEGT
                     DEAVVAFCKDMLAHVNGKKSNKQGKNAILRLLDATAAK*"
                     /db_xref="UniRef100_UPI000372EC57"
                     /db_xref="paca:ID47_09970"
                     /db_xref="UPI000372EC57"
     gene            67554..68273
                     /locus_tag="SR-VP_0-2_scaffold_141_4556078_prodigal-single
                     _135"
     CDS             67554..68273
                     /product="hypothetical protein"
                     /codon_start=1
                     /transl_table=11
                     /translation="MQSNAKRKAPKINARVPSEVTISVDDAIDWLVAGYRASLEDDAE
                     LVRDELAEQTNTRIGIDHDDDNLIVATMVRAAFLPPELIGYDPAISNALFSLDGKKVL
                     LVDSTDDSRKSGTLKHHKGKPTASTFKLMGSRGKEIAEFNVMEVCGVYGKEITLKPDV
                     SVEQEDADLQKAREEAADAALADFECEGFQEADGWNVDGNNWSCTYYYTDPDDPDGDS
                     LCSSFGVEFVPGSSEIAGRWC*"
     gene            68355..68987
                     /locus_tag="SR-VP_0-2_scaffold_141_4556078_prodigal-single
                     _136"
     CDS             68355..68987
                     /product="hypothetical protein"
                     /codon_start=1
                     /transl_table=11
                     /translation="MRCRYCGRQLGDMQFQRKSWLLQRSAEIEARLARELHPMTLKEL
                     IESRIEPLQPQGYIRDHFTERNGKPFTLRDITKLNEAHPGFDFRLKKNFGMTSIEWGK
                     YSQTGGRDGGSVTIAYSEKNVVADLAYLLEHNARYFSALNARNERRQKILADPELMAR
                     FERLVADYLAVKALMTQRREKLDELLEDFDGPFEPDRLSIIDKLLGEGTK*"
     gene            68984..69133
                     /locus_tag="SR-VP_0-2_scaffold_141_4556078_prodigal-single
                     _137"
     CDS             68984..69133
                     /product="hypothetical protein"
                     /codon_start=1
                     /transl_table=11
                     /translation="MRSIWFCRLAYYNQFWQEIDEYWEFVGYSEFGSDGVPRIIELRR
                     KDTRQ*"
     gene            69224..69955
                     /locus_tag="SR-VP_0-2_scaffold_141_4556078_prodigal-single
                     _138"
     CDS             69224..69955
                     /product="hypothetical protein"
                     /codon_start=1
                     /transl_table=11
                     /translation="MKTVPTKVSVGMKFTAAYADSNSMWIVRKSLGKSWLCEIIDEEG
                     KGMCDWVGTQKAFLPREILGSLRMSAMWQGIQDENEQFLQSQPEGAILHYHNSQGSYV
                     RRQVVIKDGRRYLKDIALVGNWDAHDLPKRREDGSVYMPYHPQQILEGKLNDHLQVST
                     TYEHPSFVKPGTHRGANLIDPRKLAPISLELPEETPEQKETARQWILIASVQSALNDI
                     PEIGPDTPMNRLRLAHAILNNEFKK*"
     gene            69965..70273
                     /locus_tag="SR-VP_0-2_scaffold_141_4556078_prodigal-single
                     _139"
     CDS             69965..70273
                     /product="hypothetical protein"
                     /codon_start=1
                     /transl_table=11
                     /translation="MPKGLSPTLTVSHPEIIAAGPLTHQPASTPYRMVLVQKRDGSFV
                     VYTEFFTALPEDVPQLLPVPSSSFANGHYFKADQLVEATQKFAERLAAKAPEFASLYR
                     *"
     gene            70567..70947
                     /locus_tag="SR-VP_0-2_scaffold_141_4556078_prodigal-single
                     _140"
     CDS             70567..70947
                     /product="hypothetical protein"
                     /codon_start=1
                     /transl_table=11
                     /translation="MSIRTKSGTSLSKGYFKAKKRFDWISKLYHHTRKKLNRLADIVA
                     IHPTTFGMDSNIIALYWTGDDEHLKRIVKVLGVEFRDGAINISSEPVKFGRISAKVML
                     VRQATAVHEMLTRAAAKRRKRKAA*"
     gene            70962..71132
                     /locus_tag="SR-VP_0-2_scaffold_141_4556078_prodigal-single
                     _141"
     CDS             70962..71132
                     /product="hypothetical protein"
                     /codon_start=1
                     /transl_table=11
                     /translation="MTDDEYREGMRRAFDQPLPEGKLTPAERKALLDKMFNKTPKDEE
                     LTEDEFDIGGEG*"
     gene            71129..71347
                     /locus_tag="SR-VP_0-2_scaffold_141_4556078_prodigal-single
                     _142"
     CDS             71129..71347
                     /product="hypothetical protein"
                     /codon_start=1
                     /transl_table=11
                     /translation="MKLTGFVADFLFWVAVVGDHCDNGNATRYSIVAELKRQTSLNED
                     EANEVVSEMLKLGKLVDDNGFLKCTIPC*"
     gene            71357..71551
                     /locus_tag="SR-VP_0-2_scaffold_141_4556078_prodigal-single
                     _143"
     CDS             71357..71551
                     /product="hypothetical protein"
                     /codon_start=1
                     /transl_table=11
                     /translation="MKLEEDAKYLLQLFGGIAAFMAFFAIILMIEAASTPQPQLAKRP
                     ARKTQMAEVPKPISHENNRR*"
     gene            71532..71918
                     /locus_tag="SR-VP_0-2_scaffold_141_4556078_prodigal-single
                     _144"
     CDS             71532..71918
                     /product="hypothetical protein"
                     /codon_start=1
                     /transl_table=11
                     /translation="MKTIVDKAAPSVQKERAKRIKFVTKMKRAWDACLPPNVITDAVV
                     AWATSANFSPERLDALLSIGTPGLPQFLYNLSDLWACDEMGGGFNHEIDEMTLFLQAI
                     EKFRRVGSSGWTFIDERLKREAPHQS*"
     gene            71881..72276
                     /locus_tag="SR-VP_0-2_scaffold_141_4556078_prodigal-single
                     _145"
     CDS             71881..72276
                     /product="hypothetical protein"
                     /codon_start=1
                     /transl_table=11
                     /translation="MKGSNVKLPTKAESDVFMRTLAIRNSDLLLPMPVYKNGLLTDKV
                     FVVEGGRFVEKQAGCCGVAYEWLHEGWGLTDEPSPEQIAAALFMEARDQDGCVERGES
                     AASYPVRLRELAYQIIDYHHKTHWGPSYP*"
     gene            72273..72464
                     /locus_tag="SR-VP_0-2_scaffold_141_4556078_prodigal-single
                     _146"
     CDS             72273..72464
                     /product="hypothetical protein"
                     /codon_start=1
                     /transl_table=11
                     /translation="MTPLQRKLRRIEHFATKHSKPTPLGWPSQFGEGYESAMRDILEI
                     LDGTRKVPLPRKKKHEVDS*"
     gene            72448..72756
                     /locus_tag="SR-VP_0-2_scaffold_141_4556078_prodigal-single
                     _147"
     CDS             72448..72756
                     /product="hypothetical protein"
                     /codon_start=1
                     /transl_table=11
                     /translation="MKSIRELDEYFVTVEISRKGRRILRSDSDGRAGNGVDHWRAIRI
                     GEQTVADLIGESRGQCEVTIADESGNLRGIRSTEYPSMKDAIRNLCMTFGFPVPECCK
                     *"
     gene            72753..73028
                     /locus_tag="SR-VP_0-2_scaffold_141_4556078_prodigal-single
                     _148"
     CDS             72753..73028
                     /product="hypothetical protein"
                     /codon_start=1
                     /transl_table=11
                     /translation="MKNDNYDRLWLRLGDNASYEHFGCDISALAGMMAEFRIAHVERC
                     GRYGVSAPGFENCNYISLYWGDKDAEAVRDLTDNELAKLNKELEALA*"
     gene            73025..73234
                     /locus_tag="SR-VP_0-2_scaffold_141_4556078_prodigal-single
                     _149"
     CDS             73025..73234
                     /product="hypothetical protein"
                     /codon_start=1
                     /transl_table=11
                     /translation="MTIRIRKIRRKDRKFFGFPDEKWARGGGRHGYGRHYGANRTGGN
                     HIDTRTKAEKLNDLERQELADADEM*"
     gene            73218..73754
                     /locus_tag="SR-VP_0-2_scaffold_141_4556078_prodigal-single
                     _150"
     CDS             73218..73754
                     /product="hypothetical protein"
                     /codon_start=1
                     /transl_table=11
                     /translation="MPMKCRVSSCGSTLNVVCRHTLTGQFYCPRCARNINEHNYPGLV
                     VFPQDNPMLKQLAAELNGIAETYPDGVGVHGKISRKAFDELMMITADRQPHEAPPVWA
                     KGPKYPAIVWYFPDAPADLQDVASQGGDEEWIILSPDRDAIRSMFDKLERVDDWNEGK
                     LQRVRYNALEQFMYVTQH*"
     gene            73762..74145
                     /locus_tag="SR-VP_0-2_scaffold_141_4556078_prodigal-single
                     _151"
     CDS             73762..74145
                     /product="hypothetical protein"
                     /codon_start=1
                     /transl_table=11
                     /translation="MLLPSKESVLAAQQDFEAWKKDHLGKVQRAVANREECGYEEARM
                     TRIAMEGYSLRSEQLIEALNRIEELEARDETSPTLQTDPHGNVWHTRLVGTTPKNTTQ
                     GLHDTGPEVEEIFDETKRSGSESGT*"
     gene            74108..74434
                     /locus_tag="SR-VP_0-2_scaffold_141_4556078_prodigal-single
                     _152"
     CDS             74108..74434
                     /product="hypothetical protein"
                     /codon_start=1
                     /transl_table=11
                     /translation="MRQNVVEANRERDLLLTDRRHVYFIPQGWCDEWSVAAGFEGGLD
                     WVENGEPSPEINCYAPTHTKMNSPVDTLFVKVADLQKLDEIDEMPAKKLHPELFAHLE
                     RINAEA*"
     gene            74431..74679
                     /locus_tag="SR-VP_0-2_scaffold_141_4556078_prodigal-single
                     _153"
     CDS             74431..74679
                     /product="hypothetical protein"
                     /codon_start=1
                     /transl_table=11
                     /translation="MRQIIDFTFHSPAEKAEAQAIWQRLEETRNIPILRELVNGFSVT
                     PTTYPPSSECILAIALFLEALSRIHCPNIMKSYWEPIQ*"
     gene            74676..74930
                     /locus_tag="SR-VP_0-2_scaffold_141_4556078_prodigal-single
                     _154"
     CDS             74676..74930
                     /product="hypothetical protein"
                     /codon_start=1
                     /transl_table=11
                     /translation="VTLHISEICWDTEGESRAECNLPDEIIVLDAPDRWQDSSYQEML
                     MAEVEETFGFAHDGYRLVKLDVDRRKRFKCDGTVEVMKAP*"
     gene            74927..75073
                     /locus_tag="SR-VP_0-2_scaffold_141_4556078_prodigal-single
                     _155"
     CDS             74927..75073
                     /product="hypothetical protein"
                     /codon_start=1
                     /transl_table=11
                     /translation="MKKVWKFVCDLRNGCGAVIKIKSEDYDGHPYIECPVCSRNARLK
                     STKD*"
     gene            75075..75263
                     /locus_tag="SR-VP_0-2_scaffold_141_4556078_prodigal-single
                     _156"
     CDS             75075..75263
                     /product="hypothetical protein"
                     /codon_start=1
                     /transl_table=11
                     /translation="MKVNVYWENGHPSESFPTMTDAEVQILERHAQGVAVDSVELEND
                     DGSYTALGCEWSVKLVPL*"
     gene            75288..75590
                     /locus_tag="SR-VP_0-2_scaffold_141_4556078_prodigal-single
                     _157"
     CDS             75288..75590
                     /product="hypothetical protein"
                     /codon_start=1
                     /transl_table=11
                     /translation="MKSKKPKLAGIWVFACTPQGEFMKWGKDGDTVYPFKTKAAALRQ
                     AEYISKSDSHVDDVIYILHVFDNGQMKQWYYESPHAGETLIDTPNGPLPISQTGHP*"
     gene            75587..76039
                     /locus_tag="SR-VP_0-2_scaffold_141_4556078_prodigal-single
                     _158"
     CDS             75587..76039
                     /product="hypothetical protein"
                     /codon_start=1
                     /transl_table=11
                     /translation="MKYLFKADTRESLHCPHCGMPFVSVTKNTLLIGSFSGQATGYID
                     LDTHYVVDTATHKPFRFDGKDGQGCIRCANCRKDLSYNSMFYMEDADAAIAKLQEARF
                     AVAKAADLLEGVLSADFEAYAWLVEAQRLLNESILESRPFTLPREEAA*"
     gene            76058..76444
                     /locus_tag="SR-VP_0-2_scaffold_141_4556078_prodigal-single
                     _159"
     CDS             76058..76444
                     /product="hypothetical protein"
                     /codon_start=1
                     /transl_table=11
                     /translation="MGHERPADLWLDEPKPVKAKRLNKNAEIRTFLHYSDPQADKQLD
                     VFGHAKPGLCYNYSDRIMGQKWDEGCKKATEAGIKPKTARFYEAVLNHFHDVKDVNLQ
                     HIVLACNRSNGQSYMIFGYTYTWEKV*"
     gene            76445..76759
                     /locus_tag="SR-VP_0-2_scaffold_141_4556078_prodigal-single
                     _160"
     CDS             76445..76759
                     /product="hypothetical protein"
                     /codon_start=1
                     /transl_table=11
                     /translation="MLRAFRTTFIVAIDEREIDEIRMGRVQLREVQQYLRDALILSFN
                     DEEHRNRIGLTSLEVNIEGLEEVEPGEVEQLYNQTPSDENIVLEQAQSKPLRRRPRKN
                     HE*"
     gene            76752..76949
                     /locus_tag="SR-VP_0-2_scaffold_141_4556078_prodigal-single
                     _161"
     CDS             76752..76949
                     /product="hypothetical protein"
                     /codon_start=1
                     /transl_table=11
                     /translation="MSSFVYRKIPVGQVNDLISLCESKFIEWSIWNPEEMAEDDTTHV
                     EFGVYPQDTGIFDELGILYAE*"
     gene            76939..77151
                     /locus_tag="SR-VP_0-2_scaffold_141_4556078_prodigal-single
                     _162"
     CDS             76939..77151
                     /product="hypothetical protein"
                     /codon_start=1
                     /transl_table=11
                     /translation="MQNEQADIVELRRLNMEDIDTPLLERPVVFRGTVAAAKDYAALT
                     GYRWKSTKELFGGHFADAEGNCLLPT*"
     gene            77160..77492
                     /locus_tag="SR-VP_0-2_scaffold_141_4556078_prodigal-single
                     _163"
     CDS             77160..77492
                     /product="hypothetical protein"
                     /codon_start=1
                     /transl_table=11
                     /translation="MTPLTAAEESEFTLFNAATFDLLRQESRGTKIPLWLCMSPEARQ
                     EAKQKFATWLSGAVHAIVPMTVEFAEKYVQKNWSGRLGELVSRWKSMELEAKRIREDE
                     GNPGAFFV*"
     gene            77500..77700
                     /locus_tag="SR-VP_0-2_scaffold_141_4556078_prodigal-single
                     _164"
     CDS             77500..77700
                     /product="hypothetical protein"
                     /codon_start=1
                     /transl_table=11
                     /translation="MFAVYEILTEKLSGKPQSKWANWTFWGERPCEKRMICTVAEASE
                     AQTRVNTARLDSPNEFFYQEIP*"
     gene            77697..77918
                     /locus_tag="SR-VP_0-2_scaffold_141_4556078_prodigal-single
                     _165"
     CDS             77697..77918
                     /product="hypothetical protein"
                     /codon_start=1
                     /transl_table=11
                     /translation="MTLKPNGEFKRYADGPGWVWLTARLYRSGGSWWLEYEDGHTTDT
                     RHQANGKNAYKRDHMLRILRSATGSDSGE*"
     gene            77926..78126
                     /locus_tag="SR-VP_0-2_scaffold_141_4556078_prodigal-single
                     _166"
     CDS             77926..78126
                     /product="hypothetical protein"
                     /codon_start=1
                     /transl_table=11
                     /translation="MTHLFLFDCVPESLSPRKFAIPAKSQDEARAKLAAFLPDHPLLP
                     QNVIHDWRLSIAGRVATDIFVL*"
     gene            78136..78693
                     /locus_tag="SR-VP_0-2_scaffold_141_4556078_prodigal-single
                     _167"
     CDS             78136..78693
                     /product="hypothetical protein"
                     /codon_start=1
                     /transl_table=11
                     /translation="MLATYFPTTAEFDNNVTFLTNGTLDDILEDKNLLPSLGLAQAKD
                     GFPLTFTEQNFVAEDALKFNGIDVPHDILCGSTALFNGKKCHAPVVEFHFRNDSTRHM
                     WGTPVTLEEDLPLAAAIEDTVDTCTLRAHERLTKIGGAVHLQKVGYIDTNDRYALWLL
                     VPFAWIVASCRDCEQYHEWLKELCV*"
     gene            78690..78887
                     /locus_tag="SR-VP_0-2_scaffold_141_4556078_prodigal-single
                     _168"
     CDS             78690..78887
                     /product="hypothetical protein"
                     /codon_start=1
                     /transl_table=11
                     /translation="MMRFTLTTQTVCLLPDDHDVKVAGINEETYLRREDVLRLVSRFQ
                     VASPERKEQILQALRDLRANS*"
     gene            78887..79117
                     /locus_tag="SR-VP_0-2_scaffold_141_4556078_prodigal-single
                     _169"
     CDS             78887..79117
                     /product="hypothetical protein"
                     /codon_start=1
                     /transl_table=11
                     /translation="METNTILFAPGHESPLKGVTLLRCAELEPLMMILDETPRPGRWF
                     GFRINLASGEIDDPTLNSPAGLQATRELWDSI*"
     gene            79129..79692
                     /locus_tag="SR-VP_0-2_scaffold_141_4556078_prodigal-single
                     _170"
     CDS             79129..79692
                     /product="hypothetical protein"
                     /codon_start=1
                     /transl_table=11
                     /translation="MRTIQVKIYRYDELSDSAKDRAKDDYRSQHGYIGEEEALETLRK
                     LAEHFDAKLDRYEIDFTGAYCPSYAQFDFHTPEMSRREIARRLKRLGSYNPETLKGLG
                     DCVLTGDGHDEDAIDGFRIGFLKAKCSSLPALMDAALRSLLVSCIDQYQAFYEEDFGE
                     HCDANDMEFYSDGKLLPHRLSKSKTPA*"
     gene            79728..80120
                     /locus_tag="SR-VP_0-2_scaffold_141_4556078_prodigal-single
                     _171"
     CDS             79728..80120
                     /product="Uncharacterized protein {ECO:0000313|EMBL
                     :KJB91262.1};  TaxID=1385368 species="Bacteria;
                     Proteobacteria; Alphaproteobacteria; Rhodospirillales;
                     Rhodospirillaceae; Skermanella.;" source="Skermanella
                     aerolata KACC 11604.;""
                     /codon_start=1
                     /transl_table=11
                     /translation="MSKITKIDRTFIRLARPEIESALADFCTKYGLSVSVGKGKFSDS
                     NVTLHVEFAVQNAAGVVVTKEVEAFNRYHAMFGLKATDLHREFGYRGNTYKLMGLNPK
                     ARRNPLIVERQPDGKTFIMPVEFFPRGE*"
                     /db_xref="A0A0D2UDZ9_9PROT"
     gene            80117..80290
                     /locus_tag="SR-VP_0-2_scaffold_141_4556078_prodigal-single
                     _172"
     CDS             80117..80290
                     /product="hypothetical protein"
                     /codon_start=1
                     /transl_table=11
                     /translation="MTQKIILYCDGSLFVIVSIVNNVFDREKLLDWYAQTYDWERERL
                     SCSHPIQEVEYKP*"
     gene            80287..80460
                     /locus_tag="SR-VP_0-2_scaffold_141_4556078_prodigal-single
                     _173"
     CDS             80287..80460
                     /product="hypothetical protein"
                     /codon_start=1
                     /transl_table=11
                     /translation="MNPLLLRVMMGLEDTRLEEHIRFLEVSKSGANGSAGISPREQDL
                     LDALYARMDEITK*"
     gene            80457..81218
                     /locus_tag="SR-VP_0-2_scaffold_141_4556078_prodigal-single
                     _174"
     CDS             80457..81218
                     /product="hypothetical protein"
                     /codon_start=1
                     /transl_table=11
                     /translation="MRLSPKEKLVLECLHDSTTSETARYFFDKSLSPVAEKLYFKGVL
                     HRRFDMIFHRYWIRQENEPRRPIIEYITAVTTDKLPNGKNCYAAVIEGPFNMPKLRAA
                     LLKLGKRLKFNFGVPFVSSDEHYNAQGAYCFVLCHQKNGSYEFVPADNRCFDILHPDH
                     QFYQQYVGFATAVYEVGDETRTQVLTIPPFTMEKMGEDTLIDCARKALHYTNSHEPVH
                     GLQKIEIFKVARRPCATYTPGPKDTYENPDDMADE*"
     gene            81218..81616
                     /locus_tag="SR-VP_0-2_scaffold_141_4556078_prodigal-single
                     _175"
     CDS             81218..81616
                     /product="hypothetical protein"
                     /codon_start=1
                     /transl_table=11
                     /translation="MVWLSVCISLPKSSLTTPTPLLPLSSMSGTRRMWTRWGCWVEFQ
                     GGIAFRPVDAPVVLYEDEIMPVSEMRFDMRMTKMLAALREERRLKQNTDFAYTFKYGV
                     LTMMCAEVYMDTLTEYAEKFHLTINKFLFS*"
     gene            81625..81951
                     /locus_tag="SR-VP_0-2_scaffold_141_4556078_prodigal-single
                     _176"
     CDS             81625..81951
                     /product="hypothetical protein"
                     /codon_start=1
                     /transl_table=11
                     /translation="MHRATIAQCVLWAKDRMIDDYELFIRDFNDGGDLGKEEFDLCGC
                     AANFAHTAIPRRNAFVKAITKFAKLLALPNTKLESLKALQKAGYFNGLKDTMFEHCDP
                     PKGYKG*"
     gene            81948..82376
                     /locus_tag="SR-VP_0-2_scaffold_141_4556078_prodigal-single
                     _177"
     CDS             81948..82376
                     /product="hypothetical protein"
                     /codon_start=1
                     /transl_table=11
                     /translation="MIAQVIADATAEFGGDPYQINNGSCYEWAEFILERLHDENHQVQ
                     LWEVPFGMGETTHAFLRIDGKFYDAEAPNGVMDHMNLPIFQKIFAQTKTRQPVWLIDY
                     NQGMVEENRRDITHEMLVRYDEENGTNNSGQFPHNGSPTE*"
     gene            82373..82654
                     /locus_tag="SR-VP_0-2_scaffold_141_4556078_prodigal-single
                     _178"
     CDS             82373..82654
                     /product="hypothetical protein"
                     /codon_start=1
                     /transl_table=11
                     /translation="MITATERVELERAFEDGPENTKIIRNVKRCDYCQGSVDRICANI
                     PDPHGVFVTKYFDCTRCGAMGDPFLGMMTPPRSHYDNFFNETADEDTEC*"
     gene            82648..82962
                     /locus_tag="SR-VP_0-2_scaffold_141_4556078_prodigal-single
                     _179"
     CDS             82648..82962
                     /product="hypothetical protein"
                     /codon_start=1
                     /transl_table=11
                     /translation="MLKHWRIELTAPDHFRLRPFDGQAPGSERGKHAIRYGYGDIPDA
                     EAIDLCHKTARSIFPEATVVAIYQTTLCDDEGDTRRKVWPVGPTIKADPTTLTLLKKA
                     GF*"
     gene            83224..83550
                     /locus_tag="SR-VP_0-2_scaffold_141_4556078_prodigal-single
                     _180"
     CDS             83224..83550
                     /product="hypothetical protein"
                     /codon_start=1
                     /transl_table=11
                     /translation="MKPIKNVRKSMTSDLKMRTEHHLHGSGYTDDTRSDNTLQLVILK
                     RSQKFPSAFNEALREGIDGFVDYGVITDAYGGGLMTIGYDELPIEDLFRIHKFSEKLT
                     KDHFKQ*"
     gene            83547..83723
                     /locus_tag="SR-VP_0-2_scaffold_141_4556078_prodigal-single
                     _181"
     CDS             83547..83723
                     /product="hypothetical protein"
                     /codon_start=1
                     /transl_table=11
                     /translation="MNYAAIIEWLARDVLDTSETAEDVPANVDRYMEDLTAAVNDKAA
                     ELAKTDEYWPDEPA*"
     gene            83732..84040
                     /locus_tag="SR-VP_0-2_scaffold_141_4556078_prodigal-single
                     _182"
     CDS             83732..84040
                     /product="Uncharacterized protein {ECO:0000313|EMBL
                     :KKK97554.1};  TaxID=412755 species="unclassified
                     sequences; metagenomes; ecological metagenomes.;"
                     source="marine sediment metagenome.;""
                     /codon_start=1
                     /transl_table=11
                     /translation="MKIHNIPSIGTYGNYSSSNYGAHALVVTIGPITIWFSYHTPIAF
                     RAPGCPRIVRQNDWSTTTGKHLNAIDGGNKKSRVTSERFEELWKQHVESLFNEPAGTP
                     *"
                     /db_xref="A0A0F9C4Z9_9ZZZZ"
     gene            84037..84258
                     /locus_tag="SR-VP_0-2_scaffold_141_4556078_prodigal-single
                     _183"
     CDS             84037..84258
                     /product="hypothetical protein"
                     /codon_start=1
                     /transl_table=11
                     /translation="MNRPELIAAAVGQTETYRTDIDDRDLEIGHLYGMADLITALTLG
                     ETESFSDAREAIAQEIDRIAGQATYRILN*"
     gene            84269..84439
                     /locus_tag="SR-VP_0-2_scaffold_141_4556078_prodigal-single
                     _184"
     CDS             84269..84439
                     /product="hypothetical protein"
                     /codon_start=1
                     /transl_table=11
                     /translation="MTSILRSNLSAALRIAIDTQEQEERKRGYTGPSIFLSGLKEVKT
                     ALDRGEYVEVRD*"
     gene            84466..84912
                     /locus_tag="SR-VP_0-2_scaffold_141_4556078_prodigal-single
                     _185"
     CDS             84466..84912
                     /product="Uncharacterized protein n=1 Tax=Enterobacteria
                     phage Chi RepID=M9NSY7_9CAUD"
                     /codon_start=1
                     /transl_table=11
                     /translation="MNIIVSINLEQRLFVLDCGPGYSCLGFDVVERRSLHLMSWLNMQ
                     GYGCSPLTALAGTPEAYQRYEALCNVAQNVCESRHIRCDIELTPQLKGLEGKRVEVVD
                     RYGDRRRFWVGRSTGWMPCHLEIARRNSSGGGSVSGAPFQSITIIS*"
                     /db_xref="UniRef100_M9NSY7"
                     /db_xref="M9NSY7_9CAUD"
                     /db_xref="glo:Glov_0273"
     gene            84921..85307
                     /locus_tag="SR-VP_0-2_scaffold_141_4556078_prodigal-single
                     _186"
     CDS             84921..85307
                     /product="hypothetical protein"
                     /codon_start=1
                     /transl_table=11
                     /translation="MRKFLKELAETATGCAENPSGIGEFYDNRGNELTREQAQDALGN
                     GESVEVPNAGSGSYEAVFKALGFEETKVIEWSSSAGDWTFAVRDEETWYVAFQNNRYP
                     HHGFSYSRDTFPFESFEDACDFACQQ*"
     gene            85279..85509
                     /locus_tag="SR-VP_0-2_scaffold_141_4556078_prodigal-single
                     _187"
     CDS             85279..85509
                     /product="hypothetical protein"
                     /codon_start=1
                     /transl_table=11
                     /translation="MRATLPANNKDTMKNELKNTLRSLAGRVANLADTFPNEDDAAAT
                     PTFQAFRLGQLMGQLDAMRDFIVNSEAKLRNP*"
     gene            85506..86159
                     /locus_tag="SR-VP_0-2_scaffold_141_4556078_prodigal-single
                     _188"
     CDS             85506..86159
                     /product="Uncharacterized protein n=1 Tax=Sinorhizobium
                     meliloti (strain AK83) RepID=F6DZP3_SINMK"
                     /codon_start=1
                     /transl_table=11
                     /translation="MIDGNTLLSDVSSKFGAPMGRITVEENPRATVTLFRVRMVDGDY
                     DAGGAYWGGGTPLYAAIGDGFQYFVRAKGLEEAKQAIQDTYPDLTIQLTEVNDDFVEG
                     YITAALWSTNDDEDVPLDSNYSADDLTPETRQEMVDDCRKFLEQYGHLFTEENCSHRG
                     CSVMSYAGHDFWLTRNGHGCGFEDGDWKKAVANKLARAARSYKEFYLFVGDDGKICT*"
                     /db_xref="UniRef100_F6DZP3"
                     /db_xref="A0A0F8ZI87_9ZZZZ"
                     /db_xref="ngg:RG540_CH14050"
                     /db_xref="F6DZP3_SINMK"
     gene            86171..86311
                     /locus_tag="SR-VP_0-2_scaffold_141_4556078_prodigal-single
                     _189"
     CDS             86171..86311
                     /product="hypothetical protein"
                     /codon_start=1
                     /transl_table=11
                     /translation="MKMLDFEVLCGKYLIDPALALENENLREALKRRDDAEVERIIRE
                     EF*"
     gene            86322..86561
                     /locus_tag="SR-VP_0-2_scaffold_141_4556078_prodigal-single
                     _190"
     CDS             86322..86561
                     /product="hypothetical protein"
                     /codon_start=1
                     /transl_table=11
                     /translation="MDNPHVNKYHCGWYISRGWRATYPYMDRQGFWHRYMKDTAHEGG
                     DYFDSREEAEAVMNQFVHMDTPEGSVHSTPKETTP*"
     gene            86558..87067
                     /locus_tag="SR-VP_0-2_scaffold_141_4556078_prodigal-single
                     _191"
     CDS             86558..87067
                     /product="hypothetical protein"
                     /codon_start=1
                     /transl_table=11
                     /translation="MKMFPTIEAKAAAYAAMMELKRMLDADGELPHGCNYDLSGVTVQ
                     VTIQPGVSVYREEGLNKDGMIEKTATQNLYGYAILAECFRFAKMFKQHKKLERSLMKL
                     VRRALNRAISTKAAFRELMPRQAAAIEELKDGLNIPKREEQTPRMVERKNDKLWPTVA
                     ITPARRKVG*"
     gene            87067..87285
                     /locus_tag="SR-VP_0-2_scaffold_141_4556078_prodigal-single
                     _192"
     CDS             87067..87285
                     /product="hypothetical protein"
                     /codon_start=1
                     /transl_table=11
                     /translation="MKIQTLDEQSAAAKREKRTNVCLLHRHGQTPEEWTWYVAMTTDS
                     NFDAEQWFNRQTGLARVYGNDGKIRAAK*"
     gene            87282..87530
                     /locus_tag="SR-VP_0-2_scaffold_141_4556078_prodigal-single
                     _193"
     CDS             87282..87530
                     /product="hypothetical protein"
                     /codon_start=1
                     /transl_table=11
                     /translation="MKYRQQLLNYKGRLENKLREVNSLLESMEHPKLQAALEHDLAPL
                     GSETDVFFDLERMYDTLLRGGSKTRDFLILKALLEDDT*"
     gene            87527..87841
                     /locus_tag="SR-VP_0-2_scaffold_141_4556078_prodigal-single
                     _194"
     CDS             87527..87841
                     /product="hypothetical protein"
                     /codon_start=1
                     /transl_table=11
                     /translation="MTPPPVEIDPVVQNKLAIIKWIAAYLIDRHDAYTMMREHPTLQT
                     PIAHAVSYWEGCEDMAASLISVLIGEAMCDVKEIMNIGPDTRYMDVFARLKTVLEQKE
                     KP*"
     gene            87838..88107
                     /locus_tag="SR-VP_0-2_scaffold_141_4556078_prodigal-single
                     _195"
     CDS             87838..88107
                     /product="hypothetical protein"
                     /codon_start=1
                     /transl_table=11
                     /translation="MTGAFSPLTFYNASIRHDGDPNGQFSESEVLMPDGTTRRFFKHK
                     TLRETKYTLPTPCGPSLFYSFDDLMQNGLGFTKLYVDTPAIAVVE*"
     gene            88134..88442
                     /locus_tag="SR-VP_0-2_scaffold_141_4556078_prodigal-single
                     _196"
     CDS             88134..88442
                     /product="hypothetical protein"
                     /codon_start=1
                     /transl_table=11
                     /translation="MYSVNLFGSDPDLENDDCWTGDDFETLEAAQKFYENPFADADFA
                     AYYMTGTAFITLTGPDVDLKRSNPGFKPAKKDDEWNREFAMQAGMMGGCDAYNAACGY
                     *"
     gene            88875..89066
                     /locus_tag="SR-VP_0-2_scaffold_141_4556078_prodigal-single
                     _197"
     CDS             88875..89066
                     /product="hypothetical protein"
                     /codon_start=1
                     /transl_table=11
                     /translation="MQATVIETRQNGMVYARVRRASRAEALDLSENERRELRLTPGER
                     IEVKRQTNNPFLVYVGRVS*"
     gene            89111..89404
                     /locus_tag="SR-VP_0-2_scaffold_141_4556078_prodigal-single
                     _198"
     CDS             89111..89404
                     /product="hypothetical protein"
                     /codon_start=1
                     /transl_table=11
                     /translation="MTGERYSECIDKIRDIWGEYHCNFTWYSQTHTGSGKPYPGICFS
                     FSHSCGDGCCSWSNDHFLDEGCDTYNELADFFAEHPNGEEWHIEDDLDNPEDT*"
     gene            89414..89515
                     /locus_tag="SR-VP_0-2_scaffold_141_4556078_prodigal-single
                     _199"
     CDS             89414..89515
                     /product="hypothetical protein"
                     /codon_start=1
                     /transl_table=11
                     /translation="MKYTRSEFVAFHFETAIEFINNPNLDEVDTDCF*"
     gene            89670..89918
                     /locus_tag="SR-VP_0-2_scaffold_141_4556078_prodigal-single
                     _200"
     CDS             89670..89918
                     /product="hypothetical protein"
                     /codon_start=1
                     /transl_table=11
                     /translation="MSTPRRCDMWLATDGKWYMVLGIDEDDYDDDRCVVYGPFASEDA
                     CHEELDDNHSNPGAYCSDDSGTLPPPENPRRPGRSWSR*"
     gene            89915..90097
                     /locus_tag="SR-VP_0-2_scaffold_141_4556078_prodigal-single
                     _201"
     CDS             89915..90097
                     /product="hypothetical protein"
                     /codon_start=1
                     /transl_table=11
                     /translation="MSDYWKFIVRRAGTPTVLLQTDCETEAFRFAMESHYPARVIKVA
                     TGECLYFNLDGPHNVL*"
     gene            90108..90266
                     /locus_tag="SR-VP_0-2_scaffold_141_4556078_prodigal-single
                     _202"
     CDS             90108..90266
                     /product="hypothetical protein"
                     /codon_start=1
                     /transl_table=11
                     /translation="MKYEVRMGDWHKIWKCPSWHVFNGKCQVAGPYKTREKAEHVRDE
                     MEDTCGKS*"
     gene            90226..90399
                     /locus_tag="SR-VP_0-2_scaffold_141_4556078_prodigal-single
                     _203"
     CDS             90226..90399
                     /product="hypothetical protein"
                     /codon_start=1
                     /transl_table=11
                     /translation="MSETKWRTPVENPERYKIKVKRIEELTAVIAGLVREGILFVCEE
                     GEGCWVIRCTGGY*"
     gene            90399..90704
                     /locus_tag="SR-VP_0-2_scaffold_141_4556078_prodigal-single
                     _204"
     CDS             90399..90704
                     /product="hypothetical protein"
                     /codon_start=1
                     /transl_table=11
                     /translation="MKVQVLMLANQPNAGVVREVEIPDDTPDKQVLDKVFEMGQNDFQ
                     PIPKIVSVSMGDVIIKVDQLGETPYLIIAGGFRKLSLVELRAYIEMPRRDRVMSAWN*"
     gene            90780..91790
                     /locus_tag="SR-VP_0-2_scaffold_141_4556078_prodigal-single
                     _205"
     CDS             90780..91790
                     /product="hypothetical protein"
                     /codon_start=1
                     /transl_table=11
                     /translation="MSRTRTVFPSSKIAHIWAHEQADYARNPQGNFYCNGKTIYSYRD
                     TFPIATIVVVPRGEHKGEKIVLFTTDSYGPTTAGHMNDARRAIPNYPLVYCFNVTGTP
                     ADVRAELTTKMRDAFADFKDPNIKRHWTEAVRKKNKNQRLLAYRAFLEAADRLREFSE
                     LFSYKCEIKLADNHDEIMVALAEYDRAVEARRAVRDAARQRRWEQRDAEWRAQREAEE
                     ATRQMKMEERVALWRKGGPVARHYLPESPTLLRVKDDLIETSMGVDFPISHALRVLSV
                     VEALLVKGKTYVANGHTIHLGRYQLDRIDSDGTVHAGCHHIPKDEVLRLIEELKARTP
                     AA*"
     gene            91869..92093
                     /locus_tag="SR-VP_0-2_scaffold_141_4556078_prodigal-single
                     _206"
     CDS             91869..92093
                     /product="hypothetical protein"
                     /codon_start=1
                     /transl_table=11
                     /translation="MHPVFLAVNSGNVRHSPHDGVITTTMRIPVTLTNKPPVVHNGKN
                     LLTILDGVGREHLVDEFFIVHENDTHYSAV*"
     gene            92117..92614
                     /locus_tag="SR-VP_0-2_scaffold_141_4556078_prodigal-single
                     _207"
     CDS             92117..92614
                     /product="hypothetical protein"
                     /codon_start=1
                     /transl_table=11
                     /translation="MFAAYNPNEQEICETAAKLAQRYMEAGAYHGGGVIYSYDEETAA
                     FEIAEWYMNRMGLMTFGVVSCDCDGTEESIRYVNVGESYTVTVVLDGQEFSASSWGSW
                     YEETETEYCKENDVIRCGYCSHLTPFVYGSDGDWRDTVCESCGHYVGGGGKPEPVALE
                     DDDES*"
     gene            92604..93038
                     /locus_tag="SR-VP_0-2_scaffold_141_4556078_prodigal-single
                     _208"
     CDS             92604..93038
                     /product="hypothetical protein"
                     /codon_start=1
                     /transl_table=11
                     /translation="MKVKSEYDLQADQFCETFTVEVKLTKYPPEMQDAPHWADDGKHG
                     NRYRVKVSHPGLSAAKLSFDFWGSIRDREQNKHPSKYDILACLSSDSHCADDFDDFCG
                     DTGYDSDSRKARKLWKRCTKFAKQIRAFFNAEGELDALREIS*"
     gene            93057..93677
                     /locus_tag="SR-VP_0-2_scaffold_141_4556078_prodigal-single
                     _209"
     CDS             93057..93677
                     /product="hypothetical protein"
                     /codon_start=1
                     /transl_table=11
                     /translation="MNATRRKRLVAFVLDVLCRMCEDDSEAYLPEELHCSAEEMQSGN
                     ATYNVDNDRRELEVEGEWMLDPNGNELDAIAKPGKKGNRRTIQMFRFGCVLLRDSLER
                     YCEEYFYAGEVERFNDTHVTVNDVSFLRPTEEELTELYDDAAKIAENLPPIPSPAIGW
                     DVWRVNDDGVCSKIDTVFYDATCDRKYVYDSLVNHDGYDSDIRLRC*"
     gene            93678..93899
                     /locus_tag="SR-VP_0-2_scaffold_141_4556078_prodigal-single
                     _210"
     CDS             93678..93899
                     /product="hypothetical protein"
                     /codon_start=1
                     /transl_table=11
                     /translation="MLDTKFYTKSGSLRPYGFACGYVEEHTIRGCKLTLGMEHHVYHF
                     KGFIGNERVWLSDRTLTGIRKQISTLRRG*"
     gene            93899..94144
                     /locus_tag="SR-VP_0-2_scaffold_141_4556078_prodigal-single
                     _211"
     CDS             93899..94144
                     /product="hypothetical protein"
                     /codon_start=1
                     /transl_table=11
                     /translation="MSHFQDYSFTTATRTCDNCGMDLCQDNALLVEGHSRNHIHGETG
                     SIVEETEEYTDLIMDVPNPIIECENCCEPIEVTAVPE*"
     gene            94195..94737
                     /locus_tag="SR-VP_0-2_scaffold_141_4556078_prodigal-single
                     _212"
     CDS             94195..94737
                     /product="Tax=RBG_16_RIF03_38_10_curated"
                     /codon_start=1
                     /transl_table=11
                     /translation="MSQPDWECIGQLGDANPVEYGGLWVLRDKTGVYCEEAELLIVPD
                     DDTDWAADRKCVIYRFILERCHWTPKLFDMGVLSDNKFHLDHAAWWAEPEGNKVLRPQ
                     DSTYLSNLCSFTGIEGPDLIEMFCSADALQRAQAYRIVGEYHGFDNLDHDPLTLPRWQ
                     ARRRYETRRGNPKPQYKVVK*"
                     /db_xref="87095244"
     gene            94734..95000
                     /locus_tag="SR-VP_0-2_scaffold_141_4556078_prodigal-single
                     _213"
     CDS             94734..95000
                     /product="hypothetical protein"
                     /codon_start=1
                     /transl_table=11
                     /translation="VKPIIDLAKLKHYLLRDRSGELIAKFSSDRPVPADKFMSLNSWK
                     LKYVIHQLAFPKYAQVYFDGKQVKAHVVSADEFTTPARHLTTSS*"
     gene            95011..95514
                     /locus_tag="SR-VP_0-2_scaffold_141_4556078_prodigal-single
                     _214"
     CDS             95011..95514
                     /product="hypothetical protein"
                     /codon_start=1
                     /transl_table=11
                     /translation="MTNGFRASHDDEWENEGLAAYETFSDKTTDCLMEDIGDGTKGCW
                     FYIPEERLANGCRVIYNGTWGNDNSPGADCYTYATTYEAEDEAEYQADKARWEAAPEW
                     DAVESDEDIIDPDWVEDGVIAAEYEGGLCPDCCEIIRPDTQYGEACDNCDHVFNKPGE
                     CDDFATR*"
     gene            95495..95851
                     /locus_tag="SR-VP_0-2_scaffold_141_4556078_prodigal-single
                     _215"
     CDS             95495..95851
                     /product="hypothetical protein"
                     /codon_start=1
                     /transl_table=11
                     /translation="MILRLVDDPRRLTCGEYFDGHVNLNRVRFCSLLYLRAMIRLAFE
                     TRQSRANPYVVLHHKPSPEEGMKLYGTTGGMVYEGAILDSWTSDGEGENAEVGFTIDG
                     RHHSVPVAECVELQTF*"
     gene            95903..96271
                     /locus_tag="SR-VP_0-2_scaffold_141_4556078_prodigal-single
                     _216"
     CDS             95903..96271
                     /product="hypothetical protein"
                     /codon_start=1
                     /transl_table=11
                     /translation="MLTKGNAVGFAVLALVIETLNDEEVRDLNVEPYLNGRENGFAVQ
                     FYGGYRGRKGYADRKLVFSEMRGSDAIVIYEAKSYEFNTNGNGLTDDIYYNHRTTFSY
                     NEHLQAARHIAERLRGSDTQ*"
     gene            96299..96685
                     /locus_tag="SR-VP_0-2_scaffold_141_4556078_prodigal-single
                     _217"
     CDS             96299..96685
                     /product="hypothetical protein"
                     /codon_start=1
                     /transl_table=11
                     /translation="MEHFTDYAVVSIYHFCDVGYRAKAKAAAKRLFAAGLVGSADVEE
                     IGEECYQKYEALVVEHATENLPKGWELRRDYWGAKIMSDNHGWRDPKTGLYGGDSIGR
                     IMWFDTLEAMEEYTQHQLETIPALKG*"
     gene            96689..97033
                     /locus_tag="SR-VP_0-2_scaffold_141_4556078_prodigal-single
                     _218"
     CDS             96689..97033
                     /product="hypothetical protein"
                     /codon_start=1
                     /transl_table=11
                     /translation="MFMNQGDIEWIAGRHHECRNVRKGCRLLLRLMEAVNAQSDGWAY
                     WSAPSKSTEKLVELLQSTGNLQHGTHGTITDAELRTAVSPIKRMVTFQKKKQAEYGNK
                     FDFDVAAALAEV*"
     gene            97082..97348
                     /locus_tag="SR-VP_0-2_scaffold_141_4556078_prodigal-single
                     _219"
     CDS             97082..97348
                     /product="hypothetical protein"
                     /codon_start=1
                     /transl_table=11
                     /translation="MAFRNEGGCTIITGEADTRLASMMVQRSALKLELKGLRRRGESV
                     FSIVKRTYGLTGSKQKVFDRFNQIVEEAKAARLAAQLQPQSEGE*"
     gene            97349..97561
                     /locus_tag="SR-VP_0-2_scaffold_141_4556078_prodigal-single
                     _220"
     CDS             97349..97561
                     /product="hypothetical protein"
                     /codon_start=1
                     /transl_table=11
                     /translation="MWSILYSKEWGTIFQCGPFASEELAIAYARKVNMGDGKDPVETE
                     FDIADTRVYIMSPDHRMREMDDSEFQ*"
     gene            97571..98053
                     /locus_tag="SR-VP_0-2_scaffold_141_4556078_prodigal-single
                     _221"
     CDS             97571..98053
                     /product="hypothetical protein"
                     /codon_start=1
                     /transl_table=11
                     /translation="MRTVKVSDLEERGNYVRTQKRWLRYDGSMWRNVGRWTQNHTYFR
                     DDEQIIDIQQGCPKLMEGDIFTLVDALPRVPFMPNSSFLFQIERNQFPFLVVLDNYRL
                     TIPFHYHSTDPRVGIAESKWTCPAGQLMRHLNLQNLQILWKEDKPVLEIGMKMSVQSQ
                     *"
     gene            98100..98543
                     /locus_tag="SR-VP_0-2_scaffold_141_4556078_prodigal-single
                     _222"
     CDS             98100..98543
                     /product="hypothetical protein"
                     /codon_start=1
                     /transl_table=11
                     /translation="MLVNEEDAGRLPIDAYVVRLNRTPMFMIAEEDAPFIDRIDSIYL
                     FDANERVHCCEITPSYWMIHVCDEVIYKDDTPEEKWDELDEKYGHCYGDWDCYIHCHS
                     IDAIVAAAKPFTVHHYGESGVSYEDTSRDEQMEAIRESFNCNHTL*"
     gene            98552..98752
                     /locus_tag="SR-VP_0-2_scaffold_141_4556078_prodigal-single
                     _223"
     CDS             98552..98752
                     /product="hypothetical protein"
                     /codon_start=1
                     /transl_table=11
                     /translation="MGDYPYLRFLPILALGLLASPPVGRDCGGPRFSAWRDDCTRKQR
                     HPSINERRASRKAQRQAKRKGR*"
     gene            98752..98955
                     /locus_tag="SR-VP_0-2_scaffold_141_4556078_prodigal-single
                     _224"
     CDS             98752..98955
                     /product="hypothetical protein"
                     /codon_start=1
                     /transl_table=11
                     /translation="MRHRIVLSNKRVLLIEEDNESIHIATETEGFEGDVDAYICEIDA
                     NGVLVSPNSCDAPRYITEGLERQ*"
     gene            99006..99374
                     /locus_tag="SR-VP_0-2_scaffold_141_4556078_prodigal-single
                     _225"
     CDS             99006..99374
                     /product="hypothetical protein"
                     /codon_start=1
                     /transl_table=11
                     /translation="MSNVKRVDMMGWITFNTNEFPKLNEYLGQLNQPSLGLRITYPGG
                     TRLGPKNEHGGNCTFYRFSIDGEEAVAVEWLENIMREIVHSGGEIDHARVRDIENGIN
                     LRVNIPKPDTRPLFGKGEPV*"
     gene            99371..99715
                     /locus_tag="SR-VP_0-2_scaffold_141_4556078_prodigal-single
                     _226"
     CDS             99371..99715
                     /product="Uncharacterized protein {ECO:0000313|EMBL
                     :KKL98656.1};  TaxID=412755 species="unclassified
                     sequences; metagenomes; ecological metagenomes.;"
                     source="marine sediment metagenome.;""
                     /codon_start=1
                     /transl_table=11
                     /translation="MNYMEAAFAPAEAHYRAQVMADTWGHLAPKRNKIYRGSVVWALG
                     CCGSDNLNPTVLSFELTARDGEELSSSPWFFDCMIEFLQQHSREEGSVFRFDGQFRNY
                     VFTGTIRRLNLA*"
                     /db_xref="A0A0F9H6P5_9ZZZZ"
     gene            99772..100335
                     /locus_tag="SR-VP_0-2_scaffold_141_4556078_prodigal-single
                     _227"
     CDS             99772..100335
                     /product="hypothetical protein"
                     /codon_start=1
                     /transl_table=11
                     /translation="MFDPTAFKSYRYHSTMLYIDESTTISDIKAAQPNFFKRSHGARS
                     GERRTMHRGHLIVTYRFTASDRSVQPMMAIYAWDMRTEDTHCISTDNMSVREAKQFIN
                     EKLDTPEPQPLRLTEAIEEINVPVKVKATVFRDAEGKVTDIQLGQWLKVGEYEVTDRR
                     PEIDKETALASYVQTHVCRSLAKTVVK*"
     gene            100388..100906
                     /locus_tag="SR-VP_0-2_scaffold_141_4556078_prodigal-single
                     _228"
     CDS             100388..100906
                     /product="hypothetical protein"
                     /codon_start=1
                     /transl_table=11
                     /translation="MSTHLTESEFDNILMDQSKQLFVIYYEAVHTVGNGEQLRTFEVA
                     IPRLTLMLQILQFNCRLWNEGSYGYKAHEFIHRIEVACRNTRDELHHAAKAKRSQLDK
                     LIAKCWELEKCFGYVRGDEPTGTPSSIVEQVCGLESGVDKGPICHDDYAMSSMARQIA
                     SVESDPRPYGDH*"
     gene            100906..101244
                     /locus_tag="SR-VP_0-2_scaffold_141_4556078_prodigal-single
                     _229"
     CDS             100906..101244
                     /product="hypothetical protein"
                     /codon_start=1
                     /transl_table=11
                     /translation="MFSPIIERKNWKALLETKRLELLGEVRRLLPKDEKNPLYSPGHV
                     MFCGWVKYVHHNGKLTVHEQGCRRLTPDDIDELPIEALADIHEYLRDYNENLSRRRQN
                     HERRLAEVGN*"
     gene            101183..101467
                     /locus_tag="SR-VP_0-2_scaffold_141_4556078_prodigal-single
                     _230"
     CDS             101183..101467
                     /product="hypothetical protein"
                     /codon_start=1
                     /transl_table=11
                     /translation="MKTYPVADRITRDDLQKLGIDPTTHRQQYLATLGLHPKGVMAVY
                     TGEKRTPRKGEWYLSGSIVEAYRAPNDLGTVFHIARLVKVEEVTIVRIIP*"
     gene            101464..101616
                     /locus_tag="SR-VP_0-2_scaffold_141_4556078_prodigal-single
                     _231"
     CDS             101464..101616
                     /product="hypothetical protein"
                     /codon_start=1
                     /transl_table=11
                     /translation="MMEIITLVCLWVVIPYLLFVLHLQIIYGDRYVPRTSTMQSVVRP
                     IEAAAG*"
     gene            101555..101851
                     /locus_tag="SR-VP_0-2_scaffold_141_4556078_prodigal-single
                     _232"
     CDS             101555..101851
                     /product="hypothetical protein"
                     /codon_start=1
                     /transl_table=11
                     /translation="MSPAQAQCNLWFDRLKPLLVDRLLPCEHGPARVVGLDEFMFMQE
                     VLGTAQFKHRDTRNYIMVRPAVKTGEFDVPSPNGFELVVPFTTAAFKKGFFDRF*"
     gene            101876..102124
                     /locus_tag="SR-VP_0-2_scaffold_141_4556078_prodigal-single
                     _233"
     CDS             101876..102124
                     /product="hypothetical protein"
                     /codon_start=1
                     /transl_table=11
                     /translation="MTTSGVCRINPNWKQIEVGDPVVSDWFIDGERRFIPFTFRPGHD
                     PGYTKLPGMGYLCADLCFPYGELTDRPYTEHRRHDETV*"
     gene            102111..102389
                     /locus_tag="SR-VP_0-2_scaffold_141_4556078_prodigal-single
                     _234"
     CDS             102111..102389
                     /product="hypothetical protein"
                     /codon_start=1
                     /transl_table=11
                     /translation="MRLSDFKHGTIVRIGSATYRLYRLEEFAGGMLGTMKRFARIQPC
                     VVRNGVWWDDHHAKFEIRNWSDECELVDDTHTAVAGEVFDTRLTPVNA*"
     gene            102411..102908
                     /locus_tag="SR-VP_0-2_scaffold_141_4556078_prodigal-single
                     _235"
     CDS             102411..102908
                     /product="hypothetical protein"
                     /codon_start=1
                     /transl_table=11
                     /translation="MWTVTRQSQWPDGDQVVEISSGGIDYCNPDALCKRYPGEFEEFD
                     NPQEAVEAGIRIAQQWRDDCPELTILIGSGATGGDTMPFDGLPLTIQTYNKLRHSAKK
                     CYEELPKCDRCGDILPSNENDQFRLIDCCEDERFCSENCANMAYEFYCAEMAELDAEL
                     EEVED*"
     gene            103091..103378
                     /locus_tag="SR-VP_0-2_scaffold_141_4556078_prodigal-single
                     _236"
     CDS             103091..103378
                     /product="hypothetical protein"
                     /codon_start=1
                     /transl_table=11
                     /translation="MFNVGDRVAYDGKIYTVEKVLAAGVYFLGAEDSFVDMVPENALT
                     ATPNRIAEINAIIDWMNENYSGCDWCCGGGDEWMAELVDELRQLEGQTPVE*"
     gene            103410..103616
                     /locus_tag="SR-VP_0-2_scaffold_141_4556078_prodigal-single
                     _237"
     CDS             103410..103616
                     /product="hypothetical protein"
                     /codon_start=1
                     /transl_table=11
                     /translation="MDKFKTSDDQTVFFTPTGAKLGAKGKVANTDATVGELLAKLPKG
                     DARKLRKGLRAKGNNRLAAARRAA*"
     gene            103613..103915
                     /locus_tag="SR-VP_0-2_scaffold_141_4556078_prodigal-single
                     _238"
     CDS             103613..103915
                     /product="hypothetical protein"
                     /codon_start=1
                     /transl_table=11
                     /translation="MTPDERDIFNQRFESVSDASDFWSMVRLRGFGSDECTMAMCERF
                     YQSWNKSKRKGKHGAIVDRKRRKAFGPGRFHAASPSGVFLNRNFVKGWRGVNPRHP*"
     gene            103925..104302
                     /locus_tag="SR-VP_0-2_scaffold_141_4556078_prodigal-single
                     _239"
     CDS             103925..104302
                     /product="hypothetical protein"
                     /codon_start=1
                     /transl_table=11
                     /translation="MKWLKQLEDAFQVADSWVRDKRYHYPLGGFGRGSEWGDHVLEHF
                     MPKWFEDWMKHENWCRASLLQGFNGWKIWTEAMGYDPFQKWEELMEIFVRCHLEHHSL
                     TLAECEKPEVLEYYGPIDDTCDE*"
     gene            104338..104766
                     /locus_tag="SR-VP_0-2_scaffold_141_4556078_prodigal-single
                     _240"
     CDS             104338..104766
                     /product="hypothetical protein"
                     /codon_start=1
                     /transl_table=11
                     /translation="MPAGDNHNEWFRPVACGGRKSCPNCKAKLRKNESIWSWGNYVRV
                     SWRTVSLFCRDCFRETVADPLLDHAGDCGCSITLVMYQGADRPKWLKLPKRRRVCKIK
                     QVATPTTFDEAMAIVRPIVQAVPSLADAMALAVVQSVLHP*"
     gene            105421..105615
                     /locus_tag="SR-VP_0-2_scaffold_141_4556078_prodigal-single
                     _241"
     CDS             105421..105615
                     /product="hypothetical protein"
                     /codon_start=1
                     /transl_table=11
                     /translation="MKVRIDVIHSYFIETEGGDTTDAPSINAHCREVESMTPEQIQRD
                     GSYIGSAVGSAEVVGPDDPE*"
     gene            105623..105901
                     /locus_tag="SR-VP_0-2_scaffold_141_4556078_prodigal-single
                     _242"
     CDS             105623..105901
                     /product="hypothetical protein"
                     /codon_start=1
                     /transl_table=11
                     /translation="MTRLNKVYKWPGWNDYYGFRAWMDRTNPNMGISLGEEYKVAVSM
                     KFGKRRKLRMMIVKVVDTGCGDPQCCGFCPNISFERPKTPVVSKSKTY*"
     gene            105922..106116
                     /locus_tag="SR-VP_0-2_scaffold_141_4556078_prodigal-single
                     _243"
     CDS             105922..106116
                     /product="hypothetical protein"
                     /codon_start=1
                     /transl_table=11
                     /translation="MDPAATLRLFLDACVEQTTTNDTYPREEALEALDNLRDWINKGG
                     FLPFVSEIDVRCGNTYKIGQ*"
     gene            106206..106496
                     /locus_tag="SR-VP_0-2_scaffold_141_4556078_prodigal-single
                     _244"
     CDS             106206..106496
                     /product="hypothetical protein"
                     /codon_start=1
                     /transl_table=11
                     /translation="MTDPNLAHDADMDMHSAHAFDQADAREEMLAEMAEADAPTTEEL
                     MGDDEEFDDEEFDCSDDGDHHMMELHENAEFEQADEWFNHYDYGDSDLGGEY*"
     gene            106675..107136
                     /locus_tag="SR-VP_0-2_scaffold_141_4556078_prodigal-single
                     _245"
     CDS             106675..107136
                     /product="hypothetical protein"
                     /codon_start=1
                     /transl_table=11
                     /translation="MAKNQAPVAPRAAKSKTPAQRAKTEANKLAADQRFRQLQAMQVN
                     ANKARKLGFTGATQEELAQKYVAYAAEQAAIETEANLRGKVNRILEAAGNDYRRRIEG
                     FLAARINRNAAFVLEKINDFMSRPRNRDVKEHVDGILNVVVHLPEPVEAAA*"
     gene            107202..107468
                     /locus_tag="SR-VP_0-2_scaffold_141_4556078_prodigal-single
                     _246"
     CDS             107202..107468
                     /product="hypothetical protein"
                     /codon_start=1
                     /transl_table=11
                     /translation="MDAITEDRRDCGWNDIAHGILEWTPSDKWPSALAWAIEMRRIAE
                     ECKHTAANVAYYNGVIAACDYYQENGEIERHNRRSTMEINELVA*"
     gene            107468..107716
                     /locus_tag="SR-VP_0-2_scaffold_141_4556078_prodigal-single
                     _247"
     CDS             107468..107716
                     /product="hypothetical protein"
                     /codon_start=1
                     /transl_table=11
                     /translation="MRDRNAWNQAEFTRGWNRVVDDLRKAINPTLTAKSQLDALKANL
                     VGGLTPNQYMSGLRAALEHYNEHGTIRSKVNHVAQETA*"
     gene            107867..108232
                     /locus_tag="SR-VP_0-2_scaffold_141_4556078_prodigal-single
                     _248"
     CDS             107867..108232
                     /product="hypothetical protein"
                     /codon_start=1
                     /transl_table=11
                     /translation="MPKAIHKFDLFLSNGSVKQAFREGTRQEILDYYHRSLFEPDTLE
                     PIQTLRGRSCDDEKPVSVVAIKWAYDIGEGEEELADALRQVVACMDRNDTSAEKGHPW
                     IPGADAKVMRQFIQSILNY*"
     gene            108273..108437
                     /locus_tag="SR-VP_0-2_scaffold_141_4556078_prodigal-single
                     _249"
     CDS             108273..108437
                     /product="hypothetical protein"
                     /codon_start=1
                     /transl_table=11
                     /translation="MHNTTTKQSQKMIVKINHLDVAIGHQQRTGHHVHDSRPRRQRTR
                     KAALQAAMRD*"
     gene            108563..108946
                     /locus_tag="SR-VP_0-2_scaffold_141_4556078_prodigal-single
                     _250"
     CDS             108563..108946
                     /product="hypothetical protein"
                     /codon_start=1
                     /transl_table=11
                     /translation="MDATAAPVKPQKKEQQHHHHHADHNRYFKIAGLLALGFFAARVL
                     ASTPAPIATQPTVAAAPAATAPAPTPAPQPVIQQAPVIVQQPQPIIIQQPTVTILKPQ
                     ETIVIQKSYPNRTIVIESSPTVLVQ*"
     gene            109009..109368
                     /locus_tag="SR-VP_0-2_scaffold_141_4556078_prodigal-single
                     _251"
     CDS             109009..109368
                     /product="hypothetical protein"
                     /codon_start=1
                     /transl_table=11
                     /translation="MSVWDGMTVEDLANCYSDIHKEAYGFRPRWTIDTTREALIEELE
                     HCGRVIDENNKQEAIAQAQNVAKLEADIQTLIGMGATDRQTAIRWIADAEDAGDDLEY
                     LCYLRGLPYRYFASLAI*"
     gene            109422..109700
                     /locus_tag="SR-VP_0-2_scaffold_141_4556078_prodigal-single
                     _252"
     CDS             109422..109700
                     /product="hypothetical protein"
                     /codon_start=1
                     /transl_table=11
                     /translation="MSNEVKLFNAVTEFDRRASKRKGYNPHALGHYAAALQNVKRYVA
                     MGHDLRDAIITCFLGRLCDCCLKSVGLDVMTKDEAKYGLANRLPQLDD*"
     gene            109755..110333
                     /locus_tag="SR-VP_0-2_scaffold_141_4556078_prodigal-single
                     _253"
     CDS             109755..110333
                     /product="hypothetical protein"
                     /codon_start=1
                     /transl_table=11
                     /translation="MHATIMPQGKQGDLCRQLTKFAVEKDGVVSFPPIKFPCLRIALD
                     ANGNKFVITWSHFYHTIKLGPDKGNPAVSEHPGKFKLRHVDNRRPLMYERSNGRKMTD
                     SRGRPMYDFIGMASEWGTEAVYDKGRYTWSYGPNHPVIEETIWEEEYETLEALHDALG
                     LRFDPGLAAECVELFMGHELYQTYDTTCGAAA*"
     gene            110423..110593
                     /locus_tag="SR-VP_0-2_scaffold_141_4556078_prodigal-single
                     _254"
     CDS             110423..110593
                     /product="hypothetical protein"
                     /codon_start=1
                     /transl_table=11
                     /translation="MLRVESALVGESDDVENHVRIFNGRTCVADIQTAAATEDIVAAF
                     LADAGEETEVEW*"
     gene            110653..110781
                     /locus_tag="SR-VP_0-2_scaffold_141_4556078_prodigal-single
                     _255"
     CDS             110653..110781
                     /product="hypothetical protein"
                     /codon_start=1
                     /transl_table=11
                     /translation="MDPVHISPELADEDPILWENVRNNGRRIDDDFDYNEDEHEAA*"
     gene            complement(111116..111814)
                     /locus_tag="SR-VP_0-2_scaffold_141_4556078_prodigal-single
                     _256"
     CDS             complement(111116..111814)
                     /product="Sulfotransferase {ECO:0000256|RuleBase:RU361155}
                     ; EC=2.8.2.- {ECO:0000256|RuleBase:RU361155};; Flags:
                     Fragment;;  TaxID=192259 species="Eukaryota;
                     Viridiplantae; Streptophyta; Embryophyta; Tracheophyta;
                     Spermatophyta; Magnoliophyta; eudicotyledons; Gunneridae;
                     Pentapetalae; asterids; lamiids; Lamiales;
                     Lentibulariaceae; Genlisea.;" source="Genlisea aurea.;""
                     /codon_start=1
                     /transl_table=11
                     /translation="MYKMQHFIIFAQIRTGYQYLTNMLLRHPQICMLGEIFVHLDQVR
                     KSSLFGADIPPYEMGQDPVWYIRDVVDPYALRQGCQIVGFKQNYHPPMTEQEWSYLAG
                     WKIIHLTRRNLLDRLLSEKLAIQENRWNFGDYQSTVEITAEELQLYSEASVSSQQVVL
                     DHCSPYSVVYEDLVANPSRFMSGVQGYLGVDILSLPSTLPRQRRGPQSQYISNYEGLS
                     RELQGTDYMRFLTG*"
                     /db_xref="S8EGM2_9LAMI"
                     /db_xref="UniRef100_S8EGM2"
                     /db_xref="2.8.2.-"
     gene            111820..112242
                     /locus_tag="SR-VP_0-2_scaffold_141_4556078_prodigal-single
                     _257"
     CDS             111820..112242
                     /product="hypothetical protein"
                     /codon_start=1
                     /transl_table=11
                     /translation="MKFKQWLEVFSPLQMKLNALRPQFAQAAQEVYNNWVQDEYDDLN
                     GGGICQDVAEAIAQVIHQHVSQVEAGTVSASCGEQHVWVMLHNDHEGFWIDVPYHIYE
                     RGGGYNWTKIPGVTFSPNDIEIIPVERQDAYNALNNPY*"
     gene            112251..112427
                     /locus_tag="SR-VP_0-2_scaffold_141_4556078_prodigal-single
                     _258"
     CDS             112251..112427
                     /product="hypothetical protein"
                     /codon_start=1
                     /transl_table=11
                     /translation="MKSFKQWLAEDADDIVGIYPPEYEGIGNYPPEYFNSNIYIRDSL
                     KNAKKRKKKHKKKD*"
     gene            112456..113280
                     /locus_tag="SR-VP_0-2_scaffold_141_4556078_prodigal-single
                     _259"
     CDS             112456..113280
                     /product="hypothetical protein"
                     /codon_start=1
                     /transl_table=11
                     /translation="MPRVNYVIATWTGDRVISKLDKDAYYIPGHINQLNQLNKKLNQI
                     TIGYPLNEDLKDYSNYLLNLREIKDGTPVRTIQMENKGWSYGQLSRIYGRMRELAVDR
                     PVYNFDYYIFMEDDYVPVLHNFDKILVDMMEADPECGYICSVNGNEKEHPNGAAVATG
                     IIRAKALEDIWQKFGCLSDDGFASSHGGDNQVAFSQTFIKTGWKIKDYLDEYASMFIA
                     KAGEEDEIWIYGKNITKFLFAPIQLLDERALKLRMKFFEMDDKGQLVLVKETPPKE*"
     gene            113282..113446
                     /locus_tag="SR-VP_0-2_scaffold_141_4556078_prodigal-single
                     _260"
     CDS             113282..113446
                     /product="hypothetical protein"
                     /codon_start=1
                     /transl_table=11
                     /translation="MLNQNDMTELKRMSTNLYGDDKETINRIIKGISELLTINRKLFD
                     ENKALKGETK*"
     gene            113503..113751
                     /locus_tag="SR-VP_0-2_scaffold_141_4556078_prodigal-single
                     _261"
     CDS             113503..113751
                     /product="hypothetical protein"
                     /codon_start=1
                     /transl_table=11
                     /translation="MKNQWLARSEQGNRPIVRTTMRDVLCIFWNPTQDTNWVEVHLTG
                     GFTLDISEDEVPYFKDEQFQEGLKDIFKKMRQNEESVG*"
     gene            113732..114031
                     /locus_tag="SR-VP_0-2_scaffold_141_4556078_prodigal-single
                     _262"
     CDS             113732..114031
                     /product="hypothetical protein"
                     /codon_start=1
                     /transl_table=11
                     /translation="MKNQWVRRAKNKYVWDFETEKGDAVKEKYQHKFKCVYQAPGVFQ
                     VGKPAITGDDVLYVSNASGAIRLHLVDGGFIELNGTADEIADTIHDLFMRGRNAS*"
     gene            114021..114338
                     /locus_tag="SR-VP_0-2_scaffold_141_4556078_prodigal-single
                     _263"
     CDS             114021..114338
                     /product="hypothetical protein"
                     /codon_start=1
                     /transl_table=11
                     /translation="MLLEEGPFLDAVKVGIQTGFKAFCKEREQQKAQTEEKALIKQLQ
                     TAEGPALKAVVHKLVEKDYTFRQGKVQKTSTQQRMLQWLEECRRMREESMAGQKANCG
                     GLG*"
     gene            114289..114639
                     /locus_tag="SR-VP_0-2_scaffold_141_4556078_prodigal-single
                     _264"
     CDS             114289..114639
                     /product="hypothetical protein"
                     /codon_start=1
                     /transl_table=11
                     /translation="VKNQWLARKPIVVDWDEIGLTETYSEKLEALYVIMINKKNSVGG
                     RLVWMSREIYQMFKNHKPYAINNNQSWLSCAAYGLGGLEHTIRIVYSSADGMIRPYVD
                     IKVVNFPAEDACDS*"
     gene            114643..114933
                     /locus_tag="SR-VP_0-2_scaffold_141_4556078_prodigal-single
                     _265"
     CDS             114643..114933
                     /product="hypothetical protein"
                     /codon_start=1
                     /transl_table=11
                     /translation="MAKDLRVVLALPFLILGLMLFMIGGCFMSVAWWNFSWDTYGFLN
                     LKSNDTWYTRALIPIRFVLGWMIFVISFPVHEVGGWLLEFADNIENGFNRYR*"
     gene            115058..115585
                     /locus_tag="SR-VP_0-2_scaffold_141_4556078_prodigal-single
                     _266"
     CDS             115058..115585
                     /product="hypothetical protein"
                     /codon_start=1
                     /transl_table=11
                     /translation="MEKILMAIYKCVITVAILLTPSLSEAQHHGGAHMGGHVGGFHAG
                     MGYHHYSAPVYHGPYYHNHYYVRPYIGFGFGYPYYQPYYRPYYVPVYTPVYVPAPAPR
                     VPRTHIQMRLNGMREQTREYVDVTYSFGNRRVPVINGYVPNVIERTTSIGDKVIIYDY
                     QARVSLADVQARGSF*"
     gene            complement(115630..115779)
                     /locus_tag="SR-VP_0-2_scaffold_141_4556078_prodigal-single
                     _267"
     CDS             complement(115630..115779)
                     /product="Uncharacterized protein id=2199492 bin
                     =GWB2_Deltaproteobacteria_65_81 species=Candidatus
                     Methylomirabilis oxyfera genus=Candidatus Methylomirabilis
                     taxon_order=unknown taxon_class=unknown phylum=unknown
                     tax=GWB2_Deltaproteobacteria_65_81
                     organism_group=Deltaproteobacteria organism_desc=Good +"
                     /codon_start=1
                     /transl_table=11
                     /translation="MPKNPHAVALGRLGGLKGGKARAKKLSKKRRIEIAKLAAAARWG
                     KKTTR*"
                     /db_xref="gwb2_scaffold_4542_16"
                     /db_xref="mox:DAMO_1330"
                     /db_xref="86775115"
     gene            complement(115772..115978)
                     /locus_tag="SR-VP_0-2_scaffold_141_4556078_prodigal-single
                     _268"
     CDS             complement(115772..115978)
                     /product="hypothetical protein"
                     /codon_start=1
                     /transl_table=11
                     /translation="MKKSSMLLLAQAIELGQKALTAHDELQRWRKEPLEDIERTKLSV
                     QLQSALSDQREILDVILDENEADA*"
     gene            complement(115978..116250)
                     /locus_tag="SR-VP_0-2_scaffold_141_4556078_prodigal-single
                     _269"
     CDS             complement(115978..116250)
                     /product="hypothetical protein"
                     /codon_start=1
                     /transl_table=11
                     /translation="MKWVKSEFKGEEDRIRIDIDDYFELFDGYKMQYVDDVLSSSCWQ
                     NDTDTIVFRIKDTDPHFAYAIGRLRPDEIDYLEDGQGYFIFRLWWD*"
     gene            complement(116247..116459)
                     /locus_tag="SR-VP_0-2_scaffold_141_4556078_prodigal-single
                     _270"
     CDS             complement(116247..116459)
                     /product="hypothetical protein"
                     /codon_start=1
                     /transl_table=11
                     /translation="VFSPIGYIAQIFTLRYERNRLFDAMEELDRMASQQLTHGRDEVK
                     PFAQEVFNVCELALETYRRPLQKDSP*"
     gene            complement(116452..116883)
                     /locus_tag="SR-VP_0-2_scaffold_141_4556078_prodigal-single
                     _271"
     CDS             complement(116452..116883)
                     /product="Gp50 n=2 Tax=unclassified I3-like viruses RepID
                     =B5LLZ0_9CAUD"
                     /codon_start=1
                     /transl_table=11
                     /translation="MTQPIPLTECQHGGLYRINSRNLSLGVFNKEDNGFIGIREKFFC
                     LYLFTEYHWDTGAPFGTVQPQELLEMYPHEVSENVSKTAVEADFTHMSGSHLVNGEMV
                     PLKPGDTISVENKVLYNWLVEKHKQYLNEDLSEGIEETPSV*"
                     /db_xref="UniRef100_B5LLZ0"
                     /db_xref="C9DAM3_9CAUD"
                     /db_xref="B5LLZ0_9CAUD"
     gene            complement(116880..117035)
                     /locus_tag="SR-VP_0-2_scaffold_141_4556078_prodigal-single
                     _272"
     CDS             complement(116880..117035)
                     /product="hypothetical protein"
                     /codon_start=1
                     /transl_table=11
                     /translation="MNESGYCPICGIVGCTEHRFAGPKNENIGGCPICGIVGCTEHKY
                     EPKREEQ*"
     gene            complement(117032..117199)
                     /locus_tag="SR-VP_0-2_scaffold_141_4556078_prodigal-single
                     _273"
     CDS             complement(117032..117199)
                     /product="hypothetical protein"
                     /codon_start=1
                     /transl_table=11
                     /translation="MIETQPVLSPPNKPPLVATDQEFEFPDDIKELGDSIAALSPNQA
                     KQLDQYLKSIT*"
     gene            complement(117196..117507)
                     /locus_tag="SR-VP_0-2_scaffold_141_4556078_prodigal-single
                     _274"
     CDS             complement(117196..117507)
                     /product="hypothetical protein"
                     /codon_start=1
                     /transl_table=11
                     /translation="MNKPEFLWTVITLMMEDNAYLVDILIYKMRTEFMEFYGITQENI
                     DFYFKSRTPLLTDDHEEYEAWQKQLPLWRQHADMLDAAIEKCRNECKDCCEDQRYGVK
                     Q*"
     gene            complement(117524..117811)
                     /locus_tag="SR-VP_0-2_scaffold_141_4556078_prodigal-single
                     _275"
     CDS             complement(117524..117811)
                     /product="hypothetical protein"
                     /codon_start=1
                     /transl_table=11
                     /translation="MDIPPCPKCGAAYIDSGRSWDHEHPGSYVDYDIFECGSKDFGIT
                     LGIHQSKICRNGELTNVLKAVRRALTHKHNAREIALIDAAIDPQEEAQCNY*"
     gene            complement(117816..117971)
                     /locus_tag="SR-VP_0-2_scaffold_141_4556078_prodigal-single
                     _276"
     CDS             complement(117816..117971)
                     /product="hypothetical protein"
                     /codon_start=1
                     /transl_table=11
                     /translation="MNDDNFDAIAVVIDAFVALCILGGLEIWGWNFAACFAPAAFLAF
                     ILVLLTV*"
     gene            complement(117968..118231)
                     /locus_tag="SR-VP_0-2_scaffold_141_4556078_prodigal-single
                     _277"
     CDS             complement(117968..118231)
                     /product="hypothetical protein"
                     /codon_start=1
                     /transl_table=11
                     /translation="MKSRELFIARLANGMIQQWGSQAYHRTMLIVKAIYDRSNEYKFC
                     SHPDSVSLELRQAAELLKAHGYDKVPQRDVVPLNKILLDLMVP*"
     gene            complement(118228..118857)
                     /locus_tag="SR-VP_0-2_scaffold_141_4556078_prodigal-single
                     _278"
     CDS             complement(118228..118857)
                     /product="hypothetical protein"
                     /codon_start=1
                     /transl_table=11
                     /translation="MNSENSPQLPVLDLLTLDRKDAISAMVDTFQCPGCGSGLNTLSG
                     CYKPDQNSHPELGGLGGCRNHHAATAMGGIGLINLGLPKGFNRLGMIDRSIQPSNIRI
                     QLRMPLYNSFNIPCWALEETRDLESEDIPCPKCKAPPHVACEEGMRDSGRPHAVRTVK
                     ANFLIVNCFMPRLNQTWVDVIPGAKISDLPAPFDKTVVDVSKLDLSECS*"
     gene            complement(118859..119167)
                     /locus_tag="SR-VP_0-2_scaffold_141_4556078_prodigal-single
                     _279"
     CDS             complement(118859..119167)
                     /product="hypothetical protein"
                     /codon_start=1
                     /transl_table=11
                     /translation="VVNPFALIKHLWRETLLFIHFRSPYIQGVPLEHAKLFDSIEDAD
                     YAWQRFQRTMDTGHYRNGLREVPVGGKVKYAVKVCSSCGYLGLPQYSHNADRVVAGDY
                     *"
     gene            complement(119160..119714)
                     /locus_tag="SR-VP_0-2_scaffold_141_4556078_prodigal-single
                     _280"
     CDS             complement(119160..119714)
                     /product="hypothetical protein n=1 Tax=Bacillus sp. L1
                     (2012) RepID=UPI0003449B83"
                     /codon_start=1
                     /transl_table=11
                     /translation="MKVGKTSRGFGLGEFKDAKGNECSIQDSSLATQGAIWFGVQDVN
                     PQRMGENGLEPVPPPELPIPIAGMPGFLHDILFNTRMHLSESGTKSLIRTFEKFLSEG
                     KVRARKFKDLYGHACSLRTTDGCIEVGHDDPNPQICEPGKGWRPVVYPEDTIWTMHMF
                     LGKKEITMLLPHMKRFAEGGYISG*"
                     /db_xref="UniRef100_UPI0003449B83"
                     /db_xref="A0A060N3R5_CLOBO"
                     /db_xref="UPI0003449B83"
     gene            complement(119718..120272)
                     /locus_tag="SR-VP_0-2_scaffold_141_4556078_prodigal-single
                     _281"
     CDS             complement(119718..120272)
                     /product="Uncharacterized protein n=1 Tax=Acanthamoeba
                     castellanii str. Neff RepID=L8HFS2_ACACA"
                     /codon_start=1
                     /transl_table=11
                     /translation="MFDSRSWAYTDEVVLERGIQINDLDTSHNHLRNRKALDEMAEYI
                     KGGGFWTEQYLREYATQHSIRQSPIIQLSRFDDGWMMIHDGHHRIGATHLAGRNYLRE
                     DEYNITDWTYDSYLEICHENNWYTPFDPRTHCRKADFAAFKKLARQRFLDGEDPKAIS
                     EWILKNPQLYVEPRVVRNISQLVG*"
                     /db_xref="UniRef100_L8HFS2"
                     /db_xref="L8HFS2_ACACA"
     gene            complement(120272..120616)
                     /locus_tag="SR-VP_0-2_scaffold_141_4556078_prodigal-single
                     _282"
     CDS             complement(120272..120616)
                     /product="hypothetical protein"
                     /codon_start=1
                     /transl_table=11
                     /translation="MSFGSGTVVQAVRQERKRQVKIARRQFYHPQEKLVPVEEDVVSF
                     WTGMPTGKKRKVDQWRSVDLQTFLGEVKTFVNAIGPDLIVNILEESHFHHTDQGGYWS
                     TEVIVWYWEDER*"
     gene            complement(120556..120792)
                     /locus_tag="SR-VP_0-2_scaffold_141_4556078_prodigal-single
                     _283"
     CDS             complement(120556..120792)
                     /product="hypothetical protein"
                     /codon_start=1
                     /transl_table=11
                     /translation="MAKKEKGSGYAFPSHFGSHKSMINEEATKTAPEGHVVCTDEFGD
                     YITPTDRLDNGLADPCRSAQARLSKLFAKKEKDK*"
     gene            complement(120851..121462)
                     /locus_tag="SR-VP_0-2_scaffold_141_4556078_prodigal-single
                     _284"
     CDS             complement(120851..121462)
                     /product="Predicted protein n=1 Tax=Physcomitrella patens
                     subsp. patens RepID=A9RVS6_PHYPA"
                     /codon_start=1
                     /transl_table=11
                     /translation="MKFAVLTSYNAAFGSISTLTDPIKKAYCERHGYDYICRQIDSEH
                     HPVWLRIHLILELFDSYDWIMWMDADAFITNPEIKLESLVDDSDLIITHDFNGLNAGV
                     FLTRNTEWSRSFFRKVLEFENKHPGYGGDQIAMNRTLYVDRWEDTGVVRYPIQSTFNS
                     YRYDLYNLKFENGQYRPGDFVLHLPGLPNEQRIEIIESCKNSS*"
                     /db_xref="UniRef100_A9RVS6"
                     /db_xref="A0A0C9MP82_9FUNG"
                     /db_xref="care:LT85_2374"
                     /db_xref="A9RVS6_PHYPA"
     gene            121475..121975
                     /locus_tag="SR-VP_0-2_scaffold_141_4556078_prodigal-single
                     _285"
     CDS             121475..121975
                     /product="Predicted protein n=1 Tax=Naegleria gruberi
                     RepID=D2VJ14_NAEGR"
                     /codon_start=1
                     /transl_table=11
                     /translation="MASFRKFLLENPIPKMLYILRGISGSGKSSLSQKLGAGGAVFST
                     DDFFMQSGDYNFDANKFGEAHQWNVDRAVKAMSEGISPIVIDNTNTQAWEAKPYVAAA
                     IQYGYQVEFAEPDTPWKFNAEELARRNKHGVPLDTIQQMINQWEPDLTVDKVMNSKSP
                     YAQESH*"
                     /db_xref="UniRef100_D2VJ14"
                     /db_xref="D2VJ14_NAEGR"
                     /db_xref="sbp:Sbal223_1844"
     gene            complement(121899..122222)
                     /locus_tag="SR-VP_0-2_scaffold_141_4556078_prodigal-single
                     _286"
     CDS             complement(121899..122222)
                     /product="hypothetical protein"
                     /codon_start=1
                     /transl_table=11
                     /translation="MSLCGPFIMIEKPAKGIRGCLLYNMFDDRHFFRVYGETDPATGR
                     KAFTDYRVAAEDIGVLILDGGLSFYEDSDDPDKNRLSWSSETLGHKATSSSSPCPPSD
                     QAPTG*"
     gene            complement(122248..122658)
                     /locus_tag="SR-VP_0-2_scaffold_141_4556078_prodigal-single
                     _287"
     CDS             complement(122248..122658)
                     /product="hypothetical protein"
                     /codon_start=1
                     /transl_table=11
                     /translation="MKLDAKLFDRQSYHESNKGKAKIHCLNSYVRKACWLLDGNGHVL
                     NYSVRSVEYRFFHPKANKFATNAFDFDVHLDDERKLIQCVPDDLLRDEVVVARIEAME
                     AKAEELDIPFEIWGEKELFGTKPDYRKSFIQMYC*"
     gene            complement(122663..122950)
                     /locus_tag="SR-VP_0-2_scaffold_141_4556078_prodigal-single
                     _288"
     CDS             complement(122663..122950)
                     /product="hypothetical protein"
                     /codon_start=1
                     /transl_table=11
                     /translation="MCQNFKLTSQETAALVRLYHEQELALDQLPYTDNFNKIVEAFQA
                     QFKETTHNHLCLYRCLMRLRKNSRLVRKPNLRRGRRKQENAPQERLLFEGG*"
     gene            complement(123005..123217)
                     /locus_tag="SR-VP_0-2_scaffold_141_4556078_prodigal-single
                     _289"
     CDS             complement(123005..123217)
                     /product="Uncharacterized protein {ECO:0000313|EMBL
                     :KKK94301.1};  TaxID=412755 species="unclassified
                     sequences; metagenomes; ecological metagenomes.;"
                     source="marine sediment metagenome.;""
                     /codon_start=1
                     /transl_table=11
                     /translation="MNQKPKQPFGIYHWDTFDNNTILVGEAKTLERAEEFVKEHYGNR
                     IRSTGADRVDIVQFPGAKVVRKYSVG*"
                     /db_xref="A0A0F9CC53_9ZZZZ"
     gene            complement(123214..123477)
                     /locus_tag="SR-VP_0-2_scaffold_141_4556078_prodigal-single
                     _290"
     CDS             complement(123214..123477)
                     /product="hypothetical protein"
                     /codon_start=1
                     /transl_table=11
                     /translation="MFKIFCFFNSRSDLSVGRSNAAAIIRDVKIRDRTNNGMEIQFTN
                     KTHFQKWVGRMIDLQILFKVEIDSFPTRTTREERNDDLFVGAR*"
     gene            complement(123477..123653)
                     /locus_tag="SR-VP_0-2_scaffold_141_4556078_prodigal-single
                     _291"
     CDS             complement(123477..123653)
                     /product="hypothetical protein"
                     /codon_start=1
                     /transl_table=11
                     /translation="MDLICLVLSLGVVFYAFKGYHFFSAPYTPELQRPVEPPIFNGVN
                     RISNYSDNKYWMNN*"
     gene            complement(123666..123989)
                     /locus_tag="SR-VP_0-2_scaffold_141_4556078_prodigal-single
                     _292"
     CDS             complement(123666..123989)
                     /product="Histone-like DNA-binding protein n=1 Tax
                     =Nitrobacter sp. Nb-311A RepID=A3WWG5_9BRAD"
                     /codon_start=1
                     /transl_table=11
                     /translation="MERSINKEEFVRRIAVKSGKTATDVLTVLNALESVVRDELVNRG
                     IITLPNLLKIEKVVRPAKAAHQRICPLDGKLRNYKAKPAKNVIRVKPLWTLRDAVEGS
                     SVQNL*"
                     /db_xref="UniRef100_A3WWG5"
                     /db_xref="tgr:Tgr7_2924"
                     /db_xref="87185098"
                     /db_xref="A3WWG5_9BRAD"
     gene            complement(124023..124562)
                     /locus_tag="SR-VP_0-2_scaffold_141_4556078_prodigal-single
                     _293"
     CDS             complement(124023..124562)
                     /product="hypothetical protein"
                     /codon_start=1
                     /transl_table=11
                     /translation="MRLDHIAYRVADRNKTVQFFVDALGYKVQTEFEIDFGEGEKAKC
                     FALEPPEKIQGAPWDVLVIPEGLPTPTPYHLAPEIFVSDGSPGSVVGQWVAARGGVGG
                     IHHIAYQVESVQATMDEWKAKGYAEFTTESPLTCPGLTQVFTKPSELTGVIYEFIERG
                     AHGFCAENVKNLMLSTKDV*"
     gene            complement(124589..125116)
                     /locus_tag="SR-VP_0-2_scaffold_141_4556078_prodigal-single
                     _294"
     CDS             complement(124589..125116)
                     /product="UPI0003D1BFE6 related cluster n=1 Tax=unknown
                     RepID=UPI0003D1BFE6"
                     /codon_start=1
                     /transl_table=11
                     /translation="MLTDNTNGDIKSHNHIILHVDGGSRPVNPGGTAISAWVMYNPDK
                     SKILAEQGLVVKDGGELATNNYAEYCALGFALKFLDEQNWRGNIQVYSDSKLLIHQVA
                     GTWKCKATHLQKLRKRVFELLDKLNLNRVLDGNPNQDPVYGNNCIMSWIPREQNAYAD
                     ELCGKAFEEYQKTKQ*"
                     /db_xref="UniRef100_UPI0003D1BFE6"
                     /db_xref="W9DRC2_METTI"
                     /db_xref="hhl:Halha_1865"
                     /db_xref="UPI0003D1BFE6"
     gene            125180..125473
                     /locus_tag="SR-VP_0-2_scaffold_141_4556078_prodigal-single
                     _295"
     CDS             125180..125473
                     /product="hypothetical protein"
                     /codon_start=1
                     /transl_table=11
                     /translation="MAIKKITYTEEIGESKRVSGNTFDDTTGKLIRPVDRLSPEALVH
                     WDRIMGILSSVTQKNAIKHGSNGEDLTYIVNPALLMDYCTALSLGLQCRKLGN*"
     gene            complement(125470..126525)
                     /locus_tag="SR-VP_0-2_scaffold_141_4556078_prodigal-single
                     _296"
     CDS             complement(125470..126525)
                     /product="NAD dependent epimerase/dehydratase family
                     protein n=1 Tax=Gluconacetobacter oboediens
                     RepID=UPI000237EC9C"
                     /codon_start=1
                     /transl_table=11
                     /translation="MKRVLFTGHGGFVGHHCLQYFLEHTNWELICIDSFRHKGTPRRV
                     IEGVGDNPRVKTYKHDLTVPFDQPLENLIFERRIDADGNVVGKPIHYIINMASESAVE
                     RSTTDPVACLRNNYELAINVLEFARKCKGLELFLQISTDEVYGEAPADDAHKEWAPIL
                     PSNPYAASKAAQEAMAISYWRTYNLPIVLTNTMNIIGERQDPEKFLPKIIQKVARGEE
                     MPIYGDSPKSIGSRIYLHAYNMAHALVFLSKIKPARYLDLVASGHTGDSRPDRYNICG
                     DTELNNLELAQMVAEIMGKTLQYKLIPSESARPGYDRRYALNGDKMAKLGWKQPLSFR
                     ESLERIINWNLVNPHWI*"
                     /db_xref="UniRef100_UPI000237EC9C"
                     /db_xref="A0A0G1T956_9BACT"
                     /db_xref="mai:MICA_990"
                     /db_xref="UPI000237EC9C"
     gene            complement(126756..127439)
                     /locus_tag="SR-VP_0-2_scaffold_141_4556078_prodigal-single
                     _297"
     CDS             complement(126756..127439)
                     /product="hypothetical protein"
                     /codon_start=1
                     /transl_table=11
                     /translation="MAVELQAQMFDFGPLHQDRHEIVNLLKGIPVQTGDILYRASNAK
                     GPLGLPFSRMVADITKSPYSHAAILTMDETEPYVLEVNDQGTLKYRLIDWLDTCYTKE
                     FAVYRLKDIDAATVAKVGEQINKILEEDPDYDFSFSDSSHKLYCVQSVALIYNNVGIK
                     IWEPEYAQQIAPYWVYCLFKLGNPIFKLFGCHVPLDVKLYYVGNKQRGMMSSDKTYCV
                     FHHLPDPTL*"
     gene            complement(127452..127781)
                     /locus_tag="SR-VP_0-2_scaffold_141_4556078_prodigal-single
                     _298"
     CDS             complement(127452..127781)
                     /product="Prepilin-type N-terminal cleavage/methylation
                     domain-containing protein n=1 Tax=Singulisphaera
                     acidiphila (strain ATCC BAA-1392 / DSM 18658 / VKM B-2454
                     / MOB10) RepID=L0DCT2_SINAD"
                     /codon_start=1
                     /transl_table=11
                     /translation="MKRHGFTLIECLVVIAIIAILCALLIPAINAARESARQHEQKKM
                     PMASAKEMPISTDTPTSRLSIVEQLTFRDVGTYIHIAILRDSQTEKEYIISYSGDRTP
                     VFVTPKQ*"
                     /db_xref="UniRef100_L0DCT2"
                     /db_xref="saci:Sinac_2897"
                     /db_xref="L0DCT2_SINAD"
     gene            complement(127783..128217)
                     /locus_tag="SR-VP_0-2_scaffold_141_4556078_prodigal-single
                     _299"
     CDS             complement(127783..128217)
                     /product="hypothetical protein"
                     /codon_start=1
                     /transl_table=11
                     /translation="MTELKHEYTFTHHLRERFVQRTNKKYTHLQRCRTPDCETCKALT
                     AEIKAGLNENRRPVDTELNRRISASHENRSYLNNTSFMQWYYDKYGYDKGFKFLVHED
                     MLFVVVVDNGKKIVVTCIPAKTHLAGKISFRPKFKKKEPQGV*"
     gene            complement(128198..128428)
                     /locus_tag="SR-VP_0-2_scaffold_141_4556078_prodigal-single
                     _300"
     CDS             complement(128198..128428)
                     /product="hypothetical protein"
                     /codon_start=1
                     /transl_table=11
                     /translation="MKDLELATTAEIINELVKRTTFGGIIIHSEEEDRGQAHKNFRLF
                     TALNSEDSSTMLEVALDALAQQREQEHDGTQA*"
     gene            complement(128425..129051)
                     /locus_tag="SR-VP_0-2_scaffold_141_4556078_prodigal-single
                     _301"
     CDS             complement(128425..129051)
                     /product="ATP-dependent Clp protease proteolytic subunit n
                     =1 Tax=Actinoplanes missouriensis (strain ATCC 14538 / DSM
                     43046 / CBS 188.64 / JCM 3121 / NCIMB 12654 / NBRC 102363
                     / 431) RepID=I0HHJ2_ACTM4"
                     /codon_start=1
                     /transl_table=11
                     /translation="MRTLIEIDHRLHVEDLDDLCNLPKVIRVNEFDEKALEEFEEDMD
                     EAHQTGQPIIPVVIDSYGGSAYGLLGMVASVESSKVPVATIVTSKAMSAGAILFSFGR
                     EGFRFMHPDACLMIHDLGGFSDGKVEDIKVTANMMDEMNQRMYSRVSVHLGHSPDFIP
                     GLIKKHHHLDWFLTAKKAKKLNIANHLCIPTFDVKIGLDIKFNWQDSQ*"
                     /db_xref="UniRef100_I0HHJ2"
                     /db_xref="A0A0F9H9X6_9ZZZZ"
                     /db_xref="ams:AMIS_72590"
                     /db_xref="I0HHJ2_ACTM4"
     gene            complement(129029..129775)
                     /locus_tag="SR-VP_0-2_scaffold_141_4556078_prodigal-single
                     _302"
     CDS             complement(129029..129775)
                     /product="HMM--K15634"
                     /codon_start=1
                     /transl_table=11
                     /translation="VKKAALYVHGRVVIGDSHLQAYQQLAVCEKEDEDLISGFYNMET
                     QEFQSDCLHDHFFNKEIFLIRHAQTERPTQDPDAPDPDLSPYGNLQAQDLAQRLAMEF
                     NFGEFFVFSSPMLRCLRTAMSLQKTFNLKVSVCPNLSETPSFVEDGETFRLKNHSQIF
                     PSFDWPTGDDFEFAYESQVEFLNRTKLALQELPERSILVTHFGVICNISRLALCDEKA
                     RVILQQGVQPASVAYINRKELTLHEDSNRD*"
     gene            129847..130104
                     /locus_tag="SR-VP_0-2_scaffold_141_4556078_prodigal-single
                     _303"
     CDS             129847..130104
                     /product="hypothetical protein"
                     /codon_start=1
                     /transl_table=11
                     /translation="MNDFVNWCAKKDLIDISEDGTVTWKESAMRGGDKAKYKEKFDGG
                     RDQRQDLSGDYKGHCHMMGTVWPFKVVGAKSGGKAVAPVGK*"
     gene            complement(130105..130668)
                     /locus_tag="SR-VP_0-2_scaffold_141_4556078_prodigal-single
                     _304"
     CDS             complement(130105..130668)
                     /product="ATP-dependent Clp protease ATP-binding protein n
                     =1 Tax=Gemmata obscuriglobus RepID=UPI00016C3D6B"
                     /codon_start=1
                     /transl_table=11
                     /translation="MDLSKVTDRARKVVQLAEQEAKRFGHLSVGTEHLLLGLAKEGSG
                     VGAHVLKHFGIDLRSIRLAVEDKRPHETDDFSELTMEPSAMAVIDNCLKIAKELGHNY
                     VGTEHLLLSLLRSSDMAKEIIIDLTDDDNRDTMESEVIKLLSPIKDETPESSNSKQLR
                     EIASVLLKHYTGLMNAEQSLREIKKLV*"
                     /db_xref="UniRef100_UPI00016C3D6B"
                     /db_xref="phm:PSMK_03880"
                     /db_xref="87244910"
                     /db_xref="UPI00016C3D6B"
     gene            complement(130668..130877)
                     /locus_tag="SR-VP_0-2_scaffold_141_4556078_prodigal-single
                     _305"
     CDS             complement(130668..130877)
                     /product="hypothetical protein"
                     /codon_start=1
                     /transl_table=11
                     /translation="MKLAFRIECPRCHYGYEWRDAYVNQGWLELRCNHCDEMFYTKIN
                     IPTVSVETSAERPDCMAIRRYKEGE*"
     gene            complement(130874..131089)
                     /locus_tag="SR-VP_0-2_scaffold_141_4556078_prodigal-single
                     _306"
     CDS             complement(130874..131089)
                     /product="hypothetical protein"
                     /codon_start=1
                     /transl_table=11
                     /translation="MEILNSFTPIMASLWAIGTSVIFLEWASDTYDKPVITFAQRLGI
                     FGSLALFLTASAGFCIQTINLFLEVAK*"
     gene            complement(131089..131742)
                     /locus_tag="SR-VP_0-2_scaffold_141_4556078_prodigal-single
                     _307"
     CDS             complement(131089..131742)
                     /product="hypothetical protein"
                     /codon_start=1
                     /transl_table=11
                     /translation="MKTKLDIFDFDGTLFRSPVDNASNREKYERATGLPWKIDKAMSR
                     ELSKKHGRFIGMRNGWFGRPETLIPPLVPIPAPNDWFIHDVCEQLKKSKADESTITLV
                     MTGRHAGLRDQVLRICRDGKLFSITTVVSKDNKTFYKVLDSEVQLLCLGDNGPSPTEP
                     KPTDTFGWKSWIIRQFLEVHLDLQTIEIWEDREEHVENFRALQDIPQKIIVNHVKDE*"
     gene            complement(131739..132050)
                     /locus_tag="SR-VP_0-2_scaffold_141_4556078_prodigal-single
                     _308"
     CDS             complement(131739..132050)
                     /product="hypothetical protein"
                     /codon_start=1
                     /transl_table=11
                     /translation="MTDKEINRLIATQLLDWGYAQNSDTYWLEIGVQIGDASSFNPLS
                     DRYQGEMVISTLELPCTFETLKDYVLSLSETERRAIGRKYGAIQREEAGIKYYVQPTL
                     S*"
     gene            complement(132047..132265)
                     /locus_tag="SR-VP_0-2_scaffold_141_4556078_prodigal-single
                     _309"
     CDS             complement(132047..132265)
                     /product="hypothetical protein"
                     /codon_start=1
                     /transl_table=11
                     /translation="MNVVALILAIVGSMIFLTLFLLWYSEPKWTDGKRHIHYSGMFIF
                     FYAGLAGIACFVIALICWLSQHLGFTWK*"
     gene            complement(132361..133854)
                     /locus_tag="SR-VP_0-2_scaffold_141_4556078_prodigal-single
                     _310"
     CDS             complement(132361..133854)
                     /product="hypothetical protein"
                     /codon_start=1
                     /transl_table=11
                     /translation="MNYKSFSEFRLIKEANTPGSKEDKPMSGVPTKVSLGDGNDFMPF
                     NVSDDPKSEHYGKNKNLAPIVRAFKSGGNWGWSKDDSSGEDKPVKIAGKRLYLAGGAV
                     RDHLTGRKARNIELATNGSPDEVYHLLKQNGFEFVKDDGSVKGSSSAHPNRKEGSKQT
                     FWVKKSNKNGRPFTFGLRVNEDEFELEVFTKTPRGVEGELEPGTQGEDAAGRDFTING
                     MYLLLSNDNGPNKELNDFHGGIHHLTAGRIAPIGDMSKKFKEDPGRIMRYVRMLSGYG
                     DPKSISDEEREVIKNMGDKLSKVDRKRVMDEFKKGMDREDVDSREYLKLFKDLGLIDK
                     LFPGKNLDTEFPKELSELGDKHMPMAWMLRNNDPAALEDLGLDAKDLKKISFLIKSLG
                     ITENIDGDRLVDLTNGYIQSGISGRKLREWNQKIAKRDVRALDAFLEYARSPRVKVYV
                     VTEDGTEKVAADFSDLVDPFTGSQNIRGIEERKKNMELDNFRRHLHN*"
     gene            complement(133909..134235)
                     /locus_tag="SR-VP_0-2_scaffold_141_4556078_prodigal-single
                     _311"
     CDS             complement(133909..134235)
                     /product="hypothetical protein"
                     /codon_start=1
                     /transl_table=11
                     /translation="MNETEIIKTLNAFFGQYFWYFAGACAAFFFKGMIENFVSSLSFK
                     LDRDFQVDDEVYIGGTKRARIVRQTVFKTVFYLYDTNRRLIIPNNEFHSLRCEKTLNT
                     APPPQE*"
     gene            complement(134235..134627)
                     /locus_tag="SR-VP_0-2_scaffold_141_4556078_prodigal-single
                     _312"
     CDS             complement(134235..134627)
                     /product="hypothetical protein"
                     /codon_start=1
                     /transl_table=11
                     /translation="MAEEITVQILSQASENIQKLFDLSTRIDERVKTILIAQHDMDDR
                     MANLAKNHNELMQKVAVMESKENAMKIHECEKALIAMDKRVSAVEGSSNQGQDRWNRM
                     VTFGIQLVWVIMAAWLLMKFNLQPPAVP*"
     gene            134678..135190
                     /locus_tag="SR-VP_0-2_scaffold_141_4556078_prodigal-single
                     _313"
     CDS             134678..135190
                     /product="hypothetical protein"
                     /codon_start=1
                     /transl_table=11
                     /translation="MTKENEKDSVSLDTKPEKQVFIDEFEGVDIDQLLPTMTINPTDL
                     LPPKEECIVSDNQIMGLYDEILQDCRNDSKNVDEVLANFLEMVINDGDASPATKEGVV
                     NLLKIKSDIADKKTKVADLMTRIKLKEKDTFPRYLAAQQNNKVVIEGSKREMIKNINK
                     LAQPRKKHDE*"
     gene            135180..136478
                     /locus_tag="SR-VP_0-2_scaffold_141_4556078_prodigal-single
                     _314"
     CDS             135180..136478
                     /product="hypothetical protein"
                     /codon_start=1
                     /transl_table=11
                     /translation="MTNRINEAEWLDEQKRLVEFDIPAAGGQPDPGAGGAPETQPGTP
                     GDPMASNDMQQPQQPPKPEDDISGDPEYPEMPGNDEKEDDFEVWKQNYVKESIKGDPD
                     KLLAKIRKVRDNELDEIQEKFVEDNLNINLLRQNSNIFEVSTEIRKRVKKDFDRTHPA
                     TSVLSHIAEVLEESPLLNEVYIKCSGLGSGKHDQHRKFIGSLLGAVQVGSGGNQEDLV
                     FEETDYSIRLSTRFNSKWGDVSIGKWSLNEDDPDRFLKDAERERLEGGSPEEKDVLRR
                     RVIIESIAETYMQRAFIINVIGRDGTIYHLGWDLGNCIKAAFLDGKLVVRTNDADTRD
                     AFIDEEGSVITMPHMGIYYIKEDGKMDEKGKSGIEEIEFMSQRNGFLYLTAPLDLVKE
                     AATSLQGMLFKQTLWQGNPSDLLRVKRNVPTSPEMLMRQS*"
     gene            136478..136789
                     /locus_tag="SR-VP_0-2_scaffold_141_4556078_prodigal-single
                     _315"
     CDS             136478..136789
                     /product="hypothetical protein"
                     /codon_start=1
                     /transl_table=11
                     /translation="MRFKAYIETVEQENLIHQIVNQLHYGKGYDMAMLAQLPLGQLIH
                     DIEELIAGGNIQPPMALGKPVSTDPTNRDAPNARMAPQQLDPHRLAAMVKSQAGHYAT
                     Q*"
     gene            136797..137303
                     /locus_tag="SR-VP_0-2_scaffold_141_4556078_prodigal-single
                     _316"
     CDS             136797..137303
                     /product="hypothetical protein"
                     /codon_start=1
                     /transl_table=11
                     /translation="MRNKSFGEFIDKKKRESIRQLGLLKNILEHNGFKVESFLNIDAD
                     EDPYVFCHSNLRGCGFDGIRIYKIGTDLAFRVQKENKTHPYGSAYSLPIEEMFNDFLT
                     DQGSDQKKAGKMVIEAVAKEIKRFFEKSSKAENDAREEEVENGKNGGDVAIRTTGTDY
                     SALIYNKS*"
     gene            137309..137980
                     /locus_tag="SR-VP_0-2_scaffold_141_4556078_prodigal-single
                     _317"
     CDS             137309..137980
                     /product="hypothetical protein"
                     /codon_start=1
                     /transl_table=11
                     /translation="MAGLFENYNPIQRLAANQYGVSTKAITRGSLISFHYPMSYAIIP
                     NIIHDPYPLVIITDIWPRYIRGLNLHYLTFPYVKRILTTFGGRPFNYQMHVKPDRYMA
                     NAFRMYVRGGIRQPKRLDTEWLTTVLDSVRSFSPGEIEKIRMNIQKQIQQRLQAKANE
                     LTSYEQWRAQLNQPQQRQLQGKTQQIQDMLTSGVNQNLVYPNQIGNQLPQPGEGGPIS
                     TDPNL*"
     gene            137988..142160
                     /locus_tag="SR-VP_0-2_scaffold_141_4556078_prodigal-single
                     _318"
     CDS             137988..142160
                     /product="hypothetical protein"
                     /codon_start=1
                     /transl_table=11
                     /translation="VDAYNYDALKSALLGPVQQVVNTKDERTEAALGRLEKVFGEVAA
                     KIDKLVQVESDSARQHAAAAIDSHKDAFKKGGGAKSLGKMGENTFGSKKALERIVKMG
                     SSPRTFWVGVGHYNTKALNQLTDAFKAAGCCPGGGSGATSALIDIADKAGKAGATSKV
                     GGMMGTATGEDIGGGAGGVSGAAMNALKHTSKAWLTSLLAGAGNILAGALSSGFELNL
                     TDAFSGAFRAANNFRMEIRAIKQATDGFVESNRAMEPTFQGLYHTLRASGVTANKVFE
                     MISKAQKIGIRDSKIAQSIVGTATNTASILGMEAGVVNDIFMGWHQQLGLSTMELATM
                     GQSMKEIAKQSGVMGKRLENALASADKIAEKLRNAGVFTAAAGRNVTALTVEFEKFGV
                     GPAGAKILDALSSRHSFLETDPITRGYLERVARQSGNGEIQQRVRGGTLLHSPTASKE
                     FFGAMEKDMRRMLGHFGPAIEGVFAKSGRKLDLTTMKMEQIPEIFRVLEEQGEHQLYG
                     VISDLIKRQTGMDVGEITRMAEAGQNATKTTGERIKDMEKELAGFVKGSDNYRQKEQQ
                     ILQAQVNEMQAGFTELYSLQKNRGAMGEAKFQENLVKRLEATMGPDRAREFAKNLSGE
                     ATKMVQGVVKRADTVGINANKVIKEIGGYRSMEDLAMGVSKGDKNAQETMNKLIQRIE
                     QQEKVAADPIESIKDNVKGIHDWLTTGIFGTLKAIGDTALSILGWVALLGPATFAVYN
                     IWKMVSLFGKAKNFLGNLMGRGGAGGAGGAGTTALSRTAGGTGRIIYTESRALAGTAE
                     VAAETGGAAGGLLGRLTGVLGKLAGPLQLLIGGVTGYFEAEGAKRTKGEGTLLGMLTG
                     GADTGSMFSGMLGIEKGSTADKTLGVAGGAAWGGAAGLAIGAALAPFTAGISVPVAGA
                     IGAIVGAASEILKIITDGTTLIYDILIKPFDAIWIAVKDTLGGMWDIVAGLFTLDPVR
                     MLEGFGDIAMAIPNMIKRILEWIVDLPGNLIKLLWTGIKKTASFIWTSITGAIKSLAQ
                     HEIFGPIFKPFLEVITVLEELGTEVYNIFADIYSVFEPIIEAFGEIKKAIFGTTSGAG
                     FLKDILKGVASAIGFVIEYGLKPFIWTIKTITGFVRDVVGFVKDIPNKIAALGDVLYD
                     TFSNAFAKVWNFIMDFVPGGGFFKKDMPQEAAAAGGVGAAAAAAGQPLQGFASGTSNI
                     TQEGLAYIHRGETIIPEEMSLARGEPMSGIQSNMDALQQAISANFAEGTKMVASFLGL
                     DKEPLRGEMATNNMHYDDVEDAVAKQVYGESPDGSALILPSMDTIAEYLTTTQSMLLE
                     NMIELMEAIKSNTAGSYAPSIVGSDGGGSRVSLRPGVKSIARDLTRGKWDLTFADNAP
                     GAVTTEGRGGSA*"
     gene            142157..142714
                     /locus_tag="SR-VP_0-2_scaffold_141_4556078_prodigal-single
                     _319"
     CDS             142157..142714
                     /product="hypothetical protein"
                     /codon_start=1
                     /transl_table=11
                     /translation="MRSKATQSGKLNNITDCYIIIPNAGMIIMNNLPDISDSKDAIYN
                     SEAIIGRAAPLYTYSHSGDRIINMQIHFFVVNKDDAITNLTKLRWLQSAVYPRQGDNG
                     SQASVAPFKPPPICQIRCGDLLAKGQAVCAYLRSYSVKFPTDVAWDTNSETFCPFKFD
                     VDTSWTVAYTSSDLPFQDRIITSGY*"
     gene            142714..143037
                     /locus_tag="SR-VP_0-2_scaffold_141_4556078_prodigal-single
                     _320"
     CDS             142714..143037
                     /product="hypothetical protein"
                     /codon_start=1
                     /transl_table=11
                     /translation="MAIPTELANISPRKLVTPSSRYANSRVIYWSENRYITFETYIRK
                     PYVASGDEKVMSISKGVEYRPDLVSYEVYGFPDLWWKILEANGIADVFDFKAGRTILL
                     PNLTS*"
     gene            143044..144600
                     /locus_tag="SR-VP_0-2_scaffold_141_4556078_prodigal-single
                     _321"
     CDS             143044..144600
                     /product="hypothetical protein"
                     /codon_start=1
                     /transl_table=11
                     /translation="MVDCLIRGQKGPGPNNLVCSKFVSGSFKTPEEGHTLSPYVKVTF
                     VGGAEELGVITVGNHSSPTTTPEHVACIKSFEFGYADGLSVRVVIQDQQGGSFHNFMA
                     NCIKNYACLDKTAASVEMSFNFGWVKSGCATDFSPSRSPCYFAIIDSIETSYAEGKFT
                     FEITGKDKGFKMFEGGDDRIFGGDGDKAIPITEAITKLLTEGPAPKVKSVQFMTWDNG
                     VKRKAKFLKGDRNGDKEKGPEGKWECKGRDKLQTVIEWLKEHPSEHSRGWVPNYNSLV
                     EGGEMIIWEARIQTCGNQPDGFWDASSLGTYIVNGSKFSPVIEFSPKIRWDFSRLTNM
                     GGAVGINGVNGMKEDGGKNPGDPCATIGRKNNPGGGQTSSTNPSESAVNNAAKGQAEK
                     EVNAAQAAAQKAMRLTTDPITADLTIVGDPEIMPPSDGLYQKNCSIILINPYFIMPTN
                     GACGDWLSQPACNEILSNKAWQIASVTQRIEGGNFTTTLGVFLAAPGMDIDLGANLGG
                     WNGGWTPPPC*"
     gene            144609..146840
                     /locus_tag="SR-VP_0-2_scaffold_141_4556078_prodigal-single
                     _322"
     CDS             144609..146840
                     /product="hypothetical protein"
                     /codon_start=1
                     /transl_table=11
                     /translation="MLPNNTDQSALIENLLERIHSLETTVTAIGYDAKASKKRRFISK
                     RQANTLQTITRALCVETIDPRKQNRIRFYHPLLHDPKTPLFTLPFASPCSAMGGFDDC
                     GLSWVPPAGSTVYLFHESGQREAPIYLGTGWHKDRGPNGQDLLNVYPSREYQNIYQGH
                     RKGYLIGPDDESQVSPPWNNESYNGADLDDQSYFTEDPQEQIRTTYPNIYGFKTPEKH
                     MLKMVDGNAKCNRRGKRIEILSGCGNSMIFKDDHLHYAGQFVHPSCGVSPGGQSLDIC
                     SIHSDDQPFFTDVQGKPIEGDASCSGKVQSSKILGGHSSTPNDPPDDPTKYPDAQTGS
                     NKFFAYKNECRPYSGPGTPQNNKIQLPQSGIQFLSISGHTIVLDDSVEEPRGKPEWER
                     SMEPHDFGCNDKCLGVMFLKSSTGHALVLSDVEQDSQLRGKSNYAQLRTASGNKIELN
                     DETIGQKDCPGSPPNLAGPNRGIHLQSTSNHQINMVDHLNQQSSPCRKEGGIPVAKAT
                     RAFMQFRSGYGCELRFNDDFSQEQTQQQWVQLLNPQCVDANTDDQCNSCDTCDCRGPH
                     LLRLQARPKGTPGVVFLRAGGHSIRQSYDMDIVIVGDKDCNPSDKFTYVSKRHIRATE
                     DMDFRYTGDSHVFFAENQILLMAGRDCPPQESGGCAGPCLYSVIVSRAPQICPLTGFV
                     HWTEKAASERVFASGKHACQIGASSDCGSYEAGMASAGVFPDCQKQSSQNQIDTGAGV
                     VNL*"
     gene            146837..147259
                     /locus_tag="SR-VP_0-2_scaffold_141_4556078_prodigal-single
                     _323"
     CDS             146837..147259
                     /product="GPW/gp25 family protein n=1 Tax=Geobacter sp. 
                     (strain M18) RepID=E8WUR4_GEOS8"
                     /codon_start=1
                     /transl_table=11
                     /translation="MTETFIGLQYPLVKTSRGTMAQKKDVDQIKADILQLLLTNPGER
                     VMLPQFGTPLRDLVFEQNDASLELAAQNMIATAIKNWEPRVVITNISVTSQMNKQDLD
                     PQDSFDEIDHILGIKIQFVNPTDLSQTEELVMQLPIGD*"
                     /db_xref="UniRef100_E8WUR4"
                     /db_xref="das:Daes_1638"
                     /db_xref="E6VXU4_DESAO"
                     /db_xref="E8WUR4_GEOS8"
     gene            147262..148830
                     /locus_tag="SR-VP_0-2_scaffold_141_4556078_prodigal-single
                     _324"
     CDS             147262..148830
                     /product="Uncharacterized protein n=1 Tax=Escherichia
                     phage PBECO 4 RepID=L7TIL2_9VIRU"
                     /codon_start=1
                     /transl_table=11
                     /translation="MPEQLISNNCPFDVTPYDTSSLVKTPNLVSVNYTNQDFWSMKNR
                     LIAYVKEQFADSFNDFVESDLAIMLIENWAFIADTLSFKIDQIANEIFIDTVTEVDNL
                     FRLSLLVGFKPQPPIGARSFWSASISNVLATDLIIPTPVAVSVNTEDGTRTIELFPAD
                     AGNNPMFNQDIVITTGNSINTNIIGVEGVTITQSALGTGAINQFVSLGDGPVIANSIQ
                     VAIDGTTWQQVDYFTDSQPRKEFRVEYDASYFAFVIFGNNRAGMIPSDGSQMQITYRV
                     GGGVAGNIVTGSTSYQTNFIVPGFDFRVPVTFTNYTKGEFGYAGDGLDDIKRKIPPYL
                     RSQNRAVSGSDYETLADQFTTDFFGQVGKAKAILRQYGCAANIIDLYILALDGVDSLA
                     TATNELKNALQAELTDKKMITDFVCVKDGIVLDVDVSVDLTLDRFYRKFENEIMAKIQ
                     SRVSAFFALNNWDYGKILKAADLIKSVSDVKEIQTFDVTLTTADPNNSGDVVVPQYFE
                     IIRPGVIEINFVYQ*"
                     /db_xref="UniRef100_L7TIL2"
                     /db_xref="X1PQB7_9ZZZZ"
                     /db_xref="riv:Riv7116_5196"
                     /db_xref="L7TIL2_9VIRU"
     gene            148837..151950
                     /locus_tag="SR-VP_0-2_scaffold_141_4556078_prodigal-single
                     _325"
     CDS             148837..151950
                     /product="Marine sediment metagenome DNA, contig:
                     S06H3_S21572 {ECO:0000313|EMBL:GAI50423.1}; Flags:
                     Fragment;;  TaxID=412755 species="unclassified sequences;
                     metagenomes; ecological metagenomes.;" source="marine
                     sediment metagenome.;""
                     /codon_start=1
                     /transl_table=11
                     /translation="MATVFFSNSPKTTDEIVLQIQTPDATGCLTSNPYKVDSVTVYFV
                     ERDFLGSNFGEFTDYQQSDSLVQDVIDTKNAVCDDPSQDNIQAYEQAVNKLSSSSIGT
                     TFFYRNSEPIEVIGNSNFPAWLSTDVPNSPFQQALDEDGNPITATFQYLWLPQGSIRE
                     GDYFLCWTWSPLLAGDKMSASQHFKVEGDTQAVVAIPTHQTNPDKYSELLERYLPETY
                     KTILCDGDVTAKTTESFNEAVAQGFTFMENFANQIIDLFDANAVHESLLVYLSNLFDL
                     KLKSSDPTLWRRQIKEAIPLFKQKGTYPGLVEAFAQAGMTLLDYTQYWQLVSPWTWEE
                     SFEVVDSVVFELAKDNIELPIDDDNFGLWVRRDGTSDYVSVSKDNVSFETGEDLIIRM
                     TWIGDQLSSGAMSLNAGDIVRVLYEYNDITSDPEQQLQNYILSLPLADQRDEEAQDNP
                     PKNWNVRLIAENDPLFDVLIPVKTPFHDSIIFGFIRTEFGYSENIYNMDEYNGSTRPS
                     TDPCFIDKTFLDPCSGSLGSKYSVDIGVEELSNDRMGEAQDILRENMPFHAQLHTISF
                     TGEVNEFVQSPVETIESLVTMDHLDNILSGQSNPFFHRIMEGGLAEWVIQREDLADKI
                     TVNSGKYGTANNQFIYLYAPSVNFRDAALSGTHHFEVLAPSMNAGAYNLQDWDGHLAK
                     VTTVVTEPLDTTQFTFNLSNITHWNTYSTISQDDLFTFSDANVNFAELGVKTLWDVAH
                     TPNYTGGSWKVSIPAYSGVYNIIDIVEGTLILQNNGSLPTSNTSGISYTLKNDLDNPI
                     ATSSTGSLTVAYRGYVNLNEPALVGNIHEVANIGYYLNYSGTDYLIVEFDGANFWIAD
                     YTAGNVGGANVQVRKRIADHAVGQFGYKGLTLTTLVDHESEFGIMDGDNPPDIITDDN
                     NFKENYMILIGSDFYKILEWNAEFLRLDGRQQSWGVYTGTVVAYSVVYFPKKQINVQF
                     TVFNHLDRDGDDPVIETLYNDLDQSTIIQALSLSPGTGIQEMTAQEEGISFVIETRDG
                     STQQGEL*"
                     /db_xref="X1P3H7_9ZZZZ"
     gene            151947..152420
                     /locus_tag="SR-VP_0-2_scaffold_141_4556078_prodigal-single
                     _326"
     CDS             151947..152420
                     /product="hypothetical protein"
                     /codon_start=1
                     /transl_table=11
                     /translation="MIREQVRPRGDVEMIIDYRDGSQVINDYHNTILLTGRLALAKSL
                     ANAIGDSYQFYLTRMLFGDGGTIDGVKRYVDSGRNGLFGVTRLSKPAIANIDNSVPSQ
                     LIMTSVVTFEDAVGITLNEMALQMANGDLYSMVTFPDLNKTIDMQITFNWRLNFI*"
     gene            152441..153205
                     /locus_tag="SR-VP_0-2_scaffold_141_4556078_prodigal-single
                     _327"
     CDS             152441..153205
                     /product="hypothetical protein"
                     /codon_start=1
                     /transl_table=11
                     /translation="MPNIDLISPVYYNPNDPYHWEVDNLPLKAINDRQELINLALDQA
                     IQQLADAAGTQGTFANRIDQSINPDGSLKSSAVDDTMHTMDDHTDTLNYVRMTKAQSD
                     KLDGVASGATNLEIEADSVTFDSGTLVIQASTTITPSVTGPNILKFNMAFPAEAAHQH
                     FYGLTPAPANISTPDYINYKTTSMSTPCMDGTLRVYINGVRIFSDVSVYVPGALVDDP
                     WTLLQFTPDEGAGTFALSAAIQTDDIIKIDFDVSLS*"
     gene            153216..153755
                     /locus_tag="SR-VP_0-2_scaffold_141_4556078_prodigal-single
                     _328"
     CDS             153216..153755
                     /product="hypothetical protein"
                     /codon_start=1
                     /transl_table=11
                     /translation="MDVGFVLLCPDKDVRGMRNSISSINFHCYDRETIAIVGDNTTTK
                     ELKELKEICPTHKAGNTITSLINTGMKKMKHQWAFLMFGGARVQTYLERKLLTFAKET
                     TDVLYPVAVGDSKWNFVDATFNGVLIHTQFFARIGDFPELTIEKDGMNDFELAKLLWA
                     MDAMKAGVTFKAIAGLEVS*"
     gene            153756..153965
                     /locus_tag="SR-VP_0-2_scaffold_141_4556078_prodigal-single
                     _329"
     CDS             153756..153965
                     /product="hypothetical protein"
                     /codon_start=1
                     /transl_table=11
                     /translation="MEKLIAVVRSHVNLDHYFIMRATYDPTDEHCCAIYDTWNGQSWG
                     NKIEDLVLMSYDEAIAIEKKLKSEI*"
     gene            complement(153949..154533)
                     /locus_tag="SR-VP_0-2_scaffold_141_4556078_prodigal-single
                     _330"
     CDS             complement(153949..154533)
                     /product="Putative uncharacterized protein n=1 Tax
                     =uncultured organism MedDCM-OCT-S09-C426
                     RepID=D6PL40_9ZZZZ"
                     /codon_start=1
                     /transl_table=11
                     /translation="MAGKLKYACGYLSGPMEFVADHGVEWRRKFIKLSLEAGLEIDYI
                     DPTNKPGGEDVKIGENKEFQVQLQREGRWKELQAYVHKYRRYDLRYVDHTDFIVAVVD
                     PRVPQWGTADEVYFAESMHHPKFFICDGGLHKLPRWLFDVIDLNDDGTSNVYQSVEEV
                     IDVLVKLDNGDLPLSDEWVLLRRFIEENRVKSRS*"
                     /db_xref="UniRef100_D6PL40"
                     /db_xref="A0A0F9F3K4_9ZZZZ"
                     /db_xref="D6PL40_9ZZZZ"
     gene            154574..155269
                     /locus_tag="SR-VP_0-2_scaffold_141_4556078_prodigal-single
                     _331"
     CDS             154574..155269
                     /product="hypothetical protein"
                     /codon_start=1
                     /transl_table=11
                     /translation="MSEYTAQDLIDEVQTILDNNDLPDRHSFFQIEKFIIGKEPTFQA
                     QLWQIVREMQVRTETIANYQHELEDAEDELELFDVQVERLNRRIEMLKTCSFAQDHPD
                     GQNQDLNIQESEINIRKLLRKKESLVKAARKVRKKLKCTIEELAFLNAGYNQIVKKYG
                     EPPRFDDEKAQKEMWNERLLEEFNLRAILQRPLDPEFIKTVLCLGDEAPVKKHVTALI
                     ETIQKKMLEVKKG*"
     gene            155272..156297
                     /locus_tag="SR-VP_0-2_scaffold_141_4556078_prodigal-single
                     _332"
     CDS             155272..156297
                     /product="Uncharacterized protein n=1 Tax=Methanosarcina
                     barkeri (strain Fusaro / DSM 804) RepID=Q468U6_METBF"
                     /codon_start=1
                     /transl_table=11
                     /translation="MTDRISSLDQGYVTGDLSLFPQALDNKESLWDVRNNAITALKQT
                     LTFTSKSIIVEDTSAFPASGQLRIGPPLGEAGNYELVYYSSKTGTTFQNLKRGYAGSI
                     IGYWVANQAWVCNAVHAEHHNALKDALINIEGDLGLKTVPDAASLNGILKAQEVRFLT
                     PKPLFRASRIKGPPPLKVRFQNYTTGHIARYLWDFGDGSTSLEKSPIHTYLTEGNYTV
                     KLNVTTTTGGQGVVNKINYILVSLDESVPFFYVDSVDNPYSVQTATQMSTTPKEFVFV
                     DQTDGDIVQRNWLFGDGVTYTQEDPDIHDITHIYAVPGEYIVTELIQFANGRLKKAEL
                     PTPLVVL*"
                     /db_xref="UniRef100_Q468U6"
                     /db_xref="X1NI02_9ZZZZ"
                     /db_xref="mvc:MSVAZ_0503"
                     /db_xref="Q468U6_METBF"
     gene            156306..158588
                     /locus_tag="SR-VP_0-2_scaffold_141_4556078_prodigal-single
                     _333"
     CDS             156306..158588
                     /product="Marine sediment metagenome DNA, contig:
                     S06H3_S27477 {ECO:0000313|EMBL:GAI56016.1}; Flags:
                     Fragment;;  TaxID=412755 species="unclassified sequences;
                     metagenomes; ecological metagenomes.;" source="marine
                     sediment metagenome.;""
                     /codon_start=1
                     /transl_table=11
                     /translation="MTIPTAPRYPTSFDADDNLYLVHDSLRLTLIKDYNPGDTTIVAD
                     GETSVLSRMPPTGQITLTEQCSDIELRAISFYYTEFDPTTGTFSGLTLLPEFTDVKKP
                     KSITHATVNVMDDHHNTLKDTIIAVQTFCGEKGTEDIVPFGPTLEGRVNFLRKIVLQP
                     KAWFTSDIQTGNVPLCVEFENRSFRLGTDGDSGTVTATWNFGDHTSSMISLSTIDAAS
                     TVPDSPIDVLVRDNYTGKIKKCYHQPGIYDVTLTVENDFGSDTVVFPNYINARIKAPN
                     VAVINYVENTATQIATPGVPPGGPFSVPPKIRSPINTLIEIEIQPGPNPSTPGYSYAG
                     EPLDDSNNPIDPIVNYTWSFGDDLTHPSSPVTKAAFSVGGIYSLKLRADTTFGAYRIT
                     SYDNSIDIVENKNLWMWIFQDATNVRAYEYGLISETFKLTPASSLAISRDSSFLNSRA
                     NSAQQIREFKRNVGFNPRGNLLSGQGGSNLIFYATGRASSDPTTSENINVVEYQGFSG
                     TYINRSPMQRQWNWANLNSPTNSYFAFGDVPTRAPLTSNTNQSVLSLAMIDLTSSSAT
                     LAANNYLNGASELEQNPTVYDTNGASIYGDFSVYRTAWKDNTGYIARNDGVGPFFRIR
                     SFYRTEGTVSNSFINIRKLTDIQGPTKLEGQLVNLSAGIYMINNSGLVSKFDDTAQIW
                     STGGPGINSLLYRALQDTTVQGFDDATNTLLAASDSDKRAYLSFDYSPNAYIAFSEID
                     LTFRSLISRPEGEQLLMGIY*"
                     /db_xref="X1QML2_9ZZZZ"
     gene            158588..160426
                     /locus_tag="SR-VP_0-2_scaffold_141_4556078_prodigal-single
                     _334"
     CDS             158588..160426
                     /product="hypothetical protein"
                     /codon_start=1
                     /transl_table=11
                     /translation="MPFPPLPAYPNAIDSDYTLFLVYNTSESKLVADNSAWAQELSIV
                     PVEAGKPEVWANNGFATISGELFYYDSVAFNSNGKVNKLKGCARSLPGGEHTQFNPKG
                     TWVRGMVVAEHHNQLVDAILATQNFIGFNFDPRHPTLDWRIRNLQALDVIFDDFACPD
                     VNFTFNITQNDPVKGITAEYLVEFTTPATNNSYRLDFGDGQFTTTEFSGTHQYALNAR
                     VDPVVTCTNDQCQTIITPVERSNPAEPPPAVNPVFEIPVPEFPNVPDFTFVPCNVPPP
                     DINLPPLVIPCISIEGQIGPIPSVITGPDINMVSNVVIHGPDNPVQILFSSVEITGTN
                     IPSIILIDPPVPPTIIIDPPIPPTIVIVPPASSIVMALDATDMPRLEVDWSNMPQMNF
                     NLTMARQVRKPTLFAADPHLVKEFGTEFADLFEAADTTTVEYETVGIPSEIALIAPDG
                     IKLDMRDMPKIQIDTSDVNIPPVKLVVDGILPTQINLNGDTLPDSIDLVYTGHAIPVR
                     VEPMPALKVEHTIPTTISVEMSRPIPEKLVVEHNIPDRIILEGPASIPLVLPKDIGIP
                     VIFPDKMPEIPLVYNGAPIEVKITMDPIIDKAADGRNCVMITPCPR*"
     gene            160429..161268
                     /locus_tag="SR-VP_0-2_scaffold_141_4556078_prodigal-single
                     _335"
     CDS             160429..161268
                     /product="hypothetical protein"
                     /codon_start=1
                     /transl_table=11
                     /translation="MKIKKTTTKNEYIRAGGVYVRNFAKKNVAPVCISNMFSESDFKQ
                     VVANEEHNRRYPSITAENLHFKKMVILSDGYDFATQHKLAASFPKDVAILAVNGALKD
                     WMSFKERSLNAYVVNNPYPEATRYLPNQYFPTCLISPRTNAEFCKKYKGDIYTYCPTP
                     EQRFGVQHKGEYHVDDYRNPICACIGLAYRFGVEKLMLLCCDDSFEEKRDYAIQLKNR
                     LWTYPQQIQSHEIIDANLYWLTHQEDRKVKVVDLSCGGDYVNASYITNEEALTFFNKE
                     EGT*"
     gene            161270..161584
                     /locus_tag="SR-VP_0-2_scaffold_141_4556078_prodigal-single
                     _336"
     CDS             161270..161584
                     /product="hypothetical protein"
                     /codon_start=1
                     /transl_table=11
                     /translation="MGRSLSLQDFKEWMSTQSDLTGIFSTEKPETKDNDEHAGKLVQT
                     KVSRKKLIERIETEDVAEVLVDDFVENGGTVLCVEQKRVQVEVESGVFFIPKFCVKLI
                     KD*"
     gene            complement(161581..161784)
                     /locus_tag="SR-VP_0-2_scaffold_141_4556078_prodigal-single
                     _337"
     CDS             complement(161581..161784)
                     /product="hypothetical protein"
                     /codon_start=1
                     /transl_table=11
                     /translation="MKFVLDLFREQNRSTDYCLIAEAYIARKPIYRLDRLLAEFESAL
                     DEWTERMEKPMPSPKANWSVEGF*"
     gene            complement(161781..163259)
                     /locus_tag="SR-VP_0-2_scaffold_141_4556078_prodigal-single
                     _338"
     CDS             complement(161781..163259)
                     /product="Aldehyde dehydrogenase n=1 Tax=uncultured
                     planctomycete RepID=H5SE93_9BACT"
                     /codon_start=1
                     /transl_table=11
                     /translation="MYHITNLVNGRWSGSENHNAVPVIQAVNPCTEEPYAEMIISDQK
                     EVQRAVAAARNAFDSWRKESRVRRSDYFDALAQLIKKNHDLLRDTISIETGKNLNESH
                     AEVIEALHMCQYVASMGRQPYGECVASELPSKDSYVIRKPRGVVAVISPWNFPLAIGS
                     FWSAGPALLEGNTVVHKPSELTPMVNHIVAGLYVEAGFPAGTYNLVNGNGDTGAALVR
                     ADIDVVLFTGSSEVSQDIKWHCCATHHKTCSSECGSKSATIVFEDGNMDLALNACVAS
                     AFKLSGQRCVSSGRLLIQRSILEDFRSKFLDRVAAIKIGDPFKNPDAMFGPLISAEQK
                     ERVQEMNRLVMYDDHADVLHYASHSHKKGFYLGPFVYQCEWADKKYLKQEVFGPHVAI
                     VPFNDVDDAIRIYNDTAYGLALGVVTDDFRKHRRLAQECTTGMLYINGGSVAAESHLP
                     FSSWKKSGYGASAAATWKAVTHTMAVTVNYEEGNISWAQGMK*"
                     /db_xref="UniRef100_H5SE93"
                     /db_xref="fgi:OP10G_4534"
                     /db_xref="87163664"
                     /db_xref="H5SE93_9BACT"
     gene            complement(163267..163998)
                     /locus_tag="SR-VP_0-2_scaffold_141_4556078_prodigal-single
                     _339"
     CDS             complement(163267..163998)
                     /product="hypothetical protein"
                     /codon_start=1
                     /transl_table=11
                     /translation="MIDICTVIYHNYELLDCQIKQWNWLSGDHNLIVVDATPPFWKKN
                     LSEYKCRLVEKYCKGSDGESHGEALDLAVRAATTPIVGICDSDFFWTRKDIIPMVEAM
                     FAAGHKCVGAELWYRDFGPVNDMYPERAGYLAPCVFGMFIDRELALSETFVVTKAEGL
                     KSYETGWRIRKKIIDEKIPCHVFPAFRMPDQPDSDVTFFGEVQTHARPPKQVGVHFVK
                     GSNDYHGRDTNALFNVFGLEHLYQS*"
     gene            complement(163995..164792)
                     /locus_tag="SR-VP_0-2_scaffold_141_4556078_prodigal-single
                     _340"
     CDS             complement(163995..164792)
                     /product="Tetratricopeptide TPR_2 repeat-containing
                     protein n=1 Tax=Microcoleus vaginatus FGP-2
                     RepID=F5UDC6_9CYAN"
                     /codon_start=1
                     /transl_table=11
                     /translation="MDRLADPRMEYYRHVYANSPMWDGRTDLKDKTLIIYAEQGFGDV
                     IQFSRYLPRIKKLCQRTYFHCPKELHRLFACLGVELLDKDSSELPPHDFHLLSLELPF
                     LLTPEETKCPYLMVYESEWLPDFKDKVKIGIAWESGHLSDNSTARNCPMKHFKLLQKN
                     NTALFSLQKDIRDPSLICEDMVVYGAHFNDFYDTAKLINAMDFVVSVDTAVLHLSGAL
                     GKKTYGIFNKEHDPRWDIGNWYPMVAVKANEPDDWAKVLKTVKDMTA*"
                     /db_xref="UniRef100_F5UDC6"
                     /db_xref="F5UDC6_9CYAN"
                     /db_xref="oni:Osc7112_4373"
     gene            complement(164776..165150)
                     /locus_tag="SR-VP_0-2_scaffold_141_4556078_prodigal-single
                     _341"
     CDS             complement(164776..165150)
                     /product="hypothetical protein"
                     /codon_start=1
                     /transl_table=11
                     /translation="MKRLYLYLASRAKKGIKLVTVLQSEKATESKLTDLKKLDLPPIW
                     DKKIGQIIEDNKMLYEARVETAEDFMQLRERLMGRGYSDIPMGMSPLLDMKAYAQAPI
                     ADTSNCQVRKTMIRKTSNGQIG*"
     gene            165279..165881
                     /locus_tag="SR-VP_0-2_scaffold_141_4556078_prodigal-single
                     _342"
     CDS             165279..165881
                     /product="hypothetical protein"
                     /codon_start=1
                     /transl_table=11
                     /translation="MVDFVKFAKISNNYCICYFGYADEYLIQLRLLTPVLEAEFPGLN
                     LFIGCKDDKLHLLGNKAMKITELKARKEEFAYIKELRFNGSIHPVQAFLDESKIAHYG
                     VPVGTSVKTTKCVIISKSQYPTMPLETAQIEKLKGMAKDRGFEPVLDENIDNAGLVMG
                     VESPQLFEAAGRGIETALVPSGHGTRLYKGMFGNGVVLST*"
     gene            165930..166526
                     /locus_tag="SR-VP_0-2_scaffold_141_4556078_prodigal-single
                     _343"
     CDS             165930..166526
                     /product="hypothetical protein"
                     /codon_start=1
                     /transl_table=11
                     /translation="MSVFQVQLNNVKQGLLDLDPSTDVAGHTYGNLGTAFATSKQRQI
                     YVAGPHRTYRLLVDGATFTDCNYWKRFAYPQVDYQFAFIKVVTDDGSVYSDVPSENVS
                     VHGATITTTTSFADNIIDFVNTYGGPATFLQVQNRGSSSDLVTGQLNGDANVTFVLAA
                     GDTQVFNVGDMMITMLKLKGSGSISANWLASVKSTINS*"
     gene            166619..167620
                     /locus_tag="SR-VP_0-2_scaffold_141_4556078_prodigal-single
                     _344"
     CDS             166619..167620
                     /product="Uncharacterized protein {ECO:0000313|EMBL
                     :KKN46999.1};  TaxID=412755 species="unclassified
                     sequences; metagenomes; ecological metagenomes.;"
                     source="marine sediment metagenome.;""
                     /codon_start=1
                     /transl_table=11
                     /translation="MPVVRSKVVSSRTEYNRPDKLVKTLGLRDFYEKRNKILVIRGCG
                     GLGDILMHRMMFEDFKLLKPDTELHFACPKQYHEAVKDHPYLDCLLDSLEVQRHDYIV
                     SYNTTTACGRYEMKLAPYSGKHRSDIWANHCGLELTKHDMHFRLTDEEKQEGLRLIES
                     KRDREGPCVLLAPVSAMFNKNLLPQQVEGLVKGLRERGCYVLGIHNTPLYEFIKNDVP
                     MLHGVKLRQWLGVINQADYVISVDTSAFHCAGGMGKPLVGVFTFADGKVYGKYFDFFL
                     VQRHRDFDPTWTCGPCYNWGACPKTKLNPKPCLTEITADMILEKADLMLRKWPVSNK*"
                     /db_xref="A0A0F9QX13_9ZZZZ"
                     /db_xref="GWB1_scaffold_966_23"
     gene            167624..167836
                     /locus_tag="SR-VP_0-2_scaffold_141_4556078_prodigal-single
                     _345"
     CDS             167624..167836
                     /product="hypothetical protein"
                     /codon_start=1
                     /transl_table=11
                     /translation="MGQVIRSSNVTVIPKDGELEITLNINITIDGQVVATADNAKVAV
                     SERKEVEATPMIPDFSSGFKLNFGKP*"
     gene            167888..168904
                     /locus_tag="SR-VP_0-2_scaffold_141_4556078_prodigal-single
                     _346"
     CDS             167888..168904
                     /product="Uncharacterized protein n=1 Tax=Halorhabdus
                     tiamatea SARL4B RepID=U2DZW0_9EURY"
                     /codon_start=1
                     /transl_table=11
                     /translation="MGIGFDCGTYNLVCCKRNKEGNFVFKREVNAFIEMTLENDFVFN
                     MMKKSGVPLIHREDANIAYALGEAAINMAYTMNTEIKRPMKDGCVNPKEKDAFQIMNI
                     MMHSLLDDVSHDKEVLYYSVPANAINEETDADYHRKILEAIFKAFKNDKGWSVDARPI
                     NEGMALVYSELADKMFTGIGVSCGAGMVNVAFSLFGAEVFTFALVNSGDWIDRQAAKA
                     TGESIAFINKEKTKIDLSREPLTLVERAIRTQYELMIEKTITGIAKGLEENKDKKARL
                     DQPIDLIVAGGTASPPGFDTLFEKLLRSANLPINLGRVIRPTDCLYSVAKGCLIAAEN
                     AGAK*"
                     /db_xref="UniRef100_U2DZW0"
                     /db_xref="U2DZW0_9EURY"
                     /db_xref="hlr:HALLA_11600"
     gene            169082..169852
                     /locus_tag="SR-VP_0-2_scaffold_141_4556078_prodigal-single
                     _347"
     CDS             169082..169852
                     /product="hypothetical protein"
                     /codon_start=1
                     /transl_table=11
                     /translation="MIADIEGLKLFSNASQAEEYIQACKIGQGEKFESQNKVVKLKGT
                     ELVPNVYDDVSIDSDTKPTVIHFQERTPQENRDIVEGSAGTKELPELEFDNFSLRDKG
                     NLKEFMLGVAELLPHEYGEAVEDWIDATNDTDSWMEDILENVVEDSDPTSMVLAGLTS
                     IEDFEETGRTVTKISPKVGKFILMEVMGSNKFPRSLKLSFNREKLCINGCPTVVLQRD
                     LMNLYNSLLALRSPEEAMRVVTEIIEEKLEPLFKREAS*"
     gene            169849..170241
                     /locus_tag="SR-VP_0-2_scaffold_141_4556078_prodigal-single
                     _348"
     CDS             169849..170241
                     /product="hypothetical protein"
                     /codon_start=1
                     /transl_table=11
                     /translation="MRQIEPQRSERTSPDQHPHNCRYGGVWHNQQTIPFLEWPTEQLN
                     AMDRGEMIDLRSHQNYENISVWSKAGRASIQKTIRETLSLCGIAFEEPRLVEAMKLIK
                     EAEQLMAKAMKLIRQETRIKKEKSVYGY*"
     gene            170250..170495
                     /locus_tag="SR-VP_0-2_scaffold_141_4556078_prodigal-single
                     _349"
     CDS             170250..170495
                     /product="hypothetical protein"
                     /codon_start=1
                     /transl_table=11
                     /translation="MQNTWIERHIRRNTGWTVSDNDSFVNLSNEEYIGPGSEMPILRA
                     NYVELQAVWNVYAAECQLNERKGLWETTSTNMLTIWE*"
     gene            170453..170944
                     /locus_tag="SR-VP_0-2_scaffold_141_4556078_prodigal-single
                     _350"
     CDS             170453..170944
                     /product="hypothetical protein"
                     /codon_start=1
                     /transl_table=11
                     /translation="MGDYIHKYVNDLGVAAYLLMHGFVVIGKKARSIYFECQNEEEAA
                     EFDRLVLEYQPPNEFYTFDSCLMFLKKINEHIPPVIDNSIHKVVSDLGVAAYLLMQEY
                     WDKPLGVKVVGKKGKYVYFEHPAGRGEDFERLSYQYLPSQFQNYDSNLMALKKIGEYM
                     PQK*"
     gene            171001..173460
                     /locus_tag="SR-VP_0-2_scaffold_141_4556078_prodigal-single
                     _351"
     CDS             171001..173460
                     /product="Uncharacterized protein n=1 Tax=Eimeria mitis
                     RepID=U6KDI1_9EIME"
                     /codon_start=1
                     /transl_table=11
                     /translation="MRSYVDFRTEQLTESIDYLDHRDALRTHLEILKLQLLEAAKLPS
                     LFSENILDESEYNHFRAEDHRFNSKIIEAVINFAVANLYDEIVNEADAPIAPTGPTGD
                     PKILLTQLKDSLIKKVRVLMHDLRNAVTSGIEAGRSEPDDAGAGATATATGAPTGGTT
                     GPAGSSASTGAGSAGPSAGGAPTGAPSGGGAPMGGGPAAPTGHPGPGGRSPMDTRPDW
                     GSPRGHSYEGGFRPADYGSFRPSDGWMAGLRRTVVDPLMNSRPIKWLRRKWHGDPQRE
                     GTTVLGKLFTENALVIAQKFADAEKDLIGWINQNVGDIAKQMGFDMGAVAGTPATGVA
                     PATPEVEDGSPSPSVGMGEAPDGASMPELAHKAAQGDKPSKIKWEYMKDAIKDLGYQF
                     TGEDKAGVHQRGEKRGQDKEGYVNLLHLIQNNKGTLVDQFERQSGPALRFLANQIYPK
                     VFGKEAPHKGALGKLQEKLQCATGSTHHDVNALLQAYGKWLHHNGAAGPEAAAAGAPA
                     GTEAAPAATPEAKPAAPAATPEAKPATPAAPATAAGETTPDAATQAKQQFKVIARANP
                     RAAEIEKALGDPDTKAMVRNDLHSGMSAEDAVKKLLAHIDGQAATSAAPAPSVGMDEN
                     PPQAAPTATEPEKAVVPPAEPLQTATVEPAAAEEPPAPEDDIPMAPEAENEESEEDVM
                     NNFSMDAEGLDIPRMVNLIKTTVGKYGRTIDARKLQALIDKNILQWQADPDMFPSAQD
                     EEGVAKELGATLIGDAFREFQKSQYDASQAKGAKPSALPQGFKFETFRDKLNRFKRMI
                     NEERVPQKSPTQLLREHLSLN*"
                     /db_xref="UniRef100_U6KDI1"
                     /db_xref="U6KDI1_9EIME"
                     /db_xref="ppu:PP_0194"
     gene            complement(173431..173913)
                     /locus_tag="SR-VP_0-2_scaffold_141_4556078_prodigal-single
                     _352"
     CDS             complement(173431..173913)
                     /product="hypothetical protein"
                     /codon_start=1
                     /transl_table=11
                     /translation="MDLKPKALEKLQYFKGKVCSIITTAMNRTFDEKIAREHFVTIVE
                     DITTDGIWGSHPYNPEMFNFYFMNHIISIHEEAVLDPNNPEHAEMIQEFEQKTGKKTQ
                     GDLKAPLSLPVLTESPPAPKSTDGDSAFVDIDTLERLAEHVKNQYDTYDSVQGKMFSK
                     *"
     gene            173978..174223
                     /locus_tag="SR-VP_0-2_scaffold_141_4556078_prodigal-single
                     _353"
     CDS             173978..174223
                     /product="Uncharacterized protein n=2 Tax=Synechococcus
                     phage S-ShM2 RepID=M4SM50_9CAUD"
                     /codon_start=1
                     /transl_table=11
                     /translation="MPSVSKSQQKLFGMVHAFQKGELKHASPEVKKIAGGISDKDAED
                     FASTKHKGLPEHKKKKDESFITWSEWLTARLEKNGSV*"
                     /db_xref="UniRef100_M4SM50"
                     /db_xref="A0A0C5AMW7_9VIRU"
                     /db_xref="M4SM50_9CAUD"
     gene            174210..174413
                     /locus_tag="SR-VP_0-2_scaffold_141_4556078_prodigal-single
                     _354"
     CDS             174210..174413
                     /product="hypothetical protein"
                     /codon_start=1
                     /transl_table=11
                     /translation="MVQFRGKNSRRKVGLMPGHTPTFHPQPTAEATIPMWQNDGSVKY
                     VTPEDFKWLAQLGLVEHPTTGST*"
     gene            complement(174394..175443)
                     /locus_tag="SR-VP_0-2_scaffold_141_4556078_prodigal-single
                     _355"
     CDS             complement(174394..175443)
                     /product="hypothetical protein"
                     /codon_start=1
                     /transl_table=11
                     /translation="MSGVDFDLFYEWCVDRFGEENLKLRHTAHGQEICTHSFYAHQKG
                     IEDHKYHLWMNPAGGKKELGGGAYRCWLTDAMGSLVGLISDYDNIPYEEAEEIIGGAA
                     SLRNLEQRAAEFFGYKEVIEEAPAVVSLPTELPDFSFLIDGMSSSSDWKIRARNYLNA
                     RKIPTEGLYVCTGGDFKNRIVLPYFDQDGKIVFYNARTMSDNKKILRYMKPPHGEQEK
                     VLYMTSWPKAGSKIYIMEGEFDAISLMLCGFVGCACGGKFLSDAQIELIRGYEPVLAF
                     DADASGMEALINVGNTLLERGFPKVSYIRPPKVYKDWNKLLVERNAQTVKAYIERFEK
                     RFTVATEDVIRLNRL*"
     gene            175550..176359
                     /locus_tag="SR-VP_0-2_scaffold_141_4556078_prodigal-single
                     _356"
     CDS             175550..176359
                     /product="hypothetical protein"
                     /codon_start=1
                     /transl_table=11
                     /translation="MDINHISVSRKKCFDLCQQQYKYRYHLKVEAPGPQPFYFTYGTI
                     VHKVAELYVKHRGELKIGDICQDIVRGRIELEDGKVCPPIPEDYKKKLQKHLKSIQNL
                     TTRIGVEGIVEHHFNYDLDPPHGKHVTGFIDRLIIKHDKAFIIDYKTTKRGKFRVNKE
                     TVVSDLQLRCYARVVQREFGIKPENIKAALFYLEGENLIGCQYSEESLIAVEKELRDA
                     YYRIERADADRVWGNVGWHCKNCDFATMCQFYKPESAQVASWSGSLEELGY*"
     gene            complement(176356..177270)
                     /locus_tag="SR-VP_0-2_scaffold_141_4556078_prodigal-single
                     _357"
     CDS             complement(176356..177270)
                     /product="hypothetical protein"
                     /codon_start=1
                     /transl_table=11
                     /translation="MKRIISLFLALSVLTSVGLFIKVHPRHFSATQESVLLNKVVPMP
                     IVSDGAYQTVGGKPIPQRTADFNKWLSNGVGVVCSNNGVGSGTIIYADDEWAYIQSCS
                     HLWDKYMDTAYCQKNKPTCSILVWYHNQTKLPQAKRYTAEILYSNYIGGQDCSLLRFK
                     PDWRPNYLPIAPEKFQLLNNTRLHSIGCDGSSEVAHYDVKYIGDIENGDFATSDNSPR
                     PGRSGGGLFSEDYYVGICWGTSKTNGTGTGFYTSLKKVRDINKKQGFGWLNEVGISLA
                     RKIPVVDRNNPQGAYLPEYIQLPKTESF*"
     gene            177286..177786
                     /locus_tag="SR-VP_0-2_scaffold_141_4556078_prodigal-single
                     _358"
     CDS             177286..177786
                     /product="hypothetical protein"
                     /codon_start=1
                     /transl_table=11
                     /translation="MLNLSINHNIFLTRDQRYALDSGIDLVVVGVAVPVWFTNKATSE
                     PAKEVFCKYYLKNNKKDLPLKVVKDGFEIHLPFRAGQVPNLTDEQWRFLNKNDPARLD
                     QYYKSCISEISSKCLLDIADGGSKHLFYREHNKIQKNEESFIMINYVCIEDISELHNS
                     LCGAIL*"
     gene            complement(177766..178287)
                     /locus_tag="SR-VP_0-2_scaffold_141_4556078_prodigal-single
                     _359"
     CDS             complement(177766..178287)
                     /product="hypothetical protein"
                     /codon_start=1
                     /transl_table=11
                     /translation="MDNNWYGIMKILEVQVYDPQGVLIYEEKNIKNLLHIDGEAFLLR
                     AAFIGGRVSTVIPDNYYLGLDNRGVVQATDTINDLVAEPTLGGYERQAISSSGDFTLS
                     LSGGHYTALSPIVAFQATTSGWGPVSNLFISDKIDLSGYLISTAILQSPVTLAAGSSV
                     TMRLGMQLKDCPT*"
     gene            178305..178520
                     /locus_tag="SR-VP_0-2_scaffold_141_4556078_prodigal-single
                     _360"
     CDS             178305..178520
                     /product="hypothetical protein"
                     /codon_start=1
                     /transl_table=11
                     /translation="MHNFKLWLQKNEALGPGGGPDPQSADLVKYNQNIASKGAGAFKS
                     YNNDENPPHPVRSPLARYAVKRFQKKK*"
     gene            complement(178521..178907)
                     /locus_tag="SR-VP_0-2_scaffold_141_4556078_prodigal-single
                     _361"
     CDS             complement(178521..178907)
                     /product="Uncharacterized protein n=1 Tax=Gasterosteus
                     aculeatus RepID=G3N5I0_GASAC"
                     /codon_start=1
                     /transl_table=11
                     /translation="MLRPFAAEDSFPEWIQEAQSFVGVCDTLVADDEDEEENEDWDDD
                     DDLDEDEDDDWDDDDDLDDDEDEDDDWDLDDDFDEDEDDDWDDDDDLDDDEDEDDDWG
                     DDDDDEVNALQLTKYPSMSVWVYGPE*"
                     /db_xref="UniRef100_G3N5I0"
                     /db_xref="G3N5I0_GASAC"
                     /db_xref="mjl:Mjls_5054"
     gene            complement(178995..179306)
                     /locus_tag="SR-VP_0-2_scaffold_141_4556078_prodigal-single
                     _362"
     CDS             complement(178995..179306)
                     /product="hypothetical protein"
                     /codon_start=1
                     /transl_table=11
                     /translation="MGACGCTFQTVPGSLEFQRRYKPENNSGCCCTTTGDCSTPSRAV
                     EGSPRADWEAIYGKLVTTITQTFDAQGHNVWLIERTACPIETVLNEKPACCSFRYKVV
                     R*"
     gene            complement(179307..180737)
                     /locus_tag="SR-VP_0-2_scaffold_141_4556078_prodigal-single
                     _363"
     CDS             complement(179307..180737)
                     /product="hypothetical protein n=1 Tax=Verrucomicrobium
                     spinosum RepID=UPI00017468C7"
                     /codon_start=1
                     /transl_table=11
                     /translation="MPQDKRIVLRRRRPGVVVRPTTPPTPPPQVNHEAPITHFLNDPT
                     TPTLTKTSVIAKPANPVFVIKDFVGGNSTLGSPQDIAANVYATMCNTLNYFKTQTPNP
                     ITRWSSTGVLAVLPLAGVDLNAFYDRRSLQFFFYGDKRLNGTIISAYSGDVVSHELGH
                     AILDFYRPDAWSGGSMEVWAFHECFGDFTALMNILTYDEILNHLINQTGGNLRVPNVV
                     SNMAEQMGWAVSVLDPASGRNPAYLRSALNDFKYVDPGTLPENTPDNVLAAEPHNFSR
                     IFLGALYDIFVVIYEDTVASGQSPIDSLKHSRDQLTQYVLRAIQNAPLNARFYESMAK
                     TILWADATGNNRKYHDKMQGVFLNRNIITPQVGILSVRASNGETMVKTESKKLCKLSD
                     HFLRIQSTNDLYDVDVEVLNDEAHMFDNEGNWLHSVVADEADALNMAQDMICYLHATK
                     GVSQSSKTPFEIRNGKLTRTHFCCGG*"
                     /db_xref="UniRef100_UPI00017468C7"
                     /db_xref="smd:Smed_5692"
                     /db_xref="86999316"
                     /db_xref="UPI00017468C7"
     gene            180778..181356
                     /locus_tag="SR-VP_0-2_scaffold_141_4556078_prodigal-single
                     _364"
     CDS             180778..181356
                     /product="hypothetical protein"
                     /codon_start=1
                     /transl_table=11
                     /translation="MSWRQQEAVIREKRTILATKNNYMGPTGKLGVIAKYLGKPIIRQ
                     GGSLYEPFLEDPYKDTSNEEYETTLSGQEGPLMYRDEIAQSGDEFMDLEGYVFDGLSS
                     GVHMEIAYWTTGSRIVATYKGYEVYREDAAELEAYAPAPEWENYVEKLYQIAKKRMKS
                     SKAQEEEMMTIGVERMQKTFLQRLKSLWGYTE*"
     gene            181441..181986
                     /locus_tag="SR-VP_0-2_scaffold_141_4556078_prodigal-single
                     _365"
     CDS             181441..181986
                     /product="hypothetical protein"
                     /codon_start=1
                     /transl_table=11
                     /translation="MANHEHCDCKVETLTLDDGRKAERHVSMTADGNEVIEVFVEEKR
                     PFKLEKRIIREFKQIVAKETHQVIHDGEVSVVEVKTAEAEQPLQVHEHIGVPQGDFVR
                     RDELQALISDGVASGLEALMEDYEPVVAQSSPAAPVLSAQSIVEQNVSEKHKERTVVN
                     AVMVAILVAQIAFFSYVFFVM*"
     gene            complement(181965..182198)
                     /locus_tag="SR-VP_0-2_scaffold_141_4556078_prodigal-single
                     _366"
     CDS             complement(181965..182198)
                     /product="hypothetical protein"
                     /codon_start=1
                     /transl_table=11
                     /translation="MRASSEKALKLFLEGFFVYMLQFFKKRVDVDLPFPTNNLLDYRF
                     ADAARSNVNLIGRKIDQDEAPNFPRLSYITKNT*"
     gene            complement(182198..182542)
                     /locus_tag="SR-VP_0-2_scaffold_141_4556078_prodigal-single
                     _367"
     CDS             complement(182198..182542)
                     /product="hypothetical protein"
                     /codon_start=1
                     /transl_table=11
                     /translation="MNSKTKKSEKVYDLVCKKPVARFYYQGEHSHPVRRTILVIEDRK
                     DVLTGYEFREGSTVRTAEQALKTIKSYRKDKIARWGDYSRLRMSSTNFLKNPQASTLE
                     RLPLVEMFAEGV*"
     gene            complement(182517..183134)
                     /locus_tag="SR-VP_0-2_scaffold_141_4556078_prodigal-single
                     _368"
     CDS             complement(182517..183134)
                     /product="Uncharacterized protein {ECO:0000313|EMBL
                     :KKM62986.1};  TaxID=412755 species="unclassified
                     sequences; metagenomes; ecological metagenomes.;"
                     source="marine sediment metagenome.;""
                     /codon_start=1
                     /transl_table=11
                     /translation="MECVPSSNGRKNKKMPTEHEYKFVLDLKLAEAITEDELQRRSSN
                     VQIIKQGYLSYSKGTTLRVRSSTNPSGKEKWFLTFKQKIGDRVIEIEKKLDARDGNDL
                     WTVCVGKLKKERYLFEDKQERLWELDLFKYGSHLYFIQLEVELHEGESRPKSIPDFLK
                     KYLLYEVPLTDDRFSNKRLSDVEYATNLYTKIHEGTINEFEDEEE*"
                     /db_xref="A0A0F9JKS2_9ZZZZ"
     gene            complement(183076..183387)
                     /locus_tag="SR-VP_0-2_scaffold_141_4556078_prodigal-single
                     _369"
     CDS             complement(183076..183387)
                     /product="hypothetical protein"
                     /codon_start=1
                     /transl_table=11
                     /translation="MKTFGQYFGAEAIKEKTVRCRTCDTPLKAITDEYLWFECGNVSS
                     KEWAERGPEKHLNPVGWTALPCERYTYLVDRHMADHGHHFHGMRTFIEWQKEQENAHR
                     T*"
     gene            complement(183387..183758)
                     /locus_tag="SR-VP_0-2_scaffold_141_4556078_prodigal-single
                     _370"
     CDS             complement(183387..183758)
                     /product="Uncharacterized protein {ECO:0000313|EMBL
                     :KJD44201.1};  TaxID=159743 species="Bacteria; Firmicutes;
                     Bacilli; Bacillales; Paenibacillaceae; Paenibacillus.;"
                     source="Paenibacillus terrae.;""
                     /codon_start=1
                     /transl_table=11
                     /translation="MKVVINKCYGGFGLSDAAVERCLELGMVLTEYGPDGRYLNPDAD
                     FVRTKEKFCGQSYYTCHDHKNLLRSDPRVVQAVEELGEKADGFCAKLKVIEIPYDGPA
                     GWEVDEYDGMERVVPLHESWS*"
                     /db_xref="A0A0D7WYC8_9BACL"
     gene            complement(183755..184216)
                     /locus_tag="SR-VP_0-2_scaffold_141_4556078_prodigal-single
                     _371"
     CDS             complement(183755..184216)
                     /product="bacterioferritin n=1 Tax=Thermus scotoductus
                     RepID=UPI0003811152"
                     /codon_start=1
                     /transl_table=11
                     /translation="MTNEELVEMVQEDLRNECYHMNFYLLSSVKVQGLHREELREFFM
                     KEAQSEMQHVAEFSELIVYLGGSPHLMSHHFPTYDDDPVSLLKEAVRMEQQVANIYAG
                     RLRQTHEMENATMAYIHVFYEDQIRDSQRTAWELEQMIKQPWSGLSLAVSV*"
                     /db_xref="UniRef100_UPI0003811152"
                     /db_xref="ttl:TtJL18_0562"
                     /db_xref="A0A0B0SDY8_9DEIN"
                     /db_xref="UPI0003811152"
     gene            184326..186143
                     /locus_tag="SR-VP_0-2_scaffold_141_4556078_prodigal-single
                     _372"
     CDS             184326..186143
                     /product="Uncharacterized protein (Fragment) n=1 Tax
                     =uncultured bacterium RepID=K2A359_9BACT"
                     /codon_start=1
                     /transl_table=11
                     /translation="MFTEDIDPNWRKKYSSLAEFYKNEYDQTYFTFNKYELEIDPSET
                     FEEIEAYSPERQQKEMLKCAISFPYFCHKYVKIAHPKRGLLPFVLYDYQRRVVKEYEL
                     HRFNILSKFRQGGLTTVTVLWCMWRCMFKLDETIMVLSKSDREAIAAGEIVKRGLIEL
                     PEWMRPEMDKNNDHQKLFTDTGCKLFFYTPEAARGRSITYLVLDEAAFIPQMDKHWKA
                     MFPTISTGGHCICISTVNGVGNWYHDIFVGAQKKQNDFQVIELDYWEHPEYNDPDWVK
                     ATRAQLGDKGWRQEVLRDFLGAGDSYIPNDVIADLDIATREIDPLKLLFPQWNNLDEA
                     KEKRVDEIDSWQRGALQIWREPVDGRDYIIGADCSEGMGEDNDNNCFEVIDAVTCEQV
                     AEFYSNTCPPHNFAQILAMVGKTYNNAQIVVESMGAGLTVLEKLAHDFFYDNIFESSQ
                     GTNKNPKPGMKTTQSSRPQLLETMQTRLINNSIAIRSKRFVKEIKGFIWDTQTKKAKA
                     TKGFHDDAIMALCFALHVRNLRHRNAPIGMTEETYTEAFKAEIYDEIKKELEGGISNT
                     NFGEEDMQLFSDVNRENLPAIIMHNINRKNDALLKEFGW*"
                     /db_xref="UniRef100_K2A359"
                     /db_xref="A0A0F9M795_9ZZZZ"
                     /db_xref="hau:Haur_0564"
                     /db_xref="K2A359_9BACT"
     gene            186137..186352
                     /locus_tag="SR-VP_0-2_scaffold_141_4556078_prodigal-single
                     _373"
     CDS             186137..186352
                     /product="hypothetical protein"
                     /codon_start=1
                     /transl_table=11
                     /translation="MVNERKEIHDQLQIALAAIEANDLEKAKDYISSICMNLALSEKI
                     DRGDVDWKMIFTKGNNSYSKLLDEFGW*"
     gene            186354..186716
                     /locus_tag="SR-VP_0-2_scaffold_141_4556078_prodigal-single
                     _374"
     CDS             186354..186716
                     /product="hypothetical protein"
                     /codon_start=1
                     /transl_table=11
                     /translation="MNISQIQRAKLLLAQAMSAASGTSNSSVLEAQRHMKQAIAQLER
                     VEEKQTKKKADNQTQYQQWWGQVQSGAVAHPMNPEAQQWTLEKLNSMIAAEQKKLDDL
                     EKITDLDLVDELLQERTK*"
     gene            186749..187483
                     /locus_tag="SR-VP_0-2_scaffold_141_4556078_prodigal-single
                     _375"
     CDS             186749..187483
                     /product="Uncharacterized protein (Fragment) n=1 Tax
                     =uncultured bacterium RepID=K2A359_9BACT"
                     /codon_start=1
                     /transl_table=11
                     /translation="MEEQEMQRCAADFNYFCETYVKIRTPNRGVIPFALYDFQKRYAK
                     TLQENRFVIAKKFRQGGFTTTTEIFLLWKCMFQNDQHVMFTSKTDREAVYASGVVKHL
                     LPELPEWLRPKLSRINDHLIEFAETKSKMFFGTAEAACGRSLSHIVFDEAAYWKYAEK
                     WWKCMFPCISVGGSACILSTPNGNKNWFYEVYTDAMNEHNSFHAFKADYWEHPDYNDP
                     EWVKRTRENLGEKGWRQEVLCEFIDS*"
                     /db_xref="UniRef100_K2A359"
                     /db_xref="K2A359_9BACT"
                     /db_xref="hau:Haur_0564"
     gene            complement(187470..187685)
                     /locus_tag="SR-VP_0-2_scaffold_141_4556078_prodigal-single
                     _376"
     CDS             complement(187470..187685)
                     /product="hypothetical protein"
                     /codon_start=1
                     /transl_table=11
                     /translation="MKNIWLQKRQERLVETVFRIPESIPVPQVNAVFPPLLASKLMGV
                     QPLSGPTGLVYYLRFKYGRNIEKPKSQ*"
     gene            187703..188107
                     /locus_tag="SR-VP_0-2_scaffold_141_4556078_prodigal-single
                     _377"
     CDS             187703..188107
                     /product="Putative uncharacterized protein n=1 Tax
                     =Prochlorococcus marinus (strain MIT 9515)
                     RepID=A2BXJ5_PROM5"
                     /codon_start=1
                     /transl_table=11
                     /translation="MKAIYSKVQEGLLLHMIHQFSEIADGRKDLAPETEFLQVSALKL
                     PEGKTFKPHKHNIDSKETTIAQESWVVLQGKVKCIFYDIDDQIIAEETLEKGDLSLTF
                     RGGHNYLILEDAIVYEFKTGPYFGQARDKTFI*"
                     /db_xref="UniRef100_A2BXJ5"
                     /db_xref="A0A0F8XTW3_9ZZZZ"
                     /db_xref="pmc:P9515_12991"
                     /db_xref="A2BXJ5_PROM5"
     gene            188104..188313
                     /locus_tag="SR-VP_0-2_scaffold_141_4556078_prodigal-single
                     _378"
     CDS             188104..188313
                     /product="hypothetical protein"
                     /codon_start=1
                     /transl_table=11
                     /translation="MKVKELVQELLKMDQELDVWLTCSDGDDLTYDEECCSVEEALMT
                     PHGVFGVSYCDEDDKEKYGKVVLVS*"
     gene            188310..188612
                     /locus_tag="SR-VP_0-2_scaffold_141_4556078_prodigal-single
                     _379"
     CDS             188310..188612
                     /product="hypothetical protein"
                     /codon_start=1
                     /transl_table=11
                     /translation="MSDRYFIPAEPKVIVDGKVTLQIRNGDDPIKVGDWFGMAKILKL
                     HAYGKELPELGPGMTGAVTFDRMPSYVIMESDPATCEEFDRLWPHRIGQTTNATEP*"
     gene            188596..189156
                     /locus_tag="SR-VP_0-2_scaffold_141_4556078_prodigal-single
                     _380"
     CDS             188596..189156
                     /product="transferase hexapeptide repeat containing
                     protein id=19893 bin=ACD20 species=ACD20 genus=ACD20
                     taxon_order=ACD20 taxon_class=ACD20 phylum=Melainabacteria
                     tax=ACD20 organism_group=Novel_Cyano/Firm
                     organism_desc=Novel_Cyano/Firm"
                     /codon_start=1
                     /transl_table=11
                     /translation="MQQNHELLSRIYQYGEDVFLSHHSEITCPQFTKLGNHVAIDFGF
                     YCTAKLEVGDHSHISAHVGVIGSKISSFKMGHFCFCSLGSKIVCASDEFFGQGLVNPT
                     IPEKYHDNLINEPVVFENFSGVAAGCVVLPGVTLGEGSVVGAGSLVLKSTEPWTIYIG
                     SPAKPYKARSKEKMLQYAKEMGYDFR*"
                     /db_xref="ACD20_94_14"
                     /db_xref="nmd:NMBG2136_1932"
                     /db_xref="87784361"
     gene            189474..190529
                     /locus_tag="SR-VP_0-2_scaffold_141_4556078_prodigal-single
                     _381"
     CDS             189474..190529
                     /product="DegT/DnrJ/EryC1/StrS aminotransferase (EC:2.6.1
                     .50)"
                     /codon_start=1
                     /transl_table=11
                     /translation="MVFYIDVIKTNHYHNSMIPQYEPLILPEYGDAVQCQINSGWIGP
                     DRTTEAFEAKICQITGAKFCVSTTSGTTALLIAIKVLFPENDLVSFPAYTFLAGANAA
                     KFLDHEVKLVDIKRDTLCLDPDKLGYGPVIFVNHNGYVGEDVQRTKAFCDKWGFPMIE
                     DSSQALGIPNAGRTGDVGIFSFSVPKIVTTGQGGAIITDDEMYYNECRMIRDHGDNWR
                     KTRIHKNLGVNFKFNDILASYGLEQLNRMDYLLAERKRVFDAYRQHIKLVDFGYDSTW
                     MAIHESDRSDKLIEALKKEGIQAVKYYRAINNNPPYYGGDYPEAEYAAEHLVHLPSSL
                     TLKNKDIDRICKIIEAV*"
                     /db_xref="sis:LS215_0628"
                     /db_xref="UniRef100_U2KUW4"
                     /db_xref="A0A0F9LBE7_9ZZZZ"
                     /db_xref="U2KUW4_9FIRM"
                     /db_xref="2.6.1.50"
     gene            complement(190513..191481)
                     /locus_tag="SR-VP_0-2_scaffold_141_4556078_prodigal-single
                     _382"
     CDS             complement(190513..191481)
                     /product="GDP-D-mannose dehydratase (EC:4.2.1.47)"
                     /codon_start=1
                     /transl_table=11
                     /translation="MTKALITGIAGQDGSYLAEHLLEQGYEVHGIIRRNSVCEHQQSR
                     LDPIRDKIIVHYGDVTDCGSLYRVLSEVMPDQIYNLAAQSHVRISFDVPQYTAQTNAL
                     GVLNVLEAYRQVCPKARFYQASSSEMFGNNFDEDGFQRETTPMEPVSPYGCAKLFGYS
                     IVRNYRHAHKLFACNGILFNHESPRRGSNFVTNKVVKAAVAIRKGKQNKLELGNLDSY
                     RDWGHSKDYVRAMHAIVNYDSPEDFVVATGQSHSVRDLCNYVFASLGMDYDQYVVQNP
                     KYLRPEELKYLKGDADLARKLLNWKPEYTFETMLDEMIEFWLTQPL*"
                     /db_xref="pmc:P9515_13001"
                     /db_xref="UniRef100_E9LIM3"
                     /db_xref="A0A0F9JC06_9ZZZZ"
                     /db_xref="E9LIM3_9ACTO"
                     /db_xref="4.2.1.47"
     gene            complement(191474..191713)
                     /locus_tag="SR-VP_0-2_scaffold_141_4556078_prodigal-single
                     _383"
     CDS             complement(191474..191713)
                     /product="hypothetical protein"
                     /codon_start=1
                     /transl_table=11
                     /translation="MKIKYGLIALATIPDEDGLNDILHFCGYEKEPQSHDIESLKTEL
                     QTDPEFGLVGRDDYIVLKAPDTIVDLYKERFLRND*"
     gene            complement(191710..192558)
                     /locus_tag="SR-VP_0-2_scaffold_141_4556078_prodigal-single
                     _384"
     CDS             complement(191710..192558)
                     /product="Uncharacterized protein n=1 Tax=Prevotella
                     stercorea CAG:629 RepID=R7H3Y9_9BACT"
                     /codon_start=1
                     /transl_table=11
                     /translation="MTSLIIYSKDRAMQLDLLLRSKAKYCGDLFSEVFVLYTASSVNF
                     ELGYGKLMDSWPTVRFVEETDFRGNVFTILGQAQDVVCVMADDCIFYQPVNIGDQILT
                     TIKRADVASFSLGIGLNCHYSGTIGYSFEQPLFQKSGDVLIWNWKTADDGEFCCPFML
                     AGNFYKKSDYVNRLSAIEFNCPSWYENQLQRHWQVKHGKPEDVATMPDLMSCGVKQYL
                     VHSMNNVVQDVFGNPHGDEYYYSPSELNLRYLGDQTVDLDAMNFEDINGLHKEIKFFF
                     KKEDRK*"
                     /db_xref="UniRef100_R7H3Y9"
                     /db_xref="R7H3Y9_9BACT"
     gene            192602..193114
                     /locus_tag="SR-VP_0-2_scaffold_141_4556078_prodigal-single
                     _385"
     CDS             192602..193114
                     /product="Uncharacterized protein {ECO:0000313|EMBL
                     :KKN51241.1};  TaxID=412755 species="unclassified
                     sequences; metagenomes; ecological metagenomes.;"
                     source="marine sediment metagenome.;""
                     /codon_start=1
                     /transl_table=11
                     /translation="MHNVKYDYSSVHVLLPPELSNEIIEWGRNEITDDDIYVSQNDPS
                     YGREDEIHATVLYGIHSDDPETVRPLIEGNGKIKVKLGPTDLFLSQKFDVVNIYVISP
                     DLRKLNAKLETVPYTNKHGIYKPHVTVAYVKKGKGWKHRGIELWDGREFTCDYCIFSS
                     KDGTKKKIWL*"
                     /db_xref="A0A0F9TQ73_9ZZZZ"
     gene            complement(193034..193486)
                     /locus_tag="SR-VP_0-2_scaffold_141_4556078_prodigal-single
                     _386"
     CDS             complement(193034..193486)
                     /product="hypothetical protein"
                     /codon_start=1
                     /transl_table=11
                     /translation="MKNVVFLMTHHWSNWESVVDFLNQHPDVQCYNTDNSYWHPDDLY
                     FLTSKPHKKNNAASVWVDVIFHNKDFACDALCKSCGFIYWAKSEDEITCPIEECRKYH
                     RHRLFGLASYYKRTPKAVWNPKLQPNLFLGSVFGRENAVVAGELPAIP*"
     gene            complement(193483..193791)
                     /locus_tag="SR-VP_0-2_scaffold_141_4556078_prodigal-single
                     _387"
     CDS             complement(193483..193791)
                     /product="hypothetical protein"
                     /codon_start=1
                     /transl_table=11
                     /translation="MKNCWIAHRKERELNEVKDYIQSLNMCIEVCILFPDKEPSAVCV
                     SYKGKFIFDVTRRHKEWKLGYYINSLSYDSADIQVSYGSESFWWMIEEFLHFSMDSFK
                     *"
     gene            193895..196471
                     /locus_tag="SR-VP_0-2_scaffold_141_4556078_prodigal-single
                     _388"
     CDS             193895..196471
                     /product="Uncharacterized protein n=2 Tax=Myoviridae RepID
                     =R9S6R6_9CAUD"
                     /codon_start=1
                     /transl_table=11
                     /translation="MAWWDFFKVFQYAFTEDPLSKRRQRDLGGAGVSQPDAIPDIRSG
                     QDGGAGGGRGAVRLRDTNDFVDLSTVTNRIHRYREYERLRNMAEIEMAMTVFADEACF
                     SGETKIATPHGFRTLKELAESETERFLVYCYDFKKEDYTLGWAFNPRKTKTAMTKKIV
                     LDDGQYFICTPDHRILLRNGEWIEAGKLEFGSELMPFYRIPVRQDLTNLKTNQFPRIW
                     THSKGWVHERQFVDEWSGGKEDEDLKTVNEYCRMIVEGLTVRQMNKISGSDFVTTKNR
                     LEKAGFTNAELKWLATKEDKRRVIGIFDHKEIDVYDLSVEGHKNFCTEWGVAHNCQVD
                     DDGRVFAINCDDHAIKEELEYLWFHRKMLNMDQKKIWNIAKQTFIMGDFFFEEIIDPE
                     NPKDGILNLVPLPADSMYRIETTKGKLIEFQQSKEGPDYESLARVEVTQATDADLQQS
                     KAIRFAPEQVIHIRIGDDRKTFYPYGVSLMEAARGPAHQLRLMEDAMVVYRLTRAPER
                     RVFYIDVQQLPPYKAEAFVERMKDQFRKKKVASSRGALPGASTVEERWHAPAADEDFW
                     IPIRPNANTRVETLPGAQNLGEIDDTVYFRNKLFTAMNFPRNYFNNEDVQSTRIALSA
                     QDIKFARMIERLQSHIEDALWEISDRHLRLRGYPEESYEDLKLKMTPPSDWRELTRAE
                     VITNRLNNAANLKGSQLMSDFDILTKFMKYPEDEAKKMLARLKMQKLDDLKLQIIAQN
                     PRLLGVGLPGPDDQEIGTEPGGPNPMLGAEQPMPGGQPPPMGGQPPTPGAPPAGAPPG
                     AQGMRKYMDADGGGEEADPAAIGSGNPLPEPTEEDIQKYDMEIKDFAQEMDDEEQDLS
                     ET*"
                     /db_xref="UniRef100_R9S6R6"
                     /db_xref="A0A0F9MTF5_9ZZZZ"
                     /db_xref="tig:THII_0482"
                     /db_xref="R9S6R6_9CAUD"
     gene            196520..196777
                     /locus_tag="SR-VP_0-2_scaffold_141_4556078_prodigal-single
                     _389"
     CDS             196520..196777
                     /product="Uncharacterized protein n=1 Tax=Clostridium sp.
                     BL8 RepID=T0N564_9CLOT"
                     /codon_start=1
                     /transl_table=11
                     /translation="MDNIERVPLFAMKNRQALAESDLGGCYHCMQSFSVHAIEQWTDN
                     GETALCPLCEVDAVIPQSSGILLDEDTLQVIHDRWFTPEVK*"
                     /db_xref="UniRef100_T0N564"
                     /db_xref="T0N564_9CLOT"
                     /db_xref="bso:BSNT_00865"
     gene            196774..197415
                     /locus_tag="SR-VP_0-2_scaffold_141_4556078_prodigal-single
                     _390"
     CDS             196774..197415
                     /product="Predicted protein n=1 Tax=Sclerotinia
                     sclerotiorum (strain ATCC 18683 / 1980 / Ss-1)
                     RepID=A7EYK1_SCLS1"
                     /codon_start=1
                     /transl_table=11
                     /translation="MKHLVVALFNEDPAWINEVPHDWDVFVYYKGDKPLNLPRAKVIR
                     LPNLGRESHSFFTHIVRHYENLADLTMFCQGRYADHTPLLTDYLTKNTICEMDRKDNP
                     LSRPDKGYVALGKFWLHDAKMVPGTRRYTIKLWLQTFGHINYPRYAIAAWGHQFVATL
                     QLLRKFSKEWYEMVIKDHEDPRYQAAPWVLEQYLPELYLELKVQPNEFVTKLF*"
                     /db_xref="UniRef100_A7EYK1"
                     /db_xref="srd:SD10_22280"
                     /db_xref="A0A0E3V8Z4_9BACT"
                     /db_xref="A7EYK1_SCLS1"
     gene            197423..198166
                     /locus_tag="SR-VP_0-2_scaffold_141_4556078_prodigal-single
                     _391"
     CDS             197423..198166
                     /product="hypothetical protein"
                     /codon_start=1
                     /transl_table=11
                     /translation="MLIIPRKPKPLIILTCYHTHRWIEQCISGLVANLPDVPLMIVNN
                     NPCLDDPPFRKESYNKTDPYGKYHGLDHTCAWDEKVEFENEFIKTIPNAQIVKTPQHF
                     HHGEAMNYAMAWTAKAGYTIMVHIEPDTIISGRIWYDNLVNAINDGNWMSGGIIARHG
                     EIFSCPTAWNVSEFQKHKMSFLVCDKTPEDLNHPKFLSVFNMDKAEGWSRVGWDTSFK
                     AWFTCAINDKAKVVALPDFQHLWSGSQKR*"
     gene            complement(198167..198529)
                     /locus_tag="SR-VP_0-2_scaffold_141_4556078_prodigal-single
                     _392"
     CDS             complement(198167..198529)
                     /product="hypothetical protein"
                     /codon_start=1
                     /transl_table=11
                     /translation="MDFHQWLRRRRLREGLADGGGNPAEDGFKFNQDDDDVGDDYEHI
                     QRELFKTIYSKYPDETMQFLNGIAQRGDEEVAALVRRLRKDKRPVQFKEPQHSTDGDE
                     VVPSHADMGSGGEAGGAE*"
     gene            198687..200429
                     /locus_tag="SR-VP_0-2_scaffold_141_4556078_prodigal-single
                     _393"
     CDS             198687..200429
                     /product="hypothetical protein"
                     /codon_start=1
                     /transl_table=11
                     /translation="MRRKLIKQDAFDSILKESVSTAQRELVEAQHVLSKALGKGLLSL
                     HCFTESTVVYETPEKSYIHAGYEIKNGQVTLNNIEELVIDESSRKGKVREIISEMIDA
                     VVSDDRNKADMKFRDYLSLVRWDESKKHAFEGKKKGFPFGKKDKHHGKDKPHFGGHKD
                     MEEAYTIASNVLDYAEFVKYGPALQEAISKTDERGNVTDLRIPTNEVRTQNKIKSFDW
                     TVTNHENFNVRNKEVPALVKEQEFCKAVANLKRQNAFSDHQALEEALDAIVQKWPQLL
                     LVTQAELSHLVGESLAAVGATNFDDQTCDFMAEGILRKAHSVWTEKVNQILHLASAPK
                     MEEKEDAYVHFQKVVERYYPAMDEKFGLERKAFSDIYEVLEDIYKKADRRGDERLKKE
                     AASHLNGIADVLNGEIRPDIVIVEDAAKWVTEIIETNLSGGKWDVSNKPHMTVNGDHP
                     DMAKKASHGYAPSKDFSGDWGDPAPMISQDNMSYKGKAPKQARKDSWGNEGGKEVFPS
                     LKNPYIPKPFGDYTMKGEKGVDKDATGQHWSTWSSADTWPNLDNPYVPKEAGGVGGKG
                     YKPTIDSKDLVVNK*"
     gene            200441..201142
                     /locus_tag="SR-VP_0-2_scaffold_141_4556078_prodigal-single
                     _394"
     CDS             200441..201142
                     /product="Prohead protease n=1 Tax=Synechococcus phage
                     S-RSM4 RepID=C7BV75_9CAUD"
                     /codon_start=1
                     /transl_table=11
                     /translation="MADQMLLVDCCVDSGFELELSESTTGRGLVKFRGKFQEAQAINK
                     NKRMYPYEVLDENVVKLQEAIKDRRLVGELDHPTDSIIHFANASHVVSKLWWEGNILM
                     GEGEILNTPHGRVLKALIEDGVKVGISSRGVGNGKVNEDGILVIGEGYKLITFDAVAD
                     PSTYAAFQEKVVDKKESVVHSPKVDQPKIRINSGDSHIKNENTRIDTINKDVLIAYLD
                     GFVKSQTQKFKSRLG*"
                     /db_xref="UniRef100_C7BV75"
                     /db_xref="A0A0G0MB45_9BACT"
                     /db_xref="C7BV75_9CAUD"
     gene            201145..202044
                     /locus_tag="SR-VP_0-2_scaffold_141_4556078_prodigal-single
                     _395"
     CDS             201145..202044
                     /product="hypothetical protein"
                     /codon_start=1
                     /transl_table=11
                     /translation="MDKITEVLKKILPAEHVAEVAKAIEESMNDQVAALDAEYEEKLN
                     EAFASVASKEQSLEALAEQGYQQAYEIIGSLMTRLDEQREEFETALEEGFEEAFNELE
                     KEKGKNENIEVELYEEFDKKLKEMKEFMIDRLDVFLSEQEVEIYESAKRDVLNDSNLA
                     EQRVIVAKMAELLSDYMSNDDLTALSGGKIEEAHKAVEDMKSQMRMLEAKNVRLATQN
                     TKLSEAVRQAEGLITEATKVEKKERASKAKNASGRGQRVVAEQVITEFVAPTTNKSDE
                     GADVREAHDPLNDLLVLSGISES*"
     gene            202073..203521
                     /locus_tag="SR-VP_0-2_scaffold_141_4556078_prodigal-single
                     _396"
     CDS             202073..203521
                     /product="Gp23 major capsid protein (Fragment) n=1 Tax
                     =uncultured Myoviridae RepID=A8WEA3_9CAUD"
                     /codon_start=1
                     /transl_table=11
                     /translation="MYNARFLNEAREIEARWSKPLKNGKSMLDNIGDRYTKATTAVML
                     ENQRLVNETMTDTGDIAQFKRISIPLVRRIYPQLIANKIVSVQPLLGPTGLVYYLRFR
                     YSSNKGATRGADLNSGYPNDDVNSLMQLASGDGNLDIFYTSQFVQNETTSTDVGGDTT
                     AVYAPMEHTPILAGTMTGTVYAGTTAIQTFVVAESGTFSFTSIGSPSHYGTSGTLDLT
                     TGQMTVTFNSDPSATHLVVSYEYNMECNQDLPEVNLVIESEEIAAKTRKLKAVWSYEA
                     QQDLRSQHNLDAEAELTAVLAQEINLEIDREVLTDLRNNAGTIAVWDFNTALGDTIKE
                     KYESLYVKVVELSAVVHRKTLRGGCNWLVTSPEVASIFETATAGFAPAPSETFTSSLG
                     IQYVGTINNRWRLYKDPLFPQGQILAGYKGDSYMDSGYFYCPYVPLTQTPVVLDPESF
                     CPRKGILTRYGKKLLREGAKFYARMSIANFII*"
                     /db_xref="UniRef100_A8WEA3"
                     /db_xref="87068695"
                     /db_xref="A8WEA3_9CAUD"
     gene            203701..204054
                     /locus_tag="SR-VP_0-2_scaffold_141_4556078_prodigal-single
                     _397"
     CDS             203701..204054
                     /product="hypothetical protein"
                     /codon_start=1
                     /transl_table=11
                     /translation="MFEIKCPECGNIREVRAKKPWMTGEQPFIKICKSCCQLGKEKSE
                     EHKAKLSISASLAQTDELRQKKSEFMKAHPELWRSNLVAGEGGGWNKGLELEPRTEET
                     KQKISQSMKDRKSEE*"
     gene            204051..205163
                     /locus_tag="SR-VP_0-2_scaffold_141_4556078_prodigal-single
                     _398"
     CDS             204051..205163
                     /product="hypothetical protein"
                     /codon_start=1
                     /transl_table=11
                     /translation="MTLEQFHETYKTYASRDKIEIKCEVDGCNNIETQNKDSAVRNIK
                     QNGLFKCRSCCYTAEGRKKISEATSYRRSDETKAKMSKAKLEFYTTPEGERQKKKLSK
                     LTSLQHSRTNMDKSKRKVLYISAKNNGQIRVCNSSGEFVACEDILEKDPTIVSYESQV
                     SYEINDRSRSLDFLISYQNGRKKSIEFKPKKRITETENALQLQDSEAYAKSQGWEFEL
                     WTEPEVGITSWKEATRRADEYRKTHYLIDYAAYRSEMDRKKAKRHYDEKIAKDKVLVF
                     CEYCSEYHAPLRKTYDKAVNTKGRYICEAEGGHIGGSKPKKKKVGPYGPDFKKCSGPC
                     DRILPIDNFSKGKGQCKECRAKHYAEKYHGRKENGS*"
     gene            205123..206640
                     /locus_tag="SR-VP_0-2_scaffold_141_4556078_prodigal-single
                     _399"
     CDS             205123..206640
                     /product="Uncharacterized protein n=3 Tax=Clostridiales
                     RepID=U2CVL0_9CLOT"
                     /codon_start=1
                     /transl_table=11
                     /translation="MQKSIMEEKKTVADYPELVAQWHPTKNGDLRPEDVSYGSAKVIW
                     WQCLVIPDHEWQSSPNNRTCRDHGCPCCTGRKVVPSNSLPTTHPEIAAQWHKTKNGNL
                     TPSDVVAGSNKKVWWQCSVATDHEWESSPNTRTSQRTTCPCCLGRRLVESNCLAITHP
                     ELAAQWHPTKNGDLTPYDLTAGNNKKVWWQCSVAADHEWKTSPNNRTSGITTGCPCCS
                     NFKVVPSNCLTTTHPALAAQWHHTKNGNLTPYDVTVGSSRKVWWQCPIATDHEWEVGV
                     NQRKRFGCPCCENLKVVLSNCLATTHPELAAQWHPTKNEALTPYDVVFGSDRRVWWKC
                     PKDHEWKAVIQRRSGTAARVGCGCPKCNESRGEKAITAYLNQNNITFTAQWKFKKSSD
                     IKRSRFDFAIKHEKYKGVIEYHGVQHYKPTSFGSKKKDAKIDGLKKILKRDFKKRTFC
                     KQHGIPMLEIPFWDFDRIPKILDNLFAGLQPTFSESPEIVKKYEPIRQKILSQST*"
                     /db_xref="UniRef100_U2CVL0"
                     /db_xref="rba:RB4971"
                     /db_xref="89793482"
                     /db_xref="U2CVL0_9CLOT"
     gene            complement(206881..207582)
                     /locus_tag="SR-VP_0-2_scaffold_141_4556078_prodigal-single
                     _400"
     CDS             complement(206881..207582)
                     /product="hypothetical protein"
                     /codon_start=1
                     /transl_table=11
                     /translation="MEPLLRPAEVRKLYKLSHTSLFQLEKDGILNPSKTPGGQRRYRK
                     SDVDRVMSDLHHYEAIGYTVDVYFHDFGKLPPMIKIIGPDKPSAKANRASWTPTLEFI
                     DPDTSPVFDVFKYTRLETRNKEDGTGWTIKATHPRVRSIVSTCVPKEIVLQGNGDTGI
                     TISSYYSRNHGYCPHVVQDDGTIMLKMDEIMRYLGMDPMLHSDEAPMFLLSKEHKNNA
                     DGSGEITPLIYECNK*"
     gene            208001..208183
                     /locus_tag="SR-VP_0-2_scaffold_141_4556078_prodigal-single
                     _401"
     CDS             208001..208183
                     /product="hypothetical protein"
                     /codon_start=1
                     /transl_table=11
                     /translation="MKVSRQREYQKRKVSEGRCAICGKPRGDDGTKRLCRLHADDQSK
                     RSLAYYYRRKDRNHET*"
     gene            208173..208508
                     /locus_tag="SR-VP_0-2_scaffold_141_4556078_prodigal-single
                     _402"
     CDS             208173..208508
                     /product="hypothetical protein"
                     /codon_start=1
                     /transl_table=11
                     /translation="MRHKFEFYINERVMVYCQRGGVDADDKFIGDWAFLPAVITHRHL
                     EEPHTQKTAGGKLIGEPQYEGDLAEIYDMVVFDGRLPKGCQSCNFYGDRLYHMGDELV
                     PRANLIEEK*"
     gene            208505..208774
                     /locus_tag="SR-VP_0-2_scaffold_141_4556078_prodigal-single
                     _403"
     CDS             208505..208774
                     /product="hypothetical protein"
                     /codon_start=1
                     /transl_table=11
                     /translation="MSYIIRIEEATITLNPDTFCPQKRLPIDLSIQYEAQHDGKSWSD
                     EYVANMEQDLYEDIMHELGDIVREHIKQTKPFACHQFKESNEKLM*"
     gene            208758..208982
                     /locus_tag="SR-VP_0-2_scaffold_141_4556078_prodigal-single
                     _404"
     CDS             208758..208982
                     /product="hypothetical protein"
                     /codon_start=1
                     /transl_table=11
                     /translation="MKSSCKMPPFKWTNYKGPPQKCGQWPACNNKAEVVIKFKYVINP
                     ETLKPGKPLTIVVCKECAKLITMSPLKEKP*"
     gene            208979..209185
                     /locus_tag="SR-VP_0-2_scaffold_141_4556078_prodigal-single
                     _405"
     CDS             208979..209185
                     /product="hypothetical protein"
                     /codon_start=1
                     /transl_table=11
                     /translation="MITIGNCAGHHFHGQADLEVVYHCASGDRKGYYHCRKRLVDRAA
                     FNYDPQLGWSTDRWFEWQEGNSNG*"
     gene            209178..209417
                     /locus_tag="SR-VP_0-2_scaffold_141_4556078_prodigal-single
                     _406"
     CDS             209178..209417
                     /product="hypothetical protein"
                     /codon_start=1
                     /transl_table=11
                     /translation="MDEDYEDQREVIASDIAEYMNCPSDAVTNEQINEWEKRGWSIHN
                     GSPYCLFCGVGIKAELKDMSQRKFCGFCRASFGKP*"
     gene            209429..210904
                     /locus_tag="SR-VP_0-2_scaffold_141_4556078_prodigal-single
                     _407"
     CDS             209429..210904
                     /product="hypothetical protein"
                     /codon_start=1
                     /transl_table=11
                     /translation="MFGDTNELYFNTNPIDRKAAKAAVTNLYNFCHEKSLRSDYWRGY
                     ISTAPNGNPKVVFVDGPTELASKISDEDEWTALERFNDIAHFVNKRGYGSRERVRSVI
                     ASIFGKIPYKKGKDSWDGPMFDAVEHMYKKSGESSEKEFSKWEKLASVVWEQAYICYT
                     FKDVCYVVNRPSVIKTNERGLHCKGGPAVVFRDGTEIYCHEGILTTEANVLHPERMTL
                     KDIHQHNSRKHILIDLCGVERYLELCKAWKPDVKGKFHKFFSMANMVVPQKPDAKEWE
                     KAGYGHMYVDKPAFVKFTHGQVNGKYALCLESNHDYYAFWDFYKKHVFDCKHAKKIFS
                     KGDRELWDLLDTNEVFNRSSATGFTVSFQNGVFSVRSDNRDGFKACRHDVAPSWFKAK
                     MFRGQDALYENDELNYAIKYEGGKLMYGGDIEEAGSCTPANEPDKPVKARHSLFSGCE
                     NIPSYSFNIDLQSDSWEGLLEKWAVLSFNWLGMHEDSSRLP*"
     gene            210901..211449
                     /locus_tag="SR-VP_0-2_scaffold_141_4556078_prodigal-single
                     _408"
     CDS             210901..211449
                     /product="hypothetical protein"
                     /codon_start=1
                     /transl_table=11
                     /translation="MNNYCPTCDRETDQTYQNGMYQCSECRGGRSYLAASPPEERSFM
                     YNCHNCGNVQFNWDKEWPWHKDDRDWSYYVCSGCGSTYNLPVSAKKRTEWQEWVEKGC
                     PPPWWFRPLQLTVLATLGTLTWFFPWWMLVAYLVLCYGFMGYAYLSGELIPASPVAGV
                     ISWLLSPISFPMFIFLSAFAIL*"
     gene            211461..211637
                     /locus_tag="SR-VP_0-2_scaffold_141_4556078_prodigal-single
                     _409"
     CDS             211461..211637
                     /product="hypothetical protein"
                     /codon_start=1
                     /transl_table=11
                     /translation="MYMVINRHNPYNSCGQIEEFKGLYRSEALAQKYCEENQRQYGQA
                     SLLEVKRVIFEEDR*"
     gene            211634..211936
                     /locus_tag="SR-VP_0-2_scaffold_141_4556078_prodigal-single
                     _410"
     CDS             211634..211936
                     /product="hypothetical protein"
                     /codon_start=1
                     /transl_table=11
                     /translation="MTTIHDFVNIGSCRKCCVPESEAHNNPEIAHTYEGWLKIKPLLS
                     EPNAKDDRHYGCLVLSEGEEIYLFQYYMGPFSAGGGAAVVDKSTKEVLRHSQWWIS*"
     gene            211933..212478
                     /locus_tag="SR-VP_0-2_scaffold_141_4556078_prodigal-single
                     _411"
     CDS             211933..212478
                     /product="hypothetical protein"
                     /codon_start=1
                     /transl_table=11
                     /translation="MIYDNGSQPIDSLTRTRMDCANAYEKEQEMNYMEEWAKANLSPE
                     GQQKFFEEQKKIVDDIVRIEAWHFRPEEAMNLTPEQIAFLRKHEIVISTAYIGMVRFY
                     IGNRTIFQTSAMASIIDALSNTEFGSKSVIDYESLTRQTHEYLNLVMSAPEDVQARLL
                     QNHMPLFGAGEMDQIREICRR*"
     gene            212466..212711
                     /locus_tag="SR-VP_0-2_scaffold_141_4556078_prodigal-single
                     _412"
     CDS             212466..212711
                     /product="hypothetical protein"
                     /codon_start=1
                     /transl_table=11
                     /translation="MQKMTIHPLTVVGIESDRYGNYHWTYEDYVKARPDQRVRVFLNE
                     EYRHIEKELDPGPMITMSKAQYDHDLYMARLQGRIEG*"
     gene            212711..212977
                     /locus_tag="SR-VP_0-2_scaffold_141_4556078_prodigal-single
                     _413"
     CDS             212711..212977
                     /product="hypothetical protein"
                     /codon_start=1
                     /transl_table=11
                     /translation="VLKPKWTIEPGDGTGCSLQDAKVRNDRGICAYLDCGQPLSPSGT
                     SWGLMQKLCVQHEESLDTWIKKEIALMLKEHDEAWIKKMKEING*"
     gene            212970..213290
                     /locus_tag="SR-VP_0-2_scaffold_141_4556078_prodigal-single
                     _414"
     CDS             212970..213290
                     /product="hypothetical protein"
                     /codon_start=1
                     /transl_table=11
                     /translation="MDNTFVQTEIEVIRGWEAVLRRPAMYLGKQSLFGLQCFLCGLLC
                     AKSNFFFEPEEQFEFEMWVRNKNKEHGQNKSYDLALKAASGDDAKAFEVWADWLREFK
                     QRPI*"
     gene            213287..213517
                     /locus_tag="SR-VP_0-2_scaffold_141_4556078_prodigal-single
                     _415"
     CDS             213287..213517
                     /product="hypothetical protein"
                     /codon_start=1
                     /transl_table=11
                     /translation="MNRSFLQEAIETEKRWSQRGLLTQLRDTMRSTTAVMLESQPLTI
                     HSGVAFDMGFQHAFCESKPIQLPRANWLVEGF*"
     gene            213554..213775
                     /locus_tag="SR-VP_0-2_scaffold_141_4556078_prodigal-single
                     _416"
     CDS             213554..213775
                     /product="hypothetical protein"
                     /codon_start=1
                     /transl_table=11
                     /translation="MSSYLGYYYVDTPAYIPMNLPSVYSMPAVPRPTAEEIAIYREFV
                     RDYGLEDWEVTIVKEEPPRKRVNWLQEGF*"
     gene            213777..213977
                     /locus_tag="SR-VP_0-2_scaffold_141_4556078_prodigal-single
                     _417"
     CDS             213777..213977
                     /product="hypothetical protein"
                     /codon_start=1
                     /transl_table=11
                     /translation="MIPELETFILYYIGWHEHEYGFAEFKQSVLGELGEEGFKFALIH
                     FREMRLAREADGDRRTYYEATK*"
     gene            213940..214257
                     /locus_tag="SR-VP_0-2_scaffold_141_4556078_prodigal-single
                     _418"
     CDS             213940..214257
                     /product="hypothetical protein"
                     /codon_start=1
                     /transl_table=11
                     /translation="METAERIMRRLNEGEGVLTKNSEFEKAIKSGSQEEIGRFFRQLA
                     CHLIEHYEKLGMTESDVDGAVESAFKALKKFDPDLGRPNAFFITTMMCHLRQVYRNRK
                     ARP*"
     gene            complement(214279..214464)
                     /locus_tag="SR-VP_0-2_scaffold_141_4556078_prodigal-single
                     _419"
     CDS             complement(214279..214464)
                     /product="hypothetical protein"
                     /codon_start=1
                     /transl_table=11
                     /translation="MDNLFLTPEKRTNVFKCMTNVGLCVLGLHVAGMAGVDHVHHMFA
                     LPVAIVGLTYIRELFGL*"
     gene            complement(214520..215557)
                     /locus_tag="SR-VP_0-2_scaffold_141_4556078_prodigal-single
                     _420"
     CDS             complement(214520..215557)
                     /product="hypothetical protein"
                     /codon_start=1
                     /transl_table=11
                     /translation="LTSNCDLIQLFADYYEQPRGNWPALFNGLQTYDFEDHQLLQDEV
                     LAITPMVECDPDPQRSNTGTPYTFDPAFLKADVEIFLRGLDTVEHFFVWDQIKRPNLH
                     FKESVGLAIGKIQHVILVTDIWHQTKTVADYINRTCSQKTHILGYANALWQMMANEEF
                     LDAVKGSIKGFINTDGPAFINTTLSQNFTFNDQMINWKSGVNFFTCSHNRKHFLPIFA
                     ARNGGYYNLLNLKRFWIPVDDLFEVQGFEDCACGKPAPILNFIPHVSNFIDYRQVMGM
                     ANHLNSKFRWIQIVQHKDIKVMYETSLGTDITPEDVATIKKLGDVSFHKGDYLQIGNK
                     FPSFWKINKFM*"
     gene            complement(215541..216731)
                     /locus_tag="SR-VP_0-2_scaffold_141_4556078_prodigal-single
                     _421"
     CDS             complement(215541..216731)
                     /product="hypothetical protein"
                     /codon_start=1
                     /transl_table=11
                     /translation="VDLSQFVYKTRNSSGLDVLYHSVTREELPADSKLETLCAHGFLS
                     SQNNEALKKRLLTPPRYLALTLVPTWECNLRCNHCCVLHLLKKHDPHRINVQKLEKLL
                     GDYFDRFQTTRKLQAYFLGGEAMLYPQEIAAQIDACKRVCEPRGIELILGITTNLAYD
                     LNVENIRVLEQLKIIGVSLDGFETEHNKQRFYLNRAEGKPFQKTVDNIKRLVRCGLRD
                     KLFVQGAVKDEFVNEEYIVAFTKFMMEIGVPLEKTLVGTIFPTKQKPQPSTPWLNHRT
                     KSLHMRNKPCCKYQMMSCIQVNPDGSLWDNFYSQEMSQMGTLDNTLDEIIENNYNLIF
                     NHMPALQDETCLACPALAYCWGGCIAGQNVMNKKPSEMCSREFLIPHLQSLAEKGELI
                     DIKL*"
     gene            complement(216741..216950)
                     /locus_tag="SR-VP_0-2_scaffold_141_4556078_prodigal-single
                     _422"
     CDS             complement(216741..216950)
                     /product="hypothetical protein"
                     /codon_start=1
                     /transl_table=11
                     /translation="MTDQEILEALASTDIPKFEVAEDDDIMKHWRKDANGEHLDVVGM
                     TSMSSSMSSPEAECCSVTICGGFCT*"
     gene            217039..217524
                     /locus_tag="SR-VP_0-2_scaffold_141_4556078_prodigal-single
                     _423"
     CDS             217039..217524
                     /product="hypothetical protein"
                     /codon_start=1
                     /transl_table=11
                     /translation="MPAKKDIEKLVKVHGEKYRCLIEDMAAFLTENEPKWKLNQPIDF
                     TEMVQISLSKVANKSYMRFTEQNEWEGETWNFYIPVEGNEKELKKLKKLVDEIEAREQ
                     NGQYTMGEKLYDEKTVDVLCENSEGGYMSVHNKLKGLLKLPKKGKEDPFYKGGINKMM
                     S*"
     gene            217551..217721
                     /locus_tag="SR-VP_0-2_scaffold_141_4556078_prodigal-single
                     _424"
     CDS             217551..217721
                     /product="hypothetical protein"
                     /codon_start=1
                     /transl_table=11
                     /translation="MTEEPQLQAQGVFDLMRLADKDLISKLLAVVKTVNIQELEGGIT
                     RISIDLVRKPVS*"
     gene            217742..218155
                     /locus_tag="SR-VP_0-2_scaffold_141_4556078_prodigal-single
                     _425"
     CDS             217742..218155
                     /product="hypothetical protein"
                     /codon_start=1
                     /transl_table=11
                     /translation="MKLYLEYHEGRSGGEICEGQENDSWPSHEDEEIDFSIVAVRLER
                     GEHWLVEEIKTDFDVKVGDAIHVIVARYYDGDTFGRTCGMWKICEVCKTAEEADAIEE
                     KLRHADNSDGKYSWPWFGYFSGLEDIQTHRVKVKA*"
     gene            218203..218730
                     /locus_tag="SR-VP_0-2_scaffold_141_4556078_prodigal-single
                     _426"
     CDS             218203..218730
                     /product="hypothetical protein"
                     /codon_start=1
                     /transl_table=11
                     /translation="MSEKPSVYLIQKCDTLENALKFFLEKKTAYCRTLAEKRTVFLSQ
                     MNFWEWEIDNLIYSFESFAERSEAWESVGVMSHNLERMSIKIKDGIVDDLWGKRYQRN
                     MSPSRPVLDKDGDIAFQKNEAVKTVAPMERLQQVIETWNKLIDACEEVMVRNFPPNWN
                     TAYITNLDKYRKKMP*"
     gene            218747..219355
                     /locus_tag="SR-VP_0-2_scaffold_141_4556078_prodigal-single
                     _427"
     CDS             218747..219355
                     /product="hypothetical protein"
                     /codon_start=1
                     /transl_table=11
                     /translation="MDKIKEMVTGVAAVKEAIKNYNEKEVPIEMGMGKLGSPDVILVR
                     EFRWILEAPGLDKSFIQRVEFDFVHHTVKLSALEAVMRGEKEIQLQTWLEKPTGPMVF
                     TTCDGCGERIYRYELDNLEKMADTIVFDYTSSLPASRKVTIFYGSIKKESLLTGSSEA
                     YEKIERKRKKNERCKVADRKRRDARRSRKHGKNDRCTKASKY*"
     gene            219294..220127
                     /locus_tag="SR-VP_0-2_scaffold_141_4556078_prodigal-single
                     _428"
     CDS             219294..220127
                     /product="hypothetical protein n=1 Tax=Zavarzinella
                     formosa RepID=UPI00031CEDAA"
                     /codon_start=1
                     /transl_table=11
                     /translation="MHGEVESTERMTDALKRQNIDHKVVEYVPYSGSTEYLKSFSPDD
                     CVIFQGSLQFAAQIRREAKWIPGVFFNSVRYNCTHYYPALGEYLLNENYMMLPYGELK
                     RRKEYLYEHLGTDRTIFLRPNVGDKLFTGKLVFKENYEKDVEMLGFYDVPSEALVVAA
                     EPQNLNAEWRFVVTEDGVVAGSQYRKGIQVWRDAAYPQEAFDLAGEIAKKYKPDGAWV
                     VDICLTKSGRYRLMEVGCFSCCGLYECNRDAVVAAVSAAALKEWQSYVVDSDDGNANR
                     P*"
                     /db_xref="UniRef100_UPI00031CEDAA"
                     /db_xref="A0A0F9SBD5_9ZZZZ"
                     /db_xref="plm:Plim_0146"
                     /db_xref="UPI00031CEDAA"
     gene            220087..220620
                     /locus_tag="SR-VP_0-2_scaffold_141_4556078_prodigal-single
                     _429"
     CDS             220087..220620
                     /product="hypothetical protein"
                     /codon_start=1
                     /transl_table=11
                     /translation="MWLILMTAMLIGPNPSKDTRPPITIYVDVDSKDLDIARRSKIVI
                     DELKRPMRFMTIEQTFIISNYNIEVKDAYRHGIYHHVPCLKHSKNAPALIFPQGTFAA
                     SGSFTSVLYAHLKWDKHEKDCERFLEAYEIKMHYREFLRNIDIRQLVQGDPDYPREPT
                     VKDPNLEVMPQLDQTAQ*"
     gene            complement(220589..221383)
                     /locus_tag="SR-VP_0-2_scaffold_141_4556078_prodigal-single
                     _430"
     CDS             complement(220589..221383)
                     /product="hypothetical protein"
                     /codon_start=1
                     /transl_table=11
                     /translation="MGKFRGFLESQLLKQDFSHMGIEDRLKQGRDIGEKFIKDELLKH
                     GVNVVTVGGQQNQDKYLKIDGYLNGQPSEPVQLKLRKTSRGGGDDIAYELILRYDPWM
                     SITEQLKNPRNQGRDYKGTTVKHYFVLNQSETEIYHVPAVSLKNAALGAIKENGNVFL
                     YDQPFRSSIGVELRATKDNSTGGDKLMAFIPAEKVATERYTVGQGQIKPIAGGNQMSK
                     KDFNVAAAQDRLKALQAKQKLANDLRKRGFRGTDDQVIAQSGQAVA*"
     gene            complement(221406..221930)
                     /locus_tag="SR-VP_0-2_scaffold_141_4556078_prodigal-single
                     _431"
     CDS             complement(221406..221930)
                     /product="hypothetical protein n=1 Tax=Calothrix sp. PCC
                     7103 RepID=UPI00037DF5C4"
                     /codon_start=1
                     /transl_table=11
                     /translation="MKIVEFYRNERGNINGHRLDDVMGFSLGAMEVDHDWVQWLLPSN
                     ETSSMNGDAPTLTLEEATILSEDPELREKVKASFLKFIDFLGLQMIDDGATQIITALP
                     PTHDRPNPLEWMEGFNHNMLRVTRCLKCMRLTGHENYAAALFRFLRTNQNMFSINTFA
                     HWRTAAMKEDLWAF*"
                     /db_xref="UniRef100_UPI00037DF5C4"
                     /db_xref="cyj:Cyan7822_3505"
                     /db_xref="E0UF76_CYAP2"
                     /db_xref="UPI00037DF5C4"
     gene            222033..222458
                     /locus_tag="SR-VP_0-2_scaffold_141_4556078_prodigal-single
                     _432"
     CDS             222033..222458
                     /product="Putative transposase OrfA n=1 Tax=Selenomonas
                     ruminantium subsp. lactilytica (strain NBRC 103574 /
                     TAM6421) RepID=I0GRR8_SELRL"
                     /codon_start=1
                     /transl_table=11
                     /translation="MTKMDNQWLEDFLDAVGDVSSEGVLLTIEQVATQMGVTPQTVRN
                     WEKSGKLVPADKTDKGHRRYTQDQVTALKRTESKFELVIEIKASDLLSRIQNAMANFS
                     PDETVTVNIIKNEFNRKVYFIIDSEDGLNQFRHALKIED*"
                     /db_xref="UniRef100_I0GRR8"
                     /db_xref="sri:SELR_05220"
                     /db_xref="I0GRR8_SELRL"
     gene            222460..222708
                     /locus_tag="SR-VP_0-2_scaffold_141_4556078_prodigal-single
                     _433"
     CDS             222460..222708
                     /product="hypothetical protein"
                     /codon_start=1
                     /transl_table=11
                     /translation="MKKVTVKIEVPFDTTKPLANQIMRYIDRFHNIEMPVMNEFNDSE
                     IELIDKMDRIPDGDISPFVTKSLTTRPVVGVDRQNYLF*"
     gene            complement(222705..223121)
                     /locus_tag="SR-VP_0-2_scaffold_141_4556078_prodigal-single
                     _434"
     CDS             complement(222705..223121)
                     /product="hypothetical protein"
                     /codon_start=1
                     /transl_table=11
                     /translation="MSVKDVAKKYEQAKKTFEKEITTALVDELKEIFDANEDLNTVSW
                     TQGTPSWNDGDTCYFGVQSYSESIHLNGESEDDESDVDCLGQPQEKRWAKIRDKVAKI
                     IDEVPLDIMESAYGQGRVTIDRRGNSDTDPSGYCDY*"
     gene            complement(223111..223692)
                     /locus_tag="SR-VP_0-2_scaffold_141_4556078_prodigal-single
                     _435"
     CDS             complement(223111..223692)
                     /product="hypothetical protein"
                     /codon_start=1
                     /transl_table=11
                     /translation="MQYRLKAIDTCLVGKTFDEPKESDFPEVCFKYADIEHVLKNTTD
                     YVREVIRSCPLRNDHKYVVVDVKVHELNTGEIPALSFWHMDCLNNPINPNPEEFHHIF
                     VSGDECLTEFLAQEMEVDLPEGAVNFNDVVGDASTAKITGNTIYTYQRHVHRASQSQG
                     QFRRLLVRVSESDIVKPQRKPFTVTYTRRKHVS*"
     gene            complement(223692..224156)
                     /locus_tag="SR-VP_0-2_scaffold_141_4556078_prodigal-single
                     _436"
     CDS             complement(223692..224156)
                     /product="Uncharacterized protein n=1 Tax=Cyanothece sp. 
                     (strain PCC 7425 / ATCC 29141) RepID=B8HYX3_CYAP4"
                     /codon_start=1
                     /transl_table=11
                     /translation="MELTTMERKHNKLDTSKIENNDLMALVYWVKVKKAASGELLVTD
                     LDNSGDIVVRGKELIENSFSSDRYSEELKVSKTQAAEILIHSANRPFTVSFDKQNGEE
                     RVLRGRLVRPESLLGRSMVEDLDIDDPKDRVRQVDHRTLNYLIVDGVKYTVK*"
                     /db_xref="UniRef100_B8HYX3"
                     /db_xref="cyn:Cyan7425_5362"
                     /db_xref="B8HYX3_CYAP4"
     gene            complement(224198..224869)
                     /locus_tag="SR-VP_0-2_scaffold_141_4556078_prodigal-single
                     _437"
     CDS             complement(224198..224869)
                     /product="hypothetical protein"
                     /codon_start=1
                     /transl_table=11
                     /translation="MQYIPEALQNLYDKHKGDRSPPPELQAEIMSVPQQDAADYAKWI
                     SKLIDLKGFRGDGKDRYGQPIPFGCGAHSLRCLRKAVEILRPKSILEIGFNMGYSAAM
                     WLHLSDAKVFSIDISDKYETLYGARVLKEEFGNRFDFWVCDSARLIDELNFFVDFDTM
                     FIDGGHLEHHVANDIEVGLRLQVKKFIFDDWWPCWGPGVQVAISKKPSLKITNVMGNI
                     AVGIV*"
     gene            224871..225638
                     /locus_tag="SR-VP_0-2_scaffold_141_4556078_prodigal-single
                     _438"
     CDS             224871..225638
                     /product="hypothetical protein n=1 Tax=Mastigocladopsis
                     repens RepID=UPI00030F79D8"
                     /codon_start=1
                     /transl_table=11
                     /translation="MLLYGMFHAYLEGYSVLPKLKKLTGNIFQSHDLEKFLAEKQTAM
                     ETQKCQLEYNMSPEIYEAAISFIREHCPHQLVGPYTFGNLAMQVCEDLIIHRLDETTD
                     WLAATHVCFPSGWRPEENIGKPLIEIHKPVVGMNLKTSRKLIETMVFHGPFERYVWSV
                     LFEPRINGHPSRPKKPFSPENPQIWVRVERQITWGLPELSAALFVLRQHLIPEDELDK
                     PALIKALEEMSPEHLAYKGYTSCVEDVIKHLRLPSCR*"
                     /db_xref="UniRef100_UPI00030F79D8"
                     /db_xref="A0A0D6L2X3_9CYAN"
                     /db_xref="ddr:Deide_13150"
                     /db_xref="UPI00030F79D8"
     gene            complement(225607..226587)
                     /locus_tag="SR-VP_0-2_scaffold_141_4556078_prodigal-single
                     _439"
     CDS             complement(225607..226587)
                     /product="hypothetical protein"
                     /codon_start=1
                     /transl_table=11
                     /translation="MLFREWLLEQEQTTICIDLDNTLIHHTDEGTCVRPGVEEFLDEI
                     QKLGPCCIFTYGMTAKQKRIAESVGITLPLFGRDEFHKMEPNGNYILIDNRHPDYPHT
                     TCKMDALGIGPDRFISVRTWLCGDGPDDDLERALEVARTALSEWVEKKGKDRDQPFHT
                     YGAAKKLATSLEEEFEEKLHAAADGNKVVVDIKSKASFEDKTEDRDKEPEKVFDVLRA
                     TILVYDKDDIFDIIDNLGQHFEVKKIEHNTKPDEYGYYGPSNVDVVLRGMVCEVQIMT
                     HKLWKAKYETTVKGTDDCPHDLYKKHRSGKVPQELAQKTKAIYKKANEGA*"
     gene            complement(226589..226837)
                     /locus_tag="SR-VP_0-2_scaffold_141_4556078_prodigal-single
                     _440"
     CDS             complement(226589..226837)
                     /product="hypothetical protein"
                     /codon_start=1
                     /transl_table=11
                     /translation="MDILNFLAAWWWVFGLGGVGAFMATRMWHKSLVPPPPKPGEVQA
                     QFVLTLGCFITTLLILCYGFSILSSIVSIIGWIHNMMK*"
     gene            226921..227805
                     /locus_tag="SR-VP_0-2_scaffold_141_4556078_prodigal-single
                     _441"
     CDS             226921..227805
                     /product="Tax
                     =RIFCSPLOWO2_02_FULL_Proteobacteria_53_8_curated"
                     /codon_start=1
                     /transl_table=11
                     /translation="MKVVFGENQNVRESEQSLQGVGIQSPSARKPRELAELLKSLPYV
                     EFVEPQPLTIDDIKLCHSATYVDGVMSLQEENGFGSKSQAVADSLPYTNGAMYDAAKL
                     ATPDMPACALVSGFHHAGYSGWRKLGYFCTFNGLMIAACKFLKEGKRVAIIDCDQHWG
                     NGTDDILVKMSVPQDFINHITFGRFFSDPWDSETYMQWLLPGRFVERSLEHQRPDVIL
                     YQAGADAHINDPYGGVLTTEEMQERDHRMFSIAKRLRIPLAWNLAGGYQVDDDGSISR
                     VLDLHLNTFKAAESVYLS*"
                     /db_xref="88779116"
     gene            complement(227737..228216)
                     /locus_tag="SR-VP_0-2_scaffold_141_4556078_prodigal-single
                     _442"
     CDS             complement(227737..228216)
                     /product="hypothetical protein"
                     /codon_start=1
                     /transl_table=11
                     /translation="MFNLFKKKPEPTTTVWLDKQTIDEGQPTTFEEAVAFVANRIDAD
                     TVSSPYYHHSGGRSVRNNLGLWDKESPLYQHMLSRFGLCHADDTGALISSAAHALRNG
                     LEYNPAEDVERFKRHWRNQGFDPATMEQIPGYVRPLTQVYTFSGLEGVEVQIQNPAN*"
     gene            complement(228297..228521)
                     /locus_tag="SR-VP_0-2_scaffold_141_4556078_prodigal-single
                     _443"
     CDS             complement(228297..228521)
                     /product="hypothetical protein"
                     /codon_start=1
                     /transl_table=11
                     /translation="MKSLITSVAMLVCLFLSAEANASCCCKPVKVRCCKVKCCKVKCC
                     KPVKCCNACCTPVATAVAPAPAAITPVPAQ*"
     gene            complement(228601..228954)
                     /locus_tag="SR-VP_0-2_scaffold_141_4556078_prodigal-single
                     _444"
     CDS             complement(228601..228954)
                     /product="hypothetical protein"
                     /codon_start=1
                     /transl_table=11
                     /translation="MLAILYTDGEIDLKEVRECQSGRWAPLLAYRPKGQPEAMPTIPL
                     FELDDVARRFVERNLPKSWVVGAVQLTEGDLAWMLGAGWHMEVFQFPRKLSDLDLSVE
                     ILEFSTEPEILFSHR*"
     gene            complement(228954..229175)
                     /locus_tag="SR-VP_0-2_scaffold_141_4556078_prodigal-single
                     _445"
     CDS             complement(228954..229175)
                     /product="Uncharacterized protein {ECO:0000313|EMBL
                     :KER11007.1};  TaxID=1519464 species="Bacteria; Chlorobi;
                     Chlorobia; Chlorobiales; Chlorobiaceae;
                     Chlorobium/Pelodictyon group; Chlorobium.;"
                     source="Chlorobium sp. GBChlB.;""
                     /codon_start=1
                     /transl_table=11
                     /translation="MKCDKCGSERVAGVNGKCSDMCHYTLGDFEMDGYVPKKVGIGGG
                     DYLDFDYCLDCGKLQGKFPVETPEKPDWL*"
                     /db_xref="A0A081SJA4_9CHLB"
     gene            complement(229162..229689)
                     /locus_tag="SR-VP_0-2_scaffold_141_4556078_prodigal-single
                     _446"
     CDS             complement(229162..229689)
                     /product="RNA methyltransferase, TrmH family n=1 Tax
                     =Aeromicrobium marinum DSM 15272 RepID=E2SFK3_9ACTO"
                     /codon_start=1
                     /transl_table=11
                     /translation="MTDTRNVADIYKYWTEDAIRADLRTKHHNFSVLISNQFNDFNIG
                     SVIRNANAFCAREVIVYGRKQYDRRATVGTHLYTEMRHVKFTEVLDLSNSVLIGFDNI
                     DGAVPLESFEWPEDHVVMAFGQEQAGLSDEILALCRKVVYISQYGSVRSLNVGCASAI
                     AMYDYCAKKVSHEVR*"
                     /db_xref="UniRef100_E2SFK3"
                     /db_xref="E2SFK3_9ACTN"
                     /db_xref="tfu:Tfu_2449"
                     /db_xref="E2SFK3_9ACTO"
     gene            complement(229693..230331)
                     /locus_tag="SR-VP_0-2_scaffold_141_4556078_prodigal-single
                     _447"
     CDS             complement(229693..230331)
                     /product="hypothetical protein"
                     /codon_start=1
                     /transl_table=11
                     /translation="MSVCSKCHIRAVWRMSDANMCWWCHGRPDAKPPESGEFKVGESY
                     TLNCLVFMKGAKEFCLPILHSHVGDISGEMHHHLNQQFTPDDFLKMTDCTPQMMLAAP
                     DLDSPRFGGTGKIEPRRVLCIRPPQAVMYHRTTNQDEFDSLQDKMVGKKMADGICPHQ
                     GCSLKGQNPVVVKNAADEDMRSVLVCPCHGMCWDAETGDFVRVEKEALDPVL*"
     gene            complement(230334..230594)
                     /locus_tag="SR-VP_0-2_scaffold_141_4556078_prodigal-single
                     _448"
     CDS             complement(230334..230594)
                     /product="hypothetical protein n=1 Tax=Calothrix sp. PCC
                     7103 RepID=UPI000319A581"
                     /codon_start=1
                     /transl_table=11
                     /translation="MNRTEHYASYKWIKVKKHKDDPSKTWEERYRALEEHHIQETTFL
                     IDEVRKLAAEMDEALRPKTIEEIIRQCKKWRLTDAEVEKLLE*"
                     /db_xref="UniRef100_UPI000319A581"
     gene            complement(230591..231055)
                     /locus_tag="SR-VP_0-2_scaffold_141_4556078_prodigal-single
                     _449"
     CDS             complement(230591..231055)
                     /product="Nuclease (SNase domain-containing protein) n=1
                     Tax=Desulfococcus multivorans DSM 2059 RepID=S7ULQ6_DESML"
                     /codon_start=1
                     /transl_table=11
                     /translation="MRSFALFLVLLCGCPSTNPDLYEVIGITDGDTITVLDCHKEQHK
                     VRLGEIDAPEKKQAFGTKAKEVLGEKVFRKEVRLQGKKTDRWGRLIRGVYIGDRCINI
                     EMIREGYAWHYKEFSKTQAYADAEEEARSKHLGLWQDAEPEAPWEFRKHKAK*"
                     /db_xref="UniRef100_S7ULQ6"
                     /db_xref="S7ULQ6_DESML"
                     /db_xref="pse:NH8B_1729"
     gene            complement(231056..231298)
                     /locus_tag="SR-VP_0-2_scaffold_141_4556078_prodigal-single
                     _450"
     CDS             complement(231056..231298)
                     /product="hypothetical protein"
                     /codon_start=1
                     /transl_table=11
                     /translation="VAICPPVLIMSFQEIVFQNLDQAVANGYDFTDWSADDIAYDLCS
                     HFTDIGEVCEEYEILPIVKLWLSKKVVPVNWLVEGF*"
     gene            complement(231530..231733)
                     /locus_tag="SR-VP_0-2_scaffold_141_4556078_prodigal-single
                     _451"
     CDS             complement(231530..231733)
                     /product="hypothetical protein"
                     /codon_start=1
                     /transl_table=11
                     /translation="MGRCPHKNVQQFTECCLDCGRNIYESDAEYLAYLRSQKAGSEIE
                     KLEKELGIKHPGNTPEWGEYGIW*"
     gene            complement(231743..232543)
                     /locus_tag="SR-VP_0-2_scaffold_141_4556078_prodigal-single
                     _452"
     CDS             complement(231743..232543)
                     /product="Putative N-acetylglucosaminyltransferase id
                     =3327812 bin=GWF2_Ignavibacteria_33_9
                     species=PER_GWC2_33_13 genus=PER_GWC2_33_13
                     taxon_order=PER_GWC2_33_13 taxon_class=PER_GWC2_33_13
                     phylum=PER tax=GWF2_Ignavibacteria_33_9
                     organism_group=Ignavibacteria"
                     /codon_start=1
                     /transl_table=11
                     /translation="MLYDCFLFYNELELLEIRLNELDGLVDKHVLVESTQTFQHKPKK
                     LFFEENKSLFSKFLHKIVHVVVDDSPDTSTWDTEIFQRNAIARGLIDCKDDDLIMVSD
                     VDEIPSPFAIQNYLASPAKHLRAFKMMFCYYFFNCQVNNNWGHARILPFCEFKKYDDV
                     QKIREAAAEPLYRGGWHFSYLGGADKIVTKIQSFSHAELNQPYFCNKDRIEECMEEGI
                     DFIMPRRLKFVSIDDKFPRYLVQNLHKFSHMIKKLGPKALQPETCVVE*"
                     /db_xref="gwf2_scaffold_1544_12"
                     /db_xref="bbac:EP01_04540"
                     /db_xref="86588398"
     gene            232590..232892
                     /locus_tag="SR-VP_0-2_scaffold_141_4556078_prodigal-single
                     _453"
     CDS             232590..232892
                     /product="hypothetical protein"
                     /codon_start=1
                     /transl_table=11
                     /translation="MTTFQDFCRKKLALKQENWNRHLNPMILPEPPEKLGPTMDQKMQ
                     AAERLTGIHTPGIVQALLNNAPNMDPNACAQFQQFIQKSAQVPTKKIRQMIWTLGA*"
     gene            232942..233292
                     /locus_tag="SR-VP_0-2_scaffold_141_4556078_prodigal-single
                     _454"
     CDS             232942..233292
                     /product="hypothetical protein n=1 Tax=Streptomyces sp.
                     303MFCol5.2 RepID=UPI000366FF13"
                     /codon_start=1
                     /transl_table=11
                     /translation="MGDFDIGAMLKLHNKEHSPAFVVDLALQEKAQDHADWMAKCKKL
                     EHSQSTACADFRWTGENIAQGYPTEKAAMTGWMNSKGHRANIQNKHFTHIGFGCAIDN
                     EGHRWWCVNFGGYN*"
                     /db_xref="UniRef100_UPI000366FF13"
                     /db_xref="G7GIY7_9ACTN"
                     /db_xref="sgu:SGLAU_30880"
                     /db_xref="UPI000366FF13"
     gene            complement(233289..234194)
                     /locus_tag="SR-VP_0-2_scaffold_141_4556078_prodigal-single
                     _455"
     CDS             complement(233289..234194)
                     /product="hypothetical protein"
                     /codon_start=1
                     /transl_table=11
                     /translation="MISVCSVILDGMQDYIDVFLHSLFRSGSQVSEIIFVNVDGCENS
                     ETTYNGVPCRTFGFPFANFEDQAVREWILQICGHALGLHYAIDRANNPYVWLTDPDVF
                     FFNMPVDRIYLDLMEHYDLNIVGVSHFNSSDQCYLDFPCVTNCMIKKDTLPSTDWLKG
                     ELHFRTTMKLEQFCNRKTIMPMDGKYLLPGPIDGLAETFPNPQGFFDVGCNLWFWNQN
                     KRWLSFKPRGAFSGEFTYENYGFREMVYPMNYNLCDFRANFELKDSSHLMGNHPDLLY
                     HRTRGGRESGKEFKELYESVIGEKI*"
     gene            complement(234203..234919)
                     /locus_tag="SR-VP_0-2_scaffold_141_4556078_prodigal-single
                     _456"
     CDS             complement(234203..234919)
                     /product="hypothetical protein"
                     /codon_start=1
                     /transl_table=11
                     /translation="MKLILSLAFSLFFLTTQVFAGQPDKELHEKCIYPTVHITGKNHH
                     GTGVIIKSTNRGTDYENYVFTVAHIIKKDKDEYEPHEIGVAKYENWSKLTGVTTYPMD
                     KVLHRDDIADMALISFISLEPVPVAEIDYKPELYIGNDVLRVGCGQIELFRVDYGKIT
                     AVKGSSAAADVAGLIRISAPTVLGDSGGPVFHENKLIGIAECIKATRGHFSSTLIYHI
                     AFAVPVERYLECPEIKKYLN*"
     gene            234960..235202
                     /locus_tag="SR-VP_0-2_scaffold_141_4556078_prodigal-single
                     _457"
     CDS             234960..235202
                     /product="hypothetical protein"
                     /codon_start=1
                     /transl_table=11
                     /translation="MDSFLIWLEAKANIHFTGWWNDGTIQVVINGKPYVYNADPGWHR
                     QWQLEARYAPGRVLNKIKKLVDAGRARLVSTPTQPL*"
     gene            235211..235363
                     /locus_tag="SR-VP_0-2_scaffold_141_4556078_prodigal-single
                     _458"
     CDS             235211..235363
                     /product="hypothetical protein"
                     /codon_start=1
                     /transl_table=11
                     /translation="MWLTIAAIAICYLALEAILYCWKDDCDPYGSIVEKPSRESSDDQ
                     PKFYKD*"
     gene            complement(235360..235947)
                     /locus_tag="SR-VP_0-2_scaffold_141_4556078_prodigal-single
                     _459"
     CDS             complement(235360..235947)
                     /product="hypothetical protein"
                     /codon_start=1
                     /transl_table=11
                     /translation="MKILKLKRIYFMIYNYQYQVLIGTVLGGSSLVKPPKGKNYYLSM
                     RSKDRTWLEFKMGLMPDFFVNTTIHQYGKTYRCNSCCSEALTDLHLKMYCKNKRAISM
                     DILDSLRDIALAIWFLDGGSKTGRNRKNAYINTTKFGKSGTKTITQYFNEVGMNCNVN
                     KDGTRLKTLFSVDGTEELFKVIACHFPTFLHDRLV*"
     gene            236057..236395
                     /locus_tag="SR-VP_0-2_scaffold_141_4556078_prodigal-single
                     _460"
     CDS             236057..236395
                     /product="hypothetical protein"
                     /codon_start=1
                     /transl_table=11
                     /translation="MTAQSVTGIGLGHARNNKGSEHMHLGTEKLVGPRVVAADAATLN
                     GSGNAVIKLPLLSGTAANYIVSVTDADTTAASACAASLILDGTSTTVTLKGPASGAVQ
                     YSIIKRGLAL*"
     gene            236505..236723
                     /locus_tag="SR-VP_0-2_scaffold_141_4556078_prodigal-single
                     _461"
     CDS             236505..236723
                     /product="hypothetical protein"
                     /codon_start=1
                     /transl_table=11
                     /translation="MTVFSVTASGGAVAGSSADGFIASLSDTMPIYEKFRQEIYGLPN
                     LGLRRIEYIYRPISIGEPYVDALRKIFR*"
     gene            complement(236724..237623)
                     /locus_tag="SR-VP_0-2_scaffold_141_4556078_prodigal-single
                     _462"
     CDS             complement(236724..237623)
                     /product="hypothetical protein"
                     /codon_start=1
                     /transl_table=11
                     /translation="MPFFQNVFTADFEGNWVLGDRQHCPKFVCRRNSGRGDENVSAWK
                     QGPYNLNINDASSVSRNNLTIWYALRDFKNWASMTINVASGAAVATAVTPDEIIGNLN
                     SNSLFSERFVASSNIFDAQGGLTPSGTSTPNKRIIITQKKPVTEMRFYIQNGTAEEAI
                     GFNVRAGVAELPSYFARHTIANRFGFTDSQNALIQLGTTGVDAGVINNAVDVHGTSLG
                     YSSSTVHADWELLSGKSGIFNFQKMTVDVNNRITQIIEYPAGAKAGDMARKTTYQYSG
                     SNTSPNQIAEVPYVLTSGDLITP*"
     gene            237699..238046
                     /locus_tag="SR-VP_0-2_scaffold_141_4556078_prodigal-single
                     _463"
     CDS             237699..238046
                     /product="hypothetical protein"
                     /codon_start=1
                     /transl_table=11
                     /translation="MAKAAIVNASGEEIKPQCPKVKAVHPFGSRILIDVLKADEVLGT
                     NLYVSDNTNLDGAPQAYVVELGPQVPADSGIEVGMRIYWEGKGTPVQDPRETNGRIRA
                     LLEIHNVKAIIEE*"
     gene            238144..238566
                     /locus_tag="SR-VP_0-2_scaffold_141_4556078_prodigal-single
                     _464"
     CDS             238144..238566
                     /product="Tax=RBG_13_Chloroflexi_52_14_curated"
                     /codon_start=1
                     /transl_table=11
                     /translation="MSTPQEEYKIFFDDVPVALIRTDIETGKILMANNFAASMLGYES
                     VEDLLQENVNNFYHNSDRSVLIKELKEKGVVEKEINLTLKNGKKVWLKTKMRINCGGS
                     CIEGYLTDITASVKMKEEQLAKLQVMSKKIDKMVALAE*"
                     /db_xref="86743191"
     gene            238556..239506
                     /locus_tag="SR-VP_0-2_scaffold_141_4556078_prodigal-single
                     _465"
     CDS             238556..239506
                     /product="Uncharacterized protein n=1 Tax=Oryza
                     brachyantha RepID=J3LQM6_ORYBR"
                     /codon_start=1
                     /transl_table=11
                     /translation="LLNENFLVVPTIRKQSISEFLERWGGEDWHIIIVEDHPDKTFEF
                     PSEITHVCWADFERYVGRDHRIFSRQDSAIRSFGFWLAHHMGAKYIFTLDDDCLPVPG
                     VSFIENHIQSLEESPRWTESVPGHRTRGLPYKNLGTLKNVVLNVGLWEGVPDFDAVQS
                     LGGAATIQLPTVNKIVARHQYFPMCGMNMCFKREICPLMYFPLMGLNQPYRRFDDIWA
                     GIIMKRVCDHLNLLVSVGKPFIHHSKASDPMQNLVKEAPGILANETFWEAIDEIELTS
                     HDPKWCMNEIGVKLIEQSRSEYMVNLGAAICSWADLFPST*"
                     /db_xref="UniRef100_J3LQM6"
                     /db_xref="88240946"
                     /db_xref="J3LQM6_ORYBR"
     gene            239508..240572
                     /locus_tag="SR-VP_0-2_scaffold_141_4556078_prodigal-single
                     _466"
     CDS             239508..240572
                     /product="hypothetical protein; K01144
                     exodeoxyribonuclease V [EC:3.1.11.5] id=5100199
                     bin=WS6_GWC1_33_20 species=WS6_GWC1_33_22
                     genus=WS6_GWC1_33_22 taxon_order=WS6_GWC1_33_22
                     taxon_class=WS6_GWC1_33_22 phylum=WS6 tax=WS6_GWC1_33_20
                     organism_group=WS6 (Doikabacteria)"
                     /codon_start=1
                     /transl_table=11
                     /translation="MKLPKLSNAQRYVLGDLVDDIRNKNIKQRTLGGYAGTGKTTLVS
                     YLRNFFPTYGVCAYTGKAANVLRKKGIESASTIHSRIYKAYIEHGEVYFDLTDNPMCD
                     GFIVDEASMVSKEIYDDLMSFGLPMVFVGDHGQLEPVDSRFNLMIAPDYRLEEIHRNA
                     GDIAKFAEHIRNGYAPRGFTGGEGKVEFVGRLTDDQLCEVDQVICAFNKTRVETNNRI
                     RANLGFTGKINVGERVMCLRNNKQAQLFNGMQGKVLNLYEGEHGRKLMDFEFDGMVYY
                     NIWYDTYQFGRESYDINRFGRDAPNPFDYAYCVTAHKAQGDEWEKGLVIEQKCKKWSH
                     VRWAYTCASRFKNHLRWKAA*"
                     /db_xref="gwc1_scaffold_2368_4"
                     /db_xref="A0A0G1MTZ0_9BACT"
                     /db_xref="phl:KKY_297"
                     /db_xref="K01144"
                     /db_xref="3.1.11.5"
     gene            complement(240569..242176)
                     /locus_tag="SR-VP_0-2_scaffold_141_4556078_prodigal-single
                     _467"
     CDS             complement(240569..242176)
                     /product="Putative uncharacterized protein id=4748791 bin
                     =GWC2_Planctomycetes_45_44 species=Dictyostelium
                     fasciculatum genus=Dictyostelium
                     taxon_order=Dictyosteliida taxon_class=unknown
                     phylum=unknown tax=GWC2_Planctomycetes_45_44
                     organism_group=Planctomycetes organism_desc=Novel; good"
                     /codon_start=1
                     /transl_table=11
                     /translation="MAIRYATKTGNWSDVTVWDGGTTFPTSGDTVVANTFTVTVDTNQ
                     NIGSGTIQTAAAGGGAAGGGFVLANGVTLTANIGIGTAIVLTFSAATGTIVGNVANSG
                     TGAVCVTNTGTGTLTITGNVTGGGAGVNQHGLTNTSSGTVSITGNVLSGANGIGVVNS
                     STGTINVIGNVTGAGSTAMPGISNTSTGPVNVTGNVTGGGASGAHGINNASTAQVTVT
                     GNVSASPTTSAAGINSATAGKIVVAGTVTASAFSPAVISTSSTAYNAFTGPLVDDATG
                     FRAVYSQTLAIAPSTTIASTSWKFAQQGAVVPNYNGFRFMYTAGVSIGNPTNANVRSG
                     TVFGANNELTGTLLVPSPSYVLLGVGTDNTVGSFVSPALLQTTTIATLASQISFTLTA
                     GSPDDNAYNNQIIIVTNAGNPLKRAIGTIASYVGSTRTVTLAYDPAVFTMAVGDSVSV
                     VVNSTGGAFAEFTVGSSSSTAVVNTNRTEADNFWNHSIIAFTSGSLRGIASKVTSYAN
                     ASGAFTVLNTLPGTPATGDKGIIIGAN*"
                     /db_xref="gwc2_scaffold_5890_9"
                     /db_xref="bcm:Bcenmc03_6355"
                     /db_xref="87029035"
     gene            242248..242808
                     /locus_tag="SR-VP_0-2_scaffold_141_4556078_prodigal-single
                     _468"
     CDS             242248..242808
                     /product="hypothetical protein"
                     /codon_start=1
                     /transl_table=11
                     /translation="MNYTTHHFFFSGSNTYNVTASGGMVLDCSTIVRKITNATASGDM
                     ILGGSATVQEEPNITASGGTILGGSVTTQKTPNVIASGGMVLGDTSMVQEEIRITVSG
                     GCNINGNSAIDIQSIRKVVIVVSESESTLNRFPPKPQITEKPDPVPGQTTVNLIQSDA
                     VVTIKTKPQIATKPEPTGGRILAIAS*"
     gene            242817..243140
                     /locus_tag="SR-VP_0-2_scaffold_141_4556078_prodigal-single
                     _469"
     CDS             242817..243140
                     /product="hypothetical protein"
                     /codon_start=1
                     /transl_table=11
                     /translation="MSDFSYTASGSISLGGCASYKMAIYLYFQYQIGSFVFSKEKALK
                     GVYETIVIKKVEFPNYNILYTDTYNALWSENELVPYSQAKILVDNYFEWRDETLKQLA
                     LKCAL*"
     gene            243176..243925
                     /locus_tag="SR-VP_0-2_scaffold_141_4556078_prodigal-single
                     _470"
     CDS             243176..243925
                     /product="hypothetical protein"
                     /codon_start=1
                     /transl_table=11
                     /translation="MSDVSIEYFELKPDIEYVKIYGLQRSGTNFVSDIINKNFENTQV
                     LVNYGGWKHGHYAAPWTLGQEVNVAVVAKNPYAWLVSIYNYWGPNRKKNIGPDLTGVP
                     FDEFVRNRVYFEYQKSIPYLIRASNPVQHWNNMYFHWSSIRLGDKRICMIAYEAFLAD
                     PAYNIEILGKVLKLNPKAETLVSDKVLEPAGEKPKEGSEFWKDKEYYLSQDYLKMYTP
                     KLIEFVNDQLDIELMLQFGYDYVMPSQLEAK*"
     gene            243922..245145
                     /locus_tag="SR-VP_0-2_scaffold_141_4556078_prodigal-single
                     _471"
     CDS             243922..245145
                     /product="hypothetical protein n=1 Tax=Thermodesulfatator
                     atlanticus RepID=UPI0003B4E85C"
                     /codon_start=1
                     /transl_table=11
                     /translation="MILFYHVGEDIKYTPDNGIEQVLSKVTDVNKISFDNVYFTTPSD
                     FQKQMAVIKSHMPDADLDKVIFVADPKDVTKRPEFPEHIGFMKFEDVLEKLKGKKEVK
                     VAIVNAMSTAFGDHLIGMRAYEYWYEKMCQHFDKVTVRLFQFDPYKHMTITLQYQEKF
                     DNLLVLPSTLGALVQHDAYIDLGSMLTRENFDNRPMIDFFLESLSIDPQEVPAERKRM
                     KYSVNPETDAQIEDVFQKIRTKKRPILLFHRTSTTPIREMSQVAAKRLVREIIQNSGY
                     YVISAVPLEFQHPRFLDISRYSASVDHFASIISKVDGIVTVDTSTYHFADAFNTPTVA
                     LFTTIEPEYRIKYYPYVEGIMLEEKGGWMYGRHKHAAETDIAKQEIDYIENKWASLDV
                     HRVLKALDRAKSKVL*"
                     /db_xref="UniRef100_UPI0003B4E85C"
                     /db_xref="abt:ABED_1791"
                     /db_xref="A8EW81_ARCB4"
                     /db_xref="UPI0003B4E85C"
     gene            complement(245147..245863)
                     /locus_tag="SR-VP_0-2_scaffold_141_4556078_prodigal-single
                     _472"
     CDS             complement(245147..245863)
                     /product="hypothetical protein"
                     /codon_start=1
                     /transl_table=11
                     /translation="MNTNFAQWVEARKLKESNLGDISASGFQDMTGDEADEAGVKKQF
                     HQPPLRQMYGQKKRPEVFVNPSTLDQLAGHEEDHDDRIDNPHLYGDESDWDHHHSDVM
                     GNHDVSYDPENPMDNPAGIPDGQDVHTPPSTPYRHVTPEATPLRRFLHPESPNVAAGY
                     DTQAALEQPMLTKKQMRELNKGKMEKAIKSWKEYKRARKAQSHAMGTPTAGQGAIVDP
                     RATGAELRRFGGTDGIGRIQ*"
     gene            complement(245886..246383)
                     /locus_tag="SR-VP_0-2_scaffold_141_4556078_prodigal-single
                     _473"
     CDS             complement(245886..246383)
                     /product="Uncharacterized protein {ECO:0000313|EMBL
                     :KKL85513.1};  TaxID=412755 species="unclassified
                     sequences; metagenomes; ecological metagenomes.;"
                     source="marine sediment metagenome.;""
                     /codon_start=1
                     /transl_table=11
                     /translation="VIFESSLIDLYQSAVEAFPNTTKRQHATDPIVIKELSWTPFVGM
                     KTLFIKGVAQNEDREYNTIVLFRKVNYNGRQVGITANDGLYYSFDRLSFENTDVSVRC
                     NCPDFRWRFAYYNHIDKSLYGNKPKKYESKGVRPPANPMEYEGMCKHLMKTMKALKEA
                     DIFLE*"
                     /db_xref="A0A0F9FGW4_9ZZZZ"
     gene            complement(246380..247615)
                     /locus_tag="SR-VP_0-2_scaffold_141_4556078_prodigal-single
                     _474"
     CDS             complement(246380..247615)
                     /product="L-lysine 6-transaminase {ECO:0000313|EMBL
                     :EFK58245.1}; EC=2.6.1.36 {ECO:0000313|EMBL:EFK58245.1};; 
                     TaxID=525373 species="Bacteria; Bacteroidetes;
                     Sphingobacteriia; Sphingobacteriales; Sphingobacteriaceae;
                     Sphingobacterium.;" source="Sphingobacterium spiritivorum
                     ATCC 33861.;""
                     /codon_start=1
                     /transl_table=11
                     /translation="MSVVERLKKHILVDGFHVVLDPEKSHGSWIVDRETGKEYLDCYS
                     QFASQPLGWNHPMLKVYLKDVSDVAVHKIANSDMYSEEYCSFVETFAEVCPDFKHFFF
                     IEGGALAVENALKAAFDWKCQVDPRHQPSDGRFLDVIHFKEAFHGRSGYTLSLTNTGD
                     LKTKWFPKFDWTRVTNPKMHGDRPVKELEQECLDQMVKALETKNVAAIIFETIQGEGG
                     NHLFRTEFFKEVRNLADIHGALLIFDEVQSGMGITGKWWAYEHYGIVPDLMVFGKKTQ
                     VCGFCSTSRIEDAPNHVFKQSGRINSTWGGNIVDMARATIILDIMRDEELVEQAAVVG
                     AYFKEQLEGLPVSRVRGKGLMLAFSLPDVARRDEVIKKMQEKMMVLKSGDDSIRFRPC
                     LTFSKEDVDQAISFIRESL*"
                     /db_xref="D7VKX2_9SPHI"
                     /db_xref="UniRef100_D7VKX2"
                     /db_xref="pca:Pcar_2442"
                     /db_xref="2.6.1.36"
     gene            247667..247933
                     /locus_tag="SR-VP_0-2_scaffold_141_4556078_prodigal-single
                     _475"
     CDS             247667..247933
                     /product="hypothetical protein"
                     /codon_start=1
                     /transl_table=11
                     /translation="MRITEAAANCILNIMERKKLDPAQVAFEIKIGDRGDLSIGFNRE
                     RIGIKHHLGRLMVVVDRKINTERFVVDFKEINGRKGIIFTGEEA*"
     gene            247930..248280
                     /locus_tag="SR-VP_0-2_scaffold_141_4556078_prodigal-single
                     _476"
     CDS             247930..248280
                     /product="Iron-sulfur cluster assembly accessory protein n
                     =1 Tax=Planctomyces limnophilus (strain ATCC 43296 / DSM
                     3776 / IFAM 1008 / 290) RepID=D5SS76_PLAL2"
                     /codon_start=1
                     /transl_table=11
                     /translation="MITLTEAATKEITRVMTDAKFQTNEYALRIGIAGGCSGIQYMLG
                     FEKKEDGDPLNDVVYPCGEIEVRTNRMAEGKLQGTTIDFYEDSLKRGFVFNNPNVGGG
                     CGGGSCGSGGCGSR*"
                     /db_xref="UniRef100_D5SS76"
                     /db_xref="plm:Plim_2978"
                     /db_xref="D5SS76_PLAL2"
     gene            248309..248893
                     /locus_tag="SR-VP_0-2_scaffold_141_4556078_prodigal-single
                     _477"
     CDS             248309..248893
                     /product="Uncharacterized protein n=1 Tax=uncultured
                     Sulfuricurvum sp. RIFRC-1 RepID=K7T050_9HELI"
                     /codon_start=1
                     /transl_table=11
                     /translation="MNHKSLMLVAVALIVSMFSCVTAYQIKVKHKLERMAVAKSVDNW
                     QWEQEWPDAPKVPEVVEEPKENPPVEDKTSQIVAENYKDALKKAKEHNKTIFAFFEAD
                     WCSACKKMESETLSNNAVKEAIKEHILVIINVDRNRDLVRKYDMRAIPAYMILDKNEK
                     VLKSDKGFKDSDEFVKWLTIGSIPKTSIKSRMRL*"
                     /db_xref="UniRef100_K7T050"
                     /db_xref="sulr:B649_04250"
                     /db_xref="K7T050_9HELI"
     gene            248905..250164
                     /locus_tag="SR-VP_0-2_scaffold_141_4556078_prodigal-single
                     _478"
     CDS             248905..250164
                     /product="glutamate dehydrogenase (EC:1.4.1.4)"
                     /codon_start=1
                     /transl_table=11
                     /translation="MSMLKMAKKQLEAALPYANIDSESWERLQYPARLVQASIPCRHD
                     DGTLKVYKAYRCQYDDTLGPTKGGIRFHPSVDRDHVEALAFWMTFKCAAVKLPYGGAK
                     GGIAVDATNLSHRELERISRLYIDAFHDVIGPDKDIPAPDMYTDERVMAWMYDEFRTI
                     KGGHPKDVITGKPVALGGLKERLPATGYGGYYVLEKLIKDYRSDLNLKETSVAIQGFG
                     KVGYWFAEKCFKKGLKVVALSNEHGGSYNPNGIDVEKCRQILNETNGHGWDQVDGTVL
                     TNGELLTVKADILVPAAVEDVLTEKNADQVSCKIVLELANGPTTYEADQIFQEKGIWV
                     VPDIIANAGGVIVSYFEWLQNRHAEERTSEKIDHDLRSKMQYATDKMMVRHLEKGMTL
                     RTAAYALALKRIGEARECLGTKNFFKA*"
                     /db_xref="hao:PCC7418_2229"
                     /db_xref="UniRef100_K9YE63"
                     /db_xref="K9YE63_HALP7"
                     /db_xref="1.4.1.4"
     gene            complement(250154..250405)
                     /locus_tag="SR-VP_0-2_scaffold_141_4556078_prodigal-single
                     _479"
     CDS             complement(250154..250405)
                     /product="hypothetical protein"
                     /codon_start=1
                     /transl_table=11
                     /translation="MGTQACSLPPSISKATVKAMLNTPHSYGVDDPQSQSSALQLLNE
                     LDDSQWEIVSFDPKTRVVCIDIVNNVGLLIHLPIVLPKP*"
     gene            250446..250661
                     /locus_tag="SR-VP_0-2_scaffold_141_4556078_prodigal-single
                     _480"
     CDS             250446..250661
                     /product="hypothetical protein"
                     /codon_start=1
                     /transl_table=11
                     /translation="MANEDCYFFVDIEQPEAERCMSVLCVECHDQHLPDTGWFHEGSK
                     EGYGPFDYQCCKCGKYLHRCDIDEKED*"
     gene            250645..251457
                     /locus_tag="SR-VP_0-2_scaffold_141_4556078_prodigal-single
                     _481"
     CDS             250645..251457
                     /product="Phage-like N6 adenine-specific DNA methylase n=1
                     Tax=Acetobacterium woodii (strain ATCC 29683 / DSM 1030 /
                     JCM 2381 / KCTC 1655) RepID=H6LCC7_ACEWD"
                     /codon_start=1
                     /transl_table=11
                     /translation="MKKKIRPPIKTHGGKHYLSSWIIENFPEGYEKLVYCEPFCAGAS
                     VFLNKDRSPEEVLSDIDKGTICVLKALRDEPKEFISRLKRINYTERTFKMALNKSEGE
                     FEDYLDNAVNEYVLRRMSRGGLKKSFAWSDRERGGQPGDVNAWRTMLKELNGISERLQ
                     NTTILCETFANVIKVWDEENVLMYLDPPYLHSTRTEGSTDLYDNEMTVEDHMYLLHLA
                     KNARGKIIISGYSSPLYNRTLKNWKCRKKNIANNSGQGKVKERRVECIWCNY*"
                     /db_xref="UniRef100_H6LCC7"
                     /db_xref="X0Y725_9ZZZZ"
                     /db_xref="awo:Awo_c35180"
                     /db_xref="H6LCC7_ACEWD"
     gene            251479..251763
                     /locus_tag="SR-VP_0-2_scaffold_141_4556078_prodigal-single
                     _482"
     CDS             251479..251763
                     /product="hypothetical protein"
                     /codon_start=1
                     /transl_table=11
                     /translation="MRFKQWLEDIGLMQGGSYLAFGNNDRLAHGVKSKWVATDKKPDP
                     DADMRPPEKTFGFRSPEDLKASKERRAKTIDRSTDNKAVPRRDDRPDIVY*"
     gene            251771..252160
                     /locus_tag="SR-VP_0-2_scaffold_141_4556078_prodigal-single
                     _483"
     CDS             251771..252160
                     /product="hypothetical protein"
                     /codon_start=1
                     /transl_table=11
                     /translation="MTNTIPDSFPINENPIGDSNIKHPIYTFKMVIANPATENIGPNT
                     NSRTVTMLPPDQFQTSPDVGRTARIARKNQFLAFIPGLLVGENLFHVNDDTFTVYGAR
                     GTYIKQNFADIAAPLVTVQNSAPYTSP*"
     gene            252175..252543
                     /locus_tag="SR-VP_0-2_scaffold_141_4556078_prodigal-single
                     _484"
     CDS             252175..252543
                     /product="hypothetical protein"
                     /codon_start=1
                     /transl_table=11
                     /translation="MVSFRSLWEELEKQKHLSPLMGSGEDSKTLAVVRTGKEMRKEDE
                     SQFWDEFISLCSNADGLAELLDVNPEKVRSWPNKIHDALQQLEQHHLENPSEEEKAEV
                     VPTGDNGAITTNVDPYLGEQ*"
     gene            252540..252875
                     /locus_tag="SR-VP_0-2_scaffold_141_4556078_prodigal-single
                     _485"
     CDS             252540..252875
                     /product="hypothetical protein"
                     /codon_start=1
                     /transl_table=11
                     /translation="MRFKEWFGSHTPPNIPRIQDGLIGNELKTDAGQLSKEKAGESGT
                     DKFRDRTAFQTPKTELPTPRMDRSKGLGNLGMSIISKTTFGGEQGRAGQSPTLVHGIP
                     VDGIEGQFK*"
     gene            252888..254816
                     /locus_tag="SR-VP_0-2_scaffold_141_4556078_prodigal-single
                     _486"
     CDS             252888..254816
                     /product="Glycosyl transferase family 2 n=1 Tax
                     =Desulfomicrobium baculatum (strain DSM 4028 / VKM B-1378)
                     RepID=C7LT32_DESBD"
                     /codon_start=1
                     /transl_table=11
                     /translation="MNENQIKFIKQKLQRLTPAQIKNAVSPSQPRVATPLQIQKLKEK
                     RPLKVGRPLPTHQPLQFLLDSNYIEPTVYDPYPTPNWFQSTTKAEVSVIVPMFRSAVV
                     VRRLIESWDVNNGGIKTEIIFVDDNCPGDSKNAVLAAWIARKSDLKGSVGKIIYSTQS
                     YGFGAACNAGAAIATGDILIFLNADTMVSEGWIGPMTRLLQKPEVGIVGNMQIRQNSN
                     IIDSAGSEWNWEHKSFLHIGRDCYHGQTLKNAIATNNCPADLFEVQEREMVTGCCLAI
                     KNHLFKDIGGFNPHYRIGYWEDTELCMMARQMGYKIMFQPNSKISHKGSHTHSNGHRY
                     IQVNRDYFHNKWVSSGRLDKLVEAKRPQRMPEIGKILLTRDAAHGDVLMAAAVAPALK
                     KMYPKAKITFKTICPEVLVGNPYIDNVVESVSGDDPSFQFCYNLDMVYELRPHTNILK
                     AYADEVGVSVDDCELFLKTEEWKESFPVGYIVIHAGTTNWAGRDWSATKFEMVANRLR
                     KEGKQIICVGTLKDHKVPCDRDLRGQTNIQQLASIIKGSAFFIGIDSFPMHVAQTFNV
                     PGVAFFGSILPQTRIIKTNMKGITAQNLGCLGCHHRKKPPVTSTTLCETQLMDCVNLV
                     SVEQMMKGIDEQWSQLYG*"
                     /db_xref="UniRef100_C7LT32"
                     /db_xref="dba:Dbac_0128"
                     /db_xref="C7LT32_DESBD"
     gene            254809..255354
                     /locus_tag="SR-VP_0-2_scaffold_141_4556078_prodigal-single
                     _487"
     CDS             254809..255354
                     /product="Methylase involved in ubiquinone/menaquinone
                     biosynthesis n=1 Tax=Butyrivibrio fibrisolvens 16/4
                     RepID=D4J085_BUTFI"
                     /codon_start=1
                     /transl_table=11
                     /translation="MGEVSKAHARRVEEDWFNHFCPDEHSGIDIGCQNDPLNHTFRRW
                     DKIFGDGDATFMEGLPDNTFWTVHASHVLEHLGDPLTAIKNWYRITKPDGNLIIVVPH
                     RDLYEKKSQPPSLWNHEHKTFWLPDSVDPPLTFSFKKTIQIAIPDANIISFRVLDDGF
                     VSNGNNRHSSGEYSIEAIIRK*"
                     /db_xref="UniRef100_D4J085"
                     /db_xref="bfi:CIY_06060"
                     /db_xref="86305966"
                     /db_xref="D4J085_BUTFI"
     gene            255392..256384
                     /locus_tag="SR-VP_0-2_scaffold_141_4556078_prodigal-single
                     _488"
     CDS             255392..256384
                     /product="Alkaline serine protease n=1 Tax=Brevibacillus
                     panacihumi W25 RepID=V6LYJ7_9BACL"
                     /codon_start=1
                     /transl_table=11
                     /translation="MAKKKTQKKKVSKKKKIDPRYKCRLLPFKRTECLSAQDASQKAG
                     WDITAFNLPKAWEKTQGEGVVIAVVDTGCDLDHPDLAGNLLPGFNFVNPGTPPEDDNG
                     HGSHVTGILVAENNDIGMVGVCPKAKVMPLKALDKKGNGNLLHVAQAVRYAADNGADF
                     IQMSLGSPMKVQQVLKAIQYANSKGCITFVAAGNAGNTKEIFYPANYKETISIGAIDE
                     NFKRASFSNTGRNLDFMAPGVDMFSTVPDDWYATLSGTSMACPFAVGVAVLLLSCKKA
                     GKINIKLDCADDYRAIFKKYTTQTSDNFQDPQFYEGFGIIDPRKLMEAYEALPK*"
                     /db_xref="UniRef100_V6LYJ7"
                     /db_xref="V6LYJ7_9BACL"
                     /db_xref="pih:UB51_03530"
     gene            complement(256363..256884)
                     /locus_tag="SR-VP_0-2_scaffold_141_4556078_prodigal-single
                     _489"
     CDS             complement(256363..256884)
                     /product="UvrB/UvrC protein n=1 Tax=Planctomyces
                     limnophilus (strain ATCC 43296 / DSM 3776 / IFAM 1008 /
                     290) RepID=D5SRS3_PLAL2"
                     /codon_start=1
                     /transl_table=11
                     /translation="MDFQKCSICGKLKYITYHVTDILPDGVKSYEMCKSCGEQYMTQP
                     ESPKPLDLSHIKTPEQLLNLISMHQSIETTPPCECGMTDEEFEKKGRFGCPKCYTHFK
                     DKMEKYVYPYHKARQHVGKRPKAQIEKQLMSDPVEKLKILRLRLARAIEVEKYEEAAL
                     LKKQIEDHLGNAS*"
                     /db_xref="UniRef100_D5SRS3"
                     /db_xref="plm:Plim_0762"
                     /db_xref="D5SRS3_PLAL2"
     gene            complement(256884..257726)
                     /locus_tag="SR-VP_0-2_scaffold_141_4556078_prodigal-single
                     _490"
     CDS             complement(256884..257726)
                     /product="hypothetical protein"
                     /codon_start=1
                     /transl_table=11
                     /translation="MAITSGNDISVVLSGGANNLDPNKSLGGDPSSAPLRSGILNTLF
                     PDVSADEASNGSTTYRCIYIFNDGSTAIYNVNMFILTPSTATTIAIGMNDANEFQRIL
                     IINAGSVTGGSINVSYEGHGADFPYDTDLAGWCLAIQNFLNSLVDTEQQPILSNVTVT
                     GQLAGSSIIFDIHFTGNDGHRNHPPLVVVNNLTPSGSTSSVITLQDGSPVNSISADIG
                     VETTPPAGVIFSQADQFTPLVLPRVEPSEGYALWIQRTVAPNTVALADDNVVLRIHAE
                     SLAV*"
     gene            257808..258632
                     /locus_tag="SR-VP_0-2_scaffold_141_4556078_prodigal-single
                     _491"
     CDS             257808..258632
                     /product="hypothetical protein"
                     /codon_start=1
                     /transl_table=11
                     /translation="MLEIKWHPKSDKISQIPKEGIEFAWISEDYQQLHQLVWCKDFLQ
                     DVIFGHLNSRETEIYKFNYNPVVDPKPYMQKTRMIISNWKDHSFGQKVEENLVPFLNA
                     IEKRLKMQKTTFQKCDKVPPTYKKSGIYLLEGDPRWMIAPPMISMFSLLIRVGMLHQV
                     DETFGSTLRKLRDGKIAPYYPTISLNNKGVNTIDTDRSLLQVTYKSIQRILKEGDRKI
                     FGSDINKNYPKFGKNGESTSVYFIHESCGLKAFAKELTKSQFPQWHEPEVKAEVLP*"
     gene            258629..259549
                     /locus_tag="SR-VP_0-2_scaffold_141_4556078_prodigal-single
                     _492"
     CDS             258629..259549
                     /product="Uncharacterized protein n=3 Tax=Pseudomonas
                     phage MR299-2 RepID=H8ZM50_9CAUD"
                     /codon_start=1
                     /transl_table=11
                     /translation="MTFGSDPEFFVVKDGVPVSAIGIVKGDIEHRIKMDGHEFYYDNV
                     LAECAIKPGATKEEVLQNFEECISIYLDLVRPCTLETRASYVFPDSELNTEAARKAGC
                     APDTCAYDMELKTPPVDAIENGNLRSSGGHIHVGDELLISDGHEPWLCVYMWDLLLGV
                     PSLYLDKDESSKVRRTIYGQPGRYRVKPYGIEYRTLSSFWLRSPRLVGLIYDLTQLGL
                     EVVRSGEADKFWTFDFDKFLESDKLSDAWTCHGYDVDKLRKGINESDKSLVEEHFKIA
                     RKLMPPALRNELDECINEKWAILEVEWQGF*"
                     /db_xref="UniRef100_H8ZM50"
                     /db_xref="A0A0F9JQK5_9ZZZZ"
                     /db_xref="H8ZM50_9CAUD"
     gene            259534..260529
                     /locus_tag="SR-VP_0-2_scaffold_141_4556078_prodigal-single
                     _493"
     CDS             259534..260529
                     /product="ADP-L-glycero-D-manno-heptose-6-epimerase;
                     K03274 ADP-L-glycero-D-manno-heptose 6-epimerase
                     [EC:5.1.3.20] id=5047468 bin=GW2011_AR4 species=GW2011_AR4
                     genus=GW2011_AR4 taxon_order=GW2011_AR4
                     taxon_class=GW2011_AR4 phylum=Archaeon tax=GW2011_AR4
                     organism_group=Woesearchaeota organism_desc=gwa2_.45_18"
                     /codon_start=1
                     /transl_table=11
                     /translation="MARVLITGGTGFIGSNLTKRLVQDGHEVTVVSTGSESKIEGVKK
                     ILYMGLTGIDFCFVKNQDIVFHLMANNDTLCQDHAEMFLANYYGPQKLFTEAAIGGCE
                     NFVYASSTAVYGNSPAPYTEDTPTNPLNPYAESKLEFDRWAMQFAKDRKRTVTGLRYC
                     NVYGPGEDHKGKRMSMIGQLIRQLDHKYSTVKLFEHGEQKRDWVYVEDVVQANILAAY
                     RARAFHTSSWQPAPGEIYNIGSGVASTFNEIVKTIVELDPKRFDALPWREQIEYIPNP
                     IADAFQNHTLCDIKKAGQHFGYRPAFDLKQGIEKYCQSLNRLTSFSSSQQRPSLP*"
                     /db_xref="gwa2_scaffold_2017_60"
                     /db_xref="lfp:Y981_07795"
                     /db_xref="88480199"
                     /db_xref="K03274"
                     /db_xref="5.1.3.20"
     gene            complement(260486..261787)
                     /locus_tag="SR-VP_0-2_scaffold_141_4556078_prodigal-single
                     _494"
     CDS             complement(260486..261787)
                     /product="Putative uncharacterized protein (Fragment) n=1
                     Tax=Macaca mulatta RepID=G7NPH5_MACMU"
                     /codon_start=1
                     /transl_table=11
                     /translation="MINYETWKMLNESNFNLGLKGYPVVSGIVGNHLGISEGGFPHDD
                     DEDEDHDDEDHDDDEDDDDDGEEGGDKPPFGGKGKEGGKDGGLEGDLFGASKEEGPKK
                     GFPPDDSEDMDGLPTPDQEMAGKGGEGEGEGGDDADMAKILGDVDPDLAFGADNGMTK
                     MGDKTGDGLEDLTGGEEGEMGGEDLAGLGGGEEMGDDLAGLGGGEEGGDMGGEPCPDC
                     NPDGAEQEGDPQCPTCHGTGFMDDAEMGDDLKGIGDDLEGLGDDMGGDDHKGAEHMAA
                     GPVKIFNITHHHHHGHGQAQGPVDSPNVANVPDDPMASMTKYMGKGCNCESTVGHADE
                     TQADFFANLVKQASGAPRNKKYSSGIREDALFAPATPAPTSEPTAGQTGFAPHGRIGA
                     IGGGYTQDDIKDIPTLGESRKYLTLEQFMAKKAAVAKKKKK*"
                     /db_xref="UniRef100_G7NPH5"
                     /db_xref="G7NPH5_MACMU"
                     /db_xref="nal:B005_1580"
     gene            261847..262869
                     /locus_tag="SR-VP_0-2_scaffold_141_4556078_prodigal-single
                     _495"
     CDS             261847..262869
                     /product="CDP-paratose 2-epimerase (EC:5.1.3.10)"
                     /codon_start=1
                     /transl_table=11
                     /translation="MGFDKVLITGCFGLVGSEAVKYFARISNLVIGIDANLRKAWFGD
                     GVNTENVEKELFSLPNFRFRNSNIAFFDSIYGVVDAFKPQLVIHCAGQPSHEKSGEMP
                     YGDFLNNTLGTANLLHCVHRMAPDATFIFVSTNKVYGDHPNKLTLTESEFRFDLPDKK
                     GIDETLSIDQCTHSPFGANKTSADLMVQEYGRYFGMKTVCFRCGCITGKAHQGVSQHG
                     FLSYLCRTAKQGGTYTIYGHKGKQVRDNLHAFDLANAFYFFAENPRRGEVYNMGGGYW
                     NSCSVNEAIQAVEYRLHRKVLIEHGPERMGDHLCYYSDTSKFQMHYPHWHLTRNVHQI
                     FDELAS*"
                     /db_xref="scs:Sta7437_1461"
                     /db_xref="UniRef100_UPI000346EA9B"
                     /db_xref="86599755"
                     /db_xref="UPI000346EA9B"
                     /db_xref="5.1.3.10"
     gene            complement(262842..263723)
                     /locus_tag="SR-VP_0-2_scaffold_141_4556078_prodigal-single
                     _496"
     CDS             complement(262842..263723)
                     /product="hypothetical protein"
                     /codon_start=1
                     /transl_table=11
                     /translation="MKIAVPWPLKSESQTRIKESLALWPHEPHICLSEPCSEVSGNVM
                     PRNSKDIGGSGKLYIADMIRSVMQFDQEWCGFCNSDCVPVEDLIDDRYDVLIYHRTNI
                     KDWCYMGRKSSDTKDIKKEIWKMRSSGMSDKAIAVRLNITGVPPIRGTEWTHVLIQDL
                     LAEQGGVFIMGQDMYLFRRSVLPKVFEYLDEKDPIIGTAGFDPRLTHWCIKNLKSARI
                     ANKLYHKMHESEWNFEEVECQHNGGNITDKELLGYCDGEFVNLFRSDEAAIPSWFISL
                     IRTHRPDLAQLASSSNI*"
     gene            263749..265806
                     /locus_tag="SR-VP_0-2_scaffold_141_4556078_prodigal-single
                     _497"
     CDS             263749..265806
                     /product="hypothetical protein n=1 Tax=Zavarzinella
                     formosa RepID=UPI000368A6EF"
                     /codon_start=1
                     /transl_table=11
                     /translation="LTITVLNANCHGIGDLCLTSWISEASKGKDHELIHYATGEKRIV
                     LEMLGQKVCEEHHTMTNTFESYKWELEHPDIPRVESRASQLGFYEWSRPSVHIKPQYH
                     EWAEKQHDKRKKLVLLFPRSIYENRCWPVPYWIDLSWWMVKFGHDVKVILHAPDDRFK
                     NAVPYLYHSQDWRCITALMLRSSLIIGNDSGPVHIGGTLNVPCLALLGPTPPNIFQHL
                     PSVQTISNPNMACTGCFYKTPHYRVSCNVGCSSLYGLSAETVAERAIELLNFGGMKGR
                     SGPHWKEDMYVMRAVIQEDEYHVKEIQNPGDVVVDVGAHIGSFTHQWKTHQNRDATFG
                     CVEVCPENWNLLRENVGEYATIFEAACCYEHEDMYLMNSVMDNGDATGGSILSLATKE
                     FQDISKNKYWKDTRPIRKITLEEIMKDLNADHIDVLKLDCEGSEYSILYGTESLDKIR
                     MIVGESHGQKQFEQLVKDKFPSDRWQWIDFKRTSDDLGLFHLINKKFNPFASDLRRAF
                     IKDDISFFVHWITRYRTLFELYSLIRPRSVIEIGVRAGYSAWTYFQTMPNGRLLGIDF
                     DGDQNVVNTHGGFHGAYKHAKDICGKYDFEIQIADTRTLTELPPSDLVYIDGDHTTEG
                     CYHDLCLAETSAKWIMCDDYDTLFGGEQLVRIAIDKFCKERGIKGEYYDNEATGLYLI
                     QIP*"
                     /db_xref="UniRef100_UPI000368A6EF"
                     /db_xref="mbw:MSBRW_0626"
                     /db_xref="Q46FI6_METBF"
                     /db_xref="UPI000368A6EF"
     gene            265814..268051
                     /locus_tag="SR-VP_0-2_scaffold_141_4556078_prodigal-single
                     _498"
     CDS             265814..268051
                     /product="Outer membrane autotransporter barrel domain
                     protein n=1 Tax=Stenotrophomonas sp. SKA14
                     RepID=B8KZX4_9GAMM"
                     /codon_start=1
                     /transl_table=11
                     /translation="MSDDLLPQDIILVGPSPDVEGGSPEEFSGDAPYVFALSGSGGNT
                     YNETGSGGVLVGGRFIPGINEPSTGGIVLGGSATIAATYNITASSGIVLGSSATVAAR
                     YNITASGGKILGGVSTFTYNVSASSGIVLGGSATVAARYNITASGGTILGGVSTFTYN
                     VSASSGIVLGGSVTNTEYSSNTGSGGTILGSSATVAARYNITASGGTILGGVSTFTYN
                     VSASGGIVLGSSATNTEYSANTGSGGMVLGSSATVAARYNITATGGTVIGGQVAFGNI
                     VTSSGGIVLGGSVTNTEYSANTGSGGIVLGSSTTVAATYNITATGGTVLGGTVAIAMN
                     TPSTGGIVLGSSATNTEYSANIGSGGTVLGSSATIVDNPRITGSGGTIIGSSATITAT
                     YNITGSGGMVLGGVDNFTYNVSASGGIVLGSSATIQEKINITGSGGTIIGSSATVAAT
                     YAITGSGGVVLGGVVAISMNTPSTGGIVLGSSATVSARYSITGSGGTILGGTSTFTYN
                     ITASGGVVLGGVVVFGNSVIASGGIILGSSATVSARYNITASGGATAGGSALVPSTSS
                     YTATGGILVGGQTNPYCWLNISDNSGGVIVGGSVSSGPFTYSVTASGGVVVGGISTFV
                     NGNASTGGCVIGATNLPFFILNAFQPVLDTAFAVLPPTGAQNRKLMCRPNIASKQHSG
                     LMHWWIAAYPGGPQVYDLIRGSHATLQDPINMLFDPGACWIADPIRGGHVIILNGANQ
                     KAVVN*"
                     /db_xref="UniRef100_B8KZX4"
                     /db_xref="B8KZX4_9GAMM"
                     /db_xref="buj:BurJV3_0860"
     gene            268051..269418
                     /locus_tag="SR-VP_0-2_scaffold_141_4556078_prodigal-single
                     _499"
     CDS             268051..269418
                     /product="hypothetical protein"
                     /codon_start=1
                     /transl_table=11
                     /translation="MGQTICHAATDTSGSPYGATGAIGYGDAASNYVFTTLGAIIGCS
                     FPDLRNTAFVTIDAVHVPVGATINSAFLTTQCTPVSSDNVGDNTVILYGEEVFTNPYY
                     GVDVPYPYASGVGQKPALDSVLVFGTSYTYTIPKIVGGDYTPVTSSPDIKNLIATWVG
                     QTSWHDGAWITFLWKTNYTGINTYKGLTNFTLTVNFTGTMVADTSSGAVLGGSATVSM
                     RENQTASGGTILGGSAILGYTMRSTGGTILGGSAILGYTMPSTGGTVLGGTSRMTMSS
                     VNVASSGAILGGTSTFTYNVAATGGGLIGGSAIFNAGVPSTSGAILGGSAALTNAYIL
                     RATGGLVLGGSNQGMIYPTVISLTAWILPTDVTTTGTARGIITKVNNTTTPPIEWAFE
                     QDPDVPTELRFRISRTTISGTTINSWSTVNCGLTNTDWAFVVVTYDALSPPIFYKNGV
                     VLTSF*"
     gene            269438..269947
                     /locus_tag="SR-VP_0-2_scaffold_141_4556078_prodigal-single
                     _500"
     CDS             269438..269947
                     /product="hypothetical protein"
                     /codon_start=1
                     /transl_table=11
                     /translation="MSSTSKVAYGSYTAMTVTSLQSLASSQTAGWQSARIDNQSSVLA
                     LDYEIFVKLTTANTAPANDKAAYVWISPAITTDGGTTWLHTDQGTTTLPTGSEGTTTI
                     ALPNNLKLLGVLSYTTAQMTMQESFLLSSAVGQFMPDGFSIIITNYTGAALSTSCVVA
                     YRAITETNS*"
     gene            269947..271398
                     /locus_tag="SR-VP_0-2_scaffold_141_4556078_prodigal-single
                     _501"
     CDS             269947..271398
                     /product="Uncharacterized protein n=1 Tax
                     =Desulfitobacterium dehalogenans (strain ATCC 51507 / DSM
                     9161 / JW/IU-DC1) RepID=I4ABW9_DESDJ"
                     /codon_start=1
                     /transl_table=11
                     /translation="MKGWGKSKPPTGAVLDRGHPLTENLSLCYLFNEGAGAVVKNLAL
                     PALYDGTILKVNNSTNTFWYPTPLGIGLGHDTTSTANGITFTAITSGTTWSWECYFKL
                     TTTANGNYGNMFTASSSTGFWAVGSSTTNFNVSLYFSGDHKNTTSLSVGTWYHVVCAV
                     NAGSAQFYINGVADGTVASVPSIAFNGMLCDNGGSNNEQLTGVVAYERFWVNRVLTQS
                     DARRLYLYPFEMVSRPQLGVGIVGSSSLGGGGTILHYYTPGTYSLTLPNDVCFPITAT
                     AVGGGGGGAGGGCAFFGGGGGGAGYGLTHYYGTSGETLTIVVGDKGSGGAAGGNPGGT
                     PPPGQDGGPGHDSYVASTNIFVAGYAGDGGRNNGVGGLGGTYLGDSGLNGSNGQTTAG
                     PTGGIGGASGDPNGLGGGGNGADVGCDHAGSDGATGSVIITYFTGCPLTTSDAGSGGT
                     VIGGTSYSIKNRGVPQSMQSNSAKIVIGGYDGP*"
                     /db_xref="UniRef100_I4ABW9"
                     /db_xref="A0A0G1X636_9BACT"
                     /db_xref="ddh:Desde_3163"
                     /db_xref="I4ABW9_DESDJ"
     gene            271388..>275743
                     /locus_tag="SR-VP_0-2_scaffold_141_4556078_prodigal-single
                     _502"
     CDS             271388..>275743
                     /product="Outer membrane autotransporter barrel domain
                     protein n=1 Tax=Stenotrophomonas maltophilia JV3
                     RepID=G0JZU3_STEMA"
                     /codon_start=1
                     /transl_table=11
                     /translation="MALSNFYGRIDDARMYGVILTPAEIVQMYDPLTRWELWQEGGIA
                     IIGLASSQTQTGVVLGGSATVQEIVNISGSGGIVCGSSATVTAKYSTTGSGGIVLGSS
                     ATVQENINITASGGIVLGSSATVQENVNITASGGTVLGGTTTVAARYNITASGGIIIG
                     GSATIANTYNITASSGIVIGGSATVAATYNISASSGIICGGSATVAARYNITASGGIV
                     LGGTSNFTSYNTASGGIVLGSSATVFGIYNITASSGIVCGSSATVQENVNITASGGII
                     VGGTGQIAETDAITASSGAVAGGSSTIFEYVNVSGTGGTVLGATSAITAIYNITASGG
                     VVLGGSASLANVISKTATGGIVVGGSANIQDSYTISATGGDVVGGSATVQEIVNITAS
                     GGAVLGSSASVQDTPNITSSGGIILGGSATIALTYNITASGGVILGGTSTFTYNVSAT
                     SGIVCGGSATITARYNISASGGVILGGTATFANTITASGGIVLGGSATVAATYNISAS
                     GGIVLGGSATVAATYNISASGGIVLGGTGTFINYVNSTGGTIIGGSATVAATYNITAT
                     SGIVLGGSATVAARYNISASGGCILGGTSNFTNNITASGGIVLGGSATVAATYNIAAS
                     GGIVLGGSATVAATYNITASGGVILGGTAQFVEIDSITASGGIVLGSSATVSVRYNIS
                     ASGGVIDGGVATVAGTYNPTVAGGCILGGTSNFTYNVSASGGIVLGSSATIQENVNIT
                     ASGGTVLGGSATVAAAYNITASGGTVLGGSATAQENINIAGSGGIVIGGTTTFANYVT
                     ATGGIIIGGSATIAARYNITSSGGTVLGGIGTFTYNVSGSGGITLGGSATVAATYNIS
                     GSGGAVLSGTTQIVETDTITASGGIALGGSATLAATYNITASSGIVLGGSATISVRYN
                     ITASGGVVIGGTTTFANYVVATGGIIIGGSATVAATYNITASGGIILGGSATIATTYN
                     ITASSGAFIGGTAQAVETDTITASGGIILGGSATITARYNITAAGGTIIGGSATVAAT
                     YNISASGGVIIGGSSISASTVVSTGGVVLGSSATITARYNVTASGGIIIGGLATAPDI
                     TTTYSTGGVVIGAQTNPYCWVNISDNGGGVVIGGTGTSGPYTYSVTASGGAVVGGLST
                     FVNANTSSGGAVIGGTNTPFFIYDALKPPLDTGFAVLPPTGAQNRKLACRPNITSKQH
                     AGLQDWWIAAYPGGPIVYDLMDGNNATLVDPTNMLFDPGALWIADPVRGGHVLVLNGQ
                     RQKAVVGGGSGVNANGFSGRIDDVRKYNVILTPAEIVQMYDPLTRWELWQESSLAIIG
                     LAASQFPGGVNLGGSATVQETINITASGGTVCGGSATITARYNVSASGGAVCGGTSTT
                     QENLNITVSGGAVCGGTATVAATYNITASGGIVCGGSATVAARYNISASGWAIIVCTA
                     HAIETDTITASGGIVC"
                     /db_xref="UniRef100_G0JZU3"
                     /db_xref="A0A088TS82_BURCE"
                     /db_xref="buj:BurJV3_0860"
                     /db_xref="G0JZU3_STEMA"
ORIGIN      
        1 AGGCGATGAG GACTGACGGC CCACCAGCAT TGAACTTAGC TCGCTCGCCT TGCACGTTAT
       61 AGAAATGCAG GCGACCTTTG AGAAATAGCA TGGCATGTGC TTTCTGCCAT GCCCACTCAT
      121 GGAACATCTC AGTCTCAGTG CGGGCGAAGA TGAGAGCCAT GCCATTTTCA TGCTCGGCCA
      181 GCTTCTGCAA CCATTTGCCA GTTTCTGGTC CATAAGGAGG ATTCAACCAG ACTCTGCCTT
      241 TCCATTCCTT TGACAAACCA TCATCCTCAA TCGTATAATG GACCGCTGCT GTGTCCCATG
      301 GACGATTGAT GGGACTGCAT GGGTCAAGAT CGAATGGGCC TAATGGTGTA AGAATTGGTG
      361 GTGGCGTAAG CCACTCGTCT GTGCGGCCCT TGTAAGCTCG TTGGTGGCCT CCGATGCCTT
      421 TCATAATGAA TCCTTTCAGA CGGAATATAG CATGAACGGA CTTTCCTTTC TAGTGAATAT
      481 CACTTCCGAG GACATCGCCA GTGGTAAGCG TGGCGAACCC AAGAAATGTC CGGTGGCTTG
      541 TGCCCTTAAA AGAATGTTTC CTCGTGCGTA TTCCGTTTAC GTCAATGCGT CTGAAGATGT
      601 TCAATGTATG GGCGTGTTGT GGTCGGCAAC TATCAGTACG ATGAAGGCCA GCGTGAGCTT
      661 CGATTTTCCG TCAGAAGTTG CACAAAAATT GGCCGCTTAC GACCGTGGCG GCGAGATGAT
      721 CCCTTTTTCA TTTGAAGTGG CAATATGAGT GTCGTCATCC GCAAGGTGAA AGAAGAACAC
      781 GGCTGCTGGG GCAATATGGC CCCTTATGCT GTGGTTTACA ACGACAAAAC TTATCGCACA
      841 ACGGAAGCCC TCTTCCAAGC GTTGCGGTTT GACGATGAGT CCATCCGCTC GTTCATCAGA
      901 GAACAAACAT CTCCGATGAC GGCCAAGATG ATCGCCAAGA AGTATCGGGA CAAGATGAGT
      961 GTCGTTCCTC AGTCTGAACG TGATCTCGAT AATATGAGAA TGTGCTTGCG ACTCAAGGTA
     1021 GATCAGCATC CAGAACTCAA GAAGGCTCTG ATCGACAGCG GCGAGGCGTT TATCGTCGAG
     1081 GACTGCACAA AACGGCAGCG TGGATCGGGA TTGTTCTGGG GGGCCGCTCT TCAATCAGAT
     1141 GGCTCTTGGA AAGGCGAGAA CTGGCTGGGC AAGCTCTGGA TGGAGTTGCG TGAAAAACTC
     1201 TTGTGGGAAG AAATCGCTCG CATTACGCCG CCCTATGAAG AGCTTATCGC CATCGCCAAA
     1261 GATCATCCGC CGCCAGAGGC TTGGTATGAG GAACCTTCCC AACTTCCGCC CGAATCTTAG
     1321 GTTTTTGCTT TACAACTCAA AATTTGGATC GTATGATTCA AGTGGAATGT GAGTCATCAC
     1381 GATAACAAAG TACCACGAAC GAGCAGGAGA TTCCCATGTG CAAGTCCAGT CCCGATGTGA
     1441 TGCAGAAACT CGAAACCACA GTCAAGCAGT TCCTCGACGA AGGGCGGGCC TTTACCGGCT
     1501 ACGACATCAC CATCGAGACT CGCACCCGTG AGAAGATGCA GTTGCGGCAC AACGATGTGC
     1561 GTGGCGATGT CCATGAAGTT CAGGCATTGG TTGACGCCAT CGACTTCGGC TATGATTCCG
     1621 GCACTGGTCA GGCGGTTGCG TGGCAGAAGA CGCTGTGCCC GATTGGTCCG CAAGGACAAG
     1681 GCGTGTTCGT CTATCACCCA TCGACTTTCG ACCCCAAACA ATATCAGCCC CGCCAGACCA
     1741 GCGGTTCGCC TGCGGCTCCA GTCGCAGCGG GTTCCCCGGC TCCCATGGCC GCACTGATTG
     1801 CTCAAGCGGC GAACGGCACA GGTTCGGCAG CGTCCGATTC GGGCGGCGAC AATGGCGACG
     1861 GCACATTCTC GACCGACTTC CGTAAGCGAT TGCTCGTCCA GAAGCGATTC ATGGTCGATC
     1921 TTAATCTCAA GCCGAAAGAA TCGGCCTTTG TCAGCGTGGA AAACGGCAAG GTCGTGATCA
     1981 TGGGGGGTGC GGCACTGATG GGTGCTCAAG GCAACGGGGG CGTTGCTACG CTTGCGGTCG
     2041 AACGCAACGG CAATCTCTAT CTGTCCTCGA AGATCCTGAG TGATGCCGGG CTGACCGACA
     2101 GCAAGTTCAA GATCGAAACT GTCGATGACG GCACTTCTTG TCGTGTGGTC GAAGTCACTC
     2161 AATCGTGAAA TCGGTGGGAA CACTCAGATA CAGCCCCAAA CTTCTCGGAG ATCATACCTC
     2221 CGAGAAGTGG TGGCTGGTTC TGGACTGTGA TGCGGGTCTC TGTGCCTATT ATCGTGGTCT
     2281 TTATCGCCTG TTCCGCCATA AGACATGTCA ATTGATGCGA CCCGCTTGGG ACGCTCATAT
     2341 TACTGTCATT CGCAATGAAG AACCACCTCA GAAAGAGCCG TGGGAGCGAC ATGCGGGGCG
     2401 GCAGGTTGAG TTTGAGTATG ATGGTTCTCT TGAAACCAAC GGCGATTACT GGTGGCTTCC
     2461 TATTGTAAGC CCCGAATTGC TGGAGATTCG CACGGAACTT GGATTGTCCG ATCCAGAATT
     2521 CCCTCTTCAC CTTTCAATTG GTCTGGCTGA AAAATAAGCC ACGGCTTTCT CTTGAAAGGA
     2581 TTGCTTCCTG TTGATATTAT GAGTTCGACT TTTAGGTCGA AACTCTAGGA CAGGGACGCA
     2641 ACATGAGTGA CGAAGCAGCG ATTCAGGCGG AAGTTCAGCG GCGAGTGGCT GCTATTACCG
     2701 TACAGAAGAA TCAAGAAATT GCAGAACTCC GCAATATCAT TGGCGAATGC CAAGATAAGC
     2761 TCATTCAGCA ACAGCACGCA TTGCGTCAAT TGACATCCGA GCCGGTGATC TTTTCAACGG
     2821 TCTTGGATGT CAATCAGACC CCCGACCCTG CATCTTTCAG GCCCAATGAT GAAGTCGTTG
     2881 TGGTCTGTGA TTATCCCGGT GCCAAGACAG GCAAGATCAT CAGCGGCCTT ATAGAAAATC
     2941 AGCCAGTCAT TGACGCTGAT GGTCGTGTGC TGGTAAAGCT CAGCGACGAC CGAGAGGAAT
     3001 TCTTTGGTGT GGGCCTGCCC GAGAAGGCCC CAATGCAAGT GCGGCTCACC AAAAAGACAG
     3061 ACGGAACATT TGCAGTTCTT TCTGTTGATG GCAAGGCATG GGAAGTCAAA GGGGTTCCAG
     3121 ATTTGGATTT GAAAGTCGGC GAGACGGTGA AGATCCGTCC CGACAATAAA GCCATCATCT
     3181 CCAAAGCGGA CATACGCTAC AACGCAGGCC CTGTCTGCCA TGTCATTGCT CTCACACCAA
     3241 AAGGTGTTGA AGTCTTGGCG AAAGGCGAAG TTGTCCAAGT ATTCAATCCT CATGCCATCC
     3301 CGCTCGAAGA GGGCGACCGT GTTCTCTGTG ATTCGGACTT CTTCTGCGTT CTTGAGAAAC
     3361 TGCCTCAAGA TAGCAGAGAG CGATACAAGG TCTCTGCTGA TCTCAAGGTG GATTGGGATG
     3421 ATATTGGTGG ATTGAGTAAT GCCAAGCAAG AGTTGCGAGA TGCGTTGGAG CTTCCATACC
     3481 AGTATCCAGA CCTTTTCACT CACTACAATG TGGAAGCGTT GCGTGGTTTC TTGATCTATG
     3541 GGCCACCGGG TTGCGGCAAA ACCCTTCTGG CTCGTGCTGC TGCTGTTGCA GTGGCGAAAC
     3601 AGCATGGAAA GGAAGCTATC GACAGCGGCT ACATCTATGT GAAGAGTCCA GAGATTCTTG
     3661 ACAAATGGGT TGGCAATTCG GAAGCTGAAA TCCGTGCATT GTTCGAGCGT GGCCGCAAAC
     3721 ACTTCAGAGA TCACGGCTAT AAAGCCATTC TTGTATTTGA CGAAGCCGAT GCGATCATGC
     3781 CTCAGCGTGG CTCACGTCGA TCCTCAGACA TTGCGGACAC ATTGGTCCCG ATGTTTCTGG
     3841 GAGAAATGGA TGGATTGGAC ACAGAGCAAA CAGCGGCCAA TCCAATTATT GTATTGCTCA
     3901 CCAATCGTGC GGACATTCTC GATCCTGCCG TCACCCGGCC CGGTCGTATC TCCAAGCATA
     3961 TCAAGGTGGA TCGTCCTACT GACGAAACCG CTATGGATAT TTTCGAGATT CATACCCAAA
     4021 AATTGCCCTT TGCCGAACCG GAGAAGAAAG AGTCGATCTT GGCAATTGCT ACATCTGAGC
     4081 TATTCTCACA GAGCAGAACC TTGTATACTG TGAATGGCAA GAACTTCTGT CTTGGCGATG
     4141 CAGTGAATGG GGCAATGATC GAGGCTTTGG TGGAATCCAC CAAGATGTTG GCCCTGCATA
     4201 GGGACATCAA AGACAAGACT TGCACGGGCG TGACGACAGA TGATTTTCGC AAAGCCGTTG
     4261 CCAAGCTCTA TGATGCTCAA CGTGGGTTGA ATCACACTTA TGATGTGCAA GATTTTGCCG
     4321 AAAAGCATCA GATGCAGCCG AACAACTTGG ACATCAAACG CTCCTTCGGG AGTGCCTAGC
     4381 TAGGATGGCG ATATGATATT ACCAGCACCA GTTGAAGTCG TTGTTCAATG GGGAAGAACA
     4441 GCGTTCTATT ACACCCATCA GATCGCCACT GCGATTTTTG GCTGGGTTCT CCATCAACCT
     4501 GTGGTTTTCC TCAATTGGGT TTTCGGCTAC AATCTGCCGC CAATGAGTGA GTCAGAATTC
     4561 AGACGGAAAT ATCCGAAGTA TTGCAAGCCA TTGCCGCCCG AAAGAAAGGA TTCGATATGA
     4621 GCGACTTGTC ATCTAAGTTC ACGAGGGAAG AAATCCAAAT CCTCATTGAT GCCGTCAATG
     4681 ATTGGGAAAA TCTCGGCATG GGTGAGTGGC ACATGGCAAA GGCGTTCAAG GACGCCCCGA
     4741 TGCCGCCAGA AGATCACGAG ATGTTCGAGA TCATGAAGTC GGCCAAAGAG CACTTCCGTA
     4801 ATCGTGAGAT GATTATCAAC GATAACCGGG AAGTGCGAAT GGAGCAGGCT GTGTTCCTCA
     4861 AAGCCAAGCT CTTCATGGTT CGCAAGAATC TCAATATCGA CTCGCTGTTC GAGATGCCCG
     4921 TCGATACATC CTCGCCGCCT CCCGCCCCCA AATCGGTGCC CGTGGCAAAG GTGGCTCCGG
     4981 TTGTGGAAAA GGTCGAGGAA TCAACGGCAG TCGAGGCTCT CAAGCTCGCT GAGTTCTTCA
     5041 TCAAGGACTT GGGCGTTTGG GGCCATTATG AGAAGTTCCT CAAAGAACGA AGCGATTCGG
     5101 CAGAAAAAAC TGCAAACAGC TAAGTTTTTG CTTTACAGCC AAAGTTTGGC GTCGTATAAT
     5161 CCCCTGTAGT TCGGAATTCA CCACCACGAA TTTCAGGGAG TTCAAACATG GCTGTCCAAT
     5221 CTGCTGCGGA ACGTCTCAAA CATCTCAAGA AAGTCGCTGC CAAGCCTGCG GAACCCGCCG
     5281 CCAAGAAGGC CGGTACGAGA GAGGTCTCGA TTCCCGAGGC TCTCCAAGCC CGTGTGCGTG
     5341 ATCTGATCGA GATCGCCGCC GTCGCCGGGG AATTGGAACC CCAGCTTGAG CAGCACAAGA
     5401 AGTCCATCGG CGAAGAGTTC TTCCACATCT ACACTCAGGA GATGTGGGAT ACCAAGAAGC
     5461 ACCCCGACAA CTTCAAAGTC GTCGTGCGGC GCAACGGTAT GGCCGATGGG TCCGTCAATT
     5521 TCATCCTGAA ATTCCGTAAC GATGGCGTCA AGAAGAAGTT CGCCGGGGAT GTTCCCGAGA
     5581 ACAAGACGCT CGAAGACATG GTTCACGACA GCCTGATTTC GGGGGCTGTG GGCCTGAGCG
     5641 CCGAAAACGC TCGCAAGTTC TTCTCCGAAG AAATCGTCAT CAAGGAAGAC ATGCAGTTCG
     5701 TGCGTCCGAT CAACGAACTG TTGGAAGAGC CGGAAGGCTC GGTGCCCCGC AAGGCGGTTG
     5761 AGAAACTGCT GGCCTATGGT GCGGCTCGTC CCATGCCCAA GGGACATGGC AAGCCCATGC
     5821 CCACGACTGT CACCCTCGAA GCGATGACGG ACGAAGAAGA GGCCAGCGTC TATGCGATGA
     5881 AATCCGTCGT TCTTCTCAAG GATGGGGTCG AAGAGCGAAT CTGGAGCTAC GTGGACAACA
     5941 TTGCCCAGTT GCGGCAACTG ATGTTGTTCT GTGGCTGTGT GCGACAGGTG AGCAATTTCG
     6001 AGTTCGGCAT CAGCGACGAC GCCAGCACGA AGTCCTCTCG CATGTCTGAG GCGGCGAAGA
     6061 AGTACCTCGC CGTAGCGTAA ACCCATCCTT GAACCAGCGA TCCAAAATTT GGATCGCTGG
     6121 TTCCAACACT CTCGGAGATT CTTATGAAGT CGCCATCGAA GAAGTCCCAG TTTGGGGCAT
     6181 GGATTCGTAC CATGCTCCTG TGTTCACCCG CCATCACCAT CGAAGCTCTG CGTACTGCCT
     6241 ACGCCAAAAC GAAGTTGCCT TCGTATTTCA AGGTGATGCC AGCGAACGTC GCCGAAGGCT
     6301 GGAGTGAACT GAAACAGCGT TGGGGTATCG CAGTGCCGTC CGATGTCCCT CTCCATCATG
     6361 GCGAACTCAA TGTGAGTTCG ATGATCCGGC TGTACCTTGA CAAGTACGGC ATGGACAAGA
     6421 CCGAGAAGGA AGCACGGGCT TTCTTCGAGG AAGATGGAAT CGAACTGCGG CTCAACGCCT
     6481 TTGCGACCGT GAAATCGGTA TACGCCAAGA ACGGTGGCGG CAAGTCGCCG GAAACGAAGG
     6541 TCGAAAAGAC AAAGGTCAAG CGGCGTCGGC GTGTTGCGAA GGTTGAACAA CCGACGCAGC
     6601 AGAACGGCGA AGTGGTTTCG ACGGCCAGTC AGTATGAGGA AATCGAGACC GCCATCGACA
     6661 AGCTGTTGGT GATGGCCGAC AAGCTCGACA ATCATTCGCT GTTCGCCGAT CTCCGCACCG
     6721 CCCGTCGCCG GGCGTCCGCA GCGATCCTCT CGTAATGTGT TCGTGGTGGT AATGGGGGCT
     6781 GGTTTTGTTC GGCCAGCCCC CATTATTTTT CCACTCAACC ACGCATAGCT CAATTGGTCA
     6841 GAGCACCGTT CCCGATAAGG GCGGAGGTTG CACAAGGGGA ATTCAAGGGC AACTTTGAGT
     6901 TCTTTGGTTC GAGTCCTGCT GCGTGGATTA GCCCGGTGTA GCTCATTGGT AGAGCACCGC
     6961 TCAGGTAAAG CGGAGGTAGC AGCAGACTGG GGATGAGTGA TCGATCATAG TCCTACAGTC
     7021 GCCGTTCGAT TCCTGCCACC GGGAGATTAT CATGGGTGAT GAACATTTCG AGACAGCGTT
     7081 TCTTGAGAAC GGATTTGCCG TGCCAACAAC TGCCTTCTAT GCCTTGAGTG CCGATCCCAT
     7141 TACTGTGGGT CATCTGTGGG TTATCCAATC GGCCTCACAG ATGTTCGAGC GAGTAATGAT
     7201 CGGCATTGGG CAGAACGCCA ACAAAACTTG CGCCTTTAGT GCCCGCAGGC GATTTGAGAT
     7261 GACCCGTGAT GTTATCTCAA AGGCTGGCCT TGCCAACTGC GAGGTTCGTG AGATGGAGTT
     7321 GGACGATTGG ACAGTGAAGG TGGCTAAGGA GTTGGGCTAT ACCCATCTGA TCCGAGGCGT
     7381 TCGGAACTCT CGTGACTTCG AGTACGAAAT GGAACTGGCA AGTTTCAATC GGACTCTTGA
     7441 GCCAACCATT CAAACGGTTT TCCTGCCGAC ACCCCCCGAG CTTTCGCTGG TTTCGTCCAG
     7501 TTTTGTGAAG TCGATGATTG GATTGAAGGA TTGGGAAGAC ATAGTGGCCC CGCTTGTCCC
     7561 ATCGGCTGTG ATGCCCTATC TCTATAACTT CCTAACCAAT CAGATTTTGG AAGGCAAATT
     7621 CAAGAAACCT CATTACTCGG AGTAAGGTTC TGTGGCGAAA TGGTAGACGC CAATCGACTG
     7681 GAAGTGTAGC TGTGGCCTAC TTGGGTTCAA GTCCCTCCAA GGAGCGGCGA GAAAAGGTCG
     7741 AGGGTGAGCG ACGGCTCAAC GGTCTTCGGG ATCGTATGCT GGTTCGAGTC CAGCCAGAAC
     7801 CACTGGTGAA ACATGAAAGT CTTAACCATC GGCGAAGAAT TGGGGCAGCC TGAATGTCCT
     7861 TACATTCGCC GCTGGGTTTT AGACTTCTAT CTCTTTAGCA TTCGCCTACA TCACTGGTTG
     7921 TCATCTGACG ACCAGCGGAA CTTCCACGAT CATCCGTGGT GGTACATTAC CATCATCTTG
     7981 TGGGGTGGTT ATACCGACCG TTCTCCACAA GGGGAAGACA AAATGGGTGT AGGCTCAATC
     8041 AGATTCCGTA GGGCCAAGCA CCAGCACACA GTTCTGGTCA ACAAGGGTGG CTGTTGGAGC
     8101 TTGCTCATTA CGGGCCGTGA GAAGCGTATA TGGGGCTTCT GGGTGAAGGG CAAGTTCCGC
     8161 AAGCGGAACA AATACTTCTA CATGTTTGGA CACCATCCCT GTGAGCATAA TGAACAGCGA
     8221 ACGAGCAATC AAAGTCTTTG AAATCCTCAT CTTCCAATGC GGATTCAAAT GCGATGAGTT
     8281 GGATGCCTTG AAGTTCTTGC ACAACACATC TACTCGTCCC AATGATGAGT ATCGATTTCA
     8341 GGGCGACTTG GGCTTCGGCG GCAAACTCTA TACCGAAAAC GGCAAATTTC GTGTGGATTG
     8401 TTATCCTGAA GACTTGACGC CTAAACGGGC GGAAATAATC CGACTGGCTA ATCAAAAACT
     8461 CTCGGAGATT TAATCGTGGC GGCAATCATC AAGACGAATG GTCAAGTCGA TCAATGCGAA
     8521 CCTGCGGATG GCAAAGAGTT CACGCTGGAA GAGACCCAGA AGATCGTGGG TGGTTATGTG
     8581 AGCGTCCTGC AAATCAGAGG CCCCCTCAAG TCGCTGGGTC TCGAAGAGAA GGAACTCATC
     8641 ATGATCGTCA ATGAAGAGGG CCTGATGAAC AATTTGCCGC CCAATGAGTT GGCCACCATG
     8701 ATCTACCGTA AAGAGTTCCT TGTGGGAGAC GTGCTGTTAT GCACGCCGAA TCAATTCACT
     8761 TAAACCAGCA ATTCGGTGCC CTCACGGTTC AATCACTATT GAGCCTGTGG GACCGCCACG
     8821 AATACGCCAG TTGCAAATGC AACTGCGGTA ATGCTGGTCT GGTGCGTATC GAACAGCTTT
     8881 TGGATGGCAC GGTGGATTGT TGTGGAACAA TGCCACGAGT AGAGAGTCCA GCCAAGATCA
     8941 AAGCGGATTG GGAGAAGGCT CAGAATGAGC CTGTGTGGAC ACCCCCATCT CGTTGGAGAC
     9001 AGGGAGCCGT ACAACTTTTG CGGAGAGCGA TCAAACGTCT TGAAAGCTGA TATGAAATCC
     9061 ATGTACTACT ACGTCCGTCC TGATACCCTC GAAAATGAGG GTCTCATTGC AGCCATCAAA
     9121 GAAGAGGTGG ATGGGGATGG CTGTCCTTTC TTTGAAGTGC CGCCCGAGCA GGAAGGGTTC
     9181 GTGGTTGTAA AGATCGAACC CAAGATCGAC GAGACTGGCT TGGAAGCCTC AGTTCATTCG
     9241 CAGGTCTCAT TGGTCGAGCT TCTGCAAACG GATAATATTG ACTTCCATCC TCATTGTCTG
     9301 GGTGGGAAGC CGAGGCTCAA GGGACATCGA ATCAGTGTGG GGCAGTTGGT CGCTCAGTTG
     9361 CTTGAAATCA CCGAGGATCA GGTCAAAGAA ATTGCCGATG ACTTTGATCT GGAATTAGAA
     9421 CCCCTCAAGG CCATGTTTAA TGATGTGGCT GCGTTCTATT ACAAATGTTG GGGTGGCAAC
     9481 TTGAAAGTGG CGAGTGTGAC ACCCCAGTGG GACAGGACGA TCCTTTCCGA CTTCACGATG
     9541 GAGAATCGCA CGTTCAGATT TGCCTCTCCC CAAGAGATTC AAATCTGGCA ATATCTCCCC
     9601 AACACCTCTC AGCAGCAATG GGTTGCCGAG ATGAAAACTT TTGGGGCGAA AGGTTGCGGC
     9661 CAAACCGAAG AACAAGCGAT GCAACGAATG AAGGAAGAAT TCGTTCGCCA GTGGGATAGG
     9721 GATCGTATTC AGTTCCCCGG AGTCTCTGTT GTCGCATTGG ATTAGCCATG ATTCATTACC
     9781 CTCAGTTCTA TGACATGATC CTTGGCATGT GCCAGAAGGG CCAGATCAAA GAAGCCGCCC
     9841 TCGAATTACT GACGGCCCAT TCTTCGATGA TGCTTCGGTT CTGCCTCGAT GTTATTGGAT
     9901 ATGCCACGCC ACGATTTCAG TGGGCCGGTG AGCTTGAGAA GGAGGTTCGT CAGCATCTTC
     9961 AGACAAATCA GAATGGCAAG AAGCGATATG GCCATCTGTT GGGTAATCCG CTCATGTTGC
    10021 TGAGCCGTAT TTCGGCTGAC GAAGAGGCGG TCAAGTGGCA CTATTACAAC GACAGTCGTT
    10081 GCTGGAAGGC CATTCAGAAG CACATCGAAA AGACCCGCCC GTGCGTCTTG ATCGATCTCG
    10141 AACCCAATCG GCTGCATTTC ACACATCACG GACCTTGCAG CCTGAAACAT AGTTATGGCC
    10201 ACCCCGGCGT GACCATGCAC TTTGACAGCT ATGATGTGGG CCGTTTCAGC ATGGATTTCA
    10261 CCGTCTCTTA TCTGTATGAC GAGGACGATG ATTACCACGG CGAACGAGAG GGCTTCGGCA
    10321 AAGAGTACCA TCTGGCCGTT CCTCTGGAGT TGGAAGATGA TTGCACAGAC AGGGAGTTCG
    10381 ATGAACGCTT CGTCAAATGG CTGAAAGTCA TGGCGGTCGA ACAGAAGAAG CGGCTGGCTC
    10441 TAAAGGATGT GAGCGAACTC GAACGGCTGA TTAAGAAGAA CCCCGATGAT GCACGTCGTT
    10501 TGGTAGCGAA GCTCAAGAGT TGACGGACAC CCACTGACTC ATTACACTTT CCCCATCAGT
    10561 TTCTCAATAC CCACAGGAAT GCAATCATGG CCAAGGCACT CAAACCCACC ACTCTTAATC
    10621 TCGCCAATAA GCAGCACTGC GACCGGCTCC AAGATGAACT CAATGGGCAG ATTCCCAATC
    10681 TCTGCCCGCT GGCGTCCCAC ATCTTCCGTG GCGAAAAGAC CACCGTCCAC ATCGGCGAGG
    10741 CCCCGGTCTA TGCGGACAAA GACGGGGAAA CTTTCGTGCA GCATCGTGGA CTGGTGTATC
    10801 ACGATGATCT CTACGATTTC GACGGCGGTG AAATCGCTGC TGACCGTTAC TCCGGGGGAG
    10861 ATGCACCCGC AGCCGCCGTC GTTCCCGCAT CCAAAACCGT CACTGACAAG CTCGGCTCCA
    10921 AGCGAGTTTT CCTCCTGAAT GCCGACGATG CCGGGGGCTA CGGCGATAAC TCCCCGCAGC
    10981 GATCACTGGT CGGCACTGAT GAGCGACTCC CTCTCGTCAG TTTCCAGTGT CTCCATCAGA
    11041 TGATGGACAG TGAATTTGAC AGCACAATGG AGCTTCTGGG CGAGGGCCGG TTCAAGTTGT
    11101 TGGACTACTA CCCCGAAGAT AAGAAGCCTT TGACCACTGC CCAACGTGAG CAATTGAAGA
    11161 AGGCCAAGCG GAAGTATGAC AATTCCGAAG CAACCGAGCC TCGCAACTAC GGTCTCACGC
    11221 CACCGGCGCT GGGCTATTCA CTCCTGCGAA TTTCTCACGG GAATGGCTAT ACCCACGTCT
    11281 GGCATCGCAC CGGTGCAACG CTCTTCGAGT TCAAAGGAGC GGGCGGCACC GATTACTTTC
    11341 TGTTCGGACA GGACGAAGGC ACTTATTTCG GCTGTGAGTT GGCAGGCCCT GCCAAGACGC
    11401 TCGATGAGGC TTTCTTGAAG CTCATGCCTG ATGAAGCCCG AGACCGCAAG GACTTTCTCC
    11461 GACAAGGAGA ATGGTTCGCT CTGCCGGTCA ACGAAAAAGA TGTGCCCTCG CTTGAAAACT
    11521 GCGTTCTGAT GGTTGATAAC GGCGGCGACG AATTCATCTA TCTGCCGATC ATTACCGAGG
    11581 ACGACAACAA GCACTACCTC GATTGCGAAG AGATTCGTGT TTCCAAAAAT GGCGTCGTTT
    11641 ATGCTCGTAA GGGTTGCATT CGACATAACG AACACGCCTC GCTCAGTCTG AGTGGGTGGC
    11701 ACACCTTCTG CCGCAATACC GCCAAGCGAA GCGTAAGCCA AGAGGGCGTT GACTAATATG
    11761 GATCATGCCG AGCGAGCAGC ACAGCGTCAG CAACATCGTA AAGAGCTTGC TGACGCTGTG
    11821 CCAGAGTTTG ATCACTTTAA CTATCAAGAA ATTCTTGATT GGCTGGCTGA GCGTGCCGAG
    11881 GCCAAAGTTG AATGGATCAA TAAGTTCTGG CGACTTAAAG ATGGTGTGGA AGAGTGTTTC
    11941 GTCTGCGATA AACACGCCCT CTGGTCGCTA TCTTGGGAGT TCGGCGTCAT CGGCTTGGAC
    12001 TGGTGGAAGA GGGATGAGGG AGAACAAGCC AAAATGGCTG CGGCTCTTTT TATGTTCATG
    12061 CACCTGAAAG GAACCCCGGC CAGCACGGCA GACAAAGCGG CGAACGCATA CGTTCGTTGC
    12121 TACTTCGATA AAATCACTCG TTTGTAAGGG ACGACATGGC GAAGTCCAAA TTCTATCAAG
    12181 ACGAGCCAAG GCAGATTGGC ACGATTGATT TCGAGTGCCA TGCTAAGCCA GAGTTGTTTC
    12241 TAGCTTGGGA CGACATGTCC AAGGCCGCAC AAAAGGAATT CACCAAGAAT GGCCCGATAC
    12301 CTTGTGAGGG CGGCGGCGTT CCCGGTGAAT GGTGTGCAAC CTGTCGATTC GGGAGGGTCA
    12361 AACGGGATGC CGACTAAGCG GGACATTACC GCCGAGGAAG AGGAAGAAGC GTTGTTGGCG
    12421 AATATGGATC GTTACAACGC TTGCAATCCA AGTTTTGCAG TTCCTCTTGA AAAGTGGCGT
    12481 GCGATGCTCG TGGAGGCCAA AGGCGAGGGC TACAAGAGTG AGCGGTGTGA GTGCGGAGCA
    12541 GTGTTTTTGG CGTTTCATCA TTACACTTAT TGCCGTCAGG ATGGTTGCCC CATGAGCGAC
    12601 GGCATCACCC AATTAGAGCG ATGGCAAAAA TCGCTGGAGG AATTAGATGG AAATTCTTGA
    12661 CACACGTCCG ATCCACGGCG GTTATCTCAC GATGTATGAA CGCACGTACA AGCATAAGGA
    12721 GCGTGAGCAC AAACATTTCT TTGTGAGCCG CAGCAAAACA GCCAGCGGTC CCGCAGGCGT
    12781 CCATACGCCC GACAAGAAAC CTGATGCTGT CATCATCGTG GCCTTTCATC GAGATGATAG
    12841 CAAAGATAAT CGCAGCTATC ACGAACCCAA GCTGGTGCTC ACCGACGAAT TCCGTGTGCC
    12901 CATTGGAACT CGTGAGATCA GTTTCCCGGC TGGCATCATC GAGAACGGCG AGGCCCCGCA
    12961 GATTGCTGCC GTGCGTGAGA TGTTTGAGGA AACCGGCCTC ACGTTCGTCC CCAAGGTCGT
    13021 CAGCCCGGTG CTGTACAGTT CGGCGGGCAT GACCGATGAA TCCTGCTGCG TGGTCATTGG
    13081 TACTGCCGAG GGCACGCCGA GCGCAGACAA TCTGGAAGAG GCCGAAGACA TTCACACGAT
    13141 GTTGCTCACT CGGGATGAAG TGGGTACTTT ACTGGAGAGA ACCGATGCGG TCTTTTCTAA
    13201 GGTTGCTTGG CCGTTTCTTT GGAATTTCAA GTTCAACGGA TTCCCCAAGC TCTGAGATTC
    13261 CGCTCACATA CTCTGAAGAG AGCATGGAGT ATGAGATGGA ACTTGAGGAC CAGTTCTACA
    13321 AGGCGTTCAA CGCAGAGCTT GAGATGTGGA TGGAGTTGCA GCAACGCAAG CAAATCACCA
    13381 CCGATGACGT GCGATACGTC TTCCTCAAGA CGTGTGCCAC TTTTCCTCAA CAGTTTGAAC
    13441 AACGATGAAG AAGGCCCTCA GAGAACTCTA CGAAGCCGCC GAAGCTGTGA TGTCAGCCTA
    13501 TCTGGCTTAT GGACCTGTGG AAGATGGACG GCCCGAAGGG AAAGCCTTTG AAGAGGCGTT
    13561 GGACAAGCTA TCGCTGGCCC GGTTTGAAGC CAAATATACG TTGGAATCGC CCAAATGACC
    13621 CACGATGAGA ACAAACTACC GAGGTGGGCG CAGGAACGTT TGGCCGATTT GCGTCATCAG
    13681 GTGTTCTTGG CCAATGAGGC ACGAGAGCGG GCCTTGATCG CTCATGCAGC CACCGTTGGA
    13741 AAAGATTGGT TCACGCTCCC CGGCCCGCCT CAAGCCGCCG TGTTTCCAAA CGATAGTTAT
    13801 CATCTGTTTT ACCTGTCGCA CAGTGGCGCA CATCCAGTTT GCACACTCTA CAAGGGGGAT
    13861 TCCTTGTTGA TCGGGCGGAA GGAAAGACCA TGACTGCCAA CGACTACTAC TTCATGGTAG
    13921 ACAAGGAAAA TGATTGTTTC TTCTTCGTCG AGAAACAATA CTGGGAAGAG AATGGGGCCA
    13981 TCGACGATTG TATAGCAGAG GAATTCGAGG CCCTGCTGCC TCACTCCGTG ACTGTGTATT
    14041 GGGGCAACGA AATGGAGTCT TGTTTTGCTC CGCACATCAG GGGGACTTTC AAAAACGCCT
    14101 CGATAGAGGA TGGCATTAAA ATGTTGGTGG CCGCAGGATT TACACAGATC GACAATCCGT
    14161 GGGAAGCAAA GGGGTAGGAA ATGGACAGGG AAGTCCAACT GGGCAGAACT GGCCAAAGAT
    14221 ATTTTTGGGA GGTTTTTCGT TCCATTCATG GAGATAGGGT GACTGGTTCT GCCGATTTGA
    14281 ATTTCCTCCG GGAAGTCGAG CAATCCTTGG AGCCATTTCC TCCCAACATT GAATCTTGGC
    14341 GAGAAAGCAT TCAGGCCCTT GTAGCAAGGT TGGCGATGAG GGGACAAACG ATCCAATGGA
    14401 ACTCACATCC ACAACTTGCA CATGCTATTG AGCAATTTGT GGATGTGAGA ATGCGACGGG
    14461 TTAGAACTGG TACGAGTATT CGTCCACGGC ACAACTGGTT GGTCGAGGGG TTTTAACATG
    14521 GACTTTCTTG CAAATTTCAA CGACGCACAG CTTCTGATTC TGGCGGTTTT CGCCCTATGC
    14581 TTTTTATGGA AAGGCGCTGG TATGAATGAG AATGAAGAGG TTCGTGGGGC ACTTATATTG
    14641 ACCGGATGCT TCTTCTGCCT TTGGGTTATG GGCACAGTGA TAGGGAACAA ATCTCAAGAG
    14701 TTGCACGCCC AATCCAAGCG CAAAGCCGAG ATTCTCTTCG AGAAGCGAGG CGAAGACCTC
    14761 ACCTTCCGCT ATCATGGCGA TGGGAAATTG GTCAAATCGG CTGAAGAAGA ACTTGAAGAT
    14821 TGAGTCATTC TCCACTACAA TATGTGTACC TTTTTCACCG GAGCAAAAAT CATGACGTAG
    14881 GTTAATCAGC ATCCCTTTGT GTATGTCTTC GTTCGAGGCG ATCTCTCGCT TCCGCAGTGT
    14941 GCCGTCCAAT CGTGCCATGC GTGTATTGAG GCAGCCAAAG CATTTGACTT TGAGCAGCTT
    15001 CCAGACCACC CATCTGTCAT CATCCTTCAT ACGAAGGATG AGAATCGGCT TCATCGGGTT
    15061 CGCAAGTATT TGGTTGATAA TGGCATTCGC CATGCGCACT TCTATGAGCC TGACAGGGAT
    15121 AACGAGCTTA CCGCTCTGGC TACAGAGCCG ATCTTTGAGG ATCGGCGGCA TTTGTTCAGG
    15181 AGGTATCAGT TGCTTAAATG AGGTCAGATT AGGGGCAAGA ATGACACTAA TCTGACCCTC
    15241 GACATTTCCT AAGATGTCAC GGTGATGTCA CGCAGACGTA TGGTGGTGAT GCTACCATAC
    15301 GGATTGTCGT TTAGTTGCCA CTAATCAAAG GAAATGTCAT GCTTTATGAA GACGAAGATT
    15361 CCGACAGATT GGCTTATTTT AGCATCAGAT GTGTTCGACA TCGAGCCAGC GATCACTTAG
    15421 AAAGGTTTTC TGTTGAAAGT TCCGATGATA TTACGCCACA AGATGTTGTA GACAAGAGAG
    15481 TTCAAGTCCT AGCTGAACGG TTCGAGAAAG GACTGCCTCT TTTTGAAACA TACTGTCCCA
    15541 AGAAATATCA ATTACTGGAA TAGATAATAG TCGGGGGAAT CATGGGACTA TTTTTGGATT
    15601 GGTTGGAAAA TCGAAAGAAG CTCGACGAGA AGAACTGGAT TCAAGGAGCT ATCAAGCATC
    15661 CGGGCCGCTG CACGCCAGCC CCGAACCCAG ACTGCCCTAA AGGCAGCCCC CAGTATAATC
    15721 TCGCCATGAG ATTCAAGCAC GGCGACATTC ACAGGGACAA TGAGAAGAAA GGTTGCCACA
    15781 AAATGTAGGG CATGTTAAAC TGTTTGTATT CATGGAGGAA TACATATAGC AATGACTGCG
    15841 TACAAAACAA TCGCCACAAT TTGTTGGAAG TTCGAGTCAG ACAAGTGCCA CGAGGAATCA
    15901 TTGGCTCTTG CCAAACAACA ACTAGAACAA ATTTTGAACT GCAATCCGCA CGGCGATCAC
    15961 TACGATGGCT TTTCAGTCCA AGTAGACCTA GCCCGAATGA AAGAGCGTAA AAAGCTCATT
    16021 CATTTGGCGG CTTTTGATCC CGAGGAAGTC TTCCCGCACA TTACACTAGA AGATACTAAA
    16081 CGTGAATATG TCGTGGGCGA CCGCACCTAC ATCGTGCGAA TGAACTCCGA CCGATACCAC
    16141 GTCTTCAAGG CCAACCAGCA ATGTGTGGCC TGTGGCCTCA TTGGCTCCAA GATGCTCCTA
    16201 GACATCAATC CGGGCGACCA GAGTCCTCAT TTCAATCTCT ATGCTGAGGA AGCTGGCAGG
    16261 CTCGTGCTGA TGACGAAGGA TCACATTCTG GCCAAAAGTC GAGGCGGGCA GGACATTATG
    16321 GAGAACTTTC AGGTCATGTG CGCTCCATGT AATAACCTGA AAGGTGCCCA CAATCTTACT
    16381 CTGGACCATG TAAGGGAGCT ACGACTGCTT CTCAATAATA ATGAGAAGCT GCCCAAAAAA
    16441 GAACTCCGTG ACCTAATAAA TAGGAAAAGA GAGGCTTTGG CCTCCGGGAG ATCACATGGC
    16501 GAACAAGATC AAAGAGAGGA TTCTGGCGAA GAAGAGAGCA CTCAAAGCCC AGTCGGCGGA
    16561 TGCGTCCCCG ATTATTGTGC CTAAGTCTCA ACAAAAGAAA AGCAGCAGCG TTTCTTTCTT
    16621 TCAAATGACG ATGGGAACAT TCATCTTCTT GATGTCTGTC TTCACCGTTC TAGTCTTTGC
    16681 ACAAAAGTTT GAGTCGGGTT CTCAAGAAGT AGCTGCCGCC GTTCCTCCAC CTCCTGCCGC
    16741 TGTAGCAACC GCTACCCCAG CCGAGAAGCC ATCGCATGAT GCTCGCTTTG ATGCCATTGA
    16801 TGCTCGTCTC AAGAAGCTCG AAGTGGGCGA GAGAAGGATT TGGCATTATT CTTGGCTCAA
    16861 CATGTTGGCC ACGAATGAAA ATGCCAACAT GCTCAAGTCT TGCGATGGCA GAGACTATGT
    16921 GATGTTTGAC AAGGATGGCA ATCTCACCAG AACTCCAAAA TCCATGAAGC TCAGCGAAGA
    16981 GCAAATCCAA AAGTTGGAGC TTGGCGTCGA AGGTGTTAAA TAAACTGTTG TGGCAACACC
    17041 AAATTGGCGA GCGATTCAGT TTCGACCGGG GATTTGAGAT AGGTCATGAT GACCCTCGCC
    17101 AATGACAAGG CGGTCTCTTC TGCATCGTCC TCTGTCCGTC TTTCAGAATA AGGGAATTCC
    17161 AACTGCATTG ACTCGACCGC CCGATCCAAC TCATGTTTCC TGAAATACTG GTTCATGTTG
    17221 TTGGAGCTTC GGCCAGCATA TTTGCCACCG CCTTGCCCTT CGTAAATTCC ATTGCTCTTG
    17281 GTTTTCCGCC AAGCGTCAAT GAAAACATTT CTTCGCCATT TCTTGCAAGT GAACGAATGG
    17341 CTCTCTTTGC CCAAGCCATA GCCAATGATA ACGTCCACAT GCTTCCCGGC CTCTTTGTGA
    17401 ACAATGTCCC CGGCTCCGTG AATGTGTAGA ATGGTAAGCA TGGATGATGG GGCTTCATCT
    17461 TCATCGTTAT AGGTCACTGG GTGCTGGCCC ACAAAATGTT CCTTGATCTT GAGAATCGGC
    17521 TTGAGGAATT CGTCATAAAC GATATCGCTC TCGGCGTGAT CCACTCGATT GCAGTCGGCC
    17581 ATATCATTGT CTGGGTCCAC CTTATCGGCC CGGTCGAATC CTTGATTGAT GACAGCGTTG
    17641 CAGTCGCAGA GTTCTGCGGC TTTCTGTCCA ATGATGTTGG TGTTCATATC GTCGGCCCCA
    17701 TGCGGTACGA CTAACAGGAT GGGATTCTTT CCCTTGATTA CATTCACTCG TTCTCTCATG
    17761 ATCTCTCCTA AAGATACATC TTTCTCAATG TGCTTTTGTA TTCTTGGAAT GGCCGATGAA
    17821 ATGATCGGCG ATTCAATCCC ATAAAGTGCA GACCCTTGCC TTCTCTCAGT TGGTCGCTGC
    17881 AATTCCTCAT GGAAGTCTCA GGGATTATAA CACAATGGGG ATAACTGAGA AGAGCAAGTG
    17941 CTACTAATCC TTGTTCATCG AAGCTCCTAC TTTCCTCATT GACCCCTATT GCGTTAGGTT
    18001 CCCATTCTTT GCCCGCAAAG AATTCTACAT AGCTATTCAG GTCGAAGCCT TCGGGCATCC
    18061 CATAAATCCC GCTGTTAATG CGGAATGGCT GGGGGACATA TTTATCAAAC CGACCGTAAG
    18121 TTCTGGTTTC ATCTTCTGTT AATAGAGTGC AGTTGCCCTC GATGAACCGG TCGATTTCTG
    18181 GAATCTTTTC TAGGAAGATA ATGTCATTGT CGATGACAAT CTCTTTCTGG GCAATATCCA
    18241 GCCGAGGCGG GTAGAACTTC CATGTCACTC CCATCGGCTG CCGAACCGCA GATCGATAAG
    18301 GTCTTTGATC TTGAAGTGTG TAGGGGAGAT CGGGCGATTC GTCGCTGTTA TAACAGATCA
    18361 CGACATCGGC CTCATAGAGC CTCAGAAAAG ACTCAATCGA CATGCGTAAG CATTCCAGCC
    18421 CAGCGGGCCT TACATTACCG ATATGCCACC TTGCAATCAT GTCTTAATAG ACCGTGGTGG
    18481 ACAAATTTTG TAGTTTAGCT GATAGATAAC CATCCTAACC ACACAGGACG GCAATTTGGT
    18541 AAAAGATAAG ATCAAGATTG ATATGCGGAA GGCCGACAGG GGCGAGATGC TAGAACTGTC
    18601 GAGGATTCTT CTGCAACTGT CTCGAATCAT GGCGATGCGG GGCTATCGCA TCCAGATTCG
    18661 TAAGTTCCCC CATTTGCCAG TTATCCAAAA TTTGTAATTT ACAAATGGAT TTGCCCGTCG
    18721 TATAATGGCT TGTGCGATGG CGGCTTCGGC CAGCGGTGGT GGAGGAGAAA TACCGCATCA
    18781 ATGGGCAATG TGCCTGAATC GCTTCAGAAC ATTCTAGTCG GTGAGAATCC GACCCATCGC
    18841 TTTTTGGTGA TCTCAATGAA ACAGCCCAAG ACGCCACGAG AATTGAGGGA TTGGCTGGAC
    18901 ACCCTCTCTC CAGAACAACT TGATGGGACG CTTCATGTCG AAGACTTAGA TGGGGAACTG
    18961 ATCCCCATTG TGGCCTTCGA GCTTCCTACT GAACATTTCA CCAGCAAGAC CAAATCCGAG
    19021 TGGACCATCA CCTTAATGGC CCCGGCTCGT TATGGAAAGC ACTGATAATG GCCAGAAAAG
    19081 CCACAAAGAA CGACGGTATT CAAATCTCAC ATCCCGGCAG ATGGGTTGCC GAACTGTTTG
    19141 AGATGACAGG CCCCTCGGAA GAGCAACTCA AGTTGCACAA GAACGTATGG TTTCGTGTGG
    19201 CCCTTAGTTG GATTCCGCCA CGGCATGAGA GATTTGATTA TGAGCGGGAT ATGGGGATGC
    19261 CCGACATCGA GGCGGTCATG GAACATCTTC CGCTTTCGAT GGGCGGCACC AAAGAGAATC
    19321 CTCAAACGAT GTTCGTGTTC CCCGAGCGAT GGCTGACCAC TCAAGAGGAA CAACAATTTG
    19381 TTCCGATGCT TAAATCGCAT CCTCAGATTA GAGATGCGAA ATTAGCGACC ATCGACATGG
    19441 TGACGAAATC GGCGCTGATT GTCGGCTCCT TGATGAATCA AGATTTGCGA GTTGTGTCCA
    19501 TGCCCGACGT TTATCCTACG GGCGTGAGCA AAACCGGTCG TGCGGCCTAT GCCAAAAGGA
    19561 ACAAGGAATG AGTCGTTTCT CCGTGGGTGA TGTTGTTGGC GGTCGCAAAA TTTGCAACGC
    19621 TTACGATGCC CAAGCCGTCC GTGTGCTTGC TTCTTACCTT GAGGTCGATC ATGGCTCGAA
    19681 GGGTCAGCGA AAATACAAAA TTTGCAAGGA GCTTCCCGGC CCCGAGGAAT ACGCCGAGCT
    19741 TCGCAAGAAG CACTTCACCA CCACGGTCGG GAGCCTCATT TCTGACGCCT ACAGTGAGTT
    19801 GGAATCCTTG CATTCCGAAA TGGATGAGTG GTATAATAAC CTGCCTGAAA GTCTTCAGCA
    19861 GGCAGATCGT GGCGTCCGTG TGGAAGAAGC TGCGAATACC CTCGGCGAGC ACACAAGCGA
    19921 ACCGGATGTT TCTGAGGCGG TCGCTGCAAT TGAAGTGTTT TCGATCCCGT CCTTTGACGT
    19981 CACGAGTCGT GCGGATCGTT GCGCCGAAGC TGCCGGAACT CTCCGAACGG CGATTGAGGC
    20041 CCTCAACGAC TATGGGGAAG AGCACAAGGA ATTGAGCAGC GAGATTGACA GTCTCGTCCA
    20101 AGAGTTGGAG AATACAGCAG ATTCTGTGGA AGGCGTCGAA TTTCCCGGCA TGTATGGTTG
    20161 ATTCATGAGA ACTCGCAGGA TACGATTGAT TGTGCGTCAA CCACGTAGCC GTTTTGATGG
    20221 CTGGGCTGTT GGCTATTGGG ATTACTTGTC TCGCAACCCC ATGACGGGGC GGCGCTACAC
    20281 CGATCCCGAC GATCAGTTTC GTTGTTTTGG AATCAAGGCT TCACAGGAAG AGGCAGAGGC
    20341 CCTTCGTGAA TCCATCGTTA AGTCCAAACC TCGTGAATTC CTGTGAGACA CATCATGAGA
    20401 ACCCTCATTC TGATGTTGGC GATGGCCTCG ACGGCTTTCG GCCAAGCCGC CAAAGCGAAA
    20461 AAAGAAGTCA AGAAGGCTGA ACCTCCCCCT CCCGTGGCAC TCACCTTTTT CAGTGTGAGC
    20521 TTCGCCGAGG GCCAAATGAC TGTCACTGTG GATTCCCGGC CTTCCGGTAA ATCGCATGGC
    20581 GACATAAGGG TTATGCGGGG CGAGCCTCTC AATATTCCTG CCTTTGGCGG GGCCGAGGTA
    20641 CGGAGAGATG AGGTCAGCGG TGGATTTAAC GTGCTCCATG ATTTTACAAC TTTTAGAGAC
    20701 TTGCCCAAAC TCATAGCGAC GACCTATGGC ATTGAGAATT TGGATAAGAT GATGCGTATT
    20761 GATCCCGAGG AACAGGTGCT GGTCCTCACG CCAGAAGTCC CGATTTATAA GGGGCAACCC
    20821 GCCCAAACTT CTGGAATGAA GCGGGCCTAT TTCACTTATC CACGCTATCA CGTCGGCCCT
    20881 GCGGACTTTG ACATTTGCCT AACAGGAATG AAAGAAGGGA TGTTTCATCT GTATTACTTC
    20941 CCATTCGGGA ATGGGATGAT GACACGCATC TCTTTTTATT CTAGCGATGA ACCAAAGAAT
    21001 CCACCGGGTA CGATCACTGT CAGTCAGCAG CAAATTGAGG GGAAACCACA GGCTCTCGTC
    21061 ACTCATTTGA GGGAGATTCA TACACCTAAT TTGAGACGGG AGTATACGCT TCCTTTGACG
    21121 ATGCCCGCAC AGGAGCGTTA TGGGATGACC ATCGGCTACA TTGGCGATCT GCCAATAGCC
    21181 ATTCCCAAAA TACAGACACG AGGCGTATTC TTCCCCATGT ATGGGGTGGA TTTCGGAATG
    21241 AAGGGCAAAT ATCTGGTTAT CAATCGGATA ATGGCAGGGA GTGCCGCCGA AGTAGCTGGA
    21301 TTGAAAGAGG GCGATCTGGT CATGAGAATC AATGGCGGTA AGTCCTTAAC CGATACCACA
    21361 CAGGCTCAGA AGTTGCTGGG CGAGACCGAA TTCGGCAAAG AGACCTTGTG GGACGTGGAG
    21421 CGTTTCGGTA AAAGGAAGGT CATTCGAGTC ATGCCGTTTT AGACACCCGT AAGCAGGAGA
    21481 CGTATTTGGG AATGTTGGGT TAGAACCCCA TCATCTAAGG AGTCGCAAGT GGAAGCCCTA
    21541 TACCTGAACG TGAGGTTGGG CAAGAGTATC CGTCGCTGAT GATCCTCAGC CCAAATCTGA
    21601 GGGGAGGCGA AAGTCAGGGA AACGGATCAG AACCACAGGG AGACACAAAG GATAGACGCC
    21661 AGAATCAGTC GAACAAGGTG GGCAACCACT GAGTTTGTGC CGGGCATTTG GTTGATCGAA
    21721 AGATCAACCT TTCCTCCCAG TTAGCACGTA TCTGAGCGTG ACGAAGCCGA GTAAGTCAAT
    21781 TTTTGGTTTG CCCACACTGT ACGAGAGGAA ATGTGGGTTT GATCGGAGGG CAGGGCGGAA
    21841 CTGACAACCC CTGTCGCTGA GATGCCGAAA ACATCCCTTA GAGCGTTTGG CTGAGAGGCA
    21901 CACCCAAATA TTTTTTGCTT TACAAATGTT GGAACGGAGC GTAGGATAGA TGCGTTGGCG
    21961 TTTCCATTCC CGTATTTGGA GTAAACATCA TGTCGTCCGA GAAGAAGAAT GGCGATGCCG
    22021 CCGAGCCTGA AGCGGTCGCC CCTGAAACAA AAGAGGCGTC CAAACCCGCT GCGGCTGAGA
    22081 AGCCACCCAA GGCCGAAAAG CCAGCGGCTG AGAAATCCGA AAAGGTCGAA CCCACGGTCA
    22141 TCGGGACGCA TTTCGTCCTG CCGATCTCGT CCATCGCCGA ATACGACAAC CCTCGCCATG
    22201 AACCCAGCAA CCTCCATGAT CTAGGGTATA CGCTGTTCGG CGAAGCGGGC GTCGAAGAAC
    22261 CTGTCGGTTC GCCCGGCAAA TATGAGAAGT ACGCATCGCT CGTGCATCTC GCTCTCTCCG
    22321 ATGACTTGGA GAAGGCCCGC AAGTTCTGCA CGCTGCTGGA ACAGCACGAA GGCCCGATCT
    22381 ACTGTCTGAC CAATGGCGAA GGCAAGGTCG TCCTCGTGGC CACGCATCAC GACTGCCAGA
    22441 AGTTCTTGGC CGATCAGAAG GATCGCAAGG GTTGGAAACT CGACCCGCAC AAGAGCGCAC
    22501 CGCAGTCGAT CATCGAACTC GCCGAGAACA TCCGTGTCAA TGGCCAGCTT GATCCGGTCG
    22561 AACTCAGCAA GAACGGCGGC AAATATCATG GTGTGGACGG TGGGCGGCGC ATCACGTCGA
    22621 TCCTCTATCT CCATGCCAAG AGCCGCTGCC TTCGCCACGA CAAGGACGAG AACGCACCGA
    22681 AGAAGGTGTG GCCTGCCACC ATCGAGGCGA TTGAACTCAA ATGCAAGGAT GGGCAGTTGT
    22741 GGAAGAACTC CATTACGCTC AACCTGCAAC GCAAGCAGTT CAATCCGCTG CAAGAGGGTC
    22801 GTGTTTATCA CGAAATGCTC AAGCGGCAGA ATCCGGCCAC CGGCAAGCCG TATACAACAA
    22861 AGGAAGCCGC CGAAGAGTTG GGCGTGCCTG CGGGGACATT CCGCAACCGT GAAGCTCTCT
    22921 GGCGTCCTTT CAAACCCGCC CAGAAAGACC CCAAATCGGG CAGTATCATC GCCCCGGCCA
    22981 AAGGTCTGAC TGATTCCGAC CGTCGCAAGG TGGCGTTGGG CGAGATGTTG GCTACCGCCG
    23041 CATCCCGCAA AGCGTTGGGC GAGCAGCACT ATTCGGAGAC TGGCACTCCC AGTCGCACGA
    23101 AGAGTCGTGG GCTGCCCCTC AAGGAAATGC AGAAACTCTT CGATGAAAGT GCGGATGGGA
    23161 ATGTCGAACG CCGCACGGCC ATCGCCGAGT GCATGGGATT GAAGCTGACA CAGGCCACCA
    23221 AGGAATCCGA CGCCCGTATC AAGGCACAGG ACGACAAGGC CCTGCAACAG CATGACCGCA
    23281 AGCAACGTCG CAAGAAGGGC GAAGCGGCCT AACTCTGACT CTCTGACTCT CTGAACCTCT
    23341 TCCATGAGCC ACATCAATTG ATGTGGCTCA TGGCATTTAA GACACCCCCT GACAATTCCA
    23401 TATTCCTTTT GGAGAACTCA AATGTCGCAC GTCATTATTG TTGAACGTCG GCTTCAGAAA
    23461 CGGCCCGACA TCAAGCTAAT TGCATCGCAA CTCAAGCGAC TTGTCGAGCT TTCTTTGCAA
    23521 AGCAATAGGG GCAGAGGGTG GACGGCAAAA TGCAGTCGTG TCGCTGAGCC GGTGGAACAG
    23581 AATGGTGAAT GGGTTTATAA CCAACGGATC ACTTACAAAA CGACCAGCGC CCGCCAATCA
    23641 CTGCTGGCAA AGTGGGATGA CATTGTTCGT CGTTTTGCAG AAGCAGGTTG TGCCGCCCAA
    23701 TTCGGTGCCA ATCCTTGGAA AGTCATTGAG CCGAAAGGAT TTGACCAACA TGCCGCTGAT
    23761 GCCGTGGCCA CTCATGAGGA AAAACTGACC GTCAAGGAGA TGGCGGAAGA GGTGAAAGAA
    23821 CTGGGGAAAA TCCATCTCTA TCCCACTCCC GATTTCCCTC GTATCTATGA TCGGCAGGCC
    23881 CACTGCAATC TCATCTATGA TGCTCTGCGT CTCGCTCAAA GGACCAGTCT GATGAAGCGG
    23941 GTTCACAGTT TGTTGTTCGG TGAGCCGGGC TGCGGCAAAA CTGAGATTAT GAAGTCTTTC
    24001 CGGGATATGC TCGGGCCTGA CGAGGGCAAA GACTGGCAAT GGTTCGATGC CACTAGCATG
    24061 ACCAAAGCGG GCGTGTTGGA GCATCTGATG AAAACCAAGA TCGTTCCCCC CGTGCTCTTC
    24121 ATCGAAGAGA TCGAGAAGTG CGACGAGAAC AGTCTGCGAT GGCTGCTGGG CGTTATGGAC
    24181 ACCCGTGGTG AGATTCGTCG GACCAATTAC CGTGTCGGTA ATCAAGGCAA GAACGTCCGC
    24241 ATGGTAGTGA TCTCCACTGC CAATGACATT GCCTTATTGC AGAAGGTTAT GGCTGGTGCG
    24301 CTCTATTCCC GGTTCCAGAA CAAAATCTGG TGCCCCGAGC CAGACCGACT GATTATGCAG
    24361 AAGGTTCTGG AGCGGGAAGT TTCGGAGATT GATGATGGCA AGATGGAATG GATCGAGCCA
    24421 GCAATTCAAC TGGGCTTCGA CAAATGGGCC ATCACCGATC CTCGGGAAGT CGTCAAGATT
    24481 TGTTTGTGCG GTGCCGAGCG GCTGGCTGGC GGGGCCTATG CCAAGGATTT TGAGAAGACA
    24541 ATGAGTCCCG CCATCAGAGA GGCTCTGCTT CAGAAGAAGA AAGAAAGAGA GGCTTCAAAA
    24601 CATGCCGGTG TTTGAGCGAA CCAAAATGTG TGCCGAGTGT CCATTCCGCA AGAATGCGGC
    24661 CCCCGGCTGG CTGGGACCGT GGACCATCGC TCAGTTGGAA GAGATGATCC AATTCGATCA
    24721 TGACTTCATC TGCCACATGG ATGTGAGGCG ACTTGAGAAT GAAGGATTGG AAAAAGATGA
    24781 AGTCGATGAG CAAGGGCAAC ACTGTGTTGG GATGCTTCGG TATACAAACG GTCTGTGTAA
    24841 GCTGAGCCGT GATGCCGAGA AAGCAGAAGC TCAGCGTGCT CTGAGAAAAG TTGAGGATCA
    24901 GCCCACGATT GAGCCTCGAA AGTTCCGTGA GCATCATGAG TCGCTGTTGG GCAAGGTTGA
    24961 CAAACGCAAG TGAGTCTGAT ATAATGGGCA TTCCATCAGA CAGGACACCC CATTATGATT
    25021 AAGCCGATTA CTCCCTCACA AGTTGTCAAA GCCAAGAAGG ATTCGCTTCC CGATGGAGTG
    25081 ATTGAGGCTT TCAACGAATT GATCGCAGAA AAGTTCGATG GCAGAGAATC GTCAATTACT
    25141 CTGAATGAAG CTATTGCTCG TGTTGCAAAG AAAACCGGGT TTACTCGGGA CAAGGTTTGC
    25201 GACAACGGCT GGATGGATGT TGAGTCAATC TATCGAAAAG CCGGATGGAA AGTCGAATAT
    25261 GACCAGCCGG GCTACTGTGA GTCTGGTACT GCCACCTACA CTTTCTCCAA GAAAAGGAAG
    25321 CCCAATGACG ACTGAATGGT TCACAGCCAA TCGCACTGGT TTGCGTCAAG TGCATGAGAG
    25381 GATTGTGGAG CGGCGGGGGT TCGGAGTCAT CGGTGGAGAG TTATATCAGA ACGTCATGGA
    25441 TACGAGTGCA ACCATTTGCA ACTTCCGTAT CCACAAGATC GAGGGTCGCC CTCTTGTTGA
    25501 AGTCGAAGTG ACTGACAACG GCGAAGGCTT CCCCGATCTG TCTCATGCTT GGACCATGTT
    25561 CGCTCCATCA TTCAAGAAGG GCGATCCCAC CAAGGCGGGC CGCTTCAATC TTGGCGAGAA
    25621 GGTAGTTCTC TCGTTCGCCA AGGAAGCCAC AATTGAGACG ACCACTGGCA CGGTCTACTT
    25681 TAGTGATGAG GCAGGCCGCA AGGAATACCC TCGCCGCAAG CGAGAGCAAG GCACGGTGTT
    25741 CCACGCCATC CTTTCTTGTA ATCAGGAGCG GTACGAGCAA CTGATTGCCT ACATGCGCAA
    25801 GATCATTGTG CGGGACAATT TGTCGTTGTT TGTGAATGGT GAGGAGGTTG AGGGCTATAC
    25861 TCCAATTCAT ACCTTCCAGA CCACTCTCAA GACCGAGATC GGCGATGATC TGCGTCCGTC
    25921 CATGCGTGCC ACCGATGTGA CAGTTTATGA AACGGTGGGC GATGAGGCCG GGATGCTCTA
    25981 CGAACTGGGC ATTCCGGTTG TCGAGACTGG GGATAAGTGG CATGTCTCGA TTGGGCAGAA
    26041 GGTGCCGCTC AATGTGGATA GAGATAATGT TACTCCGTCC TACCTGCGGT CGGTGCGAGT
    26101 GGCTGTACTC AATGAGATGC ACAAGGAACT CAAGCCTGAT GACACGACCA CTCACTGGGT
    26161 CAATGAGGCC AGTGGCGACG GGGACTGTTC GGTTGATGCT GTGGAAACAT TTCGCACTCT
    26221 CAAGTATGGT AAGAAGTCAG TGGCTTTTGA TCCGCTGAAT CCCGAGGCGA ATGCTGAGGC
    26281 GGTGGCTCAT GGTTTCACGG TCATTCCCTC ACGGGGATTG ACACCCGGTC AACGGGAGAA
    26341 CCTCAAGCTG GCTGGAACTT TGCAGTCCAG TTCACAAGCC TTCCCATCTG CTGGCAAGAG
    26401 CGTCTACGGC GAAGATGGCT TGCCAGTACC CGTGATTGAG GAAAGCGATT GGACCGATGG
    26461 AATGAAGTTG ATCCACCGCT ATACGGTGGA ACTCGCCCGA CGATTGATGG GAAAGTCCGT
    26521 GGACGTGCGA TTCGTCAAAT GCTCCAAATT CGGAGACGCT GGAAGATGGG CCGCATGTTA
    26581 TGGGCGAGGC GGCGTGAGCA GTTTCGACTA TAACGTGTTC GTGTTGGGCC GCAAGTGGTT
    26641 TGATAACGGA GCTACCGTCG AGGTGGATCG GCTTATCATC CACGAGTTCG GGCACGAGTA
    26701 TTCGTCGAAT CACCTGTGCG AAGATTATCA CGATGCCTTG TGCCAACTGG GTGCGAAGCT
    26761 GCGTAAAGAG GTGTTCAATG ACCATGAGTG GTTCAAACAA TTTGTGAGGG CATAATGGAA
    26821 ACTGAACGTC AGAGGTTCAC AAGGGCGACC ATCCGAGAGT TGCTGAAGAT CGACTCGCTG
    26881 CTTCATTTGC TGAAAGGCAC GTTTGATCTT CGGGAGCTTC AGGACATTTC GCTTGTCGTG
    26941 GGGCAGATCA ATTTCGAGTT GGCTCGCCAA TTGGGAGTGT CCTATCGCAC AACATTAAGA
    27001 AGTGGGGAGA TGGTCTCCGT GGAAAACTTT GAAAACGAAG TCTGTGAGCT TCGTCGATTA
    27061 CTGGCCGTCG TGCGAGAGCA ACGACACGAG ATTGAGTTGT GTTCGGCGTC GGCGAACTGG
    27121 AAATATACCT TCGAGTTTTT CGGAAGTCGC ATTCACAATT ACGATCTGTC GCCGCTCCCC
    27181 GAGTGGAATC TGCCTTCAGC AAAGGCCCCG GCCAAGCAAT ATCAGAATAC TCAGACGGCT
    27241 GATGGCACCG TGCCTCTCTC CGATGTGATG AATCTCGGTC CCACCGCCGA GCAAAATGAT
    27301 CGGTATCAAG CGTGGTGTGA ACGCAATAAG CAGCCGCCAG ACGAAGGCGA ATACACCTAC
    27361 ATCGATGACG GTTATGCCCA ATGGCAATAT GACCGGCGTA CCAATGACTT CATGGGTTTC
    27421 GAGGAATGTA TGGACATCAA GTTGTCCATC GACAAACGCT GGGAGCGAGT CCATAAAAGT
    27481 CAAGTGGGAA CATACCGACG ACCCTACTAG ACACCCACTG ACATTCATCA TTCCTCTAAC
    27541 CTAACAGGAG TTTCGTCATG GATTTCGGAG CAATCAAGCC CGTCGATCTT TCCCCCGCTG
    27601 AGAATGAAGC TCTGTGCGAC GAGCTTGCCG CAATCCATTC TGTGCTGTCG GAATATGCCA
    27661 ACGGCGTCTA TGGAGAGCCG AGCGTCAAAC GGCTTCGCAA CGACTTCACG CTGGGCAGGC
    27721 ATGTCATCCG CACGAACCCC GAGGCACGGG TCCGAATGGA ACGGCTCTTG GAGTTGGAAC
    27781 CCAAAGTGCT GAGCGCCTTT GTGAAAGAGT CGGTGCGATT GGTCGAATCT TTCTGGACGA
    27841 CCCACCGCTC CACTTACACT CACTTGGATG AGGGCGACTA TCTCCAAGAA GCCTGTCTTG
    27901 CGATCCTCAG TGCCGCTTAT TCCTACAATG GCAGGACTAA GTTTTCGACC TATGTCTATC
    27961 ACGCCATCAA GAAGCGGCTG ATAAGCTGCA TTCGGCGTGA GAAGGCTCCC GTCTTTTCGG
    28021 CGACCGACTC GTGGGGCGGC TGGGCACAGG ACGATGAGCA GTCGTTCTTG GATGTGCCGG
    28081 TCGTGATCGA AGACAAACCT GATCCTGAAC TCATGCGTCT GGCTGTGGCT GAGGCCGGGC
    28141 TGGAAGAGAT CGAGATGATT GTCATCCAAG CCTTCATGAA GGGCGTCAAT GTGACCGGCA
    28201 TCGACTTTCT GGAATCGCTG GGCATCAATC CGAATACAGG GAATCCTTGG ACCCGTCAGC
    28261 GAGTTGGTCA GATTTATAAG GATGCTCTGG CCAAGATCAA ATTCGCCTAC TTGGTAAAGT
    28321 CTCAGAAGGT TGCTGCTTGA CACCCGCTGG CATCTCGAAG GAGAAATATC ATGAGCCAGC
    28381 AACAGCGTAT CTTTTACGAT CATACCGTCG AGCGACGGTT TAAGAACCTG CCGTTGCGTC
    28441 CGTCTGAAGA CAGCATCCGC AATTACCTAA GCAATGACCC CTCGTGCCCC TTGAACAAAG
    28501 TGGTCACGGG TACGGCCAAC GAAGGTAATA TGCGGACGTT GAAGAGGTTT GCATTCACCG
    28561 CCCTCAAGCA ATACAATCGT AGTTGTCGAG GTTGCAACTT CCTGATGTGT GCCAGTTCTG
    28621 GCCAAGGGAA GAGCTACATC GCTCGACAGT TTGGCAAGAC GATTGGCATT CCTTTTGTGG
    28681 AAGTACAGTG TGCTGCCTTG ACGGACACAT GGATGCTGTT CGAGCTTATC CGGGACGCAT
    28741 TCTCTCGCCA AGAGTTTTTG GGCGATAAGT TCTGGACGCC GCCCGAAGCA TATCGAAAGT
    28801 TTGATCCGAT TGTGGAAGAC AGCACCGATC CTGCTGCAAA ATTTGTAATC CCTCCTTGCA
    28861 TCGTGTTCTT CGATGAAGCT CACTTGATCC CGAAGAAGCT GATGAAAGGC GGATTGATGA
    28921 ATGCGATGGA AGCGAACGAT GGCTACATGC AAGTGAAGCC GCCCGGAGTT CGTACCGACG
    28981 CCATGCTCAT CAATTGCAAG AAGATTTGCT GGGTAGGTGC AACGACCGAA CGTGGATTGG
    29041 TGTTTGATGC ACTGGAGAAT CGTTTCTCCA CAACCATCGA ATGGGCACCG GCTACCACTA
    29101 AGGAAATCGC AGGGATCACT CACGCTCGAA TGGAAGAGCG TGTGGTGAAG CGTATCGCTC
    29161 CGTTCCCAAT GCCGATGGAA TCTTGTGAGA AGGTTGCGGC TTATCGCCAC ATCCCTCGTG
    29221 AGGCCATTTC TTTTGCCGAG AAGGTGATTC AGCACAAGGA CATGTTCCCC ACGGATAGTT
    29281 GGGACGAAGC GGTGGATCGT ATCGCCAGAG ACATTGGATT GGACGAGTGG GGGTTCACGA
    29341 AGAAGCAGAT TGAAATCCTC ACAGCACTCG GTCAGCGACC GATTGCCGAA GGCCGGTTGG
    29401 CTGGTGTGGC GCATTGTCGT ATCGAACAGG TTGTGCGATA TGAGTTGCCC ATGCTGATGT
    29461 CCTATGTCAA TGGTGGGCCA TTTGTTGTGG TCGTGAGCGG CAAGGGCATG TGTATCACGA
    29521 AGGCCGGTTT GAAAGAACTG GACAAGCGAC GGATTTCCCA TCGGGGAATG GATATTACCG
    29581 CAGAGCACTT TGAGTCAAGG AGAGCATCAT GACGTTGCAA CATATCAACT CCAGTCGGCT
    29641 GCAAAAGACG GTGGCCGATC TGGAATTTGC CAATAACTAT TCCGACTTCA ACGCCTTGTG
    29701 TAAGGCGGTC TCGGAGACGG AGTGGGCGAA GGGATTCTCT CTGACTCAAG AGTCTATCAG
    29761 CGATCTGATC TACGCCCGTG GTACGATCAC GAAGGTGGAC AAGCCAGTGA AAGAGACAAA
    29821 ACCCGAGCCT GTCGCCACTG CGGCACCCGC AGTGGTTGAC GGCACGGACG AAGCCAAAGT
    29881 CGTCAAGACC TATGATGGTC CTGCGAAGGG CCGCAAGCAA TGCCCTGCGT GCCAGAGCTA
    29941 TGTCGGTGGT CGCAGTGCAT TCTGTCATTG TGGTCATGAG TTTGGCAAGA AGGTCAAGGC
    30001 TCCGGTTGTT GAGGACACAA CGTCCGATGA CGATGTGGAG ATTGAGCGTG AACGCCCGAG
    30061 CGAAGAGTAT GGGCATGGTT ATCGCAGCAA GACGTGGGTT CCGGCTGGCG ATTGTCCGGT
    30121 CAAGCTGCGG TCGTTGGATC GGGATGCCAT TCAGGAATGG GCTGAGGCGG TGCGTCGGTC
    30181 TTTCGAGAAT CGTCATCGCA GTTTCCTCAC GCTGCATGGT CTCCAGTATT GGGTGAAGGA
    30241 ATTCTATCCT CCATTCAAGT CTGGCCCGAT CCCTCCCGGA GCGGACGGCA ACAATCCCGA
    30301 TTATCTGAAG GCCCTTGAAG TTCTTCAGGA AATCTACCAC GAAGATTACT TGCATGAAAA
    30361 GGGTCGATGA TGCAGTTCTT TCAGTGGACA ACCGACTACA TGCTCTATCA GCGACAGTTC
    30421 CCTAAGAAGG AACGGATGCC GTATGAAGAG TTTCTGAAGC AGCGGTTGAA AACGATAAAG
    30481 AGCTATAGGA TGCCCACCGT TCGGCATGAT GCCGACATTC TCTGGGTCAA AGAGGGCCAA
    30541 CCCTATTACA ACATCCATCC TAAGATGGCA CAAAAGTTGT GTAAGGTGGA CTTGAATAAA
    30601 ATCCCGTCCA CCATGCTGAA AACTCCGCAT GGCTTGAGTG TCGTCAACAT TCGTTTTGCA
    30661 CAGCAGCATC CTGAATTCAC TGTTGCTGAT GCCCAAATGC CAGACATGAA GCTGCCATTT
    30721 GCTCAGGCCA TTCCAGCCGG GTCATTTGTG CATTCCATGC TGATGATGCG AAGCGATTAT
    30781 GAGAGATGGA ATGTAATGTT CCTTCTTGAT TTCGGCACCA TCAACCCAAA TGGTCAGCCA
    30841 TCATACTGTA TTTACGGGAT GCGACTACAT AGCGCCATTT CAATGGAGGA TGCGATCTTT
    30901 TTGGCGTCTC GGGAATCGTC TACCCCGGAT GATTCCTATC AGCAAATGCT TCGTAATATC
    30961 ATTCGGTTGG CCGTGAGCAT AGGTTTCTTA GCGGACAATC CGGCAATTTG CGAAGCGGAC
    31021 GTGCTGGCGG ATGACAGAGG GGCATTTCGA GAAGCCTCAG ACGAGAAACG TGAATTCATT
    31081 GCGGCCAGAG CACGCCGTAG AGGGAAATAC GGTTTCAACA TCGGCACCGA TCTGATGTTT
    31141 CTGGGTGAGC GTCCTAAAGG CGAACGACGG GATTCGATTG CAACTGGGCG TGAGTTGGAG
    31201 TATGCTCACA TCCGTGCTGG ACACCCCCAC GCAGTTAGAT ATGGTGAGAG CAAGCGTTTG
    31261 GTCAAAATCA TGTGGTACGT TCCCACAACC GTTCGTGATG ATCTCCCCTT TAAGGCAGAT
    31321 GAGTGAATCA TGTCCAAACC CAAATCCAAG AAGCCGACCG CCCAAGAGAT CCGCCAGCAA
    31381 ATCACCAACC AGATGGTCGA GGCCCTCAAG AAAGGCGTCC TCCCTTGGCG TCGTCCGTGG
    31441 AGCGGCGATC TCAACTGTGG CTCCCCGGCC AACTTCTTCT CCAAGCGGCG ATACACAGGA
    31501 ATCAATACCC TGATCCTGAT GTTCTCCAGT ATGGCCTTCG GCTATAAGTC GAAATTCTGG
    31561 GGCACGGCGG GCGCATGGAA GAAGCACTGC GGTGCTTACA TCAAGAAGGG CGAAAAGGCC
    31621 ACGTCGGTTA CGCTCTTCAA CATGATCCCC AAGAAAGAAA ACGGCGTGAA AGTGCAGAAT
    31681 AAAAAGGGCG AAGATGTTCT CTTCCCCATG CTCCGGTTCA TGCCTGTGTT CAATGTGGAG
    31741 CAACTCAACT TGTCTAAGCC CGAGGTGGCT GAGGCGGTTG CTAAGTATCT CGTGCAGGAA
    31801 GGTGAGGTTC GCAATACCGA GCCGAACTTT GCTCCCGCCG AAGAATTCAT CAAGGCCACC
    31861 GGGGCGGTGA TTAAGGAAGA GGGCGACCGT GCCTTCTATA GTTTCGACAC CGATGTGGTG
    31921 ACCGTCCCGA GCCGCAAGCG ATTCGATACC ATCGCCGACT TCTATGAAAC TACTTTCCAC
    31981 GAGGTTGCTC ACTGGGCAGA GAGGGAAGGT CGCATGGGCA AGAAGGGCGA GAAGCTCGAA
    32041 GATCGTAAGT ACGATTGGTG TGAACTCGTC GCCGAAATGA GTGCGTGCTT CCTGATGATC
    32101 GAACTCCAAG TGCCGATGGC AGAAAAGTTG CTGCCTAACA TCCAGAGCTA TGTGGCAAAC
    32161 TGGCTGGAAG GCATGAAGGA TACAAAATTT GTGTTCGAGG CTGCGTCCCA AGCCAGCAAA
    32221 GTGGTCGATT ACCTGTTGGC CTTCGTCGGC AAGCAGAACC CGACCTATGT GCCGGAAGCC
    32281 GAGACTTCCG AGGAAACAAC TGAAGTTGAG AGGGCGGCAT GAGTCATTTT TCTCACAATG
    32341 TCGATGTGAA ATGCCCAGAC TGTCAGCCGT TGGCCCAGTC ATTCCTTGAG TGTTGTGAAA
    32401 GAAACTACAG TGGTTGCGGG GTAGACATGG CTTACTGCCC CGAGTGTGGT CACGGGTTTC
    32461 AGATCAGCTA TAAGGTGAGT GAAGTTCTAC GGACTGAATC GTGGGATGGT CCGTCTCGTG
    32521 TTGTTCGTGA AGCCGAAGAG GAAGAAGACC GTAGGCGGCA GGCTGCGGAG CAGTTGTTGC
    32581 AGGACACCCA CGAGTATGAG CGTCTTAAAA AGAAACTGGG GATAAAATGA TGTCTCTATC
    32641 ACGACGATTG TTTTTGCAAA TCGCCAGCTT GGTGACGTTC TTTGGTGTCC CCAAAAATCC
    32701 GATTCCTGTT CTCGATCCCA AGCCTTTGAC ACCCAGCTTT CCGTTGCCCA AGGCAACCGC
    32761 CCATCCTCAA TTGATGTGGG GGACGTATGG CAAGAGTGGA AAGCAGCCAC TGAAGGTCGT
    32821 CCAGTTGGGT GCATGTTCCA CAGAGCATTT GTATGCCATT TTGAAGACTC AATGGCAAAT
    32881 CTCTAATGAA TATCGTGCGG CGATTTGGGA CATCCTCAAC ATTCGCTGCA AGATGGAAAA
    32941 AGAAAATCCC GAGTTGAGAA AGGTCCACTA TGAATGTCCC GAAGCTCCTG AAAGTCGAAC
    33001 CACTTGAAGA GGACATGGAC TTCCCCCGTT ACGTCATCGA GGACCAAGAA GGAATGGTGT
    33061 GGGATGGTTC GGCCTTCATC GCCGACCGGA AGGCCGGAAT GCTCTACGTG GGCACCGATG
    33121 ATGCTTGCCT CGCCATGCAG GAAATTCTCA AGAAAGACCT GAGTCAGCGT GTTCTGATTC
    33181 GGCTGAAGGC CCCGGTCATG ATCGAGGTTT ATGCCGATCC GCACGCCATC GTCAATCCGT
    33241 TGGACGTGGC TTCGTGGCTG AGTAAGACCT GTCGGTTGCA GATGAACACC AGCGAGAATG
    33301 GGCTGGGGCC TGACAACTCG GTTGTCTTGC CAACCATCTA CTTCCATAAG ATCGAGGTTT
    33361 GCGATGATTC GGCCTAGAAC ATCACGGCTG GTTATCTTTC TCCGAGCGGT TGCCATTGTT
    33421 TGGGGAGTGT TGTGGTTGTT TTTCCACATC CTCCCCTTCG AGGGCTACTA CTACGTGAAG
    33481 ATTTGGAGTC GCTGGTGGTT CCCTCTCTTG CTGGCCCTCG TTTTGGTTTT CCGAGTCGGT
    33541 CTGATTTCCT ACTGCATCGA CACTTTCATT TACTGGTTGA TGTATAACGG CGATCCCAGC
    33601 TATCAAGAGG CCCGCCAGAA TGGCTGGCAT CCGTTCTGGG ACAACATTCC TAGTCCCATC
    33661 AATCCAGATA ATGGCTTTGT GCCACCTGCG TCTTGGCAGT TCTGCTGCCC GGTCTGCAAC
    33721 TCTCGTGTTG AGAAGGCGGT CGATATTTGC TGGAACTGTG GCTATGGATC GAACGGAGAC
    33781 AGCACAGCTT ACTATAACAG ATATGGGCAT CCGCCCAAAC CCGATGATCC GGGACCACCT
    33841 CCCAGTATCC CAATGGACGC AACATGAACC CTTATTCCGA TTTGTGGATT TGGCCCAAGC
    33901 CAGAAGTTTA CATGGGTCCA ACGGTCTATG AGGCAACGGA GATAAAAATT CGGGAAGTCG
    33961 GTGCTCAAAT TGAGGAACTG CAAGGTCAAA TGCGAATTTT GCAGCGACGA CTTGAAGAAT
    34021 ATGAGGGAAG TTCAATGCTT GAGGCCGAGC GTATTGCAAC CCACGCCGAA AGGTTCCTGA
    34081 AGCCAATATC ATGATCGTTT TTCATGGCAC CGGGCATTAT GCTTTTGAGG CAATCTCCCA
    34141 GCGGGGACTG CTGAAGCGGC ATCATTCCCA TGTCCCCAAG CCATGTGCCT GTACCTCTCT
    34201 CGACATTGAG ATTGCGAAGC TCTTTGCCGT GCGAAAGTCA ACGGCTGAGG ACTTCATGGC
    34261 TGGAAAACTC AGTGGTATTG TGTTAGAGTT TGAATTGAGC GGGCGAGTGG GCCGGGATTA
    34321 CCTGCCCGTT TGTGATTACC GATCCCTTCA AACCGAGAAT GAGATTGCGG TTTTTTCTCC
    34381 CCGCCGTTTG CAATTACTGG CTGTGTGGAG GCACGAACAG GATTGGCAAC GGCATTCCCT
    34441 CAAGGTGAAT CATGATCGAA TTTGAAGTCC GAAGTCGATG GGAAGCTCGA AGTGTGGCGT
    34501 GCAGAGTCGC CTCTATCATC GGCAATCCCT ATGCGTGGGA TGAAAATCGG GAAATGGGGC
    34561 CATACTGGCA AGAGGCCGAA CAGAAGTGGC AGCTTAACAG TGGCAATGAT TGGTTCCTAC
    34621 GGAGCCTTGG TGAGAACCGC TACTCGCTCT CCTATCGCTA TGGCAGTAAG AAGCAGTCGG
    34681 CTCTCGATGG CCTCAAGACC TTCTTGGAAG AGATTGTGTT CGCATGAAAG AGAACTTTTC
    34741 TCCCGAAATG TGGAGCCGTT TGCTGGAGAC CGCTCTGTCT GCCATGCCTT ATGGACTTCC
    34801 ATTGGATGAC GATTGGCCTG ATGTGCGGGA TAGCATCGCT GTCAAAATCT GCGAGGAATA
    34861 TCCCGAACTA ATTGACGCCG ATGCGAGTTC GGATATTGCC GATGCACTGA TGGATGCACT
    34921 GATGGTTGAT TGCTAATCCG TCTTTTTTCA GCGAACCTTT TTTGCTATAC TTGCCTCATC
    34981 CTCTCAATGA CTGAGAGCGG AAGGAGGCAT GAATGCTACA GGTTCAAGAA TTTTTGAAGC
    35041 AGAACACGAT TGACGATCTA ACCGCACAAC TGGGAATCAA GGCTTCCAAG CACGAGACCC
    35101 TACCGTTGGT TATCCTCAAT TACGACCAGA TCGAAAGCCC CAAGACACAC CCAGTCGTGC
    35161 GTGAGTGTCG GGGTCTGGTT CTGCACGCCG ACACCCATCA AGTCGTAGCC AAGAGCTTCC
    35221 CCCGGTTCTT CAACTGGGGC GAAGTGGCAG ACGAAATGGA GTTGTTCGAT TTCAGCGACT
    35281 TCTCTGTCCA CTCGAAAGAG GATGGAAGTT TGGTGCTCTT GTATCACTTC GAGAACGAGT
    35341 GGCGGGTCAA TACCCGTGGC TCATTCGCTG GCGATCCAAT TCAGCATCAG AACTTTACAT
    35401 GGGCCGAGGC AATTGTTAAG GCTCTGGGCG TGGTGTCATT GAAGGATTTG AACGGCAAGT
    35461 TGAACGAGGA CTACACATAC GTTGGCGAAT TCTGTTCTCC GTGGAACAAG GTCGTCCGCA
    35521 AGTATGACAA GCCCACGTTC TACCTGTTGA CGATCATGGA CCGTCGCTCT CTAGCTGAAG
    35581 TTGGGATTGC ACAGTGCGAT GCGATTGCAA AGGAAATGGG CTGGCTGCGG CCAATCCAAT
    35641 ACACTTTCTC TAGCATCGAC CAAATCCAAG AGTGGCTGCG TGAGCAGTCG GCGACGGATG
    35701 CTACGTTCGA GGGTGTTGTG ATTCGAGACT CTAAGAACGC TCGCTGGAAG ATTAAGTCCG
    35761 CTACTTATCT TGGCCTTCAC CGGTTGAAGG GCGACGATGT TTGGAACCCC AAGCATCTCT
    35821 TGCCTTTCAT TCTGGCTGGG GAAGAGGACG AGTTGTTGAC TTATTTCCCA GAGGTTCGAG
    35881 ACCGATTTTT TGAGTTGAAA TCCCAAATTT TGGACGAATA CTGCAAGCTG GTTGAAGCAT
    35941 GGGGCGACCA CCGCCACATC GAAGATCAGA AGGAATTCGC CTTGACCATC AAGGGCCAAC
    36001 GATTCTCTTC ACTATTGTTT CAAGTCCGAA AGGAACACGG TAAGGCCCAG TCCTCAAAGG
    36061 ACTTGCGTAA GAAGTGGGCT GAATCAGAAG CCTTGATTTT GAAGCATATC GTCAAGGGGA
    36121 CACCCGCTTA GGCTCAAGTA ATGGACAAGG AAAGTCGAAA CTTTCTACTG TAAAATTTGG
    36181 ATTTTGCACT TGCAAATCGA ATTTGTGTTG TCCATACTTT GCTGTGCATC CAATTTTGGT
    36241 GTGCAGCAAA ATGCGGGTTC CGAGACACGA GGTCATCTTT TAGAAGGGAA GGACCGAATC
    36301 ATGTTAGTGT TGAGTCGCAA GAAGAACGAG AGTATCGTGA TCGACGATAA TATCGTTCTG
    36361 ACCGTTGTCG AAATCAGGGG CGACAAAGTT CGGCTGGGGA TTCAAGCTCC CAAAGAGGTT
    36421 CCCGTTCATC GGTCTGAAGT CCATCAGCGA CTTCAAACGG CAAAACTTCC GACCGAAGTT
    36481 GAATTGACGA TTCCCGAAGA GATGGCGAAA GCCGTTTAAG AATCGCCGCA ACTCCGTACA
    36541 TCCGAGACAG TGCCTCCTGT TTTCACAGGG GGCACTGTCG TTTTACAGGG GCAGAAAATG
    36601 TTCAAGCTCG TCATCGAGGC GAACGGCAAG AAGCTGGAAA AGGAAATGAA GGATTACGCC
    36661 ACGGCGATGA CCGAGGCTCA GCGCATCACA AAGTTCCCGT ACTCCGCAGA GGCGATGATC
    36721 TATAGGGGCA ACTTGATGAT CGTATGGATC AATCATGCGC CCCCGTCGAA GTCGAAGAAC
    36781 GAAGAAGAAA TGGAATGACA GACTTCCTCA AGAAAAGCTC CTATCTGGAA CTGCGGGCAG
    36841 TAAAGGTAAG CCGAGACGAA AGCCGGATCA CTCTGACCGG CTGCGTCTCG TCTTTCTACA
    36901 TGAAACAGAT GGCCACCACG TTAGCCAAGA AGAGGTTTCC CAATCTTGAA CTCGTTAATG
    36961 GTCTTGAAGT TGTGGCGAGT GGTAAGAAAG TTCAAGGATT TTCTTGAATT TTGCTTTACA
    37021 CTCCAAGAAG GCCAGCGTAT GATTGAGTGA ATGGCACAAG AAACGGACAC CCTTGTGCAA
    37081 GCTGTCAAGC CCAGTAAGGG CAGGTAAGTT TCACCACCGG TTCACGTTTC TTTTTTGGAG
    37141 TCACACACAT GTCTCGACCC TGTTCAGCGT ACACGCAGGC CATCCGTGAT CTGGTCTCGA
    37201 AGGACAAAAA GATCACCCAC AAGGATGCCC GCCCGCTCCT GAAAGCGGCT GGCCATCCCA
    37261 TCGTCGCCGA ACCGCCCACG AAGAGTGCGG AATTCGCAGC CATCGAAAAG GGCTACGACA
    37321 TCGGCTCGCT CGTCAAGCCC GACATGGATA AGGTCGAAGG GGCCTGCCGT CAAGGCATGA
    37381 AGTACGACGA CAAGACGACC AAGGCGGTCA TGCACGAAGC GACCCTGCGT GGAGCGTGGG
    37441 CGAACGAAGC CAACGAATTC AATACCACCA AGTCCAAGTG GCTCATCACT CTCGCCAGCG
    37501 GCGAGAAGTC GCCCAGCCGC AAGCCCGCAT CCAGCCGCAA CAACAAGGCG AAGGCGGCGA
    37561 AGAAGCAGCC CAAGCAGAAG AACGTCCCCG TGCGTCGTGG TCGTCAGCCG AAGGTCGTGG
    37621 TCCCCACCGT CGAATCCGAC GACTCGCTCA GCGTGATCGA GAAGCTCGGT GGCGTGCAGG
    37681 CGGCGGAAGC CAAGGTCGCA AGCCTCAAGG CCGAAGTGGC AACGCTCGAA GCGGCGGTCG
    37741 CAGCGGTCAA AGCCCTCACG GCACGCCTCC AGAAGGCTGC CTGAGTCAAA AACTGTGTGT
    37801 TGCGTATCTC GAAAGGGGGC GGTGTTTTCG CACCGCCCCC TTTTCCATAG GAGCATCCTG
    37861 TGAAAGTCTA CGGTATCTAT CACTATCGTG GCGAAGAGGC TCTGGCCAAA GCACTCGCAC
    37921 AGGCGGGAAT GACACCCCCT GCTAAATTGC CCGAAGGCTC GGACCCAAGA GACCTGAAGC
    37981 CGATTGAAGT ATCAATCGAG GATGTTTCTA GTCTCATGGA AGATAGCGAC GTGATGTTGG
    38041 TTCGCCGGGC GGGTGGCAAT TACATTCACC TTGATCTTCG TGGTTTCAAA TTCACTCAAC
    38101 GCTGAAGGAG AGCACATGTC TCGTAAAGGT TTCACCGTCA CAGAACTTCT TGTTGTTGTC
    38161 GCCATCATCG TCATTCTGGG TGCGTTATTG ATGGGCGGCG TGCAAGGGTG TGCGAACAAC
    38221 TCACCCGAAC TCACGGGCGT CTACCAATGC GTCAAGACCT ATACGATCAC ATCTGGCGGC
    38281 GGCGATTCCA CATCCACGTC GAAGCGTGTC GATGTTCGTC CGATGGACGG CGGTATGGCA
    38341 ACAACCTTCC TCTGCAATGA TAGTTGGACG AACGACATCC AGAACAGTGC AACGATGTAC
    38401 GCTCAATTCG AGCCGGGCAA GTGGTATCAA ATCACCACGC TCGGGATTCG CAAAGAAGGG
    38461 ATCTGGAATC CACTGTTTCC CAAGATCAAA GCAGTTGTCG AAATCCCCGA TCCACGCAAA
    38521 CCGGAAAGGG CCGATTGAGA TGGAAGTCTT CGTCGTCATT GGAAGCTGTG GTGAGTGGGA
    38581 AGACCATAGC GAATGGGTTG AACTGGTCAC TTACAGTGCG GCCAAAGCTC AACGTCATAT
    38641 TGATGCTCGA TTGGCCAAGT TTAAGGCCGA CGAGGATGCG TATGAACGTG TGAGTGCTTG
    38701 GCGTAGCCAA TACATGGATG CGAATCCCTA TCCCGAACTC GATAGGTCCA GATGGAAAGA
    38761 GCGAAAACGT TGGCCACCCG GTCTCAGACA CGATCAGATT ACACCGGAAA TGAGGGCAGA
    38821 AAGAGAAGCG GTTGCCACTC ACAATCAAGT TCTTTCAGAT GAACACAAAA TTCAGCTTGA
    38881 GATTTGGCAA GCTGCAAAAG ATAAAGCCTG TATGGAGTTC ATTGCAGCCG AGTTTAGTGC
    38941 GGATGAGGCT GAACAAGAAC GCCTCTTTGA TTTGAGATAC CGAGAGCCAT TGTCTTTTAA
    39001 CATCGAAAAA CATCCGATAG ACGAACCGGA GCAAATATGA TTTCAGTCGG CTGGAGTGAT
    39061 TTCGCCCTCA AGAACAGCGC CCCGCTTTCT GGCAATTCCT ATGCGGCCAT GCTCAATGGC
    39121 AACGTCATCG GTCTGGTCGA AAAGTATTGG GACAACCGCA AGCCGGGCAT GGGCGAAGGC
    39181 GACAGGCTTG ACCGAAAGGT TGTAGTTCCT ATTGGTGCGG AAGACGTCAC CTATTTCCGC
    39241 TGTCCGTCGT ATGTCGAACC GCAGATGGGT TTGCCCGTCA AAGCACGGCT CGTTCAGCGG
    39301 CAAGAGGGGG AAGCCCCTTA CGTCCAGACA TACGTGAGTC CCGAAGACGT GGGAATGTAT
    39361 ACGCAGTTCC CCGTCATTTC GCCCGTGGCC ACCAGTGCCA GCATTGTATG CTACAGTGTC
    39421 GAAGCTCTGT TGGAAAATGG GGGCAAGCGA TCCACTGATT GCGACTGGGA GATCGTCTGT
    39481 ATTCTGGCAT CGACCGATGC TCAGGAGCCA ATGACGCCAC TCACAATGGC TCGCAATTTC
    39541 CTTCAGAAAG AGGGCGGGAC GTTCGGCGAA TATTCGGCGA AGGACTTCGC CGAGGCGATT
    39601 TGGTATTGGT CTACTCGCAA GGGCATTCCG GTTCGAGGGG ACAACCTATG ATCGACTACA
    39661 AAAGATTGGT TGCATCACTC ACTGATCTGG ACGTGACCAA ACGCAATTAT GATGAGGCTC
    39721 TCAGACTCAT TGAACTGAGG GTCGATGAGA TTTGGCGGCA TATCTGTCAG TGGCATCAAG
    39781 ATGAGCTTCA CCCTGCCCGC AAACTTGGCT TCTGGGTTTT CCGTAATGGA AAAGATGCGG
    39841 ACTATAAAGA AGACTCTCTG AAAGGGGGCC TTTGATCCAA TTGCTGATGC AGACTTCATC
    39901 GAGCTTAAAG GCCAGTTCTG GCCTTTCTAT ACTGTTGTTG GCGATTTGGA AACCAATGAC
    39961 AATCCTCATT ACAAATATCA GCATGGGTTT CCAACGGAGT TGCTATGGAC AGAAGACTGG
    40021 ATGGCCGTAA TAGACAAGCA TATCGCTGAT GCTATTACAA ATTTTGCATC CGACCGGGCG
    40081 ACAAAGCTCC AACGGAACAA AGAGAAGAAG GCACGCAAGC AGGAAAATGC AAGAGTTCTT
    40141 CATCAGAAAG TTCTCGCCAT CAAAGCGAAG GTCGAAGCTG TTTTGACCCC AGACGAATAC
    40201 AACTATTTGC TGGATAAGAC CGGCTGGAGA TTTGTGAAAT GACACCCGCC GCTCGCATTG
    40261 TTGACAATGG CATTGGAGCT TATGAGTTTT GTGGTCATCG GGGAACGCAT GTCCAATTGG
    40321 GAGTGGAACT CGATGAGGTG CTCAAGGTCG ATGTCACTGA TGATGACGAA ATCGAGAATA
    40381 CCATCCACGG TACTGTGAGA GGTGGCTGTG ATGGCGAACA TGCGGGACGA TGTAATCGAA
    40441 GTTGCATTGA ATTCGAGGTG GATTACGTCG GAAAGTTGGA TCGGGTTGCG GTTGAAAAAG
    40501 GCCGCAAAAT TGCGTATTAT ATGATCGAAC AGGCGTAAGC CACTTTAACT CTCTGGAGAG
    40561 GTGCGTGACT GCGCAGCACG GCTCCCACGC TTGTAGTGGG AGATAGGGGT TCAAATCCCC
    40621 TAAGTGGCTC TTTTCTACAG AAAGAACGAT ATGATTAAGT ACGTCAGCGG CGATCTCTTT
    40681 GGCCCCATGC TGGCCGACAA TACCCCCGGC ACGATCATCA TCCCCCATGT GGTTAATTCT
    40741 AAGGGAGCAT GGGGCAGTGG CTTTGTGGTC CCTTTGGGCC GCAAATATCC ACTTGCCAAG
    40801 AACCGGTATT ACAACTGGCA TTCCAACGGC CATGAGACTG AAGAGTGGCG ATTGCATCGT
    40861 CGTGTTCCTT TTGAGTTGGG CGTCACTCAA TTCGTCAGAG TCAGTGGGCC TGAAGCTCCT
    40921 ACACAGATCA TCGTGGCCAA CATGCTTGCC CAAACTTTGG GCGGCGCACG TCCATTATAT
    40981 TATCAACATT TGGCCGCATG TATGACGCAA GTAGCTGGAA TGTGCCAGCA CTTGTCAGAG
    41041 CAATTGGGGC TTCCCGCACG TATTCACGCC CCCGCTTTCG GCGCTGGGCT GGCTGGTGGC
    41101 GATTGGGCAA TCATCAAAGA GCTTATTGCT GATTGTTGGT TGCGGGATTT GCACATCCCA
    41161 GTCAGCATCT ACTATCTGCC CGGTACGGTT CCTCAAGTTG AAGCCGAGGC TGCCCTGCAA
    41221 GAGCCGAACT TCATTCTGGA ACCGGCTCTC GAAGCGGAAA TCGCACACGC CCTTGCCAAT
    41281 GATCCGCCTG TCCTTACTCA ATTAGAGCAA AGGCTCAGAA CGGAGACCCC CGAGGACTTC
    41341 AATGATTTCA ACGGGCCACT CGAAGGGAAC GAATAAAATG GACTTGATAA TCTTGATTGC
    41401 CACATCGGCG AGCGGCGAGG AACAGACCCT CGTCTGTGAA GATGAATTCA AAGATGCGGG
    41461 GGAGAATCCA GAAGATTTCT TCGTCGGTCA TGTGAGGGAT GCGTATGTGG CGGGCCGCAT
    41521 CGAATGTTCG GGCGACACCC ATTTGCTCAG CGGAGCTTAC AAGAGGGAGT TTTGAGTAAG
    41581 AAGGGCAAAC ATCAGACAGT TGAGACAAGT CTCAAGCCAA ACATGAAGTG GCTGGAGAAT
    41641 CTTGAGATAG TCGAACGGGT TATCATCGGA TTGAGCGAGG CGTGTCGCCA CAAGTTCACG
    41701 CCCGGCCATA TTAAGGTTCA AGGCGAAGTG GATGGCGGGC TGAGACTCAA CACATATTCT
    41761 GGCCGAGGCG TCACTAAGGT GTTCGTTGGT GTGGCTCCTG AAAACAAAGA GGCTCTTCGC
    41821 AAGTTGATTG AAGAAAGAAT GAAATGACCA GAAAATTCAT CGGAGATTTC ATTGAAATTG
    41881 ACGGCAGAAT GATCTGCTAT CAGCTATTCA CTGGTCATCA GTATCTCATG GAAAAGAATG
    41941 GCTGGACCGA AGAACAAGTA AGCGAGTACA TCGAAGAAAA TCACAAGGTT TATTTGTTGA
    42001 TAAACCAAAT CATGGCTCTT AAACAGTCGT GTTTTTTGCT CCGCAGAGTT TCTCACAGTT
    42061 GTGGGAGCTT GGCCGATCAC CTATATGAGT TGAAAGTTCG CCTGATCCAT GAATTGCGAG
    42121 ATGTCCATAG CGTTGAATTC GATGACGAAT TTGTCGAGAA TTGGAGCGAG TGATGAAACA
    42181 CGATCTGCAA GTTCTTCGCA CCAATCTGAA GAAAGCCGAG AATGAGGTTC AGCGGCTGAA
    42241 ATCCGCTATC ACCCGTGAAG AGAATGCCTG CCAACATTCG TGGACCGAAA CCTATGCCCC
    42301 GGAAGTTCAA GAAGCCTATA CAGATCCGGG CGATCCGCCC GGAACAATGG GCGTTGACTG
    42361 GCGAGGCCCA TGTTATGTCC CGAGGTCCGA GACACCCAGA TGGAAGCGTG TCTGCGGCTT
    42421 GTGCGGAAAA ATCGAATACT CCCGCAGCAC TCGTGAAGAA ACCACAACCG TCAGAAAGCC
    42481 GGTGTACTGA TGCCTTGGCT CGTCGTTCTC GAAAGTTCTC ACTACGCTCC CAAAGATGGC
    42541 AATGATGCCA TTCAGGAAAT CCTGATTGCC AACGATGCCG ATCAAGCGTT GGCGTATATC
    42601 GACAAGGAGC ACTTGTACGA TTATTTCGCC GACGAAGATC ATTCCGACAA AGAAGAGGAA
    42661 AGCGGCTATT TCAGTCCCAC CAAAGAGTGG TGGGATGCAA ATCCCTCGAA GCGGGATGAA
    42721 GCGGTCTCTC TTGGTCTGGA AATCGTGGAG TATTCCCACG ACATCACTCC TTCTGTGAGG
    42781 GGAACCGGAG ACGCTCTCAC TCGCTGGCTC CAATCCAACA CTTGGAAAGA TGTTGAGGAC
    42841 GCCTACTACG GAGTGACGCA GTTTACTTGG CAGCGTCAGC AGTCCATTAG CGACGAGGAT
    42901 GCGGCCACAT TGCTGCGGCT GAGTTTGGCC AAAGACATTC GAGGATGGAA AGCGAAGTGA
    42961 AATGTTCAAG AAGGGCTATC CCACCGAACC CGGTTTTTAC TGGCAATACT GGACGAAATG
    43021 CCACGGGCCA TTTTTGAGGC AGATCGTCAA GGAAGGCGAC CGGTGGTGGG TGCTTCGCTA
    43081 CAATGACCAC AAGAAAGTAA ACCGGGAGAG TCTCTTCGCT TATGCCGAGG ACGCTTACTG
    43141 GTGCAAGATC GAGCCGCCGC CCTTTTTACA AGTAGTGTTT GAATGAACCT GCCGTTAGTT
    43201 GAGTGGAATA AAGAACAACC CGGTTATCTT CCAATGTGGG AGGAAATCTT CGGCATAGGG
    43261 CCATTTGAGT TGTTGGAATC CATCCCTGTC CCCGAGGGTG ATCGCATACT GGGATGGAAG
    43321 GGTCAGCCCG AATCTGCGGT TATTCAGTTT GAGCCGGGAT GGTGGTATAC GATTGCTTTG
    43381 CCACCTACGA ATCATTGGAG CCATTATGGA GTGAAAACGG CTACGTTTTT TCACTCCAAA
    43441 TGGTTTAGGC CATTCGGCGT TCCGTTTTCC GGCATAGACA CCTGTGTGGT ATTACTATGC
    43501 AATACAAGAT TCCCTCACAG AACTACGCCC GTCTTGAATC CGAGATCGCC AAGCTGAATC
    43561 GCCGAGCCGA GAAGCTGGGC ATGGCCCCGA TCAAGCTCAA GATCGTGGAT CGGATCACCG
    43621 AGACCTATCC TCTTGAACTT GAACTGACTT ACACCGCAGA CATCATTGTC TGTGAGATCG
    43681 AAGGCGAGTC CCCGCAATTG GCTGGATGGA CCTTAGTTGC CGTGATCGAG CCGGTGACAG
    43741 ATGTAGAGAA CATCGTGCGG GAGGTGCCCG GTCAGGTTTG CCCTGCTGAG TTCCGCATCA
    43801 CCGACATGCA CTGCGACCAT TGCCAAGAAG TGCGTCGTCG TAAGGACGTG TTCATTCTCC
    43861 AGCATGAGGA TGGCACCTAT AAGCAGGTGG GCCGGAATTG TCTGGCCGAT TTCTTAGGAC
    43921 ATGAGAGTCC CGAGACGTTG GTTCGCAAGG CCGAGTGCTA CATTGCTGTG GGTCGCCTGA
    43981 TCTTTGAATC ACAAGAAGTC GGCTGGGGCA ATCTGGGCAA GGTGAAGTCG GTTCCCACTG
    44041 AATTGTTCTT GATTATGGTG GCTGCGACGA TACGTGCCCA CGGCTATGTG TCGAAGTCGA
    44101 AGTCCGAGGA ATTGTTGCAG AAGCCTACGG CGTGGATAGC ATGGGATTGC TGCCTCAATC
    44161 CCGAGGTTAA GCATGATCCT GTGGAAGAAC AGGATGTGGA TTTGGCCAAG CGGGCAATCG
    44221 CATGGGCGAA AGCCATTGAA CCTGATGAGG CTCCGAACAG CTACATCCAT GACATTGCGG
    44281 TGTGTGCCCG TCAGCCTGTG GTGACAAGCA GATTGATTGG CTATGCGGCC TCGCTGATTC
    44341 CTGCTTTCCG CAAGAATGAA GAGACACAGT TTCAGCGACG GCGGAACACG ATTAGCCAGC
    44401 GGCACATTGG TACTGTGGGC AAACGGGAGA TTTTCGATCT GCAAGTTGTC TTTCTGAAAG
    44461 AGTTCGAGAC TTTGCACGGA ATCCAAACGA TGGTAAAATT TGTGGATGGC GAAGGCAACG
    44521 CCGTGTTGTG GCGTGCATCT GGCCGACCGG ATTGGCTGGA AGTTGGGAAG CTCGTCAAAG
    44581 TGAAGTGTAC GCCAAAAGAA CATACGGTTT ATCAGGATCA GCCCGAAACC ATTGTGTTGC
    44641 GGGTTTCTCC TGTGGAGCAA GCATGAGATT TCAAGACATT CCTCAATTCA CCCGAGATGG
    44701 GCACTATCAA GTCAATGTGT CTTGGGATTT TCTGGAGACC CATCTTGCTC ATCTGAATGA
    44761 GGGACAAAAG CTGGATTTGA ATCCCGATTT TCAACGAGGC CATGTTTGGA ACGAATCCAA
    44821 ACAACGGGCA TTTGTCGAAT TTTGCCTGAA AGGTGGTCGT GGTAGCAGTC TCTTGAGATT
    44881 CAATTGTCCC GGCTGGATGA AAGACTTCCG AGGCCCAATG GTTTTAGTTG ATGGCAAGCA
    44941 GCGATTGGAG GCGGTTCGTA AGTTCATGCG AAATGAGCTT GCTATTTTTG ATGGCCATAA
    45001 GTTTGGGGAC TTCACAGACC GACTTCGGAT GACCACTGCC GATTTTATTT TCATGGTCAA
    45061 CGATTTGGAC ACCCGCAAGG AAGTCCTGCA ATGGTATCTT GACATAAATT CAGGGGGCGT
    45121 GGTTCACACT CAAAAGGAAC TCGACAAAGT TCGCTCTCTT CTCTCACTGG AGAAATAATG
    45181 GGACTCGTGC CAATGAAGGA TTTGGAGATC GGCGACGAAT TCTTTTCTGC GGGACACCGC
    45241 TATAAGAAAA CATCTGATCT GGGACTGATG ATCGGCATTA TCAACTGTTT CGATCTCACG
    45301 ACTGGGGAAA ACATACACAT GTCCCCCTAT AGAAAGGTTG TTCCGGTATG ACTCACGACG
    45361 AAGTGTTCTG CAAAGCCTCA GAAATTGAGT ACGGCCAGTG CTTTGAGCAC GAAGGCAAGA
    45421 GTTATCGTCG CCTGAATGTC ATTGACTTCC CGTCTTTTCT GGGTGCAGTG GCTGGAGTCT
    45481 CCGAGCATCA CGAACTTCAT GTGATCCCAG CTTCGGCCAT CGTGCGCCGC TATAGCAATG
    45541 GCTTTGGCAG TCCACTGCAT ACCGACGAGG AAGAAGCCGC CGCCAATGAA AGTCAGCGGC
    45601 AGTACAGCCT CGCCAGCGAT GCCATTGACG ACCGAGTGGC CGTCGCCATT CGCAAGTATC
    45661 GTCGTGAGAA CAGTCTGCGG CCCGTGGATC GAATCCTCGT TGATTATTCG GCCTATGACT
    45721 CAGACGACAA CGATGTGCCG ATTGACAACT TGAATGACAT CGCCATCATC GGCAAGTGCA
    45781 TTTTGGTGAT GCGGGAAGAT CGGCCTTATC AGAGCGAAGT GGTTGAGAAT CCCACATGGC
    45841 TTCAGCTTGC GGTATTGGCC AATGAGATGA TTATCGCCAC ACGGGATCAT CATCACTGCT
    45901 TCTTGGAGAC CGTCCACAAA ATCAAATGGC GTCCGAAAGG CTTGCCGGAA GATGTCGCTG
    45961 TCTATGAATT CGGAATGGGA TCATAAAGTG CAAAAATACG GCAAATTCCA ACCGATCAAG
    46021 CATCGTCCCG CTTTGCCTTT GCATGACAAT GATACATCGA AAAACGAAGT CGATGTTCTG
    46081 GGGATGTTCC AATATCATTA CGTGGGTCTT GCTTGGGCTG CCTATTGGGC AATGGTGAGA
    46141 AAGACGGCGA AGAGATGTAA ACTGCGGTTG TGGGCTGCTC ATCAGAGATT GCAGAAAAAG
    46201 CACCCGTTCC AAATCCCTGA TATGGGAGAT GACGATTATC GTTGGTCAGA GGACGATTTT
    46261 CTGTTGCTTT TCATGTGGCA GTTCGAGGCA TGGCAAACCA AAACCTATGA CATGGATAAA
    46321 ATCTATGATG AAGGGAACGT TGTCAAGCAT CATTGCCGAG TAATATCGCA TCAACGAGTC
    46381 GAACTCATCA ATGCCCAAAC CACGGTAGAG GATGCGTTTG AGTTTCACGA TGATGATATG
    46441 CGGGATGACT TCGTGAGCCA ACTCTGGTGC CGAGGTCACA AACACATCCT CGAACAGATC
    46501 GTCGATGATC CTATCTTTGG ACACAACGCT AAGATGGAAT TGCGGAGTAT GGCACTCAGC
    46561 AGACAGTTCG AGATAGATGA ATTGTTTCGA GAGGCGGCTC TTCCTGAGAA TGTGAGGATT
    46621 CTTCAGGATC ATCTCCGTAG GGCTGGTCCT AGCCTTTACA ATGCCTTTTT TCCATATCCG
    46681 CCGAATCAAT ATCATAACGT GCAGAACTGT TTGTGCGTGA TGGCAGACGG CGGTCCCATT
    46741 TTTCGTTTGG AAGTTTTGGA CCCGCCCACT TGCACCCGTT TCAAACTGGC CGAAGTGATG
    46801 CCGCCGTGGT GGGGAGAGAG TGCCCCTATT CTCCAGAAAC CGGAGCCGTG TGCCGGGGAA
    46861 TACGATTTTC CCTTCTATGA TTTTGATCTG AGTGAAGGCG ACGAGTTCGA TTTTGCCAAG
    46921 TTGATGGAAG TCATCGAACG GGGATGTGAG CAAATCGGCA CTCGACACGA ACGGCGGAAA
    46981 TTATGAGCAC TTACACCTAC ACTGACAATC GCAAGGGCGA AGTCGTTTTC CAAGTCAAGG
    47041 CCGAGTCTAT TGCCGAGGCC GACAAGGCAT ACCAAGCCAA ATTTGGGGCC GCTGATATGC
    47101 GATCCCTAGT TTGGATCGGT TGCCGCATTA CGAATGAAGA AATATGCTCC ACGAATTCGC
    47161 AAGAGACGAG TGGGTAAAGA AACACTTGCC GAGCGTTTCT GCCGATCTCA AGATTTCATT
    47221 TGAAGTCGTG ATGAAACAGG CGTATGACGC TGGGTATGAG CGAGGGCAGC AAGACACCCA
    47281 CCGCAGTGTG AAAGCCCAGC AGGATGAAGA CCTGCACGGA CCACAATTCA TTTGAAACCC
    47341 CAGCCTCTCC GATGAACATC GCCCGATTTG GTTATGACTC CCATCCGCCA GAATGTGTTT
    47401 TCACAAGGAC ACGTCCGATG CTCACCTTTG AAGTTTCCTG CGACAACAAG GCCAGCTACA
    47461 ATATTGTCGT GAAGGAGTCG CACAAGCTGG GCCGCAAAGC TGTGATCCTC GTGAAATGTG
    47521 ATCGGATAGA CCCCACGGAC AATGAGCGGG GCTTCCAGTT GGCCAATCAA ATATGTGCGT
    47581 TTCTCAACTC TCTGCCCGAG AAAGAACGTC GCCAGTATGT CAGTGCGGAA ATGCTCCCAT
    47641 GACAAATAAG ATTCCTTATG GCGATTTGCC TTTTTTGCCC TCTTTAATTG CTCGGACCAC
    47701 TTGTGGGACG ACGTATACCG GGGAATGGAT GAGGAATATT TCCCCCGCAG AGATTGCTGA
    47761 GACAGAATCC GCCCGTCAGG CAATGACCCC TACTCAAATT TTGGAGTTTG AGGAAATGTG
    47821 TGACCGACGA TGCCGGTGCG CCTATAACAC AGAAGCGGAA TGGTTCATGC GGTGTGTTCG
    47881 GGCCGCTGGA AATAAAGGGC GGGACCAGTT ATACATGTGG ACCGCTCACT GGCTGGCGAG
    47941 TTATTTGAAA GTGAAGCCAT GACTAAAAGC CAACTCCCCT ATGAAATGAT GCGGCGGCTC
    48001 TCGCATCATC GCCACTTCGC AATCTCCACC ATTTCGGATT GTGCGATTTC CATTGCCGCC
    48061 GAGAACAACA TTACACTCTC TGACGACGAG CGACGAGAAA TCGTCGAGCG GGTGGTCAAT
    48121 GGATTCGAGG TTGTGCGAGG GATGAGGATC AAGCGAGATG ACCCGTTCTT TGTATGAACA
    48181 ATATGAGCGG ATCGCACGTC AGGGCGGCGT GACACCCCAG CAAGTGCATC TGCTACGCAG
    48241 CACAAAACAA ACCCCGGCTC AGAAACATCT GAGGCGAAAG AAACGCCTCT TGCGAAAGCA
    48301 AAAGGACAAA TGCTTCTATT GTGAGGCGGC ATTGACTATG AAGTCCATGA CCATCGACCA
    48361 CAAGATACCC CGCTCAAAAG GCGGTACAAA TCGAGCATCA AATTTGGTGG CCGCTTGTTT
    48421 TGGTTGCAAT CAAGACAAGG GCGACAAGAC TGTCAAGCAG TTTGAAAAGT GGAGAAAAAC
    48481 CAATGGATGT TGAATGTCCT CAATGCGGCA GCAAGGAAAT GCACGAGACC GGCAAGTTTG
    48541 ACTTGACAGT CATCGAGAAA ACCGAATGCC GCCACGACTT TGAGTGCGAT CATTGCGGCT
    48601 GTCTCTTCTC CATCGTCTAT GCCCCCATCG AGGCGGTATT GGTGGAGCGG GGCGATGCCC
    48661 TTCACTGTGA AGATGGTGCT GTGCTCGATG GTGCCGGTGA GATTCTTGGC GAATTCGATG
    48721 ATGGCCGCTT TGTGCCTTCC TTGTTTTTGC TTGAGGCTGA TCCATCCTAT CAGGACGAAG
    48781 TTGACCGATA TGCTGCCACT TGCAATCATT GATGGCATCA AGGCCAAGCC CTGTGTGGGG
    48841 AGCGGTCTTT GTTGTCAGTT TGGTCCGTGT GGGTTCGGCG AGAGCAAGAG TGAGACAGAT
    48901 CGTTGTTGTA AGTTCCTTGA GGAAGTGAAA CAAGAAGATG GCAGACACCC CCGGTACACT
    48961 TGTGGTATCG CCGACAAAAT TGTCGGCCAA CCGGGCTGGG AACTCGCTCC AGCCTTCGGA
    49021 GCGGGGTGTT GCATGTCTAT CGGAAATACT GCGAGACAGG CAATTCTCCG AGAACTCGCA
    49081 GACAGTAGCG ACCCTCTTGG CGATCTTACA CGGCATCACA GTCAACACAA CAAGCGGTGA
    49141 CGTCCTTGCA TTGGGCATCT ATAAGGCCCG AGACTTGTGC GATCAAATCG GCATTGAGCC
    49201 GGAAGTCTTT GAGGATGTAG TACAGAAGTT CGTTGAGTTT TCCAAACAAG CCCGTCAATG
    49261 GAACCCTCTG GCGTACTAAC CATGTATCAC GGATTCTACA GCCTCAAGCA TCACGCCCAT
    49321 ACGGATGAAT GTCGAAATCA GTTCTACGAT GGTCCAAACC CATTCGGTCG CCGTTCGTGG
    49381 TGCGTCTATG AGAAGGCCAA TGGCGATTAT GCCATCGTTA CAGAGATTGC CAACCTTGAG
    49441 AAGTTCCCTG ATTCGACGGA GAGCTACACA AAACAGTGGG ATGATGCGGT TTGCCACGGC
    49501 GAAATTCTCG ATAAATGTTT GGTGAATAGA TGTAGCGATA GTTTCGCATT GGGGAGACTC
    49561 GACCAGAAGA AACTGTGTGC CGCCTACGCC GTTGTCGGCT TTATGATTGG AACCAAATGC
    49621 TCCGATTAGC CAAATTCACT CTGGATGAAA TCATCCCTCT GATCGGTGCG GCCCGTCGTT
    49681 GGGCCTATTC CCTGAGCGAC GGTCGCAAGG TTTGGGTGGG AACCGATTCG GTCAGACTCA
    49741 AACTGCACAA GCGTTGCGGT CATTGTGTGG CCTGCTTCCT GCGGAGCGAA CACTTCTGGC
    49801 TCGAAGTGGA TATTCCCAAG TCCCATCGCA AGCTCAATCT CCCCGTGGAG ACCTACTGCG
    49861 CCGACGCCCT CTCCAAGCGT GCCCATCTCA ATCCTTATGG CATCGGCCAG CAAGGGCAAG
    49921 AGGTTCTGAT GACGTTGGAT CACATCCATC CGAGATCAAA GGGTGGTCCG AAAGAGGATA
    49981 GCAACATCCA AGTGCTGTGC AGGGACTGCA ATCGCATCAA GGCGAACAAG TTCTTGACAC
    50041 CCGTACAAAT TTTGGAGCAA CGCTGCAATG GCAATCCGGC CTTTGCTGCA TTCGTTGAGT
    50101 CCAACAAGGA ACTACTAGGA AGGGAACTGT ACTTTCATGT CCAATTCGCA GAACTATAAG
    50161 CTCTACGTCT CTTGCAGCAA CAATGGCGTG ACCCTCGATT CCGGCTTGCA GGACGAAGGC
    50221 AAGTTTGAGA GCGATGAGAC TGCGATTGCT TACTTCCAAA GCCCCGACCG CTATCCGATT
    50281 TTGCGTGGCG GCTATGACCG CATCCAATTC ACGCTGATGT GCGGCGACCG TGAGTTGGAG
    50341 CGATGGAATT GGGAGCGACC ACTTCGCCCT CGCCGAGTTA TCCCATTTTT GGAATTCCCA
    50401 TAATGTTTCG CACGAAAAAT ATCGAAATTA TCGGTTGTTC GCTCGGGACC GCCAAGCATA
    50461 AGGGCCGGAA TCGACCGGTC ATTGTCACAA CTTTTAGACT GGGCGAGAAC TTCATCCCTT
    50521 TGAACGTCAA TATCACGATG GATCAGGCCG AGCGGCTGGT CGAAGATTTG CAGGGTCTGC
    50581 TCAAGCAGAA AGCCGCTCCC GGCGTGCGGG AGCGGCGGGA CACCCGCCAG CAAACTCGTG
    50641 AGGTTATCGA AAAACTGGCC AAGAAACCGG AGTAAGAAAT GACCAGAACC AAGCATTATG
    50701 TTGATGTGAC CCTTCGAGTC GTCGTCGAAT GCGACGAAGG CGTCGATCCT GCCGATTTGA
    50761 TGAGCGTGTC CAATTATGAA CTCGCTTACG AGGGCGAGGA TGGCGAGATT CTCGAAACCG
    50821 AGATGACCAG CGCCGAGCAC GTCGGCGTCT GCGACGAAAA TGGGGTGCTT GTCCCTCTCG
    50881 CACGGAATGT TAGCGATATT CCCTTCGAGA CTATCACCCC ATTGGGCCAG ACACCCGACG
    50941 AATATGACGT GGACACTGAT TACAATGGGG ATTTGGAGGA CAAATAGTCC AAAGGAGCGT
    51001 ATAATGACTC AGGCATGGGA AGTCACCAAA GATGATGTTC AGACGGTCCT TGATCGGCAC
    51061 GGCTGCAAAG CCTCAGCCGA AACGCTGCTG GATGAGCATT TCGTTGGCGA CGGGCGGGTT
    51121 GAAGATGCCG TCCTCTACTT CGTCAACTTC GAGTTGCAGT GCGATGTGGC CCTGTCCGAG
    51181 ATCGAAGATG TCCTGATGGA AGCTGGCGTC ATCACCGGTC AGAAGAAATT CACCTACGAT
    51241 GAAGCCGACA ACATCTGGGA CGGCGAAGAT GACTTTGATG ATGACCTTGA TGACGAGGAA
    51301 TGATCCATGT TGACGCTCTC GAAGCCCCCG GTTTACCAAA CCGTCGAACC ATACAAGTAT
    51361 TTCAATTACA CGACACTGCA TTGCCGTGGC ATTGGAAAAG ATGAATTCGA TATGATGCGG
    51421 TACGACCGGG CGTTCTTCGC TCGTCGCAAG GATGTGGATG TGATTCAAAG TCTGATCGGC
    51481 AAAGACATGG ATCACGTTCT GCATCCCTTC TCGCTCTTGC TCTGCAAGTA CGACTGGAAG
    51541 GGCATGACTC GTCCGAATTG GACACCCGAG AAGCTCTGCG GCGGTCAAGA GTATGTCAAC
    51601 ATCACCGACC CCGGCTCCCT CTATGAATTG GGCGCAAATC ACACGGAGTT GCGACCGAGC
    51661 AAGGGGCTGA AAGTCAAGAC CGAACAAGAG GTGACGGGCC TCTTGAAAGA GGTGTTGGAC
    51721 GTAATGTATA ACAACCGGGC GATGCCGAAC ACCGAAGTGG ATTCTGGTAT TCTCGGTCAA
    51781 GCGTTTTACA AGCCAGAAGA ACCCATCACC GTCACTCTCT GCAACTTCTC CGCTCAAGAA
    51841 CTTCTCTGGC TGGTGCCAGT GACGGCTTTA TGAAGGTTTG ACTTATGAAC ATCGAAGATT
    51901 TGGAGAAACG AGTACAAGAG TCTGAGAAGC ACGGCACCTG CAAGGTCAAT ATCGCCCACG
    51961 GCGAGGGCAA TGAGGGCATT TGGGCGTGTT TTGCCACGCA GCGAGATCGA CAGGTCTATG
    52021 ACGAGAATAA ACTCGGAGAG ACCTTTGAAG TCTTTCTGAT GAATCATGCG TTGATCGGTG
    52081 GGCCATGTTG GGGCGGAAGG CTGAAACTTA CGGCAAATGG GGTGGACACA AGGCCAACCA
    52141 TTCTCGTTGC GGATGTGATC CGTCAAATGA AGGAAGCCGT TGCTGCTGGA GATTATCCTA
    52201 CGGCAGATAA GTTCACGGAA TAAAATTTGG AAGGGCAAAA TCATGTCAGC AGAAGCAGAT
    52261 GGTGCGGCAG AAAGAGAAGA AAAATTCCTC TCCAATTACA AAGGGGTTTT TCGCCCGGAA
    52321 ATAGCCTCGG CCTATTCTGA GGCATGTCGG GAAATTGATG CTCGCTATGG TAGGGAACAT
    52381 TCTGATCTCG CCGAGCAGCA AAAAAGGATC GCATTCAATC GGATTATGAG AAGGTAGCAA
    52441 GACACCCCCT TGATCGGTGC TGGGGTGGAA GAAACTTACG GCAAAACAAG GTGTTTCATG
    52501 TTTGAACGTA TCTTGGATGT GGTCAAAACG ATTGCGTTTG GGAACAAGCC GCAGGACAAT
    52561 TACTCCATGT ATAAACCCAT ACAGACGAGT ATCTTGGACA CTGTGAAAAC ACTGGCGTTT
    52621 TTGGACAAAA CTTGCGATCC TCCCAAGCTG ATTATTTGGG TTGCTGCGTC CGAGTCGTGT
    52681 TATCGGACGG CATATCTGAA GCTGAAGGGA ATGGCTCAGA TCGAGGTCGT TGAACACGGC
    52741 GACACCCACG TTGAACGCAA CTGAGTTTGA GGCATATCGG GCAGTCAATC AAATTCTCTT
    52801 GAGAGGAACA CATGAGTCAG ACGTATTTGA TGATCGAGAA TCCCGGTGTT GCGCCTCCCG
    52861 AAGCATTCAC GTTGCTCGGT GCGACAACCA AACGTGGGTC GCAAAATCAA TTGACCGTGG
    52921 GCAGTTTTGG AAGTGGGAAC AAACACGGCT GTGCCGTTTG CATTCGGCAT GAGATCGCCC
    52981 CCACTGTATT CTGTGGCAGC CTCCGTCTTG AATTTGGCAC CCGCCAGATT GAGATGGAAG
    53041 GCACGAAATT TGATCGGGTT CAGGTCAAGT TCGGCGGCAA GGATAAGCAG GGCGTCAACC
    53101 GATCCGGCAC GGAGGATCTC GGGTTCGTTC TCGATTACGG AGCGACCGAC TGGGCCACCA
    53161 TTGACTTGGC CCTGCGGGAA TTCGTCTCCA ATGCCCTTGA CCGGGCTGTG CAGGAAGCCG
    53221 ACGTTCTCTT CGCCTGCGAT TACCTCAAGA AGCACAATAT CATCCCCGAC ACTGCATCGG
    53281 AGAGCGACCG GCAGCAGGCT CATTTAGCCC TCGTCGAATA CCGCCAGTCG GCAAAGTATG
    53341 CTCCGTGGGA CAAGGTTGTC ATCGAAGTCG TCGAAGCGAA GCGAGTTCGT GCGAAGGCGG
    53401 ATCACACTCG TGTATTCATC CCCCTCAATG CCGAAGTGTT CAACTTCTAT GAGAATCTGG
    53461 GGAAATGGTT CCTCCATTTC TCCGAACCAG AATTGCTCAA GCAGACCATT CTGCCCAAAG
    53521 CGAATCGCAA TCTCACAGAT CGACGTTCGG CGGTCATTTA CCGGCGTGGC GTGCGAGTCC
    53581 GTGAAGTGCT TAGCAGCAGC CTGCCGAGTC TCTTCGATTA CAATCTGGAG GTAAAGCTCG
    53641 ACGAATCTCG ACAGGTCGAT GACTATGTGG TGAAGAATGC CGCCACACAG GCCATCGCCA
    53701 ACGGCGACAT TCAGTCGCTG AGCAAATTGT TCATGTCCTT TGATGAATGC GAATCATCGA
    53761 AGGAAGGGCT TCCGAATCCC AAGTATTGGG AGCATCAGTT CGATGCCTAC GCCCTCTATG
    53821 AACAGTTCAC CCCGGATGAA TTGAAGAAAA CTCGTCGGGA AACATGGAGC AAAGCGGCTC
    53881 GTCATGTGTA TGGCGAGACG ATGATTGCCG CCACCGATAC CCAGATTGAC ATGGCCGGTC
    53941 GCAAGGGACA TAAGGCGAAG AAGATTCCCT TCAACTATGC GATGGCCTGT GAGACCTACA
    54001 CTGAGCGGCA GACTGTCTAT CAGTCTTTGT CGCTGGATGA CCGGGAAGGG CGGGAAGTGA
    54061 CCCCGCCGAT GAAAGATGCC ACGGTTGTCA CCAACATGGT GTGGGAATGT CTCACGGCTT
    54121 TCGACATGAC GAAGGGCAAA GAACCGCCGA AGGTATTCTG TTTCCGTCAG TTGGTGGAAT
    54181 CAGAGGCGAT CTTGCTGGGT TTCCGGCGTG GCGATTCCAT CTACCTCAAT AGCAGCATTT
    54241 GCTCAGAAGT GGGCGATGCT CGATTCTTCA GCGAATTGCT GATTGAAACG GCCATCGAAG
    54301 AGATTTCCCA CTATGTGACC GAGGCGTCGG ATTGCAGTCG TGATTTCCAG ACGTTCGCTT
    54361 TTACTTTGGC CGCAAAGTTG GTAAAATTTC GCATCGGAGT TTGATATGAA GGTTTTTCTC
    54421 GCCACATGGA CTGAGGCATG GTCTACCGAG ACACATTCGG CGCTGATCGT TGCCGAGTCC
    54481 ATTGAGAAGG CCGCACAACT CGCCAGATTG AATGAATCCG ATCTGGAAGA AATTTCCACA
    54541 ACCGAAGAAA GCTATCGTTC TGTTTGAAAG GAACTCACAA TGCGTATTTC CTGCTTGGCT
    54601 TTATATTTCT GCTTGGTTTT AGTCCTGTTC GTCGGTTGTG GCACTGACCC GAACATGCCG
    54661 ATGGAGGTCA AAGACATTCC CACGATTGAG GCGGCGGAAT CGCTTCACCG CTTCAAGATC
    54721 ACGAGGATGG GAGTGTTCCC CGATTCCATC GCTTACAATG GCAAGCGTGG CGTCTATGTC
    54781 ATCAAGGACA CCCACACGGG GAAAGAATGG GTTGGAGTGA GCGGGATCGG AATATCCGAT
    54841 CTGGGGTCTC ATTCCGATGG TGAGGATATA CATACCGACG AACGATAAGG GACATCATCA
    54901 TGTTTGTTCT TGTAAGACTC GTCCATCCTA CCGAGGGAAA TCGTGAGGTT CTTCTCACGA
    54961 GAGTACCCTC GATTGGGGAG AAAGTCACTT CAAGGGATGG ATGCTCGTGG ATGGTGAGTT
    55021 CGGTCGAACA TACCGAAGTA GTTCCTGAGA TACCAACTTT TGGTGGCGAT CTTGTGGCAC
    55081 GTTCATCGCC CCCCACGCAA GGCGTGGGAC TCCCAATCCG TGCGATCTGT GATGTCATTC
    55141 AATTGTGAGG GTCTATGCAA CGATTTCAGC TTGTCGAGAT TGATGTTTAC ATCCATCGCA
    55201 GGAAAGGCTG CACCAAATTG CATATCGTGA GCGAGGCCGA TGACGCTTCG ATCACGAGCC
    55261 TATGTAGTCG ATCCTTTCCC TTGGATCGTG TGATTGCCAT CGAAGGCTCT CGCAACGATT
    55321 ATCATGTCTG TGTGACTTGC CATGAACAAT GGAGAAAGGC CAAGCGGAAA TAGGCTGCCG
    55381 AATATGAAAC TCAACAAGAC CGAACAAGTC CTGCTCCGGT TGCTCGAAGA GCGAGTGCGC
    55441 CGAGGCTCGA ATTGGGCAGC CATTGAAATG ATTACTGGCC GAGGCCCAGA AGGCGGCAGA
    55501 ATTCAAGAGA ATGTGCGGAA GTGGAACGCC GCTTGGTCCC TGATTAACAA GGGGCTGGTA
    55561 CGGAAAATCA GGTCAGAACA GATCAATGGG GCAACTCGCC TTGACCCCGG TGTTTTCAAT
    55621 TCCATTGTCG TTATTGGCCC CCTCACTCAA CCATGAAAAG AAACGGCTAC GCATACGCAG
    55681 TCTCGGTCGT TGTTGAGTTG ACGAAAGAGG AATTAGACAT TTGTCTTGAT TGCTCTGCAC
    55741 GTCATTATGA CGGGCGATGT AAAGCTGCCG GTCAGCAGGG CGGTTTCCTC TATGGGTTCA
    55801 AGAACCAATT GGCATTTGGC GAAGATCAGA CGAAAGTCGA AGTCGTTATC TCCACTCACG
    55861 ATTTGGACAC GCTGGTCAAA ATCTTGGAAT TCACCAATCC AGTGGTCAAT GGTCTCTATT
    55921 GGGTGATGAG ATCGCTATTG CGTGATGCAC TCAAACATCG CACATGGTTG CAAGAGCAAG
    55981 AGTTTGCGAA AGGTGGACAC CCCGCTGCGT TGTAGAACAA TCCTCAATGG GAGAATGAAA
    56041 TGGGACGCTT CTACAACATC AGCAAAGACG AGATGGATGG TTTTCTCAAG GGACTTGACT
    56101 TCAAGCCCAT GACCATCCCC GGCACTGCCG AACTGGTCTA TGGCAAGATC GTTCATAAGG
    56161 GCAGCCATCG CCTTTCGCTC CGTGTCTATA CTGGGATCAA TCCGACTGGC GAGAGTCGGG
    56221 CCAAAGGCAC GGATGCGATC CGCATTCAGT TCTATTATAA TTACACATCC GCTCCAGCGG
    56281 GCGACAATCC AATCAAGCCA GTCGGTCGGG CCAAAAAGTG TCTGCGTGTG CAGAACTGGC
    56341 AGGCCAACAT GACTGAGGCC ATCGCCGAAA TGCAGGGCGA TGCCAATTAC AAAGCCTGCC
    56401 CCAAGTGCGG AAGCCCGATG GTCTGGCGTG ATAATGGCCA GTTCTGGGGG TGCCTCACCT
    56461 ACTTCGAGAC GAAGTGCAAT GGCAAGCCCG GCCCGATGGT CGTTGCCACT GCCGCCCCGA
    56521 AAGGTTCGAT TGTTGCAGTC TCCCCCGCTT TGAAAGAGAA TCCGTTCCGC ATTCCGAGTC
    56581 ATCAGATTTC TGTTCATCAG AAGGCCGTTG AAGAGGCTTT CTTGAACGAA ACCGCCCATA
    56641 TCATCATGGG CGCACGGGCT GGCTCCGGTA AGACCGCCAT GCTCAAGCAT CTGGCATCAT
    56701 TCCGCAAGGA GAGTCAGAAA TTCGTCTATC TGGCCTTCAA TAAGAAGAAT GCCACCGAAG
    56761 GGGCGAAGAA GCTCCCGAGA GAAGTGTCGA GTCGGACGAC GCACAGTTTC TGCAATGGCT
    56821 TCCTGCGTGG CCTGATGAAG CTGCCGGAAA AGAACGACGA GTCCAAGACG TTCGCCATTA
    56881 TGGAAGAAAT CTATCCGGGC TTGAAGAATA AAGCCCGGCG TCGGATTCGT AAGGCTGCGT
    56941 TTCGCATGGT TGATCTGGCG AAGAACTTTG CTGTGATGCC GGGCGATAAG GATGCGATCC
    57001 GCAATGTGAT GGATCAGTAC ATCTTTGAGT TGGAAGATGC GACCGAAGAG GAATTGGTCG
    57061 TCAACATCGT CGCCGAAGTC TTGGAGAAAT CCATGCCCGA CAAATGCGGG CATACCTATG
    57121 ACTTTAACGA CATGCTTTGG TGGCCCGTCG TCCTTGATCT GGAAGTGCCA TCTTATGCCG
    57181 TGGTGCTGGC CGATGAATGT CAGGATTTCA ATGCTTGCCA GATTTGGCTG CTGCGGAAGA
    57241 TGCAAGAGAA GGGCGCACGC ATCGTCGCCG TGGGCGATCC ATATCAGGCG GTCTATCGCT
    57301 TCCGTGGTGC CGACAGCGAT GCCTTTGAGA AGCTCAAGGC AATGCTGGCA GACACCCGGC
    57361 GTGGAGTGAA AGAGTTGGTG CTGCCCACGA ACTACCGATG TGGCAAAGCG ATCATCGCTT
    57421 ATGTTCGTGA GAACACCATT GTGAAGGACA TTGAAGCGGC CCCCAATGCC ATCGAAGGGT
    57481 CGGTGGCGAC GATGGGTTAT GACGCCATCC TCGATTTGTT GACTCAAGAA ATGGGAAGGA
    57541 ATGCGGTGTA ATGGGAACGC AGATGATTAA GCAAGACGAT GGTAAATTCG GACTCTTCTC
    57601 CACGATCTCC GACCGTATCT ATGCCATCGA CTGTGATGAA GCAGAAATGA TCCAAATCTG
    57661 GAAGGATCGT GCCGCCGAAC GAGCCGAAGA GGAAATGAAG CGTTGGCTCG AAGAAACGAA
    57721 GGGCAAGCGG CCCGCCATGA GCAAGCCGAT CACTCTCAAA CAGGCATTGA GAGATCATCA
    57781 GTTCCATGAT AATCCCAAGT TGTTGGAATC GCATCCCGAG TATAAGGGGG AATTCGACTT
    57841 CGATGAGGTT CTCCGAAAAC GTCAGAAAGA ACTGAAGAAG GGCAAATAAT ATGACATTTC
    57901 AAAAGTTGTA TGAAGAGATC GGGCAAATGA CGCCTGAGCA ACGGCAGCGA CCAGCGGTTA
    57961 TTGCCATGCA ATTAACGGGG GAAGTTGCTG AAGTTATCGC TCTAAGGCGA ATCGCCGATT
    58021 TCAACGACAC CCAACTCCCC GATCAACTTA CTATCTGGTA CGACCGTCAT CTCGACCCGG
    58081 CAATCTTTTA GGAACATCAT GCGAACCGCC ATCGTCTGCC GCACTAATGC CCCGCTCGTC
    58141 CAGTGTGCGT TTGATCTAAT CAAGCGTGGC ATTCAGGTCA AAATGGTGGG CCGGGATATT
    58201 GCCAAGAGGC TGAAAGACCT CGTGGGCGAA ATCTTGGAAA CCCGTCTGAT GGCGACGATG
    58261 GAAGAGTTCG ATCTGCTGAT CGACGGCTGG TTGGCCGAGA TTCATCGGAA ATTCGGGGAC
    58321 AAAGAGAAGA AAGAGGCTTT CGTTGCAGAG TGCAATGACT ATGCGACATG CCTCAAGACG
    58381 ATGGGTGTTC CCTGCAAAGA CACCCGTGAG TTGCTTACAG CCATTGACAG CTTTTTCATT
    58441 GATAGCGATG ATGTCACCGA CGACCCGAAA ACCGTCACGC TCTGTAGTGG TCATCGGTCG
    58501 AAGGGATTGG AGTGGGATCG GGTCATCGTT CTGAGAATGG ATTTGATGCC ACACCCGGCA
    58561 GCCGCTCTGG AAGCCGATCT GCGACAAGAA GAACATTTGA AATATGTGGC TTTGACCCGC
    58621 CCCATGAAGG AACTGGTTCT TTGCCCCGAA CGGAGACCGG AATGACCGGC AGTAATATGC
    58681 GTGAGGGAGT TTCCACACAA GTTTTGCAAT TGGAGTTGTC TCCAAGAGAC CTCAAGGACT
    58741 TGGAAGAAAG CCGAGTCGTC TCCTGCTTCT GCAAAGTGGG CGTGCAAAAC CTTCTCTTGA
    58801 GATTGGTCAA AGAGGGCGTG CCAGACGCAC CTGTCCCGCC CGATGTTCGT GTGCGGATGG
    58861 ATGACACCCA TGAGTAGAAC ACGAAAAGGC AGCAAGGGAG CGGGATATGA TTACTGGGGT
    58921 CGTCGGCCTT ATTCCGGCGA CTGTGGTTAT GGTCCCGATG TCAAGAAGCT CACCCACAAG
    58981 CACGAACGCC GTGTTGGCAA AAAGAAAGCC ATCAAGGAAT CACAAAGTCA TGAGTAAGAA
    59041 ATACCAACCC AAATACTGGA ATCATCGGGG TCGCTATGAA AAGCGATACC AAGAATTATT
    59101 TGCCGCCCTC GTGCCTTCCT CCGGTGATTG TGCAGTCCCC TATGGGGAGG TGCTGCGCTG
    59161 GACGAGCAAG ATGTATTACG ACATCTACAA CAACGGCGGA TGCAACATGA GGGACATGGA
    59221 CTTTCGGCAA TCGTTGCTGC GGGATATGTC GTCTCTCATG CAACGGTTCG CCGACAAGCT
    59281 CAAAATCCAC GACTTCAATC TCAAGCTCCA TCGCTTTGTC AAAGCCGAGG CGACTGACCA
    59341 AGAGAACGAT GAAGTCGTCG ATGTAGTCAT CTGCTATGTC TGGGAAGAAC ATCAGAAGGC
    59401 TCTCCGCAAG TATTCACCGA TGGTGAAGCT GGTCGAGGAT GCCGAATGGA TCACGTCGTT
    59461 CTTGGAACAA CATCATCCAT ACTTCCATGA TGGCAAGCCG ATGGAAACCG ATCTGGGTGT
    59521 TGCCCTCACC GAATTGTATG TGTCGGCCAC CAAAGCCCGA GAGATTCTCA AGAAATTGGG
    59581 CGTCGAAGTA AAGGGTGCGG CATGACTGTC AAATATCGTA TGGAAATGGC CGTTCGGGCT
    59641 GTGATGGCTG CGGTCCAAGC CGACTTGGAA CATGGCATCC CATTCCGACA CCCCAAGAAG
    59701 AACAGCGGGG AGGCACTGAT ACATCGCATC AATCTCAGGA GTCACTTCAC GGTGATTCGC
    59761 CGAGGCGACG TACAGTATGT GCGTGCCCTC TATTCGTCCA TGCGTAAACT GGTCGAACTC
    59821 CACAATCCAG ACGAGGCCGA GAAACCATGA AGAGCATCAA AAGCGAAGTT CGCAAGATCG
    59881 AACACATCCT CGACCGCCAA GAGGATTTGG CCCATAACAT CGTTGCTCAC TTGGACCTTG
    59941 ACGTTGTGTC GGGGAACAAC CCACAGATGT ATTCTAAGCT GGGCCGAGAC ATTCGTGAGT
    60001 TGGTCGATCT GCTGACGCAA GCCAAACAGA AGGCCGACGA AATCGCCAAT TACCAGTCCT
    60061 ATGACCGTGT CACCTACAAT CCCCGTCAAA AGCGGAGGGC AGGATGAAGG CCGTTCGCTG
[truncated: 273,131 more chars]
