# Supplementary material for: Clades of huge phages from across Earth’s ecosystems
Source: Nature. 2020 Feb 12;578(7795):425–31. doi: 10.1038/s41586-020-2007-4 (PMC7162821; doi:10.1038/s41586-020-2007-4)
Supplement: Supplementary file 6 — Genbank files for all genome. [file 41586_2020_2007_MOESM6_ESM.zip › genbank_genomes_SD-4/ALT_PHAGE_40_66.gbk]

LOCUS       ALT_09252017_20_scaffold_71_prodigal-single     173736 bp    DNA     linear   BCT NOV-13-2019
DEFINITION  ALT_09252017_20_scaffold_71_prodigal-single, contig.
ACCESSION   ALT_09252017_20_scaffold_71_prodigal-single
VERSION     ALT_09252017_20_scaffold_71_prodigal-single.1  GI:
KEYWORDS    .
SOURCE      ALT_PHAGE_40_66
  ORGANISM  ALT_PHAGE_40_66
            .
COMMENT     Data sourced from ggkbase. For additional details see
            http://ggkbase.berkeley.edu/organisms/404850
FEATURES             Location/Qualifiers
     source          1..173736
                     /organism="ALT_PHAGE_40_66"
                     /mol_type="genomic DNA"
     gene            <1..3315
                     /locus_tag="ALT_09252017_20_scaffold_71_prodigal-single_1"
     CDS             <1..3315
                     /product="Uncharacterized protein n=1 Tax=Dictyostelium
                     discoideum RepID=C7G008_DICDI"
                     /codon_start=1
                     /transl_table=11
                     /translation="TAGTVTTAAQPNITSVGTLTGLTIGNATANAVFGNGTITLNSGL
                     ITGNGAGLSQLAGANVTGTVANATFATSAGTAGTVTTAAQPNITSVGTLTSLGVTGNA
                     SAGNLNTAGAVVASTLTSNIAIGTAPLTVTSTTRVANLNVAQANLADFISVAAGTGNN
                     FLIFANAATGNIAELTSTGLIANLSNNSITATTFVGALSGAATSATTAGTVTTAAQPN
                     ITSVGTLTGLTIGNATANAVFGNGTITLNSGLITGNGAGLSQLAGANVTGTVANATFA
                     TSAGSATTATSATTAGTVTTNAQPNITSVGTLTSLAVTGNTTSGNVYANSGTIGASLL
                     TGTLTTAAQPNITSVGTLSTATITTGNITTINSGLLQNGNSNVTITANANVTINAVGG
                     ARITATSTGANVTGTLGVSGNANVGNIGAAAGVFTTVAGSLTTAAQGNITSVGTLTSL
                     GVSGNITAANITANTGVFTGNGSGLSAIAGANVTGTVASATAATTAGTVTTAAQPNIT
                     SVGTLSALTVTGNTTSGNFVGRLANGNSNVNIAAANGNVTIAAVGNSIVTVTGTGVNV
                     NGTLNATGAGQIGGDLLVSGNAVVTGNLAINGNLTYLNVETIAVEDPIIQLQTGANGA
                     APVANSGKDVGSALNYYNSEARIAFMGWDVSNAEFGMASVATIASEVVTFTTYGNLRV
                     GNIIGNGQSLTAIAGANVTGTVANATFATSAGTAGTVTTNAQPNITSVGTLTSLAVTG
                     NASAGNISTGGVLSVTGNANVGNLGTGRVIATGNISGTQLISNVTTGTAPFVVTSTTQ
                     VGNLRASSASIATDADNFKRNTSSSTTAYPMFTDNSANGYFPALFNTGISSNLANASI
                     TATTFVGALSGAATSATTAGTVTTAAQPNITSVGTLTSLGVTGNVTAGNLIAGGGAGG
                     NITGANLVSANFFTGTITTAAQPNITSVGTLTSLTTTTLTTGANSTAGTVTGNWTLTA
                     GSRWQSTYADLAERYVADEAYEPGTVVVLGGEQEVTIENISDSHKVAGVVTTNPAYIM
                     NTKLEGDTVVEVALIGRIPCKVVGPVSKGDLLTSAEIAGYAHANNNSLAGRIIGKALE
                     NFDGETGIIEIMVGKT*"
                     /db_xref="UniRef100_C7G008"
                     /db_xref="C7G008_DICDI"
                     /db_xref="bgp:BGL_2c05670"
     gene            3356..3700
                     /locus_tag="ALT_09252017_20_scaffold_71_prodigal-single_2"
     CDS             3356..3700
                     /product="RemA n=1 Tax=Flavobacterium johnsoniae (strain
                     ATCC 17061 / DSM 2064 / UW101) RepID=A5FLS4_FLAJ1"
                     /codon_start=1
                     /transl_table=11
                     /translation="MTVSIGGATVSGGIKAGDQPVYTVSGTGDENATVAMTAPPGTIF
                     VGVQFASYGTPTGTAGSFAIGPCHASTSMSVVSTYLLGQSGTVNIPATNVVFGDPCSG
                     TAKRLYIQAVAA*"
                     /db_xref="UniRef100_A5FLS4"
                     /db_xref="fjo:Fjoh_0808"
                     /db_xref="A5FLS4_FLAJ1"
     gene            3697..4416
                     /locus_tag="ALT_09252017_20_scaffold_71_prodigal-single_3"
     CDS             3697..4416
                     /product="Uncharacterized protein n=1 Tax=Synechococcus
                     phage S-SKS1 RepID=M4QRQ0_9CAUD"
                     /codon_start=1
                     /transl_table=11
                     /translation="MTVSIGGATVSGGVTIGDALAITTAGLVLSLDASSPASYPGTGT
                     TWTDLSGSLNTGTLYNGPTYSSANGGYLDFDGIDDYAGGANSVSTDLTGDMSCEVWFK
                     LDAVAGDWVRPLGKGNSVNRTYGLWYNTTSGGFLYQRYGASSNPSAQLVTLPTVGQWY
                     QMVGTSTGSNHVLYLNGVSVATATGTGPWYSSTEGYRVAAATFHTFHNGPLSIARLYN
                     RGLTAAEVSQNFNVVRGRYGL*"
                     /db_xref="UniRef100_M4QRQ0"
                     /db_xref="M4QRQ0_9CAUD"
     gene            4413..4652
                     /locus_tag="ALT_09252017_20_scaffold_71_prodigal-single_4"
     CDS             4413..4652
                     /product="Uncharacterized protein n=1 Tax=Synechococcus
                     phage S-SKS1 RepID=M4R1D6_9CAUD"
                     /codon_start=1
                     /transl_table=11
                     /translation="MTTYITFNVSEIDSIDFNQILETSVETLRYSVDKTQTVAKWNGE
                     VPSCVLSLTTKSAYMSYDEIVALLSTPIWTSNEPI*"
                     /db_xref="UniRef100_M4R1D6"
                     /db_xref="M4R1D6_9CAUD"
     gene            4680..5474
                     /locus_tag="ALT_09252017_20_scaffold_71_prodigal-single_5"
     CDS             4680..5474
                     /product="Predicted protein n=1 Tax=Nematostella vectensis
                     RepID=A7RL84_NEMVE"
                     /codon_start=1
                     /transl_table=11
                     /translation="MAVTISGATISGGVNLGDYTTYATASALLAANPSLAGRDGYYFL
                     YPSGLAGGEQMVYCDMTTDGGGWMMVARSHPSVVNYNGTNWGWRGGKIGVVNDFSQAY
                     QAGWWTYWNGNATFTSYLYGNRGNLYNNAWGYFAYKVNISSYSTFTTSDTLQSPSSTS
                     TLRSDTSVYTWTTYPGMQSVIGFPVTGTTNNIYFMRDCCGFAGYGGTATSFVTTYCGS
                     DSVLAYSGPWCGGSAIDGSGNFLPGTTTTPGGYKYGGTNQYMIMVR*"
                     /db_xref="UniRef100_A7RL84"
                     /db_xref="A7RL84_NEMVE"
     gene            5474..5734
                     /locus_tag="ALT_09252017_20_scaffold_71_prodigal-single_6"
     CDS             5474..5734
                     /product="hypothetical protein"
                     /codon_start=1
                     /transl_table=11
                     /translation="MIYDFYILTTQGVKNATVESQYNFTGAPFGGVPYRSPSTCQLSQ
                     VIVDGFWNCVDDVLSQNSLEPSDFIRAERAYSDGVLYGVNPE*"
     gene            5775..6221
                     /locus_tag="ALT_09252017_20_scaffold_71_prodigal-single_7"
     CDS             5775..6221
                     /product="hypothetical protein"
                     /codon_start=1
                     /transl_table=11
                     /translation="VINVFLLDYYTRLRAWHVLRESLKNGDTQTICVEVDRFWQRAPL
                     SAHYLHPADVVDWPGPWELISDNDYCKYARALGMIYTLMLLGINNIDFVEAIDYNREN
                     VVLVLVDDAKYVMNYWPDSVLNTSLADFTVTKQINISSIKQKIGNE*"
     gene            6218..8527
                     /locus_tag="ALT_09252017_20_scaffold_71_prodigal-single_8"
     CDS             6218..8527
                     /product="Ribonucleoside-diphosphate reductase {ECO
                     :0000256|RuleBase:RU003410}; EC=1.17.4.1
                     {ECO:0000256|RuleBase:RU003410};;  TaxID=1273738
                     species="Viruses; dsDNA viruses, no RNA stage;
                     Caudovirales; Myoviridae.;" source="Escherichia phage
                     PBECO 4.;""
                     /codon_start=1
                     /transl_table=11
                     /translation="MINVKKRSGNTEPLALEKWQQQITKVCNGTADVSQSMIEIKAHP
                     QFYDGITTREIDEITLRAIVDLIDVESNPDVGHVNYQYVAGRQRLSMLRKDVYGDYQV
                     PHLYEIVKTNVATGLYTNELLEWYSEDDWNKMNDFIDHEKDEEYSYAAIEQMIEKYLV
                     RNRATKEIYETPQVRYLIAAATIFHSEGPATRLKLVKEYYNAASDGLFTLATPVLAGL
                     GTPTKQFSSCVLIRSDDDLDSIFASGEMMAKYASKRAGIGLEIGRLRSLGSPIRGGEI
                     MHTGMIPFLKKWFGDLRSCSQGGIRNASATVFYPIWHLQFDDLIVLKNNQGTEETRVR
                     HMDYGVVLSAFFWKRFKNKENITFFDPNEVPELYEAFYKNTAKFEELYVKYEKRKDLR
                     KKVMSAEEVFKGGILKERTDTGRIYLVFIDNVMNQGPFDPEYHTIYQSNLCVEILLPT
                     KSFKRLDDPAGRIALCTLGSMNWGAFRNPEDMRRACRILLRSLNNILDYQDFLSIQSK
                     LSNDEIRPIGIGVTNLAYWHAKRGYKYGEAEALQDVKSWAEHQTYYLMEANVELAKER
                     GKCLDSDKTRYGNGIFSWELRSNGANELADFTPELEWDTLRADMVEYGVRNATVGAIA
                     PVESSSVVINSTNGIAMPMSLISVKESKAGSFIQVVPEYQKLKNKYQLMWDQTDCVGY
                     LKTSAVLAAYMDQSISTDTFYNPAHFPDRKVPTTLIAKNLMLAHKWGIKTLYYSLINK
                     KGSKEEEDEAPLEVIDFFEDDGDCEACKL*"
                     /db_xref="L7TIF6_9CAUD"
                     /db_xref="UniRef100_L7TIF6"
                     /db_xref="gag:Glaag_2524"
                     /db_xref="L7TIF6_9VIRU"
                     /db_xref="1.17.4.1"
     gene            8524..9624
                     /locus_tag="ALT_09252017_20_scaffold_71_prodigal-single_9"
     CDS             8524..9624
                     /product="Aerobic ribonucleoside diphosphate reductase
                     small subunit n=1 Tax=Enterobacteria phage vB_KleM-RaK2
                     RepID=H6X3U8_9CAUD"
                     /codon_start=1
                     /transl_table=11
                     /translation="MSKEQYNLTTKTDYLNRKMFLDPAGPVTIQRFEEVKYQKLQKIE
                     QSARGFFWVPEEVNLSKDANDMKDASEAVAHIFTSNVLRQTALDSLQGRAPAQVFTPV
                     CSIPELEAIMSNWSFFETNIHSRSYSHIIRNIYNVPKEVFNTIHDTQEIIDMASSVGD
                     YYDKLHALNCKKELGIAVTEQEHINAIWLALHASYALEAFRFMVSFATSLAMVENKMF
                     MGNGNIISLILQDELLHKEWTAWMINQVIKEDPRFAKAKIDCEHEVRKIYEDVIREEK
                     EWAAYLFKKGPVIGLNEKIMMDFVDYNSVDALKQIGIKYWNPAPKTTPIPWFNKHMDT
                     SKKQTALQESESTSYVIGVMSDSLDYDALPNL*"
                     /db_xref="UniRef100_H6X3U8"
                     /db_xref="A0A0A8JBN9_9CAUD"
                     /db_xref="awd:AWOD_I_1518"
                     /db_xref="H6X3U8_9CAUD"
     gene            9624..10388
                     /locus_tag="ALT_09252017_20_scaffold_71_prodigal-single_10"
     CDS             9624..10388
                     /product="hypothetical protein"
                     /codon_start=1
                     /transl_table=11
                     /translation="MKSLAIYGDSFGTHSLSQDQAHQLKGLPHHWSTLLKQEYNCELT
                     NYALSGSSLYYSYKEFERTNHQHDLIIFLVTEPNRYIKPLTFSNGYKDCITNQRQIDV
                     WKKMMISNLSTDDIEVLHKLECWFEMSDLEYHYDMSELMVDKVASFGSRVVVLPCFDS
                     SFRAEHSSNLGFSKNTNLCTLYYAQMDELKLSDDGMNTTWVENSQYISGHLTPEYNKV
                     AYENISYYIKNRVWDWKIPNNKIITSPNKDNYYKKI*"
     gene            10399..10632
                     /locus_tag="ALT_09252017_20_scaffold_71_prodigal-single_11"
     CDS             10399..10632
                     /product="Glutaredoxin n=1 Tax=Vibrio fluvialis PG41 RepID
                     =S7HVL8_VIBFL"
                     /codon_start=1
                     /transl_table=11
                     /translation="MKAIVWSKDHCPYCVQAKTLLEQKGIEFEEKKIGEGYTKEDLLE
                     AVPTARTVPQIFLDGELVGGFTELRAKFLAEAA*"
                     /db_xref="UniRef100_S7HVL8"
                     /db_xref="A0A067XQR5_9CAUD"
                     /db_xref="mej:Q7A_330"
                     /db_xref="S7HVL8_VIBFL"
     gene            10645..10944
                     /locus_tag="ALT_09252017_20_scaffold_71_prodigal-single_12"
     CDS             10645..10944
                     /product="hypothetical protein"
                     /codon_start=1
                     /transl_table=11
                     /translation="MTIKIGETYTFKLTSGEEVVGKVTDIQDHMVSLKDPVSVAPGPQ
                     GLGLMQSMFTADPKDPARLNINNVTIFALTDESVKAKYIEATTGLVMPDKKLILG*"
     gene            10948..11220
                     /locus_tag="ALT_09252017_20_scaffold_71_prodigal-single_13"
     CDS             10948..11220
                     /product="hypothetical protein"
                     /codon_start=1
                     /transl_table=11
                     /translation="MGKPLSRIGDINTGGGKIVRGAKTVFANARPVGLHVSPITPHPA
                     GAKHKASVTLTGSPTVFANFAPVLRVGSSTTCGHPIIQGSPTVFVS*"
     gene            11229..14207
                     /locus_tag="ALT_09252017_20_scaffold_71_prodigal-single_14"
     CDS             11229..14207
                     /product="hypothetical protein"
                     /codon_start=1
                     /transl_table=11
                     /translation="MADTGTQSPLGINVVGSYLQNQGLTINPIAASYMGASKTNTDYT
                     FGTLVSGTCLRMLTWAINDAYLRTLVTSGVYNNLIAIGSASIPALGNSKPASYVAIDP
                     AGIWARPADSVTPSISEKYGIQQGVSGALPGPATSGYSITSATNQGQEATWLPYDSSN
                     PNKAVTQWGYIRLHALQAWNEFNWNGAAVSTDPEYSEFLSSFLSALSFVESVSQTVMA
                     NQNSKTFLDGTFSNMDDLISADVFGVNLANKEFGQDLENLGKVLNLSEISSFGLPSAL
                     LKILGENNAVIPDLVLALLSAELDNTEAQELISGTIQSPTKTQERQIYSAFLIMVGEN
                     LRDIIAPLQCQTEGLESLADLLDVRKLFPTSYESLTVPKYNGELGLPTNSKTYYPLYV
                     GGGLNPALTSPDMDTYVGAQTPNNVPSAVSSIESVNNIVTLIKGFGSYLRGVIPLEQA
                     VAAGAFSFAMRQIRNIDSADIQQFARAVKSLESTLDFPLVSGTSKPTSQEAIDSLQLK
                     EALGTGPYGTYTMSDFFGSMSGLPYPWENIYNRMVEAETDTLKSIYNDLFLAVTWDPA
                     TVNVQYTSYVVESPPTVFTTYYNVTGVILNQNGGGYGRGGAVAPIITINGGSGATATA
                     TIGTDDILAGTNGGGLYGRVTSVELTSSGTDTTTLPTATIEAPPTSTGGGTNTVSGTT
                     GWASPMNEVVQNYIDLANAEISLISQNNLEVTQLLNTYWNILGGQLAVEQRARYTALS
                     PVAVPKDLFAHPYPSTINSFVDSIPTIAEDTRPHMSAQTLEAICNLDTLGGQSTVVQM
                     RQERNQTRLISAGIPLDNHIADTMSLMDEKTLTTNGTIPAAINNPIPSPIIDIVKEDP
                     ETYGNVLVGVTGFTTASWPTNKLGNRVITPRPNGTYFPSDSTLVGEFLTTRTTSPGDI
                     TPILNGVSVAVVGPTVPSSLNPIVRPDRIIISTPEQLATDIPFEVDSDYTGSTLYPAV
                     YSVNEAIERVIECNCDCWIN*"
     gene            14267..15361
                     /locus_tag="ALT_09252017_20_scaffold_71_prodigal-single_15"
     CDS             14267..15361
                     /product="S-adenosylmethionine synthase {ECO:0000256
                     |HAMAP-Rule:MF_00086, ECO:0000256|RuleBase:RU000541};
                     Short=AdoMet synthase {ECO:0000256|HAMAP-Rule:MF_00086};;
                     EC=2.5.1.6 {ECO:0000256|HAMAP-Rule:MF_00086,
                     ECO:0000256|RuleBase:RU000541};; MAT
                     {ECO:0000256|HAMAP-Rule:MF_00086}; Methionine
                     adenosyltransferase {ECO:0000256|HAMAP-Rule:MF_00086}; 
                     TaxID=566679 species="Bacteria; Proteobacteria;
                     Alphaproteobacteria; Rhizobiales; Bradyrhizobiaceae;
                     Bradyrhizobium.;" source="Bradyrhizobium sp. ORS 375.;""
                     /codon_start=1
                     /transl_table=11
                     /translation="MSYLFTSESVSEGHPDKIADAISDGVLDMIMSNLDPALRCACET
                     LVTTNKVVVAGEFKGEIDPLDLDYIIRKVIKNVGYEQEGFHWQTVDILNLLHGQSPDI
                     ALGTDNFGAGDQGLMFGYAVNETENNMPAAIYYSHKIVETLAHLRKNDGQIWMGPDSK
                     SQVTVEYNDDGTINRIDKIVCSSQHHPDIDISEVRNGIEQIIRAVVPTDLIDKETKFL
                     INPTGRFVIGGPDGDTGVTGRKIIVDTYGGAAPHGGGAFSGKDPTKVDRSAAYMARYL
                     ANNIVASGKATWAQIQLSYAIGVEEPTSFYVDSDGESKDLEKYILENVDLTPKGIIER
                     FDLFRPIYSSTTNYGHFGKSYLPWEKVDLF*"
                     /db_xref="H0SHD6_9BRAD"
                     /db_xref="bra:BRADO5239"
                     /db_xref="UniRef100_UPI0003A567D1"
                     /db_xref="2.5.1.6"
     gene            15431..15658
                     /locus_tag="ALT_09252017_20_scaffold_71_prodigal-single_16"
     CDS             15431..15658
                     /product="hypothetical protein"
                     /codon_start=1
                     /transl_table=11
                     /translation="MFQVGEMVQGYSYDAQGNEVLIIGAYMDTTNDPEEYIQDIIVRT
                     HDGRTVYLDEQGVRSVAKEMAYWDQCCLQAS*"
     gene            15687..15932
                     /locus_tag="ALT_09252017_20_scaffold_71_prodigal-single_17"
     CDS             15687..15932
                     /product="hypothetical protein"
                     /codon_start=1
                     /transl_table=11
                     /translation="MWTLAKVRDGFADLGNEKFHTFAIKCDGEVVGQLKWTYRPKNAG
                     GYAWQGKLFKSKKHFGMDVSFFDKNKQNVLKWFKEYK*"
     gene            15932..16132
                     /locus_tag="ALT_09252017_20_scaffold_71_prodigal-single_18"
     CDS             15932..16132
                     /product="hypothetical protein"
                     /codon_start=1
                     /transl_table=11
                     /translation="MSFWLIVYLFTQEGEFVAKDIYESANKEQCVEFAGQVAKTIVNS
                     DLQAQFYCTSDEDYRIQRGLDQ*"
     gene            16403..16759
                     /locus_tag="ALT_09252017_20_scaffold_71_prodigal-single_19"
     CDS             16403..16759
                     /product="hypothetical protein"
                     /codon_start=1
                     /transl_table=11
                     /translation="MLVKVIHFDATTNAMDTVALVNVPKHQMGFKEADLDACEYAFTR
                     TQNIFGSWSMGPTFDGGEHNEDFSENVEVVMPLATINGKAYGHRSSMIGDIFVVNGNI
                     YVCDTFGFKLYEKELV*"
     gene            17391..17567
                     /locus_tag="ALT_09252017_20_scaffold_71_prodigal-single_20"
     CDS             17391..17567
                     /product="hypothetical protein"
                     /codon_start=1
                     /transl_table=11
                     /translation="MVKIIVAFISLFLIFFFGIDIFRRMTGKEKISLTKWIGYSTLCS
                     LLAIVAATLIVLLF*"
     gene            17582..18379
                     /locus_tag="ALT_09252017_20_scaffold_71_prodigal-single_21"
     CDS             17582..18379
                     /product="Putative uncharacterized protein n=1 Tax
                     =Curvibacter putative symbiont of Hydra magnipapillata
                     RepID=C9YDZ6_9BURK"
                     /codon_start=1
                     /transl_table=11
                     /translation="MNRIAKIAVLAGLMATTAACTRIETGEVGVRRGFDKQIQTTELQ
                     PGSINQTMIGEVLTFPTKDVQVDIADLTPLASDNSTVADFDMAVIYSINPTSAAEIYI
                     EKNRGFHAETEDGDTLLMYNYIRQLGRNAAYKVARRYESLKMADNRAEIEQLVRAEIV
                     ASLAAEKLDGAISISQVLVRQVKPAANIVASANLLVEAQNAEKQKQVEVRTAKLEAER
                     IAALNANAGATKYMEATALVTIAEAVKEGKVNTIIVPYDFKGIVNVK*"
                     /db_xref="UniRef100_C9YDZ6"
                     /db_xref="C9YDZ6_9BURK"
                     /db_xref="pna:Pnap_3158"
     gene            18434..18973
                     /locus_tag="ALT_09252017_20_scaffold_71_prodigal-single_22"
     CDS             18434..18973
                     /product="Hybrid peroxiredoxin hyPrx5 {ECO:0000313|EMBL
                     :EEX13787.1}; EC=1.11.1.15 {ECO:0000313|EMBL:EEX13787.1};;
                     TaxID=501479 species="Bacteria; Proteobacteria;
                     Alphaproteobacteria; Rhodobacterales; Rhodobacteraceae;
                     Citreicella.;" source="Citreicella sp. SE45.;""
                     /codon_start=1
                     /transl_table=11
                     /translation="MIEQLPTVVPAVTFKTRVRDDSIEGPNPYRWQDVTSYDYFAGKR
                     VILFSLPGAFTPTCSTYQLPGFEQNFDQFKALGIDEIYCMSVNDAFVMNCWAKDQNIE
                     NVKVIPDGSGVFTSQMNMLVQKDNVGFGVRSWRYAVIVDNGKIEQWFIEDGIEHNCET
                     DPYGETSPETILAYLQGSN*"
                     /db_xref="D0D1T2_9RHOB"
                     /db_xref="UniRef100_D0D1T2"
                     /db_xref="atu:Atu2399"
                     /db_xref="1.11.1.15"
     gene            19044..19940
                     /locus_tag="ALT_09252017_20_scaffold_71_prodigal-single_23"
     CDS             19044..19940
                     /product="Alpha-L-glutamate ligase, RimK family n=1 Tax
                     =Caldalkalibacillus thermarum TA2.A1 RepID=F5L6R3_9BACI"
                     /codon_start=1
                     /transl_table=11
                     /translation="MSILILSKKDEDEYENRRLVESLRDLGIPATIYHPDNFDVVVGK
                     GTGHGVKYNGQEFDMPDIVLARTGSGTTEFITAIVRQFEEEHIKCINSSVGVDIAKDK
                     MRSHQLLASKGMPVPNTMLVRFPVDVDIADNLIGWPCVVKIISGSYGEGIYLCENKTA
                     FKKMMEFIGNLATPKTLLVQEYIGERPGEDLRVLVIGGKVIGAMKRIAPPGDFRANIS
                     NGGYGEPFAVTGEIEYLARETARICGLEIAGIDLLFDKDGYKICEANSAPGFEGFEKY
                     CGINVAEHIAEYIKYKISLKRK*"
                     /db_xref="UniRef100_F5L6R3"
                     /db_xref="fpl:Ferp_2172"
                     /db_xref="88173952"
                     /db_xref="F5L6R3_9BACI"
     gene            19943..20170
                     /locus_tag="ALT_09252017_20_scaffold_71_prodigal-single_24"
     CDS             19943..20170
                     /product="hypothetical protein"
                     /codon_start=1
                     /transl_table=11
                     /translation="VSPMYTNKPVIETEIIEFDKKEHDAEKRIKFLEDKVRMLSEQVN
                     RMATALSLNSRQIRRQGTDIHNVTTAIRSHK*"
     gene            20247..21101
                     /locus_tag="ALT_09252017_20_scaffold_71_prodigal-single_25"
     CDS             20247..21101
                     /product="Marine sediment metagenome DNA, contig:
                     S12H4_L02544 {ECO:0000313|EMBL:GAI85222.1}; Flags:
                     Fragment;;  TaxID=412755 species="unclassified sequences;
                     metagenomes; ecological metagenomes.;" source="marine
                     sediment metagenome.;""
                     /codon_start=1
                     /transl_table=11
                     /translation="MMYNSKLVASIKANGKVLREFKDTVYVPFGSEYSILLKNLNTVR
                     ALINIYIDGDNIVPGGLVLNAGQEIDLQRAIRNGNMNEGNKFKFIERTGKIEDHRGIK
                     IEDGLIRVEFQFEKVYKRQDGIHWEKTTLGSIDYSPNWQPTSMDSYSSGILRNTTTAS
                     TPKSMSGTVTCSSASYAATNMAVGSATLNTIATAQAYNAAPQTETGITVAGSKSEQKF
                     VTASWFATESEKHNIILKLLGETPDNEAVRKPITVKAKPKCVTCGKQNKATAKFCNEC
                     GTALEIFA*"
                     /db_xref="X1RWR8_9ZZZZ"
     gene            21211..21474
                     /locus_tag="ALT_09252017_20_scaffold_71_prodigal-single_26"
     CDS             21211..21474
                     /product="hypothetical protein"
                     /codon_start=1
                     /transl_table=11
                     /translation="VQTAHVAYKLGSVLGEDADADNTYFTCVGVRNLEALVAVEKILF
                     EFGIKYVHFVEPDLNDGEMTAIAVHPIDEDKRDILLAFNLLKF*"
     gene            21486..21788
                     /locus_tag="ALT_09252017_20_scaffold_71_prodigal-single_27"
     CDS             21486..21788
                     /product="Uncharacterized protein n=1 Tax=Octadecabacter
                     arcticus 238 RepID=M9RN44_9RHOB"
                     /codon_start=1
                     /transl_table=11
                     /translation="MKSIVLTSWNFIFDYNKSPLRNIPEGNIRHMVYQLLGWMWAIAF
                     SIATGTYAFMGVNLIAHAVLIGAVALTVATYTTATVKPELFVRKAGWGRSTTGEHE*"
                     /db_xref="UniRef100_M9RN44"
                     /db_xref="oar:OA238_c17310"
                     /db_xref="M9RN44_9RHOB"
     gene            22271..22675
                     /locus_tag="ALT_09252017_20_scaffold_71_prodigal-single_28"
     CDS             22271..22675
                     /product="7-cyano-7-deazaguanine reductase n=1 Tax
                     =Anaerophaga thermohalophila RepID=UPI000237C419"
                     /codon_start=1
                     /transl_table=11
                     /translation="MPKLWKNIENTLASLPNAANGYEQQIDIPEFTFLGVKNQPDFGH
                     IRIWFHGNEKTIELKSLKEYLLQYRDTIISYERAIDVMYKHLMEAYNPFRMRLEIKFR
                     PRGGISSKMVVDSDWGHLGGTDKIWQHHNTDF*"
                     /db_xref="UniRef100_UPI000237C419"
                     /db_xref="A0A0F9D2P0_9ZZZZ"
                     /db_xref="nko:Niako_0118"
                     /db_xref="UPI000237C419"
     gene            22686..23102
                     /locus_tag="ALT_09252017_20_scaffold_71_prodigal-single_29"
     CDS             22686..23102
                     /product="hypothetical protein"
                     /codon_start=1
                     /transl_table=11
                     /translation="MLECLILGDSIAVGTKMFAPKECVSYSKGGYNTWQWNKKWGNTP
                     LNSEIVVISLGTNDHKGVKTEKELRKMRERVRSNRVIWVMPPCNAKFCKSNINAIVTK
                     LANEYGDQVIGTKHVQPDGVHPSWKGYKEIVKKAKL*"
     gene            23099..23557
                     /locus_tag="ALT_09252017_20_scaffold_71_prodigal-single_30"
     CDS             23099..23557
                     /product="hypothetical protein"
                     /codon_start=1
                     /transl_table=11
                     /translation="MNSLSQPGNWVTAVTMSLPDYASQLVNRLESVMKDSSLSVVEAH
                     SCALAASLAVGYGELALEISMSDELRGNDIREEVAAAVIDMTFSNISGDRLTDLKITP
                     YALAIAMVLKDEYSRYICYIGLTELDYTDEQLTDIAKIAGLIPAIGKCLI*"
     gene            complement(23550..24110)
                     /locus_tag="ALT_09252017_20_scaffold_71_prodigal-single_31"
     CDS             complement(23550..24110)
                     /product="hypothetical protein"
                     /codon_start=1
                     /transl_table=11
                     /translation="MNYDSFSHGQIQSKVWLCKELERFVHANIKIAILGSWYNVLAFM
                     LLTRNADRYQYILGVDIDPETKEIADKLTEAWRIGKDYKVENIIADANGVNLAGYDLI
                     INCSPEHMESNDWFENLEYGTMVCIQSSNVHIADDDVWKCVNSNESLEDLTLKYPVSK
                     YLYAGEKEIRYSDDNGYKRFMLIGIK*"
     gene            24397..24486
                     /locus_tag="ALT_09252017_20_scaffold_71_prodigal-single_32"
     CDS             24397..24486
                     /product="hypothetical protein"
                     /codon_start=1
                     /transl_table=11
                     /translation="LAPMGAVAAVYNTSIRGDFTPSVEQDVGG*"
     gene            24821..24896
                     /locus_tag="ALT_09252017_20_scaffold_71_prodigal-single_tr
                     na_1"
     tRNA            24821..24896
                     /product="Gln"
     gene            24905..24978
                     /locus_tag="ALT_09252017_20_scaffold_71_prodigal-single_tr
                     na_2"
     tRNA            24905..24978
                     /product="Gln"
     gene            24989..25064
                     /locus_tag="ALT_09252017_20_scaffold_71_prodigal-single_tr
                     na_3"
     tRNA            24989..25064
                     /product="Thr"
     gene            complement(25043..26128)
                     /locus_tag="ALT_09252017_20_scaffold_71_prodigal-single_33"
     CDS             complement(25043..26128)
                     /product="hypothetical protein"
                     /codon_start=1
                     /transl_table=11
                     /translation="MNVYYLDLIPYFNLYHEFTTPKGIETLKALISDKDNKIILSAVW
                     EIWPHEKILGALEILGVTPNQDNVVLLLDVYSYSEPNHWKEVNTVLYDSLLCRVHKSE
                     NPELGTNLDNDKILFKLGTPYKKQRIFALHDLYQRNELDKCEWSLHYESHLEDAVRCH
                     LPDMTDDEYQKFITSTTKNIDAVSPKFGQSTTNFYPIAFNPTAEIYANTAISLVTETT
                     FHPELYWFITEKTWKAINNFHPFVLLDYKKTYEYLHSLGIDTFQYAVKHPYETLVGSE
                     EDVIRMCVDNVLHLLSNKDQHREELTKSVIHNKKVFTDLANMYNNRVNPYIEDLIWNH
                     SFQQIRPDHAAEVYEKLWGKDGAVGED*"
     gene            26142..26218
                     /locus_tag="ALT_09252017_20_scaffold_71_prodigal-single_tr
                     na_4"
     tRNA            26142..26218
                     /product="Arg"
     gene            complement(26223..26804)
                     /locus_tag="ALT_09252017_20_scaffold_71_prodigal-single_34"
     CDS             complement(26223..26804)
                     /product="hypothetical protein"
                     /codon_start=1
                     /transl_table=11
                     /translation="MFNKLRLPKPSEQIVSLVRTLATSRPIDESALAWHKEQQPKDIN
                     CAAGEFFPDTAFAELVLAEYKDFFNVEVYPLIGVLQNVGVTPACYPPHSDRLRNVAIN
                     YYIELGGDDVPTVFYDKTDPIDDKVGGHVLSYNDLPTITNKITFKKNEWYILPSKQYH
                     SVENIETMRIMISFLYIGEVERFINAHKHLFID*"
     gene            26845..26921
                     /locus_tag="ALT_09252017_20_scaffold_71_prodigal-single_tr
                     na_5"
     tRNA            26845..26921
                     /product="Arg"
     gene            26929..27002
                     /locus_tag="ALT_09252017_20_scaffold_71_prodigal-single_tr
                     na_6"
     tRNA            26929..27002
                     /product="Trp"
     gene            27009..27085
                     /locus_tag="ALT_09252017_20_scaffold_71_prodigal-single_tr
                     na_7"
     tRNA            27009..27085
                     /product="His"
     gene            27093..27167
                     /locus_tag="ALT_09252017_20_scaffold_71_prodigal-single_tr
                     na_8"
     tRNA            27093..27167
                     /product="Val"
     gene            27236..27427
                     /locus_tag="ALT_09252017_20_scaffold_71_prodigal-single_35"
     CDS             27236..27427
                     /product="Uncharacterized protein n=1 Tax=mine drainage
                     metagenome RepID=E6QUU7_9ZZZZ"
                     /codon_start=1
                     /transl_table=11
                     /translation="MKEHEPHYHEDKKTGLLVRCMNSCSNLITDYRFWIGVTISYPLE
                     HFLWEHVWPFKLVMQFLGL*"
                     /db_xref="UniRef100_E6QUU7"
                     /db_xref="E6QUU7_9ZZZZ"
     gene            27503..27579
                     /locus_tag="ALT_09252017_20_scaffold_71_prodigal-single_tr
                     na_9"
     tRNA            27503..27579
                     /product="Pro"
     gene            27617..28951
                     /locus_tag="ALT_09252017_20_scaffold_71_prodigal-single_36"
     CDS             27617..28951
                     /product="Uncharacterized protein n=1 Tax=planctomycete
                     KSU-1 RepID=I3IRK9_9PLAN"
                     /codon_start=1
                     /transl_table=11
                     /translation="MTKEHNLNSNPTFCMLGLLHTYVSPNGNVMPCCVGDMTKKPLGN
                     INDVSDWNEVWNGEDYKEFRKNMVDGKKNPACSFCYDTEKFSKHSARTIANTNYSKDY
                     DEYMDKLLPSGELKTNKLKYLDFRFTNKCNQACITCSHDLSSSWFDLMNKLGYPIAGS
                     KFIEPQDKQFAYRLIDDNLDSVETIYFAGGEPLLSEYHWYTLDKLVENNRSKDVALRY
                     SSNCSTLRYKDKDILDYWKQFKSVIIMASVDEVQERFNYIRWPGKWETISENLKKIQE
                     SFEQVNSVDITHILVYSPVISSLNVHRLKEMIQEIIDKKAYQYSMLNHEQPIFEYFLF
                     CNLLRNPNHLSIMNMPEEHWNMVEKSLDEFRAWYCDTILSKAAYFESKQDMLLHGINK
                     IKEMRKMEQKDMEFFDQSLGDNLEYMREYSKMDRVRGTDFMKTFPELGWLYK*"
                     /db_xref="UniRef100_I3IRK9"
                     /db_xref="I3IRK9_9PLAN"
                     /db_xref="ttu:TERTU_2294"
     gene            28957..29031
                     /locus_tag="ALT_09252017_20_scaffold_71_prodigal-single_tr
                     na_10"
     tRNA            28957..29031
                     /product="Glu"
     gene            29058..29405
                     /locus_tag="ALT_09252017_20_scaffold_71_prodigal-single_37"
     CDS             29058..29405
                     /product="Uncharacterized protein n=1 Tax=Sphingomonas sp.
                     MM-1 RepID=M4RYF8_9SPHN"
                     /codon_start=1
                     /transl_table=11
                     /translation="MFKKVSLVALLLLTSCNPAPQKGADGYRFGEKQYEKSTVQIKIV
                     TYKSQADLQKVLGNRADVASKDVIAFSELKPPFDTCTIHMVDPKVEYQPEFVGHEMLH
                     CFYGQWHKNNKTT*"
                     /db_xref="UniRef100_M4RYF8"
                     /db_xref="sphm:G432_05265"
                     /db_xref="M4RYF8_9SPHN"
     gene            29413..29489
                     /locus_tag="ALT_09252017_20_scaffold_71_prodigal-single_tr
                     na_11"
     tRNA            29413..29489
                     /product="Asp"
     gene            29497..29572
                     /locus_tag="ALT_09252017_20_scaffold_71_prodigal-single_tr
                     na_12"
     tRNA            29497..29572
                     /product="Phe"
     gene            29610..30137
                     /locus_tag="ALT_09252017_20_scaffold_71_prodigal-single_38"
     CDS             29610..30137
                     /product="hypothetical protein"
                     /codon_start=1
                     /transl_table=11
                     /translation="MFDDEVTIIDNVLSIEDCDSLIAYYTSSLLETDHGYNYPFKAIV
                     PHYTRKPVDDFIREKVSLIMKHVPENLMVQRAHIECRQNEHMAHRDMQAGEWGLCTSV
                     LYLNDNFDGGQTFITKSNGEKVEVQPKPGRVVAYNGHKLEHGVTKVSNGLRYTLPIWY
                     TIRPLDLPKSLLWWL*"
     gene            30143..30228
                     /locus_tag="ALT_09252017_20_scaffold_71_prodigal-single_tr
                     na_13"
     tRNA            30143..30228
                     /product="Leu"
     gene            30332..30417
                     /locus_tag="ALT_09252017_20_scaffold_71_prodigal-single_tr
                     na_14"
     tRNA            30332..30417
                     /product="Leu"
     gene            complement(30446..31027)
                     /locus_tag="ALT_09252017_20_scaffold_71_prodigal-single_39"
     CDS             complement(30446..31027)
                     /product="hypothetical protein"
                     /codon_start=1
                     /transl_table=11
                     /translation="MRYVANLKKIVLLINNNMRNENITPLTNIDFAASIAELKPLLIN
                     SLVALPPSVDWSELYYIAADANDLPITTNTLANFNLAILNLYYVERRSSPEDYYEETV
                     PRHYIILPLVETDEIATIASAYSAPLNSTRLPNNPTLYNPEDCTLLKSHPLNEPAFIG
                     CDLEDAELVYCFKVPEDEVFKAIAIVVTAAQPE*"
     gene            31064..31720
                     /locus_tag="ALT_09252017_20_scaffold_71_prodigal-single_40"
     CDS             31064..31720
                     /product="hypothetical protein"
                     /codon_start=1
                     /transl_table=11
                     /translation="MFRTLILSAALLFSFPAYAQVERETSGSLGGTVINDDNIVLTGA
                     FKHVTDTGPREYSFESDILYKSANGVTSREQINAFAKINQDIHAKHYVQAGVRYRHDP
                     RTFSEDQVVYSIGHGFRLVKTDKTKISNELSVGYKHGTGGYSDVVVRESIWISHNLNE
                     TLSASNKFMIEQGSRTFIQNKAEIKYKLSEKTSFSIQDLYTKDKRKDNTISFAFTFKI
                     *"
     gene            31722..31815
                     /locus_tag="ALT_09252017_20_scaffold_71_prodigal-single_tr
                     na_15"
     tRNA            31722..31815
                     /product="Ile"
     gene            31822..31907
                     /locus_tag="ALT_09252017_20_scaffold_71_prodigal-single_tr
                     na_16"
     tRNA            31822..31907
                     /product="Leu"
     gene            31927..32754
                     /locus_tag="ALT_09252017_20_scaffold_71_prodigal-single_41"
     CDS             31927..32754
                     /product="hypothetical protein n=1 Tax=Verrucomicrobia
                     bacterium SCGC AAA164-N20 RepID=UPI00037EE7E9"
                     /codon_start=1
                     /transl_table=11
                     /translation="MMSILIAILTSGKIEKLQRCIDSVLLQAEHANVVVIINTLDKQY
                     ENLASSLAAANSIKSVITESNGRPGKGKNALIKYFLSTDFTHVIPVDGDDILLPNAVE
                     KLTLISKEQNADIVGLINGLVLFQDEQMLAEDWQKHEIYFKRGFDNIDTKNYKKFNLH
                     IAKIRRTSIEYGNMLNRFVLISRKAASDINYDEELAGAEDIKQGLLLKLIHLEGKINY
                     MLLSRQDIYLYDVTDEGVFFNTLCKSDPNTELKRFWHDLSNEQISTLQTFQLECIYD*"
                     /db_xref="UniRef100_UPI00037EE7E9"
     gene            32747..33427
                     /locus_tag="ALT_09252017_20_scaffold_71_prodigal-single_42"
     CDS             32747..33427
                     /product="hypothetical protein n=1 Tax=Sphingomonas elodea
                     RepID=UPI0002630417"
                     /codon_start=1
                     /transl_table=11
                     /translation="MTNLDFSARWRDAVKVGIPILKDHTKTQHILALAHALNGPSLKY
                     SYERLLTTTEGGEIACNMPEFTDLYSKLPDCAPGTVGNLLFIGQQYSLETIIKISQRG
                     KRSRTWINMKHPYVWMARRYRDTHDVWHTITGYNMDFFGEICLAAFSYAQTGAYQWGA
                     ISLMGIGKLITSPRKLLAIVEAYRRGKQCNWLLAENYEKLIYEDINECRERLNLYKAK
                     RYEKACKN*"
                     /db_xref="UniRef100_UPI0002630417"
                     /db_xref="pzu:PHZ_c2295"
                     /db_xref="87563207"
                     /db_xref="UPI0002630417"
     gene            33565..34131
                     /locus_tag="ALT_09252017_20_scaffold_71_prodigal-single_43"
     CDS             33565..34131
                     /product="Restriction endonuclease n=1 Tax=Azospira oryzae
                     (strain ATCC BAA-33 / DSM 13638 / PS) RepID=G8QFM0_AZOSU"
                     /codon_start=1
                     /transl_table=11
                     /translation="MAVLALDVSGIPRTWVSHDEAISYHAKNLVAWTLGDVIARYRGG
                     YQDDGTQSYIETPSIIAVKGEGFNFKKHNKVILTNKTLFARDRNMCGYCGIQIGNHSK
                     LSRDHIVPRYHGGIDEWTNVVTACIPCNQKKGCKSLKESRMELLYIPYAPNHYENMIL
                     QNRSILADQMEYLLSGVPKHSRIVQLAA*"
                     /db_xref="UniRef100_G8QFM0"
                     /db_xref="dsu:Dsui_1701"
                     /db_xref="88552171"
                     /db_xref="G8QFM0_AZOSU"
     gene            34183..34257
                     /locus_tag="ALT_09252017_20_scaffold_71_prodigal-single_tr
                     na_17"
     tRNA            34183..34257
                     /product="Asn"
     gene            34266..34342
                     /locus_tag="ALT_09252017_20_scaffold_71_prodigal-single_tr
                     na_18"
     tRNA            34266..34342
                     /product="Thr"
     gene            34425..34501
                     /locus_tag="ALT_09252017_20_scaffold_71_prodigal-single_tr
                     na_19"
     tRNA            34425..34501
                     /product="Arg"
     gene            34544..34619
                     /locus_tag="ALT_09252017_20_scaffold_71_prodigal-single_tr
                     na_20"
     tRNA            34544..34619
                     /product="Ala"
     gene            34697..35203
                     /locus_tag="ALT_09252017_20_scaffold_71_prodigal-single_44"
     CDS             34697..35203
                     /product="hypothetical protein"
                     /codon_start=1
                     /transl_table=11
                     /translation="MYYYFNPSIINNDTLPGKVIILSQIFSNDLVIVLRNPLDRVVSS
                     IKGVPKILPLMDTLGTFLTTIYGKEFNFEEYATFKMHCSPYLHRVKDRQFRIIDFNKL
                     AEYIPRKKNALQSPVTNSSGYTDPKSVYVENPYFTLQNLETEYKTYLELLKDREQISV
                     DEWKEKTT*"
     gene            35243..35319
                     /locus_tag="ALT_09252017_20_scaffold_71_prodigal-single_tr
                     na_21"
     tRNA            35243..35319
                     /product="Pro"
     gene            35330..35404
                     /locus_tag="ALT_09252017_20_scaffold_71_prodigal-single_tr
                     na_22"
     tRNA            35330..35404
                     /product="Val"
     gene            35485..35877
                     /locus_tag="ALT_09252017_20_scaffold_71_prodigal-single_45"
     CDS             35485..35877
                     /product="hypothetical protein"
                     /codon_start=1
                     /transl_table=11
                     /translation="LAHVNKHILVTGYIQEAPQAEYVTFLEDWFNRLVEAVDMKVLID
                     PICVWCNDEGNEGVTGMVGITTSHSSIHFWSGEPNYYKFDLYSCKDFALESVAEMLKE
                     LGTYKFTYTIVDRTDDEHPVIDSGVITF*"
     gene            35884..35959
                     /locus_tag="ALT_09252017_20_scaffold_71_prodigal-single_tr
                     na_23"
     tRNA            35884..35959
                     /product="Trp"
     gene            35974..37104
                     /locus_tag="ALT_09252017_20_scaffold_71_prodigal-single_46"
     CDS             35974..37104
                     /product="Uncharacterized protein {ECO:0000313|EMBL
                     :KJV07507.1};  TaxID=1632867 species="Bacteria;
                     Proteobacteria; Gammaproteobacteria; Methylococcales;
                     Methylococcaceae.;" source="Methylococcaceae bacterium
                     Sn10-6.;""
                     /codon_start=1
                     /transl_table=11
                     /translation="MPIINKNDSYYLDPELGPVNRPATVNAGFMLDSYYNFSDKNYWH
                     VSCFNGESLRYIKDVIPDHILQELRNKNIILSIGAEYEGFVDIPEMIYDFLIKELLIP
                     AESILLFSANAKIDEVVDTIASVRNLPKIQSHGVCVFERWVFFSRSNTLDTLQLKEYP
                     KKFLSLNRRWRGCKLALVSNLKIRHLLDDGFVSLQSFEGKTWENSWEHMMQLQDPATK
                     QLFDQHRQEIINLPNLILDDLNPEDMNPVTNTLDHYYLNSYFSVVGGCIFYEKEFPNV
                     AGLCEKTFKAIQKKHPFILLSTAKNLPLLHRMGYKTFDGLIDESYDNETDDNKRMQMI
                     VNEVERLCNLNQVELETFLIEAKKIVDHNFKNLYYRAFLPRV*"
                     /db_xref="A0A0F3ILG4_9GAMM"
     gene            37201..37285
                     /locus_tag="ALT_09252017_20_scaffold_71_prodigal-single_tr
                     na_24"
     tRNA            37201..37285
                     /product="Leu"
     gene            37319..37558
                     /locus_tag="ALT_09252017_20_scaffold_71_prodigal-single_47"
     CDS             37319..37558
                     /product="hypothetical protein"
                     /codon_start=1
                     /transl_table=11
                     /translation="MDNVIHVNFGNNTVDVEDEYIIEIHLNTELDNYLDCLRVEGIDE
                     DDVLEVEEAINNADVYFAADDVVQKFADEWLEQFL*"
     gene            37659..37733
                     /locus_tag="ALT_09252017_20_scaffold_71_prodigal-single_tr
                     na_25"
     tRNA            37659..37733
                     /product="Met"
     gene            37775..37864
                     /locus_tag="ALT_09252017_20_scaffold_71_prodigal-single_tr
                     na_26"
     tRNA            37775..37864
                     /product="Ser"
     gene            37881..38264
                     /locus_tag="ALT_09252017_20_scaffold_71_prodigal-single_48"
     CDS             37881..38264
                     /product="Uncharacterized protein n=1 Tax=Chryseobacterium
                     gleum ATCC 35910 RepID=D7VWE6_9FLAO"
                     /codon_start=1
                     /transl_table=11
                     /translation="MSYVLFLDDERMPDKVDWVQFPRYETIYIIRTYEGFIKQVQTYG
                     VPMFVCFDHDLADQHYVAMLAEAEGRPADYGPEKTGYDAAKWLVDYCAENSFKFPRHV
                     VHSMNPIGKERINSYIENAKTHLSI*"
                     /db_xref="UniRef100_D7VWE6"
                     /db_xref="A0A086ATX6_9FLAO"
                     /db_xref="chz:CHSO_0935"
                     /db_xref="D7VWE6_9FLAO"
     gene            38264..38992
                     /locus_tag="ALT_09252017_20_scaffold_71_prodigal-single_49"
     CDS             38264..38992
                     /product="Ferredoxin-NADP reductase n=1 Tax
                     =Phenylobacterium zucineum (strain HLK1)
                     RepID=B4RE17_PHEZH"
                     /codon_start=1
                     /transl_table=11
                     /translation="MITEKVTWVHHWSDRTFSFKTTRSQTFKFNAGEFAMCGLNIDDK
                     NVIRAYSVVSPPWADELEILSIKIPDGQLTSKLQHIQVGDEVILKPKTTGTLRNDALK
                     KGGELYLLATGTGLAPFMSLIRDVETLETWDNIHIVHSVRSRDDLAYYDLLSTGFAGD
                     DLEEMVKPVLNYIPIVTGEGGKRITAQLGDTLKIDPTKDKVMICGNLDFNYEVAEWCK
                     SNGMTEGSLREPGDYVLERAFVEK*"
                     /db_xref="UniRef100_B4RE17"
                     /db_xref="pzu:PHZ_c2039"
                     /db_xref="B4RE17_PHEZH"
     gene            39003..39094
                     /locus_tag="ALT_09252017_20_scaffold_71_prodigal-single_tr
                     na_27"
     tRNA            39003..39094
                     /product="Ser"
     gene            39110..39286
                     /locus_tag="ALT_09252017_20_scaffold_71_prodigal-single_50"
     CDS             39110..39286
                     /product="hypothetical protein"
                     /codon_start=1
                     /transl_table=11
                     /translation="MTETHFRTIVRTLGYRVTALGITALWTGLGDAVAIHLVLAAMQY
                     AYERIWLKINWGRK*"
     gene            39337..39418
                     /locus_tag="ALT_09252017_20_scaffold_71_prodigal-single_tr
                     na_28"
     tRNA            39337..39418
                     /product="Cys"
     gene            39425..39500
                     /locus_tag="ALT_09252017_20_scaffold_71_prodigal-single_tr
                     na_29"
     tRNA            39425..39500
                     /product="Ile"
     gene            39507..39583
                     /locus_tag="ALT_09252017_20_scaffold_71_prodigal-single_tr
                     na_30"
     tRNA            39507..39583
                     /product="Lys"
     gene            39603..39980
                     /locus_tag="ALT_09252017_20_scaffold_71_prodigal-single_51"
     CDS             39603..39980
                     /product="Uncharacterized protein n=1 Tax=Bacillus phage
                     Spock RepID=U5PXP2_9CAUD"
                     /codon_start=1
                     /transl_table=11
                     /translation="MGWYDNHVDVEEMQNQTFTSVRSDGDTVTFENDEVRYVLYHETD
                     CCESVYVEDIIGDIEDLENLPLLISREDTNAEDPGTCQGESYTWTFYNFATFKGYVTI
                     RFLGESNGYYSEDVYCRKEILNN*"
                     /db_xref="UniRef100_U5PXP2"
                     /db_xref="A0A0G0AA43_9BACT"
                     /db_xref="bacy:QF06_20470"
                     /db_xref="U5PXP2_9CAUD"
     gene            40244..40319
                     /locus_tag="ALT_09252017_20_scaffold_71_prodigal-single_tr
                     na_31"
     tRNA            40244..40319
                     /product="Lys"
     gene            40462..40818
                     /locus_tag="ALT_09252017_20_scaffold_71_prodigal-single_52"
     CDS             40462..40818
                     /product="Uncharacterized protein n=1 Tax=Asticcacaulis sp
                     . AC402 RepID=V4NNL1_9CAUL"
                     /codon_start=1
                     /transl_table=11
                     /translation="MYCIFAKESVDKINGVRGKMCTQAGHAYLHTFMNAMAETPELAA
                     AYLDSGHSYKITLLVDTVEQLQELQEVYKDVCATQLVTDKGLTVFKEPTTTCLGIGPL
                     SEDMIGEDLKAIKIFC*"
                     /db_xref="UniRef100_V4NNL1"
                     /db_xref="V4NNL1_9CAUL"
                     /db_xref="tba:TERMP_00749"
     gene            40820..40896
                     /locus_tag="ALT_09252017_20_scaffold_71_prodigal-single_tr
                     na_32"
     tRNA            40820..40896
                     /product="Met"
     gene            40993..41556
                     /locus_tag="ALT_09252017_20_scaffold_71_prodigal-single_53"
     CDS             40993..41556
                     /product="Uncharacterized protein {ECO:0000313|EMBL
                     :KKO08518.1};  TaxID=412755 species="unclassified
                     sequences; metagenomes; ecological metagenomes.;"
                     source="marine sediment metagenome.;""
                     /codon_start=1
                     /transl_table=11
                     /translation="MQVSLRKANALQVAINEALKGLEFKSDVSINEFQKPAQEIELSK
                     QKFERNVQRRGNLTSALYNIRTAVSSANASNKIDNLLADLARLEKDIVFYTPLAKASV
                     QTDLKVIGGKLEKISNRDGESYSFHSSEVSTSIFADSNLEVFRSNLSLAKKKKQKLQD
                     ELLELNVRTTIELATSTVEVLKAEDII*"
                     /db_xref="A0A0F9W889_9ZZZZ"
     gene            41844..42998
                     /locus_tag="ALT_09252017_20_scaffold_71_prodigal-single_54"
     CDS             41844..42998
                     /product="hypothetical protein"
                     /codon_start=1
                     /transl_table=11
                     /translation="MFFYIGKESPIASLTQVQENLFLDQGWSESNGIWYKGYSTDCRL
                     SDALVDIVNGYKPDGKWCLIKDGVVYHPSLRGFPIFTNGSDFTNLLGLPNFETVLYPD
                     PFELPAVDTNISLDEASHLLEEILISNTRNFYKYNDIADEVVIATVGLDSTTAWAITD
                     SIKKDYTVSIRPRAVPAVMNANAFLEFTGTFREYHSDLLDNVKSHWAYAFINIHEHKN
                     WVVAGYYAETYEFRDGMALNALANYKNKRLDQIAEPNNYLYKYLTRPDVINSYIDKPM
                     MTFSGEEDLRKYIWSTLWYDNQMWHIDNNMFFSPFFDIRVPQTTFRMSMDDIYTNALE
                     GTLQRQIISRCKPELLSIVSKYKNHGELWENFNNNFSLDWFSPKTKLIYR*"
     gene            43107..43183
                     /locus_tag="ALT_09252017_20_scaffold_71_prodigal-single_tr
                     na_33"
     tRNA            43107..43183
                     /product="Met"
     gene            43194..43267
                     /locus_tag="ALT_09252017_20_scaffold_71_prodigal-single_tr
                     na_34"
     tRNA            43194..43267
                     /product="Gly"
     gene            43391..43465
                     /locus_tag="ALT_09252017_20_scaffold_71_prodigal-single_tr
                     na_35"
     tRNA            43391..43465
                     /product="Gly"
     gene            43481..44629
                     /locus_tag="ALT_09252017_20_scaffold_71_prodigal-single_55"
     CDS             43481..44629
                     /product="hypothetical protein"
                     /codon_start=1
                     /transl_table=11
                     /translation="MTNKNFQCSAPWEGMFINPDGDFRVCCAGQSLGNLNKNSLEDIL
                     CGAELNSVRTDMLENGSSSYCTNCIDSEEKSGKSLRDQFKKDLTNVDTTKLVPKNIDI
                     RWRNTCQLRCGYCNSEWSSSYARWEGKTEKVSAVEWQRAVLDYIANDKTSIEVANFLG
                     GEPLLLKENIELLDYIDTNIHISLVTNLSLTKVESSPVYQKLINRDTSWLVSLEATGN
                     KFEFIRRNATWEITKSNYENLKINPRSSKGCHMTYCILSAFSLVDVFDWLYEVDPNPN
                     NNCTFPSVLLGPDEFSIYSFPPEIKKLAIDELDRLMEKHLEFLNEPTKNFVVATRQSL
                     LQTIDDWSPDAVKRFMKYVEKSDIEMYPISFKEEWPEVHAILERYMPA*"
     gene            44637..45128
                     /locus_tag="ALT_09252017_20_scaffold_71_prodigal-single_56"
     CDS             44637..45128
                     /product="hypothetical protein"
                     /codon_start=1
                     /transl_table=11
                     /translation="MLIISYQGIYNGQNFEYANTPPQFRDSFNNGFSAMADVWRINGV
                     LCVGVENDLIEVTDKYLQGAKWWLNCQNQAAYDYLFAQPRKLYPNVFIFSNVATEATP
                     TTSTGGQTIVPGNVPINNNSIVYLPEIVDKGLLSTVKLRCFGICSNYCTLIRRMRNEG
                     EWY*"
     gene            45187..45753
                     /locus_tag="ALT_09252017_20_scaffold_71_prodigal-single_57"
     CDS             45187..45753
                     /product="Phosphoesterase n=1 Tax=Synechococcus phage
                     S-CBS4 RepID=H2BCP5_9CAUD"
                     /codon_start=1
                     /transl_table=11
                     /translation="MPNVFLTSDTHWGHVNICKFTNYDGSPVRPWDDVEEMNEEMIKR
                     WNETVGPKDKVYHLGDVVINRKFLPILDRLNGDKVLYKGNHDIFRLADYVKYFRDIRS
                     YGVMNGCILSHIPVHKDSIARFGANIHGHTHGNRVLDADGNIDSDYFCVCVEQTDYRP
                     ISFEDVLQKIREQGGQVGFRQGNGPAID*"
                     /db_xref="UniRef100_H2BCP5"
                     /db_xref="H2BCP5_9CAUD"
                     /db_xref="psab:PSAB_14885"
     gene            45762..46190
                     /locus_tag="ALT_09252017_20_scaffold_71_prodigal-single_58"
     CDS             45762..46190
                     /product="hypothetical protein"
                     /codon_start=1
                     /transl_table=11
                     /translation="MNVTVRFPKHLQPDTAKATIAERLCQAAFLYIALPDNIIVEFVD
                     LGHNTYGESTLTFNKESKVRINLQLSTKELIYPLVHELLHLNQMHEGRLSVTRFGDCV
                     WEGKTYKIDQSKMSYRDYTQLPWEYDVSVRQKKLIEQIIG*"
     gene            46257..46895
                     /locus_tag="ALT_09252017_20_scaffold_71_prodigal-single_59"
     CDS             46257..46895
                     /product="hypothetical protein"
                     /codon_start=1
                     /transl_table=11
                     /translation="VIDLEKIDSTYPIEKILPFCEASLGDPRPGAENMSPVGWEENKS
                     SFLYLLYKLKRYDGNGNGYVIYRKDDRILCGSGFSVSDIDEKMTQANSRMYVVPGVNL
                     PRVLGAIFDFAVDTSMENGRFGIFSSVNEYNYRYHLGYVAINDPKNNPGYFMENGKHF
                     AKPGRRIHPGLQAAGPFCIHYAKQWIGYLIWNEAHRESFLQTLESIKWNETE*"
     gene            46892..47755
                     /locus_tag="ALT_09252017_20_scaffold_71_prodigal-single_60"
     CDS             46892..47755
                     /product="Molybdenum cofactor biosynthesis enzyme n=1 Tax
                     =Burkholderia glumae (strain BGR1) RepID=C5AMQ1_BURGB"
                     /codon_start=1
                     /transl_table=11
                     /translation="MIQLPSLEYYISWHCNLKCANCITGSPYRDEEFSDLASFKRDVD
                     NLSQYMHVGVLRLLGGEPTLNPEIAEYLKYAKQSNLCDVTAVLTNGIKLIAMPDEFYE
                     NCDIVTISRYENAGINYDKIFNYLDERGQRWNIQNVPDHPKSIGIWKQNVPAEMRSVL
                     AWGAEFRVLDQFEELDEDTAQAVYTSCSGKTYCATFLDGKYYRCAVSIHRNGYYKAIG
                     VPLPYDLKQLDGIPIDNYFTERYHEAINSEKININACRFCKGYGDALKTTNEPHRQLL
                     NNEITAKKSPA*"
                     /db_xref="UniRef100_C5AMQ1"
                     /db_xref="A0A0C2DHH6_9DELT"
                     /db_xref="bgl:bglu_2g06740"
                     /db_xref="C5AMQ1_BURGB"
     gene            47752..48504
                     /locus_tag="ALT_09252017_20_scaffold_71_prodigal-single_61"
     CDS             47752..48504
                     /product="hypothetical protein n=1 Tax=gamma
                     proteobacterium SCGC AAA160-D02 RepID=UPI000367F60B"
                     /codon_start=1
                     /transl_table=11
                     /translation="MTSVLVAILTSGKLEKLVRCIESVLSQTSDVIVVCNTLDFSYVE
                     QARKVAEDYNLEFIVTESNGKPAKGKNSVLEIFRTRLQFKYYMQVDGDDYLAPDALSK
                     ITTIVQQNPDVDVIGAQGGRLIYNGTTTTGRQFFIEYLANVKDEHRSRLIELGKFLAA
                     NLQESRMLLYSEKVVNAFNFDETFIGLEDVVGAYKLYYNPNIKFILTNEDLYVYDLAE
                     NGNFYEFLNNSNGIEKVFQELKVIVNETRIQK*"
                     /db_xref="UniRef100_UPI000367F60B"
                     /db_xref="X0U2D8_9ZZZZ"
                     /db_xref="UPI000367F60B"
     gene            48482..49555
                     /locus_tag="ALT_09252017_20_scaffold_71_prodigal-single_62"
     CDS             48482..49555
                     /product="hypothetical protein"
                     /codon_start=1
                     /transl_table=11
                     /translation="MKLEYKNNRGQLYQELQNIKVQYVQLDLFGFCNAACWYCPVKYI
                     PQPERTRVHMPLDLVEKILIDLNENRISDDGVISDTMRNIYTAHYGEVLLYKHFEEFL
                     DLLHKYNFTTTIFSNGINLTPNKIDMIKSKREVISDIILNIPSFDPDIWAERSGLPVN
                     QYDRLISNLEYLDAELADLDSVVILINGVDANSWNDQFQPGDDFDQLMIDQHPVKGEQ
                     AQAYEFAKKKFKNLIAYKEYVLHDRAGLLSNYITNQPSIQARLETGTVVGCRGGPSRE
                     RIRSDGSEDNDSDRTTEMIHINPLGETFLCCNDYKMEYVFGNLSKQSLSDIWVTDKHV
                     EVIMQAREEICRTCNYVKYVKTI*"
     gene            49581..51185
                     /locus_tag="ALT_09252017_20_scaffold_71_prodigal-single_63"
     CDS             49581..51185
                     /product="hypothetical protein n=1 Tax=SAR324 cluster
                     bacterium SCGC AAA240-J09 RepID=UPI0002EAC0FA"
                     /codon_start=1
                     /transl_table=11
                     /translation="MALDGIIFGGMFNTDQGSRPQDLEGVSYSSVHRSAGSHRIASFL
                     RQHGLDIEVIDFAPSWEFKEFQELIRSRITPSLKFVGLGAVFNMNTITLVRCFTWLKE
                     TYPDVIVVTGAQGFHNVHFIPADYMVVGYGELAILEILKGTVKYKEEIIDKAGNKRRT
                     VHALHDYPAYPMQNLSVDYEKRDFLQPFETVTIETSRGCRFACAFCSYPVIGVKSDHT
                     RCTEDFHDNLMRNYNEYGIYRYTLADETFNDSTEKIIKYADVVETLPFKPNFGGYIRT
                     DLLHTRPQDIEHLARMQFNSHFYGIESFHRPSAAAIGKGMDPDKLKKAILDTKDYIMK
                     HNGYYRGGIGIIIGLPHETEETLNESKKWLDENWQTQHVGFGVLRIDSDHPNVKRSKL
                     STTYEKQGYTLVDPSEVPMDTNHPDLIRLYQSNILTPELKRWVKINVEQRHKPTILLH
                     HWKNNTGMTEKDAQMWVVRNVWSNDNYMDFGPDFWQFNEWYIAGYTDQELLGSYRDLG
                     GFRPPIETKVDFIENYKKQKFNVSTA*"
                     /db_xref="UniRef100_UPI0002EAC0FA"
                     /db_xref="X1TVA6_9ZZZZ"
                     /db_xref="awo:Awo_c14600"
                     /db_xref="UPI0002EAC0FA"
     gene            51185..51994
                     /locus_tag="ALT_09252017_20_scaffold_71_prodigal-single_64"
     CDS             51185..51994
                     /product="hypothetical protein"
                     /codon_start=1
                     /transl_table=11
                     /translation="MLVLFGDSFISESIEANPGIHGFENPGTHPDVDNIYDACEHPTW
                     FQMLSDDLGTEYKTYGKPGSSFEYSSLKFFEYLTSTDYNPNDQIVFVLTGAGRSPVIA
                     KDFRPEWAGWAIYKAYPELLDSTGRQLTDKLTDSDEHYTRYKQFYRDWIILKNQDLIV
                     AQRYFLLQTLHSLPNKTVSISVGEDEVNIEKFFPTHGKFLLGRISVDEFSTGNIWEMA
                     IKNAGRYDHRLNHLNEINHRVLKDAVYAGLTGGNFSEFDTTSFHKNLFSIK*"
     gene            52048..52782
                     /locus_tag="ALT_09252017_20_scaffold_71_prodigal-single_65"
     CDS             52048..52782
                     /product="Delta-9 acyl-phospholipid desaturase (EC:1.14.19
                     .-)"
                     /codon_start=1
                     /transl_table=11
                     /translation="MFGFNQDSKIHAGMNHWINIIAMLSIPVFIWQFTIFQLIMCAVG
                     YFLWHNIGVIAGYHKLASHRQYSPPKWFKYFSITCGTMSAQSPAISWASQHTAHHAYS
                     DTENDPHSPVHKGLWNAFLNIHYLTKEIKPIHTRRVIKDDVYIWQYNNYWLILFSTVL
                     ALAFIDPFSVIYFWLVPCGLARLTESYIIAINHREGGPVNNYFVGVVSGGEGWHRNHH
                     DNANRLVLHPHDWFGKTLQWLFKQKS*"
                     /db_xref="acy:Anacy_4776"
                     /db_xref="K9ZLP7_ANACC"
                     /db_xref="UniRef100_UPI000346560F"
                     /db_xref="1.14.19.-"
     gene            52835..53251
                     /locus_tag="ALT_09252017_20_scaffold_71_prodigal-single_66"
     CDS             52835..53251
                     /product="hypothetical protein"
                     /codon_start=1
                     /transl_table=11
                     /translation="MNENDYDWLKQIFKEQIYGKSADRTWIDGVGYRDMAYSYSRGYY
                     EDTNSKEVAIAVLEAYADGVPFETLIKKNKAVRQYWYNIQSDRAARLKKAEQEKTRLA
                     KLAEKQAAEKAQREEVMSKLSREELEAFGLVRKGKR*"
     gene            53251..53595
                     /locus_tag="ALT_09252017_20_scaffold_71_prodigal-single_67"
     CDS             53251..53595
                     /product="hypothetical protein"
                     /codon_start=1
                     /transl_table=11
                     /translation="MEDTELQITPEVYEEILHNTEKKNYLNVNERILRKSMVALVKSG
                     HAAFLFLRDDESREWWSKTVKVAAATVEKRREAWRVYEIKQRAWDRLSEDDRKILKIR
                     KPTMPKTPKPND*"
     gene            53618..53932
                     /locus_tag="ALT_09252017_20_scaffold_71_prodigal-single_68"
     CDS             53618..53932
                     /product="hypothetical protein"
                     /codon_start=1
                     /transl_table=11
                     /translation="MENINVYEPEATFNDNDWEVFGGWVKGVLTVQPATITFTKKDGT
                     ERVMNCTLRGDMLPIQEIKEDKTPRKQSTSSIAVYDLDAQGWRSFTVNAVKRVSFTMS
                     DD*"
     gene            54225..54872
                     /locus_tag="ALT_09252017_20_scaffold_71_prodigal-single_69"
     CDS             54225..54872
                     /product="Cell wall hydrolase SleB n=2 Tax=Pseudovibrio
                     RepID=G8PSN3_PSEUV"
                     /codon_start=1
                     /transl_table=11
                     /translation="MYNSQIMTTNVVTGIKIIATALALLIGWQYYSSAQASTTISSMI
                     DTTLVQSQPQTITVSPEEIKENQIKENYKKAKFLSVVETQDDIDYSKKDLFCMAKNIY
                     HEAGHEPKLGKYAVAQVTINRMESPLFGDRVCEVVFEHKQFSWANRHSLRWTTPSGPA
                     WYEAKRIAHDVLENNKRIKGMDDALFYHATYVRPYWARTKDRLTRIGLHIFYEQA*"
                     /db_xref="UniRef100_G8PSN3"
                     /db_xref="psf:PSE_1627"
                     /db_xref="88912045"
                     /db_xref="G8PSN3_PSEUV"
     gene            54993..55271
                     /locus_tag="ALT_09252017_20_scaffold_71_prodigal-single_70"
     CDS             54993..55271
                     /product="hypothetical protein"
                     /codon_start=1
                     /transl_table=11
                     /translation="MIKFENISHFVLTQASNEELNTLVEYIKMRRQQITKQAVRSVSK
                     GAKVTFTSRNGTVYNGTVMDVKIKNLVVETQLGRYRVPASMVKIVQEA*"
     gene            55273..55416
                     /locus_tag="ALT_09252017_20_scaffold_71_prodigal-single_71"
     CDS             55273..55416
                     /product="hypothetical protein"
                     /codon_start=1
                     /transl_table=11
                     /translation="VKYLLMIGGILVMCIPDNASWLQFALQGAFGLAMFITGVVLVLD
                     KEK*"
     gene            55418..55663
                     /locus_tag="ALT_09252017_20_scaffold_71_prodigal-single_72"
     CDS             55418..55663
                     /product="hypothetical protein"
                     /codon_start=1
                     /transl_table=11
                     /translation="MKNDIFKFFNDIFKFIFSGWTLFVVAVASFMWLVINIGNANSAD
                     RELNRQRIEACYNAGMVLVSTDAGPRCATPQSLIKIK*"
     gene            55744..56397
                     /locus_tag="ALT_09252017_20_scaffold_71_prodigal-single_73"
     CDS             55744..56397
                     /product="hypothetical protein"
                     /codon_start=1
                     /transl_table=11
                     /translation="MAREIRPSYKTTDVFAAACAAHRANCGYLKIGATDDDGNVIRLP
                     NKILIRQFLDASFDIRDEDRELSEKVIQHCQGLTFKMLTDRKLSEFEQSMLSIVEKET
                     IDSNYDIAVISSLPASYIRANERKTVDARINAATGFVGQVGDKIKFTAEILRCNFSEQ
                     WSTFFVTAITPDNKVIFFAHRNKLEVTSNINGEGKVKRHRNEREDSTQLNYVKVFSA*"
     gene            56394..56591
                     /locus_tag="ALT_09252017_20_scaffold_71_prodigal-single_74"
     CDS             56394..56591
                     /product="hypothetical protein"
                     /codon_start=1
                     /transl_table=11
                     /translation="MSAEKENVFRTLREEELLVTFWGCRIGWHKWQKWGKAYKESYYH
                     AQDRHCDSCNKFSRKQIKLPL*"
     gene            56653..58029
                     /locus_tag="ALT_09252017_20_scaffold_71_prodigal-single_75"
     CDS             56653..58029
                     /product="ATP-dependent DNA ligase (EC:6.5.1.1)"
                     /codon_start=1
                     /transl_table=11
                     /translation="MSASFITQLNEDNGRLHKEDVLKQALTAAKLGNTVSINFLQGLK
                     FCYNPYVTFGVKQIPESIGIIDAENPYDEFFELLGSLWRRELTGHDARDAIAEMSERF
                     DSDEWNLFLAPILRRDMRSGISSTTVNKICKGTDYEIPIFTCQLATNSEGRPEMKGTK
                     RLEPKLDGVRVLMMVIPYAPHLYRPNRVADIVCYSRNGKVFENFDHIEKQVEININEI
                     IAAAGKVNGLSTGLLKQGFMLDGEVVGNSFQELMRQARRKENVAAEDSVFHVFDIIPI
                     ADFRRGHWNAQLSKRIALLAAMQPAFDKMPNMELLPHLQVDLDTHEGNNQLERYAKDM
                     VAAGFEGIMIKNLDAPYLCKRSTDWMKWKPTITVDLEVIGLEEGTGRNKNRLGALVCN
                     GIDDGKEITVNAGSGFSDAERDSLWADRKLIFGRTVEIMADAITQNQDGTYSLRFPRF
                     VRFRDDKA*"
                     /db_xref="pmb:A9601_18891"
                     /db_xref="A2BTR1_PROMS"
                     /db_xref="UniRef100_A2BTR1"
                     /db_xref="6.5.1.1"
     gene            58026..58208
                     /locus_tag="ALT_09252017_20_scaffold_71_prodigal-single_76"
     CDS             58026..58208
                     /product="hypothetical protein"
                     /codon_start=1
                     /transl_table=11
                     /translation="MNIKLKATLITLAGFFGLFAALYTIAHYPAILFFILLGGLVFLV
                     YKAVLNYLEHNERFKK*"
     gene            58205..59323
                     /locus_tag="ALT_09252017_20_scaffold_71_prodigal-single_77"
     CDS             58205..59323
                     /product="Sporadic carbohydrate cluster 2OG-Fe(II)
                     oxygenase n=1 Tax=Bacteriovorax sp. Seq25_V
                     RepID=T0RL56_9DELT"
                     /codon_start=1
                     /transl_table=11
                     /translation="MNELEVEWNNKKIDYELEKYNWPAWALSVIQEIAPQVTELETLH
                     EVLTPAEVVRVGQHVQNACSRKDFMERFDEFAASIVPQRISNKRYLIQRQGTLRVVIP
                     NQATVGRRLAFHQGIFVGNGRGCRTIWTPFTKAEKTNTMWMLDLDISREITKKVLAER
                     WSLEKLEEESLKHAWPVTLNPGQSHLFFQEQIHGNVNNEEGYTRVSMDMRILIEGEEW
                     GRRLPGGFMRLPGDYEIAEVMDYTGKSFITYAGWNSKFSKDIPLPMQRAIIEPYCVKN
                     KIDYTSYEFENEHLDWQPGLEYYIKERPDGIVLCSMYCLTDDAERRSELLELALDRGV
                     ELHFANELISLKNKNDLERIQTYLNFAVPKKGPYIWEE*"
                     /db_xref="UniRef100_T0RL56"
                     /db_xref="87104881"
                     /db_xref="T0RL56_9DELT"
     gene            59324..59509
                     /locus_tag="ALT_09252017_20_scaffold_71_prodigal-single_78"
     CDS             59324..59509
                     /product="hypothetical protein"
                     /codon_start=1
                     /transl_table=11
                     /translation="MSHFEIVIEEELPQRCESCGIIDECRPYGLNREEICNECALQDP
                     SLTEIRTKEFYAGCVNV*"
     gene            59502..59753
                     /locus_tag="ALT_09252017_20_scaffold_71_prodigal-single_79"
     CDS             59502..59753
                     /product="hypothetical protein"
                     /codon_start=1
                     /transl_table=11
                     /translation="MSEHEDENDYDPVKDTAEWTAKLLGKSHTFEDGDRIEVVQVKRR
                     DNGPWITYHIYQGPGIPRKLLMTADEFDQTFGHLFGLHD*"
     gene            59746..61365
                     /locus_tag="ALT_09252017_20_scaffold_71_prodigal-single_80"
     CDS             59746..61365
                     /product="Uncharacterized protein n=1 Tax=Bradyrhizobium
                     sp. STM 3843 RepID=H0U061_9BRAD"
                     /codon_start=1
                     /transl_table=11
                     /translation="MTKYLMIFRKIFSFPTVTLLVALTLSAIAAWYSILGLTAIFAAA
                     VIPIIIMGSALEIAKVVTTLWLHKYWNRAKWNLKLYLIPAVIALAFLTSMGIFGFLSK
                     AHSDQTLVSGDTSAKVELVDEKIKIARENIAMNQKALEQMNSQVDQLLGRTDDDKGAN
                     RAVQVRRQQRAERNRLQNEIGAEQEAIAKLNEEVAPIRAEIRKIEAEVGPIKYIAALI
                     YGDNPDTNLLERAVRWVIILIVFVFDPLALMLVLAAQSSYKWLDDDLRNRRKEKEDEE
                     EEVNKLLDEALDDMLHETAYDDPKEDENVSHPIQPNTIPTDDVVREDVPETYTPDAVP
                     SGSSLDQEETGNEVTTDIRENKDESTTELPHDDVAELNNGVGESLQSEPLPDNLEPIE
                     ESVQQVKRTKEVIIQTEGVTYPETDGGYVQYHDKSMSKTVFLELHPELVAKPNQDSDG
                     NASFGTQFPKFAQKGNIFVRVDMLPNRVYKFGGDKWIEINKEQTDVYLYNEEYVRHLI
                     SKIETGEYDLELLSDKEKAQIEDYLKKTSGL*"
                     /db_xref="UniRef100_H0U061"
                     /db_xref="A0A0F9HU82_9ZZZZ"
                     /db_xref="aol:S58_69200"
                     /db_xref="H0U061_9BRAD"
     gene            61378..62580
                     /locus_tag="ALT_09252017_20_scaffold_71_prodigal-single_81"
     CDS             61378..62580
                     /product="ATP-dependent Clp protease ATP-binding subunit
                     ClpX (EC:3.4.21.92)"
                     /codon_start=1
                     /transl_table=11
                     /translation="MVEKKLQHCSFCGNHKDEVTKLIVGEDVAICSKCIDLCNQLIQD
                     ETVPNKAEKSKEQPKFDAYSIKEHLDNLVIGQSKAKEVLSVAISNHYKRINNPPKNLE
                     IQKGNVLLIGPTGSGKTLLAKSVAKYLNVPFVVADATSLTEAGYVGEDVESMISMLLS
                     LAEGDVSKAERGIVFIDEIDKIARKSESTSITRDVSGEGVQQALLKLVEGTKCRVSVA
                     GKRKHPQGDTVEVDTRNMLFIAGGAFVGLEKIVNNRTNKNSIGFGSEISTSDKKKDLK
                     LLTPEDLTTFGLIPEFVGRFTTTISLEELTLDQLIEVLTKVKNNFIEQYQYLFSLDNI
                     ELEFTDSSIKKLAQNCINLKTGARGLHSEIERVLMPHMFHIKKYVDNGIEVLTITDEL
                     IDNPEALV*"
                     /db_xref="toc:Toce_1766"
                     /db_xref="UniRef100_L1QDQ1"
                     /db_xref="D9RYS6_THEOJ"
                     /db_xref="L1QDQ1_9CLOT"
                     /db_xref="3.4.21.92"
     gene            62683..63144
                     /locus_tag="ALT_09252017_20_scaffold_71_prodigal-single_82"
     CDS             62683..63144
                     /product="heat-shock protein n=1 Tax=Vibrio breoganii
                     RepID=UPI0003196F77"
                     /codon_start=1
                     /transl_table=11
                     /translation="MTRELTLRSLDIPSIHKFGIGFDSILDELMRVNAQQTNTNYPPY
                     NIVKHSEDAFAIELAVAGFREGDVKITLEKNVLTIKGEQTISLDELEKEESKEYVHRG
                     ISARNFDRVFTLADYVEVIGAKAENGILTIELERQVPEEQKPKTVAITYTK*"
                     /db_xref="UniRef100_UPI0003196F77"
                     /db_xref="A0A0F5V8J4_9GAMM"
                     /db_xref="cja:CJA_1093"
                     /db_xref="UPI0003196F77"
     gene            63207..63515
                     /locus_tag="ALT_09252017_20_scaffold_71_prodigal-single_83"
     CDS             63207..63515
                     /product="ATP-dependent Clp protease ClpS n=1 Tax
                     =Clostridium tunisiense RepID=UPI0002F18028"
                     /codon_start=1
                     /transl_table=11
                     /translation="MSNAEVNTKIKPNLGLTEPPLFKIIYLNDERTSMEFVIGSLIDY
                     FNYTQETATQITVDIHEKGSAVVAILPYEIAEQKGIEVTLDARAQGYPLQVKVESDLN
                     *"
                     /db_xref="UniRef100_UPI0002F18028"
                     /db_xref="mgm:Mmc1_1761"
                     /db_xref="A0L8H6_MAGMM"
                     /db_xref="UPI0002F18028"
     gene            complement(63507..64205)
                     /locus_tag="ALT_09252017_20_scaffold_71_prodigal-single_84"
     CDS             complement(63507..64205)
                     /product="hypothetical protein"
                     /codon_start=1
                     /transl_table=11
                     /translation="MQEIGFDIISDLNLQPNDSFNWQNKATSLHCIVAGNVSSNLRTV
                     IQVLLHLSTLYHGVFFVPGKLEYETAESLDTRTKELLAIGDGLDNVLVLHHNVIVVDG
                     VGLLGSNGWGNIENTLDAKNIAMTAAKYEDFTYLLRSLGKLQKHLDVKKVVVITSAVP
                     KEELYFGEIPDNVVDQMPLYNILEDDTEKKVSHWVFGTYDKPVDLQIDNINYISNAKN
                     QYGPYHAKRLTISI*"
     gene            complement(64211..64561)
                     /locus_tag="ALT_09252017_20_scaffold_71_prodigal-single_85"
     CDS             complement(64211..64561)
                     /product="hypothetical protein"
                     /codon_start=1
                     /transl_table=11
                     /translation="MFNKFVDALKSFFNAKPISLQFEEMLLQEAIQKIKDEDAAREKV
                     ASVDANATVAKVKVVAKKAPKSPAKAEVAEKRTRKSGKFVSDDKSTPNVNEAFKDGKA
                     PAKKPKKPTMKIVK*"
     gene            complement(64561..65682)
                     /locus_tag="ALT_09252017_20_scaffold_71_prodigal-single_86"
     CDS             complement(64561..65682)
                     /product="3-oxoacyl-[acyl-carrier-protein] synthase 2 n=1
                     Tax=Hydrogenobaculum sp. (strain Y04AAS1)
                     RepID=B4U7T7_HYDS0"
                     /codon_start=1
                     /transl_table=11
                     /translation="MKEACVVGFGMIDGLGDNPIDCWNNMLNDQDFHKPIEPHVHENH
                     GLKVKTAFYPDIEIDEELQPRTVAYGMHAVEQALYMANLPHSSNVGVIFSSLTGGNST
                     TAKIEIEGRTQKPKQRIRSMVDYLCSQISIKYGYTGINTMVYSACATGLVSIDYAIRL
                     LDEYDYVIVGGSDAGVNAMDLRLFSTIKAIGSKSMPFDKNRDGFIMGEGAGCIILQSR
                     EKAEKMNSKVYARITGIANASDAHNPTAPSGAGARACLEKLDLEGVDSVNSHGTSTPI
                     GDVVEYNVVREFTDAPIYSNKGKIGHTLAAAGVLETIYSILSIQNGVIPHTAGCKDTD
                     MDVVTENIKTDVKKVLVNSFGFGGKCCSIIVENKIIGEI*"
                     /db_xref="UniRef100_B4U7T7"
                     /db_xref="hya:HY04AAS1_0511"
                     /db_xref="89143809"
                     /db_xref="B4U7T7_HYDS0"
     gene            65720..67291
                     /locus_tag="ALT_09252017_20_scaffold_71_prodigal-single_87"
     CDS             65720..67291
                     /product="hypothetical protein"
                     /codon_start=1
                     /transl_table=11
                     /translation="MTRSNLNRINTYMRNLINFIALMEADTFTSAANLNQNPKRFDAL
                     LDMIRTGKDIHFLDKKTKEKDTFVADPSEADRLQELYDSGKFAGSIAIRAMATGEMIP
                     LGTILKTSELGGQAKKSGDDEEGEELGKETALLKPSQIGITGFDIPANELGDVIISNE
                     VLQSTDYGRVVIEMAKQILRGEDPVIPKETPNKITKSIVDYGCEYLGVLALVNGRSKF
                     PRREAFEEWLGADVNQLTLNFPPAANTGIADSFAEVKNLKTKHTVNISSKGTQGGAPP
                     SLAGLKIPDDIKNNPDYEAVVKLIEICQTMGTVPQPFEIMNLLYKYVPKSIPEKFNKF
                     LPWNVGEIANASKESIKRFTSRQPSSMGEYQELWDDIKFTKDSADGGRLIYAVKVATM
                     KAINEGGAIPEFQDAVLYILDMNFVQQYADYQGKKSGIVKFETQWPAQLDGKVTLQSK
                     SGSGDPTKGGFNFKLSRTEPKTELEMPGEGPSPTKGSDEKDFVKKARDIALGASAEDD
                     DSEPKKFGNAGRKKR*"
     gene            67359..67949
                     /locus_tag="ALT_09252017_20_scaffold_71_prodigal-single_88"
     CDS             67359..67949
                     /product="ATP-dependent Clp protease proteolytic subunit 
                     {ECO:0000256|HAMAP-Rule:MF_00444,
                     ECO:0000256|RuleBase:RU003567}; EC=3.4.21.92
                     {ECO:0000256|HAMAP-Rule:MF_00444,
                     ECO:0000256|RuleBase:RU000549};; Endopeptidase Clp
                     {ECO:0000256|HAMAP-Rule:MF_00444};  TaxID=1163409
                     species="Bacteria; Proteobacteria; Gammaproteobacteria;
                     Xanthomonadales; Xanthomonadaceae; Rhodanobacter.;"
                     source="Rhodanobacter thiooxydans LCS2.;""
                     /codon_start=1
                     /transl_table=11
                     /translation="MTLVPMVLEQTAKGERSYDIYSRLLRDRVILLEGEVHDQMANLI
                     VAQLLYLESENPDADISLYVNSPGGSVTAGMAIYDTMQFIKPDITTIVMGQACSMGSL
                     LAQAGAPGKRKMLPHARHMIHQPSGGARGQATDMEIQVKEILAMKKSLTEIYVRHNSG
                     GKTYEQLASDMERDYFMSAEEARIYGLVDEVINKRD*"
                     /db_xref="I4WPJ1_9GAMM"
                     /db_xref="rhd:R2APBS1_2268"
                     /db_xref="UniRef100_I4WPJ1"
                     /db_xref="3.4.21.92"
     gene            67912..68055
                     /locus_tag="ALT_09252017_20_scaffold_71_prodigal-single_89"
     CDS             67912..68055
                     /product="hypothetical protein"
                     /codon_start=1
                     /transl_table=11
                     /translation="MVWLMRLLISVTDKKKSYWNQPATKDDVVVAVVTVSLGIIIGFI
                     FLI*"
     gene            68092..68283
                     /locus_tag="ALT_09252017_20_scaffold_71_prodigal-single_90"
     CDS             68092..68283
                     /product="hypothetical protein"
                     /codon_start=1
                     /transl_table=11
                     /translation="MNSYRTVTKQAAPGSSKEVVNIYHNGKFKIAYRFKDWSEEAITK
                     ELVLLRIRFPDTNGYLIKW*"
     gene            68478..68753
                     /locus_tag="ALT_09252017_20_scaffold_71_prodigal-single_91"
     CDS             68478..68753
                     /product="hypothetical protein"
                     /codon_start=1
                     /transl_table=11
                     /translation="MVYTVKIYRYDRRCKSGERFVNSYDFDRKDNAAMDREVNALRGA
                     GYFDDLFRIEYAPKFITVKNIMSGKDVQIAADTPWSCRPDSESYWSA*"
     gene            68755..68937
                     /locus_tag="ALT_09252017_20_scaffold_71_prodigal-single_92"
     CDS             68755..68937
                     /product="hypothetical protein"
                     /codon_start=1
                     /transl_table=11
                     /translation="MVKDINEANRIVGNMAKERNRSSDEVLNEFLRYQKDGECQHFWP
                     DENTACRMLLRIGTPA*"
     gene            68937..69137
                     /locus_tag="ALT_09252017_20_scaffold_71_prodigal-single_93"
     CDS             68937..69137
                     /product="hypothetical protein"
                     /codon_start=1
                     /transl_table=11
                     /translation="MYILIALATMTNLGSYPTQARCEAAVRQIYAQQLDPYNVLEPAV
                     KRNLVVIRMKYNAPREYRCQKV*"
     gene            69180..69422
                     /locus_tag="ALT_09252017_20_scaffold_71_prodigal-single_94"
     CDS             69180..69422
                     /product="Uncharacterized protein {ECO:0000313|EMBL
                     :AGS81137.1};  TaxID=1357714 species="Viruses; dsDNA
                     viruses, no RNA stage; Caudovirales; Myoviridae.;"
                     source="Caulobacter phage Cr30.;""
                     /codon_start=1
                     /transl_table=11
                     /translation="MDILGKLNGMLAEGDGKLSNKRVITLLSTLMLVVAFVANLFFNY
                     KIDDNILNAIMFVIIGGMGITGMEKFAPKITAPIKK*"
                     /db_xref="A0A067XRK6_9CAUD"
     gene            69483..69878
                     /locus_tag="ALT_09252017_20_scaffold_71_prodigal-single_95"
     CDS             69483..69878
                     /product="hypothetical protein"
                     /codon_start=1
                     /transl_table=11
                     /translation="MDMLTVGNEVTIKVKNVMWPVRHRYANGVAGPEFNVYTGTVVRE
                     KWFGAEEIGITTGNPQFPFRRIHRERIVEVGGATIEYTPVKSDRITKTVQGSKGNTYI
                     VTAENGKATCTCQGFSFRKTCKHTLEVLA*"
     gene            69878..70087
                     /locus_tag="ALT_09252017_20_scaffold_71_prodigal-single_96"
     CDS             69878..70087
                     /product="hypothetical protein"
                     /codon_start=1
                     /transl_table=11
                     /translation="MQWVREHSKPYKLELKYKPGYDVWKEVQDTLWEAKDWCKQNKMM
                     IWDDGLFYIRFNNERDLSWFLLRWS*"
     gene            70084..70296
                     /locus_tag="ALT_09252017_20_scaffold_71_prodigal-single_97"
     CDS             70084..70296
                     /product="hypothetical protein"
                     /codon_start=1
                     /transl_table=11
                     /translation="MKTAFTFKNWYWGDEDQPPQWWTNFRKSYHLQTFDKELSRVAKV
                     RHKSNGSIRVVFNDPNELAFFILRWS*"
     gene            70353..70754
                     /locus_tag="ALT_09252017_20_scaffold_71_prodigal-single_98"
     CDS             70353..70754
                     /product="Putative uncharacterized protein 114 n=1 Tax
                     =Deftia phage phiW-14 RepID=C9DG85_9CAUD"
                     /codon_start=1
                     /transl_table=11
                     /translation="MTMHLMSHAYSTISTKKRKNKAVTINAKYATEFREHNKFMRRIG
                     CKEKSLDEYIQYRQGNYKPVLKGTPMPKYEISNHREKYPSGDGIGTNYARKEQVYTGT
                     LITGIATMHKSNAVPVINQQQAEEIARMRRG*"
                     /db_xref="UniRef100_C9DG85"
                     /db_xref="C9DG85_9CAUD"
     gene            70751..71233
                     /locus_tag="ALT_09252017_20_scaffold_71_prodigal-single_99"
     CDS             70751..71233
                     /product="Uncharacterized protein n=1 Tax=Pseudomonas
                     putida (strain GB-1) RepID=B0KSX2_PSEPG"
                     /codon_start=1
                     /transl_table=11
                     /translation="MTPELEQHIREKYPLIFSHRCEMSINDGWFDIIDMLCANIQNRI
                     DNAVTQRQYAIEWNEDVNDPDFEWTKFGEREERKVPELVEQVVAKQIKEKFGTLRFYY
                     DGGDDYIRGLESMAASMTSRICEQCGCPGTSRSTKKQRWVLVLCDKHAEEQGYIEDEV
                     *"
                     /db_xref="UniRef100_B0KSX2"
                     /db_xref="A0A0F9V376_9ZZZZ"
                     /db_xref="ppg:PputGB1_4170"
                     /db_xref="B0KSX2_PSEPG"
     gene            71223..71474
                     /locus_tag="ALT_09252017_20_scaffold_71_prodigal-single_10
                     0"
     CDS             71223..71474
                     /product="hypothetical protein"
                     /codon_start=1
                     /transl_table=11
                     /translation="MKYKIEISEDMIDFDSIVVDQLAASRQQFLNDLGANSNVFVWDD
                     QEEDDKEIQKHIDAIDIVINWFATVEQLTKIYGNAENES*"
     gene            71464..71700
                     /locus_tag="ALT_09252017_20_scaffold_71_prodigal-single_10
                     1"
     CDS             71464..71700
                     /product="Uncharacterized protein n=1 Tax=Celeribacter
                     phage P12053L RepID=I6R0Y2_9CAUD"
                     /codon_start=1
                     /transl_table=11
                     /translation="MNLEVEAYEGELTKLRKLYEMVKHIDLAEKLGDIYFICGESGEK
                     DKNNLPKQIHVCPAYGVDWFQVYERTSSTWGPEW*"
                     /db_xref="UniRef100_I6R0Y2"
                     /db_xref="I6R0Y2_9CAUD"
     gene            71697..72536
                     /locus_tag="ALT_09252017_20_scaffold_71_prodigal-single_10
                     2"
     CDS             71697..72536
                     /product="phosphatase n=1 Tax=Rhizobium mongolense RepID
                     =UPI0003B502DC"
                     /codon_start=1
                     /transl_table=11
                     /translation="VKIALASDLHLEFSPITLPNTEGAKVLILSGDICVAHSLHDHPI
                     DKPVPADAMKPGRNQSAAYKYREFFQHVSAEYDHVVYLAGNHEFYHGRFPDAYDWLRE
                     EMKDYNNIHFLDKEQVEIDGITFVGGTLWTDMNRNDPTTMQLIEGMMNDFRIIRNSQR
                     NYGRFSPLDAVVHHRETLEYIKSVVDSDASKKYVVVGHHAPSSLSIHETYKNDYYMNG
                     GYYSDLSEFILDRPQIVLWTHGHMHNPSDYMMGETRIVCNPRGYKGHDPHADYFELKF
                     LEI*"
                     /db_xref="UniRef100_UPI0003B502DC"
                     /db_xref="ead:OV14_b1384"
                     /db_xref="W8IS94_ENSAD"
                     /db_xref="UPI0003B502DC"
     gene            72538..72873
                     /locus_tag="ALT_09252017_20_scaffold_71_prodigal-single_10
                     3"
     CDS             72538..72873
                     /product="hypothetical protein"
                     /codon_start=1
                     /transl_table=11
                     /translation="MDFLTIIAFLIYGYGMFWLGKTTAMKMVGSKHIQDTLAKATIPI
                     AVLEKVDNQYYLYEKDSTNFLCQAAKIEDIPLNLWDNKKISLAVVLYPEEAGERAFWC
                     INGKLRLVE*"
     gene            72870..73400
                     /locus_tag="ALT_09252017_20_scaffold_71_prodigal-single_10
                     4"
     CDS             72870..73400
                     /product="Uncharacterized protein n=1 Tax=Sinorhizobium
                     phage phiM12 RepID=S5MPS8_9CAUD"
                     /codon_start=1
                     /transl_table=11
                     /translation="MKVNIRNFNKGPKERKVEVSIERWDTYSMDHTAALIILPLLLQL
                     RQSKHGVPNEFIRHIGGDLDNNYCFDFVNDDESNVFDQLCGKWEETLDKMIWSFQQLV
                     DDSYDSKYHHGRMKLGWKPIEITNPTTGNVSNAYEMVDENPGEHWYDHVGHDLHEERI
                     QEGLELFGKYYRNLWD*"
                     /db_xref="UniRef100_S5MPS8"
                     /db_xref="A0A023NGQ5_9CAUD"
                     /db_xref="S5MPS8_9CAUD"
     gene            73391..75385
                     /locus_tag="ALT_09252017_20_scaffold_71_prodigal-single_10
                     5"
     CDS             73391..75385
                     /product="CmmK n=1 Tax=Streptomyces argenteolus RepID
                     =T1WUA0_9ACTO"
                     /codon_start=1
                     /transl_table=11
                     /translation="LGLTKYSMTKKIVSFVNTNYQQGAADLNAFYLPYTSGVLWSYAI
                     QFEYITDNYDLGEFIWRRDDIDEVVNRLKDHHIICLSGYVWNKKYQNQLAIKLKEANP
                     DLIFIAGGPEYPIEKANIFETFPYIDICVKQEGERTFSRILSELAKDNPDLLSIPGIL
                     INNNGSVNDTGDPVRIDNIDEIPSPYLTGIFDDLMKKHPEITWNVIYESNRGCPYQCT
                     FCDWGSLTYTKVKKFDLDRTFAEIEWFGKNKIDYVSIADANFGMFYERDMAIAEKLVS
                     TIKKYSYPKSYTMTWAKNQKLAVLEIATKLAECGNRSGMQISLQSLSIPVLSAIKRKN
                     LGTNQIEETLRMCEQRNIGTYVELILGLPEETLESWKDNYYNLFEIGVHSTISAWQAM
                     MLENAEMNLTQREKYDIKTSMVYGNFTGTYAWTHEDDSDPLDEDTEVVVATNTMPWED
                     MVSSMIFNWYIYTFHLQGTTTWISRFLRKYSNVSYKEFYEGLYLHLQKDPWFYSEIER
                     IKRSNESWTSNGKIPFEVIAETPVQWWTLVTSTLMRMQEENKHKHLYDLIELYVRTNF
                     DLPEDICQELILIQRASLVNYNDLENWPKVLENKYDIIDYIRNDSELNNPSTYRMDFV
                     KGLGVLDSVMNPKDLTLKDFCLNYHYGRKQQFGRARITKI*"
                     /db_xref="UniRef100_T1WUA0"
                     /db_xref="nbv:T478_0181"
                     /db_xref="87426859"
                     /db_xref="T1WUA0_9ACTO"
     gene            75382..75810
                     /locus_tag="ALT_09252017_20_scaffold_71_prodigal-single_10
                     6"
     CDS             75382..75810
                     /product="Deoxycytidylate deaminase n=1 Tax=Sutterella
                     wadsworthensis 3_1_45B RepID=E7H1L2_9BURK"
                     /codon_start=1
                     /transl_table=11
                     /translation="MKPKFIDYFMRVAELTATLSYAKRLQVGAVIVKGNQTIGTGYNG
                     MPTDWENTCESVLEDGTLKTKPEVLHAESNALAKVARSTVSSENATLFCTHAPCIDCA
                     KLIYQAGIETVYYKETYRSEDGLNFLRKSGINVHQYTDRT*"
                     /db_xref="UniRef100_E7H1L2"
                     /db_xref="E7H1L2_9BURK"
                     /db_xref="doi:FH5T_08415"
     gene            75782..75997
                     /locus_tag="ALT_09252017_20_scaffold_71_prodigal-single_10
                     7"
     CDS             75782..75997
                     /product="hypothetical protein"
                     /codon_start=1
                     /transl_table=11
                     /translation="MSINIPTALKANLNIQYGQLQPVVDWCERNCEADYRYMDLNGNE
                     DSKDNTGRWEFLFESEKDYVAFLMWKK*"
     gene            75997..76251
                     /locus_tag="ALT_09252017_20_scaffold_71_prodigal-single_10
                     8"
     CDS             75997..76251
                     /product="hypothetical protein"
                     /codon_start=1
                     /transl_table=11
                     /translation="MKFLMFTGEKNKFDDIIKDPSLKSKYKTKIEYTENLILGFPEDD
                     DFGKTLSYIMLKYGDDMKDFHGIVTDRTPKPNIDYVPKRK*"
     gene            76290..76835
                     /locus_tag="ALT_09252017_20_scaffold_71_prodigal-single_10
                     9"
     CDS             76290..76835
                     /product="hypothetical protein"
                     /codon_start=1
                     /transl_table=11
                     /translation="MKITELLESVENAKPIVYVDMDGVLADLYSHAAEISDVEHYNQM
                     TPKQWETFFKDSDAYQLFRSIQPFSTANELLSIVKNYAGGYRILSSPLNFDREGSIKG
                     KREWLAKNINVPADKIVFEHEKFKYAVQPDGTPNVLIDDYGVNTRAWDAAGGTAIKYQ
                     ADEDSLDKIVQVLAKVFEKDK*"
     gene            76857..78200
                     /locus_tag="ALT_09252017_20_scaffold_71_prodigal-single_11
                     0"
     CDS             76857..78200
                     /product="Uncharacterized protein n=1 Tax=Pelagibacter
                     phage HTVC008M RepID=M1IPD4_9CAUD"
                     /codon_start=1
                     /transl_table=11
                     /translation="MDTRDLYKLVRELSEERDDIVNLYDSIDIELSESFVIETGVVGF
                     MEDGIIIHLDEDAMEMLDFNGVLLESEEVVKESYDESPVYGAILNRITRQHLDLLSKF
                     GPAAVMAAVEEVADQVGDTDEIGSSDVSIWTKQVVQDLEAGRHKNLHENPALMALGRA
                     AAVGAGSEIAGRVADKIGLEEGGNSDVEQFKAKISTSDDPFELVYDAISGKHGESIRT
                     AMQDMYDDIVIDFRLHPDDDFEPIIDKMLDYLDADSVMKEDEQLDELAAIKRLAGQEE
                     VDEGLGKALLGGAALIAAITGVNKMQADSMMKTEPQLVALAQMRQEAFVQNDDEKVKQ
                     LDDRIKKTMDHISVTGRPVMDIDGNPVDPRQPVGEAEYQGRKVQLGKPMQGDVAKSKV
                     YVKNAKGNVVKVNFGDKNMTIKKNNPARRKSFRARHNCENPGPKWKARYWSCRAW*"
                     /db_xref="UniRef100_M1IPD4"
                     /db_xref="M1IPD4_9CAUD"
     gene            78238..78417
                     /locus_tag="ALT_09252017_20_scaffold_71_prodigal-single_11
                     1"
     CDS             78238..78417
                     /product="hypothetical protein"
                     /codon_start=1
                     /transl_table=11
                     /translation="MTTEHSTEPKAAKGGTFAPADVALIKKLIMGYVTDSSMTLSPQE
                     EQQAINLLHRLGRIS*"
     gene            78418..78597
                     /locus_tag="ALT_09252017_20_scaffold_71_prodigal-single_11
                     2"
     CDS             78418..78597
                     /product="hypothetical protein"
                     /codon_start=1
                     /transl_table=11
                     /translation="VTKTTNSNVRYEVITQETDDGDLIIPLPMPLLKSLGWKEGDDVT
                     ISIDDEGKIYLKKAD*"
     gene            78597..79130
                     /locus_tag="ALT_09252017_20_scaffold_71_prodigal-single_11
                     3"
     CDS             78597..79130
                     /product="hypothetical protein"
                     /codon_start=1
                     /transl_table=11
                     /translation="MSNNDTITLNESDILASIDDTDTITLSNWGSLPTSLTDSYTFPP
                     ATLGTPTSITSGGSGATLTTTTTGGGLMWGNVGAPYTYTTGAPGTISTGGNWTTHATQ
                     GTLKVEGDAEFKGEVTIRGVKLDERLTAIEERLGILRPNNDLEGKWEKLKALGEEYRR
                     IEKEILEGEDIWATLKK*"
     gene            79135..79350
                     /locus_tag="ALT_09252017_20_scaffold_71_prodigal-single_11
                     4"
     CDS             79135..79350
                     /product="Translation initiation factor IF-1 n=1 Tax
                     =Caldilinea aerophila (strain DSM 14535 / JCM 11387 / NBRC
                     104270 / STL-6-O1) RepID=I0I9P8_CALAS"
                     /codon_start=1
                     /transl_table=11
                     /translation="MAKEDTIKLEGEIVDVLPNATFKVKLENGHTVLSYVSGKMRKFE
                     IRILMGDRVELEVSPYDLNRGRIIRRK*"
                     /db_xref="UniRef100_I0I9P8"
                     /db_xref="cap:CLDAP_39460"
                     /db_xref="I0I9P8_CALAS"
     gene            79365..79919
                     /locus_tag="ALT_09252017_20_scaffold_71_prodigal-single_11
                     5"
     CDS             79365..79919
                     /product="Superoxide dismutase n=2 Tax=Prevotella bivia
                     RepID=D1XV83_9BACT"
                     /codon_start=1
                     /transl_table=11
                     /translation="MLDFIKLLEGKAKPSDIEIIPLNFTPREVSSVMGKDTLELHYEK
                     LAKGYAKRYNNNEGDKDFNYAGVFLHNLWFTQFRQVVLNNKPNGPIKNFIEKNYSSFE
                     SFKEKFEEVAMTIQGSGWVYLAYDGNIKTIKNHEVKSDILLLIDWWEHAWILDYGSDK
                     KKYLKDIWKIINWNVISTRWGKSL*"
                     /db_xref="UniRef100_D1XV83"
                     /db_xref="A0A0F9MP46_9ZZZZ"
                     /db_xref="pgt:PGTDC60_0753"
                     /db_xref="D1XV83_9BACT"
     gene            79934..80863
                     /locus_tag="ALT_09252017_20_scaffold_71_prodigal-single_11
                     6"
     CDS             79934..80863
                     /product="hypothetical protein"
                     /codon_start=1
                     /transl_table=11
                     /translation="MNRIKIAAIAAVALVGLGFLSFEYHDDVVSLAAPTASAATTTTY
                     TPGFDNDDKTCDSNPIVSDNSVAFGNSTTSCGGRVVSKQGYKNITQIRATADFSKLTS
                     NFVTNTFYMVNNPTNPSLQPKGSNYCDAGGNNVSWNCQEVDFFEGNKNVVFQHTMHIG
                     DGSNEAPQNFQFSYSTTTDSCYVNLNPTTGLVSWNGIDRNKPVDIIIDLDDNGMTVTF
                     AQGTIKTVVYKMGTGYNGSTTFNADQLARWQQSRAEGYWLNVSMWQSMSWSPGAPQGF
                     YNWSCPYGQLCTGTNPSSYFKVYDIEVDAEGTL*"
     gene            80844..81053
                     /locus_tag="ALT_09252017_20_scaffold_71_prodigal-single_11
                     7"
     CDS             80844..81053
                     /product="hypothetical protein"
                     /codon_start=1
                     /transl_table=11
                     /translation="MPKAHCNNEMDINDLKRLAGVTDFRGRPASPEPVDRSKITAKPG
                     TDDWFKQMFPVNDMQMPAGFRGRKK*"
     gene            81050..81511
                     /locus_tag="ALT_09252017_20_scaffold_71_prodigal-single_11
                     8"
     CDS             81050..81511
                     /product="hypothetical protein"
                     /codon_start=1
                     /transl_table=11
                     /translation="MRATEFITEDDEANVIKLKGFGASEKSKEGVANIKSKFYNEGPK
                     SYIFWDKEGNLIPLGKEESNSIAAYVEFEIEPKEGNKAYIKWMQATPTKGGYGSKGMK
                     ILQDLAQQSGIALTLFPWDKGVVSQSKLIKFYKKQGFNPLNKSKNMIWEPK*"
     gene            81508..81831
                     /locus_tag="ALT_09252017_20_scaffold_71_prodigal-single_11
                     9"
     CDS             81508..81831
                     /product="Iron-sulfur cluster insertion protein ErpA n=1
                     Tax=Alcanivorax sp. PN-3 RepID=U7HV65_9GAMM"
                     /codon_start=1
                     /transl_table=11
                     /translation="MITLTENAQKKVQSILQNEGPEARLRMLVQGKGCAGLTYGFEIT
                     DEVEKDDTEIDAGLVKVVIDEFSVPYLEGSVVDFVDGLTGSRFDIKNPNAKSSCGCGD
                     SFNPY*"
                     /db_xref="UniRef100_U7HV65"
                     /db_xref="adi:B5T_03821"
                     /db_xref="U7HV65_9GAMM"
     gene            81856..82980
                     /locus_tag="ALT_09252017_20_scaffold_71_prodigal-single_12
                     0"
     CDS             81856..82980
                     /product="Putative uncharacterized protein n=1 Tax
                     =Salpingoeca rosetta (strain ATCC 50818 / BSB-021)
                     RepID=F2UC88_SALR5"
                     /codon_start=1
                     /transl_table=11
                     /translation="MSIPGQQTINVGLPNESANSDSLYTAFTKTQQNFSNLFACSSPY
                     NTFTAGGGITASANATTGTVTITNTGVTSIVAGTNIVINQSNGAVTISANTGGGGSGL
                     SSVGIAPVSNTRLVVTNSPLVVNGNIAIDLATSGVTAGTYNNPTLNVDSYGRITSVAN
                     GSIAGTVTSVGLVAGPGMQISGGPVTSSGNITVTNTGVTRINAGSGIAISSGNGNITI
                     SAAALGGTVTSVGVSSSQLVVTGSPVVSSGTIAIELPASPSFTGTTTTSNLAVSGRVV
                     LSGSEDLAASAAANLLVTASYFTTVAAETATLAVGTPGQIKTFMMLADGGDMVITVTN
                     AGWKTSGTGTMTFSAIGQACTLQYVNSRWFCIGNNGATFA*"
                     /db_xref="UniRef100_F2UC88"
                     /db_xref="bpm:BURPS1710b_A0463"
                     /db_xref="A0A090CG02_PODAN"
                     /db_xref="F2UC88_SALR5"
     gene            83005..87030
                     /locus_tag="ALT_09252017_20_scaffold_71_prodigal-single_12
                     1"
     CDS             83005..87030
                     /product="Uncharacterized protein n=2 Tax=dsDNA viruses,
                     no RNA stage RepID=M4Q3Q8_9VIRU"
                     /codon_start=1
                     /transl_table=11
                     /translation="MVDSIKITALQNIGANIAYTTLVPVVNMAGTPTTQKANLQNLGN
                     LILNGAGGSYFAPAARAISSQVVTNAAQPNITSVGTLTSLTVTGNITTGNINGGNIVV
                     ANFYYGDGRFLTNVVANGTYSNSNVVSLMAAFGSNTITTTGNITSGNINIPNGYANVT
                     GTANTVGGGATVGVRSILAIDSAFGSNSSADPASAQAVRGRVTGSNLTKTRNYVAGVT
                     GQYLVTGTNASEFINTGLLGVVGDQTTTANAAVVAYLDGDGGLTTAGSAYGVSMKNST
                     PGSGFDYGLDLQFIDLNVAGTTTPFKQADIRFNNGVELVANTANNISINADVTVGNIT
                     ATNLGNIATINLTGSNANVLYGNGVFAPVSGAGGLPLANGNSNFNIATANGNATVTTA
                     GTRTWTFGTDGSLTLPIGVSIDYNGNVQYPKIIADSGKLFSVQGQGNTGSAALAWTID
                     PNAASQYAAVAVTRAGGDDLAKVILTAQANSGDSANAKTWTFNEAGNLTLPGNTFAVN
                     YANGTQVSIGGGGANTGNVTFDDNIVIGTGDEFGSTGLFLAPGNGSIANSAVQYLRVR
                     GGDVATHIHLDTGNNQFYDQYFGDDAKYVKLELGDAGNVVIGTDDANGNQYNWSFTSD
                     GNLILADGNSIITSVANSSLDPLNPNVSTMVFTPDQNYTSQSLVIDPTGPSHIHLRAP
                     GANIDEPDANIFLGGETSSFEVGYYNGNAPNVYIHSNNNTWTFDNGGTLLFPRDTDPN
                     TADPILAIVGGANPSISSIDASLAGPANLGISALTTIFSGVSGDEIKIYPDDGEIGST
                     GNLQIWANSGGNTEYSWTFDTTGNLTLPLGSIVYETNIPDGALSGSAIALKPIGGTTA
                     NQQLLIYPTAADGDHIHMTSGNLYATELFLGSDNLYVKLANTGNVVINSNDGNSNTAM
                     WTFDTDGNLTLPGNLVINGLTNVFGSNVALLQSNPDLPLLSVSSGSNGGVSSLWVEDI
                     GNVGTSNIAAVYANPTSGSGIVRIAVGQNGGNTGPNLWDFGATGNLTLPGNTFAVNYA
                     NGTAVTIPTVGNIASINLDGSNSNVLYGNGIFGPVTNPLIAGAPGSGTAISQANAPIG
                     IETTGSGTIQLGWVPYTASPPPGELASVLINAPWSGSGNSNVQILTGNIFGLDPSQTA
                     HFWTFGNDGNLTLPHNTFSINYANGTQVSLGGSSSNISNGNSNVSIATANGNVTIAAV
                     GNTTMTVTGTGANVTGTLTSTGKIGYASGSTVTQATNRGTGVTINAIAGTIITTSAAM
                     VATEIDTFSVTNSSVDPNNDIVLAQIVSPNQGTYNCIANPAVIGGFNPGFFLNIVNIS
                     GFTTSDETITIRFMVIKAPNA*"
                     /db_xref="UniRef100_M4Q3Q8"
                     /db_xref="71121151"
                     /db_xref="M4Q3Q8_9VIRU"
     gene            complement(87069..87272)
                     /locus_tag="ALT_09252017_20_scaffold_71_prodigal-single_12
                     2"
     CDS             complement(87069..87272)
                     /product="hypothetical protein"
                     /codon_start=1
                     /transl_table=11
                     /translation="MGKSITKVSDKLTKVSECVNVYFYDNAYMVEVSGRSEDDNWIAV
                     KLVCRDLTEVQTLLEEVDSLPKE*"
     gene            complement(87265..87627)
                     /locus_tag="ALT_09252017_20_scaffold_71_prodigal-single_12
                     3"
     CDS             complement(87265..87627)
                     /product="hypothetical protein"
                     /codon_start=1
                     /transl_table=11
                     /translation="MTTQTFTVVGITDHNGSVKVRFTDDMVRRVKQFAKGGAGRIDFI
                     ELPNPMTKIEALKYMLTCKEFSSEDDQATIQDVLEDKIKESRKGSGTVKATVSLDAIK
                     NRPRKDVTVADILETING*"
     gene            complement(87711..87878)
                     /locus_tag="ALT_09252017_20_scaffold_71_prodigal-single_12
                     4"
     CDS             complement(87711..87878)
                     /product="hypothetical protein n=1 Tax=Porphyrobacter sp.
                     AAP82 RepID=UPI0003726EEE"
                     /codon_start=1
                     /transl_table=11
                     /translation="MAQKRYGFLVKYKDEPGAGFGKQYITADNPHAAASIAESLYGRL
                     LMTKSAIETLD*"
                     /db_xref="UniRef100_UPI0003726EEE"
     gene            complement(87888..88256)
                     /locus_tag="ALT_09252017_20_scaffold_71_prodigal-single_12
                     5"
     CDS             complement(87888..88256)
                     /product="Uncharacterized protein n=1 Tax=Sinorhizobium
                     phage phiM12 RepID=S5MDC8_9CAUD"
                     /codon_start=1
                     /transl_table=11
                     /translation="MAYVSQEMKSELAPAIKTILKKYGLKGSLAVRNHSTLVLNIKSG
                     KIDFDTDSATGSHYNQVNVYHTDSHYTGKAKKFFAEVIAAMKGPKFFDHSDAMTDYFH
                     CSHYIDINLGHWNKPYIVTK*"
                     /db_xref="UniRef100_S5MDC8"
                     /db_xref="A0A0F6YPT3_9CAUD"
                     /db_xref="bgo:BM43_7603"
                     /db_xref="S5MDC8_9CAUD"
     gene            complement(88325..88558)
                     /locus_tag="ALT_09252017_20_scaffold_71_prodigal-single_12
                     6"
     CDS             complement(88325..88558)
                     /product="hypothetical protein"
                     /codon_start=1
                     /transl_table=11
                     /translation="MLDILWQMTSRDTDDVFGILREDETFLSTVLLPAQLRGTIYESC
                     IFYKDGSEVLARYETEEAATAGHNELAKKYNLR*"
     gene            complement(88551..88799)
                     /locus_tag="ALT_09252017_20_scaffold_71_prodigal-single_12
                     7"
     CDS             complement(88551..88799)
                     /product="hypothetical protein"
                     /codon_start=1
                     /transl_table=11
                     /translation="MNHDTFHGSVRSYTTSELIDQLYANLRVMAPQGAESQYIAGYLQ
                     HILKDVAENGIDALVSTVDWTNQQVEAKQKMLEAITNA*"
     gene            complement(88811..88993)
                     /locus_tag="ALT_09252017_20_scaffold_71_prodigal-single_12
                     8"
     CDS             complement(88811..88993)
                     /product="hypothetical protein"
                     /codon_start=1
                     /transl_table=11
                     /translation="MNGFEKNIAAITGRTSSTEVYEISQQMYAYGLRFSELSAASFKK
                     WAKRCERELVAAAIIA*"
     gene            complement(89006..89191)
                     /locus_tag="ALT_09252017_20_scaffold_71_prodigal-single_12
                     9"
     CDS             complement(89006..89191)
                     /product="hypothetical protein"
                     /codon_start=1
                     /transl_table=11
                     /translation="MSFRERVAEYITLDNAIAYNSTVDKWLWVVDNILDPADITTTEG
                     RVNWIEDQFDALLETAN*"
     gene            complement(89273..90199)
                     /locus_tag="ALT_09252017_20_scaffold_71_prodigal-single_13
                     0"
     CDS             complement(89273..90199)
                     /product="hypothetical protein"
                     /codon_start=1
                     /transl_table=11
                     /translation="MSKVWYSGIDNYRKHTLTIGQDSNTFTLELLDVESRGVSTIHDA
                     FEMHLGGANLPIEVLYSGGVDSECIIKVCLDRNIPVKAVTVKLLISGAAINARDLYYA
                     EKFCREHGVQHDIVVLNIDKFYSNGDHIPYMDSYKFLRFPTATLLWLLEQCSSFPVIG
                     GDYTWPQNNMENKLYSPHRHEHMCFDQYMRDKGITGIGNMISHSIDSNLMFINEHLRT
                     YPDDPFYKHKLFNNLGLPLEHRFRSFGWEPILLSTVDIFDWETIHKDLLSRYGATNSI
                     IKWNKKFADIIGGEPGENNNYGIVHSYRGIEL*"
     gene            complement(90199..90396)
                     /locus_tag="ALT_09252017_20_scaffold_71_prodigal-single_13
                     1"
     CDS             complement(90199..90396)
                     /product="Putative uncharacterized protein n=1 Tax
                     =Synechococcus phage metaG-MbCM1 RepID=H8ZNA0_9CAUD"
                     /codon_start=1
                     /transl_table=11
                     /translation="MKENIVNALRASFEASIQKHKLNIDIMLDKPMAIHDHTDFMGAV
                     ELELAQIAEYEDKLEALTKYF*"
                     /db_xref="UniRef100_H8ZNA0"
                     /db_xref="H8ZNA0_9CAUD"
     gene            complement(90426..90635)
                     /locus_tag="ALT_09252017_20_scaffold_71_prodigal-single_13
                     2"
     CDS             complement(90426..90635)
                     /product="hypothetical protein"
                     /codon_start=1
                     /transl_table=11
                     /translation="MMTREDFYEYVLDFYNGETGIYKDVDATLAEVVAATRKIEKMYR
                     SNGEEPVYDSIDRERVRDFIIEART*"
     gene            complement(90637..90786)
                     /locus_tag="ALT_09252017_20_scaffold_71_prodigal-single_13
                     3"
     CDS             complement(90637..90786)
                     /product="hypothetical protein"
                     /codon_start=1
                     /transl_table=11
                     /translation="MKKEVIQFKVDRPKSRAHGVLYGDTPFRPKKIELKTRYKRKDKH
                     PKKDY*"
     gene            90846..91415
                     /locus_tag="ALT_09252017_20_scaffold_71_prodigal-single_13
                     4"
     CDS             90846..91415
                     /product="hypothetical protein"
                     /codon_start=1
                     /transl_table=11
                     /translation="MTHFPIRFKPEIDTSVDGHVIEYDNLIDKELADDIIRYAVNQDG
                     FHRRSSKTSSVQASFTTCLLVDLNHSIYNILDSVWKSHSEKYGYNLTFIEYYEIKEYR
                     EGDEFGGHIDTHGAPNLVEERKLNLTVQLSVPESYEGGDLYIKNHLATKSIGSGIFFP
                     PDVVHRVTKVTSGTRYCLIGHGWGVLNRK*"
     gene            complement(91416..91682)
                     /locus_tag="ALT_09252017_20_scaffold_71_prodigal-single_13
                     5"
     CDS             complement(91416..91682)
                     /product="hypothetical protein"
                     /codon_start=1
                     /transl_table=11
                     /translation="MSDSKIPGLPEIKFNKNGYEIRSDILGLANKLVIEEYKAKFAGW
                     EVSQSKDDEGKIITKVSAPEFPGLEKVLETAQKMYDFVNTNPKK*"
     gene            complement(91695..91928)
                     /locus_tag="ALT_09252017_20_scaffold_71_prodigal-single_13
                     6"
     CDS             complement(91695..91928)
                     /product="hypothetical protein"
                     /codon_start=1
                     /transl_table=11
                     /translation="MIKLLIDNTVDSIQVSKKMFVDTFVKHEGLAKTMTEFVDAQTEY
                     TKKAIDVGFTTASNMHKTVTDKSFYTDMFKTQK*"
     gene            complement(91940..92188)
                     /locus_tag="ALT_09252017_20_scaffold_71_prodigal-single_13
                     7"
     CDS             complement(91940..92188)
                     /product="hypothetical protein"
                     /codon_start=1
                     /transl_table=11
                     /translation="MKNIAISLLAALTLSTPALASWKNELFTKLDADTSGEITLTELT
                     GAGCRTQSKFFNYADKDNSKGLNKIEYFNNRDLLGRCN*"
     gene            complement(92262..92681)
                     /locus_tag="ALT_09252017_20_scaffold_71_prodigal-single_13
                     8"
     CDS             complement(92262..92681)
                     /product="hypothetical protein"
                     /codon_start=1
                     /transl_table=11
                     /translation="MIYPKTKIEIINLILIETKDNPDFPWNNISPDKLISEWFITGRT
                     GNGLRLSDAGMTAFNKANIAHYDFEFTPPKNAMNSSSWGKYTLAIDKKVNCPYYVGVK
                     QDSITQKKQPYIRLYDNKIAMMMALYGDFQSYLDSVK*"
     gene            complement(92662..92967)
                     /locus_tag="ALT_09252017_20_scaffold_71_prodigal-single_13
                     9"
     CDS             complement(92662..92967)
                     /product="Uncharacterized protein n=1 Tax=Azospirillum
                     brasilense Sp245 RepID=G8AVQ4_AZOBR"
                     /codon_start=1
                     /transl_table=11
                     /translation="MSRGQPKVLVEYVDKNTYKCDQIVEAAGIWAVFYDDQPINLKSS
                     HYLSNDIAPKYKKTSFSNPGHARNLCRKLNAQFKTDKFTVVFMNSGRTVYPDDLSQD*"
                     /db_xref="UniRef100_G8AVQ4"
                     /db_xref="A0A0F9MMX4_9ZZZZ"
                     /db_xref="abs:AZOBR_p270209"
                     /db_xref="G8AVQ4_AZOBR"
     gene            complement(92964..93167)
                     /locus_tag="ALT_09252017_20_scaffold_71_prodigal-single_14
                     0"
     CDS             complement(92964..93167)
                     /product="hypothetical protein"
                     /codon_start=1
                     /transl_table=11
                     /translation="MIHIKKFMDKMSVVESRMNKDVILTILDARGLRDDIAKLLADWH
                     ELTQEQNKEPNVMQVQVKGGSFK*"
     gene            complement(93178..93633)
                     /locus_tag="ALT_09252017_20_scaffold_71_prodigal-single_14
                     1"
     CDS             complement(93178..93633)
                     /product="hypothetical protein"
                     /codon_start=1
                     /transl_table=11
                     /translation="MTELVAKPIVKNQFWIVTDGNKKVGNIEANNAGYGVQINGTFLQ
                     FNNADELKKSTKIKFESVVNTTSKPTHPYPEYPTTKRVYNSILDIQKGLHLFTKTKKS
                     KCLHAAGYFMIDQNGIKQVAFCPKYIFIQRYPYQGPFKTETDAYNAINI*"
     gene            complement(93626..93925)
                     /locus_tag="ALT_09252017_20_scaffold_71_prodigal-single_14
                     2"
     CDS             complement(93626..93925)
                     /product="hypothetical protein"
                     /codon_start=1
                     /transl_table=11
                     /translation="MANELLSCKDCKYSTISMVDRIFTLNGRVAVYDSNYKCSKFPEA
                     KTVIDDIVLGPIKVKAKLPYCSIARRHGECGLDGKYWQPKHKRDLFKMLTKENYD*"
     gene            complement(93918..94919)
                     /locus_tag="ALT_09252017_20_scaffold_71_prodigal-single_14
                     3"
     CDS             complement(93918..94919)
                     /product="RNaseH ribonuclease n=1 Tax=Cronobacter phage
                     vB_CsaM_GAP32 RepID=K4F653_9CAUD"
                     /codon_start=1
                     /transl_table=11
                     /translation="MKYALIDTANTFFRARHVASRSADTWEKIGMAIHLSLASVNMIV
                     RQYGIDHVVFCLEGRSWRKEFYPRYKAHRKLDESAMTEREVEENKMFWETYDVFTTYL
                     REKTNASVLRVPNAEADDIIARFVDLHPDDEHFIISSDSDYVQLISDKVKQYNGVANQ
                     LITLEGYFNDRGKPIKDKKTGEVKLLEDPEYLLFKKIIRGDATDNVFSAYPGAREKGS
                     KNTVGIREAFEDRNKQGFNWNNFLLQRWVDHEGVEHRVKDDYERNRTLIDLRAMPDEI
                     KDTVDNIIKSDVRTTKMPMVGIHLMKFCGKYELTKISEQGETYSKWLNSPYEGILHG*"
                     /db_xref="UniRef100_K4F653"
                     /db_xref="K4F653_9CAUD"
     gene            complement(94980..95897)
                     /locus_tag="ALT_09252017_20_scaffold_71_prodigal-single_14
                     4"
     CDS             complement(94980..95897)
                     /product="Putative N-6 adenine-specific DNA
                     methyltransferase n=1 Tax=Organic Lake phycodnavirus
                     RepID=F2Y348_9PHYC"
                     /codon_start=1
                     /transl_table=11
                     /translation="MTVYKKNFDKFYTHPDIAEKFIHKINEVVDLSAFDLVIEPSAGS
                     GNILQFLPDNKVGLDLHPESPEILKQDFFQYQPPNVPTIAVVGNPPFGVGYMNPLAKA
                     FFNHAAMWADIICFIVPAKWHSSWKVHSALNKDFGLYFSEILPKNSFVFDGKSCDVNC
                     CMQIWSRTSLGQNLRFLTRPATSHPDFDFFLTCDNVKRRPEVRNQINKSEYWEFGLKY
                     WGKIEICEMPSVPVNTTTHYVFKSHKPYVREIFETICWNNYVTNMGAPNVGGKSIIVK
                     AYTDRKKELGYNEDPIPAEKINNPLFSLN*"
                     /db_xref="UniRef100_F2Y348"
                     /db_xref="F2Y348_9PHYC"
                     /db_xref="sal:Sala_0144"
     gene            complement(95907..96572)
                     /locus_tag="ALT_09252017_20_scaffold_71_prodigal-single_14
                     5"
     CDS             complement(95907..96572)
                     /product="hypothetical protein"
                     /codon_start=1
                     /transl_table=11
                     /translation="MSLFTFEKHKNLPTVDDGTIYSDISKFISNGEFTIDINSTMSLT
                     DFQALIPEEPFVKIADCKLNTGENFPGGKRKLITEGPDFDGKLVDYSVLAPFKSKWAK
                     EEKEWVYIICYNSKIKKIGMTSAGLASRFGSYNTGTKKAMKKGSCATTNFVISQCNYL
                     ALLKGINVEIFAYEIPCIWTQRVIFGREEQVLNKVAHKYESILIDIYKKSTGSIPFLC
                     GQS*"
                     /db_xref="hcb:HCBAA847_1431"
     gene            complement(96639..97688)
                     /locus_tag="ALT_09252017_20_scaffold_71_prodigal-single_14
                     6"
     CDS             complement(96639..97688)
                     /product="hypothetical protein"
                     /codon_start=1
                     /transl_table=11
                     /translation="MPKNKNKKYQITHLGKTLNTDHWYDLPEDKCLALKAAYYQKPDF
                     DLVKKNLESVYNGGTVISTINSYYVKDLMAKVKLESPRWSIEQVFESIDLIRYFWSRV
                     LSSDKVYPKTDSDIKNFEAALRLSGGGVAMKPSNYPIKSVDSVLSRYNINDKYYDFSC
                     GWGVRLLSAMRNRVEYYGTDPNNLLVDRLRQMATDYNTVNGTSASYDIRCHGSETFVP
                     EWENTIGVAFSSPPYFNLEDYGVGNQSYKPGTSYQEWLNNYLRPTIENIKRYLVDDGK
                     MLVNIKDFLDYKLCADTRAIAESLGFHYVETLTLKNITRPSAKVDLNTDEGIMVFSKN
                     PVQPVIVPESLFVFG*"
     gene            complement(97692..98111)
                     /locus_tag="ALT_09252017_20_scaffold_71_prodigal-single_14
                     7"
     CDS             complement(97692..98111)
                     /product="hypothetical protein"
                     /codon_start=1
                     /transl_table=11
                     /translation="MFEKLKKLFSPAPEIIPEPVEPKVKKAPKQKELTPKEKATSLGE
                     PYVNIISVELDPADINNGSFELDWNDKFVVILVKQGYKIRADDTDAQIVDRWFQTVCR
                     NIALEVYEQQQADPDNRESDMRIIKQRDIGGGFTEVS*"
     gene            complement(98115..98705)
                     /locus_tag="ALT_09252017_20_scaffold_71_prodigal-single_14
                     8"
     CDS             complement(98115..98705)
                     /product="Uncharacterized protein n=1 Tax=Pelagibacter
                     phage HTVC008M RepID=M1HM36_9CAUD"
                     /codon_start=1
                     /transl_table=11
                     /translation="MNIFYVNSDPEVAARSMVDRHVVKMILETAQLLSTAHRVIDGEE
                     YVGQSQSGRKAKRWKLSGNVDAIMYAATHINHPSAVWVRENSANYDWLYDHLLALGRE
                     YTHRYGRTHLTIDKLKDILEDAPENIEQSNVMTKMPSCMDKQYIVSLDPIINYRNYYN
                     YGKTDLLRWSNRAPPQWIDGTVIMTDGKKQIYTIQR*"
                     /db_xref="UniRef100_M1HM36"
                     /db_xref="M1HM36_9CAUD"
                     /db_xref="wen:wHa_02710"
     gene            complement(98727..99563)
                     /locus_tag="ALT_09252017_20_scaffold_71_prodigal-single_14
                     9"
     CDS             complement(98727..99563)
                     /product="UDP-glucose-4-epimerase n=1 Tax=Rhodobacteraceae
                     bacterium HIMB11 RepID=U4V0E9_9RHOB"
                     /codon_start=1
                     /transl_table=11
                     /translation="MKKILITGSSGYIGSHLCKMLEGEYEVHGLDICEPQHPVKAFNH
                     IDINRLFTTEDEYDAVIHLAALVNVSESERIPIQYYITNINGTMNVINKIKTKNFIFA
                     STGAAELCESAYGISKRAAEDVVREYCTVHNPTPYTIFRFYNVIGTDGYRPTNPDGLM
                     YNLIKAIDTDEFTIYGKDYERSEDGTAVRDYVHVNEICQALKLAIEKPANGVESLGHG
                     VGYTVREIVNKFQVVNNTFFDVKYGPRRPGDAEVSVLEDVSSYMENLYTMDELLKVDN
                     IV*"
                     /db_xref="UniRef100_U4V0E9"
                     /db_xref="min:Minf_1868"
                     /db_xref="87816617"
                     /db_xref="U4V0E9_9RHOB"
     gene            complement(99565..100893)
                     /locus_tag="ALT_09252017_20_scaffold_71_prodigal-single_15
                     0"
     CDS             complement(99565..100893)
                     /product="hypothetical protein"
                     /codon_start=1
                     /transl_table=11
                     /translation="MKRIGFLVSSQTLIPHGGIGQFTKSFCDLMNSHGIYVDIITDKS
                     PQGVADEFIKELKANIIYPNNPQRYTDHSAIFMYEDSYCYERMANFRDATLKALTTNI
                     YDAFVCNTYETIQVISTLGLSDFIQTIAYTHLESQIFKNTKNPFLDDVNDMMRLQLQM
                     PNLTIGTQSLFNRLHFENAVHLPIPLPEQGMLREYDNDREGVLFIGRWEEGKNPELYL
                     DLIEQTKLPARVMTSASGAKKFEERLKKMGADYQIKIGIIGQEKVDFIKSCRVAFNPS
                     TVESYGIAFLEQIIQLPTFTLINQRWTQNFPSTQFFTTSKRDMAEDINAVYDQYPTSK
                     SWYAAYDSVNHFKIHEEAVFHKWNHCFNEFKSRKSNSSTAKICDETTVKYSDFIQALG
                     RRIVCIDDIRSVLSNKHKFRIIYTEKNTYLTKDPSFEPVEEITGTGLFEF*"
     gene            complement(100893..101696)
                     /locus_tag="ALT_09252017_20_scaffold_71_prodigal-single_15
                     1"
     CDS             complement(100893..101696)
                     /product="Radical SAM domain-containing protein n=1 Tax
                     =Vibrio phage nt-1 RepID=R9TIW8_9CAUD"
                     /codon_start=1
                     /transl_table=11
                     /translation="MGVPSVFLRTYGCNFKCAGFGMPKGELSSEREAVNPEDYKEYGT
                     LPLVSAGCDSYASWDPRFKHLSPSRDVDTIVNNIMELLPFKEWREEHLVITGGEPLLG
                     WQRAYPELLSHPSMHGLREITFETNGTQPLSAEFAAYLDEWYWHEDRLHPGFEREVTF
                     SVSAKLSCSGEKAEDAIKPSIVVSYQDVGHVYLKFVIATEEDADEALAAVELYRGAGF
                     TGHVYFMPVGGVESVYALNNRTVADLAMKNGVRYSDRLQVPLFKNAWAT*"
                     /db_xref="UniRef100_R9TIW8"
                     /db_xref="A0A0D4DBF2_9CAUD"
                     /db_xref="R9TIW8_9CAUD"
     gene            complement(101731..101913)
                     /locus_tag="ALT_09252017_20_scaffold_71_prodigal-single_15
                     2"
     CDS             complement(101731..101913)
                     /product="hypothetical protein"
                     /codon_start=1
                     /transl_table=11
                     /translation="MDVISVIAVVVFCIIAAAFLYGMWVLEDDRYQFRKKHGIDPKYH
                     GWIVKDKEENDKDQTK*"
     gene            complement(101937..103016)
                     /locus_tag="ALT_09252017_20_scaffold_71_prodigal-single_15
                     3"
     CDS             complement(101937..103016)
                     /product="Uncharacterized protein n=1 Tax=Bdellovibrio
                     exovorus JSS RepID=M4VEV0_9DELT"
                     /codon_start=1
                     /transl_table=11
                     /translation="MNFLLHPETAYKRPASYLKDFSCIRPGKYIEIHATGSVSICCFT
                     WLPKFCGNILTDSIEEIFNNITRMSIIEDMANGKFTHCNDYCPILSSLLSGNDPHPLL
                     APLENYEASSSAFPFNIGFSYDSSCNLQCPSCRPNFQFTKIGENTTLDKIHAKVKELV
                     YYLLNQNEQVLLQISGSSDPFASPTFWGYLQELSSLGFDENLKIELMTNGLLMNEEVW
                     EKIKPLWKNICRIVVSTDAVSQETYAIVRKNGHISRLKENLSLLNEKIRQGDFPNLYN
                     WQTSFTVQKANYHEIKEYAQWQSSLDTLKNISFSMIAQWGHLNDEQFLEMSLDDSDVI
                     LLKQILSDDIFSNDSIVLGNLSTYR*"
                     /db_xref="UniRef100_M4VEV0"
                     /db_xref="bex:A11Q_2345"
                     /db_xref="M4VEV0_9DELT"
     gene            complement(103013..103519)
                     /locus_tag="ALT_09252017_20_scaffold_71_prodigal-single_15
                     4"
     CDS             complement(103013..103519)
                     /product="hypothetical protein n=1 Tax=SAR324 cluster
                     bacterium SCGC AAA240-J09 RepID=UPI0002FAEE78"
                     /codon_start=1
                     /transl_table=11
                     /translation="MTKKVYYTDKQIDGMVHDIIRQMNNDNWMPDYVVGLTRGGLNPA
                     LKISHYLGVRMETLKVSIRDGGETESNCWMAEDAYGYLDSPKNILIVDDINDTGATLN
                     WIKQDWQGSCSITDERWNHVWNDSTRFAVLVDNDASPFQVNYFGTSINKAEDPQWIVF
                     PWEEWWKG*"
                     /db_xref="UniRef100_UPI0002FAEE78"
     gene            complement(103729..104235)
                     /locus_tag="ALT_09252017_20_scaffold_71_prodigal-single_15
                     5"
     CDS             complement(103729..104235)
                     /product="Uncharacterized protein n=1 Tax=Methylobacterium
                     nodulans (strain ORS2060 / LMG 21967) RepID=B8IAM2_METNO"
                     /codon_start=1
                     /transl_table=11
                     /translation="MTKYEPVSYKYTSTKEYHDSFPCAYRQWRADSHCNNIHGYSFTI
                     KVYFGADTLDARNWCADYGGLKDLKAILEDQFDHTLLVAEDDPDMDVFKLLQERGMAK
                     LTIIPATGCEALADMVYKFVNGVYIPDHWGKGEAERLWCYRVEIRETQSNMAFREGHR
                     EWNENLLG*"
                     /db_xref="UniRef100_B8IAM2"
                     /db_xref="A0A0F9KG83_9ZZZZ"
                     /db_xref="mno:Mnod_6262"
                     /db_xref="B8IAM2_METNO"
     gene            complement(104298..104744)
                     /locus_tag="ALT_09252017_20_scaffold_71_prodigal-single_15
                     6"
     CDS             complement(104298..104744)
                     /product="Gamma-glutamyl cyclotransferase n=1 Tax
                     =Youngiibacter fragilis 232.1 RepID=V7I772_9CLOT"
                     /codon_start=1
                     /transl_table=11
                     /translation="VLYLAYGMNTNIDQMASRCPGSVSIGRVDVPDHRLVFRGVADIE
                     VSVGDTLQTVMWDITDECEVALDMLEGFPTFYGKKYIDVEINNKTYKAMIYQMIGDRL
                     DYYSPSNYYQYLLEEGYQDNGLELNQIYNAEGFCDVEEYIGSRYAY*"
                     /db_xref="UniRef100_V7I772"
                     /db_xref="sgy:Sgly_0041"
                     /db_xref="L1QKI2_9CLOT"
                     /db_xref="V7I772_9CLOT"
     gene            complement(104854..105435)
                     /locus_tag="ALT_09252017_20_scaffold_71_prodigal-single_15
                     7"
     CDS             complement(104854..105435)
                     /product="hypothetical protein"
                     /codon_start=1
                     /transl_table=11
                     /translation="MIYTDKFAFIHIPKTSGMSIKLSIKTNCPDAKCMPIDPFTEKVQ
                     TSDLRAEMHYPYSHWESLVKDRWVFSVVRNPFVRAVSLYVFLKTIYDFKDELPDLTFE
                     EIYTKRHDNFYIPTTTQTEFLTGSKGIVPNIFKYEDGHNDIEDKLGFKISHKMNVTPP
                     YNYLDYYDESREKLILNLFEKDFENFNYSTSLA*"
     gene            complement(105493..105720)
                     /locus_tag="ALT_09252017_20_scaffold_71_prodigal-single_15
                     8"
     CDS             complement(105493..105720)
                     /product="hypothetical protein"
                     /codon_start=1
                     /transl_table=11
                     /translation="MESKDPNKKFEDILKNINFSFMVPATVPVGTYKFNQPIETVEEA
                     IARLDEVDETVDAMTSYPQAKKMLDKVYGKL*"
     gene            complement(105710..106180)
                     /locus_tag="ALT_09252017_20_scaffold_71_prodigal-single_15
                     9"
     CDS             complement(105710..106180)
                     /product="Cytidyltransferase-related domain protein n=2
                     Tax=Myroides RepID=H1ZAJ4_MYROD"
                     /codon_start=1
                     /transl_table=11
                     /translation="MIFNKIKDLKEEGKTIGITFSTFDMLHAGHIAMLAEAKNHCDYL
                     IAGLQTDPTIDRPDTKNKPIQSIVERQIQLSACRFVDEVVIYQTEQDLVDLLLTLPLD
                     CRILGIEYEDVDFTGRKECYARDIDIVFNGRDHSFSSSNLRKRVAEAERNKDGI*"
                     /db_xref="UniRef100_H1ZAJ4"
                     /db_xref="H1ZAJ4_MYROD"
                     /db_xref="mpw:MPR_2427"
     gene            complement(106180..106860)
                     /locus_tag="ALT_09252017_20_scaffold_71_prodigal-single_16
                     0"
     CDS             complement(106180..106860)
                     /product="GTP cyclohydrolase 1 {ECO:0000256|HAMAP-Rule
                     :MF_00223, ECO:0000256|SAAS:SAAS00021192}; EC=3.5.4.16
                     {ECO:0000256|HAMAP-Rule:MF_00223,
                     ECO:0000256|SAAS:SAAS00021179};; GTP cyclohydrolase I
                     {ECO:0000256|HAMAP-Rule:MF_00223};  TaxID=1208365
                     species="Bacteria; Proteobacteria; Gammaproteobacteria;
                     SAR86 cluster.;" source="SAR86 cluster bacterium SAR86E.;""
                     /codon_start=1
                     /transl_table=11
                     /translation="MSYNKTKTDPELGQKIHEHLVKMGVETPTKDSALDRKEKIEVIE
                     AHFNGIMRALGLDLSDDSLMDTPKRVAKMYVNEIFWGLDYDAFPKCTTVANKMNYDEM
                     VVERNVNVQSNCEHHFVIIDGLATVAYVPNEKVLGLSKINRIVEYFAKRPQIQERLTE
                     QVFHALCYILETENVAVMIDAQHYCVKSRGVEDTGSSTVTTKLGGGFKTDAAARAEFL
                     SIARMGKC*"
                     /db_xref="K6H3V4_9GAMM"
                     /db_xref="eic:NT01EI_1277"
                     /db_xref="UniRef100_K6H3V4"
                     /db_xref="3.5.4.16"
     gene            complement(106927..108105)
                     /locus_tag="ALT_09252017_20_scaffold_71_prodigal-single_16
                     1"
     CDS             complement(106927..108105)
                     /product="hypothetical protein"
                     /codon_start=1
                     /transl_table=11
                     /translation="MRKLFYMGLEAYNARYTLQLTDWNRRVFEKRGIDVVYVPGETLD
                     NSQKIVTGQVLDAHGRSYFGMSQMMNLVKMMQKGEVTSEDVIYFEDMFQPGIESLPYI
                     IDQCDEDNMPRIFVRCLAQSIDPDDFVHVWGMDKWMGLYEKMVNEFADGILATNEEMV
                     AHMKIAGWDAPIYNISGLAFGKDEVIERVGGKIKPFNDRRLRVVFSARWDQEKQPDFY
                     MDLIEAWRERYPSKDVEFVVCSGGELKSNNDSYMARTRKMAEDGKLVIYDNLDKNKYY
                     EIVNDSRVVFNCALQDWVSNTVSEADALGCNVLYPAYRSFPETFANDPERLYIPWSID
                     DAIAKLDVLLKKAHPNMGKISDYTDGTIDRICDILEGNGNKYLRISSDYRKHTREAKY
                     *"
     gene            complement(108107..108874)
                     /locus_tag="ALT_09252017_20_scaffold_71_prodigal-single_16
                     2"
     CDS             complement(108107..108874)
                     /product="Mannose-6-phosphate isomerase
                     /mannose-1-phosphate guanylyl transferase n=1 Tax=SAR86
                     cluster bacterium SAR86B RepID=J5KRS3_9GAMM"
                     /codon_start=1
                     /transl_table=11
                     /translation="VPKTVVVITGGFDPLHSGHLNYIKAARKLGDILVIGVNSDEWLA
                     RKKGRSFMPFEDRISIMQSLQGVDYAIPFNDKDGSAKDTIQWTRRVFPQDKIIFANGG
                     DRTLNNIPEMDIIDDNLEFVFGVGGTDKSNSSSWILEEWKSPKTERQWGYYRVLHENG
                     PEVKVKELTVDPGKSLSMQRHNNRLELWFVAQGTATVYTINSSSDEELDGVYKKFQNI
                     HIATNQWHRLANETDKPLKIIEIQYGNECIEEDIERK*"
                     /db_xref="UniRef100_J5KRS3"
                     /db_xref="J5KRS3_9GAMM"
                     /db_xref="apc:HIMB59_00009800"
     gene            complement(108867..109100)
                     /locus_tag="ALT_09252017_20_scaffold_71_prodigal-single_16
                     3"
     CDS             complement(108867..109100)
                     /product="hypothetical protein"
                     /codon_start=1
                     /transl_table=11
                     /translation="MANTIKTISVNQIFNDLDRYRNFCVEFGYRFNEADLYNTRSWNY
                     KQFQRVLAGQRPRNQWEIDYAKYKEQGAARRRA*"
     gene            complement(109110..109562)
                     /locus_tag="ALT_09252017_20_scaffold_71_prodigal-single_16
                     4"
     CDS             complement(109110..109562)
                     /product="hypothetical protein"
                     /codon_start=1
                     /transl_table=11
                     /translation="MNNAIQTLIEKRTKISNAAKRMIWVTFQKEGIHKYPGADTDPSL
                     ATGDEYDVSFLGFPHRHIFHFKVAIQVTHNDRDIEFIQFKRWLENSFRDGVMQLDHKS
                     CEMICDDLYEFIANRYPDRDIEITVSEDGENGATIYYNTTKPYQSLTI*"
     gene            complement(109606..110160)
                     /locus_tag="ALT_09252017_20_scaffold_71_prodigal-single_16
                     5"
     CDS             complement(109606..110160)
                     /product="hypothetical protein"
                     /codon_start=1
                     /transl_table=11
                     /translation="MIPNLPKPEINFDLSKKIFVKAGVLSNDACEELINTSIKLLNKG
                     EDKYPDFFTTSFSSCLLPLDHSIHSDLQETYSEINNFFNFDISFAEPYEVKRYQGEDY
                     FGPHFDNYGALSENIDRKLTIVMFLSKENSYADGELNVFGKDIKMEQGSVVAFPSFFP
                     HSVKKITSGERWSVITWLWGNYWK*"
     gene            complement(110150..111718)
                     /locus_tag="ALT_09252017_20_scaffold_71_prodigal-single_16
                     6"
     CDS             complement(110150..111718)
                     /product="Uncharacterized protein n=1 Tax=Azospirillum sp.
                     (strain B510) RepID=D3P6D0_AZOS1"
                     /codon_start=1
                     /transl_table=11
                     /translation="LEQINLSDSHNPDWALFLPAVSSFFIAGLGKQREGENYFDSARI
                     PAAFNGDVEKLNFLNEKEGLYTYKWGLYSAGHANLDITKNDHNESIIRKRDRKNTFML
                     GDSGGFQILKCQWPADWKDPNCPRALKKRQQVLTWMDEYMDYGMCLDIPSQSLTTYHI
                     LDKKTGKSAHGISTIEEAITATHINNEYFVANRDGRCKFLNVLQGRNHTQSDNWYEEM
                     KKYCDTNVYGDKAFNGWAFGGQNKIDIHLMLKRLVGIIHDGFLEEGKQDLIHCLGTSI
                     MEYAVLFTDIQRAIRKHHNPKLQITFDCASPFFSAAKGLAYNNNTFEHNTKWSYSMEK
                     TAENKNYATDNRKFSDGCLADGVHKVFTDSPVTDMMMLKDLCYRGQGFLGQHGKETKT
                     SWDTLSYTLLQAHNVYQHMTAVQEANRRYENGIKPRMVMDPLGNLNFSDIVDEIFSLK
                     DRQKSLELIEKYSKFWMQMKAGQGFSGKKAINAHTMFDQLFEVADCDTKDDIEIDEVI
                     DDTDDLMAEVLDDS*"
                     /db_xref="UniRef100_D3P6D0"
                     /db_xref="azl:AZL_d03830"
                     /db_xref="D3P6D0_AZOS1"
     gene            complement(111705..112082)
                     /locus_tag="ALT_09252017_20_scaffold_71_prodigal-single_16
                     7"
     CDS             complement(111705..112082)
                     /product="hypothetical protein"
                     /codon_start=1
                     /transl_table=11
                     /translation="MIKTVNGAGRYVMVNGGFPATTYINTSSGYMNVGDVRFNTNAQS
                     LEVYDGNRWVELNTSHANVGLTPDAEIAIDWAIKKQREDMALEQKAKDNPAIADLLKQ
                     RNTIDEKIKVIEILTKDNKVGTN*"
     gene            complement(112082..112813)
                     /locus_tag="ALT_09252017_20_scaffold_71_prodigal-single_16
                     8"
     CDS             complement(112082..112813)
                     /product="hypothetical protein"
                     /codon_start=1
                     /transl_table=11
                     /translation="MKDYLLDLIQHTYGLGVVELVKIDGSDTETKIAAYAEDKSVIVT
                     GTFKTPIDGFQGTFGMPNLSKLKTILGFDDYDDKAIINVARDTRDGESVPTAIHFETS
                     TGDFVNDYRLMSKVVVEDKVKSVTFKGAAWDVEFEPTVAGVMRLKKQASANSEELNFK
                     TKTDNGDLKIYFGDPSTHSGNFVFQPDVAGNLTKAWNWPVKVFLAIMDLPGDKVVRFS
                     DAGAAEITVDSGIANYRYLLPAQAK*"
     gene            complement(112889..115597)
                     /locus_tag="ALT_09252017_20_scaffold_71_prodigal-single_16
                     9"
     CDS             complement(112889..115597)
                     /product="DNA polymerase {ECO:0000256|RuleBase:RU000442};
                     EC=2.7.7.7 {ECO:0000256|RuleBase:RU000442};; 
                     TaxID=1273738 species="Viruses; dsDNA viruses, no RNA
                     stage; Caudovirales; Myoviridae.;" source="Escherichia
                     phage PBECO 4.;""
                     /codon_start=1
                     /transl_table=11
                     /translation="MSYVDAVLDSKADKIYVVERTPEGTRAYKELPTNYVFYYEDPKG
                     KYQSIYGDRVSRFSTRKKAEFEKEKRMHRGKTLFESDINVVFRCLSDNYLNVEPPKLH
                     TAFFDIETDFDPEKGFSPTDDPFNPVTAISVYLDWMDQLVTLVIPPKHMSDETAQELT
                     KDFENCFLFRSEIEMFETFFDLIEDADVLTGWNSEGYDIPYCVNRVTRIMSKDDTRKF
                     CLLGQMPKPRTYERFGKEEQTFDLIGRIHLDYLQLYKKYNYESRHSYSLDAIGEYELG
                     ERKTQYEGSLDQLYNKDFKTFVEYNRQDTMLVFKIHDKLKFLDLANALAHENTVLLPV
                     VMGSVAMIEMAIYNEAHRRDMIVPDKKRKDSYGDEQQAAGAYVAVPKKGIHEWVGAVD
                     INSLYPSAIRALNMAPETIVGQVRQNITDKYMHDKSMSLAKDKRKKKNGDDADAVTGA
                     VLWENMFGSLEYAAIMNQERGTTLTIDYEDGRSVEMSAAEVWKLIFDSHRPWMMSANG
                     TIFTYEKEGVIPGLLSRWYSERKETQKLAREAYGTDKFDYYDKRQLVRKILLNSAYGA
                     LLNEHCRFYDKRIGQSVTLSGRQIVKHMMSQINETITETYQHDGDAIVYGDTDSCYFS
                     AYPILKDRIESGELEWTKDACIDLYDQIAELTNVSFPAFMEKAFHCPRKNGEVIKAGR
                     ELIGDRTLFITKKRYAINIFDLEGKRQDKDGKAGKIKAMGLDLKRADTPKYVQEFLME
                     VLMMVLGGAPRDEVITKIREFKTWLGEQNSWTKGSPKSVNNLTNHTIKFEKTGKCGVG
                     HARAAINYNYLRKMNGDQYSQKIVDGMKVVVCSLKDNPLGFTSIAYPTDELRLPQWFL
                     DLPFDDLDMERKLVDEKIDNLLGVLNWKIRQDTNTNSTVGDLFDFG*"
                     /db_xref="L7TII7_9CAUD"
                     /db_xref="UniRef100_L7TII7"
                     /db_xref="mbn:Mboo_1108"
                     /db_xref="L7TII7_9VIRU"
                     /db_xref="2.7.7.7"
     gene            complement(115608..116222)
                     /locus_tag="ALT_09252017_20_scaffold_71_prodigal-single_17
                     0"
     CDS             complement(115608..116222)
                     /product="hypothetical protein"
                     /codon_start=1
                     /transl_table=11
                     /translation="MANLVAFGCSLTYGHGLPDCFVPPDGHGPIPSEFAWPSLLGKQL
                     EKNVINEAVPGSSNLEILLKILHYKFQPDDVCMVYWSFYNRIDIKRLELDPTKPHRAQ
                     IREFEKSILTKPDYIKNMAMRNFLMIHHAALFLEEQGISYFFLDRNSLSVGAPSPDFL
                     KTKKYDNTQSDLSFRIDLALDKMHPGIKSQEKIANYIHNKITQE*"
     gene            complement(116222..116479)
                     /locus_tag="ALT_09252017_20_scaffold_71_prodigal-single_17
                     1"
     CDS             complement(116222..116479)
                     /product="Uncharacterized protein {ECO:0000313|EMBL
                     :KKM23873.1};  TaxID=412755 species="unclassified
                     sequences; metagenomes; ecological metagenomes.;"
                     source="marine sediment metagenome.;""
                     /codon_start=1
                     /transl_table=11
                     /translation="MSRTFNQEAKTKLTQLINEGMSVLQEVETLNEGLNDTVKAIAEE
                     LEIKPSILKKAIRVAHKQRLNETNEENEELNTILETVGKTS*"
                     /db_xref="A0A0F9KP30_9ZZZZ"
     gene            complement(116543..117679)
                     /locus_tag="ALT_09252017_20_scaffold_71_prodigal-single_17
                     2"
     CDS             complement(116543..117679)
                     /product="hypothetical protein"
                     /codon_start=1
                     /transl_table=11
                     /translation="MTRLKLYADPNNTIFSAQLCFEPYDLFTRIERDKWELVYNIEEA
                     EVIPCVLDIYNEEFINRLDNTIRSDQILMVMNVFHNDNHMTDEWYRSSLWDSVRNLNC
                     RTLIIHNNNYDILDPKYICYDILFNRQKYYMFGMEEDFYPNTKLWTYNAKREYYTVGP
                     IDKCLSNDSKKILCLNRLAWPKNRPIGKRIIARTQLAKVLADEQDIYLSDPNVNNFFY
                     PNQYEEGTIDVLHSGGTWYPAADFYYNSSYVSAYMESVTDVDGSGNTFGATEKTYDPL
                     VKGNFILPFSAPNFIEGLKNWYGFRFPEWIDYSYDEVTDFNKRLILYSESVKKVCQMD
                     LETLHQHYINDKDILDHNRNQFLEIQYSGLHDKVVESATYFGWK*"
     gene            complement(117676..118377)
                     /locus_tag="ALT_09252017_20_scaffold_71_prodigal-single_17
                     3"
     CDS             complement(117676..118377)
                     /product="hypothetical protein"
                     /codon_start=1
                     /transl_table=11
                     /translation="MRANEFITERKRKRNKSRRAYGGYFYPGFGYGDNSSGEGGGDGG
                     GGGESMYESAIDELVKELPSLAKHSYDTMDRLMKKVAAKHKISDRALERLFTNKFKKS
                     PQSWFDGRLDEDNDMDLQGEVDKFAEWTAKQLHLGEVPNIELSMDTEEAQGNHHTGGH
                     VPGSGNIWVYAKNRNLVDILRTVFHELVHVRQEEIGMIKPGDSYPGSPIEAMADMLAG
                     KYIKIYGEKNNHIFQ*"
     gene            complement(118389..118988)
                     /locus_tag="ALT_09252017_20_scaffold_71_prodigal-single_17
                     4"
     CDS             complement(118389..118988)
                     /product="hypothetical protein n=1 Tax=Amycolatopsis sp.
                     ATCC 39116 RepID=UPI0002626D6B"
                     /codon_start=1
                     /transl_table=11
                     /translation="MAASKIVAITIFALNTYMKIGISQSIITHDGVVYDAIEHGWYRT
                     IPNHVLFFVPNTMNQDFDVVANDLDSLIITGGSEHALRRTVELELASKMIDRGKPVVG
                     IARGAFLIAELIGGAIEPISNHDGVDHPIFYHREVREVNSNHDYCIKTLPDNTNVICL
                     DYLGNPEAFINGNASGIVWNPEQMKEPWIPPEIAYMLRI*"
                     /db_xref="UniRef100_UPI0002626D6B"
                     /db_xref="88032765"
                     /db_xref="UPI0002626D6B"
     gene            complement(119009..119479)
                     /locus_tag="ALT_09252017_20_scaffold_71_prodigal-single_17
                     5"
     CDS             complement(119009..119479)
                     /product="Uncharacterized protein n=1 Tax=Sphingobium
                     ummariense RL-3 RepID=T0KJ69_9SPHN"
                     /codon_start=1
                     /transl_table=11
                     /translation="MKKLIAIAALATAALSTPAIASEFAGPRLEVTAGADEVRNGVDP
                     TDIAYGAALGYDLQFGKVVVGAEATAANVFDRADFGAAARLGYTLNKNVLAYGRVGYT
                     NLDLGARSADGVTVGGGLEVKLIGSTFAKAEYRYTDFDGNLGRHGGLVGFGLRF*"
                     /db_xref="UniRef100_T0KJ69"
                     /db_xref="T0KJ69_9SPHN"
                     /db_xref="sphm:G432_11645"
     gene            complement(119578..121629)
                     /locus_tag="ALT_09252017_20_scaffold_71_prodigal-single_17
                     6"
     CDS             complement(119578..121629)
                     /product="adenylate/guanylate cyclase (EC:4.6.1.1)"
                     /codon_start=1
                     /transl_table=11
                     /translation="MLNKASKVLLSPWLAVATILLLLSVKLMNPFLVDSMKLKYYDYL
                     MLGEPVQSEQIVVANIGEKAIEKYGQYPFPRETYSKIISDLYGANAGIVGSTILMSEP
                     DRMGTDGSLADTLKQYPVVLSQTLVEDCPKDIRPPRRTGIAVVGDGQPTDFLPNYPCV
                     LDNIPILQESAVGVGITSSLPETDGVTRRVPLLGISNGEYYPAFSLELLRVAAGDPSY
                     QAKINQTGVEALRVPQFGTINTDEYGRVFINPNYQFQSVEVGGDIPRLDGKIVILGVT
                     AKGLANPIATPSGGQTPPQVQASLLETLIKGDSVSIPNWVGLVDLVAFVVLSLLIIVL
                     SRVRYSIIWIGILLVGYAYAPIYLFTHNKILFDISFNILAALVIYLHIYTVKFINEYL
                     QKQQIKKQFGTYLSPDLVARLQRQPELLQLGGTEQELSIMFTDVRGFTTISEHYGKDV
                     QGLTKIMNRYMTAMTKAILENRGTLDKYIGDAQMAFWNAPVDNPQHAKDAVSTAFTML
                     KSLEEFNDEVTKEGIPAFGMGLGINTDTVVVGNMGSDQRFDYTCLGDGVNLASRLEGQ
                     SKPYGVKIVIGPKTAKYVLDQYQVAELDLLAVKGKTEPARIFTVFPFHDPLGETQHMK
                     FLELYRQGHWEVAANYASELKQAWRGEMNQYYDMMIERINEYKENPPANWDGVYRATS
                     K*"
                     /db_xref="bbt:BBta_7152"
                     /db_xref="UniRef100_K8PK51"
                     /db_xref="M1HLN3_9CAUD"
                     /db_xref="K8PK51_9BRAD"
                     /db_xref="4.6.1.1"
     gene            complement(121610..122515)
                     /locus_tag="ALT_09252017_20_scaffold_71_prodigal-single_17
                     7"
     CDS             complement(121610..122515)
                     /product="Uncharacterized protein n=1 Tax=Pelagibacter
                     phage HTVC008M RepID=M1ID94_9CAUD"
                     /codon_start=1
                     /transl_table=11
                     /translation="VQTGNGRVEITFIDDSTVRVTEHSKLVIDDFVYSGKPSTSRMAL
                     KFAAGTARFATGQSGKMNKGNINLRTPTATIAVRGTDFAATVDDFGKSLIMLLPEPDG
                     SVGEITVSNAGGFVILNKAFQATIVSTMDSSPSRPVILNLTLNQIDNMLIISPAEEVK
                     SEEEIAESKANILDLSELDIDYLAKDDLQENQLASSELDINTINADFLGEDFLDNADG
                     SDCVTRDNTKLCGTTFGLNNTTQITTILSGDYLRLARTLSTTVDIVIKKDSNKTLFID
                     SNGKSFLIEINEPAGGTIINVKQSE*"
                     /db_xref="UniRef100_M1ID94"
                     /db_xref="M1ID94_9CAUD"
                     /db_xref="mgy:MGMSR_2082"
     gene            complement(122616..123311)
                     /locus_tag="ALT_09252017_20_scaffold_71_prodigal-single_17
                     8"
     CDS             complement(122616..123311)
                     /product="Uncharacterized protein {ECO:0000313|EMBL
                     :EYC00042.1};  TaxID=53326 species="Eukaryota; Metazoa;
                     Ecdysozoa; Nematoda; Chromadorea; Rhabditida; Strongylida;
                     Ancylostomatoidea; Ancylostomatidae; Ancylostomatinae;
                     Ancylostoma.;" source="Ancylostoma ceylanicum.;""
                     /codon_start=1
                     /transl_table=11
                     /translation="MKFKSMMFIMAMLSSSLAFAQSTTNSIFIEQVGDNSTITIVQKG
                     QNNRIGSEQNRLMLDGNGQIINTTQEGNNNLIQGSIVQADNVSTDTTVTGDSNTITYD
                     RGDAASVSGSSETVVVTGSTNELTFNQGTAASATGATQTIEIVGDTNTLTSTINADDV
                     VNTKTIAGDGNTITTVQDGTAGKNIEMLLTGNTNTITVNQKSTNNVDTLKIDSTSSGS
                     TITINQCNAGGPC*"
                     /db_xref="A0A016TBK9_9BILA"
     gene            complement(123308..124102)
                     /locus_tag="ALT_09252017_20_scaffold_71_prodigal-single_17
                     9"
     CDS             complement(123308..124102)
                     /product="Curli production assembly/transport component n
                     =1 Tax=Pelagibacter phage HTVC008M RepID=M1ICK2_9CAUD"
                     /codon_start=1
                     /transl_table=11
                     /translation="MVMNWKLLILPLLLSGCVASGPAGLQLKEDPVKMTTQVKELYNL
                     PAPERQAVVAVYDFPDLTGQRKDKDGIASISTAVTQGGTPLLISALRDAGGGTWFRVV
                     ERNRVDDLAKERQIVRTTREEYVGEGANKLEPMLFAGLIVQGGIIGYDTNIQSGGVGA
                     RYLGIGGTTSYRKDQVVIALRGVNTNTGEIILNVQVSKTVLSVGRDLSLFKFVDVGTK
                     LVEAEIGMTENEANTMAVKMATEEAVLQLIKQGVEKGYFKYKEEKQ*"
                     /db_xref="UniRef100_M1ICK2"
                     /db_xref="M1ICK2_9CAUD"
                     /db_xref="met:M446_2419"
     gene            complement(124096..124539)
                     /locus_tag="ALT_09252017_20_scaffold_71_prodigal-single_18
                     0"
     CDS             complement(124096..124539)
                     /product="Curli production assembly/transport component n
                     =1 Tax=Pelagibacter phage HTVC008M RepID=M1HLM9_9CAUD"
                     /codon_start=1
                     /transl_table=11
                     /translation="MLKRSIILSLLLVSTPVQATEIVFQFKNPSFSGINTGAQWLTIE
                     NQETLRKKAIQDKIEADLKAKALEEKNSILNRFLNNLQSRIYSQLAQQLTNNLFGEMG
                     GESGEFTLEGNVIKYEKTDTEIKLVIVDAQGNQTEIIVPTSGFKW*"
                     /db_xref="UniRef100_M1HLM9"
                     /db_xref="M1HLM9_9CAUD"
                     /db_xref="mor:MOC_5311"
     gene            complement(124543..124848)
                     /locus_tag="ALT_09252017_20_scaffold_71_prodigal-single_18
                     1"
     CDS             complement(124543..124848)
                     /product="Uncharacterized protein n=1 Tax=Pelagibacter
                     phage HTVC008M RepID=M1ID90_9CAUD"
                     /codon_start=1
                     /transl_table=11
                     /translation="MGPNIAKLIGEYGFPIVAAFGMGYFVYYVWKWATTEIKPVLSQA
                     NSTLIALIDRVRMLDNDLIRLNQKVDTVLHLRGKTIEQERVEAEYAINQPKKKEDKA*"
                     /db_xref="UniRef100_M1ID90"
                     /db_xref="M1ID90_9CAUD"
     gene            complement(124848..125129)
                     /locus_tag="ALT_09252017_20_scaffold_71_prodigal-single_18
                     2"
     CDS             complement(124848..125129)
                     /product="Uncharacterized protein n=1 Tax=Pelagibacter
                     phage HTVC008M RepID=M1IP38_9CAUD"
                     /codon_start=1
                     /transl_table=11
                     /translation="VGEFFKLVADVGFPIAAAVASGYFVFLTLKFILAGVTGSVSSMN
                     GIITALDNRVKTMNHDVIRIDTVISNALGLRPDVSRVARADGKDDARKD*"
                     /db_xref="UniRef100_M1IP38"
                     /db_xref="M1IP38_9CAUD"
     gene            complement(125239..125682)
                     /locus_tag="ALT_09252017_20_scaffold_71_prodigal-single_18
                     3"
     CDS             complement(125239..125682)
                     /product="nuclease n=1 Tax=Thalassospira lucentensis RepID
                     =UPI0003B5622F"
                     /codon_start=1
                     /transl_table=11
                     /translation="MRKFLVLVALVLGSHSAAIAQKTPTGVTYDTQIVRVTDGDTVVI
                     AAPFLPAPLKPELAVRIFGVDTPEKGFRGQCTSEKQRGEQASEFTKLVIKSTKQHQVI
                     LYGWDKFGGRILGDMILDGMSLRALLIKNGFAREYYGDAKQSWCN*"
                     /db_xref="UniRef100_UPI0003B5622F"
                     /db_xref="A0A0F9JBS7_9ZZZZ"
                     /db_xref="txi:TH3_12535"
                     /db_xref="UPI0003B5622F"
     gene            complement(125679..126017)
                     /locus_tag="ALT_09252017_20_scaffold_71_prodigal-single_18
                     4"
     CDS             complement(125679..126017)
                     /product="hypothetical protein"
                     /codon_start=1
                     /transl_table=11
                     /translation="MKITELLAESHYDDWDKEEELPGDPDQDKVPNLIIQFKKSLDVD
                     GRYPIVFRDGRKVNIPTQIMVDFLNKYDELKPMDRETMQNLAAHSVDKFKEVLATFKG
                     EKPERSIYNR*"
     gene            complement(126100..126588)
                     /locus_tag="ALT_09252017_20_scaffold_71_prodigal-single_18
                     5"
     CDS             complement(126100..126588)
                     /product="hypothetical protein"
                     /codon_start=1
                     /transl_table=11
                     /translation="MRAKEFITEYKVDNVQGLGSVPYNSNVDYRGLKVAMKPSVFLSL
                     AAHLSEPGSVDYIAQHLEDGGSLGAPFLTVDIPEKYFDGNFSGLNYAQVTGHEGRNRM
                     LAIQKVHGDDPVEVHIFPKGEVRARHLTPDIVEQLQLAMRSQDGKLTFGRGLDGLFQP
                     IG*"
     gene            complement(126591..129539)
                     /locus_tag="ALT_09252017_20_scaffold_71_prodigal-single_18
                     6"
     CDS             complement(126591..129539)
                     /product="hypothetical protein"
                     /codon_start=1
                     /transl_table=11
                     /translation="MKSTDIYSLFEAQQELFEVAMNPSNLKKLAAAIPGVQVGMEFEM
                     VVPDAEGEDEDDFEYEPDYGRDERASDIDDIIRFFGEEDDYVGNNNSERQLDRLREDL
                     NEKFYEWQSEKIDEEWNSDEGKEYFIKWVKDNVDPDDVADHVDKEEDLFGNRNPDGSD
                     YIKFAEDAWEESFSDDNYQNAYDEFREGREGDFDEEEFLRSIGIRDMSDVANRVSVDI
                     SWPFYESNYGGGGGENIESIGENFSDAIGKKVYTSTSYHGAKRGPDAYSLEPDGSINA
                     GAGEAGLEFISPPMSVEEMFSDLQKVKEWADDRGCYTNGSTGLHINVSVPDYSLDKLD
                     YVKLAVLLGDKYILEQFGRLSNNYAKSALDVIKERAKNNEEVDKLLKQLKGNVETIAS
                     KILHSGRTDKFTSINTKDGYVEFRSAGGDWLGQNFDKIENTILRNIVALDAAVDPNKY
                     KKEYQKALYKLLKPKDAKSDMSYFARYMSGEINRSDYMQVLEKSRTDRFREQGIRILQ
                     PNELEENDWAITYDDGKTEDTIYIANTDKVPSEEAAFNAAKKFKPQWFKSGNAEYITV
                     KPYKFDEALKELKLYRADYSYKQVSVVAKDEDQARTFVKIMDPEWFAANPDTEIEITD
                     ENEASMRKIKEMNDWVQNKLVKGREWIARPKIWNVRGIASEPAFSSRYYIAAEDRNDA
                     LAVLKQLDPGFEIRDLYVNDSDPSSNTYEAYQKAQEDLIRQQDAERANRQAAEDETID
                     ISNLKGYRVSNSYTYMYVVAENGGEAAEIASKIDPERFPNIADITVQDAGSIGADTLI
                     RGMYARQQSLLDNQKPAAPKFEVNDRVEVVSGYPSLIGMVGTVLQVSPNYDFVSVQLA
                     GNNEASSFPTSALKKAEESTQSTYTVTNTETGQARRFAASSEEDAINIGRREYPALFS
                     TGNVTAQQSSGTPAASDTRISDLRYYRVQRQDASGRADVAASGPEDAMNRVRQQNPTW
                     RDSPLTAELL*"
     gene            complement(129542..129985)
                     /locus_tag="ALT_09252017_20_scaffold_71_prodigal-single_18
                     7"
     CDS             complement(129542..129985)
                     /product="hypothetical protein n=1 Tax=Massilia niastensis
                     RepID=UPI00036E389F"
                     /codon_start=1
                     /transl_table=11
                     /translation="MLTDTLKTLLATTYALAIKAQNFHWNVEGPNFPQYHKFFGKYYE
                     EVYENTIDKLAEIIRQQDSYTPGSILRYAELSQIQDQTKIPRAMLMMEELYQDNAIIL
                     EMYKQAFHVAEEADEQGICDFIAGRIDAHAKHQWMLRSILKTARA*"
                     /db_xref="UniRef100_UPI00036E389F"
                     /db_xref="bex:A11Q_2387"
                     /db_xref="M4VBL2_9DELT"
                     /db_xref="UPI00036E389F"
     gene            complement(130007..130162)
                     /locus_tag="ALT_09252017_20_scaffold_71_prodigal-single_18
                     8"
     CDS             complement(130007..130162)
                     /product="hypothetical protein n=1 Tax=gamma
                     proteobacterium SCGC AAA168-P09 RepID=UPI0003658CBA"
                     /codon_start=1
                     /transl_table=11
                     /translation="MSHLSDVNRSYFRHLYHAWKVAFILIVHGLFPNIWETKASDNLC
                     QHSTPKR*"
                     /db_xref="UniRef100_UPI0003658CBA"
     gene            complement(130166..132694)
                     /locus_tag="ALT_09252017_20_scaffold_71_prodigal-single_18
                     9"
     CDS             complement(130166..132694)
                     /product="Uncharacterized protein n=1 Tax=Ruminococcus sp.
                     CAG:254 RepID=R5VQB8_9FIRM"
                     /codon_start=1
                     /transl_table=11
                     /translation="MTSDLAKLMEKISLLQSEELPEPIIEIEKPTVHPLVQAMQELRD
                     EELREYNIRKTKKFIQRAHDQEQGQMYGDMPYSSHPKQVANLGKKFFGPKFNDEAVKV
                     ALLHDVLEDTPYTPEQLAKKGFSKEVIEAVQLLTKNKALSYADNIRAIINSGNPLAMM
                     VKYSDNYMNYSGDKSHWDADRAAHSQKKYLASLNMLGDVLGIKKHVGEEPVDEEIAYH
                     GTVDNIAEFYPLSHFGTEKAAKDRMTYKKIKDGKIYKVDLNIKNPLTIKDFPGIHYDR
                     LYAFELKNKKLISQEEMEAITFIQDKAELRKALLAKLKELGIDGFVYKNRYEDKGNLS
                     YVIVDPSQVKVLSVEPAAEEVTEEVAFNQPHRQLNIPELIKQGAIFITHPHGLEGWET
                     DRPDWDFSLITLQNVLQKSPNWVSDYKKYISNDKKLTQDFINRISDEKYQQILWSIDK
                     LNIPDNVAFTDKLDEASPNTLEGSFTPDLVESKTWLAEMLAKGLKGKNAGTIYVLGSW
                     YGNMGIFLQQAGVKFDKLVLIEPNEKWLMHSKELLDTLNDEGKLVLIHQKAEDAVYEK
                     PGVVINTSCNETGPVFLTKLPDNMLCLLQARNNNEDTLFPTEQMEDFVDYFPLEKVYY
                     TGEKQLEDPEINYTRFMKIGRTGKKLDEEFHTGGSLGLPFPGTYEQEYDMFKSKGPRR
                     ITAMTNEALDSSYPYEFKNNAYYFITDSGNDYKVMFNGTKKVEVSFMARGENDQPKDD
                     ITGTGDSRKIFGTVINIVKEYVGQHQPDIVMFAANNSEPSRIRLYNMLASQAGKALPG
                     YNFVKTLKGSVFTTFYLTRDNIKVPKLDTVKNVAGRVLDKVVGE*"
                     /db_xref="UniRef100_R5VQB8"
                     /db_xref="R5VQB8_9FIRM"
                     /db_xref="pta:HPL003_15265"
     gene            complement(132699..134408)
                     /locus_tag="ALT_09252017_20_scaffold_71_prodigal-single_19
                     0"
     CDS             complement(132699..134408)
                     /product="Putative uncharacterized protein n=1 Tax
                     =Synechococcus phage S-SSM5 RepID=E3SKE8_9CAUD"
                     /codon_start=1
                     /transl_table=11
                     /translation="MTSDEFSDIEQLDENLRKWFKEKWVRFGPDGKIRGACARGDDSE
                     GKPKCLPQSKAHSIGKKGRKYAGAKKRREDPNPERTGKAKNVATKKKTNEDIPFNECP
                     SCRGPIVHESMMNEKQDACYHKVKSRYKVWPSAYASGALVQCRKKGASNWGNGGKKSE
                     SSIMKGIVDEAGSAAQQAAIAISKKERGEKPKNEASGTPGGLERYRTPAMVNTTMQQN
                     LYKRELAPIKAAEKKRKEAEYRKNNPSVSVPSIQIGASNYPIHVIHSWIGSKDLNAAV
                     EFAVNKFAYRQSKDFKTEIAGDPDFQKAVKNFFNVAEKSLNHRDSTRTKSHWDGKIRA
                     APRETDTSSDGFDAINKINDALLPYYKKYGVDKTGRRVPPNFNYALGEAKAKQYVKPY
                     NDPQTGEQIGWVSSDGYHKKYWQKFAKNSAIKHAKLNPDEVDEAYTGQFAAEKTPKIN
                     PYGGLKDNQFRGAISETPTDNPTGASGEGGLRKYRPKSAGTFNEEELDEACWKGYHKE
                     GNKKMFGKTYPNCVKNTNEEEQLDEKCWDTHKQVGMKNKGGRQVPNCVPKESAIMKGL
                     KSL*"
                     /db_xref="UniRef100_E3SKE8"
                     /db_xref="E3SKE8_9CAUD"
     gene            complement(134409..134837)
                     /locus_tag="ALT_09252017_20_scaffold_71_prodigal-single_19
                     1"
     CDS             complement(134409..134837)
                     /product="hypothetical protein"
                     /codon_start=1
                     /transl_table=11
                     /translation="MRDIINLLEAVEKGCPRATHDINLNLKNRQTAIDEYLYGPANPN
                     KPGSYWKDLSKVFKVDEPTAKTMMCGNCAAFDVSDSMRDCIASGIKGDEDNIDPNATI
                     NLSDLGYCNFLHFKCAGSRSCKAWVTGGPITEKDKNKKAD*"
     gene            complement(134837..135736)
                     /locus_tag="ALT_09252017_20_scaffold_71_prodigal-single_19
                     2"
     CDS             complement(134837..135736)
                     /product="hypothetical protein"
                     /codon_start=1
                     /transl_table=11
                     /translation="MKIKDIYESTTAGSIATVAAPMTTQKRNGVGKGVYGNEKAGNLL
                     TGKKTNKPYANSKVNESKMKELAMDMRNMDNGNFQKKYKKSKEQLKHVLGDPDAVKEG
                     FYSVRSNQLKQELENNGWERIPAREVPDYAKYGYRKNGVGRFYKVIDEPYHSFDVSFV
                     KPRRVIDKLVPLDTLLDLIRGSSVADDKKTVQEAHLEEDDLIIVPGQGRSRKNGLIKH
                     GESRLDHEVEMARSDLFSAAKNAKQVYELIADVSEEEGLEGWVQEKIIKANDYLNTIR
                     EYLEGKQLQNEMTGGVIAGGGVG*"
     gene            complement(135836..136753)
                     /locus_tag="ALT_09252017_20_scaffold_71_prodigal-single_19
                     3"
     CDS             complement(135836..136753)
                     /product="Uncharacterized protein n=1 Tax=Synechococcus sp
                     . RS9916 RepID=Q05QY8_9SYNE"
                     /codon_start=1
                     /transl_table=11
                     /translation="MARKPKTTKNTIAPNGEERNIPVEKLEEIAAEAAQEQAPQEGQV
                     QVNVDFLRTTKVHIAMPCYGGMLTESTFMSFIKWANTARQLGIDWTLETMVNESLISR
                     ARNTLTAKFLDMPDATHLFFVDADIGWEPWHLLVLLNRDVDVIGGLYPMKTMPIKWVV
                     NGFEGAEEGPDGLQEVSKAGTGFLLMKKHVFEKMNSHPAVKQYKNDIGLDPKFDQHLK
                     TYFDTAVRQNRYYSEDWTFCENWRDIGGRIWVDKRVLLRHSGSYVFCQENQQYLIDNI
                     GPMYVQEQANKAAAEAAAAEAAAQQVPPA*"
                     /db_xref="UniRef100_Q05QY8"
                     /db_xref="Q05QY8_9SYNE"
                     /db_xref="byi:BYI23_A015210"
     gene            complement(136811..137833)
                     /locus_tag="ALT_09252017_20_scaffold_71_prodigal-single_19
                     4"
     CDS             complement(136811..137833)
                     /product="Uncharacterized protein {ECO:0000313|EMBL
                     :KKK57723.1}; Flags: Fragment;;  TaxID=412755
                     species="unclassified sequences; metagenomes; ecological
                     metagenomes.;" source="marine sediment metagenome.;""
                     /codon_start=1
                     /transl_table=11
                     /translation="MKVVAVYPGRFHPFHKGHASSFNQLAQKFGLDNTYLAISAKQEQ
                     PKSPFSAQDRAKMATSLGIPSKNIIGVRNPYAAQEYIDQLNLDPEQTALVFGVSKKDM
                     EGEPAMGIPPDPRFGFEPKKDGSPSYLQPFNKSKVDPMSQHGYVMSTDVAEFPIAGKS
                     MRDASAIRSAYAGADEKTKMRILKDLYGDAAANMKQVFDNNLQVTESIRRLIAMIKPM
                     LSEATFEQKAKFVKLLSEAKQKLAGTVLLENANKVYSNRQAEIIKDLGNGYFLGDDSY
                     DDDDGFVKAGYSVYKQVGDDSYRMIGSVDMSPYSNPPGHVEREIKKLIASDQNISENT
                     DYLEEK*"
                     /db_xref="A0A0F8WLZ0_9ZZZZ"
     gene            complement(137838..138023)
                     /locus_tag="ALT_09252017_20_scaffold_71_prodigal-single_19
                     5"
     CDS             complement(137838..138023)
                     /product="hypothetical protein"
                     /codon_start=1
                     /transl_table=11
                     /translation="METTINMKAQFEAFLAENEKFEKGNSAAGTRARKALGELAKLCK
                     ARRNEITAEKTARKEAK*"
     gene            complement(138037..138390)
                     /locus_tag="ALT_09252017_20_scaffold_71_prodigal-single_19
                     6"
     CDS             complement(138037..138390)
                     /product="hypothetical protein"
                     /codon_start=1
                     /transl_table=11
                     /translation="MSQATTLILLPQTAYQNPGNGAPYTVTGEAQPAAAYYLGNRDLQ
                     TLNFNITNVTGNIVIEATLAANSSSAEWFRVYEFEATASNNSAYTNINGNFVYIRAKL
                     EDFSQGTVNFIKISY*"
     gene            complement(138390..138554)
                     /locus_tag="ALT_09252017_20_scaffold_71_prodigal-single_19
                     7"
     CDS             complement(138390..138554)
                     /product="hypothetical protein"
                     /codon_start=1
                     /transl_table=11
                     /translation="MAKMIEEIIVIKLAKLVKDSEPSNAIVSEDAQIALEQVVQELAG
                     EGVLVEVEKA*"
     gene            complement(138585..139256)
                     /locus_tag="ALT_09252017_20_scaffold_71_prodigal-single_19
                     8"
     CDS             complement(138585..139256)
                     /product="hypothetical protein"
                     /codon_start=1
                     /transl_table=11
                     /translation="MTVSLKLKLEQRERLYYNKYAYRAVCHVPGAYYTDKAKTVDEYR
                     DIIDKFHTQMLRYPLYTPKIMTDSDYDNIELLINYNNDFKKNNKGTTRREGNSLSFYS
                     NDLDLLKTAPSTSKPLKIYQAEVLPDGIKYFKRKVPAPFRVHLKETRVNTELRQDIFD
                     YINKTAGVEGSGALMIWLTRTSSWPQVWSTKSFYINYTDSGQLTMMHILFSEVIGKNY
                     KLEQQ*"
     gene            complement(139228..141495)
                     /locus_tag="ALT_09252017_20_scaffold_71_prodigal-single_19
                     9"
     CDS             complement(139228..141495)
                     /product="ATP-dependent Clp protease, ATP-binding subunit
                     clpA n=1 Tax=Caulobacter segnis (strain ATCC 21756 / DSM
                     7131 / JCM 7823 / NBRC 15250 / LMG 17158 / TK0059)
                     RepID=D5VL77_CAUST"
                     /codon_start=1
                     /transl_table=11
                     /translation="LQPSPEIENIVARAIEAAKKYQHEYVTVEHLLLSLVTHAPFKKC
                     LNGFNVDTELMIQEIEMYLNSLQSIVSTDPDIQPKRTNLLERVMNRSVTQVLFTGRRQ
                     VSTIDLYMSIASENNSHAHYFLLKYGVSKVEFLNHWQKYYRGDDSMTAITANQADDIL
                     EEYTINLTQLAREEKLEPVIGRTKEIDDIINVLAKRFKSNVLMVGDPGVGKTAIAEGI
                     ANAIVDKEVPDFLLDHELYSLEVGSLLAGSRYRGDFEEKVKNVLDALNVKKKAILFID
                     EAHTMSGAGNAGGGSVDFANMIKPAITKGTLKVIASTTWEEFYESFEKDRALMRRFYR
                     VSIDEPSKDSTVRILSGLATRLNDFHEVNISQEAVNTAVDLAERYIHDRKNPDKSIDL
                     LDAACAKQRVLMNKDAIITKELIYEQVEKFTGVPVDKLSGDNLDRVQNLDMNVKDKLY
                     GQDETVDQVLERVYVSFAGIGNDTKPIASFLFLGPTGTGKTELAKLLSKNLDMPLLKY
                     DMSEYSEKHSVSSLIGPPPGYVGFGDSQVQGGRLISDLSKNPHSILLFDEVEKAHPDI
                     FNIFLQMLDEGTVTGSNGKRVSMKNTLIILTSNLGSADNENNNIGFGNLDKTGEEDKA
                     LKQFFKPEFRNRLDMICKFNKLDNLSIKKIVIKFVEELKKPLIDKHNITLNLSEEVVD
                     YLAREGYDSKMGARPLARKIDELVRVPLSKKILFESIKNANVMAVLVNDEISFEITVK
                     QNARIGDDGIIEIEA*"
                     /db_xref="UniRef100_D5VL77"
                     /db_xref="cse:Cseg_2802"
                     /db_xref="D5VL77_CAUST"
     gene            complement(141508..142326)
                     /locus_tag="ALT_09252017_20_scaffold_71_prodigal-single_20
                     0"
     CDS             complement(141508..142326)
                     /product="Curved DNA-binding protein n=3 Tax=Coxiella
                     burnetii RepID=B6J7F5_COXB1"
                     /codon_start=1
                     /transl_table=11
                     /translation="MYMDHYNTLGVPRSATADEIKKAYRKLAMEHHPDKGGDVNKFQE
                     LTNAYETLSDPDKRSQYDNPQYRQQHSPFGDAPGGFNFNFNGFDLNDLFGQAFGQRGH
                     PHQQQQLFRTQVAISLVDAYNGKEHVLQLSTPTGVKVINVKIPAGISHGEQARYENVI
                     DNGTLIIGFHVMPDLRFDRNGDDLYCNLPISVLDLIVGTKLKFTSIAGKTIEVTIPPN
                     TQPSQHIRLSGLGMPIKNVPNTYGDQILLLKPYIPDNIHTDVIEAINNNQVTNT*"
                     /db_xref="UniRef100_B6J7F5"
                     /db_xref="cbg:CbuG_0886"
                     /db_xref="CBPA_COXBR"
                     /db_xref="B6J7F5_COXB1"
     gene            complement(142360..142884)
                     /locus_tag="ALT_09252017_20_scaffold_71_prodigal-single_20
                     1"
     CDS             complement(142360..142884)
                     /product="hypothetical protein"
                     /codon_start=1
                     /transl_table=11
                     /translation="MFLPEKNTSEELQLVAKNDEHHESMSGDQDFMAQVKERNEEANQ
                     LMNLNNAALTQAGTNAAQNAEVLVKHSAESEDWINKKWRPAMGWMYMAVCVTDFIIFP
                     IAWSVLQAATNGSVTTPWQPISLQGAGLFHIAMGAVLGIAAYGRTKEKIEGASTVDTA
                     VGAPAGPASAFLGK*"
     gene            complement(142887..143414)
                     /locus_tag="ALT_09252017_20_scaffold_71_prodigal-single_20
                     2"
     CDS             complement(142887..143414)
                     /product="hypothetical protein"
                     /codon_start=1
                     /transl_table=11
                     /translation="MALDYMDLKGQLRDEITVDEYAAKMGMDSDIVTVTFITHSNLAA
                     KDLVTWFERGYDFVLDASVSEGEIEPGIWLVFVEMDRRSKVPSRICTLLNDLETLTDI
                     KLKDWTVDIEGDKIAADEERIRDKMILNPNEYKAVKEADEKLNEFRNLAGLDIKSPVY
                     EEDEYIKNLKAIAGM*"
     gene            complement(143416..144093)
                     /locus_tag="ALT_09252017_20_scaffold_71_prodigal-single_20
                     3"
     CDS             complement(143416..144093)
                     /product="Uncharacterized protein n=1 Tax=Escherichia
                     phage PBECO 4 RepID=L7TLV5_9VIRU"
                     /codon_start=1
                     /transl_table=11
                     /translation="LFPVINILFVGNSHFLLYGAEKINTSMKSLPADKFFNDIDFVSI
                     IDTIKGVYMSDGAMSTLLDYERVLDEADVYAFKNWLTGELVDGPVVGRYNCKCVFMWP
                     YKLMPDPRAALRLTNVGCKVTYGKGEIKVPVEVKDYEDFQPGTRYPKMAERKVWFVEI
                     VIPFELMDDIKEGTIDLADETIDLSEIDDAYDEDLDDTMSEKDSVETTSDQEQPDQSV
                     SPEAGMM*"
                     /db_xref="UniRef100_L7TLV5"
                     /db_xref="A0A0F9RXD9_9ZZZZ"
                     /db_xref="L7TLV5_9VIRU"
     gene            144191..144967
                     /locus_tag="ALT_09252017_20_scaffold_71_prodigal-single_20
                     4"
     CDS             144191..144967
                     /product="Putative uncharacterized protein n=1 Tax
                     =Micromonas sp. RCC1109 virus MpV1 RepID=E5EQR8_9PHYC"
                     /codon_start=1
                     /transl_table=11
                     /translation="VSKRKTSALRKDTRSTRTSRNDSGKAFYMNESKTIDFNQTQPKK
                     VTRPVELIPQSINQEKYIIALTDPETDIVMVSGPAGTGKTYLAMLAAIQAMRTGDCKK
                     ILLTRPAVAVDDEKHGFLPGDLNAKMEPWVRPLFDVLREYYSTKELEYMVEEQIIEIT
                     PLAFCRGRNFKHSWIILDEAQNATPSQMKMLMTRIGEGSKIVITGDVEQTDRKTLDNG
                     LLDLKQKIETHKVPGMATCEFDMKDIRRHKIIEHILNMYS*"
                     /db_xref="UniRef100_E5EQR8"
                     /db_xref="A0A0F9P585_9ZZZZ"
                     /db_xref="anb:ANA_C13591"
                     /db_xref="E5EQR8_9PHYC"
     gene            complement(144980..145282)
                     /locus_tag="ALT_09252017_20_scaffold_71_prodigal-single_20
                     5"
     CDS             complement(144980..145282)
                     /product="hypothetical protein"
                     /codon_start=1
                     /transl_table=11
                     /translation="MRYLLISYLRKVNGQIDEMVNVSKRVRTSDTNNSNVILDFANKE
                     IVKCVIEGKPHDTTFELMREYYRKVYPQLVEQLEKEAPITATQEKKAVKAKIKTGR*"
     gene            complement(145294..146502)
                     /locus_tag="ALT_09252017_20_scaffold_71_prodigal-single_20
                     6"
     CDS             complement(145294..146502)
                     /product="Uncharacterized protein n=1 Tax=Microcystis
                     aeruginosa PCC 9443 RepID=I4FZV2_MICAE"
                     /codon_start=1
                     /transl_table=11
                     /translation="MTNLCIVPFVHSHVAATYDRKLCCIATPIEGMNKTTNEEYWNSD
                     YVKQVRLDMMAGKLVSDCGVCHKTEQHGVESMRQRLNTLFPMEEITSKMRQDGSMDIP
                     PSYFDIRTLTCNLQCVTCDANNSSRHIRIEREMFPDNGFHVVDIEYERNIIEDVIEGL
                     RNKTVRQIYWCGGEPMLMSAHWDVVEEMERLYEDPTYTDYIANIRIFYNTNMTRLYWK
                     KRLIPEILSKFNVLIWASIDGVEETFEYCRDGANWEQVKSNWQTYRQYIDFTHVSATL
                     SAPVLMDIERFLNFFSGENLTYNYSHPYAQNVYKNFMDIRLYPQKLFDDIIDNARKKI
                     ESSKLGGNDYTLTILEMYKQEKKEFADVDYAHIKSEIQRRDKFLKNSRSFEALLSKIH
                     KPAHEWYVSI*"
                     /db_xref="UniRef100_I4FZV2"
                     /db_xref="I4FZV2_MICAE"
     gene            complement(146564..147643)
                     /locus_tag="ALT_09252017_20_scaffold_71_prodigal-single_20
                     7"
     CDS             complement(146564..147643)
                     /product="Putative uncharacterized protein n=1 Tax
                     =Mycobacterium rhodesiae JS60 RepID=G4I396_MYCRH"
                     /codon_start=1
                     /transl_table=11
                     /translation="MIKNLLTGVLAFALATSAVAEDEPTTLLSAGTISPYQAQKNGLY
                     MDADFLAVVPANTKFKISTQPWMDTTNNTVVISEMPFVSGTKYATDYAKEGSVFSVTV
                     DKNYRYFVGNGLPNTEMGDFPVQPGTPAYKYYSAAPGGHDFRTGIPGSDYSSAAAIGV
                     SPYVLNIQLPKRPKRSAKPVAIAALPIGVTLTGTVWHAEIANASNVAWYPPASILPVD
                     KCWGHPYAQQYHLHGYSWKCFPNQGTTGHSPLFGYALDGYGIYGPRGDDGKMVTNDQL
                     DVCHGHVGKVLWDGKLRKMYHYHLNNQFPYSIGCFRGKVDYSKALGSADLRAHNKPHG
                     TPSKSHDHKNHDAPNIITIPRAPFQ*"
                     /db_xref="UniRef100_G4I396"
                     /db_xref="G4I396_MYCRH"
                     /db_xref="cmp:Cha6605_5370"
     gene            complement(147655..148578)
                     /locus_tag="ALT_09252017_20_scaffold_71_prodigal-single_20
                     8"
     CDS             complement(147655..148578)
                     /product="Sliding clamp loader subunit n=1 Tax=Cronobacter
                     phage vB_CsaM_GAP32 RepID=K4F7L2_9CAUD"
                     /codon_start=1
                     /transl_table=11
                     /translation="VKHNLWVEKYRPSKVEDYVFVDSNQKKIVERWISEQSIPHLLLS
                     GDPGTGKTTLAKVLINELGVEEFDVLEINASRENGIDNMRERINGFVQTMPFGSFKVV
                     LLDEADYLSQPAQAALRNDMEAYHQTVRYVLTCNYQHKIIPALKSRCQEFHIAKPDIT
                     EYTTRAATVLLTESIDFDLDDLDTYVRGCYPDLRKCLNQLQQNSVDGKLNKPQSTGSG
                     EDELLIAATDLFKNGKIIEGRQQLMQYISLYPTRIEDCYRWMYDNLELWGSTQERKDA
                     AIIVIRNGLANLPLVGIPEISLAATLVELTT*"
                     /db_xref="UniRef100_K4F7L2"
                     /db_xref="A0A0F9D3W1_9ZZZZ"
                     /db_xref="aho:Ahos_0518"
                     /db_xref="K4F7L2_9CAUD"
     gene            complement(148575..148772)
                     /locus_tag="ALT_09252017_20_scaffold_71_prodigal-single_20
                     9"
     CDS             complement(148575..148772)
                     /product="hypothetical protein"
                     /codon_start=1
                     /transl_table=11
                     /translation="MAMKNKTIKDYAPYIAALAAVGAAAAAAAVAFSKTSKALKELEY
                     LELDFGNDEGILSMFKREDRK*"
     gene            complement(148868..149236)
                     /locus_tag="ALT_09252017_20_scaffold_71_prodigal-single_21
                     0"
     CDS             complement(148868..149236)
                     /product="Uncharacterized protein n=1 Tax=Enterobacteria
                     phage vB_KleM-RaK2 RepID=H6X3X1_9CAUD"
                     /codon_start=1
                     /transl_table=11
                     /translation="MAEKRNLTTTKFNNFRAIGDHILVHGMEFRERISRGGIIMINDD
                     MKSAGIRPRWAQIYSIGPKVTADVEVGDYVMIAHGRWSRGQNIEDAEGEKTIRKVDPN
                     DILLVSKEKVNDYTMTDKEY*"
                     /db_xref="UniRef100_H6X3X1"
                     /db_xref="H6X3X1_9CAUD"
     gene            complement(149240..149695)
                     /locus_tag="ALT_09252017_20_scaffold_71_prodigal-single_21
                     1"
     CDS             complement(149240..149695)
                     /product="hypothetical protein"
                     /codon_start=1
                     /transl_table=11
                     /translation="MAKYRTAMGKVVDMSQLAAKNERARAVGNMSVNARGDTIDATGK
                     IVLPVTKKVGDRYQRTVSNRAANIVKKKQDSFTPIETTPAPETKIDLTELVEEELEFL
                     DTTAEDEAIDRIKSIEAAKALEANLVQESKKIKIKPASEAPDSFDPSKD*"
     gene            complement(149736..150245)
                     /locus_tag="ALT_09252017_20_scaffold_71_prodigal-single_21
                     2"
     CDS             complement(149736..150245)
                     /product="DNA polymerase III subunit alpha (EC:2.7.7.7)"
                     /codon_start=1
                     /transl_table=11
                     /translation="MFKDKYGQLIFNENDLVDLYLTNTEFSTKREILVENDILFDDSL
                     DLKTPTKVKKYQKLDISIEDFDIQSSNNWHFPLDYQTFDIAKFVLDQCQTETELQRAG
                     EELLMFQERDMLILLKYLKYLVDTMRTNDIVWGVGRGSCVSSFVLFLIGIHKINPIYY
                     DLDVSEFLK*"
                     /db_xref="pmo:Pmob_0737"
                     /db_xref="UniRef100_K4F6Z2"
                     /db_xref="A0A0F9S651_9ZZZZ"
                     /db_xref="K4F6Z2_9CAUD"
                     /db_xref="2.7.7.7"
     gene            complement(150282..150836)
                     /locus_tag="ALT_09252017_20_scaffold_71_prodigal-single_21
                     3"
     CDS             complement(150282..150836)
                     /product="hypothetical protein"
                     /codon_start=1
                     /transl_table=11
                     /translation="MHTRIERDFCFQTGLYFENKFHVNVYDIAASMLVETDSIKEQNI
                     AMDRAIHFLTEVLSNSILVHSANSDVIKKYENVDLRVCELPQEPYDQIIAMVVLLKLN
                     SIMENRLKITDLVIGSSLSDGVRFNIVSEVAESTFSGKHWWNSSCLAITNHRTDGIDH
                     DKVIKLFNDDWTGLGLSWRETVKN*"
     gene            complement(150839..151078)
                     /locus_tag="ALT_09252017_20_scaffold_71_prodigal-single_21
                     4"
     CDS             complement(150839..151078)
                     /product="hypothetical protein"
                     /codon_start=1
                     /transl_table=11
                     /translation="MEHPFLTSKDLEDKSMEEIQEAISNIMNKLTFAYRTQNGPLIHQ
                     LQMVLESHRTQYFKKTDEVFAKQKLNTQINIQSDR*"
     gene            complement(151082..152377)
                     /locus_tag="ALT_09252017_20_scaffold_71_prodigal-single_21
                     5"
     CDS             complement(151082..152377)
                     /product="hypothetical protein"
                     /codon_start=1
                     /transl_table=11
                     /translation="MSQINTNGINTNYPVPGENNSSQGFRDNFAQIRNGLNTAGTEIT
                     DLQTKVVLKAALNNAVLNNDMANTLISNASTRGWRGTTYNLGNALIGTVLVDVNRADV
                     HYGTLTGNLTLQFGSWAPVNTESSVTVRLAVANANAVISLPSEVVSSNNNFGVTIIEN
                     YKDITGVATITAPANVEILEYTFTSIDCGNTITMSPVNRSYQSTQIINRDPPPTGFPG
                     DAPGTVAVGNSVGELNVTSTVGTGNYIIVNSTSGLYTELPIVFTGNTDAANSNLTAGT
                     TYFVSTVANATAFTVATTAGGAARDVGTSSQAFNGNPTSYLYVCTADFNSTVNAKSVS
                     NTFSSGNIIQLNNTSSLAVNAPIIFTGNVDTANTNIVANNVYYIKTISSPNITISGTR
                     VAGTAGGVVAIGNLGVTPNITATAIIGTDIWKRIELTSW*"
     gene            complement(152399..154918)
                     /locus_tag="ALT_09252017_20_scaffold_71_prodigal-single_21
                     6"
     CDS             complement(152399..154918)
                     /product="hypothetical protein"
                     /codon_start=1
                     /transl_table=11
                     /translation="MAQPIWNTPAGNIGAFTSGSIINFQLSASPILPASSVTYELISG
                     VLPTGTSLTTAGVIFGRTEPVLDNTPYIFVVRATDNLGNIRDRTFNISLSGIDAPEFT
                     TPAGTLFVTNDSVWIEYPIRYSVPIVDTPTLVALVQGNLPPGLEINEFGLIRGYPNPP
                     VVNVSLGSVSTASLAVLDNTITCYSTLGFSIGRPVSFSGTVLGGVTAGETYYVREVIN
                     STTFTISTTVNGPIYQLSNDAGYMDVLLPNISVGQPTIETYEFTLRLITAFGTALQSY
                     SITVVNQNAPLTIGGPNRPFNTRIPTILNTRPLTYNILVNDIDYAFYLFPPNSEGRTY
                     LPTQFAFIGKSQSNDRFSFQILGKDFDNNEIEYVFADLPLGLFGDSQTGWITGNPVIA
                     NNSISEFTFSVAVRKIQNPSITSPFVSFSFQISNALNGNITWISPENLGTVFNGTAST
                     LSVLAASDVPLQYRIVLGSLPANLVLLDSGELAGNIAFQPSDTFTDANQTRDFTFTIE
                     AYSPTFAVVNSQRTFTLSVEQLFPYPTDTLYIKCSSSIPDRELLKTLLDNDSLIPNEM
                     IYRPNDINFGKATSIIYEHAYGINASSLDEYIAAVTINHYWRQLTLGEIKTAIARDEQ
                     TGEIIYEVVYSSVIDNLVNPAGQSVSKEIFWPRFIPLNEGPWYTSSTDIFTSYIGQGG
                     QTQFYTSLTPGFARLLYPNSLPNMRQQVIDVVGSEENTYILPLWMTSQQLDGNTLGYT
                     PAWVMCYTKPGFSEIIKSNIENNWKNPVGQIQRLNQIAFNIDRFTVDKSTTYNYDNNL
                     VPPAWTALPSGDPVPDPIDSQDFYVLFPRQTILPNDTQYPR*"
     gene            complement(154926..155549)
                     /locus_tag="ALT_09252017_20_scaffold_71_prodigal-single_21
                     7"
     CDS             complement(154926..155549)
                     /product="Lytic enzyme n=1 Tax=Geobacter sp. (strain M21)
                     RepID=C6E6S2_GEOSM"
                     /codon_start=1
                     /transl_table=11
                     /translation="MSRVTLELLREVCPKTKATVLAKYVEPLNKIGDHFDLFENPKRM
                     AAFLAQIAHESGGFNFVKEGLNYSAASLRKTWPKRFTTLEIANQYARKPVKIANKVYA
                     NRMGNGTEASGDGHKFCGRGLIQLTGKDNYSRFAKSIGMTLDEAVAYLETAEGAVASA
                     GWFWDANKLSIYADKGDFVGLTKRINGGTIGLADRKHHYDIALKALK*"
                     /db_xref="UniRef100_C6E6S2"
                     /db_xref="gem:GM21_3679"
                     /db_xref="C6E6S2_GEOSM"
     gene            complement(155568..155726)
                     /locus_tag="ALT_09252017_20_scaffold_71_prodigal-single_21
                     8"
     CDS             complement(155568..155726)
                     /product="hypothetical protein"
                     /codon_start=1
                     /transl_table=11
                     /translation="MAKSVNSTQKVSFSNQAKGKTSIGASHSSIKFSTMNKHKRKNYK
                     AYRGQGRP*"
     gene            complement(155744..160540)
                     /locus_tag="ALT_09252017_20_scaffold_71_prodigal-single_21
                     9"
     CDS             complement(155744..160540)
                     /product="Hemagluttinin family protein n=1 Tax=Collimonas
                     fungivorans (strain Ter331) RepID=G0ADL1_COLFT"
                     /codon_start=1
                     /transl_table=11
                     /translation="MAQKNIDFGSFPDDPNADAIRTAFQKVQENFTELFSGLQEQAVL
                     SVNRVPGTGTTVNSPTGNVIISANIAQVRAESTTLNLSAGAGTPGSLAVVTQGSTPLV
                     INLPSTITGVANLQLSSTLTAQTVNVNAQINGNTASFTGNVSTTANLISNNMISNTLV
                     VSANANVTGNLNVTANANITANVNAGNINATARITAANANITANVNANIINANFFYGD
                     GSNLTNVSALANTRILNGTSYANISDAGGNLNIVIAGTTTMVVTSIGSNITGALAVTG
                     NVTAGNLIGSLANGNSNVNIPAAAGNVSVFVNGTARANFTTTGLTVVGVISTTSNANL
                     GNLGTAQVLASANVTTPQLISNVATGTAPLVVTSTTRVANLNVNYANVADFISVAAGT
                     GNNFLIFANAATGNVTELTSTGLTANLSNNSITATTFVGALSGAATSATTAGTVTTAA
                     QPNITSVGTLTSLGVTGTTTSGNFATAGNITASTLISNVATGTAPLTVTSTTRVANLN
                     VAQANVSDLMSVAAGTGNNFIVFANAATGNIAELTSTGLTANLSNNSITATTFVGALS
                     GNATTAGTVVTAAQPNITSVGTLSSVAVTANANVGNLNATTAVVASTLTSNVATGTAP
                     LTVTSTTRVSNLNVAYANVADNINVAAGTGNNFIIFANAATGNVAELTSTGLTANLSN
                     NSITATTFVGALSGAATSATTAGTVTTAAQPNITSVGTLTSLGVTGNITSGNANLGNL
                     ATANFFQGDGSLLTNISVSTGSFIINGTSEVRVDNNSNVRITSGGTPNVLVVTNAGAN
                     IAGYANVTGNITAGNISATSLAGSLTTAAQPNVTSVGTLTGLNVSGVSNLGPNSNVII
                     TGGVANAFLRTNGSGNLTWDTATLVPAQGANSQVIFNDGGSTYAGNANLTFNKTSGTL
                     SAGAVTVTGNVGAGNITATNITGTLVTAAQPNITSVGSLTSLTVGSTLNVTGNANVGN
                     LGTARVLATANVTAPQLISNVATGTAPLIVTSTTQVANLSVATAGSAITAGSATTAGT
                     VTTNAQPNITSVGTLTTLLVSGTISAGNVSVTTGTITSNLFSGNGANLTNLTGANVTG
                     TVANATFATSAGSATTAGTVTNNAQPNITSVGTLTSLSVTGNVTGGNLVTGGALSVTG
                     NANVGNLGTARVIATGNISGTQLISNIVTGTAPLVVTSTTVVANLAAATATTAGTVTT
                     AAQPNITSVGTLTSLAVTGNISAGNVSATTFTGALTGAASTAGTVTTAAQPNITSVGT
                     LTSLAITGTATAGNLSTGGTLSVTGNANVGNLGTAQVLATANVTAPQLISNVATGTAP
                     LVVTSTTQVANLNAATAGTATSATSATNASALLQNTSTATTVYPTFSTSSANGNSSAV
                     INTSISANLGNASITATTFVGALSGAATSATTAGTVTTAAQPNITSVGTLTSVAVTGN
                     VTAGNVYANSGTIGASLLTGTLTTASQPNVTSVGTLTSLTVSGNITAQANINMTGYVI
                     RSVGTGIIALGLTQGTAVALTKEINVVTTIVPLLNTGVKLPVAVPGMIITIINTSANA
                     LSVWPNTGADINGGTVNAAYSHSAGATLQYVAPTSTDWYTVGATFA*"
                     /db_xref="UniRef100_G0ADL1"
                     /db_xref="C7G008_DICDI"
                     /db_xref="cfu:CFU_3729"
                     /db_xref="G0ADL1_COLFT"
     gene            complement(160650..163478)
                     /locus_tag="ALT_09252017_20_scaffold_71_prodigal-single_22
                     0"
     CDS             complement(160650..163478)
                     /product="hypothetical protein"
                     /codon_start=1
                     /transl_table=11
                     /translation="MKDIMQKLAELEATAPKVTKKRMLREDSTTPPMKIANKPASLKD
                     VFENMAMQKPIPVVGKQGDTQSTGAGFLNINDTSPAGQAMQKALTDLAAQGKAQIVVP
                     TQPGQQQATAAGQPNPNQMQAGQQAVQEKDEGKPGKNFAKIAKSAGERYGSKAAGERV
                     AGAVRAKLAKQGKLEEENLDEISKGKAMQALQYAASDMDDHRGYTLQQKIGKKWPEMK
                     KHAADAAYTQAFGRPDRDTFQDPDQLAARAKTSYRMNKGGTANKQDLKARFRREVDEG
                     DIPSSAGIDNKGAGLGAGRSPTTLEGKEPQVEVIDNAFNRENYKELIGKKYAKSKAPS
                     YARVKEVTEGKKGVNPFPKKDDKASTKAPVKGKKPDFLDLDKDGDKKEPMKKAAADKK
                     KQKVKESMNHRISAARLEGKSHGLRGHAHSGKRYEDMGEMKAYHDGYKEGLDECYGQG
                     VYETAPAMPAATVPGMASAAMPAMEAEFDEGNAFTAALAKTPKGGKFSVGGKTFTDRS
                     NYGENVSEYAFESWDNQLNDLLKEGLSVSVSKGNNDSEDSVNINATGPESEQLMAIVK
                     SAGLGLFGDDNADTHSSAMSVQPSHGAPDEIGAGGVDIGVVDGHDGMMGLMQKLSGIQ
                     SDGAEDYADEEGDEEQLYGNHEEAGKKDCGCDGDCECSDYDQPSNESTCNECGGMMEA
                     GHSCGGKMVDEVEDDEDHDEWHDKDGNVDPNGAHDAAGHYYRDRDQVDEVESEDQMEF
                     EVSEANAPDSGAANATNDMQGNAAANASLAKADAGQDIEDGMSDQAVQESDDEEEDKT
                     VAESFANLFRKLSFIAEESTEKEDDKAEKAGKKVAKDIEHDEDHKGKDDDKAEKAGKK
                     VTKDIEYDDKKDKKEKVDEWANNAGPGKTVSDTTFEQDIDFMTKVIAGGLNKPKSTGQ
                     TTVPVIAGQNDRMIDSPKDWATLAGIKK*"
     gene            complement(163483..164103)
                     /locus_tag="ALT_09252017_20_scaffold_71_prodigal-single_22
                     1"
     CDS             complement(163483..164103)
                     /product="hypothetical protein"
                     /codon_start=1
                     /transl_table=11
                     /translation="MRSLKHYIVESVHTYNYTIKIAGHVDKNFLDMFKYNLNKFDPIK
                     ISDPVSTPIQKSPYGFPDLENEPVHIIKAEFRYPANEPMIQQIAQLLGYNVNYVRVVG
                     TNFDDSINSESEGYANEASHSPVLNHEELEEQPGAKEAAKAYGNSYLDSIQDQMKDNT
                     IDIPYEGKKTPNAFDPFKPETQMASMGKESPMSKITRPAKPQTGRG*"
     gene            complement(164138..164620)
                     /locus_tag="ALT_09252017_20_scaffold_71_prodigal-single_22
                     2"
     CDS             complement(164138..164620)
                     /product="Uncharacterized protein n=1 Tax=Enterobacteria
                     phage vB_KleM-RaK2 RepID=H6X3K3_9CAUD"
                     /codon_start=1
                     /transl_table=11
                     /translation="MTKKLEQLFELSSSVENDLTIPLPDMTEEVTENALSTLDKIEAA
                     LPQVKGLEAADTEMDELAQMATSSYKDLMDLGMQVESRFSSEIFNSASSMLGHAITAK
                     TAKINKKLKMLDLQMKKAQLDQKLLAKSEEIESTPLGTGQSLDRNDLLKMFNTKNNEQ
                     *"
                     /db_xref="UniRef100_H6X3K3"
                     /db_xref="H6X3K3_9CAUD"
     gene            complement(164635..165069)
                     /locus_tag="ALT_09252017_20_scaffold_71_prodigal-single_22
                     3"
     CDS             complement(164635..165069)
                     /product="Head completion protein n=2 Tax=Synechococcus
                     phage S-SSM7 RepID=E3SKS6_9CAUD"
                     /codon_start=1
                     /transl_table=11
                     /translation="MARYAQGIYVPKNPQKYIGNHKPRYRSGWELTFMTFCDTNSNVI
                     YWASESMRIPYKHPLTGKPTIYVPDFFVVYENKFSKKIAEVVEIKPKKQSVIESKVVN
                     AKDRMVVAINHAKWQAAAQYCKAQGFGFRVITEDDIFRNGKK*"
                     /db_xref="UniRef100_E3SKS6"
                     /db_xref="A0A0F9JA28_9ZZZZ"
                     /db_xref="E3SKS6_9CAUD"
     gene            complement(165071..165427)
                     /locus_tag="ALT_09252017_20_scaffold_71_prodigal-single_22
                     4"
     CDS             complement(165071..165427)
                     /product="hypothetical protein"
                     /codon_start=1
                     /transl_table=11
                     /translation="MAIFTITPTDSAVRIFDNFYSTRLRVNATDWDVVYSFFLGNSND
                     KTEASTFASLLFRIAQEGNYNVLDLLATIKGKTNKLQMNQVICYYLNTFRPKASLYGV
                     GSIPKPNESVQRNVVM*"
     gene            complement(165457..166716)
                     /locus_tag="ALT_09252017_20_scaffold_71_prodigal-single_22
                     5"
     CDS             complement(165457..166716)
                     /product="Uncharacterized protein n=1 Tax=Enterobacteria
                     phage vB_KleM-RaK2 RepID=H6X3K1_9CAUD"
                     /codon_start=1
                     /transl_table=11
                     /translation="MPGQNWGESLQNSAAGDFFGSKILRDYTHAEKIFRPNSYANTPK
                     FKFLFHTFFDINPQAYFSDANYGILVKEVKLPSYNFTTHQMNQYNRKRIVQTKIKYDP
                     IEITFHDDNGNAINKLWEAYYRYYYNDGSKPSNVLRASRGANIDPLLTADAPGGTTES
                     YNYRDIYEDDAGWTDWGFSGGSNDDFFDAGVKLPFFKNITVFGFNQHDFTAYTLINPM
                     ITNFSHDTYKYDTGNGTMENRMTIDYETVVYNAGNLDGRSPGDIVTGFGSEATYDRTP
                     SPITPTGTNGTVLGQGGLVDGAGGSIRSLQPGSSTLAIAAAEQQYNNTKFPNLNTNAQ
                     LALNQMFEDSATNVPSNRNTLFNIPNASQTPGFAGLGGSPTIGAARSPTVITNEPTAG
                     NQFNGNSNVTGFPVEAPFGTNPNPVFI*"
                     /db_xref="UniRef100_H6X3K1"
                     /db_xref="A0A0F9LQF8_9ZZZZ"
                     /db_xref="H6X3K1_9CAUD"
     gene            complement(166733..167374)
                     /locus_tag="ALT_09252017_20_scaffold_71_prodigal-single_22
                     6"
     CDS             complement(166733..167374)
                     /product="Uncharacterized protein n=1 Tax=Escherichia
                     phage PBECO 4 RepID=L7TP77_9VIRU"
                     /codon_start=1
                     /transl_table=11
                     /translation="MATASQSLFNMTVASDNAGGNQGLLMPKLQFRFRVNFLNFGVDV
                     NGGLQLTKQVVDCTRPNLTFDEVTLNVYNSRMYVAGKHTWSELTVNIRDDASGSVSKA
                     VGQQIQKQFDFVEQASAATGQDYKFQTNIEILDGGNGTLVPIVLETWECYGCFIKSAN
                     YGSLNYGTNDPAQIALSIRYDNAIQAPLTSGIGQFVGRAPLGSAGSATGIGTI*"
                     /db_xref="UniRef100_L7TP77"
                     /db_xref="A0A0F9KU69_9ZZZZ"
                     /db_xref="L7TP77_9VIRU"
     gene            complement(167451..171062)
                     /locus_tag="ALT_09252017_20_scaffold_71_prodigal-single_22
                     7"
     CDS             complement(167451..171062)
                     /product="Tail sheath monomer n=1 Tax=Cronobacter phage
                     vB_CsaM_GAP32 RepID=K4F6R7_9CAUD"
                     /codon_start=1
                     /transl_table=11
                     /translation="MALVSPGVEVTITDESQYLPAPTNSIPFILLATAENKANPNGTG
                     VAVGTTAANAGKLFQVTSQRDLVTLYGEPFFYTTSNGTPIQGYELNEYGLLAAYSALG
                     ITNRVFCLRADIDLASLVGQTGRPSGAPADGAWWLDTTTSTWGINEFDSVTGQFTLKQ
                     PVVITDTALLTGGFPLQSIGVYGDYAVNAIPTYLVPTASEAVQFFYKNIDNVWVSVGS
                     PEWLESWPTIQGANSVSTLTAGNTITININGAFGATLTVPAAPDNTVSYMASLINLLN
                     FQYLSARAVGTGVSQSLQVFSTQNAGQQLGITTPYSLTVAGTGTLLADLGIVAGTYYQ
                     PGFYYGTSSQQPLWTTGQTFPRPSGSVWMKVGTAGSGIDTVISIWNSTLNTWVPKTVS
                     YATSDIDATNALDSTGGKNIPAGTVYTQYDFNLAAFASTASPPLYYWERLATGPTIVT
                     GSVTNPDFTNGPYDLEVLVSLPGTSSISSIYTVTLADNTDATDFINAWNDTAIPYTTA
                     TVTDAGAIQITHTQGGEIYMNDRNNATGISSNLLSTAGFVAGSTLGVKNGFSDAFAFQ
                     PVQSSSSGLGSDLTINAQVAYGKYYVNPTAFVDAGTGYAVGDTVTFLGSALGGAAPAN
                     NLVVKVTAVSSGAVTAITPVSGAAVADYTTQLSNWVEFDMEANEGAPVAAPANLTNWF
                     YSVVDEVDIMVNTSAGWRGYGNVNYDSNGFPLPSGTNLTDPNGPIVSASEPTVQSDGT
                     ALVYGDIWIDTSDLDNYPIINRWQQVDTVDQWVRIDNTNQTSSTGVVFADARWATNGT
                     TNPIDDPIPSIVSLLASNYLDLDAPTTSLYPVGMLLFNTRRSGYNVKQFRTNYFNTER
                     FPDESLPAEKDAWVSVSGLESSGAPYMGRNAQRAMVVQAMRAAIDSNGAIRDDDNPFN
                     LIATPNYPELQPNMIALNNDRGQTGFIIGDTPMRLPDDATAIQAWATNAAGVTSTGEE
                     GLVTRDTYMGLFYPSGITNDLRGNLVVVPPSHMMIRTILRNDNIAFPWFAPAGTRRGV
                     IDNAASIGYIDSITGEFVPIKTRIGIRDVLYTNQINPLVFFTGNGLLNYGNKSSFNSQ
                     SALDRINVARLIAYLRRQLTVAARPFIFEPNDALTRQEISGVVQTLLVDLVAKRGIYD
                     YLVVCDESNNTPARIDRNELWVDVAIEPVKAIEFIYIPVRVFNTGEIAGLANGLTQS*"
                     /db_xref="UniRef100_K4F6R7"
                     /db_xref="K4F6R7_9CAUD"
                     /db_xref="gem:GM21_1687"
     gene            171206..171556
                     /locus_tag="ALT_09252017_20_scaffold_71_prodigal-single_22
                     8"
     CDS             171206..171556
                     /product="Uncharacterized protein n=2 Tax=unclassified
                     N4likevirus RepID=M4SM22_9CAUD"
                     /codon_start=1
                     /transl_table=11
                     /translation="MLKRPICNECNKNYRAINYIRNGKTYYRSICDSCGKKKTKKKPI
                     VPSWKKAGYKKKPQCDICGFKSLYPSQMTVFHIDGNLNNVAFSNLRTICLNCVEVVKR
                     KDVTWKRGDLTVDY*"
                     /db_xref="UniRef100_M4SM22"
                     /db_xref="M4T336_9CAUD"
                     /db_xref="M4SM22_9CAUD"
     gene            complement(171539..172165)
                     /locus_tag="ALT_09252017_20_scaffold_71_prodigal-single_22
                     9"
     CDS             complement(171539..172165)
                     /product="Putative deoxynucleoside monophosphate kinase n
                     =1 Tax=Escherichia phage PBECO 4 RepID=L7TKY0_9VIRU"
                     /codon_start=1
                     /transl_table=11
                     /translation="MIIGITGLIGSGKDTAADYLCTVHGFKRMSFAGALKDAIAVIFN
                     WDRELLEGSTKASRAWREQVDEWWAERLNIPHLTPRWVLQQWGTDVARKSFHNDIWVA
                     SVENRLRGIKDDIVITDCRFANEVNAIKSAGGITLRTHRGEEPEWIEFAERLNCGPGF
                     SEYAMSQLEKFNVHASEYSSVGLDYDYHIDNNGTIDYLHKQMESIINR*"
                     /db_xref="UniRef100_L7TKY0"
                     /db_xref="L7TKY0_9CAUD"
                     /db_xref="aol:S58_16610"
                     /db_xref="L7TKY0_9VIRU"
     gene            complement(172204..172989)
                     /locus_tag="ALT_09252017_20_scaffold_71_prodigal-single_23
                     0"
     CDS             complement(172204..172989)
                     /product="Uncharacterized protein n=1 Tax=Enterobacteria
                     phage vB_KleM-RaK2 RepID=H6X3J5_9CAUD"
                     /codon_start=1
                     /transl_table=11
                     /translation="MAADLLATPTNLDLTQLKEGLFDNLRLRLGGDIIDLELDPDHYE
                     AAYNYTIKLYRQRAQNATVESYTLMRVEKNVEIYTLPSEFINVRALFRRTVGLETGPG
                     ATAFDPFSSAILNTYLLNYNFTGGLATYDFYAGYVELAARMFGGYVTYTFNPVTKALR
                     VVRDFKGSGERILIWADVQRPEIELLQDPGAGVWIGDYILAVLKGIIGEAREKFGSIA
                     GPGGGTTLNGTAMKAESKAEQERLILDLKNYVDYSQPLTWIQG*"
                     /db_xref="UniRef100_H6X3J5"
                     /db_xref="H6X3J5_9CAUD"
     gene            complement(173046..173228)
                     /locus_tag="ALT_09252017_20_scaffold_71_prodigal-single_23
                     1"
     CDS             complement(173046..173228)
                     /product="hypothetical protein"
                     /codon_start=1
                     /transl_table=11
                     /translation="MKPDETDSPMVRLQKKVLANLKLKLKGSTSPDINVLVKRDIEEL
                     EKKIKRIQAAENRSSE*"
     gene            complement(173225..173638)
                     /locus_tag="ALT_09252017_20_scaffold_71_prodigal-single_23
                     2"
     CDS             complement(173225..173638)
                     /product="Pyrophosphatase n=2 Tax=Synechococcus phage
                     S-ShM2 RepID=E3SJJ6_9CAUD"
                     /codon_start=1
                     /transl_table=11
                     /translation="MTTQIDLNKYADFVLTVCSDQSKDLTALIEHLKELDANTNVNLA
                     LLMTASTGLGSEGGEFQEIVKKIFFQGKPLNEENIFHMKRELGDIAWYWANACNALGL
                     DPNEVLAENVHKLESRYPGGKFDAHYSENRQEGDL*"
                     /db_xref="UniRef100_E3SJJ6"
                     /db_xref="E3SJJ6_9CAUD"
                     /db_xref="bprs:CK3_29960"
ORIGIN      
        1 ACTGCTGGCA CAGTTACAAC TGCTGCTCAA CCCAATATCA CATCAGTCGG TACGCTAACT
       61 GGATTAACAA TCGGTAATGC TACTGCTAAT GCAGTATTTG GTAATGGAAC AATCACACTA
      121 AACAGTGGAT TGATTACTGG CAATGGTGCA GGTTTATCAC AACTTGCGGG GGCTAATGTC
      181 ACTGGTACTG TAGCTAACGC AACATTCGCA ACTTCAGCGG GTACTGCGGG TACGGTAACA
      241 ACCGCAGCAC AACCAAATAT CACTAGCGTT GGTACGCTCA CATCATTGGG CGTAACAGGT
      301 AATGCAAGTG CAGGTAACTT AAATACTGCT GGCGCTGTGG TAGCAAGTAC ATTAACTTCA
      361 AACATTGCAA TCGGTACTGC TCCGCTCACT GTAACATCTA CTACTCGTGT TGCAAACTTG
      421 AATGTTGCTC AAGCGAATCT TGCTGACTTC ATTAGTGTAG CGGCTGGAAC TGGAAACAAT
      481 TTCCTCATCT TTGCGAATGC GGCAACCGGA AATATAGCAG AGCTAACAAG CACAGGCCTC
      541 ATCGCTAACC TATCAAATAA CTCAATTACT GCAACTACAT TTGTTGGTGC ATTGAGTGGT
      601 GCAGCAACAA GTGCTACAAC AGCCGGTACG GTAACAACAG CAGCACAACC GAATATTACA
      661 TCAGTCGGTA CGCTAACTGG ATTAACAATC GGTAATGCTA CTGCTAATGC AGTATTTGGT
      721 AATGGAACAA TCACACTAAA CAGTGGATTA ATTACAGGTA ACGGGGCAGG CCTATCACAA
      781 CTTGCAGGTG CTAATGTCAC TGGTACAGTA GCAAATGCAA CATTTGCAAC TTCTGCTGGT
      841 TCTGCTACAA CAGCAACTAG TGCCACAACC GCTGGTACTG TAACAACTAA TGCTCAGCCA
      901 AATATCACAA GTGTTGGTAC ACTTACTTCA CTTGCAGTTA CTGGAAACAC TACATCTGGA
      961 AACGTTTACG CTAACTCGGG TACGATTGGT GCATCACTTC TTACGGGTAC GCTAACAACA
     1021 GCGGCACAAC CTAATATCAC CTCAGTTGGT ACACTGTCAA CTGCGACAAT CACGACTGGT
     1081 AACATCACAA CTATTAATAG TGGTTTATTA CAGAACGGAA ATAGTAATGT TACTATCACT
     1141 GCAAACGCAA ACGTTACTAT TAATGCTGTA GGTGGAGCAA GAATCACTGC TACATCAACT
     1201 GGTGCTAACG TAACAGGTAC ACTCGGCGTA AGTGGTAACG CAAACGTCGG TAATATCGGT
     1261 GCGGCTGCTG GGGTGTTCAC TACTGTAGCA GGATCATTGA CTACAGCAGC ACAAGGCAAC
     1321 ATCACAAGTG TCGGTACACT AACATCACTC GGTGTAAGTG GCAACATTAC TGCTGCAAAC
     1381 ATCACGGCTA ATACTGGTGT ATTCACTGGT AATGGTAGTG GGCTAAGTGC AATCGCTGGC
     1441 GCTAACGTTA CTGGTACTGT TGCATCTGCT ACAGCCGCAA CTACAGCAGG TACAGTAACA
     1501 ACTGCTGCAC AGCCCAACAT CACATCAGTT GGTACATTGT CAGCATTGAC TGTCACTGGA
     1561 AACACTACAT CAGGAAACTT TGTTGGTCGT CTTGCAAATG GTAACTCAAA TGTTAACATT
     1621 GCTGCCGCAA ATGGCAACGT TACGATTGCT GCTGTAGGAA ACTCAATCGT AACAGTAACT
     1681 GGCACAGGCG TCAATGTTAA CGGTACACTA AACGCAACTG GCGCTGGACA AATCGGTGGC
     1741 GATCTTCTCG TATCAGGTAA CGCTGTAGTA ACCGGCAATC TCGCAATCAA CGGTAACTTA
     1801 ACTTACTTGA ATGTTGAAAC AATTGCAGTT GAAGATCCTA TCATTCAGCT ACAGACTGGC
     1861 GCAAACGGTG CAGCTCCAGT AGCTAATAGT GGTAAGGATG TTGGTTCTGC TCTCAACTAT
     1921 TACAATAGTG AAGCCCGTAT CGCATTTATG GGTTGGGATG TAAGTAACGC AGAGTTTGGT
     1981 ATGGCTTCGG TTGCAACTAT TGCAAGTGAA GTAGTAACAT TCACTACTTA CGGTAACTTG
     2041 CGTGTTGGCA ACATCATTGG TAATGGTCAA TCACTAACTG CAATTGCTGG TGCTAATGTC
     2101 ACTGGTACTG TAGCTAACGC AACATTCGCA ACTTCAGCAG GTACTGCGGG TACTGTGACA
     2161 ACAAATGCTC AACCGAACAT CACGAGTGTT GGTACGCTAA CATCACTCGC AGTTACAGGT
     2221 AATGCTTCAG CAGGTAATAT TTCAACTGGT GGTGTATTAA GTGTAACCGG TAACGCAAAT
     2281 GTCGGTAACT TAGGAACTGG TAGAGTAATC GCTACTGGAA ACATCAGTGG TACTCAACTA
     2341 ATCTCTAATG TTACAACTGG CACTGCTCCG TTCGTCGTGA CTTCTACAAC TCAAGTTGGA
     2401 AATTTACGTG CATCATCAGC AAGTATAGCA ACAGATGCAG ACAATTTTAA AAGAAATACC
     2461 TCTTCTAGTA CAACAGCCTA TCCAATGTTT ACTGATAATA GTGCGAATGG ATATTTCCCT
     2521 GCTTTATTCA ATACTGGTAT ATCCTCTAAC TTAGCTAACG CCTCTATCAC TGCGACAACA
     2581 TTTGTTGGTG CATTAAGTGG TGCTGCTACT TCTGCAACAA CTGCCGGTAC TGTGACTACT
     2641 GCGGCACAAC CAAACATCAC TTCAGTCGGA ACACTAACAT CATTAGGTGT AACGGGTAAC
     2701 GTTACTGCTG GTAATCTTAT TGCAGGTGGT GGAGCAGGTG GTAACATCAC TGGTGCTAAC
     2761 TTAGTTTCTG CTAACTTCTT TACAGGAACG ATCACCACAG CAGCACAACC AAATATCACA
     2821 AGTGTTGGTA CGCTTACATC ATTGACAACT ACAACTCTAA CAACCGGTGC AAACTCAACA
     2881 GCCGGTACAG TAACCGGTAA CTGGACACTA ACAGCCGGTT CAAGATGGCA ATCAACATAC
     2941 GCTGACCTTG CAGAACGCTA TGTAGCAGAC GAAGCCTATG AACCTGGCAC GGTAGTTGTA
     3001 CTAGGCGGCG AACAAGAAGT TACTATTGAG AATATCTCAG ATTCACATAA GGTTGCTGGC
     3061 GTAGTTACTA CAAACCCTGC ATATATCATG AACACTAAAC TTGAAGGTGA CACTGTAGTT
     3121 GAAGTTGCAC TTATTGGTCG TATACCTTGT AAGGTCGTTG GGCCTGTAAG TAAGGGTGAT
     3181 CTATTAACAT CGGCTGAGAT TGCAGGCTAC GCCCACGCAA ATAACAATTC ACTTGCTGGT
     3241 AGAATCATCG GTAAGGCACT TGAAAACTTT GATGGTGAAA CAGGTATTAT TGAAATCATG
     3301 GTTGGTAAAA CTTAATCAAT CTTGTTATGG ATAATATACA AACGATGTAC GGATTATGAC
     3361 AGTAAGCATA GGTGGTGCAA CGGTATCAGG TGGCATTAAG GCAGGAGACC AACCTGTCTA
     3421 TACAGTGTCG GGTACCGGTG ATGAGAATGC AACTGTTGCA ATGACAGCAC CACCGGGTAC
     3481 AATTTTCGTA GGAGTGCAAT TTGCTAGTTA CGGTACCCCA ACTGGTACTG CCGGTTCATT
     3541 TGCAATCGGT CCATGTCACG CATCAACTTC AATGTCAGTT GTCAGCACTT ATCTATTAGG
     3601 TCAAAGTGGT ACAGTAAACA TCCCCGCCAC TAATGTTGTT TTTGGCGATC CTTGCTCCGG
     3661 AACTGCCAAG AGGTTATACA TACAAGCGGT AGCGGCATGA CAGTCAGTAT AGGCGGCGCA
     3721 ACAGTATCAG GTGGTGTTAC AATCGGTGAT GCATTAGCCA TTACAACAGC AGGGTTAGTA
     3781 CTTAGTTTGG ATGCTAGCAG TCCTGCAAGT TACCCCGGTA CCGGAACTAC TTGGACTGAT
     3841 TTAAGTGGTT CATTAAATAC AGGTACATTG TATAATGGTC CTACATACAG TAGTGCTAAC
     3901 GGTGGCTATT TAGATTTTGA CGGAATAGAT GATTATGCCG GTGGTGCTAA TTCGGTATCA
     3961 ACTGATTTAA CAGGGGACAT GTCTTGTGAA GTTTGGTTTA AATTAGATGC TGTTGCCGGT
     4021 GATTGGGTAA GACCTTTAGG TAAAGGTAAC AGCGTAAACA GAACATATGG TCTTTGGTAT
     4081 AATACAACAA GCGGCGGCTT TTTATATCAA AGATACGGTG CAAGCTCAAA CCCTTCAGCC
     4141 CAACTTGTTA CTTTACCTAC AGTAGGTCAA TGGTATCAAA TGGTTGGTAC ATCAACAGGT
     4201 TCAAATCACG TACTTTATTT GAATGGTGTA AGTGTAGCAA CGGCTACAGG GACAGGTCCA
     4261 TGGTACTCAA GCACTGAGGG ATATCGTGTA GCAGCCGCAA CATTTCATAC ATTTCACAAC
     4321 GGACCATTGT CAATAGCACG ATTATATAAT AGAGGTCTAA CAGCCGCTGA AGTATCACAA
     4381 AATTTTAATG TTGTTCGCGG GAGATATGGA TTATGACAAC TTATATAACA TTTAATGTTT
     4441 CTGAAATAGA TAGTATTGAC TTTAACCAAA TATTAGAAAC ATCTGTAGAA ACATTACGTT
     4501 ACTCAGTAGA CAAAACACAA ACAGTGGCAA AATGGAACGG AGAAGTTCCT AGTTGTGTTT
     4561 TGTCACTGAC AACAAAAAGT GCGTATATGT CTTACGATGA AATAGTAGCG TTGTTAAGTA
     4621 CACCCATTTG GACTTCTAAC GAGCCAATAT AGTCAATAAA CTTTTAAAGA AGATATATTA
     4681 TGGCAGTAAC AATATCAGGT GCAACAATAT CAGGTGGTGT TAATTTAGGT GACTATACTA
     4741 CGTATGCCAC TGCGAGTGCT TTATTGGCAG CAAATCCATC TCTAGCAGGT AGAGACGGTT
     4801 ATTACTTTTT ATATCCATCT GGATTAGCAG GTGGTGAACA AATGGTTTAC TGTGATATGA
     4861 CTACTGATGG CGGCGGATGG ATGATGGTAG CACGTAGTCA TCCTAGTGTA GTAAATTACA
     4921 ATGGCACAAA TTGGGGATGG CGTGGTGGAA AAATAGGAGT TGTTAATGAC TTCTCACAAG
     4981 CATATCAAGC CGGCTGGTGG ACTTATTGGA ACGGCAACGC AACATTCACT AGCTATCTAT
     5041 ATGGTAACAG AGGCAATCTT TATAATAATG CATGGGGGTA TTTTGCATAC AAGGTAAATA
     5101 TTTCAAGCTA CTCAACATTC ACTACTAGTG ATACACTACA ATCGCCTAGT TCTACCTCTA
     5161 CATTGAGATC TGATACAAGC GTATATACTT GGACTACCTA TCCCGGAATG CAAAGTGTAA
     5221 TAGGATTTCC AGTAACTGGT ACAACGAATA ATATTTACTT TATGAGAGAT TGTTGCGGAT
     5281 TCGCTGGATA CGGCGGTACG GCAACCAGTT TCGTCACTAC TTATTGTGGA AGTGATTCAG
     5341 TCCTAGCTTA CTCAGGGCCA TGGTGCGGTG GAAGTGCTAT TGACGGTAGT GGAAACTTCT
     5401 TACCAGGTAC TACGACAACA CCCGGCGGAT ACAAGTACGG TGGCACAAAT CAATACATGA
     5461 TTATGGTGAG ATAATGATTT ACGACTTTTA TATATTAACT ACACAAGGTG TAAAAAACGC
     5521 AACAGTGGAA TCGCAGTATA ATTTCACTGG TGCACCTTTC GGCGGCGTGC CTTACCGCTC
     5581 ACCTAGTACT TGTCAACTTT CACAGGTGAT TGTTGATGGA TTTTGGAACT GTGTAGACGA
     5641 TGTGCTTTCG CAAAACTCAC TTGAGCCATC CGACTTCATT AGAGCAGAGC GGGCATACAG
     5701 TGACGGCGTG TTGTACGGTG TGAATCCGGA ATAATATATT AACTGTCCGC TCAACAAACG
     5761 GTGATAAGTA TAATGTGATC AACGTATTCT TACTAGACTA TTATACTCGT CTTCGGGCCT
     5821 GGCACGTTCT TAGAGAATCT TTAAAAAATG GTGATACACA AACCATATGT GTCGAAGTCG
     5881 ATAGATTTTG GCAACGGGCT CCGTTAAGCG CACACTATCT TCATCCGGCA GATGTAGTAG
     5941 ATTGGCCCGG ACCTTGGGAA CTTATTAGTG ATAATGATTA TTGCAAGTAT GCCCGAGCTT
     6001 TAGGAATGAT ATATACACTA ATGCTATTGG GTATCAACAA CATTGACTTT GTTGAGGCAA
     6061 TAGATTATAA TAGAGAAAAT GTAGTATTAG TTTTAGTTGA TGACGCAAAA TATGTGATGA
     6121 ATTACTGGCC TGACTCGGTA TTAAATACAT CTCTCGCAGA CTTCACAGTA ACGAAGCAAA
     6181 TCAATATCAG TTCAATAAAA CAGAAAATAG GCAACGAATG ATTAATGTAA AGAAACGATC
     6241 GGGTAATACA GAGCCGCTTG CCCTGGAAAA GTGGCAACAG CAGATTACAA AGGTGTGCAA
     6301 TGGCACGGCT GATGTAAGTC AATCTATGAT AGAAATCAAA GCACATCCAC AATTTTATGA
     6361 TGGCATCACT ACACGAGAGA TTGATGAAAT CACTCTTAGA GCTATTGTAG ACTTGATTGA
     6421 TGTTGAAAGT AACCCTGACG TTGGACACGT TAATTATCAA TATGTTGCTG GTAGACAAAG
     6481 ACTCTCCATG CTTCGCAAAG ATGTTTACGG CGACTATCAA GTACCACACT TGTATGAAAT
     6541 CGTTAAGACT AATGTAGCAA CAGGCCTATA TACTAATGAA CTTTTAGAAT GGTATTCCGA
     6601 AGATGATTGG AACAAGATGA ATGATTTCAT CGACCACGAA AAGGATGAGG AATACTCATA
     6661 CGCAGCAATT GAACAGATGA TTGAAAAATA TCTTGTTCGC AACAGAGCAA CAAAAGAAAT
     6721 CTACGAAACA CCGCAAGTTC GCTATCTAAT TGCCGCTGCA ACAATCTTCC ATAGTGAAGG
     6781 CCCAGCTACA CGACTTAAGC TTGTTAAAGA ATACTACAAT GCAGCTAGTG ACGGGTTGTT
     6841 CACTTTGGCT ACTCCTGTAC TCGCTGGTCT TGGTACTCCA ACTAAGCAGT TTAGTTCTTG
     6901 CGTCCTTATT CGCAGTGATG ACGATTTGGA TTCAATCTTT GCTTCCGGAG AAATGATGGC
     6961 TAAGTATGCT AGCAAACGGG CTGGCATTGG CTTAGAAATC GGCAGGCTTC GCTCCCTCGG
     7021 TTCGCCTATT CGAGGTGGCG AAATTATGCA TACTGGTATG ATTCCGTTTC TAAAGAAGTG
     7081 GTTCGGTGAC TTGCGCTCTT GTTCACAGGG TGGCATTCGT AATGCAAGTG CTACTGTATT
     7141 TTACCCTATC TGGCACCTTC AGTTTGATGA CTTGATCGTT CTCAAGAACA ATCAGGGCAC
     7201 TGAGGAAACT CGTGTTCGTC ACATGGACTA TGGCGTAGTT CTCAGCGCAT TCTTTTGGAA
     7261 GCGTTTCAAG AACAAAGAGA ACATTACGTT CTTCGATCCA AACGAAGTGC CTGAACTTTA
     7321 TGAAGCATTC TACAAGAACA CTGCAAAGTT TGAAGAACTT TATGTGAAGT ATGAAAAGCG
     7381 TAAGGATTTA CGTAAGAAGG TAATGAGTGC TGAGGAAGTC TTCAAGGGAG GCATTCTCAA
     7441 AGAACGTACT GACACTGGTA GAATCTATCT AGTGTTCATT GACAATGTTA TGAATCAGGG
     7501 ACCATTTGAC CCTGAGTATC ATACAATCTA TCAATCAAAC CTCTGTGTCG AGATCCTTCT
     7561 TCCCACAAAG TCATTCAAGC GTCTAGATGA TCCGGCCGGA CGAATCGCAC TTTGTACCCT
     7621 CGGGAGTATG AATTGGGGTG CGTTTAGAAA CCCAGAAGAT ATGCGTAGAG CATGTCGCAT
     7681 TCTATTGCGT AGCTTGAACA ACATTCTTGA TTATCAGGAC TTCTTGTCAA TTCAGTCTAA
     7741 GCTATCTAAT GATGAGATTC GTCCAATTGG TATTGGCGTA ACTAATCTTG CATACTGGCA
     7801 TGCCAAGCGA GGATACAAGT ATGGTGAAGC AGAAGCACTA CAAGACGTAA AGAGTTGGGC
     7861 AGAACATCAA ACATATTATT TGATGGAAGC TAATGTTGAA CTCGCTAAAG AGCGTGGTAA
     7921 GTGCTTAGAC AGTGACAAGA CTCGTTACGG TAACGGAATC TTCTCATGGG AGCTTCGTTC
     7981 AAATGGAGCT AACGAACTAG CTGACTTTAC TCCTGAACTT GAATGGGACA CGCTTCGTGC
     8041 GGATATGGTA GAGTATGGTG TGCGTAATGC TACAGTTGGT GCAATCGCTC CAGTAGAATC
     8101 AAGTTCAGTA GTTATCAATT CTACTAACGG AATTGCGATG CCAATGAGCT TGATTAGTGT
     8161 AAAGGAAAGT AAGGCTGGGT CGTTCATTCA GGTTGTCCCT GAATATCAAA AGTTGAAGAA
     8221 CAAGTATCAG CTTATGTGGG ATCAAACAGA TTGCGTAGGT TATCTCAAGA CCTCTGCTGT
     8281 TCTTGCTGCT TATATGGATC AGTCAATCAG CACTGATACA TTCTATAACC CTGCTCACTT
     8341 CCCTGATAGA AAAGTTCCAA CTACACTCAT CGCTAAGAAC TTGATGCTTG CTCACAAGTG
     8401 GGGAATTAAA ACTCTTTACT ATAGCTTGAT TAACAAGAAG GGGTCTAAAG AAGAGGAAGA
     8461 TGAAGCACCA TTAGAAGTCA TTGACTTCTT TGAAGACGAC GGTGATTGTG AGGCATGTAA
     8521 ATTATGAGTA AAGAACAGTA TAATCTAACT ACAAAAACAG ACTATCTTAA TCGCAAGATG
     8581 TTTCTTGACC CAGCAGGCCC TGTAACCATT CAGCGTTTTG AAGAAGTCAA GTATCAAAAG
     8641 CTACAGAAGA TTGAACAATC AGCCCGTGGG TTCTTTTGGG TTCCGGAAGA AGTCAATCTT
     8701 TCTAAAGATG CTAATGATAT GAAGGATGCA AGTGAAGCCG TTGCTCATAT CTTTACTAGT
     8761 AACGTTCTTA GACAGACTGC ACTTGACTCA TTGCAGGGCA GAGCACCAGC ACAGGTCTTT
     8821 ACCCCTGTAT GCTCTATCCC TGAACTTGAA GCTATTATGA GTAACTGGAG TTTCTTTGAA
     8881 ACTAACATTC ACTCTCGTTC ATACAGTCAC ATCATTCGCA ACATCTACAA TGTTCCTAAA
     8941 GAAGTGTTTA ACACTATTCA CGACACTCAA GAAATCATTG ATATGGCTTC TAGTGTAGGT
     9001 GATTATTATG ATAAGCTACA CGCTCTTAAT TGCAAGAAAG AACTTGGAAT AGCTGTAACT
     9061 GAACAAGAAC ACATCAATGC AATTTGGTTA GCATTACACG CAAGTTATGC ACTTGAAGCA
     9121 TTCCGCTTTA TGGTATCGTT CGCTACAAGT CTTGCAATGG TCGAGAACAA GATGTTCATG
     9181 GGCAATGGCA ACATCATCAG CTTGATTTTA CAAGACGAAC TCTTGCACAA AGAGTGGACT
     9241 GCTTGGATGA TTAATCAGGT TATCAAAGAA GACCCTCGCT TTGCTAAGGC AAAGATTGAC
     9301 TGTGAACACG AAGTTCGTAA GATTTACGAA GATGTAATTC GTGAAGAAAA AGAGTGGGCT
     9361 GCGTATCTCT TTAAGAAGGG TCCAGTCATC GGTCTTAACG AAAAGATTAT GATGGATTTC
     9421 GTTGACTACA ACTCAGTAGA CGCTCTTAAG CAGATTGGTA TTAAGTATTG GAATCCAGCT
     9481 CCAAAGACTA CTCCTATTCC TTGGTTCAAC AAGCATATGG ATACTAGTAA GAAACAGACT
     9541 GCACTTCAAG AATCAGAATC AACGTCATAT GTAATCGGAG TGATGAGTGA TTCACTAGAC
     9601 TATGATGCAT TACCAAATTT GTGATGAAAA GTTTAGCGAT TTACGGAGAC AGTTTTGGAA
     9661 CTCATAGTCT CAGTCAAGAT CAAGCTCATC AGCTAAAAGG GTTGCCACAT CATTGGTCAA
     9721 CGTTACTAAA GCAGGAATAT AACTGTGAAT TAACCAACTA TGCTCTTAGT GGTTCTTCAC
     9781 TATACTATTC TTATAAAGAA TTCGAAAGAA CCAATCATCA GCATGATTTG ATTATTTTTT
     9841 TAGTTACTGA ACCTAATAGA TATATCAAAC CTTTAACTTT TTCTAATGGT TATAAAGATT
     9901 GCATCACCAA CCAGAGACAA ATTGATGTTT GGAAAAAAAT GATGATCTCC AACTTATCAA
     9961 CTGATGATAT TGAAGTATTA CATAAATTAG AATGTTGGTT TGAAATGTCT GATTTAGAAT
    10021 ACCATTACGA TATGAGTGAA TTGATGGTTG ATAAAGTAGC CTCTTTTGGT TCTCGTGTGG
    10081 TAGTGTTGCC TTGTTTTGAT AGTTCGTTTC GTGCCGAACA CAGTAGTAAC TTAGGTTTTA
    10141 GCAAAAATAC AAACCTATGT ACATTGTATT ATGCACAAAT GGATGAGCTA AAGCTATCCG
    10201 ATGACGGTAT GAACACTACA TGGGTAGAGA ATAGTCAATA TATATCAGGT CATTTGACGC
    10261 CGGAATATAA TAAGGTAGCA TATGAAAACA TTAGTTACTA TATAAAAAAT AGAGTTTGGG
    10321 ATTGGAAAAT CCCAAACAAT AAAATAATTA CCTCGCCTAA CAAAGATAAT TATTATAAAA
    10381 AGATATAAGG AGAAAATAAT GAAAGCAATT GTATGGTCAA AGGATCACTG CCCCTATTGT
    10441 GTGCAGGCTA AGACACTTCT AGAACAGAAG GGTATTGAAT TTGAAGAAAA GAAGATTGGT
    10501 GAAGGGTACA CTAAGGAAGA CTTGCTTGAA GCAGTCCCCA CAGCACGTAC CGTACCTCAG
    10561 ATTTTCCTCG ACGGAGAACT CGTCGGTGGA TTTACAGAAC TTCGTGCTAA GTTTTTAGCA
    10621 GAAGCAGCAT AAGAAAGAAG AAATATGACT ATTAAAATTG GAGAAACCTA TACATTTAAG
    10681 CTCACAAGCG GTGAAGAAGT TGTAGGAAAA GTTACTGACA TTCAAGACCA TATGGTATCG
    10741 TTAAAAGACC CAGTATCAGT CGCACCCGGT CCTCAAGGCT TAGGATTGAT GCAGAGCATG
    10801 TTTACCGCAG ATCCGAAGGA TCCTGCAAGA CTAAATATTA ATAACGTAAC TATCTTTGCA
    10861 CTGACAGATG AAAGTGTTAA GGCAAAGTAT ATTGAGGCTA CTACTGGTTT AGTAATGCCC
    10921 GATAAGAAGC TAATTTTAGG ATGATATATG GGAAAACCTC TAAGTAGAAT AGGCGACATT
    10981 AACACAGGCG GCGGCAAGAT TGTTAGAGGA GCAAAAACCG TCTTCGCTAA TGCACGTCCG
    11041 GTTGGACTAC ATGTAAGTCC AATAACTCCT CACCCTGCTG GTGCTAAGCA CAAAGCATCG
    11101 GTAACCCTTA CTGGAAGTCC GACTGTATTT GCTAACTTTG CTCCGGTATT AAGAGTTGGA
    11161 TCAAGCACCA CGTGCGGTCA CCCGATAATA CAGGGTAGCC CTACTGTATT TGTGAGTTAA
    11221 GAAATATTAT GGCTGATACT GGAACACAAA GTCCGCTTGG AATTAACGTA GTTGGTTCTT
    11281 ATCTACAAAA TCAGGGTCTA ACAATCAATC CTATAGCAGC ATCTTATATG GGTGCTAGTA
    11341 AAACAAATAC CGATTACACT TTTGGCACAT TAGTTAGCGG AACATGTTTA AGAATGCTCA
    11401 CTTGGGCAAT CAATGATGCA TATCTAAGAA CTCTAGTGAC ATCTGGTGTT TATAATAATC
    11461 TTATTGCAAT AGGGTCAGCA TCAATTCCTG CGTTAGGTAA CTCAAAACCA GCCTCATATG
    11521 TTGCGATTGA TCCAGCTGGT ATATGGGCAC GACCTGCAGA TTCAGTGACC CCATCTATTT
    11581 CAGAGAAGTA CGGAATTCAG CAGGGTGTCT CCGGTGCATT GCCCGGACCT GCAACTTCTG
    11641 GATATAGCAT TACAAGTGCT ACTAATCAGG GTCAGGAAGC AACCTGGTTG CCGTATGATA
    11701 GTTCCAACCC GAATAAAGCC GTCACACAAT GGGGATATAT TAGGCTACAT GCATTACAAG
    11761 CATGGAATGA ATTCAATTGG AATGGCGCAG CAGTATCAAC TGATCCGGAA TATTCAGAGT
    11821 TCCTGTCATC CTTTCTATCT GCATTGTCGT TTGTAGAAAG CGTTAGCCAA ACTGTTATGG
    11881 CTAACCAAAA TTCAAAGACA TTTTTGGACG GCACATTCAG TAACATGGAC GATTTGATCA
    11941 GTGCTGATGT ATTTGGTGTA AATTTAGCAA ATAAAGAATT TGGTCAAGAT TTAGAAAATT
    12001 TAGGAAAAGT TCTTAATCTA AGTGAGATTT CTTCTTTTGG GTTACCGTCG GCTCTATTAA
    12061 AAATATTAGG AGAAAACAAC GCAGTAATAC CAGATTTAGT ACTAGCATTG TTGTCAGCGG
    12121 AGTTAGACAA TACAGAAGCA CAGGAACTAA TATCCGGCAC AATACAGTCC CCTACTAAAA
    12181 CACAAGAACG ACAAATTTAC AGCGCCTTCT TAATAATGGT TGGTGAAAAT CTTAGAGATA
    12241 TAATAGCACC TCTACAATGC CAAACAGAGG GCTTAGAAAG CTTAGCCGAT TTACTTGATG
    12301 TAAGGAAACT ATTCCCTACT AGCTATGAAT CATTAACTGT TCCTAAATAC AACGGTGAAT
    12361 TAGGACTCCC CACTAATAGT AAAACATATT ATCCTTTGTA TGTCGGCGGA GGATTAAATC
    12421 CAGCATTAAC TAGTCCTGAT ATGGATACTT ATGTAGGAGC ACAGACACCT AATAATGTTC
    12481 CCTCAGCAGT TTCTAGTATT GAATCGGTAA ATAATATAGT AACGTTAATC AAAGGGTTCG
    12541 GTTCATATCT ACGTGGAGTA ATACCATTAG AACAGGCAGT TGCTGCCGGC GCATTCTCAT
    12601 TTGCTATGCG TCAAATCAGA AACATTGATA GCGCAGACAT TCAACAATTT GCTAGAGCAG
    12661 TCAAATCCTT AGAAAGCACT CTTGATTTTC CCCTTGTCAG TGGAACAAGT AAGCCGACTA
    12721 GTCAAGAGGC AATCGACAGC TTACAACTAA AAGAAGCATT AGGTACGGGA CCATATGGCA
    12781 CCTATACTAT GTCAGATTTC TTTGGTAGCA TGTCCGGTCT TCCTTATCCA TGGGAAAACA
    12841 TATATAATAG AATGGTAGAA GCAGAAACAG ATACATTAAA ATCTATATAC AATGATCTAT
    12901 TTTTAGCAGT AACGTGGGAC CCGGCTACAG TTAATGTACA GTATACCTCT TATGTAGTTG
    12961 AATCTCCTCC AACTGTATTT ACTACGTATT ATAATGTGAC CGGTGTCATC CTTAATCAGA
    13021 ACGGTGGAGG ATATGGCAGA GGCGGAGCAG TTGCTCCTAT TATTACCATT AATGGCGGTA
    13081 GTGGAGCAAC TGCTACGGCC ACTATAGGAA CCGATGATAT TCTTGCTGGA ACAAACGGCG
    13141 GCGGGTTGTA TGGTAGAGTG ACCTCAGTAG AGCTAACCAG CTCAGGAACT GACACAACTA
    13201 CTCTACCGAC AGCAACAATA GAGGCGCCAC CCACATCAAC AGGTGGCGGC ACAAACACTG
    13261 TATCAGGTAC AACTGGCTGG GCAAGTCCAA TGAATGAAGT AGTACAGAAT TATATTGACT
    13321 TAGCTAATGC AGAAATTTCA TTAATTTCTC AGAATAATTT AGAAGTAACG CAGTTATTGA
    13381 ACACATATTG GAATATATTA GGTGGTCAAT TGGCTGTTGA ACAAAGAGCT AGATACACTG
    13441 CATTGTCACC GGTAGCAGTA CCTAAAGATT TATTTGCCCA TCCATATCCA TCGACTATCA
    13501 ATTCGTTTGT TGACTCTATT CCTACTATCG CAGAAGATAC TAGACCACAT ATGTCTGCGC
    13561 AAACACTAGA AGCAATTTGT AATCTAGACA CTTTGGGCGG ACAAAGTACG GTAGTTCAAA
    13621 TGAGACAAGA ACGAAATCAA ACCAGATTGA TTTCTGCTGG AATTCCGTTA GATAATCATA
    13681 TTGCAGATAC TATGTCTCTC ATGGACGAGA AAACACTTAC AACTAATGGA ACTATTCCGG
    13741 CGGCTATCAA TAACCCAATT CCAAGTCCTA TTATTGATAT AGTCAAAGAG GATCCAGAGA
    13801 CATACGGAAA TGTTCTTGTA GGTGTAACAG GATTTACTAC CGCAAGTTGG CCTACAAATA
    13861 AGCTTGGCAA TCGTGTTATT ACTCCTAGAC CTAATGGCAC GTATTTCCCC TCTGACTCAA
    13921 CCTTGGTTGG GGAATTCTTA ACTACAAGAA CAACTTCACC GGGAGACATA ACTCCTATTT
    13981 TAAATGGAGT TTCTGTTGCG GTGGTAGGAC CCACAGTTCC TTCTTCACTA AATCCAATTG
    14041 TTAGACCGGA CAGAATAATC ATTTCTACTC CGGAGCAATT AGCTACAGAT ATTCCTTTTG
    14101 AAGTAGATTC GGACTATACC GGGAGTACTC TATACCCGGC AGTATATTCA GTAAACGAAG
    14161 CTATTGAGCG TGTAATTGAA TGTAACTGCG ATTGTTGGAT TAATTAACCC AAAACACATT
    14221 GCAAATCCCT GCAAAATATT CTATAATTCT TAATAAAGGA AATAATATGT CATACCTGTT
    14281 TACCAGTGAA TCAGTATCCG AAGGTCACCC AGATAAAATA GCCGACGCCA TCAGTGATGG
    14341 TGTATTAGAT ATGATTATGA GTAATTTAGA TCCAGCATTA CGCTGTGCAT GTGAAACATT
    14401 AGTAACAACT AATAAAGTAG TTGTCGCTGG TGAGTTTAAA GGAGAAATTG ATCCTCTAGA
    14461 TTTGGACTAC ATAATTCGTA AAGTAATCAA AAATGTAGGA TACGAACAGG AAGGATTTCA
    14521 TTGGCAAACA GTTGACATAC TCAATTTATT GCACGGACAA AGTCCAGATA TTGCATTGGG
    14581 TACTGATAAC TTCGGTGCAG GAGACCAGGG ACTTATGTTT GGTTATGCAG TCAACGAAAC
    14641 AGAAAATAAT ATGCCAGCAG CAATCTATTA TAGTCATAAG ATTGTAGAGA CTCTAGCTCA
    14701 TTTGAGAAAG AATGACGGTC AAATTTGGAT GGGACCTGAT AGCAAGAGTC AAGTAACCGT
    14761 TGAATATAAT GACGATGGTA CAATCAACAG AATTGATAAG ATTGTTTGCT CATCACAGCA
    14821 TCATCCTGAC ATTGATATCA GCGAAGTTCG TAACGGCATT GAACAGATTA TTCGTGCTGT
    14881 AGTACCAACA GATTTGATTG ACAAAGAAAC TAAGTTCTTG ATTAATCCTA CTGGTAGATT
    14941 TGTAATCGGA GGACCGGATG GCGACACCGG AGTTACCGGT CGCAAGATTA TTGTTGATAC
    15001 GTATGGCGGC GCAGCACCAC ATGGCGGCGG AGCATTTAGT GGCAAGGACC CTACAAAGGT
    15061 TGACCGCAGT GCTGCTTACA TGGCTCGTTA TCTTGCTAAT AATATTGTAG CTAGTGGCAA
    15121 AGCAACTTGG GCACAGATTC AGCTAAGCTA TGCAATCGGG GTTGAAGAAC CAACTAGCTT
    15181 CTACGTTGAC AGTGATGGTG AAAGCAAAGA CTTAGAAAAG TATATTCTAG AGAACGTAGA
    15241 TTTAACTCCT AAGGGCATTA TTGAAAGATT TGACCTGTTT AGACCAATCT ATAGTTCCAC
    15301 TACGAACTAC GGACACTTTG GAAAATCGTA TCTCCCTTGG GAAAAAGTTG ATCTTTTTTA
    15361 AAATAAACGG TTGACATTGG TTACCCATTT TGCTATAGTG AATTATAAGC TGAGAAAACG
    15421 GAGATATCAA ATGTTTCAAG TCGGTGAAAT GGTTCAAGGT TATAGCTACG ATGCACAGGG
    15481 TAATGAAGTT CTGATTATCG GCGCCTATAT GGACACTACT AATGATCCCG AAGAGTACAT
    15541 TCAGGATATT ATCGTTCGCA CTCACGATGG TCGCACCGTG TATCTTGATG AGCAGGGTGT
    15601 TCGTTCTGTT GCCAAAGAAA TGGCGTACTG GGATCAATGC TGTTTGCAGG CCTCTTAATT
    15661 CTAATAATAA GCTAAGGATA TTGTCTATGT GGACTCTCGC TAAAGTTCGT GACGGTTTCG
    15721 CCGATCTTGG AAATGAAAAG TTTCATACCT TTGCTATCAA GTGTGATGGT GAAGTTGTCG
    15781 GCCAGCTTAA GTGGACGTAT CGCCCTAAGA ATGCAGGCGG ATATGCCTGG CAGGGCAAGT
    15841 TGTTCAAGAG CAAGAAGCAT TTTGGTATGG ATGTTTCGTT CTTTGATAAG AATAAGCAGA
    15901 ATGTTCTCAA ATGGTTTAAG GAGTATAAGT AATGAGTTTT TGGTTGATTG TATACCTGTT
    15961 CACGCAGGAA GGCGAGTTTG TTGCTAAAGA TATCTATGAG TCTGCTAACA AAGAGCAGTG
    16021 CGTAGAGTTT GCCGGACAGG TGGCTAAGAC CATCGTCAAC AGCGATTTGC AGGCGCAGTT
    16081 TTATTGCACT AGCGATGAAG ACTATCGCAT TCAGCGTGGA CTTGACCAGT GAAATTTTGG
    16141 TTGATAATTT TTTTTCTGAC GCCGGAAGGT GAGTTTATCA GTAAGAAAGA AATTCAATAC
    16201 AAAAATAAAG CTTCGTGCTA TCTTGCGATG GATACGGTCA AGGTAAAGAG CAGAGCCGAA
    16261 ATGGTCTGTG TTTCCAATGA CCACTACACA GGAAAAAAGC AAGATAAAAA CGTACCGTTT
    16321 GATTGATTAG GTCATTTTTT GGTTGACTCT TACCCAAAAC TAGTGTAGTG TAAATTATAA
    16381 GCTGAGAAAA CGGAGATACA AAATGCTAGT CAAGGTTATT CATTTTGATG CTACTACGAA
    16441 TGCAATGGAC ACTGTTGCGC TCGTGAATGT CCCCAAACAC CAGATGGGCT TTAAGGAAGC
    16501 GGATTTGGAT GCTTGTGAAT ATGCGTTTAC TCGTACACAG AATATTTTTG GTTCGTGGAG
    16561 CATGGGTCCG ACGTTTGATG GCGGTGAACA TAACGAAGAT TTCAGCGAAA ACGTTGAAGT
    16621 TGTCATGCCT CTTGCTACTA TTAATGGTAA GGCATACGGT CATCGTTCTT CGATGATTGG
    16681 CGATATTTTT GTTGTCAACG GTAACATCTA TGTGTGTGAC ACATTTGGTT TTAAGCTTTA
    16741 TGAAAAAGAA CTTGTTTAAG GATATGTATA AAATGTATTG GATTCACAAG AATTTTGGTT
    16801 TCCTTCAACT CTCGTTCTAT GCTGCGATCG GTGTGGGACT TTTAGTTTTA GGTTACCGTC
    16861 CTTAATACTT TTCAGTGTGA TAAGTATATA GAAGACCTAA TTAATAATTA GGCTGTATAG
    16921 TGAGAGATAC TGATGGACTT GAATAATATG GGCTCCGGCA AAAGACTGAT TCAACGAGTT
    16981 ATTGAATCCG GTAATATAAA AAGAATGGGC TGGACGCGGC AGCAACAGCA AGAAGCGGCT
    17041 AACAAACAAA AAAACTCGCA AACTCCGCAC ACGAGAAACA AGTGAGCGAC GACCGCAACA
    17101 AGAGGGCTAA ACGCCTTCAA CACACTGCAA ACGTAATTAA AAAGCAAATG CGTATTGCTA
    17161 AAGCATTTGG GTTGACTCAC TTGCTAAAGC AGCCACATAG GCTTGCAAAG CATCATGCAT
    17221 TGGACTGCGG CAATCCTAAA TGCCAAGTGT GCCATTCGGA AAAGATTTTC AACAAGCCTA
    17281 CGATACAAGA GAAACGTTTT GACCAAAGTT GCAAAACGGA CAACCTAGAC TCTTGACAAC
    17341 TTCCTAATTA TCTGCTATAA CTTAATTGTT AATAACAAGG AGACCTATAT ATGGTTAAGA
    17401 TTATTGTTGC CTTTATTTCA CTCTTTCTCA TTTTCTTTTT TGGGATAGAT ATTTTTCGGA
    17461 GAATGACCGG AAAAGAAAAA ATTAGCTTGA CAAAGTGGAT AGGCTATAGT ACATTGTGTT
    17521 CGTTGCTAGC AATTGTTGCT GCAACATTAA TTGTTCTACT CTTTTAAGGA AGTAAATTAA
    17581 AATGAATCGT ATTGCTAAGA TTGCCGTTCT CGCTGGTTTG ATGGCCACGA CTGCTGCTTG
    17641 TACTCGCATT GAAACTGGTG AAGTCGGCGT TCGTCGCGGC TTTGATAAGC AAATTCAAAC
    17701 TACTGAACTT CAACCTGGTT CAATCAACCA GACTATGATC GGTGAAGTTC TTACTTTCCC
    17761 GACTAAGGAT GTTCAGGTTG ATATCGCTGA CTTGACCCCT CTCGCCAGCG ATAACTCAAC
    17821 TGTCGCTGAC TTTGATATGG CAGTTATCTA TTCAATCAAT CCAACAAGTG CTGCTGAAAT
    17881 CTATATTGAA AAGAATCGCG GATTTCACGC CGAAACCGAA GACGGCGACA CTCTGTTGAT
    17941 GTATAACTAC ATTCGTCAGC TTGGTCGTAA CGCTGCATAC AAGGTTGCTC GTCGTTACGA
    18001 GTCGTTGAAG ATGGCTGACA ACCGTGCTGA AATTGAACAG CTTGTTCGTG CTGAAATCGT
    18061 TGCTAGCCTC GCTGCTGAAA AGCTAGATGG TGCAATTTCA ATCTCACAGG TTCTCGTTCG
    18121 TCAGGTAAAG CCTGCTGCGA ACATCGTAGC TTCGGCAAAT CTTTTGGTTG AGGCACAAAA
    18181 TGCTGAAAAG CAGAAGCAGG TAGAAGTTCG TACTGCAAAG CTTGAAGCCG AACGTATTGC
    18241 TGCTCTTAAT GCTAACGCAG GCGCTACTAA GTACATGGAA GCAACTGCTC TTGTGACGAT
    18301 TGCCGAAGCT GTTAAGGAAG GCAAGGTCAA TACGATTATC GTCCCCTACG ACTTTAAGGG
    18361 TATCGTTAAC GTAAAGTAAG TATAATTGGG TAGGGGTGTA GTGCTCCTAC CCAATATTTT
    18421 TTAGGAGAAA CAAATGATTG AACAATTACC TACAGTTGTT CCTGCTGTAA CTTTTAAGAC
    18481 TCGTGTCCGT GATGATTCCA TCGAGGGCCC GAATCCATAT CGTTGGCAGG ATGTAACTTC
    18541 ATATGATTAT TTCGCTGGTA AGCGAGTAAT TCTATTTTCG CTTCCGGGCG CATTTACCCC
    18601 GACTTGCTCA ACTTATCAGC TTCCGGGCTT TGAGCAGAAC TTTGACCAGT TCAAGGCTTT
    18661 GGGCATCGAT GAAATCTACT GCATGTCAGT AAATGATGCA TTTGTCATGA ATTGCTGGGC
    18721 TAAGGATCAG AACATTGAGA ACGTTAAGGT TATTCCAGAC GGTTCCGGTG TGTTCACTTC
    18781 GCAGATGAAC ATGCTTGTTC AGAAGGACAA TGTTGGATTC GGTGTCCGCT CATGGCGCTA
    18841 TGCTGTTATC GTTGATAATG GCAAGATTGA ACAGTGGTTC ATTGAAGATG GCATTGAGCA
    18901 TAATTGCGAA ACTGATCCGT ATGGTGAAAC TTCGCCTGAA ACAATCCTTG CATACTTGCA
    18961 GGGTTCTAAT TAAGGGAAAC GGGGCAAGTC CCCGTTTCTT TATATGTATG TTAATCCGAT
    19021 AAATACTATA AACGGATTAA TGAATGTCAA TACTTATATT GTCTAAAAAA GACGAGGACG
    19081 AATACGAAAA TCGTCGGCTC GTAGAAAGTC TTCGTGACTT AGGCATTCCT GCAACCATTT
    19141 ATCATCCAGA TAACTTTGAT GTTGTTGTGG GAAAAGGTAC CGGTCATGGT GTCAAATACA
    19201 ATGGACAAGA GTTTGACATG CCTGATATCG TATTAGCCCG CACAGGCTCA GGCACCACAG
    19261 AGTTTATCAC TGCTATCGTT AGACAATTTG AAGAAGAACA TATCAAGTGT ATTAATTCTT
    19321 CTGTGGGCGT AGACATTGCA AAAGATAAAA TGCGCAGTCA CCAGTTACTA GCTAGTAAAG
    19381 GTATGCCAGT ACCCAACACC ATGCTTGTTA GATTTCCCGT TGATGTAGAT ATCGCAGACA
    19441 ATCTAATAGG ATGGCCTTGC GTTGTTAAAA TCATCAGTGG TAGTTATGGT GAGGGCATCT
    19501 ATTTGTGCGA GAACAAGACG GCATTTAAAA AGATGATGGA GTTCATAGGC AATCTTGCTA
    19561 CTCCAAAAAC ATTACTAGTG CAAGAATATA TAGGAGAACG ACCAGGCGAA GATTTGCGTG
    19621 TATTAGTTAT TGGCGGAAAA GTTATAGGTG CAATGAAGCG TATTGCTCCG CCCGGAGATT
    19681 TCAGAGCAAA CATTTCAAAT GGTGGGTACG GCGAACCGTT TGCAGTCACT GGAGAAATTG
    19741 AATACCTCGC AAGAGAAACA GCAAGAATCT GTGGTTTAGA AATTGCAGGA ATAGACTTAT
    19801 TATTTGACAA AGATGGCTAT AAAATATGCG AAGCAAATAG TGCACCTGGC TTTGAAGGTT
    19861 TTGAAAAATA CTGCGGAATA AATGTAGCGG AGCATATTGC TGAATATATA AAGTATAAGA
    19921 TATCTTTAAA AAGGAAATAA CAGTGTCACC GATGTACACA AACAAACCTG TAATAGAAAC
    19981 AGAAATTATT GAATTTGATA AAAAAGAACA TGATGCTGAA AAGCGTATTA AGTTTTTAGA
    20041 AGATAAGGTT CGCATGTTAA GCGAACAGGT AAACAGGATG GCTACTGCAC TATCTCTCAA
    20101 CTCTAGGCAG ATTCGTAGAC AGGGTACCGA CATTCATAAT GTTACCACGG CCATTCGCAG
    20161 TCATAAATAA TATTGAAGCA TGAGGCTTCG TAACACTCTT TAAACAACTG GGTACCTAGA
    20221 GTGTGTGCCG TTAGAAAGGA AGAAACATGA TGTATAATAG TAAGCTGGTT GCCAGCATCA
    20281 AAGCCAACGG AAAAGTACTC CGTGAATTCA AAGATACTGT TTATGTTCCA TTCGGAAGTG
    20341 AATACAGTAT TCTTCTCAAA AATCTCAACA CAGTAAGAGC ATTGATTAAC ATCTATATTG
    20401 ATGGTGATAA TATCGTGCCT GGTGGACTCG TATTGAATGC GGGGCAAGAG ATTGACCTAC
    20461 AACGAGCCAT TCGCAATGGT AACATGAATG AAGGTAACAA GTTCAAGTTC ATTGAACGCA
    20521 CTGGTAAGAT TGAAGACCAT CGCGGTATCA AGATTGAAGA TGGACTGATT CGTGTAGAGT
    20581 TTCAGTTTGA GAAAGTATAC AAGCGTCAGG ACGGAATTCA CTGGGAAAAG ACTACCTTAG
    20641 GTAGCATTGA TTATAGTCCA AATTGGCAAC CTACCTCAAT GGATTCATAC TCTAGCGGTA
    20701 TACTACGAAA TACAACAACA GCATCTACCC CTAAGTCAAT GTCAGGCACT GTTACTTGTT
    20761 CAAGTGCATC CTATGCAGCA ACAAATATGG CAGTTGGTTC TGCTACACTA AACACAATTG
    20821 CTACTGCCCA GGCATATAAC GCAGCACCGC AGACTGAAAC AGGCATCACT GTTGCAGGAA
    20881 GCAAGAGTGA ACAGAAGTTT GTGACTGCAA GTTGGTTTGC AACTGAATCA GAGAAGCACA
    20941 ATATCATTCT CAAGTTGTTA GGTGAAACAC CTGACAATGA AGCAGTTCGT AAGCCAATCA
    21001 CTGTGAAGGC TAAGCCTAAG TGTGTCACTT GCGGCAAACA AAACAAAGCT ACAGCAAAGT
    21061 TCTGTAATGA ATGTGGAACT GCATTAGAAA TTTTTGCCTA AATTTAAAAT AGGGGTTGAC
    21121 TTTACGGTTA ACCCCTGTTA TAAGAAGACT ATGACAAAAC GATACGCATA TTTCTTCACC
    21181 CGTCAAGATA TCTTTAAGGA GTACCAGCTT GTGCAAACTG CGCACGTTGC GTACAAGCTA
    21241 GGGTCCGTAT TGGGCGAAGA TGCTGATGCA GATAATACAT ATTTTACCTG CGTTGGAGTT
    21301 AGGAATCTTG AGGCACTTGT TGCTGTTGAA AAGATTCTGT TTGAGTTTGG CATCAAGTAT
    21361 GTGCATTTTG TCGAGCCGGA CTTGAACGAT GGGGAAATGA CTGCAATCGC AGTTCATCCC
    21421 ATTGATGAAG ACAAGCGAGA TATTCTTCTC GCATTTAACC TATTAAAGTT TTGAGGAGAT
    21481 TAATAATGAA AAGTATTGTA CTTACAAGTT GGAACTTCAT TTTTGATTAT AATAAGAGTC
    21541 CGCTGCGAAA TATTCCTGAA GGTAATATCA GGCATATGGT ATATCAGCTT TTAGGCTGGA
    21601 TGTGGGCAAT CGCATTTTCT ATTGCAACCG GAACATATGC GTTTATGGGC GTGAATCTAA
    21661 TTGCTCACGC TGTTCTCATC GGTGCAGTAG CATTAACTGT TGCGACATAC ACTACTGCAA
    21721 CAGTAAAACC AGAATTGTTT GTGCGTAAGG CAGGCTGGGG TCGTAGTACG ACTGGCGAAC
    21781 ACGAGTAAGA TGAAAGTATT AAGGTCTGTT TGGGCACCAC ATGGCATCAG AAAAGGTGCC
    21841 ACGGTGTGTG AAGATGACCA AGGATACTTT GTTCGTTATG CTCACACCAT GAAAACTGTC
    21901 GGTGAGAGTA AACGATACAA AAGACTAAGT ACCGCATATA AAAAAGCGGA ACAATGGTGT
    21961 GAAGGAAATG ACGAATGAAT GATACGATGA TCGGTTTATT GGGATATGCA GGACTTATTG
    22021 TATGTCTTAT GGTAGTAGTG GGATTATTTC GTAAATGATA TTGTTACTCG TTATTCTGAT
    22081 TGCAGCAGCA GCAGCGGCAT TTACCCTGTT TGCATTGTTG CGGGGACTTC TTTCCTTCTC
    22141 ACAAAGTCAA ACAACCGAAT TACGTAATAT GCAAACGAAA ATGATGTTTG CACGAGTTAA
    22201 ATGGCAAGCA ATTGCTGTAT TATTGGTAGT AGTTGCTGCC GCAGTTTTTG CTAATTAAGG
    22261 AATATAGTTA ATGCCAAAAC TGTGGAAGAA TATAGAAAAC ACATTAGCTA GTTTGCCGAA
    22321 TGCAGCAAAT GGATACGAAC AACAGATTGA TATCCCTGAA TTTACTTTTC TTGGGGTAAA
    22381 GAATCAGCCT GACTTCGGTC ATATTCGCAT TTGGTTTCAC GGCAATGAAA AGACAATTGA
    22441 ACTAAAGAGT TTGAAGGAAT ATCTGTTACA ATACAGAGAT ACTATCATTA GTTATGAACG
    22501 AGCAATTGAT GTAATGTATA AGCATCTAAT GGAAGCATAC AACCCATTCA GAATGCGACT
    22561 TGAAATCAAG TTTAGACCAA GAGGTGGTAT TAGTAGCAAA ATGGTTGTTG ACAGCGATTG
    22621 GGGTCATTTA GGTGGTACTG ATAAGATTTG GCAACACCAC AATACAGATT TTTAAAGGAT
    22681 AGTATATGCT AGAATGTTTA ATTTTAGGCG ATAGTATCGC AGTTGGTACT AAGATGTTTG
    22741 CCCCTAAAGA ATGTGTATCA TATTCTAAGG GCGGTTATAA CACATGGCAG TGGAATAAGA
    22801 AATGGGGCAA CACTCCGTTG AATTCTGAAA TAGTTGTCAT CAGTCTTGGT ACCAACGACC
    22861 ATAAAGGCGT TAAGACTGAA AAAGAACTTC GCAAAATGCG TGAACGAGTT CGTTCGAATA
    22921 GAGTCATTTG GGTCATGCCT CCCTGCAATG CTAAGTTCTG TAAGTCAAAT ATCAATGCAA
    22981 TCGTCACTAA GCTTGCTAAC GAGTATGGCG ATCAGGTCAT TGGTACTAAG CATGTTCAGC
    23041 CCGATGGGGT TCACCCTAGC TGGAAGGGCT ATAAAGAAAT TGTAAAGAAA GCAAAACTAT
    23101 GAATTCACTA TCACAACCCG GCAATTGGGT TACTGCTGTA ACAATGAGTT TACCCGACTA
    23161 TGCATCGCAG TTGGTAAACA GGCTTGAATC TGTCATGAAA GATAGTAGTC TTTCTGTCGT
    23221 AGAAGCACAT TCTTGTGCCC TAGCTGCTTC ATTGGCAGTA GGATACGGTG AATTGGCTCT
    23281 TGAAATTTCA ATGAGTGATG AACTTAGAGG AAATGATATT CGTGAAGAAG TAGCCGCGGC
    23341 TGTAATAGAC ATGACTTTTA GCAACATCAG CGGAGACCGC TTAACTGATC TTAAGATTAC
    23401 TCCTTATGCC TTAGCTATTG CTATGGTTCT TAAAGATGAA TACAGTCGAT ATATTTGTTA
    23461 TATTGGGTTA ACAGAGTTGG ACTACACAGA TGAACAACTT ACAGATATTG CTAAGATAGC
    23521 AGGCTTAATT CCTGCTATTG GTAAGTGTCT TATTTAATAC CGATCAGCAT AAATCTTTTA
    23581 TACCCGTTAT CATCGCTATA TCTAATCTCC TTCTCCCCGG CGTAAAGATA CTTTGATACC
    23641 GGGTATTTTA GTGTCAGGTC TTCCAATGAC TCGTTAGAGT TGACACACTT CCAAACATCA
    23701 TCGTCTGCGA TATGTACGTT GCTTGATTGA ATACAGACCA TAGTGCCATA CTCAAGATTC
    23761 TCAAACCAAT CATTGCTTTC CATATGCTCC GGTGAGCAGT TGATTATAAG GTCGTAGCCT
    23821 GCTAAATTTA CACCATTTGC GTCCGCTATA ATATTCTCAA CCTTATAATC TTTACCGATT
    23881 CGCCAAGCTT CGGTAAGCTT GTCTGCAATT TCTTTTGTCT CTGGATCAAT GTCTACACCC
    23941 AAAATGTATT GATATCTATC TGCGTTCCGT GTTAGAAGCA TAAATGCAAG CACATTGTAC
    24001 CAGCTTCCCA AGATAGCAAT CTTGATGTTA GCGTGGACAA AGCGTTCAAG TTCTTTGCAA
    24061 AGCCAGACTT TGCTTTGGAT TTGACCGTGT GAGAAGGAAT CGTAGTTCAT CTTCTATTTA
    24121 GAGGCGAATT AGGGGTTGAC ATAGAAAGCT AACGGTGCTA CAGTTAATCA TAAGCTGAGA
    24181 AAACGGAGCT TGCTCAGAAA TTAATTTCTG ACTAAGGTCA TTTTTTTCTT GACAACAGTT
    24241 TTGAAATGAT ATATAAGAGT ATATGTAATG CAGATTTGAC GAAAAGTTGA AAAACTACCC
    24301 GTTAAAATGC ACTATTATTA ACCAGGACTA AATAAACATA CTATGAAAAC TACTTGTAAC
    24361 ATATCGCTGA AACAGCATAT ACTCTGGGGA CAATTATTGG CTCCGATGGG TGCAGTTGCG
    24421 GCAGTATATA ATACAAGCAT TCGCGGCGAC TTTACACCAT CAGTGGAACA AGATGTCGGC
    24481 GGTTAGGTAA ACATAGTTAA ACTAGTTTAT TTGACCCCGG GAACGAAGTT CTTGGGGTTT
    24541 TCCTTTTACA AAGTGCAAGT CGGAACGAGG CTGCAAAGCA CTATAAAAAA TGAACGGGCG
    24601 GTGGTAATGA TGGATTCACT TGTGAGTGAT GAAAAAACTA TCAGATGAGG ACATAACGAT
    24661 CCTCTCAAGC GGTCAATCCT GAAATGCCAG GAAACATAGA TCGCTTATCA ACAAAAGGCT
    24721 AACCATTCAT TATTTGAGAA CATAAGATAG AACACTAGCG CCCTCTCCTT GACAGAGTGG
    24781 ATCACGCATA TCAAGTGTCC TCTAATAATG AATGATATAT TGCCCGATAG ATCAATTGGT
    24841 AGATCGACTG ACTCTGACTC AGTAGGTTCT AGGTTCGAGC CCTAGTCGGG CATCCAAAAC
    24901 ACATTGCCCC ATCCTCTAAT GGTAAGAGAG CGGACTTTGA CTCCGTCAAT CGAGGTTCGA
    24961 GTCCTCGTGG GGCATCCAAA GATATAATGC TGTTGTAGCT CAGTGGTAGT AGCACTTCAT
    25021 TGGTAATGAA GAGGTCGAGA GTTCAATCCT CTCCAACAGC ACCATCTTTA CCCCAAAGTT
    25081 TTTCATAAAC TTCCGCAGCA TGGTCAGGCC TAATCTGTTG AAATGAATGA TTCCAAATCA
    25141 AGTCTTCTAT ATACGGGTTT ACTCTGTTAT TATACATATT TGCTAAATCA GTAAATACTT
    25201 TTTTATTGTG AATTACGGAT TTAGTGAGTT CTTCTCTGTG CTGATCTTTG TTGCTTAACA
    25261 AATGTAACAC GTTATCAACG CACATTCTAA TTACGTCTTC TTCCGAACCT ACTAATGTTT
    25321 CATATGGATG TTTTACTGCA TACTGAAAGG TATCGATTCC TAAAGAATGC AAATACTCAT
    25381 ACGTTTTTTT GTAGTCTAGT AGCACAAAGG GATGAAAATT ATTAATTGCT TTCCAAGTTT
    25441 TTTCTGTGAT AAACCAGTAA AGCTCAGGGT GAAATGTAGT TTCAGTAACT AAGCTAATAG
    25501 CTGTGTTAGC ATAAATTTCG GCTGTAGGGT TAAACGCAAT TGGATAAAAG TTAGTAGTGC
    25561 TTTGTCCGAA TTTCGGCGAT ACTGCATCGA TGTTTTTAGT GGTAGAGGTT ATGAATTTTT
    25621 GATATTCATC ATCAGTCATA TCAGGCAAAT GACAACGTAC TGCGTCTTCT AGATGAGACT
    25681 CATAATGCAA TGACCATTCG CATTTATCTA GTTCATTTCG CTGATATAAA TCGTGCAATG
    25741 CAAATATTCG TTGTTTTTTG TAAGGTGTTC CTAACTTAAA CAATATCTTG TCATTATCTA
    25801 GATTAGTACC AAGTTCAGGA TTCTCTGATT TATGTACTCT GCACAGCAAA GAATCATATA
    25861 ATACGGTATT TACTTCTTTC CAATGATTGG GTTCGCTATA GCTATAAACG TCCAACAGTA
    25921 GCACAACATT GTCTTGATTA GGAGTGACCC CTAATATTTC TAGTGCACCT AGGATTTTTT
    25981 CATGCGGCCA TATTTCCCAT ACCGCAGATA GTATTATTTT ATTATCTTTG TCACTTATTA
    26041 ATGCTTTTAA TGTTTCGATG CCTTTAGGAG TTGTAAATTC ATGATAAAGG TTAAAATACG
    26101 GGATTAAGTC TAAGTAGTAA ACATTCATGC TATTATTTAT CGGACCCTTA GTTCAGCTGG
    26161 ATAGAATGTC TGTCTTCGAA ACAGAAGGTC GGGGGTTCGA ATCCCTCAGG GTCCACCAAT
    26221 TATTAGTCAA TAAAAAGGTG CTTGTGAGCG TTGATGAAGC GTTCAACTTC TCCGATATAC
    26281 AGAAATGAAA TCATTATCCG CATCGTTTCT ATATTTTCAA CACTGTGATA TTGTTTGCTA
    26341 GGCAATATGT ACCATTCATT TTTCTTAAAG GTTATCTTAT TCGTAATAGT TGGTAAATCG
    26401 TTATACGATA AAACGTGTCC CCCTACTTTA TCATCTATCG GATCAGTTTT ATCATAGAAT
    26461 ACAGTTGGTA CATCATCTCC TCCTAATTCT ATATAATAGT TTATAGCTAC ATTGCGCAGT
    26521 CTGTCAGAGT GCGGTGGATA ACAAGCCGGA GTTACTCCAA CATTCTGTAA TACCCCAATA
    26581 AGTGGATATA CCTCTACATT GAAAAAATCT TTATACTCAG CTAATACAAG TTCAGCGAAT
    26641 GCTGTATCAG GAAAGAACTC TCCGGCCGCA CAATTTATAT CTTTTGGCTG CTGTTCTTTA
    26701 TGCCATGCTA ATGCGGACTC GTCGATAGGT CTGGATGTAG CTAGGGTGCG AACAAGAGAA
    26761 ACAATCTGTT CTGAGGGTTT AGGTAAACGC AATTTATTAA ACATAAACTA TTTACACAAT
    26821 TTATTAAATA TAAACTTAAA TCATGCATCC ATAGCTCAGC TGGATAGAGC GTCGGTCTAC
    26881 GAAACCGAAG GTCAAAGGTT CGAATCCTTT TGGGTGCACC AGTTTCATGT ACGCTAAGTG
    26941 TTACGGTAGC ACGACTGGTT CCAACCCAGT TAGCGTGGGT TCGACTCCTA CAGCGTATGC
    27001 CAATTATGGT GATTGTAGCT CAGTTGGTTA GAGCGTCGGC TTGTGATGCC GAATGTCGCG
    27061 GGTTCGAGTC CCGTCTTTCA CCCCAGTTTC ATGCACCCTT AGCTCAGCGG TAGAGCATTT
    27121 CCTTGACATG GAAAAGGTCG CTGGTTCAAA CCCAGCAGGG TGTACCATTA TTACTAGGTT
    27181 GACAAGCTGC TTGATATATA GTATACTAGT ATATGCACAA AGAGATAGAC ATTGTATGAA
    27241 AGAACATGAA CCACATTATC ACGAAGATAA GAAGACTGGA CTACTAGTTC GGTGTATGAA
    27301 TTCGTGTTCA AATTTGATTA CTGATTATAG ATTTTGGATT GGCGTAACTA TCAGCTATCC
    27361 ACTAGAACAC TTTCTCTGGG AACATGTCTG GCCCTTCAAG CTAGTAATGC AGTTTCTCGG
    27421 ACTTTAACTT ATGCGTCCGC ATGCATGGAC TACCTTCCGA AAGTAGCCCC AGTATAGAAA
    27481 AAAAGCGGGC GCGCCACTTC AACGGGGTAT AGCGCAGCCT GGTAGCGCAC TTGTCTGGGG
    27541 GACAAGTGGT CGTCGGTTCA AATCCGGCTA TCCCGACCAA TTTACAGAGG TAAGGACATG
    27601 CTGAATAAAT ACTAATATGA CCAAAGAGCA TAATTTAAAT TCTAATCCAA CATTCTGTAT
    27661 GTTAGGTCTT CTACACACTT ATGTCTCCCC AAATGGCAAC GTTATGCCCT GTTGCGTAGG
    27721 TGATATGACA AAGAAACCTC TAGGAAATAT CAATGATGTT TCTGATTGGA ACGAGGTTTG
    27781 GAACGGTGAA GACTACAAAG AGTTCAGGAA GAACATGGTT GATGGGAAGA AAAATCCCGC
    27841 ATGTTCTTTT TGCTATGACA CAGAAAAGTT CAGTAAGCAT AGTGCTAGAA CAATAGCTAA
    27901 TACAAACTAT TCTAAAGACT ATGATGAGTA CATGGATAAA CTTCTCCCGT CAGGAGAGTT
    27961 GAAAACTAAT AAGCTAAAAT ATCTTGATTT TAGGTTCACT AATAAATGCA ATCAAGCATG
    28021 TATTACTTGT AGTCATGATT TAAGTTCTAG TTGGTTTGAC TTGATGAACA AGTTAGGTTA
    28081 TCCAATTGCA GGATCAAAAT TTATTGAACC ACAAGATAAA CAATTTGCAT ATAGGTTAAT
    28141 AGATGATAAT CTAGATAGTG TTGAAACAAT ATATTTTGCA GGGGGAGAAC CGCTATTGTC
    28201 CGAATATCAC TGGTATACTC TTGATAAATT AGTAGAAAAC AATAGATCCA AAGATGTAGC
    28261 ACTGAGATAT TCTTCTAATT GCAGTACTCT CCGCTATAAA GATAAAGATA TACTAGACTA
    28321 CTGGAAACAA TTCAAGTCAG TAATCATAAT GGCAAGTGTA GATGAAGTTC AAGAAAGATT
    28381 TAACTATATC CGATGGCCAG GCAAATGGGA AACTATATCG GAAAATCTTA AGAAGATTCA
    28441 AGAGTCATTT GAACAAGTCA ACAGCGTTGA TATAACCCAC ATACTTGTAT ACTCGCCGGT
    28501 GATAAGTTCT TTGAACGTTC ACAGACTAAA AGAAATGATT CAAGAAATTA TTGATAAGAA
    28561 AGCGTATCAG TATTCTATGT TGAATCATGA ACAACCGATA TTTGAATACT TTTTGTTCTG
    28621 TAACTTGTTA AGAAATCCTA ATCATCTTAG CATCATGAAC ATGCCGGAAG AACATTGGAA
    28681 TATGGTTGAA AAATCTTTGG ATGAGTTCCG TGCGTGGTAT TGTGATACGA TATTGTCTAA
    28741 AGCAGCATAC TTTGAATCTA AGCAGGATAT GTTGCTTCAC GGTATCAATA AAATCAAAGA
    28801 AATGCGAAAG ATGGAGCAGA AGGATATGGA ATTCTTTGAT CAATCTTTAG GAGATAATTT
    28861 AGAATATATG CGAGAATATT CTAAGATGGA TAGAGTCAGA GGAACCGATT TCATGAAAAC
    28921 GTTTCCTGAG CTTGGTTGGC TATACAAATA ATATATGGCC CGGTCGTCTA GTGGCTAGGA
    28981 CACTGCCCTT TCAAGGCAGA GAAGCGGGGT CGGAACCCGT TCGGGCTACC AATAAATAGC
    29041 ATAGGAGGAA TAATTCTATG TTTAAAAAAG TATCTTTAGT AGCACTATTA TTGTTAACCA
    29101 GTTGTAATCC CGCACCGCAG AAAGGTGCTG ATGGATATAG GTTTGGTGAA AAGCAATATG
    29161 AAAAATCTAC TGTGCAAATT AAGATTGTCA CTTATAAATC ACAAGCTGAT TTACAGAAAG
    29221 TACTAGGTAA TAGAGCAGAT GTTGCATCTA AGGATGTCAT AGCATTTAGC GAACTTAAGC
    29281 CACCGTTTGA TACGTGTACA ATACACATGG TTGATCCCAA AGTCGAGTAT CAGCCTGAAT
    29341 TTGTAGGTCA CGAAATGCTA CACTGTTTTT ATGGACAGTG GCATAAGAAC AATAAAACAA
    29401 CATAAATTCA TTGGTCTGTT AGCTCAGTTG GTTAGAGCGT TGGCCTGTCA CGCCAAAGGT
    29461 CACGGGTTCA AGTCCCGTAC AGATCGCCAT TATAATGCTC CTGTAGCTCA GTTGGTAGAG
    29521 CACCTGATTG AAGATCAGGG TGTCGGCGGT TCGAACCCGT CTGGGAGCAC CATAATTTTC
    29581 TTTGCTGGTA TCAGCAGAGT AAATACATTA TGTTTGATGA CGAAGTAACA ATCATTGATA
    29641 ACGTTTTGAG CATTGAGGAC TGTGATAGTT TAATTGCATA CTATACAAGT TCTCTGCTAG
    29701 AAACCGATCA TGGATATAAC TATCCGTTCA AAGCGATTGT TCCTCATTAT ACACGCAAAC
    29761 CGGTAGATGA TTTCATTAGA GAGAAAGTTT CACTCATAAT GAAACATGTA CCTGAGAATT
    29821 TAATGGTGCA ACGTGCCCAC ATTGAATGCA GACAAAATGA GCATATGGCT CATCGTGATA
    29881 TGCAAGCAGG TGAATGGGGA TTATGCACAA GTGTTCTTTA TCTAAATGAT AATTTTGATG
    29941 GAGGACAAAC TTTTATTACT AAGTCTAACG GAGAAAAAGT TGAAGTTCAA CCTAAGCCCG
    30001 GAAGAGTTGT AGCATACAAT GGTCATAAGC TTGAGCATGG TGTTACTAAA GTTAGTAACG
    30061 GATTGAGATA TACGTTGCCT ATATGGTATA CGATTAGACC ACTAGACTTG CCTAAAAGTT
    30121 TATTGTGGTG GTTATAGAGA TTGCGGATGT GGCGGAATTG GTAGACGCCC CAGTTTTAGG
    30181 TACTGGTATC GTAATGGTGT GGGGGTTCGA GTCCCTTCAT CCGCACCAAA CTTAAGAAAT
    30241 CGGAAGAAGT CATCGGTCTA GAACGATGCT TCAAGGCACA CTATGAGGGT CACTAAAACT
    30301 AGAACCTGAA CTGCTGAACC GATACCAATT TGCCCCGATG GTGGAATCGG TAGACGCGGA
    30361 AGATTCAAAA TCTTTTGCCC ATAAGGCGTG GGGGTTCAAG TCCCTCTCGG GGCACCAGTA
    30421 CTTTTAAATT ACTGGTAAGG TACCCTTATT CTGGTTGTGC TGCTGTGACG ACAATTGCAA
    30481 TTGCCTTGAA AACTTCATCT TCCGGAACTT TGAAACAATA TACAAGTTCA GCATCTTCAA
    30541 GATCGCAACC TATAAACGCC GGTTCGTTTA ACGGATGACT TTTAAGTAAG GTACAATCTT
    30601 CCGGATTATA TAAGGTTGGA TTATTCGGTA GTCTGGTTGA ATTTAAAGGA GCGGAATACG
    30661 CACTGGCAAT TGTAGCAATT TCATCAGTTT CCACTAAAGG AAGAATAATG TAATGACGGG
    30721 GCACTGTTTC TTCATAATAG TCTTCAGGCG AACTCCGTCT TTCAACGTAA TATAAATTTA
    30781 ATATTGCTAG ATTAAAGTTC GCAAGTGTGT TAGTTGTTAT GGGTAAATCG TTCGCATCCG
    30841 CCGCAATATA ATAAAGTTCG CTCCAGTCCA CGGACGGTGG CAAAGCTACC AAGCTATTGA
    30901 TTAACAGTGG TTTGAGTTCT GCAATAGATG CAGCGAAGTC TATGTTTGTT AGCGGTGTAA
    30961 TATTTTCGTT TCTCATATTA TTATTTATCA ATAAAACTAT TTTTTTTAAA TTTGCAACAT
    31021 AGCGCATTGC ACCAAATTGC TAAATAGTAG TTTGGAGATT AACATGTTTA GAACACTTAT
    31081 ATTATCGGCA GCATTATTAT TTTCTTTCCC TGCATATGCA CAGGTTGAGA GAGAAACATC
    31141 AGGTTCATTA GGCGGAACAG TTATCAATGA CGATAACATT GTTTTGACAG GAGCATTCAA
    31201 GCATGTTACA GATACAGGCC CTAGAGAATA CTCATTTGAA AGTGACATTC TTTATAAGAG
    31261 TGCTAACGGT GTAACATCTA GAGAACAGAT TAACGCATTC GCTAAAATCA ATCAGGACAT
    31321 TCATGCTAAG CACTATGTTC AGGCTGGTGT TCGCTATCGT CACGATCCAA GAACATTCTC
    31381 AGAAGATCAA GTAGTCTACA GCATCGGTCA CGGTTTCAGA CTCGTAAAGA CCGATAAGAC
    31441 TAAGATATCA AACGAACTTA GCGTTGGTTA CAAGCACGGT ACGGGTGGTT ATAGTGACGT
    31501 TGTAGTTCGT GAAAGTATAT GGATTAGCCA TAATCTGAAT GAAACTCTGT CTGCATCTAA
    31561 TAAGTTCATG ATTGAGCAAG GTTCTAGAAC TTTCATTCAG AATAAAGCAG AAATCAAATA
    31621 CAAGTTAAGC GAGAAAACAA GTTTCTCAAT TCAGGACTTG TACACAAAAG ATAAGCGTAA
    31681 AGATAACACG ATTTCTTTTG CGTTCACCTT TAAAATTTAA CGCTCCCTTA GTTTAGCGGT
    31741 AAAACACCTG GCTTATATCC AGCATCGTCT CCAGATTAGA GAGCGTCACA GGTTCGAATC
    31801 CTGTAGGGAG TACCAAATAA TGCCCGGGTG GTGGAATGGT AGACACGCAA CGTTGAGGTC
    31861 GTTGTGGGCG AAAGCCCGTG AAAGTTCGAG TCTTTTCTTG GGCACCATAG TAAAGTATGT
    31921 AAATACATGA TGAGTATTCT AATAGCAATA TTAACATCCG GAAAAATTGA GAAATTGCAA
    31981 CGTTGCATTG ATTCTGTGCT TTTGCAAGCG GAACATGCTA ATGTTGTAGT CATCATCAAT
    32041 ACCTTAGATA AACAATATGA GAACCTCGCT TCTTCATTGG CAGCGGCGAA CAGTATCAAA
    32101 TCTGTGATAA CAGAAAGCAA CGGAAGACCA GGCAAAGGCA AGAATGCTCT AATCAAGTAT
    32161 TTTTTGTCTA CTGACTTTAC CCATGTTATT CCTGTTGACG GTGATGATAT ACTTCTACCT
    32221 AATGCGGTCG AGAAGTTAAC GCTAATCAGT AAGGAACAGA ACGCAGATAT CGTAGGACTA
    32281 ATCAATGGAC TCGTCTTGTT TCAAGATGAA CAAATGTTAG CAGAAGATTG GCAGAAACAC
    32341 GAGATTTACT TCAAACGCGG ATTTGACAAT ATTGATACAA AGAACTACAA AAAGTTCAAT
    32401 TTGCACATTG CTAAAATTAG AAGAACCTCA ATTGAGTATG GTAATATGCT TAACCGATTT
    32461 GTGTTGATTT CAAGGAAAGC TGCTTCGGAT ATAAACTACG ACGAAGAACT TGCAGGAGCC
    32521 GAAGACATTA AACAAGGTCT GTTACTAAAA CTTATACATC TTGAAGGAAA AATAAACTAT
    32581 ATGTTGCTGT CTAGACAAGA TATTTATTTA TATGACGTTA CTGATGAAGG CGTATTCTTT
    32641 AACACGTTAT GCAAAAGCGA TCCTAATACA GAGTTAAAAA GATTTTGGCA TGACCTATCT
    32701 AATGAACAGA TAAGTACGCT ACAGACGTTT CAATTGGAGT GCATATATGA CTAACTTAGA
    32761 CTTCTCGGCA CGATGGAGAG ATGCAGTCAA AGTAGGTATA CCGATACTAA AAGATCACAC
    32821 TAAAACACAG CATATCCTAG CATTAGCCCA TGCATTGAAC GGTCCTTCAT TAAAGTATTC
    32881 ATATGAGCGT TTATTAACTA CTACAGAAGG TGGTGAAATC GCTTGTAATA TGCCAGAGTT
    32941 TACTGACCTA TATAGTAAGC TTCCTGATTG CGCACCTGGC ACTGTAGGTA ATCTACTGTT
    33001 CATCGGTCAA CAATATTCAT TGGAAACTAT CATTAAGATT AGTCAGCGTG GCAAGCGAAG
    33061 TCGCACTTGG ATTAACATGA AGCATCCATA TGTTTGGATG GCAAGAAGGT ACCGAGATAC
    33121 ACACGATGTC TGGCATACTA TCACCGGGTA CAACATGGAC TTTTTTGGTG AAATATGTTT
    33181 AGCTGCATTT AGCTACGCCC AAACAGGTGC ATATCAATGG GGCGCAATAA GCTTAATGGG
    33241 TATAGGTAAG CTCATAACAT CTCCTAGGAA GCTTCTCGCA ATAGTTGAGG CGTATCGTCG
    33301 CGGCAAACAA TGCAACTGGC TTTTAGCAGA AAATTATGAA AAGCTAATAT ATGAGGATAT
    33361 AAATGAGTGC AGAGAAAGAT TGAATTTGTA TAAGGCTAAG CGGTATGAAA AAGCTTGTAA
    33421 GAATTGATAG ATAAAATACT GCCCTCCATA AAAATCTATT TTCCGTAAAA TAGAACAACG
    33481 TATTTATAAA ATTTGGTTGC GTTAAGTACG ATTATAGTGT ATATATTAAA GACAGTCTAA
    33541 ATATTTTAAC AACAGGAGAA AATCATGGCA GTACTAGCCT TAGACGTATC GGGTATCCCA
    33601 AGGACGTGGG TTTCCCACGA CGAAGCAATT TCGTATCATG CAAAGAACTT GGTAGCCTGG
    33661 ACTCTAGGCG ATGTTATTGC TAGATATAGG GGCGGCTATC AAGATGATGG TACGCAGAGT
    33721 TACATTGAAA CTCCCAGCAT CATTGCTGTT AAGGGTGAAG GTTTTAACTT TAAGAAGCAC
    33781 AACAAAGTTA TCTTGACCAA CAAGACGTTG TTTGCCCGTG ACCGCAACAT GTGCGGTTAC
    33841 TGCGGTATTC AAATCGGCAA CCATAGTAAG TTAAGTCGAG ACCACATTGT ACCTAGGTAC
    33901 CACGGTGGTA TTGACGAATG GACTAACGTT GTTACTGCTT GCATCCCTTG CAATCAAAAG
    33961 AAGGGTTGTA AGAGTTTGAA GGAATCTCGT ATGGAACTGT TATACATTCC ATATGCGCCC
    34021 AATCACTACG AAAACATGAT TCTCCAGAAT CGCAGCATCC TTGCTGACCA AATGGAGTAT
    34081 CTGTTGAGCG GTGTGCCCAA ACACAGTAGA ATTGTTCAAT TAGCGGCTTG ACATTTATTT
    34141 GTCAAGCTGC TATATTGAGT CTAAATAAAA CAAAGAATTT ATTCCCTAAT GGCGCAGCGG
    34201 TAGCGCAGTT GACTGTTAAT CAATTGGTCG GTGGTTCGAA TCCATCTTAG GGAGCCAAGC
    34261 TTAATGCCCT TATAGCTCAG TTGGCCAGAG CGCCTGATTT GTAATCAGGA TGTCGTGGGT
    34321 TCGAATCCTA CTGGGGGCAC CATCTATGAG AAGTCAAGAG CAATACCCAA AAGCTCTTGA
    34381 CTTCTTTTCA TATTATTGAT ATAGTTAATT CATAACAAGA GATTGGCCCT GTAGCTCAAC
    34441 TGGATAGAGT ACGAGTCTTC TAAACTTGGG GTTGCAGGTT CGAGCCCTGC CAGGGTCACC
    34501 ATTCTTTTTA TTGGTTGAGT AAGTAAGATA TAAATAGTTT TATGGGGATA TAGCTCAGTT
    34561 GGTAGAGCGA CGGCTTTGCA AGCCGTAGGT CCGGGGTTCG AACCCCCGTG TCTCCACCAA
    34621 AAGTATAAGA TGCATGTTTT ATCACGATAC CGGAAAATTA CAAATCTTTG CAAACGACCG
    34681 GTGCGCCAAC ACCAACATGT ATTACTATTT CAACCCTAGT ATCATTAATA ACGACACGTT
    34741 GCCAGGAAAA GTCATTATAC TTTCTCAAAT ATTTAGTAAC GATTTGGTAA TTGTTCTTAG
    34801 GAATCCACTT GATCGGGTAG TATCTTCGAT AAAAGGAGTT CCTAAGATAC TGCCCCTAAT
    34861 GGATACGTTA GGTACGTTTC TTACTACTAT ATATGGTAAA GAGTTTAATT TTGAAGAATA
    34921 TGCAACTTTT AAAATGCATT GTTCTCCGTA TTTACACCGC GTAAAAGATA GACAATTTAG
    34981 GATAATCGAT TTTAATAAAC TAGCTGAGTA TATTCCTAGA AAAAAAAACG CATTGCAAAG
    35041 TCCAGTAACT AATTCTAGCG GATACACTGA TCCCAAATCA GTGTATGTAG AAAATCCATA
    35101 TTTCACATTG CAAAATTTAG AAACTGAATA TAAGACGTAT CTTGAATTAT TAAAAGACAG
    35161 GGAACAAATT TCTGTCGATG AATGGAAAGA AAAAACTACT TGACAACTGC ATAAATATGC
    35221 TGTATAAGAT AAAGATAAGA TACGGGGATT GGCCTAGTCC GGTAAGGCGC CTGCTTTGGG
    35281 AGCAGGAGAT CGTAGGTTCG AATCCTACAT TCCCGACCAT TTTTACCGTG CCTCGTTAGC
    35341 TCAGCGGTAG AGCAGGACCT TTACACGGTC AAGGCCGGCG GTTCAATCCC GTCACGAGGT
    35401 ACCATTTTTT AAAACTACGT ACATATTGAT AAATAGATAT CTACTAACTG ACAGTAAAAT
    35461 TAATATTGGA AAGGATTTTA TGAGTTGGCA CATGTTAATA AGCACATCCT AGTTACAGGA
    35521 TATATACAAG AAGCTCCACA AGCGGAGTAC GTTACTTTTC TTGAAGATTG GTTCAATCGT
    35581 TTAGTTGAAG CAGTTGACAT GAAGGTCTTG ATTGATCCCA TATGTGTATG GTGTAACGAC
    35641 GAGGGTAACG AAGGCGTAAC TGGGATGGTA GGTATTACAA CCAGCCATTC ATCAATACAT
    35701 TTCTGGTCAG GTGAACCAAA TTATTACAAG TTTGATTTGT ACTCGTGCAA AGATTTTGCA
    35761 CTTGAGTCAG TAGCAGAAAT GCTAAAGGAA CTTGGAACCT ATAAATTCAC TTACACAATA
    35821 GTTGATCGCA CGGATGATGA ACATCCAGTC ATTGACTCTG GTGTAATCAC GTTTTAAATA
    35881 AATACGGGTG TAGCTCAGTT GGTAGAGCAT CGGTCTCCAA AACCGAGTGC CGGGGGTTCG
    35941 AGTCCCTCCT CCCGTGCCAC AAATAAATAA AATATGCCGA TAATCAACAA AAACGATTCA
    36001 TATTACCTAG ACCCTGAATT GGGGCCGGTA AACCGACCTG CTACCGTTAA TGCTGGATTT
    36061 ATGTTGGATT CTTATTATAA TTTTTCTGAT AAGAATTACT GGCATGTTTC TTGCTTCAAT
    36121 GGTGAATCTT TGCGGTATAT CAAGGATGTT ATTCCGGATC ACATATTACA AGAGCTAAGA
    36181 AACAAAAATA TCATATTGTC AATCGGAGCA GAGTATGAAG GATTTGTGGA TATTCCTGAA
    36241 ATGATCTACG ATTTTCTAAT CAAAGAACTT TTGATTCCGG CTGAATCAAT ATTACTGTTT
    36301 AGTGCGAATG CTAAAATTGA TGAGGTAGTT GATACTATTG CATCAGTGAG AAATCTACCA
    36361 AAGATACAAT CTCATGGTGT CTGTGTGTTC GAAAGATGGG TTTTTTTCTC TCGCAGTAAT
    36421 ACATTAGATA CGCTACAACT CAAAGAATAC CCTAAGAAAT TTTTGAGTTT AAATAGACGC
    36481 TGGAGAGGAT GCAAATTAGC TCTAGTATCT AATTTGAAGA TACGACATTT ATTAGATGAT
    36541 GGGTTTGTTA GTTTGCAGTC CTTCGAAGGA AAAACTTGGG AAAACTCTTG GGAACACATG
    36601 ATGCAGCTTC AAGACCCTGC AACTAAGCAG TTGTTCGACC AACATAGACA GGAAATTATA
    36661 AACTTACCTA ATCTTATATT AGATGACCTA AACCCCGAAG ATATGAATCC AGTTACTAAC
    36721 ACACTGGATC ATTACTATCT TAATAGTTAT TTCAGTGTTG TTGGTGGCTG CATTTTTTAT
    36781 GAAAAAGAGT TCCCAAATGT AGCGGGGTTG TGCGAGAAAA CGTTTAAAGC TATACAGAAG
    36841 AAGCACCCTT TCATATTATT GAGTACTGCA AAGAATTTAC CTCTCTTACA TCGTATGGGA
    36901 TATAAAACAT TTGACGGATT GATAGACGAA TCATATGATA ACGAAACCGA CGATAACAAA
    36961 CGTATGCAGA TGATTGTTAA CGAGGTAGAA CGATTATGCA ATCTCAATCA GGTGGAATTA
    37021 GAAACTTTTT TGATTGAGGC TAAAAAGATT GTAGACCATA ATTTCAAAAA CTTGTACTAT
    37081 CGTGCATTTC TACCCAGAGT CTGAAAATAG TTCTTGACAT TACCCTCAAT ATGTCGTATA
    37141 GTGAGAACAT AGTCGAGAGA TTGACTATTC TTTGACATTG TTGATTTTCT AGTTTGATAT
    37201 GCGAGTGTGG CGGAATGGTA GACGCCCGGG ACTTAAAATC CCGTGTCCTT GTGGCGTGCG
    37261 GGTTCGAGTC CCGCCACTCG CACCAAACCA ATCAATAATT TAATATAAGG AATCAAACAT
    37321 GGACAATGTT ATTCACGTTA ACTTCGGTAA TAATACAGTT GATGTAGAAG ATGAGTACAT
    37381 AATTGAGATT CATCTTAATA CGGAGCTTGA TAATTATCTA GACTGCCTAA GGGTAGAGGG
    37441 TATAGACGAA GATGATGTTC TTGAAGTAGA AGAAGCAATC AATAATGCAG ATGTATATTT
    37501 TGCCGCAGAC GATGTTGTGC AAAAGTTTGC AGACGAATGG TTGGAACAGT TTCTATAAAG
    37561 TTTAAGGGTC GGTAAAGCCA GTGGCTCTGG CAGTCGGACT GTAAATCCGA TCCGTTACCG
    37621 GGGGAGGATC GATACCTCAC TGGCCCACCA AACATAATGC TCTTGTAGCT CAATGGTAGA
    37681 GCCGACCGCT CATAACGGTT TGGTTGGAGG TTCGAGTCCT TCCGGGAGCA CCATTTTTTT
    37741 ACCATAGCCC TAAACGGGCT TAAATACTTA TAACGGAAGC GTGTCAGAGC GGTTTAATGA
    37801 TCTAGTCTTG AAAACTAGCG AACGTGAAAG CGTTCCGTGG GTTCGAATCC CACCGCTTCC
    37861 TCCAACTATT AGGAATATGA ATGTCTTATG TACTGTTTTT AGATGATGAG CGAATGCCCG
    37921 ACAAAGTTGA TTGGGTTCAG TTCCCTCGGT ACGAGACGAT TTACATCATC CGCACCTATG
    37981 AAGGCTTCAT TAAACAAGTA CAGACATACG GAGTTCCTAT GTTTGTTTGC TTTGACCATG
    38041 ATCTCGCAGA CCAACATTAT GTTGCTATGC TTGCGGAAGC TGAAGGCAGA CCTGCTGACT
    38101 ATGGTCCTGA AAAAACAGGC TACGATGCAG CTAAATGGCT TGTAGATTAT TGTGCAGAAA
    38161 ATAGTTTCAA GTTTCCTCGT CATGTAGTTC ATTCAATGAA TCCTATAGGC AAAGAAAGAA
    38221 TCAACAGCTA CATTGAAAAC GCCAAAACAC ATTTGAGTAT ATAATGATCA CTGAAAAAGT
    38281 AACTTGGGTC CATCATTGGA GCGACCGAAC ATTTAGTTTT AAGACCACTC GTAGTCAAAC
    38341 TTTTAAGTTT AACGCAGGTG AGTTTGCTAT GTGCGGACTT AACATTGATG ATAAAAATGT
    38401 AATTAGAGCG TACAGTGTAG TAAGTCCTCC CTGGGCAGAC GAACTTGAAA TTTTGAGCAT
    38461 TAAGATTCCA GATGGTCAGC TTACAAGCAA ACTACAACAT ATTCAAGTAG GTGACGAAGT
    38521 TATCTTAAAA CCTAAGACTA CAGGTACGCT ACGCAACGAT GCTCTCAAGA AGGGCGGCGA
    38581 ATTGTATCTG TTAGCTACTG GTACAGGTCT TGCACCGTTT ATGAGTTTGA TTCGTGATGT
    38641 TGAAACGCTT GAGACATGGG ACAATATTCA TATTGTTCAC AGTGTTCGCA GTCGTGATGA
    38701 TTTAGCATAC TATGATTTGC TGTCAACTGG ATTCGCAGGT GACGATTTAG AAGAAATGGT
    38761 TAAGCCTGTT CTTAACTATA TACCTATCGT TACAGGAGAA GGTGGTAAGC GTATCACAGC
    38821 ACAGCTTGGC GATACATTAA AGATTGACCC TACTAAGGAT AAGGTTATGA TTTGCGGCAA
    38881 TCTTGACTTC AACTACGAAG TTGCAGAATG GTGCAAGAGT AATGGAATGA CAGAAGGTTC
    38941 CTTGCGAGAG CCGGGCGATT ATGTTCTTGA GAGGGCATTC GTAGAGAAAT AAATAAGAAT
    39001 ACGGAGAGTT GGGTGAGTGG CTGAAACCAT CTTCCTGCTA AGAAGGCGAA CTGAGAAATT
    39061 GGTTCCGAGG GTTCGAATCC CTCACTCTCC GCCAAGATAA GGATGTGCAA TGACTGAAAC
    39121 TCATTTTAGA ACGATTGTAC GCACTTTAGG CTATCGTGTC ACTGCATTAG GAATAACTGC
    39181 ACTGTGGACT GGCTTAGGGG ATGCTGTAGC TATTCATTTG GTCTTGGCAG CGATGCAATA
    39241 TGCATATGAA AGAATTTGGC TCAAGATTAA CTGGGGCCGA AAATAACGGT TGACATTCGT
    39301 CCTGAATGTT GATATAACTA ATATATAAAG TTTAATGCAC CGGTGGCAGA TTGGGAATGC
    39361 GGTGGACTGC AAATCCGCTA CGCAAGTGAA GTAGGTTCGA TTCCTACCCG GTGCTCCAAT
    39421 TAATGTGCGT GTAGCTCAGC GGTAGTAGCA CCGCCCTGAT AAGGCGTAGG TCGCAGGTTC
    39481 AAATCCTGCC ATGCACACCA TACAACGGAC CCTTAGCTCA GTAGGTCAGA GCGGTCGCCT
    39541 TTTAAGCGAT AGGTCTTGGG TTCAAGTCCC AAAGGGTCCA CCAATAAAGA GAGGAGAAGG
    39601 CAATGGGCTG GTATGATAAT CATGTAGACG TTGAAGAAAT GCAGAACCAA ACCTTCACCT
    39661 CGGTTCGTTC AGATGGCGAT ACCGTAACTT TTGAAAATGA CGAAGTGCGT TATGTACTTT
    39721 ATCACGAAAC AGATTGCTGT GAATCAGTGT ATGTAGAGGA TATCATCGGC GATATTGAAG
    39781 ACCTAGAAAA CCTTCCGCTG TTGATTTCTC GTGAAGATAC TAACGCAGAA GATCCTGGCA
    39841 CTTGTCAGGG TGAAAGCTAC ACGTGGACCT TTTACAACTT TGCAACCTTT AAGGGGTATG
    39901 TGACGATTCG GTTCCTCGGT GAATCAAATG GTTATTACAG TGAAGATGTA TATTGCCGAA
    39961 AAGAAATTTT AAATAATTGA AGATTTCGGT TGACAATCAA CAAGAAGTAC GTTATAACTA
    40021 GTATATCAAG TGACGAGAAG CCCCGAATGG TGTTTCGTAA ATTGCTGAAT TGCTAAGTGC
    40081 ACCGGCTTCT TGTTGCTTGT ATGACATATT AGATGAGTAC ACTCGCCTGA CTCCTTCGCT
    40141 TTCTGGGAGG TAAGTAGGGA CCGAACTTCC CTAGAGGTCG TTCTACAGTG TCGTGAGACA
    40201 TGAGGATACT AACAGAAAGA GTGTGTTCTT CTAATATGTT TATGGACGAT TAGCTCAGTC
    40261 GGTAGAGCGC GGGACTCTTA ATCCCTAGGT CGTAGGTTCG AATCCTACAT CGTCTACCAG
    40321 TTAACGGGGA AAGGCATGGT GCGTAACAGC TTTATGACTG TCATCATAAA GCAGCCGTGA
    40381 CAGCGGTGTT ATTAGGGTTC AAGTCCCTAC TTTCCCCCTA AGATATTCCG ATTACAAGAA
    40441 AGCAAGACAA TGAAACACAA GATGTATTGT ATCTTCGCCA AAGAGAGCGT TGACAAAATC
    40501 AACGGTGTTC GTGGTAAAAT GTGTACACAA GCAGGTCATG CTTATCTACA TACGTTCATG
    40561 AATGCTATGG CAGAGACTCC GGAGCTTGCA GCAGCGTATC TAGATAGCGG ACACTCGTAT
    40621 AAGATAACGT TACTAGTAGA CACTGTAGAG CAGCTACAGG AGCTTCAAGA AGTATATAAG
    40681 GATGTATGTG CTACGCAACT CGTCACCGAC AAAGGCCTCA CTGTCTTTAA GGAACCTACT
    40741 ACGACTTGTC TTGGTATCGG TCCGTTGAGT GAAGATATGA TTGGTGAAGA TTTGAAGGCA
    40801 ATTAAGATAT TTTGTTAATG GCAGTATAGC TCAGTTGGTC AGAGCATCCG ACTCATATTC
    40861 GGGAGGTCGT AAGTTCAAAT CTTACTACTG CCACCAATTC TACCCCGCGT CACCAAAGTT
    40921 TACCCAAACC ACTTTACATA ACACATAAAA CATTGTATAA CAAATTTAAC ACAAAGACAG
    40981 AAGGAAATAA AGATGCAAGT TTCACTACGT AAAGCAAATG CACTTCAAGT TGCAATCAAC
    41041 GAAGCCCTGA AGGGTTTGGA ATTCAAGTCT GATGTTAGCA TCAACGAGTT CCAAAAGCCT
    41101 GCTCAAGAAA TTGAACTTTC TAAGCAGAAG TTTGAACGTA ATGTTCAGCG CCGTGGGAAT
    41161 CTAACTTCCG CGCTCTACAA CATTCGTACT GCGGTCTCCT CTGCTAACGC AAGCAATAAG
    41221 ATTGACAATC TTCTTGCCGA TCTTGCCCGT CTTGAAAAAG ACATTGTGTT CTATACACCG
    41281 CTTGCTAAGG CAAGTGTTCA GACTGACCTT AAGGTCATCG GCGGCAAGCT TGAGAAGATT
    41341 TCTAATCGTG ATGGCGAAAG CTATAGCTTT CATTCAAGCG AAGTAAGCAC TTCTATCTTC
    41401 GCTGATAGTA ATTTGGAAGT TTTCCGAAGC AATCTTTCAC TTGCTAAGAA GAAGAAGCAG
    41461 AAGTTGCAAG ATGAGTTGCT TGAACTTAAT GTTCGTACTA CAATCGAACT TGCAACTTCA
    41521 ACCGTTGAAG TTCTCAAGGC TGAGGACATT ATCTAAGAGT TTAGTAGCCC TTTCGGGGGC
    41581 TGCTAGGGAG AGAAAGAGAG ATTAGAGTAG ACACTTAGGT ATCGGATGAT ACTTACCAGA
    41641 TCATGGCGCT TGAAACGCTC TATAATAGCA TGAACTAAGC TTTATTCAGA TTTGTGAGTT
    41701 GCCGCTTAGG AATACGTTAT TTTTGCAGTT TGTTTAGTGT TTAGTGTCCA TAGACTTTGA
    41761 CCGTACGGTT GGGTCGTTGT GTATTGCATT GTCTATCACT TACTCTTTTT CTCCCACCCT
    41821 AAACATACTC TATAAATAAT TGTATGTTCT TCTATATTGG AAAAGAAAGT CCTATTGCGT
    41881 CACTAACTCA AGTTCAAGAA AATCTTTTTC TTGATCAAGG GTGGAGTGAA AGCAATGGTA
    41941 TTTGGTACAA AGGCTACAGC ACTGATTGTA GACTTTCAGA TGCTTTAGTT GATATCGTTA
    42001 ATGGGTATAA GCCTGATGGT AAATGGTGCC TTATTAAAGA TGGTGTTGTA TATCATCCCT
    42061 CATTGAGGGG TTTCCCTATA TTTACTAACG GGTCAGACTT TACAAACTTG TTAGGACTAC
    42121 CAAACTTTGA GACGGTATTG TATCCTGACC CTTTTGAACT CCCCGCAGTC GATACAAACA
    42181 TTTCACTAGA TGAAGCCTCG CATCTTCTAG AAGAAATATT GATTTCAAAC ACACGAAACT
    42241 TTTATAAGTA TAACGATATT GCTGACGAAG TTGTAATTGC TACTGTTGGA TTAGACTCAA
    42301 CCACTGCATG GGCAATTACA GACTCTATTA AAAAAGACTA TACCGTTTCT ATTCGTCCTA
    42361 GAGCCGTTCC CGCAGTAATG AACGCTAATG CATTCTTAGA ATTTACAGGC ACGTTCAGGG
    42421 AATATCATTC TGATTTATTG GATAATGTAA AAAGTCATTG GGCGTATGCC TTTATCAATA
    42481 TCCATGAACA TAAAAATTGG GTCGTTGCTG GATATTATGC AGAAACCTAT GAGTTTAGAG
    42541 ACGGCATGGC ACTCAATGCT CTTGCTAACT ATAAGAACAA AAGACTTGAT CAAATTGCAG
    42601 AACCTAATAA CTATCTATAT AAATACCTAA CACGCCCGGA TGTCATTAAT AGTTATATTG
    42661 ATAAGCCGAT GATGACTTTT TCTGGTGAAG AAGATTTGAG AAAATATATA TGGTCTACGC
    42721 TGTGGTACGA TAATCAAATG TGGCACATTG ATAACAATAT GTTTTTCTCT CCGTTCTTTG
    42781 ATATTAGAGT TCCGCAAACA ACGTTTAGAA TGTCGATGGA TGATATCTAT ACGAATGCAT
    42841 TAGAAGGCAC CTTGCAGAGA CAGATAATCT CTCGCTGTAA ACCTGAATTG TTATCTATAG
    42901 TATCAAAATA TAAAAATCAC GGTGAATTGT GGGAAAACTT CAATAACAAT TTTAGTTTGG
    42961 ATTGGTTTTC ACCGAAAACA AAATTAATTT ACCGATAGGC GAAATAGTTC TTGACAAACG
    43021 TTACGAACTT TGATATAAAT AGTTTAAGAT AAACATAACA AACCTTTTGT CTTAGGTAGG
    43081 CAACTATGTT TATCTATAAA GTTTGACGCA GGGTGGAGCA GTTTGGTAGC TCGTTAGCCT
    43141 CATAAGCTAA AGGTCAGCGG TTCGAATCCG TTCTCTGCAA CCAATTATAG AATGCGGGAT
    43201 TAGCATAGTG GTAATGCACT AGCCTTCCAA GCTAGCTAGG CGGGTTCGAT TCCCGCATTC
    43261 CGCTCCAGAG TTAGACAACA CTATATGAAA CATTCCGGGG ACGGCATATA GTGGTATACA
    43321 TACTAGGACT GCTGTCAAAG ACGATAAATG CCCATCCAGC TGTGCAGGAC GTATGTGTCT
    43381 AGAGGTTATT GCGGAAGTAG CTCAGGGGTA GAGCATCACC TTGCCAAGGT GAGGGTCGGG
    43441 GGTTCGAATC CCCTCTTCCG CTCCAACACT AAATAACATT ATGACTAATA AAAACTTTCA
    43501 ATGTAGCGCC CCTTGGGAAG GTATGTTTAT CAATCCCGAC GGCGATTTTC GTGTATGCTG
    43561 TGCTGGACAA AGCCTAGGCA ATCTAAACAA AAATTCCTTA GAAGATATCT TATGCGGCGC
    43621 TGAACTTAAT AGCGTAAGAA CAGATATGCT TGAGAATGGA AGTTCCAGCT ACTGCACCAA
    43681 TTGCATAGAC TCAGAAGAAA AATCTGGTAA AAGCCTTAGG GATCAATTTA AAAAGGATCT
    43741 CACAAACGTA GACACTACTA AGTTAGTTCC CAAAAATATT GATATTCGTT GGAGAAATAC
    43801 CTGCCAACTA CGATGCGGCT ATTGCAATAG TGAATGGTCA AGTTCGTATG CACGTTGGGA
    43861 AGGTAAGACA GAAAAAGTAT CAGCAGTTGA ATGGCAACGT GCCGTTTTAG ATTATATTGC
    43921 AAATGATAAA ACTAGTATTG AAGTGGCAAA CTTTTTAGGT GGCGAACCTT TATTACTCAA
    43981 AGAAAACATT GAGTTATTAG ATTATATTGA TACTAATATA CACATAAGTT TGGTTACTAA
    44041 CCTCTCGCTA ACTAAAGTAG AATCATCTCC TGTATACCAA AAATTAATAA ATCGAGATAC
    44101 CTCATGGTTA GTAAGTCTTG AAGCAACCGG CAATAAATTT GAATTCATTA GACGAAATGC
    44161 TACATGGGAA ATCACCAAAT CAAACTACGA AAATTTAAAA ATCAATCCGC GTAGCAGCAA
    44221 GGGCTGCCAC ATGACATATT GTATATTAAG CGCATTCTCG CTCGTTGACG TATTTGATTG
    44281 GTTGTATGAA GTTGACCCTA ATCCAAATAA TAACTGTACA TTTCCGTCTG TACTTCTTGG
    44341 ACCAGATGAA TTTTCAATTT ATTCGTTTCC ACCTGAAATA AAAAAATTAG CAATCGATGA
    44401 ACTTGACAGG CTAATGGAAA AGCATCTTGA GTTTTTGAAT GAGCCAACCA AGAACTTCGT
    44461 AGTTGCAACT AGACAATCAT TGTTACAAAC GATTGATGAT TGGTCACCTG ATGCAGTAAA
    44521 ACGCTTTATG AAATATGTTG AGAAAAGCGA TATTGAAATG TATCCTATCT CTTTCAAAGA
    44581 AGAATGGCCA GAGGTTCATG CTATCCTAGA GAGATACATG CCAGCATAAA TACATTATGC
    44641 TGATTATTTC ATATCAAGGT ATATATAACG GACAGAACTT TGAGTATGCC AATACACCGC
    44701 CCCAGTTCAG AGACTCATTT AATAATGGGT TTTCTGCCAT GGCTGATGTT TGGAGAATCA
    44761 ATGGTGTTCT CTGTGTAGGC GTAGAAAATG ATCTAATTGA AGTTACTGAC AAATATCTTC
    44821 AAGGTGCTAA GTGGTGGCTT AACTGTCAGA ATCAAGCTGC ATATGACTAT CTATTTGCAC
    44881 AGCCTAGAAA GCTATATCCT AATGTGTTCA TATTCAGCAA TGTTGCTACA GAAGCAACCC
    44941 CTACTACAAG CACAGGCGGT CAAACAATTG TTCCTGGCAA TGTTCCTATT AATAATAACA
    45001 GTATTGTTTA TCTTCCTGAG ATTGTAGATA AAGGATTATT GAGTACTGTA AAATTACGAT
    45061 GCTTTGGCAT TTGCAGTAAC TACTGCACTC TTATCCGAAG AATGCGCAAC GAAGGTGAAT
    45121 GGTACTAAAA TACCACTTGA CATTCTACCC AAAACCATAT ATAATAAATT ATAGAAAGGA
    45181 AGAATCATGC CAAATGTATT TTTGACAAGT GACACTCACT GGGGTCATGT GAATATCTGC
    45241 AAGTTCACAA ACTACGATGG TTCTCCTGTG CGTCCATGGG ATGACGTAGA AGAAATGAAC
    45301 GAAGAAATGA TTAAGCGGTG GAATGAAACC GTAGGTCCAA AGGATAAGGT CTATCACTTG
    45361 GGAGATGTTG TTATCAATCG TAAGTTTCTG CCTATCTTGG ATCGTTTGAA TGGTGATAAG
    45421 GTTCTGTACA AGGGCAATCA CGATATCTTT CGTTTGGCTG ACTATGTGAA GTACTTTCGT
    45481 GACATTCGTT CTTACGGTGT TATGAACGGT TGCATCCTAT CACACATCCC TGTTCATAAG
    45541 GACAGTATTG CTCGTTTTGG TGCTAACATT CACGGTCATA CTCACGGCAA TCGTGTGTTG
    45601 GACGCCGATG GTAACATCGA CTCTGATTAC TTCTGCGTTT GCGTTGAACA AACAGACTAC
    45661 CGGCCCATTT CGTTTGAAGA CGTATTGCAG AAGATTAGAG AACAAGGTGG GCAGGTCGGT
    45721 TTCCGTCAAG GAAATGGACC TGCCATCGAT TAAATAATTG AATGAACGTT ACTGTTAGAT
    45781 TTCCTAAACA CCTACAGCCT GACACAGCCA AAGCTACTAT AGCCGAACGC TTGTGTCAGG
    45841 CTGCCTTTTT ATATATTGCC CTACCCGATA ATATCATAGT TGAGTTTGTA GACTTAGGAC
    45901 ACAATACATA CGGAGAATCT ACACTGACCT TCAATAAGGA AAGCAAGGTA CGTATTAACC
    45961 TGCAACTATC TACAAAAGAA CTGATATATC CATTAGTACA CGAATTATTA CATTTGAATC
    46021 AGATGCACGA AGGTAGACTA TCAGTGACGA GATTTGGCGA CTGTGTGTGG GAAGGGAAGA
    46081 CCTACAAGAT AGACCAATCT AAAATGTCCT ACAGAGACTA TACACAGTTA CCTTGGGAAT
    46141 ACGATGTTTC CGTTCGCCAA AAAAAACTGA TTGAACAAAT AATCGGTTGA CATCTATCTT
    46201 TAATTACGCT ATAATAATGT TATGAATGAA GGTGTAACGG CGCTAAATAT ATTGTCGTGA
    46261 TTGATTTAGA GAAAATTGAT AGCACTTATC CAATAGAAAA GATTCTTCCA TTTTGTGAAG
    46321 CATCTCTGGG GGATCCACGC CCAGGTGCAG AAAACATGAG TCCTGTTGGA TGGGAGGAAA
    46381 ATAAATCATC ATTTTTATAT TTACTCTATA AACTAAAACG GTATGATGGT AACGGTAATG
    46441 GTTACGTAAT ATATAGGAAA GACGATAGAA TTTTATGCGG CAGTGGTTTC TCTGTTTCTG
    46501 ATATAGATGA GAAAATGACT CAAGCAAATT CTCGAATGTA TGTAGTACCT GGGGTCAACT
    46561 TACCTCGAGT ACTAGGCGCT ATTTTCGATT TCGCTGTAGA TACTAGTATG GAAAATGGCA
    46621 GGTTTGGTAT ATTCTCTTCG GTAAACGAAT ACAATTATAG ATATCATCTA GGATATGTTG
    46681 CAATAAATGA TCCTAAAAAT AATCCTGGAT ATTTTATGGA AAATGGTAAA CATTTTGCCA
    46741 AACCAGGAAG AAGAATACAT CCAGGACTAC AAGCTGCTGG ACCGTTTTGC ATTCACTACG
    46801 CAAAACAGTG GATTGGTTAC CTGATTTGGA ATGAAGCACA CCGAGAGTCG TTTTTACAAA
    46861 CTCTTGAATC CATTAAATGG AATGAAACAG AATGATTCAA CTTCCTTCTC TGGAATACTA
    46921 CATAAGTTGG CATTGTAATT TAAAATGTGC AAACTGTATC ACTGGATCTC CATACCGTGA
    46981 TGAAGAATTT TCTGATCTTG CAAGTTTCAA ACGAGATGTA GACAATCTCT CTCAGTATAT
    47041 GCATGTTGGG GTTCTGCGTT TACTTGGGGG TGAGCCGACA CTCAATCCAG AGATCGCAGA
    47101 ATATCTAAAG TACGCAAAGC AGAGCAACCT ATGTGACGTA ACTGCTGTTC TTACCAATGG
    47161 AATAAAACTA ATAGCAATGC CAGACGAGTT TTATGAGAAT TGTGACATCG TTACTATCAG
    47221 TAGGTATGAA AATGCAGGGA TAAACTATGA CAAGATTTTT AACTATCTAG ATGAACGAGG
    47281 GCAACGCTGG AACATACAGA ATGTGCCAGA CCATCCGAAA AGTATTGGTA TTTGGAAACA
    47341 AAATGTACCT GCGGAAATGC GGTCAGTATT AGCATGGGGT GCGGAGTTTC GTGTACTGGA
    47401 TCAATTTGAA GAATTAGATG AAGATACCGC ACAAGCAGTA TATACTTCTT GTTCTGGGAA
    47461 AACCTATTGT GCCACATTCT TGGACGGAAA ATATTATAGA TGCGCAGTAA GTATTCATCG
    47521 AAACGGATAT TATAAAGCAA TCGGTGTTCC TTTGCCTTAT GATTTAAAAC AACTAGATGG
    47581 TATACCAATC GATAACTACT TTACCGAGAG GTATCATGAG GCAATTAATA GTGAAAAAAT
    47641 TAACATAAAT GCATGTAGAT TCTGTAAAGG TTATGGTGAT GCGTTGAAAA CAACGAATGA
    47701 ACCACATCGA CAATTGTTGA ATAATGAAAT AACTGCAAAG AAATCCCCAG CATGACTTCA
    47761 GTTTTAGTCG CAATATTAAC ATCAGGAAAA CTTGAAAAAC TTGTCAGGTG CATTGAGAGT
    47821 GTTCTTTCAC AAACCAGTGA TGTGATTGTC GTTTGCAACA CATTGGATTT TTCATATGTA
    47881 GAACAAGCAA GAAAGGTTGC TGAGGATTAT AATCTAGAAT TTATAGTAAC TGAATCTAAT
    47941 GGTAAACCAG CGAAAGGTAA AAACTCTGTT CTAGAGATTT TCCGAACTCG TTTGCAATTC
    48001 AAATATTACA TGCAAGTTGA CGGGGATGAT TATCTCGCTC CTGATGCATT ATCTAAGATT
    48061 ACTACAATCG TTCAACAGAA TCCAGATGTT GATGTTATCG GGGCTCAAGG CGGTCGTTTG
    48121 ATATATAATG GTACCACAAC GACTGGTAGA CAGTTTTTTA TTGAATACTT GGCAAATGTT
    48181 AAAGATGAAC ATCGATCCAG ATTGATTGAA CTTGGTAAAT TTTTAGCAGC AAATCTACAA
    48241 GAATCTCGAA TGCTGTTGTA TTCTGAAAAA GTTGTCAATG CTTTTAATTT TGATGAAACT
    48301 TTTATCGGGT TAGAAGATGT AGTTGGAGCA TACAAATTAT ATTATAATCC AAACATAAAA
    48361 TTTATTTTAA CAAATGAAGA TCTTTATGTT TATGACTTAG CAGAGAATGG TAATTTCTAC
    48421 GAATTTTTAA ATAATTCAAA TGGAATAGAA AAAGTATTTC AGGAATTAAA GGTTATTGTG
    48481 AATGAAACTA GAATACAAAA ATAACCGCGG TCAGTTGTAT CAAGAATTAC AAAATATAAA
    48541 GGTCCAGTAC GTTCAACTTG ATTTGTTTGG TTTTTGTAAT GCTGCGTGTT GGTATTGCCC
    48601 TGTAAAGTAT ATACCACAAC CTGAACGAAC TCGTGTTCAT ATGCCACTTG ATTTGGTGGA
    48661 AAAGATTCTT ATAGATTTAA ACGAAAATCG TATTAGCGAC GATGGTGTTA TTTCTGATAC
    48721 GATGCGCAAC ATTTATACTG CTCACTATGG TGAAGTTTTA TTATACAAGC ATTTTGAAGA
    48781 ATTCCTCGAT CTACTTCATA AATATAATTT CACTACTACT ATTTTTAGTA ATGGAATCAA
    48841 TCTTACTCCC AATAAGATTG ATATGATAAA ATCGAAAAGA GAGGTAATTT CTGACATCAT
    48901 ATTGAACATT CCTTCGTTTG ACCCTGACAT CTGGGCAGAA CGTTCTGGAT TACCAGTTAA
    48961 CCAATATGAT AGATTGATTT CAAATTTGGA ATACCTAGAT GCAGAACTGG CAGATTTAGA
    49021 TAGTGTTGTT ATATTGATTA ATGGGGTTGA TGCTAACTCA TGGAATGACC AATTTCAACC
    49081 CGGAGATGAT TTCGATCAAC TGATGATTGA TCAACATCCA GTAAAGGGTG AGCAGGCTCA
    49141 AGCATATGAA TTTGCGAAGA AAAAGTTTAA AAATTTGATT GCGTATAAAG AATATGTATT
    49201 ACATGATAGG GCAGGATTGT TATCTAATTA TATTACTAAC CAACCATCTA TTCAGGCAAG
    49261 ATTAGAAACT GGAACGGTTG TTGGATGTAG GGGAGGTCCA TCTCGGGAGC GGATTCGCTC
    49321 CGACGGTTCA GAGGATAACG ACAGTGACAG AACTACTGAG ATGATACATA TAAATCCATT
    49381 AGGAGAAACC TTTCTTTGTT GCAATGATTA TAAAATGGAA TATGTTTTTG GCAATCTTTC
    49441 TAAGCAATCA TTGAGTGATA TTTGGGTTAC TGACAAGCAT GTCGAGGTGA TTATGCAAGC
    49501 AAGAGAAGAA ATATGTCGAA CATGTAATTA TGTTAAATAT GTTAAAACAA TTTAAAATAG
    49561 GTAACTGGGT GTATTGACCG ATGGCATTAG ATGGTATAAT TTTTGGTGGG ATGTTCAATA
    49621 CAGATCAAGG TTCAAGACCA CAGGATTTGG AAGGCGTAAG TTATAGTTCT GTGCATAGGA
    49681 GCGCAGGTTC TCATAGAATT GCTTCGTTCT TGCGCCAACA TGGTCTCGAC ATTGAAGTCA
    49741 TAGATTTTGC TCCTTCTTGG GAATTTAAAG AATTTCAGGA GTTGATTCGT TCACGAATAA
    49801 CACCGTCATT GAAATTTGTT GGTCTCGGAG CAGTATTCAA CATGAATACA ATAACTCTCG
    49861 TTCGTTGCTT TACTTGGTTG AAGGAAACCT ATCCAGATGT CATAGTGGTA ACAGGAGCAC
    49921 AAGGGTTTCA CAATGTCCAT TTTATTCCTG CTGATTACAT GGTAGTAGGA TATGGTGAAC
    49981 TTGCTATACT AGAAATCTTA AAAGGTACTG TAAAATATAA AGAAGAAATA ATCGATAAAG
    50041 CAGGAAATAA AAGACGAACG GTCCACGCAC TTCACGACTA TCCGGCTTAT CCAATGCAAA
    50101 ATCTTTCTGT CGATTATGAA AAGAGAGATT TCCTGCAACC ATTCGAAACT GTAACTATAG
    50161 AGACCAGCCG CGGATGCAGA TTTGCATGTG CATTTTGTAG CTATCCGGTA ATAGGAGTAA
    50221 AATCTGATCA CACTAGATGC ACCGAAGATT TTCATGATAA TTTAATGAGA AATTACAATG
    50281 AATACGGTAT CTACCGTTAT ACACTCGCAG ATGAAACTTT TAATGATTCT ACCGAAAAAA
    50341 TCATAAAGTA TGCAGATGTA GTGGAGACTC TACCATTCAA ACCAAACTTT GGCGGATACA
    50401 TTCGAACAGA TTTACTACAT ACTCGACCAC AAGATATTGA GCATCTTGCT CGTATGCAGT
    50461 TTAACAGTCA CTTTTATGGT ATTGAATCTT TCCATCGCCC TAGTGCTGCT GCTATCGGTA
    50521 AGGGAATGGA TCCTGATAAA CTTAAAAAGG CAATTCTTGA TACCAAAGAC TACATTATGA
    50581 AGCATAATGG TTATTATCGA GGGGGTATAG GAATTATTAT AGGATTACCA CATGAAACCG
    50641 AAGAAACACT TAATGAATCT AAAAAATGGC TTGATGAAAA CTGGCAAACG CAGCATGTCG
    50701 GATTTGGTGT ATTGAGGATA GACAGCGACC ATCCCAATGT AAAAAGAAGC AAATTGTCTA
    50761 CAACATATGA AAAGCAAGGC TATACCCTTG TAGATCCGTC CGAGGTTCCT ATGGACACTA
    50821 ATCATCCTGA TTTGATAAGA TTGTATCAGA GTAATATTCT TACTCCTGAA TTGAAACGGT
    50881 GGGTAAAAAT AAATGTGGAG CAGCGGCATA AGCCCACTAT ATTGTTGCAC CATTGGAAAA
    50941 ATAACACAGG AATGACAGAG AAAGATGCAC AGATGTGGGT CGTTAGAAAT GTTTGGAGCA
    51001 ACGATAATTA TATGGACTTT GGTCCAGACT TTTGGCAATT TAACGAATGG TATATCGCAG
    51061 GGTACACTGA TCAGGAACTG CTGGGATCAT ATCGTGACTT AGGAGGTTTC CGCCCACCAA
    51121 TCGAAACAAA GGTGGATTTT ATTGAAAATT ATAAGAAACA AAAATTTAAT GTGAGTACTG
    51181 CATAATGTTA GTATTATTTG GTGACAGTTT TATAAGTGAA TCTATTGAAG CAAATCCCGG
    51241 AATCCATGGA TTTGAAAATC CCGGAACCCA CCCCGATGTT GACAATATCT ACGATGCTTG
    51301 CGAACACCCA ACTTGGTTTC AGATGTTAAG TGATGATTTG GGAACCGAGT ATAAAACATA
    51361 TGGGAAACCA GGCAGTTCGT TTGAATATTC ATCTTTAAAA TTCTTTGAAT ATCTGACCAG
    51421 TACCGACTAT AATCCAAATG ATCAGATTGT ATTTGTCCTG ACTGGCGCTG GCCGAAGTCC
    51481 AGTTATTGCA AAAGATTTTC GTCCGGAATG GGCAGGATGG GCAATTTACA AGGCTTACCC
    51541 AGAACTTTTA GACTCAACAG GTCGTCAATT GACAGACAAA CTTACCGACT CAGACGAACA
    51601 TTATACTAGG TATAAGCAAT TTTATAGAGA TTGGATTATA CTAAAAAATC AAGATTTGAT
    51661 TGTAGCGCAG CGATATTTTC TGTTACAAAC ATTACACAGT CTTCCAAACA AAACAGTATC
    51721 AATTAGTGTG GGCGAAGACG AAGTTAATAT AGAAAAGTTT TTTCCAACAC ACGGTAAATT
    51781 TTTGTTGGGG CGAATAAGTG TCGATGAATT TTCGACTGGG AATATATGGG AAATGGCTAT
    51841 CAAAAATGCC GGTCGGTATG ATCATAGATT AAACCATTTA AATGAAATAA ACCATCGTGT
    51901 ATTGAAAGAC GCAGTATACG CAGGTCTAAC TGGTGGCAAT TTTTCAGAGT TCGATACAAC
    51961 ATCTTTTCAT AAAAATCTGT TTTCTATAAA ATAGATGAAG ATTTACTGAC TAAATATAGA
    52021 GTTGACTTAT GATGGAGATA GAAACAGATG TTTGGGTTTA ATCAAGATTC GAAAATTCAT
    52081 GCAGGAATGA ATCACTGGAT CAATATCATT GCGATGTTGT CCATCCCAGT TTTTATCTGG
    52141 CAATTCACTA TATTCCAACT GATTATGTGT GCTGTTGGGT ATTTTCTTTG GCATAATATT
    52201 GGTGTTATTG CAGGGTATCA TAAGTTGGCA TCTCATCGTC AATATTCTCC ACCAAAGTGG
    52261 TTTAAATATT TTTCTATTAC TTGTGGAACT ATGAGCGCAC AAAGTCCAGC AATTAGTTGG
    52321 GCTTCGCAGC ATACAGCGCA CCATGCATAC TCCGATACCG AAAACGATCC GCATTCTCCA
    52381 GTACACAAAG GACTTTGGAA TGCATTCTTA AATATTCATT ATCTGACCAA GGAAATAAAA
    52441 CCAATACATA CTAGGCGTGT AATTAAAGAT GATGTGTATA TTTGGCAATA CAATAACTAC
    52501 TGGTTGATTT TGTTTTCAAC TGTTCTTGCT CTTGCTTTTA TTGATCCATT TTCTGTTATA
    52561 TATTTTTGGT TAGTTCCTTG TGGATTAGCA AGATTAACAG AATCATACAT TATTGCGATT
    52621 AATCATCGTG AGGGTGGTCC AGTAAACAAT TATTTTGTTG GAGTTGTCTC TGGCGGCGAA
    52681 GGGTGGCACA GAAATCATCA TGATAACGCA AACAGATTAG TTCTTCATCC GCATGATTGG
    52741 TTCGGGAAAA CATTGCAGTG GCTATTTAAA CAAAAAAGCT AATTGAACAA ATAAACGGTT
    52801 GACACCACTC CCCTACTGTA GTATAGTGAA TCTTATGAAT GAGAACGATT ACGATTGGCT
    52861 TAAGCAAATC TTCAAAGAAC AAATCTATGG GAAATCCGCA GATCGCACTT GGATAGATGG
    52921 AGTAGGATAT AGAGATATGG CATATTCTTA TAGCAGAGGT TATTACGAAG ATACTAATAG
    52981 TAAAGAGGTA GCTATCGCTG TACTTGAAGC ATATGCGGAT GGTGTCCCTT TTGAAACATT
    53041 GATTAAGAAG AACAAAGCTG TACGTCAGTA TTGGTATAAC ATCCAGTCTG ACAGGGCTGC
    53101 TAGGCTCAAG AAAGCCGAAC AGGAAAAGAC TCGCTTAGCT AAGCTAGCCG AAAAGCAAGC
    53161 CGCTGAAAAG GCACAGCGTG AAGAAGTTAT GTCTAAGCTT AGTAGGGAAG AACTTGAAGC
    53221 GTTTGGTCTC GTAAGGAAAG GAAAGCGGTG ATGGAAGACA CTGAACTACA GATTACTCCC
    53281 GAAGTTTATG AAGAAATCCT TCATAATACT GAAAAGAAGA ATTATCTGAA TGTGAACGAG
    53341 CGTATCCTTC GTAAATCGAT GGTTGCGCTT GTAAAGTCAG GTCATGCTGC CTTCTTGTTC
    53401 CTTCGTGATG ATGAAAGCCG TGAATGGTGG AGCAAGACTG TAAAGGTCGC TGCTGCTACC
    53461 GTTGAGAAGC GTAGAGAAGC TTGGAGAGTT TACGAAATTA AGCAACGGGC TTGGGATCGT
    53521 CTTAGTGAAG ATGACCGCAA GATTCTAAAG ATTCGTAAGC CTACTATGCC TAAGACTCCT
    53581 AAGCCTAATG ATTAAAAATA AACTAAAGGA ATTATATATG GAAAATATTA ATGTTTACGA
    53641 ACCCGAAGCA ACTTTCAATG ATAATGATTG GGAAGTGTTC GGTGGATGGG TAAAGGGTGT
    53701 ACTTACTGTA CAACCCGCAA CAATTACCTT TACTAAGAAG GACGGCACTG AACGTGTAAT
    53761 GAACTGCACA CTTCGTGGTG ATATGCTTCC GATTCAAGAA ATTAAGGAAG ATAAGACTCC
    53821 TCGCAAACAG TCAACATCTA GCATCGCTGT ATATGACCTT GATGCACAAG GCTGGAGAAG
    53881 TTTTACAGTC AACGCGGTGA AGCGTGTGTC GTTTACGATG AGTGACGACT AAAATAGATA
    53941 TATAAGTATT TTATACCAGC CCCCAGGGGC TAAGTATTAT TGTCAGTTGT GAGAATTCTG
    54001 ACATAAGAAA TCTGCTTAAT ACACAGGTTT CGATTAACTG ATATTTCAGT TGATTGCCGC
    54061 ATTTGTTCAA TCTAGGACGT TTAAAAAACC GTATCAATGA TGCGGTTTGT CCTTTCAAAG
    54121 AGCAGGTCGG AAGAGCTACT TTAGTAGATA GATAGGGTGT CCCGTTAGAA GGACTAGACA
    54181 ATTAAGCCCA TTGTATCATG AAGCGGCCCA ATTAAGGAAA TAAAATGTAT AACTCTCAAA
    54241 TAATGACTAC TAACGTAGTC ACTGGTATAA AGATTATTGC TACCGCGCTT GCATTGTTAA
    54301 TAGGTTGGCA GTATTATAGT TCAGCACAAG CAAGCACTAC AATTTCATCA ATGATTGATA
    54361 CTACTCTAGT ACAATCTCAG CCGCAGACAA TCACAGTATC TCCGGAAGAA ATAAAAGAAA
    54421 ATCAAATTAA AGAAAACTAC AAGAAGGCTA AATTCCTGTC TGTGGTAGAA ACCCAGGACG
    54481 ATATTGATTA CTCAAAGAAG GATCTGTTCT GTATGGCTAA AAACATCTAT CACGAAGCAG
    54541 GACACGAACC TAAATTAGGT AAATATGCTG TGGCACAGGT TACCATCAAC CGTATGGAAT
    54601 CTCCGTTGTT CGGTGACCGA GTTTGCGAAG TTGTTTTCGA ACATAAACAA TTCTCTTGGG
    54661 CTAATAGACA TAGCCTTCGT TGGACTACGC CTTCTGGCCC GGCCTGGTAC GAAGCCAAGC
    54721 GTATTGCTCA TGACGTTTTA GAGAACAACA AGCGTATCAA GGGAATGGAT GATGCTCTAT
    54781 TCTATCACGC AACGTATGTT CGCCCTTATT GGGCTAGAAC AAAAGATAGA TTGACCCGCA
    54841 TCGGGCTTCA TATCTTTTAC GAACAAGCGT AAAACAAAAA TTGGTAGGGC CTTAATCGGC
    54901 TCTACCTTTT TTTATGGCTG GCACGATTTC GGTTGACATG CCCATTAAAT GGGTATATAG
    54961 TTAATTATAA GCTGAGAAAA CGGAGATTGA ATATGATTAA GTTTGAAAAC ATTTCGCATT
    55021 TTGTTCTTAC TCAAGCAAGC AACGAGGAAC TAAACACCCT CGTTGAATAT ATCAAGATGC
    55081 GGCGCCAGCA GATTACAAAG CAAGCTGTTC GCTCTGTTTC TAAAGGTGCA AAGGTCACTT
    55141 TCACTAGTCG CAACGGCACT GTGTATAACG GCACTGTTAT GGATGTGAAG ATTAAGAACT
    55201 TGGTAGTTGA AACGCAGCTT GGTCGCTATC GTGTCCCTGC TTCAATGGTC AAGATTGTTC
    55261 AGGAGGCTTA AGGTGAAGTA CCTGCTGATG ATTGGTGGTA TTCTTGTGAT GTGTATTCCC
    55321 GATAATGCAA GCTGGTTGCA GTTTGCATTG CAGGGTGCGT TTGGTCTTGC AATGTTTATT
    55381 ACCGGTGTTG TTTTAGTTTT AGATAAGGAG AAGTAAAATG AAGAATGATA TTTTTAAGTT
    55441 TTTTAATGAT ATTTTTAAGT TTATCTTTAG TGGCTGGACC CTGTTTGTTG TTGCAGTCGC
    55501 ATCGTTTATG TGGCTGGTAA TTAACATCGG CAATGCAAAT AGTGCGGACC GTGAACTAAA
    55561 TCGGCAGCGC ATCGAAGCCT GTTACAATGC AGGCATGGTA CTTGTTTCTA CTGACGCCGG
    55621 CCCTCGTTGC GCTACACCGC AATCTCTCAT AAAAATCAAG TAAAAAATCG TACCCGAGGT
    55681 CAGTTTTTGG TTGACTTCGG GTACCTTTTT GTCTATAGTG AATATATAGC AAGGAGATAC
    55741 TAAATGGCTC GTGAGATTCG CCCTTCATAT AAGACCACTG ATGTTTTTGC TGCTGCGTGT
    55801 GCTGCACATC GCGCCAACTG CGGCTATCTC AAAATCGGTG CTACCGATGA TGACGGCAAT
    55861 GTTATTCGTC TCCCCAACAA GATTCTCATC CGTCAGTTTC TTGACGCTTC CTTTGACATT
    55921 CGTGACGAAG ACCGTGAACT TAGCGAAAAG GTCATTCAGC ATTGTCAAGG ACTGACTTTC
    55981 AAGATGCTCA CTGATCGTAA GCTATCTGAA TTTGAGCAGT CCATGCTTTC TATCGTTGAA
    56041 AAAGAAACGA TTGATAGTAA TTACGACATT GCTGTTATCT CCTCGCTTCC TGCTTCGTAT
    56101 ATCCGTGCAA ATGAGCGCAA GACCGTTGAT GCTCGTATCA ACGCTGCTAC CGGATTTGTT
    56161 GGTCAAGTCG GCGATAAGAT TAAGTTTACT GCTGAAATTC TTCGCTGTAA CTTCTCCGAG
    56221 CAGTGGAGCA CTTTCTTTGT GACTGCAATC ACGCCTGACA ATAAGGTAAT CTTCTTTGCT
    56281 CATCGCAACA AGTTGGAAGT TACTTCTAAC ATCAATGGCG AAGGTAAGGT TAAGCGTCAT
    56341 CGTAATGAGC GTGAAGATAG CACCCAGCTT AATTACGTGA AAGTGTTTTC TGCATGAGTG
    56401 CCGAAAAAGA AAATGTATTT CGCACATTGC GTGAAGAGGA ACTGCTTGTG ACTTTTTGGG
    56461 GCTGTAGAAT TGGCTGGCAC AAGTGGCAGA AATGGGGCAA GGCATATAAA GAATCCTATT
    56521 ACCACGCACA GGACCGACAT TGTGATTCCT GTAATAAGTT TTCCCGTAAA CAAATAAAGC
    56581 TTCCCCTATG ACCGATTGAA TGAAGTACCT TTTTGATTGA CATTTACCCT CTAATGTAGT
    56641 ATAAAGAAGA TTATGAGCGC AAGTTTTATC ACACAACTAA ACGAAGACAA CGGGCGCCTG
    56701 CATAAGGAAG ATGTTCTCAA ACAAGCACTA ACTGCTGCTA AACTCGGCAA TACAGTGTCC
    56761 ATCAACTTCT TGCAGGGTCT TAAGTTCTGC TACAATCCAT ATGTCACATT CGGTGTCAAG
    56821 CAGATTCCCG AAAGTATCGG AATCATTGAT GCTGAAAATC CATATGATGA GTTCTTTGAA
    56881 CTGCTAGGCA GTCTTTGGCG CCGAGAACTT ACGGGTCATG ATGCTCGTGA TGCAATCGCA
    56941 GAAATGTCCG AACGATTTGA TAGTGATGAA TGGAACTTAT TCCTAGCTCC TATCCTTCGT
    57001 CGTGATATGC GTAGTGGCAT TAGTTCTACT ACAGTGAACA AGATTTGCAA GGGTACAGAT
    57061 TACGAGATTC CCATCTTCAC TTGTCAGCTT GCTACTAACA GCGAAGGACG CCCTGAAATG
    57121 AAGGGTACTA AGCGTCTTGA GCCTAAGCTT GACGGTGTTC GTGTATTGAT GATGGTTATT
    57181 CCGTATGCTC CGCATCTTTA CCGCCCTAAC AGAGTTGCCG ATATTGTGTG CTATAGCCGC
    57241 AATGGTAAGG TGTTTGAGAA CTTCGACCAC ATTGAAAAGC AGGTTGAGAT TAATATCAAC
    57301 GAAATCATTG CGGCGGCTGG CAAGGTCAAT GGCCTGTCTA CTGGTCTTCT CAAGCAGGGC
    57361 TTCATGCTTG ATGGTGAAGT AGTTGGCAAC AGCTTCCAAG AACTAATGCG TCAGGCTCGT
    57421 CGTAAGGAAA ACGTAGCAGC CGAAGATAGC GTATTCCATG TGTTTGATAT TATTCCTATT
    57481 GCTGATTTTA GGCGCGGACA TTGGAATGCA CAATTGAGCA AGCGTATTGC TTTGCTTGCA
    57541 GCTATGCAGC CAGCATTTGA CAAGATGCCT AATATGGAGC TGCTTCCTCA CTTGCAAGTA
    57601 GACCTTGATA CGCACGAGGG TAATAACCAG CTTGAGCGTT ACGCTAAGGA CATGGTTGCT
    57661 GCTGGATTTG AAGGCATTAT GATTAAGAAC CTCGATGCTC CCTATCTATG CAAACGTAGC
    57721 ACTGACTGGA TGAAGTGGAA GCCTACTATC ACAGTTGACC TTGAAGTTAT TGGGCTTGAA
    57781 GAAGGTACCG GTCGTAACAA GAACCGTTTG GGTGCGTTGG TCTGCAATGG GATTGATGAT
    57841 GGTAAGGAAA TTACCGTCAA TGCAGGTAGT GGATTCAGTG ACGCAGAGCG TGATAGTCTT
    57901 TGGGCAGACC GTAAATTAAT CTTCGGTCGC ACAGTTGAGA TTATGGCTGA TGCTATTACG
    57961 CAGAACCAAG ATGGTACATA CTCGTTGCGC TTTCCGCGCT TCGTTAGATT TAGGGATGAC
    58021 AAAGCATGAA CATTAAACTT AAAGCAACAC TAATTACCCT AGCTGGATTT TTCGGACTGT
    58081 TTGCTGCATT GTATACTATT GCACACTACC CGGCAATACT GTTCTTTATA CTATTAGGTG
    58141 GATTAGTATT CTTGGTGTAT AAGGCAGTAT TGAACTACCT TGAGCATAAT GAAAGGTTTA
    58201 AGAAATGAAT GAGTTAGAAG TTGAGTGGAA TAATAAAAAA ATAGATTACG AACTAGAAAA
    58261 GTATAATTGG CCCGCATGGG CCTTGTCTGT TATTCAAGAA ATTGCTCCTC AGGTTACAGA
    58321 ACTTGAAACC TTGCATGAGG TATTGACCCC AGCCGAAGTA GTTAGGGTAG GCCAGCATGT
    58381 GCAGAATGCA TGTAGCCGCA AAGATTTTAT GGAACGATTT GATGAATTCG CAGCAAGCAT
    58441 TGTTCCACAA CGTATTAGTA ACAAGCGATA TCTAATTCAA CGTCAGGGCA CTTTACGTGT
    58501 TGTTATTCCC AATCAAGCAA CAGTAGGACG TAGACTTGCC TTTCACCAAG GTATCTTTGT
    58561 GGGTAATGGT CGCGGCTGTA GAACTATTTG GACTCCCTTT ACTAAAGCAG AGAAGACTAA
    58621 CACCATGTGG ATGTTGGACC TTGATATTAG CAGAGAAATA ACTAAAAAGG TCTTAGCAGA
    58681 AAGGTGGAGT CTAGAAAAGC TTGAAGAAGA AAGCTTGAAA CATGCATGGC CAGTAACACT
    58741 AAATCCTGGT CAAAGTCATC TGTTTTTTCA GGAACAAATT CACGGTAACG TCAACAATGA
    58801 AGAAGGCTAC ACTCGTGTCA GTATGGACAT GCGTATTCTA ATTGAGGGTG AAGAATGGGG
    58861 CCGCAGACTC CCTGGCGGCT TCATGCGATT GCCCGGCGAT TATGAAATTG CGGAAGTTAT
    58921 GGACTATACC GGCAAAAGTT TTATCACCTA TGCAGGTTGG AACAGCAAGT TTAGCAAAGA
    58981 CATTCCGTTG CCTATGCAAC GTGCTATCAT TGAACCTTAT TGTGTTAAAA ATAAGATTGA
    59041 TTATACTAGC TACGAATTTG AAAACGAGCA TCTAGACTGG CAACCTGGAC TAGAGTATTA
    59101 CATTAAAGAA CGTCCAGACG GCATTGTTCT TTGCAGTATG TATTGCTTAA CCGATGATGC
    59161 AGAGCGCCGC AGTGAACTAC TAGAACTAGC ATTAGATCGG GGAGTTGAAC TGCATTTTGC
    59221 AAACGAGTTG ATTAGTCTAA AGAATAAGAA TGATCTTGAA AGAATTCAAA CTTATTTGAA
    59281 TTTTGCGGTG CCTAAAAAAG GCCCTTATAT TTGGGAAGAA TAAATGTCAC ACTTTGAAAT
    59341 TGTCATTGAA GAAGAATTAC CTCAACGATG CGAAAGCTGC GGTATAATTG ATGAGTGTCG
    59401 TCCATACGGC CTTAATCGTG AAGAAATTTG TAATGAATGT GCATTGCAAG ACCCCTCACT
    59461 AACTGAAATA CGCACAAAAG AATTTTATGC AGGATGTGTT AATGTCTGAG CATGAAGATG
    59521 AAAATGATTA TGATCCGGTA AAAGACACGG CTGAATGGAC TGCAAAACTA TTAGGAAAGA
    59581 GTCACACCTT TGAAGACGGT GATAGAATTG AAGTTGTTCA AGTAAAACGA CGAGATAACG
    59641 GCCCTTGGAT TACATATCAT ATCTATCAGG GTCCGGGGAT TCCTCGTAAA TTACTAATGA
    59701 CGGCTGACGA ATTTGATCAA ACATTTGGTC ATCTATTCGG CTTACATGAC TAAATACTTA
    59761 ATGATTTTTA GAAAAATATT TAGTTTTCCA ACTGTAACCT TACTCGTAGC ACTTACGCTT
    59821 AGTGCTATTG CTGCCTGGTA TTCTATCCTG GGCCTAACTG CTATCTTTGC GGCTGCTGTT
    59881 ATCCCAATCA TTATTATGGG AAGTGCCTTA GAAATTGCTA AGGTAGTAAC CACATTGTGG
    59941 CTACATAAAT ATTGGAATAG AGCTAAGTGG AATCTTAAAC TCTATCTAAT TCCTGCGGTC
    60001 ATTGCTCTAG CATTCTTGAC TAGCATGGGT ATCTTTGGAT TCTTATCTAA GGCTCACAGT
    60061 GACCAAACAC TTGTAAGCGG TGATACTAGT GCTAAGGTTG AGTTAGTTGA CGAAAAGATT
    60121 AAGATTGCCC GCGAAAACAT TGCCATGAAC CAAAAGGCTC TTGAGCAAAT GAATAGTCAG
    60181 GTTGACCAGC TATTAGGTCG TACTGATGAC GATAAGGGCG CAAATCGTGC TGTTCAAGTT
    60241 CGTAGACAGC AAAGAGCAGA ACGCAATAGA CTCCAAAACG AAATTGGAGC AGAACAAGAA
    60301 GCTATTGCTA AACTTAATGA AGAAGTTGCT CCTATTCGTG CAGAGATACG CAAGATTGAA
    60361 GCAGAAGTGG GTCCTATTAA ATATATTGCT GCGTTAATAT ACGGTGACAA TCCTGATACA
    60421 AATCTATTAG AACGTGCTGT TCGTTGGGTC ATCATTCTTA TTGTGTTTGT ATTTGACCCG
    60481 CTTGCTCTTA TGCTTGTATT AGCAGCACAG TCTAGCTATA AATGGCTAGA TGATGATTTG
    60541 CGTAACCGAC GTAAAGAAAA AGAGGATGAA GAAGAAGAAG TTAATAAGCT TCTTGATGAA
    60601 GCCTTAGATG ATATGCTACA TGAAACTGCA TATGATGATC CGAAGGAGGA CGAAAATGTT
    60661 TCACACCCTA TTCAACCAAA TACTATTCCA ACAGATGATG TGGTACGAGA AGATGTACCT
    60721 GAAACATATA CTCCCGATGC AGTTCCGTCA GGGAGCAGCC TGGACCAAGA AGAAACAGGA
    60781 AACGAAGTAA CTACTGACAT AAGGGAGAAC AAAGATGAAT CAACTACCGA ATTACCACAT
    60841 GATGATGTTG CTGAACTCAA TAACGGAGTG GGAGAATCAC TACAATCGGA GCCTCTTCCT
    60901 GACAATTTGG AACCGATTGA AGAATCCGTT CAACAAGTCA AACGCACTAA AGAAGTAATT
    60961 ATTCAGACTG AGGGTGTTAC TTATCCAGAA ACTGACGGCG GCTATGTTCA ATACCACGAC
    61021 AAATCAATGA GCAAAACAGT ATTTTTAGAA TTGCATCCTG AGCTAGTAGC TAAACCAAAT
    61081 CAAGATAGCG ACGGAAATGC AAGCTTTGGA ACACAGTTCC CTAAATTTGC TCAAAAGGGA
    61141 AATATCTTTG TTAGAGTAGA CATGCTTCCT AATAGGGTAT ATAAGTTCGG CGGCGACAAG
    61201 TGGATAGAAA TTAACAAAGA GCAAACAGAT GTTTACTTAT ACAATGAAGA ATACGTTAGA
    61261 CACCTTATAT CTAAAATTGA AACAGGTGAG TATGATTTAG AACTTCTTTC AGACAAAGAA
    61321 AAAGCACAAA TTGAAGATTA CCTAAAGAAA ACTTCGGGCC TATAAAGAAA GCGATTTATG
    61381 GTAGAAAAGA AATTACAGCA TTGCTCATTT TGTGGTAATC ACAAAGACGA AGTTACAAAA
    61441 TTAATAGTAG GTGAAGATGT TGCGATTTGT AGCAAGTGCA TAGACCTATG TAATCAACTT
    61501 ATACAGGATG AGACTGTCCC CAATAAAGCA GAAAAATCAA AAGAACAACC AAAGTTTGAT
    61561 GCTTACAGTA TAAAAGAACA TTTAGACAAT CTAGTCATAG GACAATCTAA GGCTAAAGAG
    61621 GTTCTTAGTG TGGCAATTTC CAATCACTAT AAGAGAATTA ATAACCCTCC TAAAAATCTA
    61681 GAAATCCAAA AGGGCAACGT ACTATTGATT GGTCCAACTG GATCAGGTAA AACATTGTTG
    61741 GCTAAGTCAG TAGCCAAATA CCTCAACGTT CCGTTCGTAG TTGCCGACGC TACTAGTCTT
    61801 ACCGAAGCAG GATACGTAGG AGAAGACGTT GAATCTATGA TTTCTATGTT GTTATCTCTA
    61861 GCAGAAGGCG ATGTTAGTAA AGCAGAACGA GGAATCGTGT TTATTGATGA AATTGACAAG
    61921 ATTGCTCGTA AGAGTGAATC AACTAGCATT ACCCGTGATG TTAGTGGTGA GGGCGTACAA
    61981 CAAGCACTGC TTAAGCTTGT TGAAGGTACT AAATGCAGAG TAAGCGTTGC TGGCAAAAGG
    62041 AAACATCCTC AGGGTGACAC AGTTGAAGTT GATACTAGAA ATATGCTCTT TATTGCAGGC
    62101 GGCGCCTTTG TTGGTTTGGA AAAAATAGTC AATAATAGAA CTAACAAAAA TTCAATTGGT
    62161 TTCGGATCAG AGATTAGTAC TTCTGATAAG AAAAAAGACT TGAAATTATT AACACCAGAA
    62221 GACTTGACTA CGTTTGGTCT GATACCGGAA TTTGTCGGTA GATTTACCAC TACAATATCG
    62281 TTAGAGGAAC TTACACTTGA CCAATTGATT GAGGTCCTCA CGAAGGTAAA GAATAACTTC
    62341 ATTGAACAAT ATCAATACCT GTTTTCACTA GACAATATTG AATTAGAATT TACAGATAGC
    62401 TCTATCAAAA AACTTGCTCA AAACTGTATC AATTTAAAGA CCGGCGCACG AGGACTACAC
    62461 TCTGAAATAG AACGAGTATT GATGCCCCAC ATGTTCCATA TTAAAAAGTA TGTTGACAAT
    62521 GGCATAGAAG TATTAACAAT CACTGATGAA TTAATAGACA ATCCAGAGGC GCTAGTTTAA
    62581 CCAAAATACT AGATTTTTTT ACGTAATTGT AGTAGTATAA ATAATGTTGT AGATGCTTTA
    62641 TAGGTCTACA ACATTAGTCT TGCTTATAAA GGAGATAAAA ACATGACTAG AGAATTAACA
    62701 CTTCGTTCCC TTGACATTCC GTCAATTCAC AAGTTCGGCA TCGGATTTGA TAGCATTTTA
    62761 GATGAGCTTA TGCGAGTCAA TGCACAACAA ACAAATACCA ACTATCCCCC ATACAACATC
    62821 GTTAAGCACA GTGAAGATGC ATTCGCAATT GAACTTGCTG TGGCGGGATT CCGAGAAGGT
    62881 GATGTCAAAA TCACACTAGA AAAGAATGTT CTTACTATCA AAGGCGAACA AACAATTAGC
    62941 CTTGATGAGT TGGAAAAAGA GGAGTCTAAA GAGTATGTGC ATCGAGGCAT CAGTGCCCGC
    63001 AACTTTGACC GCGTGTTCAC TCTTGCAGAC TATGTTGAGG TAATTGGTGC GAAGGCTGAG
    63061 AATGGTATTC TCACAATTGA ATTGGAGCGA CAAGTTCCTG AGGAACAAAA GCCCAAAACG
    63121 GTTGCAATTA CCTATACTAA GTGATATAAA TAAATTAATG ATTGCGGGTA ATCATGCCCG
    63181 CAATCACCCT TAAAAGGATA TTAAGAATGT CAAATGCAGA AGTCAATACA AAGATTAAGC
    63241 CCAATTTAGG ATTGACCGAA CCTCCCCTGT TCAAGATTAT CTACTTGAAC GATGAACGCA
    63301 CTTCAATGGA ATTTGTAATC GGGTCACTGA TTGACTATTT CAATTATACT CAGGAAACCG
    63361 CAACACAAAT TACTGTTGAT ATTCATGAAA AGGGAAGCGC AGTTGTTGCT ATCCTTCCGT
    63421 ATGAGATTGC TGAACAGAAG GGAATCGAAG TCACACTTGA TGCTCGTGCC CAAGGCTATC
    63481 CGCTACAAGT TAAGGTTGAA TCAGATTTAA ATTGATATTG TTAAACGCTT TGCGTGGTAT
    63541 GGACCATATT GATTTTTTGC GTTACTGATG TAATTGATAT TATCAATCTG TAAATCAACT
    63601 GGTTTGTCGT AGGTACCAAA TACCCAATGA GAAACTTTCT TCTCGGTATC ATCTTCTAAG
    63661 ATATTATATA AGGGCATTTG GTCTACTACG TTATCCGGTA TCTCTCCAAA GTATAATTCT
    63721 TCTTTGGGAA CCGCACTAGT AATAACAACT ACTTTCTTGA CATCTAGGTG TTTTTGTAGT
    63781 TTACCTAATG ACCGCAATAG ATATGTAAAA TCTTCATACT TTGCGGCAGT CATTGCTATG
    63841 TTTTTAGCAT CTAGTGTATT TTCAATGTTT CCCCAACCGT TGGATCCTAA TAATCCCACT
    63901 CCGTCAACGA CTATAACATT GTGATGCAGA ACGAGTACAT TGTCCAAACC ATCACCTATC
    63961 GCAAGTAACT CCTTAGTTCG AGTATCTAGT GATTCGGCTG TTTCATATTC TAGTTTGCCG
    64021 GGAACAAAAA ATACGCCATG GTATAATGTA GACAAGTGAA GCAATACTTG TATCACTGTC
    64081 CGTAGATTAC TACTAACGTT CCCGGCTACT ATGCAATGCA GACTAGTAGC TTTGTTTTGC
    64141 CAATTAAAAC TATCATTGGG TTGTAGATTT AAATCGCTTA TAATATCAAA GCCGATTTCT
    64201 TGCATGAATG TTACTTGACA ATCTTCATAG TTGGCTTTTT TGGTTTTTTT GCAGGTGCTT
    64261 TGCCATCCTT AAATGCTTCG TTTACATTTG GGGTTGACTT ATCATCGCTT ACAAACTTGC
    64321 CACTTTTACG AGTGCGTTTT TCAGCAACTT CTGCTTTAGC AGGTGACTTA GGTGCCTTCT
    64381 TAGCTACAAC TTTAACCTTA GCTACAGTAG CGTTAGCGTC TACTGAGGCA ACTTTTTCTC
    64441 TAGCAGCATC CTCATCTTTG ATTTTTTGTA TAGCTTCTTG TAAAAGCATT TCTTCAAATT
    64501 GCAAACTAAT TGGTTTAGCA TTGAAAAAAC TTTTAAGTGC ATCAACAAAC TTATTAAACA
    64561 TTATATTTCT CCTATTATCT TGTTTTCTAC TATAATTGAA CAACATTTAC CACCAAATCC
    64621 AAATGAATTG ACAAGAACCT TTTTAACATC TGTCTTAATG TTCTCTGTCA CCACATCCAT
    64681 GTCAGTATCT TTACAACCAG CAGTGTGTGG AATCACACCG TTCTGAATTG AGAGGATGCT
    64741 ATAGATGGTT TCTAGCACGC CAGCAGCAGC TAGCGTATGA CCGATCTTAC CTTTGTTGGA
    64801 GTAGATTGGT GCATCAGTAA ACTCTCGAAC CACATTATAC TCTACCACAT CTCCGATAGG
    64861 TGTACTCGTT CCATGTGAGT TGACAGAATC AACGCCTTCG AGATCTAATT TTTCAAGACA
    64921 CGCCCGCGCA CCAGCGCCAC TCGGAGCGGT GGGATTATGT GCATCCGACG CATTTGCGAT
    64981 TCCAGTGATG CGGGCATAAA CCTTAGAGTT CATTTTCTCT GCTTTCTCAC GAGACTGAAG
    65041 GATAATACAT CCTGCGCCTT CGCCCATAAT AAAACCATCA CGATTCTTAT CGAAGGGCAT
    65101 CGACTTTGAA CCGATTGCTT TGATGGTCGA GAATAGACGA AGATCCATGG CATTAACGCC
    65161 CGCATCAGAA CCGCCTACAA TAACATAATC ATACTCATCA AGCAGTCTTA TGGCATAGTC
    65221 GATACTTACT AATCCAGTAG CGCAAGCAGA ATATACCATG GTATTGATTC CAGTATATCC
    65281 ATACTTAATC GAGATTTGAC TGCACAAGTA ATCTACCATT GAACGAATAC GTTGCTTGGG
    65341 TTTCTGCGTT CTACCTTCAA TTTCTATCTT TGCTGTCGTA GAGTTACCTC CAGTGAGACT
    65401 CGAAAAGATA ACTCCCACAT TTGAAGAATG TGGGAGATTT GCCATATAAA GTGCTTGCTC
    65461 GACCGCATGC ATACCATATG CCACGGTCCG AGGTTGCAAT TCTTCGTCGA TCTCTATATC
    65521 TGGATAGAAA GCGGTCTTTA CCTTTAAACC GTGGTTTTCA TGAACATGGG GTTCGATCGG
    65581 TTTATGGAAG TCTTGATCAT TAAGCATGTT GTTCCAGCAA TCGATAGGAT TGTCGCCCAA
    65641 TCCATCGATC ATGCCAAACC CAACTACACA TGCTTCTTTC ATTATATTTA TCCTAATATC
    65701 TTCTTTTCTA CTATTATTTA TGACTCGTTC CAATCTCAAT AGAATAAATA CATACATGAG
    65761 AAACCTTATT AACTTTATTG CTTTAATGGA AGCAGATACT TTCACTAGCG CAGCAAACCT
    65821 AAACCAGAAT CCGAAACGAT TCGATGCTTT ACTCGACATG ATTCGCACCG GAAAAGATAT
    65881 TCACTTTTTG GATAAAAAAA CAAAAGAGAA GGATACCTTT GTCGCAGATC CTAGCGAAGC
    65941 AGATAGACTG CAAGAACTTT ATGACTCCGG AAAGTTCGCC GGGTCGATAG CAATAAGAGC
    66001 TATGGCTACC GGCGAAATGA TTCCTTTAGG AACTATTCTA AAGACCTCTG AGTTAGGGGG
    66061 ACAAGCTAAA AAGTCAGGAG ATGACGAAGA AGGTGAAGAA TTAGGTAAAG AGACTGCATT
    66121 ACTTAAGCCT AGTCAAATCG GTATAACCGG ATTTGATATT CCAGCAAACG AATTAGGCGA
    66181 TGTTATTATT AGCAATGAAG TTTTACAATC TACCGATTAC GGTAGGGTCG TAATTGAAAT
    66241 GGCCAAACAA ATTTTACGAG GGGAAGATCC GGTTATCCCT AAAGAAACCC CTAATAAAAT
    66301 TACAAAAAGC ATTGTCGATT ATGGATGTGA ATATTTAGGC GTTCTAGCAT TAGTTAACGG
    66361 TAGATCAAAA TTTCCAAGAC GAGAAGCATT TGAGGAGTGG TTAGGGGCAG ACGTTAATCA
    66421 GCTTACTCTC AATTTTCCAC CTGCTGCAAA TACGGGCATT GCCGATAGTT TTGCGGAAGT
    66481 AAAGAATCTT AAAACAAAAC ACACAGTAAA TATTTCTAGT AAAGGCACCC AAGGCGGCGC
    66541 GCCTCCCTCA TTAGCAGGAT TAAAGATTCC TGATGATATA AAAAATAATC CTGACTATGA
    66601 AGCTGTGGTT AAATTAATTG AAATTTGCCA AACTATGGGT ACAGTTCCGC AACCATTTGA
    66661 AATCATGAAT TTACTATACA AATATGTCCC TAAAAGTATT CCTGAAAAAT TCAATAAGTT
    66721 TCTTCCTTGG AATGTTGGTG AGATTGCAAA TGCTTCTAAG GAAAGCATTA AGAGATTTAC
    66781 CTCCCGTCAA CCATCTTCAA TGGGAGAGTA TCAAGAACTA TGGGACGATA TCAAATTTAC
    66841 AAAAGATTCA GCAGATGGTG GAAGGCTAAT CTACGCTGTC AAAGTTGCTA CTATGAAAGC
    66901 TATTAACGAA GGAGGGGCAA TACCTGAATT TCAAGACGCG GTTCTTTATA TTTTAGACAT
    66961 GAATTTTGTC CAGCAATATG CAGATTACCA AGGCAAAAAG TCAGGAATTG TGAAATTTGA
    67021 AACTCAATGG CCAGCACAGC TTGATGGTAA AGTAACACTT CAGTCTAAGT CAGGTTCAGG
    67081 AGATCCTACT AAGGGAGGAT TTAACTTTAA GTTGTCAAGA ACTGAACCTA AAACAGAACT
    67141 AGAAATGCCG GGTGAGGGTC CATCCCCGAC CAAAGGTTCT GACGAAAAAG ACTTCGTTAA
    67201 GAAAGCCCGT GATATTGCAC TCGGAGCATC AGCGGAAGAT GATGACAGTG AACCAAAGAA
    67261 ATTTGGCAAC GCTGGCCGCA AGAAAAGGTA ACCATAACAG TTGTAATAAT CTACAAAATG
    67321 TTGTAAAGTG ATATTCTTAA CAACATAAAG GATTATTAAT GACACTAGTT CCGATGGTAC
    67381 TCGAACAAAC CGCTAAGGGC GAACGTTCTT ACGATATCTA TTCACGCTTG CTTAGAGATC
    67441 GTGTTATTCT TCTTGAGGGA GAAGTACATG ACCAGATGGC AAATCTTATC GTAGCACAGT
    67501 TGCTTTATCT TGAGTCTGAG AATCCTGATG CTGATATTTC ACTCTATGTG AACTCCCCCG
    67561 GTGGTAGTGT TACTGCTGGT ATGGCAATCT ATGATACTAT GCAGTTTATC AAACCAGACA
    67621 TTACTACGAT TGTAATGGGT CAGGCTTGCT CAATGGGTTC ATTGCTTGCA CAAGCAGGCG
    67681 CACCTGGTAA GCGTAAGATG CTTCCGCATG CACGACACAT GATTCACCAG CCTTCAGGCG
    67741 GCGCCCGCGG TCAAGCAACT GACATGGAAA TTCAGGTTAA AGAAATTCTT GCAATGAAGA
    67801 AGTCATTGAC TGAAATCTAT GTTCGTCATA ACAGCGGTGG CAAGACTTAT GAGCAACTTG
    67861 CCTCTGATAT GGAACGAGAC TATTTTATGA GCGCAGAAGA AGCACGTATT TATGGTTTGG
    67921 TTGATGAGGT TATTAATAAG CGTGACTGAT AAGAAAAAAT CTTATTGGAA CCAACCTGCT
    67981 ACTAAGGATG ATGTGGTAGT AGCAGTTGTT ACTGTATCGT TGGGAATAAT CATTGGATTT
    68041 ATATTTTTGA TTTAGCGTAA TAAATACTAC TATATTAGGG GAGGTAATGT CATGAATTCA
    68101 TATCGTACAG TAACGAAGCA GGCGGCACCC GGATCTAGTA AAGAAGTAGT AAACATTTAT
    68161 CACAACGGTA AATTCAAAAT TGCATATCGT TTCAAAGACT GGTCCGAAGA AGCTATAACC
    68221 AAAGAACTTG TTCTTCTTAG GATAAGGTTT CCAGATACTA ACGGTTACCT GATAAAGTGG
    68281 TAAAATCACC TTGCATTAAA CTATGTAAGC TAGATAACTC CCGCATCTGC ATAGGGTGCG
    68341 GGAGAACCAT TGATGAAATT GCAGAATGGT CTAGCATGAG TGACCAAAAA AAAATCAACA
    68401 TTTTGGAAAG AATTAGGTTG ACATGCCCAT AAAACGGGTA TATAGTTAAT TATAAGCTGA
    68461 GAAAACGGAG ATACAAAATG GTCTACACTG TTAAGATTTA TCGCTATGAT CGTCGCTGCA
    68521 AGAGCGGTGA ACGCTTTGTC AACTCGTATG ACTTTGACCG TAAGGACAAT GCTGCGATGG
    68581 ACCGTGAAGT CAACGCTCTC CGTGGCGCTG GCTACTTTGA CGATTTGTTT CGCATTGAGT
    68641 ATGCTCCCAA GTTCATCACT GTCAAGAACA TCATGAGCGG CAAGGATGTG CAGATTGCTG
    68701 CCGATACTCC TTGGAGCTGC CGTCCTGATT CCGAATCTTA CTGGAGTGCT TAAAATGGTT
    68761 AAAGATATCA ATGAAGCAAA TCGTATCGTA GGCAACATGG CTAAGGAGCG TAATCGCTCT
    68821 AGCGATGAAG TGCTTAACGA ATTCCTGCGT TATCAAAAAG ATGGCGAGTG TCAGCATTTC
    68881 TGGCCTGATG AAAATACTGC CTGCAGGATG CTGTTGCGTA TCGGGACACC CGCGTAATGT
    68941 ACATTCTAAT TGCTCTCGCT ACTATGACTA ATTTAGGTTC ATATCCTACT CAGGCCCGCT
    69001 GTGAGGCTGC TGTACGACAG ATTTACGCAC AGCAGTTGGA TCCATACAAT GTGCTAGAAC
    69061 CGGCAGTTAA GCGTAATCTG GTGGTGATAA GAATGAAGTA CAACGCCCCT AGGGAGTACC
    69121 GCTGTCAGAA GGTTTGATAT AAATATGTCT GTACCCGTAT AATAAAAAGG ATAAAAGGTA
    69181 TGGACATATT AGGAAAACTC AATGGTATGC TTGCCGAAGG TGACGGCAAA CTTAGCAATA
    69241 AGCGTGTAAT CACCCTACTA AGCACTTTAA TGCTTGTAGT AGCATTTGTA GCCAATCTAT
    69301 TTTTCAATTA CAAAATTGAC GATAACATTC TAAATGCTAT CATGTTTGTA ATCATCGGTG
    69361 GTATGGGCAT CACTGGCATG GAAAAATTTG CTCCAAAAAT AACTGCACCA ATCAAAAAAT
    69421 AATACTTGAC ATTACCTCGT TTTGGGCATA TAGTGAATCT ATAGTTTGAA ACGAGGTTTG
    69481 TCATGGATAT GCTTACAGTC GGTAACGAAG TTACTATCAA AGTCAAAAAT GTAATGTGGC
    69541 CCGTTCGTCA TCGTTATGCG AATGGTGTTG CTGGTCCTGA GTTCAATGTG TACACTGGTA
    69601 CTGTTGTTCG TGAGAAGTGG TTTGGTGCAG AAGAAATTGG CATCACTACC GGCAATCCTC
    69661 AATTCCCCTT TCGTCGTATT CATCGTGAGC GTATCGTAGA AGTCGGTGGC GCTACGATTG
    69721 AGTACACTCC TGTCAAGAGC GACCGTATCA CTAAGACCGT GCAGGGCAGC AAGGGTAACA
    69781 CCTACATCGT CACTGCTGAA AATGGCAAGG CAACCTGCAC ATGTCAAGGC TTCTCGTTCC
    69841 GCAAGACTTG TAAGCACACT CTAGAGGTTC TCGCATAATG CAGTGGGTTC GTGAACATAG
    69901 CAAGCCATAC AAGCTGGAGC TGAAATATAA GCCCGGCTAT GATGTTTGGA AAGAAGTGCA
    69961 AGATACCCTG TGGGAAGCCA AAGACTGGTG CAAGCAGAAC AAGATGATGA TTTGGGATGA
    70021 TGGATTGTTC TATATCCGTT TTAACAATGA GCGGGACCTA TCCTGGTTCC TGTTGAGGTG
    70081 GTCATGAAAA CTGCATTCAC ATTTAAGAAT TGGTATTGGG GCGATGAGGA CCAGCCGCCG
    70141 CAATGGTGGA CCAACTTCCG CAAATCCTAT CATTTGCAGA CATTTGATAA AGAACTGTCA
    70201 CGAGTTGCCA AAGTGAGGCA CAAATCAAAT GGCAGCATTC GTGTTGTATT CAATGATCCT
    70261 AATGAACTTG CATTCTTTAT ATTGAGGTGG TCGTGATTTT ACGCTTGACA TTACCGCTAT
    70321 AATCTGCTAT AAAGAATAAT AAGGAGACAA TTATGACCAT GCATTTGATG AGCCACGCAT
    70381 ATTCTACGAT TTCTACTAAG AAGCGTAAGA ATAAGGCTGT CACCATCAAC GCCAAGTATG
    70441 CGACAGAGTT CCGCGAACAT AACAAGTTTA TGCGTAGGAT TGGATGCAAG GAAAAGTCTC
    70501 TTGATGAATA TATTCAGTAT CGTCAGGGTA ACTATAAGCC TGTCTTGAAG GGTACTCCTA
    70561 TGCCTAAGTA TGAGATTTCT AATCATCGTG AGAAGTATCC GTCAGGTGAT GGTATCGGCA
    70621 CTAACTATGC TCGTAAGGAA CAAGTCTATA CTGGTACGCT AATCACTGGG ATCGCAACCA
    70681 TGCACAAGAG CAATGCTGTT CCTGTTATCA ATCAACAGCA GGCAGAAGAA ATTGCAAGGA
    70741 TGCGGCGCGG ATGACGCCAG AATTAGAACA GCATATTAGA GAGAAGTATC CTCTTATCTT
    70801 TTCACATCGA TGTGAAATGA GTATCAACGA TGGCTGGTTT GATATCATTG ATATGCTGTG
    70861 CGCTAATATT CAAAATCGGA TTGATAATGC AGTAACGCAG CGGCAGTATG CGATTGAATG
    70921 GAACGAAGAT GTAAACGATC CTGATTTTGA GTGGACTAAG TTTGGTGAAC GAGAAGAACG
    70981 AAAAGTTCCA GAACTTGTTG AACAAGTAGT TGCTAAACAG ATTAAAGAAA AGTTTGGTAC
    71041 TCTAAGGTTC TATTACGATG GGGGTGATGA TTACATCCGT GGTCTAGAGT CTATGGCAGC
    71101 ATCTATGACC TCACGAATTT GTGAACAATG CGGATGCCCC GGAACAAGTC GTAGCACGAA
    71161 AAAGCAACGT TGGGTACTTG TGTTATGTGA TAAACACGCA GAAGAACAGG GATATATAGA
    71221 AGATGAAGTA TAAGATTGAA ATAAGTGAAG ACATGATTGA CTTTGACTCT ATTGTGGTTG
    71281 ATCAATTGGC TGCTAGTAGA CAGCAGTTTC TTAATGATTT GGGTGCAAAT AGCAATGTGT
    71341 TTGTGTGGGA CGATCAGGAA GAAGATGATA AGGAAATTCA AAAGCATATT GATGCTATTG
    71401 ATATTGTTAT CAACTGGTTT GCTACAGTCG AGCAATTGAC TAAGATTTAC GGGAATGCCG
    71461 AGAATGAATC TTGAAGTTGA GGCATACGAA GGTGAACTTA CAAAGCTTCG TAAGCTGTAT
    71521 GAAATGGTTA AGCATATTGA CCTAGCTGAA AAGCTGGGAG ATATTTATTT CATCTGCGGT
    71581 GAGAGCGGGG AGAAGGATAA GAACAACCTT CCGAAACAGA TTCATGTCTG CCCCGCATAT
    71641 GGTGTAGATT GGTTTCAGGT ATACGAACGC ACAAGTAGCA CGTGGGGACC GGAGTGGTGA
    71701 AGATAGCACT AGCCTCGGAT TTACATTTGG AATTTTCACC TATCACGCTC CCTAACACTG
    71761 AGGGTGCAAA GGTCCTCATT CTGTCTGGTG ATATCTGTGT AGCACATTCG TTACACGATC
    71821 ATCCGATTGA CAAGCCCGTT CCTGCTGATG CTATGAAGCC TGGCCGTAAT CAAAGTGCTG
    71881 CGTATAAGTA CCGTGAGTTC TTCCAGCATG TCAGTGCAGA ATATGACCAT GTAGTATACT
    71941 TGGCAGGCAA TCATGAGTTC TATCACGGGC GCTTCCCTGA TGCATATGAT TGGCTGCGTG
    72001 AAGAAATGAA GGACTACAAT AACATTCATT TTCTTGACAA AGAGCAAGTT GAGATTGATG
    72061 GCATAACCTT TGTAGGAGGC ACCCTCTGGA CGGATATGAA TAGGAATGAT CCTACTACTA
    72121 TGCAGTTGAT TGAGGGGATG ATGAACGACT TTAGAATCAT TCGTAACAGT CAGCGTAACT
    72181 ACGGTAGATT CAGTCCTCTG GACGCCGTAG TGCATCACAG AGAGACACTA GAGTACATCA
    72241 AGAGCGTAGT TGATAGCGAT GCTTCTAAGA AGTATGTAGT AGTTGGGCAT CATGCTCCCT
    72301 CGTCATTGAG CATTCACGAA ACATACAAGA ATGATTACTA TATGAATGGC GGATATTACA
    72361 GTGACCTGTC AGAGTTCATC CTAGATCGCC CTCAGATAGT CCTCTGGACG CACGGACATA
    72421 TGCACAACCC CTCTGATTAC ATGATGGGAG AGACTCGCAT TGTGTGCAAT CCTAGAGGCT
    72481 ATAAGGGACA TGACCCTCAC GCTGATTATT TTGAACTAAA GTTTTTGGAG ATTTAAAATG
    72541 GACTTTCTTA CTATTATTGC TTTTCTCATA TATGGTTATG GAATGTTTTG GTTGGGTAAA
    72601 ACTACTGCTA TGAAGATGGT AGGGTCCAAG CATATTCAAG ATACCCTAGC TAAAGCTACT
    72661 ATTCCTATTG CAGTACTAGA GAAGGTAGAT AATCAGTATT ATCTCTATGA GAAGGATAGT
    72721 ACTAACTTTT TGTGTCAGGC GGCAAAGATT GAAGACATTC CATTGAATCT TTGGGATAAC
    72781 AAGAAAATTT CACTTGCAGT TGTTCTTTAT CCGGAAGAAG CAGGCGAACG GGCATTTTGG
    72841 TGCATCAACG GAAAGCTTAG GTTAGTTGAA TGAAGGTAAA TATTAGGAAC TTCAACAAAG
    72901 GTCCAAAAGA AAGAAAAGTA GAAGTAAGCA TTGAACGGTG GGATACCTAC AGTATGGATC
    72961 ACACTGCTGC ATTGATTATC CTTCCCCTAC TTTTGCAACT GCGCCAATCT AAGCATGGCG
    73021 TTCCTAATGA ATTTATTCGG CATATCGGCG GCGATCTTGA TAACAACTAT TGCTTTGATT
    73081 TTGTTAACGA CGATGAAAGC AATGTGTTTG ACCAGCTATG CGGGAAGTGG GAAGAAACTC
    73141 TTGACAAGAT GATTTGGAGT TTTCAGCAAC TAGTAGATGA CAGCTATGAC AGTAAGTATC
    73201 ATCATGGTAG AATGAAGCTA GGATGGAAGC CTATTGAAAT TACTAATCCT ACGACCGGAA
    73261 ACGTGTCGAA CGCTTATGAA ATGGTTGACG AGAATCCAGG CGAACACTGG TATGACCATG
    73321 TTGGACATGA TTTGCACGAA GAACGTATTC AAGAAGGTTT AGAGTTGTTT GGCAAATATT
    73381 ACAGGAACCT TTGGGACTAA CTAAATATAG CATGACTAAA AAAATTGTAA GCTTTGTCAA
    73441 CACCAATTAT CAACAAGGCG CTGCTGATCT TAACGCATTC TATCTACCCT ACACCTCAGG
    73501 AGTGTTGTGG AGTTATGCTA TCCAGTTTGA ATACATAACA GATAACTATG ATTTAGGTGA
    73561 GTTCATTTGG CGAAGAGATG ATATTGATGA AGTGGTGAAT CGTCTTAAAG ACCACCATAT
    73621 TATTTGTTTG TCAGGTTATG TTTGGAATAA AAAGTATCAG AACCAGTTAG CAATAAAGCT
    73681 AAAAGAAGCT AATCCCGATC TTATTTTCAT TGCAGGCGGA CCTGAATATC CAATAGAGAA
    73741 AGCTAACATA TTTGAAACTT TTCCATATAT AGATATATGT GTAAAACAAG AAGGTGAGCG
    73801 TACCTTCTCC CGTATTCTTT CTGAACTTGC AAAGGACAAT CCTGATTTAT TATCTATTCC
    73861 CGGCATTCTA ATTAATAACA ATGGTTCTGT TAACGATACG GGTGATCCAG TTAGAATAGA
    73921 TAATATTGAC GAGATTCCTA GTCCATATCT AACAGGAATA TTTGATGATT TGATGAAGAA
    73981 GCATCCTGAG ATTACTTGGA ATGTAATTTA TGAGTCAAAT CGAGGATGCC CATATCAATG
    74041 TACATTCTGT GATTGGGGCA GTCTCACCTA TACTAAGGTT AAAAAGTTTG ATTTGGATCG
    74101 GACATTTGCC GAAATCGAAT GGTTCGGTAA AAACAAAATT GACTATGTAT CTATTGCTGA
    74161 TGCTAACTTT GGCATGTTCT ATGAACGAGA CATGGCTATT GCAGAAAAGC TCGTTTCAAC
    74221 CATAAAGAAA TACTCTTATC CAAAATCATA TACGATGACT TGGGCAAAAA ATCAAAAACT
    74281 TGCTGTGCTT GAAATTGCAA CTAAACTAGC AGAATGTGGC AATAGGTCAG GTATGCAGAT
    74341 TAGCTTACAG TCATTATCTA TTCCAGTCCT AAGCGCAATC AAGCGTAAAA ATTTGGGGAC
    74401 TAACCAAATT GAAGAAACGC TTAGAATGTG CGAACAGCGT AACATCGGTA CCTATGTAGA
    74461 GCTTATATTA GGTTTACCGG AAGAAACATT AGAATCTTGG AAAGACAACT ACTATAATCT
    74521 ATTTGAAATC GGCGTACACT CCACTATTTC AGCATGGCAA GCAATGATGT TGGAGAACGC
    74581 TGAAATGAAT TTGACTCAGC GAGAAAAGTA TGATATCAAA ACTTCAATGG TATATGGTAA
    74641 CTTTACTGGA ACATACGCTT GGACACACGA AGACGATTCT GATCCGTTAG ATGAAGATAC
    74701 TGAGGTAGTT GTCGCAACTA ATACAATGCC TTGGGAAGAT ATGGTCAGTT CTATGATTTT
    74761 TAACTGGTAT ATCTATACAT TTCATCTGCA AGGAACTACT ACTTGGATTA GTAGATTTCT
    74821 GCGCAAATAT AGTAACGTAT CTTATAAGGA GTTTTATGAA GGATTGTATC TTCACCTTCA
    74881 GAAAGATCCT TGGTTCTATT CTGAAATTGA ACGTATCAAG CGTAGTAATG AAAGTTGGAC
    74941 TTCAAATGGT AAAATACCAT TTGAAGTAAT AGCCGAGACG CCGGTACAAT GGTGGACCTT
    75001 AGTTACTAGT ACTCTGATGC GTATGCAAGA AGAAAACAAA CATAAACACC TGTATGATTT
    75061 AATTGAGTTG TATGTCCGAA CAAATTTTGA TCTTCCGGAA GATATTTGCC AAGAGTTGAT
    75121 ATTAATTCAA CGAGCATCAC TCGTAAATTA TAATGATTTA GAAAACTGGC CAAAAGTACT
    75181 TGAAAACAAA TACGATATTA TTGACTATAT CCGCAATGAT AGTGAGCTAA ACAATCCTAG
    75241 TACATATAGA ATGGATTTCG TTAAAGGGTT AGGCGTACTA GATTCAGTAA TGAATCCGAA
    75301 AGACTTGACA TTAAAAGACT TTTGTTTAAA CTATCACTAT GGACGCAAAC AGCAATTCGG
    75361 AAGAGCTAGA ATAACAAAGA TATGAAACCT AAGTTTATAG ATTATTTTAT GAGAGTGGCA
    75421 GAACTTACTG CTACACTAAG CTATGCAAAG AGATTGCAAG TTGGTGCTGT TATCGTCAAA
    75481 GGCAATCAAA CTATCGGCAC TGGCTACAAC GGTATGCCAA CTGATTGGGA GAATACCTGC
    75541 GAGTCAGTAC TTGAAGATGG TACATTAAAG ACTAAACCAG AGGTACTCCA TGCAGAAAGC
    75601 AACGCCTTGG CTAAGGTAGC AAGGTCGACT GTATCAAGCG AGAATGCAAC ACTATTTTGT
    75661 ACTCACGCCC CCTGTATTGA CTGTGCAAAG CTTATCTATC AAGCCGGTAT TGAAACTGTG
    75721 TACTACAAAG AAACCTATCG CAGTGAAGAT GGATTAAACT TTTTGAGAAA GAGTGGTATC
    75781 AATGTCCATC AATATACCGA CCGCACTTAA AGCTAACCTC AATATCCAGT ACGGACAGCT
    75841 ACAACCCGTA GTTGACTGGT GTGAGCGTAA TTGTGAAGCT GACTATAGAT ATATGGACCT
    75901 TAATGGAAAT GAAGATAGTA AAGACAACAC GGGTCGATGG GAGTTCCTGT TTGAATCTGA
    75961 AAAAGACTAC GTAGCATTTT TGATGTGGAA GAAGTAATGA AATTTTTAAT GTTCACAGGA
    76021 GAGAAAAACA AGTTTGATGA TATCATCAAA GATCCTTCTC TAAAAAGCAA GTATAAAACA
    76081 AAAATTGAAT ATACCGAAAA TCTAATATTA GGTTTTCCAG AAGACGATGA TTTTGGTAAA
    76141 ACTCTATCGT ATATTATGTT AAAGTATGGG GATGATATGA AAGACTTTCA TGGCATCGTT
    76201 ACTGATAGGA CTCCTAAGCC CAATATTGAT TATGTGCCTA AACGAAAATG AAGGTTGACA
    76261 TTCACTGTAT AGTATGCTAT AAATAAAGAA TGAAGATAAC TGAACTCCTT GAAAGCGTAG
    76321 AAAACGCAAA GCCCATTGTT TATGTTGACA TGGATGGGGT TCTCGCTGAC CTCTATAGTC
    76381 ATGCTGCTGA AATCAGTGAT GTTGAACACT ATAATCAAAT GACTCCCAAA CAGTGGGAAA
    76441 CATTCTTTAA GGATAGTGAT GCTTATCAGC TATTCCGCAG TATTCAACCA TTCAGTACTG
    76501 CAAACGAGTT GTTATCAATC GTAAAGAATT ATGCTGGTGG CTATCGTATT CTGAGCAGCC
    76561 CTCTCAACTT TGACCGTGAA GGCAGCATCA AGGGCAAGCG TGAATGGCTT GCAAAGAACA
    76621 TCAATGTTCC AGCAGATAAG ATTGTATTTG AACACGAAAA GTTCAAGTAT GCTGTTCAGC
    76681 CCGACGGCAC TCCTAACGTA CTGATTGATG ATTACGGAGT AAACACTCGT GCATGGGATG
    76741 CAGCAGGCGG TACTGCAATC AAGTATCAAG CTGATGAAGA CAGTCTAGAC AAGATAGTTC
    76801 AGGTTCTAGC AAAGGTCTTC GAAAAAGATA AATAATACTA TACTTCGGAG ATTATTATGG
    76861 ATACCAGAGA CCTTTACAAG CTAGTCAGAG AACTTAGCGA AGAACGTGAT GATATTGTCA
    76921 ACCTGTATGA CAGTATAGAC ATTGAACTTA GCGAAAGCTT TGTCATTGAG ACCGGAGTTG
    76981 TTGGCTTCAT GGAAGATGGT ATAATTATTC ATCTTGACGA AGACGCAATG GAAATGCTTG
    77041 ACTTTAATGG AGTCCTTCTT GAATCCGAAG AAGTAGTAAA AGAATCATAT GACGAATCAC
    77101 CTGTATACGG TGCTATTCTT AATCGTATTA CCCGTCAACA TTTAGACCTA CTAAGCAAGT
    77161 TTGGTCCTGC TGCTGTTATG GCCGCAGTAG AAGAAGTAGC TGACCAAGTA GGCGACACTG
    77221 ATGAAATTGG CTCAAGTGAT GTTAGCATTT GGACCAAGCA AGTAGTACAA GATTTAGAAG
    77281 CTGGTCGTCA TAAGAATCTT CATGAAAACC CTGCATTAAT GGCATTGGGT CGTGCAGCAG
    77341 CAGTTGGAGC AGGCTCAGAA ATTGCAGGTA GAGTTGCTGA TAAAATTGGT CTTGAAGAAG
    77401 GCGGCAACTC AGATGTTGAA CAATTCAAAG CTAAGATATC TACTAGTGAT GATCCATTTG
    77461 AATTAGTGTA TGATGCTATC AGTGGTAAGC ACGGTGAATC AATTCGCACT GCAATGCAGG
    77521 ACATGTATGA TGATATCGTA ATTGATTTCA GACTACACCC AGACGATGAT TTTGAACCTA
    77581 TCATTGATAA GATGCTTGAT TATCTTGATG CCGATTCAGT AATGAAAGAA GACGAGCAAC
    77641 TAGACGAACT TGCTGCTATT AAGAGACTAG CGGGTCAAGA AGAAGTTGAT GAGGGACTCG
    77701 GAAAGGCGCT TCTAGGGGGC GCTGCATTGA TTGCTGCTAT CACTGGCGTT AACAAAATGC
    77761 AAGCTGATAG CATGATGAAG ACCGAGCCCC AGCTTGTTGC TCTTGCTCAA ATGCGACAAG
    77821 AAGCTTTTGT TCAAAATGAT GATGAGAAAG TCAAACAACT TGATGACCGC ATCAAAAAGA
    77881 CAATGGATCA TATTAGCGTA ACAGGACGTC CTGTAATGGA TATCGACGGC AACCCAGTTG
    77941 ACCCTCGTCA GCCAGTTGGT GAAGCAGAAT ATCAAGGACG CAAAGTTCAA CTTGGTAAGC
    78001 CAATGCAGGG TGATGTAGCA AAGAGCAAAG TCTATGTCAA AAATGCTAAG GGCAATGTAG
    78061 TCAAAGTCAA CTTCGGCGAC AAGAACATGA CCATCAAGAA GAACAATCCT GCTCGTAGAA
    78121 AGTCGTTCCG CGCTAGACAT AACTGTGAAA ATCCCGGTCC TAAGTGGAAA GCAAGATATT
    78181 GGTCATGCAG AGCTTGGTAA AAAGATTACT AGACTGCAAT AGCAAATAAA TATTAGTATG
    78241 ACAACTGAAC ATTCAACTGA ACCCAAAGCA GCAAAAGGAG GAACCTTTGC TCCTGCCGAT
    78301 GTTGCCTTGA TTAAAAAATT AATAATGGGG TATGTAACTG ACTCTAGTAT GACTCTTAGT
    78361 CCGCAAGAGG AGCAGCAAGC CATTAATTTG TTACATAGGC TTGGAAGAAT CTCCTAAGTG
    78421 ACTAAAACAA CTAATAGCAA TGTTAGGTAT GAGGTCATCA CTCAGGAAAC TGATGACGGT
    78481 GATCTCATTA TTCCTTTGCC TATGCCTCTC TTAAAAAGCT TAGGATGGAA AGAAGGTGAC
    78541 GATGTTACCA TCTCCATTGA CGATGAAGGC AAGATTTATT TAAAGAAAGC AGATTAATGA
    78601 GCAATAACGA CACCATCACA CTTAACGAGA GCGATATTCT TGCATCCATT GACGATACCG
    78661 ATACTATTAC ATTATCAAAT TGGGGTTCGC TCCCAACTTC CTTAACTGAT AGCTATACTT
    78721 TCCCTCCAGC AACATTAGGA ACACCTACTA GTATAACCTC AGGGGGAAGT GGGGCAACAT
    78781 TAACCACTAC TACTACTGGT GGTGGTCTAA TGTGGGGTAA TGTAGGTGCG CCGTATACAT
    78841 ATACGACTGG TGCACCCGGC ACAATATCTA CCGGTGGCAA TTGGACTACA CACGCTACGC
    78901 AAGGAACGCT TAAAGTAGAA GGTGATGCAG AATTCAAAGG TGAAGTTACA ATCAGGGGCG
    78961 TAAAGTTAGA TGAGAGACTT ACTGCTATTG AAGAACGATT GGGTATCCTA CGCCCAAACA
    79021 ATGACCTTGA AGGTAAGTGG GAAAAGCTAA AGGCTCTCGG AGAAGAGTAT CGCAGAATAG
    79081 AGAAAGAGAT TCTAGAAGGC GAAGATATTT GGGCAACGCT CAAAAAGTAA ATTTATGGCT
    79141 AAAGAAGATA CAATTAAATT AGAGGGTGAA ATCGTTGATG TTCTACCCAA CGCCACATTC
    79201 AAAGTAAAAT TAGAAAATGG ACACACTGTA TTAAGCTATG TTTCTGGCAA AATGCGCAAA
    79261 TTCGAAATTA GAATACTTAT GGGAGACCGT GTAGAACTTG AAGTGTCTCC GTATGACTTG
    79321 AATCGCGGAA GAATCATTCG TCGTAAGTAA CGATAAATAC TCTCATGTTA GATTTTATTA
    79381 AACTACTTGA GGGTAAAGCA AAACCTAGTG ACATTGAAAT CATACCACTC AACTTCACCC
    79441 CACGTGAGGT TTCCAGTGTT ATGGGCAAGG ATACGCTTGA GCTACATTAT GAAAAACTAG
    79501 CAAAGGGTTA TGCAAAAAGA TACAATAACA ATGAAGGCGA CAAAGACTTC AATTATGCAG
    79561 GTGTCTTTTT ACATAATCTT TGGTTCACTC AGTTTAGACA AGTAGTATTG AATAACAAAC
    79621 CAAACGGTCC AATCAAAAAC TTTATAGAAA AGAACTATAG CAGCTTTGAA AGCTTCAAAG
    79681 AGAAGTTTGA AGAAGTTGCT ATGACTATTC AAGGATCGGG CTGGGTCTAT CTAGCATATG
    79741 ATGGTAACAT TAAAACAATC AAGAATCACG AAGTCAAAAG CGATATCTTA TTATTGATTG
    79801 ACTGGTGGGA ACATGCGTGG ATATTAGATT ACGGTAGCGA TAAGAAAAAG TATCTCAAAG
    79861 ATATTTGGAA GATTATCAAC TGGAATGTGA TAAGTACACG TTGGGGTAAG AGTTTATAAA
    79921 AGGAAATTAA AAGATGAATA GAATAAAGAT TGCCGCAATT GCAGCAGTAG CACTTGTAGG
    79981 ATTAGGGTTT TTAAGTTTTG AATATCACGA TGATGTGGTG TCACTAGCGG CGCCGACAGC
    80041 CTCTGCTGCA ACTACAACGA CATATACACC GGGGTTTGAC AATGATGACA AGACTTGTGA
    80101 TTCCAATCCG ATTGTTTCAG ATAACTCAGT TGCGTTTGGT AACTCGACAA CCTCATGCGG
    80161 TGGACGAGTT GTATCTAAGC AGGGATATAA GAACATCACG CAGATTCGTG CAACGGCAGA
    80221 TTTTAGTAAA TTGACAAGCA ACTTTGTCAC TAATACTTTC TATATGGTGA ACAATCCCAC
    80281 TAATCCAAGT TTGCAGCCTA AAGGATCAAA CTACTGCGAT GCAGGTGGTA ATAATGTGAG
    80341 TTGGAACTGC CAAGAAGTTG ACTTCTTCGA AGGAAACAAG AATGTAGTAT TCCAACATAC
    80401 TATGCACATT GGTGATGGTA GCAATGAAGC CCCACAGAAC TTTCAATTTA GTTATTCAAC
    80461 TACAACAGAC AGTTGCTATG TGAATCTAAA TCCAACTACC GGTCTAGTGT CATGGAACGG
    80521 CATTGATCGT AATAAGCCTG TTGATATTAT CATTGACTTA GATGACAATG GCATGACTGT
    80581 AACATTCGCA CAGGGCACTA TCAAAACTGT TGTCTACAAG ATGGGTACAG GATATAACGG
    80641 CTCTACTACA TTCAACGCTG ATCAATTAGC ACGTTGGCAG CAGAGTAGAG CGGAAGGTTA
    80701 TTGGTTAAAC GTGAGCATGT GGCAAAGCAT GTCATGGTCA CCGGGTGCAC CACAAGGATT
    80761 CTATAATTGG AGTTGCCCAT ACGGCCAGCT ATGCACTGGA ACGAATCCAT CATCATACTT
    80821 CAAAGTGTAC GATATCGAAG TAGATGCCGA AGGCACATTG TAATAACGAA ATGGATATTA
    80881 ACGACCTCAA AAGACTTGCC GGCGTAACTG ACTTCAGAGG AAGACCAGCT TCCCCTGAAC
    80941 CAGTTGACCG CAGTAAAATC ACTGCGAAGC CAGGCACAGA TGATTGGTTC AAGCAAATGT
    81001 TCCCCGTGAA CGATATGCAA ATGCCAGCTG GTTTTAGAGG ACGCAAGAAA TGAGAGCAAC
    81061 TGAATTCATA ACCGAAGATG ATGAAGCTAA TGTAATCAAA CTCAAAGGCT TTGGTGCATC
    81121 CGAAAAGTCT AAGGAAGGCG TCGCAAATAT CAAGTCTAAG TTCTATAATG AAGGTCCAAA
    81181 AAGCTATATC TTTTGGGATA AAGAAGGCAA TCTTATACCA TTAGGCAAAG AAGAATCTAA
    81241 CAGTATCGCT GCGTATGTTG AGTTTGAAAT AGAACCTAAA GAAGGCAACA AAGCATATAT
    81301 CAAGTGGATG CAAGCTACTC CTACAAAAGG CGGCTACGGC TCAAAAGGCA TGAAGATATT
    81361 ACAAGATTTA GCACAGCAAT CCGGTATCGC TCTTACACTG TTCCCCTGGG ATAAGGGCGT
    81421 GGTGTCGCAA TCAAAGCTAA TCAAATTTTA TAAGAAGCAA GGGTTCAATC CATTAAATAA
    81481 GAGTAAGAAC ATGATATGGG AACCAAAATG ATTACGCTAA CTGAAAACGC ACAAAAGAAA
    81541 GTACAGTCAA TTTTACAAAA CGAAGGACCC GAAGCTCGAC TACGAATGCT GGTTCAAGGT
    81601 AAAGGCTGTG CTGGACTAAC TTATGGTTTT GAAATTACTG ATGAAGTAGA AAAAGATGAC
    81661 ACCGAGATTG ACGCAGGATT AGTCAAAGTT GTCATTGATG AGTTTTCAGT TCCGTATCTA
    81721 GAAGGCTCAG TCGTAGACTT TGTTGATGGA TTAACCGGTT CAAGATTTGA TATTAAGAAC
    81781 CCCAATGCCA AGAGTTCTTG CGGTTGTGGA GATAGTTTTA ATCCCTATTG ATAAATACTA
    81841 TCATAAGGAT TAACAATGAG TATACCCGGA CAACAAACTA TTAATGTTGG TTTGCCCAAC
    81901 GAATCGGCAA ACAGCGATAG CCTATATACT GCTTTTACAA AAACTCAACA GAACTTTTCT
    81961 AATTTATTTG CTTGCTCAAG CCCCTATAAC ACGTTCACAG CAGGCGGTGG AATAACTGCT
    82021 AGTGCAAACG CTACTACAGG AACAGTGACG ATAACAAACA CTGGAGTGAC TAGTATTGTC
    82081 GCCGGTACTA ATATTGTTAT CAATCAATCA AATGGCGCCG TAACTATCTC TGCTAACACA
    82141 GGCGGTGGCG GCAGTGGATT ATCTAGCGTG GGTATAGCTC CGGTTAGTAA TACTAGATTA
    82201 GTCGTTACAA ACTCTCCATT AGTTGTTAAT GGAAATATAG CAATTGATTT AGCTACTTCT
    82261 GGCGTTACAG CAGGAACATA TAACAATCCT ACATTGAATG TGGATAGTTA CGGTAGAATT
    82321 ACTAGTGTAG CTAACGGTAG CATTGCAGGT ACAGTAACTA GTGTTGGTCT TGTTGCAGGT
    82381 CCGGGAATGC AAATTAGCGG CGGACCAGTT ACTTCTTCTG GAAATATTAC AGTAACTAAT
    82441 ACAGGCGTAA CAAGAATTAA TGCAGGTTCA GGCATTGCAA TTTCTAGTGG AAACGGCAAC
    82501 ATTACTATCA GTGCCGCAGC ATTAGGTGGT ACAGTAACTA GTGTGGGTGT CTCTAGTAGC
    82561 CAATTAGTAG TTACAGGTAG TCCGGTCGTT TCATCAGGTA CAATAGCCAT AGAGTTGCCC
    82621 GCTAGCCCAT CCTTTACCGG CACCACTACT ACTAGTAATC TAGCAGTTTC GGGTAGAGTA
    82681 GTGTTGTCTG GCAGTGAAGA TTTGGCTGCG AGTGCCGCAG CTAACTTGTT AGTTACTGCA
    82741 AGTTATTTTA CAACTGTTGC GGCAGAAACT GCCACTCTAG CAGTGGGAAC TCCGGGACAA
    82801 ATTAAAACTT TCATGATGCT TGCAGATGGC GGCGACATGG TAATAACTGT TACGAACGCA
    82861 GGTTGGAAAA CATCAGGAAC TGGAACAATG ACATTTAGTG CAATAGGTCA AGCTTGTACT
    82921 TTACAGTATG TCAACAGTAG ATGGTTCTGC ATCGGTAACA ACGGGGCGAC TTTCGCATAA
    82981 CAACAAAAAT AATAGGAAGC AAAAATGGTT GATAGCATTA AAATTACCGC ATTACAAAAT
    83041 ATAGGTGCAA ACATCGCCTA TACTACCTTA GTTCCAGTAG TCAATATGGC GGGAACTCCT
    83101 ACTACGCAGA AGGCTAATCT ACAAAATTTA GGCAATCTGA TTCTTAACGG AGCAGGCGGC
    83161 TCATATTTTG CTCCTGCTGC TAGAGCTATT TCATCTCAGG TAGTCACTAA CGCAGCACAA
    83221 CCGAACATAA CGAGCGTAGG TACTCTTACT TCTTTGACTG TCACAGGAAA CATTACTACG
    83281 GGTAATATCA ACGGTGGAAA TATTGTTGTA GCAAACTTCT ATTACGGTGA TGGTAGATTC
    83341 TTAACTAACG TAGTGGCTAA TGGCACATAT AGCAATAGCA ATGTAGTGAG TCTAATGGCT
    83401 GCGTTTGGTA GTAATACAAT TACTACAACT GGCAACATCA CTAGTGGTAA CATTAATATT
    83461 CCAAATGGTT ATGCTAATGT AACCGGTACT GCTAATACAG TCGGTGGTGG TGCAACAGTT
    83521 GGAGTACGTA GTATACTAGC AATTGATTCA GCATTTGGTA GTAATTCCTC AGCAGATCCA
    83581 GCAAGCGCAC AAGCAGTGCG TGGTCGTGTG ACAGGTAGCA ATCTAACTAA GACACGCAAT
    83641 TATGTTGCCG GCGTAACCGG TCAATACTTA GTTACTGGTA CTAATGCAAG CGAATTTATT
    83701 AACACTGGTT TACTTGGTGT CGTAGGAGAT CAAACAACTA CAGCAAATGC GGCTGTTGTT
    83761 GCTTACTTGG ACGGTGACGG TGGATTGACT ACAGCTGGTT CAGCATATGG TGTAAGTATG
    83821 AAGAACTCAA CTCCTGGCTC AGGATTTGAT TACGGTCTAG ATTTACAATT TATTGATTTA
    83881 AATGTGGCTG GAACAACTAC TCCATTCAAG CAAGCAGATA TTCGTTTTAA TAACGGTGTA
    83941 GAACTTGTTG CTAATACGGC TAACAATATT TCTATCAATG CTGATGTTAC AGTAGGCAAC
    84001 ATCACTGCTA CTAATTTAGG CAACATTGCA ACAATCAATT TAACCGGTAG TAATGCTAAT
    84061 GTGTTGTACG GTAACGGAGT ATTTGCTCCT GTTTCTGGTG CTGGCGGATT ACCATTAGCA
    84121 AACGGTAACA GTAACTTTAA CATTGCTACT GCTAATGGCA ATGCCACAGT CACTACGGCA
    84181 GGCACACGGA CATGGACATT TGGCACAGAT GGTAGTTTAA CATTACCTAT TGGTGTATCA
    84241 ATTGATTATA ACGGAAACGT TCAGTATCCT AAGATCATTG CAGACAGTGG AAAGTTATTC
    84301 AGCGTTCAAG GACAAGGTAA TACTGGTTCC GCGGCATTAG CGTGGACTAT AGATCCTAAT
    84361 GCGGCATCTC AGTATGCGGC TGTCGCTGTT ACCCGAGCCG GTGGAGACGA TCTTGCCAAG
    84421 GTGATATTAA CCGCACAAGC CAATTCAGGT GATAGTGCGA ATGCAAAGAC TTGGACATTT
    84481 AATGAAGCCG GTAACCTAAC ACTACCAGGT AATACTTTTG CAGTTAACTA CGCTAACGGT
    84541 ACTCAAGTAT CAATTGGTGG CGGTGGTGCT AATACAGGTA ACGTCACATT TGATGATAAT
    84601 ATTGTTATTG GCACCGGCGA TGAATTTGGC AGTACCGGAT TGTTTTTGGC CCCTGGAAAT
    84661 GGCAGCATTG CCAATAGCGC AGTACAATAC TTGAGAGTGC GTGGCGGCGA TGTTGCCACA
    84721 CACATTCACC TTGACACAGG CAACAATCAA TTTTATGACC AATACTTTGG TGATGATGCC
    84781 AAATATGTAA AACTTGAATT AGGTGATGCA GGCAATGTCG TAATCGGTAC TGATGATGCC
    84841 AATGGTAATC AGTACAATTG GTCATTTACT AGTGACGGTA ATTTAATCCT AGCTGATGGC
    84901 AACAGTATAA TTACGAGCGT TGCTAATAGT TCGCTGGATC CATTAAATCC AAATGTCAGC
    84961 ACAATGGTCT TTACACCGGA TCAAAATTAT ACCTCACAAT CATTAGTAAT TGACCCAACT
    85021 GGTCCAAGTC ATATTCACTT ACGAGCACCA GGTGCAAATA TTGACGAACC AGATGCTAAT
    85081 ATATTCTTAG GTGGTGAAAC ATCAAGTTTT GAAGTAGGTT ATTATAACGG TAATGCTCCT
    85141 AATGTGTACA TTCACAGTAA TAACAACACT TGGACATTTG ATAATGGTGG AACTCTACTA
    85201 TTCCCGCGTG ATACTGATCC TAATACTGCT GATCCTATCT TAGCTATTGT CGGTGGTGCA
    85261 AATCCTAGCA TTAGTTCAAT TGATGCAAGT TTAGCTGGGC CCGCCAATCT TGGTATTTCG
    85321 GCTCTTACTA CTATATTCAG TGGCGTCAGC GGTGACGAAA TTAAGATTTA TCCTGATGAT
    85381 GGTGAAATTG GTTCAACAGG AAATCTTCAG ATTTGGGCTA ACTCGGGCGG CAATACTGAA
    85441 TACAGTTGGA CATTTGACAC GACCGGCAAC TTAACATTAC CATTAGGCAG TATTGTTTAT
    85501 GAAACCAACA TTCCGGATGG CGCACTTAGT GGTAGTGCTA TTGCTTTAAA ACCAATAGGT
    85561 GGAACTACTG CCAATCAACA GTTATTAATA TATCCAACAG CGGCTGACGG TGACCATATA
    85621 CATATGACAA GTGGAAACTT GTATGCAACT GAGTTGTTCT TAGGCAGTGA TAATTTATAT
    85681 GTCAAGTTAG CAAATACAGG TAATGTTGTC ATCAACAGTA ATGATGGTAA TAGCAATACT
    85741 GCTATGTGGA CATTTGACAC AGATGGTAAT CTAACATTGC CGGGCAATCT AGTAATCAAT
    85801 GGTCTTACAA ATGTATTTGG ATCAAATGTT GCATTATTAC AATCGAATCC TGATCTACCA
    85861 TTACTATCAG TATCAAGTGG TAGTAACGGT GGTGTATCAA GTCTTTGGGT AGAAGATATT
    85921 GGCAACGTCG GCACTAGTAA CATAGCGGCA GTATATGCTA ATCCTACTTC AGGATCAGGT
    85981 ATTGTTAGAA TAGCAGTAGG ACAAAATGGC GGTAACACTG GTCCTAATCT ATGGGACTTT
    86041 GGCGCAACTG GTAACTTGAC ACTACCGGGC AATACTTTTG CAGTTAACTA CGCTAATGGT
    86101 ACAGCAGTAA CTATTCCAAC TGTTGGCAAT ATTGCATCAA TAAATCTAGA TGGTAGCAAT
    86161 AGTAATGTAT TGTACGGTAA CGGTATATTT GGACCTGTAA CGAACCCTCT GATTGCAGGC
    86221 GCTCCCGGCA GCGGCACTGC AATCAGTCAA GCAAATGCAC CGATAGGAAT AGAAACTACT
    86281 GGAAGTGGAA CTATACAATT AGGATGGGTA CCATACACAG CCTCTCCGCC ACCCGGAGAG
    86341 CTTGCATCAG TGTTAATTAA TGCTCCTTGG AGTGGCAGTG GCAACAGTAA TGTACAGATT
    86401 CTAACTGGCA ACATTTTTGG ACTGGACCCT TCGCAAACTG CACATTTTTG GACATTTGGC
    86461 AATGATGGTA ACTTGACACT ACCTCATAAT ACATTCAGCA TCAATTACGC TAATGGTACT
    86521 CAAGTGTCCT TAGGTGGTAG TAGTTCAAAC ATTAGTAACG GTAACAGTAA TGTTTCTATC
    86581 GCAACAGCAA ACGGTAATGT AACTATAGCG GCAGTTGGCA ATACAACTAT GACAGTAACT
    86641 GGTACTGGTG CTAATGTCAC TGGTACATTA ACATCAACTG GTAAAATTGG TTATGCATCA
    86701 GGTTCAACTG TTACTCAAGC TACAAATAGA GGCACCGGGG TAACTATCAA TGCTATAGCA
    86761 GGAACTATTA TAACAACTAG TGCTGCTATG GTGGCAACCG AAATTGATAC ATTCTCTGTT
    86821 ACAAATAGTT CAGTGGATCC TAATAATGAT ATTGTATTAG CACAAATAGT TAGTCCTAAC
    86881 CAAGGAACAT ATAACTGTAT TGCAAACCCT GCTGTTATCG GTGGATTCAA CCCTGGATTC
    86941 TTTTTAAACA TTGTAAACAT CAGTGGTTTT ACAACTAGTG ATGAGACAAT CACTATAAGA
    87001 TTTATGGTAA TTAAAGCACC AAACGCATAA TCATAATACA AGAAAGCCCC CTTTCGGGGG
    87061 CTTTCTAATT ACTCTTTCGG AAGTGAATCT ACTTCTTCAA GTAAGGTCTG AACCTCAGTC
    87121 AAATCTCGAC AGACTAGCTT TACAGCAATC CAGTTATCGT CTTCACTACG TCCGGACACT
    87181 TCTACCATAT ATGCGTTGTC ATAGAAATAA ACATTTACGC ATTCACTAAC CTTTGTCAGC
    87241 TTATCGCTAA CCTTTGTAAT ACTCTTACCC ATTAATCGTC TCCAAAATAT CTGCTACAGT
    87301 TACGTCCTTG CGGGGACGAT TCTTAATTGC GTCAAGTGAA ACTGTAGCCT TGACTGTACC
    87361 TGAACCCTTA CGGGATTCCT TAATCTTATC TTCAAGAACA TCTTGAATAG TAGCTTGATC
    87421 ATCCTCTGAT GAAAACTCCT TACACGTAAG CATATACTTA AGGGCTTCAA TCTTAGTCAT
    87481 AGGATTCGGC AGTTCGATAA AGTCGATTCG ACCGGCTCCG CCCTTAGCAA ACTGCTTCAC
    87541 ACGACGAACC ATGTCATCAG TGAAACGAAC TTTAACGCTA CCATTATGAT CGGTAATTCC
    87601 GACTACGGTA AAAGTTTGTG TAGTCATAGT GTATACTCCA TTCTTATTTT TATAGTTAAC
    87661 AATAACACAA TGGGCACCCA AAGTCAAGAA CTTCGGGTAC CCAAAACATA TTAATCGAGG
    87721 GTTTCAATTG CAGATTTAGT CATCAAGAGC CGACCATACA ATGATTCAGC GATTGATGCG
    87781 GCTGCATGTG GATTGTCAGC AGTGATATAC TGCTTACCAA AACCTGCACC AGGCTCATCC
    87841 TTGTACTTAA CCAAAAATCC ATAACGCTTC TGTGCCATGA TGTTTCCTTA CTTAGTTACA
    87901 ATGTAGGGCT TGTTCCAGTG GCCCAGGTTA ATGTCAATGT AATGACTGCA ATGAAAATAG
    87961 TCAGTCATAG CATCCGAATG ATCAAAGAAC TTCGGACCCT TCATCGCAGC AATGACTTCT
    88021 GCGAAGAATT TCTTAGCCTT ACCGGTATAA TGTGAATCAG TGTGATAAAC ATTGACCTGA
    88081 TTATAGTGCG AACCAGTTGC ACTATCTGTG TCAAAGTCAA TCTTACCTGA CTTGATGTTG
    88141 AGAACTAGGG TAGAGTGATT GCGAACTGCA AGCGAACCCT TAAGACCATA CTTCTTGAGA
    88201 ATGGTCTTGA TTGCGGGGGC GAGTTCAGAC TTCATTTCTT GTGAAACATA TGCCATTTTG
    88261 TATCTCCGTT TTCTCAGCTT ATAATTAACT ATATACCCAT TTAATGGGCA TGTCAACCAA
    88321 AAAATCACCT TAGGTTATAT TTTTTTGCTA ACTCATTATG CCCTGCTGTT GCTGCCTCTT
    88381 CGGTTTCATA CCGGGCCAAA ACCTCGCTTC CATCTTTATA AAAGATGCAG CTTTCATAAA
    88441 TTGTGCCGCG CAATTGTGCG GGCAGTAATA CAGTAGATAA AAAGGTTTCG TCTTCACGCA
    88501 GAATACCAAA TACATCGTCG GTATCTCGGC TGGTCATTTG CCATAATATG TCAAGCATTA
    88561 GTAATTGCTT CAAGCATCTT CTGCTTTGCT TCGACCTGCT GATTGGTCCA GTCAACTGTA
    88621 GATACTAGCG CATCAATACC ATTTTCAGCA ACATCTTTTA GGATATGCTG AAGGTATCCA
    88681 GCGATGTATT GGCTTTCTGC ACCCTGAGGA GCCATGACAC GAAGATTGGC GTACAGTTGG
    88741 TCAATCAATT CGCTAGTGGT ATAAGAACGA ACGCTTCCGT GAAAAGTATC ATGATTCATT
    88801 TCATTTCTCC TTAAGCAATA ATGGCAGCAG CAACAAGTTC ACGTTCGCAA CGCTTAGCCC
    88861 ACTTCTTGAA AGAAGCAGCA GAGAGTTCGC TGAACCGAAG TCCATATGCG TACATCTGTT
    88921 GAGAAATTTC ATAAACTTCG GTTGAAGAAG TGCGACCAGT AATCGCAGCG ATATTTTTTT
    88981 CAAAACCGTT CATATCAGTA TCTCCTTAGT TGGCGGTTTC AAGTAGTGCG TCAAATTGGT
    89041 CTTCAATCCA ATTCACGCGG CCCTCAGTTG TGGTGATATC AGCCGGGTCA AGAATGTTGT
    89101 CAACAACCCA CAACCACTTG TCGACGGTGC TGTTGTATGC TATGGCGTTA TCAAGAGTGA
    89161 TATACTCTGC TACACGTTCA CGAAACGACA TGTTACTATC TCCTTGCTCT ATAATTCACT
    89221 ATAACAAAAT GGGTAACTAA TGTCAACCAA AAAATGACCG TTTAATAAAA TATTATAATT
    89281 CTATGCCTCG ATAGGAGTGA ACTATACCAT AATTATTATT TTCGCCAGGT TCGCCACCAA
    89341 TTATATCCGC AAATTTTTTG TTCCACTTAA TTATGCTATT TGTTGCGCCA TATCGGCTTA
    89401 ATAGATCCTT ATGGATAGTC TCCCAATCAA AAATGTCTAC TGTGGACAGC AAAATGGGTT
    89461 CCCAACCAAA ACTTCTAAAG CGGTGTTCTA AGGGCAGTCC TAAATTATTA AAAAGTTTGT
    89521 GTTTGTAAAA AGGGTCATCA GGATAGGTTC TAAGATGCTC ATTGATAAAC ATCAAATTAG
    89581 AATCTATACT ATGCGATATC ATGTTTCCTA TACCGGTTAT TCCCTTATCT CGCATATATT
    89641 GATCAAAGCA CATATGTTCA TGACGATGTG GACTGTACAG TTTGTTTTCC ATATTATTTT
    89701 GAGGCCAGGT ATAATCTCCG CCGATAACAG GAAATGAAGA ACACTGTTCT AATAACCACA
    89761 ACAATGTTGC AGTAGGGAAA CGAAGGAATT TGTAAGAATC CATGTATGGT ATATGATCAC
    89821 CGTTGGAATA AAACTTATCA ATGTTTAGAA CAACTATGTC ATGCTGAACT CCATGCTCTC
    89881 TGCAAAATTT TTCAGCGTAG TACAAGTCTC TTGCATTGAT GGCGGCCCCG CTTATTAGTA
    89941 ATTTTACGGT CACTGCCTTG ACGGGTATAT TTCTGTCTAA ACATACCTTA ATGATACATT
    90001 CACTATCCAC GCCGCCGCTG TACAACACTT CTATAGGTAG GTTGGCACCG CCCAAGTGCA
    90061 TTTCAAATGC ATCATGAATG GTGCTAACAC CTCTACTCTC AACGTCAAGT AATTCTAACG
    90121 TAAAAGTATT ACTATCTTGT CCAATGGTTA AGGTGTGTTT TCTGTAGTTG TCTATTCCAG
    90181 AATACCAAAC CTTAGACATT AAAAGTATTT GGTTAACGCT TCTAACTTAT CTTCATATTC
    90241 GGCAATTTGT GCAAGTTCAA GTTCAACTGC ACCCATAAAG TCAGTATGAT CATGGATCGC
    90301 CATTGGCTTG TCAAGCATGA TATCAATGTT CAACTTATGC TTTTGAATGC TTGCTTCAAA
    90361 GCTAGCCCTG AGGGCGTTTA CGATATTCTC TTTCATGTTG TTTCCTTTCT ATTATTTAAT
    90421 TAGTTTTACG TACGGGCCTC AATAATAAAG TCACGAACAC GCTCACGGTC AATTGAGTCA
    90481 TACACAGGCT CTTCGCCGTT ACTGCGATAC ATCTTTTCAA TCTTACGGGT AGCAGCAACA
    90541 ACTTCGGCAA GTGTAGCATC AACATCTTTA TAGATACCGG TTTCGCCATT GTAGAAATCT
    90601 AGGACATACT CATAAAAATC TTCACGGGTC ATCATATCAA TAATCCTTTT TAGGGTGTTT
    90661 GTCTTTGCGT TTATAGCGAG TTTTAAGTTC GATCTTTTTT GGACGAAAGG GGGTGTCGCC
    90721 GTAAAGCACA CCATGCGCTC TTGACTTCGG CCTATCTACT TTAAACTGAA TGACTTCTTT
    90781 TTTCATCATG TTCTCACTAT ATACCCAAAA TATACCTATG TCAACCTTTT TCTATAAATA
    90841 TTTATATGAC GCATTTCCCA ATAAGATTCA AACCTGAGAT AGATACATCA GTTGACGGCC
    90901 ATGTTATTGA ATATGATAAT CTCATTGATA AAGAACTAGC AGATGACATA ATACGATATG
    90961 CAGTTAATCA GGATGGTTTC CATCGCCGCA GCAGCAAAAC AAGTTCAGTG CAAGCCTCTT
    91021 TTACTACTTG CCTGTTAGTA GACCTTAATC ATTCAATATA TAACATCCTA GATAGTGTTT
    91081 GGAAATCACA CTCCGAAAAG TACGGATATA ATCTAACGTT TATAGAATAT TACGAGATTA
    91141 AAGAATATAG AGAAGGTGAT GAGTTTGGTG GACACATTGA CACGCACGGT GCTCCTAATT
    91201 TAGTTGAAGA ACGTAAACTA AATTTAACTG TTCAACTAAG CGTTCCCGAA AGCTATGAGG
    91261 GAGGGGATTT GTATATTAAG AATCACCTTG CCACCAAAAG TATCGGATCC GGAATATTCT
    91321 TTCCTCCCGA TGTAGTACAT AGAGTTACAA AAGTAACATC CGGTACCCGA TACTGTTTAA
    91381 TAGGTCACGG TTGGGGTGTA TTAAATCGCA AGTAATTACT TTTTAGGGTT GGTATTTACG
    91441 AAATCGTACA TCTTTTGAGC AGTCTCAAGG ACCTTTTCAA GACCAGGAAA CTCCGGAGCC
    91501 GAAACTTTAG TAATAATCTT ACCTTCGTCA TCTTTTGACT GCGAAACTTC CCAACCGGCA
    91561 AACTTAGCTT TATATTCTTC AATAACTAGT TTATTAGCTA GTCCTAAGAT ATCAGAACGA
    91621 ATTTCATATC CATTCTTATT GAACTTAATT TCAGGAAGTC CTGGAATTTT ACTGTCACTC
    91681 ATAGTGTGTC TCCGTTATTT TTGTGTCTTA AACATATCTG TATAAAACGA CTTATCTGTT
    91741 ACTGTCTTAT GCATATTGCT GGCAGTAGTA AAACCAACAT CAATTGCCTT CTTAGTATAC
    91801 TCGGTTTGAG CATCTACGAA TTCAGTCATC GTCTTTGCTA GACCTTCGTG CTTTACGAAA
    91861 GTATCAACAA ACATCTTTTT TGATACTTGG ATAGAGTCGA CGGTATTGTC AATTAAAAGC
    91921 TTAATCATTT TAATGTCCTT TAATTGCAGC GACCAAGAAG GTCTCGGTTG TTAAAATATT
    91981 CAATCTTGTT AAGACCCTTG CTGTTATCCT TATCAGCATA GTTAAAAAAC TTAGACTGAG
    92041 TGCGGCATCC TGCGCCAGTC AATTCAGTGA GTGTGATTTC CCCGCTGGTG TCTGCGTCAA
    92101 GCTTAGTGAA CAATTCGTTC TTCCAAGAAG CAAGTGCTGG GGTCGATAGT GTGAGAGCCG
    92161 CTAAAAGGCT AATTGCGATA TTCTTCATAA TTTTTTTCCT CTGTGTGTGA TGTAGCTTTG
    92221 CTACGTTTTA TTTATGCTGC AAGTGCGAAC AAAAACAAAT ACTATTTAAC CGAATCTAGA
    92281 TAGCTTTGAA AGTCTCCGTA TAAAGCCATC ATCATTGCTA TTTTGTTATC GTAAAGCCTA
    92341 ATATAGGGTT GTTTTTTCTG TGTTATAGAA TCTTGCTTTA CTCCTACGTA ATAAGGGCAG
    92401 TTAACTTTTT TGTCAATTGC AAGAGTATAT TTTCCCCATG AACTTGAGTT CATAGCGTTT
    92461 TTCGGTGGCG TAAATTCAAA ATCGTAATGT GCTATGTTTG CTTTATTGAA GGCAGTCATT
    92521 CCTGCATCTG AAAGTCGCAA TCCGTTACCG GTTCTACCAG TGATGAACCA TTCAGATATA
    92581 AGCTTGTCTG GGGAAATATT ATTCCAAGGA AAGTCAGGAT TATCCTTGGT CTCAATCAAA
    92641 ATTAGATTGA TGATTTCAAT TTTAGTCTTG GGATAAATCA TCGGGGTAGA CTGTTCTACC
    92701 GCTGTTCATA AACACGACAG TAAACTTATC AGTTTTAAAT TGTGCGTTTA GTTTTCTGCA
    92761 CAAATTTCTT GCATGTCCTG GATTACTAAA GCTAGTTTTC TTATATTTAG GAGCAATATC
    92821 GTTTGATAGA TAATGACTAG ACTTCAAGTT TATCGGCTGA TCATCATAGA ATACAGCCCA
    92881 AATACCAGCA GCCTCTACAA TTTGATCACA CTTGTAGGTG TTCTTATCTA CGTATTCTAC
    92941 TAATACCTTA GGCTGACCTC TACTCATTTG AATGAGCCAC CTTTGACTTG TACCTGCATA
    93001 ACATTAGGTT CTTTATTTTG TTCTTGTGTG AGTTCATGCC AGTCAGCTAG CAGTTTGGCT
    93061 ATATCATCCC TTAGCCCCCG TGCATCTAGA ATGGTTAAAA TAACATCCTT ATTCATTCGG
    93121 GATTCCACAA CCGACATCTT GTCCATAAAT TTTTTAATGT GTATCATATC TATATATTTA
    93181 TATATTTATC GCATTATATG CGTCGGTTTC AGTTTTAAAC GGGCCCTGAT AAGGATAACG
    93241 TTGAATAAAG ATGTACTTAG GGCAAAATGC CACTTGCTTT ATTCCATTCT GATCTATCAT
    93301 AAAGTAACCG GCAGCGTGTA AACATTTGCT CTTTTTAGTT TTAGTGAATA GATGTAATCC
    93361 TTTTTGAATA TCTAAAATAC TGTTATATAC ACGCTTAGTA GTAGGGTATT CAGGATATGG
    93421 ATGCGTGGGT TTTGAAGTTG TATTAACAAC GCTCTCAAAC TTAATTTTGG TTGATTTCTT
    93481 CAATTCATCA GCGTTGTTGA ACTGAAGGAA GGTGCCGTTA ATCTGCACCC CGTAACCCGC
    93541 ATTATTAGCT TCAATATTGC CTACTTTTTT ATTACCGTCA GTAACAATCC AAAATTGATT
    93601 CTTGACGATT GGTTTTGCGA CTAGTTCAGT CATAATTTTC CTTTGTTAAC ATTTTAAATA
    93661 AATCTCTCTT ATGCTTGGGT TGCCAATATT TCCCATCCAG GCCGCACTCA CCGTGACGAC
    93721 GGGCAATGCT ACAATACGGC AGCTTAGCCT TTACTTTAAT TGGACCAAGA ACTATATCAT
    93781 CAATTACTGT TTTTGCCTCT GGAAATTTGG AGCATTTGTA GTTAGAATCA TATACTGCTA
    93841 CACGACCATT CAACGTGAAA ATTCTGTCAA CCATAGATAT AGTAGAATAC TTGCAATCTT
    93901 TGCACGACAA AAGTTCGTTA GCCATGTAGA ATTCCTTCGT AAGGAGAGTT AAGCCATTTA
    93961 CTATAAGTTT CGCCCTGCTC ACTAATCTTA GTCAATTCAT ATTTGCCACA GAACTTCATA
    94021 AGATGAATAC CTACCATCGG CATCTTAGTA GTGCGAACAT CGCTCTTGAT GATATTATCA
    94081 ACTGTGTCCT TGATTTCATC GGGCATGGCA CGAAGGTCAA TCAGAGTGCG GTTGCGTTCA
    94141 TAATCATCCT TGACGCGGTG TTCAACGCCC TCATGGTCAA CCCAACGCTG CAAGAGGAAG
    94201 TTATTCCAGT TGAAACCTTG CTTGTTACGA TCCTCAAATG CCTCACGAAT GCCTACAGTG
    94261 TTCTTAGAAC CCTTCTCACG AGCGCCCGGG TATGCACTGA ATACGTTGTC AGTTGCATCG
    94321 CCGCGAATAA TCTTCTTAAA CAGCAGATAT TCAGGGTCTT CAAGCAACTT GACTTCGCCA
    94381 GTCTTCTTGT CTTTGATAGG CTTGCCACGG TCATTGAAGT AACCCTCAAG CGTGATAAGC
    94441 TGATTAGCAA CACCATTGTA TTGCTTCACC TTGTCGCTGA TAAGCTGGAC ATAATCGCTA
    94501 TCACTCGAAA TAATGAAGTG TTCATCATCA GGATGCAAGT CAACAAAACG AGCAATGATA
    94561 TCATCTGCTT CTGCATTAGG GACACGCAAT ACGCTAGCAT TAGTCTTCTC ACGCAGATAA
    94621 GTAGTGAAAA CGTCATATGT TTCCCAAAAC ATCTTGTTTT CTTCTACTTC ACGTTCTGTC
    94681 ATTGCGCTTT CATCAAGCTT GCGATGAGCC TTGTAACGTG GATAGAACTC CTTGCGCCAG
    94741 CTACGACCCT CAAGACAAAA CACGACATGG TCAATGCCAT ATTGACGTAC AATCATATTG
    94801 ACCGATGCTA ACGATAGATG AATAGCCATG CCAATCTTCT CCCATGTGTC GGCGCTGCGT
    94861 GAAGCAACGT GCCGAGCGCG GAAGAAAGTA TTAGCTGTGT CAATCAATGC GTATTTCATG
    94921 TGGTACTTTC TCTGTTAATA TACTTACATA TTACACTATA TATTAGCAGT TGTCAAGCTT
    94981 TAATTTAATG AGAAAAGAGG ATTATTAATT TTTTCGGCAG GGATTGGATC TTCATTATAC
    95041 CCTAGTTCTT TTTTCCGATC GGTATAAGCC TTAACAATAA TTGATTTACC ACCTACATTT
    95101 GGCGCGCCCA TATTTGTTAC GTAGTTGTTC CAGCATATGG TTTCAAATAT TTCTCTAACA
    95161 TAAGGCTTAT GTGATTTAAA AACATAGTGA GTAGTGGTAT TTACTGGAAC GCTAGGCATT
    95221 TCACATATCT CTATTTTTCC CCAGTACTTT AATCCAAACT CCCAATATTC ACTCTTGTTT
    95281 ATTTGATTTC TAACTTCTGG TCTGCGCTTT ACATTATCAC ATGTTAAGAA AAAATCAAAA
    95341 TCAGGATGTG ACGTTGCGGG GCGAGTTAAA AACCGCAAAT TTTGACCAAG TGAAGTTCTA
    95401 CTCCATATCT GCATACAGCA GTTAACATCA CATGATTTAC CGTCAAACAC GAAGCTGTTT
    95461 TTTGGTAAAA TCTCACTAAA GTATAACCCA AAATCCTTAT TTAATGCAGA ATGTACTTTC
    95521 CAAGAAGAAT GCCATTTTGC AGGCACGATG AAGCAAATAA TATCTGCCCA CATAGCAGCA
    95581 TGGTTAAAAA ATGCCTTAGC TAGCGGATTC ATGTATCCAA CCCCAAACGG GGGATTACCG
    95641 ACGACAGCAA TCGTTGGCAC GTTAGGGGGC TGATACTGAA AGAAGTCTTG TTTTAATATT
    95701 TCGGGAGACT CCGGGTGCAA GTCCAATCCT ACTTTATTGT CAGGAAGAAA TTGCAATATG
    95761 TTGCCGGAAC CAGCCGAAGG CTCAATGACT AAATCAAATG CTGACAGGTC TACAACTTCA
    95821 TTTATCTTAT GGATAAACTT CTCCGCAATA TCCGGATGAG TATAGAATTT ATCAAAGTTT
    95881 TTTTTGTAAA CTGTCATATT TTGTTATCAA GACTGTCCGC ACAAGAAAGG AATCGATCCG
    95941 GTTGACTTCT TGTAGATATC AATCAAAATA CTTTCATATT TGTGAGCAAC TTTATTTAGC
    96001 ACCTGTTCTT CTCTACCAAA GATTACCCGC TGCGTCCAAA TGCAAGGAAT TTCATAAGCA
    96061 AAGATTTCAA CGTTAATTCC CTTTAACAGT GCTAAATAAT TACATTGCGA AATTACAAAA
    96121 TTTGTAGTAG CGCACGATCC CTTTTTCATA GCCTTTTTAG TTCCGGTATT GTACGAACCA
    96181 AATCGACTTG CAAGTCCTGC ACTTGTCATT CCTATTTTCT TTATCTTGCT ATTATAGCAG
    96241 ATAATGTAGA CCCACTCTTT TTCTTCTTTG GCCCATTTAC TTTTAAACGG CGCCAAAACT
    96301 GAATAATCAA CTAGCTTACC GTCAAAATCA GGACCTTCTG TGATTAGCTT CCGCTTACCA
    96361 CCGGGAAAAT TTTCCCCAGT ATTCAGTTTG CAATCTGCGA TTTTTACAAA CGGTTCCTCT
    96421 GGAATTAATG CTTGAAAATC GGTCAGTGAC ATAGTACTGT TAATGTCAAT AGTAAATTCA
    96481 CCATTGCTGA TAAACTTTGA AATATCTGAA TAGATAGTTC CATCGTCAAC TGTAGGTAAA
    96541 TTTTTATGTT TTTCAAATGT GAAAAGAGAC ATTTTTAATC CTTTATATAT TCGTTGAAAT
    96601 TTAAGTATAG CAAAATTTGT AGTGCGTGTC AACCGAAATT ATCCAAAAAC GAATAAGCTT
    96661 TCAGGGACTA TGACCGGCTG TACAGGATTC TTTGAGAACA CCATGATGCC CTCGTCTGTG
    96721 TTCAAGTCTA CTTTAGCACT TGGTCTAGTT ATGTTCTTCA ATGTGAGTGT TTCCACATAA
    96781 TGAAACCCTA AGCTTTCTGC AATGGCTCTA GTATCAGCAC ATAACTTGTA ATCTAAGAAA
    96841 TCCTTAATGT TAACGAGCAT CTTGCCATCG TCAACTAAGT ATCGTTTAAT GTTCTCTATC
    96901 GTGGGTCGTA GATAGTTATT TAGCCACTCT TGATAAGAAG TCCCGGGCTT GTATGACTGA
    96961 TTACCAACAC CATAGTCTTC AAGATTGAAA TACGGAGGAC TACTAAAGGC TACTCCGATA
    97021 GTGTTTTCCC ATTCTGGAAC GAATGTTTCG GAACCGTGAC ACCTAATGTC ATAGGATGCA
    97081 GAGGTACCAT TAACAGTATT GTAATCAGTA GCCATCTGCC GAAGTCTGTC TACTAGTAAG
    97141 TTATTAGGGT CAGTGCCGTA GTACTCAACA CGATTTCTCA TTGCTGAAAG TAATCGTACT
    97201 CCCCAGCCAC AAGAAAAATC ATAGTATTTA TCGTTGATAT TATACCTAGA TAGAACAGAG
    97261 TCAACAGACT TGATTGGATA ATTAGAAGGC TTCATGGCAA CGCCGCCTCC GCTAAGTCGC
    97321 AGGGCAGCTT CAAAGTTCTT GATATCTGAA TCGGTCTTTG GGTATACTTT ATCACTTGAA
    97381 AGTACCCTAC TCCAAAAGTA TCGTATCAAG TCAATAGATT CAAAAACTTG TTCTATAGAC
    97441 CATCGAGGAG ACTCTAGCTT TACCTTAGCC ATAAGGTCTT TTACATAATA GCTATTAATA
    97501 GTGCTTATAA CAGTACCGCC ATTGTATACT GATTCTAAGT TTTTCTTGAC TAAATCAAAA
    97561 TCTGGCTTTT GATAATACGC AGCCTTCAAC GCTAGACATT TATCCTCTGG CAAATCATAC
    97621 CAGTGGTCAG TGTTTAGAGT CTTGCCTAAA TGAGTAATTT GATATTTTTT ATTCTTATTC
    97681 TTAGGCATAG TTTAACTAAC TTCCGTAAAG CCACCGCCAA TATCACGTTG TTTAATAATT
    97741 CGCATATCTG ATTCACGATT ATCTGGGTCA GCCTGCTGTT GCTCATACAC TTCAAGTGCA
    97801 ATATTGCGGC ATACAGTTTG GAACCATCTA TCTACAATCT GTGCGTCTGT ATCATCAGCA
    97861 CGAATCTTAT AACCCTGCTT AACAAGGATA ACAACAAACT TATCATTCCA ATCAAGTTCA
    97921 AATGACCCAT TATTGATATC AGCCGGGTCA AGTTCAACGC TTATAATATT AACGTAAGGC
    97981 TCTCCTAAAG AAGTTGCTTT TTCTTTAGGA GTTAATTCCT TTTGCTTCGG CGCCTTCTTT
    98041 ACTTTAGGTT CAACTGGCTC TGGAATAATC TCCGGAGCTG GACTAAACAA TTTTTTTAAT
    98101 TTCTCAAACA TAGTTTACCT CTGTATAGTA TATATCTGCT TTTTACCGTC AGTCATGATA
    98161 ACCGTACCGT CAATCCATTG CGGCGGCGCA CGATTAGACC AGCGAAGTAA GTCAGTCTTG
    98221 CCGTAATTGT AATAGTTACG ATAGTTGATA ATTGGGTCTA AACTAACGAT GTATTGCTTG
    98281 TCCATGCAAG ATGGCATCTT AGTCATCACA TTGCTTTGTT CGATATTCTC AGGAGCATCC
    98341 TCAAGAATAT CTTTTAGCTT ATCAATTGTA AGATGAGTAC GACCATAACG ATGAGTATAC
    98401 TCACGACCAA GAGCCAAAAG ATGATCATAC AACCAATCAT AGTTAGCAGA GTTTTCACGA
    98461 ACCCAAACTG CTGAAGGATG ATTAATGTGA GTAGCAGCAT ACATAATAGC GTCAACATTA
    98521 CCTGATAACT TCCATCGTTT TGCTTTGCGT CCAGACTGCG ATTGACCTAC ATATTCCTCA
    98581 CCATCAATGA CACGATGGGC AGTTGATAGG AGCTGCGCTG TCTCAAGAAT CATCTTGACA
    98641 ACATGACGGT CAACCATGCT ACGGGCGGCG ACCTCAGGAT CGGAATTTAC ATAAAATATA
    98701 TTCATAGTGT TGTCACTTTA TCACAATTAA ACAATATTGT CAACCTTTAA AAGCTCATCC
    98761 ATAGTATATA AATTTTCCAT ATAGCTAGAA ACGTCTTCTA GTACGCTTAC CTCTGCATCA
    98821 CCTGGTCTAC GTGGACCATA CTTGACATCA AAGAACGTAT TGTTAACTAC TTGAAACTTA
    98881 TTTACAATCT CTCTAACAGT ATAGCCAACG CCATGACCCA ATGATTCGAC CCCGTTTGCT
    98941 GGCTTTTCAA TTGCTAGTTT CAGTGCCTGG CAGATTTCAT TAACATGTAC GTAGTCACGG
    99001 ACAGCAGTGC CGTCTTCGCT TCGCTCATAG TCTTTACCAT ATATAGTGAA TTCATCTGTA
    99061 TCAATTGCTT TGATGAGATT ATACATTAGT CCGTCTGGAT TAGTAGGCCG GTATCCATCA
    99121 GTACCAATTA CGTTGTAGAA TCTAAAAATC GTATATGGTG TTGGATTGTG AACTGTACAA
    99181 TATTCACGTA CAACGTCCTC TGCTGCTCTC TTACTGATAC CATATGCACT TTCACATAGT
    99241 TCAGCAGCTC CAGTACTAGC AAAGATAAAG TTTTTGGTCT TAATCTTATT AATAACATTC
    99301 ATCGTACCAT TAATGTTGGT TATGTAATAT TGAATAGGGA TACGCTCACT CTCGCTAACA
    99361 TTCACTAATG CTGCAAGGTG AATCACTGCA TCGTATTCAT CCTCAGTAGT AAACAGTCTA
    99421 TTAATATCAA TATGATTGAA TGCTTTAACC GGATGCTGCG GTTCACAAAT ATCAAGTCCA
    99481 TGAACTTCAT ATTCTCCTTC TAACATCTTA CATAGATGAG AGCCAATGTA GCCTGAGCTA
    99541 CCCGTAATTA AAATCTTTTT CATACTAAAA CTCAAACAAT CCTGTTCCTG TTATTTCTTC
    99601 TACCGGTTCA AAAGAAGGAT CCTTAGTCAA ATAGGTGTTC TTCTCAGTAT AGATAATTCT
    99661 AAACTTATGT TTATTAGATA GTACACTCCT AATATCATCA ATGCAAACGA TACGGCGACC
    99721 TAATGCTTGA ATAAAGTCGC TATACTTGAC AGTTGTTTCA TCACATATCT TTGCGGTACT
    99781 ACTGTTGCTC TTGCGAGATT TAAACTCATT AAAGCAATGA TTCCACTTAT GGAATACTGC
    99841 TTCTTCGTGA ATCTTAAAGT GATTCACTGA ATCATATGCT GCATACCAAG ACTTGCTTGT
    99901 GGGATATTGG TCATAGACTG CGTTAATATC CTCAGCCATA TCACGCTTAC TGGTAGTAAA
    99961 GAATTGCGTA CTTGGGAAGT TCTGTGTCCA ACGCTGATTA ATCAACGTAA ATGTAGGTAA
   100021 CTGAATAATC TGCTCAAGGA AAGCAATACC GTAGCTTTCT ACTGTGCTTG GATTAAATGC
   100081 GACCCGGCAA CTTTTGATAA AGTCTACCTT CTCTTGTCCA ATGATGCCTA TTTTGATTTG
   100141 ATAGTCAGCG CCCATCTTCT TCAATCGTTC TTCAAACTTC TTAGCACCGC TTGCACTTGT
   100201 CATGACACGA GCAGGAAGTT TAGTTTGTTC AATCAAGTCA AGATAAAGTT CAGGATTCTT
   100261 GCCCTCTTCC CAACGACCAA TGAACAATAC ACCCTCGCGG TCATTGTCAT ATTCTCGTAA
   100321 CATACCTTGT TCGGGCAATG GAATAGGAAG ATGAACTGCA TTTTCAAAAT GTAGACGATT
   100381 GAATAAACTC TGTGTACCAA TAGTGAGATT CGGCATTTGC AATTGCAACC TCATCATATC
   100441 GTTTACATCA TCTAGGAAAG GATTCTTAGT GTTCTTGAAG ATTTGACTTT CTAAATGCGT
   100501 ATAGGCAATA GTTTGAATAA AGTCAGATAG ACCTAATGTA GATATTACCT GTATAGTCTC
   100561 ATAAGTATTA CAAACAAAAG CATCATAAAT ATTAGTAGTT AATGCCTTAA GTGTAGCATC
   100621 ACGAAAGTTA GCCATACGCT CATAGCAGTA GCTATCCTCA TACATAAAGA TAGCACTATG
   100681 ATCAGTATAG CGTTGTGGAT TGTTTGGGTA GATGATATTT GCTTTGAGTT CTTTGATAAA
   100741 CTCATCAGCA ACTCCCTGAG GACTCTTGTC AGTAATGATA TCTACATATA TTCCGTGACT
   100801 ATTCATCAAG TCACAGAAAC TTTTTGTGAA CTGTCCAATA CCACCATGCG GAATTAATGT
   100861 CTGTGAGCTA ACAAGAAATC CAATTCTTTT CATTAGGTCG CCCAGGCATT CTTGAATAAA
   100921 GGAACCTGTA GTCTATCACT ATATCTAACG CCATTCTTCA TAGCAAGGTC AGCAACAGTG
   100981 CGATTATTAA GAGCGTATAC AGATTCGACT CCCCCTACTG GCATGAAGTA GACATGACCA
   101041 GTAAAGCCTG CACCACGATA TAGTTCAACT GCTGCCAATG CCTCATCCGC ATCTTCTTCT
   101101 GTTGCGATAA CAAACTTAAG ATAGACATGA CCAACATCTT GATAACTTAC TACAATAGAT
   101161 GGCTTGATAG CATCTTCTGC CTTCTCACCT GAACAACTCA ACTTAGCACT GACACTAAAA
   101221 GTTACTTCAC GTTCAAACCC AGGGTGTAGC CGATCTTCAT GCCAATACCA TTCATCAAGA
   101281 TAAGCAGCAA ACTCTGCACT CAATGGCTGT GTACCATTAG TCTCAAAAGT AATCTCTCTG
   101341 AGCCCATGCA TACTAGGATG ACTTAGGAGT TCTGGGTAGG CTCGTTGCCA TCCGAGGAGT
   101401 GGTTCTCCTC CTGTGATGAC GAGGTGTTCT TCACGCCATT CTTTAAACGG TAGTAGTTCC
   101461 ATAATGTTGT TGACAATAGT ATCAACATCC CTGCTGGGAG AAAGATGCTT GAAGCGAGGA
   101521 TCCCAGGATG CGTAGGAATC GCAGCCTGCA GAGACGAGCG GGAGGGTACC ATATTCTTTA
   101581 TAGTCTTCTG GATTGACTGC TTCTCTTTCA CTTGATAATT CACCTTTTGG CATGCCGAAC
   101641 CCGGCGCATT TGAAATTGCA TCCATACGTT CTAAGGAAAA CGGACGGCAC ACCCATGTAC
   101701 CGACCTTCAC CCTGGATGCT GTAGAACAAT TCACTTAGTT TGATCTTTGT CATTTTCTTC
   101761 TTTGTCTTTC ACAATCCAGC CGTGATATTT AGGATCAATG CCGTGCTTCT TTCTAAATTG
   101821 ATATCTGTCA TCTTCTAGTA CCCACATTCC ATATAAAAAG GCAGCCGCTA TAATACAGAA
   101881 TACAACTACA GCTATAACAC TAATTACGTC CATTGTCAAT CATCCTTTCT ACCGTTTTAT
   101941 CGGTATGTGC TTAAGTTTCC CAAAACGATG CTATCATTTG AAAAAATATC ATCACTTAAA
   102001 ATTTGTTTTA GTAGAATAAC ATCTGAGTCA TCAAGCGACA TTTCTAAGAA TTGTTCGTCA
   102061 TTTAAATGAC CCCACTGAGC AATCATACTA AATGAAATAT TCTTTAAAGT ATCCAATGAT
   102121 GATTGCCACT GTGCATACTC TTTTATTTCG TGGTAATTAG CCTTTTGCAC AGTAAAACTT
   102181 GTTTGCCAAT TATATAGATT TGGAAAATCA CCCTGACGAA TCTTTTCATT AAGCAAAGAT
   102241 AAGTTTTCTT TTAGTCTACT GATATGGCCG TTTTTTCTGA CTATTGCATA TGTTTCCTGA
   102301 GAAACTGCAT CGGTGCTGAC TACAATTCTA CATATATTTT TCCAAAGAGG TTTTATTTTT
   102361 TCCCAAACTT CTTCATTCAT CAACAGCCCG TTAGTCATTA ATTCAATCTT TAGATTTTCA
   102421 TCAAATCCTA AACTACTCAA TTCTTGTAGG TACCCCCAAA AAGTAGGGCT TGCAAAAGGA
   102481 TCAGACGAAC CTGATATCTG CAACAGCACT TGCTCATTTT GATTAAGGAG ATAATAAACT
   102541 AATTCCTTAA CTTTGGCGTG AATTTTATCA AGTGTTGTGT TTTCCCCTAT CTTAGTAAAT
   102601 TGAAAGTTAG GGCGGCAACT AGGACATTGT AAGTTACAAG ATGAGTCATA ACTAAATCCA
   102661 ATATTAAAAG GAAACGCAGA TGAACTAGCT TCATAATTTT CAAGAGGAGC TAGTAATGGA
   102721 TGTGGATCAT TTCCACTAAG TAAACTTGAC AGTATGGGAC AATAATCATT GCAATGCGTA
   102781 AATTTTCCGT TAGCCATATC TTCTATAATT GACATTCGGG TTATGTTGTT AAATATCTCC
   102841 TCTATAGAAT CAGTCAATAT GTTGCCGCAA AATTTAGGTA GCCAAGTAAA ACAGCATATC
   102901 GATACTGATC CAGTGGCATG AATTTCAATA TATTTGCCGG GCCTAATGCA ACTAAAATCT
   102961 TTTAAATAAG ACGCTGGTCT TTTATAGGCA GTTTCAGGAT GCAGTAAAAA ATTCATCCTT
   103021 TCCACCACTC TTCCCAAGGA AACACAATCC ATTGAGGATC TTCTGCTTTG TTGATGCTTG
   103081 TACCAAAATA ATTTACTTGA AATGGACTTG CATCATTATC AACTAGCACA GCAAATCTAG
   103141 TAGAATCGTT CCAAACATGA TTCCATCGCT CATCTGTTAT TGAACAACTG CCTTGCCAAT
   103201 CTTGTTTAAT CCAATTCAGA GTAGCACCGG TATCATTAAT ATCATCAACG ATAAGAATAT
   103261 TCTTGGGTGA ATCTAAGTAA CCATAAGCAT CCTCTGCCAT CCAGCAGTTA CTTTCAGTTT
   103321 CACCACCATC ACGAATACTA ACCTTCAGAG TCTCCATACG GACTCCGAGA TAATGACTAA
   103381 TCTTTAAGGC AGGGTTAAGT CCGCCTCTAG TAAGACCTAC AACATAATCA GGCATCCAGT
   103441 TATCATTATT CATTTGACGA ATGATATCAT GGACCATGCC ATCAATCTGT TTGTCAGTGT
   103501 AATATACTTT CTTAGTCATT ATCTCGTATC CTTTATCCTA GTAGGTCTTC ATTCCATTCT
   103561 TATATCTTTT TTATCACCAA TGCCTTATGA CATTTGCAAT AAGAAAAATA TTTGCGAGTA
   103621 TAGCTTGAAA GACTAGGAAA GTGCGAATCC AAGCAACTTT GTCAGATTCG TTATCACAGT
   103681 CACTAGCCTT CTCGCCAAGC GCCTTAAACC AAATACGCTT TAGAGTTTTC ACCCTAGCAA
   103741 ATTCTCATTC CATTCACGAT GACCTTCACG GAAAGCCATG TTACTCTGTG TCTCGCGGAT
   103801 TTCTACACGA TAGCACCAGA GTCGTTCAGC TTCGCCCTTG CCCCAATGAT CAGGGATATA
   103861 GACACCGTTG ACAAACTTGT AAACCATATC AGCAAGTGCT TCACATCCAG TTGCTGGGAT
   103921 GATAGTCAAC TTTGCCATAC CACGCTCTTG CAACAGCTTG AACACATCCA TATCAGGATC
   103981 GTCTTCTGCT ACAAGCAATG TATGATCAAA CTGGTCTTCA AGAATTGCCT TCAAATCCTT
   104041 CAGACCACCA TAGTCTGCAC ACCAGTTTCG TGCATCTAGA GTATCGGCAC CAAAGTATAC
   104101 CTTGATAGTA AATGAATAGC CATGAATGTT ATTGCAATGA CTATCGGCGC GCCATTGACG
   104161 ATACGCACAC GGAAACGAGT CGTGATATTC TTTTGTACTT GTATACTTGT AACTTACTGG
   104221 TTCATATTTT GTCATCTTTG TTCTCCTTTA GATGACACGC AGAGTGTTTA TAGTGGGATG
   104281 AGCGCCAAAG ACCACTGTTA ATAAGCATAG CGGCTACCGA TGTATTCTTC AACATCGCAA
   104341 AAGCCTTCTG CATTATAAAT TTGATTTAAT TCAAGACCAT TATCCTGATA TCCTTCTTCA
   104401 AGCAAATACT GATAGTAATT GCTTGGGCTA TAATAGTCAA GTCTATCGCC AATCATTTGA
   104461 TAAATCATTG CTTTATAGGT TTTGTTATTG ATTTCAACAT CAATATACTT CTTGCCATAG
   104521 AAAGTTGGAA AGCCCTCAAG CATATCAAGG GCCACTTCAC ATTCATCAGT AATGTCCCAC
   104581 ATAACAGTCT GTAATGTATC ACCGACACTT ACTTCAATGT CAGCAACACC ACGAAACACT
   104641 AGACGATGAT CCGGAACATC AACACGGCCA ATACTAACGG AACCAGGACA GCGTGAAGCC
   104701 ATCTGATCAA TATTAGTATT CATTCCGTAT GCAAGATAAA GCACTTAATT CTCCTATATT
   104761 AAAGTCTTAC TATATACTAT TTAGGCGTAG TTGTCAAGTA AAAAAGATAA CATCTTTTCC
   104821 ACCATTCCTA TTTATATAAA GTAATCCAAG CGACTATGCT AAACTAGTGC TGTAATTAAA
   104881 GTTCTCAAAA TCTTTTTCAA ATAGATTAAG AATTAATTTT TCTCTAGATT CGTCATAGTA
   104941 ATCTAAATAA TTATATGGAG GAGTAACATT CATTTTGTGA GATATCTTAA AACCTAATTT
   105001 ATCTTCAATG TCATTATGAC CATCTTCATA TTTAAAAATA TTTGGGACGA TACCTTTACT
   105061 TCCTGTTAAA AATTCAGTTT GCGTAGTAGT TGGAATGTAA AAATTGTCAT GTCGTTTTGT
   105121 ATATATTTCT TCAAAGGTTA AGTCAGGAAG CTCATCTTTA AAATCATATA TAGTTTTTAA
   105181 AAACACATAC AAACTTACAG CCCTAACAAA TGGATTTCTT ACAACAGAAA ACACCCATCG
   105241 GTCTTTAACT AGTGACTCCC AGTGACTGTA AGGATAATGC ATTTCCGCTC TCAAATCTGA
   105301 GGTTTGTACC TTTTCAGTAA ACGGATCAAT AGGCATGCAC TTTGCATCTG GGCAATTTGT
   105361 TTTTATACTC AGTTTTATAC TCATACCAGA TGTCTTTGGA ATATGTATGA AGGCAAATTT
   105421 ATCTGTGTAA ATCATATCTT CTGTTTAACT CCCCATTCAA CCACTTGCTG CCTAACACCG
   105481 CGTAAGTCCA ACTTACAGCT TTCCATACAC TTTGTCAAGC ATTTTCTTTG CCTGAGGATA
   105541 AGAAGTCATT GCATCAACTG TTTCATCAAC TTCATCCAAA CGAGCAATTG CTTCTTCTAC
   105601 TGTTTCAATA GGCTGATTAA ACTTGTATGT TCCAACAGGC ACCGTAGCAG GCACCATGAA
   105661 TGAAAAGTTG ATGTTCTTCA AAATATCTTC AAACTTCTTG TTAGGATCTT TAGATTCCAT
   105721 CTTTGTTTCT TTCTGCTTCT GCGACCCGCT TGCGTAGATT GCTGCTACTA AAGCTGTGGT
   105781 CTCTACCATT GAATACGATA TCGATGTCAC GGGCATAACA TTCTTTACGA CCAGTGAAGT
   105841 CTACATCTTC ATATTCTATA CCCAGTATAC GACAATCTAG GGGTAATGTC AAGAGCAAAT
   105901 CTACCAAATC TTGTTCAGTT TGGTAAATAA CTACCTCGTC AACAAAGCGA CAAGCACTAA
   105961 GTTGAATCTG TCTCTCTACG ATTGACTGAA TAGGTTTGTT CTTCGTATCC GGTCTATCAA
   106021 TAGTTGGGTC AGTCTGTAGT CCTGCAATCA AATAGTCACA ATGATTTTTA GCTTCTGCTA
   106081 ACATAGCAAT GTGACCTGCG TGAAGCATGT CAAAGGTACT AAAGGTAATA CCAATAGTCT
   106141 TGCCTTCTTC TTTGAGGTCT TTGATCTTGT TAAAGATCAT TAGCACTTAC CCATGCGGGC
   106201 GATGCTAAGA AACTCTGCAC GAGCAGCAGC ATCAGTCTTG AATCCGCCAC CAAGCTTAGT
   106261 AGTCACTGTA GAAGAACCAG TATCTTCTAC ACCGCGACTC TTAACGCAAT AATGCTGTGC
   106321 ATCAATCATG ACCGCAACAT TTTCAGTTTC GAGGATGTAG CAAAGTGCAT GGAATACTTG
   106381 TTCAGTAAGA CGTTCTTGAA TCTGCGGGCG CTTTGCAAAG TATTCAACGA TACGATTAAT
   106441 CTTTGAGAGG CCGAGGACCT TCTCATTAGG TACATATGCT ACAGTAGCAA GACCGTCGAT
   106501 GATTACGAAG TGATGTTCAC AGTTAGATTG AACATTGACA TTGCGCTCTA CAACCATTTC
   106561 GTCATAGTTC ATCTTGTTTG CAACAGTAGT ACACTTGGGG AATGCATCAT AATCAAGACC
   106621 CCAAAAGATT TCGTTGACAT ACATCTTAGC AACACGCTTC GGCGTATCCA TAAGACTGTC
   106681 ATCGCTGAGG TCAAGTCCTA AAGCCCGCAT AATGCCATTG AAGTGTGCTT CAATAACCTC
   106741 AATCTTTTCT TTACGGTCTA ATGCGCTATC TTTTGTGGGA GTTTCAACAC CCATCTTTAC
   106801 TAGGTGTTCG TGAATCTTTT GACCCAATTC GGGGTCGGTT TTAGTTTTGT TATAAGACAT
   106861 ATTTGTTTCC TTCCTTACAC GGATATGTTA ATGTTGTTTG TAACCTTTGT GTTACACTTT
   106921 TATTTATCAA TACTTCGCCT CACGAGTATG TTTTCTGTAA TCGCTGCTAA TGCGAAGATA
   106981 CTTGTTGCCG TTGCCCTCAA GAATATCGCA GATACGGTCA ATAGTGCCGT CAGTGTAGTC
   107041 ACTAATTTTG CCCATGTTCG GGTGTGCCTT CTTAAGCAAA ACATCAAGCT TAGCGATAGC
   107101 ATCATCAATC GACCACGGAA TGTAAAGACG CTCTGGGTCG TTTGCGAAAG TCTCAGGGAA
   107161 GCTACGATAC GCAGGATAAA GTACATTGCA TCCCAAAGCA TCAGCTTCGC TTACAGTGTT
   107221 GCTTACCCAG TCTTGCAATG CACAGTTGAA CACAACACGG CTATCGTTGA CGATTTCGTA
   107281 ATACTTGTTC TTGTCAAGAT TGTCATAGAT AACAAGCTTA CCATCTTCTG CCATCTTGCG
   107341 AGTACGAGCC ATATAGCTAT CATTGTTAGA CTTCAATTCA CCACCACTGC AAACAACAAA
   107401 CTCAACATCC TTACTTGGAT AGCGTTCACG CCATGCTTCA ATTAAGTCCA TGTAGAAATC
   107461 AGGCTGCTTC TCTTGATCCC AACGAGCAGA AAACACTACA CGCAAACGAC GGTCATTGAA
   107521 TGGCTTAATC TTACCACCAA CACGCTCAAT AACCTCATCC TTACCAAACG CAAGACCTGA
   107581 GATATTATAG ATGGGAGCGT CCCAACCTGC AATCTTCATG TGCGCAACCA TTTCTTCGTT
   107641 AGTTGCAAGA ATGCCGTCTG CAAACTCATT GACCATCTTC TCATATAGTC CCATCCACTT
   107701 ATCCATGCCC CAGACATGAA CAAAGTCATC GGGGTCAATA GATTGTGCGA GACAACGAAC
   107761 AAAGATACGA GGCATATTAT CTTCATCACA CTGGTCAATG ATGTAAGGCA ATGATTCAAT
   107821 ACCCGGCTGG AACATATCTT CAAAGTAGAT AACATCCTCG CTAGTGACTT CACCCTTCTG
   107881 CATCATCTTA ACAAGGTTCA TCATCTGACT CATACCAAAG TATGAACGAC CATGTGCGTC
   107941 AAGAACCTGA CCAGTTACAA TCTTCTGACT GTTATCAAGT GTTTCGCCCG GGACGTATAC
   108001 AACATCAATG CCGCGCTTTT CAAAGACACG GCGATTCCAA TCAGTAAGTT GTAGTGTGTA
   108061 ACGAGCGTTA TACGCTTCAA GTCCCATGTA AAATAGTTTA CGCATATTAT TTTCTTTCTA
   108121 TATCTTCTTC AATACATTCG TTGCCGTATT GTATTTCAAT TATCTTTAGT GGCTTATCTG
   108181 TTTCGTTAGC TAGGCGATGC CACTGATTAG TAGCAATGTG TATATTCTGA AACTTCTTAT
   108241 ACACTCCGTC TAATTCTTCA TCCGAGCTAC TATTAATAGT ATACACTGTT GCAGTGCCTT
   108301 GTGCAACAAA CCATAGTTCC AAACGATTAT TATGCCGTTG CATACTTAAC GATTTTCCCG
   108361 GATCAACAGT AAGTTCTTTG ACTTTGACTT CCGGACCGTT CTCATGTAAT ACACGATAAT
   108421 ATCCCCATTG TCGTTCTGTT TTAGGAGACT TCCATTCCTC AAGAATCCAA CTGGAACTAT
   108481 TAGACTTATC CGTGCCACCT ACTCCGAACA CGAATTCAAG ATTATCATCT ATTATATCCA
   108541 TTTCTGGAAT ATTATTTAGG GTCCTATCAC CACCATTAGC AAAAATAATT TTGTCTTGTG
   108601 GAAATACTCT TCGGGTCCAC TGTATAGTAT CTTTTGCACT ACCATCTTTA TCATTAAACG
   108661 GAATAGCATA ATCTACTCCC TGCAATGATT GCATAATAGA AATTCGATCT TCGAAAGGCA
   108721 TGAATGACCG GCCCTTTTTA CGAGCCAGCC ATTCATCACT GTTAACACCT ATAACAAGTA
   108781 TGTCGCCAAG TTTACGAGCG GCTTTGATAT AGTTTAAATG CCCACTATGT AGCGGGTCAA
   108841 AACCACCTGT AATGACAACA ACTGTTTTAG GCACGGCGTC GTGCCGCTCC TTGTTCTTTG
   108901 TACTTTGCGT AATCAATTTC CCATTGATTA CGAGGACGTT GTCCTGCCAG CACTCGCTGA
   108961 AACTGCTTAT AGTTCCAGCT ACGAGTGTTG TATAGGTCAG CTTCATTGAA GCGATAACCG
   109021 AACTCTACAC AAAAGTTACG ATACCGATCC AGATCATTAA AAATCTGATT GACGCTGATA
   109081 GTCTTGATAG TATTTGCCAT TTTTAATCCT TAAATGGTTA GTGATTGATA GGGTTTAGTT
   109141 GTGTTGTAGT AGATAGTGGC ACCGTTCTCA CCGTCTTCTG ATACAGTGAT TTCAATGTCA
   109201 CGGTCGGGGT AGCGATTTGC GATAAACTCA TATAAATCAT CGCAAATCAT TTCACAAGAC
   109261 TTATGATCAA GTTGCATCAC TCCATCACGA AAGCTATTCT CTAGCCAACG CTTGAACTGA
   109321 ATAAACTCAA TGTCACGGTC GTTGTGTGTT ACCTGAATCG CCACCTTAAA GTGAAAGATG
   109381 TGACGATGCG GGAAGCCTAG GAAACTAACG TCATATTCGT CGCCAGTTGC CAAACTTGGA
   109441 TCGGTGTCTG CACCAGGATA CTTGTGAATG CCTTCTTTCT GAAAAGTCAC CCAAATCATA
   109501 CGCTTAGCTG CGTTGCTGAT TTTGGTTCTC TTTTCGATAA GAGTTTGAAT TGCATTGTTC
   109561 ATAGTCTTAC TATATCACCT TTGTTAAATT TATCAATTGT TTTGGTCACT TCCAGTAATT
   109621 TCCCCAGAGC CAAGTAATGA CGCTCCATCG TTCTCCGGAA GTGATTTTTT TAACGCTATG
   109681 TGGAAAAAAG CTAGGAAAAG CTACTACAGA ACCTTGTTCC ATTTTTATAT CTTTTCCAAA
   109741 AACATTAAGT TCGCCATCGG CATAGCTATT TTCTTTTGAT AAGAACATTA CTATTGTTAA
   109801 TTTTCTGTCA ATGTTTTCTG AAAGAGCACC GTAGTTATCA AAGTGAGGAC CAAAATAATC
   109861 CTCACCCTGA TACCTCTTTA CTTCATACGG TTCAGCAAAA GAAATATCAA AATTGAAAAA
   109921 GTTATTAATT TCACTATATG TTTCTTGTAA GTCGGAATGA ATAGAGTGAT CTAACGGTAG
   109981 CAAACAACTA GAAAAACTAG TAGTGAAGAA GTCAGGGTAT TTGTCTTCCC CCTTATTCAA
   110041 TAACTTTATA CTAGTGTTTA TTAATTCTTC ACATGCGTCA TTAGACAGTA CCCCTGCCTT
   110101 AACGAATATC TTTTTAGATA AATCGAAGTT AATTTCGGGT TTAGGAAGAT TAGGAATCAT
   110161 CTAATACTTC TGCCATCAAG TCATCGGTAT CGTCAATGAC TTCATCAATT TCAATATCAT
   110221 CTTTGGTATC GCAGTCTGCG ACTTCAAACA ACTGGTCAAA CATAGTATGA GCATTGATAG
   110281 CCTTTTTACC AGAGAAGCCT TGACCAGCCT TCATTTGCAT CCAAAATTTA CTGTATTTTT
   110341 CAATTAGCTC TAGACTTTTT TGACGATCCT TTAATGAAAA AATCTCATCA ACAATGTCTG
   110401 AGAAGTTAAG ATTACCAAGA GGATCCATTA CCATTCTAGG CTTGATGCCA TTCTCATAGC
   110461 GACGATTAGC TTCCTGAACC GCAGTCATAT GTTGATATAC GTTATGTGCT TGCAATAGTG
   110521 TGTAGCTAAG AGTGTCCCAG CTAGTCTTTG TTTCTTTGCC GTGTTGACCC AAGAAGCCCT
   110581 GTCCACGATA GCATAAGTCT TTTAGCATCA TCATATCAGT AACCGGGCTA TCAGTAAATA
   110641 CTTTGTGAAC ACCGTCAGCT AGACAACCAT CACTGAACTT GCGATTATCT GTTGCATAGT
   110701 TCTTGTTTTC AGCAGTCTTT TCCATTGAAT AAGACCACTT AGTATTATGC TCAAATGTGT
   110761 TATTGTTATA TGCAAGCCCT TTAGCAGCAC TAAAGAACGG ACTAGCACAG TCAAACGTAA
   110821 TCTGTAGCTT AGGATTATGA TGTTTGCGAA TTGCTCTCTG AATATCAGTA AAAAGGACAG
   110881 CATACTCCAT AATCGAAGTA CCAAGACAGT GAATCAAGTC CTGCTTGCCT TCTTCAAGGA
   110941 AGCCATCGTG AATAATACCG ACTAGACGCT TAAGCATCAA GTGAATGTCA ATCTTGTTTT
   111001 GTCCACCGAA TGCCCAACCA TTAAAAGCTT TATCACCGTA GACGTTCGTA TCGCAATACT
   111061 TCTTCATTTC TTCATACCAA TTATCTGATT GTGTATGATT ACGTCCTTGT AGAACGTTTA
   111121 GAAACTTACA ACGACCATCG CGGTTAGCAA CAAAATATTC ATTATTTATA TGAGTAGCAG
   111181 TAATCGCTTC TTCGATAGTG CTGATACCAT GTGCAGACTT ACCAGTCTTC TTGTCAAGAA
   111241 TATGATAAGT TGTCAACGAC TGTGATGGAA TATCAAGACA CATGCCATAG TCCATGTATT
   111301 CATCCATCCA AGTAAGAACT TGTTGACGCT TCTTCAATGC ACGAGGACAG TTAGGGTCTT
   111361 TCCAATCAGC AGGCCATTGA CACTTAAGAA TCTGGAATCC ACCAGAGTCA CCTAGCATGA
   111421 ATGTATTCTT ACGGTCACGT TTGCGAATGA TTGATTCGTT ATGGTCATTC TTCGTAATGT
   111481 CTAAGTTTGC GTGACCAGCA GAATATAGTC CCCACTTGTA AGTGTACAAA CCTTCCTTCT
   111541 CATTGAGAAA ATTTAGTTTC TCAACATCAC CGTTGAATGC CGCAGGGATT CTCGCCGAAT
   111601 CAAAATAGTT TTCACCTTCA CGCTGCTTGC CTAAGCCAGC GATGAAGAAA GACGATACTG
   111661 CGGGTAGAAA CAACGCCCAA TCGGGATTGT GACTATCTGA AAGGTTAATT TGTTCCAACT
   111721 TTGTTATCTT TCGTTAAGAT TTCAATTACT TTAATTTTCT CATCAATAGT ATTTCTCTGC
   111781 TTAAGCAAAT CCGCTATCGC TGGATTGTCT TTAGCTTTTT GTTCAAGCGC CATGTCTTCA
   111841 CGCTGTTTTT TGATAGCCCA ATCAATTGCT ATTTCAGCAT CAGGAGTCAA ACCAACATTG
   111901 GCATGACTAG TGTTCAACTC AACCCACCTG TTGCCGTCAT ATACTTCAAG TGATTGTGCG
   111961 TTAGTGTTGA ATCTTACGTC ACCAACATTC ATGTAGCCTG AACTAGTATT GATATATGTG
   112021 GTCGCAGGAA ATCCTCCGTT GACCATCACA TACCTGCCTG CTCCATTGAC CGTCTTAATC
   112081 ATTACTTAGC CTGTGCGGGC AACAAATAAC GATAGTTAGC GATACCGCTG TCAACAGTGA
   112141 TTTCAGCAGC GCCTGCATCA CTGAAACGAA CAACCTTGTC ACCAGGAAGA TCCATGATTG
   112201 CAAGGAATAC CTTAACAGGC CAGTTCCAAG CCTTAGTCAA GTTACCAGCT ACGTCAGGCT
   112261 GAAACACGAA GTTGCCTGAG TGAGTTGAAG GGTCACCGAA GTAAATCTTC AAGTCGCCGT
   112321 TATCAGTCTT CGTCTTAAAG TTAAGTTCTT CGCTGTTAGC AGAAGCCTGT TTCTTAAGAC
   112381 GCATAACGCC AGCAACAGTA GGCTCAAACT CAACATCCCA AGCGGCGCCC TTGAATGTTA
   112441 CAGACTTTAC CTTATCTTCA ACAACAACCT TGCTCATAAG ACGATAATCA TTAACGAAAT
   112501 CGCCAGTTGA AGTCTCAAAG TGAATTGCTG TAGGAACGCT TTCACCGTCT CTAGTATCAC
   112561 GAGCAACATT GATGATAGCC TTATCATCAT AGTCATCAAA GCCAAGAATA GTCTTGAGCT
   112621 TGCTCAAGTT AGGCATACCA AATGTGCCCT GAAACCCATC AATGGGAGTC TTAAATGTGC
   112681 CAGTTACAAT AACCGACTTG TCTTCTGCGT ATGCAGCAAT CTTAGTTTCT GTGTCTGAAC
   112741 CGTCAATTTT AACAAGTTCA ACTACACCTA GTCCATAAGT GTGCTGAATC AAATCAAGTA
   112801 AATAATCTTT CATGTGTTTT CCTTTTAAGT ATTTAGGTTT ATTATATATG TATTATAGTG
   112861 GAATTTAATG CGAAAGTCAA TGAAGTTGTT AACCGAAATC AAACAAATCA CCGACTGTGC
   112921 TGTTAGTATT AGTGTCTTGT CTAATTTTCC AATTAAGAAC TCCTAACAAA TTGTCAATCT
   112981 TCTCATCAAC TAACTTGCGT TCCATGTCAA GATCATCAAA CGGAAGATCC AGGAACCATT
   113041 GCGGAAGTCT AAGTTCGTCT GTTGGATATG CAATTGAAGT AAACCCAAGT GGATTATCCT
   113101 TCAGTGAGCA AACAACTACT TTCATGCCAT CAACAATCTT CTGGCTATAC TGGTCACCAT
   113161 TCATCTTGCG TAAATAGTTG TAGTTAATAG CTGCTCTAGC ATGACCTACC CCGCACTTAC
   113221 CAGTCTTTTC AAACTTGATA GTGTGATTAG TAAGATTGTT AACAGATTTC GGAGAACCCT
   113281 TAGTCCAACT ATTTTGTTCT CCTAGCCAAG TCTTGAATTC TCTAATCTTA GTGATAACTT
   113341 CATCACGGGG CGCACCACCT AGTACCATCA TAAGAACTTC CATAAGGAAC TCTTGAACAT
   113401 ACTTAGGCGT GTCTGCTCTC TTAAGATCAA GACCCATAGC CTTAATCTTT CCAGCTTTAC
   113461 CATCTTTATC TTGGCGCTTA CCTTCTAAGT CAAAGATGTT AATAGCATAA CGCTTCTTTG
   113521 TGATAAAGAG AGTACGATCA CCGATGAGTT CACGCCCAGC TTTGATTACT TCACCGTTCT
   113581 TACGAGGACA GTGAAACGCC TTTTCCATAA ACGCGGGAAA ACTAACGTTA GTCAACTCTG
   113641 CAATCTGATC ATACAAATCA ATACAGGCAT CCTTTGTCCA TTCAAGTTCA CCGGACTCAA
   113701 TTCTGTCCTT AAGAATAGGA TATGCGCTGA AATAACAAGA GTCAGTGTCA CCATACACAA
   113761 TCGCATCACC ATCATGCTGA TACGTTTCTG TAATAGTTTC ATTGATTTGG CTCATCATGT
   113821 GCTTAACAAT CTGGCGACCG GATAGCGTAA CTGACTGACC AATGCGCTTA TCATAGAAAC
   113881 GGCAGTGTTC GTTCAATAGT GCTCCATATG CTGAGTTAAG CAAAATCTTA CGGACTAGCT
   113941 GACGCTTATC GTAATAATCA AACTTGTCAG TACCATACGC TTCTCTAGCT AGCTTTTGCG
   114001 TTTCTTTACG CTCTGAATAC CAACGAGATA ATAGTCCTGG AATGACACCT TCTTTCTCAT
   114061 AAGTAAAGAT TGTACCATTA GCACTCATCA TCCAGGGGCG ATGACTATCA AAGATTAGTT
   114121 TCCAAACCTC TGCTGCGCTC ATTTCAACAC TACGACCATC TTCATAATCA ATAGTGAGCG
   114181 TTGTCCCTCG TTCTTGATTC ATAATAGCAG CATATTCTAG TGACCCAAAC ATATTTTCCC
   114241 AAAGAACTGC ACCGGTTACT GCATCAGCAT CGTCACCGTT CTTCTTTTTA CGTTTGTCTT
   114301 TGGCTAGAGA CATACTCTTA TCGTGCATAT ATTTGTCAGT TATGTTTTGA CGAACTTGAC
   114361 CCACAATTGT TTCTGGGGCC ATGTTCAATG CACGAATAGC AGAAGGATAT AGTGAGTTAA
   114421 TGTCAACTGC ACCTACCCAT TCGTGAATGC CCTTTTTTGG AACAGCAACA TACGCACCAG
   114481 CAGCCTGTTG CTCATCACCA TAACTATCCT TGCGCTTCTT GTCAGGGACA ATCATGTCAC
   114541 GGCGATGTGC TTCATTATAG ATGGCCATTT CAATCATTGC CACAGAACCC ATAACGACCG
   114601 GCAGCAAGAC TGTATTTTCA TGCGCTAGTG CGTTTGCAAG GTCAAGAAAC TTGAGCTTAT
   114661 CATGAATCTT AAACACAAGC ATCGTATCTT GTCGGTTATA TTCTACAAAA GTTTTGAAGT
   114721 CTTTGTTATA TAACTGATCC AAACTACCTT CGTATTGAGT CTTGCGCTCA CCTAATTCAT
   114781 ATTCACCGAT TGCATCTAGC GAATAACTAT GGCGAGACTC GTAGTTATAC TTCTTGTATA
   114841 ATTGAAGATA ATCGAGGTGA ATGCGACCGA TTAAATCAAA AGTCTGTTCT TCTTTACCAA
   114901 AGCGTTCATA AGTACGTGGC TTAGGCATTT GTCCGAGCAA ACAGAATTTG CGTGTATCAT
   114961 CTTTGCTCAT GATACGAGTA ACACGATTCA CACAATAGGG AATATCGTAC CCTTCTGAGT
   115021 TCCAACCAGT CAATACGTCT GCATCTTCGA TTAAGTCAAA GAATGTCTCA AACATTTCAA
   115081 TTTCTGACCT AAACAGAAAA CAGTTTTCAA AGTCTTTGGT TAGTTCTTGC GCGGTCTCAT
   115141 CACTCATATG CTTCGGGGGA ATGACGAGAG TAACGAGTTG ATCCATCCAA TCAAGATACA
   115201 CTGAAATAGC AGTTACTGGA TTGAACGGAT CATCAGTTGG ACTAAAGCCC TTTTCAGGGT
   115261 CAAAGTCCGT CTCAATATCG AAAAATGCTG TGTGAAGTTT TGGGGGTTCA ACATTCAAGT
   115321 AGTTGTCAGA CAAACACCTA AAAACTACGT TGATATCACT TTCGAAAAGA GTCTTGCCTC
   115381 TATGCATTCT CTTTTCTTTT TCAAATTCTG CTTTCTTCCG AGTAGAAAAT CTACTCACCC
   115441 TATCGCCGTA GATAGATTGA TACTTGCCCT TAGGGTCTTC GTAGTAGAAA ACATAGTTTG
   115501 TGGGTAGTTC TTTATACGCT CGTGTACCCT CAGGTGTGCG CTCTACTACG TAGATTTTAT
   115561 CTGCTTTTGA ATCTAAAACG GCATCAACGT ATGACATTAG TAATTGTTCA TTCCTGTGTT
   115621 ATCTTATTAT GTATATAGTT GGCTATTTTC TCTTGACTTT TTATTCCCGG ATGCATTTTA
   115681 TCCAAAGCAA GATCAATTCT AAAACTCAAA TCACTTTGAG TGTTATCATA CTTCTTTGTC
   115741 TTCAAGAAAT CCGGGCTCGG CGCACCTACA CTCAGACTGT TTCTATCTAA GAAGAAATAA
   115801 GATATGCCTT GTTCCTCAAG AAATAATGCA GCATGGTGTA TCATTAGAAA ATTTCGCATA
   115861 GCCATGTTTT TAATATAGTC TGGCTTAGTA AGAATACTCT TTTCAAACTC TCGAATTTGC
   115921 GCCCGGTGTG GCTTAGTAGG ATCCAACTCT AATCTCTTAA TATCAATTCT ATTATAAAAA
   115981 CTCCAATACA CCATACATAC ATCGTCTGGC TGAAATTTAT AATGTAGAAT CTTTAATAAT
   116041 ATTTCCAAAT TGCTTGAGCC GGGAACTGCC TCGTTGATAA CGTTTTTTTC TAGCTGCTTA
   116101 CCTAATAGAG AAGGCCAAGC AAACTCACTA GGTATCGGTC CGTGACCATC AGGAGGAACA
   116161 AAACAATCAG GCAATCCATG CCCGTATGTT AGTGAGCATC CAAAGGCAAC CAAATTAGCC
   116221 ATTAGCTAGT TTTACCAACA GTCTCCAAAA TAGTGTTAAG TTCTTCATTT TCTTCGTTAG
   116281 TTTCATTGAG ACGTTGCTTG TGTGCAACTC TGATAGCCTT CTTAAGAATT GAAGGCTTAA
   116341 TTTCAAGTTC TTCTGCAATT GCCTTAACAG TGTCGTTAAG ACCTTCGTTG AGTGTTTCAA
   116401 CTTCTTGCAA AACGCTCATG CCTTCGTTGA TGAGTTGAGT AAGCTTAGTT TTAGCTTCTT
   116461 GATTGAATGT ACGTGACATA GTTTCTCCTT ATAGTCTACG TACTATATAG TAAATGCGGG
   116521 GAAAGGTCAA ACTATTTGGC TATTATTTCC AACCAAAATA TGTAGCTGAT TCAACCACTT
   116581 TGTCGTGTAA TCCGCTATAT TGGATTTCAA GGAATTGGTT TCTGTTGTGG TCCAGTATAT
   116641 CCTTATCATT GATATAATGT TGGTGCAACG TTTCTAAATC CATTTGACAA ACCTTCTTAA
   116701 CCGATTCAGA ATAAAGAATT AGTCGTTTAT TAAAGTCTGT AACTTCATCA TACGAGTAGT
   116761 CTATCCACTC TGGAAACCTG AAACCATACC AATTCTTTAG ACCTTCTATA AAGTTAGGAG
   116821 CAGAGAACGG TAATATAAAA TTACCCTTGA CTAAAGGATC ATATGTTTTT TCAGTAGCAC
   116881 CAAATGTGTT CCCCGAACCA TCTACATCTG TTACGGATTC CATATATGCG CTTACATATG
   116941 AACTATTGTA GTAAAAGTCT GCGGCTGGAT ACCATGTACC TCCAGAATGC AATACGTCAA
   117001 TTGTACCTTC TTCATATTGA TTAGGGTAAA AGAAATTGTT TACATTCGGA TCACTTAAGT
   117061 ATATATCTTG CTCATCGGCA AGCACTTTTG CTAGCTGTGT TCTTGCGATT ATTCTTTTAC
   117121 CAATTGGCCG GTTCTTTGGC CAAGCTAATC TATTCAAACA TAGAATTTTT TTACTGTCAT
   117181 TAGATAAACA CTTATCTATA GGACCAACAG TATAATATTC TCGTTTAGCA TTGTAAGTCC
   117241 ATAGTTTTGT ATTTGGATAA AAATCTTCTT CCATACCAAA CATGTAATAC TTTTGCCTAT
   117301 TGAACAGTAT ATCATAACAT ATGTATTTTG GATCCAAAAT ATCATAGTTA TTATTATGGA
   117361 TTATTAAAGT TCTACAATTT AGGTTTCTTA CGCTATCCCA CAATGAACTA CGATACCATT
   117421 CATCAGTCAT GTGATTGTCA TTGTGAAATA CATTCATCAC CATAAGAATT TGATCGCTGC
   117481 GTATTGTATT ATCTAGCCGG TTTATAAATT CTTCATTATA AATATCTAAT ACACAAGGTA
   117541 TAACCTCAGC TTCTTCAATA TTATACACTA GTTCCCACTT GTCCCTTTCT ATTCTTGTGA
   117601 ATAAATCATA TGGTTCAAAG CAAAGTTGAG CAGAAAAAAT AGTGTTGTTA GGATCAGCGT
   117661 ATAATTTTAA ACGAGTCATT GAAAGATGTG GTTGTTTTTT TCGCCGTAAA TCTTTATGTA
   117721 TTTTCCAGCT AGCATATCTG CCATCGCTTC GATAGGTGAC CCGGGATAAC TATCGCCGGG
   117781 CTTTATCATG CCAATTTCTT CTTGACGTAC ATGGACTAAC TCATGGAATA CTGTACGCAG
   117841 AATATCAACT AGATTACGAT TCTTAGCGTA TACCCAAATA TTGCCACTTC CCGGAACATG
   117901 TCCACCGGTG TGATGATTTC CTTGTGCTTC CTCGGTATCC ATCGATAATT CTATGTTTGG
   117961 AACTTCGCCT AGGTGTAATT GCTTAGCTGT CCACTCTGCA AACTTATCTA CTTCACCTTG
   118021 CAAATCCATA TCGTTGTCTT CATCAAGTCT ACCGTCAAAC CAAGACTGAG GAGACTTTTT
   118081 AAACTTGTTA GTGAATAATC TTTCTAACGC TCTATCAGAA ATTTTATGTT TAGCAGCTAC
   118141 CTTTTTCATG AGCCTGTCCA TTGTATCATA GCTGTGTTTA GCTAATGAAG GAAGCTCTTT
   118201 AACTAATTCG TCAATTGCGG ATTCATACAT GCTTTCGCCG CCACCGCCTC CATCGCCGCC
   118261 ACCCTCGCCG GAGCTGTTGT CTCCGTAACC AAAACCTGGA TAGAAATATC CTCCATAAGC
   118321 CCGTCTAGAC TTATTTCTCT TACGCTTTCT TTCGGTGATA AATTCGTTAG CTCTCATTCT
   118381 TATATTTATC AAATACGAAG CATATATGCA ATTTCAGGTG GTATCCAAGG TTCCTTCATT
   118441 TGTTCTGGAT TCCAAACAAT TCCAGATGCA TTACCATTAA TAAATGCTTC CGGATTACCC
   118501 AAATAATCTA AACAGATGAC ATTAGTGTTG TCTGGCAAAG TCTTGATGCA ATAATCGTGG
   118561 TTGCTGTTTA CTTCTCGCAC TTCTCTGTGA TAGAATATCG GATGATCTAC TCCATCGTGA
   118621 TTTGATATTG GTTCTATTGC CCCGCCGATA AGTTCAGCAA TAAGAAAAGC ACCTCTTGCA
   118681 ATACCCACAA CCGGTTTGCC GCGGTCAATC ATTTTAGATG CTAGTTCTAA TTCTACCGTT
   118741 CGACGTAGTG CGTGTTCACT GCCACCTGTA ATAATCAAAG AGTCCAAATC ATTCGCTACA
   118801 ACATCAAAAT CTTGATTCAT TGTATTAGGT ACAAAAAATA AGACATGGTT TGGAATCGTG
   118861 CGGTACCATC CATGTTCAAT GGCATCATAC ACTACACCAT CATGCGTTAT GATAGATTGA
   118921 CTAATTCCTA TTTTCATATA TGTATTTAAC GCAAATATGG TAATGGCGAC GATTTTACTC
   118981 GCCGCCATTA CGCTTAGTCT CTACTTAATT AGAAACGAAG ACCGAAGCCA ACGAGTCCAC
   119041 CATGACGACC GAGATTGCCG TCGAAGTCAG TGTAACGATA CTCAGCCTTA GCAAAAGTTG
   119101 AGCCGATAAG CTTCACTTCA AGACCACCGC CGACAGTAAC ACCATCAGCA GAGCGTGCGC
   119161 CAAGATCAAG ATTGGTGTAG CCTACACGAC CATACGCAAG AACATTCTTG TTCAATGTAT
   119221 ATCCGAGACG AGCGGCTGCA CCGAAGTCAG CACGGTCAAA AACGTTAGCT GCGGTTGCTT
   119281 CTGCACCAAC AACTACCTTA CCGAACTGAA GGTCATAGCC TAGGGCAGCG CCATAAGCAA
   119341 TGTCAGTTGG GTCAACACCG TTGCGAACTT CATCTGCACC AGCTGTTACC TCAAGGCGAG
   119401 GTCCAGCAAA TTCAGATGCT ATTGCAGGGG TTGAAAGAGC AGCGGTTGCG AGTGCTGCGA
   119461 TTGCGATTAA CTTTTTCATA CTTTGTTTTT TCCTTTTAAG TTTGAAAACT TGACATTTTT
   119521 AATGTCAATA CTATATATAC TACAGTTATG TGTCTGTGTC AAAAATATCG GGTAATCTTA
   119581 CTTTGAAGTT GCCCGATATA CTCCGTCCCA ATTAGCGGGA GGATTCTCTT TATACTCGTT
   119641 GATTCTTTCT ATCATCATAT CGTAATACTG GTTCATTTCA CCGCGCCATG CTTGCTTCAA
   119701 TTCGCTTGCA TAGTTTGCTG CAACTTCCCA ATGTCCTTGA CGATAGAGTT CTAAGAATTT
   119761 CATATGTTGT GTTTCACCCA ACGGGTCATG AAAGGGGAAC ACTGTAAAGA TTCTTGCTGG
   119821 CTCTGTCTTA CCCTTAACCG CAAGTAAATC AAGTTCAGCT ACTTGGTATT GGTCCAAAAC
   119881 GTACTTCGCA GTTTTAGGTC CGATGACGAT TTTAACGCCA TAAGGTTTGC TTTGACCTTC
   119941 GAGCCTACTA GCAAGATTGA CCCCGTCACC AAGACAAGTA TAGTCGAAAC GCTGATCACT
   120001 GCCCATATTA CCGACAACCA CAGTATCAGT ATTAATACCG AGGCCCATTC CAAAAGCTGG
   120061 AATGCCTTCT TTTGTAACTT CATCATTGAA TTCCTCTAGT GACTTAAGCA TCGTAAACGC
   120121 TGTACTGACT GCATCCTTAG CGTGTTGCGG ATTGTCTACT GGCGCATTCC AAAATGCCAT
   120181 TTGAGCATCT CCTATATACT TATCTAGAGT TCCCCTGTTC TCTAAAATTG CCTTAGTCAT
   120241 AGCAGTCATA TAGCGGTTCA TAATCTTAGT TAGACCTTGA ACATCTTTAC CGTAATGTTC
   120301 AGAAATAGTA GTGAATCCAC GAACATCAGT AAACATAATG CTTAGTTCTT GTTCAGTACC
   120361 ACCTAGTTGT AGTAGTTCTG GCTGACGCTG TAGTCGAGCA ACTAAGTCTG GACTTAAATA
   120421 TGTACCAAAC TGTTTCTTAA TCTGTTGCTT TTGCAAGTAC TCATTGATAA ACTTAACAGT
   120481 ATAAATGTGT AAGTAAATCA CTAATGCTGC AAGAATGTTG AAAGAAATAT CAAACAGTAT
   120541 TTTATTATGG GTAAATAAAT ATATCGGTGC GTAAGCGTAT CCTACTAGTA ATATGCCGAT
   120601 CCAAATGATT GAATATCTTA CTCTTGAAAG TACGATAATC AACAATGAAA GGACAACGAA
   120661 TGCCACAAGA TCAACAAGAC CTACCCAATT CGGAATTGAA ACAGAATCTC CCTTTATCAG
   120721 AGTCTCAAGC AGACTGGCCT GAACCTGAGG GGGCGTTTGA CCACCGGACG GGGTCGCTAT
   120781 TGGATTTGCA AGCCCTTTCG CTGTCACACC AAGAATTACA ATCTTCCCGT CTAGACGAGG
   120841 AATATCTCCG CCAACTTCGA CAGATTGAAA TTGGTAATTC GGGTTTATAA ATACCCTACC
   120901 GTATTCATCT GTATTAATCG TACCAAACTG AGGAACACGC AATGCTTCAA CACCCGTCTG
   120961 ATTTATCTTC GCCTGATATG AAGGATCTCC CGCAGCAACT CTTAAAAGTT CTAAAGAAAA
   121021 CGCAGGGTAA TATTCGCCAT TTGAAATCCC TAATAAAGGC ACTCGACGGG TTACCCCGTC
   121081 CGTCTCAGGA AGAGAAGATG TTATGCCGAC GCCTACGGCA GACTCTTGAA GTATTGGAAT
   121141 GTTATCAAGA ACACATGGAT AGTTCGGAAG AAAATCAGTG GGTTGTCCGT CACCGACTAC
   121201 AGCAATACCT GTGCGGCGAG GGGGACGAAT ATCCTTAGGA CAGTCTTCAA CTAGTGTTTG
   121261 ACTGAGAACA ACTGGATATT GCTTTAAGGT ATCAGCAAGA CTTCCATCAG TACCCATCCG
   121321 ATCAGGCTCA GACATAAGTA TAGTGCTGCC AACGATACCA GCGTTTGCCC CATAAAGATC
   121381 GCTAATAATT TTGCTATATG TTTCCCTTGG AAACGGATAC TGTCCATATT TTTCAATTGC
   121441 TTTCTCCCCG ATATTAGCAA CTACAATCTG CTCTGATTGC ACTGGCTCAC CCAGCATCAG
   121501 ATAGTCATAG TACTTCAATT TCATACTATC AACTAGGAAC GGATTCATTA ACTTCACTGA
   121561 TAACAATAAC AGTATTGTAG CTACTGCTAG CCAAGGTGAA AGTAATACTT TACTCGCTTT
   121621 GTTTAACATT GATTATAGTT CCTCCGGCTG GCTCGTTGAT TTCAATTAGA AATGATTTCC
   121681 CATTACTGTC TATGAATAGC GTTTTGTTTG AATCTTTCTT TATGACAATA TCAACTGTTG
   121741 TGCTAAGTGT TCTAGCAAGT CGTAGATAGT CTCCTGACAA AATAGTAGTA ATCTGAGTAG
   121801 TATTGTTAAG ACCAAATGTA GTTCCACAAA GTTTTGTGTT ATCTCTTGTT ACACAATCAC
   121861 TTCCGTCAGC ATTATCAAGA AAATCTTCCC CTAAGAAGTC TGCGTTAATA GTATTAATAT
   121921 CAAGTTCTGA ACTGGCTAGT TGATTTTCCT GTAGATCGTC TTTAGCAAGA TAGTCAATAT
   121981 CAAGTTCGGA TAAATCTAGT ATGTTAGCTT TAGATTCAGC AATTTCTTCT TCTGATTTAA
   122041 CTTCTTCCGC AGGGGAGATA ATCAACATAT TGTCAATCTG GTTGAGAGTG AGGTTTAGAA
   122101 TAACAGGGCG AGAGGGGCTA CTGTCCATCG TAGAAACGAT AGTAGCTTGA AATGCTTTAT
   122161 TGAGAATGAC AAAACCACCA GCATTTGATA CTGTGATTTC TCCTACTGAA CCATCTGGCT
   122221 CCGGAAGCAA CATTATTAGA CTCTTACCAA AGTCATCTAC TGTTGCTGCA AAGTCTGTAC
   122281 CTCTAACAGC AATCGTAGCA GTAGGTGTTC TAAGATTGAT GTTGCCCTTG TTCATCTTGC
   122341 CAGACTGACC TGTAGCAAAT CTAGCAGTTC CGGCTGCGAA CTTGAGAGCC ATTCTACTAG
   122401 TAGATGGTTT GCCACTATAT ACAAAATCGT CAATCACGAG CTTAGAATGT TCGGTGACCC
   122461 TGACAGTAGA ATCGTCTATG AATGTGATTT CAACTCTACC ATTACCTGTT TGCACCCTAT
   122521 CCAATTTGGC AATAGGTAAC TGAAGTCGTG TAGGAACCTT AGTGGTTTTC TTGACGACCT
   122581 CACTTATACC TCGGTTTTGC GTAACCTTGC CTATATTAGC ATGGGCCGCC GGCGTTACAC
   122641 TGATTAATAG TAATAGTGCT GCCGCTGCTC GTGCTATCGA TCTTAAGTGT ATCGACATTA
   122701 TTTGTACTCT TTTGGTTTAC AGTTATGGTA TTAGTGTTAC CGGTAAGAAG CATTTCAATA
   122761 TTCTTTCCAG CAGTACCATC CTGTACAGTG GTAATCGTGT TTCCATCACC TGCTATTGTC
   122821 TTAGTATTCA CTACGTCATC TGCGTTTATA GTAGATGTAA GAGTGTTGGT GTCACCAACT
   122881 ATCTCAATAG TTTGAGTAGC ACCTGTAGCC GAAGCCGCAG TTCCTTGGTT GAATGTAAGT
   122941 TCGTTTGTAC TACCGGTAAC TACTACTGTT TCGGATGAAC CAGATACGCT AGCTGCATCA
   123001 CCGCGGTCAT AGGTTATAGT GTTGCTATCA CCAGTAACTG TAGTATCAGT CGAAACATTG
   123061 TCAGCTTGAA CAATAGAACC CTGAATAAGG TTATTGTTAC CTTCTTGTGT TGTATTGATT
   123121 ATTTGTCCGT TACCGTCAAG CATTAATCTA TTTTGTTCTG AACCGATTCT ATTGTTCTGA
   123181 CCTTTCTGAA CAATAGTAAT AGTGCTGTTA TCCCCTACCT GCTCAATAAA AATTGAGTTA
   123241 GTAGTTGACT GTGCAAAAGC CAACGAACTA GACAACATAG CCATAATAAA CATCATTGAC
   123301 TTAAATTTCA TTGTTTTTCT TCCTTGTATT TAAAGTACCC TTTCTCTACG CCTTGTTTAA
   123361 TCAGTTGTAG CACTGCTTCT TCTGTGGCCA TCTTAACTGC CATTGTATTT GCTTCATTTT
   123421 CTGTCATACC GATTTCTGCT TCAACTAGTT TTGTACCAAC ATCTACGAAT TTGAAAAGAG
   123481 AAAGATCTCT ACCCACAGAT AATACAGTTT TTGAAACTTG TACGTTTAGG ATTATTTCGC
   123541 CGGTATTAGT ATTGACTCCG CGTAATGCTA TAACTACTTG ATCTTTTCGG TAGCTAGTTG
   123601 TTCCACCTAT GCCGAGATAT CTTGCCCCTA CTCCGCCTGA CTGTATGTTA GTATCATAAC
   123661 CGATAATGCC ACCTTGAACA ATAAGACCAG CAAACAGCAT TGGCTCAAGT TTATTTGCAC
   123721 CTTCACCAAC ATATTCTTCA CGAGTTGTAC GAACGATTTG ACGTTCTTTT GCAAGGTCAT
   123781 CGACCCTATT GCGCTCTACA ACTCTAAACC ATGTTCCGCC ACCGGCATCT CGTAATGCAG
   123841 ATATTAGAAG AGGAGTGCCG CCTTGTGTAA CAGCAGTTGA TATACTTGCT ATACCATCTT
   123901 TATCTTTGCG CTGACCTGTT AAGTCAGGAA AGTCATATAC TGCTACAACA GCCTGTCTTT
   123961 CCGGCGCAGG AAGATTGTAT AATTCTTTGA CCTGGGTAGT CATCTTTACT GGATCTTCTT
   124021 TCAATTGAAG ACCGGCTGGG CCAGATGCTA CGCAACCACT CAATAGTAGT GGCAATATGA
   124081 GGAGTTTCCA ATTCATTACC ATTTAAATCC GCTAGTTGGA ACTATGATTT CTGTCTGATT
   124141 ACCTTGAGCG TCAACGATAA CTAACTTTAT CTCAGTGTCA GTCTTTTCAT ACTTAATGAC
   124201 ATTACCTTCA AGGGTAAACT CTCCAGATTC TCCGCCCATC TCACCAAATA GATTGTTAGT
   124261 CAACTGTTGA GCCAATTGGG AGTATATACG AGATTGTAGA TTGTTCAAGA AGCGATTTAG
   124321 AATGGAGTTC TTTTCTTCCA ACGCTTTTGC TTTTAGATCT GCTTCTATCT TATCTTGTAT
   124381 AGCTTTCTTG CGTAGAGTTT CTTGGTTCTC AATAGTCAAC CATTGCGCTC CGGTGTTGAT
   124441 GCCGGAGAAC GATGGATTTT TGAACTGAAA TACTATCTCA GTAGCCTGCA CCGGAGTGCT
   124501 TACTAACAAT AGTGATAGTA TGATTGAACG TTTCAGCATT GGTTATGCCT TGTCTTCTTT
   124561 TTTCTTTGGT TGATTAATTG CGTATTCCGC TTCAACTCTT TCTTGTTCAA TAGTTTTACC
   124621 TCTAAGGTGT AATACAGTAT CAACCTTTTG ATTAAGCCGA ATCAAGTCAT TATCAAGCAT
   124681 ACGAACACGA TCAATGAGTG CTATCAACGT ACTATTTGCT TGACTTAATA CCGGTTTAAT
   124741 TTCTGTTGTT GCCCACTTCC ACACATAGTA TACGAAGTAC CCCATGCCAA ATGCAGCAAC
   124801 GATAGGGAAA CCATACTCAC CGATTAATTT AGCTATATTT GGTCCCATTA GTCTTTCCTC
   124861 GCATCATCTT TGCCGTCTGC ACGAGCAACT CGGCTAACAT CAGGTCTAAG ACCTAAAGCA
   124921 TTACTGATTA CAGTATCAAT ACGGATAACA TCGTGATTCA TAGTTTTAAC ACGATTGTCT
   124981 AATGCCGTGA TAATGCCGTT CATGCTACTG ACACTGCCAG TAACACCTGC AAGAATAAAC
   125041 TTCAATGTTA GAAATACAAA ATATCCTGAT GCTACCGCGG CAGCAATAGG AAAACCCACA
   125101 TCGGCTACGA GTTTAAAAAA TTCTCCCACA TACACCTCTT TTTATAATTA TTATTGGAAA
   125161 TCCGTAGATT TAACTCTACG GAGTTCTATA ATATTTAGTG TTTTGGGTAA AAATTAAAGT
   125221 ACTAGTTTAA TGCCGGGGTC AATTGCACCA AGATTGCTTA GCATCACCGT AATATTCACG
   125281 GGCAAAACCG TTCTTAATCA ACAATGCACG AAGACTCATA CCATCTAGAA TCATATCACC
   125341 GAGTATACGG CCACCGAACT TGTCCCAGCC GTATAGTATA ACTTGATGCT GCTTAGTACT
   125401 CTTAATAACA AGCTTTGTGA ACTCAGAAGC TTGTTCGCCA CGTTGCTTTT CACTAGTACA
   125461 TTGACCACGG AAACCTTTTT CAGGAGTATC AACTCCAAAG ATTCTTACTG CAAGTTCTGG
   125521 CTTCAATGGA GCTGGCAAAA AGGGTGCTGC AATCACCACT GTGTCACCAT CAGTTACTCT
   125581 TACAATTTGA GTATCATACG TTACACCAGT TGGTGTTTTC TGTGCGATTG CAGCAGAATG
   125641 TGATCCTAGT ACTAGGGCTA CTAAAACAAG AAACTTTCTC ATCTGTTATA GATACTTCTC
   125701 TCAGGCTTTT CGCCCTTAAA AGTTGCGAGA ACTTCCTTGA ACTTGTCAAC AGAATGTGCA
   125761 GCAAGATTTT GCATAGTTTC ACGATCCATT GGCTTTAGTT CATCATACTT GTTGAGAAAG
   125821 TCAACCATAA TCTGAGTAGG AATGTTTACC TTACGTCCGT CACGAAATAC GATAGGGTAG
   125881 CGACCGTCTA CGTCTAACGA CTTCTTGAAC TGAATGATGA GGTTAGGAAC CTTATCTTGG
   125941 TCGGGATCGC CAGGAAGTTC TTCTTCCTTG TCCCAATCGT CGTAATGTGA TTCTGCGAGT
   126001 AGCTCGGTAA TTTTCATATG TAACCCTTTA TCTAATAGAG TATTTATCAC GACTTACTAA
   126061 AACTACTATA GCACCGTGCA ATACCAATGT CAACCTTTTT TATCCAATAG GCTGAAATAA
   126121 TCCGTCAAGA CCTCTGCCAA ATGTTAATTT GCCGTCTTGG CTTCGCATAG CAAGCTGTAA
   126181 CTGCTCTACG ATGTCAGGGG TAAGGTGTCT TGCTCTGACT TCGCCCTTAG GGAAGATATG
   126241 CACCTCAACA GGGTCATCAC CGTGAACTTT CTGAATGGCT AGCATACGAT TGCGGCCTTC
   126301 GTGCCCCGTA ACCTGTGCAT AATTAAGTCC GGAGAAGTTA CCGTCAAAGT ATTTTTCTGG
   126361 TATATCTACT GTTAAAAATG GCGCACCTAA GCTACCACCG TCTTCTAAAT GTTGTGCGAT
   126421 ATAATCTACA CTGCCCGGCT CTGATAAGTG TGCAGCGAGT GATAGAAACA CACTAGGCTT
   126481 CATTGCTACT TTGAGTCCAC GATAGTCTAC ATTAGAGTTG TAGGGTACTG AGCCCAGACC
   126541 TTGAACATTA TCTACCTTAT ATTCTGTTAT AAACTCTTTG GCGCGCATTA TTAAAGTAGT
   126601 TCGGCTGTTA GTGGACTATC TCTCCAAGTC GGATTTTGTT GTCTGACACG ATTCATTGCA
   126661 TCTTCTGGAC CAGATGCAGC TACATCGGCT CTTCCACTAG CATCTTGTCT TTGCACTCTG
   126721 TAATAGCGTA GATCGCTGAT ACGAGTGTCA CTTGCTGCGG GAGTTCCTGA CGATTGCTGT
   126781 GCAGTAACAT TACCAGTACT AAACAATGCA GGATATTCCC GTCTTCCTAT ATTAATCGCA
   126841 TCTTCTTCAC TTGAAGCAGC AAAGCGGCGA GCTTGACCTG TTTCGGTGTT AGTGACTGTA
   126901 TAAGTAGATT GAGTAGACTC CTCAGCCTTC TTAAGTGCAG ATGTAGGGAA TGAACTTGCT
   126961 TCGTTGTTAC CGGCAAGCTG CACACTAACA AAATCGTAAT TAGGACTTAC TTGTAGTACT
   127021 GTACCCACCA TGCCTATTAA GCTTGGGTAA CCAGACACTA CTTCTACTCT ATCATTGACT
   127081 TCAAACTTAG GCGCAGCTGG TTTTTGATTG TCCAACAAGC TTTGTTGTCT AGCATACATA
   127141 CCTCTAATCA GTGTATCCGC ACCGATTGAA CCTGCGTCCT GTACTGTAAT ATCAGCGATG
   127201 TTAGGGAATC TTTCTGGATC AATCTTACTT GCAATCTCTG CTGCTTCTCC GCCGTTCTCA
   127261 GCGACAACAT ACATATAGGT ATAGCTGTTA CTTACACGAT ATCCCTTAAG ATTTGAAATA
   127321 TCAATGGTTT CATCTTCGGC AGCTTGTCTA TTAGCACGTT CTGCATCCTG TTGACGAATT
   127381 AAATCTTCCT GAGCCTTTTG ATAAGCTTCG TAGGTATTGC TACTGGGGTC CGAATCATTT
   127441 ACATATAGAT CACGGATTTC AAAACCCGGA TCTAATTGCT TCAACACAGC AAGAGCGTCA
   127501 TTTCGGTCCT CCGCAGCAAT GTAATAACGA CTTGAGAAAG CTGGTTCGCT TGCAATGCCT
   127561 CTGACATTCC AAATCTTTGG ACGGGCTATC CATTCTCTAC CCTTCACAAG TTTATTCTGT
   127621 ACCCAGTCAT TCATTTCCTT AATTTTTCTC ATTGATGCTT CATTCTCATC AGTGATTTCA
   127681 ATTTCTGTAT CAGGATTTGC AGCAAACCAT TCAGGGTCCA TTATTTTGAC AAATGTTCTA
   127741 GCTTGGTCTT CATCTTTAGC AACAACACTT ACCTGCTTAT ATGAATAATC AGCACGATAT
   127801 AATTTAAGTT CTTTCAATGC CTCATCAAAC TTGTAGGGCT TTACTGTAAT ATATTCAGCA
   127861 TTACCGGACT TGAACCATTG CGGCTTGAAT TTCTTTGCAG CATTAAATGC AGCTTCCTCA
   127921 GAGGGAACTT TATCAGTGTT TGCGATATAG ATGGTATCTT CTGTCTTACC ATCATCATAT
   127981 GTGATTGCCC AGTCATTTTC TTCTAATTCA TTTGGCTGAA GAATTCTAAT ACCTTGTTCT
   128041 CTGAAGCGGT CTGTTCTAGA TTTTTCTAGT ACCTGCATGT AGTCACTGCG ATTAATTTCA
   128101 CCAGACATAT ATCTAGCAAA ATAGCTCATA TCACTTTTTG CATCTTTTGG CTTTAATAAT
   128161 TTATATAAGG CTTTTTGATA TTCTTTCTTA TACTTGTTTG GATCAACAGC AGCATCAAGT
   128221 GCTACGATAT TTCTCAATAT AGTATTTTCA ATCTTATCAA AGTTTTGACC TAGCCAGTCA
   128281 CCACCGGCAC TACGGAACTC TACGTAGCCG TCTTTAGTAT TGATACTAGT GAACTTATCT
   128341 GTTCTACCAC TGTGAAGAAT TTTACTAGCA ATGGTTTCTA CATTGCCCTT TAATTGCTTT
   128401 AATAGTTTAT CAACCTCTTC ATTGTTTTTA GCACGTTCTT TAATGACATC AAGTGCTGAT
   128461 TTAGCGTAGT TATTACTGAG ACGGCCAAAC TGTTCTAATA TGTATTTGTC ACCTAGTAAT
   128521 ACAGCTAACT TAACATAATC AAGTTTGTCA AGGCTATAAT CGGGAACACT TACGTTGATG
   128581 TGAAGACCAG TTGAACCGTT GGTATAGCAG CCTCTATCGT CTGCCCACTC TTTGACCTTT
   128641 TGCAAGTCAC TAAACATTTC CTCAACGCTC ATCGGAGGAC TAATGAATTC TAATCCAGCT
   128701 TCGCCTGCGC CAGCATTAAT ACTACCATCT GGTTCTAACG AATATGCATC TGGGCCACGT
   128761 TTCGCACCAT GATAACTTGT GCTGGTGTAG ACTTTTTTAC CGATAGCATC ACTAAAGTTC
   128821 TCACCGATAG ATTCAATGTT TTCGCCGCCA CCACCGCCGT AGTTTGATTC ATAGAATGGC
   128881 CAAGAAATGT CTACGCTTAC TCTATTAGCA ACATCCGACA TGTCACGAAT GCCTATACTT
   128941 CTTAAGAATT CTTCCTCGTC AAAATCGCCT TCGCGGCCTT CGCGGAATTC ATCGTATGCA
   129001 TTTTGATAAT TATCGTCGCT GAAGCTTTCT TCCCAAGCAT CTTCGGCGAA CTTAATATAA
   129061 TCAGATCCGT CAGGATTTCT ATTACCGAAT AAATCTTCTT CTTTATCAAC GTGATCAGCA
   129121 ACATCATCAG GGTCTACGTT GTCTTTAACC CATTTAATAA AGTATTCTTT ACCTTCGTCG
   129181 CTATTCCATT CTTCGTCAAT TTTTTCGCTC TGCCACTCAT AAAACTTTTC GTTAAGGTCT
   129241 TCTCTAAGAC GATCTAATTG ACGCTCACTG TTGTTATTTC CTACATAGTC ATCTTCTTCA
   129301 CCAAAGAAGC GAATAATATC ATCAATATCT GATGCACGTT CATCACGACC GTAATCTGGC
   129361 TCGTACTCAA AGTCATCTTC GTCTTCGCCT TCGGCATCAG GGACGACCAT TTCAAATTCC
   129421 ATACCTACTT GTACGCCCGG AATAGCAGCC GCAAGTTTTT TAAGATTTGA AGGGTTCATT
   129481 GCTACTTCAA ATAGTTCTTG CTGTGCCTCA AAAAGACTGT AGATATCAGT TGACTTCATG
   129541 TTTATGCTCT TGCGGTTTTG AGAATACTTC TCAACATCCA TTGATGTTTG GCGTGTGCGT
   129601 CAATGCGACC TGCGATAAAG TCACAGATTC CCTGCTCATC AGCTTCTTCA GCTACATGAA
   129661 ACGCTTGCTT ATACATTTCA AGGATGATAG CATTATCTTG ATATAGTTCT TCCATCATAA
   129721 GCATTGCACG AGGAATCTTT GTCTGATCTT GAATCTGACT CAACTCAGCA TAACGAAGAA
   129781 TACTACCAGG AGTATAACTA TCTTGTTGGC GAATGATTTC TGCTAGTTTG TCAATGGTAT
   129841 TTTCATATAC TTCTTCATAG TATTTACCGA AGAATTTATG ATATTGAGGG AAGTTTGGTC
   129901 CTTCTACATT CCAGTGAAAG TTCTGTGCTT TGATTGCCAA AGCATAAGTA GTGGCTAAAA
   129961 GTGTTTTGAG TGTATCAGTA AGCATGTTAA TAGTCCTATA AACTATTTAT CGTTTTGGTG
   130021 TTGAATGCTG ACAAAGATTA TCAGAAGCTT TAGTTTCCCA TATGTTTGGA AATAATCCAT
   130081 GAACTATTAG TATAAATGCA ACTTTCCAAG CATGGTATAA ATGACGAAAG TAACTTCTAT
   130141 TCACATCACT GAGATGGCTC ATAAATTATT CTCCGACTAC TTTATCTAAT ACACGGCCAG
   130201 CTACATTTTT TACTGTATCT AATTTCGGAA CTTTAATGTT ATCTCGGGTT AAGTAGAAGG
   130261 TAGTGAACAC TGAGCCTTTC AATGTTTTTA CAAAATTGTA GCCGGGTAAT GCTTTGCCTG
   130321 CTTGCGATGC TAACATATTA TACAGTCTAA TACGACTAGG TTCACTATTG TTAGCAGCGA
   130381 ACATTACGAT GTCAGGTTGA TGTTGACCTA CATACTCTTT CACGATATTG ATTACAGTAC
   130441 CGAATATTTT TCGTGAATCA CCCGTACCGG TGATATCGTC TTTTGGTTGG TCATTTTCGC
   130501 CACGCGCCAT AAAACTGACT TCAACCTTTT TAGTACCATT AAACATGACT TTATAATCGT
   130561 TACCGGAATC AGTAATGAAA TAATAAGCAT TGTTCTTAAA TTCATATGGA TACGAACTAT
   130621 CAAGTGCTTC ATTAGTCATC GCAGTAATTC TACGAGGACC TTTACTCTTG AACATGTCGT
   130681 ACTCTTGTTC GTATGTTCCG GGAAAGGGCA ATCCTAAACT ACCACCGGTA TGAAATTCTT
   130741 CATCAAGTTT CTTTCCGGTT CGCCCAATTT TCATAAAGCG AGTATAGTTG ATTTCTGGAT
   130801 CTTCTAATTG TTTCTCACCG GTGTAATACA CTTTTTCTAA TGGGAAATAA TCAACAAAGT
   130861 CTTCCATTTG TTCTGTGGGG AATAATGTAT CTTCATTGTT ATTTCTTGCC TGTAATAAAC
   130921 ATAGCATATT ATCGGGAAGC TTAGTTAAGA ATACTGGACC CGTTTCATTG CAACTCGTAT
   130981 TAATCACAAC GCCTGGCTTT TCGTAAACAG CATCTTCTGC TTTTTGATGA ATTAGCACTA
   131041 GCTTACCTTC ATCGTTCAAT GTATCAAGTA ATTCTTTGCT ATGCATCAAC CATTTTTCAT
   131101 TTGGTTCAAT CAACACAAGC TTGTCAAACT TAACTCCAGC TTGCTGTAAG AAGATGCCCA
   131161 TGTTACCATA CCAACTACCT AATACATAGA TAGTGCCGGC ATTCTTACCC TTAAGACCCT
   131221 TAGCTAACAT CTCAGCTAAC CATGTCTTAC TCTCAACTAA GTCTGGAGTG AAGCTGCCTT
   131281 CTAATGTGTT TGGGCTTGCT TCATCCAGTT TATCAGTAAA TGCAACATTA TCTGGAATGT
   131341 TTAACTTGTC AATGCTCCAA AGTATCTGCT GATATTTTTC ATCGGAGATT CTGTTTATGA
   131401 AATCTTGTGT AAGTTTTTTA TCATTGCTTA TATATTTTTT GTAGTCAGAT ACCCAATTAG
   131461 GTGATTTCTG TAATACATTC TGCAAGGTGA TTAATGAGAA GTCCCAATCT GGTCTGTCAG
   131521 TTTCCCAGCC TTCTAGACCA TGTGGATGAG TGATAAAAAT TGCACCCTGC TTAATCAATT
   131581 CAGGAATATT TAATTGTCTG TGCGGTTGAT TGAAGGCAAC TTCTTCAGTT ACTTCTTCAG
   131641 CAGCAGGTTC AACACTGAGA ACTTTTACTT GACTTGGGTC AACTATTACA TAACTAAGAT
   131701 TACCCTTGTC TTCGTATCTA TTCTTGTATA CAAAGCCATC AATGCCTAAT TCTTTTAATT
   131761 TAGCTAACAG GGCTTTTCGT AATTCTGCCT TATCTTGAAT AAATGTAATA GCTTCCATTT
   131821 CTTCTTGACT AATTAATTTC TTATTTTTTA ATTCAAAAGC ATATAATCTG TCATAGTGAA
   131881 TGCCAGGAAA GTCTTTAATA GTTAATGGAT TTTTAATGTT TAAATCTACT TTATAGATTT
   131941 TACCATCTTT TATTTTCTTA TATGTCATTC TATCTTTAGC AGCTTTCTCA GTGCCAAAGT
   132001 GACTTAGTGG ATAGAACTCA GCGATATTAT CTACAGTACC GTGATAGGCA ATTTCTTCGT
   132061 CTACTGGTTC TTCACCAACA TGCTTTTTAA TACCAAGAAC ATCACCTAAC ATGTTTAGAC
   132121 TTGCTAAGTA TTTCTTCTGT GAATGTGCTG CTCTATCGGC ATCCCAATGC GATTTATCAC
   132181 CTGAATAGTT CATGTAATTG TCACTGTACT TAACCATCAT TGCTAATGGA TTACCGCTAT
   132241 TGATAATTGC ACGAATATTG TCGGCGTAAG ACAATGCTTT GTTCTTCGTG AGCAATTGTA
   132301 CTGCTTCTAT TACTTCTTTA CTAAAGCCTT TTTTAGCAAG TTGTTCTGGG GTATAAGGAG
   132361 TGTCTTCAAG AACATCGTGA AGTAACGCTA CCTTAACTGC TTCATCATTA AACTTCGGTC
   132421 CAAAGAACTT CTTACCAAGA TTAGCAACTT GCTTAGGGTG TGATGAATAT GGCATGTCAC
   132481 CATACATCTG TCCTTGCTCT TGGTCATGCG CTCGTTGAAT AAACTTTTTA GTTTTTCTAA
   132541 TGTTGTATTC TCGTAGTTCC TCGTCACGAA GTTCTTGCAT TGCTTGCACT AGTGGATGTA
   132601 CAGTAGGCTT TTCTATTTCT ATAATTGGTT CAGGTAATTC CTCTGACTGT AAGAGACTAA
   132661 TTTTTTCCAT TAATTTTGCT AAGTCTGAAG TCATCAGATT ATAAACTCTT TAAGCCCTTC
   132721 ATGATAGCAC TCTCTTTTGG TACACAATTA GGAACTTGTC TTCCACCTTT ATTCTTCATG
   132781 CCAACTTGCT TATGAGTGTC CCAGCACTTT TCGTCAAGCT GTTCTTCTTC ATTAGTGTTC
   132841 TTGACACAGT TTGGATATGT CTTACCAAAC ATTTTCTTGT TGCCTTCTTT GTGGTAGCCT
   132901 TTCCAGCAAG CTTCATCAAG TTCTTCTTCG TTGAAGGTGC CAGCCGACTT TGGTCTATAT
   132961 TTTCTCAAAC CACCTTCACC GCTAGCACCT GTAGGATTGT CTGTCGGAGT TTCGCTGATA
   133021 GCACCTCTGA ATTGATTATC CTTTAGTCCA CCGTATGGAT TAATCTTTGG AGTCTTTTCT
   133081 GCTGCAAATT GACCGGTATA GGCTTCGTCT ACTTCATCTG GATTAAGTTT AGCATGTTTG
   133141 ATTGCTGAAT TTTTAGCAAA CTTCTGCCAA TACTTCTTAT GATATCCGTC TGAGGACACC
   133201 CAGCCAATCT GTTCTCCTGT TTGAGGGTCA TTATATGGCT TGACATACTG CTTTGCTTTA
   133261 GCTTCACCCA ATGCATAATT AAAGTTCGGG GGGACTCTAC GACCAGTTTT GTCAACTCCG
   133321 TACTTTTTAT AATAAGGTAA TAATGCATCA TTGATTTTAT TAATAGCGTC AAATCCATCG
   133381 GAAGATGTAT CTGTTTCTCT TGGCGCAGCA CGAATTTTTC CGTCCCAATG TGACTTTGTC
   133441 CGGGTAGAAT CTCTGTGATT AAGAGATTTT TCAGCCACAT TAAAAAAGTT TTTAACTGCT
   133501 TTTTGAAAAT CAGGGTCTCC GGCTATTTCA GTTTTGAAGT CTTTGGACTG TCTATAAGCA
   133561 AACTTATTAA CCGCAAATTC CACAGCAGCA TTCAAGTCTT TGCTACCTAT CCAACTATGT
   133621 ATTACGTGAA TTGGATAGTT AGATGCCCCG ATCTGTATAC TGGGAACTGA TACTGAAGGA
   133681 TTATTTTTTC GGTATTCAGC CTCTTTTCTT TTTTTCTCGG CGGCTTTGAT CGGTGCCAAC
   133741 TCTCTTTTAT ATAGATTTTG CTGCATAGTG GTGTTAACCA TTGCAGGTGT ACGATAACGC
   133801 TCAAGTCCAC CTGGGGTTCC CGAGGCTTCA TTCTTAGGCT TCTCGCCTCG CTCTTTCTTA
   133861 CTGATAGCAA TAGCAGCCTG TTGTGCTGCA CTACCTGCTT CGTCAACGAT ACCCTTCATG
   133921 ATAGAGCTTT CACTTTTTTT GCCACCATTG CCCCAGTTAC TTGCACCCTT CTTGCGGCAC
   133981 TGTACTAAAG CACCTGAAGC ATATGCAGAA GGCCATACTT TGTAACGTGA TTTAACTTTA
   134041 TGATAACAAG CATCCTGCTT TTCATTCATC ATTGATTCGT GAACAATAGG TCCGCGGCAT
   134101 GATGGGCATT CATTGAATGG AATATCTTCG TTAGTTTTCT TTTTAGTTGC CACGTTCTTT
   134161 GCCTTTCCTG TACGCTCTGG GTTTGGATCT TCTCTACGTT TCTTTGCGCC TGCATATTTG
   134221 CGACCCTTCT TACCTATACT ATGTGCTTTA CTTTGCGGAA GACATTTAGG CTTACCTTCA
   134281 CTGTCATCAC CTCTTGCACA AGCTCCGCGA ATCTTACCGT CGGGACCGAA ACGAACCCAC
   134341 TTCTCTTTGA ACCACTTACG TAGATTCTCA TCTAATTGTT CAATATCGCT AAATTCGTCA
   134401 CTAGTCATTT AGTCAGCCTT CTTATTCTTA TCTTTTTCAG TGATTGGTCC GCCTGTTACC
   134461 CAAGCTTTAC AACTACGACT TCCTGCACAT TTGAAATGTA GAAAGTTGCA ATAGCCTAAA
   134521 TCACTTAAAT TAATCGTAGC ATTAGGATCG ATATTGTCTT CGTCGCCCTT AATACCACTA
   134581 GCTATACAAT CACGCATACT ATCGCTTACA TCAAATGCAG CACAGTTTCC GCACATCATA
   134641 GTCTTAGCAG TAGGTTCATC AACTTTGAAT ACTTTGCTTA AGTCTTTCCA GTATGAACCT
   134701 GGCTTGTTTG GATTAGCTGG GCCATACAGA TATTCATCAA TTGCAGTCTG TCTATTCTTA
   134761 AGATTCAAGT TAATATCGTG CGTGGCACGG GGGCAACCTT TTTCAACTGC TTCTAAAAGG
   134821 TTGATAATGT CACGCATTAA CCTACGCCAC CGCCAGCAAT GACGCCGCCG GTCATTTCAT
   134881 TCTGTAGTTG CTTACCTTCT AGATACTCAC GAATAGTGTT TAGATAGTCA TTAGCTTTGA
   134941 TAATCTTTTC TTGTACCCAG CCTTCAAGAC CTTCTTCTTC TGAAACATCA GCAATTAGTT
   135001 CGTAGACTTG TTTTGCGTTC TTAGCAGCAC TGAATAGGTC ACTACGAGCC ATTTCAACTT
   135061 CGTGGTCTAA ACGACTTTCA CCGTGCTTGA TTAATCCATT CTTGCGGCTA CGTCCTTGAC
   135121 CTGGAACAAT TATTAAATCA TCTTCTTCTA GATGAGCCTC TTGAACAGTT TTCTTGTCGT
   135181 CGGCAACAGA ACTTCCCCTA ATTAAGTCAA GCAATGTATC TAATGGAACC AACTTGTCAA
   135241 TTACTCGTCT AGGTTTTACA AAACTTACGT CAAACGAATG ATAAGGTTCA TCTATTACTT
   135301 TATAGAATCT ACCAACACCG TTCTTTCGGT ACCCATACTT GGCATAGTCA GGAACTTCCC
   135361 GAGCTGGAAT TCGTTCCCAG CCATTATTTT CTAGTTCTTG CTTTAATTGA TTGCTTCGTA
   135421 CCGAATAGAA GCCTTCTTTA ACTGCGTCTG GATCACCCAA TACATGTTTT AATTGTTCTT
   135481 TAGACTTCTT GTATTTCTTT TGGAAGTTAC CATTATCCAT GTTACGCATA TCCATTGCAA
   135541 GTTCTTTCAT CTTGCTTTCA TTTACTTTTG AATTAGCATA TGGTTTATTA GTCTTTTTGC
   135601 CAGTCAATAA GTTTCCGGCT TTCTCGTTTC CATAAACGCC CTTGCCTACA CCATTACGTT
   135661 TCTGTGTTGT CATTGGCGCT GCTACAGTTG CAATAGAACC TGCTGTTGTA CTTTCATAGA
   135721 TATCTTTAAT CTTCATGGAG GTAATCCTAT ATAGTAATAT AGTATTTATC ATCAAACAAA
   135781 AAAGGGGCAC CGTTTCCGAT GCCCCAGTTA AGATGCACTA ATCAGATATT ACTGATTAGG
   135841 CGGGGGGAAC TTGTTGTGCT GCGGCTTCGG CTGCAGCGGC TTCGGCTGCT GCCTTATTTG
   135901 CCTGCTCCTG AACATACATA GGACCGATGT TGTCAATCAA GTACTGCTGA TTTTCCTGAC
   135961 AGAATACATA TGATCCCGAG TGACGGAGAA GAACTCGCTT GTCAACCCAA ATACGACCAC
   136021 CGATATCTCT CCAGTTTTCA CAGAACGTCC AGTCTTCACT GTAGTAACGA TTCTGACGAA
   136081 CTGCGGTATC GAAGTAAGTC TTCAAGTGCT GGTCAAACTT AGGGTCAAGA CCAATGTCAT
   136141 TCTTGTACTG CTTAACTGCA GGGTGACTGT TCATTTTTTC GAATACATGC TTCTTCATGA
   136201 GCAAGAAGCC AGTACCAGCC TTTGATACTT CCTGAAGTCC ATCCGGGCCT TCTTCAGCAC
   136261 CTTCAAATCC GTTAACAACC CACTTGATAG GCATAGTCTT CATTGGGTAC AAGCCACCGA
   136321 TGACATCAAC GTCACGGTTC AAGAGAACTA GCAAGTGCCA CGGTTCCCAA CCAATATCGG
   136381 CGTCAACGAA GAACAAGTGT GTTGCATCGG GCATGTCAAG GAATTTCGCA GTAAGTGTAT
   136441 TACGTGCGCG GCTGATGAGC GATTCATTAA CCATTGTTTC GAGTGTCCAG TCAATACCAA
   136501 GCTGACGGGC AGTGTTAGCC CACTTGATGA ATGACATGAA AGTTGATTCA GTCAACATAC
   136561 CACCGTAACA AGGCATTGCA ATGTGAACCT TAGTTGTACG GAGGAAGTCA ACGTTTACTT
   136621 GAACTTGTCC TTCTTGAGGC GCTTGTTCTT GTGCTGCTTC TGCTGCAATT TCTTCTAGCT
   136681 TTTCAACGGG AATATTGCGC TCTTCGCCGT TAGGAGCAAT TGTATTCTTA GTAGTCTTTG
   136741 GTTTACGTGC CATGTGTTCC TCTTTCTAGT AAACTTGTAT AGATATTTAC AAGCGGAACT
   136801 AGTAGTGGAA TTATTTTTCT TCTAAATAAT CTGTGTTTTC GGATATATTT TGATCGGAAG
   136861 CAATGAGTTT TTTGATTTCT CTCTCTACAT GACCTGGTGG ATTGCTATAA GGACTCATGT
   136921 CAACACTGCC GATCATTCTG TATGAATCGT CGCCTACTTG CTTGTATACA GAGTATCCTG
   136981 CTTTAACAAA ACCGTCATCG TCATCATAGC TGTCATCACC TAAGAAGTAA CCATTGCCTA
   137041 AGTCTTTAAT GATTTCGGCT TGTCTATTCG AATAAACTTT ATTTGCATTT TCAAGCAAAA
   137101 CGGTCCCGGC TAATTTTTGT TTAGCTTCAC TAAGTAACTT GACAAACTTA GCCTTCTGTT
   137161 CAAATGTTGC TTCACTAAGC ATAGGCTTAA TCATAGCAAT AAGTCTGCGA ATGCTTTCAG
   137221 TTACCTGAAG GTTATTATCA AATACTTGTT TCATGTTTGC TGCTGCGTCC CCGTATAAAT
   137281 CTTTTAGAAT TCTCATTTTT GTTTTTTCAT CAGCGCCTGC ATATGCACTA CGAATAGCAC
   137341 TAGCATCACG CATAGATTTA CCGGCAATAG GAAATTCTGC TACATCAGTT GACATGACAT
   137401 AACCATGTTG TGACATAGGG TCAACTTTAC TCTTATTGAA AGGTTGTAAG TAAGAAGGAC
   137461 TCCCGTCTTT CTTGGGTTCA AATCCAAATC TGGGATCAGG AGGAATACCC ATTGCAGGTT
   137521 CACCTTCCAT GTCCTTCTTA CTTACACCAA ATACCAATGC TGTTTGCTCA GGATCAAGGT
   137581 TCAGTTGATC AATATATTCT TGAGCCGCGT ATGGGTTACG CACACCAATG ATATTCTTAC
   137641 TAGGTATACC TAAGCTAGTT GCCATTTTAG CACGATCCTG TGCTGAGAAC GGACTCTTAG
   137701 GTTGTTCTTG TTTTGCAGAG ATAGCTAGAT ATGTATTATC CAAACCAAAC TTCTGTGCTA
   137761 GTTGATTAAA ACTACTAGCA TGTCCCTTGT GAAAAGGATG AAATCTGCCT GGATATACAG
   137821 CTACCACTTT CATTTAATTA TTTCGCTTCT TTACGTGCAG TCTTTTCAGC GGTGATTTCG
   137881 TTACGACGAG CCTTGCACAA CTTTGCAAGC TCACCTAATG CTTTACGGGC ACGAGTACCA
   137941 GCGGCTGAAT TACCTTTTTC AAACTTTTCG TTTTCTGCGA GGAAGGCTTC AAATTGAGCC
   138001 TTCATATTGA TTGTTGTTTC CATGTTATCT CTTTCTTTAA TATGATATTT TAATAAAATT
   138061 TACAGTGCCT TGACTAAAAT CTTCCAACTT TGCTCTAATA TAAACAAAGT TACCATTGAT
   138121 ATTAGTATAT GCGCTATTAT TACTAGCCGT CGCTTCAAAT TCATAAACTC TAAACCATTC
   138181 TGCACTACTG CTATTAGCAG CTAATGTAGC CTCAATGACA ATGTTTCCAG TGACATTAGT
   138241 TATATTAAAG TTTAAAGTTT GTAAATCACG ATTGCCTAAA TAATATGCCG CAGCGGGTTG
   138301 TGCTTCGCCT GTAACTGTGT AAGGCGCCCC GTTACCTGGA TTTTGGTATG CTGTTTGTGG
   138361 CAACAAGATT AGGGTAGTAG CTTGAGACAT TAAGCTTTCT CAACCTCTAC CAAAACTCCT
   138421 TCACCTGCAA GTTCTTGAAC AACCTGCTCT AATGCAATCT GCGCATCTTC TGATACGATT
   138481 GCATTACTTG GTTCACTGTC TTTTACTAGC TTAGCTAATT TAATTACAAT GATTTCTTCA
   138541 ATCATTTTTG CCATGATAAA ACTCCAAAAT ATATAGAGTA TTTATCACTG CTGTTCTAGT
   138601 TTATAGTTCT TTCCTATTAC CTCTGAAAAT AGAATGTGCA TCATCGTTAG CTGGCCACTA
   138661 TCAGTATAGT TAATATAAAA GCTTTTAGTA CTCCAAACCT GAGGCCAACT AGATGTTCTA
   138721 GTTAGCCAAA TCATCAGCGC GCCTGATCCT TCTACACCGG CGGTCTTATT GATATAGTCA
   138781 AAAATGTCTT GCCTTAATTC AGTATTAACC CTAGTTTCTT TTAAATGTAC TCTAAAAGGC
   138841 GCAGGAACTT TGCGCTTGAA ATATTTTATT CCGTCAGGTA ATACCTCGGC TTGATATATC
   138901 TTTAATGGTT TACTGGTACT AGGAGCCGTC TTTAGCAAGT CCAAATCGTT ACTATAAAAG
   138961 GATAGGCTGT TACCTTCTCT ACGAGTAGTT CCTTTATTAT TCTTCTTAAA ATCATTATTA
   139021 TAGTTGATCA GTAATTCAAT ATTATCGTAA TCGGAATCTG TCATAATCTT CGGAGTATAT
   139081 AACGGATACC TAAGCATTTG AGTGTGAAAT TTATCAATAA TATCCCTGTA TTCGTCTACT
   139141 GTCTTTGCTT TATCAGTATA GTATGCGCCA GGGACATGAC AAACTGCCCT GTACGCATAC
   139201 TTGTTATAAT AAAGCCTCTC TCGCTGTTCA AGCTTCAATT TCAATGATAC CGTCATCACC
   139261 AATCCTTGCA TTTTGCTTGA CAGTAATTTC AAATGAAATT TCATCATTAA CCAGTACAGC
   139321 CATTACATTA GCGTTCTTGA TGCTTTCAAA CAGAATCTTC TTTGAAAGAG GAACACGAAC
   139381 CAATTCATCA ATCTTACGTG CTAGAGGACG TGCGCCCATC TTGCTATCAT AACCCTCACG
   139441 AGCAAGATAG TCAACAACTT CTTCACTAAG GTTAAGAGTG ATATTGTGCT TATCAATCAG
   139501 TGGCTTTTTA AGTTCTTCAA CAAACTTGAT AACAATCTTC TTAATTGAAA GATTATCCAG
   139561 CTTGTTAAAC TTGCAAATCA TATCAAGACG ATTGCGGAAC TCTGGCTTGA AGAACTGCTT
   139621 AAGGGCTTTA TCTTCTTCGC CAGTCTTGTC AAGATTACCG AAACCGATGT TGTTGTTTTC
   139681 GTTGTCAGCA GAGCCAAGGT TTGATGTTAG AATGATAAGA GTATTTTTCA TCGATACTCG
   139741 TTTACCGTTT GAACCAGTAA CGGTTCCCTC ATCCAACATC TGCAAGAAGA TGTTGAAGAT
   139801 ATCGGGGTGA GCCTTTTCAA CTTCGTCAAA CAGCAGAATA GAATGAGGGT TCTTGCTCAA
   139861 GTCTGAAATC AAACGCCCGC CCTGCACCTG CGAGTCGCCG AAGCCTACGT AGCCTGGGGG
   139921 CGGACCAATT AAGCTGCTTA CGCTGTGCTT CTCGCTGTAC TCCGACATGT CATACTTAAG
   139981 AAGCGGCATA TCCAAATTCT TAGACAGCAG CTTAGCCAAT TCAGTTTTAC CCGTACCCGT
   140041 TGGGCCCAAG AACAAGAAAC TTGCGATAGG CTTAGTATCG TTGCCGATAC CTGCAAACGA
   140101 AACATAGACA CGTTCAAGAA CCTGATCAAC TGTTTCATCT TGACCATAGA GTTTATCCTT
   140161 GACATTCATA TCAAGATTTT GCACACGGTC TAAATTGTCA CCGGAGAGTT TGTCTACCGG
   140221 AACACCTGTG AACTTTTCTA CCTGTTCATA GATAAGTTCC TTAGTGATAA TTGCATCCTT
   140281 GTTCATAAGA ACACGCTGCT TAGCACAAGC TGCATCAAGC AAATCGATTG ATTTGTCAGG
   140341 GTTCTTGCGA TCATGAATGT AACGTTCTGC TAGGTCTACC GCAGTGTTAA CTGCTTCTTG
   140401 ACTGATATTA ACTTCGTGGA AGTCATTCAA TCGTGTAGCA AGTCCTGAAA GAATGCGAAC
   140461 AGTAGAATCC TTGCTAGGCT CATCAATGCT CACCCGATAG AAACGGCGCA TCAACGCACG
   140521 GTCCTTTTCA AAACTCTCAT AGAACTCTTC CCAAGTAGTA CTTGCAATAA CCTTAAGAGT
   140581 ACCCTTAGTG ATAGCTGGCT TAATCATGTT TGCAAAGTCA ACACTGCCTC CGCCTGCATT
   140641 ACCTGCACCA GACATGGTGT GCGCTTCGTC AATAAAGAGA ATTGCCTTCT TCTTTACGTT
   140701 GAGTGCATCA AGAACGTTTT TAACCTTTTC TTCAAAGTCA CCGCGATAGC GTGAACCAGC
   140761 AAGCAGTGAC CCTACTTCAA GGCTATACAG TTCATGGTCA AGCAAAAAGT CAGGGACTTC
   140821 CTTGTCAACA ATAGCATTAG CAATACCTTC TGCGATTGCA GTCTTACCAA CGCCAGGGTC
   140881 ACCGACCATC AACACATTGC TTTTGAAACG CTTAGCGAGT ACGTTGATAA TATCATCAAT
   140941 TTCCTTAGTG CGACCAATAA CAGGTTCAAG TTTTTCTTCG CGGGCAAGCT GTGTAAGATT
   141001 AATCGTATAT TCTTCAAGAA TATCATCTGC TTGATTAGCT GTGATGGCAG TCATACTATC
   141061 ATCACCTCGA TAATACTTCT GCCAGTGATT CAAGAACTCA ACCTTGGATA CGCCATACTT
   141121 TAGAAGAAAA TAATGTGCAT GGCTGTTATT TTCGCTGGCG ATACTCATGT AAAGATCAAT
   141181 TGTAGAAACT TGCCTACGAC CAGTGAATAG TACCTGAGTG ACGCTGCGAT TCATCACACG
   141241 CTCAAGAAGA TTAGTCCGTT TCGGCTGAAT ATCAGGGTCA GTTGATACGA TAGACTGTAG
   141301 ACTATTCAAA TACATTTCGA TTTCTTGAAT CATCAACTCA GTGTCTACAT TGAATCCATT
   141361 GAGACACTTC TTAAATGGCG CGTGTGTAAC CAAAGACAAA AGAAGGTGCT CAACTGTAAC
   141421 ATATTCGTGT TGATACTTCT TAGCGGCTTC GATTGCTCGT GCTACGATAT TTTCAATTTC
   141481 GGGTGAGGGT TGCAATATTC TTTCCTTTTA CGTATTAGTT ACTTGATTAT TATTTATGGC
   141541 TTCAATGACA TCAGTATGTA TATTATCAGG TATATAGGGT TTTAGCAATA GTATTTGGTC
   141601 ACCATATGTA TTAGGTACAT TTTTTATAGG CATCCCTAAA CCAGATAATC TGATATGTTG
   141661 TGATGGTTGC GTATTTGGTG GAATAGTAAC TTCAATAGTT TTTCCTGCAA TAGAGGTGAA
   141721 TTTGAGCTTA GTGCCTACTA TTAAGTCTAG AACAGATATA GGCAAATTGC AATACAAATC
   141781 ATCCCCGTTT CTGTCAAATC TTAAATCAGG CATGACATGA AAACCTATAA TTAGCGTTCC
   141841 ATTATCTATC ACATTCTCAT ATCTAGCTTG TTCACCGTGA CTAATTCCTG CAGGTATTTT
   141901 TACATTAATT ACTTTGACGC CAGTGGGTGT AGAAAGCTGC AATACATGTT CTTTACCGTT
   141961 ATATGCATCT ACTAACGATA TCGCTACCTG AGTCCTAAAT AGTTGCTGCT GCTGATGAGG
   142021 ATGGCCTCGC TGTCCAAATG CTTGTCCAAA CAAATCATTA AGATCAAAGC CATTAAAATT
   142081 GAAGTTAAAG CCGCCCGGAG CATCACCAAA CGGACTGTGC TGCTGTCTAT ACTGAGGGTT
   142141 ATCGTACTGA GAACGCTTGT CAGGATCACT CAACGTTTCA TATGCGTTAG TGAGTTCTTG
   142201 AAATTTGTTG ACATCGCCAC CTTTATCCGG GTGATGTTCC ATCGCTAGCT TACGATAGGC
   142261 TTTTTTGATT TCGTCCGCGG TAGCTGACCG TGGAACACCC AGAGTGTTAT AATGATCCAT
   142321 ATACATTATA TAGCACCCTG GGCGTTGAAT GTCAAGTGTT TATTTGCCTA AGAACGCACT
   142381 CGCTGGACCA GCTGGAGCGC CTACTGCGGT GTCAACAGTT GATGCACCTT CAATCTTTTC
   142441 CTTAGTACGA CCATAAGCAG CAATACCAAG AACAGCACCC ATTGCGATGT GGAATAGACC
   142501 AGCACCCTGT AGTGAGATTG GTTGCCAAGG AGTTGTTACA CTTCCGTTAG TTGCGGCTTG
   142561 TAGTACAGAC CAAGCAATTG GAAAGATAAT GAAGTCAGTA ACACAGACTG CCATGTACAT
   142621 CCAACCCATT GCAGGACGCC ATTTCTTGTT GATCCAATCT TCGCTTTCTG CACTGTGCTT
   142681 CACAAGCACT TCTGCGTTCT GTGCCGCATT AGTTCCTGCT TGTGTTAATG CAGCATTATT
   142741 AAGATTCATA AGCTGATTAG CTTCTTCATT TCTTTCTTTT ACTTGTGCCA TAAAATCTTG
   142801 ATCCCCCGAC ATTGATTCAT GATGCTCATC ATTCTTTGCG ACAAGCTGTA GTTCTTCACT
   142861 TGTATTCTTT TCTGGTAAAA ACATAATTAC ATCCCCGCTA TTGCTTTTAA ATTTTTAATA
   142921 TATTCGTCTT CCTCATATAC AGGTGATTTT ATATCTAATC CTGCAAGATT TCTAAATTCA
   142981 TTTAATTTTT CATCCGCTTC TTTTACTGCT TTATACTCAT TTGGATTCAA AATCATTTTG
   143041 TCACGGATAC GTTCTTCATC AGCAGCAATT TTATCACCTT CGATGTCAAC TGTCCAATCT
   143101 TTAAGTTTGA TGTCAGTCAG TGTTTCTAGA TCATTTAGTA GTGTACAAAT TCTACTAGGA
   143161 ACTTTACTTC TACGGTCCAT TTCAACAAAG ACTAACCATA TACCTGGCTC AATTTCGCCT
   143221 TCGCTGACAC TAGCGTCTAA TACAAAATCG TATCCTCTTT CAAACCATGT TACTAAATCT
   143281 TTCGCAGCCA AATTACTGTG AGTAATAAAA GTTACCGTCA CAATATCACT GTCCATACCC
   143341 ATTTTAGCGG CATATTCGTC AACAGTAATT TCGTCTCTAA GTTGCCCTTT AAGGTCCATG
   143401 TAATCTAATG CCATATTACA TCATCCCCGC TTCTGGACTA ACTGATTGAT CCGGTTGTTC
   143461 TTGGTCAGAA GTAGTTTCTA CTGAATCTTT TTCTGACATA GTATCATCTA AATCTTCATC
   143521 ATATGCGTCA TCAATTTCAG AAAGGTCAAT CGTTTCATCG GCAAGGTCAA TTGTACCCTC
   143581 TTTAATATCA TCCATTAATT CAAACGGAAT AACAATCTCA ACAAACCAAA CTTTTCGTTC
   143641 TGCCATCTTA GGATATCTGG TGCCTGGCTG AAAGTCTTCG TAATCTTTCA CTTCAACCGG
   143701 AACTTTAATT TCACCCTTGC CGTACGTAAC TTTGCATCCT ACGTTTGTTA GTCTAAGCGC
   143761 GGCTCTGGGA TCAGGCATTA GTTTATACGG CCACATGAAA ACGCATTTAC AATTGTATCT
   143821 TCCTACAACC GGACCGTCTA CTAATTCGCC GGTTAACCAA TTTTTAAAAG CATAAACATC
   143881 TGCTTCGTCT AAGACACGCT CATAATCCAA TAGTGTGGAC ATGGCACCAT CACTCATATA
   143941 AACGCCTTTG ATAGTGTCTA TGATACTTAC AAAATCAATG TCGTTAAAGA ATTTATCTGC
   144001 TGGTAAACTT TTCATAGAAG TATTTATCTT TTCAGCACCA TATAGTAGGA AATGGCTATT
   144061 TCCTACGAAC AGTATATTTA TCACAGGAAA CAAATTTTCA CATGCTCATA GTTTACTTAA
   144121 TGTATCGGTT CTAAGTATCT TTGAGAGCAA AAAGCTTTCA TGTGTCAAAC ACATCATCTA
   144181 GGAGAATTAT GTGAGCAAAC GAAAAACAAG CGCACTACGA AAAGACACAC GTTCAACCCG
   144241 AACTAGTAGA AACGATAGCG GAAAGGCATT CTACATGAAT GAATCTAAAA CTATTGACTT
   144301 CAATCAAACC CAACCCAAAA AGGTCACACG ACCCGTCGAA CTGATACCAC AGAGTATTAA
   144361 TCAGGAAAAA TATATCATAG CATTAACTGA CCCTGAAACC GATATCGTTA TGGTGAGTGG
   144421 ACCTGCGGGA ACAGGTAAAA CCTATCTTGC AATGCTTGCA GCAATACAAG CAATGCGAAC
   144481 AGGTGATTGT AAGAAGATTC TACTTACAAG GCCCGCGGTT GCAGTTGACG ATGAAAAGCA
   144541 CGGGTTTTTA CCCGGTGACT TGAACGCCAA AATGGAACCG TGGGTCAGAC CTCTCTTTGA
   144601 CGTTCTTAGA GAGTATTATT CAACTAAAGA ATTGGAGTAC ATGGTCGAGG AGCAAATAAT
   144661 TGAAATAACC CCACTAGCCT TCTGTAGAGG CCGAAACTTT AAGCATAGTT GGATCATTCT
   144721 GGACGAAGCT CAGAATGCAA CGCCAAGTCA GATGAAAATG TTAATGACAA GAATTGGTGA
   144781 GGGCAGTAAA ATTGTCATTA CTGGCGACGT TGAGCAAACC GACAGAAAAA CACTAGATAA
   144841 TGGTCTACTA GACCTCAAGC AAAAAATCGA AACTCACAAA GTTCCAGGTA TGGCTACATG
   144901 TGAATTTGAC ATGAAGGATA TTAGAAGACA TAAGATAATT GAACACATTT TAAATATGTA
   144961 TTCATAATGA AAACGGGGCT TAGCGTCCCG TTTTTATTTT AGCTTTGACT GCCTTTTTTT
   145021 CTTGAGTGGC AGTAATAGGT GCCTCTTTCT CAAGCTGTTC TACTAACTGA GGATATACCT
   145081 TGCGGTAATA CTCACGCATT AGTTCAAATG TAGTGTCATG CGGTTTGCCC TCAATAACAC
   145141 ACTTTACGAT TTCCTTGTTA GCAAAATCTA AAATAACATT TGAATTATTA GTGTCGCTAG
   145201 TACGGACACG CTTAGACACA TTGACCATTT CATCAATCTG TCCGTTAACT TTTCTAAGGT
   145261 ACGAAATTAA TAGGTATCTC ATGATTTATC CTCTTAAATA CTCACATACC ATTCGTGTGC
   145321 AGGTTTGTGT ATTTTACTTA GTAGTGCTTC AAACGAGCGA GAATTCTTCA AGAATTTATC
   145381 TCTACGTTGT ATCTCACTTT TTATGTGGGC ATAATCCACA TCAGCAAATT CTTTTTTTTC
   145441 TTGTTTGTAC ATTTCGAGAA TAGTTAGCGT GTAATCGTTA CCCCCGAGTT TACTGGATTC
   145501 TATTTTTTTA CGTGCATTAT CGATTATATC ATCAAACAAT TTTTGTGGGT ATAATCGTAT
   145561 ATCCATAAAA TTTTTATACA CATTCTGTGC GTATGGATGA CTATAATTAT ATGTCAAATT
   145621 TTCACCAGAA AAAAAGTTAA GAAATCGTTC AATATCCATC AATACAGGCG CAGATAGAGT
   145681 CGCAGAAACA TGAGTGAAAT CTATATACTG TCTATATGTC TGCCAGTTAC TTTTAACTTG
   145741 TTCCCAGTTA GCACCATCTC TGCAATATTC AAAAGTTTCT TCGACTCCAT CGATACTTGC
   145801 CCATATTAAG ACATTAAACT TTGACAGTAT CTCCGGAATT AATCTTTTCT TCCAATATAA
   145861 TCTTGTCATA TTTGTATTAT AGAATATTCG AATGTTTGCA ATGTAATCAG TATATGTGGG
   145921 ATCTTCGTAT AATCTCTCCA TTTCTTCGAC AACATCCCAA TGTGCTGACA TTAACATTGG
   145981 TTCGCCGCCG CACCAGTAAA TTTGTCTTAC TGTTTTATTT CGTAATCCCT CGATGACATC
   146041 TTCTATGATA TTGCGTTCAT ATTCGATGTC AACTACATGA AACCCATTGT CGGGAAACAT
   146101 CTCTCTTTCT ATACGAATAT GTCTAGAACT GTTATTCGCA TCACACGTAA CGCATTGGAG
   146161 ATTGCACGTT AGTGTCCTGA TGTCAAAGTA AGATGGAGGA ATATCCATTG ATCCATCCTG
   146221 TCGCATCTTT GAAGTAATTT CTTCCATTGG AAATAACGTA TTAAGTCTCT GCCGCATCGA
   146281 TTCTACGCCA TGTTGTTCAG TTTTGTGGCA CACACCGCAA TCTGAGACTA GTTTTCCTGC
   146341 CATCATATCC AATCGTACTT GCTTCACATA ATCTGAGTTC CAGTATTCTT CATTCGTAGT
   146401 TTTATTCATA CCCTCTATGG GAGTCGCAAT ACAGCAAAGT TTTCTATCAT AAGTTGCCGC
   146461 GACATGAGAA TGCACGAATG GAACAATACA TAAGTTTGTC ATCAACGTGG AACTTTAATC
   146521 AGGTGTAATC TCGGTTCCAA TTGTTCTCCT TTTAGCAAAT ATCTCACTGA AAGGGTGCCC
   146581 GCGGAATAGT AATAATATTC GGTGCATCGT GGTTCTTATG GTCATGTGAC TTGCTCGGTG
   146641 TCCCGTGAGG CTTATTGTGC GCTCTCAAAT CGGCTGACCC TAATGCTTTA GAATAATCAA
   146701 CTTTACCTCT AAAGCAACCA ATGCTGTACG GAAATTGATT GTTCAAGTGA TAGTGATACA
   146761 TCTTTCTCAA TTTACCGTCC CACAATACTT TACCGACATG ACCATGACAT ACATCTAACT
   146821 GGTCATTAGT AACCATCTTA CCATCATCGC CTCTAGGGCC ATAGATACCA TATCCATCTA
   146881 ATGCATAACC AAACAACGGT GAATGTCCTG TTGTTCCTTG ATTAGGGAAA CACTTCCATG
   146941 AATAACCATG CAAGTGATAC TGTTGAGCAT AAGGATGACC CCAGCATTTG TCAACTGGTA
   147001 AGATTGAAGC CGGCGGATAC CATGCAACGT TACTAGCATT TGCAATCTCT GCATGCCATA
   147061 CTGTTCCGGT TAGAGTTACA CCAATAGGTA GTGCAGCAAT AGCAACTGGT TTAGCACTCC
   147121 TCTTAGGGCG CTTAGGTAGT TGTATATTTA AAACATAAGG ACTGACACCA ATAGCTGCGG
   147181 CACTTGAATA GTCCGAACCA GGAATGCCTG TTCTAAAATC ATGTCCACCT GGAGCAGCAC
   147241 TATAATATTT GTAAGCAGGG GTGCCAGGTT GTACTGGAAA GTCGCCCATT TCAGTGTTTG
   147301 GTAATCCGTT GCCTACAAAA TAACGATAAT TTTTATCAAC TGTTACAGAG AATACACTAC
   147361 CTTCTTTTGC ATAGTCTGTG GCATATTTGG TACCACTCAC AAATGGCATT TCTGAAATAA
   147421 CAACAGTGTT GTTTGTCGTA TCCATCCAAG GCTGAGTGCT TATTTTAAAT TTTGTGTTTG
   147481 CAGGAACTAC CGCAAGAAAA TCGGCATCCA TATATAGCCC ATTCTTTTGA GCTTGGTAAG
   147541 GGCTTATAGT CCCGGCGCTT AGCAATGTTG TCGGTTCATC TTCTGCTACT GCACTAGTTG
   147601 CTAATGCAAA AGCTAGCACT CCTGTTAATA AATTTTTAAT CATTGTGTTC TCCTTTATGT
   147661 TGTTAATTCT ACTAGTGTCG CTGCCAAACT AATTTCAGGG ATTCCCACGA GAGGAAGATT
   147721 AGCAAGACCA TTGCGAATCA CTATGATTGC TGCATCTTTA CGTTCCTGTG TACTACCCCA
   147781 TAGTTCAAGG TTGTCATACA TCCAGCGATA GCAGTCTTCA ATACGAGTTG GATACAGACT
   147841 GATATACTGC ATCAACTGTT GACGACCCTC AATGATCTTA CCATTCTTGA AAAGGTCCGT
   147901 AGCAGCAATC AATAGTTCAT CTTCGCCGCT ACCAGTTGAT TGCGGCTTGT TGAGCTTACC
   147961 ATCAACACTG TTCTGCTGTA GCTGATTAAG ACACTTGCGA AGATCGGGAT AGCAACCACG
   148021 AACATAAGTG TCAAGGTCAT CAAGGTCAAA GTCAATGCTC TCAGTAAGCA ATACTGTAGC
   148081 AGCACGAGTA GTGTATTCAG TGATATCGGG CTTTGCGATA TGAAACTCTT GACAACGTGA
   148141 TTTCAACGCA GGAATAATCT TGTGCTGATA GTTACAAGTA AGAACATATC TAACTGTTTG
   148201 ATGATATGCT TCCATATCGT TGCGTAGTGC TGCTTGTGCG GGCTGTGAAA GATAGTCAGC
   148261 CTCGTCTAGT AGAACGACCT TAAAGCTGCC GAAGGGCATC GTTTGAACAA AGCCATTGAT
   148321 TCGTTCACGC ATATTGTCAA TGCCGTTCTC ACGAGACGCA TTGATTTCTA GAACATCAAA
   148381 TTCTTCTACA CCGAGTTCGT TGATGAGAAC TTTTGCCAAA GTAGTTTTGC CTGTCCCCGG
   148441 ATCACCCGAA AGCAGTAGAT GAGGGATAGA TTGTTCGGAA ATCCATCGCT CAACGATTTT
   148501 CTTTTGATTA CTGTCAACGA ATACGTAATC CTCTACCTTA CTCGGACGAT ACTTTTCTAC
   148561 CCAGAGATTA TGCTTCACTT TCTATCCTCA CGTTTAAACA TAGATAATAT ACCCTCATCG
   148621 TTGCCGAAGT CAAGTTCTAA ATATTCCAAT TCCTTTAGGG CTTTAGATGT TTTTGAGAAT
   148681 GCAACAGCAG CAGCCGCGGC AGCAGCCCCA ACAGCAGCGA GTGCAGCGAT ATAGGGTGCA
   148741 TAGTCTTTGA TTGTTTTGTT TTTCATAGCC ATAGAATACT ACATTAGAGG AGAAATGTCA
   148801 ATAAGATTGG GAAAGTGATT GATCCATTGC AGCAATCATT CAATTATTTC TCACTTTCCC
   148861 AAACGTATCA ATATTCTTTA TCTGTCATTG TATAATCGTT AACTTTTTCT TTACTTACTA
   148921 ATAAAATATC GTTAGGGTCT ACTTTACGGA TTGTTTTCTC GCCTTCTGCG TCTTCAATAT
   148981 TTTGACCACG TGACCAGCGA CCGTGTGCTA TCATAACATA ATCACCGACT TCAACATCGG
   149041 CTGTTACCTT AGGTCCAATA GAATATATTT GCGCCCATCT TGGACGAATG CCGGCGCTTT
   149101 TCATATCGTC ATTAATCATG ATGATACCAC CGCGACTAAT ACGCTCTCTG AATTCCATCC
   149161 CGTGAACTAG GATGTGATCT CCGATTGCTC GGAAGTTGTT AAACTTAGTT GTAGTTAAGT
   149221 TGCGTTTTTC TGCCATATAT CAATCTTTAC TAGGGTCAAA CGAGTCTGGT GCCTCACTTG
   149281 CAGGCTTAAT TTTAATCTTC TTAGATTCTT GTACTAAATT TGCTTCTAAT GCTTTAGCTG
   149341 CTTCAATAGA TTTAATTCTA TCAATTGCTT CATCTTCAGC AGTAGTATCC AAAAACTCTA
   149401 GTTCTTCTTC TACCAACTCT GTTAAGTCAA TTTTAGTTTC GGGAGCAGGT GTTGTTTCGA
   149461 TGGGTGTGAA ACTGTCTTGC TTTTTCTTTA CGATATTTGC TGCTCGGTTA CTGACAGTCC
   149521 GTTGATACCT GTCCCCGACC TTTTTAGTTA CCGGTAATAC AATTTTACCA GTAGCATCAA
   149581 TAGTATCGCC TCTAGCATTA ACGCTCATAT TACCTACTGC GCGGGCTCTT TCGTTTTTGG
   149641 CAGCAAGTTG CGACATATCA ACTACCTTGC CCATTGCTGT TCTATATTTT GCCATAAGTT
   149701 ACTCCTTTGT ATTATTTATA TGTAAATAGT TTCGTCTATT TTAAAAATTC ACTGACATCA
   149761 AGATCATAGT ATATCGGATT GATTTTATGA ATTCCGATGA GAAACAAAAC AAAACTACTT
   149821 ACGCATGACC CTCTTCCCAC ACCCCAAACA ATATCATTAG TTCTCATGGT GTCAACTAAG
   149881 TATTTCAAAT ACTTAAGTAG TATTAACATG TCTCGTTCTT GAAACATTAA TAATTCTTCA
   149941 CCTGCTCGTT GCAGTTCGGT TTCAGTTTGA CATTGATCTA ATACGAATTT AGCTATGTCA
   150001 AATGTTTGGT AGTCTAATGG AAAGTGCCAG TTGTTGCTTG ATTGAATATC AAAATCTTCG
   150061 ATAGAAATAT CTAGCTTTTG ATATTTTTTT ACTTTAGTGG GGGTTTTTAA ATCTAATGAG
   150121 TCATCAAACA GAATATCGTT TTCTACTAAA ATTTCTCTTT TGGTAGAGAA TTCAGTATTG
   150181 GTTAGATATA AATCTACCAA ATCATTCTCA TTGAATATTA GTTGACCATA CTTATCTTTG
   150241 AACATAGTGC TATCTTACAC TATTATTAGC GTGATTTCAA GTTAATTTTT AACCGTTTCT
   150301 CGCCAAGACA ATCCCAAACC AGTCCAATCA TCATTAAATA ATTTGATTAC TTTGTCGTGA
   150361 TCTATGCCAT CAGTTCTATG ATTCGTGATT GCTAGGCAGG AACTATTCCA CCAGTGTTTT
   150421 CCACTAAATG TGCTTTCTGC TACTTCTGAA ACTATATTAA ATCGTACACC GTCGCTTAAG
   150481 GATGATCCGA TCACTAAATC AGTAATCTTT AATCTATTTT CCATAATGCT ATTAAGCTTA
   150541 AGTAACACTA CCATTGCTAT AATTTGATCA TATGGTTCTT GCGGTAATTC ACATACTCTC
   150601 AAGTCCACAT TTTCATATTT TTTAATAACA TCACTATTAG CTGAGTGTAC TAATATTGAA
   150661 TTGCTGAGTA CCTCGGTCAA AAAATGGATA GCTCTATCCA TCGCAATATT TTGCTCTTTT
   150721 ATTGAATCAG TTTCTACCAG CATGGATGCA GCTATGTCAT ACACATTCAC ATGAAATTTG
   150781 TTTTCAAAAT ACAAGCCTGT TTGAAAACAG AAATCTCGTT CAATACGGGT GTGCATAGTT
   150841 ATCTGTCACT CTGAATGTTG ATTTGGGTGT TCAATTTTTG CTTAGCAAAA ACTTCATCAG
   150901 TCTTTTTAAA ATATTGCGTT CTGTGACTTT CAAGAACCAT TTGAAGTTGA TGTATTAGCG
   150961 GACCGTTTTG TGTTCTGTAA GCAAAGGTGA GTTTGTTCAT AATATTACTT ATGGCTTCCT
   151021 GTATCTCTTC CATTGACTTG TCTTCTAAAT CTTTGCTTGT TAAAAAAGGA TGTTCCATGT
   151081 CTTACCAAGA AGTCAGTTCT ATTCTTTTCC AAATATCAGT ACCGATAATG GCTGTAGCTG
   151141 TAATATTGGG AGTCACACCG AGGTTGCCTA TAGCGACAAC GCCTCCAGCC GTACCTGCTA
   151201 CTCTTGTACC ACTAATAGTA ATGTTAGGTG ATGAAATTGT TTTAATGTAA TACACATTGT
   151261 TAGCTACAAT ATTAGTGTTT GCGGTATCCA CATTACCAGT AAAGATGATT GGAGCATTCA
   151321 CTGCTAAGCT ACTAGTATTG TTGAGTTGAA TAATATTTCC AGAACTAAAA GTATTAGATA
   151381 CTGATTTAGC ATTCACCGTT GAATTAAAAT CTGCGGTGCA AACATATAGA TAGCTAGTTG
   151441 GGTTGCCATT AAATGCTTGA GAGCTTGTAC CTACGTCACG TGCCGCGCCG CCTGCTGTAG
   151501 TAGCAACAGT AAATGCAGTA GCATTAGCAA CTGTACTTAC AAAATAAGTA GTTCCTGCTG
   151561 TAAGGTTGCT ATTAGCAGCA TCAGTATTAC CAGTAAATAC AATAGGTAAT TCAGTATACA
   151621 GACCGGAAGT TGAATTTACA ATGATGTAGT TGCCGGTACC AACAGTGGAA GTAACGTTAA
   151681 GCTCGCCCAC ACTGTTTCCA ACTGCAACAG TTCCGGGAGC ATCTCCTGGA AACCCTGTTG
   151741 GGGGAGGATC ACGATTGATG ATTTGAGTTG ATTGATAAGA ACGATTAACT GGACTCATCG
   151801 TGATAGTATT ACCGCAATCG ATTGAAGTGA AAGTATATTC TAAAATTTCA ACATTAGCTG
   151861 GCGCTGTGAT AGTAGCAACA CCGGTAATGT CCTTGTAATT CTCTATGATA GTGACACCAA
   151921 AATTGTTATT TGACGAAACT ACTTCACTAG GCAATGATAT AACCGCATTT GCGTTAGCGA
   151981 CTGCTAATCT AACGGTTACT GAGCTTTCGG TGTTTACAGG AGCCCAGCTA CCAAATTGCA
   152041 AGGTAAGGTT TCCAGTTAAT GTACCATAAT GAACATCTGC TCTGTTAACA TCTACTAGAA
   152101 CAGTACCTAT CAATGCATTA CCGAGATTAT ATGTAGTGCC GCGCCAGCCT CTAGTAGATG
   152161 CATTGCTAAT TAGTGTGTTA GCCATGTCAT TGTTCAATAC TGCATTATTA AGTGCGGCCT
   152221 TCAACACTAC TTTGGTCTGA AGATCAGTAA TCTCAGTTCC AGCCGTGTTT AATCCATTCC
   152281 TGATTTGAGC GAAGTTATCC CTAAACCCTT GAGAACTGTT GTTCTCGCCT GGTACTGGAT
   152341 AGTTAGTGTT AATTCCGTTT GTGTTAATTT GACTCATAAT TTTTGTTCCA TAATATATTT
   152401 ATCGTGGATA CTGGGTATCG TTAGGTAAAA TTGTCTGTCT GGGAAATAAG ACATAAAAAT
   152461 CTTGACTATC AATAGGATCG GGAACCGGAT CACCACTCGG CAATGCAGTC CAAGCCGGAG
   152521 GCACCAAATT GTTATCGTAG TTGTACGTAG TGCTTTTGTC AACTGTAAAT CTATCGATAT
   152581 TGAAAGCGAT TTGATTAAGA CGCTGTATCT GCCCCACTGG ATTTTTCCAA TTGTTTTCTA
   152641 TATTGCTCTT GATGATTTCT GAAAAGCCCG GTTTAGTATA GCACATGACC CAAGCGGGAG
   152701 TGTAGCCTAA AGTATTTCCG TCTAGTTGTT GACTTGTCAT CCATAATGGC AATATATAGG
   152761 TATTTTCTTC ACTTCCTACT ACGTCGATTA CTTGTTGTCT CATATTAGGC AAGCTATTAG
   152821 GATATAGCAA TCTAGCAAAT CCTGGTGTTA AACTAGTATA GAACTGTGTT TGTCCGCCCT
   152881 GTCCGATATA GCTCGTGAAT ATGTCAGTGG AACTTGTGTA CCAAGGGCCC TCATTTAAGG
   152941 GTATAAATCT TGGCCAAAAT ATTTCTTTAC TGACACTTTG CCCAGCTGGG TTTACTAAAT
   153001 TATCAATAAC GCTGCTATAT ACGACTTCAT ATATAATTTC GCCAGTTTGT TCGTCTCTAG
   153061 CAATTGCGGT CTTTATTTCA CCTAATGTGA GTTGTCTCCA ATAGTGATTT ATTGTCACCG
   153121 CAGCTATATA CTCATCTAAC GAACTAGCAT TTATTCCATA TGCGTGTTCA TATATGATAC
   153181 TTGTTGCTTT ACCAAAATTG ATATCATTTG GTCTATATAT CATTTCATTA GGAATCAAGC
   153241 TATCATTATC AAGCAGTGTT TTTAGTAGTT CTCTGTCTGG AATACTTGAA GAACATTTAA
   153301 TATAAAGAGT ATCCGTTGGA TATGGGAATA GTTGCTCCAC TGACAGTGTA AATGTTCGTT
   153361 GTGAATTTAC TACAGCAAAA GTTGGAGAAT ACGCCTCAAT CGTGAAAGTA AAATCTCTAG
   153421 TTTGATTGGC GTCAGTGAAA GTATCGCTAG GTTGGAACGC AATATTCCCA GCTAGTTCTC
   153481 CAGAATCGAG CAGCACAAGG TTAGCCGGAA GGGAACCTAA CACAATACGA TATTGTAGAG
   153541 GCACATCACT AGCCGCTAAC ACACTAAGAG TACTAGCAGT TCCATTAAAC ACTGTTCCTA
   153601 AGTTTTCAGG ACTAATCCAA GTAATGTTTC CATTTAATGC ATTGCTGATT TGGAATGAAA
   153661 AACTCACAAA TGGTGATGTT ATTGATGGAT TTTGTATTTT ACGAACTGCT ACGGAAAAGG
   153721 TAAATTCACT GATAGAATTA TTCGCAATAA CAGGATTACC TGTTATCCAA CCGGTTTGAC
   153781 TATCGCCGAA TAACCCTAAA GGTAAATCAG CAAAAACATA TTCAATTTCA TTGTTATCAA
   153841 AATCTTTTCC TAATATTTGA AAAGAAAATC TGTCATTACT CTGACTTTTT CCAATGAAGG
   153901 CAAATTGAGT AGGGAGATAT GTTCTACCTT CAGAATTAGG TGGGAACAAA TAGAAAGCAT
   153961 AATCAATATC ATTCACTAAA ATATTATATG TTAACGGTCT AGTATTAAGT ATTGTAGGTA
   154021 TTCTAGTATT GAAGGGGCGG TTTGGTCCGC CGATAGTCAG CGGGGCATTT TGATTAACTA
   154081 CTGTAATTGA ATACGACTGT AGAGCAGTTC CGAAAGCAGT AATCAATCTT AATGTAAATT
   154141 CATAAGTTTC AATAGTAGGT TGACCTACAG AAATATTAGG TAACAACACA TCCATATAGC
   154201 CGGCGTCATT CGATAGTTGA TATATTGGGC CGTTAACTGT AGTAGATATC GTAAACGTAG
   154261 TAGAATTAAT TACTTCTCTG ACATAATACG TTTCTCCTGC TGTGACTCCG CCTAATACAG
   154321 TACCTGAGAA TGATACGGGT CGACCAATAC TAAATCCCAA AGTACTATAA CATGTGATTG
   154381 TGTTATCTAA TACAGCAAGT GATGCTGTAC TAACAGAACC TAAGCTAACA TTTACAACTG
   154441 GAGGATTAGG ATAACCTCTG ATTAAACCAA ATTCATTAAT TTCTAACCCA GGTGGAAGAT
   154501 TACCCTGAAC TAATGCAACC AACGTGGGTG TATCTACAAT TGGCACACTA TACCTGATAG
   154561 GGTATTCTAT CCATACGCTG TCATTAGTTA CAAAGAGTGT TCCAGCAGGT GTTGTAAATT
   154621 CAGGGGCGTC GATACCGGAC AAACTTATAT TAAACGTTCT GTCTCGAATA TTTCCAAGAT
   154681 TATCTGTTGC TCTTACTACG AATATATATG GTGTGTTATC TAGAACAGGT TCTGTTCTAC
   154741 CAAATATCAC CCCGGCAGTA GTCAGCGAAG TACCCGTAGG TAGAACACCA CTAATCAGTT
   154801 CATATGTGAC TGAGCTAGCT GGTAATATAG GACTGGCGGA CAATTGAAAA TTGATAATAG
   154861 ATCCAGAAGT AAATGCTCCT ATATTACCAG CCGGGGTGTT CCAAATGGGT TGTGCCATAA
   154921 TTTTATTACT TTAATGCCTT CAATGCAATA TCATAGTGAT GTTTTCTATC AGCTAGACCA
   154981 ATAGTACCGC CGTTGATACG CTTAGTTAAA CCAACAAAGT CACCCTTGTC TGCATAGATA
   155041 CTTAGCTTGT TTGCGTCCCA GAACCAACCA GCACTTGCTA CAGCGCCTTC AGCAGTTTCG
   155101 AGATAAGCAA CAGCTTCGTC TAGCGTCATT CCGATTGATT TTGCAAAGCG AGAATAGTTA
   155161 TCCTTACCGG TCAACTGAAT CAAGCCACGA CCGCAGAACT TATGTCCGTC GCCACTAGCT
   155221 TCTGTTCCAT TGCCCATACG ATTTGCATAG ACTTTGTTAG CAATCTTTAC TGGCTTACGA
   155281 GCATACTGGT TTGCAATCTC TAGTGTGGTG AAACGCTTTG GCCAAGTTTT TCTAAGTGAC
   155341 GCTGCACTAT AGTTCAATCC TTCTTTAACG AAGTTAAAGC CGCCGGACTC GTGAGCAATC
   155401 TGTGCTAGGA ATGCAGCCAT TCTCTTTGGA TTCTCAAATA AGTCAAAGTG GTCACCGATT
   155461 TTGTTTAACG GTTCTACATA TTTTGCAAGA ACAGTTGCCT TAGTCTTTGG GCAAACTTCT
   155521 CTCAATAATT CTAACGTTAC TCTACTCATA ACTTCCCCCT ATGTTAATTA TGGTCTTCCC
   155581 TGACCTCTAT ATGCTTTATA ATTTTTACGC TTGTGCTTAT TCATAGTAGA AAACTTAATA
   155641 CTACTATGTG ACGCCCCAAT TGAAGTCTTT CCCTTTGCTT GATTAGAGAA TGATACTTTT
   155701 TGAGTTGAAT TTACTGATTT TGCCATAATA TTACCTTTCT ATGTTAAGCA AATGTTGCAC
   155761 CGACTGTATA CCAGTCAGTT GAAGTCGGTG CTACGTATTG TAATGTTGCG CCGGCTGAGT
   155821 GTGAATACGC TGCGTTAACT GTTCCGCCAT TGATATCAGC ACCTGTATTA GGCCAAACCG
   155881 AAAGAGCGTT AGCAGACGTA TTAATGATAG TGATTATCAT GCCAGGAACA GCTACTGGTA
   155941 ATTTTACCCC AGTATTCAAT AGTGGCACAA TTGTGGTGAC TACGTTTATT TCTTTAGTGA
   156001 GTGCAACTGC GGTCCCTTGG GTGAGTCCTA GCGCAATAAT ACCTGTCCCT ACAGAACGAA
   156061 TCACGTATCC TGTCATATTG ATATTAGCTT GTGCAGTGAT ATTGCCTGAT ACCGTGAGAG
   156121 AAGTCAACGT GCCAACTGAT GTAACGTTAG GTTGTGATGC AGTTGTTAAT GTACCAGTTA
   156181 GTAATGAAGC ACCAATAGTA CCTGAGTTAG CATAGACATT ACCAGCAGTT ACATTACCGG
   156241 TTACTGCAAC ACTTGTTAAT GTTCCGACAC TAGTGATGTT TGGCTGCGCC GCAGTTGTTA
   156301 CAGTACCGGC AGTAGTTGCA CTAGTGGCTG CACCAGATAG AGCACCAACA AATGTTGTAG
   156361 CTGTAATAGA GGCATTACCT AAGTTAGCAC TAATGCTTGT ATTAATCACT GCACTTGAGT
   156421 TACCATTGGC ACTTGAAGTG CTAAATGTAG GATAAACAGT AGTTGCAGTT GATGTATTCT
   156481 GCAATAAGGC AGAAGCATTA GTTGCGCTTG TCGCTGATGT TGCAGTACCG GCTGTTGCGG
   156541 CATTCAAGTT AGCAACTTGA GTTGTAGAAG TAACGACAAG AGGAGCAGTA CCAGTTGCTA
   156601 CATTTGATAT TAATTGAGGA GCAGTGACAT TTGCGGTAGC AAGTACTTGT GCAGTACCTA
   156661 AGTTACCTAC GTTAGCATTA CCGGTTACAC TTAGTGTGCC GCCGGTTGAA AGGTTTCCTG
   156721 CTGTTGCAGT ACCTGTTATT GCCAGTGATG TTAATGTGCC AACTGAAGTG ATATTAGGCT
   156781 GTGCTGCGGT AGTAACAGTA CCGGCTGTAC TTGCCGCTCC AGTCAATGCG CCTGTAAATG
   156841 TTGTTGCACT TACATTACCT GCACTAATAT TACCAGTAAC TGCTAATGAA GTTAGTGTAC
   156901 CAACACTAGT GATATTGGGT TGTGCTGCTG TTGTCACTGT GCCGGCAGTT GTTGCCGTTG
   156961 CAGCAGCAAG GTTAGCAACT ACAGTAGTTG ATGTAACGAC CAGCGGTGCG GTTCCAGTTA
   157021 CAATATTGCT GATCAACTGC GTACCGCTAA TATTGCCAGT AGCAATAACT CTGGCTGTAC
   157081 CTAAGTTACC GACGTTCGCA TTACCTGTTA CACTCAATGC ACCGCCTGTT ACCAAATTAC
   157141 CACCAGTAAC ATTACCAGTG ACACTCAAAC TTGTTAGTGT ACCAACACTT GTAATGTTAG
   157201 GTTGAGCATT ATTCGTTACT GTACCAGCAG TTGTCGCTGA ACCAGCAGAC GTTGCAAACG
   157261 TTGCGTTAGC AACAGTACCA GTCACATTAG CACCAGTTAG ATTTGTTAAG TTTGCACCAT
   157321 TACCGGAAAA TAAGTTAGAC GTAATCGTTC CTGTAGTAAC AGAAACGTTA CCGGCGCTGA
   157381 TAGTTCCACT TACCAATAAC GTAGTTAAAG TACCTACACT CGTGATATTA GGTTGTGCGT
   157441 TTGTTGTTAC TGTACCGGCC GTTGTTGCTG AACCAGCGGT TATTGCTGAG CCAGCCGTAG
   157501 CTACGCTCAA GTTTGCAACT TGAGTTGTAC TTGTGACAAT CAAAGGAGCA GTGCCGGTTG
   157561 CTACATTAGA TATTAACTGA GGAGCGGTCA CGTTTGCTGT AGCAAGTACT CGTGCAGTCC
   157621 CTAAGTTACC TACGTTAGCA TTACCGGTAA CATTTAATGT ACTGCCTACA GTAAGTGAAG
   157681 TTAGCGAACC AACACTCGTA ATGTTTGGTT GAGCAGCAGT TACTAACGTA CCAGTAATAT
   157741 TTGTTGCAGT AATGTTGCCT GCACCAACAT TGCCGGTTAC CGTCACCGCA CCGGCTGATA
   157801 GAGTGCCGCT AGTTTTATTA AAGGTTAAAT TAGCGTTACC TGCATAAGTC GAGCCACCGT
   157861 CATTGAAAAT AACTTGAGAA TTAGCACCTT GTGCAGGAAC TAGAGTTGCA GTGTCCCAAG
   157921 TTAGATTGCC ACTACCATTA GTTCTTAAGA ATGCATTTGC GACACCGCCG GTAATGATGA
   157981 CGTTGCTATT TGGTCCTAAA TTACTTACTC CGGAAACATT TAGTCCAGTT AATGTACCTA
   158041 CGCTAGTGAC ATTAGGTTGT GCAGCAGTTG TTAAGCTGCC GGCAAGCGAT GTTGCTGATA
   158101 TATTTCCTGC TGTGATGTTT CCGGTAACAT TGGCATACCC TGCAATGTTA GCTCCTGCAT
   158161 TGGTTACTAC TAATACGTTA GGAGTACCAC CTGACGTAAT TCTAACATTG CTATTATTGT
   158221 CTACTCTTAC TTCAGAGGTT CCGTTGATAA TAAATGAACC AGTACTTACT GAAATGTTTG
   158281 TTAATAAACT ACCGTCACCT TGGAAGAAGT TTGCTGTAGC AAGATTGCCT AAGTTAGCGT
   158341 TGCCTGATGT GATATTACCG GTAACACCAA GTGAGGTTAG AGTGCCAACC GATGTAATAT
   158401 TTGGTTGAGC AGCAGTTGTC ACTGTACCGG CAGTAGTTGC GCTTGTAGCA GCGCCAGATA
   158461 GGGCACCGAC AAACGTAGTT GCAGTAATAG AGTTGTTTGA TAGATTAGCA GTTAGGCCAG
   158521 TACTTGTTAA TTCTGCTACA TTGCCTGTTG CTGCATTTGC AAAAATAATG AAGTTATTTC
   158581 CTGTACCTGC GGCTACATTG ATGTTATCTG CAACGTTAGC ATACGCAACA TTCAGGTTAC
   158641 TAACACGAGT AGTAGATGTT ACTGTCAATG GAGCAGTACC AGTTGCTACG TTTGAGGTTA
   158701 ATGTACTTGC GACAACCGCA GTAGTTGCAT TTAAATTGCC AACGTTAGCA TTTGCGGTTA
   158761 CTGCAACTGA GCTTAGTGTA CCAACACTAG TGATATTAGG TTGTGCTGCT GTTACAACAG
   158821 TGCCTGCTGT AGTGGCGTTG CCACTCAATG CACCGACGAA TGTAGTAGCA GTAATAGAGT
   158881 TGTTTGATAA GTTAGCGGTG AGGCCCGTGC TTGTTAGCTC TGCAATATTT CCTGTTGCTG
   158941 CGTTTGCAAA AACAATGAAG TTATTTCCTG TTCCGGCAGC TACACTCATC AAATCAGAGA
   159001 CATTTGCTTG AGCAACATTC AAGTTTGCAA CACGAGTAGT CGAAGTGACT GTTAATGGAG
   159061 CAGTACCAGT TGCTACGTTT GAGATTAAAG TACTTGCAGT AATGTTGCCG GCTGTTGCAA
   159121 AGTTGCCTGA TGTAGTTGTG CCGGTAACTC CTAATGATGT TAGTGTGCCA ACTGATGTAA
   159181 TGTTTGGTTG AGCAGCAGTT GTTACAGTAC CCGCTGTAGT GGCACTTGTT GCAGCACCAG
   159241 ACAGAGCGCC TACAAACGTA GTTGCAGTGA TAGAGTTGTT TGATAAATTA GCAGTAAGAC
   159301 CTGTGCTTGT TAATTCTGTT ACGTTACCTG TCGCCGCATT TGCAAAGATA AGGAAGTTAT
   159361 TTCCCGTTCC AGCCGCTACA CTGATGAAGT CGGCAACGTT TGCATAATTA ACATTTAGGT
   159421 TTGCAACACG AGTTGTACTC GTGACTACGA GTGGAGCAGT GCCGGTTGCA ACGTTACTAA
   159481 TCAATTGGGG TGTAGTTACG TTTGCAGATG CAAGAACTTG CGCTGTTCCT AGATTACCTA
   159541 GGTTAGCGTT ACTAGTTGTA CTGATGACAC CGACAACGGT AAGTCCAGTA GTAGTAAAGT
   159601 TAGCTCTTGC AGTACCGTTT ACAAATACAG ATACGTTGCC AGCAGCAGCC GGAATGTTGA
   159661 CGTTTGAGTT GCCGTTTGCT AACGAACCAA TTAAATTACC AGCAGTTACA TTTCCGGTAA
   159721 CTGCTAATGC GCCGGTAATA TTTGATCCAA TAGAAGTTAC GACCATTGTG GTAGTACCAG
   159781 CAATCACAAT ATTTAGATTG CCGCCAGCAT CACTGATGTT AGCATAACTG GTGCCATTTA
   159841 AAATTCTAGT ATTTGCTAAT GCAGATACAT TAGTAAGATT GCTGCCGTCG CCGTAGAAGA
   159901 AGTTAGCATT TATAATGTTG GCATTTACGT TTGCAGTAAT GTTAGCGTTT GCAGCAGTAA
   159961 TTCTTGCAGT AGCGTTTATA TTTCCTGCAT TAACATTTGC TGTTATATTT GCATTAGCGG
   160021 TTACATTTAG ATTACCTGTC ACATTAGCAT TAGCACTTAC TACTAATGTA TTACTAATCA
   160081 TATTGTTAGA TATTAAATTG GCTGTAGTAG ATACATTACC TGTAAAACTA GCAGTGTTTC
   160141 CATTAATCTG TGCGTTAACA TTTACTGTTT GAGCAGTCAA TGTACTTGAT AATTGTAAGT
   160201 TAGCAACTCC TGTAATAGTT GACGGGAGGT TGATGACAAG AGGTGTAGAG CCTTGCGTTA
   160261 CAACTGCTAG TGATCCAGGT GTGCCGGCTC CGGCAGAAAG ATTTAAAGTA GTACTTTCTG
   160321 CTCTAACTTG CGCAATATTA GCACTGATAA TAACGTTTCC AGTAGGAGAG TTAACCGTAG
   160381 TTCCTGTTCC CGGTACTCTG TTAACTGACA ACACCGCCTG TTCTTGCAAG CCAGAAAATA
   160441 ATTCTGTAAA GTTTTCTTGT ACCTTTTGGA ATGCTGTTCT GATTGCATCC GCATTTGGAT
   160501 CATCCGGGAA ACTACCAAAA TCTATATTTT TTTGGGCCAT GTATTAACAT CCTACTATTA
   160561 GTCTTACTGT ATTTATCGTT CTGGATTCAT TTACAACTGG CAAAAAAATA GCCGGGAACT
   160621 AGCCCGGCTA TCTTTAATAA TTTAGTATTT TACTTCTTTA TACCTGCAAG AGTTGCCCAA
   160681 TCCTTCGGAC TGTCAATCAT GCGATCATTT TGACCTGCAA TGACAGGAAC TGTTGTCTGA
   160741 CCAGTTGACT TAGGCTTGTT CAAGCCACCA GCAATTACTT TAGTCATAAA GTCAATGTCT
   160801 TGTTCGAAAG TTGTGTCCGA AACAGTCTTT CCTGGCCCAG CGTTATTAGC CCACTCATCA
   160861 ACTTTTTCTT TTTTGTCTTT CTTGTCATCG TATTCAATAT CTTTGGTGAC TTTCTTTCCA
   160921 GCTTTTTCAG CCTTATCGTC GTCTTTACCT TTATGATCTT CATCATGTTC GATATCTTTA
   160981 GCTACTTTTT TACCAGCTTT TTCGGCTTTG TCATCTTCTT TTTCAGTTGA TTCTTCTGCA
   161041 ATGAACGAAA GCTTTCTGAA AAGATTAGCA AACGATTCGG CAACAGTTTT ATCTTCTTCT
   161101 TCGTCATCCG ATTCTTGAAC AGCCTGATCA CTCATTCCGT CTTCAATGTC TTGACCGGCA
   161161 TCAGCTTTAG CAAGTGATGC GTTTGCAGCA GCATTACCTT GCATGTCGTT AGTTGCGTTT
   161221 GCTGCGCCGC TATCAGGAGC ATTAGCTTCA GAGACTTCAA ATTCCATTTG GTCTTCTGAT
   161281 TCTACTTCGT CAACCTGGTC ACGATCACGA TAATAATGTC CGGCAGCGTC ATGCGCGCCG
   161341 TTTGGATCTA CATTACCGTC TTTATCATGC CATTCATCAT GGTCTTCATC GTCTTCTACT
   161401 TCATCAACCA TTTTGCCACC ACAGCTATGA CCAGCTTCCA TCATTCCGCC GCATTCGTTG
   161461 CAAGTTGATT CGTTAGAAGG TTGATCATAA TCACTACATT CGCAATCGCC GTCGCATCCG
   161521 CAATCTTTTT TGCCGGCTTC TTCGTGATTA CCATAAAGCT GTTCTTCGTC ACCTTCTTCG
   161581 TCAGCATAGT CTTCAGCGCC ATCAGATTGA ATGCCTGATA ATTTCTGCAT CAAGCCCATC
   161641 ATACCATCAT GACCGTCTAC TACACCAATG TCTACGCCGC CTGCACCAAT TTCGTCTGGC
   161701 GCACCGTGTG AAGGTTGAAC TGACATTGCG CTTGAATGTG TATCTGCATT GTCATCACCG
   161761 AATAGACCAA GTCCTGCGCT CTTTACGATA GCCATCAATT GTTCTGATTC AGGTCCAGTA
   161821 GCATTAATGT TTACTGAGTC CTCAGAATCA TTATTGCCTT TAGAAACAGA TACCGAAAGA
   161881 CCTTCCTTTA ACAAATCATT GAGTTGGTTA TCCCATGACT CAAATGCATA TTCGCTGACA
   161941 TTTTCACCAT AGTTAGAACG GTCAGTAAAT GTCTTGCCAC CTACTGAGAA CTTGCCGCCC
   162001 TTTGGAGTCT TAGCAAGAGC AGCAGTGAAT GCATTGCCTT CATCGAATTC AGCTTCCATA
   162061 GCAGGCATTG CTGCACTAGC CATACCAGGA ACTGTTGCTG CTGGCATAGC TGGGGCAGTT
   162121 TCGTAAACTC CCTGACCATA GCACTCATCG AGGCCTTCTT TATAGCCGTC GTGATATGCT
   162181 TTCATTTCGC CCATGTCTTC ATAACGTTTG CCAGAGTGTG CGTGACCTCT TAGACCGTGT
   162241 GATTTGCCCT CTAAGCGGGC CGCGCTAATT CTGTGATTCA TTGATTCTTT CACCTTTTGT
   162301 TTTTTCTTGT CGGCTGCTGC CTTCTTCATT GGTTCTTTCT TGTCACCATC TTTGTCTAGG
   162361 TCTAAGAAGT CTGGCTTCTT ACCTTTAACC GGTGCTTTAG TTGAAGCCTT GTCATCTTTC
   162421 TTAGGGAAAG GATTAACACC CTTCTTACCT TCAGTAACTT CCTTAACTCT TGCATACGAT
   162481 GGAGCTTTTG ATTTAGCATA TTTCTTACCA ATCAACTCTT TGTAATTTTC TCTATTGAAG
   162541 GCGTTGTCAA TCACCTCTAC TTGTGGTTCT TTACCTTCAA GTGTTGTTGG GCTACGACCA
   162601 GCACCTAAGC CAGCACCCTT ATTATCAATT CCTGCTGATG ATGGGATATC ACCTTCGTCA
   162661 ACTTCTCTAC GAAATCTAGC CTTAAGGTCT TGCTTGTTTG CCGTTCCGCC CTTATTCATT
   162721 CTATAAGAAG TCTTAGCTCT AGCAGCTAAC TGATCAGGGT CTTGGAAAGT ATCTCTATCC
   162781 GGTCTACCGA ATGCTTGGGT GTAAGCAGCA TCAGCAGCGT GTTTCTTCAT TTCAGGCCAC
   162841 TTCTTACCGA TCTTCTGTTG AAGTGTGTAA CCTCGATGGT CGTCCATATC AGAAGCAGCA
   162901 TATTGAAGTG CTTGCATTGC TTTGCCTTTT GAGATTTCGT CAAGATTTTC TTCTTCAAGT
   162961 TTACCTTGCT TTGCTAGCTT TGCACGAACT GCGCCAGCTA CACGCTCGCC TGCTGCTTTA
   163021 GAACCATAAC GTTCACCTGC GCTTTTAGCA ATCTTAGCAA AGTTCTTGCC TGGCTTACCT
   163081 TCATCTTTTT CTTGTACTGC TTGTTGACCA GCTTGCATTT GATTTGGGTT GGGTTGACCA
   163141 GCAGCAGTAG CTTGTTGTTG ACCGGGCTGA GTTGGTACAA CAATCTGTGC TTTACCTTGT
   163201 GCTGCTAAAT CAGTCAATGC TTTCTGCATT GCTTGTCCTG CAGGAGAAGT ATCATTGATG
   163261 TTCAGGAAGC CTGCGCCAGT TGACTGGGTA TCACCCTGCT TTCCTACAAC AGGAATAGGC
   163321 TTTTGCATTG CCATATTCTC AAAAACATCC TTAAGTGATG CTGGCTTATT TGCTATTTTC
   163381 ATCGGAGGAG TAGTTGAATC TTCTCTCAAC ATTCTTTTCT TAGTGACTTT AGGAGCAGTA
   163441 GCTTCTAACT CAGCTAGTTT TTGCATAATG TCTTTCATCA ACTTATCCTC TTCCTGTCTG
   163501 TGGCTTAGCC GGGCGAGTGA TTTTACTCAT TGGACTTTCT TTACCCATTG AGGCCATCTG
   163561 CGTTTCTGGC TTGAAAGGAT CAAATGCGTT GGGTGTCTTC TTACCTTCGT AAGGAATGTC
   163621 GATTGTATTA TCTTTCATTT GATCTTGAAT GCTGTCAAGA TAGCTATTGC CGTATGCCTT
   163681 AGCAGCTTCT TTAGCGCCAG GCTGTTCTTC TAGTTCTTCG TGATTTAATA CAGGACTATG
   163741 TGAAGCTTCG TTAGCATAAC CTTCGCTCTC GCTGTTGATG CTGTCATCAA AGTTAGTTCC
   163801 AACAACACGA ACATAGTTTA CATTATAACC CAACAACTGC GCAATTTGCT GAATCATAGG
   163861 TTCATTTGCA GGATAGCGAA ATTCTGCTTT GATGATATGA ACTGGTTCGT TCTCTAAATC
   163921 AGGAAACCCG TAAGGGCTTT TCTGAATCGG CGTTGAAACG GGATCAGAAA TCTTGATTGG
   163981 GTCAAACTTG TTAAGATTAT ACTTGAACAT GTCAAGAAAA TTCTTATCAA CGTGCCCGGC
   164041 GATTTTAATA GTATAGTTAT AAGTGTGAAC ACTCTCAACA ATGTAATGTT TTAAACTGCG
   164101 CATATAGGAT CCTTGAATAG CTTTAATGAT ATATTTATCA TTGCTCGTTG TTTTTAGTGT
   164161 TAAACATCTT AAGTAGGTCG TTACGATCAA GTGATTGCCC GGTTCCTAAT GGGGTAGATT
   164221 CTATTTCTTC AGACTTAGCC AGCAATTTTT GATCAAGCTG TGCTTTTTTC ATCTGCAAAT
   164281 CAAGCATTTT AAGCTTCTTA TTAATCTTTG CAGTCTTAGC AGTAATAGCG TGACCTAGCA
   164341 TACTACTCGC ACTATTGAAA ATCTCAGAAC TAAATCTAGA TTCTACCTGC ATACCCAAAT
   164401 CCATTAAGTC TTTATAGCTA GACGTAGCCA TTTGGGCTAG CTCATCCATC TCAGTATCAG
   164461 CAGCTTCTAA CCCTTTTACT TGGGGAAGTG CTGCTTCAAT CTTGTCAAGG GTACTTAATG
   164521 CGTTTTCAGT TACTTCTTCC GTCATATCCG GAAGTGGAAT AGTTAGGTCA TTTTCGACTG
   164581 ACGAAGAAAG TTCAAAAAGC TGTTCTAGTT TTTTTGTCAT ATAAGTATTT AGTTTTACTT
   164641 CTTCCCATTT CTGAAAATGT CATCTTCGGT TATTACGCGG AAGCCAAAAC CCTGAGCTTT
   164701 GCAATACTGT GCCGCAGCTT GCCACTTAGC ATGGTTAATT GCGACAACCA TCCTATCTTT
   164761 AGCATTCACT ACCTTACTCT CAATAACGCT TTGCTTTTTG GGTTTGATTT CAACTACTTC
   164821 TGCTATTTTT TTACTGAACT TGTTCTCATA CACTACAAAG AAGTCCGGAA CATATATAGT
   164881 TGGTTTTCCA GTCAATGGAT GCTTATATGG AATTCGCATC GATTCACTGG CCCAATATAT
   164941 GACATTGCTG TTAGTATCGC AGAATGTCAT AAAGGTAAGC TCCCAACCAG AACGATATCT
   165001 GGGTTTATGA TTACCTATAT ACTTTTGTGG ATTTTTAGGA ACATATATCC CCTGAGCATA
   165061 TCTAGCCATA TCACATGACT ACGTTTCTCT GAACTGATTC ATTGGGCTTT GGAATGCTGC
   165121 CAACACCATA TAAGGATGCT TTTGGTCTAA ATGTGTTAAG ATAGTAACAT ATGACTTGAT
   165181 TCATCTGCAA TTTATTAGTT TTACCTTTAA TAGTAGCTAA TAAATCAAGA ACATTGTAAT
   165241 TTCCTTCTTG CGCAATTCTA AACAACAGTG ATGCAAACGT GCTAGCTTCG GTTTTGTCGT
   165301 TTGAGTTACC CAAGAAAAAT GAGTACACTA CATCCCAGTC TGTAGCATTC ACTCTGAGTC
   165361 TTGTGGAGTA AAAATTATCA AAAATTCTTA CTGCGCTGTC GGTGGGAGTA ATAGTAAATA
   165421 TAGCCATAAT ACTATTTATA CTATAAGTAT CAGTCTTTAT ATGAATACGG GATTTGGATT
   165481 TGTTCCAAAC GGAGCTTCTA CTGGGAATCC GGTAACATTA GAATTACCAT TAAACTGATT
   165541 TCCTGCTGTC GGCTCGTTCG TTATTACTGT GGGAGAGCGT GCTGCTCCTA TAGTAGGTGA
   165601 ACCTCCTAGT CCAGCAAATC CAGGAGTTTG ACTTGCGTTA GGAATATTAA ACAGTGTGTT
   165661 TCTATTAGAT GGGACATTTG TAGCTGAGTC CTCGAACATT TGATTAAGTG CTAGTTGAGC
   165721 ATTTGTATTT AAGTTTGGAA ATTTGGTATT GTTATACTGT TGTTCTGCTG CGGCAATAGC
   165781 AAGTGTTGAA CTTCCGGGTT GCAGCGAACG GATCGAGCCG CCAGCGCCGT CTACTAGCCC
   165841 GCCTTGCCCT AATACAGTAC CATTGGTACC AGTCGGGGTA ATTGGACTCG GGGTGCGGTC
   165901 ATATGTTGCT TCGCTACCGA AGCCGGTTAC GATATCCCCC GGACTTCTTC CATCTAAGTT
   165961 ACCAGCGTTA TAGACTACAG TTTCATAATC TATAGTCATT CTATTTTCCA TAGTACCATT
   166021 TCCGGTATCA TATTTGTAAG TATCGTGTGA AAAATTAGTG ATCATTGGAT TTATAAGCGT
   166081 GTACGCAGTA AAATCATGTT GGTTAAAACC AAACACTGTT ATATTCTTAA AGAACGGTAA
   166141 TTTAACGCCT GCGTCAAAAA AATCGTCATT GCTGCCTCCG GAAAAACCCC AATCGGTCCA
   166201 ACCTGCATCA TCTTCATATA TGTCTCTATA ATTATATGAT TCTGTAGTTC CTCCGGGTGC
   166261 ATCTGCTGTT AAAAGAGGAT CAATATTGGC GCCGCGTGAG GCACGTAGCA CATTTGAGGG
   166321 CTTTGAGCCG TCATTATAAT AGTAACGATA ATACGCTTCC CACAATTTGT TTATAGCGTT
   166381 ACCGTTATCA TCATGAAAGG TTATTTCTAT AGGATCATAT TTGATTTTAG TTTGCACTAT
   166441 TCTTTTTCTG TTGTATTGAT TCATTTGGTG AGTAGTGAAA TTGTATGAGG GGAGCTTAAC
   166501 TTCTTTTACT AAAATACCAT AGTTGGCATC TGAAAAATAC GCCTGAGGAT TAATATCAAA
   166561 GAATGTGTGG AATAGAAATT TGAATTTAGG GGTGTTTGCA TATGAATTAG GCCTAAATAT
   166621 TTTTTCGGCA TGTGTGTAGT CTCTAAGGAT TTTGCTGCCG AAGAAATCTC CGGCAGCACT
   166681 ATTCTGTAAA CTTTCACCCC AATTTTGGCC AGGCATTATT CTGTCCTAAC TATTATATTG
   166741 TGCCGATACC TGTTGCAGAA CCAGCTGAAC CAAGAGGTGC TCTTCCAACA AACTGTCCGA
   166801 TACCACTTGT CAACGGTGCT TGAATTGCGT TATCATAGCG AATTGATAGT GCAATTTGCG
   166861 CCGGATCGTT AGTACCATAG TTTAATGAAC CATAGTTAGC TGATTTGATG AAGCAACCGT
   166921 AGCATTCCCA AGTTTCAAGA ACTATAGGAA CAAGTGTTCC GTTACCACCA TCTAGAATTT
   166981 CAATATTAGT TTGGAACTTA TAGTCTTGTC CAGTTGCAGC AGATGCTTGC TCAACAAAGT
[truncated: 377,205 more chars]
