# Supplementary material for: Clades of huge phages from across Earth’s ecosystems
Source: Nature. 2020 Feb 12;578(7795):425–31. doi: 10.1038/s41586-020-2007-4 (PMC7162821; doi:10.1038/s41586-020-2007-4)
Supplement: Supplementary file 6 — Genbank files for all genome. [file 41586_2020_2007_MOESM6_ESM.zip › genbank_genomes_SD-4/R2_PHAGE_CIR_48_113.gbk]

LOCUS       S2_006_000_R2_scaffold_44_prodigal-single     267210 bp    DNA     linear   BCT NOV-13-2019
DEFINITION  S2_006_000_R2_scaffold_44_prodigal-single, contig.
ACCESSION   S2_006_000_R2_scaffold_44_prodigal-single
VERSION     S2_006_000_R2_scaffold_44_prodigal-single.1  GI:
KEYWORDS    .
SOURCE      R2_PHAGE_CIR_48_113
  ORGANISM  R2_PHAGE_CIR_48_113
            .
COMMENT     Data sourced from ggkbase. For additional details see
            http://ggkbase.berkeley.edu/organisms/405084
FEATURES             Location/Qualifiers
     source          1..267210
                     /organism="R2_PHAGE_CIR_48_113"
                     /mol_type="genomic DNA"
     gene            complement(<1..141)
                     /locus_tag="S2_006_000_R2_scaffold_44_prodigal-single_1"
     CDS             complement(<1..141)
                     /product="hypothetical protein"
                     /codon_start=1
                     /transl_table=11
                     /translation="MFFKDMLIKNVFPQVKNRNDIQVTDPVPNTGDGFFSTSVTVSPS
                     LHS"
     gene            complement(161..781)
                     /locus_tag="S2_006_000_R2_scaffold_44_prodigal-single_2"
     CDS             complement(161..781)
                     /product="hypothetical protein"
                     /codon_start=1
                     /transl_table=11
                     /translation="MATKFIQDNGFDQAMLDLVKKVFELNKVTKYDPTDYVPVKVSAA
                     FKLPGLIKHNSIMHLSPLSSNMRRPNLRLAYDREDIGDILEPFDPKLNHVDINAPAHD
                     MIDEINKCIGNQVTLRKEDFYDSYVAQGEEHTFIDLHAKPDSYFYYGNYKIPVIDTDL
                     FILTFEINPYKSFYPTGMTLDADIKDLVERFRPVKMTLEARIFNRA*"
     gene            complement(790..2475)
                     /locus_tag="S2_006_000_R2_scaffold_44_prodigal-single_3"
     CDS             complement(790..2475)
                     /product="hypothetical protein"
                     /codon_start=1
                     /transl_table=11
                     /translation="VTQLLDITKPAKEIIIDKYNAKSGVHIQYHYVELGQLTVLAPGP
                     QKENTKIELLPTVEAPWLNKFHLSYQRMDLVDIFAAPYLYIPSAGGANLYDILDDINL
                     AVGLNLTIEDVEDAPLVPNADPALPTKVMVKTKPGSVFYIGEMEISLDVVMNQPVKGN
                     ESNSIIFAAIKEDNAMDRIGAYAFDGYPSTNFKFLSNIDLLVECKIDSIFSCEQNLIV
                     VNGRFSMVANKLAWITPGTIYRTITINRVGQIVSARQEESPLVNIPVQYIDTDREKGV
                     FYVADVANYININPKRVYRVFENGTLDANFNYTDLDDTVVKIIPAKEGFFAISYTAPS
                     YFIKRYTYDGIEDATWSVVEIVSHAGPLINIDGFIRLDGSGNEVLEMMMSDNEYTVAS
                     APDFVATTVNVFKSPHQTDFFSPFFSVHDNGNTVNASGYMAQFNNRGPFANTYWRPKL
                     VRNIKAGSAVYGQNTYNYLKYPTVVGMIVNEDKDYAPVVTRMDRAEKVTELKKVYQVL
                     SGYETYVLVELQNRDTDVISTGIMSFGPDHAFNGVLMSLIGPDVQVVDLTVLH*"
     gene            complement(2488..2850)
                     /locus_tag="S2_006_000_R2_scaffold_44_prodigal-single_4"
     CDS             complement(2488..2850)
                     /product="hypothetical protein"
                     /codon_start=1
                     /transl_table=11
                     /translation="MSQVASLTEGFPFSPNLKALLSTERLALRRISVSGKELNAVPFK
                     NGDIFECTEEREDVMVDTVRVKDGNLFIKLVSLDKTFEGNPIEYEVSEQMLKKYYNPT
                     DRRQPFLETAAFSTCMGE*"
     gene            complement(2905..4326)
                     /locus_tag="S2_006_000_R2_scaffold_44_prodigal-single_5"
     CDS             complement(2905..4326)
                     /product="Uncharacterized protein (Fragment) n=1 Tax
                     =uncultured bacterium RepID=K1YBN6_9BACT"
                     /codon_start=1
                     /transl_table=11
                     /translation="MIESSSPLREEMVKIMDAPEVPVSFSWTAEFKVKDTFEGEFDYR
                     EEDLRFLDDAELQEKIFKPMQITNIDFSDDFEKTIMREVWLTCVIPFGMWAKCLFLAR
                     DHIQCTIRRVALRGVTLDVNEEEDIDEFVFDVLFHLDESNSIVGVDYNTVSRTDLDNN
                     YMPATIKAELLDRSVEKVRKVTVGGNNRNCKPADFIRNALAYYTKDLEVEGEPAVEVI
                     DMVDPDNQDKRDHIIVQSGTPLLDLPSWVQNHCGGVYNTGLGCYATGKYIYVYPLYKT
                     DRFNDEEKTMTIIRLPSDLMPQVERTFRLEGEAIYVLGLSDAVFTDNSKAKQLAEGSG
                     IRYADSRRFMNGYTENKDNKTMYRRRENNSEYKATDLHGEDVINVSDNKINSNAFRER
                     SNFSRRNGAGYVFQWPNAKHEYIYPCMPVSVLYEDKGEVKELRGVVMGAHTSVQLIGT
                     GMTARKHGTVCLISVFVLPYEED*"
                     /db_xref="UniRef100_K1YBN6"
                     /db_xref="K1YBN6_9BACT"
     gene            complement(4313..4972)
                     /locus_tag="S2_006_000_R2_scaffold_44_prodigal-single_6"
     CDS             complement(4313..4972)
                     /product="hypothetical protein"
                     /codon_start=1
                     /transl_table=11
                     /translation="MAAITMEIDPDKDPMIYVFDILFDCKARLVDLTPEQDLKDYGHY
                     MTGMQMMDEANMTQLVPCTLSCAQIAEHMSKGFHIRFVHDRDVLKMYEFTQNHLMRWA
                     AALGYQSLNAAKAPIEELVKLDQFCSVIYEQAKFYDEPKLNSIEQRFGRQQSFGAILE
                     MFNNSNGGGAAEQARIDNLVTKRRKGFSQLFEEYQMRNDPSIQGNMGLDIFARGLNDR
                     V*"
     gene            complement(4972..6336)
                     /locus_tag="S2_006_000_R2_scaffold_44_prodigal-single_7"
     CDS             complement(4972..6336)
                     /product="PHIKZ099 n=2 Tax=Viruses RepID=Q8SD63_BPDPK"
                     /codon_start=1
                     /transl_table=11
                     /translation="MPIMQPKPLAPPDKQSNYPKIQPPRANTVVVDNSKTPLASLITH
                     VAGMALINDYYRLVVNKDNVLYAQDVGQSGVEQQYIKYRNFEIRQQGSFTEDQNTEDK
                     VFLTRGTGIVHSGFIPNEGDMFVADVGDGRRAVFNITRSERMSNRVNAVYQIDYAMAY
                     FVGDKPSEFDDLEGKVIQTYFYVKERLGMGLSPFLSDEEYSFSRNLMEHFQEMCGLYQ
                     SWFFSKEFAAYIVPGQNMSTFDYFLYKAQRTIFQDDVFGVLKKHQSMNITDDDLIERK
                     LDLFSVLIERSATKFKICDRRVGFCRTETFHFDGVTTNIRYTGIKALVYPYSTEKRND
                     EGYNSSGKSFSLEPMVPTPNTLDPEILADEVTAYNFGGKTVPLVKLVSEDDYYVFTES
                     FYKRGEDISVLEAQVLAYIDGKEINPTALRILLQNYIYWPRLERFYYMPVLMILILAT
                     LRGV*"
                     /db_xref="UniRef100_Q8SD63"
                     /db_xref="A0A0A8J9G3_9CAUD"
                     /db_xref="Q8SD63_BPDPK"
     gene            complement(6346..7893)
                     /locus_tag="S2_006_000_R2_scaffold_44_prodigal-single_8"
     CDS             complement(6346..7893)
                     /product="Uncharacterized protein {ECO:0000313|EMBL
                     :BAQ02694.1};  TaxID=1585840 species="Viruses; dsDNA
                     viruses, no RNA stage; Caudovirales; Myoviridae.;"
                     source="Ralstonia phage RSL2.;""
                     /codon_start=1
                     /transl_table=11
                     /translation="MSIMMLPLTEVDNCITRPVIFEIARQVMERTNIPMDTRILFKDK
                     AESVFQPGSEQGAPTNGNPIVSGESNIAIEVNETPMLEMITTEDDAKDNTNPPLFYDD
                     RLGISILPIKKQMNVVLTFSYKSNSKTFAERWKDDIWARIANQRDLDMHTVSYRYPFP
                     EQFLQLLKYFHALREKVAGYNEDFETYFKNHADNSLTNVSNLSGSISTLQKPENQTRI
                     LGWFDFQGEPEKANKDSESSTWTTTFTYRFMYEKTTHTVLRFPVAIHNQMVDERLFGR
                     MQKLLEEKKLQFSKVTEAAHFFETSATLDRIMDRKKRQIRVPAHDTIAYTEYVPHTWT
                     LASVLVELDPSTDILFNLLDLKNYGFNEHVLEYIKEEGYKWITKPYACMLNVSLYRNH
                     YLTSPLNLTIDKDLNVRSKADGVDIRKVNRVRIAFTDNIEHVMPEALVRLARYREALR
                     VLVKAGNTKPVNIYRMKPRIDLTWLLDDLLLQPDINTEVFYDMNRVMDWANVQLSHTR
                     AMKLANK*"
                     /db_xref="A0A0A8J9L3_9CAUD"
     gene            complement(8049..9626)
                     /locus_tag="S2_006_000_R2_scaffold_44_prodigal-single_9"
     CDS             complement(8049..9626)
                     /product="hypothetical protein"
                     /codon_start=1
                     /transl_table=11
                     /translation="MSETSGLQLHISEELEDQFEYADTDLVEVFKSNRENIREYMGAI
                     RNDLDNLVAMENFAGEMLTKEAVTEDDTKRYDEIVSRFANPSLIGMQYQSVAMESFGT
                     LLATASTIAQTASNTTNQALVAASLIKDGVIAGAKLAKILYERVRQGITKLAASWDFI
                     CGMIEKRWLGLAQLVDVYELQHQKLLEKFEQVEVHPKAMGSFKVQLYVAKLRNDGRDI
                     RNKDVMLSAVQEDCIGVSDLGEAFIKQLSNVKRVDILASQAFKLQYPYKQSLEQNLNT
                     VNELLKALSHNTLFSKGGFTKPYQAQSRILIGGKVVYIGYNPEPISAEAPRKQIREFI
                     SNMHFASIKRRDGMSNDTETVEFSNMTVSEAKDIFESVKLTNSTLRTYFESGIPEMLR
                     KRSSITDLIKFATGLTGGNAAFETIKNFFTYDGNLRAFNLVAPAAVSSLLGTFLGASS
                     FAIFGGMVAASAASYLLDYLRKYVMSNLFSMMDLQYKLTDVIEKFDHDFVDTIVEVHN
                     QGYRVCKKLASTRNWEF*"
     gene            complement(9743..11053)
                     /locus_tag="S2_006_000_R2_scaffold_44_prodigal-single_10"
     CDS             complement(9743..11053)
                     /product="Uncharacterized protein {ECO:0000313|EMBL
                     :BAQ02698.1};  TaxID=1585840 species="Viruses; dsDNA
                     viruses, no RNA stage; Caudovirales; Myoviridae.;"
                     source="Ralstonia phage RSL2.;""
                     /codon_start=1
                     /transl_table=11
                     /translation="MSGMFNNGIVAAMEDENAANQTELAIDEAGADSMEADLVETVDL
                     AANIDQGTSEVERTMKDADQLERHVEVLTEAEGEGGASPEVVETTEIAVEHIYNRLGI
                     YGKTGIPAMESFTTVHGKASNTRVAIEAISENIKRIWEAVKMAFKKLVNYVKDFFAKL
                     FDANAKMLSRVTSLRAKVAAVKGNPGKNVPASGIKGVVNSADLKNAKQGAGVGQISAA
                     AKGMSELANEIPAAVKGVESDAAFNAYSYSPTGKPAAKAQAPDGMQWTALMTVGTATV
                     ALLEPKAAKKGKEAYAAAQKASAKVFKAEAKGDGNLPVLDVASMKAVLDGVEESVKEL
                     MNQKSTIATAQSNLDKAVAEINKIASGGDKEDKELSNRSTTVRGAVTSMANAAIKGLT
                     LTGSEVARVCQGYLTYVERSAASYSESAKDKDAGGDNKDGEGKK*"
                     /db_xref="A0A0A8J9G8_9CAUD"
     gene            complement(11243..12967)
                     /locus_tag="S2_006_000_R2_scaffold_44_prodigal-single_11"
     CDS             complement(11243..12967)
                     /product="Transcription initiation factor TFIID subunit n
                     =1 Tax=Polysphondylium pallidum RepID=D3BH07_POLPA"
                     /codon_start=1
                     /transl_table=11
                     /translation="MNFINFGLEDEGTENETPKTGDDINLNPNEAEQAAQAIENQDST
                     EPAKVLQVANYKEELAILQNQADNGQTGDKDQDNTDGNNENQDGNDTPDADTSTENEE
                     TQTDEGEENQNSEDEEEPEDPPPADAEMGEEAPGKTDGEVAQEQFILEGHKSVAQALE
                     SIQVMGKYHDYISKRSDLSGLSPLAAKNISTAFEHHANLCGWQKPVTGMPALESFGSY
                     SASLVATGELKIAIEGFLDTVWTAIKKFFKSIWTWIMDVLTPKKAATTVPADRATRDK
                     AMRELEATNAKLLKTIESIDRAREKDQARKDEAELSRLRQEAREREAKLGQRIAAQLF
                     KTSDKGSFSEISLNARQMAETIEATVKMAKALAGIMTAAGSGALTGKVVRASDVGIQK
                     NSIAGITFNQLNRANQGVTLEAITDEIMGGIGARFVFAGTDTEAVSKTKGLNRALQEL
                     GHQGFKMVGVKEKSGFPSRMPTLDQSDVAHIRKIAQEVDSSYKSLNMVQETVTKMASL
                     IKSQTEGSEPPTWRGLSKEQISTLQMQLNLVGLLETNLVAGYKSTSDFVNNFRNGYIR
                     MAAMIAPE*"
                     /db_xref="UniRef100_D3BH07"
                     /db_xref="D3BH07_POLPA"
                     /db_xref="shu:SHYC_00105"
     gene            complement(12977..13597)
                     /locus_tag="S2_006_000_R2_scaffold_44_prodigal-single_12"
     CDS             complement(12977..13597)
                     /product="Uncharacterized protein (Fragment) n=1 Tax
                     =uncultured bacterium RepID=K1YBQ7_9BACT"
                     /codon_start=1
                     /transl_table=11
                     /translation="MDDRYLVVFPRGFIGRANTGLNKETNNSSMADKIEAVRYNNMSS
                     REQTSEVYNLNVTEMYQRMINQQLSTCKVTFVRAVIVEAYRNFSDRDFADFLSLQRDS
                     RYFTRQHQEFIIDTLRFILTGKREVNVNTWAVLLRRKLIDSTQSASSNPRYNKAVGEF
                     FTATASDGKPLGGSMHRVIAQWMGHRNGHEDLLQTLNILFGKEYNK*"
                     /db_xref="UniRef100_K1YBQ7"
                     /db_xref="K1YBQ7_9BACT"
     gene            complement(13599..14504)
                     /locus_tag="S2_006_000_R2_scaffold_44_prodigal-single_13"
     CDS             complement(13599..14504)
                     /product="Virion structural protein n=1 Tax=uncultured
                     bacterium RepID=K1WY75_9BACT"
                     /codon_start=1
                     /transl_table=11
                     /translation="MNPILTYASKLLPTFKRDRIEEDGRIVSTELATNTIPAYQSSVS
                     IFMPRDVKSKEVKRFMDRYNSEMGGSSTKGMVGDVAVRLEKIANVVELIRTAAAKEFE
                     TSIVVDGITLYKVSLIKSLELCGFISRFSLRLLHYFYILETSAAKKDEGYASTQISRG
                     EIKELENYFNDFCRALKALSRNDRNFIKDLEELPSVTVGPAAEATLSNIPTVKLDPLN
                     IFQVQGFVSVVYRIQMMVAQSQVSRYKEAKDLKTNLELRKLYLEGLKANGNPDEGIQR
                     EIDVVQSRIDRCAELIRKEEEKVGM*"
                     /db_xref="UniRef100_K1WY75"
                     /db_xref="K1WY75_9BACT"
     gene            complement(14524..15708)
                     /locus_tag="S2_006_000_R2_scaffold_44_prodigal-single_14"
     CDS             complement(14524..15708)
                     /product="Uncharacterized protein n=1 Tax=uncultured
                     bacterium RepID=K1XC83_9BACT"
                     /codon_start=1
                     /transl_table=11
                     /translation="MSIFSPASAGAAAAGDVIGTIANVFSKMKEAARHGQTSSLVDVT
                     AVARVEPLVIIDTDSFNADQYIGPVIQCAHTIFTAYYLQAVSLIGTVGSIKIAKTLDK
                     LNPNRKPDRSGFLAHVLMGQAMESMEGTINFAAEEPFGMGLESFSLPTYGMEAKDDKD
                     EAEGKSNEAKISDKALATANELSNLSVGKLVNVTLTDQGQTATFPIQIRLIANEMPIN
                     PMLKLLSMQGLDRTWTERYWKWRAGRIGFIKDLILMQDMVRADKRAMMEDETGVIDEI
                     MRRAKNNKLSGFFSKNASMNEAANIVVFSEETARQLKQQHNIDIDNAKQRQTVFDGSY
                     AMIMVKIDREYERVTFYINGMPLGSSMNRNELKSNAGKNSSTDLVEVFQALKKSDSSS
                     LF*"
                     /db_xref="UniRef100_K1XC83"
                     /db_xref="K1XC83_9BACT"
     gene            15741..16940
                     /locus_tag="S2_006_000_R2_scaffold_44_prodigal-single_15"
     CDS             15741..16940
                     /product="Virion structural protein n=1 Tax=uncultured
                     bacterium RepID=K1XCD3_9BACT"
                     /codon_start=1
                     /transl_table=11
                     /translation="MTTKVTEFEYSLSDLKLTGFGNHSFTSETSITLPSLQSAPADRS
                     NTNNTDNAWGINHRQVPLALQQSFDNHGLVFATRPQLNLSDANIRGVRKFSRLLTDND
                     KSIQRLVRCLLDPRLQYNIGQDSEGNMGGDSYLTQKAIHCPLVDFRQAFIPFFTNNVV
                     AMNGFPDLRAPTYSAKEGPYKEAYGFVDGPTDDYSEYDTTMTLRNIQGDPISALAYFW
                     IHYQSKVHEGIDMRAYGDFIVNREIDYNTRFYRFVLDPSKRFIQRMCMTGAAFPYALN
                     MGAFYDFDSTKPYNEASQSIQIPFKCFGAVYEDDLIIRSFNDVVAYFHPEMGPGNNII
                     NKPNERVMIKVPVEHLSVFNHRGYPWINPNTYEIEWYVSREYYDSKMASYRQFGSRLI
                     GGLGIQI*"
                     /db_xref="UniRef100_K1XCD3"
                     /db_xref="K1XCD3_9BACT"
     gene            16957..19896
                     /locus_tag="S2_006_000_R2_scaffold_44_prodigal-single_16"
     CDS             16957..19896
                     /product="Uncharacterized protein n=1 Tax=Pseudomonas
                     phage PA7 RepID=I7CDP7_9VIRU"
                     /codon_start=1
                     /transl_table=11
                     /translation="MANVKVSEWISDVTTILHNPTAIQRLSLRRLRDIRNGEVDLPDA
                     TSPFAFALENSAINTSGFMEGDTLQTRRQYASSAQTVEDLYLHMSDKDFVDRFATPAH
                     GEFYLMIEERALERAFVPDPVTGISRVIIPRNTEFHVDNYVFSIQYPIEIKRLNLRSY
                     QVTYINDIPSPLETLTTNILETAVVRPRADLSFLRIKVPAQQFWTKSITQALTTAKLF
                     KKRISFEDSFYYARVYFKGNNTNGKWQEVRTTHTDQSYDPTIPTAVLKVLPGELEVFI
                     PQIYFNSGAISGTIRVDVYQTKGEINLTMANYAPDNFQARFIAIDRADLTKEVAALAN
                     ISDIMVYSDAVINSGTGELSFEELRRRVINNTTGQRDHPITNVQFEDSLKSNGFSIVK
                     EVDVVTNRTFFATRDLIPPFDERLITSAATNVQALITTMKEIAKHPSVYDNGDRVTLT
                     PDLVYRISNGKMEPVSAATIMAIVNAEADETAKRVNSEQFVYSPFHYVIDSKNAQSKL
                     RPYYMDAPSTDIRQFIDNNKETLLQANTQQFTINKTSFGYRLTVEVKGNEAYRGLADD
                     RIFAQMYFTPKGEVSPAYALGQLANRTQDGDPVFIFDFTTTFDMEVKDGEHNIALNSF
                     TMANMSSRPVMADLFQEFRIVFGTYDRINPAWVPHAIDSHLGQFMLANYGFAITEESF
                     KIKFGVFLNNLWAGNRSFPSGQNMMKYDMDVPEVYMEDIFKVDPESGMIFHLDDNNNV
                     VYNFEHRKGDPVLDENGVQRLLHRKGDLIKDPVTGEPIPISELEVARQLEILVVEGPY
                     YFATDPSSSRYKESFVAAMVDWIIDDIQRIKTQGLDQTEIYYYPKSNMGDLQVVGENG
                     QLIYIRANQAFKVRLFVKEQVVRNSELRDSITRDAIRTIDAELKKNTVAISNIESEQR
                     LVFGDDVFGIEVSGLGGSANYQTLSMLSIGDRLSIRKRLTAQSDGKLIVEEDVTVEFI
                     QHESVIG*"
                     /db_xref="UniRef100_I7CDP7"
                     /db_xref="I7CDP7_9VIRU"
     gene            19877..20182
                     /locus_tag="S2_006_000_R2_scaffold_44_prodigal-single_17"
     CDS             19877..20182
                     /product="hypothetical protein"
                     /codon_start=1
                     /transl_table=11
                     /translation="MNQLSVNNINSLTAYVDNLNERAKEQDLRNLPFVPPKGTVLTVS
                     CDNDNHARIGVANGMGGVVHHQMPPGVFFTCRRLYDVKKPKPWKFTLWLERKVGIRR*"
     gene            complement(20226..20930)
                     /locus_tag="S2_006_000_R2_scaffold_44_prodigal-single_18"
     CDS             complement(20226..20930)
                     /product="hypothetical protein"
                     /codon_start=1
                     /transl_table=11
                     /translation="MSIIAQALELQEGVVCARVALESQGIKDQEEQEITIYAKIGNME
                     GLSQAALIEPQEQAEIKTPTGRIRVRKISLNGRQPTYELTTKRPIAIGAIRKDRERTK
                     KINEDIYSMFMDVAPSFMSKTRYVFKTEQLRIKRGDMEAVIQTSDLAFEVDVFTKADG
                     SISPWCKIDIETQKIAEILEKNNIGVENIKLIASISRLPFAPDHIVIDNKAVDDPDRK
                     ALIRMLYEKEFLIKKQ*"
     gene            complement(20943..21500)
                     /locus_tag="S2_006_000_R2_scaffold_44_prodigal-single_19"
     CDS             complement(20943..21500)
                     /product="hypothetical protein"
                     /codon_start=1
                     /transl_table=11
                     /translation="MSIFGKGGGVDPIPNTEPAPLDFGGDKSDVRAQIKNPTPSRPVG
                     PSSNYGGGGFGGSLGGGYRPGGGGGIYQPGGGVQKPRVDSPKEFSDMQNTNDVQDSEI
                     LQLRKDAYRLANIDKEYEILHKNDFNRIVKAVMIGFTILVILAFLIIIGVISFTSVKA
                     GTMTETGIINSILQFIADLMRIGLS*"
     gene            complement(21497..21832)
                     /locus_tag="S2_006_000_R2_scaffold_44_prodigal-single_20"
     CDS             complement(21497..21832)
                     /product="hypothetical protein"
                     /codon_start=1
                     /transl_table=11
                     /translation="MKGLKVFVLAFLVVLFLMGCAASPPKYITEVRNEYVIVEPPKKL
                     YEPVKRIKPPYSKVYVDAPWEEKEEILIKFIKQQDKQIDELLTDRVSTGTWVKEQRLK
                     LEKLKKEEK*"
     gene            complement(21829..22299)
                     /locus_tag="S2_006_000_R2_scaffold_44_prodigal-single_21"
     CDS             complement(21829..22299)
                     /product="hypothetical protein"
                     /codon_start=1
                     /transl_table=11
                     /translation="MKLIENAKSLVILIIIAIASIGLGYYKFFYLPDKLKETVRDQSV
                     AIGTVQKSNETLLEGIAYKQDSETLKELVVEEGEKIKKELAEKGYNDSVRVSEHVTAI
                     KAEYGKQIEQNKDPEKTAALVLARERAISKTRIDSLWTSYCRNEPLDPDCRSYK*"
     gene            complement(22277..22864)
                     /locus_tag="S2_006_000_R2_scaffold_44_prodigal-single_22"
     CDS             complement(22277..22864)
                     /product="hypothetical protein"
                     /codon_start=1
                     /transl_table=11
                     /translation="MLELYEEQDDTFTILSIDPGTSTLGFCVIKLQIETLKIMEGHSW
                     TVDATRLAFYRDEIVETHGEKFARIIAHKRNLENVLRFYNPLVLVCETPFFNRLRPSA
                     GGPLYELYTTIEQTVYEWDQYKPVYGVDPKTVKKNVKVADNSKPAMLAALKKIEELEC
                     FNLDLLDEHAIDSTAVGYWKVTELRKARDEANRKR*"
     gene            complement(22864..23727)
                     /locus_tag="S2_006_000_R2_scaffold_44_prodigal-single_23"
     CDS             complement(22864..23727)
                     /product="PHIKZ139 n=2 Tax=Viruses RepID=Q8SD23_BPDPK"
                     /codon_start=1
                     /transl_table=11
                     /translation="MELYTRTYPGIAKQLAGYFGIPLPVLPHSTLNELFDINASATLG
                     ANEMPRVAYIAIGNGGHKSKPGVNNFPLLDNYIHRSRDTGLYNQLPFVMRALDNDLTD
                     IERERYGLHKIIKDDDGNDWHAYYLMRFDRSGLQIKIQDRVVDDQQQTVITDFEAHSD
                     DLKPTPMDLDNTGINSVKGKYISATVSVKIEFTAFDAEELLNVCRILYKSEYYAIVSE
                     LAFVSGVDRTASTPDGQGGTITMEEVICAQIANHIPALQPVFSQRNGFDIVSEVGGIE
                     PLLNIENIVGP*"
                     /db_xref="UniRef100_Q8SD23"
                     /db_xref="Q8SD23_BPDPK"
     gene            complement(23794..27105)
                     /locus_tag="S2_006_000_R2_scaffold_44_prodigal-single_24"
     CDS             complement(23794..27105)
                     /product="PHIKZ128 n=1 Tax=Pseudomonas phage phiKZ RepID
                     =Q8SD34_BPDPK"
                     /codon_start=1
                     /transl_table=11
                     /translation="VSLNHYKLYLEQVFQLAETIVIKSEDSARMLNAYIDSLPGADPV
                     DNNDPTSWKYYLNLAGRYHPTDKKIIITSLDTLNQIEFSAANLKIHTATAKAYAYGTR
                     YYRELVSLYPEQEELILGVLYPVDINEAIKAPDFSVLGHPAHLVEDNEESLIPSINKW
                     LENYRTRWYNTQYNLGNELHLTTIWGIMSHQLVPLIINLRKTACKTAEAHSYHIREYL
                     ASHGMLDEYLDYMTKKQALFFYRNINYLERNAGKMATFDWILEKILTDRDIPVAEINL
                     AQDDTDMLTSFMATNRFARQEINKSLSADSSAAAFYTLAELLAKEQPQAPGNAAYIKD
                     NLTNMDEKISRSKTSFLKTKVLESRMIDYTDAGLYSIQDIALDHWCYMSATGQYSAVI
                     NFTDRLSNQNISIPNHVAFLYYLYAWAQVNEVPVTTIPHFYTTRIAIDPVPTADDLAK
                     VVDKKYVSADELNYLISLHTPLENVISTSAFNDLIKRMHVSYKAENMYAFLQNHIYKR
                     ALIKNATYRMYKAQRVVSPQYGKTFEEVFKAVGLPVEAYSKDEWANVLKEIYEQATGI
                     ELNLTDSKAALQSAMIKLFLKLSSYSIQFLSEINRTTIRSINWSAMRMGDITHTGHNF
                     NRVKLMVLRLFDKYSKSYDKRPIWLKNLLLEFYIKTTLDVGFTDITIDAWRIKPAIRK
                     LMNIGRIRLNNNQSETCLIASPEGLPQFKSYFDLDDPDRRRVRDIYTNYVTDEDYIPN
                     VDIDDNEFLPHNIDVGFHRVHSNILDGWTHFYIPKQFEFRTDREFTDLYPAFESNFGD
                     FESNRAFRPFVGFHRNPRSFKLTPGKPEQFVKSFKYVGGIKYNPGFGYSDNLDEDTDL
                     GDFRFVFIDQEIGNMTMQYDVQHLHFQYNLNWLHGELGEFKFVMDQGEVGNFNMVMDK
                     QTLDMGKLVAGSMVLDFKFNTNPKKQMDMFFRPQYDFLEIGGWKLEVGAFQLGNFNFQ
                     YGVEKLHFQFNWGTSQLGSFQGEWSSMNIPVGPILMDNQELDDINFAAGSTQLGKYIY
                     EATPGSINDYKWSGQDIAVLLFNWKEMRGEVHEMELTEGFETGLDLDVDFEFEPKIEL
                     GDVTYDSVNKETDFS*"
                     /db_xref="UniRef100_Q8SD34"
                     /db_xref="Q8SD34_BPDPK"
     gene            27146..30037
                     /locus_tag="S2_006_000_R2_scaffold_44_prodigal-single_25"
     CDS             27146..30037
                     /product="Virion structural protein n=1 Tax=uncultured
                     bacterium RepID=K2D7Y6_9BACT"
                     /codon_start=1
                     /transl_table=11
                     /translation="MSANEIKALVRASNNGSKIPALKLIEDAPALASIMSKLNSPQQD
                     AQFDRDGNRTIRAPNRSGLADISHDTAQKSTDNENTLQLFPELEQGLRILINATMSPK
                     DMNSTEINFSLPTDLKVSPLASKLMPIVEEALSKDFKLKVELPDILYRALAINGSDPW
                     VVIPESAVDEMINDRKTVSTESIMACFGDGKTSQKNLGLLGNSNFSETTTPKKGPSFG
                     FENFVDGSYIRHEEITDARVMFKSPNSVNVKEKTIRESTGYTPVDSLIRVTDNIDMIK
                     FPELIKIKREEEVNRRLGQRFAGSIYAGTDDLAEQFRVATEAIAAKKRQEAMAKGTGT
                     ESLHNQFGQHDINNPGAVYGSTDMNDIQLTQLLYKNNPNIRNVTRKVKTSNETVRENI
                     GRPMIKRVSAECVIPVVRSGNVEEHVAYFFLLDGMGATLSKDSAGTAYEDFRRNQRGF
                     QSNNNLPSYLMQRAAETFSTSCDQVTYQQMQKVAADIIETDLLARMRNGVFGDDVALV
                     APEIIYDIMLARMFREQQTQVLFVPAELVSYFCYKYRKNGTGKSLLEDSMTVNTLRAV
                     LMFANVNRAVVNSMGRTEIELNVDENDPNKTKTLEIAKHEALKVRQSQALPATISPTD
                     INHWLKTSGINFKIPKVRGLPDTSINITETASSYTKPDTDLMAELDKKAFNGIGIPPE
                     LLTNMDQVEFATNILSNNIRLNKFVLQIQDAFTPDVIKLCRTFCMNHGTVLSKVEKII
                     QENIKQLTEVKNPDEFIVEYSSQENFLVRLLAREFLSNFEFSFSRPDTVTLKNKLDAL
                     TEYAQGITTAVQHHLSADILSEATSGQITAEQIPLVQNSCISHFVREFMKKNSIMPEL
                     FEIAKVDADGKLVVGLGESISSHANSLTQFASRYLSRTIPVAAATERDMDTVTNGDPP
                     GSAPSAMSGGGSSDLGSLDTSTDTSEDDTDTAGDDVLAGMPDMPTMDDM*"
                     /db_xref="UniRef100_K2D7Y6"
                     /db_xref="A0A0A8J887_9CAUD"
                     /db_xref="K2D7Y6_9BACT"
     gene            complement(30084..31385)
                     /locus_tag="S2_006_000_R2_scaffold_44_prodigal-single_26"
     CDS             complement(30084..31385)
                     /product="hypothetical protein"
                     /codon_start=1
                     /transl_table=11
                     /translation="MKGAHNVNADFQAELAALLGHKTTKSVGTEHFQDSSPERLREEQ
                     AKTEARRQEQNGAVQTLKAPGTETEKTNALQNSITVTQLFGDDAIEGQIPELQQDFVM
                     LASRKDRLVELGTVAQEVYTTGKVCRQQMVAMESIARQIVPATPEEVESDSRRVLVAD
                     SELNMYTEEPSVVEAQSTIENTRNVIDGVLGDIKNSTIALAEKICSTAQQDMGDRIPA
                     LTTGISKFNQAIIRFLDNTCNTDLVETKLKFRSGLNWGNLMAMPLEGSIYMVTAREQS
                     AEMENSIAAFDGTAAETLFKTLGEFLAKNSLAMPVISNFISGAPNLVTNNDDKSKSIE
                     EMTGNNYLNYTQTFGHLFATFGSQRFIDFFNVLNQFIEQEVKNCRMIAEQVNGATDIE
                     SVTKMALALQQSHSIIMAAASNMAVICEVQQLVCNFLSSYR*"
     gene            complement(31396..32691)
                     /locus_tag="S2_006_000_R2_scaffold_44_prodigal-single_27"
     CDS             complement(31396..32691)
                     /product="Uncharacterized protein n=1 Tax=uncultured
                     bacterium RepID=K2DSB4_9BACT"
                     /codon_start=1
                     /transl_table=11
                     /translation="MNLVNISMEAIGFQTPEKAQKLIGYIKEIMQERTGKDADACKAH
                     KEMTKFLKDTTGMKLAVTFDTDMAPCTLPFHINPDTILGYKTLKDFYVEEAAATMKRL
                     QEVKSKSFIDLKNAKVGGIFSEYETPIYMGYYAIRSLRLSAEEIAAVLAHEIGHCFVA
                     YEMAFRTIRTNQILAAATKAAAGGDQGEYEYVLKTSEDVLNLKGGVFDELKETKDQKT
                     IMTVILGKAERKTHDESLMGNTTYDITTFEAMADNFAARLGLGKPLVTGLEKVYRYFG
                     STEYSTMARVGATIMDIYQVMGIIGGVIALASNPVTGGFYLGMNLVILYSRLDGRDHN
                     NVYDKLSVRFKRIKEQMVQYLKDTKLPSAEVTKTLDAIAVVEKSISEVSEYKGFLPAI
                     FNLIDPASRSVNNARDVQKKLETLVANDMYLKAAMLRTL*"
                     /db_xref="UniRef100_K2DSB4"
                     /db_xref="W6ASG0_9CAUD"
                     /db_xref="K2DSB4_9BACT"
     gene            complement(32783..34537)
                     /locus_tag="S2_006_000_R2_scaffold_44_prodigal-single_28"
     CDS             complement(32783..34537)
                     /product="Uncharacterized protein (Fragment) n=1 Tax
                     =uncultured bacterium RepID=K1XQH8_9BACT"
                     /codon_start=1
                     /transl_table=11
                     /translation="MFEQTHYEGKKIVNRECRFAVYVPPPNFSDPDLHVVKEVLHLED
                     GTRVPNLQHVWDYQRPYWMVKQGQRTFEQYLDYIEEDRCQKFMTNQTKLIASIGRQIG
                     RPKFQGSLRDVCTSPYVFGADIKSTACIKKDYKRKYPDINTEFSVAVFDIETDVVHGT
                     EEAIMATLSFKDRVLTVVKKSFVKGILDVERKLYILLEKYIGDVVKQRGVKVEFVFVD
                     QEIDIYVNAFGRAHELKPDFMAIWNQMFDVREFIKACDRAGVDPASIICDPSVPDEYK
                     YFRFKIGPSQKKTAKGLIMPIKRAAQWHTAFFPASFYIMDSMCAYRHTRQGKQEESSY
                     ALDAILKRNNIGGKLKFAEADGYTDLAWHEFMQANYPLEYIIYNIYDCIGVEILDEKV
                     KDLAVVISQFSDTSDFEDFKSQPRRKCDELHWFFLEHGFVIGTTNSSLHGDMEKRILG
                     REDWIITLANALVEKYGLKVIQENPELITTIFAHVGDLDVSASYPTGECAFNMSRRTT
                     KRELCRIFGISEDEVRMQGMGLSAGHVNSLEYSMSMFKAAELPTLAKMFEADLAAGKV
                     EGAVVETTQMLIPSVYVD*"
                     /db_xref="UniRef100_K1XQH8"
                     /db_xref="K1XQH8_9BACT"
     gene            complement(34921..35331)
                     /locus_tag="S2_006_000_R2_scaffold_44_prodigal-single_29"
     CDS             complement(34921..35331)
                     /product="hypothetical protein"
                     /codon_start=1
                     /transl_table=11
                     /translation="MALLTSEQVSKMIKDIRNANPNIVTAFATLPRDKYTSSNELYEE
                     LGRMFEVAMADLRENRIISANRGGYGQTFSTYGFPYEIPNMEQLDCIMCFIELHGPQF
                     RYRSIFRYITNDEVEYSTTIRIAYIPGNDRLEKN*"
     gene            complement(35341..35991)
                     /locus_tag="S2_006_000_R2_scaffold_44_prodigal-single_30"
     CDS             complement(35341..35991)
                     /product="Deoxycytidine triphosphate deaminase {ECO
                     :0000256|HAMAP-Rule:MF_00146}; Short=dCTP deaminase
                     {ECO:0000256|HAMAP-Rule:MF_00146};; EC=3.5.4.13
                     {ECO:0000256|HAMAP-Rule:MF_00146};;  TaxID=1032488
                     species="Bacteria; Proteobacteria; Betaproteobacteria;
                     Neisseriales; Neisseriaceae; Neisseria.;"
                     source="Neisseria shayeganii 871.;""
                     /codon_start=1
                     /transl_table=11
                     /translation="MIMADSLIRHYALQHEMIAPFVPKSTSALEDGRKVASYGLSTAG
                     YDIRLGRNFIFYRGEENKIINFRRGDVWDSMVIPSLPKAIIDPNNFDPVLVVQIDDVD
                     EIIIPPKTFFMGVSQEYIRVPRNVKVTCDGKSTCARSGLIFYVTPLEPGWMGFITLEF
                     NNSNDALLRLLPGMGISQLEFKLLNTEPEIAYCDRNGKYQGQGPQPIPPKQHTPSE*"
                     /db_xref="G4CK10_9NEIS"
                     /db_xref="UniRef100_G4CK10"
                     /db_xref="shd:SUTH_03181"
                     /db_xref="3.5.4.13"
     gene            complement(36092..36445)
                     /locus_tag="S2_006_000_R2_scaffold_44_prodigal-single_31"
     CDS             complement(36092..36445)
                     /product="hypothetical protein"
                     /codon_start=1
                     /transl_table=11
                     /translation="MANQLQSMADSQKAQLTPVLTAEGGKELSWVAAQADYEATAAWD
                     GAGAAAIGAVTTDAAGIGTFTPTATGTGTIKCTVTYTEPDTRVVKTLEQILEVTVITN
                     FTPSGMTLETTIVPQ*"
     gene            complement(36457..36804)
                     /locus_tag="S2_006_000_R2_scaffold_44_prodigal-single_32"
     CDS             complement(36457..36804)
                     /product="hypothetical protein"
                     /codon_start=1
                     /transl_table=11
                     /translation="MANTILELTKKANVTPSLHNEAGDKLAWAEARTLLSAVATWTPE
                     NKPVVATGAKNADDTYTVTPVGPGTFKVTCSVKTKDPVTQAESTFSAEMTFEIMEIFH
                     PTGVRLEVVLSDI*"
     gene            complement(36839..37381)
                     /locus_tag="S2_006_000_R2_scaffold_44_prodigal-single_33"
     CDS             complement(36839..37381)
                     /product="hypothetical protein n=1 Tax=Chryseobacterium
                     taeanense RepID=UPI00036DCD8E"
                     /codon_start=1
                     /transl_table=11
                     /translation="MTSYQLTAEGYVVRDGDTKVPTVDTPDFPNTNPDYFEYRAWLAA
                     GGVPLPAALRPAAEIAAGLRQALAAEYRRRILVIAAGYPLSERESWSVQTEEAKAILL
                     NSEAVTPWIDAASISRGIDRLLLAQRIIKKDSDYRALHGKLTGIKQKIEDEIDEAGSD
                     IEKLQTIDVKIRWSEITETI*"
                     /db_xref="UniRef100_UPI00036DCD8E"
                     /db_xref="A0A031HPX6_9BURK"
                     /db_xref="ack:C380_18310"
                     /db_xref="UPI00036DCD8E"
     gene            complement(37378..38271)
                     /locus_tag="S2_006_000_R2_scaffold_44_prodigal-single_34"
     CDS             complement(37378..38271)
                     /product="Uncharacterized protein n=1 Tax=Nitrobacter
                     hamburgensis (strain X14 / DSM 10229) RepID=Q1QNE8_NITHX"
                     /codon_start=1
                     /transl_table=11
                     /translation="MATRKPLGLYGGSPGQFKPGDLIPVEHGGTGVSTLEALRNSLQV
                     RKSLSTSFILYVRTDGNDNNTGLNNTSGGAFATIQKAVDTAASLDLGLYDIVINVGIG
                     TWTAPTLLRTLTGAGKVTIRGVNNNTTDTVISTNSADCFGGEFFGRYHFEYLKLQTTA
                     SGACIFVQGSGILVTWANINFGQTAGQHLLVANGAQIRATGSYQISGGATSHIATYDV
                     CTAYFVGYTVTITNNPAFSNAFITAERNCSVIFVQATFAGSATGTRYRSAFSSSVVTN
                     GGENYLPGSSAGVRETGGQYS*"
                     /db_xref="UniRef100_Q1QNE8"
                     /db_xref="nha:Nham_1427"
                     /db_xref="Q1QNE8_NITHX"
     gene            complement(38278..38799)
                     /locus_tag="S2_006_000_R2_scaffold_44_prodigal-single_35"
     CDS             complement(38278..38799)
                     /product="Uncharacterized protein n=2 Tax=Delftia
                     acidovorans RepID=S2WAE2_DELAC"
                     /codon_start=1
                     /transl_table=11
                     /translation="MAIQRFLSLVNGIATGIAALVTSAGAADAGKIVATGDNGRLDES
                     LMPEGIGANITPALASEAIGIGKLVNFHSVGGALNIRLADNSNNRPANGFVKEAVANA
                     AIGQVYPLDTTNSNLSGLTPGTKYYLGLAGGVIAAPLDPQDDSNYGKISQFIGTAKSA
                     TELVTTDDTVFVI*"
                     /db_xref="UniRef100_S2WAE2"
                     /db_xref="A0A072T0M5_9BURK"
                     /db_xref="aav:Aave_1724"
                     /db_xref="S2WAE2_DELAC"
     gene            complement(38805..39557)
                     /locus_tag="S2_006_000_R2_scaffold_44_prodigal-single_36"
     CDS             complement(38805..39557)
                     /product="Putative uncharacterized protein n=1 Tax
                     =Pseudomonas mendocina (strain ymp) RepID=A4XZD6_PSEMY"
                     /codon_start=1
                     /transl_table=11
                     /translation="MIGNRFKLKLNAGSLKIDPAFKGKDYVVVKWETALQKYQAKATW
                     PDQENAESYGILTIDNEGRASFVPTKEGQFTLKCMVRYRDDVTNEWAQIENSVTITVL
                     KSDESNCICEVKISAKEQNIISKETDGLYVPNQDKNIVKRIAGETISALLAVYELDNK
                     IFKLDFRDGEHITLLTGLTNSAADIGGAIDVHVSGIIEDASFNWTLGRVYIGVDGRLT
                     QTPPATGYLLCIGSAVSKTRINLNFQDPIKLG*"
                     /db_xref="UniRef100_A4XZD6"
                     /db_xref="A0A099RVI6_9PSED"
                     /db_xref="pmy:Pmen_3955"
                     /db_xref="A4XZD6_PSEMY"
     gene            complement(39639..40826)
                     /locus_tag="S2_006_000_R2_scaffold_44_prodigal-single_37"
     CDS             complement(39639..40826)
                     /product="Ribonucleotide-diphosphate reductase subunit
                     beta {ECO:0000313|EMBL:EIM02049.1}; EC=1.17.4.1
                     {ECO:0000313|EMBL:EIM02049.1};;  TaxID=1163409
                     species="Bacteria; Proteobacteria; Gammaproteobacteria;
                     Xanthomonadales; Xanthomonadaceae; Rhodanobacter.;"
                     source="Rhodanobacter thiooxydans LCS2.;""
                     /codon_start=1
                     /transl_table=11
                     /translation="MSNQPFPVTLPPKGAHINFSDIHQSEITFGQQVFNIEKTDYYKP
                     KLFSGQPPGVFNTLHQAHPEIERLFKLQKNSDWDEQETLEGNDNKIQFKTMAPYKVEP
                     MKRTLGFQWETDTTIGRTLAIFASFAATNDQLFEIYMRIVDNENLHARTYSEIIKSSF
                     DDVEAVLTDILNARETLQRLAKAGAVFTKMRRTLCEVELGLRDRDEQYYQEIYLFIVT
                     VYCVERIQFLSSFAITFAYGQAGHFIEIANSVRLICRDEYEIHVKLGKYIVQKFAEDA
                     ITVEAKALAFHQVKGIIDEIREAEHASLDYQLETVAHEGLFGFSVEDFRSYVDHCCGD
                     VYKTFGITPDFEVPKTHRLPYMNDWTNNDNFQQSPQEESSVNYRLMPLARDDRDKIYP
                     INF*"
                     /db_xref="I4WRF7_9GAMM"
                     /db_xref="cdn:BN940_03761"
                     /db_xref="UniRef100_I4WRF7"
                     /db_xref="1.17.4.1"
     gene            complement(40841..43282)
                     /locus_tag="S2_006_000_R2_scaffold_44_prodigal-single_38"
     CDS             complement(40841..43282)
                     /product="Ribonucleotide reductase of class Ia (aerobic),
                     alpha subunit (EC:1.17.4.1)"
                     /codon_start=1
                     /transl_table=11
                     /translation="MLKIIIKRNQSREPFQIKKAAKWNEWAANNEVEWAPLFEEVMAD
                     LEARKVEEITSRDLQMCYVNKLLEQKTWATNLMAGRLYVTVISKDFYPQGVPTLEQLH
                     KRLFDLGFMADLGYSSEEYAKMEQIIKHENDYNLAHYQIKQTTEKYCLQNRATKERYE
                     TPQFVDMRLAMAMAANEKGDKKIEEAKEFYHHFSNNIVNNPTPNYLYVGTQRASSPSC
                     CLYVIPDSVMGIAAAHTIAELMAAGGAGLGASLKIRSAGDDIRGGELVHFGKQRYLDS
                     HSRVAVENVAAGRSGALASYTMIYDPDFSYMCAMQNPRTPIAERNRNSHVGFMDNPEF
                     ARRVALNTEFKPWNTFTAPGLWELITSGDDASFTKAYKTWEAAHPEIKSVNARDTVLK
                     FKTQTHHVGTVYGLDLCEVNRHTPHRDPINSSNLCTEIALPTHEYASPEQLWKTEYFG
                     EASVVVEDRGIVKEIPVEMGKIYEKIRHNLRRSVEGYCLLPDDIVKIENREMKIISTN
                     IPQQPETALCNLSGTILSNMMGMSDADMMRAMMVALKSVEHTIMSTTYRIPHIGWTAK
                     KRMNAGVGMMGLATVLARMGLRYDTRAGLSEMHRIAERHMYFLIKASIQLGRERGNAE
                     WIDRTKWVDGYTPLWTANRNIDKYHDAALVYDWEELSQELIANGGMRFSTLFTIPPSE
                     SSSKKSGPPNAIYPIRGLDMKKSDSSNVLDWVAPEAERLRWDYQNAFDVSRKDMILAY
                     GIFNKFTDHTVSCDRYHDARGKNSISAHEEIEEYLLMKEVGVPSHYYTNQKFNDDEDN
                     SGSGAPVCSSEGCTL*"
                     /db_xref="cdn:BN940_03766"
                     /db_xref="UniRef100_I4WRF8"
                     /db_xref="88178405"
                     /db_xref="I4WRF8_9GAMM"
                     /db_xref="1.17.4.1"
     gene            complement(43434..44747)
                     /locus_tag="S2_006_000_R2_scaffold_44_prodigal-single_39"
     CDS             complement(43434..44747)
                     /product="hypothetical protein"
                     /codon_start=1
                     /transl_table=11
                     /translation="MVDNFPKLFRPMQIEDFVLCSKDASSFTGPGGDIFHDSAIEAIL
                     EEVQANETDLSSARIAIQVYLENELRKDPDNVVFMRMSDLFRPIFQKVIEIEVKMYGQ
                     PKFMISNESGSAQAWRMDAAAETPITAVNLPQDILAETAKYGFTSIKAEDYVLPDPPP
                     SVDDQRREFFKELPMDAGDETHEQRERAWDKRFQKETLFEFIDRALFICHFHDQVSPL
                     VTKQLLEYCLKGELFGIKRDEEMHRYEEACIIPEPELVPGDFICTMANASKRAFFTLL
                     TITAERSEAFVKFLWDNIEWLREEGAWPADIYEGDSDIDQVYPDDFVVNQSKELALKA
                     LVRMYGKHPIFDEDLMGFHIALKFLQLDSKDMLKHFYLCLNDMMAYYNERHFFGSESN
                     CNTLKDYISELEPQEKEPTPEEIEQQNLDAQEQRATKYSTGVFID*"
     gene            complement(44906..45016)
                     /locus_tag="S2_006_000_R2_scaffold_44_prodigal-single_40"
     CDS             complement(44906..45016)
                     /product="hypothetical protein"
                     /codon_start=1
                     /transl_table=11
                     /translation="MENNNNYIPYLDKLRKELTPEEMQKLYRDMYRDSSI*"
     gene            complement(45239..45607)
                     /locus_tag="S2_006_000_R2_scaffold_44_prodigal-single_41"
     CDS             complement(45239..45607)
                     /product="hypothetical protein"
                     /codon_start=1
                     /transl_table=11
                     /translation="MYRVLEHVSTMFLEGPEADKKKVSAREAQVDNLEQLKDIPWICE
                     TVNSRPGFSRLSAHLYKVDETAEEAFFLMAEYDKGTFWVILARVWAPHALADEVFPMW
                     QKRQRVDIIENQPTLKIEGS*"
     gene            complement(45607..46026)
                     /locus_tag="S2_006_000_R2_scaffold_44_prodigal-single_42"
     CDS             complement(45607..46026)
                     /product="hypothetical protein n=1 Tax=Demetria terragena
                     RepID=UPI0003749227"
                     /codon_start=1
                     /transl_table=11
                     /translation="MTTERVQKGPPGNFKMLDVTDATFERDVLKSGRLTYVLFYSETC
                     KSCVDMQATINQIGIAFMSQLNFVRVNVASNQSYAAKYSTGGGMPLSVILNKEGEVVR
                     DTRIQDGQSIWTGDASNLQYFINWLNTVINVAGEQSW*"
                     /db_xref="UniRef100_UPI0003749227"
                     /db_xref="esc:Entcl_4247"
                     /db_xref="88045278"
                     /db_xref="UPI0003749227"
     gene            complement(46027..46410)
                     /locus_tag="S2_006_000_R2_scaffold_44_prodigal-single_43"
     CDS             complement(46027..46410)
                     /product="hypothetical protein"
                     /codon_start=1
                     /transl_table=11
                     /translation="MSVTNTPELTARKQLIFTNVDRLMKCLHARYQKIAGEKSIYCEL
                     YVINRHTGREHIIAHACSNSIFIEQQDIPRGEQVAYDRAYKLAGDFFNNMAVFLHLAG
                     EHKGGTDCDNMNYLNLVVNTETGVK*"
     gene            complement(46503..46880)
                     /locus_tag="S2_006_000_R2_scaffold_44_prodigal-single_44"
     CDS             complement(46503..46880)
                     /product="hypothetical protein"
                     /codon_start=1
                     /transl_table=11
                     /translation="MGSIYYFKHGYKEEVKGDPEFTKEHIDNLKARPEYLFTGYPDQD
                     FVWNNLTEAWEPAPVVPWRIYWLSGETEVIHGTSIANAFNKKYGGGALRAVDWYDSKE
                     EQTHDWDKVKREWVPRKSVFNHS*"
     gene            complement(46907..47161)
                     /locus_tag="S2_006_000_R2_scaffold_44_prodigal-single_45"
     CDS             complement(46907..47161)
                     /product="hypothetical protein"
                     /codon_start=1
                     /transl_table=11
                     /translation="MSNAIIVSLFSIIGLAIIFLAEMVERHYAGFGQRDHDGLVIVKW
                     CVVCVPLIAAALRLSPELALATPVIFVGKIIISATLKRFA*"
     gene            complement(47215..47520)
                     /locus_tag="S2_006_000_R2_scaffold_44_prodigal-single_46"
     CDS             complement(47215..47520)
                     /product="hypothetical protein"
                     /codon_start=1
                     /transl_table=11
                     /translation="MITQAEINITSLKLKVAAMRTYLQQHDHTVLMHATYGRWQCEAL
                     YVRKELDGQFNTAVYYQHADGTYSEIMINDNDHLIVSGYRESDIGIHLAYKAELAWF*"
     gene            complement(47542..48102)
                     /locus_tag="S2_006_000_R2_scaffold_44_prodigal-single_47"
     CDS             complement(47542..48102)
                     /product="hypothetical protein"
                     /codon_start=1
                     /transl_table=11
                     /translation="MNKFEQRIRNLVPELGDIILQTGNSFDIALHYRRLLEESNMSTD
                     NDLYFMVVLTGVYAFKTIEGLIAINCSQDIGDILNDEQLRGAVLHELGHIRRGDLEGS
                     VNRVEDNEDNEIAADRFALDHGVKAIDLLNAVTTLTIYGVNQLTAWKKIVDNCTKVRK
                     AEKGIQAALDQLPRLMGKRYDALINS*"
     gene            complement(48139..48318)
                     /locus_tag="S2_006_000_R2_scaffold_44_prodigal-single_48"
     CDS             complement(48139..48318)
                     /product="hypothetical protein"
                     /codon_start=1
                     /transl_table=11
                     /translation="MNNVAYIISSILVFVFCCIVTGGAVAGAKYAAIYFVARVIIRLI
                     NEVCVAVPARRTCFQ*"
     gene            complement(48467..49471)
                     /locus_tag="S2_006_000_R2_scaffold_44_prodigal-single_49"
     CDS             complement(48467..49471)
                     /product="hypothetical protein"
                     /codon_start=1
                     /transl_table=11
                     /translation="MTTCNNTRNHFDTFVEKFFTNRSEDGIKTTTSRMGMKNVSFSMD
                     EVSRLAQTDDIIAKRGTTAIWMEFTYFGAYGFHDDEIFIGERPPAVLAITYYDRVFFF
                     HVASSQQPESARIVYKMRSNLDESAEFTFTQNEAHFDILLADMLEQSLRRVYSIPKED
                     STITACEAAGQPVTDQAALLASLPAQVNNWIPAEHLGPLAASIANRVKADPVLWLKQG
                     RELGFSTKYLNLNIDQRNGAFVVTGEVTPHLVIQDSYPDHFYPQGWDSRCNLHAGLLK
                     MVLDINKAIGCQPTREQVCMQVAYAGEALQELVSTRNLEIQSRKAITPEQLMQFYGKK
                     *"
     gene            complement(49481..49960)
                     /locus_tag="S2_006_000_R2_scaffold_44_prodigal-single_50"
     CDS             complement(49481..49960)
                     /product="hypothetical protein"
                     /codon_start=1
                     /transl_table=11
                     /translation="VKAKEYFKKYYAGFPEFPKLMLVTNTLDACFKEFINETVESANS
                     LKLLRSQVTKFEEAEKKWFALIDLMDAHFKIPENYRRNGDINGNIDVNDIVALAMIFR
                     EYVVKRYPAIGKEMGKLRVAADRIKREDRPTWGSNPQEALNQLLEQKEIFRFLFGPN*"
     gene            complement(49970..50293)
                     /locus_tag="S2_006_000_R2_scaffold_44_prodigal-single_51"
     CDS             complement(49970..50293)
                     /product="hypothetical protein"
                     /codon_start=1
                     /transl_table=11
                     /translation="MGENFNTIISELVNNEHIIKFKLKCYKDGLVFIKAKTSNGTIAS
                     VKAYDIDGRELLNKVRKTVAEERHNTFRSLRDKGYTQQEIALVMDVSQSAVNYALKNK
                     FEAQG*"
     gene            complement(50304..50834)
                     /locus_tag="S2_006_000_R2_scaffold_44_prodigal-single_52"
     CDS             complement(50304..50834)
                     /product="hypothetical protein"
                     /codon_start=1
                     /transl_table=11
                     /translation="MEKPTITQSMYPHSISCEDMKTVARRIKEAIGRTSACEFRVKDM
                     GSGPEEAEQLFRAMNDWTTATFSAYVVMARPDGKVHRFNMTTFMEGVSPEERAELRFS
                     GCQSDWMQIKIYDPYFFVSPDRIHNKVLEEPMLRQTFRFHHASLNDSHIQQVADFLVH
                     IHNKLCAFPFPVSSSI*"
     gene            complement(50834..51196)
                     /locus_tag="S2_006_000_R2_scaffold_44_prodigal-single_53"
     CDS             complement(50834..51196)
                     /product="hypothetical protein"
                     /codon_start=1
                     /transl_table=11
                     /translation="MTEKIRYFRLKVLSDETLLHEEIAKVVSRHEDPKKTEITGITMQ
                     MLETLYARDSMAPWSRVRIIREKINAQMGVLKRTAEEIMDPAEGARLYEDQQNSRDHA
                     SDPRLFDDELRALGNMLL*"
     gene            complement(51193..51615)
                     /locus_tag="S2_006_000_R2_scaffold_44_prodigal-single_54"
     CDS             complement(51193..51615)
                     /product="hypothetical protein"
                     /codon_start=1
                     /transl_table=11
                     /translation="MMSTAEIELLMTGPEMISDAEHALRHFKKGSKLRDHYLKLVMMN
                     NIFRAFVVAYELPPEYKVAQEGLLQALKDVEARKNRAVFLSDHQKLDKAFELYRDLVE
                     SSEPHELIEMVEFVDHQRDSGRWIVSQRKTFQKIRKRV*"
     gene            complement(51612..51929)
                     /locus_tag="S2_006_000_R2_scaffold_44_prodigal-single_55"
     CDS             complement(51612..51929)
                     /product="hypothetical protein"
                     /codon_start=1
                     /transl_table=11
                     /translation="MKTILFSIKMFIYVILNICGVFGLVISGIAGFICFIGALGIFLV
                     FTIHKFYPAISLVAGHPSYTEAMIMAAQFSGGGVVCFLGWHFFGWLASITYQRNNSWQ
                     IIK*"
     gene            complement(51929..52780)
                     /locus_tag="S2_006_000_R2_scaffold_44_prodigal-single_56"
     CDS             complement(51929..52780)
                     /product="hypothetical protein"
                     /codon_start=1
                     /transl_table=11
                     /translation="MQQENNGFAEILKIVLDKANVQAILNDQEPIDLENYRVLGPYHY
                     DDPEGVNNAKWIFETKDLANRQVWLSRTVYHPMPDQYKHLLKGDPNLLVDRVDYSTGP
                     FGRYERQSMGHVLNALCHWGIPVSQVETFYTTPKHEIKNNRGQVIGRYKYFDGIPQPL
                     FYFNSPYEWNNHQYSTERIDERDYVRPNFRLQLSPAGTPGLLVDQKELATPLLHRILC
                     ATLTNWMKDPWYAIHKDAGAFFQGGYGSPEGEYFYIEFWQSKGAQAYIDRLNSEYINM
                     TKFYERM*"
     gene            complement(52801..53214)
                     /locus_tag="S2_006_000_R2_scaffold_44_prodigal-single_57"
     CDS             complement(52801..53214)
                     /product="hypothetical protein"
                     /codon_start=1
                     /transl_table=11
                     /translation="VILDRSHLVTFLLVISDKTTKKELHSETVGFFFKNREIEWFRGI
                     DHTFYEDHSSMAYWLNNNTSAMLFYRFWKDDKFRTNNQRAKFEACLEKLRANKNHQIE
                     AVMVETFTGKTFEAHLRLDVLKKDPANIIWQGQFT*"
     gene            complement(53211..54308)
                     /locus_tag="S2_006_000_R2_scaffold_44_prodigal-single_58"
     CDS             complement(53211..54308)
                     /product="hypothetical protein"
                     /codon_start=1
                     /transl_table=11
                     /translation="MQPEKFIKKIRSVAACNPDLNVVNPPYPTVDAYTKEGSTPMITR
                     DINAEFENLYGKTLNLTRQEGSHTRYQDPQTEVIYRAFRMAFAEQRKAIQRAIGAQKK
                     STVSGPFIIGMQVEDGTVQFGKRPYRHQTIDKAQLEAQRLVANQNKSCVIFGAVAQVG
                     NVNTPWAMKTDMAIVPYKYERKRTLGVITAELQAIFKHGHPLTKSKRAIKTIDLCMDG
                     SVLVSHNDLSSVVFDTQELAVSYIDKWISEYRAEWTERRKARISDTVHYRVLARKHIP
                     GHAFDPRQTVPEVAVPFLDEVLAVDWIKAVSEERWFKNWAIVMPRQGEDGQATLMAVA
                     KIACGDDKVVAYIKGATYSELDEFFQIWEKK*"
     gene            complement(54316..54636)
                     /locus_tag="S2_006_000_R2_scaffold_44_prodigal-single_59"
     CDS             complement(54316..54636)
                     /product="hypothetical protein"
                     /codon_start=1
                     /transl_table=11
                     /translation="MTILDLRGFDLTPNKITFESVVDQEQPDGSMLPRIKVGYKGKLL
                     ANLYEWVNEEPSSEGCKKGQWWAMAYTPQNKDYQDAINRMMPMGQTLEELKVSVSKII
                     KQHF*"
     gene            complement(54623..54868)
                     /locus_tag="S2_006_000_R2_scaffold_44_prodigal-single_60"
     CDS             complement(54623..54868)
                     /product="hypothetical protein"
                     /codon_start=1
                     /transl_table=11
                     /translation="MYIVFYLLSRLALAVGALLALFLVLYPCWLGYSYITSVGFYAPI
                     KMKEYSGFCALLVLSIVVYLVTESIALHYKEDDNDNS*"
     gene            complement(54993..55661)
                     /locus_tag="S2_006_000_R2_scaffold_44_prodigal-single_61"
     CDS             complement(54993..55661)
                     /product="hypothetical protein"
                     /codon_start=1
                     /transl_table=11
                     /translation="MKNEPKNVYQWLRDNAVLVSTISPTEGYLNDQCWVLADHLHEKF
                     VDALLKFQPHDEIIQGSTKTHMFVTTNSGLVILDPTGIKKENVVTFKGVKFMRPELDR
                     TRWFTPASKYIVQIKYTTDSIVEAELERAEKVRKEEEAIAVYRSRTKRVEDEQRALNS
                     DQGFQDLITKLVNFDHSFEYSDDHRYAMSTRARLNEIVAELNKFDVNGKAISDRIFAA
                     HLGC*"
     gene            complement(55783..56154)
                     /locus_tag="S2_006_000_R2_scaffold_44_prodigal-single_62"
     CDS             complement(55783..56154)
                     /product="hypothetical protein"
                     /codon_start=1
                     /transl_table=11
                     /translation="MSRTIKRKNFEKTYCPHNNGYAGGGKIAGFYTAYRLVRDENYFG
                     IKFCYVYSEPTKAERFERYKFAHRERTPFLLRRISKRERKIEEHAARARNRAQMPAVI
                     HGLKDQVVITAHPNIDPGWWW*"
     gene            complement(56216..56401)
                     /locus_tag="S2_006_000_R2_scaffold_44_prodigal-single_63"
     CDS             complement(56216..56401)
                     /product="hypothetical protein"
                     /codon_start=1
                     /transl_table=11
                     /translation="MSSRKRYCKAQNNQSPDQGWIRYYNRQEKTRYKRQFRKWLSNPD
                     FEIIEQFHRHEARWEFN*"
     gene            complement(56459..56572)
                     /locus_tag="S2_006_000_R2_scaffold_44_prodigal-single_64"
     CDS             complement(56459..56572)
                     /product="hypothetical protein"
                     /codon_start=1
                     /transl_table=11
                     /translation="MPTYGGDDVRPMRPKGPQPSRLLMALLNPKPAKRRKK*"
     gene            complement(56615..56818)
                     /locus_tag="S2_006_000_R2_scaffold_44_prodigal-single_65"
     CDS             complement(56615..56818)
                     /product="hypothetical protein"
                     /codon_start=1
                     /transl_table=11
                     /translation="LTTESKVIVIPIKQDSWDNRSRASTLFYKLAHHAKLKTRVGNHG
                     VLVEGTAKQIAHGERLVKEAGLQ*"
     gene            complement(56822..57028)
                     /locus_tag="S2_006_000_R2_scaffold_44_prodigal-single_66"
     CDS             complement(56822..57028)
                     /product="hypothetical protein"
                     /codon_start=1
                     /transl_table=11
                     /translation="MTTAFVNIPGSDRKSNPVASKLFIDLCKETNLDVSVNHKGVKFT
                     GKDKEIEQGKEIAARHGFQVKVTE*"
     gene            complement(57036..57299)
                     /locus_tag="S2_006_000_R2_scaffold_44_prodigal-single_67"
     CDS             complement(57036..57299)
                     /product="Addiction module antitoxin, putative n=5 Tax
                     =Crocosphaera watsonii RepID=G5IXW6_CROWT"
                     /codon_start=1
                     /transl_table=11
                     /translation="MNERLQKRQAQAKKLEQMLLDQNYHQFFNELLEDMRDKRNVSEC
                     ARALGLSREGLYKSLGPEGKPRFATIHALLKANGFEMKIEAIK*"
                     /db_xref="UniRef100_G5IXW6"
                     /db_xref="T2I9W9_CROWT"
                     /db_xref="adi:B5T_01772"
                     /db_xref="G5IXW6_CROWT"
     gene            complement(57980..58501)
                     /locus_tag="S2_006_000_R2_scaffold_44_prodigal-single_68"
     CDS             complement(57980..58501)
                     /product="hypothetical protein"
                     /codon_start=1
                     /transl_table=11
                     /translation="MKDVAHIVTTNDFNNSWMHLLRHRGDAVYETYLGFYLKLRDQLN
                     EAIENPNTFGFMINTGGFEPAKSGVVCHRYQAYGWEAETAFKLGTKQNLLGLLEDHDL
                     DFQYQKLHEQIIQPMPDGSHMAVMSFYTPHKLAFEPEIRGSQLEDFAMQPSPSYQFYK
                     LMNQHDNRVFAFD*"
     gene            complement(58498..58761)
                     /locus_tag="S2_006_000_R2_scaffold_44_prodigal-single_69"
     CDS             complement(58498..58761)
                     /product="hypothetical protein"
                     /codon_start=1
                     /transl_table=11
                     /translation="MSEDRLLDQVINELRSLTPEELQAEMAKHRDDPLAVTLREINGV
                     SDLSEEDIRRSMQYGSKWNHEDPKWLTKSEVIKAIKHSHGILE*"
     gene            complement(58724..59359)
                     /locus_tag="S2_006_000_R2_scaffold_44_prodigal-single_70"
     CDS             complement(58724..59359)
                     /product="hypothetical protein"
                     /codon_start=1
                     /transl_table=11
                     /translation="MMIITHVAHLFDNKVISLPAPYRHHHLFQMKKDHPDLPRWNVST
                     GTPEVQGFLTSMGMFVDRYDALELFLAYKQKECDEPRGMLFSENCWKTPGNWQAPVGD
                     PERTLYDYNNSRETMEKLLRIEPFIGSTAPYRIETVTADIFYREGVVVVTKNTDFRAR
                     IAKTLYSQMYEEPMTDPLAQLERIYHYFSNLLPSSMEIDYVRRPFAGSSDQ*"
     gene            complement(59356..59631)
                     /locus_tag="S2_006_000_R2_scaffold_44_prodigal-single_71"
     CDS             complement(59356..59631)
                     /product="hypothetical protein"
                     /codon_start=1
                     /transl_table=11
                     /translation="MGEIAIDKKVTNDHTFSYLFGLVKVQHILTEQHIRAQSNSMSGK
                     GEYIHTVQITVAGTQVFSIEAHCGKVATVMVGTNQLVGDMLMSKKRL*"
     gene            complement(59634..59972)
                     /locus_tag="S2_006_000_R2_scaffold_44_prodigal-single_72"
     CDS             complement(59634..59972)
                     /product="hypothetical protein"
                     /codon_start=1
                     /transl_table=11
                     /translation="MFHQASNTGKSIPISELARDKMPHTESFHAPLTEAEKAKMNSYP
                     KSDFFGDTVKHTHAEVEIEVDNSPDPVQPEYDRDHQNDGGHNEKTGFKNPPGREKNYL
                     RMRSRIGRRR*"
     gene            complement(60077..60703)
                     /locus_tag="S2_006_000_R2_scaffold_44_prodigal-single_73"
     CDS             complement(60077..60703)
                     /product="Putative uncharacterized protein n=1 Tax
                     =Comamonas testosteroni (strain CNB-2) RepID=D0IZ09_COMT2"
                     /codon_start=1
                     /transl_table=11
                     /translation="MEVIPENQSGAIGASPLSPAAEKAIVSVDLDMPTKRTELVQKSV
                     DEHNKQVAERRASLADGVPANFKTRVGLGSIKDSVEKSPGVPLDSAGPEQEATSDLHF
                     GDAIDRLKRGMAVARRGWNGKGMFVYHVPANAYPAQTGVAKQYFGENALVPYNEYLAI
                     KNVDGTVSTWVASINDMMAQDWYVVNVNMLAAFRRNPPVAVMEEDRVK*"
                     /db_xref="UniRef100_D0IZ09"
                     /db_xref="ctt:CtCNB1_2652"
                     /db_xref="D0IZ09_COMT2"
     gene            complement(60714..60923)
                     /locus_tag="S2_006_000_R2_scaffold_44_prodigal-single_74"
     CDS             complement(60714..60923)
                     /product="hypothetical protein"
                     /codon_start=1
                     /transl_table=11
                     /translation="MQSTPTADVRITTPPKQWKAVCKYCKTGFEYTYQSVVSKPGGSS
                     SRGKVTHYGLRCPFCNEFHQHRDST*"
     gene            complement(60901..61086)
                     /locus_tag="S2_006_000_R2_scaffold_44_prodigal-single_75"
     CDS             complement(60901..61086)
                     /product="Tax=CG_Mariprof_02"
                     /codon_start=1
                     /transl_table=11
                     /translation="MFGFIESLAKATVGVVIDTPLAIVKDTASLVGALPEKEGTNTAE
                     ALQRVGENLQNAVDPNR*"
                     /db_xref="32795230"
     gene            complement(61189..61422)
                     /locus_tag="S2_006_000_R2_scaffold_44_prodigal-single_76"
     CDS             complement(61189..61422)
                     /product="hypothetical protein"
                     /codon_start=1
                     /transl_table=11
                     /translation="MTDQEKIDELLKRVAMLEKELQEKEVLHAARHLHNRGIYKDMKQ
                     QLDAIESYLTTTSCGSTANRVLVELAQLRKNQQ*"
     gene            complement(61419..61640)
                     /locus_tag="S2_006_000_R2_scaffold_44_prodigal-single_77"
     CDS             complement(61419..61640)
                     /product="hypothetical protein"
                     /codon_start=1
                     /transl_table=11
                     /translation="MVDFSEQALIEMYCHETYGELVLTTNNGYVLGKKWMGVNVSMWK
                     EDISKGYFFKSELYQDPTYPHWWLDRVLI*"
     gene            complement(61823..61899)
                     /locus_tag="S2_006_000_R2_scaffold_44_prodigal-single_trna
                     _5"
     tRNA            complement(61823..61899)
                     /product="Pseudo"
     gene            complement(61911..61996)
                     /locus_tag="S2_006_000_R2_scaffold_44_prodigal-single_trna
                     _4"
     tRNA            complement(61911..61996)
                     /product="Tyr"
     gene            complement(62004..62078)
                     /locus_tag="S2_006_000_R2_scaffold_44_prodigal-single_trna
                     _3"
     tRNA            complement(62004..62078)
                     /product="Thr"
     gene            complement(62087..62162)
                     /locus_tag="S2_006_000_R2_scaffold_44_prodigal-single_trna
                     _2"
     tRNA            complement(62087..62162)
                     /product="Asp"
     gene            complement(62508..62912)
                     /locus_tag="S2_006_000_R2_scaffold_44_prodigal-single_78"
     CDS             complement(62508..62912)
                     /product="hypothetical protein"
                     /codon_start=1
                     /transl_table=11
                     /translation="MAIDPGAPTPSHIERQFRETQQEQVGRIVSLPPCPGCGSCDPVK
                     HNATPGFSTGLGQAIDAMVNKQEDEGKFVVAIELETGSQKVLCQSEGELNKVVRFDNN
                     FSNVKIFYSKSFVKEFMASVFPGTEYKILQAI*"
     gene            complement(63125..63508)
                     /locus_tag="S2_006_000_R2_scaffold_44_prodigal-single_79"
     CDS             complement(63125..63508)
                     /product="hypothetical protein"
                     /codon_start=1
                     /transl_table=11
                     /translation="MIPSTLLLDVMTEQERIPFPDDHYKWLDLVAAEAAQRFQLKFNP
                     NDYAVAHGDKCYSHKRAWKNAGVPFERGVFIYLLLSEAPYSSYVRDTAKGWVAPNQWV
                     IDYYHANDGLQKIFDEIEARLFLPR*"
     gene            complement(63471..63635)
                     /locus_tag="S2_006_000_R2_scaffold_44_prodigal-single_80"
     CDS             complement(63471..63635)
                     /product="hypothetical protein"
                     /codon_start=1
                     /transl_table=11
                     /translation="MMQVRSVLDDKRVKGICMNNMPHDHGQLYTTQEACDIIRQVVDD
                     SLYFAPRRYD*"
     gene            complement(63718..64908)
                     /locus_tag="S2_006_000_R2_scaffold_44_prodigal-single_81"
     CDS             complement(63718..64908)
                     /product="Phosphoesterase dhha1 n=1 Tax=Pseudomonas
                     syringae pv. lachrymans str. M301315 RepID=F3E7T8_PSESL"
                     /codon_start=1
                     /transl_table=11
                     /translation="MTNTIIGYHDNCLDGFVAAMIAQTKAIYDGLPNIQMQPVNYNEP
                     IFEAWPGDHVILVDFSFEPEVIERLRKRGVSITIVDHHETQIDKLIKGQFGKIGEQAA
                     PNISYTCDCQKPNHNFFTGLVQERNAHGHGDYRAYLCNNREVSLMQRECGASMTWQLA
                     IRKDPNFYKFAKTFMSIDSHGENQGYELSRLVELVRTHDLYQHNGKLDHDATRLANWF
                     KEWSGSVKHRRKLMQDFPNQSFGVFNKLKAEFLLTPMREKLAVGEAITQRMLREIRTR
                     CENATAFRFFPMMGVKSFPPDTRVGFIGGDFKDVSISMAGNVLVKEYGYDVAVMIAAE
                     KPGSTTYSLRSDQFGKNIDVGTFCKELADNGIAYKGGGHRNAAGFSIDPESDVFPFDL
                     SIKF*"
                     /db_xref="UniRef100_F3E7T8"
                     /db_xref="F3E7T8_PSEAV"
                     /db_xref="F3E7T8_PSESL"
     gene            complement(64905..65303)
                     /locus_tag="S2_006_000_R2_scaffold_44_prodigal-single_82"
     CDS             complement(64905..65303)
                     /product="hypothetical protein"
                     /codon_start=1
                     /transl_table=11
                     /translation="MIVIASTELKNKDKIEFTMNKGNFHKIDNLIYIEVCYGEYNVGE
                     YGKDLDEDTDTNKFYYMSAMGAYFPVSDLEAARDYYTLLRDYFTKCDEDEVFAKNSES
                     YREMREKARCFGNTIEEIKTLNEKFLKINK*"
     gene            complement(65345..65575)
                     /locus_tag="S2_006_000_R2_scaffold_44_prodigal-single_83"
     CDS             complement(65345..65575)
                     /product="hypothetical protein"
                     /codon_start=1
                     /transl_table=11
                     /translation="MPKSKQQKREEAMMRNRRGFESNRQYYLSWQMGGERYNNACATN
                     RGEWAKEEAVRQRIRFEKWCKSVGLDTHGNVI*"
     gene            complement(65642..66010)
                     /locus_tag="S2_006_000_R2_scaffold_44_prodigal-single_84"
     CDS             complement(65642..66010)
                     /product="hypothetical protein"
                     /codon_start=1
                     /transl_table=11
                     /translation="MSAVATLPGAPIYIKSVGSTGHRQNATGVGSMDFSATRDGQYPW
                     LDMGEVYFSNPTEEQLLDADTAPIGTAAERDRSNIRRRMSFQQARLVNEVIARALKLT
                     FNGEIPADDEIMAWRIANGF*"
     gene            complement(66018..66461)
                     /locus_tag="S2_006_000_R2_scaffold_44_prodigal-single_85"
     CDS             complement(66018..66461)
                     /product="hypothetical protein"
                     /codon_start=1
                     /transl_table=11
                     /translation="MKKFLVRCLVNDGPLKGQLLGYVGRDNPSGGYPYSSPDLNFIQD
                     HYAKSYMEWVAEKTEMSTYNTGSKSLPLDVGIFLGDYRKKHQLPVRTYPQIALRFELL
                     ELDVSDALFIESKILQIIEVEGRGCEDYKTQDQAFYRIVSNQSFN*"
     gene            complement(66486..66824)
                     /locus_tag="S2_006_000_R2_scaffold_44_prodigal-single_86"
     CDS             complement(66486..66824)
                     /product="hypothetical protein"
                     /codon_start=1
                     /transl_table=11
                     /translation="MTTMENAFRKALGQPENNRITGDYKEIQEQKRLAEERERRLDEL
                     DCENSRFGFGEYERENEYGYKDLGFYDSGSWFPICSSCGAHKMANRGEGMICDNCHRE
                     SMLHMAHDDY*"
     gene            complement(66875..67075)
                     /locus_tag="S2_006_000_R2_scaffold_44_prodigal-single_87"
     CDS             complement(66875..67075)
                     /product="hypothetical protein"
                     /codon_start=1
                     /transl_table=11
                     /translation="MYLADSTTPGANFFLVFMLGQFHIWIGFIIYVIATKKKDPVRLV
                     FGSAIVLLVVMLVTAIGCIAYF*"
     gene            complement(67062..67397)
                     /locus_tag="S2_006_000_R2_scaffold_44_prodigal-single_88"
     CDS             complement(67062..67397)
                     /product="hypothetical protein"
                     /codon_start=1
                     /transl_table=11
                     /translation="MSLWKRILNFFSPVQEEKPKVSTVRPCIRRLGEVQDTWHDIKDS
                     IPLCKEVTKMQQYFDMKYRISDWFFTAMIAATDGKDSEVNSILDLIESEAKRFQEMFG
                     TKEPANVPG*"
     gene            complement(67455..68027)
                     /locus_tag="S2_006_000_R2_scaffold_44_prodigal-single_89"
     CDS             complement(67455..68027)
                     /product="Dihydrofolate reductase {ECO:0000256|PIRNR
                     :PIRNR000194}; EC=1.5.1.3
                     {ECO:0000256|PIRNR:PIRNR000194};;  TaxID=1581557
                     species="Bacteria; Proteobacteria; Betaproteobacteria;
                     Methylophilales; Methylophilaceae.;"
                     source="Methylophilaceae bacterium MMS-2-53.;""
                     /codon_start=1
                     /transl_table=11
                     /translation="MTTTSVIFARNHANIIGVDQKLPWDFEEDMKWFKDHTANQVLIM
                     GRKTFDSMGSKGLPHRENIVVSRNLVMDDQLLSDREDGVAVSLEEALADAKPYQRKIF
                     VIGGAGLIKEAIPLVDRIIMTTVGKSIDVSKHREVTRLDVKGLEGYYNEYMNVDGLAF
                     KMVEAKIRSLLDRRTGYKEFVHFTVHERVR*"
                     /db_xref="A0A0D6EV75_9PROT"
                     /db_xref="kga:ST1E_0341"
                     /db_xref="UniRef100_M1L8B3"
                     /db_xref="1.5.1.3"
     gene            complement(68034..68498)
                     /locus_tag="S2_006_000_R2_scaffold_44_prodigal-single_90"
     CDS             complement(68034..68498)
                     /product="hypothetical protein"
                     /codon_start=1
                     /transl_table=11
                     /translation="MSLKQYTSQPAVIQAIQFNGDVALVKGSVNDSERVQVSPQGKVE
                     VLSNHGWVVVNDGDWILQQTDGELYPCNAELFASKYAPTLEVPAHLPDHMKRVFVEVT
                     ELDQKLVLLGKYLGEGAKFSSPEEKQLQTEQFDFMDGYSKSLHKRLALYKPS*"
     gene            complement(68554..69228)
                     /locus_tag="S2_006_000_R2_scaffold_44_prodigal-single_91"
     CDS             complement(68554..69228)
                     /product="hypothetical protein"
                     /codon_start=1
                     /transl_table=11
                     /translation="MLTDYEKIERGFFRLDMVDDNGQRLKSESPISGHLVPLRTVEPF
                     IEHVRREGFGDHESIMVGYRFDNGDESNLFVIGKTIRAVDGWVTIEHWNYHERRKTIV
                     KSHEVRRFNPALAKVGTVFTAFYDELFKVVDEDIPATLKALMRLYATREVWQEYDCPD
                     GCDFDLHGDDMVHLGSKIQCSFCGEEHTVDEELQLSNYERVGNQTSFYTTPKDAAALE
                     RWKKNT*"
     gene            complement(69218..69463)
                     /locus_tag="S2_006_000_R2_scaffold_44_prodigal-single_92"
     CDS             complement(69218..69463)
                     /product="hypothetical protein"
                     /codon_start=1
                     /transl_table=11
                     /translation="MIKKKLKFDGLATQLGYLVILYSRNNDGLVTIHHASQPIADPKD
                     GDVILKQWEEQGLYISGKDSTIHAKVINLFTDYQHVD*"
     gene            complement(69504..69899)
                     /locus_tag="S2_006_000_R2_scaffold_44_prodigal-single_93"
     CDS             complement(69504..69899)
                     /product="hypothetical protein"
                     /codon_start=1
                     /transl_table=11
                     /translation="MSSKVIELRMSNVNVEPFDLVHQVSSLPGSVWASPNGQPKTVLE
                     QSKNYRKYKHYFNNLLFLKDPALTNAYQELLERAQRDGKLVFECTCSTICHMDAVRER
                     LTEDLQKLGFTVTTNRVPYERHDTSEEED*"
     gene            complement(69914..70465)
                     /locus_tag="S2_006_000_R2_scaffold_44_prodigal-single_94"
     CDS             complement(69914..70465)
                     /product="hypothetical protein"
                     /codon_start=1
                     /transl_table=11
                     /translation="MSIVDIADSKPTPKPVVIFGSAIDLAHGLLREWSSNNKALREDC
                     EEAYKFLIKTLESPPKERNFIDEYFFLRKINKHRRSLRKFVEELRFITVEIEDLIGNA
                     SFLKAGLKSKIKNKKQFDDAIIRFKEFTIMLLNITTYIANKVEVEGNFAAELALMKEV
                     RPHISAGYYDVEVYRQVGAFYFK*"
     gene            complement(70483..70920)
                     /locus_tag="S2_006_000_R2_scaffold_44_prodigal-single_95"
     CDS             complement(70483..70920)
                     /product="hypothetical protein"
                     /codon_start=1
                     /transl_table=11
                     /translation="MALKFKHNGWIYETVPVTSNAVSKEVVCVDSAHYNTSVKIRSRF
                     AEPPVGTRSAFQRIMFPEYIGEGTAWERACRPEEVGRKEREEAVQHFDRLQDRYKGFY
                     IPHIDHRWQSRVVSLMQQNKLVYTNHLSAVHLVVRHRDYGYVD*"
     gene            complement(71004..71996)
                     /locus_tag="S2_006_000_R2_scaffold_44_prodigal-single_96"
     CDS             complement(71004..71996)
                     /product="hypothetical protein"
                     /codon_start=1
                     /transl_table=11
                     /translation="MSNGRMLNCTGSELPNDMACPSTIECYAIEADSESIFFDEDGEY
                     SIVDRARLIKEWVDKYSGWFDRLIVSNNALGRELIELMPAQKFVISNKQANGLHWYYS
                     NTDRLTAVNTPEVNDSMDMNSEHYSPLAEKPVETYTPKVPLGVNIGQLPTDEDMARLG
                     DSSILDKNIPYRATTPEEGLREEVILARIQQALDKQRDEMGKQILNLQRQIGHYRRGH
                     GNLAEEIFETIKHGDEKHQRWLQEALRSFFDGQQPLTEEVVARIDAALDRVKNTGAVP
                     AGTGKSEADFVNIWTPDPKAGEVINPRVPTPSNVVESRIPASVHMVNGSNNDDQ*"
     gene            complement(71996..72388)
                     /locus_tag="S2_006_000_R2_scaffold_44_prodigal-single_97"
     CDS             complement(71996..72388)
                     /product="Putative uncharacterized protein 084 n=1 Tax
                     =Pseudomonas phage PhiPA3 RepID=F8SJW3_9CAUD"
                     /codon_start=1
                     /transl_table=11
                     /translation="MAFNPNPMFQWSRDKGYEVSSIGDRKFSAFYATLSNGRTIEHIY
                     QCDIKGYKSIKEGKGNRPRTNLNQEQLWEAYLGLWQQWASENEDDLYELAILASDNDY
                     QLRDTFANTPINQARALSVILNKTFGVD*"
                     /db_xref="UniRef100_F8SJW3"
                     /db_xref="A0A0F9KGN9_9ZZZZ"
                     /db_xref="cyj:Cyan7822_6408"
                     /db_xref="F8SJW3_9CAUD"
     gene            complement(72372..72890)
                     /locus_tag="S2_006_000_R2_scaffold_44_prodigal-single_98"
     CDS             complement(72372..72890)
                     /product="hypothetical protein"
                     /codon_start=1
                     /transl_table=11
                     /translation="MIEVKYGQDNVSAIQQAMLRGLSWDNLDEATVKEFCENLVVYTK
                     LSDYRFVDHQFQILGNQYPDSRGLLRHYTIALRRTKRPHSNVPSDCVSFEAYIVSAED
                     VNIDSVRHIVSLVTEEGGKHVSAAVIHKFTTTIYRCVKTGPDCDIYRVFNFQYGGMSD
                     GYVTYNKHGVQP*"
     gene            complement(72856..73131)
                     /locus_tag="S2_006_000_R2_scaffold_44_prodigal-single_99"
     CDS             complement(72856..73131)
                     /product="hypothetical protein"
                     /codon_start=1
                     /transl_table=11
                     /translation="MFNVVIILAIFLCVVAMVFLHSRYIRLLRRVESLESLRLITNSS
                     IGSLLDKQMETSKALESVMQQQRRQAKIRYEPTRKNNDRSQVRTRQR*"
     gene            complement(73236..73739)
                     /locus_tag="S2_006_000_R2_scaffold_44_prodigal-single_100"
     CDS             complement(73236..73739)
                     /product="hypothetical protein"
                     /codon_start=1
                     /transl_table=11
                     /translation="MDENQQAGGEPIAEEHIPRGTLLRMYCRIGAQMFAEYADGIGGK
                     TEQYLGLSMNCANSVTRRHLEGHLDYYERLLGNTNMLKKAEAAAVAKQLKAFSQLVFA
                     TNYVVHTSEGHFVATMDGLRKMTFWETLKWKWFGAVPYAKQANDMISEAYDYAGVVSV
                     VEVDLVE*"
     gene            complement(73750..74097)
                     /locus_tag="S2_006_000_R2_scaffold_44_prodigal-single_101"
     CDS             complement(73750..74097)
                     /product="hypothetical protein"
                     /codon_start=1
                     /transl_table=11
                     /translation="MAKTFLEELLSSGRLAPGAVTPEPKVTHALNGTIMGKVCDEGIT
                     RYIVADGRGGQRFMDAPIQDPKCAGMRNRGTVILQAGDQSSVIDTLPSPSKATLMPEA
                     VKLPEFTIKQINL*"
     gene            complement(74173..74619)
                     /locus_tag="S2_006_000_R2_scaffold_44_prodigal-single_102"
     CDS             complement(74173..74619)
                     /product="hypothetical protein"
                     /codon_start=1
                     /transl_table=11
                     /translation="MGIKTGPHGHITDDAYRRLISLQMGSDILRDLTATMASKNFHES
                     LTHSLEDSPDGDTIEKAEAGAVINHFCRGGHLWVTRFDGYLDKFETIVEENSQRCFHG
                     DAPIDINERRILQKKYDQFFAEQPKQKKRFNLPKVTLSPGQEQYSV*"
     gene            complement(74622..74831)
                     /locus_tag="S2_006_000_R2_scaffold_44_prodigal-single_103"
     CDS             complement(74622..74831)
                     /product="hypothetical protein"
                     /codon_start=1
                     /transl_table=11
                     /translation="MSVPVQMMLNHAIGLGRSRRSSDPEPKKTYAQLEAEKLRREEEH
                     RRLTANTDWRSHPVGAAGEISQGFD*"
     gene            complement(74834..75721)
                     /locus_tag="S2_006_000_R2_scaffold_44_prodigal-single_104"
     CDS             complement(74834..75721)
                     /product="Putative radical SAM-like protein n=1 Tax
                     =Caulobacter phage CcrColossus RepID=K4JW79_9CAUD"
                     /codon_start=1
                     /transl_table=11
                     /translation="MTTILISKEDASANIVMGKFEARFVQRTPDYFIIYVSSHQGCNQ
                     ACRFCHLTQTKQTDMTPATLGVYTEQVDRVLAYWEKNHKHKADGLQKVNINFMARGEP
                     LLNPVVIHQYDMLTHVLRERVKAVVGDVEVAFNISTIFPDDVELRNTNFDINNVRNNT
                     TIYYSLYSLSERFRKRWLPKAKDPELAILELSDYRYKIHYSLIDGENDLVEDARAVAD
                     LVRRTHRMSHMEHNRPGFNLVRYNPYSVIQGKESDPNAINVYLKELLDSQSFRDVRVI
                     PRVGRDVFASCGTFINLLE*"
                     /db_xref="UniRef100_K4JW79"
                     /db_xref="K4JW79_9CAUD"
     gene            complement(75811..76479)
                     /locus_tag="S2_006_000_R2_scaffold_44_prodigal-single_105"
     CDS             complement(75811..76479)
                     /product="hypothetical protein"
                     /codon_start=1
                     /transl_table=11
                     /translation="MDTKVPHRFFCNFEKIEDCHHVLEISRAAWKRKGIAWRNAMYDL
                     GRIVESLEALRRDECGEKIYHMEAVALHSVINLVMHTAEVFRTDPTVQTVQHIIHALP
                     YWRRHLPNSHRNSRRQIEGYAITHTIRVKKGGDINRMIFPASVHLAHEPNETSKLLPL
                     DLIVNRYKFIDCTRLAVDAHSGGGFIEKHVDQTGRKLVLTTVQVDPKTKEKKIIEAAR
                     LTIG*"
     gene            complement(76677..78035)
                     /locus_tag="S2_006_000_R2_scaffold_44_prodigal-single_106"
     CDS             complement(76677..78035)
                     /product="hypothetical protein n=1 Tax=Rhizobium sp.
                     2MFCol3.1 RepID=UPI00036679C2"
                     /codon_start=1
                     /transl_table=11
                     /translation="MAVPRSMNQVELDFKRGSAPAACLEVEGQSWPPKQHPVLVGHHN
                     FDVPYLNEREFRLQLLAIRDVKEKGYNSTMAEAIENNAHANGRTHCEQGFIFGDKKFL
                     EPKDLVKIRELLLSPEYGFQVEFINNSPENHFLKTKLTYHELLVKYDQNNYPVGAVMF
                     MSTHDKTACYDLEIGFVGVPELGLKIQKDTKRWTKRRVFQPTFMTAKNVVDYGDGPFV
                     TFREEILEAGAEMALPSFYPGFNREYKISIEQFSMNYMNSRAPVLLLYGPTGTGKTTF
                     VRTMAKAMNAVVVATSDLKIATSGALIDTYRDLVKKAQEDKDPRPYILLLEDLDALLM
                     TRLNNNREMSRLLNETKGITSNKGIYIIFSTNLTDLKDVDTALIRPGRCFAKVNLDKM
                     TIDEAHIVRKDLGYDETDLGHLIIDGKISLAEAIEELRVVEEAKAVKERMNGWKAVSM
                     VD*"
                     /db_xref="UniRef100_UPI00036679C2"
                     /db_xref="88792071"
                     /db_xref="UPI00036679C2"
     gene            complement(78096..78611)
                     /locus_tag="S2_006_000_R2_scaffold_44_prodigal-single_107"
     CDS             complement(78096..78611)
                     /product="hypothetical protein"
                     /codon_start=1
                     /transl_table=11
                     /translation="MKLFGLNLKRAQSDESDETDNKYLLSSKSKDPLFGGASGIPNEV
                     YRKKVIYAKVLDKIQLPDPGSLLDDIWKCNQFNDLMRRFIKMLEGTHFSICVVRDLKV
                     FYSGKDENYNDPWRHLQAYKRLNSLHCQDYNTMPKEVLDSIVPYINEILNHGNILNGK
                     TTFRNENLQLK*"
     gene            complement(78571..79050)
                     /locus_tag="S2_006_000_R2_scaffold_44_prodigal-single_108"
     CDS             complement(78571..79050)
                     /product="hypothetical protein"
                     /codon_start=1
                     /transl_table=11
                     /translation="MSTVPEKKTESGWHYHNSYLDMIEKGMSRKMVTANEDFAEGQIF
                     FLSLMRDEWVPTHVRGYERGYIQLFTFSYIKKLEVENWLEYHSLFDYNSKLGYVLSKK
                     GQKLIDKEGYDFIHFVGDELDECFLVNPAEQVTNILSLRIKGNQNETLRTKSQESPI*"
     gene            complement(79022..79357)
                     /locus_tag="S2_006_000_R2_scaffold_44_prodigal-single_109"
     CDS             complement(79022..79357)
                     /product="hypothetical protein"
                     /codon_start=1
                     /transl_table=11
                     /translation="MYSIYYIGDSLNVLLGVSKNWHFVLDSVVFIVFVFMLLTLYMLL
                     CVIFKHFRKRNQWREFQNNEKLMQDKFEEYKRNSPHLDQMVALASNGRLQSELMKHSP
                     HVYSPGKEN*"
     gene            complement(79350..79727)
                     /locus_tag="S2_006_000_R2_scaffold_44_prodigal-single_110"
     CDS             complement(79350..79727)
                     /product="hypothetical protein"
                     /codon_start=1
                     /transl_table=11
                     /translation="MKDQHTLNVILFVLMIAVTYFMCVGLWRIFGIRHEEQKSHYRRV
                     EHWSRLIKEMELRKKYYAIIVLTEKYPSEEVMRLRRAFEITFRDWLEFESMDGNQLIP
                     TMDKLSTAISQQTALTIQEQNNV*"
     gene            complement(79781..80701)
                     /locus_tag="S2_006_000_R2_scaffold_44_prodigal-single_111"
     CDS             complement(79781..80701)
                     /product="hypothetical protein n=1 Tax=Acidobacteriaceae
                     bacterium KBS 96 RepID=UPI00036E377C"
                     /codon_start=1
                     /transl_table=11
                     /translation="MSLNAMNTTITAMVNRDLNEASKLDRKETKAMMEDAAVLTATEA
                     RFLVDSYYTAQGDRIRYDNQVRAMVESGEPNLVLNYLALQSRKQEDIIKKALDAYTID
                     HPVGAWLRTIRGMGPVTAAGLLAYIDIEKAPTAGAIWKYAGIEGHAVWEKGQKRPWNA
                     EFKTLCYKIGESFVKTSNKEDSVYGKMYKERKIQETEKNERGEFADKAAKELATKNYS
                     AGTVTRKALESGKLSAAHIHARARRYAVKMFLSHLHEVMYITILGKKPPAPFAIAILG
                     HAHYVQVPNPQHIREFVEPVEVVENEKRED*"
                     /db_xref="UniRef100_UPI00036E377C"
                     /db_xref="A0A0F9EQA0_9ZZZZ"
                     /db_xref="UPI00036E377C"
     gene            complement(82328..82858)
                     /locus_tag="S2_006_000_R2_scaffold_44_prodigal-single_112"
     CDS             complement(82328..82858)
                     /product="hypothetical protein"
                     /codon_start=1
                     /transl_table=11
                     /translation="MQASKFDIIVGRHHSGRTRQALTMAAHKAQIEKKSFVVFGPSEK
                     YVHDMARETAELFQVEYLVENYLKMMVMPYGTNNEEYVACVLADEIPLSAQSQEHVRQ
                     LIRSLSNYELDTSISMPSLVGMRDDLRLSTEARALINCTPIGSRIHLATVEHDEKTSR
                     PKMKLELVGHRLPFNI*"
     gene            complement(83191..83264)
                     /locus_tag="S2_006_000_R2_scaffold_44_prodigal-single_trna
                     _1"
     tRNA            complement(83191..83264)
                     /product="Asp"
     gene            complement(83388..84041)
                     /locus_tag="S2_006_000_R2_scaffold_44_prodigal-single_113"
     CDS             complement(83388..84041)
                     /product="Uncharacterized protein n=1 Tax=Vibrio phage
                     pVp-1 RepID=H6WXG0_9CAUD"
                     /codon_start=1
                     /transl_table=11
                     /translation="MTQLTKMSITRALATLKAQKEEISKYFANRHVFMGFGTGVNGKT
                     TCITGLDKTQVASHIQGEKDKIDGMIRRQVTIKNAINLSNQNTKVTVSGKEMSVAEAI
                     LLKGTLEMREKLLKSMRDSYTSVTASYKEHVRAFDERVDVLAKGAYPVDATAEQIAAI
                     QESTRETQLKIHEVYLIDPLNLVEAANKLEEENSFLRTELDYVLSMSNTTTEIDVEM*"
                     /db_xref="UniRef100_H6WXG0"
                     /db_xref="H6WXG0_9CAUD"
                     /db_xref="bbe:BBR47_12970"
     gene            complement(84116..84610)
                     /locus_tag="S2_006_000_R2_scaffold_44_prodigal-single_114"
     CDS             complement(84116..84610)
                     /product="hypothetical protein"
                     /codon_start=1
                     /transl_table=11
                     /translation="MDIIDIDLTELSEDLRDEAERVIHMSASALLQKFFVPNEHAVVG
                     VKEESKPFIRELVRLMTGFVPVPGVEYVFYIKLGVDDKGVPVHHTALTRNDEEVTAQT
                     VTRFINHHDLYIVAYENAYRSLAEKLRNEDGLEMGNIVSRDFTLCSQATRSNLSVFFA
                     VTLN*"
     gene            complement(84613..85170)
                     /locus_tag="S2_006_000_R2_scaffold_44_prodigal-single_115"
     CDS             complement(84613..85170)
                     /product="hypothetical protein"
                     /codon_start=1
                     /transl_table=11
                     /translation="MSDKIYEAYVNWVDYDKLSETEKDFVDKLAFGAASALSFYLTDF
                     MDPQTVTMVDASTDPSLCKDIQTFLQYAFGNALARGFEKGMDFFLLVHPKVSVHKEPI
                     FKLAIFTMEKQPIISCYCTIEGLIDQLNIHFQRELEKAFEFLEENLGKTHADMKRMVT
                     SKDYITSLHASSTLQDIRFGFKVST*"
     gene            complement(85694..85993)
                     /locus_tag="S2_006_000_R2_scaffold_44_prodigal-single_116"
     CDS             complement(85694..85993)
                     /product="hypothetical protein"
                     /codon_start=1
                     /transl_table=11
                     /translation="MKIETIPMGMDGELTGLQVNLSGNEVAAAITDYLEANGFKIVSG
                     SRTVYVNDALCRESHVIVDPNARVTMSASAQDNFYGNTAQSKTLSVAEWIGGVDR*"
     gene            complement(85995..86366)
                     /locus_tag="S2_006_000_R2_scaffold_44_prodigal-single_117"
     CDS             complement(85995..86366)
                     /product="hypothetical protein"
                     /codon_start=1
                     /transl_table=11
                     /translation="MDISLRKLYIKTPIGVLVATVKTASSPIVDGKRIWVVANFKPED
                     QIHGKFRRMAKRNGKVKFTIRAVASIKGDDFRLDEGTIEMWPVGPHLKFKYKMPVKTI
                     KRLLANSTVSHYDLFMYQTRS*"
     gene            complement(86369..86674)
                     /locus_tag="S2_006_000_R2_scaffold_44_prodigal-single_118"
     CDS             complement(86369..86674)
                     /product="hypothetical protein"
                     /codon_start=1
                     /transl_table=11
                     /translation="MDIIVTKNHQTGETDGMQVTLDGPELSTAITDFMAKEGVKFHTT
                     PNYVFANCETCENATVVLRKEDIVELTPVWQEKLNIKDPSEKSTACVVGDWIRSIKE*"
     gene            complement(86735..87019)
                     /locus_tag="S2_006_000_R2_scaffold_44_prodigal-single_119"
     CDS             complement(86735..87019)
                     /product="hypothetical protein"
                     /codon_start=1
                     /transl_table=11
                     /translation="MSTSRRGFLGRLLAAAIAPVVPTITVAKAAPVVSKLTGLGADFD
                     GNVEMGSVGRGMTRPVFLYDEDVRFYYPMHDEVHPDVAAKLNASFRKTLT*"
     gene            complement(87016..87357)
                     /locus_tag="S2_006_000_R2_scaffold_44_prodigal-single_120"
     CDS             complement(87016..87357)
                     /product="hypothetical protein"
                     /codon_start=1
                     /transl_table=11
                     /translation="MFNSRRKFLQKLGATVAAAALPIPVLAAPAASLSAASAADKFIG
                     IPKLTTVYDPEAANVVFAEMIEADLLKRLREGMYGMYLESGFRAQRDSVGTGPFQQAI
                     DVRSQPVMRFS*"
     gene            complement(87514..87705)
                     /locus_tag="S2_006_000_R2_scaffold_44_prodigal-single_121"
     CDS             complement(87514..87705)
                     /product="hypothetical protein"
                     /codon_start=1
                     /transl_table=11
                     /translation="MDPIREEQQKLDRSMSEVRSGDYKGQKDRAIFGDRMFSSMKQHN
                     QNCEIEVDVGRIFRRRGLA*"
     gene            complement(87743..88990)
                     /locus_tag="S2_006_000_R2_scaffold_44_prodigal-single_122"
     CDS             complement(87743..88990)
                     /product="hypothetical protein"
                     /codon_start=1
                     /transl_table=11
                     /translation="MTIKQLIEINGVHLKSSNTPKSVRKSAKRMVYGKPTIWDFRNAN
                     RRRRVPNTKRNRDIIVQDLVNKGYTRVEAKTRVIKSVKVINGKSYLFNQRPALNKRTL
                     HKDLFTLPTRPGIFLRRPPTGFDLYASVCVPESVHRASEVDMAFSIRPEKKDQSKIKL
                     QINKERKPLTVLKKDGSTEIFDIDKALKEGIALFSPNGVGGFDLVNNEGVPDYSLDKI
                     LLDPKYSKDKVVIPNIPPVPLTEEEKKEWKIFNLGSLRREMPTADSLQYDWEGLRARL
                     EENGDLKEADFMAYHRETTPADEVSARAKPATIQTVMEDERFWKAWNASYGLDVPPVK
                     GIDWECEDFDIKLNVDIKGMSEQEQKRLLFNMGGSRLEDPFWLTKHTDLLLEQGFSQS
                     VIDEYCKGKSSISKDANCVLPKA*"
     gene            complement(89001..89288)
                     /locus_tag="S2_006_000_R2_scaffold_44_prodigal-single_123"
     CDS             complement(89001..89288)
                     /product="hypothetical protein"
                     /codon_start=1
                     /transl_table=11
                     /translation="MPKRVVKIKLQARNHRKYRLRTRREIKAYANALVASGKTKRRGT
                     KHILKNIRGDQAYWNKPHTMDIYFVAKSIQHVVREMEEDDQANNERFALKA*"
     gene            complement(89306..89749)
                     /locus_tag="S2_006_000_R2_scaffold_44_prodigal-single_124"
     CDS             complement(89306..89749)
                     /product="hypothetical protein"
                     /codon_start=1
                     /transl_table=11
                     /translation="MSNIKTFVDPTATSGAFGQAPEQIMKTDVMIQEYEIPLAKPLKV
                     TELTLKRLQKHFWDVHPNIHHLSNASGPSGEFIDYKVQAMFLEWVGKQLDKERFADAP
                     NPFVFGRRVRDAYAEVLKDVRVPNHIPGIRDVTTTQVEINEEDKS*"
     gene            complement(89759..90145)
                     /locus_tag="S2_006_000_R2_scaffold_44_prodigal-single_125"
     CDS             complement(89759..90145)
                     /product="AAA family ATPase n=1 Tax=Aspergillus oryzae 
                     (strain ATCC 42149 / RIB 40) RepID=UPI0001F2A8C5"
                     /codon_start=1
                     /transl_table=11
                     /translation="MVALENIRFSGYDISDFLNALQGLRVMENLVIVMTTNHIDMIDE
                     AVTRGSRCNLKLYVGPLGLEQVKAKFEHQYEKPFPNYIQEIKPIKACDLDALSSKNAF
                     DPDGFVTGLIESYGTLDVSTKEETVS*"
                     /db_xref="UniRef100_UPI0001F2A8C5"
                     /db_xref="G0URX3_TRYCI"
                     /db_xref="UPI0001F2A8C5"
     gene            complement(90176..90559)
                     /locus_tag="S2_006_000_R2_scaffold_44_prodigal-single_126"
     CDS             complement(90176..90559)
                     /product="Uncharacterized protein n=1 Tax=Cronobacter
                     phage CR5 RepID=R4IFY8_9CAUD"
                     /codon_start=1
                     /transl_table=11
                     /translation="VIKQSPTLFLAENVRKELYKCLDDFVANEAWYRKNGKPYRLNII
                     LYGPPGTGKTELTRHISDYLNSDLYSMSPLDMGNASLRNVAKSLGGKRLGVIGIEDFE
                     SIALSRTFKTKRDKLNKLREDGKTE*"
                     /db_xref="UniRef100_R4IFY8"
                     /db_xref="R4IFY8_9CAUD"
                     /db_xref="cmp:Cha6605_4543"
     gene            complement(90572..91093)
                     /locus_tag="S2_006_000_R2_scaffold_44_prodigal-single_127"
     CDS             complement(90572..91093)
                     /product="hypothetical protein"
                     /codon_start=1
                     /transl_table=11
                     /translation="MFVMEIKDAVLGLLNDLSGNDPVTRGLVTVWFLAVCSYLARSVP
                     AKINRFLRNNLTVSTFLSHDEDIKSKEFFIAYEEWLIKENWFAVRNRSTGVSELDSNT
                     GLGQGKHLMLIRRRFISVTKERTKDNRGNIIQALSLITLGRNANVFDFITDECLVKDQ
                     RRYFWEIANWTGA*"
     gene            complement(91223..91882)
                     /locus_tag="S2_006_000_R2_scaffold_44_prodigal-single_128"
     CDS             complement(91223..91882)
                     /product="hypothetical protein"
                     /codon_start=1
                     /transl_table=11
                     /translation="MELVVFEKILASIPPGSPVSLQGEGEPLLWPHLEDVLQRYGDRY
                     QFETITNGTIKKDLSKLRRLGISIDSLDEKVSQHNGRTNLDKVMGNTLVYRHTLSCKI
                     RILTVDYGQNLTDLKQWCQFFGLDHIVQSVQPKADYVKVYGDRMPIKVIPIKKAPQYK
                     CGAGFVGKPMYWNVDGLSLPCCFTKDLEEFHDCANVYKRMRIGITPASCNGCQHLIPV
                     I*"
     gene            complement(91947..92468)
                     /locus_tag="S2_006_000_R2_scaffold_44_prodigal-single_129"
     CDS             complement(91947..92468)
                     /product="hypothetical protein"
                     /codon_start=1
                     /transl_table=11
                     /translation="MEGANKFDPKEIPNMISMLVGLHSDRRGPNGQENAAINNFYMRY
                     MGKAMDDCQSKSSAHWQVARPQKDVALNFKTVEVQGESPELVTQFIVATTAAFCSNKD
                     QYDEFRKNSQDAILDQFEDDDVYRTIFNKMALNVTDTQALLRNERTLCRGLWIACRLS
                     APHFMPAEDGSAD*"
     gene            complement(92552..93520)
                     /locus_tag="S2_006_000_R2_scaffold_44_prodigal-single_130"
     CDS             complement(92552..93520)
                     /product="hypothetical protein n=1 Tax=Vitreoscilla
                     stercoraria RepID=UPI00037F1609"
                     /codon_start=1
                     /transl_table=11
                     /translation="MNKIDIVNDRIFVSIAAYRDLEARNTINDLFAKATYKERIFVGV
                     FSQIDPRTDMSLLIGRRRNVREMVCDSREAKGCTWARSKILTDIRKDEEFVLQIDAHS
                     RFDVGWDVQILKEYESLPKHDCVLTSYPPAFELDKPLDTRPKHVFMKFHDIHNSGLPI
                     FMADVSLHPDHVGRPTLTPALSAGCLFGPSNIFDRVPYDPYVYFFGEEQSYAIRLYTH
                     GIDLYAPQRTFLYHLYYDPRKDKKNLHWNDDQKEDFAPRRSGIDRVKYILGMSHHFPE
                     DNADDISKYGIGKIRSVADWETFAGFNLETGQMTNMARLGNYRDLH*"
                     /db_xref="UniRef100_UPI00037F1609"
                     /db_xref="mec:Q7C_2316"
                     /db_xref="88795087"
                     /db_xref="UPI00037F1609"
     gene            complement(93520..94251)
                     /locus_tag="S2_006_000_R2_scaffold_44_prodigal-single_131"
     CDS             complement(93520..94251)
                     /product="hypothetical protein"
                     /codon_start=1
                     /transl_table=11
                     /translation="MFMAALHGLGIRRIPTPPEHTYNKPVIDAHLAPLGKSYGSYVID
                     SLSTIAVITTQNLPDLTGYLKNTQMDFLLERYETSNGDFIVAEARPKFPSNLGAPVID
                     PQYLDAVRGRKFIAYQNADKSWKPWREINSGVDLTAKFRVEGDPVEMVLDPVTIRSYF
                     IEIAPGGIIDVVMGAYSKLTKPLSIDVAPEGASYSLNWPNNLVWTNDTQTAPTKPGVG
                     QRLHVKIFTSETGDILAESHYYKVS*"
     gene            complement(94265..94621)
                     /locus_tag="S2_006_000_R2_scaffold_44_prodigal-single_132"
     CDS             complement(94265..94621)
                     /product="hypothetical protein"
                     /codon_start=1
                     /transl_table=11
                     /translation="MSFETNVKSTLTRIGHDIAALVGRIVFLERNLGYLTPMTTERSD
                     PDTDGIYRKITHKNRAGLVIQISTIEHDPLIEIVNGLYNKRVTKIYNKAGTVVETVVY
                     QIKYDANGEMVSETLI*"
     gene            complement(94623..95435)
                     /locus_tag="S2_006_000_R2_scaffold_44_prodigal-single_133"
     CDS             complement(94623..95435)
                     /product="Uncharacterized protein n=1 Tax=Sinorhizobium
                     phage phiM12 RepID=S5MCU4_9CAUD"
                     /codon_start=1
                     /transl_table=11
                     /translation="MATAQTVKVSKNKSAQWTSLNPILADKEIGVEVDTELFKVGNGV
                     TPWRGLGYTASGGVNARFVFLSNDPDNMLGMTTDGGIFLDKKAFNGLAAYTAGKEQGS
                     AATTPPDEYNATMLRVGRDMHDILAAIVTITNRMNDLEGRPAGNQIDDTVTALTTTWS
                     SFKTNDQILAKIVELKADITSNPNGAYDALTRLAQLLEDNDSMAVTITEELASTVRFS
                     VDQTLTEAHKAQARKNIGAAGTTELGDSSGFLQTYIDATATATGSPFEQSEI*"
                     /db_xref="UniRef100_S5MCU4"
                     /db_xref="A0A0F6SIK7_9CAUD"
                     /db_xref="S5MCU4_9CAUD"
     gene            complement(95531..96160)
                     /locus_tag="S2_006_000_R2_scaffold_44_prodigal-single_134"
     CDS             complement(95531..96160)
                     /product="hypothetical protein"
                     /codon_start=1
                     /transl_table=11
                     /translation="MQFMGKDAAIKNSIHKDLEGRVKAIGPILKAINDYRQNGWKTLK
                     APGVMLLPTFAGTHLKAFSRMTSICNEHFGDNHFFNMCLRMSDAAYTRAGLSHLNVAA
                     KRQAIMEAFVEVQKSVLSQYADQTAEGVGSMMSDFFTVHKTVARKDPGFENHLKKFSD
                     MISWCYTLAMLLDEASTLMHQNASYPTLLDEMVIYYQKVNDQKEEAILA*"
     gene            complement(96188..97366)
                     /locus_tag="S2_006_000_R2_scaffold_44_prodigal-single_135"
     CDS             complement(96188..97366)
                     /product="hypothetical protein"
                     /codon_start=1
                     /transl_table=11
                     /translation="MSPDIYSFPDRRFSHLMNFVMEALKPRTALNALKGVFTNTAPKQ
                     STVDLNIVDKPWFFSDREHGGMELQQDTPITVVYDQESLDSLYGLSFFVFLYGRRVQP
                     VACQNALLQKNNIGKSDETFIVGVDLSMDDLVHLDSLTGRTWVLAYRGSFDYLYDQSN
                     HDKFQHVSLFMPDYAWNIGGENIEQFENTMATMISTLYFDHNAFQAWPQKNLRKMVAH
                     ATTLYATIPDYGLSKSKLMKQTDGPKVFNRCAVLMMDFRQALETVAGDPKMFATLPHV
                     QPRADNTAYQARRKRLADHVARTIVPQAWKRKGGGNIACNTITGYSADVNDLIEIATF
                     SKNTVVVAEDMSNVTNYYVYSSTPGRAWDIAKALKGERQWRRGTLFCVQVNKDHTNRR
                     *"
     gene            complement(97495..97809)
                     /locus_tag="S2_006_000_R2_scaffold_44_prodigal-single_136"
     CDS             complement(97495..97809)
                     /product="hypothetical protein"
                     /codon_start=1
                     /transl_table=11
                     /translation="MIRTKKHPVKYGDVLCNTKTGRFYVIAGYSLGMGTRKRVFMNCL
                     EVTSALTILEEHPISFDKETVIDLVYVDNIANALTNRIVEKGYKFDTYNIDFARFRCL
                     PK*"
     gene            complement(97806..98354)
                     /locus_tag="S2_006_000_R2_scaffold_44_prodigal-single_137"
     CDS             complement(97806..98354)
                     /product="hypothetical protein"
                     /codon_start=1
                     /transl_table=11
                     /translation="MRDESSGTIYFLVKVDGFGKNLAYNLCCIFDPRQEDQSAPLTFN
                     LLVDNEKANKFTVLNTDITAGDDGSTIHSLSLLPLKEVETLYKNTDFMLRFLTACKFF
                     KRNKKEYQVLGLEPGTDVIYMSRKTSWIERVWTGAQYLGYNVTWMQLLDEYIPLILPD
                     LDEQAYLQSIKENCYFCKGYRQ*"
     gene            complement(98387..98491)
                     /locus_tag="S2_006_000_R2_scaffold_44_prodigal-single_138"
     CDS             complement(98387..98491)
                     /product="hypothetical protein"
                     /codon_start=1
                     /transl_table=11
                     /translation="MPLIYGLMIGYGIQYQSFCTTWCRFYGLPQWGLE*"
     gene            complement(98532..99005)
                     /locus_tag="S2_006_000_R2_scaffold_44_prodigal-single_139"
     CDS             complement(98532..99005)
                     /product="hypothetical protein"
                     /codon_start=1
                     /transl_table=11
                     /translation="MLIDSSVTTILEGMRKLQQMVQTSKTASSAEKLQSQQILSDCES
                     AVYTSFGIDRGLTYPRIREVGTAMSANEITNKVSAMALDMQNIFKMLRKLPATQTKNV
                     LFIRKRDDNHLVKNRFTSQMGHVRAEFGNDTELFYIIQYQDGNYNIASEINVEFM*"
     gene            complement(98995..99243)
                     /locus_tag="S2_006_000_R2_scaffold_44_prodigal-single_140"
     CDS             complement(98995..99243)
                     /product="hypothetical protein"
                     /codon_start=1
                     /transl_table=11
                     /translation="MVIVHHTIDQKKKEIYVELKGIFDSDNTYFIEKYEGEWPSDAQV
                     ENLLQTSFIRWVVLFRRFNAQYVEKLYQRKQLGFRHAD*"
     gene            complement(99357..99857)
                     /locus_tag="S2_006_000_R2_scaffold_44_prodigal-single_141"
     CDS             complement(99357..99857)
                     /product="hypothetical protein"
                     /codon_start=1
                     /transl_table=11
                     /translation="MFTPLPAEKHNPITPVRITRNNADTGWMVHGSHVRAFMDCDYEY
                     SRNNSFVQAVVYSETMVANSKRAWSTNRNFVLVEKPDRRKQLRLYVRITRPTGGYKFF
                     LVERQGLDAEFHEIREAVSQAVSWFYKERAACEDVITSKNIATKNKRKSERRSLLYGG
                     FIPGPR*"
     gene            complement(99835..99927)
                     /locus_tag="S2_006_000_R2_scaffold_44_prodigal-single_142"
     CDS             complement(99835..99927)
                     /product="hypothetical protein"
                     /codon_start=1
                     /transl_table=11
                     /translation="MIQSYIIDRSTSVSHFDNLPWDFYVHTFAC*"
     gene            complement(99957..101291)
                     /locus_tag="S2_006_000_R2_scaffold_44_prodigal-single_143"
     CDS             complement(99957..101291)
                     /product="hypothetical protein"
                     /codon_start=1
                     /transl_table=11
                     /translation="MINRPNKVFYLSNELNFLHSLFSIENYKEAMIKALSSGFGPFPI
                     VSVKVVDKVATVDIGEKATLYGGVKISIDGTGVGAIDTWHEIDNVSGNTFTFNVEAPN
                     GNYTNGVTLSYPSLGWTLADRDANNLLFRSGSSGTQAHYVRLIFNKDRPANWPDSEKW
                     RNTLTVQKVECDGTLNSIRMFIPSTYSVGIYLVTEVNAPASMNWQWYFYGDDAWVTMG
                     HKGYWFPGTLYSKRANFWQCSFGELAKTAYKNGHLVINGIENPAYFWINPYTPSGHSP
                     TSAGYSGFLGGNLGNFSATMVLCGQGNENNSYTDQFASTSTAPLWGPDSRSGYNFNTQ
                     VAKYVNNNMYGRITIWNRAYDYMGEVPGINLCVHTPNMGAAWTRFTPENGVDVIESFL
                     KPVVCPGKLDKRKVYAFFSGGYNMYQAASNSNSEIYWPYQSSALMDLTGPIR*"
     gene            complement(101288..102922)
                     /locus_tag="S2_006_000_R2_scaffold_44_prodigal-single_144"
     CDS             complement(101288..102922)
                     /product="hypothetical protein"
                     /codon_start=1
                     /transl_table=11
                     /translation="MLNRYIRITPQMKTTDPVDIEISGFKLFSGSNQVDISTANIRIN
                     FVPVSGDASIIKRDTIVMGEALVIPAAKTRGTGVIYIDLTENKSFDAFQIGFGSTQAK
                     SLTKLKVEYSNDGIVYRRLADITMNVRLKYRNPWTFSGLTANATSGFPAVLQKSLHHQ
                     FINFQTDLSNKAQYPRHFNSFISDDGRSIFSRLGEQDIFDGQTFYGAQIQTTLSGHLR
                     RGKYYFEVWSKSGVNWPGRGAGFFMGINLETKNGGQTGGSWGDWISGPPAGAAWPSRA
                     MLFNFSTAYSGYRDGNNYYQVNQAVSNGSIPPGFIDVPGGKKGLLGGFAVDTQLGVIK
                     LINSPFAPAGFQFNGPELVSSFINRADNVDERCYFSIFAPGKHDSANMDLTFNFGQDP
                     FVGAVPDGFDDRIGMRWEVELDPNFKTHGNFPDMVGTDKAHQFFLKKPFAEVDNNPLD
                     DLRRNNVVDPRLTYYIKGKVSDIDGKFPRRNLELFTYPQMQLMGSCGSSLEDGTYEFL
                     NLWNRDYVVVSTDSLSGKFESIILGPIKPVPMDPTK*"
     gene            complement(102922..104163)
                     /locus_tag="S2_006_000_R2_scaffold_44_prodigal-single_145"
     CDS             complement(102922..104163)
                     /product="Uncharacterized protein {ECO:0000313|EMBL
                     :KGH07165.1};  TaxID=285 species="Bacteria;
                     Proteobacteria; Betaproteobacteria; Burkholderiales;
                     Comamonadaceae; Comamonas.;" source="Comamonas
                     testosteroni (Pseudomonas testosteroni).;""
                     /codon_start=1
                     /transl_table=11
                     /translation="MRNMPRVYTSFMPNAPILNGVPGAFLDVIKKCLTGGWTPFDVLS
                     IVVANGKATMTYGSSNTSLPDYCRLIISGCDEPQLNKDWTIIRGGDTEATFETTVADG
                     TYGGSIKAVPENAGWELVFSGTNEAVIKSGNSDGSGTMVKIVDQNATTASFDFALDAK
                     SINELIDYARAYDNVERVVLKSRNADPSHFRGWWIVCDNSTVYICTDMFTPGGSIQHS
                     RPMLQGGRLSWFGDYISSNKQDNEAFGGYFQPLGTGATANNLNYGNASPQWSGVWSED
                     WNTGRPVIRLNQSAYGKWYWSIYHASPDPTNNTWRLNGSTSNLDIGYVSSVEKANRRV
                     PIYGRVSGPGSALSCFGHLAGYRYSDYHIRAIFMPFTSSKDEDGVAYLYAPMDHSNRD
                     NNAYNETYCMAPFVINRKWDE*"
                     /db_xref="A0A0E3BPB5_COMTE"
     gene            complement(104234..105535)
                     /locus_tag="S2_006_000_R2_scaffold_44_prodigal-single_146"
     CDS             complement(104234..105535)
                     /product="hypothetical protein"
                     /codon_start=1
                     /transl_table=11
                     /translation="MAASRINFMAANFSYAPDLTKTNFMDAVTKFMVSGFGPFNIDKI
                     KVTDKVVRVTTSEKNFYSLPGCKLAISGTGVAALDDRHELLDIYKDGFSFALDTPNAE
                     FTNGLTYSVPSLGWTLVKQTAVQTIYRSTDAVTPFYLIINKRAVGGYVDVRYDYHTIY
                     IAYNLDEAQEPIAQYPTPQTDSVQILPIHPYTNYSAANLAARFNYFFYGDGASVIIAG
                     DAGTTTTLYSLEAIKNGEMGCLSSSCIGEMKSTGPQLPLTYIVGTRVSQADFLTSWRP
                     IAWQRGNNTSPGLCGYSSTNTTFVDALFGGKVSDSYLNFAIGGAIFPKHVYNQWSGGR
                     PAKSPTWISNQTEMMLQPMSICDNLGYRIGLIPGVYTLDQRPGGIEGEPHRKFTVNIN
                     NRERRGVLVRTSSNGSNAFGGGNTAAENDAVTFLDLTGPIR*"
     gene            complement(105535..107067)
                     /locus_tag="S2_006_000_R2_scaffold_44_prodigal-single_147"
     CDS             complement(105535..107067)
                     /product="hypothetical protein"
                     /codon_start=1
                     /transl_table=11
                     /translation="MPTARFFRLAVGDVKSPVLDISAVHLYNDNTRVDQNATLSSGFG
                     LNATQLNVLKNDQPTDGEKITIDLTAVRHCAAYVLWTFATAINVNAFRIGTGANEQSF
                     LNKLSLQYSDDGITYRSFVRISTDKKLFYPGPWQLTGLKPVGECYPFVMSKADQVIRN
                     LTAGDVTLRDNYSFKCNVNLKPGTQNLSWGASTVGMAVLLPGIFQSGKYYFEVSSTFK
                     NSYSNAVGSSYLKYALALPKDPTERLEEVRDSSLRGPSIALNHCAASNTNTAPSDFTY
                     QKEYSPAITFKTYRPGVQHGLAIDFDNRNMKVVNPTYADVAPGIYDISNANIGTDMAA
                     GDKVKAAIIINPTYGFYNSGEDMFLNFGQVPFANAVPAGYQSGFGPRWQEVPDTLINR
                     GVDIGNINFSNPGDSSANGDITSFITSQSNAIRMREHNGGHYYIKGTISRDPNIQDKR
                     FIARLFCHASGSFIDTCVASQSGIYEFYGIAYGLYSVFSVDVRNNTVTESIGPVYPKE
                     IV*"
     gene            complement(107067..108332)
                     /locus_tag="S2_006_000_R2_scaffold_44_prodigal-single_148"
     CDS             complement(107067..108332)
                     /product="Uncharacterized protein {ECO:0000313|EMBL
                     :KGH07165.1};  TaxID=285 species="Bacteria;
                     Proteobacteria; Betaproteobacteria; Burkholderiales;
                     Comamonadaceae; Comamonas.;" source="Comamonas
                     testosteroni (Pseudomonas testosteroni).;""
                     /codon_start=1
                     /transl_table=11
                     /translation="MRNLPNIYSSYCPGTPAMNGVPGSLLEVYKACLVNGTSKVSFNN
                     IVVANGVATIKAVVEGQVYFNGSRITIEGCDEPLLNGTVEVSAHNLTTFSFKTTVADG
                     TYGGAIKINQPGAGWQILFSGTNEAVFISGNLDSLGVCLKIIDTNAYQATVEVYENMT
                     SLTAGINRLNWETMYDSGRHYRICKSGYANAVAQHYWLAADNTNCHISIDRQDSSTLS
                     VAFENFVGGPIMSWGQFESFAEADKKNFFITGLCGYVSGGNGNYNSTYNYNIGWYANS
                     TPTDTYHHMAVLTNSLKGIRGWMKGYVSAQPAPFLNNSQASGALVGNRLSYKLKPNFL
                     TTDYLITGHGPARGTMIDPLLMGYIKETKFYNVAAYGALRNFSIDEINGKRYINLPTL
                     NYYTTRSASNAPQAQLGLIPMLVGEKWGD*"
                     /db_xref="A0A0E3BPB5_COMTE"
     gene            complement(108396..111287)
                     /locus_tag="S2_006_000_R2_scaffold_44_prodigal-single_149"
     CDS             complement(108396..111287)
                     /product="hypothetical protein"
                     /codon_start=1
                     /transl_table=11
                     /translation="MARNVPPGDSIELFFAMPSTRIATATTFAVEATYLGTNKAVPAA
                     NLFYGINEENLQSLSSGRFNVRAGARHFYVCARVNTDEITPGVDRIQVKVTPQNNKEW
                     FKDEFYISSGVLANRHVDSSLSMPLTNSTEEGQWGEIEAKIEPAFEKTANFNVKITHV
                     TTNSTALDGLQVSVDNGATWTNTLNNINFQLPIGNSGFKIKYYIKENLVEEGNRYFDI
                     TTTETTPIKVIKPIVNVKTRVTVIDTTKLNYGDLISTYCNGRDLYGIYSDGKGGRYEE
                     PIILNAPTCGAVILPPDTLLQTFCAGTTRVQHLSDGSGGYYRKVVAYNSEQCGYVPRQ
                     PNPNKLVTPTMLNPTRKGNSVILNPDNDVFGALLRDNGVSNYLTMFGKWYFEVEIYLP
                     TTGHLEVGLGFGTAATNMSEWIGANQYSYSWWPYDSTKYHNDRQGIYAQTIDVKDKDI
                     IGIQLDMDNRRFGFSINGVWQGWCFEDLRDEKMHFFIAGRFDSWAWINFGKYAFKYQV
                     PQDYYAGFGTIQNPPPEKGTIISYFCVGVDQWKRVADGRGGYTTAVHKINAVECGWVD
                     PKPPEGTIIGFVCDGFDKYNKIADGDGGFTLRLAAINSTECGWVPPDEGSLSNVRINN
                     SASNMDPANILSGDRLSYTNLTGSLVADWGNYSGMWFWELNDWTGAQYVGMQNRDSTH
                     VSYNVWDANGIGVEPLTGMVNVFGVKEQMLQPVPEGTPIGFKIDFKEQTLTVYAGNQT
                     KVLLTKLNYPNPIKANNFYPSVMAKVNGVGTGTFNFGQKDFHYPFAGTKPYQKPDNPF
                     PKRGNPLSYKCEHWTRYVSRADGAGGSYTELFENNSATCGWYPDPPIGTVLGRYCKGW
                     ERWKTVANGNYTTIEVLEDPRSTECGYVPAGTIISYFCVEKDQWAKVSDGEGGSTDQL
                     IKVNSANCGYVESDNDFSDQEPVDKYNVKHDKSLPVTSYDIIHKKPLNP*"
     gene            complement(111292..114627)
                     /locus_tag="S2_006_000_R2_scaffold_44_prodigal-single_150"
     CDS             complement(111292..114627)
                     /product="hypothetical protein"
                     /codon_start=1
                     /transl_table=11
                     /translation="MPGFTVGTYDVGADNRENLLAAINAQNAAEGTPTNYTLQEFGFN
                     DPERVTIPTPKFNTKIKLGPLAATGMIGFKTIYYNRVHASEIGPMKLTWQNEQYLTEM
                     LPRLSQKYGCSFQPDDVYEQIIVPPVAPETEVNITLNFKETSVAYYGGTQIILGTNDP
                     ALEFETPENLPFKSDLVFYVNNFIRTKNDQNYLESSVLSIASDRLRSRTMNVTNVDAT
                     PYMALVKNTYDDAQRAKLQQYLPFVFTWMVGEAKTIRGVNIYGDVVEINETSNLVVKK
                     SSIVTMNALDKTELNLARSKIMVREGCQDATGSVYLLVGDPANNKAVLKKSNDYGETW
                     VDVPLTITNMASFNYANWDTVVIHDMMVQGNKLSILVTNPNTYGTHPTKRSDGPAVEE
                     FDLVSGACDYFPINPEFVTNTKFKLKFSPSDQLRFVSPEAPTAILDVVAVTKTSHSLE
                     QVVVYCHREDTQEFTAEIMGSQFLSYPIRGLAAYSKPLEKDPAGKFVSVEMMTIVPSA
                     HQNDFFLIETNKRGLNTAMGYGVVTMSGIRKGTQLGGWTESFIDLGGGSQPTMVTVSE
                     KGKRNHYFFSGGNGIYNVKFEESSPNVFVPTSQKVFDVGSHPGFNLECDIGNGSYVTP
                     SLKENLQMPAVYHDFPDEESLKLPIGFSFLGRNKVTGKDIWLTAPAQGDPLEERVFGG
                     EYKHLGAMPVAVFGDKDSNIYVWTKQQGIYKSSDGGNSWTDASQTFSNFESKLYLGGA
                     EVELQPKDFLEASVMGDIIYAIVNPKRSVSIFEIATNNPNFQLLLDDKVVYRVNFADP
                     AVAVPFNSNYMTTALNSTSNFSPRKLIGWDTDSNNNIRAAAHYTELGADETINQLDIP
                     DSILPDVFDTYSDVGFLGRKLVALAFNAATGFNLYTVKDDDTIERTGLKFADTPVYGN
                     FVPKSIFPLWGGSDDAISYTPVIITSDTKEVLVLERDGIAGGAMTVSMAALTLAGDTN
                     KPLQWVSMFSSNRTEAYVFQEGNGVFKPEYEWDGAAGKSNIKMIKLFDTAALNIESIY
                     SGAEIGLENKFPYDESVIGPWPPRDTVLGEGCDGYDKRQKLADGFGGYYWKVIEKNAE
                     SCGFVTPVPGDTGYGGGNFNIGG*"
     gene            complement(114639..115445)
                     /locus_tag="S2_006_000_R2_scaffold_44_prodigal-single_151"
     CDS             complement(114639..115445)
                     /product="hypothetical protein n=1 Tax=Pseudomonas sp. 313
                     RepID=UPI0002E9B80C"
                     /codon_start=1
                     /transl_table=11
                     /translation="MADILRAGMRGEEVVLLQKAINELGGFNLSMDGDFGNGTQTSLM
                     AYQRSIGAEATGEYNADHLPSVKALIDNKYIRTYEIDEYAIQIGVEPAFLKAVRDIES
                     RGSGFFRDGSCAILFERHIFYSSVVKKYGQKRADEWAGKWPNICNRTPSQSAYFGGIR
                     EYERLNAAKNLDPECALLSASWGMFQIMGFNYQVCGYNNVGDYVDDMILSEKFQLGAV
                     AMLIRNQPSWWRAARELNFNEFARLYNGPSYAQHNYHGRLRDAFAKHAMA*"
                     /db_xref="UniRef100_UPI0002E9B80C"
                     /db_xref="G3M106_9CAUD"
                     /db_xref="paem:U769_28235"
                     /db_xref="UPI0002E9B80C"
     gene            complement(115524..116273)
                     /locus_tag="S2_006_000_R2_scaffold_44_prodigal-single_152"
     CDS             complement(115524..116273)
                     /product="hypothetical protein"
                     /codon_start=1
                     /transl_table=11
                     /translation="MSKNRQNQNTTQPPVEDKVVEKVENTEQGNHDQNAEKFLGEPNK
                     EAREEYTGSINLDEKKGPAEYPEVGELPANPNGEGTGGELKDEAAVDLAADGLQLSVF
                     QTRMAWIAANGTTHEQYVKNAMEQYVKVCTASIDLDRIAVEQKRLWRLLGYIHAHPAE
                     FRKLFTIVIEFAKEYDDELFNLHMFFRAQEGLSLDRNEMQCFSNLRTLILNTIQSTNK
                     ARVKALIDIRKIVENDLIPENVRGQYVAFYE*"
     gene            complement(116298..117593)
                     /locus_tag="S2_006_000_R2_scaffold_44_prodigal-single_153"
     CDS             complement(116298..117593)
                     /product="PHIKZ080 n=1 Tax=Pseudomonas phage phiKZ RepID
                     =Q8SD82_BPDPK"
                     /codon_start=1
                     /transl_table=11
                     /translation="MKTITRMEYLKLSLKTEQFKNRNWILSAFSLTDFNDKKMPGVIH
                     RAPTYVYTMLGDEEIIIEDAVKDIPLFNKNEVFEAEFGLLPNIEKPTRTSMGNLIFNA
                     CIVSYAFGSKLGYLNDKKSASIKNVEGIIAKRLQPGNAPADNTDRSKLYVDELLRYVE
                     GYDYLQGFNFIWCICVTEKLLTVPPNNAELKKKTVAEVGDSIGQPAVLAGVYDVLDKN
                     DKEFLKGDEGEPFTNGKIRVARRKMFLIQGGEGGLTGGDFYDVATNSLAEGLEVAKFP
                     VYNNVLRAGSLNRGKETQLGGAATKEMIRATSNIRVVKGDCGTKLGRVVNITKDNYKR
                     QLYQLSIQTPNGPMFITSEEQAATYIGQQVIRRSAQYCHAAGENYCEYCVGQRLAMHP
                     TGVSMAITEIGGTLLGIFMSAMHAKELKVHRVTLDSITQ*"
                     /db_xref="UniRef100_Q8SD82"
                     /db_xref="A0A0A8J8G8_9CAUD"
                     /db_xref="Q8SD82_BPDPK"
     gene            complement(117595..118470)
                     /locus_tag="S2_006_000_R2_scaffold_44_prodigal-single_154"
     CDS             complement(117595..118470)
                     /product="hypothetical protein"
                     /codon_start=1
                     /transl_table=11
                     /translation="MDESILDYIKQSYTLEMQEILLDALRLLDRLNIQTYEGYILNTL
                     NNAENEDSEFVSSNITSYIEGMFINLERAFGFRLQEYGTMTLEQRVKVVRGYVEIEDY
                     IDHEAMIRICETDMNDVEKFAEAVALTSEFGAETLMSFVEWIDEAAVETIQRLHLRET
                     PAEEKMEEVQLPEASPEQITQIKAYELFIKEHNLTVDCFQLIRMGFPIGAPFKLYWDQ
                     FKDIILQADTVTLSKETIGLFLLSKEHWGNPLLAFTNLSEELFDSINVITEVNMSVRR
                     LLSGFVKFKAENKIK*"
     gene            118592..119104
                     /locus_tag="S2_006_000_R2_scaffold_44_prodigal-single_155"
     CDS             118592..119104
                     /product="hypothetical protein"
                     /codon_start=1
                     /transl_table=11
                     /translation="MTKKSLGRLQRDAEAKQIKDARSEVAEQITGNTIYDGIHENYEA
                     CGRVLVGYAQGFNELNIKQAQPHFSQEQRVKVDTLASGFCTDIKALQGDLIKIRAPFV
                     DKKGGEMDVDSYMQVLDTVEQFQEFIGRANGVLDPTLRSIAAEVISVQMAAAQDPKVI
                     TDVEVKNVAA*"
     gene            119091..120719
                     /locus_tag="S2_006_000_R2_scaffold_44_prodigal-single_156"
     CDS             119091..120719
                     /product="Uncharacterized protein n=1 Tax=uncultured
                     bacterium RepID=K2CV52_9BACT"
                     /codon_start=1
                     /transl_table=11
                     /translation="MSLPEDQNKPEETGTPVPVSPPSNEVPEKGIGDPTRFLDELEKS
                     ATATPQPAPAATEEANEVTQKLDGGIRNTIAQTTTIQMEPISEGENRNRPEIMTTPSA
                     PLSETLQRLGSITAAEVEGKRHYAQWIATINQSLTRNSFNSAADDIFAREGSHWVQRM
                     DYGNAKIGNAANRQTVGEGEILTGAAAINAAQRHVGIGGNFSVVLPHSGFWVTMKPPM
                     EESILELNRQINQIKTEVGKRTYGLLLGAESGLVNELFTRFALTSMLRNSIKDVDDIL
                     AVLSVHDINVLNWGYMSTIYPNGFNHRAACTADTSKCQHIVEDLINVRRLFFMDKSRF
                     SDEQLAHLSSSAAGSMSVESVTKYRESMRASEERTIVLNEGEESEVRLELRVPSAKDY
                     FESTHRWIDGIGDKVVESLGADSAAVERNLLINEHASATQMRKFAHWVKRIHIGEGVV
                     DREKSGFKAIEDVLDSWSSSRIMREEFSEKVEEYIKDTCVALIGVPDFKCPSCHQYQI
                     TPDETNHLHRSIIGIDVPMTFFTVLVQRAQLIKA*"
                     /db_xref="UniRef100_K2CV52"
                     /db_xref="K2CV52_9BACT"
     gene            120830..121171
                     /locus_tag="S2_006_000_R2_scaffold_44_prodigal-single_157"
     CDS             120830..121171
                     /product="hypothetical protein"
                     /codon_start=1
                     /transl_table=11
                     /translation="LDSVQADLHLSDLYAHAAGIFNIEERDKRPLHSIAMHEAEENGL
                     NSEVFDALKLYRDNNVIKYFGLSWNEMKKLTHEEFTWIMELSAEACRKDAQQVNNVLP
                     PNGKKPPEEKK*"
     gene            complement(121212..123791)
                     /locus_tag="S2_006_000_R2_scaffold_44_prodigal-single_158"
     CDS             complement(121212..123791)
                     /product="Uncharacterized protein n=1 Tax=uncultured
                     bacterium RepID=K2DSJ7_9BACT"
                     /codon_start=1
                     /transl_table=11
                     /translation="MKLTIVKASRYFLVKPLTDEALRVCLHFQHRFRHEGFGTDKEPG
                     PVKFYSVALHDNSEFRFHINTLQNFLNFIKERNYTESDYAITEKAFPFLKKRTIPVQK
                     KWVDRDYQEKIIEYLVASMPPAKFIGIQTGKGKALALHELIKIPAGWKRMGDMQVGDE
                     VIAKDGSTTLCTGVFPQEAKQLYKVAFADGREIECCGEHLWKVYYVNTTPHKRWRVVD
                     TLEVLRLISMPNPRVYIDLCEAPDVEDVILPLDPYLLGVLLGDGSISQYSPKICTPDN
                     FIVEEIKKVIPEGYKINELSQPEDKCPTYSLVPNEHYSGANCIATNLNELELRGTRSF
                     NKFIPDIYLNASRQQRLALLQGLMDTDGTVNKPEVGGAISYSTVSPQLAKDIQYLIWS
                     LGGIASISNRQTYFTYNGEKKPGRPAYNINIRYKKPSELFRLPRKKERTNDNNQYAKD
                     LKLRVTSVTPTRVELSQCISVSHPDRLYVTTNFVVTHNTYCSLRGVSENGYRTAIVVE
                     GGLMKKWCEDVLKVLDIKPKNTLSVRGGNQLRGLIGMAGTKEYEKVDVVLISSNSLQD
                     WITTHETLASKDNRDVGYGIEPGEFYEHMEIGHRLIDELHKRFHFNFKQDLYCNAPMV
                     TSLSATLFSYDKVIENFYNIAYPMAERFNGGEIDKYAKSYAVMWRPQRGRKIKSSEYG
                     RSTYSHIAVEKSIMRNKSLMDNYFEMIAETIDIGYVANYKKGNKVAVYVASTDMATAL
                     VKFLRKRFPTNTVERYVGSLNDPYGNLLDPDIRVTTLGSGGTGHDIPDLTDTILTVGI
                     MSLQANIQMFGRLRFIPDQDTRFYYMTCLDLDAQMRYHGLKIKLMEERAKSFEILNYN
                     TPL*"
                     /db_xref="UniRef100_K2DSJ7"
                     /db_xref="K2DSJ7_9BACT"
                     /db_xref="bprc:D521_1398"
     gene            complement(123906..125972)
                     /locus_tag="S2_006_000_R2_scaffold_44_prodigal-single_159"
     CDS             complement(123906..125972)
                     /product="Uncharacterized protein n=1 Tax=uncultured
                     bacterium RepID=K2C9L1_9BACT"
                     /codon_start=1
                     /transl_table=11
                     /translation="MQVRKYSARKLIQASTADLARIFKGKFILVFDDGEMLTSARETI
                     YSSIFWDFHRLVPEMPILKSHHVRNFLGEFAVDGIDWKTEKYYNSKMHNDIGKNVYWM
                     AHSIRNKNRPHRFDKELNKLYLQTINNLYNFLASLEGYELSFNDREYLEIRFHPFVDA
                     AQKRLTRDPKVISDTTKEVLNFVKTSPDFDNNSLAKSVRAGLVREMQFMQCILVRGYV
                     EDIDNNIFEEPILHGFLDGLSQFENFIESRAASKSLLYNKKVIQFVEYFSRTLQLQAM
                     IVKNLHKGDCGSNSYTRWSVRPSLVDTVTGRKVRDCDLKNLQGKYYKLNYEDKDLQIV
                     GPNDNHLIGQTILLRSAVAGCRHPDPHGICSVCFSTLASSFDEHNLGQQCAAEIAAGQ
                     TQNVLSQKHAQSSSVAEPIIIDDSNRSIFKTNDDKDSYILTDQMLGKDFYIILAKSEC
                     PGFIDLDYVNSVDEIGSITHASELTSITFVIRGNEFEDRYTIPVCMGSRRSSLSMEML
                     DYVKRNRPVIKDDNYIVDMKNWRSKDTPFATMPLSQESPYIRAARIQSLVLGDAKNTN
                     DRDTAEAPRALVQLLFDLLNANLSINIALVEVIVYSLMVRNTTGNDYFLPKEGDRMGL
                     GVNSRVMSKRSLGGLMAMEDHARVILDPESYDPNIPRLDHTYDVLLKPQEHVQKYDPE
                     ALISNY*"
                     /db_xref="UniRef100_K2C9L1"
                     /db_xref="K2C9L1_9BACT"
     gene            complement(125981..128314)
                     /locus_tag="S2_006_000_R2_scaffold_44_prodigal-single_160"
                     /gene="rpoB"
     CDS             complement(125981..128314)
                     /gene="rpoB"
                     /product="rpoB; DNA-directed RNA polymerase subunit beta 
                     (EC:2.7.7.6)"
                     /codon_start=1
                     /transl_table=11
                     /translation="MDAENEIEMFDGPDTDDVDSEVTFQPGENQGDGGFTDLPGLSNE
                     MYIANISNENITPEQRKAALTRPIQRIYTSIAGADFSVAHDATPRMQMFCSHSTQRLV
                     FEGMTPKNIINGTEQEFGKANFRIDVKEDCIVKHVIHQYSRNLSADSINDPQRTYVIV
                     QNTGRDSPGHFDVIVIENYFSMHQHFGFWYKDGKDLHKISPGARLFKGDVLKETPSTT
                     ENGDYMFGRELKTVMMTHRSVAEDGIAICEDVLEKFAFWMFEERRVSWGKKSFPLNTY
                     GSDLIYKIMPDIGEYLRPDDVLMSTRENDDEVAIAMQNQKSVREIDHVFDESVYVVGG
                     GEVISIDVTCNNEAEHRMSDVEQQLRKYHTQTTDMYKKLIAIDKKLRSDYGASYFPSP
                     ALNNLICEAYIGTNFNGTSKVSKLYRRAVMDDFTVRFIVKKKMIPTYGFKFTDTRGRK
                     GVCCAILPRSQMPVDKNGVSADIIVDPVACINRMIMGGPIEAGLNVITDIVTRSIRDA
                     LGINLDLPSLKRDIKIMADGHDPRIENAWQNALDYYKEVAPVSMYPKALTATQKDKAT
                     VLTYAAKRPLGLYLPPETTPNMAVTLNRLHQIYKPDYQSVTYRDRQGNLVRSKDDMAI
                     SDVYMMLLEKIGDDRSASSSVRFQVFGVPASASKHDRFTSATRWQNGKIHGESEARIF
                     NAITRPSIQPEIMDRNNNPKTAEICYRNHLQAENPSQIEKLIDRSKYPFNMTMPIQNL
                     DHFTVISGYRFVYRDDNPGAFKYSDMVRENSAENIYA*"
                     /db_xref="tor:R615_16215"
                     /db_xref="UniRef100_K2DS11"
                     /db_xref="K2DS11_9BACT"
                     /db_xref="2.7.7.6"
     gene            128488..128829
                     /locus_tag="S2_006_000_R2_scaffold_44_prodigal-single_161"
     CDS             128488..128829
                     /product="hypothetical protein"
                     /codon_start=1
                     /transl_table=11
                     /translation="MSLIDKLFNPGPEVYYDPEFRNVFEDHLNWLLNTKQSSFTSEVV
                     DDNTAGRFAGDWRGLMLAMNKEPYMAWYHMRVNGYSSTTEYPGHQTTIRLISNTEVDK
                     LAAQFRTKKKN*"
     gene            complement(128870..130390)
                     /locus_tag="S2_006_000_R2_scaffold_44_prodigal-single_162"
     CDS             complement(128870..130390)
                     /product="Putative uncharacterized protein n=1 Tax
                     =Pseudomonas phage 201phi2-1 RepID=B3FIY9_9CAUD"
                     /codon_start=1
                     /transl_table=11
                     /translation="MTLDLNTIYKAILETGWLITDEQGMVFRNLSVSNEEKEPFIMLE
                     KSVALPTRENLNRSGRDNLLIFHPLMEGLLGGESPVIGKLRRAYGIRFSYALGQLFSS
                     LLGGVTHATEYNKFSPEQMDLLTTIKNVDEGTLKIWDKLMALSMEAHSMSNSLVDVYI
                     KRDVTVGDTAYSRFANVRFPIYDQLVNNPDKVFGSKMKIPPKDREVIIKLFEYMFPNI
                     GLKDSYSVGTKSRIAPYLDTLLGVYAKLFTITNTIFEKFQDVVVFDPAIKVELAWPEW
                     FRDIESLKNLAQSVPQQYGNYPVKVEDEKRAETGTNMQAHQAVLPQQSIALPQAQHQQ
                     IQQAANTPQQIGHPTVSIPQAPAAPQKFQGIGVPISGANGVVGQKQVSTQAVFVEGGA
                     AHRANVDPMVATVHDAMKIAQSGGVGRVSATAARAVQQPMQNVNVYGQPVIQNQPLNG
                     QVMNNNGWSTNNSNGFGQAQPSVAAAALLRQAALQNLMSNNHAFHSNNGFQAHSVI*"
                     /db_xref="UniRef100_B3FIY9"
                     /db_xref="B3FIY9_9CAUD"
     gene            complement(130409..132127)
                     /locus_tag="S2_006_000_R2_scaffold_44_prodigal-single_163"
     CDS             complement(130409..132127)
                     /product="hypothetical protein"
                     /codon_start=1
                     /transl_table=11
                     /translation="MNNNQFSFGGGNNGALSLQPQPFQPAGQPGQIGVFNPGQDGFAA
                     TPGGLGAVHPYSDAAGMQTGPQFDTTLSGNIPRGTNLGAGAVRSVRVTSCNFCEMVEQ
                     ANMGFRPFVSNVTDSGILHAIPQFVREQRAGANYKSETMNSIVNDIVSLSSSTMGQIP
                     IVNGWNIRRYSFTLMAEVVRNNGNVQKYMIEGFTDTPEMSFMSGIKVDPQMVLHVNNV
                     VQFAERTNLVNGSLSMVPVENYGVISADPFNQGAVISDFVTQRPYDVTNMSMGGMLAG
                     NASTVVIDGRSSIAGPAKTSNLANNNPASYVAKIINEGINTINKSNTDSIFSTTAMRN
                     MLDSVSEPSLGQNGFLQALGKISRDFNTAVSSFTWSDLVSLDPALSNPHCPYLNVYPL
                     SNRAGFLPSSGFACDDITGSGNEQVFAQQIANGLADIMARCEATQVSLMASNHSNMDE
                     VEVTGMQCFDQTKLQMNVDLLKQLFVFNIMRMLNVNTQFPYNVAVSASVWGETFVKID
                     LGRGVYTFLIPNFANSMFSPVVTNNKADTVEVSRHLLSIANTVSVEQTNMRAEIAGAG
                     LSQSTL*"
     gene            complement(132164..133759)
                     /locus_tag="S2_006_000_R2_scaffold_44_prodigal-single_164"
     CDS             complement(132164..133759)
                     /product="Uncharacterized protein {ECO:0000313|EMBL
                     :AHI60394.1};  TaxID=1429768 species="Viruses; dsDNA
                     viruses, no RNA stage; Caudovirales; Myoviridae.;"
                     source="Erwinia phage Ea35-70.;""
                     /codon_start=1
                     /transl_table=11
                     /translation="MKVFLSPSKPKTTVIEHEVSGQQLTLEFNNNTLAKTAFVIAVND
                     ENPIYTHLNRYLATLPVTVRNDIFDITAQIQEVIEGSATLDACNEGLRTLFNHLFHRI
                     SFDAILNLVRNNHEFNKDITMPSSEFIKMEYEGVSDNYTKEKTYTLPEYQELIAMIIQ
                     LRIMFPIWAHYIEIYSHALGTEYKEHEAFKLIMESPLYNSVAMQKLSNYVKANTPEEG
                     SKAAIINGISSETYPEYNLAMVVVRKICTMEIRNPGERHPVLVMHISTHVREKITNND
                     KKSGSIIADKIGQDTKASSEERQISMMERFKIRDRLTVGQRVFLIESVSDPYVLAEQL
                     KPGISRQLVRAMIGETNRMEKKPVENVQKIILRNMISTVAPNQVVTLMKRDVLVKSLA
                     VCAAVLVEEGFTEIAQFCTATTVPAEGNATIATDQHQNKVTSELRERTDALMPFQKSG
                     RSKTAVSPIANNIDMIFKEITSKVWHSNLPENIIAPNGGPVIRRIKIPGNLRIRLTEW
                     AIYVASRSSPTQNVEDKLNSLNY*"
                     /db_xref="W6B1S9_9CAUD"
     gene            complement(133886..134923)
                     /locus_tag="S2_006_000_R2_scaffold_44_prodigal-single_165"
     CDS             complement(133886..134923)
                     /product="GK13334 n=1 Tax=Drosophila willistoni RepID
                     =B4NKF4_DROWI"
                     /codon_start=1
                     /transl_table=11
                     /translation="MADTETKTNDEQKPRRRLNVTLDSYTMFAKPRVRTDKKQLRLTF
                     GCSNGYPNVNVETDEEGEPSLENGFLRVSSRLSSVNFNTLVALVKMATKQEPGWKQKI
                     ECYHTWKDGRQHDEPQHINDLIVGVDNQGLIFISISQAGRTTTKFVFGPTDWHAYKKE
                     DGSPWEQKELNHFCAISHVEGLLIAMNTMVAIDTMDGATQRAGLPSPSMKPQGDNGGN
                     GVGYRKWDNNGGGGQGGGFQKKPWQGNQNGGGNGGYQKKPWQGNNGGGGGYNNNGQGG
                     YQKKQWNNNGGGQGGNGGYQKKPWDNNGGGGNGGYQKKEWNNNRDQGGGGGSFKKEAN
                     TEIDLDNFDDL*"
                     /db_xref="UniRef100_B4NKF4"
                     /db_xref="B4NKF4_DROWI"
                     /db_xref="apn:Asphe3_39080"
     gene            complement(134974..135837)
                     /locus_tag="S2_006_000_R2_scaffold_44_prodigal-single_166"
     CDS             complement(134974..135837)
                     /product="Uncharacterized protein n=1 Tax=uncultured
                     bacterium RepID=K1WXZ8_9BACT"
                     /codon_start=1
                     /transl_table=11
                     /translation="MFDAVSSRTISAFPLSVGTSLALESVFTSENPSIDPDRKIPQKI
                     NITDYNELWINVGTLFRNLHNAVDRAALKFVRAFDCADALAAEMDFISDLVRVESNGH
                     TSVVFYQSDYTDLTKRFPNGTLRLPRTILQEQYAALYKDTLKVLDQRSKAGRIGDVRK
                     YSSMFSHPGADALIMTHFPVDLLNARKFRSLDLLESHTGLLKKAPEWYTKYYDGRDLN
                     MLPLNGILLTVFGDDHHFRPQPKGMKTALLDLAQEKRWNVLTTPREIVSDIKTMRDHA
                     LRDALLVQEQS*"
                     /db_xref="UniRef100_K1WXZ8"
                     /db_xref="K1WXZ8_9BACT"
     gene            complement(135850..136905)
                     /locus_tag="S2_006_000_R2_scaffold_44_prodigal-single_167"
     CDS             complement(135850..136905)
                     /product="Nuclease SbcCD, D subunit n=1 Tax=Pseudomonas
                     phage PhiPA3 RepID=F8SJU1_9CAUD"
                     /codon_start=1
                     /transl_table=11
                     /translation="LDHLEAMLFDGRIAQLDLLVIAGDLFERQLEYNHPASGRILLFV
                     DKLLDECSKYGCMLRVLEGTPSHDNKQNKIFDDLYATGRYSCNMKYVDTLSIEYIPEW
                     DVRVLYVPDKIRTTVQEIWDDTVKLLDEQGVTYVDFAVMHGAFRHQLPPMAKEVFIPE
                     DWLRIVKHWILIGHVHFHSIYERIAAGGSFDRLIHGEEAPKGFLQGTMNFHGDVNRDE
                     IYFIENTQAKKYVTVDCYEEESVEVSLAKIERIVSKLPNDSYVKIRANKGNPIFANMP
                     EVMKFNLTITWTKDEKLIDEEETREQAEKEEGLEDWIPPHIDRSNIVDLTINRLVAKS
                     VSGETIALARKILCDAI*"
                     /db_xref="UniRef100_F8SJU1"
                     /db_xref="F8SJU1_9CAUD"
     gene            complement(136985..137692)
                     /locus_tag="S2_006_000_R2_scaffold_44_prodigal-single_168"
     CDS             complement(136985..137692)
                     /product="hypothetical protein"
                     /codon_start=1
                     /transl_table=11
                     /translation="MNQPSTRTVFDFRRSAVQNAHEARKSGFGVAKDVQEGKIANIIA
                     GLNEIGEDMKQHYPRISESRFKQRYLDAFAGFGTSVEENYAIYLEWMQDVAKQFNLPV
                     HVCSDSNASQILFTVPAMTNVQAINPQLARNEEIQRAINDATQARYMQPYQWEAMLSH
                     NLVDIFRKVYDKNNVVSPQQKEWFAIFERYKDHFKGRKPLVGIDPQLMAEGQNDAATA
                     AKSQQAEVNYTEVDEEP*"
     gene            complement(137701..138132)
                     /locus_tag="S2_006_000_R2_scaffold_44_prodigal-single_169"
     CDS             complement(137701..138132)
                     /product="hypothetical protein"
                     /codon_start=1
                     /transl_table=11
                     /translation="MQLQPVPVLGLDGWVYTPREKMDNLFLHFVEANRSQSVLSRESV
                     YSFQYILATCQQAEEKLVADLKTALTQYFGPPYFASVDVGVNVIEDPTRGGALILQIF
                     LEAKDEHGKSFNIAKVSSDITSKTIRWANLNNYGDENQFAQ*"
     gene            complement(138201..138788)
                     /locus_tag="S2_006_000_R2_scaffold_44_prodigal-single_170"
     CDS             complement(138201..138788)
                     /product="Uncharacterized protein n=1 Tax=uncultured
                     bacterium RepID=K1XBT8_9BACT"
                     /codon_start=1
                     /transl_table=11
                     /translation="MGSVLFGQPSQSTVNFFEQVKDRINQKAGVFKEEFIQTSNQIFD
                     SVYSARALELTRAAINKAGALFDPDVIKHLNTLSEIQVAKPTMIRHIMANPFIRQKFI
                     DGRCEGYGEAYIDFEPGKIGENHYDFRRVMDGVVRVDEETGDAFYRLYCEELRPGDEQ
                     LSTGQQLDILKTWDSAEGFMRLAAKDPTSPWNSDL*"
                     /db_xref="UniRef100_K1XBT8"
                     /db_xref="K1XBT8_9BACT"
     gene            complement(138834..139040)
                     /locus_tag="S2_006_000_R2_scaffold_44_prodigal-single_171"
     CDS             complement(138834..139040)
                     /product="hypothetical protein"
                     /codon_start=1
                     /transl_table=11
                     /translation="MNGYPLYDRYMARAFESFRAHNCVLDINTPNTMSSYMGMSKTCV
                     GNGMNWMHEPDHGQCAPEAEMFLA*"
     gene            complement(139082..140062)
                     /locus_tag="S2_006_000_R2_scaffold_44_prodigal-single_172"
     CDS             complement(139082..140062)
                     /product="Uncharacterized protein n=1 Tax=uncultured
                     bacterium RepID=K2CV76_9BACT"
                     /codon_start=1
                     /transl_table=11
                     /translation="MKIALIPGTQGFTISTTGEVFDAYGRIRNQYTNGDGYKTVSVKL
                     TDGRNVTFGVHRLVALAHIPNNRLDRTEVNHRDGDITNNSVENLEWVTPRENNIHSEL
                     LCGDVAKQKLIIYKEGIPHDLACNLKRASRLTGIPYLEVWDHLKDNLISKKGYSFEYV
                     KHSQNVPKELRQRIKSDGIAKAVKSKNVDTGEILYFENFRQAAEYFETSKSAVSQAVQ
                     KDHRPKLLQQKYQIAHADKDFPVLSEDDILVATSRGPKRVYAIDTSTKEEHTFVSASE
                     FVKQTGLSKKAVTMALRGNTVRRLGKWLFTYEDSANVVRIKDLVLNPVNA*"
                     /db_xref="UniRef100_K2CV76"
                     /db_xref="K2CV76_9BACT"
                     /db_xref="rag:B739_0599"
     gene            complement(140355..141719)
                     /locus_tag="S2_006_000_R2_scaffold_44_prodigal-single_173"
     CDS             complement(140355..141719)
                     /product="DNA-directed RNA polymerase {ECO:0000256
                     |RuleBase:RU004279}; EC=2.7.7.6
                     {ECO:0000256|RuleBase:RU004279};;  TaxID=998086
                     species="Viruses; dsDNA viruses, no RNA stage;
                     Caudovirales; Myoviridae; Phikzlikevirus; unclassified
                     phiKZ-like viruses.;" source="Pseudomonas phage PhiPA3.;""
                     /codon_start=1
                     /transl_table=11
                     /translation="MSIHLEVVDFEAEYKALRQKPTIINDYKTSSIDEKNFIKDLIYT
                     KYEGDVLSSIPRCNCPPSANPIVGADREGEFCPNCRTTVSSHFSDKLESILWVRSPNG
                     VEPFINPRIWQALKQAFGNRRVDLLNWLTNTSYNIKSQNKPEIIQRVESLGIGRGYNN
                     FVRNFWKIIELLTEMKEYKRKPAIKSLLVFLQNNKFKIFTRFLPLPNRALFIIEPTNV
                     EKTYMDLIGIGAIDAIALLTSIDVPGNTLQGHARQNRTAKFLVNNCIFQEQYLRKNIA
                     KKAGSYRKHIVSSRVAPSFRNVITSITEPHDYEQIIVPWSTAMTVLQPHLENIFLKKG
                     FTANEILEIFNKYINRYDERLYKMMKKILYDYGEKGMPTLWNRNPTLGRSSILMLFIG
                     DIKKDVTDPTVSMSIGLCVFFNADFDGKKVSPSLNLVNCWKSLKAWLPKRMMKINTSW
                     FEKC*"
                     /db_xref="F8SJT6_9CAUD"
                     /db_xref="UniRef100_F8SJT6"
                     /db_xref="2.7.7.6"
     gene            complement(141887..143899)
                     /locus_tag="S2_006_000_R2_scaffold_44_prodigal-single_174"
     CDS             complement(141887..143899)
                     /product="hypothetical protein"
                     /codon_start=1
                     /transl_table=11
                     /translation="MSYERKNTGNNSGFTGGVAPQPSAPLAGFSNSQQQFEQEAAAQK
                     AAREGQAINSLQSIFHQVTAGPLSRQQGALRLIDMHERAKAILKGIENNPILTLTAHK
                     LDNMQHSVFIPAVVIVGRDKANPDVAYAYTMMLEREEPMEPEVRTNQGFKTIIPVVSG
                     NAWDGKYYDVVRKFVAKELNIDEKNVDPFSATVIGAHTELGVSGDYSKSTAVMNDMLF
                     NATFAINTKIQETKGLPGYALTASSQNEVMTVESRFSRGLATDLVGRDKRADIDLTFS
                     VKQHNPKSQSLNGQDGVAKVFGRMNGYIDFIGVTQENQATNWGGNLGQQQIVQRFNPL
                     FVITSMFTDQAGTIEAQMAMLMAAATMAQGDEWVNSLYERHLASKRAGEKIDIGEIGG
                     LNIEANLPQFRNPDAVGLNSSFGPVIDTRVGDFGRDQYINLIQQLCKQDLYLAIDCPN
                     VGAESWYTDTFRSSAMKNQTGAIMADKIFKACNTLTGDRFATVFAGASRNTNLWLIEP
                     IVIHNGYYHTPEGQRRDIRDIDTLAVANVLGSQDPTAMGRWAATFVPGVDTERALTVR
                     KELIEQVAGGANNVVYTGYSTRLFLNPAVIKALLECARQIGFSLRFLSPYQNTLGAFQ
                     NTGLNLQGAMGLNSSNISGTFTGANGLSNVLTSNNYLGGGLGGGGL*"
     gene            144188..145288
                     /locus_tag="S2_006_000_R2_scaffold_44_prodigal-single_175"
     CDS             144188..145288
                     /product="Uncharacterized protein n=1 Tax=uncultured
                     bacterium RepID=K2D7L0_9BACT"
                     /codon_start=1
                     /transl_table=11
                     /translation="MQKLFNSYFGPKTGISIDPAWRYVKSGLQRNISQAVLYYRSKIF
                     SVKSNHLLVNLLDSSETSVLGDIESFYNQVQYKALRLGSIFNMTTSVSFGQIFDGVFL
                     GKGSKEIIIATDDAMNPLELEANWQDIESVKFLDHPKSDTSLLLANGKAYSDEEGYSV
                     ICVNIPSLLVQYRCWLKEQMANEQAGEPTFSTAVFVHKYVLPNLLHSQLDVAIFNRVN
                     NLVKGAPMGMPKYRHAFTLIDYNDRLDKALNTSVKQIKNKDVDFFNTMRQVPMVSVEN
                     LLELSKLPENTPTYQIVWAELAARIKLVSFLVDANPSHGSKQSQQYLNEIKAIFDHMD
                     QSNGLQRITDRALIKEIEAEMLSIRVTCKMVT*"
                     /db_xref="UniRef100_K2D7L0"
                     /db_xref="A0A0A8J922_9CAUD"
                     /db_xref="K2D7L0_9BACT"
     gene            complement(145622..147928)
                     /locus_tag="S2_006_000_R2_scaffold_44_prodigal-single_176"
     CDS             complement(145622..147928)
                     /product="Uncharacterized protein n=1 Tax=uncultured
                     bacterium RepID=K1XQ93_9BACT"
                     /codon_start=1
                     /transl_table=11
                     /translation="MTTYNNPFFKPTEDYKRDFYPLKHYVHQAGYYLHVMYGQPLEVT
                     TNWLRNKIKNKEMEGFQDPIVEYLLRGDNYDREVVEQPLSKMLQDIIKNKEIMAPSMT
                     TYVNEETEKSMLSVSIDANIAKRSKAKKEMFAWEAEEAQAKERGNKEDEILFHSNWFF
                     SEKTQAATKISNNSVSGMHNSAANPLYNPSSHSTLTSNCRITSGFGNANNEKLVMGNR
                     HYWSALVTINNIVSIIANSDYDKIGKFVRENNFHIPTADEVMGVIEYSSNFYWRDSVK
                     RKEIYDLVCKLNGLQRCAFVYTGDLFHIRKFNDAYMREFIGQLSRKVEDDTPRTAKDM
                     KGIFEDHVIWAHHICASELKGKGKKYQDFEGTKELSNLYATAENISRTLHNYTEFVDT
                     WLMTDNVPASVPRFPDSIRRCAIISDTDSTIFTAQDWQVWYHGELAFHDEAISVGATM
                     IALASQSIGHVLALMSKNAGVADDMLRRIAMKNEFYFPVAVPTRVAKHYFAGIYVQEG
                     NVKPELEYEIKGVHLKSSNAPKYVTVEAKRVMTYIIDTIMKGEKLSMNLVLGWVSAME
                     NRVKDSLLKGEATFFRRGQIQPLDAYKGKDTPERTNYFQYMIWKEVFAPKYGDIPPPP
                     YSVIKLSTTIDSPTLTQKWLDEMEDQELANRLRDFMKRYGRKNFSTFWLPTSYVTQYG
                     LPKEFQDAIGVRHMVADVCKVFYIILETMGYYGLNSKETNLSMDYYQPAPLEETEKSE
                     YIIQDKVFLEEHEGDEDDSDVGMDLTVA*"
                     /db_xref="UniRef100_K1XQ93"
                     /db_xref="K1XQ93_9BACT"
     gene            complement(148314..148856)
                     /locus_tag="S2_006_000_R2_scaffold_44_prodigal-single_177"
     CDS             complement(148314..148856)
                     /product="hypothetical protein"
                     /codon_start=1
                     /transl_table=11
                     /translation="MAINNRSTNNAETQEKLVKTLSTLAAAQQPKDEFAGLLSSPNVA
                     PGAIRMQELLASKREKQNEAVLENAAEEVLKLIEGADTAINSFRTDLAEARSRAVALK
                     AGIESVAVARIYGERTMNWLPLAAAIGRANFVQATSDIDFSIPADQYAEILKEVKAKQ
                     AEKAAAKAAPAKRTRAAAAK*"
     gene            complement(148931..149419)
                     /locus_tag="S2_006_000_R2_scaffold_44_prodigal-single_178"
     CDS             complement(148931..149419)
                     /product="hypothetical protein"
                     /codon_start=1
                     /transl_table=11
                     /translation="MKFENTFVDKRMADMVIENILKHIGAEGGIGEALFYVLFTSFEL
                     VQRSKQHIQGDKTKITKFLSADVVPILLGTYTASNSQKAVIAIIPSTWNEATGQSAIR
                     SALIEEFDLDESDFSPYWCSQGHAKVKTLAGPEVICNIYTTYLVCDEDRDVIMSLDRV
                     TA*"
     gene            complement(149416..150069)
                     /locus_tag="S2_006_000_R2_scaffold_44_prodigal-single_179"
     CDS             complement(149416..150069)
                     /product="hypothetical protein"
                     /codon_start=1
                     /transl_table=11
                     /translation="LVLCPRFFQPHITKVSFHISICFLTLYYQGNLIANQFFYNSYSD
                     QKSVADLISKILKKRPEELARPNEYTLPVFVMFTSALVASMPESRRVQIFNDRINKPE
                     MCVAYGSFTATHGQRILIRCNFSDRSAFPFSYQERVDKNDEKLQEYINRKFEIDESDF
                     SRKYQMRSFVAESMSGQNPVFANFGKRVSLMLRVYFDDNVLNPDEIGFLDPVGYAEA*"
     gene            complement(150334..150735)
                     /locus_tag="S2_006_000_R2_scaffold_44_prodigal-single_180"
     CDS             complement(150334..150735)
                     /product="hypothetical protein"
                     /codon_start=1
                     /transl_table=11
                     /translation="MANIIKRGGVYTFTTIHPAVLGSLYEKALCGASDMSYDIAKTID
                     KDIDFKQEMVKPYLPANTSTKHTAYTYYVFTTQTGERKVFAAEWINITSIKEDIVSKL
                     NLEIVGATEADLPQIRNVLGLSGWNVVNLAK*"
     gene            complement(150719..151069)
                     /locus_tag="S2_006_000_R2_scaffold_44_prodigal-single_181"
     CDS             complement(150719..151069)
                     /product="hypothetical protein"
                     /codon_start=1
                     /transl_table=11
                     /translation="LTNEQYEDLVYFLIDEMTLDLSSVINAVTIWGFDQSRLSANFFM
                     LDHTRLEQIRHALFDVANRLWLNFKNLNMFDFNNGPETSFPFVLSGINGTNLMFLKDN
                     VISSNEVNIYGKYY*"
     gene            complement(151066..151566)
                     /locus_tag="S2_006_000_R2_scaffold_44_prodigal-single_182"
     CDS             complement(151066..151566)
                     /product="hypothetical protein"
                     /codon_start=1
                     /transl_table=11
                     /translation="MAEVYESDKPMILIDLCPVMEPVSRIRELSPDDFDLTMFINGMM
                     TFTANRYTYGQDMAGFLQDNLLKINQQYAQFAMNIRREKMRAMAAIMKEFRETNCQLH
                     ELFCLNNLYNRGGILQIDTIDASDPSCALARLDNGKWTQDFKTRPIYSISQIPLEYLE
                     GILLSA*"
     gene            complement(151523..151834)
                     /locus_tag="S2_006_000_R2_scaffold_44_prodigal-single_183"
     CDS             complement(151523..151834)
                     /product="hypothetical protein"
                     /codon_start=1
                     /transl_table=11
                     /translation="MVDVDALLSYLVGEEYNHALALWAPGHYDLGSAVNWFLLETLDG
                     MTADSGFFPGLRSYTIDLANAVIDEITQQRLPNHEPIRYHYEGRGYGGSIRIRQADDF
                     D*"
     gene            complement(151863..152477)
                     /locus_tag="S2_006_000_R2_scaffold_44_prodigal-single_184"
     CDS             complement(151863..152477)
                     /product="hypothetical protein"
                     /codon_start=1
                     /transl_table=11
                     /translation="MTVGNLNYGDTSIRWKDLPQVNAYCTLHLKEKKFLLTDLNWLYD
                     WYQADDVPESKNVHLLMRKHFRLDDFIHKCLENHDTEFIHEHLAPELATNTLTVAQEE
                     LIAELAMALFTNLHANLEESLNFDESLIPTPDNRNSYNLVGFFGTTAIIALGENVDYS
                     RYPTFEEAYGDFNTAKWRDKICDNPVFQTVVPVIHRDCIPPMRF*"
     gene            complement(152804..153940)
                     /locus_tag="S2_006_000_R2_scaffold_44_prodigal-single_185"
     CDS             complement(152804..153940)
                     /product="hypothetical protein"
                     /codon_start=1
                     /transl_table=11
                     /translation="MNSFMTSLIKNVNPDYITAPEDLLETKASILADGRPFLDVFNQA
                     AHELFQSTQAGAYLPWDTEPLFTAYEELYTHRDTYEYFPEIAEPVMRSMGDVMEARRR
                     GISVNLQVKATLGDRINWRDAINTPVNVYNKEGRLLLKKTQHRDEMDLRFNPGPEIFS
                     LRFMMDIVEHTVLSNVRWGEPQCVEDNIRKYINPEASLVAVVNYGQKILHEFLKPIVE
                     WIKLDPWLIYKVTSIGTNIVVSSSCDYRHFKCNEDLIERLREQDPDHDLLQTFRGGEY
                     KFGKFQFHQLEGLYKKLFEATGHRVTEIPELFELLDKTKTQPHMTITILGVLESYLKE
                     NKYQDNRAVDFVSQLTSPNFIQKVAQNNGSPSLNLNGGTGIYIL*"
     gene            complement(153959..154315)
                     /locus_tag="S2_006_000_R2_scaffold_44_prodigal-single_186"
     CDS             complement(153959..154315)
                     /product="hypothetical protein"
                     /codon_start=1
                     /transl_table=11
                     /translation="MKQILREQFFILTPEVLVNGIKSAITQFNFENPLLAMGPDDAHT
                     FIGWGLRKAFSDLTGYSVDSFKEDPACERFYNMFRRDFEHYMFGAISDIGARKLTWDY
                     RYNLVLTHERLYLIAY*"
     gene            complement(154451..155419)
                     /locus_tag="S2_006_000_R2_scaffold_44_prodigal-single_187"
     CDS             complement(154451..155419)
                     /product="Uncharacterized protein n=1 Tax=uncultured
                     bacterium RepID=K1XQA5_9BACT"
                     /codon_start=1
                     /transl_table=11
                     /translation="MAKKIVVYCCGGTGVNIGKDIAKINQVRMHAGEYMPAAEVEVVN
                     IDTSESDLRRMTNRDNTYLFRGMDGSGSERKMNAPEIEASIPEIINKFRPGDWNIVLN
                     SCGGGSGSVIGPYLIEALLAEEKQTIAIGVVNADTVTRLRNSVRVLRSYEGVAVAAGR
                     VLPVMLHHGDKESENNINSKIVADIKTLSILFSGEIDRLDSADLKNWLNFNNITAGEV
                     GAVALKIITDPASVTDDMHVCSVVSLANSVNAKVKFPRAMEYHPVGILDEGEESQRVL
                     HFALIDGEIQAEHDLRDSQLTDMERQVSARRPRVSIASTRGGGVEL*"
                     /db_xref="UniRef100_K1XQA5"
                     /db_xref="K1XQA5_9BACT"
     gene            complement(155508..155966)
                     /locus_tag="S2_006_000_R2_scaffold_44_prodigal-single_188"
     CDS             complement(155508..155966)
                     /product="hypothetical protein"
                     /codon_start=1
                     /transl_table=11
                     /translation="MRLFDGSEDYELDSFHVHCSPNKVPVIHVNIVKDVNCQAQLEPF
                     GGTKVIHVGKERNHPDINRFYLNLFIMNVGHFNVHPISMADHDRFDQLMSVLKTFRKG
                     TLSLTVRLKGDEVKDECQMKPFEIQLRAMTPRHWSHMLYDMTKIVDPHTL*"
     gene            complement(155963..156259)
                     /locus_tag="S2_006_000_R2_scaffold_44_prodigal-single_189"
     CDS             complement(155963..156259)
                     /product="hypothetical protein"
                     /codon_start=1
                     /transl_table=11
                     /translation="MVNKSNVGQNSILRNVGLSALIVGLVVAIVTHTKDLHLPELFLA
                     SAIFIVLGMVLIAGSVIATAWERHQAIKREFAAKQARVVEDIRKGANLSKGNRK*"
     gene            complement(156281..156991)
                     /locus_tag="S2_006_000_R2_scaffold_44_prodigal-single_190"
     CDS             complement(156281..156991)
                     /product="hypothetical protein"
                     /codon_start=1
                     /transl_table=11
                     /translation="MIFKSGRDLVVTAEAFNTATQQNIIYNANDVTTAMAPVEQYTNM
                     MIDRMTDAVISRFDLSKSRLRRMAFCCLVVLLIKIQLFMSAHTWASWTDLRDIWTAGG
                     WTGVFLVIFYFGWSVWNKVRVSAEYATVMREASLGIMLCYDRLFTQRELWSKLHSLTP
                     QADESAMIYDKGYAERYLNELVLVFRNCPFIGGITKDAVLKEVKVFTDRVKVQHNCLE
                     NFESNYRMVFAGSQVKNP*"
     gene            complement(157050..157583)
                     /locus_tag="S2_006_000_R2_scaffold_44_prodigal-single_191"
     CDS             complement(157050..157583)
                     /product="hypothetical protein"
                     /codon_start=1
                     /transl_table=11
                     /translation="MNMNQPARRGGPPRGTRDNRTQRPQRRESQDDRWYYQQNGVKIL
                     QLSQDDNMVNATLLRYTTSDAMFSTSTVWKLPFRLKNLRAFLMHPYLSDEEKDALLDR
                     LSGISTEQYKFEHLIAYRLAAICKVLSGTNDQIQNYTRRNGPEFDVGWKLFSHTSENY
                     NPFIREVLIKNQIKPTH*"
     gene            complement(157596..158174)
                     /locus_tag="S2_006_000_R2_scaffold_44_prodigal-single_192"
     CDS             complement(157596..158174)
                     /product="Uncharacterized protein n=1 Tax=Sutterella sp.
                     CAG:351 RepID=R7ID55_9BURK"
                     /codon_start=1
                     /transl_table=11
                     /translation="MKQLIRWVLLPLVLLMSQFGAQAERADVLEYAKYFATHWVSSLN
                     TPASQDDINRIVEVAFDQGVKHRIDPLLLLSMIKKESTFNKNAKNKRSPASGLMQVIP
                     YWHRDKIKGRNIFKVSVNIEVGAKVLRGCLDRNSQNVPAALRCYSGGGHNNYVSTVVR
                     DHKQAQRWVVENQFKNQLPVYYARATATDLVF*"
                     /db_xref="UniRef100_R7ID55"
                     /db_xref="R7ID55_9BURK"
     gene            158285..159106
                     /locus_tag="S2_006_000_R2_scaffold_44_prodigal-single_193"
     CDS             158285..159106
                     /product="Uncharacterized protein n=1 Tax=uncultured
                     bacterium RepID=K1XC51_9BACT"
                     /codon_start=1
                     /transl_table=11
                     /translation="MALNPIDKAIADIKFAIPKQILNKVFLASFGGVWTPLNSSIDQQ
                     IRTLVLDAKVLPDCDVVGGVKMYLPTSDIPREYTDQFTVIFRVPKDRIQGRTITNVLG
                     IGYLETNSYAQYNITNQMNECSVNTLTENALALMSANQSIPISSTAECTLIAENTVMV
                     KDTMYIKPNGYLWCELANAEDMANIQIRSLLQFSKLCVLATKAYIYTQYLVTMDQGEN
                     AAGKELGAFRSVIESYSDAADQYLEYLQEVWTVVAFCNDARQYTDFIRMQVGGRR*"
                     /db_xref="UniRef100_K1XC51"
                     /db_xref="K1XC51_9BACT"
     gene            159130..159945
                     /locus_tag="S2_006_000_R2_scaffold_44_prodigal-single_194"
     CDS             159130..159945
                     /product="hypothetical protein"
                     /codon_start=1
                     /transl_table=11
                     /translation="MSLTFMHTAMEACATCNNGKGADGKVINGYDGKNDPKAITNTGH
                     TYADGSGVKDTVMIDGPLSEVFTHALNYKLKKQPLQEEPDQPDLQTQQEKTAEQNKDD
                     NESPLKRQHSVEQIGMATESMQVDESDLQVMIREFDEHSAEVQFVANKFDFMTPAQLP
                     INVGCQVTLISMTDFLSPSKVWEVMERAENTRTEKILVVVSDSLGRASGQTTQERLVD
                     IQSTGAEYAKFKDHPEFNAAVENFFTPIKMKVVVGLEGFFAAIEDYYASKTAQ*"
     gene            159942..161180
                     /locus_tag="S2_006_000_R2_scaffold_44_prodigal-single_195"
     CDS             159942..161180
                     /product="Uncharacterized protein n=1 Tax=uncultured
                     bacterium RepID=K1XC82_9BACT"
                     /codon_start=1
                     /transl_table=11
                     /translation="MSTGQLKKYFDESFPALIASKALADRLLEFQIRFITKNQEHMEF
                     FGGNLTGVQVVRFTPSDMDKFFIDTLEIDEDEVRDGLYELPVINRDHKVASDAFNNTC
                     MYVIHLFISAANLPEKVRHQGAKACALILLYRYLTSQLFNGFKYAADPQIAVATYASL
                     NKKFILKQLGSWNAVLDARIQDLIAPNGLHYKELQSYMDDKKILYAITDSQGRIRDIF
                     KNIYNKFMEIHAKGERIKSSSSTFNFEGEEFLKDKTRGLQVYSQYINSIIEDKNSFVK
                     AEIVDILTGEDGVVHTAPPKLLQETLEWMSVNAKYTNQKEIKEFTDLTLIHSFSYLAD
                     NRTVVARSTDLVSLTIRLRGVYMSSRSTDVDLLKLRKLGEKIIKRALNTKNSSTIASV
                     RTALMLYVVIRAFAMQRYAG*"
                     /db_xref="UniRef100_K1XC82"
                     /db_xref="K1XC82_9BACT"
     gene            complement(161229..162065)
                     /locus_tag="S2_006_000_R2_scaffold_44_prodigal-single_196"
     CDS             complement(161229..162065)
                     /product="hypothetical protein"
                     /codon_start=1
                     /transl_table=11
                     /translation="MTIAIPGHRAPTPKSSEQLMREKHAKEINDKNEKIAKLEARITE
                     LEDLIVEFGSLSERAAKLFPKDMERYYLPTSRQDTRDEGAPFIAPELGPQETEKRDKV
                     LRITSLNQLLSSITNHDHPSWFLKDVPTLDRVLRESHAVLRGGDIKLHRDKYREETKA
                     GEVEFTCAGFCLPPTDPKHKDIYRVVLTDNKNCWRGVGDFKIIDNITDGTRMAAEEVL
                     LALMPKQRGMFERIKEVTLASKVELDMSCRWNNFMGDLKASSVHIFEFQFKNPARLNL
                     MD*"
     gene            complement(162133..163485)
                     /locus_tag="S2_006_000_R2_scaffold_44_prodigal-single_197"
     CDS             complement(162133..163485)
                     /product="hypothetical protein"
                     /codon_start=1
                     /transl_table=11
                     /translation="MGPIYGSYDEDWDIPRQPSTSSETTKETQMVAPAHSNEQLDAIK
                     ALGDRLVGMQRDHKAGVDNILQVLKANMEVESKKTDILSTLAEQISMLHGKQNAMEQM
                     MQQMFHTMNMLALNASVARPGVYNHPVHGLQYPGQHQHPANWSGHGMQVNDGYKHYME
                     AHHQGQMQQPHAFSGQHTVVHRRHQLSIRDLKMTLANIPTQQNWITSLDRRQLLTTLS
                     LKEDYGDPTGLVSDLGLSSCVAPYFAYMGQTQREKHNANYRQVADTMNRLQNGRSMDV
                     VGTEMHNLKKNVFQWVKDFHKDIANCGQISPLLFRSPHGEMIAFIPVPSSQLLLVDAV
                     QHMYGYGKPEMALEMSYLVAHLGHKEPPVGDTEGLIRKITDMWAHVPGVRRGCYLMEV
                     TKLSDALGSSELSPDLIREIDCYGYEASQHADATFQDFTHVSLRRAVMIHVPDMVKQF
                     *"
     gene            complement(163489..164007)
                     /locus_tag="S2_006_000_R2_scaffold_44_prodigal-single_198"
     CDS             complement(163489..164007)
                     /product="hypothetical protein"
                     /codon_start=1
                     /transl_table=11
                     /translation="MKPIYDIIASRMHTKILAASLVTFAHQFDSEAKGNGSTIALESA
                     CEFADAAIKYCSEYYRGVMRDQVKYEGYEFSYVGIAIAVDPEILRGPDHLAWESSDSL
                     CSIGILEVSTYHRMMSIKDMEHAASLHFGRKMLYVHEADVDSYSRAYLLVEESELPKL
                     KAIDLEHFARSM*"
     gene            complement(164042..164542)
                     /locus_tag="S2_006_000_R2_scaffold_44_prodigal-single_199"
     CDS             complement(164042..164542)
                     /product="hypothetical protein"
                     /codon_start=1
                     /transl_table=11
                     /translation="MQIREGYVQVHHSQLAKLLELVELKNHPLMDSKERDKFLAKFRQ
                     RVRNKNQDFMSDHGDVNGDQGRRSFSEMSQAEKALRDRQGTAREVQALWHQIGKRVHF
                     QWQGFNRTGVIIGRYYRNKYSIVVDMDGVIQFGGFINPLLNGKGKTVIPVSCIKRDNL
                     GRIITN*"
     gene            complement(164548..164778)
                     /locus_tag="S2_006_000_R2_scaffold_44_prodigal-single_200"
     CDS             complement(164548..164778)
                     /product="hypothetical protein"
                     /codon_start=1
                     /transl_table=11
                     /translation="MTEADTTANDKIVITEKDYSQFKQDFGYGCFPGRRFGQAFCEHF
                     AVPTHRPQFRPLLESEDMYASVKMIRSLFNFE*"
     gene            complement(164775..164975)
                     /locus_tag="S2_006_000_R2_scaffold_44_prodigal-single_201"
     CDS             complement(164775..164975)
                     /product="hypothetical protein"
                     /codon_start=1
                     /transl_table=11
                     /translation="MAEAVIWVLFFFSGEYARTTINESRYEFVLQTDCNKARDAYNQR
                     APKREIQTRAECIPFPNSARRK*"
     gene            complement(164968..165498)
                     /locus_tag="S2_006_000_R2_scaffold_44_prodigal-single_202"
     CDS             complement(164968..165498)
                     /product="hypothetical protein"
                     /codon_start=1
                     /transl_table=11
                     /translation="MQLAQTLPIEELADKSRIFNLTDELLTMSSAYPAFPEKFKNLTD
                     ILMEQVLKQPEVRQLMSRAGIYFIKGIGISMCHFETLSVFHYIRMSQEEIESVHQHFN
                     DTKLGALDIYTKAQFRSGPLGVPDDEIRLFHFKPSNRLGYRVDHMMQVLPHNKHHVQQ
                     YFADMAIVTAAGGKNG*"
     gene            complement(165520..166008)
                     /locus_tag="S2_006_000_R2_scaffold_44_prodigal-single_203"
     CDS             complement(165520..166008)
                     /product="hypothetical protein"
                     /codon_start=1
                     /transl_table=11
                     /translation="MSFHRQVNRNTSVNPTEAKSRAHQRSRDMLTLNNIRKEYADECI
                     VALRDYFFDMMQPGHPCLTRFAASLSDYSDNAYRSTLHYFHSFDIRTMPYSDEVENIS
                     SYTMARDFWRHSGIDYTAVTGNRAMMKQHRMQAPGAPFLYFDHVILEVAEFRDGDVYS
                     AA*"
     gene            complement(166129..166902)
                     /locus_tag="S2_006_000_R2_scaffold_44_prodigal-single_204"
     CDS             complement(166129..166902)
                     /product="hypothetical protein n=1 Tax=Comamonas sp. B-9
                     RepID=UPI000395DC21"
                     /codon_start=1
                     /transl_table=11
                     /translation="MKIIREYFAKREKQRLDQIVAWLTEAGVPQEHFMAAVASLKDSR
                     RTYWKYVFWIKITAWLVTLPVTWFMKWADEDVPKWARWYGNNISPNGDRTNWAEDAEG
                     YGRRLPQPLDPKELFTNYGEKFNYYAWNFHVRFWLSRWVWLGWRNPGAGRALQVGPSV
                     FHLRIKDENGRFHWPVERFGNPNIGKQADGSVIYGSLVHRIGHHWQITNYRRLDGDSF
                     FGMESNIGYKINNLGADFPPNEETAALCVCNGFKPFVAK*"
                     /db_xref="UniRef100_UPI000395DC21"
     gene            complement(166965..168656)
                     /locus_tag="S2_006_000_R2_scaffold_44_prodigal-single_205"
     CDS             complement(166965..168656)
                     /product="Virion structural protein n=1 Tax=uncultured
                     bacterium RepID=K2CV88_9BACT"
                     /codon_start=1
                     /transl_table=11
                     /translation="MATSNDVVVRGTDGERPTYDPKGLHWIWDKSKLYDGPGDIGAGK
                     YVGNILDYAVDKIIHKWYQIIDIDWATLKPTYRALDAEETNGVQSILVGLGVQPKTKL
                     AFYDTSKLPYELSLDSRNYVNGSENMYARFFRGTDISAAGEVISAVFNGQTYVDDKIP
                     LEMVKYDSHDITVLAQKTVPTINTKANLKTGEIITVVVYNTKNMMTYMEQFKVVNSST
                     VRAPNSSQKLITGIALESIFLNGNDPYVIDFPLNAPIGALNAWGIITYSDKTTKRLEI
                     DGSKFALHGLEKFVATRPGQQVPISLTYRLDPGEYATTVISADGKRIVENYHVVTTTE
                     NGLFSPMLFGYPRWDDAASTYVMRWWLMDLNRKTLFDASNYVQYNQSSDIFNGSKFDA
                     MQFLSIRVRLSEVSDSLPAWNHTQTLYVKLFNPLTQVRPQGKWEVSQENVDGTFYGKD
                     LVARVNTINQNNFEIKLDNNINTLDKWLDELYYKSRPVYATYKESEPPMPTHFTVLND
                     MNNVQTFPIANWNRAFKVFTNLQAKGNLVIRWDEQLANGTVLQLATTELPMDFIS*"
                     /db_xref="UniRef100_K2CV88"
                     /db_xref="W6ARS5_9CAUD"
                     /db_xref="K2CV88_9BACT"
     gene            complement(168669..171251)
                     /locus_tag="S2_006_000_R2_scaffold_44_prodigal-single_206"
     CDS             complement(168669..171251)
                     /product="PHIKZ027 n=2 Tax=Viruses RepID=Q8SDD5_BPDPK"
                     /codon_start=1
                     /transl_table=11
                     /translation="MATYDYLRKQALKDVWRVPSIDRQYIVAPQRITKSYGRRGYITV
                     MWDTVLLPDQTSAWHVYDAASVAPHILNLFTRCQGWTPLSDSTNKRGVYVNAYVDTGI
                     ELPRFDTYYRYTESGSLIFAVKINKKLIPNLDKESFFVRVYTGAANNPNQMPPVGMKI
                     ATNGMYITGPADVVTIQAELAALPPEGKVNLYHNGIWYDRIEDIHFVAGDWIEWIYDK
                     SVIETYDIPIKDLFFYHSTMDSDQKFLIHLPGTDKTIRFYDDMDFYIYNQLADVPHRG
                     IYLHKNKPSTVRQLTHRDYGLRTRNMSPIATILDSLKDPKQDINVEKLFIRIQVRDSG
                     LMQNELVYENTRIFELYKMSETDIIRAMQGIDSLVPFWKCEELEKGWYTYAMRCTYNE
                     LTKEVAESVYGYNAAAKIIGDTPVKITPGVVIDVKLPIRMQHGCTMYEYDADGLMIGW
                     YQHLGGPTYRPKHPETAYLEGIVGLGSTRLDQLQNVREVKLNEVFTYRIFNGSIIGNA
                     VQNTFEDVTGSDKYEIRDGKFYWLSPRVADYPIVMSDAKFFAADYNVRPKFGNIVIPL
                     NTQQVRPLGDSYYPMPFPMGQIDVMINGYSCMKDLDYFVDFPNLHIVNKSYLDDPLNK
                     DQKIHVRMVGFATKDFEMTDDGDVGFIEHGYLSNNNRFDLRDDKVQRVVVGGRLKIKS
                     ELEFSEEHSGVSVTDADNGKPYMVKDMLVPVKPYTVNDMYELRAKSREIDDIVSKYLT
                     LKLPQPDRGPVMAVLNKHTVFSPFINKIITDVRSGVIGLPLRPNGFERQDVVDICKKY
                     EYLLKLDPLKTPHLQDMRFVTIQPHGYPGALSISANGYRFVQKVVDIYCDGLITLSPH
                     LKTA*"
                     /db_xref="UniRef100_Q8SDD5"
                     /db_xref="A0A0A8J960_9CAUD"
                     /db_xref="Q8SDD5_BPDPK"
     gene            complement(171333..172313)
                     /locus_tag="S2_006_000_R2_scaffold_44_prodigal-single_207"
     CDS             complement(171333..172313)
                     /product="Uncharacterized protein n=1 Tax=uncultured
                     bacterium RepID=K1XQD7_9BACT"
                     /codon_start=1
                     /transl_table=11
                     /translation="MPIFNTAYDTLAGRGYALGPVIQVIQRAIVQTNFPDKNAQLNGV
                     ELGGGRNPMASIITTLTDAETSIPPLVFPIFVDIPGPSSRRSESYVLADVRPYLASNQ
                     LDTGNGLSVRQKDNYNFFSVLALLTATWMKPSKRAGFKFLGTAPMSVYSKLMANALEN
                     RFGLEPSETIRIQIIAAAFYSRLFDERNTIIDSEMVQVSKAIASATRAPSEMIWEVLE
                     QLGEMRNIDDLVVNIKKVVDTPRLSNLNLGTLVVSLNSMWYGPFGRELIIAALEHPPT
                     WVAILYAAFTDRTMNNSGVAKSAMNYKGSRGENDFCRTMKVLVANAKTEV*"
                     /db_xref="UniRef100_K1XQD7"
                     /db_xref="A0A0A8J9A4_9CAUD"
                     /db_xref="K1XQD7_9BACT"
     gene            172547..174661
                     /locus_tag="S2_006_000_R2_scaffold_44_prodigal-single_208"
     CDS             172547..174661
                     /product="Tail sheath n=1 Tax=uncultured bacterium RepID
                     =K1XCA1_9BACT"
                     /codon_start=1
                     /transl_table=11
                     /translation="MTTQSIVNAAPLHLMFGTEDVSTRAIELAPLEMPAHLPKFYGFA
                     KRGPSTPQLVVGGSRTLIYGDESFTIGSKWFSHTTLYSNEVNAAGNAQMFERLIPADA
                     GPVANLLLSLELLKDMIDDYERNPDGSLKLDAQEKPIPLATKIEGYRGVWHVTHITDI
                     ADVGKFGNAPKKAGLLTGIDKDGAATTSQIYPWMEFRASSIGDDGNNTGVRIWAPTIN
                     SNSAFDSRIMATGKQYAFRMSVMRRQDQYSTGTPVTSKSGEKNVLVTLKPQGVNPVTG
                     MNFDVNTNFINSYQNVNDPAYPTQLGDFGQLNMYQGNISEVLGLLFAAEKQYLVDNPA
                     AMGDIAITDNDEARYKMNVWGATNYDATPYHTFQLDKTNGIVMSEYTQQYNQGGDDGT
                     MDDATLDKMVAEKIQEYADPNSRLQSMALNVENTFYDSGFTRETKLKLTSFIARRKDT
                     FLWLSTHEHGKIRKSASEESSMAIGLRTQAQLFPESDYYGTPVMRCAIMGRVGKLRSS
                     LWVDDVSPLLEVCGKMSAYMGRGDGKWRAGGNFSRAPGSVLTRIYDVNENYTPATQRN
                     RDWENGLNWVEAFDMQSNSIPALKTVYTNDTSVLTSVLTVYAICNLERIADQAWIQFR
                     GSDDLTRQQLKERVEAFVYQRIENKFDNRYQVVPEVFFTDADIARGYSWQLRNNIYAN
                     NMLTVQTSHVRAHRMDDFVAPR*"
                     /db_xref="UniRef100_K1XCA1"
                     /db_xref="K1XCA1_9BACT"
     gene            174739..175608
                     /locus_tag="S2_006_000_R2_scaffold_44_prodigal-single_209"
     CDS             174739..175608
                     /product="Major virion structural protein n=1 Tax
                     =uncultured bacterium RepID=K2CA78_9BACT"
                     /codon_start=1
                     /transl_table=11
                     /translation="MATRNTDALLGGKAQGQGVNNDMLNLSYGGMMGYANNLSEWVSN
                     AAYVRRHIFPILIAQPTFFQSSAYNNELTAQLRALVERHPIRIDGLNSSLTVEFAETP
                     VGGAGEMQEEVTNVRRERSTPSHAYFEKYGRPIQNFLEWWITFGLMDPDTKIANVGTL
                     ANAPTDMLPDRYTMTTLYIEPDAIHGRVAKSWLCANMMPKGTGEIIGSADRQSAMNLQ
                     ELNIEFTALTQRSNGVDYWAQQILNTIKITDANPYMRDAFYKDIAADVQRANTGYAKS
                     VEDVRNSAIAKAQ*"
                     /db_xref="UniRef100_K2CA78"
                     /db_xref="K2CA78_9BACT"
     gene            175767..178028
                     /locus_tag="S2_006_000_R2_scaffold_44_prodigal-single_210"
     CDS             175767..178028
                     /product="PHIKZ025 n=2 Tax=Viruses RepID=Q8SDD7_BPDPK"
                     /codon_start=1
                     /transl_table=11
                     /translation="MILFGSDWARYPHARPNFETTNVSWVKLAALYKAMGVKNHTFHL
                     ALHDQSLRNVNPFDYANLTQEKIIRIAAECRVNPWYYFREIVRVPGGSGEDAVPLEAN
                     RGNIALFWYFFNHVTIYAIQIRQTGKSINSDILDSYLLNIRCTGTTINLYTKDDALRS
                     VNIQRLKDIFNELPWYLNQRTKKDLDNTEVINISSLGNWYRTALPQKSPKMALNVGRG
                     FTAAIFKNDEGPFCSNSRISIPAALAAGTNARNRARKNNEPYGTVFTTTAGKKDDPDG
                     RFFYNEISYAAVHTEHHYDCMSHSELEDTIRGASRTNMRQYKKDKEKIGRGVFAVNVT
                     LNHTQLGKDDAWLATAIEESKASGDDANRDFFNLWTSGGLRSPFSPAEADRMRASERE
                     PLAVTKDKTNFQVRWYIPESKIAEVMANNKIILGVDTSEASQGDDIGISAYLDKTGQT
                     IASCNINIANLLVFSDWFANEWIIKYPNTVAIIERKSTGISLIDHLLHILPAHGIDPF
                     KRLFNRIVNEKEQYRNEWEEINIPMERRDRDIYIRYKKHFGFATSSGGITSRSDLYST
                     TLSSAVRLVGNSIYDKTTIDQILGLESKNGRIDHAPGEHDDMVIGWLLAHWFMTKANN
                     LHYYGINVASLFSLVRHNEDLTQRQRFDMQRQKFIKSSIQKALEEISVEYDPYIIERK
                     ETFIRMLQGELIEDDQEMFAVDELIAKARDIRRKRISGGTAYRAGSDSMYGRISNIDY
                     SDRYSTMQSSFLH*"
                     /db_xref="UniRef100_Q8SDD7"
                     /db_xref="Q8SDD7_BPDPK"
     gene            complement(178446..179036)
                     /locus_tag="S2_006_000_R2_scaffold_44_prodigal-single_211"
     CDS             complement(178446..179036)
                     /product="hypothetical protein"
                     /codon_start=1
                     /transl_table=11
                     /translation="MANVLSPVISAWRKFRAKRFTVHTTLYLKGKCVESYPIMVYDRV
                     YTEPLKQKPTVWLNHGSEAPWYYPLIGTLYTHRESGMAVFMSSGPKQAAIEYFEGILN
                     MHNALIDHVVLSDIDSHIVLSNGSIVTPQEGARIQNRIRVTMIKFRLHPYDRRFDHYI
                     DNNIEHEMMQKYLERFVPKETIVPKPTKDFRQFKTT*"
     gene            complement(178996..179424)
                     /locus_tag="S2_006_000_R2_scaffold_44_prodigal-single_212"
     CDS             complement(178996..179424)
                     /product="hypothetical protein"
                     /codon_start=1
                     /transl_table=11
                     /translation="MPATVFNCHDNSLTDEVFEMCGKQIGKYFEDWHTSKKETGPFAH
                     IQCTAQVSCYTKYDINSREKLDVQRRVVILFNPQEEELEIYELFPQDILSELRLEFRL
                     RKNKGHYFVFKGLTGNYGQVHFYRKTEYGERTVSRYFGVA*"
     gene            complement(179462..179992)
                     /locus_tag="S2_006_000_R2_scaffold_44_prodigal-single_213"
     CDS             complement(179462..179992)
                     /product="hypothetical protein"
                     /codon_start=1
                     /transl_table=11
                     /translation="MKKFTLVGGEVPAISLQGIGPVHEMVEKQEGKLNVWKEGDPDPG
                     FVLGSAIRFIPLWIYDLENDKHLDSDGVERIACMGPFPHDYIYNDLRWNMDHPYSVSG
                     NDDQQTQYGFVTSNGFFVDRHKAGYIWQQMLKNAGWRDPSFEKEFAPNLYSYCYKPEV
                     IDHHVSEALKLSLKPN*"
     gene            complement(180087..180593)
                     /locus_tag="S2_006_000_R2_scaffold_44_prodigal-single_214"
     CDS             complement(180087..180593)
                     /product="hypothetical protein"
                     /codon_start=1
                     /transl_table=11
                     /translation="MSETTATEVKKELKPITELVQEMTKKITETLTFNKDGTTELKDS
                     SIYLTLAKEAELDEATIKKVRTFDDNFNAAAVNAVGMGAIQVYVDNAETKEVTATFKM
                     TGRDKMVVESVRHQTFPNQQDRDNPHQIYGATRTAFDMSLSNKNAGQYSVVVGHVKAA
                     AAAALKDL*"
     gene            complement(180766..182577)
                     /locus_tag="S2_006_000_R2_scaffold_44_prodigal-single_215"
     CDS             complement(180766..182577)
                     /product="hypothetical protein"
                     /codon_start=1
                     /transl_table=11
                     /translation="MENTAINLGLFSHNHYLAFVLSEKTRQELIKALGAHFEIRVCHH
                     VTIQYDHPHNSETKVLQNFITATDTVRAVGYYVTGSQVVIKVEIDGKTHKPLSQKTNE
                     CLHITYERDRATLDMDSKNVFDAPMHSAFTRLNIVLEGEYRMLPKGGRTPTEVNEAWV
                     QKKIANKPFLDDGWVACGHTQEGNPMAFVLRNKNGPSRTVNVSMDPDSEYQELLTQYK
                     ARNSDVMSAHVFKGQSMPTDKHYVAVLFLMPGESGTGWIACGYEGQEEPLYFQHTTEG
                     VFDRTVQVSDDIASDYQMLLESWRLFVAKTCSISNSTVCYHGDHYQGARFNRFGHPLL
                     FRNVKNQFLNYSITNGADVYRKMLELWKIRNGYKSSDYIMNMAEPQKQEITTEGEYKF
                     CSSFLAANNEWVAMEVDSVAVPAYFVFRSEGKPSTVVPRDWKQGTKFMEIYEAWAKWA
                     MDTMYKRHIKMVESVRGINKVKLEEERKSWKVKDAGVPVENVPEGSTEKDMVVNENNT
                     GFTGYSHNRDGFPTVFYVGRLGRPVGYPINNRTDFQKYHRLLTIWCVNNKRTLPKDIC
                     WDEFNVVAEPKAEVIQSVDNDGTILIDGVPKCIVDGL*"
     gene            complement(182745..183623)
                     /locus_tag="S2_006_000_R2_scaffold_44_prodigal-single_216"
     CDS             complement(182745..183623)
                     /product="hypothetical protein"
                     /codon_start=1
                     /transl_table=11
                     /translation="MHEILTIKFQEEGLKEIQVFIGVTHHVVNNVLHVDIYRAMSAGN
                     GSSLYLMAPKAATFAFNNRVIFLCVPPEQRDNFYQEIFNDLYKFSIRSVVVTLHTKYT
                     SPYTNEVVTTGEERYILDKELFQVYESEVDHLKYYRPFKPEEGDQLNEIVTVRDVVKE
                     DVPLPGSKSKIHALAALEYLRDLKNFFYSKKNDPGEFYMMVFPKVFNDSVDGSVMYGT
                     HMGYTPSVHDGHQQYNVVLKTKDGIGEQRVVFIDPYGCLEQVFDCKDVILRFRDGSLY
                     GADFNLADFDIEYYAA*"
     gene            complement(183738..184508)
                     /locus_tag="S2_006_000_R2_scaffold_44_prodigal-single_217"
     CDS             complement(183738..184508)
                     /product="Virion structural protein n=1 Tax=uncultured
                     bacterium RepID=K1XQI3_9BACT"
                     /codon_start=1
                     /transl_table=11
                     /translation="MANISFSVLQRPKGKQGILRPDGQGYYEQIIGGLNIDNSADWLY
                     TSEKSVLDLFDNSSVFKRKMARGVLRGENGHPKWLPGMTKADFINRIYQIWEDRTCVH
                     FKDVWLDNTMGFKNAKGQPVWVIMAKFTPSGEQGIWLDKQLQNGCENVCFSIRSITND
                     YTVAGKVHRDILEIVTFDCVNEPGIAIAEKYKSPALEGYASGREVLVSPADFELACEQ
                     AVKMGIATESAILESRDMIFKQFGWKPTVKTPGWMSLA*"
                     /db_xref="UniRef100_K1XQI3"
                     /db_xref="K1XQI3_9BACT"
     gene            complement(184599..185324)
                     /locus_tag="S2_006_000_R2_scaffold_44_prodigal-single_218"
     CDS             complement(184599..185324)
                     /product="Uncharacterized protein n=1 Tax=uncultured
                     bacterium RepID=K1WY89_9BACT"
                     /codon_start=1
                     /transl_table=11
                     /translation="MKPTDFIKDKASVMKTLIENADGTVVTKTGCRIFIPKRFIERGM
                     AEVGSENYSIGLFPLVTPDNRFMLFNAIAYIYLNPSEFSTVFINGEEFIDFKFEPNTI
                     VIKSLNLVQKDTLVYSVFNEFISNGNVPWYVNYDDSGTTFDTATTIAGTSIGQNPEQI
                     EILLAAIARQPQDRMKYFRTLLQKPDDAKKLTPAFVPLKSVSYSATNTTNKLAGAYFD
                     EGVRSALLNPTKTPDTIGTMLRR*"
                     /db_xref="UniRef100_K1WY89"
                     /db_xref="K1WY89_9BACT"
     gene            complement(185324..186715)
                     /locus_tag="S2_006_000_R2_scaffold_44_prodigal-single_219"
     CDS             complement(185324..186715)
                     /product="hypothetical protein"
                     /codon_start=1
                     /transl_table=11
                     /translation="MLFECSCEATQELLQAANEGGFALRPKANTPLAELVRTTTVGSV
                     SDMTAALGAELKVIPIEQMAEESNNPLHNGWVDEVAARAGAIVNRRLANIRESVIPVI
                     SGISTSVMEAVKFVPSGPVLQNIERYVACDMINVPDFMNKVQKDTPMSYLDPDVWFRE
                     EPKSQAQLMEFLKLGSQTLDTALGVAINHIGADNLWLLWDSLFVDRAQCTAENYMTFD
                     QAVMNSAWGLDYSILIYVMADLLKDKDAQASKQYREAAAYWLSRHTKNYNDEIQNKRL
                     IRQRVNERGAIVVNGAVYVEFLQRQGTAEMVIGAAVGDNRLLTVDDILGNSEKVLKAY
                     TVQKSSSYVENSLKLTEAFRKAFHSAFMMSFKNERSEAEKGYFEKYPGDESAVVQKFE
                     DMLPLISANAAEDIYRLVGKVLCQTRFFYMDCECFLDAVDAGCKAGLSPEEAQVQATL
                     REISKYVTSQVTC*"
     gene            complement(186705..186911)
                     /locus_tag="S2_006_000_R2_scaffold_44_prodigal-single_220"
     CDS             complement(186705..186911)
                     /product="hypothetical protein"
                     /codon_start=1
                     /transl_table=11
                     /translation="MLDKTQASVAQSTVVNATNLACAIAAHVLGVSIPDQLHGESVTR
                     NTIKRIVLDDIRQTTMAKEKTHAL*"
     gene            complement(186971..191335)
                     /locus_tag="S2_006_000_R2_scaffold_44_prodigal-single_221"
     CDS             complement(186971..191335)
                     /product="Putative RNA polymerase beta subunit n=1 Tax
                     =Pseudomonas phage 201phi2-1 RepID=B3FJD5_9CAUD"
                     /codon_start=1
                     /transl_table=11
                     /translation="MIQEQIFTRRFAVRMPQQLLAPRLTSVDFLEFPKQSAYHFTEVD
                     NVAIGPTTDEYYFRNIAKKIPVRHITKLVSAVGNPRHLSLPIDPIIRNFHAKHRRYRW
                     LRHGDPYPTDENQLVVINHALSSRNYKYVRSPFADYNRWWNINATIFFQLGRVAKESG
                     RHQYAVFNIPRQLPSLPRLNAFVKRQSQDMLKTFSDKNSALLLELWKWLDPETRHMST
                     LNFADPTQYDKINLVFEESGKWMCFNLGLLDQWIYVEKRPEAMQSPALESYDEDCFVI
                     RETKDWAAIISQSVGLEEFVGRTFDDYNFAFGLESITPKVKITPDQMRKRILRAMMTL
                     METRTVDSAGDATSEAEEQEELAKSVNNPNPADQDQSTEDGETLAELKLKTLDDDLKQ
                     LEVIEKEADIQESVAATLSEEKAAVVVEAGPIQISDFEIIRDHHTIVKDLCDKLANDG
                     LMSGAEYRRMLNINDKAQELLSPVDGIKMKDYIHISPEDLKVRETSFPDRATVLDKEQ
                     LKSTLREFDKNYIEKLLKKETVRMALATQNAGFVITDYKVEEHSNILGTQEVHSFKIN
                     PVVGKPSTVYFKVPKIDSSGEFMAGGNNYRMRKQRTDLPIRKIGPDRVQLSSYYGKVF
                     VSRSEKRVNNYSTWLVDAIQTKAAQEGSGITNLKPGNVFHNLSRVPTSYSAVSMQIRE
                     ITAQGFVLHFDDEVCKSIYTPAMVAKYAGRGFMVFGDNGKGTYLLIDNNNTLYTCDGE
                     SDPEVKATFEEFFDLDSFKAPIQFAECRVFGQGIPVGIVMGYYYGLERLMTMLKVTPR
                     RVLVGQRVNLQAHEWSLDFADETLVFNKDDRLASLILGGFNEYAKSLKNYSVYKFDSR
                     AVYPSVLEQRKITIRYIREMDLLDDMFVDPITKDLLTEMKEPTTFRGLLIRSSELLMT
                     DYHPNPLNMDYQTIRGYERVAGAIYSEMVMSIREQRRSLGRSTSQISLNPLAVWKRVV
                     GDPAVKIVEDINPVNNCKEMEAVTFSGIGGRAAQTMNAASRVYDESDKGVISEATSDS
                     GDVAINTYTVSNPSFNSVRGTTFRKTDEQLSGPSLLSTSANLAVGADTDDPKRINFIS
                     IQNSHTVACDGYTTLPVRTGYEQVMSHRVGDGYCTIAEEDGIVESIVEGVGGIVRYKN
                     GTTQGFTLGRRFGKAGGQTIPHEMATTFKTGDKVKAGEVIAFNSGWFEPDYFNKGQVL
                     FKAGSIATVALVETKQTHEDACTITEKFSRKLGTKLTKVKKVRLEFTDVLSNIVKPGQ
                     EVDFDSPLVLIQDEMTANMGAFSADTIATLASMSQQAPAAKTRGVIEKIEVYYHGSKD
                     DMSPSVRAVANYGDKMLQQRAAATGAPVYTGSTDESYRVDGDPLLPGTMCVVFHITDS
                     VSAGIADKVVFANQMKSIISEIADYEIVTESGIEVDAFFGAYSIFKRIVNSPFTMGTT
                     TVLMQLGARHALKMYHGK*"
                     /db_xref="UniRef100_B3FJD5"
                     /db_xref="A0A0A8J846_9CAUD"
                     /db_xref="B3FJD5_9CAUD"
     gene            complement(191341..192954)
                     /locus_tag="S2_006_000_R2_scaffold_44_prodigal-single_222"
     CDS             complement(191341..192954)
                     /product="Putative RNA polymerase beta' subunit n=1 Tax
                     =uncultured bacterium RepID=K2CUJ2_9BACT"
                     /codon_start=1
                     /transl_table=11
                     /translation="MSDPSVPFNIYLLLPTLQDFKQVRPVKTLDIFEGGSKDFHPDGL
                     FSTEIFGKVGDPKRSMKYSYIDFKIPVFHPVLYQVLGMLKRMYLEIITGKTYAVWDPT
                     ISDFVKSNQLDGETGFHFFEQHWKKIKFQKNNSDTRNDNIDLINRFKDNAMCSVLVVM
                     PAGLRDYEIKANGQEEEEEINALYRSMLSRANSINTQSFNMAPAIYNQSRVNIQMTFN
                     DIYELIMNSIRGKKKLYMGKWATRAIHDTTRNVITTTNIIIEKLGDKNNPGFNNTIVG
                     LFQMVKSLAPVMRFRIRSFLAKNFNGPGMPVNVVDKKTWLRKQISVAPKEFDLWQTDE
                     GIDKILNTFSVESIRNLEITVGGEYVALLYKDAKSFKVFYSIDELPEDFDRQFVQPLR
                     LSDLFYIALFADVGRYPLLNTRYPITGFGSIYPSFPYLKTTVDATKLKLLGEDWNITG
                     IEAPEFPGTGKWFNSMSPAPSKLKNAGADFDGDKMSLIALMAEESIEEVHARLLSNTF
                     YVGTNGKIAFSVETDTANFMMNNLISDIV*"
                     /db_xref="UniRef100_K2CUJ2"
                     /db_xref="K2CUJ2_9BACT"
     gene            complement(192951..193199)
                     /locus_tag="S2_006_000_R2_scaffold_44_prodigal-single_223"
     CDS             complement(192951..193199)
                     /product="hypothetical protein"
                     /codon_start=1
                     /transl_table=11
                     /translation="MQTEKQETHMRKMTDEEGRDMGESMRRLFGKAPKRIDGLADTPG
                     EPNGDLTIVALNGEKHVVPAADREQFGKDVLARFSDKK*"
     gene            complement(193189..193569)
                     /locus_tag="S2_006_000_R2_scaffold_44_prodigal-single_224"
     CDS             complement(193189..193569)
                     /product="hypothetical protein"
                     /codon_start=1
                     /transl_table=11
                     /translation="MPIAYRTKQDNTSRRVWKFMENDAVRNGKSRADAKHDCKQLRKM
                     FQYGGSVIADCNGRCVYVPPGEDIVQYGVGVSHFADRLLDDLSKQDNVSFSEHLAETK
                     WSQGVNQMGNQIMFDRLIGANNAN*"
     gene            193695..201977
                     /locus_tag="S2_006_000_R2_scaffold_44_prodigal-single_225"
     CDS             193695..201977
                     /product="Virion structural protein (Fragment) n=1 Tax
                     =uncultured bacterium RepID=K2CVP1_9BACT"
                     /codon_start=1
                     /transl_table=11
                     /translation="MASKKLRDQDSDLDSSLDFEDFDFSTEDTGSDRNPRTKAVKSTV
                     RGVKKGLADTELIKTILRKNLPKEYGDAFDQFSELQRGVRDYSEQLVKDAKPAIGNIA
                     NAVDKWLPNNFQATKRQAQKILEWAEKDDSSSASMSNEERQRGEMDIEIARVFEKQNA
                     IAVQTAKLEKQERAIDRGLEIAQHRDVLSILYKIASATGQQAQYTTAVTSAWQKKSLE
                     TQYRSLFIQQDMLEETKRHNAEMIAHLASITKNTALPEYRKTQQDEAFLEEARRKFSS
                     KIVDASHDFMKRGLMKMKEDISGAVGDLTNITSMLSLAADMQAMEDEFDPQTLTDRFS
                     EMGGKKVGQWALSKGGDKLFKMIKKNPKAVEAILRGQQFLRSFQQDGAGIATEMFDKG
                     RDKGGILGFLSSYLGDTFTLKEQSTALAGHDFRNLHNAAPFTNRMGMSLTDVIPGLLS
                     RILQSNERMRTGKDVDLVKFDWRSGKFSTSGKIVESIKKSISAEELSRNNDYYLNDLM
                     ATIESKVDLTPAERDDIARALLKKGVDGSALNPSKMTDSHHWAESLKEYSTAEKMAQA
                     MRDIYGTDSDKEFYGVGMKAQQKAAANDFIKQVKNLKNLRKDLYAQAQFLMDNDMLDE
                     AQKADLIDKFENINIDLIDRNSTRSTGSYKGKGSPTKDINQEYAGSKNDLDGHDKGIV
                     QKGADLLKKGFKKATGGFHADANGYLVDDEGKHKLDSDGNPIIVGTSDIHAKRDITPA
                     GSSSSRAMVLHQMARMPIYNWRYKKGRGDGGATMNMGPMAQDMRRHFGEEAAPGGTTI
                     DLVNANGITMKAIQELNEKVDGFTGGGDGGSGGGGGGNAGSGLGPNRPSTPFDALLGI
                     YTNTLDLVEQGRSMININTEGIKAMMSGLGASFGDMDLSGLGAEAKARFEAGFKSMKH
                     GSNSLLGKLGDFISYMTGETISGGIRRGKQLGGALWSGAKAVGGFVSDVSGKAKVKAL
                     ETFDVYVDGEEEPRMVAIKMKQDMYWDPKAKQVIKTRQQIRNAVNGVMEIVDGKKHYV
                     LRKSEMASVYFVNTYKNAVERLVTGAAGYLKTGAKSVLDNIVAPGFKAGLEIGKKAHS
                     FAMNLMDQPFDIFVAGKPEQPAIVAKKMRDGDYIDFASGEPITRPSQITGAVWDVAKK
                     EMALTVDDIREGLVDIYGKKVQSSALMRFGKMALGTAAGAAFEVGKWGLDKLSKAPGI
                     LGKLTRKGTDMLSGLASKLGLPSIGFGNKETNSILRDIREILRYQAGLTGDIKDLGNV
                     VGGGKIADGVKAAIKEATEGPKEDNESSESQPGFFSRMGSKFSNWFKGRKGKGVHAAN
                     IASGGALVPTQRKYDDIIDLNGRPQTYSAGNEPGGGFGLLGNAASKLLGWGGRKALGS
                     SIAQKYLPSPVSGALNALVAKPGEEGAPQNNGMPPSAATLLLGNAMKKQRRDTSGAQD
                     VNYRDIPQRKGSWQEREANARNINKEIEREKAMVKVYETKNIFSMIGKAMGSIKDKIF
                     GKTDETNDLLKDIRNILAGDAVGDALGGGGGDGKGKKGKGGKARKAGRFGKLGRLGSL
                     GMKGLGIAGTAYGGYSAYQNVKEGNYGEAALDAGMAAAGLGVTLAGVGATASWIGGAA
                     ATIAGGAATLLASPVVLAGLAGAAVGYLGYKGYQWLTRKKFNYTEIMRMLEYGLRGGD
                     EDQMRKIYELELYMDSVSKITDQQLDIDSKKFKVEEVMSIFDVSKKDQPRVDDLMRWV
                     ELRFKPIYAKWRAMVRAVSGQDKLEWIEKAKGDKLLDLYKMFKITDSAYAVSASPFKN
                     MKMNTNTSIITSFKDEWLMSLKKEAVDKKDEQLGRDVAATGKALLEARAQGKEPDFAN
                     VGMKTGADALALTAETNAAGAKVMVASEYNAGYVSNSVNALEAIRYKSYGLVVMKASV
                     ISALRNLEAITMDFMKIDSSGKATFDGDVKEIIKKAGGYFGVTASDGEFTAKWTNWYM
                     NRFLPVYLAMHSAIFAITQRADLRNNVRALERFKPSESLVVARAMMGAKGIWEIKDFA
                     FKGQVAGTNATVCDENILFIENMAAEESIKEEKASKNTVAPPTPADAIKPTSNPVAET
                     KATEPPKQQSQQVGPKTVAQSAGLSDEPEQKAFTDDAPGQKEMIKANATPAPGAMPTA
                     AGELFSGAGGLAFLTLANGANIEGLHPSVKRLFLGMAEEYGKLTGKKLQVNTAYRSFK
                     EQEALFKKYGPGRAARPGSSLHEYGLALDVQSADLEQLEKLGLLRKYGFTRPLGSEPW
                     HIEPAGIHDNAVRQKAKTDHGYATQFIESGIGRGGGGLGSRGRSGELRRDDNYAKQIF
                     EAASQATKTQGEDAGKAPPPPSAGQQMTSAATTGASSPLNGGGLATGMPDVETKEGRV
                     SYNQTAANSSSFDASRIGENTAAAVKELEQTSYDITTGTGGTGTYASLPGAEGKGWSG
                     TGLLIKEAAKAVGVDPGLAAAIAAKESSLNPAAQGKNSSAGNSVAQGLYQFMPGTWKD
                     VMRKYGKKFGIPENASPLDPKANALLGMSYFKASGDGTTIGSYLGHMLGPGGWRTIQG
                     LKDSDFPARALSAAASNNPNIFFHGGDKSRPRNKVEFMEFIGTQINKQLTDFKIPLKI
                     DTKAGASSPGVASNDAAGFDSPPSGISRVSDTGGGERVSTGYKPAEPSRPVNVPAQSQ
                     PSGLSTISESQPVASVTKTAPVQENTNNGIARLEKISNTQVTELQKANNTLEQIRDLI
                     GQIVDERFTRNSNEQKKPEKSATDQAVEASKSQPAPLPQSYVQRRRVA*"
                     /db_xref="UniRef100_K2CVP1"
                     /db_xref="K2CVP1_9BACT"
     gene            202054..204177
                     /locus_tag="S2_006_000_R2_scaffold_44_prodigal-single_226"
     CDS             202054..204177
                     /product="Putative uncharacterized protein 214 n=1 Tax
                     =Pseudomonas phage PhiPA3 RepID=F8SJ57_9CAUD"
                     /codon_start=1
                     /transl_table=11
                     /translation="MADFSTLSDEAIQRKAEVFMSSRRTIIGVGDEGVPDRVVDSDWV
                     RQTLRAGSITYDNKKDDILRFWSSADTKFEDTTLGGNYVVNPRPQFTRYADTRSPGIS
                     GDTQKVTVPTMSNRLGMGLYYAEAIDDTHQTIHMIFGQAEFNSLGNYFTNFFNLDASR
                     LANGGRWSQAIADFFKKGTTMFLGIIFWPLTLTLYGLSKVEEILNFAMRKPASKYYYM
                     RSNMYLYWSTVSAIVNRIAATSGMTRFTQDGNVFKKISEGGDTEPNSDYKMMLSAHFK
                     DMFNDDGYINIARAVNRAQRLRNALNDKVDQALKNGEPAFRQFVNKLMRDRVESSRGL
                     AGWSLAQAADAYYTDAKQQFQDRFTSGIGSWDGASNEAGNSKITPLETTIQSVTVNDG
                     KEVKPVSYLDRVLSSFHSEWRDGSAFATFRVDHTGSVDESFSSATGETDLATSFNGTS
                     AQARSAKFSLAGGNFSDGMVGSMMKGVLSAAVGVVEGAMDYLGIGGILAPGNAYADIP
                     QFWQNSSANLPRMSYSIDLVSPYGDPLSRMMNIYIPLAMLLAAALPLATGKQSYTSPF
                     LCQVFDQGRAITRLGIVDSLQITRGTSNLAFNKNKEFMSVNVAFTVKDLSSLMSMPVA
                     TGFSLDPLKGIFDEDTTFTDYIGVLSSLSLGKSHYLSEKIAINTLNKWRSFQDATNVD
                     RFIAWLHDRTPAGWIDMFMKNTERY*"
                     /db_xref="UniRef100_F8SJ57"
                     /db_xref="A0A0A8J970_9CAUD"
                     /db_xref="F8SJ57_9CAUD"
     gene            complement(204311..204832)
                     /locus_tag="S2_006_000_R2_scaffold_44_prodigal-single_227"
     CDS             complement(204311..204832)
                     /product="hypothetical protein"
                     /codon_start=1
                     /transl_table=11
                     /translation="MSDLLIPKIILPSDMSATISMKEVAKILTATEGKTSQKENDEIF
                     SIFMGMAKVRQDMKDFFSKTTDPVGEIFDCMVEHEGITNVLDAQRKPIRWIFSVMCTR
                     IPMDVYKTTTPEQALRQAGEGIGMKMCQKYGVKVHFMYGDSRVYGGPSNTGRSNVNLG
                     FVFGYKEDTGQFS*"
     gene            complement(204829..205365)
                     /locus_tag="S2_006_000_R2_scaffold_44_prodigal-single_228"
     CDS             complement(204829..205365)
                     /product="hypothetical protein"
                     /codon_start=1
                     /transl_table=11
                     /translation="MVLNIRGFMQNEQATANTQVAPAEKLIDVTTIPGNVFADSPDPD
                     KWFKLVNHHSYDGIRVLDWLRKNAGPLDDEGSTETIDGAAFFNLDAYHFKGGESEGQL
                     REVDEITSMVCYLRLKKPLMMLAGVVWARKTARLLLETFPSNPGKRCIHHLDVIKPLC
                     NPTEFLVAIHFHEQTVIQ*"
     gene            complement(205395..205862)
                     /locus_tag="S2_006_000_R2_scaffold_44_prodigal-single_229"
     CDS             complement(205395..205862)
                     /product="hypothetical protein"
                     /codon_start=1
                     /transl_table=11
                     /translation="MANINLSKQDLYEERLFEAARAHFQSLSMNTKRNLDREATFFRK
                     HAVTLHSKIDDAYTRQKAFTFVMGTSSNHARVVTIFQGEQFSSMTQLNKQVQKHLKKI
                     EPFVKIDDKEKINFNIVGATANLDRATGGTDNLIIACGEFVSSAFIHNFCHVE*"
     gene            complement(206000..207739)
                     /locus_tag="S2_006_000_R2_scaffold_44_prodigal-single_230"
     CDS             complement(206000..207739)
                     /product="hypothetical protein"
                     /codon_start=1
                     /transl_table=11
                     /translation="MATGASSKLAKTTFQTNPDNKLAVRDVYESTGGGIENSFQEAYH
                     SVNSSFDSFASLGKTALGSTGSIIDTFNKSTDSFNSILNGIKSGNINSLFALTGGTST
                     GLKQLSDLARGVVNNVNGLTRTVNNLSTLGNSLKGGLNNQGYLNRLMGNIPLGRQIQD
                     LIRDTGRIQQAGNSLEQSMGRASNILGGDRSSMNTVVNGTRNRADDAATPKRFDQQVT
                     TQDTQRMVERFSAVSPDIGAAIAELPQATQAALTRGFSDENLNQGLVVTNKDNITRIG
                     SDVTPEVVAPLNKIIDSFTGRPPEQGKTQDPGAMAGLISGVTNIATKSGIKNTFSTIT
                     DKIENRDVIVQAAKPLAIRAIEEGDIDTIIDLSKSKASTDLRSFAPNMVESVCYGSLR
                     PEGMTQQQFAPYYEDIKRAFTAIDPKWDTHASAGGVILVNGAIICSNAFICDIIEAKL
                     NELNNPKITPKNRQDVKSVVLKPDQLVETDLEEPLDNFAKELEKEVDALNKDSFQELM
                     DNNETIIRIPKEDEAAPMALAAAAEPVTPDYSNEPFLLLASVFVDNSVEAEIEKHFPE
                     LNQRFLLMGTYDR*"
     gene            complement(207837..208268)
                     /locus_tag="S2_006_000_R2_scaffold_44_prodigal-single_231"
     CDS             complement(207837..208268)
                     /product="hypothetical protein"
                     /codon_start=1
                     /transl_table=11
                     /translation="MSESTQTVIVSTADRLKKIAGKLTLMICGAALVVIGFKFTDAYK
                     EYKTYKNDHEQYMSYKKDAESTELLCSAVVAGFLGESQMSDLWYRGAAIAIIQGCPGE
                     KDAPHDYRDVAEFQICNGGSVTKIKTVRAECRDIDPFKDER*"
     gene            complement(208317..208448)
                     /locus_tag="S2_006_000_R2_scaffold_44_prodigal-single_232"
     CDS             complement(208317..208448)
                     /product="hypothetical protein"
                     /codon_start=1
                     /transl_table=11
                     /translation="MSKENKMSVEQNNEQPNWGFVVGLLILVALVWIGYDVVGIRHL*"
     gene            complement(208445..208792)
                     /locus_tag="S2_006_000_R2_scaffold_44_prodigal-single_233"
     CDS             complement(208445..208792)
                     /product="Uncharacterized protein n=1 Tax=Acidovorax
                     delafieldii 2AN RepID=C5T1X7_ACIDE"
                     /codon_start=1
                     /transl_table=11
                     /translation="MANKPVYLDEGSNRAAKKKVIMIILILILEIAMVAYMVRHWPTQ
                     SKSQQTEACEMLAIAFDEAQMSPGWYETAGKVLQACGNEIDDEDITRKVCHANRWNGY
                     ESEECTTLEKSSQ*"
                     /db_xref="UniRef100_C5T1X7"
                     /db_xref="C5T1X7_ACIDE"
     gene            complement(208782..209258)
                     /locus_tag="S2_006_000_R2_scaffold_44_prodigal-single_234"
     CDS             complement(208782..209258)
                     /product="hypothetical protein"
                     /codon_start=1
                     /transl_table=11
                     /translation="MTYTRKKPQAAHAPALTYEQVEKSFVDDAKEVEKFYEEIDQHGD
                     TVTVQEMVAGVHMVGTILHEKLMDLSTDPRDQQVLVDGVIKIFKDVADQSMVFKPDTN
                     DPHVVYRPNPILNPDHQIEITGQEANQIIRRTALCYGLVSGMGRAAAEAMREDNGK*"
     gene            complement(209258..209671)
                     /locus_tag="S2_006_000_R2_scaffold_44_prodigal-single_235"
     CDS             complement(209258..209671)
                     /product="hypothetical protein"
                     /codon_start=1
                     /transl_table=11
                     /translation="MAYFIKTDSDESLLAAMEIAADMEAGGQSVHTDELVQITQHRVN
                     EAEEVLARLDRGLPQSTRDVSDHVAENVQLSPMNATLLNMTDRCNVFTSMNQFNSGID
                     FSGDRVQAMQEISRQGLATSALLFAALGHPAESEI*"
     gene            complement(209685..210656)
                     /locus_tag="S2_006_000_R2_scaffold_44_prodigal-single_236"
     CDS             complement(209685..210656)
                     /product="hypothetical protein"
                     /codon_start=1
                     /transl_table=11
                     /translation="MKPILFSVQDAHSTAFTRGIDSHMEVEGMHFVQTAYDPQHTNIL
                     IQDGLASYLSNGLQVYGSKAILRHFRYDKSVYNNYFNEVAAKHELGLYRPVKCYPTSF
                     SIPEIQPVGMGVEYVLRPKVGARGLGFIEFPYPKTTTNAVDTLVGKWCKEEITDEHFF
                     EVLKKIGGKMSESPNTKTSEVKDCLKSGYDFVKVVRDVDVEYRIITDSTGAPSIVVER
                     ERLDYGLKIRQASGGYQNTDKIISLEHFYLQLEAKSQRAEMGNQIKKFFENVMFPVHS
                     FDLFITANSNWGFFEACSQFGCTTVPDGFVRKETGKMLAYIGKQLSL*"
     gene            complement(210722..211885)
                     /locus_tag="S2_006_000_R2_scaffold_44_prodigal-single_237"
     CDS             complement(210722..211885)
                     /product="hypothetical protein"
                     /codon_start=1
                     /transl_table=11
                     /translation="MSQQKEIKQSALTKAKSQKPAAKKGPRPTTRPQGAPSQMRSALS
                     TLFNFSTQRSRGDLADLAAIGEEGVDHINVHRSSKTELGHLLSTAAELDFLLFGKRFT
                     SIDNLMMFYRSYCTVEALTTGPVGLVREFNRNSVEDYPSISNLFVVVCLGYVEIFKRN
                     PALTEAMAENRLPLDSYFTEHGKRKRHKATTTLVQAVQEAFNAVRDKREPDLNKFMFP
                     DFSRKMNTRATMEGKSLLEVVHSEFSPRAVREKFLENHADLANKIRQKERDRIAARRA
                     NREAAVKKDEAPVELGDAADIIKQQEADIRQIAKEVKETNEAVEQEVARLVANTSAVA
                     DPVEADGVTKVTKRTDDTVDFERPGIQNAAPNHDQLGTVDNSDPIAPAAPITE*"
     gene            complement(211901..212479)
                     /locus_tag="S2_006_000_R2_scaffold_44_prodigal-single_238"
     CDS             complement(211901..212479)
                     /product="hypothetical protein"
                     /codon_start=1
                     /transl_table=11
                     /translation="MYINDKEINAHAYTEGVVVAEVLDYINRVSIINGPEQAESFDAW
                     LKGIEAELRLIATNRKFLVLNTNVIRTIHARVLSNESVRAFYLEIMTSLRARMAWEHG
                     PDAMDKVLDELVRSYKHPLAKGSSLDNPNQTLVKLDSNYNTFASQLTVMPEVKNYLEN
                     NEWYYGFILCNFFVTAIVNQIDLLRATKTGQQ*"
     gene            complement(212489..213103)
                     /locus_tag="S2_006_000_R2_scaffold_44_prodigal-single_239"
     CDS             complement(212489..213103)
                     /product="hypothetical protein"
                     /codon_start=1
                     /transl_table=11
                     /translation="MHKDNTSTVISKEDLQSAVSNNTIKGVLTRVFKLFLKAYGKDRT
                     AVWNALMDRYVNDPANNIPADRSKQTSAKGNAKREYLAQQLSWPKYCEAMRFADFKKL
                     EIIFIATDSDGKMMKLNEVIDFSTPMDTEDTDFIKDHVSDVSMAEFQVNEKAADAREA
                     AMRGGQKPILRGRDWMTRPIVDVDQVIADNTVKSPIPPEEDIPF*"
     gene            complement(213128..213736)
                     /locus_tag="S2_006_000_R2_scaffold_44_prodigal-single_240"
     CDS             complement(213128..213736)
                     /product="hypothetical protein"
                     /codon_start=1
                     /transl_table=11
                     /translation="MNIFSFFRFKKKQPFIPTGQFIREIPTNGKALEIAQNKELTDTQ
                     SFSDLLSYFNHFPYREDLLLQSTNEYILAPKKSIYELSSLMGSIVRSLNDGNTQIIGF
                     IQRMGLDRHKSYLFFTDKPSQEFNTMDDKTITQLVKWMQAILDYFEANKVSIDETHDK
                     MCTVIHSKLAVFYDFFYYLLCLKANVLCDNLDSIAVQVTIEF*"
     gene            213900..214415
                     /locus_tag="S2_006_000_R2_scaffold_44_prodigal-single_241"
     CDS             213900..214415
                     /product="hypothetical protein"
                     /codon_start=1
                     /transl_table=11
                     /translation="MLDNEQQPPANNRVLAPSQQNISSQELDEKNEILYVRETRMAIN
                     RHLMSDGHVPDDPDKLELLMKNLKDMDSSAIARSRIKSEEKSSQANNEATIMLVNQTL
                     QAMRGGRMTPPVEILDVEAREVQQPVLPVEYERPILPGEMQIGTINEDVDSFRRRMDE
                     QYEAEERAKGR*"
     gene            complement(214466..215245)
                     /locus_tag="S2_006_000_R2_scaffold_44_prodigal-single_242"
     CDS             complement(214466..215245)
                     /product="Uncharacterized protein n=1 Tax=uncultured
                     bacterium RepID=K1WY15_9BACT"
                     /codon_start=1
                     /transl_table=11
                     /translation="MSLTTSKVRPGLLVDLDSLFDTRLAILDMLDPLLAAHALQNGYL
                     DREDNNFEHCPLELFEQVYAKRNEEILGNSRMTQIKNIVIEFIKEANKQYKTSKTQAY
                     PSVYINVWPYKISADASGELLAPFHKAVDGKVNIHLINMPPEDITPEVCKERFSHMIM
                     YDYMTWLLKQGQSGALQRNPMNEVTLIAPRLYPSGKTDTLIDESQTRNSMEPHECAEV
                     YFAPYVKIEFYVSRLFSAILDSEFVETFVNTIGEVQQEKTE*"
                     /db_xref="UniRef100_K1WY15"
                     /db_xref="A0A0A8J9B7_9CAUD"
                     /db_xref="K1WY15_9BACT"
     gene            complement(215242..215907)
                     /locus_tag="S2_006_000_R2_scaffold_44_prodigal-single_243"
     CDS             complement(215242..215907)
                     /product="Virion structural protein n=1 Tax=uncultured
                     bacterium RepID=K1XQ80_9BACT"
                     /codon_start=1
                     /transl_table=11
                     /translation="MAGNTYKAVQQWIISYVESILPGGGNKEMYTAVFDQMSDRDFEQ
                     FMRKVEERGYLDIIVPPMMANKLSTERNIKIAKQTFGHEFFERVMIKDREKSYMSNVK
                     YMIVQLAVRRQSQHSIKGISTSEDNRSLDQLSGQPTGDSKSAKISYPEGQLMQGMNLP
                     VSLLELMKMRGGDIGMFNASKAMASATGAITMAAIAERATGVESTKTLHVFLTCAHLR
                     NTA*"
                     /db_xref="UniRef100_K1XQ80"
                     /db_xref="K1XQ80_9BACT"
     gene            complement(215897..216334)
                     /locus_tag="S2_006_000_R2_scaffold_44_prodigal-single_244"
     CDS             complement(215897..216334)
                     /product="hypothetical protein"
                     /codon_start=1
                     /transl_table=11
                     /translation="MQLSTQPSSIHPMPVQAAFPEPSGGLGGQAHPFLDKLQQIGDLD
                     LTAAVRQVMAQSNIPQEHLIAYDSHPSIQRSVGKAPATQLYLQKEFWSYQLLALQENA
                     NISTLEDRLLVDRFMDPQTWLTYFTNNVMDLVVVYNMPVRHGW*"
     gene            complement(216357..216845)
                     /locus_tag="S2_006_000_R2_scaffold_44_prodigal-single_245"
     CDS             complement(216357..216845)
                     /product="Uncharacterized protein (Fragment) n=1 Tax
                     =uncultured bacterium RepID=K2C9Y2_9BACT"
                     /codon_start=1
                     /transl_table=11
                     /translation="MSIFANVKKSEPVTAFLPVGGLLDIPTAAIVEGVNGEYIINGGF
                     GPLSGVAGKPHMFKSTIAKSILYIATLRLLTTLRQTSALLYDTEMTVVEAHQVEIFEH
                     LINHFHDLRPFFYNDGVIMDLIGENLIVFTNKNQYKGEEYYELLKRVVQAKDPATKRI
                     KV*"
                     /db_xref="UniRef100_K2C9Y2"
                     /db_xref="K2C9Y2_9BACT"
     gene            217003..217851
                     /locus_tag="S2_006_000_R2_scaffold_44_prodigal-single_246"
     CDS             217003..217851
                     /product="hypothetical protein"
                     /codon_start=1
                     /transl_table=11
                     /translation="MSIIDVQPYYSAEVALEGITEIVDKSFGSMVNAISNFFPSLKSS
                     FDGAIESVSKLKPLASDVVNSLSIGYGRSETKEMDLTPFSRVNVRVPEGFTGNLDEYS
                     DFLARSWKFIQAEAIPQMDNLYGQLASFASNKSSKISLADTSLIFQSVDASYQALAKE
                     SQSYFGKNRHNSTKSDIGTAYGQYYQVLHTESRVANLVRELNPKQVQQVLDKIKRISS
                     VLDVIITDAQAKDYDRASFEAVKGMATGVYAMAQAMEFFSLTYYRINEMGVVCKENKN
                     IIAKLK*"
     gene            complement(217907..218338)
                     /locus_tag="S2_006_000_R2_scaffold_44_prodigal-single_247"
     CDS             complement(217907..218338)
                     /product="hypothetical protein"
                     /codon_start=1
                     /transl_table=11
                     /translation="MIKTAKKTYGFIKDMISIIGPVIYAGRVCSAVKNNDDVKGTYEI
                     YRQGIEDNVKQVRKGTFAIVLIDRQITVMGVSVQMLNRDLGELYFHDLEGKEISKQQF
                     KVKVVGSEPVDVAIKRVLSSYIRYRYFEQVRGLCFDFRWNF*"
     gene            complement(218335..218538)
                     /locus_tag="S2_006_000_R2_scaffold_44_prodigal-single_248"
     CDS             complement(218335..218538)
                     /product="hypothetical protein"
                     /codon_start=1
                     /transl_table=11
                     /translation="MSLTSRTIIAIAYVICAVMFSMLGFAEGQIKGHFNREPLIMYLM
                     AALFLVAMALSWHFTCDSKKDYQ*"
     gene            complement(218541..218894)
                     /locus_tag="S2_006_000_R2_scaffold_44_prodigal-single_249"
     CDS             complement(218541..218894)
                     /product="hypothetical protein"
                     /codon_start=1
                     /transl_table=11
                     /translation="MTTTITCGQRTFTGAEYDDLQKNKPLMLKDIMATSFGRHRNRGF
                     KARGRKAAAYRSLAICRARKAMLGAPSTQSLLSLKHMDLTDEAREAYLAGFKLQGEVY
                     MEIRRKAAMPINYLG*"
     gene            complement(218935..219225)
                     /locus_tag="S2_006_000_R2_scaffold_44_prodigal-single_250"
     CDS             complement(218935..219225)
                     /product="hypothetical protein"
                     /codon_start=1
                     /transl_table=11
                     /translation="MKIGKFILKLAQMLKWSHVPLASICLSWALLRLLNPEAFEPLQP
                     TANSAAVLALLVAAIDIAAATIRAFGVPVLHDVLTSEDGTKGVKVHVIPDNK*"
     gene            complement(219243..219425)
                     /locus_tag="S2_006_000_R2_scaffold_44_prodigal-single_251"
     CDS             complement(219243..219425)
                     /product="hypothetical protein"
                     /codon_start=1
                     /transl_table=11
                     /translation="MVDRSFLFTQPKTLHLELVPIEKDNARSLSESCANMQLNNSADE
                     LQRERERWAKVLGSKK*"
     gene            complement(219444..219917)
                     /locus_tag="S2_006_000_R2_scaffold_44_prodigal-single_252"
     CDS             complement(219444..219917)
                     /product="hypothetical protein"
                     /codon_start=1
                     /transl_table=11
                     /translation="MSMSYEEAFASNLSAWMRRANLPHDKARNGERAARAQKVMGDSS
                     RVGAMFTVAAIAGSKQYGLTNMQEVVIFAAIVSVVLFKRVYEEDQGSTLQMARQALKD
                     KFSDKDRTAAEALFDNRGGNIVTLIDRLYQARINEKNAPSLTNMILDRARGKRVS*"
     gene            complement(220010..220264)
                     /locus_tag="S2_006_000_R2_scaffold_44_prodigal-single_253"
     CDS             complement(220010..220264)
                     /product="hypothetical protein"
                     /codon_start=1
                     /transl_table=11
                     /translation="MQVFDNVNVAADFVAAFVQQHGNMLSDQHGNLYFVDDVVTIDDC
                     VVVVANGNFYVLCIQDTQFFVNGKFDEAANDSVFWCQCAA*"
     gene            complement(220332..220724)
                     /locus_tag="S2_006_000_R2_scaffold_44_prodigal-single_254"
     CDS             complement(220332..220724)
                     /product="hypothetical protein"
                     /codon_start=1
                     /transl_table=11
                     /translation="MQAITNFLNRAKTVRVANRYVKENTRVKSFKDTDHGRNVYDTFK
                     DHEADSESSTSIIVACGISYADQKLFLIEGLQCGQDEMSIFVDGRLYFHGTQLGFEKK
                     GVIEVTQQLMEQLGVSLGHYSTEPAKFN*"
     gene            complement(220911..221372)
                     /locus_tag="S2_006_000_R2_scaffold_44_prodigal-single_255"
     CDS             complement(220911..221372)
                     /product="hypothetical protein"
                     /codon_start=1
                     /transl_table=11
                     /translation="MREGTVKNWIGDRLVVPAVQGLDKRMKRIVALASLFGYLLKPAK
                     RNKDLELRLSRTMDLAVDSSSLTLPMMYHDLVWHAAEKRSNARELIAIRKKFASDLQG
                     SVSQEEANKYASVLLTFMPSCLLYDSEDTIRGDIIHLFESIPYILGGFRTA*"
     gene            complement(221435..222982)
                     /locus_tag="S2_006_000_R2_scaffold_44_prodigal-single_256"
     CDS             complement(221435..222982)
                     /product="Putative RnhA (Fragment) n=1 Tax=uncultured
                     bacterium RepID=K1YBM4_9BACT"
                     /codon_start=1
                     /transl_table=11
                     /translation="MKYFKLDETTPIVADGIVLYCDGSARPNPGFIGAGIHGYAFNEA
                     EPKKGTGLATHTMTKTGYVDNKEDAQAPRMGQMHEITDGSGKPSPTKNGKPVKITPVM
                     YYNTAASFDFQTTNNVAELMAVHIGIRMALATKTKSLLIKTDSEYVNKVLTKFAALWV
                     RSNWLKRDGTPVSNQDFIKDLLVSVAELQTRGIKFEIQWVKGHSTYIGNIAADRLANI
                     GSAMSKAKEIRVNVQEHQPEGYWKQDNTRHPMLSHRRLYFGTTMKDLATGTYYLGDHG
                     KEDDFVGRAEVDGALAVVVLKKPDAVIDAVMKRCYELAGTSLRFFFGRLDAIFSKNRN
                     KDIELYKDAALICQEGERRLNVESGDEAELVRDLQPIRLSERTFDCLGEMRARMEAHF
                     SGHDQPRTVVNDITHLFYDVSRKIVKNVDTETYELHKKYIVGYRCERVKVKHERGESE
                     LILTFGIDVPDRNAWKRMEAMRPKVKLLTWMESDQCVRYATIIETADGDRSIWCGYYS
                     NQLYLGK*"
                     /db_xref="UniRef100_K1YBM4"
                     /db_xref="K1YBM4_9BACT"
                     /db_xref="nop:Nos7524_5351"
     gene            complement(223046..223459)
                     /locus_tag="S2_006_000_R2_scaffold_44_prodigal-single_257"
     CDS             complement(223046..223459)
                     /product="hypothetical protein"
                     /codon_start=1
                     /transl_table=11
                     /translation="MGHLISALINFFLEIGRSGEQYKTRRSKSQATMIILITFAVIAG
                     YGSFKGFGAAYFAKVEVVRMKKKVAEVEATNENLFRENSRLQIRNEILSNTLSLYIGK
                     QLTGQINEDGATIADKKLPPLDPDTDVMPMPNNKK*"
     gene            223537..224835
                     /locus_tag="S2_006_000_R2_scaffold_44_prodigal-single_258"
     CDS             223537..224835
                     /product="Virion structural protein n=1 Tax=Pseudomonas
                     phage PhiPA3 RepID=F8SK52_9CAUD"
                     /codon_start=1
                     /transl_table=11
                     /translation="MIQVKGFYSVPKSVNNMPNVKAVFGELSQYANTFARDYKTYTKG
                     TSQLSFCSFSSKNGDTPIELGLEFSNIACEVGDFCYLIGPNISNSNTKEDFAQQVQSE
                     FGSRIRTVICGDLVTDSTRRMPKWISWEVLGQNVTYRYKVWLASADFELSYDEFQILV
                     VPPVVPIDRLFMPYADLLLELARNDMAIMHERVNTTRGEIPETIIRTEMVELIDKTNT
                     NNRANIGWTVLIYGPAGDTTDHIKDAIKKYISNNSTSTENDWRQLMPDLFNTTCFYVI
                     PRWDRFAIQPRLGMPGIQSPLVGTLENYNYTKNLTKSYIPAAHFDANMEDTFHRYQHL
                     KLNIIGGEFNRLNKYKFSDYFPDYIAESTVNEDFNRQSTETKEISTLLATILLKIDLY
                     EKDPTLGSALRLIEKYGQRFIVGKYMNIEYYVLMKPSQQP*"
                     /db_xref="UniRef100_F8SK52"
                     /db_xref="F8SK52_9CAUD"
     gene            224846..225457
                     /locus_tag="S2_006_000_R2_scaffold_44_prodigal-single_259"
     CDS             224846..225457
                     /product="PHIKZ161 n=2 Tax=Viruses RepID=Q8SD01_BPDPK"
                     /codon_start=1
                     /transl_table=11
                     /translation="MYTPTPGQTGQWKLKAPYDSLMAPKTLYTCQSVQSINSYIASGE
                     SVYDRYYGPLDVSTDQYQQDVGDNVFIVGLQAGTGEWVYVPASFIEEAPNDNGVKYIP
                     VVLGVSLGAVPDSVNLEPIIQQVKNLVEATFGITSEVKGVLVGSPKWMTNEEHDLMEN
                     VRKQKISTSSSPVIEANILREDNERLRRAMAEYEKIFKMKIVD*"
                     /db_xref="UniRef100_Q8SD01"
                     /db_xref="Q8SD01_BPDPK"
     gene            complement(225500..226744)
                     /locus_tag="S2_006_000_R2_scaffold_44_prodigal-single_260"
     CDS             complement(225500..226744)
                     /product="Uncharacterized protein n=1 Tax=uncultured
                     bacterium RepID=K1XBU1_9BACT"
                     /codon_start=1
                     /transl_table=11
                     /translation="MYTLVRAYGIENRLNALWSDQDVSQKKLYEIYQFYRGMFFELTH
                     PMITGPVYVDFFALQDTYGSDDRTLDELFTETDLALPQVDRIPNFVAKKAIYQDLWRN
                     DYQLNLNAPGYRPDTTTDDNNKTEVAIWRDGVRPKDVHDYCLLTINGFHHMTDYDDRY
                     LYAPEAGRSMRKARDNNAGLTSFQDIGKIHRKRITFADIGAVSHDIPMSKQVMLTIPP
                     EFAGMSIMFSIGGYLQVPEENVCTQVSADLWILNVEQLDIVGRYFESGKYIDLSSLDL
                     TDFPRDMDKVSLIELQSSEVMAKYLTLPQSFFIAVETPRLAFAKSYVRHSPLPGQFIH
                     HSNPTSPLFLGRGRQADYWKDPDEDQWYLTVAKSWRPRLSSETVDKGSHSYDSGTNSP
                     YRLYDISRAHLMDIIADVDVGD*"
                     /db_xref="UniRef100_K1XBU1"
                     /db_xref="K1XBU1_9BACT"
     gene            226865..229294
                     /locus_tag="S2_006_000_R2_scaffold_44_prodigal-single_261"
     CDS             226865..229294
                     /product="Virion structural protein n=1 Tax=Pseudomonas
                     phage PhiPA3 RepID=F8SK23_9CAUD"
                     /codon_start=1
                     /transl_table=11
                     /translation="MALKYDEDRTGVLAANKITGELHTITAENNRNFHLFLPKFAPAY
                     TEGFKIFKNINGTQLPMELDKDYFFVYKFEGASLSTAKEVVGGICWTDMAQEGEFELE
                     YQTVGGDWVVDAQRALEIIANEVYNPRGRTWDQVMNYPTNFGPTSHIMDAADFLTEKE
                     VGTKLGDIAQAIADTANRPIPVPPVTLEDLGIPKIGNWSMATVQQAIEGLSNDTLISP
                     LTLAAVLEKLGINLAAEDMKKFREHIADTNNPHQNTAETVDLGKAANIGKASDEKVLT
                     NQDEEAYMTLTQMRTFLRIHGCKTAPEDAPKYKEKDSLISYRCTSNYDRMGLFADGNG
                     GSYEKVVEPNSPTCGYRPPEKNNYPPHGTILQYYCLDFDRWKIVADGYGGSYHAFVMA
                     NSGDCGYDGGSVTTKPPAGTLLSAYCDGTILVQTLANGNGGSYENRIPGHAQCADNVK
                     CPPKDTLVSTSCENKNEIGKYTDGSCGYYTKVIAQNSTKCGYEEVTTKTPLTNPPHGT
                     PMGTTCQGQNFVNLFADGNGGTYSEVVEYNSTKCGYISTTTTTTTTKAPVKQAVVGYS
                     TTMGYLTPNTTMKESHFVELTNGWPAEIYDIMFYIRSSSGQVSLTHRAEIQTNAQGAG
                     SYRIDVGVYGKDPNAAFVPDDNYQCWVEAELRGYANPKPPISKSNIVPRTFQGFGQSP
                     GGTMSIDYSITPAYITIGAHIYHVISVTGARPNTDYTLRFYVYPNTPGYKTVESHSTS
                     VRSDANGRILYNLTPAQQGTPNGVTAPSGVIPDGSYKNYVTIESAKSNEVSTTWATGS
                     QLSLRDSIFGR*"
                     /db_xref="UniRef100_F8SK23"
                     /db_xref="W8D001_9CAUD"
                     /db_xref="F8SK23_9CAUD"
     gene            229371..232034
                     /locus_tag="S2_006_000_R2_scaffold_44_prodigal-single_262"
     CDS             229371..232034
                     /product="hypothetical protein"
                     /codon_start=1
                     /transl_table=11
                     /translation="MATRKVLLVEDTTGLLPDNYIQGEGADIGIGRERLIRFEYGAFY
                     EEGLQLFDLQGNEIERDKYMLTDFYEEANRKSGKAVWNAIVVKDQSVPSELSCSYHAY
                     GGMFAVNGRILVDWLNEKLATIVDPIEWVKLRDRPREFNPAYHQQVWKEVYGWSYFKK
                     PLDKIENAIEMDKSYFYNMLIKDIQRKLDEANRRAIELANFYSTKAVSDATVNINKEK
                     LGVHLLANLFTATPLEMAKIAKEDFDSNQITEDKYINKKGLIAFMKELDARSVKIVDT
                     NLGTTDVFVRDSAKGALIGLGNAGIATFECKDKLVKDGYYYEENMYPKNFPEKDRFTV
                     LRVTHNLDDHGGVFLGFNNTTGEMYSGVLRDDYCFMRIKWHKFYSDLTFNSIKGALQE
                     HIQATNNPHKLTKKQVGLENVKNLPVTTLEEIMKGDPTDTYLSLDGLQVLMTKHLLDL
                     KPEFKEDGTLNRDSDLFNKPNLIFTPCDKKVPDNWPPEGQLLKTYCDGTDRFQRLADG
                     KGGFIDKVLELNSDDCKFFEIRPQGEVLYKLCKEKDQYTVVADGRGGTTEVLSAINSQ
                     ECGFIPPPEAGTVLGEECRGTDKVRKYADGSGGVTTSIVEANSQECGFTTTTTTTQAP
                     RGKKIMLYSTHRKIEKGTVETFTAHFTGYEPNSTVGFILQQREPMGTVFDGKFKDWSD
                     ALDGTVQIDSTGSGQWSQTVTDDGYTVPRNTAWNNRIQDTDGATSNTIVREFVGAGGG
                     DTGTTPPTMPPNTQPPVGTKPKITITPQPWNVDGRNLSGTVTIELSGGAPGNNYYFRL
                     IQRRYPWSAWQGVGGFEEETYNGVIATNSAGNGKHIAGMNTIYGSRINDPGGPYATVR
                     IWDASESYIVLDDGTWSEKFMIYNQDNSQNG*"
     gene            232139..234535
                     /locus_tag="S2_006_000_R2_scaffold_44_prodigal-single_263"
     CDS             232139..234535
                     /product="TK/RTKB protein kinase n=1 Tax=Salpingoeca
                     rosetta (strain ATCC 50818 / BSB-021) RepID=F2TVL3_SALR5"
                     /codon_start=1
                     /transl_table=11
                     /translation="MATSLPIFPVDPTGEAKANRRLQEPHLLPDAGTNYVRAISLDMG
                     CFFVDTVKVFDKATGIELKRERDFIFTEYYSSLSIIFKRDIAATLVITNPLANREILV
                     DYNFLGTLFADTVPGIANTINAEASRRQISNLQWDMLNKCKPIIPPDYAKTIGAGIGF
                     ETIVFALERIRSTIMYGDFDTEVTIGQFIDNFITVIDQMLDQRVKTEFKEELEKFSQS
                     FTKELLGLGNVVNMTPIDPETAKYVVVRDFVFDKNKDGYVTIKAISRFKEQLYNNLVS
                     RTKTSIGRYQGTYGLPLLTTIYALRNGDGFIIDSYNASKVAGYDFNDVVYPDRTSPDD
                     KWAITKVTNNIHGQGGVLWGSNITTGELYIGHLKNGIDEPEVLTWTKLYSEFDMERVL
                     KALTDHTYNYENPHWVNKHQLLLGNVENYPVADANDLACRMPTKKYVTHKWVLAFLST
                     YMNGLKTAKDLEKMNCDENEVIRNIKLIFAPCGPCGPCCEPNIVPVTTTTTLPPVIVD
                     PEGQLVSWYCDKNKRWDVLTDGKGGTKTVEHVYKPNDPDIEKDGCYTTTTTTTTTTST
                     TTTTTTTTTTTTTTTTTEAPISGSNLIVTGFSGSNAEDFRLNGNYDPNGLNWGLSFID
                     WTVDTGIMTPEAQCSRQLPKGNKNLAGAKLLFKLRPGELGATPYPNTEQVSFEYYTGL
                     DLISNGGNVDGWKNSRESDGNPRFVATYDKDSGIIEIQATRTQVYGIDEDNISYQQAN
                     TGYNRSEGSEIAIKLGETHVITISCSMLINAMFTNGTSGDPTYQINLSALSRYRGLPY
                     *"
                     /db_xref="UniRef100_F2TVL3"
                     /db_xref="F2TVL3_SALR5"
                     /db_xref="pfi:PFC_05385"
     gene            234630..237221
                     /locus_tag="S2_006_000_R2_scaffold_44_prodigal-single_264"
     CDS             234630..237221
                     /product="hypothetical protein"
                     /codon_start=1
                     /transl_table=11
                     /translation="MDKQIRYLPDETGKNPDNLVRGERHHLPTQVRGRVIVPTQGSFF
                     GESVVVRDRLSKRKLKPKVDYTVAGLRQKYSKIADGPIYAFILVTDDKCSEEVEIDYQ
                     VYATNIVDFVEPTLALLEESFESNDGIPMAKLLKLPKGWPTTFHYHDLGDVDKFEFTL
                     FCLDRIRNSLLLNNPAVFKYLMDFENMIYMLKDKASTHFEAELYAKMYKFTKEFGKQI
                     FGLERVNNWPLMIENDGMAVASQLMSSHIIDKKEAYLNVGILSEFCKQLFQIYVNVDD
                     TNIGSSRERVEYASTANFESLPIGSIFTINDYNFAAIAGNPEIDKFYPDRMDRTNGYV
                     VRKITSHQSGYGSLYMYTGRENARTYILRLFTGPNGVESKFTYIANSLDQPSYLADVL
                     AHEEDRFNPHMDDKRDVDLAQVENLPVASKEDLFCNMPVRKYLTVESILHYMKRFKTG
                     KKDTSEIYSNLSEASIRKQMQTIYSPCGAWDDNIDVDKIELCRVIEVPTTLPPLDPVW
                     AVKPDRTLIAIEMVDEEDITTTTTTTTTTQSPGVFKVEHYGDFINGDGVLFFSIVSSA
                     LANGDMLGLDLMVRDMDGEISVYDANDRPHLKRSILTIMPPHTVGGGSKFEFKRAYYE
                     AKLMVYKGGKTGEVLGESAWIKVYNQTPEVAFDLLSVQLVGKNEDGLCATLQLDGYFD
                     PKWKDTPDYYKQWLGYRKSDQLLEFAAWKSLRNAPHPGKFDIYVNDYFNVRGPTNYEK
                     TNIDPDTGKPRDMIATLSGLWYSNDGVTVSGAPWPNAIQFNNFDLKIRYMFYRNGQLD
                     PVTIEQYFYRTKEDDDIGLPAAEQDNLIGAFMSKLTISHDKKITIATGNQLTSPPFKW
                     LDDINKI*"
     gene            237230..239128
                     /locus_tag="S2_006_000_R2_scaffold_44_prodigal-single_265"
     CDS             237230..239128
                     /product="hypothetical protein"
                     /codon_start=1
                     /transl_table=11
                     /translation="MANIEVNPNDRKVDFTVTLTNATDRDFHWKLEGEGFTPACVIGE
                     KAEGIDKIGSSKVIPITLKDNRAIRNLKNFRMIIRENGPNGAIVATSALVTVVVTIPT
                     KPPVDIGIIPISVPFNSDGRPSWQIDQGNYPDAVDQTNRIELRASLEQWGFEVGGRWF
                     EVDGYSDPGEAGTWGPYHVISYDSDTDTMTYERSYFSATGDMINSVWKTDGATECIEK
                     AMVSNDPERKSCVMPFVLNKEIWKDGEHVGDRDFSKLDLVAELRVMGYEEYTKTWYND
                     PVYGHRAYSGPQGNTMIDCPLYKNVTPLPSAPLVSEFRPTNTSVEKCHVEYFASEGRG
                     YVQIPLHQMAHYEYDVMNERFVVNKLRPGYNARMKLTIKERTTGEVVSGLMFSVMQND
                     IHTDNVSFMTDRWARQNLKGVIGEVSRVTEISPLYWAEPQRWVACDYTPEPDGTNIII
                     VGLNLNDTPDEYLENPTVPAPKIPYFTTPYVDNYPVGMTVKGLNIAEDPVGAILHLLI
                     RPFQLGDQMYPDSNFWDPQWQIWEGPESYLDIFAATGNSVAAWKSKRRKPAGAAEFSL
                     DTTNILGELTLRCNIAPTVMDKVHKNIIVIDFRNGYWAAIDCDVTLLPSGWRIRAVGS
                     TVTDIDLN*"
     gene            239220..241769
                     /locus_tag="S2_006_000_R2_scaffold_44_prodigal-single_266"
     CDS             239220..241769
                     /product="Whole genome shotgun assembly, reference
                     scaffold set, scaffold scaffold_4 n=1 Tax=Oikopleura
                     dioica RepID=E4WYE4_OIKDI"
                     /codon_start=1
                     /transl_table=11
                     /translation="MDKQIRYLPDLTGTNVDNLVRKETHKLSNRRFKCMTLNHGSFYV
                     DSLVITRNDTGAQLQFNKDYVYSDIVPDATGTGKTVANVIIILNRRIGRSFTVQYVAA
                     GLPLHSLNESTVRLLDAPEPSEISDSYIDIRDTPEESTPTFHYHALSEVDKMQYLLYC
                     VERIRNSVLLGVTSPIRQYLTSVELIIQSLTEKATGIYDAQLILNFHEFQKTFTRESF
                     DVDRINNWGLMSEQTTDKIAKKTYFKIGNESYLAMRAFIKFKNSLYETYLGSDLTQLG
                     RDRGMMFVPLLDTLSRLTIGAVLVFDSYANNTARGTKFDRLAYPSVANPTSEWVIKKI
                     MNDDSKKNSIFLGIEQRTRRMYTGVMKVSESGTLIQWKELIKPNDIDETNKDVLKHLS
                     NKRNPHRDDASSVELDLVENLRAVNDYDIITDSNDRVYMTWDALEKFTRRFLLKNRPH
                     KTEQLETKDENLMRNIEVLFSPCGTSCGQHECKVLDKIVPITTTTTTTTTTTTTTTTT
                     TTTTTTTTPAPAENHVGFFMEDYTNQQTVEGQANFSVDNYNGSGTLSTVKDQHPTYYN
                     PDGTPYEGGDAPLPSSSVGGGWKHFNVHVNQFAYLDEASSEGNYDAVLQYNNSFENNY
                     RFLFRILPQTRVAEAPFYFRMIWEIIGEYPEYEVPWGEDGENRLSVMKCQDFGKFTPV
                     SKIEGTLQSAVGDFQPDIMDVGLSASQMYEFFNYEQVPTDIGEIQITPSKFMSIVADG
                     VSRVATTPVHEKFAGYNIESRKGKALRVRMHIHQVSAGQSTQEVEDMGRLASIEFTLA
                     TYMLKTPVTNWATEKMNFGYHAMYAMLNITPVGFSHDVQHEFCVPKNHDQV*"
                     /db_xref="UniRef100_E4WYE4"
                     /db_xref="D3B180_POLPA"
                     /db_xref="kal:KALB_6882"
                     /db_xref="E4WYE4_OIKDI"
     gene            241723..242331
                     /locus_tag="S2_006_000_R2_scaffold_44_prodigal-single_267"
     CDS             241723..242331
                     /product="hypothetical protein"
                     /codon_start=1
                     /transl_table=11
                     /translation="MFNMSSVSLRTMIKCKDHTTILVPSRTPFEFTKDFDGWHTLNTV
                     QLIKKHAEIHYAFCKAIDRIDTQFFTIVDDDDPFPQMPEYLEDVGLTFGDNYIREFGH
                     LRQFKFQMPWTFKDHARNCTLTHRAICRTEDAQRILKEVREEPIYTEQWLYAHLAKDH
                     GWNYDPSFVSIWDKKDTGLHLQIREVRDYTRKLFEQRYGFKF*"
     gene            complement(242370..244880)
                     /locus_tag="S2_006_000_R2_scaffold_44_prodigal-single_268"
     CDS             complement(242370..244880)
                     /product="Putative SbcC n=1 Tax=uncultured bacterium RepID
                     =K1YB93_9BACT"
                     /codon_start=1
                     /transl_table=11
                     /translation="MFIEEIELVGYHRLNLNSFKRVHFKFNKIVQVIIGTNGSGKSSI
                     FAELSPMPGEPKNFTKDGKKRIVYRHRGKRYILTSTFDPPRHSFMIEGELDDLNPGAT
                     ITEQKKLVKQHFGIDANTHQICTGENPFDRMGSEARKECFRLLSDANFDFAISVYNRV
                     KTASRDVIGALKLARNKLVAQTAKMMPREELDALKAECEELYKIVELLIENRNSPTAP
                     LQETDNAIGDMLSGMERDSNSLIRSIREVERLLALNIVDDPKNASNVEYFVNQKLQEL
                     RTRRDALYTESKRYQENIELYEKTKLFQVATISTELERLKAEREKLTGQLIYNFQCPE
                     PTEFIAQLEQLAPELTNLSQEISINEKSERFTRDSYRAMVEERDRHRQAIANLSADNR
                     HWEERVAHHDQHKDSPEVTCPKCDHTWQPFYNEHAIAEIKLKIVKAENEISFKTQLIA
                     DLEVKIEEFNNWVRHLEAIKDLSRRYGVFNDLWNLILKKEVIYEQPRTVGLILSKYKS
                     DLYAQQAIEKIDQQEREEREKLELASNSQGIDYNNSVVGLKYITDEMHHIANEETRLN
                     AIKDNARSLTTNTRRVAELSSKLANDEKSLDALVERHVEDMRRIMYNNILRSFSSDLA
                     VKEKAINDERLNEGAIKALEQEIKSLEDHSEAYKLVLKELSPTEGIIAEGLFGYMKLF
                     VRKWNRFISTVWTYPLVIQPCSPEEGKLELNYKFPIMVNDSRPESTREDVAKGSSSMR
                     EIINLGFVIGYMKSMGLENGQLFLDEFGKAMDPIHKHMTSRMVSTIVENEKFSQIFLI
                     SHDVAQYNAVDNAEVCILHEANTIIPPGCVYNKHVEFS*"
                     /db_xref="UniRef100_K1YB93"
                     /db_xref="K1YB93_9BACT"
     gene            complement(244998..245141)
                     /locus_tag="S2_006_000_R2_scaffold_44_prodigal-single_269"
     CDS             complement(244998..245141)
                     /product="hypothetical protein"
                     /codon_start=1
                     /transl_table=11
                     /translation="MKLSFQNIQRILNNPRYELTDLDRQKLINGQYTVQINERGEHSI
                     VFA*"
     gene            complement(245255..245764)
                     /locus_tag="S2_006_000_R2_scaffold_44_prodigal-single_270"
     CDS             complement(245255..245764)
                     /product="hypothetical protein"
                     /codon_start=1
                     /transl_table=11
                     /translation="MSTRTKEQIALDHFKLKSPLILQHEKAANGRFYWCLPPADFDDW
                     QLHPETKEEWAYGHCIVDDFGILQPGDLFAHGLENEQFDEVIDYYLNGWVGAPLTDVA
                     RMERVYHHQDRFLIVDQMLNIYLVNNRDFFPTHIRLVCYQRGPWAKEPMTILQHCDIP
                     TSGFHFLLS*"
     gene            245875..246774
                     /locus_tag="S2_006_000_R2_scaffold_44_prodigal-single_271"
     CDS             245875..246774
                     /product="Uncharacterized protein n=1 Tax=uncultured
                     bacterium RepID=K1XPZ4_9BACT"
                     /codon_start=1
                     /transl_table=11
                     /translation="VEIPFVPEGLSKLHFYSTGIVAKNKDLDSDLIEVNAIEDNSYVD
                     GEVTDNIEKVEGEGTDKDGKSFKTTIETTNSIKAKWLSFTDTNRLTAPDVRRGEEVVI
                     WRFGDTDQFWWCTQQQDRKLRRLETVIWGFSNLSKENEENTHSNMYWIEISTHRKNIR
                     FHTSKNDGEPFAWDIQLDTKKGVFVIDDNDGGYFFYDALKRHFKFKNKDGSFLEIEKK
                     RAKWYIPDHIEILTKKLDITASQHIKMSTRDYQLTTNSYKVKAVTWNTSVPSANFSQK
                     VKAGASVYWAGTCYAREHVPDRT*"
                     /db_xref="UniRef100_K1XPZ4"
                     /db_xref="K1XPZ4_9BACT"
     gene            complement(246832..248934)
                     /locus_tag="S2_006_000_R2_scaffold_44_prodigal-single_272"
     CDS             complement(246832..248934)
                     /product="hypothetical protein"
                     /codon_start=1
                     /transl_table=11
                     /translation="MSLFQQININGVSLTNLQAAPNSVFANQFSHLNQMNIQVHPEMR
                     GALPELAAYIYNHIAQRAQQNLSRAVHFNMLIANGNGELLTLLTLIANMVYFKVKSGA
                     FQNLNQAVQSCTEYAVTRRVNYITINIPDLLNKFQDSQAVIQNLAQEYVNESQQVLNE
                     MSQTYMGGASGFGNGQQQQQQNNGGFNGGFAVSGFGGNNQNNNSGGFSGVAVSGFGQA
                     RSNGGGASSVIVRTQDNGVPRGDRFNNDLGMGGVPEQTQQVETRQVQNQPETAPSVME
                     QMNRGLNPAEQVAVQKAAEPIQYFDDRGNLIFKNLPEVKAPWTPSIYQTHPLMFDRRK
                     FDINRRGFEHQGTNYVIDTLRKPEVDRSAHSLPSAAQFMNKITPANTTRDEFKEKSLI
                     HASSMVATVRNLDVEAEFIERAGELRDNGYIVISNPVNSLEEVLSLSRQTAMLNSKHE
                     FGAFVTEFMHAKEFVVTKEDAKDLIELSKIRTIPTLVDEMTAIIQDPKSTHSLRVAVV
                     QLNRYLAECWLEWIRFYLCLDEFTGSDSFIDDVLNIREDIGGIAGIPYRKMLDSNQQR
                     FIQTYMAFGEPLEPSMVDIVEDGSRAEVKNERDIVVVPILTPSILISTEFLESEFGFQ
                     SSAELDGRDVGCGFDDVTISPAFRQLVQTVLEKPTSMGLQGRIRRSYISTLDNIVYEV
                     AMGLGEVAPLLIKKVKTA*"
     gene            complement(248940..250595)
                     /locus_tag="S2_006_000_R2_scaffold_44_prodigal-single_273"
     CDS             complement(248940..250595)
                     /product="Putative uncharacterized protein n=1 Tax
                     =Pseudomonas phage 201phi2-1 RepID=B3FJ65_9CAUD"
                     /codon_start=1
                     /transl_table=11
                     /translation="MDNFFMEHVKQDTPKMNPDILNGLAVKMFPKALSHLDSIIKSVA
                     KDFIPGLKYQRIELCTPEEELRKVNSKKNDKYVIETAKSSIFLCKLIFTYKDPRAIDI
                     RTGKLLDKEEELEPCYVYLPYVGEAGLIFISGARYFASPILADVVLSFEKNCVFLNLL
                     RAKFSIRDIRHTVLNNGIYEEHKILHSTIYHVDASETMDKVASKPMSTLAHYLFGYKG
                     LYNTFRDFGKCTPIIGEREINPDNYPPSEWNIYESSKPKFRGSRSQVFSAIKMAVRKS
                     EINNTVEGLIVAFFYALDHFPDFFVKAQWVDDKVKWRLMLGQVIFGKSRNAGNLIEMI
                     DDHFKSLDQYLDTLVKYKLESIGIYVNDIYEFFAYAIQNYNEWSIKSKENLNSIYDKE
                     LSILHYTHSTIVKSINTFYFKMRPASKSVDKRPPTKQELDKLIKAVIKPRQIFGIKEA
                     PSALSTMSYSGDNKFMKITSNVIPQRSLSAAGGEDIEIDDPMNRLHPSFMAVGSHLNL
                     PKSSPIGYKTISPYIQLDHDNMFVFDPVEKEFLDHIHEITRRK*"
                     /db_xref="UniRef100_B3FJ65"
                     /db_xref="A0A0A8J9C3_9CAUD"
                     /db_xref="B3FJ65_9CAUD"
     gene            complement(250603..252039)
                     /locus_tag="S2_006_000_R2_scaffold_44_prodigal-single_274"
     CDS             complement(250603..252039)
                     /product="hypothetical protein"
                     /codon_start=1
                     /transl_table=11
                     /translation="MLNREAQEIHPAKLKFDVCGDPRRLLRSVQQCDYYVAQYFINNT
                     CLDLTVVDTFGVRQTLPRRANRSGDRVFQVIREYRFVKTLEQESKDFFDEIAEGDGPI
                     LMALKELVEKEDIFRVKGFTTTYSQTVQTGFLLMVIFEIDENQISEYKTVDSLAIGVT
                     VSRLRREFMPANPVYAAVNSGSYYNPFKCFLSPEYKMTRIFANYHAHIKERFWYNLGD
                     IPIEVEYTNIQSLDEGIHIQAYTKQEDSETASNSTIKIVKFEEAFNKNGFFTSQRDAM
                     LGSNTIRSERERDSEIRERTRQREIEASQAEERLVEAKRQLAIVKQESDELTHQRQLK
                     LAEVQHEQAIELENQKRDQTRADHQLVVRKAGLAALQLDRDVLGFHQESHISEIKHKA
                     EVLKIQGGAIKHAQEVELATIKHRATMVELERTSILSEAQHLQKLTMVEIDLATSASG
                     NKRRLLEENTKMVTSVAGGLTTIGKLLL*"
     gene            complement(252221..254461)
                     /locus_tag="S2_006_000_R2_scaffold_44_prodigal-single_275"
     CDS             complement(252221..254461)
                     /product="Major capsid protein n=1 Tax=uncultured
                     bacterium RepID=K2D7Z7_9BACT"
                     /codon_start=1
                     /transl_table=11
                     /translation="MSQFFQKRVAQSGAADAKALAAHKALTEKIGSVITQADDQNLGY
                     AIGTESFNDNKNREVGDLVDRVKTALISIESDLGLRVATESGEGGDYNPARLHAASTA
                     AATVGNSKAAMHAFMTRPFGAPKELAGFNAANGSITTVVGMEGMADAFVNRVAALENF
                     DDRDNRNAKVTSIAYNLNAAQQNEFGETFFPTVTISNDMVGVAVSIRLISVIKDFTRN
                     ADASLADFRRRNVVRALLDHTILKNDSNKLVPQHKTQTAQWFSTEIGSFQREIEGVTH
                     TTGALKINTEIGDLIRLGYPEDTPHALNQGDTIDPAVSAGAVYAVIGTNKLRLSLKGH
                     KRAGFLAAPEDDTRQQNLNLELKTITIKPETLQFDGSALVAELAPLVTNKWTVSLHLI
                     LSGNVNVASGRGRLDCSEFALVSIKDVDGEPVDITAGDGKAIADLIKKEAIVGWDIEG
                     RLSNLNRRQRGQIMDTTVYNQVWTVPLRSPITYPRPVNAGTETDAADLAVLVSTTHAR
                     TSNEAVTTLFDAADMFSEYAGNVKEDLDQIPPERFGVTRLLVRPTFKHKVVDLTQIVN
                     NQNSHEKEKDIAAEMMLQIKNVAYEMYRDSGFQAFVESGAAGVTGNPTILIGTDPYTS
                     RFVFVPGDTRTVGPDFGFKVVTTPDERFQGNIAIAFGYPELFKGEINPAHFGNMLWAS
                     ETVLVLQMNRAGDAQKETTVQPRFRHIINVPVLGWLIVKGLPEVIAMRVPRAFLAVDK
                     NGVPKP*"
                     /db_xref="UniRef100_K2D7Z7"
                     /db_xref="A0A0A8J8A7_9CAUD"
                     /db_xref="K2D7Z7_9BACT"
     gene            complement(254519..255064)
                     /locus_tag="S2_006_000_R2_scaffold_44_prodigal-single_276"
     CDS             complement(254519..255064)
                     /product="hypothetical protein"
                     /codon_start=1
                     /transl_table=11
                     /translation="MKNVIIVPSWIQRVLAREHLAVKDVLCYTKLCDLLAPADLRALV
                     QIQCYGPFAEYQVTESDSTALLQAWMTGMSQEKIDELQSLLNLGSGNQIDKDHLKFLI
                     QGETRSTDSQKGFEVIPGDSNNILLVLKDGYFGSEDYNNQDINIVENILNVLYGEYVH
                     EQIARTSIFRRYVKALAGCAA*"
     gene            255187..256758
                     /locus_tag="S2_006_000_R2_scaffold_44_prodigal-single_277"
     CDS             255187..256758
                     /product="Uncharacterized protein n=1 Tax=uncultured
                     bacterium RepID=K1XQD5_9BACT"
                     /codon_start=1
                     /transl_table=11
                     /translation="MNEKLILVKAVMLLYRESLLPESTDEGSSDIIRKSMEQIKKSEV
                     NVGITRELDVIQSLKNEVMEMIRNGSNYNYVKDDLLSRFKLLCGSDENLYEAFYDGFN
                     LDLKALGEELDMPKLKQAIINDRRSLANFNRAEELAKAISAGYAEYFHKRDEIKDFGK
                     WVEEYQSKLEPFKGRLDEDDPAITEEFDIDCEEEVARVAREMSEEISGELGFQFGWQD
                     INGMFNGMLRRGECFVLHALQHNYKTGFSLSMFVQAALFNTPKMIDPTKKPLLLRISF
                     EDAATLNLQFIYKYLYENETGHIIDEIDVAKLEPKVIAKFVKERLMKTGFHIKILKID
                     PLGWTINDLFNKVLQYEAQGYEVQLCMVDYLPKLPTTGCVGNNGSEEYRNMLERARQF
                     FLKRRTLFMTPWQISPDAKDLIRNGTTDFVKQLPGRGYSSGSKQIDQVLDAELYIHKE
                     TYKGVAYLTVQGGKLRRVVKPTDDKTYRVYAFVPRGCIPWDFEKPNSARLKLGGETVS
                     EIEGGGDNWDHFGDI*"
                     /db_xref="UniRef100_K1XQD5"
                     /db_xref="A0A0A8J8V1_9CAUD"
                     /db_xref="K1XQD5_9BACT"
     gene            256761..257516
                     /locus_tag="S2_006_000_R2_scaffold_44_prodigal-single_278"
     CDS             256761..257516
                     /product="hypothetical protein"
                     /codon_start=1
                     /transl_table=11
                     /translation="MGTYLVDVEEMRAALELINPRIKKNTTIETPDTLGQEYLYHIAM
                     DQRTRLYPNISKRAGSSEDNTLPRVHMGLNLMNCWFGYASGGEMAANYKVETTNKKVA
                     ATSNKSAAYKGGFYIHRVHFRGCLAPNTQLVYDTDFTQEQWLFTYNTMTVAFPAEVVG
                     LMFTHSVAFYPRTGKMPVEVTTICLKVERGMELHFAAINKWYKASKDVPKIVKEGFYQ
                     FEISTQYGVRDFKAIKEREFNDNKLRAAGLLSF*"
     gene            complement(257636..259501)
                     /locus_tag="S2_006_000_R2_scaffold_44_prodigal-single_279"
     CDS             complement(257636..259501)
                     /product="hypothetical protein"
                     /codon_start=1
                     /transl_table=11
                     /translation="MSYNSKIRSAQSIVNKVHGNPKFQQFLEYHSSNMNHFSTLLHQE
                     GADFMEIYNSIQSKNLGNFSAAQKERGLTNSVKLASQLLVELVSKQFPDDAGVMAGIV
                     EYMIDFQLPLLDQGNLRFSQIDKTPALAAVWYSYVTSPRKETAAMELAESYYDILWMF
                     LEPIENARQISFDRAQFATFLENQMSTRRQVTTKAPATKNTLNNIIRDKKTKYFQVMS
                     SSGAFTNSDEFRNFMDRGASHQYNAMQMEAPQRWIAAAEKSLTQQEFGHSLFTDVKAF
                     LGVFSGITMLPLFSGLHDRYLTGGMMFDIVQHAQALFVRHGWEVDTNVERADQASTFE
                     LANFNMWTAINSYAKKVVTPVNTRGEFHLHVGIELALLAENIVFTLECFYKPGAGDHS
                     ERDIVVRKAIDAVLVILASESLPLIQNHEISNGTITSTAAAFPVNSIYQLGAVDFYSN
                     LIPIITKETEMTKQALAAQANQSAASSVAAEAANPDQGKTLTIEEQLQALMQGMEAGI
                     KNAMAEGHKELTNSFDKKIEKLNKRIGDLEMVTAKSVDPSKTDKNEVSKEALERIKTA
                     AQASTKAAKKEKKKSKDNFAHMSTTEQVIVYGGAALAVAAIGYGAYKLGEFLLED*"
     gene            complement(259664..260929)
                     /locus_tag="S2_006_000_R2_scaffold_44_prodigal-single_280"
     CDS             complement(259664..260929)
                     /product="hypothetical protein"
                     /codon_start=1
                     /transl_table=11
                     /translation="MSNDQQVAMVSLEESQAKLAAMLEASPSKVDIAVDTHEEAHREL
                     ARRTNLDKNVILKTMLGLDTTEKMDTTVVQLFKRYFKNTIDQIYTASDLKRLAELLSK
                     EEGKPDGDAPFLLDVTTLRPIVKKRSYGKNGQAHFCVQVTSGNQRQVLIGASRPDCAV
                     WLLFTNDKSDVNNGVIYVRDKITSALKRVNTFEINPFVRGRGIVTNQETGETEVKDQL
                     TFNPGWLAHTINNMDRYVFAPLVWVPPKPVRLPKHKRIKEVDVAGMIEKTLADSKIDP
                     VKAADRVNAELEQGIDNYVATATEMMNKHQQDQAAIRGIGELDPAVAAQAGEVVQDSS
                     FAQRAIDDFAGDTLNRPNETTLKAMAESREIIEKGTARFETADQLFAHLDGELAAVGA
                     GPVIETLLETEVTDPELNPILAAMADRND*"
     gene            complement(261029..261337)
                     /locus_tag="S2_006_000_R2_scaffold_44_prodigal-single_281"
     CDS             complement(261029..261337)
                     /product="hypothetical protein"
                     /codon_start=1
                     /transl_table=11
                     /translation="MFEVFVRETLWIYEIFAEYTWLSGLFYVATTLTALSIFIFHEFQ
                     FKNSEFFLKNVKYLYDFSPTRYNIYKAIFVFCLPLAMLVIVWSLIECFNSRKFLYRFG
                     *"
     gene            complement(261387..261608)
                     /locus_tag="S2_006_000_R2_scaffold_44_prodigal-single_282"
     CDS             complement(261387..261608)
                     /product="hypothetical protein"
                     /codon_start=1
                     /transl_table=11
                     /translation="MATKKIAAKKPATKKPAVKSRGLTKPIPAIGTHKVPNAPKTENK
                     EPKGEVTGESYKSQFSGADFLSRAKHHPL*"
     gene            complement(261618..262355)
                     /locus_tag="S2_006_000_R2_scaffold_44_prodigal-single_283"
     CDS             complement(261618..262355)
                     /product="hypothetical protein"
                     /codon_start=1
                     /transl_table=11
                     /translation="MSVQTGYRAKQHRRGYRRVDGQRWPYVDVVGGLVTSAISLQNQK
                     ETENPSFIKRKSNGDLRIVKVVNNLLRNTVVITYLFSELNPSMVIDVDFKRYRRNTVD
                     KFGQPCRDTVRKRYDLDSPQQSFAFVRDVEEHMRICPDNLKTNNEQLNLRMHGFDHIG
                     EDSLYAMEIYSFDLIPSENGVALESSIELLLASDRFTRDFTIKVKDIINFNDISTLVG
                     QWVVFNFKDAFKIKSKEELKASYHLLH*"
     gene            complement(262438..263106)
                     /locus_tag="S2_006_000_R2_scaffold_44_prodigal-single_284"
     CDS             complement(262438..263106)
                     /product="hypothetical protein"
                     /codon_start=1
                     /transl_table=11
                     /translation="MERQVGTIAHINSGRAGRSLAASYVLAAAALIATQSSPAASMMQ
                     SRMDRLFNTGLKIGKRKPVVREKIRTFTELPKMDKLKIDYPAAFSGIKMAQKLTLLDM
                     AKIYEAEESIDEINDLSTLSNQQVAQFIHGAYAILDNELQSIEDAIKEDSRQAGNKNT
                     LETVRIAIRRNQNAGLISVINGVDPVDPRKLSPEAVTAVKDFEGLYRRIKNVAVKIQA
                     FKKS*"
     gene            complement(263154..263315)
                     /locus_tag="S2_006_000_R2_scaffold_44_prodigal-single_285"
     CDS             complement(263154..263315)
                     /product="hypothetical protein"
                     /codon_start=1
                     /transl_table=11
                     /translation="LGNKYEVHVYVKDPKLGYRYQEVHRGEWLIPALWHLFMQKQKHG
                     AGCAKLELR*"
     gene            complement(263305..263544)
                     /locus_tag="S2_006_000_R2_scaffold_44_prodigal-single_286"
     CDS             complement(263305..263544)
                     /product="hypothetical protein"
                     /codon_start=1
                     /transl_table=11
                     /translation="MPYKRLNIAMLLTACAAISGCGPHPEGSTVQARVNAQMRAQEET
                     LTPEQRQFRAYRACVGVANDSAVSEHCRKETGFGQ*"
     gene            complement(263544..264701)
                     /locus_tag="S2_006_000_R2_scaffold_44_prodigal-single_287"
     CDS             complement(263544..264701)
                     /product="Thymidylate synthase n=1 Tax=Pseudomonas phage
                     PaBG RepID=S5VZQ8_9CAUD"
                     /codon_start=1
                     /transl_table=11
                     /translation="MLYREENNYLAIANRIIAEGYYDPPADSRTGIGAHKTHAEHMSF
                     DLSNGKVPILSTRQVPYKNPIIELCWFASGDTDIKFLKDNNCSIWDSWVKPETAVYDS
                     DLDLGLRELEKQGVIKFGPDMQGQQARQAFIYKYGDGLVNQLLSDLTGKTVPTRKLLS
                     GSIGPGAYGAQWRKWEDIRAIPYNDETLEKKLLALGYTDMGDDIFPGAILEANPALRI
                     MVKKYDQLQAAIDRINEKPCDRRIVVSAWNPGRLDEAQLPPCHSFYQFLPFEKDGVKY
                     LDLSLTCRSQDFLLGTVFNVMQYGVLCHLVAKLTGRKANRLYWTGNNTHIYDNQKEIF
                     LEYHSERSPLKNDIKLIISDEVKSIADFKPQHIQLTGYENFMEPIKYPVAV*"
                     /db_xref="UniRef100_S5VZQ8"
                     /db_xref="S5VZQ8_9CAUD"
                     /db_xref="byi:BYI23_A019480"
     gene            complement(264688..264936)
                     /locus_tag="S2_006_000_R2_scaffold_44_prodigal-single_288"
     CDS             complement(264688..264936)
                     /product="hypothetical protein"
                     /codon_start=1
                     /transl_table=11
                     /translation="MLFESLNNPVVPDKSIAERADEQLTMREHSELERGIVVTNRTGL
                     YAFKFYRAHGMSRQRRKEENFQPKVIRVNNPRKTYALP*"
     gene            complement(264926..265612)
                     /locus_tag="S2_006_000_R2_scaffold_44_prodigal-single_289"
     CDS             complement(264926..265612)
                     /product="hypothetical protein"
                     /codon_start=1
                     /transl_table=11
                     /translation="MKNKPFVIFIDGADGVGKSTLTQNLLHELDLHNQFAHMGDDNRK
                     PLKFGTYDIMRSTQAGTFIREAMITEELDETLRYSGFMYGVFYGLKKLFEQTDKDIII
                     CDRSQATPYAYNICAPDMPAAIKNAQIALFDDMNKRFFAKHGFQFLNVYLQLDPKIAF
                     ERMTASREKLDVIEQRGVPFQEQVARGYESYFNKHTSVDRLLRYDTAKVSSKDTAQHI
                     YYELKKRNAV*"
     gene            complement(265774..266295)
                     /locus_tag="S2_006_000_R2_scaffold_44_prodigal-single_290"
     CDS             complement(265774..266295)
                     /product="hypothetical protein"
                     /codon_start=1
                     /transl_table=11
                     /translation="MSQFMNISLIVLLGTLILVSVATLFFNFTQLFEKGVNAVVALCL
                     VLVGGIFYFLLKISSIFDEHRELKEFIFYEVKAALEDNRFTCPEGSINKINALIKLVD
                     GTGETFFILVNDDMKTLHSVSLAGSYVHVNKSSIRFLQESFVDEADLISYITANTHYK
                     VGKWDLINDNLND*"
     gene            complement(266336..266758)
                     /locus_tag="S2_006_000_R2_scaffold_44_prodigal-single_291"
     CDS             complement(266336..266758)
                     /product="hypothetical protein"
                     /codon_start=1
                     /transl_table=11
                     /translation="MANPTINEKIQARFNAKRTENNLPVVDFTGYAMSLPEAYSGPQS
                     TSNTLIYATPLAASNNLGRLKMFLNRLALSAAVGMSVQRGSATRVVQLLPQLSMELGV
                     TLLPEDINDDQLPAGNSFTLTASSSNRLFTGSTTVALE*"
     gene            complement(266776..>267210)
                     /locus_tag="S2_006_000_R2_scaffold_44_prodigal-single_292"
     CDS             complement(266776..>267210)
                     /product="hypothetical protein"
                     /codon_start=1
                     /transl_table=11
                     /translation="VKNRNDIQVTDPVPNTGDGFFSTSVTVSPSLHSECWFLPRRLTY
                     DRYKLRDYKKKSTDEYLEVPAQRAKNPQELVNYMNEVYLHSTVVREIDPSYDVYRGYQ
                     IAIKIDNLQPFALNFPAPGNTLMIKAQEGSFLFEGFLLIKFV*"
ORIGIN      
        1 GGAGTGCAAC GATGGTGACA CCGTTACAGA AGTAGAGAAG AAACCGTCCC CGGTATTGGG
       61 GACGGGATCT GTGACTTGGA TATCGTTACG ATTCTTCACC TGAGGGAACA CGTTCTTGAT
      121 GAGCATGTCT TTGAAGAACA TAACTTCTCG CTCGTGGTAT TTACGCACGA TTGAAAATCC
      181 TGGCTTCCAA CGTCATCTTG ACTGGACGGA AGCGTTCAAC GAGATCCTTG ATGTCGGCAT
      241 CCAGTGTCAT TCCTGTCGGG TAGAACGATT TATACGGATT GATCTCGAAA GTCAGAATGA
      301 ACAGATCAGT ATCAATCACA GGGATCTTGT AATTGCCGTA ATAGAAATAC GAATCTGGTT
      361 TTGCATGTAG ATCAATGAAG GTATGTTCCT CACCCTGAGC CACATAGCTG TCGTAGAAGT
      421 CTTCCTTGCG AAGAGTTACT TGATTACCAA TACACTTGTT GATCTCATCG ATCATATCGT
      481 GAGCAGGTGC ATTGATATCC ACGTGATTGA GCTTAGGATC GAAAGGCTCC AGAATGTCAC
      541 CAATGTCCTC ACGGTCGTAA GCCAGGCGCA GATTTGGTCG GCGCATGTTA CTGGAGAGTG
      601 GTGACAGATG CATGATGGAA TTGTGCTTGA TCAAACCCGG CAGTTTGAAA GCTGCCGAGA
      661 CTTTAACTGG AACATAATCA GTCGGATCAT ATTTGGTAAC TTTGTTCAGT TCAAATACTT
      721 TCTTGACCAA ATCCAGCATA GCTTGATCAA AGCCATTGTC TTGGATGAAC TTGGTGGCCA
      781 TATCTAATCT CAGTGAAGCA CAGTCAAGTC AACAACTTGC ACGTCGGGAC CTATCAGACT
      841 CATGAGCACG CCATTGAAGG CATGGTCAGG ACCAAAGGAC ATAATCCCTG TAGAGATCAC
      901 ATCAGTGTCA CGATTTTGCA GTTCAACCAA AACATAGGTC TCATAGCCAG ATAGAACCTG
      961 GTAGACCTTC TTGAGTTCAG TTACCTTCTC TGCACGATCC ATGCGAGTAA CTACAGGGGC
     1021 GTAGTCTTTG TCCTCGTTCA CAATCATGCC AACCACCGTC GGATACTTCA GGTAGTTGTA
     1081 GGTATTCTGC CCGTATACAG CCGAACCAGC CTTGATGTTA CGAACCAGCT TAGGACGCCA
     1141 GTAAGTATTG GCAAAGGGTC CACGGTTGTT GAACTGAGCC ATGTAGCCCG AAGCATTAAC
     1201 CGTATTGCCG TTGTCGTGCA CAGAGAAGAA CGGGGAGAAG AAGTCAGTTT GATGAGGTGA
     1261 CTTAAAGACG TTGACAGTCG TAGCAACGAA GTCAGGTGCC GAAGCAACAG TGTACTCGTT
     1321 GTCAGACATC ATCATCTCTA GCACTTCATT ACCACTGCCA TCCAGACGAA TAAAACCATC
     1381 GATATTGATC AAAGGGCCAG CATGCGAGAC AATCTCCACC ACACTCCAAG TGGCATCTTC
     1441 TATGCCATCG TAAGTGTAAC GTTTGATGAA GTAGCTCGGT GCCGTATAGC TAATAGCGAA
     1501 GAACCCTTCC TTAGCAGGAA TGATTTTCAC TACTGTATCG TCTAGATCCG TGTAATTGAA
     1561 ATTGGCATCC AGTGTGCCGT TCTCAAAGAC GCGATAGACA CGCTTAGGGT TGATGTTGAT
     1621 GTAGTTAGCC ACGTCAGCCA CATAGAACAC ACCCTTCTCG CGGTCTGTGT CGATGTACTG
     1681 CACTGGAATG TTGACCAGTG GAGATTCTTC CTGACGGGCA GAGACAATCT GTCCCACACG
     1741 GTTGATCGTG ATAGTACGAT AGATCGTACC AGGAGTGATC CAGGCCAGTT TATTAGCCAC
     1801 CATGGAGAAG CGACCATTAA CTACGATCAG GTTCTGTTCG CAAGAGAAAA TCGAATCGAT
     1861 CTTACACTCG ACCAACAGGT CGATGTTGGA CAGGAACTTG AAGTTGGTAG ATGGATAACC
     1921 ATCGAAAGCA TAAGCTCCGA TACGATCCAT GGCGTTGTCT TCTTTGATAG CTGCAAAGAT
     1981 AATGGAGTTG GACTCGTTAC CTTTGACTGG TTGGTTCATT ACCACATCTA ACGAGATTTC
     2041 CATCTCACCG ATATAGAACA CAGAACCAGG TTTGGTTTTT ACCATCACCT TGGTAGGCAA
     2101 AGCAGGATCT GCATTTGGTA CGAGAGGAGC ATCTTCCACA TCTTCGATAG TGAGATTCAA
     2161 ACCCACAGCC AAATTGATGT CATCCAGAAT ATCGTACAGA TTAGCACCAC CTGCTGACGG
     2221 AATGTACAGA TAGGGAGCAG CAAAGATATC CACCAGATCC ATACGTTGGT AGGACAGATG
     2281 GAACTTGTTG AGCCAAGGTG CTTCCACTGT GGGCAGCAAC TCTATCTTCG TATTTTCTTT
     2341 TTGAGGGCCA GGGGCCAAGA CCGTCAGTTG ACCGAGTTCA ACATAGTGGT ACTGGATATG
     2401 GACACCAGAC TTTGCGTTGT ACTTATCAAT GATGATCTCT TTGGCTGGCT TGGTGATATC
     2461 CAGTAATTGT GTCACATTGG GACTCCGTTA TTCCCCCATA CAGGTGGAGA ACGCAGCCGT
     2521 CTCCAAGAAC GGCTGACGCC TGTCAGTAGG GTTGTAATAC TTCTTGAGCA TCTGTTCAGA
     2581 TACTTCGTAT TCAATTGGGT TACCTTCGAA CGTCTTGTCC AAAGAAACCA GCTTGATGAA
     2641 AAGGTTGCCG TCTTTAACGC GAACGGTATC CACCATAACA TCTTCACGCT CTTCGGTACA
     2701 TTCGAAGATA TCACCATTCT TGAATGGCAC AGCGTTGAGT TCTTTACCTG ACACCGAGAT
     2761 ACGCCTGAGA GCCAGACGTT CAGTAGACAA CAGGGCTTTG AGGTTCGGAG AGAAAGGGAA
     2821 ACCTTCGGTC AGGGAAGCAA CTTGTGACAT GACAACTCCA TTGGTGAAAT ATACATACAC
     2881 AAGATTGCTC CCCTTTTCAC AAAGTCAATC TTCCTCATAG GGAAGAACGA ACACACTGAT
     2941 CAAACAAACA GTACCGTGCT TACGCGCAGT CATGCCTGTA CCGATCAATT GAACCGATGT
     3001 GTGTGCCCCC ATAACGACAC CACGAAGTTC TTTGACTTCG CCTTTGTCTT CATACAGAAC
     3061 ACTCACCGGC ATGCACGGAT AGATGTACTC GTGCTTAGCG TTAGGCCACT GGAAAACATA
     3121 ACCAGCGCCA TTGCGTCGAG AGAAGTTCGA ACGCTCACGG AAAGCATTAG AGTTGATCTT
     3181 GTTGTCAGAG ACATTGATAA CGTCTTCACC GTGCAAATCA GTAGCTTTGT ACTCTGAGTT
     3241 GTTCTCACGA CGACGATACA TGGTTTTGTT ATCTTTGTTC TCTGTGTATC CGTTCATGAA
     3301 ACGTCGAGAG TCAGCGTAAC GAATACCTGA GCCTTCGGCC AATTGCTTAG CCTTAGAGTT
     3361 ATCCGTAAAG ACTGCATCGG ACAGACCTAG CACGTAGATA GCCTCTCCTT CCAAACGAAA
     3421 GGTGCGTTCT ACTTGCGGCA TCAAGTCAGA AGGCAGACGA ATGATAGTCA TTGTCTTTTC
     3481 TTCATCATTG AAGCGATCTG TTTTGTACAA TGGGTAGACG TAGATGTACT TACCTGTGGC
     3541 GTAGCATCCA AGTCCTGTAT TGTAAACACC GCCGCAGTGA TTCTGTACCC AACTAGGAAG
     3601 ATCCAGTAGT GGAGTGCCTG ATTGCACGAT GATGTGGTCA CGCTTGTCTT GGTTATCAGG
     3661 ATCCACCATG TCGATGACCT CGACTGCTGG TTCACCTTCT ACTTCCAAAT CTTTGGTGTA
     3721 GTAAGCCAAA GCATTGCGGA TGAAGTCAGC TGGTTTACAG TTACGGTTGT TACCGCCCAC
     3781 TGTTACCTTA CGAACCTTCT CCACCGAACG ATCTAGCAAC TCAGCTTTGA TCGTAGCTGG
     3841 CATATAGTTG TTGTCCAAGT CAGTACGTGA GACTGTATTG TAGTCCACGC CTACTATAGA
     3901 GTTGGATTCA TCCAAGTGAA AGAGAACATC AAAGACAAAC TCGTCGATGT CTTCTTCTTC
     3961 ATTCACATCC AGGGTAACTC CACGTAGAGC TACACGACGG ATGGTGCACT GAATATGATC
     4021 ACGAGCCAAG AACAGGCACT TGGCCCACAT ACCGAAGGGG ATCACACAAG TCAACCACAC
     4081 TTCACGCATA ATCGTTTTCT CGAAGTCATC CGAGAAGTCG ATGTTAGTGA TCTGCATAGG
     4141 TTTGAAGATT TTCTCTTGCA GTTCTGCATC ATCGAGGAAG CGCAGGTCTT CCTCACGATA
     4201 GTCGAACTCC CCTTCGAATG TGTCCTTGAC TTTGAACTCT GCTGTCCAGG AGAAACTTAC
     4261 CGGGACTTCA GGAGCATCCA TGATCTTGAC CATCTCCTCA CGAAGAGGAG AACTAGACTC
     4321 GATCATTCAG ACCCCTGGCA AAGATATCCA GCCCCATATT GCCTTGGATA CTGGGATCGT
     4381 TACGCATCTG GTATTCCTCG AACAGTTGTG AGAAGCCCTT GCGACGCTTG GTAACGAGGT
     4441 TGTCAATACG CGCTTGTTCT GCTGCTCCAC CACCGTTGGA GTTGTTGAAC ATTTCCAGAA
     4501 TAGCACCGAA AGATTGTTGA CGGCCAAAAC GTTGTTCGAT CGAGTTGAGC TTAGGCTCAT
     4561 CGTAGAACTT AGCTTGCTCG TAGATCACAG AACAGAACTG ATCCAGTTTT ACCAGTTCTT
     4621 CGATAGGGGC TTTAGCAGCG TTCAGACTTT GATAGCCCAG TGCAGCAGCC CAACGCATCA
     4681 GATGGTTCTG AGTAAACTCA TACATCTTGA GCACGTCACG ATCATGAACG AAACGGATGT
     4741 GGAATCCCTT GGACATGTGT TCAGCAATCT GTGCACACGA CAGAGTACAG GGAACCAACT
     4801 GAGTCATGTT GGCTTCATCC ATCATCTGCA TACCGGTCAT GTAGTGACCA TAGTCCTTGA
     4861 GATCTTGCTC AGGAGTCAGG TCCACCAAAC GTGCTTTGCA ATCGAACAGA ATGTCAAAGA
     4921 CGTAGATCAT CGGATCCTTA TCAGGATCGA TTTCCATTGT TATTGCAGCC ATTACACACC
     4981 CCTTAAGGTA GCCAAGATGA GAATCATCAG AACTGGCATG TAATAGAAAC GTTCCAAACG
     5041 TGGCCAGTAG ATGTAGTTTT GCAGCAGGAT ACGCAACGCC GTAGGGTTGA TTTCCTTGCC
     5101 ATCGATATAC GCGAGCACCT GTGCTTCCAG CACAGAGATA TCTTCGCCGC GCTTGTAGAA
     5161 GCTTTCAGTG AACACGTAGT AGTCGTCTTC AGATACCAGC TTGACCAGAG GTACTGTCTT
     5221 ACCACCAAAG TTGTAAGCAG TTACTTCATC AGCCAAAATT TCTGGATCCA AAGTGTTAGG
     5281 AGTAGGAACC ATAGGCTCCA ATGAGAAAGA CTTGCCGCTA CTGTTATAGC CTTCGTCATT
     5341 TCTCTTCTCT GTGGAGTACG GATAGACCAA AGCCTTGATA CCTGTGTAAC GGATGTTGGT
     5401 AGTGACACCA TCAAAGTGGA AAGTCTCTGT GCGGCAAAAG CCTACACGAC GATCACAGAT
     5461 CTTGAACTTG GTAGCACTGC GTTCAATGAG TACTGAGAAC AGATCCAGCT TACGCTCGAT
     5521 CAGATCGTCA TCAGTAATGT TCATTGACTG ATGTTTCTTC AGAACACCGA ACACGTCATC
     5581 TTGGAAGATA GTGCGTTGGG CTTTGTACAG GAAGTAGTCA AACGTAGACA TGTTCTGTCC
     5641 AGGTACGATA TATGCTGCAA ACTCTTTGCT GAAGAACCAT GACTGATACA GACCGCACAT
     5701 CTCTTGGAAG TGTTCCATGA GGTTACGGGA GAAGCTGTAC TCTTCATCGG ACAGGAATGG
     5761 GGACAGACCC ATACCCAAAC GTTCTTTGAC GTAGAAGTAA GTCTGAATGA CCTTACCTTC
     5821 CAGATCATCG AACTCACTAG GTTTGTCACC TACAAAGTAA GCCATAGCGT AGTCAATCTG
     5881 ATAAACAGCA TTGACACGGT TAGACATACG TTCCGAGCGT GTGATATTAA AGACCGCACG
     5941 ACGACCATCA CCTACGTCAG CAACAAACAT ATCGCCCTCG TTAGGAATGA ACCCTGAGTG
     6001 AACGATACCA GTACCACGAG TGAGAAATAC CTTGTCTTCG GTGTTCTGAT CTTCAGTGAA
     6061 AGACCCTTGT TGACGGATCT CGAAGTTACG GTACTTAATG TACTGTTGCT CCACCCCCGA
     6121 CTGACCAACG TCTTGCGCAT ACAAGACATT GTCTTTGTTG ACCACCAAGC GATAGTAGTC
     6181 ATTGATCAAC GCCATACCGG CGACGTGGGT AATCAAGGAT GCCAAAGGCG TCTTGCTATT
     6241 GTCCACTACA ACGGTATTGG CACGAGGTGG CTGGATCTTG GGATAGTTAC TTTGCTTGTC
     6301 TGGTGGGGCA AGCGGTTTGG GTTGCATGAT TGGCATGCTA GTCCTTTACT TGTTAGCGAG
     6361 CTTCATGGCT CGCGTGTGTG ACAGTTGAAC GTTGGCCCAA TCCATAACAC GGTTCATGTC
     6421 GTAGAACACT TCCGTATTGA TATCTGGTTG CAGCAGGAGG TCATCCAGCA GCCAGGTAAG
     6481 ATCGATACGG GGCTTCATGC GGTAGATATT CACAGGCTTG GTATTACCTG CCTTCACAAG
     6541 TACCCTCAAA GCTTCACGAT ACCTGGCCAG ACGAACTAGT GCCTCAGGCA TCACGTGCTC
     6601 GATATTGTCT GTGAAAGCAA TACGGACACG ATTGACCTTA CGGATATCCA CTCCGTCAGC
     6661 TTTGCTGCGA ACATTCAGAT CCTTGTCAAT CGTCAGGTTC AAAGGAGAGG TTAAGTAATG
     6721 ATTACGGTAC AGAGATACAT TGAGCATACA AGCGTACGGT TTAGTAATCC ACTTGTAGCC
     6781 TTCTTCCTTG ATGTACTCTA GCACATGTTC ATTGAATCCG TAGTTCTTGA GATCCAGCAA
     6841 GTTAAAGAGA ATGTCAGTAC TGGGATCGAG TTCCACCAAC ACAGAAGCCA GTGTCCAGGT
     6901 GTGTGGCACG TATTCCGTAT AAGCGATAGT GTCATGTGCA GGAACACGAA TCTGTCGCTT
     6961 CTTGCGGTCC ATGATTCGAT CCAGCGTGGC GGATGTTTCA AAGAAGTGTG CAGCCTCGGT
     7021 AACTTTGGAG AACTGAAGCT TCTTTTCTTC TAACAGTTTC TGCATGCGTC CAAAAAGACG
     7081 CTCATCCACC ATCTGGTTAT GGATGGCTAC AGGAAAGCGC AGGACTGTGT GAGTGGTCTT
     7141 CTCATACATG AATCGATACG TAAACGTGGT GGTCCACGTA GACGATTCAC TATCCTTATT
     7201 AGCTTTCTCT GGCTCACCTT GGAAATCAAA CCAACCCAGG ATGCGGGTTT GGTTTTCAGG
     7261 CTTTTGCAAA GTAGAAATAC TACCTGACAA ATTACTCACA TTAGTCAGAG AGTTGTCTGC
     7321 ATGGTTTTTA AAGTACGTCT CGAAGTCTTC GTTATAACCA GCTACTTTCT CACGCAGGGC
     7381 GTGGAAGTAC TTGAGCAGTT GCAGGAACTG TTCAGGGAAA GGATAACGAT AAGATACGGT
     7441 GTGCATATCC AGATCACGCT GGTTAGCAAT ACGTGCCCAG ATATCATCCT TCCAACGTTC
     7501 TGCAAACGTC TTGGAGTTGG ACTTATAGCT GAACGTCAGT ACCACGTTCA TTTGCTTTTT
     7561 GATAGGCAAA ATGCTAATGC CCAAACGATC ATCATAGAAC AACGGAGGAT TGGTGTTATC
     7621 CTTAGCGTCG TCTTCTGTAG TGATCATCTC CAGCATGGGA GTTTCATTAA CCTCGATGGC
     7681 AATATTGGAT TCACCAGACA CGATCGGGTT ACCGTTGGTA GGAGCACCTT GCTCACTACC
     7741 TGGTTGGAAT ACTGACTCAG CCTTATCTTT GAACAGGATA CGAGTATCCA TCGGAATGTT
     7801 GGTACGCTCC ATCACCTGCC TGGCGATTTC AAAGATGACT GGTCGTGTTA TGCAGTTATC
     7861 AACCTCAGTG AGAGGCAGCA TCATAATCGA CATGTTTCTA TCCTCTGGAT CTATTACACA
     7921 AGATTTTCAA CTAATGGCAT AAAGGCAGGG TCACCCCTGC CCTTATGTCG TTCAACGATC
     7981 CATTGCGCAC ACCATGGCAA AAGCCACAGC AATCAAAAGC GTCATCGTGG GCAGGAGGGC
     8041 TTGCATTTTT AGAATTCCCA GTTACGTGTG GATGCGAGCT TCTTGCAAAC TCGGTATCCC
     8101 TGGTTATGAA CTTCCACAAT CGTATCTACG AAGTCATGGT CAAACTTCTC GATAACGTCT
     8161 GTGAGTTTGT ATTGCAGATC CATCATGCTG AACAGGTTCG ACATGACGTA CTTGCGCAGA
     8221 TAGTCCAACA GATAGGAAGC AGCAGAAGCT GCCACCATGC CACCGAAGAT GGCGAAGGAC
     8281 GAAGCACCGA GGAATGTTCC CAGCAAGCTG GAGACAGCAG CGGGTGCTAC CAGATTAAAA
     8341 GCCCTGAGGT TACCATCGTA AGTGAAGAAG TTCTTGATGG TTTCAAAGGC TGCGTTGCCA
     8401 CCGGTCAGAC CTGTAGCGAA CTTGATGAGA TCAGTAATCG AGGAGCGCTT ACGCAGCATC
     8461 TCAGGGATAC CTGATTCAAA GTAGGTGCGC AGTGTAGAGT TGGTCAACTT CACTGATTCG
     8521 AAGATGTCCT TGGCTTCACT GACAGTCATG TTGGAGAACT CCACTGTCTC CGTATCGTTA
     8581 CTCATCCCAT CACGACGCTT GATCGAAGCG AAGTGCATGT TGGAGATAAA CTCACGAATC
     8641 TGTTTACGTG GAGCCTCTGC ACTGATAGGT TCAGGGTTGT AACCGATATA CACCACTTTG
     8701 CCACCAATCA GAATACGTGA TTGTGCTTGG TAAGGTTTGG TAAACCCACC CTTACTAAAC
     8761 AGCGTGTTGT GTGACAGAGC CTTAAGCAGT TCATTGACTG TGTTCAAGTT CTGTTCCAGA
     8821 GATTGCTTGT AGGGATACTG GAGCTTGAAT GCTTGCGATG CAAGAATGTC CACACGTTTG
     8881 ACATTGCTCA GTTGCTTGAT GAAAGCTTCA CCCAGATCGG AAACACCGAT ACAGTCTTCT
     8941 TGGACTGCTG ACAGCATTAC ATCCTTGTTG CGGATATCAC GACCATCATT GCGCAGCTTA
     9001 GCCACATACA ACTGGACCTT GAAGGAGCCC ATGGCCTTGG GATGCACTTC AACTTGCTCA
     9061 AACTTCTCCA ACAACTTTTG GTGTTGCAGT TCGTAGACAT CCACCAGTTG AGCCAGGCCC
     9121 AGCCAGCGTT TCTCGATCAT GCCGCAGATA AAGTCCCAAG AAGCAGCTAG CTTGGTGATA
     9181 CCCTGACGAA CACGTTCATA CAAGATCTTA GCCAGCTTGG CTCCAGCGAT AACTCCATCC
     9241 TTGATCAAGG AGGCAGCTAC CAAAGCTTGG TTGGTCGTAT TAGAGGCTGT CTGAGCAATC
     9301 GTGGAAGCTG TGGCCAGCAA CGTACCGAAA GACTCCATAG CCACTGACTG GTACTGCATA
     9361 CCAATCAGGC TAGGATTAGC GAACCTGCTT ACGATCTCAT CATAACGCTT GGTATCATCT
     9421 TCAGTGACTG CTTCCTTGGT AAGCATCTCA CCTGCAAAGT TCTCCATAGC CACCAGGTTG
     9481 TCCAGATCGT TACGGATAGC ACCCATGTAC TCACGGATAT TTTCACGGTT AGATTTGAAC
     9541 ACTTCCACCA AGTCGGTGTC GGCATATTCG AATTGGTCTT CCAACTCTTC GCTGATGTGT
     9601 AGCTGGAGTC CAGACGTTTC ACTCATTGAA ACACTCCTTT TATATAACTA CATGATTCCA
     9661 AACTAAATAA AAAATCGACG GCATAAAAAG AGGGAGCCGA AGCCCCCTCT TTCTAAGCGA
     9721 TCAAATCACA GCTGGTCAAG AATTACTTCT TGCCTTCGCC GTCCTTGTTG TCGCCGCCAG
     9781 CGTCCTTGTC CTTGGCACTT TCGCTGTACG AAGCGGCCGA GCGCTCCACA TAGGTCAGGT
     9841 AGCCTTGGCA CACGCGTGCG ACTTCAGAGC CGGTCAGGGT CAGACCCTTG ATGGCGGCGT
     9901 TGGCCATGCT GGTGACAGCA CCGCGAACGG TAGTGGAACG GTTGCTCAGT TCCTTGTCTT
     9961 CCTTGTCGCC ACCGGAAGCG ATCTTGTTGA TCTCGGCAAC GGCCTTGTCC AGGTTGGACT
    10021 GGGCGGTAGC GATGGTCGAC TTTTGGTTCA TCAGTTCCTT GACCGATTCT TCCACGCCGT
    10081 CCAGCACTGC CTTCATGGAA GCCACGTCCA GCACCGGCAG ATTGCCGTCA CCCTTGGCTT
    10141 CAGCCTTGAA CACCTTGGCA CTGGCCTTTT GAGCAGCAGC GTAAGCTTCC TTGCCCTTCT
    10201 TGGCAGCCTT GGGTTCCAGC AGAGCCACGG TAGCGGTACC GACGGTCATC AGGGCAGTCC
    10261 ACTGCATGCC ATCGGGAGCT TGTGCCTTGG CGGCAGGCTT GCCCGTGGGG CTGTAGCTGT
    10321 AGGCGTTGAA TGCGGCGTCG CTCTCCACAC CCTTGACGGC TGCGGGGATT TCGTTGGCCA
    10381 GTTCGCTCAT GCCCTTGGCA GCGGCCGAGA TTTGACCCAC ACCAGCGCCT TGCTTGGCAT
    10441 TCTTCAGGTC GGCGGAGTTC ACCACACCCT TGATGCCGGA GGCAGGCACG TTCTTGCCAG
    10501 GGTTGCCCTT GACAGCAGCG ACCTTGGCGC GCAGCGAGGT CACGCGGCTC AGCATCTTGG
    10561 CGTTGGCGTC GAACAGCTTG GCGAAGAAGT CCTTCACGTA GTTCACCAGC TTCTTGAAAG
    10621 CCATCTTCAC GGCTTCCCAG ATGCGCTTGA TGTTCTCACT GATGGCTTCG ATGGCCACGC
    10681 GGGTGTTGGA TGCCTTGCCA TGGACAGTCG TGAACGATTC CATTGCGGGA ATGCCAGTCT
    10741 TGCCATAGAT GCCCAGACGG TTGTAGATGT GCTCCACAGC GATCTCGGTC GTTTCCACGA
    10801 CTTCAGGAGA AGCACCGCCT TCGCCTTCGG CTTCGGTCAG AACTTCCACG TGACGCTCCA
    10861 GCTGGTCAGC GTCCTTCATG GTGCGCTCGA CTTCGGAGGT ACCTTGATCG ATGTTGGCGG
    10921 CCAGGTCGAC GGTCTCGACC AGGTCTGCTT CCATGCTGTC CGCACCGGCT TCGTCGATCG
    10981 CGAGTTCGGT TTGGTTTGCA GCGTTTTCGT CTTCCATTGC GGCAACGATG CCGTTGTTGA
    11041 ACATACCAGA CATGTCTTTT CCTTCTGAAA TGAAGATGGT TGAGGGGGAA GCGATCCCCC
    11101 ACAAAAACTT TTGGAACCTA GTCCTCAGTT TGGTTTAAAA AAAGCGCCTT TTCATCCAAG
    11161 TGAGATAAGC CCACTCAAAA TATAAGGAGA TGGAACTTTA CAATTCTCTC GATTGCAAGT
    11221 TTTTATCTAC ATTATTAGCA GATTACTCGG GCGCGATCAT AGCGGCCATG CGAATGTAAC
    11281 CATTACGGAA ATTATTCACG AAGTCGCTAG TGGATTTGTA GCCGGCTACT AGATTGGTTT
    11341 CCAGCAAACC TACCAGATTC AGTTGCATCT GGAGAGTAGA GATCTGCTCC TTGGACAGGC
    11401 CCCTCCAAGT AGGAGGTTCA CTGCCTTCGG TCTGTGACTT GATGAGCGAT GCCATCTTGG
    11461 TAACAGTCTC TTGAACCATA TTCAGGCTCT TGTAGCTGCT GTCAACTTCC TGAGCAATCT
    11521 TGCGGATGTG AGCCACATCG GACTGATCCA GTGTAGGCAT ACGTGAAGGG AAGCCAGACT
    11581 TCTCCTTGAC ACCCACCATC TTGAAACCTT GGTGACCCAG CTCTTGAAGA GCGCGGTTCA
    11641 GACCCTTGGT CTTGGAGACG GCTTCAGTGT CAGTACCAGC GAACACGAAA CGTGCACCGA
    11701 TACCACCCAT GATCTCATCC GTGATAGCTT CCAGGGTAAC ACCCTGGTTA GCACGATTGA
    11761 GTTGGTTGAA CGTAATGCCG GCGATGGAGT TCTTTTGAAT ACCCACATCG GAAGCACGAA
    11821 CAACCTTGCC AGTGAGAGCA CCGGATCCAG CAGCTGTCAT GATGCCTGCC AGGGCCTTAG
    11881 CCATCTTCAC AGTGGCTTCG ATAGTCTCAG CCATCTGACG AGCGTTCAGA GAGATCTCGG
    11941 AGAAAGAACC CTTGTCCGAA GTCTTGAACA GTTGGGCAGC AATACGCTGC CCCAGCTTGG
    12001 CTTCACGTTC ACGCGCTTCC TGACGGAGAC GGCTCAGTTC AGCTTCATCC TTGCGGGCTT
    12061 GATCCTTCTC ACGTGCACGG TCAATACTTT CGATAGTCTT GAGCAGCTTA GCGTTGGTTG
    12121 CTTCCAACTC ACGCATAGCC TTGTCACGAG TGGCACGATC AGCAGGAACC GTAGTGGCTG
    12181 CCTTCTTGGG TGTCAGCACG TCCATGATCC AAGTCCAGAT AGACTTGAAG AACTTCTTGA
    12241 TAGCAGTCCA CACTGTATCG AGGAAACCCT CGATAGCAAT CTTCAGTTCA CCGGTGGCTA
    12301 CCAGCGAAGC AGAGTAACTA CCAAAACTCT CCAGAGCAGG CATACCAGTG ACAGGCTTTT
    12361 GCCAGCCACA CAGGTTAGCA TGGTGTTCGA AAGCTGTGCT GATGTTCTTG GCAGCCAGAG
    12421 GGCTCAGACC AGAAAGGTCA GAACGCTTCG AAATGTAATC ATGGTACTTG CCCATCACCT
    12481 GAATGGATTC AAGCGCTTGA GCGACCGATT TGTGGCCTTC GAGGATGAAT TGCTCTTGAG
    12541 CAACTTCTCC GTCGGTCTTG CCAGGAGCTT CTTCGCCCAT TTCAGCGTCA GCTGGCGGTG
    12601 GGTCTTCAGG CTCTTCTTCG TCTTCCGAGT TCTGATTCTC TTCACCTTCA TCGGTTTGAG
    12661 TTTCTTCGTT CTCGGTAGAG GTATCAGCGT CGGGAGTATC GTTACCGTCT TGGTTTTCGT
    12721 TATTCCCGTC AGTATTGTCC TGGTCCTTGT CACCAGTCTG ACCATTGTCT GCTTGGTTTT
    12781 GCAGGATAGC CAACTCTTCC TTGTAGTTGG CAACTTGCAG CACCTTGGCA GGTTCAGTGC
    12841 TATCTTGGTT TTCAATAGCC TGTGCAGCTT GCTCCGCTTC GTTGGGGTTC AGATTGATGT
    12901 CGTCGCCCGT CTTCGGAGTT TCGTTTTCAG TACCTTCGTC TTCAAGGCCA AAGTTAATGA
    12961 AGTTCATGAG GAGTCCTTAC TTGTTGTACT CTTTACCGAA GAGGATATTG AGTGTTTGAA
    13021 GAAGATCCTC GTGACCATTG CGGTGGCCCA TCCACTGCGC AATGACGCGA TGCATAGAAC
    13081 CACCCAAAGG CTTGCCATCG GAAGCCGTGG CAGTGAAGAA CTCACCGACA GCTTTGTTAT
    13141 AGCGAGGATT GGATGAGGCA CTCTGGGTAC TGTCAATGAG CTTGCGACGT AGCAGCACAG
    13201 CCCATGTGTT GACATTCACC TCACGCTTAC CAGTCAGGAT GAAGCGCAGA GTGTCAATGA
    13261 TGAATTCCTG GTGTTGACGC GTGAAGTAAC GAGAATCACG TTGCAGGCTC AGGAAGTCAG
    13321 CGAAATCACG ATCACTGAAG TTACGGTAAG CTTCAACGAT CACAGCACGA ACAAAAGTAA
    13381 CCTTGCAAGT GCTCAGTTGC TGATTGATCA TGCGTTGATA CATTTCCGTG ACGTTGAGGT
    13441 TATACACCTC ACTCGTTTGT TCACGGCTGC TCATGTTGTT GTAGCGGACA GCTTCGATCT
    13501 TGTCCGCCAT GGACGAGTTG TTGGTTTCTT TGTTCAACCC CGTGTTGGCG CGGCCAATGA
    13561 AGCCACGGGG AAAAACGACC AGGTAACGGT CGTCCATATT ACATGCCCAC CTTTTCTTCT
    13621 TCCTTGCGGA TCAGTTCAGC GCAGCGATCG ATACGGGACT GAACCACGTC GATCTCACGT
    13681 TGGATGCCTT CATCAGGATT GCCATTGGCC TTCAGACCTT CCAGATACAG TTTGCGCAGT
    13741 TCCAGGTTCG TCTTCAGATC TTTAGCTTCC TTGTAACGGG ACACCTGTGA CTGAGCCACC
    13801 ATCATCTGGA TGCGGTAGAC TACAGACACG AAGCCCTGCA CCTGGAAGAT GTTCAGAGGA
    13861 TCTAGCTTGA CGGTAGGGAT GTTGCTGAGC GTGGCTTCAG CAGCAGGACC TACGGTCACG
    13921 GAAGGCAGTT CTTCCAGATC CTTGATGAAA TTCCTGTCAT TGCGAGACAG GGCCTTCAGG
    13981 GCACGGCAGA AGTCATTGAA GTAGTTCTCC AGTTCCTTGA TCTCGCCACG GCTGATCTGG
    14041 GTGCTGGCAT AACCTTCATC CTTCTTGGCG GCAGAAGTTT CCAGGATGTA GAAGTAGTGC
    14101 AGCAGACGCA GAGAGAAGCG ACTGATGAAG CCACACAGCT CCAGAGACTT GATCAGCGAC
    14161 ACCTTGTAGA GGGTAATGCC ATCGACGACG ATGGATGTCT CGAACTCCTT GGCGGCGGCA
    14221 GTACGGATCA GTTCAACCAC ATTGGCGATC TTCTCCAGAC GAACAGCCAC ATCACCGACC
    14281 ATACCCTTGG TGGATGATCC ACCCATCTCC GAGTTGTAAC GGTCCATGAA GCGTTTGACT
    14341 TCTTTGGACT TCACATCGCG GGGCATAAAG ATAGACACCG ACGATTGATA CGCCGGGATC
    14401 GTGTTGGTGG CCAGTTCAGT AGAAACGATA CGGCCGTCTT CTTCGATGCG GTCACGCTTG
    14461 AACGTGGGCA ACAGCTTCGA AGCATAGGTG AGAATTGGAT TCATTTGGTG TTACCCTTGG
    14521 GGATCAGAAC AGAGATGAGG AATCGCTCTT CTTGAGAGCT TGGAAGACTT CGACCAAGTC
    14581 GGTGCTGGAA TTCTTGCCCG CATTGGACTT GAGTTCGTTG CGGTTCATTG AAGAACCCAG
    14641 TGGCATGCCA TTGATGTAGA ACGTCACGCG TTCATACTCA CGATCGATCT TGACCATGAT
    14701 CATGGCATAA GAGCCGTCAA AGACGGTCTG ACGTTGTTTG GCGTTATCGA TGTCGATGTT
    14761 GTGTTGTTGC TTGAGCTGAC GAGCAGTCTC TTCACTGAAC ACCACGATGT TGGCTGCTTC
    14821 GTTCATTGAA GCATTCTTGG AGAAGAAACC AGACAACTTG TTGTTCTTGG CACGACGCAT
    14881 GATCTCATCG ATCACGCCCG TTTCATCTTC CATCATTGCA CGCTTGTCAG CACGCACCAT
    14941 GTCTTGCATC AGGATCAGAT CCTTGATGAA ACCGATACGG CCAGCACGCC ACTTCCAGTA
    15001 GCGCTCGGTC CACGTACGGT CCAAGCCCTG CATAGACAGC AACTTGAGCA TGGGGTTGAT
    15061 AGGCATCTCG TTAGCGATCA GACGGATCTG AATCGGGAAC GTCGCAGTCT GACCTTGGTC
    15121 GGTCAGGGTA ACGTTCACCA GCTTGCCCAC TGACAGATTC GACAGTTCAT TGGCTGTGGC
    15181 CAGAGCCTTG TCAGAGATCT TGGCTTCGTT GCTCTTGCCT TCAGCTTCAT CCTTGTCATC
    15241 TTTGGCTTCC ATGCCATAAG TCGGCAAAGA GAAAGACTCC AGGCCCATAC CGAACGGTTC
    15301 CTCGGCGGCA AAGTTGATAG TGCCTTCCAT GGACTCCATG GCTTGACCCA TCAGCACGTG
    15361 CGCCAGGAAG CCAGAACGAT CGGGCTTGCG GTTGGGATTG AGCTTGTCAA GAGTCTTGGC
    15421 GATCTTGATC GAGCCAACAG TACCAATCAG AGACACTGCT TGCAGGTAGT ACGCAGTGAA
    15481 AATGGTGTGT GCGCATTGGA TCACAGGTCC AATGTATTGG TCTGCATTGA ATGAGTCCGT
    15541 ATCGATGATC ACTAGGGGCT CGACACGGGC AACAGCAGTG ACATCAACCA ACGACGAGGT
    15601 CTGACCGTGA CGTGCGGCCT CCTTCATCTT TGAGAAGACG TTGGCAATAG TGCCAATGAC
    15661 ATCCCCGGCA GCAGCTGCTC CGGCGGATGC GGGACTGAAA ATGGACATCT TTTATCCTCT
    15721 ATTCTTGAAG CGAATTAGAC ATGACTACAA AAGTAACCGA GTTTGAATAC TCGCTCAGTG
    15781 ACTTGAAACT AACTGGTTTT GGCAACCATT CGTTTACCAG CGAAACTTCC ATAACATTAC
    15841 CGAGTCTCCA ATCTGCTCCA GCAGACAGAA GTAATACAAA TAATACCGAT AATGCATGGG
    15901 GTATTAACCA TAGGCAAGTG CCTTTGGCTC TGCAACAGTC ATTTGACAAC CATGGCTTGG
    15961 TTTTCGCTAC TCGTCCTCAG TTGAACCTGA GCGATGCCAA TATCCGTGGT GTTCGTAAGT
    16021 TCTCACGCTT GCTCACTGAT AATGACAAGT CCATCCAGCG ACTGGTTCGT TGTTTGCTCG
    16081 ATCCTCGTTT GCAATACAAC ATTGGACAAG ACTCAGAAGG CAACATGGGT GGAGATAGCT
    16141 ATCTTACACA GAAAGCTATT CATTGTCCAC TAGTGGACTT CCGTCAAGCC TTCATTCCGT
    16201 TCTTCACGAA CAACGTTGTA GCTATGAATG GATTCCCAGA TCTGCGTGCT CCCACGTACT
    16261 CAGCCAAGGA AGGTCCTTAC AAAGAAGCTT ACGGCTTCGT GGATGGTCCT ACTGATGACT
    16321 ACTCTGAATA TGACACGACG ATGACGTTGC GTAATATCCA GGGTGATCCT ATCTCAGCCT
    16381 TGGCTTACTT CTGGATTCAC TATCAGTCCA AGGTACATGA AGGTATCGAC ATGCGTGCCT
    16441 ACGGTGACTT CATCGTAAAC CGTGAGATCG ATTACAACAC TCGCTTTTAT CGCTTTGTGC
    16501 TGGATCCTTC TAAGCGTTTC ATCCAACGCA TGTGCATGAC TGGTGCTGCT TTCCCCTACG
    16561 CTTTGAACAT GGGTGCTTTT TATGACTTCG ATTCTACGAA GCCATATAAC GAAGCTTCTC
    16621 AGTCTATTCA GATCCCGTTC AAGTGCTTTG GTGCTGTCTA CGAAGATGAT CTTATTATTC
    16681 GTAGTTTCAA TGATGTGGTC GCCTATTTCC ACCCTGAAAT GGGCCCAGGC AATAACATCA
    16741 TCAACAAGCC CAATGAACGT GTGATGATCA AGGTGCCTGT TGAACATCTG TCAGTGTTCA
    16801 ACCACCGTGG TTACCCATGG ATCAACCCCA ACACCTACGA GATCGAGTGG TACGTCAGTC
    16861 GCGAGTACTA CGATTCAAAG ATGGCTTCTT ACCGTCAGTT CGGTAGCCGT CTCATCGGTG
    16921 GTCTTGGTAT CCAAATCTAA ATTGAAGGAA TAAGCAATGG CTAATGTTAA AGTGAGTGAG
    16981 TGGATCAGTG ACGTGACCAC GATCTTGCAC AACCCTACAG CAATTCAGCG TTTGAGCCTG
    17041 AGGCGTCTGC GTGATATCCG CAATGGGGAA GTTGATCTAC CCGATGCTAC ATCTCCTTTT
    17101 GCTTTTGCTT TGGAGAACAG TGCTATCAAT ACGAGTGGCT TCATGGAAGG AGACACTCTG
    17161 CAAACTCGTC GACAGTACGC ATCGTCTGCA CAGACTGTTG AAGATCTGTA TCTACACATG
    17221 TCCGATAAAG ACTTTGTGGA TCGCTTCGCT ACTCCCGCAC ATGGTGAGTT CTACCTGATG
    17281 ATCGAAGAGC GTGCTCTGGA GCGTGCTTTC GTTCCTGATC CTGTTACTGG TATTTCTCGT
    17341 GTGATCATTC CACGTAACAC AGAGTTCCAC GTTGACAACT ACGTGTTCTC TATCCAGTAC
    17401 CCAATTGAGA TCAAGCGTCT TAATCTGCGC AGCTATCAGG TTACGTACAT CAACGATATC
    17461 CCTTCCCCAT TGGAGACTCT GACTACCAAC ATCTTGGAAA CAGCCGTGGT TCGACCACGC
    17521 GCGGATCTGT CGTTCCTGCG TATCAAGGTT CCTGCTCAGC AGTTCTGGAC CAAGTCCATT
    17581 ACCCAAGCAC TGACCACAGC CAAGTTGTTC AAGAAGCGTA TCTCCTTCGA AGACTCTTTC
    17641 TACTATGCCC GTGTTTACTT CAAGGGTAAC AACACTAATG GCAAGTGGCA AGAGGTTCGC
    17701 ACTACTCACA CGGATCAGTC CTACGATCCT ACGATCCCTA CAGCTGTCCT GAAAGTACTG
    17761 CCAGGTGAGT TGGAAGTATT CATCCCGCAG ATCTACTTCA ATTCAGGTGC TATCTCCGGC
    17821 ACCATTCGTG TTGACGTCTA TCAGACCAAA GGTGAGATTA ACCTAACGAT GGCTAACTAC
    17881 GCACCGGATA ATTTCCAGGC TCGTTTCATT GCTATCGATC GCGCTGACCT TACCAAGGAA
    17941 GTTGCTGCAC TGGCTAACAT TTCTGACATC ATGGTTTACT CCGATGCAGT AATTAACAGT
    18001 GGCACGGGTG AGCTGTCGTT CGAAGAACTT CGTCGTCGCG TTATCAACAA CACCACTGGT
    18061 CAGCGTGATC ACCCGATCAC TAACGTTCAG TTCGAAGACT CTCTGAAGTC CAATGGCTTT
    18121 AGCATTGTCA AGGAAGTGGA CGTGGTTACC AACCGTACCT TCTTTGCTAC TCGTGACCTG
    18181 ATCCCTCCTT TCGATGAACG TTTGATTACA TCAGCGGCTA CTAACGTGCA GGCGTTGATC
    18241 ACTACGATGA AAGAGATCGC TAAGCATCCG TCTGTCTACG ACAACGGTGA CCGTGTGACT
    18301 CTTACTCCTG ATCTGGTTTA CCGTATCAGC AATGGTAAGA TGGAACCTGT CAGTGCGGCA
    18361 ACAATCATGG CTATCGTCAA TGCTGAGGCA GATGAAACTG CTAAGCGTGT GAACTCCGAG
    18421 CAGTTTGTCT ACTCACCTTT CCACTACGTG ATCGATTCGA AGAATGCTCA AAGCAAGTTG
    18481 CGTCCTTACT ACATGGATGC GCCTAGCACC GACATTCGTC AGTTCATCGA CAACAACAAA
    18541 GAGACACTGC TTCAGGCTAA TACACAGCAG TTCACTATCA ACAAGACTTC GTTTGGCTAT
    18601 CGCCTGACAG TGGAAGTCAA GGGTAACGAA GCTTATCGTG GCTTGGCTGA TGATCGCATC
    18661 TTCGCACAGA TGTACTTTAC TCCCAAGGGA GAAGTCAGTC CCGCTTATGC TCTGGGACAA
    18721 TTGGCTAACC GTACTCAAGA TGGTGATCCT GTCTTCATCT TTGACTTTAC GACTACTTTC
    18781 GATATGGAAG TCAAGGACGG TGAGCACAAC ATCGCTTTGA ATTCGTTCAC GATGGCTAAC
    18841 ATGAGTAGCC GCCCAGTGAT GGCAGATCTG TTCCAAGAGT TCCGTATCGT CTTCGGTACT
    18901 TATGATCGTA TCAATCCAGC TTGGGTTCCC CATGCTATCG ATTCGCATCT GGGTCAGTTC
    18961 ATGTTGGCTA ACTATGGCTT TGCCATTACC GAAGAAAGCT TCAAGATCAA GTTCGGTGTG
    19021 TTCCTGAATA ACCTGTGGGC AGGCAATCGT AGCTTCCCAT CTGGTCAGAA CATGATGAAG
    19081 TACGACATGG ACGTACCTGA AGTCTACATG GAGGATATCT TCAAGGTAGA CCCTGAGTCA
    19141 GGAATGATCT TCCATCTGGA TGACAATAAC AATGTCGTAT ACAACTTCGA ACACCGTAAG
    19201 GGTGATCCTG TCCTCGATGA GAATGGCGTA CAACGTCTGC TGCATCGCAA GGGTGATCTG
    19261 ATCAAGGATC CTGTCACTGG TGAACCTATT CCTATCTCGG AACTGGAAGT AGCACGTCAA
    19321 CTGGAGATCC TCGTGGTCGA AGGTCCTTAT TACTTCGCTA CTGACCCATC ATCTTCGCGT
    19381 TACAAGGAAA GCTTTGTGGC TGCTATGGTG GATTGGATCA TTGACGATAT CCAACGCATC
    19441 AAGACTCAAG GTCTGGACCA GACTGAGATC TACTACTACC CCAAATCCAA CATGGGTGAT
    19501 TTGCAGGTGG TTGGCGAAAA TGGTCAACTG ATCTACATCC GTGCTAACCA AGCATTCAAG
    19561 GTACGTTTGT TCGTGAAGGA ACAAGTAGTT CGCAATTCCG AACTGCGTGA CTCCATCACT
    19621 CGTGACGCTA TCCGCACCAT CGACGCTGAA CTCAAGAAGA ATACTGTCGC TATCTCTAAC
    19681 ATTGAATCTG AACAACGTCT CGTCTTCGGT GACGATGTGT TTGGTATCGA GGTGAGTGGC
    19741 CTGGGTGGTT CGGCCAACTA TCAGACTCTG TCGATGCTTT CTATCGGTGA TCGTCTGTCT
    19801 ATCCGTAAAC GACTAACAGC ACAATCCGAT GGTAAGCTTA TTGTGGAAGA AGATGTGACT
    19861 GTGGAGTTCA TCCAACATGA ATCAGTTATC GGTTAACAAT ATCAACTCTC TGACAGCTTA
    19921 CGTTGACAAT CTAAATGAAC GAGCCAAAGA GCAAGACCTT CGTAACTTAC CCTTCGTGCC
    19981 TCCTAAGGGC ACAGTGCTCA CGGTGTCGTG TGACAACGAT AATCATGCAC GCATTGGTGT
    20041 AGCCAATGGA ATGGGTGGAG TAGTTCACCA TCAGATGCCT CCTGGTGTTT TCTTCACGTG
    20101 TCGTCGTCTG TACGATGTGA AGAAGCCCAA GCCATGGAAG TTCACTCTGT GGTTGGAACG
    20161 TAAGGTTGGT ATCAGACGCT AAGGCGGCAT AAGGCAGGAC CCTGAGGGTC CTGCCTTTAT
    20221 GACGTTTACT GCTTCTTGAT CAGGAACTCT TTTTCGTAGA GCATACGAAT CAGAGCTTTT
    20281 CGATCTGGGT CATCCACAGC TTTGTTGTCG ATCACGATGT GGTCGGGAGC AAATGGCAAA
    20341 CGAGAGATGC TAGCGATCAA CTTGATGTTC TCCACACCAA TGTTGTTCTT CTCCAGAATC
    20401 TCAGCGATCT TTTGTGTCTC GATATCAATC TTGCACCATG GGGAGATGGA ACCATCTGCC
    20461 TTGGTAAAGA CGTCAACCTC GAAAGCCAGA TCACTTGTTT GGATCACTGC TTCCATGTCA
    20521 CCGCGCTTGA TGCGCAGCTG TTCAGTCTTA AACACATAAC GTGTCTTGGA CATGAAACTG
    20581 GGAGCCACAT CCATGAACAT GGAGTAGATA TCCTCATTGA TCTTCTTGGT GCGTTCACGA
    20641 TCCTTGCGGA TAGCGCCAAT AGCAATGGGA CGTTTGGTAG TCAACTCATA AGTGGGTTGA
    20701 CGGCCATTAA GGGAGATCTT GCGAACACGA ATTCGACCCG TAGGGGTCTT TATCTCAGCT
    20761 TGTTCCTGCG GCTCGATAAG AGCAGCCTGT GACAAACCTT CCATGTTCCC AATCTTTGCG
    20821 TAGATCGTAA TCTCTTGCTC TTCTTGGTCT TTGATGCCTT GCGACTCCAA AGCGACACGA
    20881 GCACAGACCA CGCCTTCTTG CAACTCCAGT GCTTGGGCAA TGATGCTCAT TGGGAAATTC
    20941 CTTTAACTCA AACCAATTCT CATAAGATCT GCAATGAATT GCAAAATACT GTTTATGATA
    21001 CCGGTTTCAG TCATGGTCCC AGCCTTTACC GAAGTGAAAG AGATGACACC AATGATTATC
    21061 AGGAAAGCCA AGATCACCAA AATGGTGAAG CCGATCATCA CGGCTTTGAC AATGCGATTG
    21121 AAATCGTTCT TGTGGAGGAT CTCGTATTCT TTGTCAATAT TGGCCAGACG ATACGCATCC
    21181 TTACGCAGTT GCAAGATTTC AGAATCTTGA ACGTCGTTAG TGTTCTGCAT ATCAGAGAAC
    21241 TCCTTGGGAG AGTCCACACG AGGCTTTTGA ACGCCTCCAC CTGGCTGGTA GATACCTCCA
    21301 CCACCTCCAG GTCGATAACC GCCTCCTAGC GACCCACCAA AGCCTCCGCC ACCGTAGTTG
    21361 CTAGAAGGCC CGACAGGTCG CGAGGGAGTT GGGTTCTTGA TCTGAGCACG AACATCAGAC
    21421 TTATCACCAC CGAAGTCCAG TGGGGCAGGT TCTGTGTTAG GGATGGGGTC AACCCCACCA
    21481 CCCTTACCGA AGATACTCAT TTCTCTTCCT TCTTGAGTTT TTCGAGCTTC AAGCGTTGCT
    21541 CTTTAACCCA GGTACCAGTG CTGACTCGGT CAGTCAACAG TTCGTCAATT TGCTTATCTT
    21601 GCTGCTTGAT GAACTTGATC AGAATCTCTT CCTTCTCTTC CCAAGGTGCA TCGACATACA
    21661 CCTTACTGTA AGGAGGTTTG ATACGCTTGA CTGGTTCGTA GAGCTTCTTG GGAGGCTCCA
    21721 CGATAACGTA CTCGTTCCTG ACTTCTGTGA TGTACTTGGG TGGAGATGCA GCACACCCCA
    21781 TCAAGAACAA CACTACCAGG AACGCCAGAA CGAAGACTTT CAATCCCTTC ATTTGTAACT
    21841 CCTGCAATCT GGATCCAATG GTTCGTTACG ACAGTAACTG GTCCACAGAG AGTCAATCCT
    21901 GGTTTTAGAA ATGGCACGTT CCCGTGCCAG TACCAGAGCC GCAGTTTTCT CAGGATCCTT
    21961 ATTTTGCTCG ATCTGCTTGC CATACTCAGC TTTGATAGCG GTGACGTGCT CGCTGACTCT
    22021 CACCGAATCA TTGTAGCCTT TCTCGGCTAG CTCCTTTTTG ATCTTCTCTC CTTCTTCAAC
    22081 GACCAGCTCT TTGAGAGTCT CTGAGTCTTG CTTGTAGGCG ATACCCTCCA ACAGTGTCTC
    22141 GTTACTCTTT TGAACTGTGC CGATGGCGAC GGATTGATCA CGGACAGTCT CCTTGAGCTT
    22201 GTCCGGTAGA TAAAAGAACT TGTAGTAACC AAGTCCTATT GACGCGATGG CGATGATGAT
    22261 CAGGATCACC AACGACTTAG CGTTTTCGAT TAGCTTCATC TCTGGCCTTT CTCAATTCAG
    22321 TTACCTTCCA GTAACCTACG GCTGTCGAGT CGATGGCATG CTCATCCAGT AGATCCAGAT
    22381 TAAAGCATTC CAACTCTTCG ATCTTCTTAA GAGCTGCTAG CATAGCGGGT TTGCTATTGT
    22441 CAGCAACCTT CACGTTTTTC TTAACGGTCT TGGGATCCAC TCCGTACACT GGTTTGTACT
    22501 GATCCCATTC GTAGACAGTT TGTTCTATCG TTGTATACAG TTCATACAAC GGACCACCTG
    22561 CGGAGGGACG CAGACGGTTG AAGAACGGGG TTTCACAGAC GAGTACGAGA GGGTTGTAGA
    22621 AACGAAGGAC GTTTTCAAGG TTACGCTTGT GAGCGATAAT TCGAGCAAAC TTCTCTCCAT
    22681 GAGTCTCCAC GATCTCATCA CGATAGAAAG CCAGCCTGGT AGCATCCACT GTCCAGGAGT
    22741 GCCCTTCCAT GATCTTGAGA GTCTCAATTT GCAATTTGAT GACACAAAAA CCCAGGGTAC
    22801 TAGTCCCTGG GTCTATGCTT AAAATTGTAA AGGTATCGTC TTGCTCTTCG TACAGTTCCA
    22861 GCATCAAGGT CCAACGATGT TTTCGATGTT CAGCAGAGGT TCGATGCCAC CGACTTCAGA
    22921 GACGATGTCA AAACCATTGC GCTGACTGAA AACGGGTTGC AGTGCAGGAA TGTGGTTAGC
    22981 GATCTGAGCA CAGATCACTT CTTCCATGGT GATAGTGCCG CCTTGACCAT CAGGGGTCGA
    23041 AGCAGTACGA TCCACACCAG AGACGAAAGC CAGTTCAGAG ACAATAGCGT AGTACTCGCT
    23101 CTTGTACAGA ATACGGCAGA CATTGAGCAA CTCTTCTGCA TCAAAGGCAG TGAATTCGAT
    23161 CTTGACAGAC ACAGTCGCCG AGATGTACTT ACCCTTAACA GAATTGATGC CAGTGTTATC
    23221 CAGATCCATC GGAGTGGGCT TGAGGTCATC GCTATGTGCC TCGAAGTCCG TGATGACAGT
    23281 TTGTTGTTGG TCATCGACCA CGCGATCCTG AATCTTGATT TGCAGACCAG AACGATCAAA
    23341 GCGCATCAGA TAGTAGGCAT GCCAGTCGTT GCCGTCATCA TCCTTGATGA TCTTGTGCAG
    23401 ACCATAACGC TCACGTTCAA TGTCCGTGAG GTCATTATCG AGAGCACGCA TGACGAATGG
    23461 CAACTGGTTG TACAGGCCAG TGTCACGAGA GCGGTGAATG TAGTTGTCCA GCAGTGGGAA
    23521 GTTGTTCACA CCTGGCTTGG ACTTGTGGCC GCCATTGCCG ATAGCGATAT AAGCCACACG
    23581 AGGCATCTCG TTGGCTCCCA GCGTAGCTGA AGCATTGATA TCAAACAGCT CATTGAGTGT
    23641 GGAGTGAGGC AGCACGGGCA AAGGAATACC AAAGTATCCT GCCAGCTGCT TCGCAATACC
    23701 TGGATAGGTA CGAGTGTAAA GTTCCATGTT GATATTCCGT CGATCTAAAA AAGGATAGGG
    23761 GATGGGGTTA ACCACCCCCT TAACACAAGA TTATTAACTA AAGTCAGTTT CCTTGTTAAC
    23821 TGAATCGTAC GTCACATCAC CCAGTTCGAT CTTCGGCTCG AACTCGAAAT CAACATCGAG
    23881 ATCCAAACCT GTTTCGAAAC CTTCAGTGAG TTCCATCTCA TGGACTTCGC CACGCATTTC
    23941 CTTCCAGTTG AACAGCAGTA CAGCGATATC CTGACCAGAC CACTTGTAGT CATTGATCGA
    24001 ACCTGGAGTC GCCTCGTAGA TGTATTTGCC TAGCTGAGTA GAACCAGCAG CAAAATTGAT
    24061 GTCATCCAGT TCTTGGTTAT CCATCAGGAT AGGTCCGACT GGAATGTTCA TAGAAGACCA
    24121 TTCACCCTGG AATGAACCCA GTTGTGAGGT GCCCCAGTTG AATTGGAAGT GCAGCTTCTC
    24181 AACCCCGTAT TGGAAATTGA AGTTACCCAG TTGGAATGCA CCAACTTCGA GTTTCCAGCC
    24241 ACCAATTTCC AAGAAGTCAT ATTGCGGACG GAAGAACATG TCCATCTGTT TCTTGGGGTT
    24301 AGTGTTGAAC TTGAAGTCCA GCACCATAGA GCCAGCAACC AGCTTACCCA TATCCAGAGT
    24361 CTGCTTATCC ATCACCATAT TAAAATTACC GACTTCACCT TGGTCCATTA CGAACTTGAA
    24421 TTCACCCAGC TCACCGTGGA GCCAGTTGAG GTTGTATTGG AAGTGCAGAT GTTGTACATC
    24481 GTACTGCATG GTCATATTAC CAATCTCTTG GTCAATGAAC ACGAAGCGGA AGTCTCCCAG
    24541 ATCAGTATCT TCATCCAGGT TGTCAGAGTA ACCGAAACCT GGGTTGTACT TGATACCGCC
    24601 TACATACTTG AATGATTTCA CGAATTGCTC AGGCTTACCA GGGGTGAGCT TAAAGCTTCG
    24661 TGGGTTACGA TGGAACCCTA CGAACGGACG GAATGCGCGG TTCGATTCGA AATCACCGAA
    24721 GTTAGATTCG AAAGCAGGGT ATAGATCAGT GAACTCACGA TCAGTACGGA ATTCGAACTG
    24781 TTTTGGAATG TAGAAGTGAG TCCAGCCATC CAAAATGTTG GAATGCACAC GGTGGAAGCC
    24841 CACATCGATG TTGTGCGGTA GGAACTCGTT ATCGTCAATA TCAACGTTGG GAATGTAATC
    24901 CTCATCGGTA ACATAGTTCG TATAGATGTC ACGAACCCTA CGGCGATCAG GATCATCCAG
    24961 ATCAAAGTAA GACTTGAACT GTGGTAGTCC TTCAGGAGAA GCAATCAAAC AAGTCTCTGA
    25021 CTGATTGTTG TTCAGTCGGA TACGTCCAAT GTTCATCAGT TTCCTGATAG CTGGTTTGAT
    25081 GCGCCAAGCA TCGATCGTAA TGTCAGTGAA GCCAACATCT AGAGTAGTCT TGATGTAGAA
    25141 CTCCAGCAAC AGGTTCTTTA ACCAGATAGG ACGTTTGTCA TAGCTCTTAG AGTACTTGTC
    25201 GAACAGTCGC AGTACCATCA GCTTGACACG ATTGAAGTTA TGTCCTGTAT GAGTGATGTC
    25261 GCCCATACGC ATCGCTGACC AGTTGATCGA ACGAATGGTG GTGCGGTTAA TCTCAGACAA
    25321 GAACTGAATC GAGTAAGACG ACAGTTTCAG GAACAGTTTG ATCATCGCTG ATTGCAAAGC
    25381 TGCCTTAGAG TCAGTCAGGT TCAATTCAAT GCCAGTGGCT TGCTCGTATA TTTCCTTGAG
    25441 CACGTTAGCC CACTCGTCTT TGCTATAAGC TTCGACTGGC AGACCCACAG CCTTGAACAC
    25501 TTCTTCAAAT GTCTTTCCGT ACTGAGGCGA CACCACACGT TGTGCCTTAT ACATACGGTA
    25561 GGTGGCATTC TTGATCAGAG CACGCTTGTA GATATGGTTC TGCAAGAAGG CATACATGTT
    25621 CTCTGCTTTG TAAGAGACAT GCATACGCTT GATCAAATCG TTGAACGCCG ATGTGGAGAT
    25681 CACGTTCTCT AGTGGGGTGT GCAGCGAGAT GAGATAATTC AGCTCATCGG CAGATACGTA
    25741 CTTCTTATCT ACCACCTTAG CCAGGTCGTC CGCAGTAGGC ACTGGGTCGA TAGCAATACG
    25801 AGTAGTGTAG AAATGAGGGA TCGTGGTTAC TGGTACTTCG TTTACCTGTG CCCAGGCATA
    25861 CAAGTAGTAC AGAAACGCTA CGTGGTTAGG AATGGAGATG TTCTGATTAG ACAGACGGTC
    25921 AGTGAAGTTG ATCACTGCAC TGTACTGGCC AGTGGCGGAC ATATAGCACC AGTGATCCAG
    25981 TGCGATGTCT TGAATAGAGT ACAAGCCTGC GTCAGTGTAA TCAATCATTC GTGATTCCAG
    26041 CACCTTGGTC TTCAAGAAGC TAGTCTTCGA ACGAGAGATC TTCTCATCCA TGTTGGTCAG
    26101 GTTGTCTTTG ATGTAAGCCG CGTTACCAGG AGCTTGTGGT TGCTCCTTAG CCAGCAGTTC
    26161 AGCTAGCGTA TAAAAAGCAG CTGCTGAAGA ATCAGCAGAC AAAGACTTAT TGATCTCTTG
    26221 TCGTGCAAAG CGGTTAGTCG CCATGAACGA CGTAAGCATA TCTGTATCGT CTTGAGCCAA
    26281 GTTAATCTCA GCCACTGGGA TGTCACGATC AGTCAGGATC TTTTCCAAGA TCCAATCGAA
    26341 CGTAGCCATC TTACCTGCAT TGCGTTCCAG ATAGTTAATA TTGCGGTAGA AGAACAGAGC
    26401 TTGCTTCTTG GTCATGTAGT CCAAGTACTC GTCCAGCATA CCGTGTGAAG CTAGGTACTC
    26461 ACGGATGTGG TAGCTGTGTG CTTCAGCAGT CTTACAAGCC GTTTTGCGAA GATTGATAAT
    26521 CAGAGGCACC AACTGATGAG ACATAATGCC CCAGATCGTA GTCAGGTGCA ACTCATTGCC
    26581 AAGGTTGTAC TGTGTGTTGT ACCACCTGGT GCGGTAATTT TCTAGCCATT TATTAATGCT
    26641 AGGAATAAGC GATTCTTCGT TATCTTCAAC GAGGTGTGCC GGGTGACCGA GTACGCTGAA
    26701 ATCAGGGGCC TTGATAGCCT CATTGATGTC AACTGGATAG AGTACCCCCA AGATCAATTC
    26761 TTCTTGCTCT GGATACAGGC TAACCAACTC ACGATAGTAA CGTGTTCCAT AGGCGTAGGC
    26821 TTTAGCCGTC GCTGTATGGA TTTTGAGGTT AGCAGCACTG AACTCTATTT GGTTTAGCGT
    26881 ATCCAGTGAT GTTATGATGA TCTTTTTATC CGTAGGGTGA TATCTGCCCG CCAAGTTTAA
    26941 GTAGTATTTC CAACTCGTAG GATCGTTGTT GTCTACAGGA TCAGCTCCAG GGAGCGAGTC
    27001 GATGTAGGCA TTCAACATAC GAGCGGAGTC CTCTGATTTG ATAACAATTG TCTCAGCCAA
    27061 TTGAAACACT TGTTCCAAAT AGAGCTTATA GTGGTTAAGA CTCACTTGAC ATGCTCCATA
    27121 AAGAAATTTG CGAAAGGTTT AGGTAATGAG CGCTAATGAA ATTAAGGCGT TGGTTCGAGC
    27181 CTCCAACAAC GGGAGTAAAA TCCCAGCGTT GAAACTCATC GAGGATGCTC CAGCGTTAGC
    27241 ATCTATCATG AGCAAGCTGA ACTCCCCTCA ACAGGATGCT CAGTTTGACC GTGATGGTAA
    27301 CCGCACTATC CGTGCACCCA ATCGAAGCGG CTTGGCTGAC ATCAGCCATG ACACCGCACA
    27361 AAAATCAACA GACAACGAAA ATACGTTGCA GTTGTTTCCT GAGTTGGAGC AAGGTCTTCG
    27421 TATTCTGATC AATGCGACCA TGTCTCCGAA GGACATGAAC TCAACGGAAA TCAACTTCTC
    27481 TTTGCCCACC GACCTGAAGG TTTCACCTCT GGCGTCGAAG CTTATGCCGA TCGTCGAAGA
    27541 GGCGTTGTCA AAGGATTTTA AACTTAAGGT AGAACTTCCA GATATCCTTT ATCGCGCACT
    27601 GGCTATCAAT GGTTCCGATC CTTGGGTGGT GATTCCTGAA AGTGCTGTCG ATGAGATGAT
    27661 CAACGATCGC AAGACAGTCT CTACTGAATC TATCATGGCC TGCTTTGGTG ATGGTAAGAC
    27721 TTCTCAGAAA AACCTGGGCC TGTTGGGTAA CAGTAACTTC TCTGAAACTA CTACGCCGAA
    27781 GAAGGGTCCG AGCTTTGGTT TCGAGAACTT CGTGGATGGT TCATACATCC GTCACGAAGA
    27841 GATTACTGAT GCACGAGTGA TGTTCAAGTC ACCTAACAGT GTCAACGTCA AGGAAAAGAC
    27901 TATTCGAGAA AGCACAGGCT ACACACCTGT GGACAGCCTG ATCCGTGTCA CTGACAACAT
    27961 TGACATGATC AAGTTCCCTG AACTGATCAA GATCAAACGT GAGGAAGAAG TCAATCGCCG
    28021 TTTGGGTCAG CGTTTCGCTG GCTCCATCTA TGCTGGCACT GATGATCTGG CTGAACAGTT
    28081 CAGGGTAGCC ACTGAAGCTA TTGCTGCGAA GAAGCGACAA GAAGCCATGG CCAAGGGCAC
    28141 TGGCACTGAA TCGCTACACA ATCAATTCGG TCAACACGAT ATCAATAACC CTGGTGCTGT
    28201 TTATGGCTCC ACGGACATGA ACGATATCCA ACTGACTCAG CTGCTCTACA AGAACAACCC
    28261 CAACATCCGC AACGTTACTC GTAAGGTCAA GACTTCCAAC GAGACTGTGC GTGAGAACAT
    28321 TGGTCGTCCA ATGATCAAGC GTGTCTCCGC AGAGTGCGTG ATTCCTGTGG TGCGTTCAGG
    28381 TAACGTTGAA GAACACGTTG CTTACTTCTT CTTGCTCGAT GGCATGGGTG CTACTCTGTC
    28441 CAAGGACAGT GCCGGTACTG CCTATGAAGA CTTCCGCCGT AACCAGCGTG GCTTCCAATC
    28501 GAACAATAAC CTGCCTTCAT ATCTGATGCA GCGTGCTGCT GAAACATTCA GCACCTCGTG
    28561 TGACCAAGTC ACTTATCAAC AGATGCAAAA GGTTGCAGCA GACATTATCG AGACTGACCT
    28621 GTTGGCTCGT ATGCGTAACG GTGTGTTTGG TGATGACGTG GCTCTCGTGG CCCCCGAGAT
    28681 CATCTATGAC ATCATGCTGG CTCGTATGTT TCGTGAACAA CAGACACAAG TGTTGTTTGT
    28741 GCCTGCTGAA CTGGTTTCGT ATTTCTGTTA CAAGTATCGC AAGAACGGTA CTGGTAAGTC
    28801 ACTGCTGGAA GACAGCATGA CTGTTAACAC ACTGCGCGCT GTTCTGATGT TCGCTAACGT
    28861 CAACCGTGCC GTGGTCAACT CTATGGGTCG TACCGAGATT GAACTCAACG TTGATGAGAA
    28921 CGATCCCAAC AAGACCAAGA CTCTAGAGAT TGCCAAGCAT GAAGCTTTGA AGGTTCGTCA
    28981 ATCTCAAGCT CTGCCTGCCA CAATTTCTCC TACCGATATT AACCATTGGC TCAAAACCTC
    29041 TGGTATCAAC TTCAAGATCC CAAAGGTTCG CGGTCTGCCT GACACCAGCA TCAACATCAC
    29101 TGAAACAGCT TCGTCGTACA CAAAGCCTGA TACAGACCTG ATGGCTGAAC TGGACAAGAA
    29161 GGCTTTCAAC GGTATCGGTA TTCCTCCAGA ATTGCTGACC AATATGGATC AGGTGGAGTT
    29221 TGCTACGAAC ATTCTATCGA ACAACATTCG CCTGAATAAG TTTGTGCTTC AGATTCAAGA
    29281 TGCCTTCACA CCGGACGTCA TAAAGCTGTG CCGTACATTC TGTATGAACC ACGGTACTGT
    29341 ACTGTCCAAG GTTGAGAAGA TCATCCAGGA AAACATCAAG CAGTTGACTG AAGTGAAGAA
    29401 CCCCGATGAG TTCATCGTGG AATACTCATC TCAAGAGAAC TTCTTAGTTC GTCTGCTGGC
    29461 TCGTGAATTC CTCTCTAACT TTGAGTTCTC GTTCTCTCGT CCTGATACTG TCACACTGAA
    29521 GAACAAACTC GATGCTCTGA CTGAATACGC CCAGGGTATC ACTACTGCTG TGCAGCATCA
    29581 CCTGTCTGCC GACATTCTGT CTGAAGCTAC TTCTGGTCAG ATTACTGCCG AGCAGATTCC
    29641 GCTGGTTCAA AACAGCTGCA TCTCTCACTT TGTTCGCGAG TTCATGAAGA AGAACTCGAT
    29701 CATGCCTGAA CTGTTCGAAA TTGCCAAGGT TGATGCTGAT GGCAAGCTGG TGGTTGGTCT
    29761 AGGTGAGAGC ATCTCTTCTC ACGCTAACAG CCTCACGCAA TTCGCTAGCA GGTATCTCAG
    29821 CAGGACGATT CCTGTGGCAG CAGCTACGGA ACGTGACATG GATACTGTTA CCAATGGCGA
    29881 TCCTCCTGGC TCTGCACCTT CTGCAATGTC AGGTGGCGGT AGCAGCGATC TTGGTAGCCT
    29941 CGACACTAGT ACTGATACTA GCGAAGATGA TACTGATACT GCTGGTGATG ATGTACTGGC
    30001 TGGTATGCCC GACATGCCTA CCATGGACGA CATGTAAACC AAACGGTCAT AGGGCTGCCC
    30061 GCAAGGGCAG CCCTTATGCC GTCTTAACGG TAGCTAGACA AGAAGTTGCA AACGAGTTGC
    30121 TGGACTTCAC AGATCACTGC CATGTTCGAT GCAGCAGCCA TGATGATGGA ATGCGATTGT
    30181 TGCAAAGCCA GTGCCATCTT GGTAACGCTT TCGATATCTG TAGCACCATT GACCTGCTCG
    30241 GCAATCATGC GGCAGTTCTT CACTTCTTGT TCAATGAACT GGTTGAGTAC ATTAAAGAAG
    30301 TCGATGAAGC GTTGTGAACC GAACGTAGCA AACAGGTGAC CGAAGGTCTG TGTGTAGTTC
    30361 AGATAGTTGT TACCAGTCAT CTCTTCGATG GACTTGGACT TGTCATCGTT GTTGGTCACC
    30421 AGATTAGGGG CACCAGAGAT GAAGTTGCTA ATCACAGGCA TAGCCAGTGA GTTCTTGGCC
    30481 AGGAATTCAC CCAAAGTCTT AAACAGTGTT TCAGCAGCAG TACCATCAAA AGCTGCAATG
    30541 GAGTTTTCCA TCTCAGCAGA TTGCTCCCTG GCTGTTACCA TATAGATGGA ACCTTCCAAA
    30601 GGCATGGCCA TCAGGTTACC CCAGTTCAGA CCGGAACGGA ATTTGAGTTT GGTTTCCACC
    30661 AAATCAGTGT TGCACGTATT GTCCAGGAAG CGAATGATCG CTTGGTTGAA CTTGGAGATT
    30721 CCAGTAGTCA GTGCAGGAAT ACGGTCACCC ATATCTTGCT GTGCAGTCGA ACAGATCTTC
    30781 TCTGCCAGTG CAATGGTACT GTTCTTGATG TCACCCAGTA CACCATCGAT CACATTGCGA
    30841 GTGTTCTCGA TAGTCGACTG AGCTTCAACT ACGGAAGGTT CTTCCGTGTA CATGTTCAGT
    30901 TCACTGTCAG CCACTAACAC ACGACGTGAG TCGGATTCGA CTTCTTCAGG AGTAGCCGGA
    30961 ACGATCTGAC GAGCAATGGA TTCCATAGCC ACCATTTGCT GACGACAGAC CTTACCGGTC
    31021 GTGTAGACTT CTTGAGCCAC AGTGCCCAGT TCCACCAGAC GGTCCTTGCG TGAAGCCAGC
    31081 ATGACAAAGT CTTGCTGGAG TTCAGGGATC TGACCTTCGA TGGCATCGTC GCCAAACAGC
    31141 TGTGTGACTG TGATACTGTT CTGAAGAGCG TTGGTCTTTT CAGTTTCAGT ACCTGGAGCC
    31201 TTCAGAGTTT GAACCGCGCC GTTTTGTTCT TGACGACGGG CTTCGGTCTT GGCTTGTTCT
    31261 TCACGAAGTC GTTCAGGACT TGAATCCTGG AAGTGTTCAG TGCCCACCGA CTTGGTGGTT
    31321 TTGTGTCCGA GCAGAGCTGC CAGTTCAGCC TGGAAGTCTG CATTGACGTT ATGAGCGCCC
    31381 TTCATCGCTT ATCCTTTACA GAGTGCGCAG CATGGCTGCC TTGAGGTACA TGTCATTGGC
    31441 CACGAGAGTT TCCAGCTTCT TCTGGACGTC GCGGGCATTG TTGACCGAGC GCGAAGCGGG
    31501 ATCGATCAGA TTGAAGATTG CAGGCAAAAA GCCCTTGTAC TCCGAGACTT CAGAGATAGA
    31561 CTTCTCCACG ACAGCAATAG CGTCCAGAGT CTTGGTAACT TCAGCAGAAG GCAGCTTCGT
    31621 ATCCTTCAGA TACTGAACCA TCTGCTCCTT GATACGCTTG AAGCGAACCG AGAGCTTGTC
    31681 GTAGACGTTG TTATGATCAC GACCATCCAG ACGAGAGTAC AGAATCACAA GATTCATACC
    31741 CAGATAGAAG CCACCAGTGA CGGGGTTAGA GGCCAAAGCG ATGACACCGC CGATGATACC
    31801 CATCACTTGG TAGATGTCCA TGATCGTGGC TCCGACACGT GCCATGGTAC TGTATTCAGT
    31861 GGAACCAAAG TAACGGTAGA CTTTCTCCAG GCCAGTGACC AGAGGCTTGC CCAGACCCAG
    31921 ACGCGCAGCG AAGTTGTCAG CCATAGCTTC GAACGTCGTA ATGTCATATG TCGTGTTACC
    31981 CATCAGTGAC TCGTCATGGG TCTTGCGTTC AGCCTTACCC AGGATCACAG TCATGATAGT
    32041 CTTCTGGTCC TTGGTTTCCT TGAGTTCGTC AAAGACACCG CCCTTGAGGT TCAGGACATC
    32101 TTCAGAAGTC TTCAAGACAT ACTCGTATTC ACCTTGGTCA CCACCAGCAG CTGCCTTGGT
    32161 AGCAGCAGCC AGAATCTGGT TAGTACGGAT CGTACGGAAA GCCATCTCGT AAGCCACGAA
    32221 ACAGTGACCG ATTTCGTGAG CCAGTACAGC AGCGATTTCT TCGGCTGACA GACGCAAAGA
    32281 ACGAATAGCA TAGTAGCCCA TGTATATAGG CGTTTCGTAT TCAGAGAAGA TACCGCCTAC
    32341 CTTGGCGTTC TTCAGATCGA TGAACGATTT GCTCTTGACT TCTTGCAGAC GCTTCATTGT
    32401 GGCGGCTGCT TCTTCAACGT AGAAGTCCTT GAGAGTCTTG TAGCCCAGGA TCGTGTCGGG
    32461 ATTGATGTGG AAAGGCAGTG TGCAAGGAGC CATGTCCGTA TCGAAGGTAA CAGCCAGCTT
    32521 CATGCCAGTA GTGTCCTTCA GGAACTTGGT CATTTCCTTG TGAGCCTTGC AGGCATCAGC
    32581 ATCTTTGCCA GTACGCTCTT GCATGATCTC TTTGATATAG CCGATCAGCT TTTGCGCCTT
    32641 CTCAGGAGTT TGGAAACCGA TGGCTTCCAT CGAAATGTTA ACGAGGTTCA TAATGCTTTC
    32701 CTTAGAAAGA AAATAGCGAG GATCTTTATT CAAAGTATTT GCCAGGACGG CATAGAAGCC
    32761 AGCCCGGAGG CTGGCCTTAT GCTTAATCAA CGTAGACAGA TGGAATCAGC ATTTGGGTGG
    32821 TTTCAACAAC CGCTCCTTCA ACCTTTCCTG CTGCCAAGTC AGCTTCGAAC ATCTTCGCCA
    32881 GTGTAGGTAG TTCGGCAGCC TTGAACATGC TCATGGAGTA TTCCAGTGAG TTAACATGCC
    32941 CTGCTGACAA GCCCATGCCT TGCATACGTA CTTCGTCTTC ACTGATACCA AAGATACGGC
    33001 ACAGTTCGCG TTTAGTAGTA CGACGAGACA TATTGAACGC GCACTCACCT GTCGGATAAG
    33061 AAGCAGACAC GTCCAAGTCA CCTACGTGAG CAAAGATAGT GGTAATGAGT TCAGGATTTT
    33121 CCTGGATAAC CTTCAGGCCG TATTTCTCGA CCAGTGCGTT AGCCAGTGTA ATGATCCAGT
    33181 CCTCACGTCC CAGAATACGT TTCTCCATGT CTCCATGCAG ACTGCTATTG GTGGTACCAA
    33241 TAACAAAACC GTGTTCCAGG AAGAACCAGT GCAGTTCGTC GCACTTACGA CGAGGCTGAC
    33301 TTTTGAAGTC TTCGAAATCA GAAGTATCAC TGAACTGCGA GATAACCACT GCCAGATCCT
    33361 TAACCTTCTC GTCCAGGATC TCTACACCAA TACAGTCATA GATGTTGTAA ATGATGTATT
    33421 CGAGTGGGTA GTTAGCTTGC ATGAACTCGT GCCATGCTAA GTCCGTGTAA CCATCTGCTT
    33481 CAGCAAACTT CAGCTTGCCG CCAATATTAT TGCGCTTTAA GATAGCATCC AACGCATAGC
    33541 TGGACTCTTC TTGTTTGCCT TGACGTGTGT GGCGATAGGC ACACATGCTG TCCATGATGT
    33601 AGAACGACGC AGGAAAGAAA GCCGTGTGCC ATTGTGCAGC ACGTTTGATC GGCATGATCA
    33661 AACCCTTGGC TGTCTTCTTC TGAGAAGGAC CAATCTTGAA ACGGAAGTAC TTGTATTCAT
    33721 CAGGTACCGA TGGATCACAG ATGATGGAAG CAGGATCCAC ACCAGCGCGA TCACATGCCT
    33781 TGATGAATTC ACGAACGTCA AACATTTGGT TCCAGATGGC CATGAAGTCA GGCTTGAGTT
    33841 CATGAGCACG ACCAAAGGCG TTTACGTAGA TGTCGATCTC TTGATCAACA AACACGAACT
    33901 CCACCTTAAC ACCACGTTGC TTGACCACGT CGCCAATGTA CTTCTCCAGC AGAATGTAAA
    33961 GCTTGCGCTC TACGTCTAGT ATACCTTTGA CGAAAGACTT CTTGACCACT GTCAGAACAC
    34021 GATCCTTGAA AGACAGAGTA GCCATAATAG CTTCTTCTGT TCCGTGGACC ACATCTGTTT
    34081 CAATGTCGAA AACCGCCACA GAGAACTCTG TATTGATGTC AGGATATTTA CGCTTGTAAT
    34141 CTTTCTTGAT GCAAGCTGTT GATTTGATAT CTGCTCCGAA GACGTACGGC GAAGTACACA
    34201 CATCACGCAG ACTACCTTGA AACTTGGGAC GACCGATTTG ACGACCAATG CTAGCGATGA
    34261 GCTTAGTTTG GTTCGTCATG AACTTCTGAC AACGATCCTC TTCGATATAG TCGAGGTATT
    34321 GTTCAAACGT GCGCTGACCT TGCTTGACCA TCCAGTAAGG GCGCTGATAG TCCCAGACAT
    34381 GTTGGAGATT AGGAACCCGT GTACCGTCTT CTAAGTGAAG AACTTCTTTA ACCACGTGCA
    34441 GATCAGGGTC ACTAAAGTTC GGAGGAGGAA CGTACACCGC AAACCGGCAT TCACGATTTA
    34501 CGATCTTCTT TCCTTCGTAG TGTGTTTGTT CAAACATCTT TTACTCCTTG CTTTAACACT
    34561 CATACCTTTC CCGTTGCTAG AGATTCTTAA TTTTTACGTC ATAAGGGGGA GAGCCAAAGC
    34621 CCTCCCCACT TACTACACAA CCTAAAGGAA AAACCCTACT TAGAGCCGAA ATGAAACCCT
    34681 TTGTAGACAA CGCACGAAAG TCCCCCACAC GCTATCACTG CAACAACATT AAGCCATTAC
    34741 ATAACATATA GGAATATTTA TACCAAATTA CGTCATAAAG ACCATCCCGA AGGACGGCCT
    34801 TTACTACACA ACTTTTTACT AGAGAGGGAG ATTGAAGAAT GATCCAGTAC TGATATACCG
    34861 AAACAACCAG GGTCTTCGCA TGCAAGAAAC GTCAGGAAAC GCCTCACATA CTATTAGAGA
    34921 TTAATTCTTC TCCAAGCGAT CATTGCCTGG AATGTAGGCA ATGCGGATCG TGGTAGAGTA
    34981 TTCCACTTCA TCGTTAGTGA TGTAGCGGAA GATAGAACGA TAGCGGAACT GAGGGCCATG
    35041 CAGTTCAATG AAACACATGA TGCAGTCAAG CTGCTCCATG TTCGGAATCT CGTAAGGGAA
    35101 TCCGTACGTA GAGAAGGTCT GTCCGTAACC GCCACGGTTA GCCGAGATGA TTCTGTTCTC
    35161 GCGGAGATCC GCCATAGCAA CTTCAAACAT ACGACCCAGC TCTTCATACA ACTCGTTGCT
    35221 ACTCGTGTAC TTGTCACGAG GCAACGTAGC GAAGGCCGTC ACGATGTTCG GGTTAGCATT
    35281 GCGGATATCT TTGATCATCT TCGAGACTTG TTCAGAAGTC AGAAGAGCCA TGATTAATCC
    35341 TTATTCAGAC GGAGTGTGTT GCTTGGGAGG AATGGGCTGA GGACCCTGAC CTTGATACTT
    35401 GCCATTGCGA TCGCAGTAGG CGATTTCAGG TTCAGTATTC AGCAGCTTGA ATTCCAGTTG
    35461 GGAAATACCC ATGCCTGGCA GCAGACGCAA CAGAGCATCA TTGGAGTTGT TGAACTCCAG
    35521 GGTAATGAAA CCCATCCATC CAGGCTCCAA CGGAGTGACA TAGAAGATCA GACCGGAACG
    35581 AGCACAGGTG GATTTGCCAT CACAGGTTAC CTTGACGTTG CGTGGCACAC GGATGTATTC
    35641 TTGAGACACA CCCATGAAGA AGGTCTTCGG TGGAATGATG ATCTCATCGA CATCGTCGAT
    35701 TTGTACCACC AGCACAGGAT CGAAATTATT CGGATCGATG ATCGCCTTGG GAAGCGAAGG
    35761 AATCACCATC GAATCCCATA CGTCACCACG ACGGAAGTTG ATGATCTTGT TTTCTTCACC
    35821 ACGATAGAAG ATGAAGTTGC GGCCCAATCG AATGTCGTAG CCAGCAGTGC TCAGACCGTA
    35881 GGAAGCAACC TTACGGCCGT CTTCCAGGGC ACTAGTGGAC TTGGGCACAA AGGGAGCGAT
    35941 CATCTCATGC TGGAGAGCAT AGTGACGGAT CAGGGAGTCA GCCATTATCA TTGGAGTTAC
    36001 CTTGAGTAGG GATTGTTACA TCTTATTAAA GAGTAGTGTG AAAAATCAAC AGCATAAGAG
    36061 CCAGGGTTTC CCCCGGCTCT TATTTGACAC ATTACTGTGG AACGATGGTG GTTTCCAACG
    36121 TCATGCCAGA AGGTGTGAAG TTGGTGATAA CCGTAACTTC CAGAATCTGT TCCAGCGTCT
    36181 TGACGACACG GGTGTCAGGT TCAGTGTAAG TCACAGTGCA CTTGATAGTG CCAGTGCCAG
    36241 TAGCTGTGGG AGTGAACGTA CCGATGCCTG CGGCATCAGT TGTCACTGCA CCGATAGCAG
    36301 CTGCACCAGC GCCATCCCAA GCAGCAGTAG CTTCATAGTC AGCTTGTGCA GCCACCCAGC
    36361 TCAGTTCCTT ACCACCCTCA GCGGTGAGGA CAGGAGTCAG CTGAGCCTTT TGGCTGTCAG
    36421 CCATAGATTG CAATTGATTT GCCATTTTGT GGCTCCTTAG ATGTCAGACA GAACGACTTC
    36481 CAGACGGACG CCGGTCGGGT GGAAGATCTC CATGATCTCG AAAGTCATCT CGGCAGAGAA
    36541 AGTGCTCTCT GCTTGAGTGA CGGGATCCTT GGTCTTGACA GAACAGGTCA CCTTGAAGGT
    36601 ACCAGGCCCA ACAGGAGTCA CAGTGTAGGT GTCGTCTGCG TTCTTGGCAC CCGTAGCCAC
    36661 AACGGGCTTG TTCTCGGGAG TCCAAGTAGC CACAGCAGAC AGCAACGTGC GTGCTTCAGC
    36721 CCAAGCCAGC TTATCGCCAG CTTCGTTGTG CAGAGAAGGA GTGACGTTTG CCTTCTTCGT
    36781 CAACTCCAGA ATTGTATTAG CCATTTTACG TCTTTCTTAA GTTTTACTGA GATTACTTTT
    36841 AGATAGTCTC AGTAATTTCT GACCATCTTA TTTTCACATC GATAGTTTGA AGTTTCTCAA
    36901 TGTCTGAACC TGCTTCATCT ATCTCATCTT CTATCTTTTG TTTTATGCCG GTCAATTTGC
    36961 CATGTAAGGC TCTGTAGTCA GAATCTTTCT TAATGATTCT TTGTGCCAGA AGTAGTCTAT
    37021 CGATGCCACG TGAGATAGAA GCAGCATCAA TCCATGGGGT GACAGCTTCT GAATTGAGCA
    37081 AAATAGCTTT GGCTTCTTCA GTTTGAACAG ACCAGCTCTC GCGCTCGCTC AGGGGGTAGC
    37141 CTGCGGCGAT CACCAGGATG CGGCGCCGGT ACTCGGCGGC CAGGGCTTGC CGCAGCCCAG
    37201 CAGCAATCTC AGCTGCCGGC CGCAGCGCGG CAGGTAGCGG CACGCCGCCG GCTGCCAGCC
    37261 ACGCGCGATA TTCAAAGTAG TCCGGATTCG TATTGGGGAA ATCCGGCGTG TCAACGGTTG
    37321 GCACCTTCGT GTCGCCGTCA CGCACCACGT AGCCTTCTGC GGTCAGTTGA TATGAAGTCA
    37381 TGAGTATTGC CCACCCGTTT CACGGACACC TGCAGAACTT CCGGGAAGGT AGTTTTCTCC
    37441 ACCATTTGTT ACCACGCTCG AGCTGAAAGC ACTGCGGTAA CGAGTTCCAG TCGCCGAACC
    37501 TGCAAAGGTT GCCTGAACGA AAATCACACT ACAGTTTCGC TCGGCTGTAA TAAAAGCGTT
    37561 CGAAAACGCC GGATTATTGG TGATGGTTAC TGTATACCCC ACAAAATAAG CAGTGCATAC
    37621 GTCGTAAGTG GCAATATGAG AAGTTGCCCC ACCGGAGATC TGATAAGATC CTGTTGCTCT
    37681 AATTTGGGCA CCATTAGCAA CCAGCAAGTG CTGGCCAGCG GTTTGGCCAA AATTAATGTT
    37741 TGCCCAAGTT ACCAAAATAC CGGAGCCTTG CACAAAGATG CAAGCGCCGG ATGCGGTTGT
    37801 CTGCAGTTTC AAGTACTCAA AGTGGTAGCG ACCAAAAAAT TCACCTCCAA AACAGTCGGC
    37861 AGAATTTGTG CTTATTACTG TATCTGTTGT GTTGTTGTTT ACGCCTCTTA TCGTTACCTT
    37921 GCCAGCGCCT GTGAGGGTTC TAAGAAGAGT GGGGGCCGTC CATGTTCCAA TACCGACATT
    37981 GATCACAATG TCATACAAGC CTAAATCAAG CGATGCTGCT GTATCAACTG CCTTCTGAAT
    38041 CGTCGCAAAA GCACCGCCGG AAGTATTGTT CAGACCAGTA TTGTTATCGT TGCCATCTGT
    38101 CCGTACATAC AAGATAAAAC TTGTAGAAAG GCTCTTACGT ACTTGTAAGG AATTTCGAAG
    38161 GGCTTCGAGT GTAGATACGC CAGTTCCACC GTGCTCGACA GGAATTAGAT CCCCTGGTTT
    38221 GAATTGTCCA GGGGATCCTC CATATAAACC CAAAGGTTTA CGTGTAGCCA TTAGTCATTA
    38281 AATCACAAAT ACGGTGTCAT CAGTAGTGAC CAGTTCAGTG GCAGACTTTG CTGTACCAAT
    38341 GAACTGACTG ATCTTGCCAT AGTTGCTATC ATCCTGTGGG TCCAGAGGCG CAGCAATAAC
    38401 GCCACCAGCC AGACCAAGGT AGTACTTGGT ACCAGGAGTA AGACCAGACA GATTGGAATT
    38461 GGTAGTATCC AGTGGATACA CTTGTCCAAT AGCTGCATTC GCAACAGCCT CCTTAACAAA
    38521 ACCGTTGGCA GGGCGGTTAT TGCTATTATC AGCCAAGCGT ATGTTCAAAG CTCCGCCTAC
    38581 ACTATGGAAA TTCACCAACT TGCCAATACC AATAGCCTCG CTAGCCAAGG CTGGCGTGAT
    38641 GTTGGCACCG ATACCTTCTG GCATCAGACT TTCATCCAGG CGACCGTTGT CGCCAGTTGC
    38701 GACGATTTTT CCTGCGTCGG CAGCACCAGC AGAAGTTACC AGGGCAGCAA TACCAGTAGC
    38761 AATACCATTG ACAAGAGAGA GGAAACGTTG AATAGCCATT TTTATTACCC CAGTTTAATT
    38821 GGATCTTGAA AATTAAGATT GATGCGTGTT TTTGAAACAG CGGACCCGAT GCACAGTAGG
    38881 TATCCAGTTG CTGGTGGAGT CTGAGTAAGA CGACCATCAA CGCCTATATA GACACGCCCT
    38941 AACGTCCAGT TAAAGCTAGC ATCTTCTATT ATACCTGAAA CATGTACATC TATAGCGCCA
    39001 CCTATGTCTG CCGCAGAGTT TGTAAGTCCT GTCAGCAGTG TGATATGTTC ACCATCTCTG
    39061 AAATCTAGTT TAAAAATCTT GTTGTCAAGT TCATAAACAG CTAACAGAGC ACTTATAGTC
    39121 TCACCTGCTA TTCTCTTGAC AATATTCTTG TCTTGATTTG GAACATAAAG ACCATCAGTT
    39181 TCTTTACTAA TGATATTCTG TTCCTTAGCA GATATCTTCA CTTCACATAT ACAGTTGCTT
    39241 TCATCTGACT TCAAAACGGT GATAGTCACA GAGTTTTCAA TCTGCGCCCA TTCGTTTGTC
    39301 ACGTCATCAC GATAACGAAC CATGCATTTC AAAGTGAATT GACCTTCTTT AGTAGGTACA
    39361 AAAGAAGCTC GACCTTCGTT GTCAATGGTT AAAATACCAT ATGATTCCGC ATTTTCTTGA
    39421 TCAGGCCAAG TAGCTTTTGC TTGATATTTT TGTAGTGCCG TTTCCCATTT CACTACAACA
    39481 TAATCCTTAC CTTTAAAGGC AGGATCTATT TTTAAAGACC CGGCATTAAG CTTCAATTTG
    39541 AATCTATTGC CTATCATGTT TAACCCTTAA AAAGAAAAAA GACGCATAAA GAGTACTCAT
    39601 GGCAAATGCC ATGAGTACTC TTTGCTTATA TTTCTAAATT AGAAATTGAT CGGATAGATC
    39661 TTATCGCGAT CATCGCGAGC CAGAGGCATC AGACGATAGT TCACAGACGA TTCCTCTTGA
    39721 GGAGACTGCT GGAAGTTATC GTTGTTGGTC CAGTCGTTCA TGTACGGAAG ACGGTGAGTC
    39781 TTAGGTACTT CGAAGTCAGG AGTGATGCCG AAAGTCTTAT ATACATCACC GCAGCAGTGA
    39841 TCCACATAAG AGCGGAAATC TTCAACGGAG AAGCCGAACA GACCTTCGTG CGCAACTGTT
    39901 TCCAGTTGGT AGTCGAGTGA AGCATGTTCT GCTTCACGGA TCTCATCGAT GATGCCTTTG
    39961 ACCTGATGGA AGGCCAGAGC CTTGGCTTCC ACTGTGATCG CATCTTCAGC AAACTTCTGA
    40021 ACGATGTACT TACCCAGCTT CACGTGGATC TCATACTCGT CACGGCAGAT CAGGCGCACC
    40081 GAGTTAGCAA TTTCGATGAA GTGACCAGCC TGGCCGTATG CAAACGTGAT CGCGAACGAC
    40141 GATAGGAACT GAATACGTTC CACGCAGTAA ACCGTCACGA TGAACAGGTA GATCTCCTGG
    40201 TAGTACTGCT CGTCTCTGTC GCGCAGACCC AGCTCCACTT CACACAGCGT ACGACGCATC
    40261 TTGGTAAAGA CGGCACCAGC CTTGGCCAGA CGTTGCAGCG TTTCACGAGC GTTCAGGATG
    40321 TCTGTGAGAA CAGCCTCGAC ATCATCAAAA GAAGATTTAA TGATTTCAGA GTACGTACGA
    40381 GCGTGGAGGT TTTCATTATC CACGATGCGC ATGTAGATCT CGAACAGCTG GTCGTTAGTC
    40441 GCAGCGAACG AAGCGAAAAT AGCCAGGGTA CGGCCGATGG TCGTATCAGT CTCCCACTGG
    40501 AAGCCCAGGG TGCGCTTCAT GGGTTCGACC TTGTACGGAG CCATGGTCTT GAACTGAATC
    40561 TTGTTGTCGT TGCCTTCCAA CGTTTCCTGT TCATCCCAGT CGGAGTTCTT CTGGAGTTTG
    40621 AACAGACGCT CGATCTCAGG GTGTGCCTGG TGCAGTGTGT TGAACACACC AGGTGGTTGA
    40681 CCTGAGAACA GCTTGGGCTT GTAGTAGTCA GTCTTCTCGA TATTGAAGAC TTGTTGGCCA
    40741 AACGTTATCT CGGATTGATG GATATCCGAG AAGTTGATGT GTGCGCCCTT AGGGGGCAGA
    40801 GTTACTGGGA AAGGTTGATT GGACATTGTG AGATCTCTAA TTACAGGGTA CAGCCTTCGG
    40861 AACTGCAAAC AGGAGCACCG GAGCCACTGT TGTCTTCGTC ATCGTTGAAC TTCTGATTGG
    40921 TGTAGTAGTG CGAAGGCACG CCCACTTCCT TCATCAGGAG GTACTCTTCG ATTTCTTCGT
    40981 GAGCAGAGAT ACTATTCTTG CCACGAGCAT CGTGATAACG GTCGCAAGAC ACAGTGTGGT
    41041 CAGTGAACTT GTTGAAGATG CCGTAAGCCA GGATCATGTC CTTGCGCGAG ACATCGAAAG
    41101 CGTTTTGGTA ATCCCAACGC AGACGTTCGG CTTCAGGTGC CACCCAGTCC AGCACATTGC
    41161 TGGAGTCAGA CTTCTTCATG TCCAGACCAC GGATCGGATA GATCGCATTG GGAGGTCCGG
    41221 ACTTCTTGGA AGAAGATTCC GATGGAGGAA TGGTGAACAG AGTCGAGAAG CGCATGCCGC
    41281 CATTGGCAAT CAGCTCTTGC GACAGTTCTT CCCAGTCATA CACTAGTGCT GCATCATGGT
    41341 ACTTGTCGAT GTTGCGGTTG GCAGTCCACA GAGGTGTATA GCCATCCACC CACTTCGTAC
    41401 GATCGATCCA TTCAGCATTA CCACGCTCAC GGCCCAGCTG GATAGAAGCC TTGATCAGGA
    41461 AGTACATGTG GCGCTCAGCG ATACGGTGCA TCTCGGACAA ACCAGCACGA GTATCATAGC
    41521 GCAGACCCAT GCGAGCCAAC ACTGTAGCCA GACCCATCAT ACCCACACCA GCGTTCATGC
    41581 GTTTCTTGGC TGTCCAGCCA ATGTGTGGAA TACGGTAGGT AGTCGACATG ATCGTATGTT
    41641 CGACAGACTT CAGAGCAACC ATCATGGCGC GCATCATGTC AGCATCAGAC ATACCCATCA
    41701 TGTTGGACAG GATCGTGCCA GACAGATTAC ACAGCGCGGT TTCAGGTTGT TGAGGGATGT
    41761 TCGTGGAGAT GATCTTCATC TCACGATTCT CGATCTTCAC GATGTCGTCA GGCAGCAGGC
    41821 AGTAGCCTTC CACCGAGCGG CGCAGGTTGT GACGGATCTT CTCGTAGATC TTACCCATTT
    41881 CCACGGGGAT CTCTTTGACG ATACCGCGGT CCTCTACGAC CACTGACGCT TCACCGAAGT
    41941 ACTCGGTCTT CCACAGTTGC TCGGGCGATG CATACTCGTG AGTAGGCAGA GCGATTTCCG
    42001 TGCACAGGTT GGACGAGTTG ATCGGGTCAC GGTGAGGTGT GTGGCGATTG ACTTCACACA
    42061 GATCCAGTCC ATAGACAGTA CCAACGTGGT GAGTCTGTGT CTTGAACTTG AGTACGGTGT
    42121 CACGAGCATT GACACTCTTG ATCTCAGGGT GGGCAGCTTC CCAGGTCTTG TAAGCCTTGG
    42181 TGAAAGAAGC ATCGTCACCC GAGGTGATCA GTTCCCACAG ACCAGGAGCA GTGAACGTGT
    42241 TCCAAGGCTT GAACTCTGTA TTGAGAGCCA CACGTCGAGC GAACTCAGGA TTGTCCATGA
    42301 AACCCACGTG CGAATTGCGG TTACGTTCCG CAATGGGTGT ACGGGGATTC TGCATCGCGC
    42361 ACATGTACGA GAAGTCAGGG TCGTAGATCA TCGTGTAAGA TGCCAGAGCA CCTGAACGAC
    42421 CAGCTGCCAC GTTCTCCACC GCCACACGAG AGTGACTGTC CAGATAACGT TGCTTGCCGA
    42481 AGTGAACCAG TTCACCACCA CGGATATCAT CACCAGCCGA ACGGATCTTC AGGGAAGCAC
    42541 CCAGACCAGC GCCACCAGCA GCCATCAGCT CAGCGATCGT GTGAGCAGCA GCGATACCCA
    42601 TGACCGAGTC AGGGATCACA TACAGACAGC ATGAAGGAGA CGATGCACGT TGCGTACCCA
    42661 CATACAGGTA GTTGGGCGTC GGGTTATTGA CGATGTTATT GGAGAAGTGA TGGTAGAACT
    42721 CCTTCGCTTC TTCGATCTTC TTGTCACCCT TCTCGTTGGC AGCCATGGCC ATAGCCAGAC
    42781 GCATGTCAAC GAACTGAGGA GTTTCATAGC GCTCCTTGGT AGCACGGTTT TGCAAACAGT
    42841 ACTTCTCGGT AGTCTGCTTG ATCTGGTAGT GTGCCAGATT GTAATCGTTT TCGTGCTTGA
    42901 TGATCTGTTC CATCTTTGCA TACTCTTCAC TGGAGTAGCC CAGATCAGCC ATGAAGCCCA
    42961 GATCGAACAG ACGCTTGTGC AGTTGTTCCA GAGTAGGAAC ACCTTGAGGA TAGAAGTCTT
    43021 TGGAGATCAC CGTAACGTAG AGGCGACCAG CCATCAGGTT CGTAGCCCAG GTCTTTTGTT
    43081 CCAGCAGCTT GTTGACGTAG CACATCTGGA GATCACGGGA CGTGATTTCT TCAACCTTGC
    43141 GAGCTTCCAG GTCAGCCATG ACCTCTTCAA ACAGAGGCGC CCATTCGACT TCATTGTTAG
    43201 CCGCCCATTC GTTCCATTTG GCAGCCTTTT TGATCTGGAA TGGTTCACGC GATTGATTGC
    43261 GCTTGATGAT GATTTTCAAC ATCGAGATGT CCTATATTTA CAAAGGAAAG GAAAGTGTTA
    43321 GATTTAGTGA ATGGTTTTCA CAGGCACAAC ATTGGTGATG CGGTTTTAAA TGCAAAAAAA
    43381 TAAGGCATAA ACCCCCGGAA CCACAAGGGC TCCGGGGAAT TTACACAATA AGATTAGTCG
    43441 ATGAAAACAC CAGTCGAATA CTTGGTCGCA CGCTGTTCTT GTGCGTCCAG GTTCTGCTGT
    43501 TCGATTTCTT CAGGAGTAGG TTCCTTTTCT TGAGGTTCCA GTTCCGAGAT GTAGTCCTTA
    43561 AGTGTGTTGC AGTTGGACTC CGAACCGAAG AAGTGGCGTT CGTTGTAGTA CGCCATCATG
    43621 TCGTTCAGGC ACAGATAGAA ATGCTTGAGC ATATCCTTGG AATCGAGTTG CAAGAACTTC
    43681 AGGGCGATGT GAAAGCCCAT CAGGTCTTCA TCGAAGATTG GATGCTTGCC ATACATCCTG
    43741 ACCAGAGCCT TCAGTGCCAG TTCCTTGGAT TGGTTCACTA CAAAGTCATC TGGGTAGACT
    43801 TGATCGATGT CGCTGTCACC TTCATAGATG TCAGCAGGCC ATGCACCTTC CTCACGCAAC
    43861 CATTCGATGT TATCCCACAG GAACTTCACG AATGCTTCAC TGCGCTCAGC CGTGATGGTG
    43921 AGCAGTGTGA AGAACGCACG CTTGGAAGCG TTGGCCATCG TACAGATAAA GTCACCCGGT
    43981 ACCAGTTCCG GTTCAGGGAT AATGCAGGCT TCTTCATATC GATGCATCTC TTCGTCACGC
    44041 TTGATGCCGA AGAGTTCGCC CTTGAGGCAG TACTCCAGCA ACTGTTTGGT GACCAGAGGA
    44101 GACACCTGAT CATGGAAGTG ACAGATGAAC AGAGCACGGT CTATGAACTC GAACAGAGTT
    44161 TCCTTTTGGA AACGCTTGTC CCAGGCACGC TCACGTTGTT CGTGAGTTTC ATCGCCAGCA
    44221 TCCATCGGCA GTTCCTTGAA GAACTCACGG CGCTGATCAT CCACACTGGG AGGAGGATCA
    44281 GGTAGCACGT AATCTTCAGC CTTGATGGAA GTGAATCCAT ATTTAGCTGT TTCTGCCAGG
    44341 ATGTCTTGAG GTAGGTTCAC AGCTGTGATG GGAGTCTCGG CCGCAGCATC CATGCGCCAT
    44401 GCTTGTGCCG AACCTGATTC ATTGGAAATC ATGAACTTGG GCTGACCATA CATCTTTACT
    44461 TCGATCTCGA TCACTTTTTG GAAGATCGGG CGGAAGAGAT CAGACATACG CATGAACACG
    44521 ACGTTGTCGG GATCCTTACG TAGTTCATTT TCAAGATAGA CCTGGATAGC GATCCGTGCA
    44581 CTGGACAGAT CCGTTTCATT GGCTTGGACT TCTTCCAGAA TGGCTTCAAT AGCCGAGTCG
    44641 TGGAAGATGT CACCGCCAGG TCCTGTGAAA GACGATGCAT CCTTGGAACA CAGAACGAAG
    44701 TCTTCGATCT GCATGGGACG GAACAGTTTG GGAAAGTTAT CAACCATGAT TACCCTCTAG
    44761 ATAGGTTGGG TTTAAAAGCT CACTATAATA AGTGAGTACT AGGATTAATC TAAAAAGCTA
    44821 GCCGAGATCA CCCAGCTAGC CAGCGCCTTT AAGCGTAGGT TACTTCGTAG TAACCTTTTG
    44881 TGAATTGGTC TATCTTGCCT TGGGACTAGA TAGAACTATC ACGATACATG TCGCGATACA
    44941 ACTTCTGCAT TTCCTCTGGA GTCAGTTCTT TTCGTAACTT ATCCAGATAT GGTATGTAGT
    45001 TGTTGTTGTT TTCCATTGAT TTCTCCACAA TGAAAAAACT ACGCCTCCCC GGTTAAGTGC
    45061 TGGTAACACT TGGTTGGGGC GTAAGAGGAG GGGCCTAGTG CTCCTCTTTT TATGCCGTCT
    45121 CATAAACGGT CAGGCTAAAT TCCTTTCATC AAAAATGCTT CTTGCATCTC TCTCCTGATG
    45181 ATGATATATG GCTGAAAATA ATTAGACGGC ATAAGAGGGA GGCATCAGCC TCCCTCTTTT
    45241 ATGATCCTTC GATCTTCAGA GTAGGTTGAT TCTCGATGAT ATCCACACGT TGGCGCTTTT
    45301 GCCACATGGG GAATACTTCG TCAGCCAAAG CGTGTGGTGC CCACACTCTG GCCAGAATTA
    45361 CCCAGAAGGT TCCTTTGTCG TATTCAGCCA TGAGAAAGAA AGCTTCTTCC GCAGTCTCGT
    45421 CTACTTTATA TAGATGAGCT GACAAGCGAC TGAAACCAGG ACGACTGTTA ACCGTCTCAC
    45481 AGATCCATGG AATATCCTTG AGTTGCTCCA GATTATCTAC CTGTGCTTCT CTGGCTGACA
    45541 CTTTCTTTTT GTCAGCTTCA GGACCTTCCA GGAACATCGT GGAGACGTGT TCAAGAACAC
    45601 GGTACATTAC CAGCTCTGTT CGCCAGCCAC GTTGATGACT GTGTTGAGCC AGTTGATGAA
    45661 GTATTGAAGA TTCGAAGCAT CGCCAGTCCA GATGGATTGA CCATCCTGAA TGCGAGTATC
    45721 GCGAACCACC TCACCTTCCT TGTTAAGGAT CACGCTCAGG GGCATGCCGC CGCCAGTGGA
    45781 ATACTTGGCT GCGTAGGACT GATTGGAAGC CACATTCACA CGAACGAAGT TCAGTTGGCT
    45841 CATGAAAGCA ATACCGATCT GGTTGATCGT AGCTTGCATA TCCACACAGG ACTTGCAGGT
    45901 TTCGCTGTAG AACAGGACGT AGGTCAGACG GCCAGACTTG AGCACATCGC GCTCGAAGGT
    45961 GGCGTCAGTG ACATCCAGCA TCTTGAAGTT GCCAGGAGGT CCTTTTTGGA CACGTTCAGT
    46021 TGTCATTTAT TTGACTCCGG TTTCGGTGTT GACCACCAGG TTGAGATAGT TCATGTTGTC
    46081 ACAATCCGTG CCACCCTTGT GTTCTCCAGC CAGGTGCAGG AAGACAGCCA TGTTGTTGAA
    46141 GAAATCACCA GCCAGCTTGT AGGCACGGTC GTATGCCACT TGCTCGCCAC GTGGGATGTC
    46201 TTGTTGCTCG ATGAAGATAG AATTACTACA TGCATGGGCG ATGATGTGTT CACGGCCGGT
    46261 ATGGCGGTTG ATCACATACA GTTCGCAGTA GATGGACTTC TCACCTGCGA TCTTTTGGTA
    46321 GCGTGCATGC AGGCACTTCA TCAGACGATC GACGTTCGTG AAGATCAGTT GCTTGCGTGC
    46381 GGTGAGTTCA GGAGTATTGG TCACAGACAT GGCTCTTAGA TGTGGAAGGT TAATACATCT
    46441 AATTCGTCTA ACAAAGAAAA AAAGAAATAA CTCAGAGGCC CGAAGGCCCC TGAAGTCATT
    46501 CCTTAAGAAT GGTTGAACAC GGATTTGCGA GGAACCCATT CACGCTTGAC CTTGTCCCAG
    46561 TCATGTGTTT GTTCTTCCTT GCTGTCATAC CAGTCGACAG CTCTGAGAGC GCCGCCACCA
    46621 TACTTCTTGT TGAAAGCATT GGCAATGCTG GTGCCATGGA TGACTTCCGT TTCACCGGAG
    46681 AGCCAGTAGA TACGCCATGG AACCACAGGT GCCGGTTCCC AGGCTTCAGT GAGATTGTTC
    46741 CATACGAAGT CCTGGTCGGG GTAGCCCGTG AACAGGTATT CAGGTCGAGC CTTCAGATTG
    46801 TCTATGTGTT CCTTGGTAAA TTCAGGATCA CCTTTGACTT CTTCTTTATA GCCGTGCTTG
    46861 AAATAGTAGA TCGAACCCAT TTTTGACTTC CTTTAATAAG TCAGGTTTAA GCGAAGCGCT
    46921 TGAGAGTAGC GCTGATGATG ATCTTGCCGA CGAAGATCAC AGGAGTGGCC AGGGCCAGTT
    46981 CAGGCGACAG ACGCAGTGCA GCTGCGATCA AAGGAACGCA GACCACACAC CACTTGACGA
    47041 TCACCAGGCC GTCATGGTCA CGCTGACCGA AGCCAGCGTA GTGACGTTCA ACCATTTCAG
    47101 CCAGGAAGAT GATTGCCAGG CCGATGATGG AGAACAGGGA AACGATGATT GCGTTGGACA
    47161 TGATAGTACT CTTTCTATAT ACGAGTATGG ATGAAATGGA AACCGTTACT TCTTTTAGAA
    47221 CCAAGCAAGT TCAGCCTTGT AGGCCAGGTG GATGCCAATA TCGCTTTCGC GGTAGCCGGA
    47281 CACGATCAGG TGATCGTTGT CATTGATCAT GATTTCGGAA TAGGTTCCGT CAGCATGCTG
    47341 GTAGTAGACA GCCGTGTTGA ATTGGCCATC GAGTTCTTTG CGCACATAAA GCGCTTCACA
    47401 CTGCCAGCGA CCATAAGTCG CATGCATCAG CACCGTGTGG TCATGCTGTT GAAGGTAAGT
    47461 GCGCATTGCT GCGACCTTGA GCTTCAGGGA GGTGATGTTG ATTTCAGCTT GAGTGATCAT
    47521 GGTGAGGTTT CCTTTACTAG TTTAGGAATT GATGAGTGCG TCGTAACGCT TGCCCATCAG
    47581 TCGGGGCAGT TGATCGAGAG CGGCTTGGAT GCCCTTCTCT GCTTTGCGCA CCTTGGTGCA
    47641 GTTGTCGACA ATCTTCTTCC AGGCGGTCAG CTGGTTAACG CCATAGATTG TGAGAGTCGT
    47701 GACTGCATTG AGCAAGTCGA TGGCTTTGAC GCCATGGTCG AGAGCAAAGC GATCGGCAGC
    47761 GATCTCATTG TCTTCGTTAT CTTCCACTCG GTTGACAGAA CCTTCCAGAT CACCTCGCCT
    47821 GATGTGACCC AGTTCGTGGA GAACAGCTCC TCGCAGTTGT TCGTCGTTCA GAATATCACC
    47881 GATATCCTGA GAGCAGTTAA TTGCTATCAG ACCTTCTATG GTCTTGAAAG CATAGACGCC
    47941 TGTGAGCACG ACCATGAAGT ACAGATCGTT GTCTGTACTC ATGTTGGATT CTTCCAGCAG
    48001 TCGCCTGTAG TGCAGAGCGA TGTCGAAACT GTTGCCAGTC TGGAGAATGA TGTCGCCCAG
    48061 TTCAGGAACC AGGTTACGGA TGCGTTGTTC GAACTTGTTC ATTTGTTTAC TCTTTCTATA
    48121 TACGAGCGTT TGAACGGATT ACTGAAAGCA AGTGCGACGA GCTGGAACAG CTACACACAC
    48181 CTCATTGATC AGACGGATGA TAACACGAGC CACGAAATAG ATCGCGGCAT ATTTGGCACC
    48241 GGCCACTGCA CCGCCAGTGA CGATGCAGCA AAACACGAAT ACCAGAATCG AAGAGATGAT
    48301 ATAAGCAACG TTATTCATGA TGTCCCTTTT AGTGCCTTAG CACGGTTATT GAAATGCTTA
    48361 GATTACCTAA GCTCCTGATA GATATATATC GCTGAAATAA TCTAGAATCA AGAAAAAAAG
    48421 GTCATAACAG GCAGGACCCG AAGGTCCTGC CATTATGCCT TATAGCTTAC TTCTTACCGT
    48481 AGAACTGCAT CAGCTGCTCG GGAGTGATGG CCTTGCGGGA TTGGATTTCC AGGTTACGGG
    48541 TACTCACCAG TTCCTGCAAA GCTTCACCAG CGTAAGCCAC TTGCATGCAA ACCTGCTCAC
    48601 GGGTGGGTTG GCAACCGATA GCCTTGTTGA TATCCAGCAC CATCTTCAGA AGACCTGCAT
    48661 GGAGATTGCA TCTCGAATCC CATCCTTGCG GATAAAAGTG ATCCGGGTAG CTATCCTGGA
    48721 TCACCAGATG AGGTGTGACT TCACCCGTGA CGACAAAAGC ACCATTGCGT TGGTCGATAT
    48781 TCAAATTGAG ATACTTGGTA CTGAAACCGA GTTCACGACC TTGTTTCAAC CACAGGACAG
    48841 GATCAGCCTT GACACGGTTG GCGATGGAAG CAGCCAGAGG GCCCAGATGC TCAGCAGGGA
    48901 TCCAGTTGTT GACCTGAGCA GGCAAAGATG CCAGCAGAGC AGCTTGATCG GTCACAGGCT
    48961 GCCCTGCTGC TTCACATGCT GTAATGGTCG AGTCTTCCTT CGGAATACTG TAAACACGAC
    49021 GGAGGCTCTG CTCCAGCATG TCCGCCAGCA GAATGTCGAA GTGAGCTTCG TTCTGTGTGA
    49081 AGGTAAACTC CGCACTTTCA TCCAGGTTCG AACGCATCTT GTAAACAATG CGTGCTGACT
    49141 CCGGTTGCTG TGACGAAGCC ACATGGAAGA AGAACACTCG GTCGTAGTAG GTAATCGCCA
    49201 GCACAGCTGG AGGACGCTCA CCGATGAAGA TTTCATCATC ATGAAATCCA TAAGCACCGA
    49261 AATAAGTGAA CTCCATCCAA ATAGCAGTGG TGCCACGTTT GGCGATGATG TCGTCTGTCT
    49321 GTGCCAGGCG ACTGACTTCA TCCATCGAGA AGGACACATT CTTCATGCCC ATACGACTGG
    49381 TGGTAGTCTT GATACCATCT TCACTTCTGT TAGTGAAGAA TTTTTCAACG AATGTGTCGA
    49441 AGTGATTGCG AGTATTGTTG CATGTTGTCA TAAGGTCTTT CTAGTTAGGA CCGAAAAGGA
    49501 AACGGAAGAT TTCTTTCTGC TCCAGAAGTT GATTCAGAGC TTCCTGTGGA TTGGATCCCC
    49561 AGGTAGGACG ATCTTCACGC TTGATGCGAT CAGCCGCCAC ACGCAGCTTA CCCATCTCCT
    49621 TACCAATAGC AGGATAACGT TTAACCACGT ATTCACGGAA GATCATAGCC AGAGCCACGA
    49681 TATCGTTCAC GTCAATGTTC CCGTTGATAT CACCATTGCG GCGATAGTTT TCAGGAATCT
    49741 TGAAATGTGC ATCCATCAAA TCGATCAGCG CGAACCATTT CTTTTCGGCT TCTTCAAACT
    49801 TGGTCACTTG AGAACGCAGA AGCTTCAAGC TGTTGGCACT TTCTACTGTT TCATTGATGA
    49861 ACTCTTTGAA ACAAGCATCC AGTGTGTTGG TAACCAACAT CAGTTTCGGG AACTCGGGGA
    49921 AACCAGCGTA GTACTTCTTA AAGTATTCCT TGGCTTTCAC GTTGACTCCT TAGCCTTGGG
    49981 CTTCGAACTT GTTCTTCAGC GCGTAATTGA CGGCCGATTG AGACACATCC ATCACCAGAG
    50041 CAATCTCTTG CTGGGTGTAG CCTTTGTCAC GAAGAGAGCG GAAAGTATTG TGGCGTTCTT
    50101 CAGCAACAGT CTTGCGAACC TTGTTCAGCA GCTCACGACC ATCAATGTCG TAAGCTTTGA
    50161 CACTGGCAAT CGTGCCGTTG GAAGTTTTGG CCTTGATGAA GACCAGACCA TCCTTGTAGC
    50221 ACTTGAGCTT GAACTTGATG ATGTGTTCGT TGTTCACCAG TTCGGAAATG ATGGTGTTGA
    50281 AGTTTTCACC CATGATGAGG TCCTTAGATA GAAGAGGAGA CAGGGAAAGG AAATGCACAC
    50341 AGCTTGTTAT GGATGTGCAC CAGGAAGTCA GCCACCTGTT GGATATGGGA ATCGTTTAGG
    50401 CTAGCATGAT GAAAACGGAA AGTCTGTCGA AGCATCGGTT CTTCAAGAAC CTTGTTATGG
    50461 ATGCGGTCAG GTGACACGAA GAAATACGGA TCATAGATCT TGATCTGCAT CCAATCGGAT
    50521 TGGCAGCCAC TGAATCGAAG TTCAGCACGT TCCTCAGGAC TTACTCCTTC CATGAAGGTA
    50581 GTCATGTTGA AACGGTGTAC CTTACCATCT GGACGAGCCA TGACCACGTA AGCCGAGAAC
    50641 GTAGCCGTAG TCCAATCATT CATGGCACGG AACAATTGTT CAGCTTCTTC AGGACCAGAG
    50701 CCCATGTCTT TGACACGGAA CTCACAGGCA CTGGTGCGAC CTATGGCTTC CTTGATACGG
    50761 CGAGCCACAG TCTTCATATC CTCACAACTG ATGCTGTGAG GATACATGGA CTGAGTAATG
    50821 GTTGGCTTTT CCATTACAGC AGCATGTTGC CCAGGGCACG CAGTTCATCG TCAAACAGAC
    50881 GAGGATCGCT GGCATGGTCA CGACTGTTTT GCTGATCTTC GTAGAGACGA GCGCCTTCGG
    50941 CTGGATCCAT GATCTCTTCA GCCGTGCGTT TGAGTACGCC CATCTGAGCA TTGATCTTTT
    51001 CACGGATGAT GCGCACACGG CTCCAGGGAG CCATGGAGTC ACGAGCGTAC AGAGTTTCCA
    51061 ACATCTGCAT TGTAATACCG GTGATCTCTG TTTTTTTGGG ATCTTCATGA CGGGAGACTA
    51121 CCTTGGCAAT CTCTTCGTGC AGGAGCGTCT CGTCGCTGAG GACTTTGAGA CGGAAGTAAC
    51181 GAATCTTTTC AGTCATACAC GCTTTCGTAT TTTCTGGAAC GTCTTGCGTT GAGAGACGAT
    51241 CCAACGACCG GAGTCGCGTT GATGATCCAC AAACTCAACC ATCTCGATCA GTTCATGGGG
    51301 TTCAGATGAC TCGACCAGAT CACGGTAAAG CTCGAAAGCC TTATCCAGTT TCTGATGGTC
    51361 ACTAAGGAAG ACGGCACGAT TCTTTCGTGC CTCCACATCC TTGAGGGCTT GCAACAAGCC
    51421 TTCTTGTGCC ACCTTGTATT CAGGAGGCAA TTCGTAGGCC ACCACGAAAG CCCGGAAGAT
    51481 GTTGTTCATC ATCACGAGTT TAAGATAGTG GTCGCGCAGC TTAGATCCCT TCTTGAAGTG
    51541 ACGCAAAGCA TGCTCTGCAT CAGAAATCAT TTCAGGACCT GTCATGAGAA GTTCAATCTC
    51601 GGCTGTGGAC ATCATTTGAT AATCTGCCAG CTGTTATTGC GTTGGTATGT AATCGAAGCC
    51661 AACCAGCCGA AGAAGTGCCA GCCAAGAAAA CAAACCACAC CACCTCCACT GAACTGCGCA
    51721 GCCATTATCA TTGCCTCTGT ATAGCTAGGG TGACCAGCGA CCAGGGAGAT GGCAGGGTAG
    51781 AACTTATGGA TTGTAAACAC CAAGAAGATT CCCAACGCAC CTATAAAACA GATGAAGCCT
    51841 GCAATACCTG AGATGACCAG GCCGAACACT CCGCAGATAT TCAGGATAAC GTAGATGAAC
    51901 ATCTTGATTG AGAACAGAAT TGTTTTCATT ACATGCGCTC GTAGAACTTG GTCATGTTGA
    51961 TGTATTCACT GTTGAGGCGG TCGATGTAAG CCTGTGCACC CTTGGACTGC CAGAACTCGA
    52021 TGTAGAAGTA CTCTCCTTCA GGAGAGCCGT AGCCACCCTG GAAGAAAGCA CCTGCATCTT
    52081 TATGGATGGC ATACCATGGA TCCTTCATCC AGTTGGTCAG AGTGGCGCAC AGGATGCGGT
    52141 GCAGCAAAGG AGTTGCCAGT TCCTTTTGGT CCACGAGCAG GCCAGGAGTA CCAGCAGGCG
    52201 ACAGTTGCAG ACGGAAGTTG GGACGGACAT AGTCGCGTTC ATCAATACGT TCCGTGGAGT
    52261 ACTGGTGGTT GTTCCACTCG TACGGGGAGT TGAAGTAGAA CAACGGCTGA GGGATACCGT
    52321 CGAAGTACTT GTAACGCCCG ATAACCTGAC CACGGTTGTT TTTGATCTCG TGCTTGGGAG
    52381 TCGTGTAGAA CGTTTCTACT TGTGAGACAG GAATGCCCCA ATGGCACAGT GCGTTGAGCA
    52441 CATGCCCCAT CGACTGACGT TCGTAACGGC CGAAAGGACC AGTACTATAG TCAACTCGGT
    52501 CGACTAGTAG ATTGGGATCA CCCTTGAGAA GATGTTTGTA TTGATCCGGC ATGGGATGAT
    52561 AGACCGTGCG ACTGAGCCAC ACTTGTCTGT TAGCCAAATC CTTGGTTTCA AAGATCCACT
    52621 TGGCGTTGTT GACGCCTTCA GGATCATCGT AGTGGTAAGG ACCGAGGACT CGATAGTTTT
    52681 CGAGATCGAT AGGTTCTTGA TCATTCAAGA TTGCTTGAAC ATTGGCTTTG TCCAGAACAA
    52741 TCTTGAGGAT TTCGGCAAAG CCGTTGTTTT CTTGTTGCAT GATAGTCTTT CTATTTTGAC
    52801 TTAGGTGAAT TGGCCTTGCC AAATGATGTT GGCAGGATCT TTCTTTAGCA CGTCAAGACG
    52861 CAAATGCGCT TCGAACGTTT TGCCTGTGAA CGTTTCCACC ATTACGGCTT CTATCTGGTG
    52921 GTTCTTGTTA GCGCGCAGCT TTTCCAAGCA GGCTTCGAAC TTAGCGCGCT GGTTGTTCGT
    52981 TCTGAATTTG TCATCCTTCC AGAAACGATA GAAGAGCATC GCCGACGTAT TGTTGTTAAG
    53041 CCAATACGCC ATTGAGCTGT GATCTTCGTA GAACGTATGA TCTATTCCAC GAAACCATTC
    53101 GATTTCCCTG TTCTTGAAAA AGAACCCTAC CGTTTCAGAG TGGAGTTCTT TCTTAGTAGT
    53161 TTTGTCACTG ATTACCAACA GGAAAGTAAC CAGATGAGAA CGATCGAGTA TCACTTCTTT
    53221 TCCCAAATTT GAAAGAACTC ATCGAGTTCG GAATAAGTAG CTCCTTTGAT ATAGGCCACC
    53281 ACTTTGTCAT CACCACATGC GATCTTAGCC ACAGCCATCA AAGTAGCCTG ACCATCTTCT
    53341 CCTTGACGTG GCATCACAAT AGCCCAGTTC TTGAACCAAC GTTCTTCACT GACAGCCTTG
    53401 ATCCAGTCAA CAGCCAGTAC TTCATCCAGA AAAGGTACAG CCACCTCAGG TACTGTTTGG
    53461 CGCGGATCAA AGGCATGACC AGGGATATGC TTCCTAGCCA GAACACGGTA ATGTACGGTA
    53521 TCGGAAATAC GTGCTTTTCT GCGCTCTGTC CATTCAGCAC GATACTCAGA GATCCACTTG
    53581 TCGATATAAG ATACAGCTAG TTCTTGTGTA TCAAAGACGA CACTGCTGAG GTCATTGTGA
    53641 CTTACCAACA CACTGCCATC CATACAAAGG TCGATTGTTT TTATGGCTCT CTTGGATTTG
    53701 GTCAATGGAT GGCCATGCTT AAAGATAGCT TGCAGTTCAG CGGTGATCAC GCCTAATGTG
    53761 CGCTTGCGTT CGTACTTGTA AGGTACAATA GCCATATCTG TTTTCATGGC CCAAGGAGTG
    53821 TTGACATTAC CAACCTGCGC TACGGCACCA AAGATAACGC ACGACTTATT CTGGTTAGCT
    53881 ACCAGCCGTT GTGCTTCCAA TTGTGCTTTA TCGATGGTTT GGTGACGGTA AGGTCGTTTA
    53941 CCGAATTGCA CTGTACCATC TTCGACTTGC ATGCCGATGA TGAAAGGTCC ACTGACAGTA
    54001 GATTTCTTCT GTGCACCGAT GGCACGTTGG ATAGCCTTGC GCTGTTCGGC GAAAGCCATG
    54061 CGGAACGCAC GATAGATCAC TTCTGTCTGG GGATCTTGGT AGCGTGTGTG CGAACCTTCT
    54121 TGCCGGGTGA GGTTCAAAGT CTTGCCGTAG AGGTTCTCAA ACTCGGCGTT AATGTCACGA
    54181 GTGATCATGG GTGTGCTGCC TTCTTTAGTA TAGGCGTCGA CAGTAGGGTA AGGGGGGTTC
    54241 ACGACATTCA AGTCGGGATT GCATGCAGCT ACAGAACGAA TTTTCTTAAT GAATTTTTCA
    54301 GGTTGCATGT TGACCTCAGA AATGTTGTTT GATGATTTTG GAGACACTGA CCTTGAGTTC
    54361 TTCCAAGGTT TGTCCCATGG GCATCATTCG GTTGATGGCA TCCTGGTAGT CTTTGTTCTG
    54421 AGGCGTGTAG GCCATAGCCC ACCATTGGCC TTTCTTGCAG CCTTCCGAAC TGGGTTCTTC
    54481 ATTCACCCAT TCGTAAAGGT TAGCCAGCAA TTTGCCTTTG TAGCCAACCT TTATACGAGG
    54541 CAGCATACTG CCGTCAGGTT GTTCTTGATC CACCACAGAT TCGAAGGTGA TCTTGTTAGG
    54601 GGTAAGATCA AAACCACGCA AGTCAAGAAT TGTCATTGTC ATCTTCCTTA TAATGGAGAG
    54661 CTATGCTTTC TGTCACTAGA TACACCACGA TCGAGAGCAC CAGTAAAGCA CAAAAACCTG
    54721 AGTACTCTTT CATCTTGATC GGAGCGTAGA AACCAACACT GGTGATATAA CTGTAACCCA
    54781 ACCAGCAGGG ATACAACACC AGGAACAGTG CTAACAAAGC ACCGACAGCT AAAGCCAAAC
    54841 GGCTAAGCAG ATAGAATACG ATATACATGA ATACACCTTT TCTACATAAG GTTAAAAAGT
    54901 TACTAACTAA CTCACGATGA TGATATATGG CCAAAAAAAG ATAGAGCATA CTACCAGAGC
    54961 CCAGGGGACA ACCCCTGGGC TCTGGCGAGT ACTTAGCAGC CAAGGTGTGC GGCAAAGATA
    55021 CGATCGGAGA TCGCCTTTCC ATTCACATCG AACTTGTTCA GTTCGGCGAC GATCTCATTC
    55081 AACCTGGCGC GAGTTGACAT CGCATAACGA TGGTCATCCG AATACTCAAA CGAGTGATCG
    55141 AAATTAACCA GCTTGGTAAT CAGGTCTTGG AAACCTTGAT CGCTATTCAG AGCGCGTTGT
    55201 TCATCTTCCA CACGTTTGGT GCGTGAACGG TAGACAGCAA TCGCTTCTTC TTCTTTACGT
    55261 ACTTTCTCAG CACGTTCCAG TTCAGCTTCC ACAATGGAAT CTGTGGTGTA CTTGATCTGG
    55321 ACGATGTACT TGGAAGCCGG AGTAAACCAA CGGGTGCGGT CCAGTTCAGG GCGCATGAAC
    55381 TTGACGCCCT TGAAGGTAAC CACGTTTTCC TTCTTGATGC CTGTGGGATC CAGGATCACC
    55441 AAGCCAGAGT TGGTAGTGAC GAACATGTGG GTCTTGGTGG AACCCTGGAT GATTTCATCA
    55501 TGGGGTTGGA ACTTCAACAG AGCATCCACG AATTTTTCAT GGAGGTGATC AGCCAGTACC
    55561 CAGCACTGAT CATTGAGGTA TCCCTCAGTA GGCGAGATCG TGCTTACAAG CACTGCGTTA
    55621 TCACGCAGCC ATTGATACAC GTTCTTAGGT TCGTTTTTCA TTACAGATTT CCTTTGGTAA
    55681 GTTAGGATAA AAACAAAAGC TTGAACTCAA GCTCCTATTA GATATATATC GCTGAGTTTT
    55741 TTTAGATTAC GTCATAAAGG CAGCCCCGAA GGGCTGCCAG GTTTACCACC ACCAACCGGG
    55801 GTCGATGTTC GGATGAGCCG TTATGACCAC TTGGTCTTTA AGGCCATGAA TCACGGCAGG
    55861 CATTTGAGCA CGATTACGTG CACGGGCTGC GTGTTCTTCA ATCTTGCGTT CGCGCTTAGA
    55921 GATTCTTCTC AGAAGGAAGG GCGTTCTTTC ACGGTGAGCA AACTTGTATC TTTCGAAACG
    55981 TTCAGCTTTG GTAGGTTCGC TATAGACATA GCAGAATTTG ATACCAAAGT AGTTTTCATC
    56041 TCGAACAAGT CTGTACGCTG TGTAAAAGCC TGCTATCTTA CCACCACCAG CATAGCCGTT
    56101 GTTGTGAGGG CAATAGGTTT TCTCAAAGTT CTTACGCTTG ATAGTGCGGG ACATGTTTAC
    56161 TCCTGTAGAT TAACTACAGG TAGTTCTTGA ATGCGCGGGG ATCCATGTTG CTCCTTTAGT
    56221 TGAATTCCCA TCGCGCTTCG TGGCGATGGA ACTGTTCGAT GATCTCGAAG TCAGGGTTAG
    56281 ACAACCACTT GCGGAATTGT CGCTTGTAGC GAGTCTTCTC TTGACGGTTG TAGTACCTGA
    56341 TCCAGCCCTG GTCAGGGGAT TGGTTGTTCT GCGCTTTGCA GTATCTTTTG CGACTCGACA
    56401 TGATGCTCTC CTTGAATTAA ATCCAAATGA GAACATGTGT AGTGCGACTT GATGAAAGTC
    56461 ATTTCTTGCG ACGCTTCGCG GGTTTGGGGT TGAGCAGAGC CATCAACAGA CGGCTGGGTT
    56521 GAGGACCCTT GGGACGCATG GGTCGAACGT CATCACCACC ATAAGTAGGC ATACTTCACT
    56581 CCTTTTTAAG CACACCATTC ATGTGCATAT GATTTTATTG CAAACCTGCT TCCTTGACCA
    56641 GGCGTTCGCC ATGGGCGATT TGTTTGGCAG TGCCCTCGAC AAGAACACCA TGGTTGCCAA
    56701 CACGAGTCTT CAGTTTGGCA TGGTGAGCCA ACTTGTAGAA CAACGTACTG GCACGAGAAC
    56761 GATTGTCCCA GCTATCTTGT TTGATAGGGA TGACAATCAC CTTGCTTTCT GTAGTCAATG
    56821 GCTACTCCGT TACTTTAACC TGGAAACCGT GACGAGCAGC GATTTCCTTA CCTTGCTCGA
    56881 TTTCTTTATC TTTTCCAGTG AACTTGACGC CTTTGTGATT CACGCTGACA TCCAAGTTGG
    56941 TTTCTTTACA GAGATCAATA AAGAGTTTAG AGGCGACAGG ATTGGATTTG CGATCAGAGC
    57001 CTGGGATATT TACAAAAGCA GTAGTCATTG GAACCTCATT TGATAGCTTC AATCTTCATC
    57061 TCGAAGCCAT TGGCCTTGAG CAAAGCGTGG ATGGTGGCAA AGCGCGGCTT GCCTTCGGGA
    57121 CCGAGGCTCT TGTAGAGCCC TTCACGCGAC AGTCCGAGGG CGCGTGCGCA TTCGGAAACA
    57181 TTACGCTTGT CACGCATGTC TTCCAACAGC TCATTAAAGA ACTGATGATA ATTCTGATCC
    57241 AGGAGCATCT GTTCCAATTT CTTGGCTTGA GCCTGGCGTT TCTGGAGACG TTCGTTCATC
    57301 CTTAACTTTC CTAACGTAGT TAACTAGAAA CGGTGTTTTG TCTTTGATCT TAAAACCCAA
    57361 GTGACGATAG AGTCGATGGC CATCGTAGTT GTCTAGCAAA CAACTGAGGC TCTCTATCTT
    57421 GAAATGGTTG ATCATGAAAG ATGCTAACCC CATACCTCGG TATTCAGGAT TAACATAAAC
    57481 TCTCATTAGA CTTTCAGGGG CATACTTTGG TATCAGGCAA AAACCTGCTA ATACATCCTG
    57541 ATCATAAATA CCATAAGCGC TTATCAAAGC CATCTCTTCT TCGATGTATT CTAAATACAT
    57601 CGTGTTGCCT GGCTGTGACC TAGCATGTAT GTGCTTCTTT ACTTCTTGTG TGAAGTATTT
    57661 CTTGAGAACC TCTACTTCGG TGATCTCCAC GACCTCAAAG GAAATGTTCT CTTCATGGTT
    57721 GTGGAAAATC ACTGGATCTA CCATCTGCGT TGTTTCCTTG GTAAGAATTT TCGATAGTCC
    57781 CCATATTCAG GGAGTTCTGG TTCAGCCCAG GCAACTTCTT GAGCTGCCAT AGCGGCAATA
    57841 CCTGCGGCCA AAGAGAGGCG CATAGAAACA GTGTCAGCTA TCAACACCTT CAAACCTTTA
    57901 CGCTGAAGAT GTTCAGCCAC AAGGTTGGTG TTTGGCGATT CACCTATTAC AAGTATCTTG
    57961 GGTTGTTCAG TTTCCATAGT TAATCAAAGG CAAAGACACG ATTATCGTGC TGATTCATCA
    58021 ACTTGTAGAA CTGATAACTC GGACTAGGCT GCATGGCAAA GTCTTCGAGC TGACTTCCAC
    58081 GGATCTCTGG CTCAAAAGCA AGTTTGTGTG GAGTATAGAA CGACATCACA GCCATGTGGG
    58141 AACCATCCGG CATAGGCTGG ATGATTTGCT CATGGAGCTT TTGATATTGG AAGTCCAGGT
    58201 CATGGTCTTC CAACAAACCC AACAGATTCT GTTTGGTACC CAACTTGAAA GCAGTTTCAG
    58261 CTTCCCACCC ATATGCTTGG TAGCGATGAC ACACCACACC AGACTTAGCT GGCTCAAAAC
    58321 CACCTGTGTT AATCATGAAC CCAAACGTGT TGGGATTCTC GATGGCTTCA TTGAGTTGAT
    58381 CGCGCAACTT CAGATAAAAG CCCAGGTAGG TTTCGTAGAC GGCATCACCA CGATGCCGCA
    58441 ACAAGTGCAT CCATGAGTTG TTAAAGTCAT TAGTAGTGAC GATGTGAGCT ACGTCTTTCA
    58501 TTCCAGGATT CCATGACTGT GCTTGATAGC CTTGATAACT TCGCTCTTGG TGAGCCACTT
    58561 AGGATCTTCG TGGTTCCACT TAGATCCATA TTGCATTGAC CGGCGGATGT CTTCTTCCGA
    58621 CAGGTCGCTG ACACCGTTGA TCTCTCGCAG CGTGACTGCC AAAGGATCAT CACGATGCTT
    58681 GGCCATTTCA GCCTGGAGTT CTTCAGGCGT TAATGATCGA AGCTCATTGA TCACTTGATC
    58741 CAGCAAACGG TCTTCTGACA TAATCAATCT CCATACTAGA AGGGAGCAAG TTAGAAAAGT
    58801 AGTGATATAT GCGTTCCAGT TGAGCCAAAG GATCGGTCAT CGGTTCTTCA TACATCTGCG
    58861 AATACAGAGT CTTGGCAATA CGTGCCCGGA AGTCTGTATT TTTAGTCACC ACCACAACAC
    58921 CTTCACGATA GAAGATGTCA GCTGTCACAG TCTCAATGCG ATAGGGAGCA GTGCTACCAA
    58981 TGAATGGCTC GATACGTAGC AACTTTTCCA TCGTCTCGCG AGAGTTGTTG TAATCGTACA
    59041 GGGTGCGTTC AGGATCACCG ACAGGAGCCT GCCAGTTACC TGGAGTCTTC CAGCAGTTCT
    59101 CAGAGAACAA CATTCCACGG GGTTCATCGC ACTCTTTTTG CTTGTAAGCT AAGAAAAGCT
    59161 CCAGGGCATC GTAGCGGTCA ACGAACATCC CCATGCTGGT AAGGAAGCCT TGTACTTCAG
    59221 GAGTGCCCGT GCTCACGTTC CAGCGTGGAA GATCTGGATG ATCTTTCTTC ATCTGAAAGA
    59281 GATGATGATG CCGATAAGGT GCAGGCAGTG AGATCACCTT GTTATCAAAC AAGTGGGCCA
    59341 CGTGGGTAAT GATCATCATA AGCGCTTCTT TGACATGAGC ATATCGCCCA CGAGTTGATT
    59401 GGTCCCAACC ATCACTGTAG CCACTTTACC GCAATGGGCT TCTATGGAGA AGACCTGAGT
    59461 ACCAGCAACA GTAATTTGCA CAGTGTGGAT GTATTCACCC TTTCCAGACA TGCTGTTGGA
    59521 TTGGGCACGG ATGTGTTGTT CAGTCAAGAT GTGTTGCACC TTGACCAAAC CGAACAGGTA
    59581 ACTGAACGTA TGATCGTTAG TTACCTTCTT GTCGATAGCG ATCTCGCCCA TGATCAGCGG
    59641 CGGCGACCGA TACGGCTGCG CATGCGCAGG TAGTTCTTCT CACGACCGGG AGGATTCTTG
    59701 AAACCAGTCT TCTCGTTGTG ACCGCCATCA TTTTGGTGAT CACGATCGTA TTCAGGCTGA
    59761 ACAGGATCAG GAGAATTGTC AACCTCTATT TCCACTTCAG CGTGAGTGTG TTTGACTGTA
    59821 TCGCCGAAGA AATCAGATTT AGGATAGCTA TTCATCTTTG CCTTTTCTGC TTCAGTGAGG
    59881 GGGGCGTGAA AACTTTCAGT ATGAGGCATC TTATCGCGCG CCAGTTCCGA GATAGGAATA
    59941 GACTTACCGG TGTTGCTTGC TTGATGGAAC ATAGCGGACC TTTCAATAGT TAATGAGGTA
    60001 ATACTCACAG TTATGATATA TTGCCAAGTT AATTTGAAAA CGGCATAAAG CCCAGCCCGA
    60061 AGGCTGGACC TCATGATCAC TTGACTCGAT CTTCTTCCAT CACTGCAACT GGAGGGTTGC
    60121 GACGGAAAGC AGCCAGCATG TTGACATTCA CCACGTACCA GTCTTGGGCC ATCATGTCGT
    60181 TGATGCTAGC CACCCAGGTG CTCACAGTGC CATCAACATT CTTGATCGCC AGGTACTCGT
    60241 TGTAAGGCAC CAGAGCGTTT TCACCAAAGT ACTGCTTGGC CACACCAGTC TGCGCAGGAT
    60301 AGGCATTGGC AGGAACGTGA TACACGAACA TACCCTTACC ATTCCAACCA CGACGAGCCA
    60361 CAGCCATACC ACGCTTCAGA CGATCGATAG CGTCGCCGAA GTGCAGGTCA GAAGTAGCTT
    60421 CTTGTTCAGG ACCAGCACTG TCGAGAGGAA CACCGGGAGA CTTTTCCACA GAGTCTTTGA
    60481 TGCTACCCAG GCCGACCCTG GTCTTGAAGT TTGCAGGCAC GCCGTCGGCC AGAGAAGCGC
    60541 GACGCTCAGC AACCTGTTTG TTGTGCTCGT CAACGGACTT CTGTACCAGC TCAGTACGCT
    60601 TGGTTGGCAT ATCCAGATCA ACGCTCACGA TAGCTTTTTC AGCAGCAGGG CTCAGGGGAC
    60661 TGGCGCCGAT AGCACCACTT TGATTTTCAG GGATCACTTC CATTTCCTTT TCCTTAGGTT
    60721 GAATCACGGT GTTGATGAAA CTCATTGCAG AAAGGGCAGC GCAGTCCGTA GTGGGTGACT
    60781 TTACCACGGC TAGAACTACC ACCAGGCTTG GATACCACCG ATTGATAAGT GTACTCGAAA
    60841 CCTGTCTTGC AATACTTGCA CACTGCCTTC CACTGTTTAG GTGGAGTGGT GATGCGGACG
    60901 TCAGCGGTTG GGGTCGACTG CATTTTGCAG ATTCTCACCA ACGCGTTGCA AAGCTTCGGC
    60961 AGTATTAGTT CCTTCCTTTT CAGGCAGGGC GCCAACCAAA GAAGCAGTAT CCTTCACGAT
    61021 AGCCAAAGGT GTGTCGATGA CAACACCCAC TGTTGCTTTT GCCAGGGATT CAATGAAACC
    61081 GAACATAGGA TCTTTCCAAA AAAGAAGGTG GAGCATCCAG AGAGAATCGA ACTCTCATCA
    61141 GTAGTGTGGA ACACTACTTA CCACCCTGTG GATGGATGCT TATTGTTATT ATTGTTGATT
    61201 CTTGCGAAGT TGAGCCAGCT CGACTAGAAC GCGATTAGCA GTGGAACCGC AACTAGTTGT
    61261 AGTGAGATAT GATTCTATAG CATCGAGCTG TTGTTTCATA TCTTTATAAA TGCCGCGATT
    61321 ATGAAGGTGC CGCGCAGCAT GTAGAACTTC TTTTTCCTGT AGCTCTTTTT CCAACATAGC
    61381 TACACGTTTA AGAAGTTCAT CTATCTTTTC TTGATCCGTC ATATGAGAAC TCTGTCTAAC
    61441 CACCAATGTG GGTAGGTTGG GTCTTGGTAC AACTCAGACT TGAAGAAGTA TCCCTTAGAG
    61501 ATATCTTCTT TCCACATTGA GACGTTTACT CCCATCCATT TCTTCCCTAA TACATACCCG
    61561 TTATTAGTAG TGAGTACCAG CTCACCGTAC GTCTCGTGAC AATACATTTC AATAAGGGCT
    61621 TGCTCAGAGA AGTCTACCAT GTGACTCCAG TCTTTGGCGA AGTGCCTATA CAGACCAGCT
    61681 ATGGTACGAT ACTTGAATGA GATCTTTACG CGTTTAGCGG TGACATTGCT TCCTCCTATG
    61741 AAAGCTGTTA ATTACACACG ATTGTGTAAG AAAATAAAAA ATAGACAGCA TAAGAGCCAC
    61801 CCCGAAGGAT GGCTCTATAC TTTGGAGGAA GGTGTGAGAT TCGAACTAGA GAATGCCTGA
    61861 ATCAAAATCA GGTGCCTTAA ACCAGCTTGG CTACACCCCT GTGTGTTGGT TGGTGGATGT
    61921 TGATGGATTC GAACCACCGC TCCTTTTGGG AAGAGGATTT ACAGTCCCCC GCATTTGACC
    61981 GCTCTGCCAA ACATCCAAAA CCGTGGTGCC ACAAGTAAGA TTCGAACTCA CGACCAACTG
    62041 CTTACAAGGC CGCTGCTCTA CCGACTGAGC TACGATGCAA GAATCTTGGC GGGATGTAGG
    62101 GGGATCGAAC CCCTGACATT CGGATAGACA ATCCGACGCT CTACCAGCTG AGCTAACACC
    62161 CCAAGTTGTA ATTAAAGCCG ATTTGTGTAA CGATGCTTCG AAGGTCTGAG GTCGACCAGC
    62221 CCCGTCCATC AACATTCTAT TGATGAATTT ACGACGCACC CTACATATAA GGAAAGGTCA
    62281 TGAAGAGTAC CAGCTTAATC GTACTACATG GCGCAAACGT TAGCTCACCT CAGGCATTCC
    62341 GATTTATCCC TATAGTTAAC AAACACTGTT GACGGACATC TGCTTTCGCC ATTGTCAGTT
    62401 GCCCCTCCAT TCTCGTTAGA GATCAGAAGA GTATGCATCA ACAGGTCCGT TAACACGGCC
    62461 TTAACTACAT AACATATATA TTAGCTATCA GAATCTAGAG ATAATGATTA GATAGCTTGG
    62521 AGGATCTTGT ATTCAGTTCC GGGGAACACT GAAGCCATGA ACTCTTTAAC GAAGCTCTTG
    62581 CTGTAGAAGA TCTTTACATT GGAGAAATTG TTGTCGAAAC GAACAACCTT GTTCAGTTCA
    62641 CCTTCGGACT GACACAGAAC CTTTTGACTT CCTGTTTCCA GCTCGATGGC TACGACAAAC
    62701 TTGCCTTCAT CTTCTTGCTT GTTAACCATG GCATCAATGG CTTGGCCAAG TCCAGTGCTG
    62761 AAACCTGGTG TTGCATTGTG CTTGACAGGG TCACAAGAAC CACAGCCTGG ACACGGCGGC
    62821 AAAGAGACAA TACGCCCTAC TTGCTCTTGT TGAGTTTCAC GGAACTGACG TTCAATATGG
    62881 GAAGGTGTTG GTGCACCGGG ATCGATTGCC ATGGGTTTTC CTTTGCTAGC GTTAAGTTTG
    62941 GGAGCTACTA ACCCCAGTTT CTCAGTGAGA GTCCTGGTAG TTTTTGCCTT GGGTTTGTAG
    63001 TTAGGGTGTA ACCATACTGG AAGCCACATA CTACCTCACT GGTTGATGAA ACATAGTATC
    63061 ATCTTAAACC AAAAAAATTA AAGATACATA AAGGAGGAGC CCTCGGGCTC CTCCTGTTAT
    63121 GCCCTTACCT AGGCAAGAAC AAACGTGCTT CGATCTCGTC AAAGATCTTC TGCAAGCCGT
    63181 CATTGGCATG GTAGTAGTCA ATCACCCATT GATTGGGAGC AACCCAACCC TTGGCAGTAT
    63241 CGCGAACGTA GCTGCTGTAA GGAGCTTCGC TCAGCAACAG ATAGATGAAC ACCCCACGTT
    63301 CGAAGGGAAC ACCTGCATTC TTCCACGCAC GTTTATGACT GTAGCACTTG TCTCCATGTG
    63361 CCACTGCATA GTCATTTGGG TTGAACTTCA ACTGAAAGCG TTGAGCCGCT TCAGCTGCCA
    63421 CCAGATCCAA CCACTTGTAA TGGTCGTCTG GAAAAGGAAT GCGCTCTTGC TCAGTCATAA
    63481 CGTCGAGGAG CAAAGTAGAG GGAATCATCC ACCACCTGAC GGATGATGTC GCAGGCTTCC
    63541 TGTGTGGTGT ACAGTTGGCC GTGGTCATGT GGCATGTTGT TCATGCAGAT GCCCTTAACA
    63601 CGCTTATCGT CCAGGACGGA GCGGACTTGC ATCATCAGGA AGTGACGGGA TGACGACGAA
    63661 CGGTTTGTTC TTTGAAGGTA AAAGCAAACT TGGCCATGGT ATATATAGGC TAGGGTTTTA
    63721 GAACTTGATC GAGAGATCAA AGGGGAACAC ATCGCTTTCA GGATCGATGC TGAATCCAGC
    63781 CGCATTGCGG TGACCACCAC CCTTGTAGGC GATGCCATTG TCAGCCAGTT CCTTGCAGAA
    63841 CGTGCCAACA TCGATGTTCT TACCGAATTG GTCAGAACGC AGAGAATAGG TAGTGGAGCC
    63901 AGGCTTTTCA GCCGCGATCA TGACAGCCAC GTCATAACCG TATTCCTTGA CCAACACATT
    63961 ACCGGCCATG GAGATACTCA CATCCTTGAA GTCACCACCA ATAAAACCAA CACGAGTATC
    64021 AGGAGGGAAG CTCTTGACAC CCATCATCGG GAAAAAGCGG AACGCGGTAG CATTCTCGCA
    64081 ACGTGTGCGG ATCTCACGAA GCATGCGCTG AGTAATAGCC TCACCTACGG CGAGCTTCTC
    64141 ACGCATGGGA GTCAACAGGA ACTCTGCCTT GAGTTTGTTG AACACCCCGA AGGATTGATT
    64201 GGGAAAGTCT TGCATCAGCT TGCGACGATG CTTGACACTA CCGGACCACT CCTTGAACCA
    64261 GTTAGCCAAA CGAGTGGCAT CATGGTCCAG CTTGCCATTG TGTTGATACA GATCGTGTGT
    64321 GCGCACCAGT TCCACCAGAC GACTGAGTTC ATAGCCTTGG TTTTCACCAT GGCTGTCAAT
    64381 CGACATGAAA GTCTTGGCAA ACTTGTAGAA GTTAGGATCT TTGCGAATCG CCAACTGCCA
    64441 AGTCATAGAT GCGCCACACT CACGTTGCAT CAGACTCACC TCACGGTTAT TGCACAGGTA
    64501 AGCACGATAA TCGCCATGGC CATGGGCATT ACGTTCTTGG ACCAGGCCGG TGAAAAAGTT
    64561 GTGGTTGGGC TTTTGACAGT CACAAGTGTA ACTGATGTTG GGAGCTGCTT GCTCACCAAT
    64621 CTTGCCAAAC TGACCCTTGA TCAACTTGTC GATCTGGGTT TCGTGGTGAT CCACGATAGT
    64681 GATACTGACG CCGCGCTTGC GCAAGCGCTC AATCACTTCA GGCTCGAAGC TGAAGTCCAC
    64741 CAAGATGACA TGGTCGCCAG GCCATGCCTC AAAGATGGGT TCGTTGTAGT TGACGGGTTG
    64801 CATTTGGATA TTGGGCAGTC CGTCGTAGAT CGCTTTGGTT TGAGCGATCA TGGCTGCCAC
    64861 GAAACCATCG AGACAGTTGT CATGATAACC GATGATAGTG TTGGTCATTT GTTGATCTTC
    64921 AGGAATTTTT CGTTCAGGGT CTTGATCTCT TCGATGGTGT TGCCGAAGCA ACGAGCCTTC
    64981 TCACGCATTT CGCGATAGGA CTCCGAGTTT TTGGCAAAGA CTTCGTCCTC GTCGCACTTG
    65041 GTGAAGTAGT CACGCAACAG TGTGTAGTAG TCACGTGCCG CTTCGAGGTC ACTCACGGGG
    65101 AAGTAAGCAC CCATGGCCGA CATGTAATAG AACTTGTTGG TATCGGTATC CTCGTCGAGG
    65161 TCCTTACCAT ACTCACCGAC GTTGTATTCG CCGTAGCAGA CTTCGATATA GATCAGATTG
    65221 TCGATCTTAT GGAAGTTGCC TTTGTTCATG GTGAACTCGA TCTTGTCTTT GTTCTTGAGT
    65281 TCGGTAGATG CGATAACGAT CATTTTGTTT CCCTTAAGGT AGATTATGGG GATTGACTTC
    65341 GACTTCAGAT AACGTTGCCA TGAGTATCGA GTCCTACAGA TTTGCACCAC TTTTCGAAAC
    65401 GAATGCGCTG GCGCACTGCT TCTTCTTTTG CCCATTCGCC ACGATTGGTG GCACAAGCGT
    65461 TGTTGTAACG CTCGCCACCC ATCTGCCACG ACAGATAGTA CTGTCGGTTG GATTCAAAGC
    65521 CTCGGCGATT ACGCATCATG GCTTCTTCAC GCTTTTGCTG TTTGCTCTTA GGCATAACAG
    65581 TTCTCCTTGT GTGAGATTAA CAAAAAAGGA AGAGGGAACT TAGCCCTCTT CTTATACCGT
    65641 CTTAGAAACC GTTGGCAATA CGCCAAGCCA TGATTTCGTC GTCGGCCGGG ATCTCACCAT
    65701 TGAAGGTGAG TTTGAGTGCA CGAGCAATCA CCTCGTTGAC CAGACGAGCC TGTTGGAAAG
    65761 ACATACGGCG ACGGATGTTG CTGCGGTCAC GCTCGGCAGC AGTGCCGATA GGTGCGGTGT
    65821 CTGCATCCAG CAGTTGTTCC TCAGTAGGGT TGCTGAAATA GACTTCACCC ATATCCAGCC
    65881 AGGGGTACTG GCCGTCACGG GTAGCCGAGA AGTCCATGGA GCCCACACCT GTAGCGTTCT
    65941 GGCGATGACC AGTGGAACCG ACGGACTTGA TGTAGATAGG AGCACCAGGG AGAGTTGCAA
    66001 CTGCGGACAT GGTTACCTTA GTTGAAAGAT TGATTGGAAA CGATGCGGTA GAAAGCTTGG
    66061 TCTTGTGTCT TGTAGTCTTC ACAACCGCGG CCTTCGACTT CGATGATCTG AAGGATCTTC
    66121 GATTCGATGA ACAGAGCGTC AGAGACATCC AGTTCGAGCA ACTCGAAGCG CAGAGCTATC
    66181 TGTGGATAGG TGCGCACAGG GAGCTGGTGC TTTTTACGGT AATCACCCAG GAAGATGCCT
    66241 ACGTCCAAAG GGAGAGACTT GCTGCCAGTG TTGTACGTGG ACATCTCGGT CTTCTCTGCC
    66301 ACCCACTCCA TGTACGACTT TGCATAATGG TCCTGAATGA AGTTCAGGTC AGGGCTGGAA
    66361 TAAGGATAAC CACCGGAAGG ATTGTCGCGA CCCACATAAC CGAGCAGTTG TCCCTTAAGA
    66421 GGGCCATCGT TAACCAAACA ACGAACGAGA AACTTTTTCA TGGTAATACC TTTAGTAGTG
    66481 AAGGATTAAT AATCATCGTG AGCCATGTGC AACATGGATT CACGGTGGCA ATTGTCGCAG
    66541 ATCATGCCTT CACCGCGGTT AGCCATTTTG TGGGCACCGC AGCTAGAGCA GATAGGAAAC
    66601 CAGCTACCAC TATCGTAGAA GCCGAGATCC TTATAACCGT ATTCGTTCTC ACGTTCGTAT
    66661 TCGCCGAAAC CGAAGCGTGA GTTCTCGCAA TCGAGTTCAT CCAGTCGACG TTCGCGTTCT
    66721 TCAGCCAAAC GCTTTTGTTC CTGGATTTCT TTGTAGTCAC CAGTGATGCG ATTGTTCTCG
    66781 GGTTGACCGA GGGCCTTACG GAAGGCATTT TCCATGGTTG TCATTGTAGT ACCTTTTATA
    66841 TAGCGAGGTT TGACGAAGTT AACCGAAGAG CTTGTTAAAA ATAGGCTATG CAGCCAATAG
    66901 CTGTTACCAA CATGACTACC AGTAAAACAA TAGCACTACC GAAGACCAAA CGAACTGGAT
    66961 CTTTCTTCTT GGTAGCTATC ACGTAAATGA TGAAGCCAAT CCAGATGTGG AACTGACCCA
    67021 ACATAAACAC CAGAAAGAAG TTGGCTCCAG GTGTGGTACT ATCAGCCAGG TACATTTGCA
    67081 GGCTCCTTAG TACCGAACAT TTCCTGGAAG CGTTTGGCTT CGCTTTCGAT CAAATCTAAA
    67141 ATCGAATTGA CTTCGGAGTC TTTGCCGTCT GTAGCAGCTA TCATAGCTGT AAAGAACCAA
    67201 TCACTGATTC GGTACTTCAT ATCAAAGTAC TGTTGCATCT TGGTAACTTC TTTGCACAAC
    67261 GGTATCGAAT CTTTGATGTC ATGCCATGTA TCCTGTACTT CACCCAGGCG ACGGATGCAT
    67321 GGGCGAACAG TGGACACCTT CGGTTTCTCT TCCTGAACAG GAGAGAAGAA ATTGAGGATT
    67381 CGTTTCCAGA GGGACATAGT TGCCTTTCTA AAGTATGGCA TAAGAGGGAA GCCTAAGCCT
    67441 CCCTCTCGCT TCCGTTAACG CACGCGTTCG TGAACAGTGA AGTGCACGAA TTCCTTATAG
    67501 CCTGTCCGGC GGTCTAGCAA AGAACGGATC TTTGCTTCGA CCATCTTGAA CGCCAGGCCA
    67561 TCCACGTTCA TGTACTCGTT GTAGTAACCT TCCAGACCCT TGACGTCCAG ACGAGTCACC
    67621 TCACGATGCT TGGACACATC GATCGACTTA CCCACCGTTG TCATGATGAT GCGATCAACC
    67681 AAAGGAATTG CTTCCTTGAT CAAACCAGCG CCACCGATAA CGAAGATCTT TCGCTGGTAT
    67741 GGTTTTGCGT CAGCCAAAGC CTCTTCGAGA CTCACAGCCA CGCCGTCCTC ACGGTCCGAA
    67801 AGCAACTGGT CATCCATAAC CAGATTGCGG GACACCACGA TGTTTTCACG ATGTGGCAGA
    67861 CCCTTGCTTC CCATGCTGTC GAAGGTCTTG CGACCCATGA TGAGCACCTG GTTAGCAGTG
    67921 TGGTCTTTAA ACCACTTCAT GTCTTCTTCA AAATCCCAGG GAAGTTTCTG ATCCACGCCG
    67981 ATGATGTTAG CGTGGTTGCG TGCGAAGATA ACGGAAGTAG TAGTCATGTT GAGTTAAGAG
    68041 GGTTTGTACA GCGCCAGGCG CTTGTGCAGG GACTTGCTGT AGCCGTCCAT GAAGTCAAAC
    68101 TGCTCGGTCT GGAGCTGCTT TTCTTCAGGG CTGGAGAACT TGGCGCCTTC GCCCAGATAC
    68161 TTGCCCAGCA GTACCAGCTT CTGGTCCAGC TCAGTGACTT CCACGAAGAC ACGCTTCATG
    68221 TGGTCGGGCA GGTGAGCCGG GACTTCCAGG GTAGGGGCGT ACTTGGACGC GAACAGCTCG
    68281 GCGTTGCAGG GATACAGTTC GCCGTCGGTT TGTTGGAGGA TCCAGTCACC ATCATTGACG
    68341 ACCACCCAGC CGTGGTTGGA CAGCACTTCG ACCTTGCCCT GGGGAGAGAC TTGGACGCGT
    68401 TCGCTATCAT TGACAGAACC CTTCACGAGG GCGACGTCAC CGTTGAACTG GATGGCTTGG
    68461 ATGACAGCGG GCTGACTGGT GTATTGTTTC AAAGACATGG GAACTCCTAG AGGTTGATGA
    68521 GTGATAACAC ATACCTTTTC GAAGTCCCTA GCTTTATGTA TTTTTCTTCC AACGCTCCAA
    68581 GGCAGCGGCA TCCTTGGGAG TTGTATAGAA AGATGTCTGA TTGCCGACAC GTTCGTAGTT
    68641 GGACAGTTGC AGTTCTTCGT CCACCGTGTG TTCTTCACCG CAGAACGAAC ACTGGATCTT
    68701 AGAGCCCAGG TGCACCATGT CATCACCGTG TAGGTCAAAG TCACAGCCAT CAGGACAGTC
    68761 GTACTCTTGC CACACTTCTC GTGTAGCATA AAGACGCATC AAAGCTTTCA AGGTAGCAGG
    68821 GATGTCTTCA TCCACTACCT TAAACAACTC ATCGTAGAAA GCAGTGAACA CTGTACCAAC
    68881 TTTAGCCAGT GCTGGATTGA ACCGGCGGAC TTCGTGACTC TTCACGATAG TCTTGCGACG
    68941 TTCATGATAG TTCCAGTGTT CGATAGTAAC CCAACCATCT ACAGCTCGAA TGGTTTTGCC
    69001 TATCACGAAC AGGTTGCTTT CGTCACCGTT GTCAAAGCGG TAACCCACCA TGATGCTCTC
    69061 ATGGTCACCG AAGCCTTCAC GGCGAACGTG TTCGATGAAA GGTTCCACAG TGCGTAGTGG
    69121 AACCAGATGG CCACTGATAG GACTTTCAGA CTTGAGACGT TGGCCGTTAT CGTCAACCAT
    69181 GTCCAGTCGG AAGAAGCCTC GCTCGATCTT TTCGTAATCA GTCAACATGT TGGTAGTCTG
    69241 TGAAAAGGTT GATGACTTTG GCGTGGATAG TAGAATCCTT GCCACTGATA TACAGCCCCT
    69301 GTTCTTCCCA TTGCTTGAGA ATCACGTCAC CGTCTTTAGG GTCGGCGATT GGTTGGCTGG
    69361 CATGATGGAT CGTTACGAGT CCATCATTGT TGCGGCTATA CAAGATAACC AGGTAACCCA
    69421 GCTGTGTAGC CAGGCCGTCA AACTTCAATT TCTTCTTGAT CATTTTACAG CATAAGAGCC
    69481 GGGGTGTTAC CCCCAGCTTT ATGTCAGTCT TCCTCTTCCG AGGTGTCGTG GCGCTCATAG
    69541 GGCACACGGT TGGTAGTCAC CGTGAAACCC AGTTTCTGGA GATCCTCTGT CAGACGTTCG
    69601 CGGACTGCGT CCATGTGACA GATAGTCGAG CAGGTGCATT CGAACACCAG CTTGCCATCG
    69661 CGTTGTGCAC GCTCCAGCAG TTCTTGGTAT GCATTCGTCA ACGCTGGATC CTTAAGGAAC
    69721 AAAAGGTTGT TGAAGTAATG CTTGTACTTA CGGTAGTTCT TGGATTGTTC CAGAACCGTC
    69781 TTGGGTTGGC CGTTAGGACT GGCCCACACG GAACCAGGTA GAGAACTAAC CTGGTGAACT
    69841 AGATCGAATG GCTCAACATT GACGTTGCTC ATCCGTAGTT CGATAACTTT GGACGACATA
    69901 CGTAATCCTT CCTTCACTTG AAATAGAAAG CTCCCACTTG ACGATAGACT TCTACATCGT
    69961 AGTAGCCCGC GCTAATGTGG GGACGAACTT CCTTCATGAG AGCCAACTCA GCTGCGAAGT
    70021 TTCCTTCGAC TTCCACTTTG TTAGCAATGT AAGTTGTAAT GTTCAGGAGC ATGATCGTAA
    70081 ACTCCTTGAA CCGTATGATC GCATCATCGA ACTGTTTCTT GTTCTTGATC TTACTCTTCA
    70141 AACCAGCTTT AAGGAAACTG GCATTTCCGA TCAAGTCCTC GATCTCAACA GTAATGAAGC
    70201 GCAGTTCTTC GACAAACTTG CGCAGGGAGC GCCTGTGCTT ATTTATCTTA CGCAGAAAGA
    70261 AGTACTCATC AATAAAGTTC CTTTCCTTAG GAGGGGACTC TAGCGTTTTG ATTAAGAACT
    70321 TATAAGCCTC TTCGCAATCT TCGCGAAGGG CTTTGTTGTT AGATGACCAC TCACGGAGCA
    70381 AACCATGAGC CAGGTCTATT GCCGAACCAA AGATCACAAC AGGCTTTGGC GTTGGCTTTG
    70441 AGTCAGCTAT ATCCACGATA CTCATGGAAA CTCTCCTTTA AGTTAGTCGA CGTATCCGTA
    70501 ATCGCGGTGA CGAACCACGA GATGGACAGC CGACAAATGG TTGGTGTAGA CCAGCTTGTT
    70561 CTGCTGCATC AGGCTGACTA CACGAGATTG CCAACGATGA TCGATGTGCG GAATGTAGAA
    70621 ACCCTTGTAA CGATCTTGCA GGCGGTCGAA GTGCTGCACC GCTTCCTCGC GTTCCTTACG
    70681 ACCAACTTCT TCAGGGCGGC ATGCACGTTC CCACGCAGTG CCTTCTCCGA TGTACTCAGG
    70741 GAACATGATA CGCTGGAAAG CGGAACGAGT TCCCACTGGA GGTTCTGCGA AACGTGAACG
    70801 GATCTTGACG CTGGTGTTGT AATGTGCGGA ATCCACACAA ACAACTTCCT TACTCACCGC
    70861 ATTGCTGGTG ACAGGAACTG TTTCGTAGAT CCAACCATTA TGTTTGAATT TCAGAGCCAT
    70921 TTGACAAACC TTTCTATAGT AGGTCATTCA TGTTAAAGAG TTATCAGTAA TACAACTCCC
    70981 TAACATGATA TATTGCCAAA AAGTTATTGA TCGTCGTTGT TGCTACCGTT CACCATGTGA
    71041 ACAGAAGCAG GGATACGACT TTCAACTACA TTGCTGGGCG TAGGGACACG TGGATTAATC
    71101 ACTTCACCTG CTTTGGGATC AGGTGTCCAG ATATTCACGA AGTCTGCTTC GGACTTTCCA
    71161 GTTCCAGCTG GCACAGCACC AGTGTTCTTG ACACGATCCA GAGCTGCGTC GATGCGCGCC
    71221 ACAACTTCTT CAGTCAGAGG TTGTTGGCCA TCGAAGAAAG AACGCAGTGC TTCTTGCAGC
    71281 CAGCGCTGAT GCTTTTCATC ACCATGCTTG ATCGTCTCGA AGATCTCTTC AGCCAGATTG
    71341 CCGTGACCAC GGCGGTAGTG ACCGATCTGA CGTTGCAGAT TAAGGATCTG CTTACCCATT
    71401 TCATCACGTT GTTTGTCCAG TGCTTGCTGG ATACGTGCCA GAATGACTTC TTCGCGCAGA
    71461 CCTTCTTCAG GTGTGGTGGC CCTGTAAGGT ATGTTCTTAT CCAGGATGCT GCTGTCACCC
    71521 AGGCGAGCCA TATCTTCATC GGTGGGCAGT TGACCGATGT TCACCCCCAA AGGAACCTTG
    71581 GGTGTATAGG TTTCGACAGG CTTTTCAGCC AGGGGAGAAT AGTGTTCGGA GTTCATGTCC
    71641 ATGGAATCGT TCACTTCAGG TGTATTAACC GCAGTCAAGC GGTCGGTGTT GGAATAGTAC
    71701 CAATGAAGTC CATTGGCTTG TTTGTTAGAG ATCACAAACT TTTGCGCAGG CATCAGTTCG
    71761 ATCAACTCAC GTCCGAGCGC ATTGTTGGAC ACGATCAGAC GATCGAACCA ACCGGAATAC
    71821 TTGTCAACCC ACTCCTTGAT CAGGCGTGCA CGATCGACGA TACTGTATTC ACCGTCTTCA
    71881 TCGAAGAAGA TACTTTCAGA ATCAGCCTCG ATAGCGTAGC ACTCGATAGT GGATGGGCAA
    71941 GCCATATCGT TAGGTAGCTC GCTACCAGTG CAGTTGAGCA TACGTCCATT TGACATTAAT
    72001 CTACTCCAAA GGTTTTGTTC AGGATCACGC TCAAAGCGCG CGCCTGATTG ATCGGTGTGT
    72061 TGGCAAACGT ATCACGCAGC TGATAGTCGT TATCGGATGC CAGGATAGCC AGTTCATAAA
    72121 GGTCGTCTTC GTTTTCAGAC GCCCATTGCT GCCAAAGTCC CAGATAAGCT TCCCACAACT
    72181 GCTCTTGGTT TAAGTTAGTA CGTGGGCGAT TACCCTTACC TTCTTTGATG GACTTGTAGC
    72241 CTTTAATGTC GCACTGGTAG ATGTGCTCGA TGGTTCTACC ATTGGACAGT GTAGCGTAGA
    72301 AGGCCGAGAA CTTACGATCT CCAATACTGG ATACTTCGTA GCCTTTGTCT CTCGACCACT
    72361 GGAACATGGG GTTAGGGTTG AACGCCATGT TTGTTATAAG TGACGTAACC GTCACTCATT
    72421 CCGCCGTATT GGAAATTGAA GACACGATAG ATGTCGCAGT CAGGACCAGT CTTGACGCAG
    72481 CGATAAATCG TGGTAGTGAA CTTGTGGATC ACTGCTGCAC TGACGTGTTT GCCGCCTTCT
    72541 TCTGTGACCA GTGAGACGAT GTGACGAACA CTGTCGATAT TGACATCTTC AGCCGAAACG
    72601 ATATACGCTT CGAAACTGAC ACAGTCAGAA GGCACATTGG AGTGAGGACG CTTGGTACGA
    72661 CGCAGTGCGA TCGTGTAGTG GCGCAGCAAA CCACGAGAGT CAGGATATTG GTTACCCAGG
    72721 ATCTGGAACT GGTGATCGAC AAAACGATAG TCACTCAGCT TGGTGTAGAC CACCAAGTTC
    72781 TCACAGAACT CTTTAACAGT AGCTTCATCC AAGTTGTCCC ACGACAGGCC ACGGAGCATG
    72841 GCCTGTTGGA TTGCACTAAC GTTGTCTTGT CCGTACTTGA CTTCGATCAT TGTTCTTCCT
    72901 GGTTGGTTCA TAACGAATTT TTGCTTGTCG ACGTTGTTGC TGCATAACAG ACTCCAACGC
    72961 CTTACTGGTT TCCATTTGTT TGTCCAGCAA ACTGCCGATA GAACTATTAG TGATGAGACG
    73021 CAAAGACTCT AAGCTCTCAA CCCTGCGTAG AAGCCGTATG TAACGGCTGT GTAGAAAGAC
    73081 CATAGCTACT ACACAAAGAA AGATCGCTAG GATAATTACT ACGTTAAACA TAACAGTTCC
    73141 CCTAAAATAA CAATCATAGA ATCTGAACAT CGTATAAAAA ATAAAGAACG GCATAAAGGC
    73201 AACCCCGGAG GGCTGCCAGT ATGATTGGAA CTTCTTTATT CCACCAGATC GACTTCGACG
    73261 ACACTTACGA CACCAGCGTA GTCGTAAGCT TCAGAGATCA TGTCGTTGGC TTGTTTGGCG
    73321 TAAGGTACTG CGCCGAACCA TTTCCACTTC AGGGTTTCCC AGAAGGTCAT CTTGCGCAGA
    73381 CCATCCATGG TGGCGACGAA ATGGCCTTCC GAAGTGTGAA CAACGTAGTT GGTGGCAAAC
    73441 ACCAGTTGAG AGAAAGCCTT GAGCTGCTTG GCCACAGCCG CAGCTTCCGC CTTCTTGAGC
    73501 ATATTGGTAT TGCCCAGCAG ACGCTCGTAG TAATCCAGAT GGCCCTCCAG GTGACGACGA
    73561 GTGACGCTGT TGGCACAGTT CATCGACAGC CCCAAGTATT GCTCGGTCTT CCCACCGATG
    73621 CCGTCTGCAT ATTCTGCAAA CATCTGTGCA CCGATTCGAC AGTACATGCG CAGCAGTGTG
    73681 CCACGAGGGA TATGTTCTTC CGCGATGGGT TCACCACCGG CTTGTTGGTT TTCGTCCATT
    73741 TTTTAACCTC TAAAGATTGA TTTGCTTGAT GGTGAACTCC GGCAGCTTAA CAGCCTCTGG
    73801 CATCAGAGTT GCTTTGCTAG GAGATGGCAG GGTGTCAATC ACTGAGGATT GATCACCAGC
    73861 CTGGAGAATG ACGGTTCCGC GATTGCGCAT ACCGGCACAC TTTGGGTCTT GGATAGGAGC
    73921 GTCCATAAAA CGCTGTCCAC CACGACCGTC TGCAACGATA TAGCGTGTAA TGCCTTCGTC
    73981 ACAGACTTTA CCCATGATTG TTCCATTCAA TGCATGGGTA ACTTTGGGTT CTGGAGTAAC
    74041 TGCGCCAGGC GCGAGTCGTC CACTACTCAG AAGTTCTTCA AGAAAAGTTT TTGCCATTTA
    74101 AGCCACCTTA TACACAATAT AAAGGATGAC TGCAATAAAA CCCACTGCGG TCAAACCGAG
    74161 TGAGAGCTTC TCTCAAACAG AATATTGCTC CTGCCCAGGT GACAAAGTAA CCTTGGGCAG
    74221 ATTGAAACGT TTCTTCTGTT TAGGTTGCTC CGCAAAGAAC TGATCGTATT TCTTTTGCAA
    74281 AATACGACGT TCATTTATGT CGATCGGTGC ATCACCATGA AAGCAGCGCT GTGAGTTTTC
    74341 TTCAACAATG GTTTCGAACT TATCTAAGTA ACCATCAAAT CTGGTAACCC AAAGATGACC
    74401 GCCTCTACAG AAATGGTTGA TCACAGCACC AGCTTCAGCT TTCTCGATAG TATCTCCATC
    74461 AGGAGAATCC TCTAAAGAGT GAGTCAGGGA TTCGTGAAAA TTCTTACTGG CCATAGTGGC
    74521 AGTAAGATCT CTCAAAATAT CAGAACCCAT TTGCAGAGAA ATTAAACGAC GATAAGCGTC
    74581 GTCTGTAATG TGTCCATGAG GGCCTGTCTT AATACCCATG GTTAATCAAA GCCTTGGCTG
    74641 ATTTCACCGG CAGCGCCCAC AGGATGACTA CGCCAATCAG TGTTGGCAGT CAAGCGGCGA
    74701 TGTTCTTCTT CTCGTCGCAA CTTCTCTGCT TCGAGCTGAG CATATGTCTT CTTAGGCTCG
    74761 GGATCGCTGC TACGACGAGA TCTACCCAAC CCTATAGCAT GGTTGAGCAT CATTTGTACA
    74821 GGTACACTCA TTATTACTCC AACAGATTAA TGAAAGTGCC GCAGCTAGCG AACACGTCGC
    74881 GCCCGACACG AGGGATCACA CGAACATCTC GGAACGACTG ACTATCAAGA AGTTCCTTGA
    74941 GGTACACATT GATAGCATTG GGATCACTCT CTTTACCCTG GATTACAGAG TAAGGATTGT
    75001 AGCGAACCAA ATTGAATCCT GGTCGATTAT GTTCCATGTG AGACATTCGA TGTGTGCGGC
    75061 GAACCAGATC AGCCACCGCG CGAGCATCCT CGACTAAGTC GTTCTCACCA TCAATCAGCG
    75121 AGTAATGGAT CTTGTAGCGA TAGTCGCTCA GCTCCAAGAT AGCCAGCTCA GGATCTTTGG
    75181 CTTTGGGCAG CCAGCGTTTA CGGAAACGTT CCGACAGGCT ATACAACGAA TAATAGATCG
    75241 TCGTATTGTT ACGTACGTTG TTGATATCAA AGTTGGTATT ACGCAACTCC ACATCGTCAG
    75301 GAAAGATTGT AGAGATGTTG AAAGCTACTT CCACATCGCC CACAACAGCC TTGACACGTT
    75361 CACGCAGAAC ATGTGTCAAC ATGTCATATT GGTGAATAAC AACAGGGTTG AGCAAAGGCT
    75421 CACCACGTGC CATGAAGTTA ATGTTAACCT TTTGCAGGCC ATCAGCTTTG TGCTTGTGGT
    75481 TCTTTTCCCA GTAAGCCAGT ACACGATCTA CCTGCTCAGT GTAAACACCG AGAGTAGCTG
    75541 GAGTCATGTC GGTTTGCTTG GTTTGAGTTA GATGACAGAA ACGGCAAGCC TGATTGCATC
    75601 CTTGATGAGA GGATACATAA ATGATAAAGT AATCAGGAGT ACGTTGCACG AAACGTGCTT
    75661 CGAACTTACC CATCACTATG TTAGCGCTAG CGTCTTCCTT CGAGATCAGA ATCGTGGTCA
    75721 TGTTTAGCTC CTTCTAAAAT ATATCTCTAC TAAAGAAATA CTCAAAAAAA GAAAGAGCAT
    75781 AATAGCGGAG CCCGAAGGCC CCGCGTATTA TTAACCGATC GTCAGACGAG CAGCTTCGAT
    75841 GATTTTCTTT TCCTTGGTCT TGGGATCCAC CTGAACAGTG GTCAAGACCA GTTTGCGACC
    75901 GGTTTGATCA ACATGTTTCT CAATGAAGCC ACCGCCGCTG TGTGCATCAA CTGCCAGACG
    75961 AGTGCAGTCT ATAAACTTGT AACGGTTCAC GATCAAATCC AATGGCAACA GTTTGCTGGT
    76021 TTCATTCGGC TCGTGAGCCA GATGCACTGA GGCAGGGAAA ATCATGCGAT TGATGTCACC
    76081 GCCCTTCTTC ACACGGATCG TGTGGGTAAT GGCATAGCCT TCGATCTGGC GCCTGCTGTT
    76141 GCGATGACTG TTGGGCAGAT GACGGCGCCA ATACGGCAGT GCATGGATGA TGTGTTGCAC
    76201 AGTTTGCACT GTTGGGTCGG TCCTGAAGAC TTCAGCTGTG TGCATCACTA GGTTGATGAC
    76261 TGAATGCAGC GCCACGGCTT CCATGTGGTA GATCTTTTCA CCACACTCAT CGCGGCGCAG
    76321 TGCTTCCAGA CTCTCGACAA TACGACCGAG ATCATACATT GCATTTCGCC ACGCAATACC
    76381 TTTACGCTTC CAAGCTGCAC GACTGATTTC CAGTACGTGA TGACAGTCTT CAATCTTCTC
    76441 GAAATTGCAG AAGAAACGAT GAGGAACCTT GGTATCCATT TCTAACCTTT CTAGTATAGG
    76501 TAAAATAAAG GCAGGGCTGA AGCCCTGCCT TATGACCGCT TAATCGCGGA GTTCTTTGAC
    76561 AGCCCAGTAG GCATCGCATT TTACATCGTC ATGATAAGGG GGTGTTACTT CCCCCTTCTT
    76621 TCTTGATTAT GTTGTTAGTA GCGAATCTAT ACCTGACACA TCATTCCAGG AAACTACTAG
    76681 TCGACCATCG AGACAGCTTT CCAGCCATTC ATGCGTTCCT TGACCGCCTT GGCTTCTTCA
    76741 ACTACACGCA GCTCTTCGAT CGCTTCAGCC AGCGAGATCT TGCCGTCGAT GATCAGGTGT
    76801 CCCAGATCAG TTTCGTCGTA GCCCAGATCC TTACGGACAA TGTGTGCTTC GTCGATAGTC
    76861 ATCTTGTCCA GATTGACCTT GGCGAAGCAA CGACCAGGAC GGATCAGGGC CGTGTCCACA
    76921 TCCTTCAGGT CAGTGAGGTT AGTCGAGAAG ATAATGTAGA TACCCTTGTT GGACGTAATG
    76981 CCCTTGGTCT CGTTGAGCAG ACGCGACATC TCGCGGTTGT TGTTCAGACG AGTCATGAGC
    77041 AGAGCATCCA GATCTTCCAG CAGCAAGATG TAAGGACGAG GATCCTTATC TTCTTGTGCC
    77101 TTCTTGACCA GATCGCGGTA GGTATCGATC AGAGCGCCGG AGGTGGCGAT CTTTAGATCC
    77161 GAAGTAGCCA CGACCACAGC GTTCATAGCT TTGGCCATCG TGCGCACAAA CGTGGTCTTG
    77221 CCAGTGCCAG TAGGCCCGTA CAGCAACAGC ACAGGTGCAC GGCTGTTCAT GTAGTTCATT
    77281 GAGAACTGCT CGATCGAGAT CTTGTACTCA CGGTTGAAAC CGGGGTAGAA CGAAGGCAGT
    77341 GCCATCTCGG CGCCAGCTTC CAAGATCTCC TCACGGAATG TCACAAAAGG ACCATCACCG
    77401 TAGTCAACCA CGTTCTTGGC TGTCATGAAC GTAGGCTGGA ACACACGACG CTTGGTCCAG
    77461 CGCTTGGTAT CCTTTTGGAT CTTCAGACCC AGTTCAGGCA CGCCGACGAA GCCGATCTCC
    77521 AGATCGTAGC AGGCAGTCTT GTCATGGGTG GACATGAACA TCACTGCGCC GACCGGGTAG
    77581 TTGTTTTGAT CGTACTTGAC CAGGAGTTCG TGGTACGTCA GCTTGGTCTT GAGGAAGTGG
    77641 TTCTCAGGAC TATTGTTGAT GAACTCGACT TGGAAGCCAT ACTCGGGAGA CAGCAGCAGT
    77701 TCACGAATCT TGACCAGATC CTTGGGTTCC AGGAACTTCT TGTCGCCAAA GATGAAGCCT
    77761 TGTTCGCAGT GTGTGCGACC ATTGGCATGG GCATTGTTTT CGATGGCCTC AGCCATCGTA
    77821 GAATTGTAGC CCTTTTCCTT GACATCACGG ATCGCCAGCA GTTGCAGACG GAACTCACGT
    77881 TCGTTCAGGT AAGGCACATC GAAGTTGTGG TGACCTACCA GTACAGGGTG TTGCTTGGGA
    77941 GGCCACGATT GACCTTCCAC TTCCAGACAG GCAGCGGGCG CAGAGCCGCG CTTAAAATCG
    78001 AGTTCGACTT GGTTCATGCT ACGAGGAACA GCCATTGGGA TTTTTCCTTG GTAAAGATAT
    78061 TAGGGAGCCA AACTATTGAG TTATCACAGT AAAACTTACT TTAACTGCAA ATTCTCGTTA
    78121 CGAAAAGTGG TTTTACCGTT AAGAATGTTA CCGTGGTTCA AGATTTCATT GATATACGGT
    78181 ACGATGGAAT CCAACACTTC TTTAGGCATA GTGTTGTAGT CCTGACAATG AAGACTATTC
    78241 AGCCGTTTAT AGGCTTGAAG GTGTCTCCAT GGGTCGTTAT AGTTCTCGTC TTTCCCAGAG
    78301 TAGAACACTT TGAGATCACG GACCACACAG ATACTGAAAT GCGTGCCTTC CAACATCTTG
    78361 ATGAATCTCC TCATCAAGTC ATTGAACTGA TTGCACTTCC AAATATCGTC CAGTAGTGAG
    78421 CCTGGGTCAG GTAACTGGAT TTTGTCCAGC ACCTTAGCAT AGATCACTTT CTTTCGATAG
    78481 ACTTCATTGG GGATACCAGA GGCGCCACCG AACAACGGGT CCTTACTTTT ACTACTCAGT
    78541 AAGTACTTGT TGTCAGTTTC ATCGCTCTCG TCAGATTGGG CTCTCTTGAG ATTTAGTCCG
    78601 AAGAGTTTCA TTTTGATTAC CTTTGATACG TAGGCTCAGG ATGTTAGTCA CCTGTTCAGC
    78661 AGGATTAACT AAGAAGCACT CATCCAACTC GTCTCCAACG AAATGAATGA AGTCGTAACC
    78721 CTCCTTATCG ATCAGCTTTT GTCCTTTTTT ACTAAGGACG TATCCGAGCT TGGAGTTATA
    78781 GTCAAACAGA CTATGGTACT CTAGCCAGTT TTCGACTTCC AGTTTCTTGA TATAGCTGAA
    78841 AGTGAACAGT TGAATGTAGC CACGTTCATA GCCACGGACA TGGGTGGGCA CCCATTCGTC
    78901 ACGCATGAGA CTCAAGAAGA AGATTTGACC TTCTGCGAAG TCTTCGTTAG CGGTAACCAT
    78961 CTTTCTAGAC ATTCCTTTTT CAATCATGTC CAGATAAGAG TTATGGTAGT GCCACCCGGA
    79021 TTCAGTTTTC TTTTCCGGGA CTGTAGACAT GCGGGCTATG TTTCATCAGT TCGGATTGCA
    79081 AACGTCCATT GCTGGCCAGA GCTACCATCT GATCGAGATG AGGACTATTG CGTTTGTACT
    79141 CCTCGAACTT GTCTTGCATG AGCTTCTCAT TGTTCTGAAA CTCACGCCAC TGATTACGTT
    79201 TGCGAAAGTG TTTGAAGATC ACGCAAAGCA ACATGTAGAG TGTCAGGAGC ATGAACACAA
    79261 ACACAATGAA GACCACAGAG TCGAGCACAA AGTGCCAATT CTTAGAGACA CCCAACAAAA
    79321 CATTCAGGCT GTCACCTATA TAGTAGATGC TATACATTGT TTTGCTCCTG AATGGTCAAA
    79381 GCTGTTTGTT GACTGATGGC TGTACTGAGT TTATCCATAG TGGGTATCAG CTGGTTGCCA
    79441 TCCATACTCT CGAATTCCAA CCAATCACGG AAAGTGATTT CGAAAGCTCG ACGAAGTCGC
    79501 ATGACTTCTT CCGACGGATA CTTCTCTGTC AGGACTATGA TGGCATAATA CTTCTTGCGA
    79561 AGCTCCATCT CTTTTATAAG ACGAGACCAG TGTTCCACAC GGCGATAGTG ACTCTTCTGT
    79621 TCCTCGTGCC GGATACCGAA GATACGCCAC AACCCTACAC ACATGAAGTA GGTGACAGCA
    79681 ATCATCAGTA CAAAAAGAAT CACGTTAAGG GTATGTTGAT CTTTCATGAG GTTCCTAATA
    79741 AAAAAAGAAA CATAAGGCAG GGCACTAGGC CCTGCTCTTA TTAATCTTCG CGCTTTTCGT
    79801 TTTCCACCAC TTCCACGGGT TCCACGAACT CACGGATGTG TTGAGGATTG GGCACTTGCA
    79861 CATAGTGCGC ATGGCCCAGG ATCGCAATAG CGAAAGGTGC CGGGGGCTTC TTGCCCAGGA
    79921 TCGTTATGTA CATCACCTCA TGCAGGTGGG ACAGGAACAT CTTGACTGCA TAGCGGCGAG
    79981 CGCGTGCATG GATGTGTGCA GCGCTGAGCT TGCCACTTTC CAAAGCCTTG CGGGTCACCG
    80041 TGCCAGCCGA GTAGTTCTTG GTAGCCAGTT CCTTGGCTGC CTTGTCAGCG AACTCACCGC
    80101 GTTCGTTCTT CTCGGTTTCC TGGATCTTGC GTTCCTTGTA CATCTTGCCG TACACCGAGT
    80161 CTTCCTTGTT GGAAGTCTTG ACGAACGACT CACCGATCTT GTAGCACAGA GTCTTGAACT
    80221 CTGCGTTCCA GGGACGCTTC TGGCCCTTTT CCCAGACAGC ATGACCTTCG ATGCCTGCGT
    80281 ATTTCCAGAT GGCGCCTGCG GTAGGAGCCT TCTCGATATC GATGTAGGCC AGCAGACCAG
    80341 CAGCGGTCAC AGGGCCCATG CCTCGAATGG TGCGCAGCCA TGCGCCCACA GGATGGTCGA
    80401 TTGTGTAGGC ATCCAGAGCC TTCTTGATGA TGTCTTCCTG CTTGCGAGAT TGCAGAGCCA
    80461 GATAGTTCAG TACCAGATTG GGTTCACCCG ATTCAACCAT TGCACGCACT TGGTTGTCAT
    80521 AACGGATACG GTCGCCCTGA GCAGTGTAGT AGCTGTCTAC CAGGAAGCGT GCTTCTGTGG
    80581 CAGTCAGGAC AGCTGCATCT TCCATCATGG CTTTGGTTTC TTTGCGATCG AGCTTGGAGG
    80641 CTTCGTTCAG ATCACGGTTG ACCATTGCGG TGATGGTGGT GTTCATTGCG TTGAGAGACA
    80701 TTTTTCAAAG TTCCTATATT AAGTTAAGGA AAGGACAAGG GATGCGATCT GAAATTAGAT
    80761 TCGCTATACG TATTGATACT ATTATTCTCT ATGGCTCACT CGGAGCTACT GATTCTATTA
    80821 TGTAGCTTGG TTCACTCGAA ACCTGCTGTT ACTATTAGAG GATTTGGTTC GTTCAGGCCA
    80881 TTGATACTAT CTGAGAATTT GACTCATTCA CACTCTACGA CACTATTACG TGTTTTGATT
    80941 CACTGAACTC TATTGGTACT ATTAAGCACT ATGGTTCGTT CATTATCGCG TGATACTAAT
    81001 TATTGACGTG ACTCATTCTT ACGAATTGAC TCTATCGGTA AGTTTGATTC TCTACATAAG
    81061 CATGAAACTA TTTAGTCATA TGGATCGCTC AAAAATCTTG ATGCTATTGC TTTCTACGGC
    81121 TCACTTGAAA GGGATGGTAC TATCCTTGGT ATTGATTCAT TTTCCATTTA TGGTACGATT
    81181 AGTTGGTATG ATTCAACGAT GCAGCTGCTT GGGACAAATT CGTGCTGTGG CTCATTCGGC
    81241 TTTGCAGATA CTGTTATTGG ATTTGATTCA CTCTCTGATG GAGATACTAG TTTCCCTAAT
    81301 GGTTCATTGA GCGACGCGCT GGTACTATTG TCCTACTTGA TTCATTCGGT CGGGCTGGTA
    81361 CTAATTAACC TTCTGATTCG TTTTAGATCC AGGATACTTT CTGGTTACAT GACTCATTCT
    81421 GTCGTCTCGT TACTATCTTG TCTAATGATT CACTCCAACT TTGGGATACA ATGATCTCAT
    81481 TTGGTTCAGT CAGAAGCGTC TGTTACTTTC GTCCTACCTG ATTCATTTTG CAGCCAAGAT
    81541 ACAATCGAGC TTTATGATTC GTTTTTGCTT GAGGATACTA TTGCCATGTA TGACTCATTA
    81601 TGACGACCGG ATACTATCGG GATTTCTGAT TCACTCATCA TCTACGAAAC TGTTATCTGA
    81661 TATGGTTCAT TTCAGAGACA GGATACTTTT AAGCACTTTG ATTCATTTGA AGATGTTGGT
    81721 ACTATTGATC ATCTTGATTC TCTCCAGGTG CCGGGTTCGT TCGCAGATTA TGGATCGCTC
    81781 GAACTAAGAG ATACTATTCT TTCCAATGGC TCATTTTACT GGCCCTCGGT ACTGTCACTT
    81841 TTTTTGATTC ATTTCCACAA GAAGATACTT TCATTCTCAA TGATTCACTC TTGACGTATG
    81901 ATCCTATTGT TCGTTATGGT TCGCTCATAA GCAGTGGTAC TATCAGACTT GTTGGCTAAC
    81961 TTGTTTCCAA CGCTACTATC AACTTGTATG GTTCATTTCT CATTGATGAT ACTATTCGAG
    82021 GCTTTGATTC ACTCGTATTT TACGATACTA TCATTTCTTA TGGTTCATTG TATGCCGTCT
    82081 TGATACTATC GACGTGGTTG ATTCATTTTC TTCAGTGGAT ACTAATTGCC GTTTTGATTC
    82141 ACTTCCGGGA TATGGTACTA TTCTCCGCTA AGGTTCATTC CATTCCGTAG ATACTATTTA
    82201 GCCAGTTGAT TCATTAATCT GACGTGTTAC TATTGTCGCT ATGATTCGTT AGCACATGAA
    82261 GCTACTATAG CTTTCTATGA CTCACTTGGA GTGCCAGATA CTATCAGCTC TTTTGGTTCA
    82321 GTGTCACTTA GATGTTGAAC GGCAGACGGT GACCAACCAG TTCCAACTTC ATCTTGGGAC
    82381 GACTAGTTTT TTCATCGTGT TCCACGGTAG CCAGATGGAT GCGGCTACCG ATAGGCGTAC
    82441 AGTTGATCAG TGCACGTGCC TCGGTAGACA GACGCAGATC GTCGCGCATG CCGACCAAGG
    82501 AAGGCATGGA GATGGAGGTG TCCAGTTCGT AGTTGCTCAG CGAACGGATC AGCTGACGAA
    82561 CATGCTCTTG GCTTTGAGCG GACAATGGAA TCTCGTCTGC AAGAACACAC GCCACATATT
    82621 CCTCGTTGTT CGTGCCATAA GGCATTACCA TCATTTTCAA ATAGTTCTCA ACCAGGTATT
    82681 CCACTTGGAA GAGTTCGGCC GTTTCTCTGG CCATGTCATG GACGTACTTC TCAGAAGGAC
    82741 CGAACACCAC AAACGACTTC TTTTCGATTT GTGCTTTGTG TGCAGCCATA GTCAGAGCTT
    82801 GGCGGGTACG ACCAGAGTGA TGACGGCCAA CGATGATGTC GAACTTAGAT GCTTGCATAA
    82861 TTAACTCCTG TTCAAGGTTA TCAGTAAGAG TATCAGGTCA TGATACACGT TGATGATATA
    82921 TGTTTGTGAT CTTTTAGGAT CATGTTATAA ACACGGCATA AAAGAACTCT ATAAATGGGA
    82981 AAAGAAAAAA GACAGCATAA GAGCCACCCC GAAGGGTGGC CTTATGACTG GGTTGTGTAA
    83041 GGACTCCCGA GTACCTGCCA TTGGTTTCGC CCCTACTGAA CAAGGGATAA CCATTTGGTA
    83101 TGGACTTACA AGATCTTTGA GCTGTATGGT CTAAACGTTA AAGAAGTTAA TCTTTGAAGT
    83161 CTAAGCTTTA AGCTCTTAGC TTTGAAAGTG ACACGAATTT CGGAATCGAA CCGAAGACAA
    83221 TCGCCGAGAT GGGGCGGTGC TCTAACCAAC TGAGCTAAAT CGTAGGTGCT TAATGCCAAA
    83281 GCGTTTTGGT AACCCAAGAA TTTTATTTCG CTTGGATTGA CGAACTCTCA GTATACGAAT
    83341 TCAATACACC GAAGTCCTTA CACATTATTC AGTATGGCAA TGTAAAATTA CATTTCCACA
    83401 TCGATCTCGG TCGTCGTGTT GCTCATGGAC AGCACGTAGT CGAGTTCGGT ACGCAGGAAG
    83461 GAGTTTTCTT CTTCCAGCTT GTTGGCCGCT TCCACCAGGT TCAGGGGATC GATGAGGTAG
    83521 ACCTCATGGA TCTTCAGCTG GGTTTCACGG GTGCTCTCCT GGATCGCTGC GATCTGTTCG
    83581 GCCGTAGCGT CAACAGGATA GGCGCCCTTG GCCAGGACAT CGACACGCTC GTCGAAAGCG
    83641 CGGACGTGTT CCTTGTAGCT GGCAGTGACG GACGTGTACG AGTCACGCAT CGACTTGAGC
    83701 AGCTTCTCAC GCATTTCCAG CGTACCCTTG AGCAGGATCG CTTCGGCCAC GGACATTTCC
    83761 TTGCCGGACA CAGTCACCTT GGTGTTCTGG TTCGACAGGT TGATCGCGTT CTTGATCGTC
    83821 ACTTGGCGAC GAATCATGCC ATCGATCTTG TCCTTTTCGC CTTGGATGTG GCTTGCAACC
    83881 TGGGTTTTAT CCAGGCCGGT GATGCAGGTG GTCTTGCCAT TGACGCCAGT ACCGAAGCCC
    83941 ATGAAGACAT GGCGGTTGGC GAAGTACTTG GAGATCTCTT CCTTCTGGGC CTTCAGGGTA
    84001 GCCAGAGCAC GCGTGATGCT CATCTTGGTC AGTTGTGTCA TTTCGGTTCT CACTTAGGTT
    84061 AAGGTTTCAA TTGTAGGTCT ACTACACAGT ATCAGGTAGT AGATACTTAT TTATATTAGT
    84121 TCAGTGTCAC AGCAAAGAAC ACGGAGAGAT TAGAACGAGT AGCTTGACTG CACAGTGTGA
    84181 AGTCACGGCT AACTATATTA CCCATCTCCA GACCATCTTC ATTGCGGAGT TTCTCCGCCA
    84241 AAGAACGATA AGCATTCTCG TAAGCCACGA TATACAGATC GTGGTGGTTG ATAAAACGTG
    84301 TCACAGTTTG TGCTGTAACT TCTTCATCAT TGCGTGTCAG CGCGGTGTGA TGCACAGGTA
    84361 CACCCTTATC GTCTACACCC AGTTTGATGT AGAACACATA CTCGACACCA GGGACAGGTA
    84421 CGAAACCAGT CATCAGGCGG ACCAGTTCTC GTATGAAAGG TTTGGATTCT TCCTTCACAC
    84481 CAACCACGGC GTGTTCATTA GGTACGAAGA ACTTTTGCAA CAATGCAGAA GCACTCATGT
    84541 GGATAACACG TTCTGCTTCG TCGCGCAGGT CTTCAGACAG TTCTGTCAGG TCGATATCGA
    84601 TGATGTCCAT ATTTACGTAG AGACTTTAAA ACCAAAACGA ATGTCTTGCA GCGTGGAGCT
    84661 AGCATGCAAA GACGTGATGT AATCCTTACT AGTAACCATA CGTTTCATGT CCGCATGTGT
    84721 TTTACCCAAG TTCTCTTCCA AGAACTCGAA AGCTTTTTCA AGCTCTCTTT GGAAATGGAT
    84781 GTTCAGCTGG TCTATTAGAC CTTCAATAGT GCAGTAGCAC GAAATAATGG GCTGCTTCTC
    84841 CATTGTGAAT ATAGCCAACT TGAAGATAGG TTCTTTGTGC ACCGACACCT TCGGATGTAC
    84901 CAGCAAGAAG AAATCCATAC CTTTTTCGAA CCCACGTGCC AGTGCATTGC CAAAGGCATA
    84961 CTGCAAAAAC GTTTGTATGT CCTTACACAA CGATGGGTCA GTGCTGGCAT CTACCATGGT
    85021 TACGGTTTGT GGATCCATGA AGTCTGTCAG ATAGAAAGAC AAAGCGCTAG CTGCTCCGAA
    85081 GGCTAGTTTG TCAACAAAGT CTTTCTCTGT CTCTGACAGC TTGTCATAGT CAACCCAGTT
    85141 GACATATGCT TCGTATATCT TGTCACTCAT AGCTACCCTT CTTACTTAAG GTTTAAAAAT
    85201 GCTCGACCTA TTGGACGGCA TAAAAGCCAG GTTTACCTGG CTAATTCTGT CTAATCATTT
    85261 TTTACCATGC TCTGAACATG ATGTGAGGTA TGTATGTATG TATGAGAGGG GGTGAAACCC
    85321 CCTCGAATAC CCTCTGATGT GCACTCCCTG TCGGTCGTGG GGGATGGAGA CTTCGTCGCT
    85381 GCGTCAAGCT GCGTCGTCGT AGTCACTCCT AGCAGTCCAC TCCCTTCGTC TTCGCTTTGC
    85441 TCAGTACTTC GGTCGTCTTG ACTTGCTCCT CGTAGAAAAA AGTTTTCTAC ATAACATAAA
    85501 CGACTAGAGA TAGAAAATAG AAAAAAGATA CTAACCATAG TTGTAAGTAT ACTTAGGAGA
    85561 GAGTCTTGAG GACTCTCCTA AATAAACTAA GGAATAAGGA AATAGAAGCA GTAGAACAAG
    85621 TCTACTGCAA CTACGAACGA AGTGAGAGAG AATAAGAAAG AGTACTCCCC CCTACCCCCC
    85681 TCACGCGCCG CGGCTAGCGG TCGACGCCAC CGATCCATTC GGCCACCGAC AACGTTTTGC
    85741 TTTGAGCTGT GTTGCCGTAG AAGTTATCCT GCGCTGAAGC TGACATAGTC ACTCGTGCAT
    85801 TAGGATCCAC GATCACGTGC GACTCGCGAC ACAGTGCATC GTTCACATAC ACAGTGCGAG
    85861 ATCCAGACAC GATCTTGAAA CCGTTTGCTT CCAGATAATC AGTAATTGCT GCTGCTACTT
    85921 CGTTTCCAGA CAAATTAACT TGTAGGCCGG TAAGCTCACC GTCCATTCCC ATCGGAATAG
    85981 TTTCAATCTT CATCTTAAGA CCTCGTTTGA TACATGAACA AGTCGTAGTG GCTAACAGTA
    86041 CTGTTAGCCA GCAAACGCTT GATCGTTTTC ACTGGCATCT TATACTTGAA CTTGAGGTGG
    86101 GGTCCAACAG GCCACATCTC AATAGTTCCT TCATCCAAAC GGAAATCATC TCCCTTTATG
    86161 GAAGCTACAG CACGGATAGT GAACTTGACC TTTCCGTTAC GCTTTGCCAT GCGGCGGAAC
    86221 TTGCCGTGGA TTTGGTCCTC AGGTTTGAAG TTAGCCACCA CCCAAATGCG TTTACCATCA
    86281 ACGATAGGTG AACTTGCAGT TTTGACAGTG GCTACTAAAA CACCAATAGG AGTTTTGATG
    86341 TAGAGTTTAC GGAGACTGAT ATCCATGTCT ATTCCTTGAT AGAGCGTATC CAGTCACCCA
    86401 CCACACAAGC CGTCGATTTC TCAGATGGAT CCTTGATATT CAGTTTCTCT TGCCATACCG
    86461 GAGTCAACTC CACGATGTCT TCTTTTCTCA GCACCACAGT GGCATTTTCA CAAGTCTCAC
    86521 AGTTGGCGAA CACGTAGTTA GGAGTAGTGT GGAACTTCAC TCCCTCCTTA GCCATGAAGT
    86581 CGGTAATGGC AGTGGACAGC TCAGGGCCAT CCAACGTAAC TTGCATGCCA TCGGTTTCAC
    86641 CAGTTTGATG ATTCTTGGTA ACAATGATAT CCATGAGAAA CTCCTCAAAA GAAACAATAC
    86701 ATAAGCCAGG GCCGTAGCCC TGGCTCTTTT GCCGTCAGGT CAACGTTTTG CGAAAACTAG
    86761 CGTTGAGCTT TGCAGCCACG TCAGGATGCA CCTCGTCATG CATTGGGTAG TAGAAACGAA
    86821 CATCTTCATC ATAAAGGAAG ACAGGACGAG TCATGCCACG ACCAACAGAA CCCATTTCAA
    86881 CGTTACCGTC AAAGTCAGCA CCGAGACCAG TCAGTTTGCT AACAACTGGT GCAGCTTTAG
    86941 CAACGGTTAT GGTCGGAACC ACAGGTGCGA TAGCAGCAGC CAGCAGGCGG CCCAGAAAGC
    87001 CGCGACGAGA TGTACTCATG AGAACCTCAT GACAGGTTGA CTGCGAACAT CGATGGCTTG
    87061 TTGGAACGGA CCTGTTCCGA CGCTGTCTCT TTGAGCGCGA AAGCCGGATT CCAGATACAT
    87121 GCCGTACATT CCTTCACGCA GTCGCTTGAG CAGATCTGCT TCGATCATTT CAGCGAAGAC
    87181 AACATTGGCA GCCTCGGGAT CGTAAACTGT AGTCAGTTTA GGAATACCGA TGAACTTGTC
    87241 AGCGGCCGAG GCTGCGGACA GTGAAGCAGC TGGTGCCGCT AATACTGGTA TAGGCAGTGC
    87301 TGCTGCGGCG ACTGTCGCGC CAAGCTTCTG TAAGAACTTG CGACGGCTGT TGAACATGAA
    87361 TCACTCCTTT CATATAGTGA GGATAGTCGA TGTGGGTCTG CTCGCTAACA TACGACACGA
    87421 TAACCGTATT GTTAACGAAT ATGGCTTCAG CTTGACTGGC GTATTGGAGT CCACCAATCA
    87481 TGGCTGCGAT ACTGAGAGAC AGTACATTGC GTTTCATGCC AAACCTCTAC GGCGAAAGAT
    87541 ACGGCCGACG TCAACTTCAA TCTCGCAGTT TTGGTTATGC TGTTTCATCG AAGAGAACAT
    87601 GCGGTCACCA AAGATAGCCC GGTCTTTCTG GCCTTTATAG TCGCCAGAGC GGACTTCACT
    87661 CATACTACGG TCGAGTTTCT GCTGTTCTTC GCGAATAGGA TCCATAGTTA ACCTCCTTTC
    87721 TTGTAGAGTT GTTAATTGAT ATTCAGGCTT TTGGCAAAAC ACAGTTGGCA TCCTTGGAGA
    87781 TCGAAGACTT TCCTTTGCAG TACTCGTCGA TGACACTCTG AGAGAAGCCT TGCTCCAGCA
    87841 ACAGGTCCGT GTGCTTGGTC AACCAGAAGG GATCCTCCAG TCGAGAACCG CCCATGTTAA
    87901 AGAGTAGACG CTTTTGCTCT TGCTCGGACA TTCCCTTGAT ATCAACGTTG AGTTTAATAT
    87961 CGAAATCCTC ACATTCCCAA TCGATGCCTT TTACAGGCGG AACATCCAGT CCATAGCTGG
    88021 CATTCCATGC TTTCCAAAAC CGCTCGTCTT CCATAACGGT TTGAATGGTA GCAGGCTTTG
    88081 CTCGTGCTGA AACTTCATCC GCAGGTGTAG TCTCACGATG ATAAGCCATG AAATCTGCTT
    88141 CTTTGAGATC GCCATTCTCT TCCAGTCTGG CACGAAGCCC TTCCCAGTCG TACTGGAGAG
    88201 AATCAGCAGT TGGCATTTCG CGGCGAAGAG AACCCAGGTT GAAGATCTTC CATTCCTTCT
    88261 TTTCTTCCTC AGTCAAAGGA ACAGGAGGAA TATTGGGAAT CACAACCTTA TCCTTGGAAT
    88321 ACTTCGGATC AAGAAGTATC TTGTCCAGGC TGTAATCTGG CACACCTTCA TTATTGACCA
    88381 AATCAAAACC ACCGACACCA TTAGGTGAGA ACAAAGCAAT TCCCTCCTTC AGTGCCTTAT
    88441 CTATATCAAA TATTTCCGTA CTTCCATCTT TCTTTAAAAC AGTAAGCGGT TTACGCTCCT
    88501 TGTTGATTTG CAGTTTGATT TTGCTTTGAT CTTTTTTTTC AGGACGAATA CTGAAAGCCA
    88561 TATCTACCTC AGAGGCGCGG TGAACAGATT CCGGTACACA CACACTGGCG TAGAGATCAA
    88621 AGCCCGTGGG AGGCCGACGG AGAAAGATAC CAGGACGAGT AGGTAAAGTG AACAAGTCCT
    88681 TGTGTAGCGT ACGCTTATTC AAAGCTGGCC GCTGGTTGAA CAGATAGCTT TTACCATTGA
    88741 TGACCTTCAC AGACTTGATC ACACGTGTTT TTGCTTCGAC ACGGGTGTAG CCCTTGTTGA
    88801 CCAGATCCTG AACAATGATG TCACGATTGC GCTTTGTATT GGGAACACGG CGACGACGAT
    88861 TGGCATTACG AAAATCCCAG ATGGTAGGCT TGCCATACAC CATACGCTTA GCAGACTTGC
    88921 GAACACTCTT GGGAGTATTA CTCGACTTCA GGTGAACACC ATTGATTTCG ATGAGTTGCT
    88981 TGATAGTCAT GTCTTTTCCT TTATGCCTTG AGTGCGAAAC GTTCATTGTT GGCTTGATCA
    89041 TCTTCTTCCA TTTCGCGAAC GACATGTTGG ATGCTTTTGG CCACAAAGTA GATGTCCATC
    89101 GTGTGCGGCT TATTCCAGTA AGCTTGATCG CCGCGGATGT TCTTCAGGAT ATGCTTGGTT
    89161 CCACGACGCT TGGTTTTGCC GCTGGCAACC AAGGCATTAG CGTAAGCCTT GATTTCGCGA
    89221 CGAGTACGCA GACGGTACTT ACGATGGTTA CGGGCTTGCA ACTTGATCTT AACAACACGC
    89281 TTAGGCATAT CAGTCCTTTA GTAAATTAGG ATTTGTCTTC TTCGTTGATT TCCACTTGGG
    89341 TAGTGGTGAC ATCACGAATA CCAGGGATGT GATTGGGAAC GCGGACATCT TTCAAAACTT
    89401 CCGCGTAAGC ATCGCGAACA CGACGACCGA ACACAAAAGG ATTGGGTGCA TCAGCAAAGC
    89461 GTTCCTTATC CAGTTGCTTG CCAACCCATT CCAGGAACAT AGCCTGGACC TTGTAGTCGA
    89521 TGAATTCACC AGAGGGCCCA CTGGCATTGC TCAAGTGATG GATATTGGGG TGAACATCCC
    89581 AGAAGTGTTT TTGCAAACGC TTCAGTGTGA GTTCAGTAAC CTTTAGCGGT TTGGCCAAAG
    89641 GAATTTCGTA TTCCTGGATC ATGACATCAG TCTTCATGAT CTGTTCAGGT GCTTGGCCGA
    89701 AAGCACCAGA GGTGGCGGTG GGATCCACGA ACGTCTTGAT ATTGGACATA TAATCTCTTT
    89761 AGGAAACGGT TTCTTCTTTG GTACTGACAT CGAGAGTACC GTAGCTCTCG ATAAGACCTG
    89821 TCACAAAGCC ATCAGGGTCG AAGGCGTTCT TGCTAGACAG GGCATCCAGA TCACACGCCT
    89881 TGATAGGCTT GATTTCTTGG ATGTAGTTCG GGAAAGGCTT TTCATACTGG TGTTCGAACT
    89941 TAGCCTTCAC TTGCTCCAGT CCAAGTGGAC CAACATAGAG CTTGAGGTTG CAACGGCTAC
    90001 CGCGAGTCAC AGCTTCATCG ATCATATCGA TGTGGTTGGT AGTCATAACG ATCACCAAGT
    90061 TTTCCATAAC ACGCAGACCT TGCAATGCGT TCAGGAAGTC AGAGATATCA TAACCAGAGA
    90121 AACGGATATT CTCCAAAGCT ACCATGTCGC GGTCTTGCTT CTTGATTTCT TCCAGCTACT
    90181 CAGTCTTGCC ATCTTCACGC AGTTTGTTGA GCTTATCGCG TTTGGTTTTG AAAGTACGAG
    90241 ACAGCGCAAT TGATTCAAAG TCTTCGATAC CAATCACACC GAGACGCTTA CCTCCCAAAG
    90301 ACTTAGCCAC ATTACGCAGC GAAGCATTGC CCATGTCCAA AGGAGACATG CTGTAAAGAT
    90361 CAGAGTTGAG GTAGTCACTG ATATGACGTG TCAGCTCAGT CTTACCGGTA CCAGGAGGGC
    90421 CGTACAGAAT AATGTTCAAA CGATAGGGCT TACCATTCTT ACGATACCAA GCTTCGTTGG
    90481 CTACGAAGTC ATCCAGGCAC TTGTAGAGTT CCTTACGAAC GTTTTCTGCC AGAAACAGAG
    90541 TAGGGCTTTG TTTGATCACT GCCGTCTTGG TCTATGCGCC AGTCCAGTTA GCAATTTCCC
    90601 AGAAGTAACG GCGTTGGTCT TTAACTAGAC ATTCATCAGT TATAAAGTCA AAGACATTGG
    90661 CATTGCGACC AAGAGTAATT AACGACAACG CCTGAATGAT ATTGCCGCGA TTGTCTTTAG
    90721 TGCGTTCTTT AGTTACACTA ATGAAACGTC TACGAATCAA CATCAAGTGC TTGCCTTGAC
    90781 CCAAACCAGT ATTGGAATCC AGTTCAGACA CACCTGTGGA ACGATTACGA ACAGCAAACC
    90841 AGTTTTCCTT AATCAACCAT TCCTCGTATG CAATAAAGAA CTCCTTGGAC TTGATATCTT
    90901 CATCATGCGA AAGAAATGTC GATACCGTGA GGTTGTTGCG AAGGAAACGA TTGATCTTGG
    90961 CAGGGACGCT ACGAGCCAGG TAAGAACACA CAGCCAAAAA CCACACGGTG ACTAGACCGC
    91021 GAGTCACTGG ATCATTACCA GACAGATCGT TGAGCAAACC CAACACTGCA TCTTTGATTT
    91081 CCATTACAAA CATGGGACTC CTTAGTTAAG TTTAAACATA CTTTACCTGT GCAAAGTACA
    91141 CGTTGATAAT ATATTGTTCA AACATTCTAG GCCATAGTTG CTGTACGTGC CCTTGTGAGG
    91201 CACGTACAGC TTCTAGGAGC GTTTAAATCA CAGGGATAAG GTGCTGGCAT CCATTACAAC
    91261 TTGCGGGCGT TATACCGATG CGCATACGTT TGTAAACATT AGCGCAGTCG TGAAACTCTT
    91321 CCAGGTCTTT GGTAAAGCAA CAAGGTAGAG ATAGGCCATC AACATTCCAG TACATAGGTT
    91381 TACCTACAAA GCCAGCACCA CATTTATATT GCGGTGCTTT CTTAATAGGA ATAACCTTGA
    91441 TAGGCATTCT GTCGCCATAG ACTTTCACAT AGTCAGCCTT GGGCTGGACA GACTGAACGA
    91501 TATGATCCAA GCCAAAAAAT TGACACCATT GTTTCAGGTC AGTGAGATTC TGTCCATAGT
    91561 CAACAGTGAG GATTCGGATC TTACACGACA GTGTATGTCT GTAGACCAAA GTATTGCCCA
    91621 TAACCTTATC TAGATTAGTA CGTCCATTAT GTTGAGACAC TTTCTCATCC AAACTGTCGA
    91681 TACTAATGCC AAGTCGGCGA AGCTTACTCA AGTCTTTTTT GATTGTGCCA TTAGTGATAG
    91741 TTTCAAACTG ATACCGATCA CCATAGCGTT GCAGAACATC TTCTAAGTGA GGCCAAAGTA
    91801 AAGGCTCACC CTCACCCTGA AGACTAACTG GACTACCAGG GGGAATAGAA GCCAGAATCT
    91861 TTTCAAAGAC TACTAGCTCC ATATCCTTTT GTTCCATTTG CCTGCCGGTG CAATACCAGC
    91921 AGGAAAAGTT ACATCTGGTA GTTACTTCAA TCTGCGGAAC CATCCTCAGC AGGCATGAAG
    91981 TGTGGTGCAG ATAGGCGACA TGCAATCCAC AAGCCACGGC ACAGAGTGCG TTCGTTACGC
    92041 AGCAATGCCT GTGTGTCAGT AACGTTCAGT GCCATCTTGT TGAAGATCGT GCGATAAACA
    92101 TCGTCATCTT CGAACTGATC CAAGATAGCA TCTTGCGAAT TCTTGCGGAA CTCGTCGTAC
    92161 TGATCTTTAT TTGAGCAGAA AGCAGCAGTA GTAGCCACGA TGAACTGTGT GACCAGTTCA
    92221 GGAGACTCAC CTTGAACTTC CACAGTCTTG AAGTTCAGTG CCACGTCCTT TTGGGGGCGA
    92281 GCTACTTGCC AGTGAGCAGA TGACTTGGAC TGACAGTCGT CCATGGCTTT GCCCATGTAA
    92341 CGCATGTAGA AGTTATTGAT AGCTGCGTTT TCCTGACCAT TGGGACCACG GCGGTCAGAA
    92401 TGCAAACCAA CCAACATGGA GATCATGTTG GGGATTTCTT TGGGATCGAA TTTGTTAGCG
    92461 CCTTCCATAG CGGGACTCCT TTTCAATACA TGCCATTAGG ACGGCATAGA AAAAAGAAAC
    92521 AGCCCTCCAC CCGAAGATAG AGAGCTGTTC TTTAGTGAAG ATCGCGGTAA TTACCCAAAC
    92581 GAGCCATGTT GGTCATCTGG CCAGTCTCCA GATTGAAACC AGCAAATGTT TCCCAGTCTG
    92641 CTACTGAACG AATCTTACCA ATACCATACT TAGAAATATC ATCAGCATTG TCCTCAGGAA
    92701 AATGATGACT CATACCTAGG ATGTACTTGA CACGATCGAT ACCAGATCGA CGAGGTGCAA
    92761 AGTCTTCCTT TTGATCGTCG TTCCAGTGCA AGTTCTTTTT GTCCTTGCGT GGATCGTAGT
    92821 AAAGATGATA AAGGAAAGTA CGCTGTGGAG CGTATAGGTC AATGCCGTGG GTATACAACC
    92881 TGATAGCATA GCTTTGCTCT TCACCAAAGA AGTAAACATA AGGATCGTAA GGCACACGAT
    92941 CGAAAATGTT ACTGGGACCA AAGAGACATC CGGCACTGAG AGCAGGAGTC AGAGTAGGTC
    93001 GGCCTACATG ATCAGGGTGC AGAGAAACAT CCGCCATGAA GATAGGTAAG CCAGAGTTGT
    93061 GGATATCATG GAACTTCATG AACACATGTT TAGGGCGTGT GTCCAATGGT TTATCCAATT
    93121 CAAAGGCTGG TGGATATGAA GTCAGCACGC AATCGTGCTT AGGTAATGAT TCGTACTCTT
    93181 TGAGGATCTG AACATCCCAG CCCACATCGA AACGACTATG CGCGTCGATC TGTAGGACAA
    93241 ACTCTTCGTC CTTACGAATG TCTGTAAGAA TCTTGCTACG AGCCCAGGTA CAACCCTTAG
    93301 CTTCACGGCT ATCACAAACC ATTTCTCGCA CATTACGGCG ACGGCCTATG AGTAGACTCA
    93361 TATCAGTGCG TGGGTCAATC TGGGAGAACA CACCAACAAA GATTCGTTCT TTGTAAGTTG
    93421 CCTTAGCAAA CAAATCGTTG ATGGTGTTTC TGGCTTCTAG ATCTCGATAA GCAGCGATAG
    93481 AGACAAAGAT CCTATCGTTA ACAATATCGA TCTTGTTCAT CACGAGACCT TGTAGTAGTG
    93541 GCTCTCAGCC AAGATGTCGC CAGTCTCACT GGTAAAGATC TTGACATGCA GACGCTGGCC
    93601 AACACCAGGT TTGGTTGGTG CAGTCTGTGT ATCGTTAGTC CAGACCAGAT TGTTGGGCCA
    93661 GTTCAACGAG TACGAAGCAC CTTCAGGAGC CACATCGATA CTCAGTGGCT TGGTAAGCTT
    93721 GGAGTAAGCA CCCATCACCA CATCAATAAT ACCGCCAGGG GCGATCTCAA TGAAGTAACT
    93781 GCGAATGGTA ACTGGATCCA GTACCATCTC AACAGGATCA CCTTCCACGC GGAACTTGGC
    93841 TGTCAGGTCA ACGCCAGAGT TGATCTCACG CCAGGGTTTC CAGGATTTGT CAGCGTTTTG
    93901 GTAAGCAATG AACTTACGTC CACGAACTGC ATCCAGGTAT TGTGGGTCGA TAACAGGGGC
    93961 ACCCAGATTC GAAGGGAACT TGGGACGAGC TTCTGCTACA ATGAAATCAC CATTCGATGT
    94021 CTCGTAACGT TCCAGTAAGA AGTCCATCTG AGTATTCTTC AGATAGCCAG TCAGGTCAGG
    94081 AAGGTTCTGA GTGGTGATAA CAGCAATGGT TGACAGAGAG TCAATGACGT ACGAGCCATA
    94141 ACTCTTACCC AGTGGAGCGA GATGTGCATC GATCACTGGT TTGTTATAAG TGTGCTCAGG
    94201 TGGTGTAGGG ATCCTACGAA TGCCCAACCC GTGCAATGCT GCCATAAACA TGTTGGACTA
    94261 CTCCTTAAAT GAGGGTTTCA GAAACCATCT CACCATTGGC GTCGTACTTG ATCTGGTACA
    94321 CCACGGTTTC CACGACAGTG CCTGCCTTGT TATAGATCTT GGTAACACGC TTGTTGTACA
    94381 AGCCATTGAC AATCTCGATC AGAGGATCGT GTTCGATTGT AGAGATTTGA ATAACAAGAC
    94441 CTGCACGGTT TTTGTGCGTG ATCTTGCGGT AGATTCCATC GGTGTCTGGA TCGGAGCGTT
    94501 CAGTAGTCAT TGGCGTGAGG TAACCCAGAT TGCGTTCCAG GAAAACAATA CGTCCTACCA
    94561 ATGCAGCGAT GTCATGACCG ATGCGCGTGA GAGTGCTTTT GACATTGGTT TCGAAAGACA
    94621 TGTCAGATCT CGCTTTGTTC GAAAGGTGAG CCAGTAGCAG TAGCCGTGGC GTCAATATAG
    94681 GTTTGAAGGA AACCGGAACT ATCCCCCAAC TCTGTCGTAC CAGCGGCTCC GATGTTCTTT
    94741 CGGGCTTGTG CCTTGTGGGC TTCCGTGAGA GTTTGATCCA CTGAGAAACG GACTGTGCTA
    94801 GCCAGTTCTT CAGTGATGGT CACTGCCATG GAATCATTGT CTTCCAGCAG TTGTGCCAGA
    94861 CGAGTCAACG CATCATAAGC ACCGTTAGGG TTGCTAGTGA TATCAGCCTT AAGTTCCACG
    94921 ATCTTAGCCA AGATCTGGTC ATTCGTCTTG AACGAAGACC AAGTCGTAGT AAGAGCAGTA
    94981 ACTGTATCGT CGATCTGATT ACCAGCAGGG CGACCTTCGA GGTCATTCAT GCGGTTGGTA
    95041 ATAGTGACGA TAGCAGCCAG TATGTCATGC ATGTCGCGAC CAACACGCAG CATGGTGGCG
    95101 TTGTATTCAT CAGGCGGCGT GGTAGCTGCG GAGCCTTGCT CCTTACCGGC TGTGTAAGCT
    95161 GCTAAGCCAT TGAAGGCTTT CTTATCCAGG AAGATGCCAC CATCGGTGGT CATCCCTAGC
    95221 ATGTTGTCAG GGTCGTTGCT CAGGAAGACG AATCGTGCAT TGACACCACC TGAGGCGGTA
    95281 TAGCCTAAGC CACGCCACGG GGTAACACCA TTACCGACCT TGAAAAGTTC GGTATCAACT
    95341 TCAACGCCAA TCTCCTTGTC AGCCAAGATA GGATTGAGCG AAGTCCATTG CGCACTTTTG
    95401 TTCTTACTGA CTTTGACGGT TTGTGCTGTT GCCATACATA CCTCAATTCA AAAATTGGAA
    95461 CAATACTCAT ACTAATTGCC AAAAAAAGAA GGGCATAAGC AGGGAACCCG TAGGTCCCCT
    95521 GCAAAGCTGC TTAAGCCAAG ATGGCTTCTT CTTTTTGGTC ATTCACCTTT TGGTAGTAGA
    95581 TGACCATCTC GTCGAGCAAA GTTGGATAGC TCGCATTCTG ATGCATCAAA GTAGATGCTT
    95641 CGTCCAGCAG CATGGCCAAG GTGTAACACC AAGAGATCAT GTCTGAGAAC TTCTTCAGAT
    95701 GGTTTTCAAA GCCCGGGTCC TTCCTGGCTA CTGTCTTGTG AACAGTAAAG AAGTCAGACA
    95761 TCATGCTGCC AACTCCTTCC GCAGTTTGAT CAGCGTATTG TGACAACACG CTTTTTTGCA
    95821 CCTCGACGAA AGCCTCCATG ATGGCTTGCC GTTTGGCAGC AACATTCAGG TGAGACAACC
    95881 CGGCACGAGT GTAAGCTGCA TCCGACATGC GCAAGCACAT GTTGAAGAAG TGGTTGTCAC
    95941 CGAAGTGTTC ATTGCAGATA CTCGTCATCC GGCTGAAAGC CTTCAGATGA GTTCCTGCGA
    96001 ACGTCGGCAG CAACATGACG CCAGGCGCCT TCAGAGTTTT CCAACCATTT TGACGATAGT
    96061 CGTTGATGGC TTTCAGAATA GGTCCAATTG CCTTAACGCG ACCTTCGAGG TCTTTGTGGA
    96121 TGGAGTTCTT GATGGCTGCA TCTTTGCCCA TGAATTGCAT TTCTAAACCT TTTTAAATTT
    96181 GGTTTGATTA ACGACGGTTG GTGTGATCTT TGTTGACCTG AACACAGAAC AGCGTGCCAC
    96241 GGCGCCATTG ACGTTCACCC TTCAGTGCCT TGGCAATATC CCAAGCACGC CCAGGTGTGG
    96301 AAGAATACAC GTAGTAGTTA GTGACGTTGG ACATGTCCTC AGCCACTACC ACAGTGTTCT
    96361 TACTAAACGT GGCGATCTCG ATAAGATCGT TCACGTCGGC ACTGTAGCCA GTGATAGTGT
    96421 TGCAGGCGAT ATTACCACCA CCTTTGCGCT TCCATGCTTG TGGCACGATA GTGCGGGCCA
    96481 CATGATCGGC CAGACGTTTA CGACGAGCTT GGTAAGCTGT GTTATCTGCC CTGGGCTGCA
    96541 CGTGTGGTAA GGTAGCGAAC ATCTTGGGAT CACCGGCCAC AGTCTCCAAT GCTTGACGGA
    96601 AATCCATCAT CAGTACAGCA CAGCGGTTGA AGACCTTGGG ACCATCTGTT TGTTTCATCA
    96661 GCTTAGACTT GCTCAGACCG TAGTCAGGAA TCGTTGCATA CAGCGTGGTA GCGTGAGCCA
    96721 CCATTTTGCG CAGATTCTTT TGAGGCCATG CCTGAAAAGC ATTGTGGTCA AAGTACAGAG
    96781 TCGAGATCAT GGTAGCCATG GTGTTCTCGA ACTGTTCAAT GTTTTCACCA CCGATGTTCC
    96841 AGGCATAGTC AGGCATGAAC AGACTTACGT GCTGAAATTT ATCGTGGTTG GACTGGTCGT
    96901 ACAGGTAGTC AAATGATCCA CGATAAGCCA GTACCCATGT ACGGCCAGTA AGACTATCAA
    96961 GATGTACAAG ATCGTCCATC GACAGGTCCA CACCCACGAT GAAAGTCTCG TCAGATTTGC
    97021 CGATGTTGTT TTTCTGGAGG AGAGCATTTT GGCAAGCCAC CGGCTGTACA CGGCGGCCAT
    97081 AGAGGAACAC AAAGAAAGAC AAGCCGTAAA GCGAGTCCAG GGATTCTTGA TCGTACACCA
    97141 CAGTGATAGG GGTATCCTGC TGGAGTTCCA TACCACCGTG TTCACGGTCA GAGAAGAACC
    97201 AGGGTTTGTC GACGATGTTC AAATCGACGG TACTCTGCTT AGGAGCAGTA TTGGTGAACA
    97261 CGCCTTTGAG CGCATTCAAA GCGGTGCGTG GCTTCAAAGC CTCCATGACG AAATTCATCA
    97321 GGTGGCTGAA ACGGCGATCA GGGAAGGAGT AGATATCGGG ACTCATGTCG GACCTTTGAT
    97381 AAGTTTAGGT TGAACAAATA TTGTACTCAA GTACACAGTG ATGATATATG TTTCAAAGAA
    97441 AATTGAATAA AGCAGCATAG ATGGATGGGT AGACCCCATC CATCTACTAT GTCGTTATTT
    97501 TGGAAGACAA CGGAAACGAG CGAAGTCGAT ATTGTAAGTA TCAAACTTGT AGCCTTTCTC
    97561 CACAATACGA TTGGTGAGTG CGTTGGCTAT GTTATCCACA TAGACCAAGT CAATCACTGT
    97621 TTCCTTATCG AAGGAGATAG GATGTTCTTC AAGGATAGTC AAAGCAGAAG TGACTTCCAA
    97681 GCAATTCATG AAAACACGTT TGCGTGTACC CATGCCTAAA GAGTAACCAG CGATTACATA
    97741 GAATCGACCA GTCTTGGTAT TACATAAGAC ATCCCCGTAT TTAACAGGAT GCTTCTTCGT
    97801 TCGTATCATT GCCGATAGCC TTTACAAAAA TAGCAGTTCT CTTTAATCGA CTGCAAGTAC
    97861 GCTTGTTCGT CTAGATCAGG TAGGATCAGT GGAATGTATT CATCTAGCAG TTGCATCCAC
    97921 GTCACGTTGT AACCCAGGTA TTGGGCTCCA GTCCAGACTC TCTCGATCCA TGATGTCTTG
    97981 CGAGACATAT AGATCACATC AGTACCAGGC TCCAAACCTA GTACTTGATA TTCTTTTTTA
    98041 TTGCGTTTGA AGAACTTGCA AGCCGTCAGA AAACGGAGCA TGAAGTCTGT ATTTTTGTAA
    98101 AGTGTCTCTA CTTCTTTCAA AGGCAGCAGA GATAAAGAAT GAATAGTGCT ACCATCATCA
    98161 CCGGCGGTGA TGTCAGTATT GAGCACTGTG AACTTATTAG CCTTCTCGTT ATCCACAAGA
    98221 AGATTAAAGG TTAAGGGGGC ACTTTGATCT TCTTGACGAG GATCAAAGAT ACAGCAAAGA
    98281 TTGTAGGCTA AGTTCTTACC AAAACCATCA ACCTTTACTA AGAAGTAAAT GGTGCCACTG
    98341 GATTCATCTC GCATGAGAGA GCCCAATGGC AACCGTTGTT GAATAGTCAC TCAAGACCCC
    98401 ATTGTGGTAA ACCGTAGAAA CGGCACCAGG TAGTACAGAA CGATTGGTAC TGAATACCGT
    98461 AACCAATCAT GAGTCCGTAG ATCAAAGGCA TTTCTAACTC CTATAGTTAA GAACCACAGG
    98521 ATTAAAACCT TTTACATAAA CTCGACGTTG ATTTCTGATG CTATGTTGTA GTTACCATCC
    98581 TGATACTGGA TGATATAAAA CAACTCAGTA TCATTACCAA ATTCAGCACG AACGTGACCC
    98641 ATCTGGCTCG TAAAACGATT CTTGACCAGA TGATTGTCAT CGCGCTTGCG GATGAACAGC
    98701 ACGTTCTTCG TTTGTGTGGC TGGAAGCTTG CGCAGCATCT TGAAGATGTT TTGCATGTCC
    98761 AGAGCCATGG CACTGACCTT GTTCGTGATT TCATTGGCAG ACATAGCCGT ACCCACCTCA
    98821 CGGATACGAG GATAAGTCAG ACCACGATCG ATACCAAACG AGGTGTAGAC AGCGGACTCG
    98881 CAGTCGGACA GGATTTGTTG GGACTGGAGC TTCTCGGCAG AAGAAGCTGT CTTGGATGTT
    98941 TGCACCATCT GTTGGAGCTT GCGCATCCCT TCCAAGATAG TGGTGACGGA AGAATCAATC
    99001 AGCATGACGA AACCCTAATT GTTTACGTTG GTACAGCTTC TCAACGTATT GAGCGTTGAA
    99061 ACGACGGAAT AGAACCACCC AGCGTATGAA GCTGGTTTGC AGTAAGTTTT CGACCTGTGC
    99121 ATCGCTAGGC CACTCACCTT CGTACTTTTC TATGAAGTAC GTATTGTCAG AATCGAAGAT
    99181 ACCCTTCAAC TCGACATAGA TCTCTTTTTT CTTTTGATCG ATAGTGTGGT GCACTATGAC
    99241 CATATCCCTT TTCAGTGAAG ACGTATCTCC ATTGATAAGT GATTCAACCC AGTTGATACA
    99301 ATCTTGTTCA TTGGCGAAGG TGCGATAGAG ATTGTAGTAG CGACCTTGCC AGGATACTAC
    99361 CTGGGTCCCG GGATAAACCC GCCGTACAAC AAACTGCGGC GTTCGCTCTT TCGTTTGTTT
    99421 TTCGTGGCGA TGTTTTTTGA TGTAATAACA TCCTCGCATG CTGCTCTCTC CTTGTAAAAC
    99481 CAAGAAACTG CTTGCGACAC AGCTTCACGT ATTTCGTGGA ACTCTGCGTC GAGTCCCTGT
    99541 CGTTCCACCA GGAAGAACTT GTATCCTCCA GTGGGTCGCG TAATGCGGAC ATAAAGACGA
    99601 AGTTGTTTTC TACGATCCGG TTTCTCAACC AGAACGAAAT TACGATTGGT AGACCAAGCA
    99661 CGTTTGCTAT TGGCCACCAT TGTCTCGGAG TAGACTACAG CTTGCACAAA GCTGTTGTTA
    99721 CGTGAGTACT CGTAATCGCA ATCCATGAAA GCACGAACAT GTGAACCATG GACCATCCAA
    99781 CCAGTATCAG CATTATTACG TGTGATACGG ACTGGTGTAA TGGGGTTATG CTTTTCAGCA
    99841 GGCAAAGGTG TGAACATAGA AGTCCCAAGG GAGATTATCG AAGTGAGATA CACTAGTACT
    99901 CCTATCGATG ATATATGACT GAATCATTTT ATATCTCCTT TGGGTTTTTA CTCCATTTAA
    99961 CGAATAGGAC CAGTCAAGTC CATTAGAGCG GACGATTGAT AAGGCCAGTA GATTTCGCTG
   100021 TTACTGTTAG AAGCAGCTTG GTACATGTTG TAGCCTCCTG AGAAGAAAGC ATATACCTTG
   100081 CGCTTGTCGA GCTTGCCAGG GCAAACTACA GGCTTGAGGA AGGACTCAAT AACATCGACT
   100141 CCATTCTCAG GAGTAAAGCG TGTCCAAGCA GCACCCATGT TAGGTGTATG GACACAGAGG
   100201 TTGATACCAG GTACTTCACC CATGTAGTCG TAAGCACGAT TCCAGATAGT GATGCGTCCA
   100261 TACATGTTGT TGTTCACGTA CTTCGCTACC TGTGTGTTGA AGTTGTAACC ACTACGTGAA
   100321 TCGGGACCCC ACAGTGGGGC AGTGCTAGTA GAAGCAAACT GATCAGTATA CGAGTTGTTC
   100381 TCGTTACCCT GACCACACAG AACCATAGTC GCACTGAAGT TGCCAAGGTT ACCACCAAGG
   100441 AAACCGGAAT AGCCAGCAGA TGTAGGGGAG TGACCAGAAG GTGTGTAAGG GTTTATCCAA
   100501 AAGTATGCCG GATTCTCGAT GCCGTTTATG ACGAGGTGCC CGTTCTTGTA AGCTGTTTTA
   100561 GCCAGCTCTC CAAAAGAACA TTGCCAGAAA TTAGCACGCT TGGAATAAAG AGTACCAGGA
   100621 AACCAGTAGC CTTTGTGACC CATCGTCACC CAAGCATCAT CACCGTAGAA GTACCACTGC
   100681 CAGTTCATAG AAGCGGGAGC ATTCACTTCA GTGACCAAAT ATATTCCAAC CGAATATGTG
   100741 GAAGGAATGA ACATTCGGAT AGAGTTCAAT GTGCCATCAC ACTCAACCTT TTGAACTGTA
   100801 AGGGTGTTAC GCCACTTCTC ACTGTCTGGC CAGTTTGCTG GGCGATCCTT GTTGAAGATC
   100861 AGGCGCACAT AGTGGGCCTG TGTACCGCTG CTACCGCTAC GGAACAAAAG ATTGTTAGCG
   100921 TCACGGTCAG CAAGAGTCCA TCCCAGTGAA GGATAGCTCA GAGTTACCCC ATTCGTGTAG
   100981 TTGCCGTTAG GAGCTTCCAC ATTGAACGTA AAGGTATTAC CACTGACATT GTCAATCTCA
   101041 TGCCAAGTAT CAATAGCTCC CACACCAGTA CCATCGATGG AGATCTTCAC ACCCCCATAC
   101101 AGCGTGGCCT TCTCACCGAT ATCAACTGTT GCAACTTTGT CAACGACTTT CACTGATACG
   101161 ATTGGGAAAG GACCAAAACC TGAAGACAGG GCTTTGATCA TTGCTTCCTT GTAGTTCTCA
   101221 ATTGAGAAAA GAGAATGTAG GAAGTTCAAT TCGTTGGACA AGTAAAAGAC TTTGTTAGGA
   101281 CGATTGATCA TTTTGTTGGA TCCATTGGAA CAGGTTTGAT AGGGCCCAGA ATGATGGACT
   101341 CGAATTTACC ACTGAGGCTA TCAGTGGAAA CAACTACATA GTCGCGATTC CAAAGGTTCA
   101401 GGAATTCGTA AGTGCCATCT TCTAGGCTAG AGCCACAACT GCCCATCAAT TGCATCTGAG
   101461 GATAAGTGAA AAGCTCCAGG TTGCGACGTG GGAACTTTCC ATCAATATCT GATACTTTGC
   101521 CCTTGATGTA ATATGTAAGA CGTGGATCTA CTACGTTGTT TCTCCTGAGG TCATCCAATG
   101581 GGTTATTGTC GACTTCAGCG AAAGGCTTCT TAAGAAAGAA CTGATGTGCT TTATCAGTTC
   101641 CCACCATATC AGGGAAGTTG CCATGGGTTT TGAAGTTAGG ATCCAACTCT ACTTCCCATC
   101701 GCATTCCGAT ACGATCATCA AAGCCATCAG GAACTGCACC CACAAAAGGA TCTTGACCGA
   101761 AGTTGAAAGT CAGGTCCATA TTAGCAGAGT CATGTTTACC AGGTGCGAAA ATACTGAAGT
   101821 AACAACGCTC ATCAACATTG TCGGCACGAT TAATAAACGA AGAAACAAGC TCTGGACCAT
   101881 TGAACTGGAA TCCAGCAGGA GCAAAAGGTG AATTGATCAG CTTGATCACA CCCAACTGTG
   101941 TATCAACAGC GAAACCACCC AACAGCCCCT TCTTTCCGCC AGGAACATCA ATGAAGCCTG
   102001 GAGGTATAGA ACCATTTGAC ACAGCTTGGT TAACCTGGTA GTAGTTGTTA CCATCACGGT
   102061 AACCGCTGTA AGCAGTTGAG AAATTAAAGA GCATTGCCCT TGAAGGCCAG GCAGCTCCAG
   102121 CTGGAGGCCC TGAAATCCAG TCTCCCCATG ATCCACCAGT CTGTCCACCA TTCTTGGTTT
   102181 CAAGATTAAT GCCCATGAAA AATCCGGCGC CCCGCCCAGG CCAGTTTACA CCTGACTTAG
   102241 ACCAGACTTC GAAGTAGTAT TTACCACGAC GCAAATGACC AGACAAAGTA GTCTGAATCT
   102301 GTGCACCGTA GAACGTCTGA CCATCAAAGA TGTCTTGTTC TCCAAGACGA CTGAAAATAG
   102361 ACCTTCCATC ATCACTGATG AAAGAGTTAA AGTGTCGAGG ATACTGAGCT TTATTTGAAA
   102421 GATCAGTTTG AAAATTGATG AACTGATGAT GAAGCGACTT TTGCAAAACA GCAGGAAAGC
   102481 CAGAAGTAGC GTTAGCAGTC AGACCGGAGA AGGTCCAAGG GTTACGATAC TTCAAACGAA
   102541 CGTTCATCGT AATGTCAGCC AAACGACGAT ATACAATACC GTCATTGGAG TACTCAACTT
   102601 TGAGCTTAGT CAGAGACTTA GCTTGTGTGC TGCCGAAACC AATCTGGAAA GCATCAAAGC
   102661 TTTTGTTTTC AGTCAGGTCT ATGTAGATGA CGCCAGTGCC ACGGGTTTTA GCTGCGGGGA
   102721 TAACCAGAGC CTCACCCATG ACAATGGTGT CACGCTTAAT GATGGAGGCA TCTCCAGATA
   102781 CCGGCACGAA GTTGATTCGT ATATTGGCAG TAGAGATGTC TACTTGGTTA GAACCACTGA
   102841 AAAGTTTGAA TCCAGAGATT TCAATGTCTA CTGGATCCGT AGTCTTCATT TGTGGAGTGA
   102901 TGCGGATGTA ACGATTAAGC ATTACTCATC CCACTTACGG TTAATAACAA AAGGCGCCAT
   102961 ACAGTAGGTC TCGTTGTAGG CGTTGTTATC ACGGTTACTA TGGTCCATAG GGGCGTAGAG
   103021 GTAGGCTACA CCATCTTCAT CTTTACTAGA AGTAAAAGGC ATGAAAATCG CACGGATATG
   103081 ATAATCTGAA TAACGGTAGC CTGCCAAATG ACCAAAGCAA GAAAGAGCAG ATCCTGGCCC
   103141 ACTGACGCGC CCGTAAATAG GTACACGGCG GTTAGCCTTT TCTACACTGG ACACATAACC
   103201 AATATCCAGA TTAGAAGTAC TGCCGTTGAG ACGCCAGGTA TTGTTGGTAG GATCAGGACT
   103261 AGCATGATAA ATAGACCAGT ACCATTTACC ATATGCAGAC TGATTCAGAC GAATAACAGG
   103321 GCGACCTGTA TTCCAATCTT CAGACCATAC ACCACTCCAT TGTGGTGAAG CATTTCCGTA
   103381 GTTGAGGTTG TTGGCAGTGG CACCAGTTCC AAGCGGTTGG AAGTAACCAC CAAAAGCTTC
   103441 ATTGTCTTGT TTGTTAGAGG AAATGTAATC ACCAAACCAA CTCAAACGAC CGCCCTGTAA
   103501 CATGGGACGA CTATGTTGAA TAGAGCCACC AGGTGTGAAC ATGTCAGTAC AGATATAGAC
   103561 AGTACTATTG TCACAAACAA TCCACCAACC ACGAAAGTGT GATGGATCAG CATTGCGAGA
   103621 CTTCAATACA ACACGTTCAA CGTTATCGTA AGCGCGCGCA TAATCAATCA ATTCGTTGAT
   103681 GCTTTTAGCA TCCAAAGCAA AGTCAAAGCT AGCAGTGGTA GCGTTCTGGT CAACAATTTT
   103741 GACCATAGTA CCAGAGCCAT CAGAGTTTCC TGACTTGATA ACAGCTTCAT TGGTTCCTGA
   103801 GAATACTAGT TCCCAGCCAG CATTCTCAGG AACAGCTTTG ATGGATCCAC CATAAGTACC
   103861 GTCAGCAACT GTAGTTTCAA AGGTGGCTTC TGTATCTCCA CCTCGAATGA TCGTCCAGTC
   103921 TTTGTTCAGC TGAGGCTCAT CGCAACCAGA AATGATGAGG CGACAATAGT CCGGCAAAGA
   103981 AGTATTTGAT GACCCATACG TCATAGTGGC TTTGCCGTTG GCTACTACAA TACTGAGAAC
   104041 ATCAAAAGGA GTCCACCCAC CTGTTAGACA CTTTTTGATA ACATCGAGAA ACGCGCCAGG
   104101 TACCCCGTTC AAGATAGGAG CATTTGGCAT GAAGCTCGTA TAAACACGAG GCATGTTACG
   104161 CATTTGAGAA TCCTTCCATT AAATCATAGA ATTCGGACAT AAGGTAGGAC CCGAAGGTCC
   104221 TACCAATATG TTGTTAACGA ATAGGGCCAG TGAGGTCCAA GAAAGTTACT GCATCGTTCT
   104281 CAGCGGCTGT GTTGCCACCA CCAAAAGCAT TGCTACCATT ACTGGAGGTG CGAACCAACA
   104341 CACCGCGACG TTCCCGATTG TTGATGTTAA CCGTGAATTT ACGATGAGGT TCTCCTTCAA
   104401 TACCGCCTGG GCGTTGATCA AGTGTATAGA CACCAGGAAT AAGACCAATG CGATACCCAA
   104461 GATTATCACA AATCGACATG GGTTGTAACA TCATCTCAGT TTGATTACTA ATCCAGGTTG
   104521 GTGACTTAGC TGGTCGCCCA CCAGACCATT GATTATAGAC ATGTTTAGGA AAGATAGCTC
   104581 CACCAATTGC AAAGTTAAGA TAAGAATCAG AAACTTTACC GCCAAACAAG GCATCTACAA
   104641 AAGTAGTGTT GGTGGAGCTA TAACCGCACA AACCTGGAGA AGTATTATTG CCTCGCTGCC
   104701 AGGCAATGGG ACGCCAGCTA GTGAGAAAGT CTGCTTGTGA GACTCGTGTA CCTACTATAT
   104761 AGGTAAGAGG TAGTTGAGGA CCAGTTGACT TCATCTCACC AATGCACGAT GAAGACAAAC
   104821 AACCCATTTC ACCGTTCTTG ATAGCTTCCA ATGAATAAAG GGTAGTAGTA GTGCCAGCAT
   104881 CTCCAGCAAT AATTACCGAG GCTCCATCAC CATAGAAGAA ATAGTTAAAA CGAGCTGCAA
   104941 GGTTAGCTGC GCTATAGTTG GTGTAAGGAT GAATAGGAAG TATCTGTACA GAATCCGTTT
   105001 GTGGTGTGGG ATACTGCGCA ATTGGCTCCT GGGCTTCATC CAAATTATAA GCAATGTAGA
   105061 TTGTGTGATA GTCGTAACGG ACATCTACAT AACCACCAAC AGCTCTTTTG TTAATGATCA
   105121 GATAGAAAGG AGTAACTGCA TCTGTACTCC TATAGATAGT CTGCACTGCT GTCTGTTTAA
   105181 CCAGAGTCCA TCCCAGTGAA GGAACGGAAT AGGTAAGACC ATTTGTGAAT TCAGCATTGG
   105241 GTGTATCCAA AGCAAAGCTG AAACCATCTT TATAGATATC GAGTAACTCA TGACGATCAT
   105301 CCAAGGCGGC GACACCAGTG CCAGAGATAG CCAGCTTACA ACCAGGTAGT GAATAGAAAT
   105361 TCTTCTCGCT GGTGGTTACT CGAACTACCT TGTCGGTTAC TTTGATTTTG TCAATGTTGA
   105421 AAGGACCAAA TCCAGAAACC ATGAACTTGG TCACGGCATC CATAAAGTTG GTCTTGGTAA
   105481 GATCTGGGGC GTAACTAAAG TTAGCCGCCA TAAAGTTGAT GCGTGAAGCA GCCATTAAAC
   105541 TATTTCCTTT GGATAAACAG GACCTATACT TTCAGTCACT GTGTTGTTAC GTACGTCCAC
   105601 ACTAAAGACA GAGTAGAGCC CATAGGCAAT ACCGTAGAAC TCATAAATGC CTGACTGTGA
   105661 CGCTACACAA GTGTCAATAA AAGAGCCAGA AGCATGGCAG AACAAACGAG CAATGAAACG
   105721 TTTGTCTTGT ATATTAGGGT CACGTGAAAT AGTGCCCTTG ATATAGTAAT GCCCGCCATT
   105781 GTGCTCACGC ATTCTGATCG CATTACTTTG ACTAGTTATA AAAGAGGTTA TGTCTCCATT
   105841 AGCACTACTA TCCCCAGGAT TACTGAAGTT GATGTTACCA ATGTCTACAC CTCGGTTTAT
   105901 CAAAGTGTCA GGGACTTCTT GCCAGCGTGG TCCAAAGCCA CTTTGGTATC CGGCTGGAAC
   105961 AGCGTTAGCA AATGGGACCT GCCCAAAGTT AAGGAACATG TCTTCGCCAC TATTGTAAAA
   106021 CCCATAAGTA GGATTGATAA TGATAGCAGC TTTGACTTTA TCTCCAGCCG CCATGTCTGT
   106081 TCCAATGTTG GCATTACTGA TATCATAGAT ACCAGGAGCC ACATCGGCAT AAGTGGGATT
   106141 TACCACCTTC ATGTTGCGGT TGTCAAAGTC AATAGCTAGA CCATGTTGAA CTCCAGGACG
   106201 ATAAGTCTTG AAAGTTATAG CTGGACTATA TTCCTTTTGG TACGTGAAAT CGCTAGGAGC
   106261 TGTGTTAGTA TTACTGGCCG CACAATGATT TAGAGCAATA CTGGGTCCAC GCAATGAAGA
   106321 GTCTCGAACC TCTTCCAAAC GCTCAGTAGG ATCCTTTGGG AGAGCCAGTG CATACTTCAG
   106381 ATAAGAACTG CCTACAGCAT TGGAATAGGA ATTCTTGAAA GTGCTACTTA CTTCAAAGTA
   106441 GTATTTTCCA GATTGGAAAA TACCAGGTAA CAATACAGCC ATCCCCACAG TAGAAGCTCC
   106501 CCAACTGAGG TTTTGTGTAC CTGGCTTCAG ATTCACATTG CACTTGAAAG AATAATTGTC
   106561 TCTCAAAGTG ACATCACCTG CTGTCAAGTT CCTTATCACT TGGTCAGCCT TTGACATTAC
   106621 GAAAGGGTAA CATTCACCTA CTGGTTTCAA ACCAGTAAGT TGCCAAGGGC CAGGATAGAA
   106681 CAGTTTCTTA TCAGTACTAA TACGGACAAA AGAACGGTAG GTGATACCGT CATCACTGTA
   106741 TTGCAAAGAC AACTTGTTAA GGAAAGATTG TTCATTAGCC CCAGTGCCAA TACGAAAAGC
   106801 GTTGACATTG ATCGCAGTAG CGAACGTCCA AAGCACATAA GCTGCGCAGT GCCTGACAGC
   106861 TGTCAAATCG ATGGTTATTT TTTCACCATC TGTGGGTTGA TCGTTCTTGA GAACATTCAA
   106921 CTGCGTGGCG TTAAGACCAA AACCGCTACT CAGCGTGGCA TTCTGATCTA CACGTGTGTT
   106981 ATCATTGTAG AGATGTACTG CACTGATATC CAGTACAGGG CTTTTAACAT CCCCTACAGC
   107041 TAAACGGAAG AAACGTGCGG TAGGCATTAG TCACCCCACT TTTCACCGAC CAACATTGGG
   107101 ATTAGACCTA ACTGGGCTTG AGGAGCGTTA CTGGCTGATC GCGTCGTGTA GTAATTGAGA
   107161 GTAGGTAGAT TGATGTAACG TTTACCGTTG ATCTCATCAA TGCTAAAATT CCTCAATGCG
   107221 CCATAAGCTG CCACGTTGTA GAACTTGGTC TCTTTGATGT AACCCATCAA TAGAGGATCA
   107281 ATCATAGTTC CACGGGCAGG CCCATGACCA GTGATCAGAT AATCAGTAGT CAAGAAGTTA
   107341 GGTTTCAGTT TGTAACTGAG ACGATTACCA ACCAAGGCTC CACTGGCTTG GGAGTTATTG
   107401 AGGAAAGGCG CCGGTTGTGC CGACACATAA CCCTTCATCC ATCCGCGGAT ACCTTTTAAG
   107461 CTATTGGTCA GAACAGCCAT ATGGTGATAT GTATCTGTGG GGGTGCTATT AGCATACCAA
   107521 CCGATATTGT AGTTGTAGGT AGAATTGTAG TTACCATTAC CACCACTGAC ATAACCACAC
   107581 AGGCCAGTAA TGAAGAAGTT CTTCTTATCT GCTTCCGCGA AAGATTCGAA CTGTCCCCAA
   107641 GACATAATAG GACCACCTAC AAAGTTTTCG AAGGCTACAG AAAGAGTACT GCTATCTTGA
   107701 CGGTCAATAG AGATATGGCA GTTGGTGTTA TCGGCAGCCA ACCAGTAGTG TTGTGCCACT
   107761 GCGTTAGCAT ACCCTGACTT ACAGATACGG TAGTGACGAC CAGAATCGTA CATAGTCTCC
   107821 CAGTTGAGAC GATTAATACC AGCAGTCAAA GAAGTCATAT TTTCATAAAC TTCAACAGTG
   107881 GCCTGGTAAG CATTGGTATC GATGATCTTG AGACAAACTC CCAGGCTATC CAGGTTACCG
   107941 CTAATGAACA CAGCTTCGTT GGTGCCAGAG AACAAGATCT GCCAACCGGC CCCAGGTTGA
   108001 TTAATCTTGA TAGCACCACC ATAAGTACCA TCAGCCACAG TGGTCTTGAA ACTGAAGGTC
   108061 GTCAGATTGT GAGCAGAAAC TTCCACTGTA CCGTTGAGCA ATGGCTCATC GCAACCTTCA
   108121 ATCGTGATAC GGCTGCCGTT GAAGTACACT TGACCTTCAA CCACAGCTTT GATCGTGGCT
   108181 ACGCCATTGG CAACCACGAT GTTGTTAAAA GAAACTTTGC TAGTCCCGTT GACGAGACAA
   108241 GCTTTGTACA CCTCCAGCAA AGAACCAGGC ACCCCATTCA TAGCAGGAGT GCCAGGGCAG
   108301 TAGCTAGAGT AAATATTCGG TAGATTACGC ATGATTAAAC TCCAAGCAAA TTCATAACAT
   108361 AAGAGCAGGA CCCCCAGGGT CCTGCTCTAT GTCTTTTACG GGTTCAGTGG TTTCTTGTGA
   108421 ATGATGTCGT ACGACGTTAC AGGCAACGAC TTGTCGTGCT TGACGTTATA CTTATCCACA
   108481 GGTTCTTGAT CAGAGAAATC ATTGTCAGAC TCCACGTAAC CGCAGTTAGC AGAATTGACT
   108541 TTGATCAACT GGTCAGTGGA CCCGCCTTCA CCGTCAGATA CCTTAGCCCA TTGGTCTTTT
   108601 TCTACGCAGA AGTAAGAGAT GATCGTACCA GCAGGAACGT ATCCGCACTC AGTACTACGA
   108661 GGATCTTCCA AAACTTCAAT GGTGGTGTAG TTACCATTGG CCACAGTTTT CCAACGTTCC
   108721 CAGCCTTTAC AGTAGCGCCC AAGGACAGTA CCAATCGGAG GATCAGGATA CCAGCCACAA
   108781 GTAGCTGAGT TGTTTTCAAA CAGTTCGGTG TAAGAGCCAC CGGCACCGTC AGCACGGCTG
   108841 ACGTAACGTG TCCAGTGTTC ACACTTGTAA GACAGGGGAT TACCACGCTT AGGGAACGGG
   108901 TTATCCGGTT TCTGATAAGG CTTTGTACCC GCGAACGGAT AGTGAAAGTC TTTCTGACCA
   108961 AAGTTAAACG TACCCGTACC AACTCCGTTA ACCTTGGCCA TAACCGAAGG ATAGAAGTTG
   109021 TTAGCCTTGA TAGGGTTAGG ATAGTTCAGC TTAGTAAGCA GTACTTTGGT TTGGTTACCA
   109081 GCGTAGACAG TAAGAGTCTG TTCCTTGAAG TCAATCTTGA AACCAATGGG AGTTCCCTCC
   109141 GGCACGGGCT GGAGCATTTG CTCCTTGACA CCAAAAACAT TGACCATACC AGTCAAAGGT
   109201 TCAACACCGA TACCGTTGGC ATCCCATACA TTGTAAGACA CATGGGTACT GTCACGGTTT
   109261 TGCATACCGA CGTATTGTGC ACCAGTCCAG TCATTGAGTT CCCAGAACCA CATGCCTGAG
   109321 TAGTTACCCC AGTCAGCGAC CAGGCTACCA GTCAGATTGG TATACGACAA CCTGTCTCCC
   109381 GACAAGATGT TCGCTGGGTC CATGTTAGAC GCACTGTTAT TGATACGTAC GTTGGACAAG
   109441 CTACCTTCGT CAGGTGGAAC CCATCCACAT TCCGTAGAAT TGATAGCTGC CAGGCGAAGA
   109501 GTGAATCCAC CATCACCGTC AGCGATCTTG TTGTACTTAT CAAAGCCGTC ACAAACGAAA
   109561 CCAATAATGG TTCCTTCTGG AGGCTTGGGG TCTACCCATC CGCATTCGAC TGCGTTGATT
   109621 TTGTGGACAG CTGTAGTGTA ACCACCACGA CCATCCGCTA CTCGCTTCCA CTGATCCACT
   109681 CCAACACAGA AATACGAAAT GATCGTACCC TTTTCAGGAG GAGGATTTTG TATAGTACCG
   109741 AAACCAGCAT AGTAGTCTTG AGGTACTTGA TACTTGAAAG CGTATTTGCC AAAGTTGATC
   109801 CAGGCCCAGC TATCGAAACG ACCAGCGATA AAGAAGTGCA TCTTCTCATC ACGGAGATCT
   109861 TCGAAACACC AACCCTGCCA GACACCATTG ATGGAGAAAC CGAAACGACG GTTATCCATA
   109921 TCCAACTGAA TACCAATAAT ATCCTTGTCT TTAACGTCTA TGGTTTGTGC ATAGATACCC
   109981 TGACGGTCAT TGTGATACTT CGTGGAGTCA TACGGCCACC ATGAGTAAGA GTATTGGTTC
   110041 GCACCAATCC ACTCAGACAT GTTAGTTGCA GCTGTACCGA AACCCAAACC AACTTCCAGA
   110101 TGACCGGTAG TGGGTAGATA GATCTCCACT TCGAAGTACC ACTTACCAAA CATGGTAAGG
   110161 TAATTAGAAA CCCCGTTATC TCGCAGCAAA GCTCCGAAGA CATCGTTATC AGGATTAAGA
   110221 ATAACTGAGT TACCCTTACG TGTAGGATTA AGCATGGTGG GAGTCACCAG CTTATTGGGA
   110281 TTGGGTTGCC TTGGTACGTA TCCGCACTGC TCTGAGTTAT AGGCCACCAC CTTACGGTAG
   110341 TAACCACCGG ATCCGTCAGA CAAATGCTGA ACACGTGTAG TGCCGGCGCA GAATGTTTGA
   110401 AGCAAGGTAT CTGGAGGCAA GATGACTGCA CCACAAGTAG GTGCATTCAG GATGATAGGC
   110461 TCTTCGTAGC GCCCACCCTT ACCGTCAGAA TAGATACCGT ACAGATCTCG TCCGTTACAG
   110521 TACGTAGAGA TCAGATCACC ATAATTCAGT TTCGTGGTAT CGATAACTGT TACACGAGTC
   110581 TTAACGTTTA CGATAGGTTT GATGACCTTA ATCGGAGTAG TCTCGGTAGT AGTGATGTCA
   110641 AAGTAACGGT TTCCTTCCTC CACCAAGTTT TCCTTGATGT AGTACTTGAT TTTAAAACCA
   110701 CTATTGCCTA TCGGCAGCTG GAAGTTGATG TTGTTAAGAG TGTTAGTCCA AGTAGCTCCG
   110761 TTATCAACAG AGACTTGTAA ACCATCCAAC GCCGTGGAGT TGGTGGTGAC GTGTGTAATC
   110821 TTAACGTTGA AGTTAGCAGT CTTCTCAAAG GCAGGTTCAA TCTTTGCTTC GATCTCACCC
   110881 CACTGGCCTT CTTCAGTTGA ATTGGTCAAA GGCATGGACA GAGACGAGTC CACATGACGA
   110941 TTAGCCAGTA CACCACTACT GATGTAGAAT TCGTCTTTGA ACCATTCCTT GTTATTCTGA
   111001 GGAGTAACCT TTACCTGGAT ACGATCAACG CCAGGAGTTA TCTCATCAGT ATTGACACGC
   111061 GCACAAACGT AGAAGTGACG GGCACCCGCA CGGACGTTGA AACGCCCACT GCTCAGGCTT
   111121 TGCAGATTCT CTTCATTGAT TCCGTAGAAG AGGTTAGCCG CAGGCACTGC CTTGTTCGTG
   111181 CCGAGGTACG TGGCCTCGAC AGCGAACGTG GTAGCAGTCG CAATGCGGGT GCTAGGCATA
   111241 GCAAAGAATA ACTCAATGCT GTCGCCTGGT GGCACATTGC GAGCCATCTA GTTATCCACC
   111301 GATGTTGAAG TTACCACCAC CATAACCAGT ATCACCTGGC ACAGGCGTGA CGAAACCGCA
   111361 AGACTCAGCG TTCTTCTCGA TAACCTTCCA GTAGTAGCCT CCGAAGCCAT CTGCCAGCTT
   111421 CTGACGCTTG TCGTAACCAT CGCAGCCTTC GCCCAGGACA GTATCGCGGG GAGGCCATGG
   111481 TCCGATAACT GATTCGTCGT AGGGGAACTT GTTCTCCAGA CCGATCTCAG CACCACTGTA
   111541 GATGCTCTCG ATGTTCAGTG CAGCTGTGTC GAACAGCTTG ATCATCTTGA TGTTGGACTT
   111601 GCCTGCGGCG CCATCCCACT CATATTCCGG CTTGAAAACA CCGTTGCCTT CTTGGAAGAC
   111661 ATATGCTTCA GTACGGTTAG ACGAGAACAT GGAAACCCAT TGCAATGGCT TGTTGGTGTC
   111721 ACCAGCCAGT GTAAGCGCAG CCATACTGAC AGTCATAGCA CCACCAGCAA TACCGTCGCG
   111781 TTCGAGCACC AGGACTTCCT TGGTGTCAGA CGTAATGATC ACAGGGGTAT AGGAGATAGC
   111841 ATCATCGCTA CCACCCCACA GAGGGAAGAT GCTCTTGGGT ACGAAGTTGC CGTATACAGG
   111901 AGTGTCGGCA AACTTCAGAC CAGTGCGTTC AATCGTATCA TCATCCTTGA CGGTGTACAG
   111961 ATTGAAACCA GTAGCAGCAT TGAAAGCCAG TGCCACCAAC TTGCGACCCA GGAAGCCCAC
   112021 ATCGCTGTAC GTGTCAAAGA CATCGGGCAA GATGGAGTCA GGGATATCGA GTTGGTTGAT
   112081 CGTCTCATCA GCACCCAGTT CGGTATAGTG AGCAGCAGCG CGGATGTTGT TGTTGGAGTC
   112141 AGTGTCCCAT CCGATCAGCT TACGAGGGCT GAAGTTGGAG GTACTGTTCA GAGCCGTGGT
   112201 CATGTAATTG CTGTTGAATG GAACAGCGAC CGCAGGGTCT GCAAAGTTAA CGCGGTAGAC
   112261 AACCTTGTCA TCCAGCAACA GCTGGAAGTT GGGATTGTTA GTAGCGATCT CGAAGATCGA
   112321 CACACTGCGC TTGGGATTGA CGATAGCGTA GATGATGTCA CCCATCACCG AAGCTTCCAG
   112381 GAAGTCTTTG GGTTGCAGTT CCACTTCGGC CCCGCCCAGA TAGAGCTTGC TTTCGAAGTT
   112441 GCTGAAAGTC TGACTGGCGT CAGTCCAGCT ATTGCCACCA TCTGAAGACT TGTAGATACC
   112501 TTGTTGTTTG GTCCAGACGT AGATATTGCT ATCCTTGTCA CCGAACACAG CCACAGGCAT
   112561 AGCACCCAGG TGTTTGTATT CACCACCGAA GACACGTTCT TCCAGTGGGT CACCTTGTGC
   112621 AGGTGCAGTC AGCCAGATAT CCTTGCCAGT AACCTTGTTA CGACCCAGGA AGCTGAAACC
   112681 AATAGGCAGC TTCAGAGATT CTTCATCAGG GAAGTCATGG TAGACCGCAG GCATCTGAAG
   112741 GTTCTCTTTG AGTGATGGAG TAACGTACGA GCCGTTACCG ATATCACATT CCAGGTTGAA
   112801 GCCTGGGTGT GAACCCACAT CAAAGACCTT TTGCGATGTA GGCACAAACA CGTTCGGAGA
   112861 AGACTCTTCG AACTTAACGT TGTAGATACC GTTACCACCA CTGAAGAAGT AGTGATTACG
   112921 TTTGCCCTTC TCGGACACAG TAACCATGGT AGGTTGTGAA CCACCACCCA GGTCAATGAA
   112981 GCTTTCAGTC CAGCCACCCA GTTGAGTACC CTTACGAATA CCGCTCATGG TAACCACACC
   113041 GTAACCCATA GCCGTGTTCA GACCACGCTT GTTGGTCTCG ATCAGGAAGA AGTCATTTTG
   113101 GTGTGCTGAA GGCACGATGG TCATCATCTC CACAGAGACG AACTTACCAG CAGGATCTTT
   113161 TTCCAGAGGC TTGCTATAAG CAGCCAGGCC ACGGATAGGA TAGCTCAGGA ACTGGCTACC
   113221 CATGATCTCA GCAGTGAACT CCTGTGTGTC TTCACGGTGG CAATACACGA CCACTTGTTC
   113281 CAGACTATGG CTAGTCTTGG TAACTGCCAC CACATCCAAA ATAGCCGTAG GAGCTTCAGG
   113341 GGACACGAAA CGGAGTTGAT CCGACGGACT GAACTTGAGT TTGAACTTCG TGTTGGTCAC
   113401 GAATTCAGGA TTGATAGGGA AGTAGTCGCA AGCACCAGAG ACCAGATCGA ACTCTTCCAC
   113461 AGCAGGGCCA TCGCTACGCT TGGTAGGATG AGTACCGTAC GTGTTAGGAT TGGTTACCAG
   113521 GATAGACAGC TTGTTTCCTT GAACCATCAT GTCGTGAATA ACGACAGTAT CCCAGTTAGC
   113581 GTAGTTGAAC GACGCCATGT TGGTGATAGT CAGAGGCACA TCAACCCAGG TTTCACCGTA
   113641 ATCGTTGGAC TTCTTCAGGA CGGCCTTGTT ATTAGCGGGA TCACCCACCA ACAGATAGAC
   113701 AGACCCGGTT GCATCTTGGC AACCTTCGCG AACCATGATC TTGCTACGTG CCAGATTCAG
   113761 TTCGGTCTTG TCCAGAGCGT TCATCGTGAC GATAGAACTC TTCTTGACCA CCAGATTGGA
   113821 AGTCTCGTTG ATTTCCACCA CATCACCGTA GATGTTCACA CCACGGATCG TCTTGGCTTC
   113881 ACCAACCATC CAGGTAAACA CGAAAGGCAG ATACTGCTGC AACTTAGCAC GTTGTGCATC
   113941 GTCGTACGTG TTCTTGACCA GCGCCATGTA AGGTGTGGCA TCCACGTTAG TCACGTTCAT
   114001 TGTGCGGCTA CGCAGACGGT CAGAAGCGAT AGACAGAACA CTGGACTCCA GATAGTTCTG
   114061 ATCATTCTTC GTGCGAATGA AGTTGTTGAC GTAGAAAACC AAGTCGCTCT TGAACGGCAG
   114121 GTTCTCAGGA GTCTCGAACT CCAGGGCAGG GTCGTTGGTG CCCAGGATAA TCTGCGTGCC
   114181 ACCGTAGTAG GCAACAGATG TTTCCTTGAA ATTCAACGTG ATGTTGACTT CAGTCTCAGG
   114241 TGCCACAGGA GGCACGATGA TTTGTTCGTA CACATCATCA GGCTGGAAGC TGCAACCGTA
   114301 CTTTTGGCTC AGACGTGGCA GCATCTCAGT GAGGTACTGT TCATTTTGCC AGGTCAGCTT
   114361 CATTGGACCG ATTTCACTGG CGTGAACACG GTTGTAGTAG ATCGTCTTGA AACCGATCAT
   114421 ACCCGTAGCA GCCAGAGGAC CCAGTTTGAT CTTGGTGTTA AACTTCGGTG TAGGAATGGT
   114481 CACACGTTCA GGATCGTTGA AACCGAACTC CTGCAACGTA TAGTTAGTTG GCGTGCCCTC
   114541 AGCAGCATTT TGTGCATTGA TGGCAGCCAA CAGGTTTTCG CGGTTATCAG CACCTACGTC
   114601 ATAAGTGCCA ACGGTAAATC CGGGCATTAA AGATCTCCTT AAGCCATTGC GTGTTTAGCA
   114661 AAAGCGTCAC GCAGACGACC ATGGTAGTTA TGCTGGGCAT AACTGGGGCC GTTATACAGA
   114721 CGAGCGAATT CGTTGAAGTT CAGCTCACGC GCGGCACGCC ACCAGCTGGG CTGGTTACGA
   114781 ATCAGCATAG CCACAGCACC AAGTTGAAAC TTCTCGGAAA GAATCATGTC ATCGACGTAG
   114841 TCACCCACGT TGTTGTAGCC ACAGACTTGG TAGTTGAAGC CCATGATCTG GAACATACCC
   114901 CATGATGCGG ACAACAGTGC GCATTCAGGA TCCAGGTTCT TGGCAGCGTT CAGGCGCTCG
   114961 TATTCACGGA TACCGCCAAA GTAAGCAGAC TGTGAAGGAG TACGATTGCA GATATTAGGC
   115021 CACTTGCCAG CCCATTCATC AGCACGCTTT TGTCCATACT TCTTAACCAC AGAGCTATAG
   115081 AAGATATGAC GTTCGAACAG GATGGCACAA GAGCCATCAC GGAAGAAACC AGAACCACGT
   115141 GACTCGATAT CACGAACTGC CTTGAGGAAG GCAGGCTCCA CACCGATCTG GATCGCGTAC
   115201 TCATCGATCT CATAAGTGCG GATGTATTTG TTGTCGATCA GAGCCTTAAC TGAAGGCAAG
   115261 TGATCTGCGT TGTACTCACC AGTGGCTTCA GCGCCGATAC TGCGCTGGTA CGCCATCAGG
   115321 CTAGTTTGAG TTCCATTGCC AAAGTCTCCA TCCATGGAGA GATTGAAACC ACCAAGTTCA
   115381 TTGATGGCTT TCTGCAACAG AACGACTTCT TCACCACGCA TACCTGCGCG CAAAATATCA
   115441 GCCATTTGTA ACTCCTGCAA AAAATTAACG AGGTCATAAG ATCAGAGAAG CCCCGAAGGA
   115501 CTTCCCTGAC CTATGGACGA TTTTTACTCG TAGAAAGCGA CGTATTGACC GCGAACGTTT
   115561 TCAGGAATCA GGTCATTCTC GACAATCTTG CGAATGTCGA TCAGGGCCTT GACACGTGCC
   115621 TTGTTCGTGC TCTGGATCGT GTTCAGGATC AGAGTGCGCA GGTTGCTGAA ACACTGCATC
   115681 TCATTGCGGT CCAGCGACAG ACCTTCCTGG GCACGGAAGA ACATGTGGAG GTTGAACAGC
   115741 TCGTCGTCGT ATTCCTTGGC GAACTCGATG ACGATCGTGA ACAGCTTGCG GAACTCGGCG
   115801 GGATGGGCAT GGATGTAGCC CAGCAGACGC CAGAGGCGCT TCTGTTCCAC AGCAATACGG
   115861 TCCAGATCGA TCGAGGCGGT GCAAACCTTG ACATACTGCT CCATCGCATT CTTGACGTAT
   115921 TGCTCATGGG TCGTGCCGTT GGCAGCGATC CAGGCCATAC GAGTCTGGAA CACAGACAGC
   115981 TGCAAGCCGT CGGCAGCCAG ATCGACAGCA GCTTCATCCT TCAGTTCACC ACCGGTACCT
   116041 TCACCGTTGG GATTAGCAGG CAGTTCACCA ACTTCGGGAT ATTCAGCAGG ACCCTTCTTC
   116101 TCGTCGAGAT TGATCGAGCC GGTGTACTCT TCACGAGCTT CCTTATTGGG TTCACCCAGG
   116161 AACTTTTCAG CGTTCTGGTC GTGATTGCCT TGTTCGGTGT TTTCCACCTT CTCGACAACC
   116221 TTGTCCTCAA CAGGAGGCTG TGTGGTATTT TGGTTCTGGC GATTCTTGCT CATTTGAAAT
   116281 CCTTGAAAAG TTTGACTCTA CTGTGTAATA GAGTCGAGAG TTACACGATG GACCTTAAGT
   116341 TCTTTGGCGT GCATGGCAGA CATGAAGATA CCCAGCAATG TACCACCAAT TTCCGTAATG
   116401 GCCATGGATA CACCAGTGGG GTGCATAGCC AAACGCTGTC CTACACAGTA TTCACAGTAG
   116461 TTTTCACCAG CTGCATGGCA GTACTGAGCA GAACGACGAA TAACCTGTTG TCCGATGTAA
   116521 GTTGCCGCCT GTTCTTCAGA CGTAATAAAC ATAGGACCAT TTGGTGTCTG AATAGACAGT
   116581 TGATAGAGCT GGCGTTTGTA GTTATCTTTG GTGATATTAA CCACACGTCC TAGCTTAGTG
   116641 CCACAGTCCC CCTTGACCAC GCGGATGTTA GAGGTAGCAC GAATCATTTC TTTGGTAGCT
   116701 GCACCACCGA GCTGAGTTTC TTTACCACGG TTCAGAGAAC CAGCACGCAA CACGTTGTTA
   116761 TACACAGGGA ACTTAGCAAC TTCCAAACCC TCTGCCAGAG AGTTAGTAGC CACATCGTAG
   116821 AAGTCACCAC CAGTAAGACC ACCTTCGCCG CCCTGGATGA GGAACATCTT GCGACGTGCC
   116881 ACACGGATCT TGCCGTTGGT AAATGGTTCT CCTTCGTCAC CTTTCAGGAA CTCCTTGTCG
   116941 TTCTTGTCCA GGACATCGTA GACACCGGCC AACACAGCAG GTTGACCGAT GCTATCACCA
   117001 ACTTCAGCGA CAGTCTTCTT CTTGAGTTCA GCGTTGTTTG GAGGAACTGT CAGGAGTTTC
   117061 TCAGTAACGC AAATACACCA GATGAAGTTG AAACCTTGTA GGTAGTCGTA ACCTTCCACG
   117121 TAACGCAGAA GTTCGTCCAC ATACAACTTA CTTCGATCAG TATTATCAGC AGGAGCATTG
   117181 CCAGGCTGCA AACGCTTTGC AATAATACCT TCTACATTCT TAATAGAAGC AGATTTTTTA
   117241 TCATTCAGAT ATCCAAGCTT AGAACCGAAA GCGTAACTCA CGATACAAGC ATTGAAGATC
   117301 AGGTTTCCCA TTGAAGTGCG TGTAGGCTTT TCAATGTTAG GCAACAGTCC GAACTCAGCC
   117361 TCAAAGACTT CGTTCTTATT AAACAGAGGA ATGTCCTTGA CTGCATCTTC GATGATGATC
   117421 TCTTCATCGC CGAGCATCGT GTAGACATAA GTAGGAGCAC GATGGATCAC ACCAGGCATT
   117481 TTCTTGTCGT TGAAGTCGGT CAACGAGAAA GCGCTGAGGA TCCAGTTACG GTTCTTGAAT
   117541 TGCTCAGTCT TCAAACTGAG CTTCAAGTAC TCCATCCTGG TGATAGTTTT CATTTCACTT
   117601 TATCTTGTTT TCAGCTTTGA ACTTCACGAA GCCACTGAGC AGTCTACGCA CTGACATATT
   117661 AACTTCAGTG ATGACGTTGA TGGAATCGAA GAGTTCTTCG CTAAGGTTAG TGAAAGCCAA
   117721 AAGCGGGTTA CCCCAGTGTT CCTTGCTCAG CAAGAACAGA CCAATAGTCT CTTTTGACAA
   117781 CGTAACCGTG TCGGCTTGCA GGATGATGTC CTTGAACTGA TCCCAGTAGA GTTTGAATGG
   117841 AGCACCGATA GGAAAGCCCA TACGAATCAA CTGGAAGCAA TCGACTGTAA GGTTGTGTTC
   117901 CTTGATGAAC AACTCGTACG CTTTGATCTG AGTGATCTGT TCTGGAGAAG CCTCAGGCAA
   117961 TTGCACTTCT TCCATCTTCT CCTCGGCAGG AGTCTCACGC AGGTGTAGAC GTTGAATAGT
   118021 CTCGACAGCA GCTTCATCGA TCCATTCCAC AAAACTCATC AAAGTCTCAG CACCAAACTC
   118081 ACTGGTCAAA GCCACAGCTT CAGCGAACTT CTCGACGTCA TTCATATCTG TCTCACAGAT
   118141 ACGAATCATT GCTTCGTGGT CGATGTAGTC TTCAATTTCT ACATAACCAC GAACAACCTT
   118201 CACACGTTGT TCTAGAGTCA TGGTTCCATA TTCTTGGAGC CTGAAGCCAA AGGCTCGTTC
   118261 CAGGTTAATG AACATACCCT CTATATAACT AGTGATGTTG GAGCTGACGA ATTCCGAGTC
   118321 TTCATTCTCG GCATTGTTCA GCGTGTTGAG GATATAGCCC TCGTAAGTTT GGATATTGAG
   118381 TCTATCGAGC AGCCTCAAAG CATCCAAAAG AATCTCTTGC ATCTCCAGAG TATAGCTCTG
   118441 TTTGATGTAA TCGAGAATGC TTTCATCCAT CTTCGCATCC TTTTGATAAA AAAACCCACC
   118501 AACACTCTAA TAGATGTGGT AGATATACCT ATGACATAAA ATTTGAATTA GGTAAAAGTT
   118561 TTTTGACCCT TGAACGAAAA GGATTTGGAT CATGACAAAG AAGTCACTGG GTCGCCTGCA
   118621 ACGCGACGCC GAAGCAAAGC AGATCAAAGA TGCCCGCAGT GAAGTTGCGG AGCAAATCAC
   118681 CGGCAACACC ATCTATGATG GCATCCATGA GAACTACGAA GCCTGCGGCC GTGTACTGGT
   118741 CGGCTATGCA CAAGGCTTCA ACGAACTCAA CATCAAGCAA GCCCAACCAC ACTTCAGCCA
   118801 AGAGCAACGC GTCAAGGTTG ATACCCTGGC CTCGGGCTTC TGCACAGACA TCAAGGCCCT
   118861 GCAAGGTGAC CTGATCAAGA TCCGTGCTCC CTTCGTCGAC AAGAAGGGTG GTGAGATGGA
   118921 TGTCGACTCC TATATGCAGG TGCTCGACAC GGTGGAACAG TTCCAGGAAT TCATTGGCCG
   118981 TGCTAACGGC GTGCTGGATC CCACTCTGCG TTCGATTGCC GCTGAAGTTA TCAGTGTGCA
   119041 AATGGCTGCT GCTCAAGACC CCAAAGTCAT CACCGATGTG GAAGTGAAAA ATGTCGCTGC
   119101 CTGAAGATCA AAACAAACCC GAAGAGACTG GCACTCCGGT ACCAGTTTCT CCACCATCCA
   119161 ATGAGGTACC CGAGAAGGGC ATTGGTGACC CCACTCGTTT CCTAGATGAA CTGGAAAAGA
   119221 GTGCTACTGC TACTCCTCAG CCTGCACCAG CAGCAACTGA AGAAGCCAAC GAAGTCACAC
   119281 AGAAGCTGGA CGGGGGTATT CGCAATACCA TCGCACAGAC TACCACCATT CAGATGGAAC
   119341 CCATCTCGGA AGGCGAGAAC CGCAATCGTC CTGAGATCAT GACTACTCCG TCTGCTCCAC
   119401 TGAGTGAAAC CCTGCAACGT CTGGGTTCTA TCACTGCTGC TGAAGTGGAA GGTAAGCGTC
   119461 ACTATGCTCA GTGGATTGCT ACGATCAATC AGTCTCTGAC TCGTAACTCC TTCAACTCTG
   119521 CTGCTGACGA TATCTTCGCA CGCGAAGGTT CGCATTGGGT TCAACGTATG GACTACGGCA
   119581 ATGCCAAGAT TGGTAATGCT GCTAACCGAC AGACCGTGGG TGAAGGCGAG ATTCTTACTG
   119641 GCGCAGCTGC TATCAATGCG GCACAGCGTC ACGTCGGTAT CGGTGGTAAC TTCTCTGTGG
   119701 TCCTGCCTCA CTCGGGTTTC TGGGTCACGA TGAAACCTCC GATGGAAGAA TCCATCCTGG
   119761 AACTCAATCG TCAGATCAAC CAGATCAAGA CTGAAGTCGG CAAGCGCACT TATGGTCTGT
   119821 TGCTGGGTGC TGAAAGCGGT CTGGTCAACG AGCTGTTTAC GCGCTTTGCG TTGACCTCGA
   119881 TGCTGCGTAA CTCTATCAAG GATGTCGATG ACATTCTGGC AGTACTGTCG GTGCATGACA
   119941 TCAACGTGCT GAACTGGGGT TACATGAGTA CGATCTATCC GAACGGTTTC AACCACCGTG
   120001 CGGCCTGTAC TGCTGACACC TCCAAGTGCC AGCACATCGT GGAAGATCTG ATCAATGTGC
   120061 GTCGTCTATT CTTCATGGAC AAGTCACGAT TCAGCGATGA GCAACTCGCC CACCTCAGCT
   120121 CCAGTGCTGC TGGCTCTATG TCTGTGGAAT CAGTGACCAA GTATCGTGAG TCGATGCGTG
   120181 CCAGTGAAGA ACGCACCATC GTGCTGAACG AAGGAGAAGA AAGCGAAGTT CGTCTGGAAC
   120241 TGCGTGTGCC TTCTGCCAAG GACTACTTCG AATCCACTCA CCGCTGGATC GACGGTATCG
   120301 GCGACAAGGT CGTTGAATCA CTGGGTGCCG ATTCTGCTGC GGTGGAACGT AACCTACTGA
   120361 TCAATGAACA TGCTTCTGCC ACGCAGATGC GCAAGTTCGC ACACTGGGTC AAGCGCATTC
   120421 ACATCGGTGA AGGCGTGGTC GACCGTGAGA AGTCTGGCTT CAAGGCTATC GAAGACGTGC
   120481 TCGATTCGTG GTCTTCTTCA CGTATTATGC GTGAAGAGTT CTCGGAGAAG GTCGAGGAAT
   120541 ACATCAAGGA CACTTGTGTG GCCCTGATTG GTGTACCTGA CTTCAAGTGC CCTTCGTGCC
   120601 ACCAGTATCA GATCACTCCA GATGAGACTA ACCATCTGCA TCGTTCTATC ATTGGCATCG
   120661 ATGTGCCTAT GACTTTTTTT ACCGTCCTCG TGCAACGTGC ACAGTTGATA AAGGCGTAGC
   120721 CGGGATAGAA ATAACCGGCG GGGTGCATGC CTCAAGTAGG TTCTTTGGCG GTACTAAACA
   120781 AAATATCGTC AACACTATAC ATGAGGCTAT CACCAAAACC CGAGTCAAGT TGGATTCGGT
   120841 GCAGGCAGAT CTCCATCTCT CAGACTTGTA TGCACACGCA GCAGGTATCT TTAACATCGA
   120901 AGAGCGAGAT AAACGACCAC TGCACTCGAT TGCCATGCAT GAGGCCGAAG AGAATGGTCT
   120961 TAACAGCGAA GTCTTTGATG CATTGAAACT GTATCGAGAC AATAACGTTA TTAAGTACTT
   121021 TGGTCTCAGT TGGAATGAAA TGAAAAAGCT GACTCACGAA GAGTTCACCT GGATCATGGA
   121081 ACTTTCAGCT GAGGCTTGCC GTAAGGATGC GCAGCAAGTT AATAACGTGC TGCCACCCAA
   121141 TGGTAAGAAA CCTCCAGAGG AAAAAAAATA AAGGTCATAA GGGCTACCCC ACTGGGGTAG
   121201 CCTCTATGCC GTCAAAGCGG AGTGTTGTAG TTCAGGATCT CGAAAGACTT AGCGCGCTCT
   121261 TCCATTAACT TGATCTTCAA ACCGTGATAA CGCATTTGTG CGTCTAGGTC CAGACAAGTC
   121321 ATATAGTAGA AACGTGTATC CTGATCAGGG ATGAAGCGAA GACGACCAAA CATCTGGATG
   121381 TTAGCCTGCA AAGACATGAT ACCCACCGTG AGGATAGTAT CAGTCAGATC AGGGATGTCG
   121441 TGTCCAGTTC CTCCAGAGCC CAGCGTTGTG ACGCGGATAT CTGGATCGAG CAGATTGCCA
   121501 TAAGGATCGT TAAGAGAACC AACATAACGC TCCACAGTGT TAGTGGGGAA GCGCTTGCGC
   121561 AGGAACTTAA CCAAAGCTGT AGCCATATCC GTCGAGGCGA CATACACAGC AACTTTGTTA
   121621 CCCTTCTTAT AGTTAGCGAC GTAACCGATA TCGATAGTCT CTGCGATCAT CTCGAAGTAA
   121681 TTGTCCATGA GAGATTTATT TCTCATGATA CTCTTCTCAA CCGCAATATG TGAATAGGTC
   121741 GAACGACCAT ACTCACTAGA CTTGATCTTA CGACCACGCT GAGGGCGCCA CATCACTGCG
   121801 TAACTCTTAG CGTACTTATC AATCTCACCG CCATTGAATC GCTCAGCCAT GGGATAAGCG
   121861 ATGTTGTAGA AGTTCTCTAT TACCTTGTCA TAAGAGAACA AGGTAGCCGA TAGTGAGGTC
   121921 ACCATCGGAG CATTGCAGTA AAGATCTTGC TTGAAGTTAA AATGGAAACG CTTATGCAGT
   121981 TCATCGATCA GGCGGTGACC GATTTCCATA TGTTCATAGA ACTCTCCAGG CTCAATACCG
   122041 TAACCCACAT CACGGTTATC TTTACTAGCC AGAGTTTCGT GTGTAGTGAT CCAGTCTTGC
   122101 AGCGAGTTGC TACTAATAAG AACCACGTCA ACTTTCTCGT ACTCTTTGGT ACCAGCCATA
   122161 CCAATCAGTC CACGCAGCTG ATTGCCACCA CGAACTGAAA GAGTATTCTT GGGCTTGATA
   122221 TCCAAAACCT TGAGAACGTC TTCACACCAC TTCTTCATCA GGCCACCTTC CACCACAATA
   122281 GCGGTACGGT AACCATTCTC TGACACACCC CTCAGGCTAC AGTACGTGTT ATGGGTCACC
   122341 ACGAAGTTCG TAGTTACGTA CAGTCGATCT GGATGAGAAA CAGAGATACA TTGAGACAGT
   122401 TCCACCCTTG TCGGTGTTAC GCTCGTCACA CGAAGTTTAA GATCCTTCGC ATATTGGTTG
   122461 TTGTCGTTAG TGCGTTCCTT CTTACGCGGA AGTCTAAAAA GCTCGCTAGG CTTTTTGTAA
   122521 CGAATGTTGA TGTTGTAGGC TGGACGACCT GGCTTCTTCT CACCATTGTA GGTGAAATAG
   122581 GTCTGCCTAT TGCTGATAGA GGCAATACCG CCTAATGACC AGATCAGATA CTGTATATCC
   122641 TTAGCCAACT GAGGACTAAC CGTGCTGTAA GAGATAGCGC CACCAACTTC AGGTTTATTA
   122701 ACCGTTCCAT CAGTATCCAT CAAACCTTGC AGCAAAGCCA GTCGCTGTTG TCTGGATGCA
   122761 TTCAGATATA TATCAGGTAT AAACTTATTG AAAGAACGTG TTCCTCTAAG TTCCAGCTCA
   122821 TTTAAGTTAG TTGCTATGCA GTTAGCACCA GAGTAATGTT CGTTAGGAAC GAGGCTGTAA
   122881 GTTGGGCATT TGTCTTCTGG CTGACTCAGC TCATTTATCT TATAGCCTTC TGGTATTACC
   122941 TTCTTGATCT CCTCAACAAT GAAGTTATCT GGAGTGCAGA TTTTTGGTGA ATACTGGGAA
   123001 ATAGAACCAT CTCCCAGCAG AACACCCAGT AAATAAGGAT CCAGAGGAAG TATCACATCT
   123061 TCGACATCAG GTGCTTCGCA CAGGTCTATA TAGACACGTG GATTAGGCAT AGATATCAAA
   123121 CGAAGAACTT CCAAGGTATC GACTACGCGC CAACGCTTAT GCGGCGTCGT GTTAACGTAA
   123181 TAGACCTTCC AAAGGTGTTC TCCACAACAC TCTATCTCAC GACCGTCAGC AAAAGCTACT
   123241 TTATAGAGTT GCTTTGCTTC TTGTGGAAAG ACGCCAGTGC AGAGGGTGGT AGAACCATCC
   123301 TTAGCAATGA CTTCGTCACC AACCTGCATG TCACCCATTC TCTTCCAGCC AGCTGGTATT
   123361 TTGATGAGTT CATGTAGGGC CAGTGCTTTG CCCTTGCCTG TTTGGATGCC AATGAACTTC
   123421 GCTGGAGGCA TGGAAGCGAC CAGGTATTCA ATGATCTTTT CTTGGTAGTC ACGATCAACC
   123481 CATTTCTTTT GAACTGGGAT AGTGCGCTTT TTCAGAAAAG GAAAAGCCTT CTCTGTTATA
   123541 GCGTAATCGG ACTCGGTGTA GTTTCTCTCC TTAATAAAGT TCAGGAAGTT CTGGAGAGTG
   123601 TTGATATGGA ATCTGAATTC CGAGTTATCG TGCAGAGCCA CGGAATAGAA CTTGACGGGT
   123661 CCTGGCTCTT TGTCAGTCCC AAACCCTTCA TGGCGAAAGC GGTGTTGGAA ATGCAAGCAA
   123721 ACACGTAAAG CTTCGTCGGT AAGTGGCTTA ACCAAAAAGT ACCGAGAAGC TTTAACGATG
   123781 GTAAGTTTCA TGCGTCATAG CTCCTAACGA AAATGCCTTT CAATATTGCA CTCAGAGGAT
   123841 TACCAGGCGG CTCAAAAATT AAAAGGCATA GAGCGAGAGT GAGGTTTCCC CCACTCTCAG
   123901 CCCCATTAGT AGTTGCTAAT CAAAGCTTCA GGGTCGTACT TTTGCACGTG CTCTTGAGGC
   123961 TTGAGCAATA CGTCGTATGT ATGATCCAGA CGCGGAATGT TGGGGTCGTA GCTTTCAGGA
   124021 TCCAGAATCA CACGAGCGTG ATCTTCCATC GCCATCAGGC CACCCAACGA GCGTTTGCTC
   124081 ATCACGCGAC TGTTAACACC CAGTCCCATC CGATCACCTT CCTTAGGCAG GAAGTAATCA
   124141 TTGCCAGTAG TGTTACGGAC CATCAGAGAG TAGACGATCA CTTCCACCAG AGCAATGTTG
   124201 ATAGACAGGT TGGCATTCAG CAGGTCGAAC AACAACTGAA CCAGGGCACG AGGTGCCTCA
   124261 GCCGTATCAC GGTCATTGGT ATTCTTGGCA TCGCCCAACA CCAACGATTG AATACGGGCC
   124321 GCCCGGATGT ACGGGCTTTC CTGGCTCAGA GGCATGGTTG CAAATGGAGT ATCCTTGGAC
   124381 CTCCAGTTCT TCATGTCCAC GATGTAGTTG TCATCCTTGA TCACAGGACG GTTACGCTTG
   124441 ACATAGTCCA GCATTTCCAT CGACAAGGAA CTACGACGAG AACCCATGCA CACCGGAATC
   124501 GTGTAACGAT CCTCGAACTC GTTGCCACGG ATCACAAATG TGATCGATGT CAGCTCACTG
   124561 GCGTGAGTGA TCGAGCCGAT CTCATCCACA CTGTTGACAT AGTCCAGATC AATGAAGCCC
   124621 GGACATTCAG ACTTAGCCAA GATTATGTAG AAGTCCTTAC CCAACATCTG ATCAGTAAGA
   124681 ATGTAGGAAT CCTTATCGTC ATTGGTCTTG AAGATCGAAC GATTGGAATC GTCGATGATG
   124741 ATAGGCTCAG CCACAGAAGA CGACTGCGCG TGCTTTTGAG ATAGAACGTT CTGAGTTTGA
   124801 CCTGCGGCAA TTTCGGCTGC ACACTGTTGA CCCAGATTGT GTTCGTCAAA CGACGACGCC
   124861 AGCGTACTGA AACATACACT GCAAATGCCA TGTGGATCAG GATGTCGACA GCCAGCCACC
   124921 GCAGAACGCA ACAAGATCGT TTGACCGATC AAGTGGTTGT CATTGGGGCC AACGATCTGA
   124981 AGATCCTTGT CTTCGTAGTT GAGTTTGTAG TATTTACCTT GCAGGTTCTT CAGGTCACAG
   125041 TCACGAACCT TGCGACCCGT AACCGTGTCT ACCAACGATG GACGAACTGA CCAACGTGTG
   125101 TAGGAATTCG AACCACAATC TCCTTTGTGA AGATTCTTGA CGATCATGGC TTGCAGCTGT
   125161 AACGTCCGGG AGAAATACTC CACGAACTGA ATAACCTTCT TGTTATACAG CAGCGATTTA
   125221 GAAGCAGCAC GAGATTCAAT GAAGTTCTCG AACTGAGACA AGCCATCCAG GAATCCATGC
   125281 AGGATCGGTT CTTCGAAGAT GTTGTTGTCG ATATCCTCGA CATATCCCCG CACCAAGATA
   125341 CACTGCATGA ACTGCATTTC ACGAACCAAG CCAGCGCGAA CTGACTTAGC CAGCGAGTTG
   125401 TTGTCGAAGT CTGGACTCGT CTTCACGAAG TTCAGGACTT CCTTGGTCGT GTCACTGATG
   125461 ACCTTGGGAT CACGTGTCAA ACGCTTTTGA GCAGCATCGA CGAACGGATG GAACCGGATC
   125521 TCCAGATATT CACGATCATT AAACGACAAC TCGTAACCTT CCAGACTAGC CAGGAAGTTA
   125581 TAGAGATTGT TGATCGTTTG CAGGTACAGC TTGTTCAGCT CTTTGTCAAA ACGATGTGGG
   125641 CGATTCTTGT TACGGATGGA GTGAGCCATC CAGTAAACAT TCTTGCCAAT ATCGTTGTGC
   125701 ATCTTGGAGT TGTAGTACTT CTCCGTTTTC CAATCGATCC CATCTACGGC GAACTCGCCA
   125761 AGAAAGTTTC GAACGTGATG CGACTTGAGG ATTGGCATCT CAGGCACCAA ACGATGGAAG
   125821 TCCCAGAAGA TGGAACTATA GATCGTCTCT CGTGCACTGG TGAGCATCTC ACCATCGTCG
   125881 AATACCAAAA TGAACTTGCC CTTGAAGATA CGGGCCAAGT CAGCTGTTGA TGCTTGGATC
   125941 AGCTTGCGTG CCGAATATTT CCTTACTTGC ATGTAAACCC TTATGCGTAG ATGTTCTCAG
   126001 CACTGTTCTC ACGAACCATG TCGCTGTACT TGAATGCGCC GGGATTGTCG TCACGGTACA
   126061 CGAAACGATA TCCACTGATA ACAGTGAAGT GATCCAGGTT CTGGATCGGC ATGGTCATAT
   126121 TGAACGGATA CTTGGAACGA TCAATAAGCT TTTCAATCTG CGATGGGTTC TCAGCTTGCA
   126181 AATGGTTACG ATAGCAGATC TCCGCTGTCT TAGGGTTGTT GTTACGGTCC ATGATCTCAG
   126241 GTTGGATCGA GGGACGCGTG ATAGCGTTAA AGATACGGGC TTCGGATTCG CCATGGATCT
   126301 TACCATTTTG CCAACGAGTG GCACTGGTGA AACGATCATG CTTACTAGCA GATGCCGGAA
   126361 CACCGAACAC CTGAAAGCGC ACGCTACTAG AAGCAGAGCG GTCATCACCG ATCTTCTCCA
   126421 GCAGCATCAT GTACACATCC GAAATGGCCA TGTCGTCTTT ACTACGAACC AGGTTTCCTT
   126481 GGCGATCACG ATAAGTCACC GACTGATAGT CAGGCTTATA GATCTGATGC AACCTGTTCA
   126541 AGGTCACAGC CATGTTAGGC GTAGTTTCAG GCGGCAGGTA CAGACCCAGA GGACGCTTCG
   126601 CTGCATACGT GAGTACAGTG GCTTTGTCCT TTTGTGTAGC CGTCAGTGCC TTGGGATACA
   126661 TCGAAACAGG TGCAACCTCC TTGTAATAAT CCAGTGCATT TTGCCAAGCG TTCTCGATAC
   126721 GTGGATCATG GCCATCAGCC ATAATCTTGA TGTCACGCTT GAGAGACGGC AGATCCAGGT
   126781 TAATGCCCAG CGCGTCACGG ATCGAACGAG TCACGATATC TGTGATCACA TTCAAACCAG
   126841 CTTCGATAGG ACCTCCCATG ATCATGCGGT TGATACATGC CACCGGATCC ACGATAATGT
   126901 CAGCGCTCAC GCCGTTCTTG TCCACCGGCA TTTGACTGCG TGGCAAGATA GCGCAGCAAA
   126961 CGCCCTTGCG ACCACGAGTA TCCGTGAACT TGAAGCCATA CGTCGGGATC ATCTTCTTCT
   127021 TGACGATGAA ACGAACCGTG AAGTCATCCA TCACCGCGCG GCGGTAAAGC TTGGAGACTT
   127081 TAGACGTACC ATTGAAGTTA GTGCCGATGT AGGCTTCGCA GATCAGATTG TTCAGAGCAG
   127141 GAGACGGGAA ATACGAGGCT CCATAATCAC TGCGAAGCTT CTTGTCGATG GCAATCAGCT
   127201 TCTTGTACAT ATCCGTGGTT TGGGTATGGT ACTTGCGCAG CTGTTGCTCC ACGTCGCTCA
   127261 TGCGATGCTC TGCTTCATTG TTGCAGGTCA CATCTATCGA AATGACTTCA CCACCGCCCA
   127321 CGACATAAAC GCTTTCGTCA AACACGTGAT CAATTTCACG TACCGACTTT TGGTTTTGCA
   127381 TGGCGATAGC GACTTCATCA TCGTTCTCGC GAGTAGACAT CAGAACATCA TCTGGTCGCA
   127441 GATACTCACC GATGTCAGGC ATGATCTTAT AAATCAGATC AGAACCATAA GTGTTCAGAG
   127501 GGAAAGACTT CTTGCCCCAG CTGACACGGC GTTCCTCGAA CATCCAGAAA GCGAACTTCT
   127561 CCAGCACGTC CTCACAAATC GCGATTCCGT CCTCAGCCAC TGAACGGTGA GTCATCATCA
   127621 CTGTCTTGAG TTCACGACCG AACATGTAGT CGCCATTCTC GGTAGTCGAT GGCGTTTCCT
   127681 TCAGAACGTC ACCCTTGAAC AGTCGAGCAC CAGGTGAGAT CTTATGCAGA TCCTTGCCGT
   127741 CCTTGTACCA GAACCCGAAA TGCTGGTGCA TCGAGAAATA GTTCTCGATA ACGATCACGT
   127801 CAAAATGACC AGGGCTATCA CGTCCTGTAT TCTGAACGAT CACGTAAGTA CGCTGTGGAT
   127861 CATTGATACT ATCAGCAGAC AGATTGCGAC TGTACTGATG GATCACATGT TTGACGATGC
   127921 AGTCTTCCTT CACGTCGATA CGGAAGTTAG CCTTACCGAA TTCTTGCTCA GTGCCATTGA
   127981 TGATGTTTTT GGGAGTCATT CCTTCAAACA CCAGACGCTG AGTGGAGTGG GAGCAGAACA
   128041 TCTGCATCCG TGGCGTGGCA TCGTGTGCCA CACTGAAGTC GGCACCTGCG ATAGAGGTGT
   128101 AGATCCGTTG AATGGGTCGA GTCAACGCTG CCTTGCGCTG CTCTGGAGTA ATGTTCTCGT
   128161 TAGAGATGTT GGCAATATAC ATCTCGTTGG AGAGTCCGGG TAGGTCTGTG AAGCCACCAT
   128221 CACCTTGATT CTCACCAGGC TGGAATGTTA CTTCACTGTC GACATCATCG GTGTCGGGAC
   128281 CATCGAACAT CTCAATTTCG TTTTCGGCAT CCATGGATAA ATCCTTTTTC TACGACTAAG
   128341 GACAAATGAC TAAACGTCAT TCAATAGTAT GACCGAGTTC CAGGGTTTTT CAACTTATGG
   128401 AATTTTAGCT TACTATCTTC GTTTGTAAAG AATACTCCAA TTCTTTATCA CGTTGATAAT
   128461 ATATCATCAC GTTCTTTTAG AATCATCATG AGTCTTATTG ATAAACTCTT CAATCCAGGA
   128521 CCAGAGGTTT ACTACGATCC TGAATTCAGG AACGTCTTTG AAGACCATCT CAACTGGCTG
   128581 CTTAATACTA AGCAGTCTTC TTTTACGTCA GAGGTAGTGG ATGATAACAC TGCTGGACGC
   128641 TTTGCTGGTG ACTGGCGTGG CTTGATGTTG GCTATGAACA AAGAGCCCTA CATGGCTTGG
   128701 TACCACATGC GAGTCAATGG TTACTCCAGC ACTACTGAAT ACCCTGGTCA TCAGACTACT
   128761 ATTCGTTTGA TCTCCAATAC TGAAGTTGAC AAACTGGCGG CTCAGTTCAG GACCAAAAAG
   128821 AAAAACTGAC ATAAGGCAGG GCCGAAGCCC TGCCATTATG CCGTCATCTT TAAATCACCG
   128881 AGTGAGCTTG GAAACCATTG TTGCTATGGA AAGCATGGTT GTTGCTCATC AGGTTCTGCA
   128941 ATGCCGCTTG ACGCAGCAGT GCAGCAGCTG CCACGGATGG CTGTGCTTGA CCGAAGCCAT
   129001 TGCTGTTGTT GGTCGACCAA CCATTGTTAT TCATCACTTG TCCGTTGAGA GGCTGGTTCT
   129061 GAATTACAGG TTGGCCATAT ACATTCACGT TCTGCATGGG TTGCTGAACA GCGCGTGCTG
   129121 CGGTAGCCGA CACACGGCCA ACACCACCAG ACTGAGCGAT CTTCATCGCA TCATGAACAG
   129181 TGGCCACCAT TGGATCTACA TTGGCGCGAT GAGCAGCACC GCCTTCGACG AAGACAGCCT
   129241 GAGTACTCAC TTGCTTTTGA CCCACCACGC CATTGGCTCC ACTGATCGGC ACGCCGATAC
   129301 CTTGGAACTT CTGGGGAGCA GCAGGGGCTT GAGGAATACT CACAGTCGGG TGACCGATTT
   129361 GTTGTGGCGT GTTCGCAGCT TGCTGGATCT GCTGATGTTG AGCCTGCGGC AAAGCAATGG
   129421 ATTGCTGAGG CAGTACAGCC TGATGAGCCT GCATGTTGGT GCCGGTCTCT GCACGCTTTT
   129481 CGTCTTCTAC CTTGACAGGA TAGTTACCGT ATTGCTGAGG AACCGATTGT GCCAGATTCT
   129541 TCAGCGACTC GATGTCACGA AACCATTCAG GCCAGGCCAG TTCAACCTTG ATAGCTGGAT
   129601 CGAACACCAC GACATCCTGG AACTTTTCGA AGATCGTGTT GGTGATCGTG AAGAGTTTGG
   129661 CATACACACC CAGCAGCGTG TCCAGATATG GAGCAATGCG GCTTTTGGTT CCCACCGAGT
   129721 AGGAATCCTT CAGCCCGATG TTCGGGAACA TATACTCGAA CAGCTTGATG ATGACTTCAC
   129781 GATCCTTGGG AGGAATCTTC ATCTTGCTGC CGAAAACCTT GTCAGGATTG TTGACCAGTT
   129841 GATCATAGAT CGGGAAGCGC ACATTGGCGA AACGACTATA GGCTGTATCA CCCACGGTTA
   129901 CGTCACGCTT GATGTACACG TCTACCAACG AGTTGCTCAT GGAGTGTGCT TCCATGCTCA
   129961 ACGCCATCAA TTTGTCCCAG ATCTTCAGTG TGCCTTCATC CACGTTCTTG ATCGTGGTCA
   130021 GCAGATCCAT CTGTTCCGGC GAGAACTTGT TGTACTCGGT TGCATGAGTC ACGCCACCCA
   130081 GCAAAGAGCT GAACAGTTGA CCCAGTGCGT ACGAGAAGCG AATGCCATAA GCACGACGCA
   130141 GTTTACCGAT CACAGGAGAC TCACCACCCA GCAAACCTTC CATCAGTGGA TGGAAGATCA
   130201 GCAGATTGTC GCGACCAGAA CGATTCAGGT TTTCACGCGT GGGCAGAGCA ACGCTCTTTT
   130261 CCAGCATGAT GAACGGTTCC TTTTCTTCAT TGCTGACGGA CAGGTTGCGA AACACCATTC
   130321 CTTGTTCGTC AGTAATCAGC CATCCCGTTT CCAGGATGGC TTTGTAGATT GTATTGAGAT
   130381 CCAAAGTCAT CTCACAAAGC CTTTTCTATT AAAGAGTTGA TTGGGACAAA CCTGCGCCCG
   130441 CGATTTCGGC ACGCATGTTC GTTTGTTCTA CGGACACCGT GTTGGCAATG CTCAACAGGT
   130501 GACGACTCAC TTCCACCGTG TCTGCCTTGT TGTTGGTAAC CACAGGCGAG AACATGCTGT
   130561 TAGCAAAGTT GGGGATCAGG AAGGTGTATA CACCACGGCC GAGATCGATC TTGACGAAAG
   130621 TCTCACCCCA AACACTGGCG GACACTGCGA CGTTGTACGG GAACTGAGTG TTCACGTTCA
   130681 GCATACGCAT GATGTTGAAC ACGAACAGCT GCTTGAGCAA GTCCACGTTC ATTTGCAGCT
   130741 TCGTTTGATC GAAGCATTGC ATACCAGTCA CTTCCACTTC ATCCATGTTG CTATGGTTGG
   130801 AAGCCATCAG AGAAACCTGG GTCGCTTCAC AGCGAGCCAT GATGTCAGCC AGGCCGTTAG
   130861 CGATTTGCTG TGCGAACACT TGCTCGTTAC CGGAGCCAGT AATGTCATCA CATGCAAAAC
   130921 CGCTGGAAGG CAGGAATCCT GCACGGTTGG ACAGCGGATA CACGTTCAGG TACGGGCAGT
   130981 GAGGATTGCT CAGTGCCGGA TCCAGCGACA CCAGATCGCT CCATGTGAAG CTGGAGACTG
   131041 CCGTGTTGAA GTCACGGCTG ATCTTACCCA GAGCTTGCAG GAAACCATTC TGTCCCAGAG
   131101 AAGGTTCGCT CACGCTGTCG AGCATGTTAC GCATCGCAGT GGTACTGAAG ATGCTGTCCG
   131161 TGTTGGACTT GTTGATCGTA TTGATGCCTT CGTTGATGAT CTTGGCTACG TAAGAAGCCG
   131221 GATTATTGTT GGCCAGGTTA CTGGTCTTGG CAGGACCAGC AATCGAAGAA CGACCATCGA
   131281 TCACCACTGT GGATGCATTG CCAGCCAGCA TGCCTCCCAT GCTCATGTTC GTCACGTCAT
   131341 ACGGGCGCTG TGTCACGAAG TCACTGATGA CTGCACCTTG GTTGAAAGGA TCAGCTGAGA
   131401 TCACACCGTA GTTTTCCACG GGAACCATCG ACAGAGAACC GTTGACCAGA TTGGTGCGTT
   131461 CAGCGAACTG AACCACGTTG TTCACGTGCA GAACCATTTG GGGATCCACC TTGATGCCGC
   131521 TCATGAAGCT CATCTCGGGA GTGTCGGTGA AACCCTCGAT CATGTACTTC TGGACGTTAC
   131581 CGTTGTTGCG AACGACTTCG GCCATCAGGG TGAACGAGTA ACGACGGATG TTCCAACCAT
   131641 TGACGATTGG GATCTGACCC ATGGTGCTGG AGCTGAGCGA CACGATGTCA TTGACGATGG
   131701 AGTTCATCGT CTCGGACTTG TAGTTTGCAC CAGCACGCTG TTCACGAACG AACTGCGGGA
   131761 TCGCATGCAG GATGCCCGAG TCAGTCACGT TGGAGACGAA TGGGCGAAAG CCCATGTTCG
   131821 CTTGCTCCAC CATTTCGCAA AAGTTGCAGC TCGTCACACG AACCGAACGA ACTGCGCCAG
   131881 CACCCAAGTT GGTACCACGA GGAATGTTGC CCGACAGCGT AGTGTCGAAC TGAGGGCCCG
   131941 TTTGCATACC AGCCGCGTCG CTGTAGGGAT GCACTGCGCC CAGACCACCA GGCGTTGCCG
   132001 CGAAGCCATC TTGTCCAGGA TTGAACACTC CGATCTGACC AGGTTGGCCA GCAGGTTGGA
   132061 ACGGCTGAGG TTGCAGAGAC AGTGCACCGT TGTTGCCGCC ACCGAAGGAG AATTGATTGT
   132121 TGTTCATGGA AGTGTCCTCT AGTAAGAAAA GAAAAGCAGC CTATTAATAA TTGAGGCTAT
   132181 TGAGTTTGTC TTCAACGTTT TGAGTCGGTG AAGAGCGGCT GGCTACGTAG ATAGCCCATT
   132241 CCGTCAAACG AATACGCAGA TTGCCGGGAA TCTTGATTCG TCGAATGACT GGTCCACCAT
   132301 TCGGAGCAAT GATGTTTTCG GGAAGATTAC TATGCCAAAC CTTCGAAGTG ATCTCCTTGA
   132361 AAATCATGTC AATGTTGTTA GCAATCGGGG AGACTGCTGT CTTGGAACGT CCAGACTTCT
   132421 GGAACGGCAT CAGTGCATCA GTGCGTTCAC GCAACTCCGA TGTCACCTTG TTTTGGTGCT
   132481 GATCGGTAGC GATAGTCGCA TTGCCTTCAG CAGGAACTGT GGTAGCAGTA CAGAACTGAG
   132541 CAATCTCAGT AAAGCCTTCT TCCACCAGCA CAGCAGCGCA AACTGCCAGA CTCTTGACCA
   132601 ACACATCACG CTTCATCAGC GTGACGACTT GGTTGGGAGC CACTGTAGAG ATCATGTTGC
   132661 GTAAGATGAT CTTCTGCACA TTCTCCACAG GTTTCTTTTC CATGCGGTTG GTTTCACCGA
   132721 TCATGGCGCG AACCAACTGG CGACTGATCC CTGGCTTGAG CTGCTCAGCC AGTACATACG
[truncated: 170,287 more chars]
