# Supplementary material for: Clades of huge phages from across Earth’s ecosystems
Source: Nature. 2020 Feb 12;578(7795):425–31. doi: 10.1038/s41586-020-2007-4 (PMC7162821; doi:10.1038/s41586-020-2007-4)
Supplement: Supplementary file 6 — Genbank files for all genome. [file 41586_2020_2007_MOESM6_ESM.zip › genbank_genomes_SD-4/S17_PHAGE_CIR_29_32.gbk]

LOCUS       js4906-24-2_S17_scaffold_16_prodigal-single     266626 bp    DNA     linear   BCT NOV-13-2019
DEFINITION  js4906-24-2_S17_scaffold_16_prodigal-single, contig.
ACCESSION   js4906-24-2_S17_scaffold_16_prodigal-single
VERSION     js4906-24-2_S17_scaffold_16_prodigal-single.1  GI:
KEYWORDS    .
SOURCE      S17_PHAGE_CIR_29_32
  ORGANISM  S17_PHAGE_CIR_29_32
            .
COMMENT     Data sourced from ggkbase. For additional details see
            http://ggkbase.berkeley.edu/organisms/404983
FEATURES             Location/Qualifiers
     source          1..266626
                     /organism="S17_PHAGE_CIR_29_32"
                     /mol_type="genomic DNA"
     gene            <3..398
                     /locus_tag="js4906-24-2_S17_scaffold_16_prodigal-single_1"
     CDS             <3..398
                     /product="hypothetical protein"
                     /codon_start=3
                     /transl_table=11
                     /translation="MGGGVTISASPATEIVIPTGYLVDESNANTDYIIKTITIPNGVK
                     VINVYASCYSDDNTDPISISVFSNYKSWLSNDSYYDVETDGYIGVTPNKQYTVTASAN
                     AHDGHAYIDRFYIEYSPEINNKTPTVYDY*"
     gene            422..1528
                     /locus_tag="js4906-24-2_S17_scaffold_16_prodigal-single_2"
     CDS             422..1528
                     /product="hypothetical protein"
                     /codon_start=1
                     /transl_table=11
                     /translation="MATLKIIQSANQVITVSDLDSKAYNDGDTVETGKELIASIKASE
                     GYKAGTLNKETHTVVESDTTVEFSATEAVKCVIESNGVKYATFQEAVNAAKPKTETTI
                     TLLEDIDTCGTQVGVENDHTQDRYITFDLNGHTVNVSKLPLVGASVKYQTIAFRLMEG
                     CKVTFKNGTLTTNFANCKMFIQNYSELVLEDVTVDISKGTQCAYAVSNNYGGLTCKGN
                     TIINAPNTDGFRRVAFDCYYGLLKKYYNAAPVITFGKDFTGKVVGAVEYDKSSSAPET
                     LPETSTKWTESAKITIENGTFDIELSGVTNKDTASITINGGKFVNEVYKDTTIPQNWK
                     TEEYIKKEEEEKAEAKAAAIAPVINYILDMNNMR*"
     gene            1569..1916
                     /locus_tag="js4906-24-2_S17_scaffold_16_prodigal-single_3"
     CDS             1569..1916
                     /product="hypothetical protein"
                     /codon_start=1
                     /transl_table=11
                     /translation="MKYFYIEVKNDNDNYVWVKFILSKYNELTLNDIVLSLNQFIINT
                     NPCDVFFNYPNALFKKVNNTEYKTYNKKSKISTITVENKDAIYTQTYSSYSAMKNALY
                     NLLTKRKEKEWIE*"
     gene            1904..2515
                     /locus_tag="js4906-24-2_S17_scaffold_16_prodigal-single_4"
     CDS             1904..2515
                     /product="Uncharacterized protein n=1 Tax=Selenomonas
                     ruminantium subsp. lactilytica (strain NBRC 103574 /
                     TAM6421) RepID=I0GWE8_SELRL"
                     /codon_start=1
                     /transl_table=11
                     /translation="MDRIVSIEEAKQIISDAYSYIWENAKAYDRDAKIYLHWTADNYT
                     NVYDDYNFCIDGEGNIHYTGDVNEPVSATYKRNSGSIAIALCCAYNAMCWPDGRYDLG
                     PYPPTDAQIYAISALTEAAADALDLTIDLDRIMTHGEAADNEDGLYLHEPYAVWSDPQ
                     PSDGITRWDLAILKDGDEWRSGGDTIRGNAIYIREHKDDDDEE*"
                     /db_xref="UniRef100_I0GWE8"
                     /db_xref="sri:SELR_pSRC300120"
                     /db_xref="I0GWE8_SELRL"
     gene            2601..3974
                     /locus_tag="js4906-24-2_S17_scaffold_16_prodigal-single_5"
     CDS             2601..3974
                     /product="4Fe4S-binding SPASM domain-containing protein n
                     =1 Tax=Pelosinus fermentans JBW45 RepID=I9DAV8_9FIRM"
                     /codon_start=1
                     /transl_table=11
                     /translation="MKPFREVYDCDSITLDITNDCNFKCVYCFEKDKNKKYMKPEVAV
                     DAMRLTYNDLSGSNRRFQVNFFGGEPLLNWECIKAVIDDNNKHHRLVDYGMTTNLSFL
                     PKDFIQYVDDNNIGLLVSIDGIKHVHDKNRSNSWNQVVKNLKILITNGLKVFIEARMT
                     ILPEDAKYMYDGVDYLVNTLGIDSICPMPVTDVEWTEEQLNDYKENYIELVDMYVDKL
                     NEEGSKRNIAIKNIDDFMRQVMEPEVSDDLLCPIGLNKWCTIDYNGDIYPCHQLPTSK
                     DEIKLVQKIGNIYTDVDETKVHTDRKEKQAVYQKEECETCKAKGNCKNGCPEENLREN
                     GDENKVLQSYCDLHKIMTDVIIIKQAEILNATNIRSRYLNILKTNLEIKKYIDMIMDT
                     ADLSNTFALKLRLIHLKEMINNLGSDNVFPTFEEYFRKKSEILMTMILYSLNNKGGVE
                     DNGKDSE*"
                     /db_xref="UniRef100_I9DAV8"
                     /db_xref="pft:JBW_03673"
                     /db_xref="I9DAV8_9FIRM"
     gene            3955..4365
                     /locus_tag="js4906-24-2_S17_scaffold_16_prodigal-single_6"
     CDS             3955..4365
                     /product="Uncharacterized protein n=1 Tax=Pelosinus
                     fermentans JBW45 RepID=I8TNV0_9FIRM"
                     /codon_start=1
                     /transl_table=11
                     /translation="MEKIVNNGIHYNLVNSSKTIYDNMIETMLSNIDELEKDEYRKKQ
                     IIEYSRIGVPKTVHSIISLISQGDVIKADDAKAIYDLCKSISNVLQEHSWKYWNNNGT
                     CGLVCQASCQSTCQISCQSCHSGTCHDKKCGGGF*"
                     /db_xref="UniRef100_I8TNV0"
                     /db_xref="pft:JBW_03672"
                     /db_xref="I8TNV0_9FIRM"
     gene            4365..4838
                     /locus_tag="js4906-24-2_S17_scaffold_16_prodigal-single_7"
     CDS             4365..4838
                     /product="Uncharacterized protein n=1 Tax=Pelosinus
                     fermentans JBW45 RepID=I8TNV0_9FIRM"
                     /codon_start=1
                     /transl_table=11
                     /translation="MAIEVIRQSVKYYLPDSPAKDHFITNDFFNNTINCLLTNITELD
                     SINAVTDNEISRKGGNGYNETITQLSRTTSANYNHLKDTNNKVQKQKIITANDIGIIY
                     NIAKLLLQQMNSKSDDYWAGPCKLVCQASCQSTCQISCQSCHGGTCHDKKCGGGF*"
                     /db_xref="UniRef100_I8TNV0"
                     /db_xref="pft:JBW_03672"
                     /db_xref="I8TNV0_9FIRM"
     gene            4838..5872
                     /locus_tag="js4906-24-2_S17_scaffold_16_prodigal-single_8"
     CDS             4838..5872
                     /product="4Fe4S-binding SPASM domain-containing protein n
                     =1 Tax=Pelosinus fermentans JBW45 RepID=I9NL16_9FIRM"
                     /codon_start=1
                     /transl_table=11
                     /translation="MYKEIYLFLTNQCPNRCHYCYIKYNNDCLTEKDIDECIEQNKPD
                     RIVFFGGEPLMRLDLMEYTLEKYHDQMNFQVITSSMANWKEFIKFQKKWHIELQISWD
                     GFKDSRVDTSGRSIADRVLNNINYAISEGLDHFDIKTVINNANVKDIPRLNKLFYRLD
                     KEFHINGQYCIARGEDHNDQWFKDLEENLYCTFEGTLEHPYTENLNKIMAYINRAPMQ
                     SCAAGKEQSYLTDKTMSSCTSIAFTEQKYEDFDKIQKRCTSKDCQIENCKYFYLCDGG
                     CRYERMLKFGDKWLDNYLPETCKLMKVYDNLITKYLASLNHEELAELYKIIMRYKNWL
                     YKVNNVDMEV*"
                     /db_xref="UniRef100_I9NL16"
                     /db_xref="pft:JBW_03669"
                     /db_xref="I9NL16_9FIRM"
     gene            5874..7061
                     /locus_tag="js4906-24-2_S17_scaffold_16_prodigal-single_9"
     CDS             5874..7061
                     /product="hypothetical protein"
                     /codon_start=1
                     /transl_table=11
                     /translation="MIYFLPERIYNYILENKVSDVIDKLNALSDKYNSFTTFEEYIKY
                     SSLFIENEDNKKVYSDIKSSIEESLKNELILLQEFEIISKDFIGEEYIHNTKALDDEN
                     YLAILIAFIDFNDSNKKDVYFSYMKTFIKYFESHESKNYSKFIYYNYIAYKILIDSTS
                     KDFITSSMSEEDITSKCMNTIKKYYNKTLEYSSDKDNINSQFCDWVCFYIHNINQLLE
                     DNRIKVDLQDLYNKLDNFLYSEIGDYQYKKYNYGYLRFCDTMLMYLLFSISNTNRAER
                     ITTCKKLLNKIIDLFNDGLTNMPTLLRGLSYYDRSKVIKYAVLLRKYAAIAINNEKIL
                     NGKIINTSPEDLKFALSTDISTTKMDNYTFNRINNIEAIQKNDEEAELVSNFIKLLGM
                     KNV*"
     gene            7054..8214
                     /locus_tag="js4906-24-2_S17_scaffold_16_prodigal-single_10"
     CDS             7054..8214
                     /product="Uncharacterized protein n=1 Tax=Pelosinus
                     fermentans JBW45 RepID=I9NKP8_9FIRM"
                     /codon_start=1
                     /transl_table=11
                     /translation="MYEQIDFLGIKFNDYCNLNCKYCFETNNSRSRHNVFNKGKELVE
                     FLKTLNIGPKLYINLLGGEITIYPNELYNLCKELKKIERYKDTTVKIGIVSNGTNHNF
                     IMNDLIKIISPESVKISWDGIHASEIAQTHLTDKQLSTIVDKVGCSKYNNEVMIAIAV
                     TKDNICYLADSIQYALEQGCKKLSYYFIFNDEYSKYYNTEEFKTIFIHQLHKIYMLYN
                     QYDFDLDNLTYMIYNKFINPDFIYDHKCRYIGKMFMVVPNGDIYPCLLLKEIDGLLDN
                     NNDLVLGNISTGFDSKSMSNFTNLYTNLLNENIDRCIQCNHVSYCTECPLETRYIFNS
                     YNKCISRKVIYDIEKECFDKYISREYLDKDTREFNLDYYSKRFLSGNQNLAL*"
                     /db_xref="UniRef100_I9NKP8"
                     /db_xref="pft:JBW_03671"
                     /db_xref="I9NKP8_9FIRM"
     gene            8293..11130
                     /locus_tag="js4906-24-2_S17_scaffold_16_prodigal-single_11"
     CDS             8293..11130
                     /product="hypothetical protein"
                     /codon_start=1
                     /transl_table=11
                     /translation="MNNILMKSYDLNSSPLDNVLSSDGLHFDYDKPFFLIANLPIKNK
                     TMFEINITDYYPINKIQHIPLYVGISREPSLGVLIADYAISSLFYDVTDPRYEILSNE
                     IPDNVLYIDGSSTDADGNSVIGTRKPGIGDTIGVAVDYHTNKIKLFVNYNNEYPYDGE
                     YDKPFYSYTPPFNLAEQPNMYFCIYSNINYKYIEEDYNFRIASMDDLKHISGYVNFGK
                     NGLTHPVPGYDSLYKAYYERMADQEIHAELGSDDNPCYVYIGGDIFNPYSIQWDGELS
                     VENELEPDTDNLALVTDDPEFITTKSNKYNMNANTYIKADYDFETGEDNKYGITNSYK
                     VGGNVYINYPIPTTDKVYFEYTVKEGELKDRIVGIPIAMGITSVPLVGEPSQEKVTNP
                     NTIMTESIRVNLYRGNCFIPNGLDNSGGFYLFHLVRHSTQNSDKNDLHYLENVETSIS
                     PEQGNTIGVALDLGNNLMDIYIEGIKLASLNLKYTKENIDFSDFNKDDNGKMQYPYFF
                     IHDEGVFNNKVTGTFNFGESKFDSKIPKGYKSLYDFYTVDKRRIISKDLNCTVNINAE
                     KIVSKFIDSYLNINRVVDVKYEGLNDMILSNNNVDDFYAHYFEFDTDGMNELNELIRK
                     ENNGLMLTHKERSLDIDYSNIPIYKVNITKYTNQRIIVECNGKTYTESFEVPEYSLIT
                     VRTEAIDGKYKYTPGTPSVTRAVITSNTTLTATPASYKEYNVIINQVQNQIITVYNLK
                     DGVEESHTASFVVNSRYPHIRAEITYIAEGFNKGVLNITEADITEDTIIYSTKITDIR
                     YNITIEATIDELITVTAEGIPRTNSKGINKFTIGYNKYCRVSVKSIKDGYIAGSLYYY
                     GKDGVKHDIVSSIQVTEDITIGATKVVPDVVYITIDNSEANEAKIDVTNVDKVSDTKY
                     SIIRNRIANISTKPKAGYYFDHYEIEYKNKK*"
     gene            11224..11622
                     /locus_tag="js4906-24-2_S17_scaffold_16_prodigal-single_12"
     CDS             11224..11622
                     /product="hypothetical protein"
                     /codon_start=1
                     /transl_table=11
                     /translation="MSENFNFNNSNETTTTSSIPSFSSFKNKDGSEPAQQNKNYNNKK
                     KNRIDEIIDQPITITAVNYRKSNYGDNKEYLVLEYTDENGEECYTSTGSSGIRSAIEN
                     KGDNLVFPCKATVVQRNSKLHPGYKYLTLN*"
     gene            complement(11730..12251)
                     /locus_tag="js4906-24-2_S17_scaffold_16_prodigal-single_13"
     CDS             complement(11730..12251)
                     /product="hypothetical protein"
                     /codon_start=1
                     /transl_table=11
                     /translation="MSTEIINKALYSFPVKNDCTITPIVKPIPTFQTLEWPLSMHTDM
                     DGNNTYLFQKSYDIIFPTWCEYVKIEMPIIKINGVDTPLSTISITSDSNVVWFDNITE
                     TNKLVSYVRVTSYIERPDSNNVNVQYSLMISPISILSSDKYTIKFTIGNDINTYCRTS
                     LSSKDIISDIKNA*"
     gene            complement(12327..12881)
                     /locus_tag="js4906-24-2_S17_scaffold_16_prodigal-single_14"
     CDS             complement(12327..12881)
                     /product="hypothetical protein"
                     /codon_start=1
                     /transl_table=11
                     /translation="METLKNFIKSIPRRIITITIICLIIIGIGWYYTNNVNYDDSSTV
                     RNEIKSAESTVDTVQGEVSDSLDTIRDAGSTATSIANTNRELQAEGQRTAEGISKLGE
                     SIQSAKGTVDSMGDSISRIDQLQSDKSELIDSATKSNNDASITAGNIREELTTSKSEL
                     DKLTTTDEEIRGLLQQLRETCKEN*"
     gene            13016..13582
                     /locus_tag="js4906-24-2_S17_scaffold_16_prodigal-single_15"
     CDS             13016..13582
                     /product="hypothetical protein"
                     /codon_start=1
                     /transl_table=11
                     /translation="MKKVTMRELVGKDIRITDFRITEYMKSKKDKATVELEVDGEYCY
                     FETTSLEVLYQLAWIKDCVMAYKLKSNTNKIRFVKALDTTNPSYDGSHYEKLISKEFG
                     TDNGTTQNNTFILLPNSMYNIGIDNNRYFCFYKNSVYVKVIREKNSIYLSFNISPETI
                     DNLIKNDNAAYTKKTEEIIKEEKSHAKN*"
     gene            13620..14408
                     /locus_tag="js4906-24-2_S17_scaffold_16_prodigal-single_16"
     CDS             13620..14408
                     /product="hypothetical protein"
                     /codon_start=1
                     /transl_table=11
                     /translation="MHIKLLENSIVDFLSFYNYNLIHKTKINANNSLIFADTQFGTSA
                     KMLMSYPSIVYIISLYHSSKNDKVVSNKFIPTNSYISIEDIEKLKHINLEKIDYLVIA
                     ERTDSTISDIDTLMKNILFVSNKSNKISYNIATAEAKAVYSSLDEKKKLSKVVNISFY
                     KEELYPTVESEANYKRTTSKEKVIKRKSTTTIPMKLFLCNNDFFYNVLCVLVFIATAA
                     IIATEVYYNGITKCYPMAVASVILTIVFISVLQYVRIDNNKKKK*"
     gene            complement(14452..15525)
                     /locus_tag="js4906-24-2_S17_scaffold_16_prodigal-single_17"
     CDS             complement(14452..15525)
                     /product="Uncharacterized protein n=1 Tax=Faecalibacterium
                     sp. CAG:82 RepID=R6PXF8_9FIRM"
                     /codon_start=1
                     /transl_table=11
                     /translation="MDQNSTDWRSQQFFVTKNGKKELIHIETDTKNIVDFYTEVTAII
                     NKLKGIANGLATLDANGHVPQDQLNNIEQQLKDLEKRLTGNVNGNNTVINTNLANAVK
                     ELKDLISALDTKCEGAYVKKAGDTMAGSLTSIVHSDTWVNGMKYAALNCNFGGYSAIA
                     NSPAKNGRFSISSYPAQNNNFYISYMTQDKINANTNAIDKQLIWSGDTGVLTCTKVVN
                     SVYNDYAELFPKGEETEPGDLIVLDLDSKEEKYVKSSAKNTRVVGVHSDEYAQLIGGD
                     NVSLEENLKNYIPVSLAGRIKVKFIGISKKNEYVVADTHNPGVARLYYKDLNKPEDII
                     GILVEEDSNTNPNEIRRLKIKLK*"
                     /db_xref="UniRef100_R6PXF8"
                     /db_xref="A8SB34_9FIRM"
                     /db_xref="ain:Acin_1223"
                     /db_xref="R6PXF8_9FIRM"
     gene            complement(15544..16230)
                     /locus_tag="js4906-24-2_S17_scaffold_16_prodigal-single_18"
     CDS             complement(15544..16230)
                     /product="Putative PhoH-like protein n=1 Tax=Mitsuokella
                     multacida DSM 20544 RepID=C9KJD3_9FIRM"
                     /codon_start=1
                     /transl_table=11
                     /translation="MNKRTSISDIYSSSLDINSKELDRAYKKLDKDQLDYFNSFSNHI
                     ITCVNAASGSGKTFVAVLAALQAFNQGEVNKIYYIRIPDDRSLRLGYLPGSSDDKQSI
                     YTTPFYNACTSLGLREEDIDIARDNNEIVLCTDIVLRGTNICNSFVIIDEAQNGRLSD
                     LKLILTRISDNCKVALIGHSAQYDNFKGNNEKAFEKYIEHLTKKSWAIECKLTKNYRG
                     KLSSWADELY*"
                     /db_xref="UniRef100_C9KJD3"
                     /db_xref="C9KJD3_9FIRM"
                     /db_xref="arc:ABLL_0139"
     gene            16365..18143
                     /locus_tag="js4906-24-2_S17_scaffold_16_prodigal-single_19"
     CDS             16365..18143
                     /product="Uncharacterized protein n=1 Tax=Blautia hansenii
                     DSM 20583 RepID=C9L777_BLAHA"
                     /codon_start=1
                     /transl_table=11
                     /translation="MTRLSKPVATIETLKRLVTNSDSKYATKDSLSKVATTGNYSDLK
                     GTPTSLKNPNAISFTGGSTASYDGSKSVSVAIPTSLPANGGNASTVNGHTVLSNVPAN
                     AKFTDTVYSLPDASTTTKGGVKVGSNITVDTGTISLTKDNVTGALGYTPPTHDTHYMT
                     GLKVGATAYATSNAIASNGNVYLNVLDNYTVRDSHKIVGSGATTVTSDANGVITISST
                     DTNTVYTHPNSGVTAGTYKSVTVNAQGHVTAGTNPTTLSGYGITDAKIANGVITLGAN
                     SITPLTSHQSLSNYYTKGEVNSQISSIPKFAIAVVTDLPTKNISNTTIYLKKTGSDTQ
                     NLYTEYIYVDGWEQLGTQKLDLSGYLTKTDASNTYLGKYTAAISANKLNSNAGSATQP
                     IYFSKGVPVACTYTLGKSVPSDAKFTDTVYYHPSTHPASMITGLSTVATSGSYTDLSD
                     KPTLGSAASKDVRNSTTLGTIGWTNNATSAEVVPTINTLAYWNGAFNGTTSNLAYCAK
                     GAFGSIVTKNAGDYAAASHTHYYAGSSSVGGAATSANKLNSNAGSSTTPTYFYNGVPV
                     ACTGISVATVTATTTLNIPGGKIWIE*"
                     /db_xref="UniRef100_C9L777"
                     /db_xref="C9L777_BLAHA"
                     /db_xref="pjd:Pjdr2_5164"
     gene            18143..18610
                     /locus_tag="js4906-24-2_S17_scaffold_16_prodigal-single_20"
     CDS             18143..18610
                     /product="hypothetical protein"
                     /codon_start=1
                     /transl_table=11
                     /translation="MRIISIRIILLVFLLLNLQFISISAAHNLINANTQDKAIFEWCI
                     TNTESYLNYKFEDLEVYYSNTDKEYREILIENKLSKDMANRLVRTSYACGIWNTNKIF
                     FNKSGLSIHKQKEILCHELVHKYQQSKHDEKYVIMNRSKIESEAEKSASKIAK*"
     gene            18632..18808
                     /locus_tag="js4906-24-2_S17_scaffold_16_prodigal-single_21"
     CDS             18632..18808
                     /product="hypothetical protein"
                     /codon_start=1
                     /transl_table=11
                     /translation="MTLLTFVLFLVVTAVLTFVGQTISLQSVKENYKEYFKNSVKYSV
                     ISLISLIVVYVMLY*"
     gene            18916..19248
                     /locus_tag="js4906-24-2_S17_scaffold_16_prodigal-single_22"
     CDS             18916..19248
                     /product="hypothetical protein"
                     /codon_start=1
                     /transl_table=11
                     /translation="VDKSEYNSIEETITIPNGVKVIEVYASAHIVDNTEHYIALDARS
                     GNGKMWCSNTGITSVECTEYIGVTPNKRYHVYVDTGTRENEDCDIDRFYIKYSPEINN
                     KTPTVTDY*"
     gene            19271..19651
                     /locus_tag="js4906-24-2_S17_scaffold_16_prodigal-single_23"
     CDS             19271..19651
                     /product="hypothetical protein"
                     /codon_start=1
                     /transl_table=11
                     /translation="MAATLKGTIWGGVTISASPATVSIPSGSIYIKPDGTERFTVPNG
                     IKVLYVEGFYVGVTPGSTHIWNLQTDYVEPHHVMEYEIYCLTHKKHNVAQWEKPASGE
                     HDSYGATISWSSEINNHTPDSYDY*"
     gene            19671..19934
                     /locus_tag="js4906-24-2_S17_scaffold_16_prodigal-single_24"
     CDS             19671..19934
                     /product="Putative uncharacterized protein n=1 Tax
                     =Megamonas funiformis YIT 11815 RepID=H3K5L0_9FIRM"
                     /codon_start=1
                     /transl_table=11
                     /translation="MNYQQTAKEIVLNYANKHIDKTDNVQITLDDVYIVWFCKTLQNW
                     KALVSTTLPDGMYYEVTYNGDKKEIYLDAYKKFENQKIDGVSI*"
                     /db_xref="UniRef100_H3K5L0"
                     /db_xref="H3K5L0_9FIRM"
                     /db_xref="lin:lin0103"
     gene            19952..20203
                     /locus_tag="js4906-24-2_S17_scaffold_16_prodigal-single_25"
     CDS             19952..20203
                     /product="hypothetical protein"
                     /codon_start=1
                     /transl_table=11
                     /translation="MFKFLIHLLGGYTSSEYNQLSLEIDSLNNILAAKNNEIDHLKKE
                     STDLSEKISKLQSQVDSLSKIKDSFIIHVDGGKVWIENE*"
     gene            20196..21560
                     /locus_tag="js4906-24-2_S17_scaffold_16_prodigal-single_26"
     CDS             20196..21560
                     /product="Putative uncharacterized protein n=1 Tax
                     =Salpingoeca rosetta (strain ATCC 50818 / BSB-021)
                     RepID=F2UAB6_SALR5"
                     /codon_start=1
                     /transl_table=11
                     /translation="MSKIAKSLHYQKTNGTSGTCALYTSKDDCAGYSTINLEVDGANV
                     YAGLGTSLTANNASGIRIQKNGSTTKYAILKWTQAAMNITQVANQTIRVTNASGTAVS
                     TGTLLSMNTALTITCTPATGYKASSPTINGTTVTSPYKITQANIEAGNFTLSCTAAAK
                     QTFIFYINQSAHQTITVTCNGVAHTSTFTATYGDKWTATITPETGYNAGKLSATSGTI
                     TGSVTVSATAAAIKTFTLSFGATTNQTYVATVGGVAKAATASATSYTVNYGTKYSVAY
                     TANSATAAYTYTASSAVSGTVTNTTSIPAKTASASLRYYTLTVPSTANQSYTLRLATN
                     SSYGGTLPSYTTTATKSSQTLSVPYGTTYSISYTADSGYNPGSAKSGTVNDNTTVSHN
                     AATVATATVTIVQSANQTIHVYTPQKSGGTDHTSTFTCPIGTTYEAEVVAASGYLPGD
                     LSVK*"
                     /db_xref="UniRef100_F2UAB6"
                     /db_xref="F2UAB6_SALR5"
                     /db_xref="sagn:W903_1475"
     gene            21590..22006
                     /locus_tag="js4906-24-2_S17_scaffold_16_prodigal-single_27"
     CDS             21590..22006
                     /product="hypothetical protein"
                     /codon_start=1
                     /transl_table=11
                     /translation="MATTIKGVVGGGLTISASPATINIPTGKIILKDSMVNRNYSLTI
                     PSGVKVLEVYLSINSLAEGVEGVIYIANNKSDKTWAEVQGWWEDGFPDDITNYVGVTP
                     GKTYSLNIQIDIDGDSSGYIAYSPEINKKTPDVYDY*"
     gene            22052..22480
                     /locus_tag="js4906-24-2_S17_scaffold_16_prodigal-single_28"
     CDS             22052..22480
                     /product="hypothetical protein"
                     /codon_start=1
                     /transl_table=11
                     /translation="LGGGTTFSASPATKNSFTMTAGYYSDHYYDGNDHEIWVDKYGLD
                     TSLLNSGGKIGSITPQNIGAFKINDIIIEENTSSFVDGSEEETDNFLVIRTNYKCLIS
                     FKGRTYRVDTFQNNYYFYASEDYDFRFTDGEKVEITYELL*"
     gene            22520..22948
                     /locus_tag="js4906-24-2_S17_scaffold_16_prodigal-single_29"
     CDS             22520..22948
                     /product="hypothetical protein"
                     /codon_start=1
                     /transl_table=11
                     /translation="MGGGVTFSASPATQKEKDFIVTAEYYDTDYQYGEVFETDWSCGF
                     GTVYDDVIKIGSITPQEIDGFKILNLQDQGWSTTDLEDNPVEDVSWILLEATHKCILH
                     INGKDYNVTEYKDGIYHSKIKNDQLGIEDKEQIKVTYTLL*"
     gene            22975..23289
                     /locus_tag="js4906-24-2_S17_scaffold_16_prodigal-single_30"
     CDS             22975..23289
                     /product="Bacterial surface protein 26-residue PARCEL
                     repeat (3 repeats) n=1 Tax=Lactobacillus brevis subsp.
                     gravesensis ATCC 27305 RepID=C2D0B2_LACBR"
                     /codon_start=1
                     /transl_table=11
                     /translation="MDDSTLKPQAYPSKDKTIYDDNVADLASIILFYLRDSSEATDTE
                     PFNNDSNVTSTDLSIFDSSEVSNTDSIFSDSSDISSTDLSIFDSSDVSSMDSSVFIDC
                     SI*"
                     /db_xref="UniRef100_C2D0B2"
                     /db_xref="C2D0B2_LACBR"
     gene            23468..24124
                     /locus_tag="js4906-24-2_S17_scaffold_16_prodigal-single_31"
     CDS             23468..24124
                     /product="Membrane associated lipoprotein n=1 Tax
                     =Phascolarctobacterium sp. CAG:266 RepID=R6HD83_9FIRM"
                     /codon_start=1
                     /transl_table=11
                     /translation="MNSTIKTQTYIAKGKAPWFNNNWLDIDRVISMNKLDSGTTVVCD
                     GNVTDMAEMFRNFNELTSIDLSNFDTSNVVFMDGMFYYCSKLTALDLSNFDTSKVKGM
                     SCMFFNCSDLYKLDLSNFNTSNVTDMRSMFDCCYSLTTLDLSNFDTSKVNDMTCMFFN
                     CFNLTTIKGVIDMESCKDTDYYNMFFQCYKLKDVKIKNPPNNFERNSGLSSSQYTIVF
                     *"
                     /db_xref="UniRef100_R6HD83"
                     /db_xref="R6HD83_9FIRM"
                     /db_xref="ral:Rumal_0155"
     gene            24203..24574
                     /locus_tag="js4906-24-2_S17_scaffold_16_prodigal-single_32"
     CDS             24203..24574
                     /product="hypothetical protein"
                     /codon_start=1
                     /transl_table=11
                     /translation="MERDIDAISIILSKEASMKVDTFMDETRTLFEQLELTENSDAKR
                     FVHDMHILAIMFYWLVDKGEYKRGAYIASQFEVETHAFTAKMRVKGLISNDAADTMDN
                     NISRSVAKKKDELWDKAHPKA*"
     gene            24679..25203
                     /locus_tag="js4906-24-2_S17_scaffold_16_prodigal-single_33"
     CDS             24679..25203
                     /product="Membrane associated lipoprotein n=1 Tax
                     =Phascolarctobacterium sp. CAG:266 RepID=R6HD83_9FIRM"
                     /codon_start=1
                     /transl_table=11
                     /translation="MPKPQVFVVEGSKPWFSDRWEDKYHVVNIDESVSGQATVTCEGV
                     TTMCNMFDRCINLTSIHLSTFDTSDITDMADMFNSCLNLTSIDLSNFDTSNVKCMNHM
                     FCNCPYITSLDISSFDTSNVEDMRDMFAHCIRLTTIKGVIDMEYCKYRTHMFYKCPKL
                     TGITIKNPPLFAQW*"
                     /db_xref="UniRef100_R6HD83"
                     /db_xref="R6HD83_9FIRM"
                     /db_xref="ral:Rumal_0155"
     gene            complement(25285..25860)
                     /locus_tag="js4906-24-2_S17_scaffold_16_prodigal-single_34"
     CDS             complement(25285..25860)
                     /product="hypothetical protein"
                     /codon_start=1
                     /transl_table=11
                     /translation="MATSLRSVIENFKISMDEIDNHLNAQDEYINDLARKAKQVSSAL
                     KLLKIAVRSNVDKIDGSYYTDPFTKDAFLKDDDVCRLYDTIAAEGLYSIIILDDESPL
                     FLQEIPVMISHEFDKHDVNNSTRLISFLVDGKPINYISAKVIWYKDKTFSPIDDTIMM
                     FIEDTKKKAKMIEDIRKATSIENHPIGKEEK*"
     gene            complement(25942..26355)
                     /locus_tag="js4906-24-2_S17_scaffold_16_prodigal-single_35"
     CDS             complement(25942..26355)
                     /product="hypothetical protein"
                     /codon_start=1
                     /transl_table=11
                     /translation="MIKEDKMIICKQCDDKKEKLLKLLDETAEKAEKNKVPVVNYTLN
                     DEKYNCAISGFALKDKYGEAHIIGVCDKDHCIYFITDLLGDKKVIKSQLSKKDWEETA
                     RYIIFEAWMNYKIDNAFDGTPVISLAYDAKHDQII*"
     gene            complement(26352..28529)
                     /locus_tag="js4906-24-2_S17_scaffold_16_prodigal-single_36"
     CDS             complement(26352..28529)
                     /product="G164 protein n=1 Tax=Yersinia phage phiR1-37
                     RepID=G4KKA3_9CAUD"
                     /codon_start=1
                     /transl_table=11
                     /translation="MNENYAKIFKKYKDSMKRNMKILMPELGDSELDRAIDWSINRRI
                     KDHQVEIDDNYHNQRTNINLIKLYEYIQERKPILTSYGCLFTQHGERPNPLYEMIQEF
                     ADRRNNFKKKMLQYPKGSEEYNRYNLNQLVAKVDTNAIYGCLGAASSVFYNVYVATSI
                     TRQGRSSITASIMLFESFLANNIKFGSLNQIIAFIDHVLQEKPNRKFSDNDILDNSVS
                     KESVFAKLMLSCGYRWLPNDEDMEIIWRMVQRLDQEDLNRLYYKNNLYSFFDNEVPLE
                     IVTDILKELDSPFIDPNNPPSNIQDKLDVLVDIVKEYVYYRYQIIDKIERVETLIRQV
                     DLTTDTDSCIITLNPWYTFIADKVKNEDMKIKHFDIDAVKLMEKENLNEAGDILKKDD
                     SEFIYDFKNDEIIKRKRMRNPLMVIPEDSLRHSIINILAYVIGKLLRDYFDRISIMNN
                     VTNEAHPFCLMNMKNEFLFMKMLLSDAKKHYATLVEVQEGHVIPNDPSKQLDIKGLEM
                     DKSVIPKSTKEVLSKILYEDILKSKNIDQLKIINKLAVLEKQIKEAIVNGSTEYFKPM
                     KVKSIRSYKNPMSTQQVKGSIIYDLLRDKNEPYINLDEQCPVLVVKTKINKSILESSR
                     FKDEYPDKYNLLIKAFYDNNSIVFKVRDQEYLFNFFKATTPNNAREITSVAIPYTIPT
                     PKWLIEFIDYDSIIKENIGAFPLESIGITKLDTNSAYSGIIQL*"
                     /db_xref="UniRef100_G4KKA3"
                     /db_xref="G4KKA3_9CAUD"
     gene            28679..29098
                     /locus_tag="js4906-24-2_S17_scaffold_16_prodigal-single_37"
     CDS             28679..29098
                     /product="hypothetical protein"
                     /codon_start=1
                     /transl_table=11
                     /translation="VSYIDDTQEAGIQDATALFESFFVDYVNHMDDEERKQYLESDEV
                     NALVEAKAIGRRTIVRLSKQDDYNRRITLAAMQKAKEQNSSDWKRLKKAHMLKKLAIA
                     NIVKRYGNNVKRDVVKAQKAILKTNPRYYTKTTFGNN*"
     gene            29354..31489
                     /locus_tag="js4906-24-2_S17_scaffold_16_prodigal-single_38"
     CDS             29354..31489
                     /product="hypothetical protein"
                     /codon_start=1
                     /transl_table=11
                     /translation="MLNNYQNYYMFADLVRTGKFYLRTSDITSSNWQEYYDGILNILK
                     DNIETEEIKRFIITVDFGNNDVVDLTIFDLYFNIIMWYLVVKSGITLDGRALFCPKVI
                     NRKCIKKYFDRYIPIIVERFSHIYKQDVKRITISLNNIIDDTLSKFSDVDSFSFFLAN
                     TINLKDTIDLMNNIPEFNNLVHTSLIDKSIEDVKDIGMDKADRSIEIIKNSKSVLGYD
                     HCLKNSFETGEGVSPRQYKEFAIHIGSKPDGTGGVHPHIIDRSYLMGGLQHVADQFVD
                     SASSRVAQIIVKHNTSSSGNFARIMGINNIDTVLNTDLDYKCNTHNPIVITIDNSKIL
                     SMLTGRYYRTNPDGIDYLIHPTDTFLIGKTIYLFSPMTCASAAHGHGICKRCYGELAY
                     INSNLKVGKFAVEQLTSQTTQKQLSAKHLLETVIEKINWNDNFNKFFYVDNVNMIYVN
                     DNIEAGHIIIDPNSIMDNTENTESDSDEEDNMESSFSDSSQFTNYITSFVFEDTNGKK
                     YDIHSENMTEMFFSEDFIDYLKRLSLASDRMYHIDIEDLVNTLNDNALFYIQIINNDI
                     DKNLKDIESLINKKDELIGLDKDSLLKKFINLIIKGKITIQSVHLECMLMNQIRSVHS
                     KLKLPEWEHDNEEYQILSLDQSLTNNPSVIISLLYKNLKSTLTNPITYAKDESSRMDM
                     FFMVQPQEFLSNEVKAPKKPEFITPIFKS*"
     gene            31506..31772
                     /locus_tag="js4906-24-2_S17_scaffold_16_prodigal-single_39"
     CDS             31506..31772
                     /product="hypothetical protein"
                     /codon_start=1
                     /transl_table=11
                     /translation="MLYIVLEGLIVFVVTYLFFKVTIYTPVNPKHKNDSVFYALFMLG
                     AKWYIALCAALVILNSCKGVLYTIGFINSPADDYFVIWLNSILK*"
     gene            31787..33376
                     /locus_tag="js4906-24-2_S17_scaffold_16_prodigal-single_40"
     CDS             31787..33376
                     /product="G121 protein n=1 Tax=Yersinia phage phiR1-37
                     RepID=G4KK60_9CAUD"
                     /codon_start=1
                     /transl_table=11
                     /translation="MFLSHNVSIEVYNTCIQLIGYEVNDCPEVQEMFSVFDKTLNQYT
                     NKAMWYDAKNKILTLPRSMDIAWLADKLNTVPNFHTSWDPYDDGLQINLKYQPRNETQ
                     LKAIKFILGKDEYADTARFTQLGVNLNTGAGKTFVTIFSSAYFGMRSIMITSSTGWIE
                     QWKDRILEYTDTKPSEIYIITGRTSIAMILNGMVDISKIKYFLASHQTIHAYATENGK
                     SEDWTKITELFKKLRVGLKIYDEAHLLFDDIWKTDFYTNTRKTLYLTATPARSDRGED
                     AVYQETFRCMPKIDLFNEETDPHTRYVSVLFNSHPTPGQQRWCTNRYGFDRNKYCSFI
                     TTKQGKDYLFKIITILMEIIISTNSKTLIYIGTNAAIKIVYDYIVANYPYMSNNIGIY
                     TSIEKNKFIKEQQLDKMIILSTTKSCGAAIDIKGLKMTVVLAEPFKSKVLARQSLGRT
                     RDSDTTYMEFVDIGFDACKGCYESKKSIFEKYATSVEETYFSKFVWDDDNGKYIIDDS
                     ILEENYQAALQTKNERESRMR*"
                     /db_xref="UniRef100_G4KK60"
                     /db_xref="G4KK60_9CAUD"
     gene            33373..33864
                     /locus_tag="js4906-24-2_S17_scaffold_16_prodigal-single_41"
     CDS             33373..33864
                     /product="hypothetical protein"
                     /codon_start=1
                     /transl_table=11
                     /translation="MKYKNTLFVELIKITERGKDKILPKEMINSLVSLYPKSRKWLFE
                     KVIPEVNSRKRKIIFLMDDTKTIKKGCLIIKDYQGEKKICTIWVNTKFKDEYDDIVRA
                     LIDKAIAELKVDMPLVTLSSKCKYFEIYDKIFKEYGFLVLDVKDDYYIKGIKEYCYNG
                     VLE*"
     gene            33985..34314
                     /locus_tag="js4906-24-2_S17_scaffold_16_prodigal-single_42"
     CDS             33985..34314
                     /product="hypothetical protein"
                     /codon_start=1
                     /transl_table=11
                     /translation="MKKLYLIILFTIISLFGNYNTTSAEWIEVELYAYTLDSSPSGLT
                     ATGEVPYVGGVAANFLPLGTRVMINDNWYVVNDICGTDGAIDIYMNSLAECYEFGVQR
                     AMVYVDR*"
     gene            34436..34777
                     /locus_tag="js4906-24-2_S17_scaffold_16_prodigal-single_43"
     CDS             34436..34777
                     /product="Uncharacterized protein n=1 Tax
                     =Caldicellulosiruptor bescii (strain ATCC BAA-1888 / DSM
                     6725 / Z-1320) RepID=B9MNF1_CALBD"
                     /codon_start=1
                     /transl_table=11
                     /translation="MELATEIKFVNCTPHVVDIVREDGSILSIEPSGIVPRCTQLEDK
                     LVSIYGFTITRQTFGKVIGLPEAKIGVYLIVSRLVASAAKDRTDLLVPGPMVRGEDGR
                     PCGCRGLSIID*"
                     /db_xref="UniRef100_B9MNF1"
                     /db_xref="A0A099U0E7_9HELI"
                     /db_xref="ate:Athe_2414"
                     /db_xref="B9MNF1_CALBD"
     gene            34850..35008
                     /locus_tag="js4906-24-2_S17_scaffold_16_prodigal-single_44"
     CDS             34850..35008
                     /product="hypothetical protein"
                     /codon_start=1
                     /transl_table=11
                     /translation="MKETLPKATPNNLSSADKTITLLKLVINKENTRILFINFGMCEV
                     FFSIDSKG*"
     gene            35370..35699
                     /locus_tag="js4906-24-2_S17_scaffold_16_prodigal-single_45"
     CDS             35370..35699
                     /product="hypothetical protein"
                     /codon_start=1
                     /transl_table=11
                     /translation="MEKENNFCLRPTAEMLTDEGLVIAVLKQLLQDEMVALMYDPSAR
                     QFAVVCDGKYRVIVDSDHNAIHFEIINDGLFMTVHPSKMQRQIFKETQNEYTRRELRA
                     LYRKFYD*"
     gene            35793..37265
                     /locus_tag="js4906-24-2_S17_scaffold_16_prodigal-single_46"
     CDS             35793..37265
                     /product="PHIKZ025 n=2 Tax=Viruses RepID=Q8SDD7_BPDPK"
                     /codon_start=1
                     /transl_table=11
                     /translation="LADLISNLIAQQQPRQIQYAPQKIYYQMSTANKSFINMHYYLKS
                     IGIKNNKFMLSLFDPDLAGVDPYDPSLSLEMKMKIYREVQRNYWYFLREVVRVTANGN
                     PRGVRYELNRGNLAFNFCSMYNMNLFFEMPRQVGKTMAAIVRYLYVYNFASANSNITF
                     MNKQNQDAKRNLESFKAVRDLLPSWLQLSQEFSVINGKKKKLPSTVQTIQHPVNHNII
                     RTVPGARNETAAANLLRGQTITMWWADEWAFTAFNSTIYVNSMPALNKAFINAKRANV
                     PYGITITTTPGRLSTFEGQFAYDMIQNATPFNERWYDLTYEQIMDIINNNMNSIFVYI
                     KYSYKQLGLGEKWFYDQCKNMMWKMVDIRREILLEWIDTPENSPFSQDDLETLRGMIH
                     EPIREVLILNKYPFKIYNTIPLSITGLPINPPIIGVDVSGGYRRDYTAISVIDSKTTQ
                     FIAGLKCNYMTIPDLARTLIWMVKAMMPNAVVNIERNGVA*"
                     /db_xref="UniRef100_Q8SDD7"
                     /db_xref="Q8SDD7_BPDPK"
     gene            37601..38419
                     /locus_tag="js4906-24-2_S17_scaffold_16_prodigal-single_47"
     CDS             37601..38419
                     /product="hypothetical protein"
                     /codon_start=1
                     /transl_table=11
                     /translation="LGFGASLIAKLKEPGGIKENLYYEIKERVMEETSDELGRPIRVK
                     RKTKVYGLDSSKGSRDLLIEILRERMERHKDKMPSPTMYDELSKMVVKKNGKVEHSDN
                     SHDDLVFSYLMALYVWYEGKYLKENFNIDKGVIKTEDSVDDNIGKELEQKYTEIVEEF
                     KIPIEDENSTRKEVDECLKTLKIGMGTMFSEFMKKQRNQEEQMLMDMIQNKAVRKAYA
                     EYSQIPEEQLISTNKANKFKIPDSVFTNFGEDPEEIAKKQIAKNMNFKNFKGER*"
     gene            38522..39316
                     /locus_tag="js4906-24-2_S17_scaffold_16_prodigal-single_48"
     CDS             38522..39316
                     /product="hypothetical protein"
                     /codon_start=1
                     /transl_table=11
                     /translation="MEVNGVDKAYSLVAEGELSTILSNFNSSYTYDVVDDLMRERYNS
                     FSLISKPNFIDELEYSFKQLLDQFPSDKDNIIYTRNKTYLEIISRISNNSGVQFTIED
                     TDSVDIRYLASIIFDLFISNYNEYVFKFLYNFIVNQKDFIYNQLDLIKNKKSKDISTM
                     YNRQYYSNDTLAIISAKLYSCIDFITALDFDSRTTLSYIYTSADEIVRMNYLLQYIDS
                     SADLFRILILPILTNDLISPSLVNSVKMELQKNFTINKANIFDKQL*"
     gene            39327..40397
                     /locus_tag="js4906-24-2_S17_scaffold_16_prodigal-single_49"
     CDS             39327..40397
                     /product="hypothetical protein"
                     /codon_start=1
                     /transl_table=11
                     /translation="MEEEVTKTKSIKDVIEAGNKEIEDVKIQYADEIDELIKKTLTEK
                     DIENFTIPELSDEQLKEVEATEDDIKVYKIARELEYDKEDKLDVENYIDKDFLAKILA
                     EELNISDIKDKKERNKAIKSYILFRAYSTYMMYENMEFANKVKDISTDVDTDEILRTW
                     FNHNNDLFGITEDLDFLEEKEKNEYSIGREAYKRALTLESLIEQVKKITLSKLIKECS
                     DKRYKRHVSRVNMLIRHHLKQDVADKESKTTNCDNIPLYTSLIIGLLAKNKPEDKDIF
                     EWIIKNDKDHRFSRSIVVLLSLASNTMDLSTGDVVEPYFINMNLYMISNIPTLSERSD
                     KCTKRITNAVYEIMKDIVSKGV*"
     gene            40400..40849
                     /locus_tag="js4906-24-2_S17_scaffold_16_prodigal-single_50"
     CDS             40400..40849
                     /product="Uncharacterized protein n=1 Tax=Clostridium
                     clostridioforme CAG:511 RepID=R7PKX8_9CLOT"
                     /codon_start=1
                     /transl_table=11
                     /translation="MKYQKKPFVIEAYQTFEEKIIHTLEGDMKASVGDYIITGIKGEQ
                     YPCKPDIFKELYTPLKDKKTGMSIGEAITALEVGERCARKAWNGKNQYIELVHNASYI
                     DGNGNLINAKHDTYGNKVIAFVGTFGVQLGWLASQADLLSKDWYIVE*"
                     /db_xref="UniRef100_R7PKX8"
                     /db_xref="R0CTX1_9FIRM"
                     /db_xref="bprl:CL2_15140"
                     /db_xref="R7PKX8_9CLOT"
     gene            40942..41778
                     /locus_tag="js4906-24-2_S17_scaffold_16_prodigal-single_51"
     CDS             40942..41778
                     /product="Uncharacterized protein n=1 Tax=Clostridium sp.
                     CAG:451 RepID=R7KES4_9CLOT"
                     /codon_start=1
                     /transl_table=11
                     /translation="MKDTKPQIFIAKGYSPWFNGNCGNSYYEYMDIWEDSSHVVSVDE
                     SIPGQTTVTCDGNITNMSSMFTLTHLTSLDLSSFDASNVTNMSMMFEDCRNLTSLDLS
                     NFNTSKVADMNNMFSKCSNITSIDLSNINTSNVTNMDGMFSYCDILTKLDLSSFDTSK
                     VEDMNFMFGFSENLITLDLSNFDTSKVKDMSSMFYHCSKLTSVDLSSFDTSNVTNMNS
                     MFCNCTNLTTIKGVIDMKSCTEDCYDMFKNCPKLRDVKIKNPPSNFDASGLSKLQYTI
                     VS*"
                     /db_xref="UniRef100_R7KES4"
                     /db_xref="R7KES4_9CLOT"
                     /db_xref="ral:Rumal_3382"
     gene            41806..42564
                     /locus_tag="js4906-24-2_S17_scaffold_16_prodigal-single_52"
     CDS             41806..42564
                     /product="Bacterial surface protein 26-residue PARCEL
                     repeat-containing domain protein n=1 Tax=Prevotella
                     stercorea DSM 18206 RepID=G6AY21_9BACT"
                     /codon_start=1
                     /transl_table=11
                     /translation="MMHLLRKIISAIKPKPQVFIAKGCFSPWYNSKYLRDYYVTNIDE
                     SIPCQATVTCKNVDNMNYMFGHCTDLTSLDLSNFDTSKVTNMWGMFNGCRRLTALEVS
                     GFDTSNVLNMGFMFDSCYSLTTLDLSNFNTSKVSNMAWMFGSCYNLTSLDLSNFDTSN
                     VKNMMAMFCRCCSLTELDVSNFDTSSVWDMRWMFYNCPRLTTIKGVIDMKTCKWCNDM
                     FKNCPKLKDVKIKNPPSGFEINACISKSQYTIVS*"
                     /db_xref="UniRef100_G6AY21"
                     /db_xref="R7KCX3_9CLOT"
                     /db_xref="ral:Rumal_3740"
                     /db_xref="G6AY21_9BACT"
     gene            42663..43775
                     /locus_tag="js4906-24-2_S17_scaffold_16_prodigal-single_53"
     CDS             42663..43775
                     /product="Uncharacterized protein n=2 Tax=Acidaminococcus
                     RepID=G4Q8B6_ACIIR"
                     /codon_start=1
                     /transl_table=11
                     /translation="MKKFLKHQVNTIFIMLGNSCNLNCVYCLQHALVHHQIATKINPD
                     IYDFIKQVALENGNNTLTLQFFGGEPLLYFNQIKEIVKTTESISNIAYSIITNGKLID
                     DKMVEFFNKHDFHVSISWDGKNVLKTRHFDAFDPKQPLRRRLMRINSLGISGVISSEV
                     YPIELLEAMEEISKQYFYLHNEFCYFNLDEVFDTGLDDKCKYIIENLDLDRIYNEMTY
                     LTNRYIETTINKKNTKGFDIKNYYIRTKIMMLKKSLDTNNLVENLISCRCGNGMCTLN
                     LDLDGNLYQCHNVSEPVSSIYESFNNYIAKIYALDKTKERVAKRCKDCPVVYNCKGGC
                     KLITDEVLDKSYCNFTKAMYYPILECLQKYGEKING*"
                     /db_xref="UniRef100_G4Q8B6"
                     /db_xref="ain:Acin_1222"
                     /db_xref="G4Q8B6_ACIIR"
     gene            43768..44037
                     /locus_tag="js4906-24-2_S17_scaffold_16_prodigal-single_54"
     CDS             43768..44037
                     /product="hypothetical protein"
                     /codon_start=1
                     /transl_table=11
                     /translation="MANGNINKTNFTKLNTGTIITKQHTYQIRNAINALINYSNNVDN
                     CGNCTISCQTCQTCQRCQKHTVRNCDYECSELCNCNCNCDCGDGG*"
     gene            43979..44350
                     /locus_tag="js4906-24-2_S17_scaffold_16_prodigal-single_55"
     CDS             43979..44350
                     /product="hypothetical protein"
                     /codon_start=1
                     /transl_table=11
                     /translation="MSAVNCATVIATVTVGMVVNMDFTDTDLSNIKIKKQHLHEMQSA
                     IQNIIDTKKVTNVSIGTLNFDKPTSDSYTKIQNAINALESAFSNNCCQSCQSSISCQS
                     CQACQSVCICDCNCTDDANNL*"
     gene            44364..45233
                     /locus_tag="js4906-24-2_S17_scaffold_16_prodigal-single_56"
     CDS             44364..45233
                     /product="Uncharacterized protein n=1 Tax=Acidaminococcus
                     intestini (strain RyC-MR95) RepID=G4Q4C1_ACIIR"
                     /codon_start=1
                     /transl_table=11
                     /translation="MLHILFNEKSDSNNYIDLSINKLCIIAFVRANNVKLINDPDRPV
                     TGKDIIEEIRPYNSYIMVDNFGGKVKNYRKMNQSMYRFLDMNRLGVAIRMDFFDMYNM
                     FATHDILQIDTGMITKDCKERDIIIRIFEGTKENFHISSDLDYDIGTFNSNDLVNGPH
                     PRRSLWDYYGLRILPKDIVYKSDDKGRIADGNSRPIILVSNLSDDTKYLEFEIIKYKG
                     RFEKELTRVIDNEEVFIESTSGLVNTRRVKLVNGKGKFRLYPLGYSGEFKIKLGRKWY
                     EVWNEYSLKLEDI*"
                     /db_xref="UniRef100_G4Q4C1"
                     /db_xref="ain:Acin_1897"
                     /db_xref="G4Q4C1_ACIIR"
     gene            45235..46203
                     /locus_tag="js4906-24-2_S17_scaffold_16_prodigal-single_57"
     CDS             45235..46203
                     /product="Uncharacterized protein n=1 Tax=Acidaminococcus
                     intestini (strain RyC-MR95) RepID=G4Q4C0_ACIIR"
                     /codon_start=1
                     /transl_table=11
                     /translation="MKLSIYLGSKCNLNCKYCHRIADTTEKSVVSDKLINYIKSISND
                     KLTIRFMGGEPTLYFDSIKQIVDLTPKAKFSICTNGKDLYKYIDYFREHKFNLCISYD
                     ANDECNLRGYDPFTSLLNYPFISVSTTIYHGNTDLKKIIKKLNKKELIIGKRLTLFPH
                     IIHNTGEYNKQYALTKEDAISYITQFKEIVTSYMNDYFKYGIINIRYRAMFYQLFQRY
                     NFKFKQGESYCVGYNSVKCDLNGNFYDCLYIRDDKLSETNYVEAQYELIKSRFPNCLK
                     CSVYDMCGGACIKSKDHGIECLIYNSLYTWFKIEYEKWRSIYGDYR*"
                     /db_xref="UniRef100_G4Q4C0"
                     /db_xref="ain:Acin_1896"
                     /db_xref="G4Q4C0_ACIIR"
     gene            46187..46894
                     /locus_tag="js4906-24-2_S17_scaffold_16_prodigal-single_58"
     CDS             46187..46894
                     /product="Uncharacterized protein n=1 Tax=Megasphaera sp.
                     BV3C16-1 RepID=U7UKQ0_9FIRM"
                     /codon_start=1
                     /transl_table=11
                     /translation="MGITDNLFVFVNAVNKNEDNETIKLNIKDKELHFFHNDKEIIVD
                     TELLDPDTSTCIVYNQVTGNDYVLYNYKEICQALGISSRMFTTIYQQRCFMQIDTNSH
                     GELFIKAFLLKGMNELPSDTNDFSGKMHCTTDNIHPLDINFSWGVYNLYGIKDDGKFK
                     IKFNFKQSDFIRDMKVYCNYASQHKECVLGENQIEFKYIPGEDIYFGKIRSRSKGRCF
                     IVNNILEDPNYYKDIAL*"
                     /db_xref="UniRef100_U7UKQ0"
                     /db_xref="A0A0E9F7P0_CHLTH"
                     /db_xref="U7UKQ0_9FIRM"
     gene            47011..47682
                     /locus_tag="js4906-24-2_S17_scaffold_16_prodigal-single_59"
     CDS             47011..47682
                     /product="Uncharacterised protein {ECO:0000313|EMBL
                     :CRH78723.1};  TaxID=813 species="Bacteria; Chlamydiae;
                     Chlamydiales; Chlamydiaceae; Chlamydia/Chlamydophila
                     group; Chlamydia.;" source="Chlamydia trachomatis.;""
                     /codon_start=1
                     /transl_table=11
                     /translation="MSECYKSFQEVNREIAFKAFAKKSQINTDEGKNNIINIDLHFMN
                     GLHVKTGDYDSRFGLPNTLYITNEDKDKTIKCDIGSLVYTNCYERFFDIFKQLESMNS
                     FDAIGLFVLSDFYSMHKKLMSNFNCKGIIDVINVVANYDIIYRSGFTNWRDLVNFALS
                     TECYRGVSDFISIDKLIEALQNNNEFLFSTYTKSFYYFLDKSVDKNNIYCIDLKKIYP
                     SQEQD*"
                     /db_xref="A0A0E9F9B4_CHLTH"
     gene            47715..48107
                     /locus_tag="js4906-24-2_S17_scaffold_16_prodigal-single_60"
     CDS             47715..48107
                     /product="Uncharacterised protein {ECO:0000313|EMBL
                     :CRH78724.1};  TaxID=813 species="Bacteria; Chlamydiae;
                     Chlamydiales; Chlamydiaceae; Chlamydia/Chlamydophila
                     group; Chlamydia.;" source="Chlamydia trachomatis.;""
                     /codon_start=1
                     /transl_table=11
                     /translation="MIIKDESYNKERYVFELLMTDREYDDIKVYIRLLSRHIEYNNWN
                     NSITYHMSKKEVAAFPSFYERMRNVFGMNESKDKQRYIMNHFRKRRAAWTLGSVYADL
                     ILLDYQVYDNEFNELAQKCKEYNLKNNL*"
                     /db_xref="A0A0E9F8A2_CHLTH"
     gene            complement(48173..49837)
                     /locus_tag="js4906-24-2_S17_scaffold_16_prodigal-single_61"
     CDS             complement(48173..49837)
                     /product="Side tail fiber protein from lambdoid prophage
                     Rac n=1 Tax=Megasphaera elsdenii DSM 20460
                     RepID=G0VSB0_MEGEL"
                     /codon_start=1
                     /transl_table=11
                     /translation="MADDNIKSTVIRKARVSFVKDNTQNIIHYETDADCVKNLNTAIV
                     NGVTNVFNNDDTIRDIITNIALGGADLKSYTKLDSPSFIGEPKAPTPITSDNSLKIAN
                     TEFVNNKIAEIRGNTIDRNDLNNYVSKTGNDTITGLKTFNTDINTFDTSTIYWKTGNI
                     TVASINKTNYTGTADKAVKDQNGNIINSTYATKAELNNKQNTLIFDTTPKAGSTNPVT
                     SGGIYNAIKASGSISGDSLAVVAKTGSYTDLINTPSLATDSTLGFTKLYSSSGSRSDG
                     TITQAGITELLSYKLDRENLAPIALSGKWSDIYNVPVANDTTQGITKLYSTTGTNTDG
                     AISQYGINNILANYAKLTDITAAYRYKGTVDNYSDLPTAHKIGDVYNIKNADAANKIK
                     AGDNVVWNGTEWDNLSGVVDLSAYLTKPEADKLYLGKNATAANATTVNGHTVLSDVPA
                     NAKFTDTVYTHPSTHPASMITGLATVATTGSYNDLTNKPTIPEGAVIDATLSDTSTNA
                     LQNKVIKANLDKKANIESPTFTGTATASNLTVTNSLNIPGGKIWIE*"
                     /db_xref="UniRef100_G0VSB0"
                     /db_xref="med:MELS_1932"
                     /db_xref="G0VSB0_MEGEL"
     gene            complement(49851..51824)
                     /locus_tag="js4906-24-2_S17_scaffold_16_prodigal-single_62"
     CDS             complement(49851..51824)
                     /product="Uncharacterized protein n=1 Tax=Acidaminococcus
                     intestini (strain RyC-MR95) RepID=G4Q4C6_ACIIR"
                     /codon_start=1
                     /transl_table=11
                     /translation="MAKKDLYYNNNESTKQIITEVELDNHNTSDDAHKEKFDKYTLHT
                     PTGIWDAVYQLGPNYRFTDQSTKGFAKLGLFASAYDAKDVFEYQPSQFGTLLNLPTTI
                     NDSNFITVTQLWFDQSGDLFIRTGTVNNPINKLQFTKVTLMTDVFNKYGSEFPATNLV
                     PGMLFYRVDENKLYAYMPSDSGSNWKAIFDLNKSSNIEDGLSHAWYKLDNSTNDTSIP
                     KLAASENMNTYVKPGVYSCISGQIAGTLVNKPSGVNSNFRLVVEENTPGYGVQKVFTN
                     NPCKIFIRGFNTAGNRTTFTDWKSLANNTDTILNAETANRDSAGNVIKDTYVKKSGDT
                     MSGGITFYTSATGNNYVGPGEGDVSDAVVANQSNLAINGWQTVGIRKSSSDPYTISMN
                     ARTGDIHTKGSIKGDSTATFTGTVTAPTFNGHASEASKLVISGVNQNTVLMQSTQTNG
                     DGSRIVIGGPNDCNLYFQLNDSDPSGGTPSSFILEQRYNNYGTVQSRAVLLDTNHNTT
                     FPGILTASRVVNAQYNDYAEFFERGEETEAGDIIALDLSSDEERYVKATPKNRVIVGI
                     HSDEYAHIIGGEKGKTLEENLKNFIPVALAGRVHVKVSGVVYKGDRIVISNGMPGIGI
                     ALTNNSTSNKQVIGIALENKYNLGIGKIRLLLK*"
                     /db_xref="UniRef100_G4Q4C6"
                     /db_xref="ain:Acin_1902"
                     /db_xref="G4Q4C6_ACIIR"
     gene            complement(51836..52633)
                     /locus_tag="js4906-24-2_S17_scaffold_16_prodigal-single_63"
     CDS             complement(51836..52633)
                     /product="hypothetical protein"
                     /codon_start=1
                     /transl_table=11
                     /translation="MATVTIKQPKNATIHVYTPQKNGGVDHTSTFTVDENTAYEAEVI
                     GDSGYLPGDLGIGIEREVASKDLKYIYLYKKNKIKTTPLLFGHNDNLFVSSLYDPSNI
                     IYSGNTNNPKLTNNKFIQPEILKYYGFDYLFGYFDELEGSSISSATVPVKNSNYRLTI
                     RLLGFNLFKMSKNSNKKTGRWVIGFNKIDNLTINSITMRIADSNGNEIAVIKDFRYLN
                     TIPGDTNNSNRVQIYCTSSSINNELDPTYLYLLANKSNIVKVGVVVE*"
     gene            complement(52664..56134)
                     /locus_tag="js4906-24-2_S17_scaffold_16_prodigal-single_64"
     CDS             complement(52664..56134)
                     /product="Bacterial surface protein 26-residue PARCEL
                     repeat (3 repeats) n=1 Tax=Ruminococcus albus 8
                     RepID=E9SEK1_RUMAL"
                     /codon_start=1
                     /transl_table=11
                     /translation="LSENSYLITLLQKENQTIIAYELNDKGEYTGISHTESFFAKANS
                     KWKFTVIPDKFHEDYWIHIIQSDHQTITVRDNARFHDYRAGVLVSYPDDDKLTGIQAG
                     DLNSGIYPETNYDVAVEDPHDRYKYLVVNQNCRIFATLARDLYNNTDYHTISIKQVKH
                     QTIVLTYRNKKYYTDTIVEDNEDYTVELIPDSGYTATSLIINGKTINSLKYTGKATED
                     LTITAAVQSQAGTDSNYLEFIFKEFDSRIERFNNSDGKLLVGTLQVVAEPEVKTYRVS
                     IVQSANQTIHVYVPQKNGGIDHTSSFTCLEGTKYEVEVVADNGYTAGIPNTKGGTVNS
                     DITINASPATKSNVTITIIQSANQTIHIYTPYKTGGIDHTSTFTCPVGTTYEAEIIAK
                     SGYTAGTLNVNESGTFSNDITINATAAVALQYTLTITQSAHQTITVTANGKTYTNSVS
                     LPYGTRWTATITPDTGYMAGKLNKTNGIITSDDTVYATTDAIISKFSISVGATTNQTY
                     ILTIDGVAKPQTAEASSYSTNYNSHYTVEYIANTATAAYYYTASENVSGVVVSNVTIP
                     AKSATATLRYYTLNIPVTTNQSYTLVLTTNATYGGSLPTYVKTNTKLAQKLSVPYGTK
                     YSIAYTADSGYNAGASKSGTVTSDTNITHNPATVAIATVTIVQSDNQTIHVYTPQKSG
                     GTDHTSSFTCPIGTKYEVEVVADKGYIAGIPNTTEGTFNSDMTINATPAEKAQIYVAK
                     GTAPWYNNNSVDNYEWLDKDKVISADESTSGQATVTCKDVTDMSWMFKECSKLTSLDL
                     SNFDTSKVTNMKFMLGNCSKLTTIDVSNFDTSNATDMSQMFYGCENLAALNVSGFDTS
                     KVTDMREMFEKCSKLTSLDVTNFNTSKVTDMGEMFEDCSNLASLDVTNFDTSNADNMF
                     FMFKGCSNLTSLDVTKFNTVKVRDMHGMFWDCSKLASIDVTNFDTSNVTDMGGMFASC
                     GSFTSLNVSNFNTSKVTDMSYMFINSNLTSLDLSNFDTSNVTDMSRMFDSCPNLASLD
                     LSNFNTSNVKDMTWMFENCANLVSLDLSNFNTSNVTEMGYMFDGCSNLTTLDLSNFNT
                     SKVTYMDYMFFKCYNLTTIKGVIDMKSCTKYEGMFSNCSNLKNVKIKNPPADFESVSG
                     LSKSQYIVVS*"
                     /db_xref="UniRef100_E9SEK1"
                     /db_xref="E9SEK1_RUMAL"
                     /db_xref="ral:Rumal_3382"
     gene            complement(56287..57483)
                     /locus_tag="js4906-24-2_S17_scaffold_16_prodigal-single_65"
     CDS             complement(56287..57483)
                     /product="Lipoprotein n=1 Tax=Clostridium sp. CAG:451
                     RepID=R7KDM1_9CLOT"
                     /codon_start=1
                     /transl_table=11
                     /translation="MNTNIRTKVVNDTNELIFKNKDLLVDNSPDSDTTTTDDNVTVTI
                     VQPKDTKYSIIVYIMEYRRSDEGDIFEADTDEGHKETFKAAKGSIYLVVLLDNTTNST
                     STDYYRLNTSSRGKLTSDITIKFKDDSPATIKPYYIAKGSAPWYNNGWSDKSHVVNTD
                     ESKSGQATVTCDGKITNMFGMFYYCDKLTLLDFSNFDTSKITSMGQAFIFCKKITSLD
                     LSSFDTSKVTDMNSMFCYCLSIISLDLSNFDTSKVTNMHDMFEHCDNLTELDLSNFNT
                     SNVTNMEMMFSNCENLTSLNVSNFNTSNVTDMCAMFQCCENLTTLDLSSFDTSKVTDM
                     SYMFNDCYKLTTIKGIFDMKSCTNWTYMFNMPKLKNVKIKNPPADTNWWEKAGFRSES
                     QFTIVS*"
                     /db_xref="UniRef100_R7KDM1"
                     /db_xref="R7KDM1_9CLOT"
                     /db_xref="ral:Rumal_3382"
     gene            complement(57490..61107)
                     /locus_tag="js4906-24-2_S17_scaffold_16_prodigal-single_66"
     CDS             complement(57490..61107)
                     /product="hypothetical protein"
                     /codon_start=1
                     /transl_table=11
                     /translation="MPYDYTTNIPGYEVCYFRNICNEVIPYPKDGLDYLPIKENNYYI
                     PENDIVIYTTVKGEYNLCPIKYTIDRINNKIIVDPKYKKYKLYYGSRNQFLYQRIPLQ
                     FPVQSIPLPYKFRTGYNENNYFVFINGRLLNSAFYKVLIPNLEDNRIENKVLYLSKPI
                     SSDDTLDVFYIGNNAFTRINGTGDLVVKPFRVKATEPIQRLFKIPKPYKDYPVNDYNS
                     FMIFKHGTRISTDKYNIISIYNKETESVDYYIDLLDIDEYLIYDDDLIFIFPYYKAEW
                     ETTNAISKTNPLKFITLYKKTTTNTNTVVFDSSSIGNFTNDEFIYVFEETKLLNTDEY
                     SVVDKNTIQFNKTIPANTELAVIIESDKDDITNDSTILNYLNIPVMNDGQWSFNVPTN
                     NFNEYFLFRNGELVPKDHYSISNKKLIFGRNYNDLRAGDTLTAVYANDGSEDINSINL
                     HEYSVIAKADNEIIVPNDVGIKYTNENIIVFIDNRFISNIYYNIIGNTIEFKDNIVVK
                     GSEANIYLAYKTIDSSKINYNLNKSSVIQFIEQNNTVESDNQSTFKVNYPDSLPKYVV
                     DCPVLVFIRGILVADANYTITKDDENTEAVLKLNSKYSSVLKQGDIIDFVFCYLPSSG
                     SISKKEYETKLSSKTIQLPYVYAEPIDLSERVLVFINGSFIESDNYTIDKTKRTITLS
                     DNITIDKTSDINFVFLYTGSNTSGSVGYVPQSGYLFFDEHTIDRNLSNEMMMVFVNGL
                     LVPKSEIHDVSNSLKKITRNIKTRYDLNIVTCSPLVTEFKKLYDPENNSLKYRFEIIQ
                     TPNQVIKVSIDDKVYYNSFAYKSGEISKFKVEVIPNKGYIAGKYTLDGQTNYNLSWLD
                     DNHTITATPATKGTMGKVTIKQSLNQMISVTCNGKTYNTDFEDLVGSTLTANIVSTRD
                     GFTPGVISMSSTKITSSGVTVSAANATIETFTLNILNKNLDNQDVSIRITNPNTGEVI
                     ANNVKAPCNLTNIPFGSKFIVYAKANSGYRIGSSIGPYKLNQMYYIDYKYPLDNLVVD
                     PVSKVTFHTVTMTPANNVTLVMYNWDEYSDNGKTRYECRDVVEKVKVADGSIYEFKVE
                     PDYEYSSGAIISSTGELAGIVNTDISVTTEDAVKELPIVIIERENNTSEFYSIKVEFS
                     DNYHPAGEGIYRISEGTSFTARCILHGVVNYSINGIVESGVNTIKLLQDGTIGISKEE
                     V*"
     gene            complement(61126..66366)
                     /locus_tag="js4906-24-2_S17_scaffold_16_prodigal-single_67"
     CDS             complement(61126..66366)
                     /product="hypothetical protein"
                     /codon_start=1
                     /transl_table=11
                     /translation="MDYETLINLKFKRTEGSVDLTKSKWSSVVINEANYREETVDYSS
                     AGRFDNGEAAYLDGEFSVINKITGKNLSLDLNADEFTFALWVNCDFTKMNMKQYLLCG
                     NNQIKNSNNSIYLQPDKFKTNMSIVLVSSTGAKIEIPFIENSRLILTGRWVWLRLTKS
                     NNNKINFYINNELIGTSSTITSSFKLIFNNNETCIGKGYDADYLYYPHFKGYIDDFVL
                     VKGLSYNKAKVPSTYFLNEIDPSLLEDAANIWDEKEREFSQYDSITNAIEWKRFNTKE
                     EIDKREQALIPYMLTPIWKQCDINLPTWIKPVLTNPYRINDKVIYNINQIYNNTIDFN
                     TEYPDAANGWKLIHNTLDDIKEWEEPNKYYNYMDKVLYNKRVYQSQVNYNTELPAAWM
                     VLTALTNSEKEELDDDSYKWNKETEYAFKDRVKYNNKYYISIMNNNLGYIPGDTTYWK
                     EVGGSTSFITDWVKPTTYKNGDIVSYNGKYYHSNIDYNILTPGNHHVEWTEITYWEQP
                     KYKNVYVDGDKVFYKGKTYICNLAKDSSGNYKYHEYSIVAPDKYVNRKYYKALYHIIP
                     EGGNYYDPRDAESIFWQEIPKTQITDYSLYKEWVRGNVYNTGDLVVATDYDWKQTFIS
                     EGFFQNKQFTIDRDDTIIKIKLYDAWDNHYLSNDKDRIYFKKNYLEAFNLNEVDGYIL
                     MINNKFIKWTDIDIIRSDRFVTLSIKKPSSFVVKDVVLIRLPCKVIYSETGYMPDNGI
                     KLFGFDTNGNFGSDINIYAVNNRLRELVYTDTKFDNIFIDTNLDHKITKSNLFVFDED
                     GKFITRDNYTISSANIFTYIPIDTGKKYTLYCIWDDTENTNEDNLALIPNDTRVRQYL
                     RNYNTNTNMDNDYPVDLQQLNKEFDYSVVQHKSDKSYDDNISDSMNGIFNYNKNKFDS
                     VYEEVRPVNIEEYSEAYMNSLKRNIRITIDETNLSQLLHSYIVEGTNLIELCDENKNK
                     YIGKTVIMKLRQYLSVTLTKSNIDSYVGKVAIDGSDNIIITEDNKNNLISKTVKFNTS
                     GLFIDNTVNNFDSIIMSRDIYNKYDYKNNTYVMLFKRGMLPEWYNKIQYTNDKFYFTD
                     IPRADYRTIYMEEYEKQYIQVMGKEGEFYNGKTTRSFKVEDGTDFETGYEISVIADYG
                     YTAGKVKESPGIVTSDSWIRAYEPEINFYTVTVVTSPHQHIKATIISNKEGYDLSTLE
                     KLSYTDTTFRVPYNTTVNFELTADKGYTAGELNYNSIVVTEDTTIKAAREADTNDYTI
                     RTANLYKDIIDISIEYKDKEYKDTTVNAKYADTFKVIIKTLNDRYVYNGIEYNEDTMY
                     KNDDGSYTLLEDTVISVKQPLENAHRFYIYDNSDMDITAKNYGIDNKLISSCSINEDM
                     KIINRDIIKVNVKPNSNYNAASPLLIEGTPKALVKPDNENNQAELNYTITAGETDISI
                     RASDTKIRYFIINIPDKDNQTITIKYVNPVDGSTYTTTKSVSVPYGTTYTITVTPNEG
                     YNAGVANPSSGTVTNTVNINVTDASKIRYKVTLNAGNGQTIVMNPALNSDGTYDWGTK
                     WSATLVAWKGFNAGKITSATSGTCYSDMIVTASSASLTDSLLSVKRYKPNWYGWAGET
                     RGQQQHYITSSAAQAGIKLLNNYANTPNNWEEVPNGNFPGTYHINFRYSEYNGIRVEC
                     PYHYSCINISAKFVTTDDGNGAVYGWKVTDEQWLKTFTVVGGGGDKGNYGEGQLRVTL
                     TVPGISGSITHVSTYAIWSN*"
     gene            complement(66421..67362)
                     /locus_tag="js4906-24-2_S17_scaffold_16_prodigal-single_68"
     CDS             complement(66421..67362)
                     /product="hypothetical protein"
                     /codon_start=1
                     /transl_table=11
                     /translation="MSDKPVATPISQCYLYSKMNGYTKVMANAILNAKRIDRNTTEFA
                     EDVGLEIKRSKAPVYLLKILTSKNTHLIQPENPLPKPIRVFAAKDLKGNKKINAFIDI
                     SNIIAETNNNRYKVNTSVLIAYLLSAKHNMMYYGIPGAFSSKSQLVLLETRAFAKLFT
                     HVIDYLGNISIIAENREKMMYLSAEYFLYNHLKLTDEDRIHEIAMRVADINESQQNIF
                     NIVSEGKDLKTLPGFVDAVKEIFKMNKLTLSLVIEKWMFLYGAATVLSLEFLPSFLTM
                     ITDAYSGVYLNNQKSIEKILAKDLVELGKMLIYDITV*"
     gene            67478..68080
                     /locus_tag="js4906-24-2_S17_scaffold_16_prodigal-single_69"
     CDS             67478..68080
                     /product="hypothetical protein"
                     /codon_start=1
                     /transl_table=11
                     /translation="MLISDIVMTNYYFINTIEFLNKHSFLKKIALKIINFIISKEIEN
                     RVWNIDSIEELLFEYIDFLDKTQVQRELFIKDQFMSIKNNDNTKFSYKARKDRDGRIT
                     FIACQFYNKDADFSVTINLNISNTIALTKLTCTLSRDGIPITYSSVSDIMKHKNDIIT
                     ILRTKIMEYTESYLPYAMANMEMVMEEIKNESKEVRGKKL*"
     gene            68077..69207
                     /locus_tag="js4906-24-2_S17_scaffold_16_prodigal-single_70"
     CDS             68077..69207
                     /product="hypothetical protein"
                     /codon_start=1
                     /transl_table=11
                     /translation="MINDGMFVEAHIADIHFGAMNPNLQYNILKDQFINKLIKMPILD
                     IVSINGDVFDHKFMASSDAITVAQYFIKDLIAVCAMKHATLIIIGGTFSHDADQIKLF
                     YPLAEQAKNVCDIRIVEECRYEYVKGKRILCIPELYGKGKQFYRELMYGNGLYDSCYM
                     HGTYAGSIYGKELPDLDSQREPVFCMNDFGYCLGPIISGHVHNARCFDSHFYYCGSPY
                     RWSFADADVDKGFIFLLQDIATHTYSVQYEPIISDKYAIINLDDMIHNDPKDIIQFIL
                     RKKVEENIKYIRIDFTVPNPEAINLLQTYFRGNKEVVINDKSRKEEITKETKEIVEKY
                     KDFDYIFDRNLTPEAKLAKYINQCKKEIYITADDLVNLLKDL*"
     gene            69255..70940
                     /locus_tag="js4906-24-2_S17_scaffold_16_prodigal-single_71"
     CDS             69255..70940
                     /product="Uncharacterized protein (Fragment) n=1 Tax=human
                     gut metagenome RepID=K1TGQ3_9ZZZZ"
                     /codon_start=1
                     /transl_table=11
                     /translation="MSGRSYKKIRKDDEEKSSMKLDLKTLNWMCQYALSENQSIQISN
                     LVNLRSLLLRNNPGLYANEPDLLARYNFCLDILHAKLDKKLTKREFYVKDAIGVVGNK
                     YPTINPDDFAELNTNDAAWIAQNVISDYLNTADMIDISSELKSACISLDTSDPGTIQT
                     NANNLKEIIKNANNKIRRNQASTNDLNSINLGDPGNAIDQILTTIRSPSHILKTGMQA
                     FNKILAGGFEGGRVYSMFGLAGEGKSTLLKNLAYQVALYNRGYECKDKTKKPCIIYLS
                     MENQPDEEFQSMYNIAGFTENLKDPNGPTAKQVMANMEKSGLRCSEPGDIAIHLRYAP
                     INSVDTSYLYSLVEEYADKGFETIAVFQDYIKRIRPVFGNTMDERFRLGNVINEFKNF
                     AVEYKIPVITASQLNREAARTVDEARTNDRFDKMMNGVGRANIGESSLIDENLDATIL
                     IIPCEKDGVKYLGIKITKHRYRVDIDAGATRFYQPFVQGNTIKLVEDVNCFQPAAKYS
                     LVYDENASIFTNDNNRFAKNAMLESEPIADLDEFEGFISDVPKMRVVIERVTS*"
                     /db_xref="UniRef100_K1TGQ3"
                     /db_xref="K1TGQ3_9ZZZZ"
     gene            70937..71137
                     /locus_tag="js4906-24-2_S17_scaffold_16_prodigal-single_72"
     CDS             70937..71137
                     /product="hypothetical protein"
                     /codon_start=1
                     /transl_table=11
                     /translation="MIEIKLKNIKCPICNKHSFLKIIYDETNKLYSFKCDKCGLESVP
                     KFTDSINLFKNFEKLKWNRRNK*"
     gene            71161..72726
                     /locus_tag="js4906-24-2_S17_scaffold_16_prodigal-single_73"
     CDS             71161..72726
                     /product="Putative uncharacterized protein n=1 Tax
                     =Ruminococcus torques L2-14 RepID=D4M1S4_9FIRM"
                     /codon_start=1
                     /transl_table=11
                     /translation="MTDIMKLMDKETLNEVTTTANGATTYASTGEYLLDLNYNIPSLR
                     NNPYKFENTFTKAYSEDKNLAIRWLLYLRDIKNGTGERNSFRVLFVDFAMKYPKVALE
                     IIEKCNIQNDFGRWDDLIYIWYALKDTSEEITDCIKFIITKQLNEDIKKCAKATSLDE
                     DCHISLLGKWMPSINTSSKKTKLIANWIANEFKLSSKQYRKMLSILRKHSKVVEVDTS
                     ANNWEEIEYERVPSYANLKYKDAFLRHDTERRKDYLSKLKEGKTTINAGTLFMYDIIH
                     KYREHCDMCHGFNVTKDDSLEQLWKNLPTPAKLSNTLVVRDGSYSMVDRISGSSSLTS
                     MDIGDSICIFLSQFNTGEFKNKFITFSSKPKIVDLTTSTDHLCAKLKILGEYDDCSNT
                     NIEKVFNLILNTATKNKIAQEDMPERIVIVSDMQFDYACGSAPDQSLFEYLIEKYEKH
                     GYKMPKLIFWNTSIYADQNVPLRTNENGVTLLSGFSSSMVNMVVNDELDPFKALIKIL
                     KNKKYDCVDSIKF*"
                     /db_xref="UniRef100_D4M1S4"
                     /db_xref="rto:RTO_04180"
                     /db_xref="D4M1S4_9FIRM"
     gene            complement(72786..73232)
                     /locus_tag="js4906-24-2_S17_scaffold_16_prodigal-single_74"
     CDS             complement(72786..73232)
                     /product="hypothetical protein"
                     /codon_start=1
                     /transl_table=11
                     /translation="MATTVIVDGSTNPMYSHTLDEFKAAYNNRSVVPIYESFCYQEQS
                     GGIKYVVKDVLDDYMYELKKLAINIELTNDELVKYNYKPKLLSADIYGLTDFYYLILL
                     LNGICNVKEFHNINPLKLIPADTLGNYLSSILTNESKNIKRFNSYH*"
     gene            complement(73210..73578)
                     /locus_tag="js4906-24-2_S17_scaffold_16_prodigal-single_75"
     CDS             complement(73210..73578)
                     /product="hypothetical protein"
                     /codon_start=1
                     /transl_table=11
                     /translation="MINSPNVQDTEIAILLTTCNKYEPGEQVFRMQSLTGLKDNTNNI
                     NRISLSKTNILNKNTGNLPLGDVGIASAIKLKVPVEVSRRYPLKFIPPGTRFIVSFTS
                     SDITKPVIIGGEFYGNDSNS*"
     gene            73656..74330
                     /locus_tag="js4906-24-2_S17_scaffold_16_prodigal-single_76"
     CDS             73656..74330
                     /product="hypothetical protein"
                     /codon_start=1
                     /transl_table=11
                     /translation="MKFSDKIKMQYEEMKLKNSIKFSNMIIRDLQLGITPEGFIYAPG
                     ILDPITKSPESFTYNGYRYVEFTERGIAITEENPEIRLFDPYNNMALMLYCLQWYLVN
                     IKEIDINNDFLNMFITNNKMNCIGHSEIRLFRDADMNKYIDIPSFNQTMLSITGHDYI
                     RDCLKYYDMIMIFDNSLPYDFYSEEIKSIDMVPFDVFYNKEMSIHEEELSKKNHIKLR
                     TVIKRL*"
     gene            74340..75548
                     /locus_tag="js4906-24-2_S17_scaffold_16_prodigal-single_77"
     CDS             74340..75548
                     /product="Uncharacterized protein n=1 Tax=Bacillus cereus
                     BAG1X2-2 RepID=R8F7Z7_BACCE"
                     /codon_start=1
                     /transl_table=11
                     /translation="MILFNDEQEKLISEAINWYNNSSEQVFQISGSAGTGKTTVLKEI
                     INRLKLAQEEVAPMAYTGAAAIVLRTKGFYNSKTIHSWFYKAIEVPDLDRYNAYLDRY
                     ETKTIFVPKEIPEGIRLVCIDEAGTVPMKMRNVILDSHKKIIALGDLNQLPPVSDSPA
                     FLYSGDIHTLTKIMRQNEGSGIVYLANEILKGHAIKEGNYGNATVITPNDITDDMIKE
                     SDIILCGLNKTRTIYNDRCRELNGIDPKQKLPSHGEKIICRKNNWEYEVDGISMANGL
                     CGEVVNYPSLHSLVSKGNGFKIDFKPTMFDMEFVDVLCSYNFFNANKDKKDLIRQSPS
                     YRRKHGIIGNLFELGYAITTHLSQGSQYRKGIYIAEYMRRDITKNLDYVGITRFSDNC
                     IFVLRKNKFF*"
                     /db_xref="UniRef100_R8F7Z7"
                     /db_xref="R8F7Z7_BACCE"
                     /db_xref="bamy:V529_20730"
     gene            75623..76096
                     /locus_tag="js4906-24-2_S17_scaffold_16_prodigal-single_78"
     CDS             75623..76096
                     /product="hypothetical protein"
                     /codon_start=1
                     /transl_table=11
                     /translation="MLVASKMRSVISRANSSVESNTEMNYLVLHVTEDDSGNPVNTWE
                     LIKGRQAVVDAIYDILKENGYYNFFKSNILSEKVNMNKSISVYTFIRRFLESEDITLE
                     NWGIENLDDFNDYIFGEDKYQDDMSYQGIDSMEDLDKFFIADIQHKNFFQLKNEE*"
     gene            76102..76590
                     /locus_tag="js4906-24-2_S17_scaffold_16_prodigal-single_79"
     CDS             76102..76590
                     /product="hypothetical protein"
                     /codon_start=1
                     /transl_table=11
                     /translation="MHRDNIKKPSKKKQGSRFFDKYLIGYPQNYLFTVSDPKSVRTLK
                     KDIIHLLMKDIAKGTVNYEKTAQYFTKAFVYMMYNAVLQEYNRRIMYSEVFKDYINRH
                     GSQDQLVVQETDELIRSRSVYDYLYRDIELFYQSSEFGTPDFNILKSIPSKIKFGDVY
                     LI*"
     gene            76678..77160
                     /locus_tag="js4906-24-2_S17_scaffold_16_prodigal-single_80"
     CDS             76678..77160
                     /product="hypothetical protein"
                     /codon_start=1
                     /transl_table=11
                     /translation="MEKETVIHIRDLFKSIKLVSSEDKKEYSINIILKLDNDAWVDER
                     NQELFWDDENGICYYFHFNQLRNTVPSMIGRSKVNVPACISAFDYGEIQEIKMCLNEE
                     AIRKLLDNFSSFKAYNYHDGEKKELDDRLKALIINNYINNTNASRDSNYNDRQQYPYK
                     *"
     gene            77272..78246
                     /locus_tag="js4906-24-2_S17_scaffold_16_prodigal-single_81"
     CDS             77272..78246
                     /product="hypothetical protein"
                     /codon_start=1
                     /transl_table=11
                     /translation="MNQFNNGFNPAFGAINNPMQPMQQPVMEMNNLLNDEQIARLRQK
                     GGQPSSYFFKAPTDEENLRAICTHKQKGQITAHPIGDGRFKCDICGEEFTLVDPEETQ
                     AVDTACEKVNDVLQSIKTYYGQATPELAGVYPVINIIKQLPHMFRVAGNYMKSAMPQG
                     NEFYGNNYYAPSSTYMNLTAGAGIPGFDNGGYGYNMGGYQAQPYYNQGFQQPTPVMNP
                     QMQQAQPMYPQGGMQGIPGMTQAPAYGYPQPTQAQGQIQYQQPPVQSFQQQGYNPAVQ
                     QAAPAYSAAANPIGSGVAVQPTTAPAANNGPTNTTNVNVGTQPVKFEA*"
     gene            78414..80603
                     /locus_tag="js4906-24-2_S17_scaffold_16_prodigal-single_82"
     CDS             78414..80603
                     /product="DNA gyrase subunit B {ECO:0000256|HAMAP-Rule
                     :MF_01898, ECO:0000256|RuleBase:RU003363}; EC=5.99.1.3
                     {ECO:0000256|HAMAP-Rule:MF_01898,
                     ECO:0000256|RuleBase:RU003363};;  TaxID=1234409
                     species="Bacteria; Firmicutes; Bacilli; Lactobacillales;
                     Enterococcaceae; Catellicoccus.;" source="Catellicoccus
                     marimammalium M35/04/3.;""
                     /codon_start=1
                     /transl_table=11
                     /translation="LSIDFKKAINEYGNEIKTLSNFSDAVRRTPTQFIGYLGNRGHIN
                     MIREILQNSMDEVEKQESPATEIWITYNEDSKEFTCVDNGRGLPFKDMIRIFSSEHTS
                     SNYEKKKGEFSSGRHGVGSKATNALSSVFIGVSYLCAQYSPTGKPEGRYIEFREGKPI
                     LKEPKKCPNTDNWQGTRVSFIPDTTIMGTITTSCEDVNALISTLLPLMKIGAVINFHG
                     IRSGKNVFNERYVNEIGISTFLMKDKYQALIPPITFSGGNDRMKADITFTYDANGIDE
                     QEVVYSFANMCPTISADSAHSQAFIDALCTYFRNYMNKIFLNKKTNLTIINNDIKAGL
                     KAAVAIMHIEPMFSGQAKEIFSNTDSIPFIKELVTVSLDQWCKSHSNELQRLCNFFKS
                     VGNLRLKTNKEKIVMLKSNVSTLTGLPSKYQKPSGRTNLELILVEGDSAMSTCREACD
                     PTKQGLMPLRGKVKNAMTCSKADFFKNEECKAIYTILDCGEGRRCDPNKCKFDKIIFL
                     GDADVDGLHIRSLLLKMFLIYYRPLVEAGRVYAAVPPLYSIKNKNGSLTYFTDKREYV
                     QYVYRRFIKYNTVKSSTGKKMSDTQVVDLLCNNINYLIDMSIISQNYAIEPNLLELVY
                     SMILNGYKYNQIKKVVAKVNKYIQVDNKNNILVLDGLVGDEIQMAVFNQNMLKDCHER
                     ISKYIVNSDINGYILNDQKVSLYQLMKAFDSFTPPNVQRYKGLVNEA*"
                     /db_xref="K8ZAX4_9ENTE"
                     /db_xref="UniRef100_K8ZAX4"
                     /db_xref="dfe:Dfer_4986"
                     /db_xref="5.99.1.3"
     gene            81203..81742
                     /locus_tag="js4906-24-2_S17_scaffold_16_prodigal-single_83"
     CDS             81203..81742
                     /product="hypothetical protein"
                     /codon_start=1
                     /transl_table=11
                     /translation="MIGNKSKYTFKQIQFLIASARSKASSVFWIMNKFGISKDLAAFL
                     IGVNNHSVSSYHSLHQPSMIIDECIKLGATYIELKKLNIFPKKELKSAFSKVSDIPSD
                     LQEEGEQIMDQEKVQEVMKEKDGVTTENGFKIKDFIEGINGDSKKITKEDAVIVSTLL
                     TDIFERRVSIEKLKEFLTR*"
     gene            81756..82595
                     /locus_tag="js4906-24-2_S17_scaffold_16_prodigal-single_84"
     CDS             81756..82595
                     /product="hypothetical protein"
                     /codon_start=1
                     /transl_table=11
                     /translation="MKVSFNVFNQPNSIQSVEEELDLFRTTMRTGIWAIARTRPGLDF
                     TMASQLNYVIEKLGKIGVDDTKLVYYGIQFMLDRIVNGDIDIITNTQKKTLPINTADM
                     MTRLTTGSSWIYYDTNANVLLASLGKLFRINNSVANDHDELLGFIILMAYVLNESDEF
                     IDYVSSHKLVEASSDLNIYWALRYNKLKKTEVVNGTSFEKAFTLYLLGKQLPSLGKFK
                     EEYTKAKHNYISISSVLKNWRRKNKKLLSCYVSDDEKQYLEYMLLSNSVDYKKLKEFI
                     YNK*"
     gene            82607..84232
                     /locus_tag="js4906-24-2_S17_scaffold_16_prodigal-single_85"
     CDS             82607..84232
                     /product="hypothetical protein"
                     /codon_start=1
                     /transl_table=11
                     /translation="MSKELFEKVTKEVYIVPVFVSVHDAICKEANLDIKPLVENIEKF
                     SDVIYNLDEANTRELVSGFIRVYDVQAAAQGRLGILRGIIHKYIEKSIMDFKKKENRF
                     FKPATNDIRDIFSVDDVKEIFKISKVYYNGDIKNLIKQNLPQLVDEYLAKEISGVYVF
                     TRAGVQLLLNDAAKNMGGVTFHNTAPNITLAVSTKAEQPAIRFDKEEDNDVNSYYLKS
                     SSMNRDLENFIINDINPYVGGHKTVSTPVHKVDDYRRVLLNLIWYFPLYMGIDYFFNE
                     NVNDSVVCATQTKNLLIFNPVGLKRLLKTYYALFYRKDATFSLKDFIEGVKDMGYLPD
                     KHTLCHNGKEVKDVLVFDKNIIAKYIFDNRLIDLIPSYERYIDWWKHDINSNAFNAVG
                     ASNGFIDLARKYNLINREFVPVDNSSAVIKIDYPTHANSIPAEEEEEVVEPEVEEVVK
                     EEPKPVAIPTPSTDFDKVVYDARKAIFLSDIVNWVVDNSDTDEDEKNRVSEVFKSIRK
                     YNPECQLYKNATDLNSTIRGFDGIYNPVVFPKH*"
     gene            84463..85503
                     /locus_tag="js4906-24-2_S17_scaffold_16_prodigal-single_86"
     CDS             84463..85503
                     /product="Uncharacterized protein n=1 Tax=Coprococcus sp.
                     HPP0074 RepID=S2YAA6_9FIRM"
                     /codon_start=1
                     /transl_table=11
                     /translation="MAIVIKAEKDRYFKSHDSALEFGIFKEYQEGSTKPLVLIHHVDA
                     DGIFSAQIVIKAIKEFIGNTKISITCVPYNYERQFDFSSYIKKGSNVIVVDLSLKMND
                     IKAILKNANSAFIIDHHLTTLREIDSNYKFYKNKIYDRSLGMYICIKNAGVGLCYNIF
                     KDCVNSYGATFADSVNEKAIGLIDRYDRFGFLSIKDREDCLSIYNFTLRSNQLYIGSD
                     MVTELLCNRDYLDKALKFGKEFYDESVIVNEIRYRAFAKPTTFSFNGNVYNCCYMYGS
                     GNSAVFGNHINDFDFVSLIRKNKDSDGYTVSFYTAKENVDVSEIARSYGGGGHKKAAG
                     SPVKYNIYEEGK*"
                     /db_xref="UniRef100_S2YAA6"
                     /db_xref="S2YAA6_9FIRM"
     gene            85510..88188
                     /locus_tag="js4906-24-2_S17_scaffold_16_prodigal-single_87"
     CDS             85510..88188
                     /product="anaerobic ribonucleoside-triphosphate reductase 
                     (EC:1.17.4.2)"
                     /codon_start=1
                     /transl_table=11
                     /translation="MAIKKIEKRDGSIVDFNKDKITNAILKAMKSVDMVDEKEASNVT
                     TQVVKEVNKANKSIPGVEDIQDIVEEKLMKKLPKVAKEYITYRNQRNIIRNRKSATMI
                     NIKKILNCSNVQNSNANIDEYSFGGRKNESANLIQKEIALNDLIDPEITEAYNEGRLY
                     IHDLSEYTIGEHNCLFADIPRLLANGFEARNGDVRPASCFSTACQLLAVIFQIQSQCQ
                     FGGVADNAIDRHLAPYVRKSFIKHYKNGLHWFGNPGDWDTFTANHEFNIETASISAEW
                     NIFKAFNRMAYMFAMESLEKEGLQSTQALYHNLNTLESRAGSQVPFTSINFGLDTSFE
                     GRKVTEWCLKASIDGIGKNHSTSIFPISIFVNKKEVNDRAYTPNYDLKKLAIKSLTKR
                     IYPNFANGDWISNKADLHPIKFINKEYEAADSNDEVMIRADFDYMDKLKKKTVEEHTT
                     LGAFIKKVIACNNADVIANHKEVTIKFVNHKDRFLIKDSNCSNNDYNRRENDHYTRLY
                     YIHYTINDFGNIEKIYITTESAGYDIHKKHITDYSDLAVIHVSYPNPKWNYNPDTEMA
                     TMGCRTLIGNDVNGMGYNKLGRGNVTPVTINLPYIGIEHGICLGERDTPDEEGFFKEL
                     NHMLDLATKELLDRYKYICSQSIKAGSFMYNNGTIADSDKALFFGVKESMKHGSQALG
                     YIGLANACYAMYGKYFHQDKKVMEFAKKVIKTIYDRAKENTEKYHLNFSAYSSPAEST
                     CFTLASKLQKKFGKIKNVCDRDYLTNSCHVPVYENISIRDKIDAESNFTWMSTGGCIT
                     YTELNSGVINNPRAVEKIINYAMNNERIPYFAINFPIDTCNHCGFSGEIEEHCPACGS
                     DDIKRLRRVTGYITTDYRKFNKGKISETNDRVKHTL*"
                     /db_xref="gym:GYMC10_1586"
                     /db_xref="UniRef100_H1CC45"
                     /db_xref="H1CC45_9FIRM"
                     /db_xref="1.17.4.2"
     gene            88212..88730
                     /locus_tag="js4906-24-2_S17_scaffold_16_prodigal-single_88"
     CDS             88212..88730
                     /product="Anaerobic ribonucleoside-triphosphate
                     reductase-activating protein
                     {ECO:0000256|PIRNR:PIRNR000368}; EC=1.97.1.-
                     {ECO:0000256|PIRNR:PIRNR000368};;  TaxID=159743
                     species="Bacteria; Firmicutes; Bacilli; Bacillales;
                     Paenibacillaceae; Paenibacillus.;" source="Paenibacillus
                     terrae.;""
                     /codon_start=1
                     /transl_table=11
                     /translation="MRLAGIEDNSIVDGPGIRMAIFISGCNHRCKHCHNPQTWNFKYG
                     KVFDEGKQLEILDQIESNDLLDGITLTGGDPFYSSKELIPFVKEFKSRFPDKDIWAYT
                     GFTWEDLIKDSSRKELASLCDVVVDGPFLMERKDYSQSFRGSFNQRFIDVKTSLEKGE
                     VVEIEQDNYYDE*"
                     /db_xref="A0A0D7X8V3_9BACL"
                     /db_xref="UniRef100_UPI00026C63BC"
                     /db_xref="pta:HPL003_05385"
                     /db_xref="UPI00026C63BC"
                     /db_xref="1.97.1.-"
     gene            88742..89293
                     /locus_tag="js4906-24-2_S17_scaffold_16_prodigal-single_89"
     CDS             88742..89293
                     /product="DUTP diphosphatase {ECO:0000313|EMBL:EDS73839.1}
                     ; EC=3.6.1.23 {ECO:0000313|EMBL:EDS73839.1};; 
                     TaxID=428126 species="Bacteria; Firmicutes;
                     Erysipelotrichia; Erysipelotrichales; Erysipelotrichaceae;
                     Erysipelatoclostridium.;" source="[Clostridium] spiroforme
                     DSM 1552.;""
                     /codon_start=1
                     /transl_table=11
                     /translation="MRFEKVSKETFIKDCKKWLSTLIIYDYIKDDSLKVQDDKLMDYF
                     EQAYENISVPVRSTSGSAGYDFKNPFTTLTFTDRVFIPTGIRIFLDKDKILQISPRSS
                     ASKKGLGMMLANTIGIIDSDYVNADNEGDIIIALKNLDIVDSSLIIDKNEKIAQGIIL
                     PFYTVDDDTSNGIRTGGFGSTGK*"
                     /db_xref="B1C595_9FIRM"
                     /db_xref="UniRef100_B1C595"
                     /db_xref="med:MELS_2025"
                     /db_xref="3.6.1.23"
     gene            89474..89749
                     /locus_tag="js4906-24-2_S17_scaffold_16_prodigal-single_90"
     CDS             89474..89749
                     /product="hypothetical protein"
                     /codon_start=1
                     /transl_table=11
                     /translation="MNNHLKKLVRFVYNDKDECYHFIDEYIINPSKENMKSIKDSFIR
                     MNKSFNNDFAYSILNVTDKPCQEIYTGMRICDRAKRKQYNLNPSLLC*"
     gene            90091..90351
                     /locus_tag="js4906-24-2_S17_scaffold_16_prodigal-single_91"
     CDS             90091..90351
                     /product="hypothetical protein"
                     /codon_start=1
                     /transl_table=11
                     /translation="MLNNIIFEQDCDKRLAEFKYNAKEKYYKLVKSFKINSKLLSMDQ
                     IRKIFIDKNKNSNNDYAFMVLDVNATPADIISMPCRICDYKQ*"
     gene            90498..92897
                     /locus_tag="js4906-24-2_S17_scaffold_16_prodigal-single_92"
     CDS             90498..92897
                     /product="DNA gyrase subunit A (EC:5.99.1.3)"
                     /codon_start=1
                     /transl_table=11
                     /translation="MSEKIIEENIVKQTNEDLTAYAVYVARKRMLPACEDGLKPVQRK
                     IIFALYNDFPQTAKGKTVKTASVTGKVIEKYHPHGDTSVAMAIKPMANWFESYVPLIN
                     PQGSFGNIWGDGPAAPRYTEVALSKYAVDCVIGDMKETYASTDWEDNYDGNYKEPMFL
                     PATIPNLLINGTFGIAVGLKTEIPKFNINEVIDATLHLIDHPNSDVILIPDDPQGSDI
                     IDTDWVTMSKTGKGKFKTRAKIEIGEFHHRPALFINTLPSMVFFESIRDKIEKLKEAN
                     QLPQVVDILNNSKIPDLKSKNPEQVFQVIISLKKGADPNFVKQVLYATTSLEKTTSLN
                     FEVLYKNMPVSWNYKQYLLNFINFRRERKGRLFSNKLKECRTRMDVLDLYIRVIESGK
                     IDEIVQKIRKQKSSDESELIEFIMRTVKGVKPNQAKFLLNTNIKRLSLGYLNSYRAEH
                     QQLQEDINRYYDYCLHVEKIDSIIKQELIDAKKKYGCPRRSRIISINEAENIPEGTFK
                     VVLTEKGFIKKMDMNDKSSIKNDKIDFSIVVDNKDSILLFSRLAKVYKLPVHKIPFSK
                     PGSNGLDLRMVVKKYVGEGISTLIPESGIQNIKSIFEKDGIECDIFILTKDGLFKRMD
                     ISEVMNVTVSGLMYAKLNEGDYITDIILMNPMNELIIYSKNKVLRMSGMEAPLLNRST
                     KGNVAMRSKYPIDGFTCITPDSKYVVAITNSGRVNKVPLNIIPLSSRGKSGNSVIKLG
                     KNDGIYNILVCKDNDSFNIITNRGSKIININELKDSSSISTGDKLIDSSGIVSIIPVT
                     E*"
                     /db_xref="hor:Hore_11750"
                     /db_xref="B8CXA6_HALOH"
                     /db_xref="UniRef100_B8CXA6"
                     /db_xref="5.99.1.3"
     gene            93232..93636
                     /locus_tag="js4906-24-2_S17_scaffold_16_prodigal-single_93"
     CDS             93232..93636
                     /product="hypothetical protein"
                     /codon_start=1
                     /transl_table=11
                     /translation="MESKTCVEKNGEKYFDIINDYLNGISTKHAKIVIKHDAGNKLIR
                     IYDGYDNDDTTKKSFFAKSDTFHIIEWKNYGFVDESSDHNAYIKFTTHYRTKEGTGTA
                     EKSTVCVMPYDCAKALFTHAERIACLTSIIKK*"
     gene            93796..94155
                     /locus_tag="js4906-24-2_S17_scaffold_16_prodigal-single_94"
     CDS             93796..94155
                     /product="hypothetical protein"
                     /codon_start=1
                     /transl_table=11
                     /translation="MNKIVASNRTALSEADSQSILDLFKNFIGSLSDEATLYVTDESC
                     NKQYIIVSDWMQSYCIQWIGNDYKFTGQDMLYCKHTTVSNGVKVTKEKNVALHRNHVH
                     ELFSYAREISGVRAVLY*"
     gene            94255..94548
                     /locus_tag="js4906-24-2_S17_scaffold_16_prodigal-single_95"
     CDS             94255..94548
                     /product="hypothetical protein"
                     /codon_start=1
                     /transl_table=11
                     /translation="MINNSKIILIRNFILSEMKKMSSRVRIVDAEIEVESKKKNSSAS
                     DFRFKVLQSNTKSTLMRIVYSAYDANGKYIVRSSEEELPTEEVNELFYAIARH*"
     gene            94643..95821
                     /locus_tag="js4906-24-2_S17_scaffold_16_prodigal-single_96"
     CDS             94643..95821
                     /product="hypothetical protein"
                     /codon_start=1
                     /transl_table=11
                     /translation="MANKSSIKDNVYTKIESILPKRLSQYKTCLSTFITDRHEELFKT
                     APLDRLYYRESDITKMFEAVNIEKKVVKDAISNTYYGPQANFNPRAAKDELTVLMLTI
                     IRYFLLKKDNKSLDISMIYLAFSGKFYPSIHYMSFPKVVPQDFVMEYVINNMLNNKFV
                     LKSKGNLFAAIMSICQTWVKTYEKRFISYSDEDVVYLIGQLHSRIRSFMINIAKAYYK
                     AYENKDFIVYNSDNEDPKNNGGDYHLASSDSFKAEKVIQRTMSFIVASGADYKLCKLS
                     SNTTVKTEELKSIIESILNDKNNMILVRKAISILVYTYFEQSKDKNVLTMNFITYSIT
                     PKPNTKDEHVLELKSIIDNWLNTGSVLYRKRKHRLATRNNYNKALLMYLAMSIYQANK
                     *"
     gene            95951..96397
                     /locus_tag="js4906-24-2_S17_scaffold_16_prodigal-single_97"
     CDS             95951..96397
                     /product="hypothetical protein"
                     /codon_start=1
                     /transl_table=11
                     /translation="MEREYSPKEIANLISASQTTVRSKIVNGDLKAHKKGRKYVIKES
                     DLRIFLINFPLYTDIDWCCDNDKFTLMRLIICDPDNSLIPALKEHCKLTIGVPCGAGH
                     DTYLRLAEKYHHLDHTNHIIGKNGIRKLVPKYTYFDFVKEKGEKVL*"
     gene            96394..96762
                     /locus_tag="js4906-24-2_S17_scaffold_16_prodigal-single_98"
     CDS             96394..96762
                     /product="hypothetical protein"
                     /codon_start=1
                     /transl_table=11
                     /translation="MKNYTVKEASRILGVSEITVKRHIKNGGLRAYKEKNKLFITEGD
                     FNTFLETHPRYSRKVQHHHSAQDAVVDVITANEVFNVYVEYLKKLMTLPKEDVNSILP
                     ILENHRLLLDMSIDRLKKGE*"
     gene            96796..97014
                     /locus_tag="js4906-24-2_S17_scaffold_16_prodigal-single_99"
     CDS             96796..97014
                     /product="hypothetical protein"
                     /codon_start=1
                     /transl_table=11
                     /translation="MAKSVEEIPMLKRKNLLMTKMSTRCAIDALNSILAQIEADDGSF
                     IDLKDLPSAVTNVVMGVAALNTMNGHDA*"
     gene            complement(97174..98268)
                     /locus_tag="js4906-24-2_S17_scaffold_16_prodigal-single_10
                     0"
     CDS             complement(97174..98268)
                     /product="hypothetical protein"
                     /codon_start=1
                     /transl_table=11
                     /translation="MKTYNEAYVFKKPRTLLTIENEIRKIKIKWEDKIDPKTGSTINK
                     EDKPKLIKDLKSLCKITYRELVKEFNFGKKFDFLVEIDNIVNAWSSDFTYKNIELSNY
                     KNIIEISPDKRMRFKNRDICNATVTFTTAIIFNKEMKADYLVAIMLHEIGHIFSFLFF
                     KLNAELNLLQNILFNKLTDKELVEKYNNLNKKEQRKTDSKANALGMYFFDNMDSQEGE
                     KFADHFAAYYGYGYELAQGLALFFKINGYMKPEGVLNTLTFDLNLVLTDLLVNNYPNT
                     FNRLNYILNAMKRELKYNKSLTKKQKQELLEKINNINKLNAELYNTKHSRTPYGLLRN
                     VIYSNKVGQTKDLDNRYNQLLDDYVDKKLF*"
     gene            98504..99271
                     /locus_tag="js4906-24-2_S17_scaffold_16_prodigal-single_10
                     1"
     CDS             98504..99271
                     /product="G203 protein n=1 Tax=Yersinia phage phiR1-37
                     RepID=G4KKE1_9CAUD"
                     /codon_start=1
                     /transl_table=11
                     /translation="MEAVLESQQNIKKARKEVENLIYKIMDILDPSNANSSWYKKKFA
                     SMSDKQFYEYFKQEFPLKFQMKLFDIEPKMYQIEKAAKTLNVPLMEKVYLPFIYTSND
                     GKPVKTNYEALVVYAPLKKMKQFLAKKNSMSINTDERNMKSGRLINKDKNGNTSDREM
                     ECLAVMGLSNTMRELATYRADTVKAKDEFYSTIAEKNMVSLNDVEVSKTDSTARNTLN
                     VYLLGAGVMSNLITIKDSYMLPYTSDIRNNNKVRRES*"
                     /db_xref="UniRef100_G4KKE1"
                     /db_xref="G4KKE1_9CAUD"
     gene            99363..99497
                     /locus_tag="js4906-24-2_S17_scaffold_16_prodigal-single_10
                     2"
     CDS             99363..99497
                     /product="hypothetical protein"
                     /codon_start=1
                     /transl_table=11
                     /translation="MNENDEKISVITEVGDLGIGVDELNEKDQEAYRKSKKEEKNDNK
                     *"
     gene            99616..100383
                     /locus_tag="js4906-24-2_S17_scaffold_16_prodigal-single_10
                     3"
                     /gene="lytB"
     CDS             99616..100383
                     /gene="lytB"
                     /product="lytB; endo-beta-N-acetylglucosaminidase LytB (EC
                     :3.2.1.96)"
                     /codon_start=1
                     /transl_table=11
                     /translation="MQNLTNVSKKKLILERLITVFLVVAFIIINFLLWGKVSIIDTRV
                     TNIEDQLSEDNTANQKVYNILVEIQKQQQRIEERQKQQDETMKKTLEEHATNISYIKS
                     TGYDVNSDLSNSNMKITSKDMNKIIDYWIMHMGIQSQFKNKGDAFIKASKASGLNPIY
                     ILAHAAIESGWGTSYMARNRHNYFGINCVDANPNAGYVMGNDIDAGIINGAVWISNNF
                     YKNGYTTLQSMKNGNYATDPNWAYKISSVMNKSIQAL*"
                     /db_xref="smb:smi_0966"
                     /db_xref="UniRef100_R4JKF9"
                     /db_xref="R4JKF9_9CAUD"
                     /db_xref="3.2.1.96"
     gene            100400..100978
                     /locus_tag="js4906-24-2_S17_scaffold_16_prodigal-single_10
                     4"
     CDS             100400..100978
                     /product="hypothetical protein"
                     /codon_start=1
                     /transl_table=11
                     /translation="MGKTKVVTLDWYLRHKVDGVPITMVWKYYDAISIAKEICHYNYK
                     KYKRFGKYNNSYYLCTEKLFIIMYIVYGCYLAAFDRSLFVCDFCKRSENDDSLYISSY
                     DVLDYYETNYDVRKFYEKDHSYDKYAISKSDKKFIHKIVEIFNDRGPVYCRAFIELYK
                     LKDPNGIYEDDFVRNAFIEFINKYTIRIKVKD*"
     gene            101029..102210
                     /locus_tag="js4906-24-2_S17_scaffold_16_prodigal-single_10
                     5"
     CDS             101029..102210
                     /product="hypothetical protein"
                     /codon_start=1
                     /transl_table=11
                     /translation="MMLNAKIIGIGAAGNKAAIELMNEIPELQNSIMLVNTTLKDIPM
                     EYREHAVELEGLYKGCAKERSVANNIMMENLKTNKFDYPYDDKDAMTIIVTSAEGGTG
                     SGACIMLAKYISSVYKTHIHFCIFTGFEDDVRGLKNTVDLFKELDPSYTVEAISNKKF
                     LDEAYGNRLKAEELANKKFCENIKILLGGTITESKQNIDESDLLKLVNTPGFMVIESA
                     NLNKIKNVDDYNKRLISATDDSKSLTTEPTCKRFGTILDISDKESYFVDYSNKVLKDR
                     YGVPYESFSHIQNVHEDNTIQFIISGLKMPVEDIEEVYNDFINTRASVDVSKDEFFSK
                     NFSTEANEFDTLTKSEKEKNINSAKEDFFNSLGANPTVVESENGTFKKVKKIVVPSSE
                     F*"
     gene            102222..103046
                     /locus_tag="js4906-24-2_S17_scaffold_16_prodigal-single_10
                     6"
     CDS             102222..103046
                     /product="hypothetical protein"
                     /codon_start=1
                     /transl_table=11
                     /translation="MEMNSEESIMSALYAKIATHDDYEMYDYVNTNYKAILYALYSKK
                     SKYHNLITNSYLLSILNQVFNGTISIDPVYKTYLDSILYYIIVNTKTTDYVRKLAFMV
                     GESANKQVVKQLESLEAFDSEMCIFLAITLYSSLNDKDRIRKFNFTIATYTKTVSVEN
                     IIRIYAIFFSKNFSVLFVNSMFDTTIKDAIEKEEKWVTDTLKENDKNMDTALMIILNS
                     LEFASAKSCLQSFYNEYANRSYNSDLIRFGFTNCDAKYQNIHNVLNAFASEGTMIP*"
     gene            103166..104398
                     /locus_tag="js4906-24-2_S17_scaffold_16_prodigal-single_10
                     7"
     CDS             103166..104398
                     /product="hypothetical protein"
                     /codon_start=1
                     /transl_table=11
                     /translation="MTLLSDMFRQEVSKSKDMSMSVEATTDVGYPTGFANFDFMNGYI
                     QTVNNEAKNLHEEYYSLGIANGSFVMVIGRSGCGKSTFCEQIAANIIRPFKSSCIFED
                     STESLSATWQRREMLTGYYGDELKQRYIIRDKGITAENFYERIKMIHDMKLANRDDFI
                     YDTGKLDSFGNPIMMFEPTVYILDSVALLMPKNVLEQDELGGTMSTTAGAKVVTQVFR
                     GIIQMLKAANIILIAVNHILDDVSITGRPKKPSLAYLKVGETLPKGKTIIYLANTIIR
                     LDDVTKLKGDEKYKVWGSLVEATLVKSRSARSNQKTTLLFNHDTGFDPILSSLIFMQN
                     TDRIHGAGIGLYLDDHKDMKFSMGNFKEKMQNNEEFFNTFTAAYIEELKKIPEANVNP
                     TTIANNKINEKVMNLLNV*"
     gene            104463..106868
                     /locus_tag="js4906-24-2_S17_scaffold_16_prodigal-single_10
                     8"
     CDS             104463..106868
                     /product="DNA-directed RNA polymerase beta subunit
                     ,C-terminus n=1 Tax=Yersinia phage phiR1-37
                     RepID=G4KKJ9_9CAUD"
                     /codon_start=1
                     /transl_table=11
                     /translation="MANNLDLNSTANEIEKNLPSREYTLGKGLLQPFNDTNSGSRKIM
                     QGIQKEQSIQLCKAETPIIMTGYENKFAYLSSNYVKTDAQYKLIDKIYKYANKYYALL
                     YDIEHKMLHCVERVTYEYRTEIYGININNDGLDSFNKGDTIPKGTTLVKSDSFDEEDN
                     KTDGINLTTVYMALGLTTEDPIVISQSAANRFKSPLFNEIEIVINENDIPLNMYGDDT
                     YYKAFPNIGEKIKDSIVCAIRRERKDDEALYSQSKERLKQLMISDTTYISDGEIVDID
                     VYCNNPDKLEDMYYQQLKEYYDKNIEFCIKLYKAVDKFLDSHPGVKMTYDMQSVYRKC
                     RDTANGIPYIKDKVFNNIILRIITRENKVLRKGDKITDRYGGKGVISAILPDDQMPLF
                     YRNGNWYPVDAIYNSSTIINRLNPGQSFETELTWIGSKLLEAIGTYWYPAKHDDLMEG
                     MSYLNRSAVVDVAEQTVLKYLSLINMDYATDFHRIIMSTPIEVRVEDMDYLIESGNIP
                     VVITPMKNEMTLEILKNIYNTFPWIKEEYLYVNQKDSNGNIRKIRTNRPLVVGKKYIY
                     RLKQLAEEKFSAVSLASTNIRGENTKTKANKMHISPIAKTPVRIGGMEASELMQLPEC
                     QFTVEALMMLSTAPTARRMMKQLLIGDPFDRNIVLDENARSRNVEIANAYLKCLGLKL
                     EFKKVPKKLRVPILRRAISRVKPDSYRQVITKLPVKVTGEGYNKARAMLVDMYDNSTD
                     IKVLGNSEVSKEEKINNAINSLLKISNTDEQLIENVKLVKTFEKRRIPILRKVIKSVT
                     EKK*"
                     /db_xref="UniRef100_G4KKJ9"
                     /db_xref="G4KKJ9_9CAUD"
     gene            106869..109253
                     /locus_tag="js4906-24-2_S17_scaffold_16_prodigal-single_10
                     9"
     CDS             106869..109253
                     /product="NAD-dependent DNA-ligase n=1 Tax=Yersinia phage
                     phiR1-37 RepID=G4KKK5_9CAUD"
                     /codon_start=1
                     /transl_table=11
                     /translation="MKTINNDLSKRLYLIKDSLIEGSNIINGNDIVDMNNLAIEFINA
                     NEVSDTLKQDIYTTLVISNILYNNTTKEILPLEDGVYDLVVAKYNNLFNGEAPVGAPP
                     TKPITIASGNSFNPVSVTGNNRVVIAKIDKTNKQYISNIMNNNLPFSRMDYYRDTSDT
                     TEVSKITRNIPAKFPELVGTLHKCKFVSLRDAMAVGVQDDDFSVMVFDRDFLAPTFKT
                     AEQCAFNDHIPVEMIAELKYDGMSVEAEIENDTIISANSRGDTANNIATDLTEIFGGK
                     KFYRAKDYKKFFGGRETTRFGMKFEAIITYSDLAILADKYGITYKNPRVAVSGIISSK
                     NAKMFRDFITLVPIKTSGLQFNKVSNEINFMNAYYSSGVTMRYAMLHGDFYQILSQVQ
                     RFTNEAEYARPYMNFAYDGVVISYTHPALKTIFGRKNSIDLWSMAIKFNASSKNAYFL
                     GYTYTVGQDGRITPMAHFTPVEFFGTIHDKTTIHSFKRFNQLDLRKGDIVNITYMNDV
                     ICYLTKPENSYNTIRERTVPSIEFPSYCPYCGSPVVYSNTGDTAWCSNPNCSERVLNK
                     VVNMLKKLNIKDFGESYIRKLGVTNLTELLNLSRKDILDRIGSDVMTDKLLERMNEIK
                     TKNWYDYQIIGAIGFTSISASRWKLILTQIPLKTIVHGTPVGDTDSNLYNMIRCIKGI
                     GNVIARTIVDERKDLLVDLNTIEQMPNIIRSYGVKQDNGIQIRFSGVRDARLEEQLKN
                     AGYDCDSKKGVTNKTNILIVPYLGFTSSKVTKAMQHGIRIVPISDAESMLLNNN*"
                     /db_xref="UniRef100_G4KKK5"
                     /db_xref="G4KKK5_9CAUD"
                     /db_xref="cdg:CDBI1_19018"
     gene            109373..110038
                     /locus_tag="js4906-24-2_S17_scaffold_16_prodigal-single_11
                     0"
     CDS             109373..110038
                     /product="hypothetical protein"
                     /codon_start=1
                     /transl_table=11
                     /translation="MFAENSGFETRMVKVMRDMACEWDSFDSIPVTTSLFESITQYLK
                     SLKDGDKENHTLVLRNDFKDKDSAIIFSASLLKSEGKDGNAYALQFSFDPNDIPKDSK
                     ITDIVDEESFEYIDNAMNTNKHHAYNFNVQSGGAYNMFSVIRGMVITLKEFGRDALVS
                     SSDDHDIEFKDYFILTASVSDDGKVTLKFTPSELLKQIIKEDSGIEDKDKKVDEKPVA
                     FVA*"
     gene            110124..110768
                     /locus_tag="js4906-24-2_S17_scaffold_16_prodigal-single_11
                     1"
     CDS             110124..110768
                     /product="hypothetical protein"
                     /codon_start=1
                     /transl_table=11
                     /translation="MNLDFKKIVIDGKNMSVVSMDEFNRMYKNKSLDTDIAVEFNNDY
                     VLPYSKHIKATPCAIPGDLFVRGVLPTTEEDKEKYSTKRVVNFSSSSSFKDVLNNVYK
                     IKEEKNAGLTIVNDCLHLDIYEEDTPELRIIKQAINDKHIDPDSYKNKFPSSSDFNND
                     MRALKSSSNHSISFFKAKRILNSFDIDGEFIIRDKKDAVNPIGKEYSIKLTEEE*"
     gene            110770..112560
                     /locus_tag="js4906-24-2_S17_scaffold_16_prodigal-single_11
                     2"
     CDS             110770..112560
                     /product="hypothetical protein"
                     /codon_start=1
                     /transl_table=11
                     /translation="MSIKRFIHDYVQNHVDDFNDQLFLRSDEAIIDQLEKIIISIQTH
                     GLFTIRVKGFTVVDNYDDIQIILRKHYERVLKGSKKAADDNRFNYIDLQESKIKLLIV
                     HYETSYKNERENLDVIIEVPRVVNKFYFFLKGNYYSPMYQIVDASTYNNSSSKKNSKK
                     ATITLKTNFQPIRITRFEVPVGDTDGNKYSFTSFSCFAFNKSVPAIVYLFAKYGVVKA
                     LQNLGLSNYLFISPDNQSNEDICSFCSSKNDKIFINVDRYFMNNPIMQHAVVTLLNMI
                     TSSMNFNDLYNTDIWIERLGGGFVTQNKLQKGLTILKSFESTLDINIQEQIYLPWKYK
                     KDMFVLLQWLLCEFNNLKMKDTMNITTKKVRCAEYIAAIYAKKLTTNIHRLSNKGKKI
                     NLKEIERTINIKPDWLIVEITKSQLVGFRNIVNDMDAFLATKFTYKGISGVGDTNGSN
                     GSRSIPNQFRLLDISNMGILDPDASSPSDPGVNGSIIPFLKLNTNGYLSDNKEPITYE
                     QELKELCDEYKKIKGLREVIEFKHNVLDDNNVTTEDVDIANQTELVANHVTEALGGIM
                     ETNDQIIKKHLDSLTGLPIAKGSDILKYDE*"
     gene            112550..112795
                     /locus_tag="js4906-24-2_S17_scaffold_16_prodigal-single_11
                     3"
     CDS             112550..112795
                     /product="hypothetical protein"
                     /codon_start=1
                     /transl_table=11
                     /translation="MTNNIYYRVFIFSQTQHDKIIEIEKSRGTVEPRFGTVIVRGSPK
                     VYTAILVSRDNIRYPDSKVLIEGDVRNIKFTKGSLGI*"
     gene            112785..113099
                     /locus_tag="js4906-24-2_S17_scaffold_16_prodigal-single_11
                     4"
     CDS             112785..113099
                     /product="hypothetical protein"
                     /codon_start=1
                     /transl_table=11
                     /translation="LVFNMEQKLRKVITRVIQPGICPKCGSTMALLIAQYKACKISPR
                     GWIQAVLDKQSKYTCVCQNCGHTEDMKITVKGLLPIGFDEEEDNRPKLLSDKNNPISD
                     KF*"
     gene            113112..113675
                     /locus_tag="js4906-24-2_S17_scaffold_16_prodigal-single_11
                     5"
     CDS             113112..113675
                     /product="Bacterial surface protein 26-residue PARCEL
                     repeat (3 repeats) n=1 Tax=Firmicutes bacterium CAG:884
                     RepID=R5N868_9FIRM"
                     /codon_start=1
                     /transl_table=11
                     /translation="MSNSQIYVAKGKSPWYSSYWDNCHVINIDGHTSGKAIVTCDGNI
                     TSTKLMFAVCRDLTSIDLSSFDTSEVTTMGHMFEECWELTKLDLSNFNTSKVTDMRWM
                     FNNCCNLTTLDLSSFDTSKVKHMCAMFWGCISLTTIKGIIDMKSCEYCDNMFADCRKL
                     RDVKIKNPPSDFEKYSGLSKSQYTVVS*"
                     /db_xref="UniRef100_R5N868"
                     /db_xref="R6HD83_9FIRM"
                     /db_xref="pit:PIN17_A1914"
                     /db_xref="R5N868_9FIRM"
     gene            113704..115236
                     /locus_tag="js4906-24-2_S17_scaffold_16_prodigal-single_11
                     6"
     CDS             113704..115236
                     /product="Membrane associated lipoprotein n=1 Tax
                     =Phascolarctobacterium sp. CAG:266 RepID=R6HD83_9FIRM"
                     /codon_start=1
                     /transl_table=11
                     /translation="MYYKRVLMFLATGSAPWYSNIWADKSHVTDIWELKSGQANVTIE
                     DEITNMEHMFYHCSNLTSLDLFSHFNTTKVTNMGGMFNSCSSLTTLDLSAFNTSKVTN
                     MSWMFFNCHGLASLDLSNFDTSNVTSMENMFCDCTSLTTLDISNFDTSNVSDMCEMFK
                     NCYNLTTIKGIIDMKSCKLWYRDMFINCPKLKGVKIKNPPTDFHESWAGLSKSQYTIV
                     DDESDSLKRRNIMFKTTGIEPIDGIDAPINIYKVPGSSSEEVVAINYIPSSMQNDAPK
                     YDKATQEFDGEKDNKETISDFNKAVKELSNKLDEIVGKNTEESSPKEEVSKETKAEDH
                     KHTNEEKVQETINKQRPNSNKYNKMYYILTEFIYERDFIPAFLWFMEHAYNNVLIAHQ
                     HKRRSYKIYKEIVKGGNLIGKCNISESNNEHCYFVLDGSNRSLNDYNYNRQRKAAKLL
                     AKYIIASNTVPYVLNLKYYLENFGDPYSNYVPTGTASVMKRTFTEVYVKTLEKVCFGK
                     DF*"
                     /db_xref="UniRef100_R6HD83"
                     /db_xref="R6HD83_9FIRM"
                     /db_xref="ral:Rumal_3740"
     gene            115353..117611
                     /locus_tag="js4906-24-2_S17_scaffold_16_prodigal-single_11
                     7"
     CDS             115353..117611
                     /product="hypothetical protein"
                     /codon_start=1
                     /transl_table=11
                     /translation="MKPYSSQLVESLQNWKELGTDNIGRLSKALELYSNAIPVTESEY
                     LQQPKSLLEQMIVAIIATDNISFDKLKKCIYDNVTDEKAKEDLTKVSHDEIDLNRVRA
                     NHEIINKRFSIKSIFSMNVTNNTDINPIRILIGSEFPQLGMIEICKLLDTYSLSIQDK
                     FALMVEELAYDYNTYTCLEDKELVYIIPTVHSYLFSTYPPSHTTEDIVAKVLDSIAQR
                     VYNSVFIQKLNDIIGNNQISSRIKQSDVFDKIAEFEVSPSNTGDSACINKVVDLFSDI
                     ADSISNLQELSDMTKIVLPLYYQYFAVSNYSNNKDDMIRVLYTYIDTIYKKFADEFHN
                     GYIKKIYDMVDDFLAKASMIPQNSESYQVMIEAIKEIKEMLSKSIEYYDAKKVYNLKG
                     EPYDVNDNPTGIFTDYDNALLDDIEEACSIFQSNVLEESTISAFTDKELLIKADRDLL
                     DYIEESYEKYYPLIDKSKLLLSLNEAVKEIRKDTTTPDNVSKISNLKEIINKVKNYHD
                     ENQDSMKDDDETDERVLSANIIPIKDYNQDKMRTYTIDRIAKYYNEDTILANNIAKEA
                     MHEMKLSSYVTLGLDRLKKTASTLMDAQKTAWNNIDRFADTIEKINTEEDKREARMQV
                     VKNSFLPSMSRCIKSIIIAGGLSVLVHPFVGLLSLVVRFVNSKRAAKEERQAVADELE
                     VELEMIDRRIRDAEDSKDYKKERKLRLLKRKLITYLAKVAVNSKTKWNDEIMFKKDID
                     DAGSELGLRHDD*"
     gene            117604..119133
                     /locus_tag="js4906-24-2_S17_scaffold_16_prodigal-single_11
                     8"
     CDS             117604..119133
                     /product="GH20141 n=1 Tax=Drosophila grimshawi RepID
                     =B4J6K1_DROGR"
                     /codon_start=1
                     /transl_table=11
                     /translation="MINIYNEEKLSTKDRKELPASIYGLPSEKKYPLNDANHVRSAMA
                     YFNHCDKDKKKELARNIMKAAKKFNVEVSEDSEVYKTLNESYYGDFTDNMNVILEADK
                     KKDEEPTEVVDTADDNDTDDYTEYEDEPEEDDEVEEVDSDASESDDDTDTEEDYTNDT
                     DDTPTDDEPEETDTEVQDTSSDDNTEDDYTSDTEEPEEVVDTADNDDDSGSEEDYTAD
                     TDNSDVADTSTSDDTEDYTNDTEEPANAVDTSTPDDTGTDYTQDYDDGNGNTAADTNV
                     QDTSSDDDNSADYTDTDNSQDSNIDDNNNTVRSDTPNDDTEQNDAATGNPNQPADTSS
                     SDGDDASEDYTDTDNDAGDGSEDGTDGQDDANSTDDSTMNDGGSGDSQANSEIQGLQQ
                     DVFSNLTQDQLRIKTNNQKQQFIDLFNDITDILERLSVVNKDSNIVDTLNYVNDSLSD
                     LREMIKDSLTDSFNTRSFVENQIILERFITIYTMLIKILEKISNKKQLENNSNNKNKR
                     E*"
                     /db_xref="UniRef100_B4J6K1"
                     /db_xref="B4J6K1_DROGR"
                     /db_xref="lps:LPST_C1056"
     gene            119236..121287
                     /locus_tag="js4906-24-2_S17_scaffold_16_prodigal-single_11
                     9"
     CDS             119236..121287
                     /product="hypothetical protein"
                     /codon_start=1
                     /transl_table=11
                     /translation="MAAIKPINEDTKVDLSSYATNEMHSVAQDYVDTINAIKQESQGA
                     YDMVRDPSAVLKDSMYREELKAAFREGSYDASDPQYKNTAVLENHLSNMDAIFDNDTD
                     HIMNESSPLGVYNPVVGMTLPMHKNILMNAVFDQVMPKDVARSPKFTLTMETRTLVDT
                     KGNEYDMFYEQNKIKDAVDESIPTADFVWVDDGTSNYVTTTIGGRGAATGDLIHDAFT
                     EQQVSAMNMPLTALSMKTFVSKILIKGLAVAGSKYIDDVEAAKTDLAGHIKVADKDVK
                     DATLIFDVEGKFTPGYGSNDRIFNRRFMLEVPVERNAVTNKVTKTTVRLNVMGTMEKN
                     KISLRAFKPESFDSTIQPAGGWKAIADGETGSLQGAVIHAVVDVSNAVFPTVKFKWSA
                     NTSFYEIPEAPHLTTEITPEEVKDLQATYDVNQVTKLMSMMRLALLHWKDDSILKDLD
                     DDFLSMPANQKVSGAFDFAPPLNYNNNPVEWRKVMFMDNLDQYVTRMLQVLNDENMTV
                     AVFGRPDIIRRIAPQQYTYQSPSNIGPVELDFKRTVVTSEKRVYNFISSQKMRNSNNL
                     IVLLIPRNSMRITYKVIDYQMYVSNEIRDTAHYQVPAMTCFERWYFLKYQPVQGRIRI
                     LNASGLRENAYMKNEEDYLIKGAMNDDTANTEQYASEVNGVIDPEDGHMKLPPVTTTN
                     P*"
     gene            121374..122528
                     /locus_tag="js4906-24-2_S17_scaffold_16_prodigal-single_12
                     0"
     CDS             121374..122528
                     /product="hypothetical protein"
                     /codon_start=1
                     /transl_table=11
                     /translation="LLDTNDILAKIGEINLSVVNLKAKPGDKIELNKIKECLNKIFPD
                     SKCVDVIYTVNTDKMFFGIVTLPILSPNEILNIMTSDEDSKITTYKVELDSKLFSDMI
                     DLSLDEITALIVHEVARLVNDYYPINNARYLIDKTVLDYGITLKMSEYVPYIEIIGYG
                     IKEAARRSVSIFENNYLVPYYLDETYELTDSLRRAITKLENKGNLWDTEIDNKSIIVK
                     WVVRLYTNILKYRIMSLHTLEKGIELTGSVLVVNEMKNIVKKLHRIDDYSLMQEASNI
                     INFFNSTKNATLNALDRFKANGIKNYYDDYYEIQFEYNNMDNDRGTAVTLLHKINSRM
                     SVIDDYISTEKVDPQTKKRLTELYYKYDELRKNIATTKLRPPQTLLIKVD*"
     gene            122542..122937
                     /locus_tag="js4906-24-2_S17_scaffold_16_prodigal-single_12
                     1"
     CDS             122542..122937
                     /product="hypothetical protein"
                     /codon_start=1
                     /transl_table=11
                     /translation="METIIKKYLAKLSSYKDSLGSIFVSSSRTIKVVAIVYILLALLP
                     FITAYIFLIFEFFYHDMYDIDRLIKLGSTIISDSATGFVLFILGLVTNGEKMITNKIA
                     GNSSIMNKYLKDNNLQVRPYTEEQNTGKK*"
     gene            123054..123725
                     /locus_tag="js4906-24-2_S17_scaffold_16_prodigal-single_12
                     2"
     CDS             123054..123725
                     /product="hypothetical protein"
                     /codon_start=1
                     /transl_table=11
                     /translation="MSLSEVSTNNRNMQFNKNKYTVNVNGIALFNNSDDSYKSGLGFT
                     MWNGLLKIYIIPFNEGEGRFVFNSLGNNACIFLNQTKAFLFSNILKKFKEDREKYNGY
                     GINAGKSIITINNGTTFNKSIDEAAIRIVKFNEETIVDNEGAYQLKTDYYNYINNVVT
                     EKNAINFSKVNSPELKNAELDLIINQLNEFVKATTNAYAFATSQAVEYNFRTVQDNLN
                     ELLSR*"
     gene            123730..124395
                     /locus_tag="js4906-24-2_S17_scaffold_16_prodigal-single_12
                     3"
     CDS             123730..124395
                     /product="hypothetical protein"
                     /codon_start=1
                     /transl_table=11
                     /translation="MNTGISSDVQIVYNLFEFETLVDVDLSVVMYIIDNMGNSKYIDT
                     SLLKNTNTINGIENRLLFRENYNPLSIIIKKEYEDSIDDIYNEIMEYHKQEILDKALP
                     TDILSFCNLGSTISGVINNHVNCKDKLEEEYIHSFPGKVITKIDEYDLSSYNTLYAKT
                     VDNLFKYKNLVNKKIFIINARYNMMKDFLIYKPEAMAVSTSNTMCVIDPYKNLTIPSI
                     GGL*"
     gene            124397..126175
                     /locus_tag="js4906-24-2_S17_scaffold_16_prodigal-single_12
                     4"
     CDS             124397..126175
                     /product="Chaperonin GroEL n=1 Tax=Yersinia phage phiR1-37
                     RepID=G4KKI1_9CAUD"
                     /codon_start=1
                     /transl_table=11
                     /translation="MVNESWTRAISNIVNKKTLRAIQLETMETIASALANSYGPDGST
                     TQIRTMTTAKDAGTTEYTKDGHKILSNIKFNKPIEYSIVDDLKAITTNTVKTVGDGTT
                     SAVILSYLIFKELKNLADETGKSEKTILNEFNNLVKKITSIIKEDGHKATLDDIYNIA
                     YTSTDGNEEIASDIKKIYKDFGMEVYIDVGVTNNEESMVKSYEGLTFDSGYLNPNLIN
                     DSSNNSCTIRDPKIYIFEDPIDTPEMLKFLSTIVTNNFYSVIKSNKPPVPTAIFTPSI
                     SADAQSEINAVFNTFSQVPPEFKQLLIVNTGLTRLDNLYDLAALSGAKTIKKYIDPEN
                     QKKDIEKGLAPTVDTITNFAGSADLVVADAKTTKIINPKLMYNADGSPTFVMINLLKT
                     LEAELASYKEQNIDVKKIYMLKRRIQSLKANMVDYFIGGISYADRDAKKDLVEDAVLN
                     CRSAATDGVGFGANFEAMKAIHSIIVENYKASFADKDLGDNIDWSAFDENDITVAVAK
                     AYVTLFERIYAENDITKDKKDLIVKDAIINNCPLNIRNNKFDGTVLTSIKADIVILDA
                     ISKIVGLMFATNQYLLPDPSYNTYEM*"
                     /db_xref="UniRef100_G4KKI1"
                     /db_xref="pah:Poras_0070"
                     /db_xref="86642737"
                     /db_xref="G4KKI1_9CAUD"
     gene            126278..127084
                     /locus_tag="js4906-24-2_S17_scaffold_16_prodigal-single_12
                     5"
     CDS             126278..127084
                     /product="G244 protein n=1 Tax=Yersinia phage phiR1-37
                     RepID=G4KKI2_9CAUD"
                     /codon_start=1
                     /transl_table=11
                     /translation="MKISFNRYINNPEIVKGTATNSQRKLIRQDYEKRFDAILVREAG
                     TVAYFLFKDTKVENRYYAHLMIPSEKTDKLYYDVVIELTLENPEQLVSDMSNYTTRFY
                     ANDPAFVFTWAYAFNRKDLIIDWLKPKLNKKCLTDKPVIRNPNMQTGYVKSIYFAYYY
                     MKLNRLFNTAKWEKAQPLNKSKFLKSIMNSDDKLIDNQRLRDIQKRLKQQEQEAKLHP
                     PETRDMSRYTSNRMKVAPTAAYAAKASILKPKTVTSKLVRRSKVIKPRKR*"
                     /db_xref="UniRef100_G4KKI2"
                     /db_xref="G4KKI2_9CAUD"
     gene            127164..128753
                     /locus_tag="js4906-24-2_S17_scaffold_16_prodigal-single_12
                     6"
     CDS             127164..128753
                     /product="G245 protein n=1 Tax=Yersinia phage phiR1-37
                     RepID=G4KKI3_9CAUD"
                     /codon_start=1
                     /transl_table=11
                     /translation="MSTNSEIGNVKQPFIRVDEWKPAPEDMVFSSAGEVIICNKLISP
                     DMANKQFPFFVMKPKKGYASSTRVKGDTVKLGFKDHCIHYLNYFEKFYDTEQILVGIY
                     SYLKVMIDSDDQYGYTEENFVNDLERYIIRYDNPKEEVFKFRNNIRKMVDDNYYITQT
                     YTNIKNPCLAYTDEHVKVLMEVSIIQLMLIPLISHFYWKRRYPKTVNVNKFFLSIFSR
                     IFNVVNQHYGIDIVSKLYETVLTNVNKNVLSNSKLWEMQNIRSRDNTTQTIQTIENII
                     LQIIPKYTFDKNIINFNYIMIESELDHKVRLIDYGYKLSSISSSDRDEDSNSQADKFE
                     AHMDKIDESLVIQTKVNCEETMNRIRKEFGTPSEAEINYYIWMLQYGGKSIKNSFQFN
                     LVTYPFMKWFKDLQTVKMIGIIDYITLMIACKNCLLSNGQTFLPYIIGGRVDKLVSRK
                     SVNKRLMERIKDSEGYTKVSEKYNNKKLEDVIFKTISQILSSTFINIDYYNKEYNGII
                     INTTVVPERIAEEYFQYILLI*"
                     /db_xref="UniRef100_G4KKI3"
                     /db_xref="G4KKI3_9CAUD"
     gene            128812..129867
                     /locus_tag="js4906-24-2_S17_scaffold_16_prodigal-single_12
                     7"
     CDS             128812..129867
                     /product="hypothetical protein"
                     /codon_start=1
                     /transl_table=11
                     /translation="MDNDSMSVLKILKRNFPELKRSGSEYVVRCRFCGDSKNKASAHF
                     YINIGDENTIPLYHCFKCERSGILTPAILRELIGDSNITKEDIIDLTEMSKSISAKVN
                     LSRLRSGYNKLIRNTTWVLPTDNVSFLKEKLDYINSRLGLKLSIQEAQNLKIVFSIKN
                     LLSANNLKSNRSQSITDELDKHFIGFLSIDNGFLTMRNINDTDGFLKDARYINYSIYN
                     EKDNNHLRYYCIPTKIDKLSKDPINIHIAEGCFDILSIYYNLRDKDSYNNIYICSNGK
                     GYYSVLRALIEKFGLYNIIVNVYPDNDVSDNSLHFYLRRLYKLSIPVYFHRNMCNGEK
                     DFGVCKESINEVVYKVR*"
     gene            129874..130122
                     /locus_tag="js4906-24-2_S17_scaffold_16_prodigal-single_12
                     8"
     CDS             129874..130122
                     /product="hypothetical protein"
                     /codon_start=1
                     /transl_table=11
                     /translation="MARPFNQFLHAGERYNDKVIVANFGREFDEKEHKHTRHAGYLVV
                     CKCGYGYVARTYGTVKGTITDHKHLCPYCEEKLKKGEC*"
     gene            130125..130343
                     /locus_tag="js4906-24-2_S17_scaffold_16_prodigal-single_12
                     9"
     CDS             130125..130343
                     /product="hypothetical protein"
                     /codon_start=1
                     /transl_table=11
                     /translation="MEKEIVGHRYGHLTQITKSFRNSRKDYPKAFFMCDCGNVIAVNK
                     SVVLKHHLFDRCRVCKKEMEEKLNSNKK*"
     gene            130367..133063
                     /locus_tag="js4906-24-2_S17_scaffold_16_prodigal-single_13
                     0"
     CDS             130367..133063
                     /product="Putative uncharacterized protein n=1 Tax
                     =Ichthyophthirius multifiliis (strain G5)
                     RepID=G0QZ17_ICHMG"
                     /codon_start=1
                     /transl_table=11
                     /translation="MRLNSVALQNYVGIYNGMHKHTIHIDFTKCRNSITVIKGDNGSG
                     KSSLFKAIHPFSDPSYFLIDGLEAMKDIVYQLDNGETLEVKYIYPVDDRGNRKSTQCY
                     VYVNGNLMNQNHNVTDGRDIICNILDIDITFLPLTQLSSDDRGLADKTPSQRKNFINK
                     KINELNVYNEIYKKLSKKSTQMKSLVNSISLKIKDIGDTKTLSTNIKLWNTQLGDLEV
                     QKIKLTADLSSMQTKMNMLIGEENPEEVYGKATSELTKLYSKLENYKYDKKMVDTIKR
                     EFLKKEVSELETNITALRCNIAGERKSIAKCNSKIDDNTIKLNSYGDINLINQYKERI
                     STYDKRKKALENLCKVKGYSTDYQIYDIDTFINISNQIVQSFDNLKTIYNDSNVIERA
                     MEITKAYYNDIVVESKTTEELDEMKQALNNMKLLLNNQNIYRKQSRGIENIPKDCTHK
                     SDCVFVKAMVEAYNSLLSDEDYDKLVKQIDAMSKDISDYTKELRIDKLGFECADDYIQ
                     AINNIKNYLPILKKFNAILPEEDIDSFIIMVYRNGDILQWMNIDLTVLKEVKNIIIEM
                     NNIDSNLSSLNEKYSSMVTNKDLIEYLSKEIDDLKKEKSEHEDEVFNINIRLDELNKK
                     YTNAKDTLDTINHNIEMKDLYERLIKEEIEPKMKQIKEYDSKYKEFKELAKEFNNEKD
                     VLDDLVSNQIPKLTSVINDANFKIRLYNNYVNEYNQYKDEYEKYETIKYYCSPTTGIQ
                     TVFMGKYMNDIIDISNNLLSKFFGGSFVLQPFVINEKEFKIPVKGDGILNDDISSMST
                     SQICMISMIISFALMSRSSSVYNIIKMDEIDGGLDTNNRLAFFNVLSILMNYLNCSQC
                     IMISHNSELNLANMDIVLLKNSDPNIQLDGNIIYNYEEDMSE*"
                     /db_xref="UniRef100_G0QZ17"
                     /db_xref="G0QZ17_ICHMG"
     gene            133078..133392
                     /locus_tag="js4906-24-2_S17_scaffold_16_prodigal-single_13
                     1"
     CDS             133078..133392
                     /product="hypothetical protein"
                     /codon_start=1
                     /transl_table=11
                     /translation="MEQGTINKDITLKYNPDNNNLVVSTSAVTEKQLTDVSNKVDENK
                     SKIITVDDRVTDLCNEVKTNKDNIEALFARIKWVEKVFIISFSLILLNCFYAVFTLMQ
                     KG*"
     gene            133399..133713
                     /locus_tag="js4906-24-2_S17_scaffold_16_prodigal-single_13
                     2"
     CDS             133399..133713
                     /product="hypothetical protein"
                     /codon_start=1
                     /transl_table=11
                     /translation="MTNKLKYTCLIGSFVLAVSIIAEYKIFTNSHTETSLLCYKDKNN
                     LDSSINYLFEGKSKRIVCGIIGGNHKDYDNEIKKYCSGYGIKTSFLYGDDGNVIAATL
                     KR*"
     gene            133797..134441
                     /locus_tag="js4906-24-2_S17_scaffold_16_prodigal-single_13
                     3"
     CDS             133797..134441
                     /product="Putative uncharacterized protein n=1 Tax
                     =Dialister succinatiphilus YIT 11850 RepID=H1CYV8_9FIRM"
                     /codon_start=1
                     /transl_table=11
                     /translation="MLKYFIFLPLNLICMVICYITNPFVVLFANEVGELPKIFKLWQT
                     WDGSVDDEEYLTEDCPKWCRYDFYKHYKPYRKPVYGNHEKRCVELINPNFTIKERILR
                     YICRVLWLTRNCGYGFAYYLFGININAKDMKKVYGKYQQVKGEHRSLENWVKKDTNVL
                     LAPFKIKNDLVFFNNKLEFNWYMGWKVDLGLYENHRAMIANRISIRKAKFKNIL*"
                     /db_xref="UniRef100_H1CYV8"
                     /db_xref="H1CYV8_9FIRM"
     gene            134511..135359
                     /locus_tag="js4906-24-2_S17_scaffold_16_prodigal-single_13
                     4"
     CDS             134511..135359
                     /product="hypothetical protein"
                     /codon_start=1
                     /transl_table=11
                     /translation="MCDTETMKKPIPDVLFYVYFTKKELLNINPCRFTNYEDAYNYAI
                     RYDKSLIYTKIIPYKPTNDTYMHNTILFDKMMRKIFLYNKFYNNKLIHTERYENDKSD
                     EKSTNYYARSTLHTEILLYKNILISINLCVSLHGCDTIPFNNKILIPNQSNVCSYFKQ
                     QHCTENNRYLWYINTHRYWAEVLSNNSKVYLDKSFGKINIAIYKDEYHKDEIVLCTND
                     NYYIYNYYKKLDEMLRHSWEYKVGSDSYLLIRDLLAGKFDAPLYSGRKDNATEFLSDY
                     LSDKNV*"
     gene            135373..135852
                     /locus_tag="js4906-24-2_S17_scaffold_16_prodigal-single_13
                     5"
     CDS             135373..135852
                     /product="hypothetical protein"
                     /codon_start=1
                     /transl_table=11
                     /translation="MHDDRSIEEYKKLSQQVKYNGKDNCDIVEDYKKLLQQLKEYKGE
                     NNMYDERTIEVYKKLLNYTASYCEINYKYYSKPDDIDYNIEISYKGNTLISLQHSSTM
                     KRSADDIAGSIAGIISDIFKTVIYHKRYFSEDTNGDYMLSLDDTGGFAVKVTKKKKE*"
     gene            135864..136043
                     /locus_tag="js4906-24-2_S17_scaffold_16_prodigal-single_13
                     6"
     CDS             135864..136043
                     /product="hypothetical protein"
                     /codon_start=1
                     /transl_table=11
                     /translation="MILIGIAIAAIFIELILLARTMIVTKIDCSISVILKFLILIPVL
                     ISLMFIELVLYAIGN*"
     gene            136055..136177
                     /locus_tag="js4906-24-2_S17_scaffold_16_prodigal-single_13
                     7"
     CDS             136055..136177
                     /product="hypothetical protein"
                     /codon_start=1
                     /transl_table=11
                     /translation="MEDGCLLIFFLLLFFFVVIPNIWTLVGIAALFVLIKILFS*"
     gene            complement(136221..137171)
                     /locus_tag="js4906-24-2_S17_scaffold_16_prodigal-single_13
                     8"
     CDS             complement(136221..137171)
                     /product="hypothetical protein"
                     /codon_start=1
                     /transl_table=11
                     /translation="MDNKQFTCDFSKLSSVTIDASTNKVVDDPTSIVNMEDANSKPKR
                     GRPKKEQKESAPSNRRVPTPLNSDMSYIETYSQPIGLLRESIGQLTTMEQRVLEDINT
                     IRASKTLKSKYVYLANLTGAYTGLVSTKISAARELKSIYSDANNFELKKQQQLKIDER
                     DSDDKIISDMYTKMLNTPVGTVSNGAINMSIPSSYINSNIGTPIITAANGQNYADNSS
                     EDTGFKNYMNNLTPEQNSMMQESNPYIETVLVYNQSDQNKWFEVIDTRTGQPVPNMPI
                     PNDFVKDGCNVDIRHGIARNASLNQTYKLKLVGVRGDDEF*"
     gene            137274..139271
                     /locus_tag="js4906-24-2_S17_scaffold_16_prodigal-single_13
                     9"
     CDS             137274..139271
                     /product="B-family DNA-polymerase n=1 Tax=Yersinia phage
                     phiR1-37 RepID=G4KKA9_9CAUD"
                     /codon_start=1
                     /transl_table=11
                     /translation="MNFDQLIPSYPLGSDLVILDATYHFPNKQQVESYNGVKTVYTPD
                     TMTIVYKDNTTGKKGIEVIEKPNYVFYMLKNNIPTPNYDMFFTDMKNLDEIKCKYRDV
                     NKAIAEKLDQYEGTTKYTDLFKKNIRDGNYRANMEFQKSRRVFGSDIPINDFYRMRFA
                     EQYKNTETPVSRAYLDIEVDVKLSPTDFPTNGNCPINAISYFEHDTKRLFTFLLNQKD
                     VNPKSNEFCTTVDNHAFNEEFKDFLNETLGSEKVKDFKLENIQTKVLVYNDELTLLKD
                     LFGYINYTKPDFLMVWNMSFDIPFIINRIIALGGNPKEIMCIHDINPLYENCSYIVDS
                     DHEDFATKGDYADITSYTVYLDQLIQFASRRRGGAQYRSYSLDYIGNEMAGVQKLHYE
                     NIAANVMDLPYNDYRTFVKYNMMDVLVQYCIEFKADDILYVFDKALLNCTEYKKVHRQ
                     TIYLSNRATIMFKNFGDYVLGNNLNKFKPKPTVKYEGAYVADPCKFGDKYKDKVNGIP
                     IMRASNAIDFDFTRLYPSITQEYNMAPNTEIGYIKIPDKIYEAENATHNEKYTRSGQF
                     VEDMTSECDIEFAHRWFNLASFKEAYADIIEYFNTEESPFYRLVNDDLIPKQVYNKHP
                     SRRKVIASCKDYDEKLFSRRDIKYSIPESNRVEINNHFNRG*"
                     /db_xref="UniRef100_G4KKA9"
                     /db_xref="G4KKA9_9CAUD"
     gene            139274..139981
                     /locus_tag="js4906-24-2_S17_scaffold_16_prodigal-single_14
                     0"
     CDS             139274..139981
                     /product="hypothetical protein"
                     /codon_start=1
                     /transl_table=11
                     /translation="MLIEQPSVINRIANRSDLEILLDRAKLLKSNIIVHSKAKSVFFG
                     LSQEYQDANVLKVLIPDSKYEVKHLSLAFPNIACYAKDLNAILNANESSKHNIIVETT
                     NFMGKNDIALTMKCDKELKLCFDYFKYEKRYEKIINKEIPNSQLLYHYEDIKNTIEEF
                     NRALSAKADDGIKKFGYNGFIYFIPPTFIKSVKSDIIDLNVYKLFSGTNDTALLEFTI
                     KRKKIGEIKVIYRTHIL*"
     gene            140049..142421
                     /locus_tag="js4906-24-2_S17_scaffold_16_prodigal-single_14
                     1"
     CDS             140049..142421
                     /product="hypothetical protein"
                     /codon_start=1
                     /transl_table=11
                     /translation="MPNNSDFSKLKDKINELIDTQYADIYLNPRDTNHILKQNRDNIQ
                     DIIQKISNNNMTNTGNSNMSMLYQKTIINNNKPGKTSDLVSKLNDTLSDRNTMNNIIS
                     IYTQNTLVRDIDREIDMVCKYMPKLDDALDTRREHVLSADHFTKDSIVIKAAKEFNKE
                     TDAHIATNINTLKEKYNIDDFLENKVYRPTDKYGEAFIYIVPYRKAIEQLLKTRGNTA
                     ISNMDNIPQMTSEAVDSFIESTVHDVIQANTEEIDNLNSIIQESVSEYSKDKDYSTDE
                     MKSINNMVSDSCDGLRIEINKSRIIESALRDRFNVYKAYRENGSLFFNEKTDTGISNS
                     MSSSANTFANSAKDANSMAANGVTLVNDLNQMNGTDNVTGKLKIPGCVVKALDHEMVK
                     PLYIDDICLGYFYIECDKKMTFEKNTFSSTTGGIRPGGVFRSTFDYYSNASNEFGAIK
                     SIARNISMQIDAKFVNANQDLTKEIYSILKYNSTVDASGKISKITVTFIPPEDIVHSY
                     FDLDPVTKRGVSGLMRSLFPAKLFSALYISNVIQFLTRGFDKRVYYVRQTVDTNISGV
                     LMNVINQIQKSNYGLRQIESMSNVLNMLGRFNDLVIPRSASGDSPIDFEVIPGQQVEI
                     KNDLMNMLEEMAVNATDVPFEVIQSRQQVDYATHLTMTNTKFLQKIYNRQGKTQKIFS
                     KILTKIYNYEYNMDNNRSDEIVVVLPPPIYLNATNTAQILSSVTDLSQGIAASVVNEN
                     NDADLMNEFARQVRLKMVESLFPEGFIDKCLDDAKLALTQSASANDNQEM*"
     gene            142780..143664
                     /locus_tag="js4906-24-2_S17_scaffold_16_prodigal-single_14
                     2"
     CDS             142780..143664
                     /product="Uncharacterized protein n=1 Tax=Clostridium sp.
                     CAG:451 RepID=R7KES4_9CLOT"
                     /codon_start=1
                     /transl_table=11
                     /translation="MSKKQVFVVKGSTPYYGMWDDLDKIISVDKSEEPRQVTFTCKDV
                     TTMCSMFEDCSNLILLDLSNFDTSNVTHMHDTFSSCSSLTTLDLSNFDTSNVTDMVGM
                     FSGCSNIASLDLSNFDTSNVEHMGGMFYNCHHLVLLNVSNFDTSNVDGMNDMFENCFS
                     LAKLDLSSFDTSKVADMHAMFAECYKLDSLDLSSFNTSKVDDMNEMFSKCSNLTELDI
                     SNFNTSNVRNMWHMFYDCPKLTTIKGVIDMKSCTDDNYEGMFENCHKLAGVKIKNPPA
                     DFESKTGLSSSQYIVVNE*"
                     /db_xref="UniRef100_R7KES4"
                     /db_xref="R7KES4_9CLOT"
                     /db_xref="ral:Rumal_3382"
     gene            complement(143726..144577)
                     /locus_tag="js4906-24-2_S17_scaffold_16_prodigal-single_14
                     3"
     CDS             complement(143726..144577)
                     /product="hypothetical protein"
                     /codon_start=1
                     /transl_table=11
                     /translation="MAVHNIYEGMKAPKDITRYMLSRGVVDYSDLYQFDNYETGYSFL
                     IVLKIPEFLSKLKDSNDTYKTLINDYTHILEYDFKGLDGLDDLTIDTNSLSDGINEIN
                     IITKTNEQSAGSFTMRFYERSGSIITKVNELFIRGIKDPRTQVKRYNGLIDPINKSTS
                     VIQAGYENETFEFLYGVCDNTMSNIEKAYLLVACQPTSAEMSMYNSQKGEIQWRELNY
                     AFNGYPITGSAVTKRAQEFLDWINSRTVFEESRFGYKSLNNIQSPSEKSTNQPTSALA
                     DGYSTFY*"
     gene            complement(144600..146771)
                     /locus_tag="js4906-24-2_S17_scaffold_16_prodigal-single_14
                     4"
     CDS             complement(144600..146771)
                     /product="hypothetical protein"
                     /codon_start=1
                     /transl_table=11
                     /translation="MAAPDTKFIFDDQTDINPNIGFDSDNTNRATFMTVFSSDKGPET
                     LQKNLSGNEFFALYGDNPNFFKHGQPLLQAAKIANAGGLQYCKRVVAKDSKLANLGLF
                     AVVSEDTVQKTDSKGRPLYYTTKEVEGYWKKVTTSSDVNYTQGNKYSKGSIVKYNSQY
                     YQALVDVDTSKEEQRIGATYKDVTTIKPSTGSDLNDYPTVKAAKIKYKLAPLTDSLQT
                     NNTSDINSIITKVENFMYLNKDSIVPVSRGETSYLLLTFTDTGRGVSTKKLRFTADTT
                     TRRPVSYVKYKVEVMENNSTIETHYATFNPYIVESSDGTIGNAKNKSFDQVINGNSSY
                     IRCKFYESEYNAFVDKVSSISSISKDEISHCDILFSYDRFGKPINTIEIAKESDSLDA
                     INGNILQNGSNGSFGEYPITLQPRVDDDGATTGLSLYYEEVLEVFNGTYSDDIYDLDN
                     TRIDVIFDANYPKEIKDAIANLVNFREDCFYFRDLGLNLNSIQEIELAAEQYSDHKSK
                     FIADYANSFYVEEPYYRKQVQVTVPYLLVDKFAKHYINGVSRPFCGQRFGITFANEII
                     DGTINFAPKRTPKTDSNILTYDQKQWFDDNRINYIAYYDGIPTMDIEYTSQERYTQLS
                     WLHNVLLIQAMMHDIRRQCPKSRYAFIYDQDYESYKADIEKVINNYNGYFKSISIEYV
                     KDDQYELNKIFYAVIKVSFKDFIQSEIFKLTMINSTSNVSK*"
     gene            complement(146864..147604)
                     /locus_tag="js4906-24-2_S17_scaffold_16_prodigal-single_14
                     5"
     CDS             complement(146864..147604)
                     /product="hypothetical protein"
                     /codon_start=1
                     /transl_table=11
                     /translation="MDNNTMPPFLKRKGDAILYNGEGEFIFYIPEIFFDQQIAYFEGE
                     YISTLGIMDYTTKINNKLSGLHTFNYPTRFSTKPYKVEKITDVKLIKESEPDDYRVLY
                     YKKDDPIIVDIKVPQDIDNSEALIKLFIKNGHIPNTIPYDKIQEYFVSNYLYNGNKYS
                     FSLQLFGIIISELCRSKKDIKVPFRLSKDNDMKNYKPISVKYIPKLISAYTSLTSENI
                     DESIVFASLNNNKVQIPLERVLTGENIV*"
     gene            147729..148199
                     /locus_tag="js4906-24-2_S17_scaffold_16_prodigal-single_14
                     6"
     CDS             147729..148199
                     /product="hypothetical protein"
                     /codon_start=1
                     /transl_table=11
                     /translation="MSNCNKKIVTDVLELYRLCNINVLYHKESINAFNTNIDFAIELG
                     KLNKFLINTKLTRMSLTKRISYRAFVYTKMNALYSSAYKKLIMDKDVYEKIASYTQCL
                     YEKSIDSELNLHYANTNWKFVPPCIYRMYLKYILRYVIAKVSKKQALEFEEAMG*"
     gene            148260..148802
                     /locus_tag="js4906-24-2_S17_scaffold_16_prodigal-single_14
                     7"
     CDS             148260..148802
                     /product="hypothetical protein"
                     /codon_start=1
                     /transl_table=11
                     /translation="MTTIEEVRNFITGFKLDPNEVFHYLNKDLDHIAYVSFKAKQFAT
                     AMEVYKYMVVNKVDRIEEPYYINHMIDKEFIMTDYADTIEGKPYLYQHNYYPFIVLDK
                     RSPLYMTKVNIDIHLALHSTDSVEVIFSNMDNMGLPFFFSLYADKDKEGKLGSYDTAI
                     RRFIEDTIKDTEGVLNRPSF*"
     gene            148904..149275
                     /locus_tag="js4906-24-2_S17_scaffold_16_prodigal-single_14
                     8"
     CDS             148904..149275
                     /product="hypothetical protein"
                     /codon_start=1
                     /transl_table=11
                     /translation="MNNRWRGKKKLNKYVFSRKQIWGAYKTMAEFNLALLKEYRKTQG
                     ISYPIGINSPEEWIKLIDRFIWVFDQIVRNYPDSPHQVFNTCHIDHNEYKKEFMTIED
                     YNKYILESLHLFAEYFQGIWD*"
     gene            149293..149844
                     /locus_tag="js4906-24-2_S17_scaffold_16_prodigal-single_14
                     9"
     CDS             149293..149844
                     /product="hypothetical protein"
                     /codon_start=1
                     /transl_table=11
                     /translation="MIITRKEFENAAIELLKDIYTYDPFSVTNVALDKAIIEHHDVVI
                     SDSMDNICGLDIEDKLNKDSVKLSNAYWLMRYIDNYGDKSKFDTKDDLTVCTDHNSSF
                     YITTLYCHSAICIDRNSPLYLDSLSAIILKDKPDHYEWVIIRNGTKHCAGDERIETLE
                     DEPSPTKLLNTFIKEESEFQKKE*"
     gene            149846..150343
                     /locus_tag="js4906-24-2_S17_scaffold_16_prodigal-single_15
                     0"
     CDS             149846..150343
                     /product="hypothetical protein"
                     /codon_start=1
                     /transl_table=11
                     /translation="MTMISKDDIKTDIERLIAKLKSSTTYTVEDAEKLKNALIVRDYL
                     DKKEIDSNFIIVGNEKAILSSMAIDYRDNSLHNIANRLCSNPFNVIFLTNNKLYLANY
                     LVYTIPWYESKGGKTLQTGVQLLFSNSINPSVCFSKVLYYLDLVEYSSIIDALDECIQ
                     RIKFD*"
     gene            complement(150431..150826)
                     /locus_tag="js4906-24-2_S17_scaffold_16_prodigal-single_15
                     1"
     CDS             complement(150431..150826)
                     /product="hypothetical protein"
                     /codon_start=1
                     /transl_table=11
                     /translation="MFYTEEDLKQAYVMGYNEAVDDVNTYIESCDEEYDNDEDYSAVE
                     AAIMNETKSVNKDKHADAMNREITKYAKRDGGPGDYSAALKYTDNDSDQDRIHKQAIN
                     NAIRHYKTHDIRNVFNGHYDRKVNRRIRV*"
     gene            complement(150888..151757)
                     /locus_tag="js4906-24-2_S17_scaffold_16_prodigal-single_15
                     2"
     CDS             complement(150888..151757)
                     /product="hypothetical protein"
                     /codon_start=1
                     /transl_table=11
                     /translation="MIIDFINNVEPDMSYGSSDGMTRAMVESAENMALINDYIVESTY
                     EVYTEAEDNKEDKQGFFSKVKNKIHTYFVLFVNLVRKAIEKVKGFFMAIKRKLTMAIA
                     KALRAISLKAYAPSKNITPDENIPGYKKVLANVYVWDEQKVSKLSKIINAINGNFSTN
                     SDTFDPEAQKKSFIDKWKLEGVLKEMGLSINTAQEFYKNLEKNITSTIDDFFNTTMKS
                     FSDTLKILKTKEEEAKKNYSNDPHELSTKLKDISKKVHVFNVIRYKGAQIIASAALKI
                     YKRSLSVLSKVVK*"
     gene            151983..152693
                     /locus_tag="js4906-24-2_S17_scaffold_16_prodigal-single_15
                     3"
     CDS             151983..152693
                     /product="hypothetical protein"
                     /codon_start=1
                     /transl_table=11
                     /translation="MKLFKENASIDNENNYLNKIKKLTANGNFDNYFNSKDVSNYLTR
                     AFVFGNDKVYDLLSLIKNNSLLSNHIKDVSVNDIIEDNDSNSISFKTKEGIIKIDFNK
                     KSIVVKNVKQYSFSDSFVVNNKAGANNNKKKEEKVDPSNAKVDNSYLDMNDKRTKTII
                     DSWSNEDRNTFNNKLKEIMSKLPKGYNRKDFTNMVFYISDKEKTPTCKEFTLINKKGN
                     KLHCALNAKTTKYDCVID*"
     gene            complement(152755..153663)
                     /locus_tag="js4906-24-2_S17_scaffold_16_prodigal-single_15
                     4"
     CDS             complement(152755..153663)
                     /product="hypothetical protein"
                     /codon_start=1
                     /transl_table=11
                     /translation="MTRAMVESAENMALINDYIVESTYEVYTEAEDKQGFFAKVKNKV
                     SVYFTLLINLIKKFIAKIKGFFVMVRRKLTAAMAKAVKSVASFLNNRINNHKQKFSGK
                     ENIEVYEWNDSTLTGLHKIIEDKQIDTNKAYTVEEAKKIVEEMKGLIKTNIQDDKPQN
                     GLLKTTTVSFDPATADKFMESYFKQKISEPINTTYNVLMKSASEKIKALRDVEKKVVA
                     DMKSSSGDDFKTNKDKYKGLNILINGLNSVAYKSAQAVASAVFKFYRKVFSAVKKVLV
                     GFKFSNGKDEKKETKQESYNILDQIQ*"
     gene            complement(153660..154583)
                     /locus_tag="js4906-24-2_S17_scaffold_16_prodigal-single_15
                     5"
     CDS             complement(153660..154583)
                     /product="hypothetical protein"
                     /codon_start=1
                     /transl_table=11
                     /translation="MAKALKILGKKIIVRKDKHAQDTRKDVSKNYFNNKKVYGGDTNI
                     KELNTYAFDTKKYNELCDFIDSSMGVLSDIKSSLNNGHTKIKEDFNKFIDEKNDTGSV
                     LLTKTVYKIRLGVSDNKYLEKKIKEIFKDVDTIMNEFYNRIMKSFDNSILELKKAEKE
                     TEDMVLPIVVKTRYKAISSAIHIANYIKYKSSQLVASACLKMYKKSFSEAMKMDNKTE
                     FYTLTDKDGNPDPDKEKERLQKYKEKSRIEDERHELEMIEKRKAIKDKLKKSSSKLVN
                     KLIDYDNSDGSHNPDPDVQFERFKNMVLVMV*"
     gene            complement(154586..154825)
                     /locus_tag="js4906-24-2_S17_scaffold_16_prodigal-single_15
                     6"
     CDS             complement(154586..154825)
                     /product="hypothetical protein"
                     /codon_start=1
                     /transl_table=11
                     /translation="MVENGSSDGMTRAMVESAENMALINDYIVESTYEVYNESIISQN
                     TKDRFTKFYAAFIYTIKKAIEKVKGFFLSIKRNLL*"
     gene            complement(154806..155447)
                     /locus_tag="js4906-24-2_S17_scaffold_16_prodigal-single_15
                     7"
     CDS             complement(154806..155447)
                     /product="hypothetical protein"
                     /codon_start=1
                     /transl_table=11
                     /translation="MIKKKTLNAKIKLIDFSEPSQELKDKINKKICKYGVIMDINYLK
                     YYKDDNVYDIDKIINAINNISFLNKESDFDKLNIGNNLGVSVDPVMGITEKHSRVNNI
                     DTIRKIFTDISNENIKSFNLFYDNIFSSLDKLTDAVDTQKNKIFNSNDYNDYDYTEKN
                     YLLLTIEKCFNKILKNVFKKINDCNRMFVLTQKKYAEVYNKIITYNQDGGEWF*"
     gene            complement(155479..155622)
                     /locus_tag="js4906-24-2_S17_scaffold_16_prodigal-single_15
                     8"
     CDS             complement(155479..155622)
                     /product="hypothetical protein"
                     /codon_start=1
                     /transl_table=11
                     /translation="MNNIKPVYYFDLNRELEIYNENFLQNIKAKIQGWFLKFLAFIKK
                     NKK*"
     gene            complement(155657..156991)
                     /locus_tag="js4906-24-2_S17_scaffold_16_prodigal-single_15
                     9"
     CDS             complement(155657..156991)
                     /product="hypothetical protein"
                     /codon_start=1
                     /transl_table=11
                     /translation="MNEEYIFNLDKEMQTYDEAYFGKNKNLLEMQMCIEKLRIKYVDF
                     YKRKMTDVYNDPIFKKFIKLIEDEFGFTSVTFVIDNSSPDLLANAFTIPLNGRFGTLH
                     PVEDAIVNNYGIKYKKEMNYSIMILTSSCFFFNSNFLTSAECLAILLHEVGHNFTYVA
                     NGQLVPFMALALCVSWYQVVNKLPKSGGNEFLQLLLFTTTPGLKLVHYLSKYKKNVVV
                     DLFLNLVDTISKLTRPILNSILNIAEPALMLMSIPDNIRKFNPIDFGVSTTILYNDEK
                     FADRFVAMYGYGEELASGLFKLQENGVSRKDGSTYYISNLPIIGHLYTLTIIMLHFAI
                     FPFIDPHPQYVARALSMSKMLEHDLNDPSIPDSLKKQIRKDLEKINKVIKEKSERKDT
                     DSVGIGIVRMYNQLLMRIFPDGDFRNVIDKYIFKSNDRINDTFNKIKNNSMR*"
     gene            complement(157066..158406)
                     /locus_tag="js4906-24-2_S17_scaffold_16_prodigal-single_16
                     0"
     CDS             complement(157066..158406)
                     /product="Uncharacterized protein n=1 Tax=Nannochloropsis
                     gaditana CCMP526 RepID=K8YNF6_9STRA"
                     /codon_start=1
                     /transl_table=11
                     /translation="MDFDNSFLDSVLEGAEEAIDMTLDTVQEQDTEIEETISTDVDDV
                     EIDSIIGDDGKGSSALISDDDIEKIDSGKDPDFDTVDADAAKGAKDKEINDLEKDIED
                     GSIITKNEIKELKEGQELLDFVGSVVSEDFELPSTGEESIGEHECGVCHCTPCICKER
                     VDMITHPSEENQKPRLISNKVPTDGVIFSDDHEYDDHTGEKPTFSMNQPHTVEEDDLF
                     DNTNQDLTGVESDDKIHGNDSHELFSDDDDMDLDDDDEIPTIPVTPKYNPEDDNEPAG
                     PVQPLTDCKEQNQYGFRFENNNEEGDLHMFEDEELLDESFEEDLLEIEDIADESSEEQ
                     EHEEEYTFSLDEQAEDHDGDDTQFALENASDDKAEDITGEMDGLEDVDMFNSFEGSDI
                     NTKQYGESDFLTGTSKNLDEPSGSFTSQDSLKFSQVDTKPFGKAEDPSIADMIK*"
                     /db_xref="UniRef100_K8YNF6"
                     /db_xref="mpe:MYPE6470"
                     /db_xref="K8YNF6_9STRA"
     gene            complement(158418..158621)
                     /locus_tag="js4906-24-2_S17_scaffold_16_prodigal-single_16
                     1"
     CDS             complement(158418..158621)
                     /product="hypothetical protein"
                     /codon_start=1
                     /transl_table=11
                     /translation="MTLTDDFVSLIKESMDSEDNLEEIISLDEDLSIPDNFYSGSYLE
                     EEIHNLFPDDTMSAEVLKIYETN*"
     gene            complement(158679..160151)
                     /locus_tag="js4906-24-2_S17_scaffold_16_prodigal-single_16
                     2"
     CDS             complement(158679..160151)
                     /product="hypothetical protein"
                     /codon_start=1
                     /transl_table=11
                     /translation="MGTFANGKMINQDLSTSSITNRSTIAATAISDPNGNSRTNIIEN
                     ITNSKIKRITDNPFYFFTNMPMTKVTFYNIDKNETTLDEVIDNTYNFIGPASGLRFDK
                     INGVILYGIQRMELNIDMGEWGTEADPIEGDAVLPPNTFVPYVNSYFSIDYINQPGKE
                     VLFRVTSVNIDTFPNGSNFYKMNYKLESIGEDISPQVVKEYQYLSSNVGRGNVLVDSE
                     TYNMMNSYSSIIENLKQAYFELFFQESTQAFVFKYGFYDYFFYDPYLVEFMIRNKIYS
                     ASDDKYIYLSQPAWPPKYFNIDYNHTIFKYVEDLKSTICYFYGYGLLVQDPMSLLTHR
                     LEPYYMITVRDDDGTNLVGCPLLERIPLFDTDLVKLLGYGLDKDKNKICKCGCDCNSV
                     LKDLPNYKKYYEILYDYFNGIPISYNLIETINDIKFVPCKELYYTIPLLIYIIQKTVS
                     DLSNASNDGTNSLDENTNYKDASNTRTNCPKGCLECTNNR*"
     gene            complement(160243..160596)
                     /locus_tag="js4906-24-2_S17_scaffold_16_prodigal-single_16
                     3"
     CDS             complement(160243..160596)
                     /product="hypothetical protein"
                     /codon_start=1
                     /transl_table=11
                     /translation="MIEIYVPNNVPYDELVIRTITNITIKQLCFISEELEDVKQAYDL
                     IERRKKNKVSDIDFYYIRNLESKYSKNIRTLASIYEKYYMYVALEEIRNMGRCFFKDC
                     HTKLLEKLNDMIDDD*"
     gene            complement(161391..161466)
                     /locus_tag="js4906-24-2_S17_scaffold_16_prodigal-single_tr
                     na_4"
     tRNA            complement(161391..161466)
                     /product="Gln"
     gene            complement(161469..161544)
                     /locus_tag="js4906-24-2_S17_scaffold_16_prodigal-single_tr
                     na_3"
     tRNA            complement(161469..161544)
                     /product="Asn"
     gene            complement(161550..161637)
                     /locus_tag="js4906-24-2_S17_scaffold_16_prodigal-single_tr
                     na_2"
     tRNA            complement(161550..161637)
                     /product="Ser"
     gene            complement(161658..161732)
                     /locus_tag="js4906-24-2_S17_scaffold_16_prodigal-single_tr
                     na_1"
     tRNA            complement(161658..161732)
                     /product="Ile"
     gene            complement(161958..162749)
                     /locus_tag="js4906-24-2_S17_scaffold_16_prodigal-single_16
                     4"
     CDS             complement(161958..162749)
                     /product="hypothetical protein"
                     /codon_start=1
                     /transl_table=11
                     /translation="MISAFSNEVRDLIYKLDSIPRKQDLLISSIGTDSLVKRINTSIT
                     QAIYNKPSRMIKVHYGLFKGDFVPAIAFSTKKKLVYVLYYKDKTYSPSDTIFDNTSDS
                     DIVLSTLISNDCPVKIIDKNTGKSNVKDKTVYIITSEYARYLSEKDSYQYYPAFIQYI
                     YTLLRDHILYSKKQYGMPYLFFGTLPNGRVYEERIIEDKYSHFSVRVYMYYYLAIVYH
                     LYCKYANDIDDLPLQRFYSSIKEMKLYDSYKDFVEENKKLKEILN*"
     gene            complement(162829..164517)
                     /locus_tag="js4906-24-2_S17_scaffold_16_prodigal-single_16
                     5"
     CDS             complement(162829..164517)
                     /product="hypothetical protein"
                     /codon_start=1
                     /transl_table=11
                     /translation="LAEQKDFLSINPLDIEKFIKVNELKEVTNPIFFSANNVPTSDGL
                     LSNEIFGITMNSRSNVFAYINLGGKYFIHPMIYAIWKKVDRNIVKCVHSVSNFRLSNE
                     GYLEENEDGETGIDFLRKNISKIHFKQSDSFVRKANIAFLEKFKNIMFIKNYIVIPAY
                     YRDVSTDGGKVGVGDINKLYQYLLMACNSLKEMDQLGITTYDATVGRIQDLLLEIYSY
                     FTKGEVQGKTTGAGIAGKFGILQHGVQSKTTDYSSRLVISAPNLKVESMDDLLTDVDH
                     VALPLASAITNFYPFVLAYVRQFFMNEYNNNPIRNVYSSSTNTKEFKKVKLKDYRISF
                     SDDVLKEEIDRFIHGIANRFRPIELPTEDPKYPVVYINFKGRHATEEEVTNDLEKEDD
                     NRVPITERVMTWCDLLYMAAIEVTADKMVLITRYPIDSCYNQFPCGINVSSTIKTEPM
                     VINHKLYKHYPYIRTEDIGKNTTNKFIDTLNISNVYLGSIGGDYDGDQVTVKSVYSIE
                     ANNELRNQLNSKRHFIALGGNNIMETTNEGVAALYALTMNPTSEKEGIYTDPIF*"
     gene            complement(164604..164930)
                     /locus_tag="js4906-24-2_S17_scaffold_16_prodigal-single_16
                     6"
     CDS             complement(164604..164930)
                     /product="hypothetical protein"
                     /codon_start=1
                     /transl_table=11
                     /translation="LTLIQFAEKINVRSNMSIFCNHFEEIIVLYKVLSYYIDIYNLSV
                     VISTKQLSNNTVNLKANISCTNIEVLKELIERFNNSSFIIFERNLKCKVNLLKNNTIN
                     IIITKR*"
     gene            complement(164961..165251)
                     /locus_tag="js4906-24-2_S17_scaffold_16_prodigal-single_16
                     7"
     CDS             complement(164961..165251)
                     /product="hypothetical protein"
                     /codon_start=1
                     /transl_table=11
                     /translation="LQNAFRRGFDLIAAKDQPMGFIHTLYYYQVEKSIEDAKKEEMRI
                     AKEKQQQAVNARLNRRQQLMGRRPVNNSPAVNDSYSDSANIDAEDLEDAFGT*"
     gene            complement(165257..166960)
                     /locus_tag="js4906-24-2_S17_scaffold_16_prodigal-single_16
                     8"
     CDS             complement(165257..166960)
                     /product="hypothetical protein"
                     /codon_start=1
                     /transl_table=11
                     /translation="MEDRNIAPNTSTKKEKISLSDIVRAKGVVKPLSEQNLDNVTRSD
                     VKVKQVEDPAMKTRDEYLKKIDDGFDRVKKSIYEERIKPYIDEQKQIAEEKEFDGEID
                     VASLADIAAYKAQHKEANKQQKVSIENSPKEEALPITSEVKEEPKSSTPDFLDKPISE
                     IDFDENDFNYDLISDEEDTSDEELDEDANDEKLEDEEDTEAKEVEQREKEKEELRQKS
                     EIVKQFITPESIDLSGFTESSKTININTAINHISEVDPKFTESKSVVLYNTGKTISFT
                     PLTGSEIVALSSDNFSSELELYKKSFYTMYTHDVSPDKPKSFIAWAKSIDAGDLNQLF
                     FGLYNATFGDSNYIGYQCPKCNAFFMKKYSIDKMWEFAKDAIKEQKERYNFIKEHGES
                     EENFKSKIKRYNLSKDYIIQLKPRSIYNLLELDYLDNDFKRKYSSIVQAIGYIDKVFF
                     VDYLHHQLTPVDFKVDRDSIVKTIKNKCIVLYKVLSSITPDNYSLYSGMIYNYYIEEA
                     KCLSLINYHIPATDCNEKIKEGANKGMLCNEHIKELEISPYNMLFTRHQLVMQSTLHV
                     D*"
     gene            complement(166979..167407)
                     /locus_tag="js4906-24-2_S17_scaffold_16_prodigal-single_16
                     9"
     CDS             complement(166979..167407)
                     /product="hypothetical protein"
                     /codon_start=1
                     /transl_table=11
                     /translation="MDIQRAANKETISDKYAEYSLSITEFNRPEIATGAKAIIQKIIQ
                     LIFMNPGTYPTKPYMGIGFIKKYRYSFMDNIDELNEEVKEQIRTYLPEFQTVNVEFSN
                     MNEKVNQLVIFITVDYMTYSLVLDTSKKTLSWLNNGRYNL*"
     gene            167536..167781
                     /locus_tag="js4906-24-2_S17_scaffold_16_prodigal-single_17
                     0"
     CDS             167536..167781
                     /product="hypothetical protein"
                     /codon_start=1
                     /transl_table=11
                     /translation="MILYLLLTIYEVISDIAIAKTTNDYHTGTRLSNDRVALAFFIVA
                     EIILAFWYAATFIYGSYTIFTALLATEVVYMIYVFKH*"
     gene            167796..168053
                     /locus_tag="js4906-24-2_S17_scaffold_16_prodigal-single_17
                     1"
     CDS             167796..168053
                     /product="hypothetical protein"
                     /codon_start=1
                     /transl_table=11
                     /translation="MILLSLFVIVASLFNKDMKGLISSLAVLIAAIAIYSFMYYKAIT
                     FVYDGSYYCVNSWKDFLLLLSMSELLGIGAWCKTLYNTFKK*"
     gene            168250..168423
                     /locus_tag="js4906-24-2_S17_scaffold_16_prodigal-single_17
                     2"
     CDS             168250..168423
                     /product="hypothetical protein"
                     /codon_start=1
                     /transl_table=11
                     /translation="MVINESKKEFTLKLVDYYNSLIMSYRDSSDKESRDYVFRTLLRK
                     NKEIISDLLSTTT*"
     gene            168773..168946
                     /locus_tag="js4906-24-2_S17_scaffold_16_prodigal-single_17
                     3"
     CDS             168773..168946
                     /product="hypothetical protein"
                     /codon_start=1
                     /transl_table=11
                     /translation="MVINETKEEFGLKLLNHYTKLMTEYNDSKDEKTKHYAFSILLKQ
                     SKNILDDICCSAK*"
     gene            169411..171105
                     /locus_tag="js4906-24-2_S17_scaffold_16_prodigal-single_17
                     4"
     CDS             169411..171105
                     /product="hypothetical protein"
                     /codon_start=1
                     /transl_table=11
                     /translation="MPSNARKVKCPYCNFKNTKEKVISHIDKKHEDLIPEGYTAARVL
                     FNSIHHIDHGTCVVCKQPTEWNENTNKYKRLCNNPKCREKLREMYKKNMMKVYGKTTL
                     LNDANQQKKMLANRGISGVYTFQNGKLKEYTGSYEKKMLEFLDKIMGFDPDDIIMPGP
                     TIDYVYKGEHHKWITDALIVPYNLVIEVKDGGDNPNKRVMTTYREKQIAKEEMITNMG
                     TYNYIRLTNNQFEQLIEILYELKMQMLNDNEETRKAIIRVNEDTDLVHEAVLDGIHLS
                     PLNNYEDPFERELKESMKSSNNSSTIKSFLEFNLFSLYKKKEKTEFDKMCEHTDDTLR
                     MFNFFKSCKVYYPDEISNKWHGHYDKWGIIWPDKLIDEHIGDSWDLSLMYKYFSESHN
                     NDCGIGFIMYLFKKNGMLGFGGHAFACFNYNGKWYIPDSYKIYKFNSEIQAAKWYHNK
                     FKEAIKKNTDNRCEVICDYYPSDSNIWTYYGKWKYWNEYYGKNISQYDFFNRYHKDAI
                     GKQLSIDTSLYERLLEERIKRSTLFLQIDTDLDCFMNCSSTEINNILKSLCLFKLK*"
     gene            171128..171958
                     /locus_tag="js4906-24-2_S17_scaffold_16_prodigal-single_17
                     5"
     CDS             171128..171958
                     /product="hypothetical protein"
                     /codon_start=1
                     /transl_table=11
                     /translation="MIEQDKRITDPTKVKNKPIRRSLPKLKKLSSKPKIFRKNSQNNK
                     FLRLTKSSLTTDKSAFSSKLEMMGLAGINPPVGINGNVFVSKVQDPTFIKPRYGVQND
                     IITDNILMPNPHKVLKKYPSSYLKNKKIKMYKYVGEDPNKKLMTILNSVDKKVDSLEY
                     IYEALTGRELLDEDQIDYDEDFKLIDFDEIKRTIENDAYSILNEAIFMSIPNITNNYK
                     IVSNDESYKALLNQSKDIVILEDSKLGYFATNRKTLRRTKYYSEISDIVIGDDLKYEY
                     *"
     gene            171948..173636
                     /locus_tag="js4906-24-2_S17_scaffold_16_prodigal-single_17
                     6"
     CDS             171948..173636
                     /product="hypothetical protein"
                     /codon_start=1
                     /transl_table=11
                     /translation="MNIDILAKQVKDWRLDSNIVLLYPKYENISDLEMDWDNFIAMNK
                     DLQNDSDEKSIELFGNTNQDRYEIMLHKFYDEDSINNSEFQFNKDKHDVDQEVDDLYF
                     TINFDKDRYFYRKYMSASIQESINEFAPSEDYISNIESKILNNNPDIIDESVIYPYYT
                     PKEIEYYDKKYFKDVKLPLKESLFVSKWKKAYNEGFETGDFNKFKALSNQWKDKVEEI
                     NGSILNKDIKNKALLNLGCNYSLPISNYSLVKQSERVKNAISSMYTNIRIYTVNDTEE
                     SIEDNRHYEDERFNDFVSSMGLWIVDNRSFSTITVSFSRIIPYNDVTSRDDTVDIYCA
                     RLPEWYELVKNHDGNRYPSTVTLKYLLASLVNNFNEPISIFKVFSGEYRKFNKDCLGL
                     HILYHLYNDKNNISSLESANIFSEANTTNEFPVEFNKDGDLLISKGRKIDFEGEYSRT
                     HLALKIYEKNNNIVGMKYCICKLWYLNTKLEEKIHDKKTTIEEKRKAEKARSKIVNDI
                     TKYSQIVLKKDPNFDIIKSYQNSPFNDDKIRIPTSTLDHTLEWIKRILNFKKGF*"
     gene            173720..174709
                     /locus_tag="js4906-24-2_S17_scaffold_16_prodigal-single_17
                     7"
     CDS             173720..174709
                     /product="hypothetical protein"
                     /codon_start=1
                     /transl_table=11
                     /translation="MILGEKWFNNEEVIRIMTDVKNSIYKKKVKVYSETFNKYKWMEV
                     NDIEYCYRKLIPAAFMYFTVVKANSASRNMDDLVIELYLNKNSVYTDEAQIAEEYEYG
                     YSMYSTIFTRLNLLIDSTESLIKENYHILDDPNKPILNKLNEIMDRFVDEDENYDAYE
                     SKLWEEDEKIEIKDSIKLAIYIDDYYDSIINLLKPKLQMYNNLITSAFKEIYKISKID
                     FKLTNLKQLLELYCFIPSMDVRLNIDEYPIKEAKPVIKENDLNTLYTFDHETMMSIVK
                     GTFVRTIYDYMIIKYWYDIDITAFTYKYHLIRNSNNGDLFIILCKTGRVVYRT*"
     gene            174845..175780
                     /locus_tag="js4906-24-2_S17_scaffold_16_prodigal-single_17
                     8"
     CDS             174845..175780
                     /product="hypothetical protein"
                     /codon_start=1
                     /transl_table=11
                     /translation="MATINETKNTEALNVTFEKSEFNGELEYKLISTNKLVKQICKTF
                     AAMTDDFVGARFVRVDRVPQIASEFLNARLNDIDHFIDAKASNEEKASLFQVSNIIRN
                     YVNAEENNKLKPNGALSYVCLYFEDRREGEGKVKFIKPKDKIMKESSTDKMSGWINAW
                     NSRNDYKYLAITADAKKCLEGFVPRRNPMNNKEAYNSKQGILWDNLYDVRTINDLYNM
                     GYYQKQYNVVMIPIDINRFFSMIHGKNVEGSNQKYEYEFNFVVPKAPSVFAEQVRTNN
                     YMLNVVQINGERVQKVANENGVTTNTNKLGFLVNA*"
     gene            175863..176834
                     /locus_tag="js4906-24-2_S17_scaffold_16_prodigal-single_17
                     9"
     CDS             175863..176834
                     /product="hypothetical protein"
                     /codon_start=1
                     /transl_table=11
                     /translation="MAKHIKNELSIGGKLQPVVEDVNTKYAGRSGTMEEILNYFTEIS
                     YHLPAIYNVVMNDFGYTSSIIFQSHRTKKFFFQIAPFIDGRFISFTINRLERFNQIGE
                     YIRINDFNTNPHSLRLAIKYLEAIMKNPNVAMYLSEKYPYGKSKLLLDDKYFTEEGIK
                     TATEFCNRYYHFKRIRQQFINRIDETVANDFYKIAKQYNDSIYEMAYKPDIYNGNLIA
                     IKTRAKLFYGDPDKYEQFKKEIQSIFYDSYKKIVDDIEVCKKENPDDFQDTYEYYNKP
                     TIFIDGTDEDGWLCSHFCLSSSYKYIIDPTAALHYKDIVFPKRSDKK*"
     gene            176831..177838
                     /locus_tag="js4906-24-2_S17_scaffold_16_prodigal-single_18
                     0"
     CDS             176831..177838
                     /product="hypothetical protein"
                     /codon_start=1
                     /transl_table=11
                     /translation="MKRDRHLRKNIISTDSKLQPEVEKVYNEYKGKYLGLDEVLKYFI
                     KLSYYLPDIYNIEVKYKYSPDITFQSYRTEGFVYRFSGYIYDVVVSKAKDKELDDLEF
                     LVENYETFDAFSYSRSYIAVSAVNKLESSFDLCVQYTKAIMRNPKVALYLNIEEPNSP
                     GLLFTEEVFHEPNVKTAIEYCNKYFHYKRKAQQYLNKANNDFIKKVHYIAEKYNNQIY
                     EIGYKISNLNDKNFITIRTRAKLYYGNDENYNQFTKEINHLFMDSNTKIYEEFKQYKN
                     SHKDFYSWWRYNINQPIVIIDEIDNCNCYYPYWSLSLRKYIFHPDIKHYYDEIIYPKR
                     S*"
     gene            177843..178214
                     /locus_tag="js4906-24-2_S17_scaffold_16_prodigal-single_18
                     1"
     CDS             177843..178214
                     /product="hypothetical protein"
                     /codon_start=1
                     /transl_table=11
                     /translation="MKRDNNKSFTYHVGDVDEVIDTKGNSVVLLRKLAWGDGEEKLEL
                     RRWVMDINKETPLKGCTFLTDEGPHVLANKLVELGYGHTNELLEILSQREDFKESLDS
                     LGHKKTGKKNSIYYDPKEIIA*"
     gene            178253..178726
                     /locus_tag="js4906-24-2_S17_scaffold_16_prodigal-single_18
                     2"
     CDS             178253..178726
                     /product="hypothetical protein"
                     /codon_start=1
                     /transl_table=11
                     /translation="MSLEDSIKGINNDKKSNDKSKLEGSTGEPPYEQFEKCRHGEDYQ
                     CKWKDVNGCCIYETCVMDTIDPMRQDLWYTKCLICKRDFARKPEEMIVPFCDSCIQRM
                     NKAEELPHKCIFCGRQINSPAKLMFSGICDDCADAMRGLIMFYKSRGRRGWRHTI*"
     gene            178738..179814
                     /locus_tag="js4906-24-2_S17_scaffold_16_prodigal-single_18
                     3"
     CDS             178738..179814
                     /product="hypothetical protein"
                     /codon_start=1
                     /transl_table=11
                     /translation="VLYDTKTPLDMVLYNEFITYKELQKIIPREFNGDNNTKTINVYI
                     DLYQFLVTAFRYTRIGNFFNICSCIVNYCAHIRNYFNTRHKVYTNICLVYSSNDSTNN
                     TQFVPTYNYEYNTRIKFNVKIKDNVEENMKLVRLLVPYLPNVFLKEGTVESSVIIHNI
                     IQKKLLGDNPSLVLSNSQLMYQLPINNKDIVVIRKDLRLRIPDGRDRTYSYNHTNSLH
                     AYIYELKKKNIREYLNQKTISFMMTLIGIPKRNIKSLCAYPTALSISKLVPLGCEYDS
                     EVLYDVCTDYYKSKNRKSVPIIKEQFIRTFKCVDLNYQYKLYKLLPEYKEESFIKQDL
                     DDVEGVQYINNTYFKDSPLNLEFF*"
     gene            179864..182464
                     /locus_tag="js4906-24-2_S17_scaffold_16_prodigal-single_18
                     4"
     CDS             179864..182464
                     /product="hypothetical protein"
                     /codon_start=1
                     /transl_table=11
                     /translation="MKYDYLIELKWSSIKDDGTEDTINFNNENISSLMLTNDYEQSNM
                     PMLAVTLTADKNDMDKIITNVKTACFYVSIYKLFMNEVTNLELKQLTPYYGKATYFVD
                     QDINYNKEIDYSDNKEKKDNFIDFTIGMMFSECIDANKQTINTTLVNSTRFNSVCYFL
                     SRYPYCVSPFTYNDTISQLIVPPMDSLSKTIKFFNDIKVFYDTPYRFYIEPGCMYLLD
                     SSGNGVQKQGEDYDTCMFNIRSLDSTAALAEGMESNDDIGCYYADVNVKDSYYTIDSD
                     TEKLYTEIQAIIDPSIEQSVTLLSSVNEAINTVNKMKDSINNTLKKANNTIKSIPSAL
                     TDYKCAINSGTDIINSILTLPDDVKNNKYDIINSLGQIYDGKTEYDSNDSFNKYGAID
                     LIKRSINYIKELEELEVTITSSSESGGTTTRTERYLTDSQIERCEEWIKTLNTYIDNI
                     NTDNSIVNSLPEKYQNIANNLIGIASNVSRISSFINSVSPINISDNVSSMLNKVNSLK
                     TQSASHTTSINTELIERVNSCFKIENYINASKSIIKDASDLWDGYIALQNSDTGGSKA
                     KPNPFKSDRSISNLSTATTMIDDSATRILDAVNRFKSANLSINNAIEQVSPQIKDLKE
                     FKNDIKTTITGTWDKLRDISKTAKESLQNIVKSANQLADRVKSLSFSINDLQDLQKNI
                     NMVKDISNIGMLGISNFAVNLNLKDSDKKDNTTSDSANIGTKLIRLSNDNANMIKNIK
                     ADLENHVNQLSISKTSLDTTIITPNKRYIVKNYDAHSNNDGVFLLTRKIDYFIKAGDR
                     FTLSTKLDLIKVGESGSVTEKEKQLKNILNNSQNILNTVKSGNLSIGSIGTIMDNAKS
                     IEKSYNKLRK*"
     gene            complement(182517..182927)
                     /locus_tag="js4906-24-2_S17_scaffold_16_prodigal-single_18
                     5"
     CDS             complement(182517..182927)
                     /product="hypothetical protein"
                     /codon_start=1
                     /transl_table=11
                     /translation="MIYTEEDLKQAYTIGYNEAVDDVNKYIDQESMEFSLDESYDDAC
                     DTHSVIEDMVANESAETSRSAIEEVITEALSKDKKDRIMKKHLANKFEDMDPKQKEGA
                     VDALIKQTSDKMGNKTKSSHGEKRSDPHYHLKIK*"
     gene            complement(183021..183782)
                     /locus_tag="js4906-24-2_S17_scaffold_16_prodigal-single_18
                     6"
     CDS             complement(183021..183782)
                     /product="Bacterial surface protein 26-residue PARCEL
                     repeat (3 repeats) n=1 Tax=Clostridium sp. CAG:451
                     RepID=R7KBP9_9CLOT"
                     /codon_start=1
                     /transl_table=11
                     /translation="MGGGVTISASPAKKKGQIFVAKGSAPWYNTEETWIDVNSVTNVD
                     ESVPGQATVTCDGRVFSMDNMFEDCRNLTSLDLSNFNTSKVHEMNNMFYNCNSLVSVD
                     LSNLNTSKVIKMNNMFYRCKSISSLDVSSFNTSRVTDMRNMFFFCSSLTSLDLSNFDT
                     SNVDDMYMMFRGCSGIGTIDLSNWDTSNVTNMISMFWGCDPIVIKGTIDMKSCTEYAQ
                     MFKGCTRLKNVNIKNPPADFESMSGLSSSQYTIVS*"
                     /db_xref="UniRef100_R7KBP9"
                     /db_xref="R7KBP9_9CLOT"
                     /db_xref="ral:Rumal_2706"
     gene            complement(183870..184637)
                     /locus_tag="js4906-24-2_S17_scaffold_16_prodigal-single_18
                     7"
     CDS             complement(183870..184637)
                     /product="hypothetical protein"
                     /codon_start=1
                     /transl_table=11
                     /translation="MPMSNRVSRLLDLIEMRLGTKQLNLPESLDKDTWMHVIDISTLN
                     TFSRYFPVKMPYYLTNDRRKGPYYLIDEKTAASVDIIGVGDIDWHLLSKNAPAFGFGY
                     GFYSTYDFFLNGMDVEGIAEQQMLTDHASLYKCGVYVEFEPPNMVRLESNLSNNMLEM
                     LKSIPISLFVKHSPNLMTIEPTKMELFESLAICDVAIYLYNNLKYYQNIETPYASAEL
                     NIDILQDYSNRRDDIVQRMQDSYVTFANKSQPMIMAI*"
     gene            184748..185140
                     /locus_tag="js4906-24-2_S17_scaffold_16_prodigal-single_18
                     8"
     CDS             184748..185140
                     /product="hypothetical protein"
                     /codon_start=1
                     /transl_table=11
                     /translation="MNYQIITKNGKRYLADRDNRYKIYIDETTEDKTHKYRYIPIEIN
                     KNKLYIRFTADPVYYMYSTIAAEYMISYAIYDNEKEIYGYSFSVMANENPIGTKDFYK
                     KITYVMNEFLKEKGKSYVNTECNTACDR*"
     gene            185103..185513
                     /locus_tag="js4906-24-2_S17_scaffold_16_prodigal-single_18
                     9"
     CDS             185103..185513
                     /product="hypothetical protein"
                     /codon_start=1
                     /transl_table=11
                     /translation="MLIQNVIPHAIDSFSKLINLDIDSIDIYFDNNECLNYIAKQSDN
                     SIRFNLCKIVEYLYETKRLESEEEVRAFILRIVGHELCHINQLMVGNIEADCDIHTIK
                     IIESNKHYFINNYGYIDTHKFSGMQYIVDNYKEK*"
     gene            185516..186334
                     /locus_tag="js4906-24-2_S17_scaffold_16_prodigal-single_19
                     0"
     CDS             185516..186334
                     /product="hypothetical protein"
                     /codon_start=1
                     /transl_table=11
                     /translation="MKTDNNQISFNKFMKKIKKDKVIKFDGITVVALPTSSENDELPN
                     GVMINIMPKDKGSNIDQYSIIIERDDFDAPFVITRIMVAGGKEFPELSTTVNKFKLPI
                     LISFISLAIADPGNDISDAIYEFFCLDHKTFNKIKLLDVSPSLLFELYIQELEGMLNE
                     VQLSYKDKLDIVNTTCRDNDSDVFMSTISPKNSNDIYIAFVITKMYRSDTIEFSKLAS
                     VGVHEYGRYMNCYKLVLNKTGKRADRLFKCLKKYHVYNNKAIDAIMSRPVFRIK*"
     gene            186350..186748
                     /locus_tag="js4906-24-2_S17_scaffold_16_prodigal-single_19
                     1"
     CDS             186350..186748
                     /product="hypothetical protein"
                     /codon_start=1
                     /transl_table=11
                     /translation="MKVYYKPIRHKDFEVNTLNSEATEYDTDNYDKALTLTFSVKYKN
                     GLLQNEPVFADVTLNKDHSIEIYVKQKDKDTDGNDEFLYVHRKVFQSDRVEIFYDIYG
                     KDLITILLIYVLGEANLREKMYPDASMNEH*"
     gene            complement(186823..187683)
                     /locus_tag="js4906-24-2_S17_scaffold_16_prodigal-single_19
                     2"
     CDS             complement(186823..187683)
                     /product="hypothetical protein"
                     /codon_start=1
                     /transl_table=11
                     /translation="MLNTDKPVAYIINESLEDAISFDIVDENKTTGFVTAEGIIQQAG
                     KMNRNRRYYTQEDLHREIYSDRLRELITTGNFKGEAGHPLDMNLSRQQKVDPTLEQVW
                     YTKVWMDGDYVKAQFRGTNNELGKAFNEDLKCGQKPSFSLRSLGSIRIVNGKSNVTNL
                     RIITYDRVYYPSYDNAYTERIVSESTDYKPSSYPYEEYLNSMGNKQVIEESADSIAPI
                     LNKDVTDLLLRESYSFNQICEDFSPIYKSIKLSDDKKKVVMVDESYNTIIVPIDRYVT
                     NKIDEFCSRL*"
     gene            complement(187795..190290)
                     /locus_tag="js4906-24-2_S17_scaffold_16_prodigal-single_19
                     3"
     CDS             complement(187795..190290)
                     /product="hypothetical protein"
                     /codon_start=1
                     /transl_table=11
                     /translation="MDSQLSLGDVTKSVFTPDFSSTYKSLSAGSTLCNMLTTNTIKQS
                     ISVDSSNKSEIKESEYKIKEAEKIISKNILFAIYNFNVSSKYSTYSSYLGKSIHTYDY
                     TNLDNPEVPSFKKLNLYLEQIDIILGNHSNIVASKDTGNQLYNSLQEFITEIKSSTEN
                     IYSIVMDNRISNVTDDDFIINAEKLFKGESSFKTKKFTGNKQNIASYFNSVKGKYLEI
                     AKSVAGYNEGLQKTLIKFNSVMNKLATKYNSNYSQVVMQVEYKKEELRNVLYTFAMKY
                     LNIANILYSIKAECIKEYLQPSYSDYDELITMKEDNSLDEYYDDEDFFNESTDTFEDE
                     VISGDDRQVDFSYRTIELEEAFFAYTIKPMLEDNHKRGRMETRAAGMSGQTQQGGGTG
                     TTGTVTANAGNTGTGTPTANTQQGGNSGNSGTAIVKNNDGNKEETGTANDPADADNKI
                     AGSKDNPASTDTNQSKIAKFGDKLKALWNKITAFIKNLMDKISFSVNKSRDRLFGIIN
                     DFDSVKKINENLNNSDDAYTFRVYNGSIDLTNKRINTIKLDSIDKIVNINNADDIKNF
                     DADKSKQNFIKTIDSMNDDLTTYFKPHSEGQALPNETNGYYSSEDAKIVLKNYFAGND
                     TNAVKSAFNDIKNNTEGKAKNNILATTINIATIKSNSANTIINNIKTIRIDQLRTQCN
                     NLTTNGTNYVNKLATFFDKPNAQAEAAKVTIESVMAEYFGDIMQEADTDTNNTKQDDN
                     TDSSNNGINAVTKLLSDYINKYAIPISKCANYACQQMYDNYYNIFNALLTAPVKVGEA
                     NNNDQQQAGNNAQNQGNTGTNNQTASGEQPAGQ*"
     gene            complement(190388..191002)
                     /locus_tag="js4906-24-2_S17_scaffold_16_prodigal-single_19
                     4"
     CDS             complement(190388..191002)
                     /product="hypothetical protein"
                     /codon_start=1
                     /transl_table=11
                     /translation="MKQVSIVENYILTENFINTFLESSEEIEGIDEASVLDGIISKIK
                     SIPKGTKLEIKKRTPEEQKKFKETKQYKNLKAKLEKRAAKTIAKESKSKEFNLNDPEA
                     MKKHKLFMLVSGFLELIAVFYCVLALPPVSGLIGLLGILAYQALRSTETFSKFLDACN
                     ALVKSKTPSIWEWLNKVEKNIFEPAKNENEISGKDESYTFVLDY*"
     gene            complement(191004..193880)
                     /locus_tag="js4906-24-2_S17_scaffold_16_prodigal-single_19
                     5"
     CDS             complement(191004..193880)
                     /product="hypothetical protein"
                     /codon_start=1
                     /transl_table=11
                     /translation="MSESLININPNDLQDPKDSLTIQEETQSPLTSNIYEIASYVDTL
                     KNKYFDSIPTDTLAMGLFGYISELGTNILENTAIMSAEYANEAVPTQAKFERNVLCHA
                     LSLGINKIRATPAKMTINIAIPEDRLIENMVDNEFILDKSIDINIGVTNGSYTYHLDH
                     DIKIRRNKLPNGKWIYTAMYLMYTHYDMGDVNTNEISDITNPYLPAIGTISISNTNMI
                     VLTTNIRQTNHYEIYEKILVDNPLENKSLSFTFTDQLAYFYVEVVEHTTGGDVTHYLQ
                     CLYDGLYNTGSDWEYCNYQYIDESTIRIVFNRDSYQPRENADVTVHVFTTKGSECNFT
                     YNKNTVYDLTSSRYSYNNIYMVVIPQSNSEYGVDKKSVDELKEMIPKQMLMRNSITTY
                     TDLNNFFNSLNTDNIRLYFLQKIHNQIQRIFFCYMLLKDENNNIIPTNTLDVKVTRDM
                     FSNINRINYVLPAGSLFYLENGGTEATGLPLGSSANNEDLKAKENNGFLYINPFLTVI
                     NKEPFVLNYYLNILNYSKLADFDYINDESELQFICTSTTSSPIVVEKPFYPETERDYY
                     TISTLFTQNISTDFDLVSTDENGHIIKNNLRVIGVFYNKDEDGNYQPFRYTEAELDDA
                     DYSSVDYSYNYKFRLHTNNIINKDIKLCIDDGIYYVGTRTKAITYLPNNVRFKIFILA
                     KFDQQYGSLKANNNDEDDISYIVPGLYEEKYTLCNIYEVKTGLDMFIDYTNIMESYAN
                     LSSASNGDLDFHIKRMPLVRYSYFWNFGIDPTEDYSDGIQPYGMRDRVDTFIQSIDYR
                     RIYIQSALLLLEDSFGIDMKFFNTYGPSRLYNVGYEKVSMPIDRINISLKFEVKYQTS
                     ADKNCENDIINYIKTYMENMNYISDLHIPNLITAIKNKFYKQIVYIKFIGLNDYGYIY
                     QSIYKNNENDDYLYSTTVPEFININIAKDSIGNDIPDVQIIGVE*"
     gene            complement(193898..195160)
                     /locus_tag="js4906-24-2_S17_scaffold_16_prodigal-single_19
                     6"
     CDS             complement(193898..195160)
                     /product="hypothetical protein"
                     /codon_start=1
                     /transl_table=11
                     /translation="MDIQDVINMSKKTTVTNNSQYDGDNRIQGTDDVRDKLIRDTLDR
                     MKYPATKVIVDAAADAADQAQFGVTSRGTSDKDNLHDLLNANGIFRPEDYDDYNSFYV
                     FPRNDPYKMLGGTREYIFITKPDLHIFGARGKNNGVPDYNRETPLTNNYDLNPELRSV
                     PFFLDLYNRGYRSVLTSLQKSALPLEGEVRSPFVNILSNYKTSNLDLSDITVGEEETA
                     SNIYATKIFYRKPSDSADEDNEFSIEFKDNKYLSCYLWFKAYDLYEQQKYHGMVTPTD
                     INYIVYKILSDQMTVFKFIVGEDGETLIYWACLWGCYPKSVPRSTFSDLPTDGNLKFT
                     VNWKATFQQDMDPMILTHFDNLCKEAIAANQGQFVEMNLYDSNIGAVTGRKATIPGIL
                     KTQSRVSSDGYDFKPKYDYLLKWYYLDE*"
     gene            195275..195550
                     /locus_tag="js4906-24-2_S17_scaffold_16_prodigal-single_19
                     7"
     CDS             195275..195550
                     /product="hypothetical protein"
                     /codon_start=1
                     /transl_table=11
                     /translation="MLIDKFNWENAIDERNRKEEEWQTFRQSLSEVIDKINELVGDIN
                     SLTHKYDRLSNKVSNIEGQLRTVIMISSNNSNYKPAIKRNRNRKINK*"
     gene            195733..196941
                     /locus_tag="js4906-24-2_S17_scaffold_16_prodigal-single_19
                     8"
     CDS             195733..196941
                     /product="hypothetical protein"
                     /codon_start=1
                     /transl_table=11
                     /translation="MIKRSSAMQEGVLRDIVEILSDNVDGIINPSNSTSFIGKMINDR
                     VGSGKYFRNISRATSNLILTFPMIVDDSVSIETASMISKAVEKKIVLMLQMLFSAISV
                     TNNKNAFDFVSKIHKNITSDDVLSYINKMDSMPYKESVNLDFNEINNDLVRIIKEDRV
                     TLVNRINPPLDKDGNTNKKKDETLFDTKLDQPEIKKANEAVPSIMVIKFRSGDNDKVD
                     GTAVIGVKVKLIYVNQADMIDRIILKSGDQNRLFEFLKATTGEISMFKDFMFALDRAK
                     LDIFSKSAKSSPIWKLLERRANVSRTNSFFNNNNGAGTAIATLLVSQDTMDILKKEHN
                     FNQRNTGKLINIMTDYSAMGFIIANDVTEKVQMLFDDNDLSFETLSYSSLEREDKNQY
                     KKVINLLAGK*"
     gene            196957..198030
                     /locus_tag="js4906-24-2_S17_scaffold_16_prodigal-single_19
                     9"
     CDS             196957..198030
                     /product="hypothetical protein"
                     /codon_start=1
                     /transl_table=11
                     /translation="MFITKEIEQIYSESLDFSNLDTFRTVASFTEAEQKNGIVILANK
                     LYRMIIDKLENTDFKEIEVSKGDITKLKQYKQIKDSIEVLTQIARESNSGIDEVNEMD
                     KALYNIIKLKPVFTDGFKHNVEMIKYFYDSIVLALISDIGFMTTVCVEFFKNPNSTVS
                     LEINNLQQYKSKFYLVHKNLIAFNTACDKGQIEKAFKVLNNNKMQGVKFEAVEINNYN
                     EDFVDTAKSVGKMAIFIPAAIIGGVFFIIINAILPILRDLAYLFFSFRTHLSDWFAIQ
                     HDLLEANALRLKSLKSTGDKDYQEIAKSQLEWANRMGKIANMLAVEYVPAEKKALKKT
                     AEDKVTTLSKGEVDEPNYHDSLF*"
     gene            198050..198964
                     /locus_tag="js4906-24-2_S17_scaffold_16_prodigal-single_20
                     0"
     CDS             198050..198964
                     /product="hypothetical protein"
                     /codon_start=1
                     /transl_table=11
                     /translation="MNINDTINLMKKINKQNNAYIMGNDYNANSMVSSPEPVVKSTKD
                     VSAYDELMKEALYNNFIKIANKLRLDQKSKNTGANFIQSIIDKSTDEVNKSHYKALST
                     NSEETSVIEYTYASIMEDYAKELRSVNYELNGVQGIREDSTTLAHEGIVDKFNDTISK
                     FTPSKINDTIADRVEKATTNFIDNRNAKIEKIKDIYQKAKSFAANPKFSDEAKQRVEE
                     SASRQVLGIRKSQKSLFESMVEALTSAAMINPNLQSRYMNESSGLNMDAIIDDTTAIY
                     TVLEECNVFGFLDANKLADAYIASLKQK*"
     gene            complement(199009..199410)
                     /locus_tag="js4906-24-2_S17_scaffold_16_prodigal-single_20
                     1"
     CDS             complement(199009..199410)
                     /product="hypothetical protein"
                     /codon_start=1
                     /transl_table=11
                     /translation="MYNNTIIENGNELKKCLAEKNKLKQIHFFNDNHLNHLFEILEFH
                     NQLKSYLSTLTINENYIKATFRKTYFKKFNFSFDSMMFYNMINESLLILLQEENDNLN
                     FTEEEMNTIYSNISNLYTITRPNENTIIITF*"
     gene            complement(199411..200121)
                     /locus_tag="js4906-24-2_S17_scaffold_16_prodigal-single_20
                     2"
     CDS             complement(199411..200121)
                     /product="Uncharacterized protein n=1 Tax=Burkholderia
                     pseudomallei BPC006 RepID=K7Q642_BURPE"
                     /codon_start=1
                     /transl_table=11
                     /translation="MKKRKDKQKIYDRLFNNIPRDYNERLEWLSNKLHLNSMKMDTIV
                     GKYNTMKERLYFKRFFIVLYEIPEGSPRPRFRLVNRKNLRNMAIANPNFIHVYSPVGA
                     EDNKYMKRLLTKDEFKEFTNLIYTPCIVDYKAFFKTPSSFNSVEKYLAELGVYTPISK
                     PDWDNIGKKYCDMTNENLWVDDRLVIQGTVEKLYSVLPRVEITIDFLNMLQNRHQAES
                     IRKIYKDDIRYFDDGRDE*"
                     /db_xref="UniRef100_K7Q642"
                     /db_xref="bpq:BPC006_II0525"
                     /db_xref="F3YBI3_MELPT"
                     /db_xref="K7Q642_BURPE"
     gene            complement(200228..202411)
                     /locus_tag="js4906-24-2_S17_scaffold_16_prodigal-single_20
                     3"
     CDS             complement(200228..202411)
                     /product="G085 protein n=1 Tax=Yersinia phage phiR1-37
                     RepID=G4KK24_9CAUD"
                     /codon_start=1
                     /transl_table=11
                     /translation="MDFILTKNAKVYTDCSFDSKVIDEIKQNTTLHKLYSNGPWLRIK
                     YNDTLVWLYPFDKNKLIINPINVEINKDTDLKIGTVVYIKPNQNENKYLTKDNKLIEV
                     IAERDRRKFFVIDSVKTIDGYYKVKAEDNTYFFVDESDIDDSIEDDTSNMISTYFLGF
                     FEDDDKKDKENEEDPNKKSPYAIEEVTGFGEYNEVLKDAYNQRVNTKYKNAVDLAKVN
                     LTNLRTVFGMPYQYMPNADLRMDPDGSTSPHLKTSELQAIGMKYREKILSRMPLLVMM
                     PGIVNFMPNYGYQAKEKAIQNLMSNSEDSYVNNKAFDFLVNKQAKSRSSYYTFYPAWT
                     EYFNYVNKMCAAAAVFMGVADVRFPYADGSKSDTLGSYRWQDALPSSLNSTFYKGSCA
                     FYVNSETQISETYSNSTTQSQLASKVNSYSEKARELAFLSGGVSDAASALGNIASSAA
                     TMFSGVTAKAEQIASRIAVGEYASKFRSQGVIQAIMGGIGNSVTGAKMQFPELWQDST
                     FSRDYSATIKLDSPDNDPLSVFLNIIVPLIHLTAFAAPRSTGLTTYASPFLVRAYYQG
                     FFNVNMGIISNMEISKGAEGAWTYNNIPTVVEVRLSIHDLFATQTITIDANNNSNLLD
                     SLTNLDMLTNQPLMEYLANLCGVNYNEPEWNRLIDLAITLEQRKPLDFLNRIEDSIVQ
                     GWNNSVNNIYNNAINSTKFGIVSLMGNYLADKAANKIKNAITGNQ*"
                     /db_xref="UniRef100_G4KK24"
                     /db_xref="G4KK24_9CAUD"
     gene            complement(202493..210754)
                     /locus_tag="js4906-24-2_S17_scaffold_16_prodigal-single_20
                     4"
     CDS             complement(202493..210754)
                     /product="Peptidase, M23 family n=1 Tax=Neisseria sp. oral
                     taxon 014 str. F0314 RepID=D7N1P8_9NEIS"
                     /codon_start=1
                     /transl_table=11
                     /translation="LDKLPKVNNYMKNLGKSIKYVAINEIRETLPIVFETKETNEEAI
                     SSIRSSFRNKNKLKTISTIAKDSEFYKTGNDIYKNLKSSIKTGSFYSQKRQDKADNEF
                     MKSFMGEDFNFDDDFKDEEGFDESEDSLNENADSLNELSNDLNSGFEASATAISNTTI
                     ESARYVGETVKASAAMAYAQNSEQTFLMRTGFKSLDDGLKKLVHFNSDILQKHIQNST
                     TFFDNTSKLLAEQNAMMKEMLEMQRNVYKANQANENKTDFNKYANIVSSGGVVNLSEY
                     FKNIKSNFSEWSEPIMMMLNMIKANPLEMLIQGGLSVLGSDSMKKAGADLNKTLSGTF
                     GKYLSFLEKQAKKNGGIWDTLNDIFGVRNSKKFDIDTGNYQKGPMQFNGIANRAITEV
                     IPGYLARIESALTGGEERFYDFAGGRWTNAKKIRNKYDKEINNARENAGLSDLFSEIG
                     SSLNKINFDNYNGTKISSKDKDEIFNKIMQTIVDNNGDMDDKFIVKRKGKNGEGNIDF
                     KAFYKAFGFTPSQLTESQKAMIDVMATALANTSTSTRASLNNSVRQAKGSDSRLKQEI
                     ENDPNSVYRNIVNGQLSGSRFVQYAAAFGEGSMEAPDRYIPSDNLIEANGKNKKNKGR
                     KSNDISNTSIVARKNKPVDYAKQVFYKISTVDEFIELHPSNAEPIIRAMIGYFNGLKS
                     IEELNEKDEPIANFISMARSLDSYDYRSDCKQYADFIDLKKERGKFSIKESQYNELPL
                     VCKNFYTFIMSLVSKEAISTSEGLAKSVDDAHNTKQEYSYDKYKGNGLFDKLDKAKGI
                     DKLGVLMSYSKKLTSMPFDILGSVIAKTDKIIYDMFFGNEQMTDKNTGKKITGFFQLM
                     TSKIGDTVENLYSDIKKRIWGKEQWNTYKNTVYGAFSSMVNYGKSFFDDDEEENTNTE
                     EAKTDENAETAAETSKNKVNKNNRKNSRRAARRRRKRRNRRRVRGAAFGLGMVPETDI
                     YTLHKGEAVIPAYMNPSYTGTDIDPNKHAKDEAAVAKEYGLNVKGYAKGTVDDESKRE
                     KKDKESMFKVLKEKYPTALGESTVGGILGTIIAGPFGLIGGATLGAANYILKNSTTAN
                     KFLFGDTDKKSLLTRTKSGLRKILPKSITNFFDEQTKKVKDIGKFTIAGGLGGVVLGA
                     VGGPVGLMGGLMLGATTGLLKNYEGAQNLMFGNHNVKGNIDKILDKKYLKSIGLGALA
                     GGVLGGPLGMLGGAMLGVAGKYASDSEKFKDFLFGKRNKKGKRNYKNGFLGKIGEKIL
                     APLGTLKDDIVKYMDKNVFQPISRALTPLTRITQLGMRKLFRGLQKGFDAITNPSLKM
                     RWYANLPTIMKGPAGRYIGHGLAGAAGGFMYGGPLGALIGGVLGGASAFKVKDKTIAS
                     WLGKGIATIGTVPGKALDFVTRKLDKKLIAKGNMDSISMSAKDRVDFMEKHGYAYAKE
                     EYKQNDITLRDSSASQLQAMKSTIEIIKENKKKSNYDRGKIEKEIKNVVKSIPNLDLS
                     GMQKILKIIRNAIKSKDERSVPEAIDKISNYLRLRGLSDDQIESYIRPLRIGMSGLSA
                     NKAVKNAMEQDTANRSEYLKKNFNFNVVDGDIDKALEQVDSELQSRKSKGETVEKESL
                     DKGDAAIVESTNKVNDSIRLSNIYLSAITDYLKYGKVSDETNKKFKKFTAMDGGNIVA
                     KTDSKDKMEDSTYQFSQRTGTMVKMEKTSDGGYKPDTTDKDTKEAIEKADAERDAIMS
                     LGQYAKSKLKSTKKSLKNRASKFANSAIFGGFKDIFKSIFGTPLGIVGDILGMIPGAN
                     LLKGKLTRFAGNKLGGWADKLANKAQNLKGTGKFLGKVGGKLLGVGSFLLKNVADAAS
                     AAADAEESTPEFETELEAFNYMARKISGVEAAVVAIDQFTNNQMPNALKAPGSIHTTI
                     DPKTGKPVNAKTGKGFLGGWLSSAWHGATGVASSVWNGVKAVASKPMAAVGSVIGWVQ
                     NGLKKVFNFAAKFLPSNIGNKISSFGSAILKKVSNPKVAVKVAEKASSKGIQLGLGPI
                     GWAFLAGSIAVSFYQGYNNAETIWKGGSANTSSDEDLSMGDKAICGVCSVVANELLMG
                     IMTPSEVLGIAKSIFGKIKGVTDTIKEKASSIMSTISGYKDKLLNTGKEMWNKVKTSF
                     GNVWDGIKNTVGNAIQTIKDTFEKFKKIGYDTLVEILKSPIEWMKNKASSIFGFGGDD
                     KKTTTPAPSPAPTTKPESKPAFDPNVDPDHGMGTGDDRSNKKKTWKEMYDGIYVRGKK
                     VATGGPLSGNSLLRYRLASIGGGDMTPAAIWDTLTTKYHYSNQAAAAIMGSMQQESSF
                     DPNASQNGGGIEASIAQGEGTNGFGLCQWTGSRTQALVNFCSSNNLDPTTAEGQIAFM
                     NYEMGQRGSNAAFNSAGSVDDALKVMQQYEGYGEVGNRDNYARQIFQNQGRGITTSGS
                     ASGGSGSKSSGDNSIFGRIDKLFDKAFAPFTSIFGNIFGGSSDSNSNSNGSGGAGSAA
                     TDMSGTIDSGSTADKLLANLKSEAGGDAVVSAPYGEANHQGHTHGGIDIAAPEGTPIK
                     SPIAGTVIDNRYGGGYGNYVQIKDKNNMDHLFPHMVSPSPLEEGTEVSVGDTVGYIGS
                     TGNSTGPHVHYEIDDDAVNRGAEVSKPHINPGKYMGGPLSGDSTLKFRKKVNDLANAG
                     NRAAIKALKKGYGTDNVGVGGPLPGDNLVNNNIAVKDYSDQLNQIISLLSIIAGAVQS
                     QASTPVVAANVPTSMNDTMSTTTPNTSLLNIVKSMMNIASH*"
                     /db_xref="UniRef100_D7N1P8"
                     /db_xref="D7N1P8_9NEIS"
                     /db_xref="elm:ELI_1307"
     gene            210977..211294
                     /locus_tag="js4906-24-2_S17_scaffold_16_prodigal-single_20
                     5"
     CDS             210977..211294
                     /product="hypothetical protein"
                     /codon_start=1
                     /transl_table=11
                     /translation="MITINVTIDQETKNFISKRFPKLTLRKCKSASFESLGFRGNMIE
                     TSDFFFVSFKFKQNFIEEACDLVERYYEPVTNAVKTIMSLSKSIVKDAQKLGEKYFTE
                     IKK*"
     gene            complement(211342..211881)
                     /locus_tag="js4906-24-2_S17_scaffold_16_prodigal-single_20
                     6"
     CDS             complement(211342..211881)
                     /product="hypothetical protein"
                     /codon_start=1
                     /transl_table=11
                     /translation="MEMEKKEPTVTELLNIIKQASTCTASKKDETRVMKAMLNDISYS
                     VDVYAGTGKIGEFNPSKEMRSMCTSILSSAASIPLAEANSLMEKYTFKKSEATSMVNI
                     SKEFVNTYIHSGRKLNLGGREKSNISLALKEVPAGERTYPQCTGTDKKGNKIYTTGKT
                     YVKGYESIKVTAPSPEWVK*"
     gene            complement(211905..212045)
                     /locus_tag="js4906-24-2_S17_scaffold_16_prodigal-single_20
                     7"
     CDS             complement(211905..212045)
                     /product="hypothetical protein"
                     /codon_start=1
                     /transl_table=11
                     /translation="MEKQEFLEIVKGFSREDFKKYLYREINKKRKLLVVIKRVTKSNN
                     KK*"
     gene            212190..216536
                     /locus_tag="js4906-24-2_S17_scaffold_16_prodigal-single_20
                     8"
     CDS             212190..216536
                     /product="hypothetical protein"
                     /codon_start=1
                     /transl_table=11
                     /translation="MPYTIEKLIPLRLMKTKLFYPAYTQNDIYHNSALFILTKDIDDT
                     ISFLNNNKFLVNRNTFISYYTEKDFTFFTNEASTINEPFMKTMLESKFDGDNNDLYYD
                     LDDSRVFFPDKVDEILNEDFRMNQNYPSIFRNLLYNERIKNQKEIFEIYSKVKAKVPF
                     IRNTFVNLKQYNRKNLIVDLSHYINIFLKNNKVYQRDRGLDLLHHIITRYLDDSRINQ
                     YYSRKTCIIPVESWIPKGCDIFDFNNSINPFSMIYRLVRQRQVISNYWNGIDFIIASK
                     NAYFKVDFSNFDIKDLIRFVFFTKKLIKNDLSNADDAEINPDSSDSIVMDNRFGVTKS
                     KKKNNSDSISAKASFNPDDLDDDGFNDDETPKEKSEEEQEEESQEKELKEITVDNDED
                     YIKDVILDLDNPPITKITEARKKRMEQLDKDFDKTVIHGKKVGDILKNYYTKKRELKP
                     ETIPIDSINEEWKDVTALDFNKSYDIDEDIIAIFKSLRNKSRPLCVASMEMTDESTNE
                     DYIYTLRVQLEDINGTRSNIAIDIPKFINHRFMKLRGNTKTIAGQILLLPIIKTEEDT
                     TQIVTSYHKIFISRVNPSGGTKSTKGVSKLTKALKNLKDTDSKVKVYIGDNTFILSKY
                     DMPIEFKDLGALYSKITTADGSYIAFDYDALKKLPVDKKFNEKTDILIGYDSKTKKAI
                     YSNKENAAYTIGKFLASKDKVFAETYALAKPSNKLSYSQASIMNTKIPVIILMAFSEG
                     LQKSMDKAKIKYRFSDTRPKVTETESVIRFSDGYLVYNDEKPEDSLLMAGLAKTDLSR
                     FSIKDINAKNMWLDILDEFGGRIKADGFDNFYDCEFDPMTIDICKKYDIPYDYIEALA
                     YASSLLASTSYNKHADISGNRLRSNEILAGYLYQAIANAYGQYANKSKRTGRGVKFTI
                     KQSALIDAVMKDPGISDLSVSSPLLEAEAINTYSFKGLSGMNADRAYTLDKRVYDDSM
                     LGILSMSTGFAGNVGITRQATINSSIADGRGILKVSNDKSKLNTLNGMSVYEAMAPYA
                     TTHDDPIRTAMGYIQTTKHIMRVKSSSPNFITYGMDEALPYFTSNIFSYKFKGVKGKV
                     LNITDDFIIFEEVDKDGNKSKHSVDLREKTQKNSDGGFYVTVKLKPFVKKGQTLKYND
                     ILAYDPTSFSPSIGHNADNKNVAFNIGTMAKIAIMCTDEAYEDSSIIDERISDALTSF
                     YCVEKTCSLDAGSNVFFLAEKGKPIEEGSPLIIFQNAFTDDEANTLMKNISDDELELA
                     TDFGRIQVHSKITGTLQDIKIFRTCELDELSPSLKKIVSKYENSIKKEKKYLKDNGVT
                     DIEINESVPSTEKLLPEGKFKNLEKGVMFCFYIKCEDKMGVGDKLTYNTAIKGVVKDI
                     MPKGKEPYTDFRPDEPIDALLTSASVNARMTASIISGGSLNKVLMELSRQCKEKLGIK
                     WNNLTNVDNLHD*"
     gene            complement(218035..218139)
                     /locus_tag="js4906-24-2_S17_scaffold_16_prodigal-single_20
                     9"
     CDS             complement(218035..218139)
                     /product="hypothetical protein"
                     /codon_start=1
                     /transl_table=11
                     /translation="MNSIIEKSIYAILLFLWSIIIYDIISGNIIEELL*"
     gene            218381..219202
                     /locus_tag="js4906-24-2_S17_scaffold_16_prodigal-single_21
                     0"
     CDS             218381..219202
                     /product="hypothetical protein"
                     /codon_start=1
                     /transl_table=11
                     /translation="MKRQPILPDYSKYNLFITLEGLDATYKETNAKAIASYLKEDFKK
                     YIDSVDLQIKIVSFPRYKSEASYFVKRHLANKFVDHPKVDINPESMDYLKFVSNLFLL
                     DMYDWYESMRVNKAFSKPTIIIFDRYWYSMLYYLTKDIQDTIDKVHLKEPEEFIKKCQ
                     KTVFNMAHVYYKLPVTDILINLHNNNIDDINKKLNIRGNKKDGYESDDCYLGFVRNTF
                     NNTDFTPYVNSKYSNITNINVEGKDREAIKEEIVTALKPSLRRFKLILSARAKRK*"
     gene            219211..219711
                     /locus_tag="js4906-24-2_S17_scaffold_16_prodigal-single_21
                     1"
     CDS             219211..219711
                     /product="hypothetical protein"
                     /codon_start=1
                     /transl_table=11
                     /translation="MQEEDNSQVVIGIVFDQTYLVYDIGIPMGNIYTILYYNKKAKFV
                     YGGLPRLVDHVEQYAESLKIPKENLIKLDIPCDCSKKYIMTQSKEAQWFLQLLNYKPD
                     KIFVFRDNQHSNGITTLCQYAQRLLIPVVEYNNRGISRQVTTNTPDSTNNIYQSQFGR
                     VSDYDF*"
     gene            219701..221083
                     /locus_tag="js4906-24-2_S17_scaffold_16_prodigal-single_21
                     2"
     CDS             219701..221083
                     /product="thymidylate synthase, flavin-dependent (EC:2.1.1
                     .148)"
                     /codon_start=1
                     /transl_table=11
                     /translation="MIFNRNKLKEFFNKDSSKMNKQLQNESNRNIVITYDIIDNTESA
                     FLCSMAARTCYGLTAENTYDKCLSHIKRVMGYGHDSICGHSNIMVLLCFKSNNTVLSD
                     FDLSSIYTSLSALHFMNIVPLDFIHNKDAKEYFVLMSGSIRAFRYFIQNSTLPDSIVS
                     ENETNFNFDLYRVILDIAKHSIEKEFFEDMKDYVDLDEFKYKYPYLDNETESNDTSTK
                     FNSNSYVYANKNIFMHSYPDIPALYNDILIRIADHYEGNDELIDSETGMYKLNKEQSK
                     LFMKAILRCTTVSFKMKNFSRAISQQVNRHLCAISQESQRYVDYSKKALFVDPLPFNP
                     KAYPNIDKKYAFKFGGKEFNMTSEELGEEIIKLYPQLKQQGMINQDARAFLPMNVATN
                     AMYTFTMENMLHFIKVRDSQFAQQEVQGLAKQLEDVIERSQKDFYNNIDVLKNSYELF
                     VDLYKEQIKN*"
                     /db_xref="abi:Aboo_0523"
                     /db_xref="V6DIU3_9DELT"
                     /db_xref="UniRef100_V6DIU3"
                     /db_xref="2.1.1.148"
                     /db_xref="2.1.1.14"
     gene            221471..222193
                     /locus_tag="js4906-24-2_S17_scaffold_16_prodigal-single_21
                     3"
     CDS             221471..222193
                     /product="G278 protein n=1 Tax=Yersinia phage phiR1-37
                     RepID=G4KKL6_9CAUD"
                     /codon_start=1
                     /transl_table=11
                     /translation="LARNPELIKSNIDEDLNHDIEVSNVPNFDIADYDLSNPKDFKKY
                     VIRIERVCRNSYEYKSFISFLRDYAGFNKCSIMTNISNEIERGVKIHIHHHPLTLFDI
                     VSTIINKNIAEGLSTEENVIAREVMYNHYTLKVGLIPLSETVHELVHNQYLFIPNDVV
                     FGNWKSFIETYKDYIPLETISNIEKSEKMSQEYDYEDNTKILDHGFVHVQVDDSDYQP
                     STEKLYEKINTTLNEIKAKTDV*"
                     /db_xref="UniRef100_G4KKL6"
                     /db_xref="G4KKL6_9CAUD"
     gene            222227..222553
                     /locus_tag="js4906-24-2_S17_scaffold_16_prodigal-single_21
                     4"
     CDS             222227..222553
                     /product="hypothetical protein"
                     /codon_start=1
                     /transl_table=11
                     /translation="MFANEDNIKNLSNDFDNEIIDLARDISSYFKYPPYIFSFSSDAL
                     QIETENQYAFIQVLINTKKEIEFMCLAKANSNSPFIGKSKSFIINNQVYNNEYICRRI
                     QELTSI*"
     gene            222751..223038
                     /locus_tag="js4906-24-2_S17_scaffold_16_prodigal-single_21
                     5"
     CDS             222751..223038
                     /product="hypothetical protein"
                     /codon_start=1
                     /transl_table=11
                     /translation="MTKLDITANVILEYLAEFNPKLEVAKKAVILKNKKDYILNTYFS
                     DETEARSYYYKKRMIIKEILKTMSTEDIVIAVSSKESINHYFKEPLLKDGE*"
     gene            223035..223775
                     /locus_tag="js4906-24-2_S17_scaffold_16_prodigal-single_21
                     6"
     CDS             223035..223775
                     /product="hypothetical protein"
                     /codon_start=1
                     /transl_table=11
                     /translation="MKMKQLDLFNSINVYTDASTTNAYTSTDQITSSPGYVIVYNNII
                     RLYGNKFINKTNSSYGELYAILMGIKAVYREIISGRLPSNTPINIFSDSLSSIENLRN
                     NFKNWYILDNIIRKTYDDKEVINQDIIRKIIEIVNKYKIPVNLYHIKGHAQIKLNKKS
                     NLSDRVELNKIIEMFFNNNRIFITDTEAAELCYYNIFVDNFTRYNMKENMSSSIYHNS
                     NYIKPKLNNTKLTKEDLKTFSEYINGGE*"
     gene            223778..226555
                     /locus_tag="js4906-24-2_S17_scaffold_16_prodigal-single_21
                     7"
     CDS             223778..226555
                     /product="hypothetical protein"
                     /codon_start=1
                     /transl_table=11
                     /translation="MEPYVFKNPYDFRELSNLHCSEQSNTEEQTTSSFNFLDALTKIR
                     KKQEEEFHESEADMSKLFKQDIPAAIPTNGTLEVHPNDPNIVPIYSPQFGKKYTLGSF
                     DPTKDMYVHIQQRPKTPYELYMDQVNAARGQAYLNQRPYTPEYQFNNERKHDERIADF
                     QRHTNQYVNDPNQIAKQYWKDKNTVAKAGGVLDRDGVPHDEDDERDNSFNSETENNKF
                     LDQMRMKKEKENRKFQLTPDQDCKIRARNPYDDKCRYNSIITPSINPQYLQYASYMPP
                     VPMTYNETGNPYQQIMDGFNQQKAAILSAKEARNTPKKIKKRPDWSPEDRDMLGYTEY
                     VFKCEERGLSANNEEFQRWANGEDVFHEFDKEDNNQPVETTPVAPAFTPNPNGLASYS
                     TPQQWNNYYNYCMQNQQLFANQHYRPGSGYMNVFSHDKEGLPTKWFNDNWLYLTPTQE
                     EIDDGEEVGIKLYRNGKLICSNGVERKPKKKEEPKNTEPIVYLIRTKTNEDGSKEISM
                     YDATHKRQLTKEEVHDYYQKQANTSHQFSDDYKFAAIGMSSTPKDFQDPHISSFSQFA
                     DVFKSAQEQAEEDEGVNLATELSRYNQFVADNYLWFITILPRNARKNLTDLCQNQLMH
                     YRNADEFAYNKSCVLFIGDKVVYGQPKPTTLEEIEELRKKVPYDLSELDKYDTVEEKV
                     KYLQNLRDVRVIDEKDDVAYGAFKKMIKALNIAQGQNKANYDIFKMFMRKTDKDPATF
                     ERRFFKWWTKPTSKLSEKEYRKKYVDRMMQLANDHWEELDKKLIPYEEVVKERIKQHS
                     DFLIKLTHGRILNVKTIADADYVTNCLFNNYNAGVRYRNRNSFYTNERGLACMHEINA
                     RQKEFEKYGGLNQFAYDIYHNPDNPSYNPEPISINPSDPPEVRAQNYINKIMRKKRGE
                     LFDYENKYLRY*"
     gene            226530..228167
                     /locus_tag="js4906-24-2_S17_scaffold_16_prodigal-single_21
                     8"
     CDS             226530..228167
                     /product="hypothetical protein"
                     /codon_start=1
                     /transl_table=11
                     /translation="MKTNTLDTNLYSTLRTSIKSIGESIDKPSIDDKYTVAFDNMYHA
                     PLLNYLRREDFYVLYQFATNPKFSVSDQFVRNDVYDSILNPLGFVRSFSGTNRVVYSY
                     LSDDTFLLKIGMDKVGINDNRSEFELQQKLKPFVPKIFDISPDGVVEMIEKVHPIMNR
                     ETFMKYAPMTFMITDYWVNHGLVMEDIGTDYFMNWGVRDGFGPVLLDFPYVYRLNRDR
                     LHCNTFKNGARCPGRIIYDEGFNHLYCPVCKKVYRAKDVGSDIDFMQKLKRKEVFKME
                     PIKFTFTRGNKSVTHIVTDNGVDYIDNPVSENITKNSDKQKYIENIKKKNDKKPNNFI
                     NKFSLNNAYSKTLEKLKAEYKIDNFNNKIIEYIANYLDVYHDQFILVPSVVLDSETEI
                     TDEIRESIKSKLSEDAGVNVTAFTEVNMGSFNMYIPSKPIINIERFTKCIVKAYERYL
                     DEENEKEEVKEEPTVTDHSDNALADAINEIANDKFVSFTSENPKKDKEAVTSVVLPEE
                     KIMNVTGTSNPLGKGVIDASDAIEVSAKQYGQFKDEF*"
     gene            228298..229065
                     /locus_tag="js4906-24-2_S17_scaffold_16_prodigal-single_21
                     9"
     CDS             228298..229065
                     /product="hypothetical protein"
                     /codon_start=1
                     /transl_table=11
                     /translation="MFGVGYFASNADEYFMVLNNQNFSLGIIDDNPEKYKVRNQFGVS
                     VMPRKGVVMLSSLLPPPEAISAYLEGRYDIGANIYGNFLNNDVTCQNIISVLLKLFYT
                     GRNIVLFVPRDEATSLNFIPVLGNYLFNLFGVRVGDIRNPQSAFTNPNEVQFANMLNC
                     MYLYDNLSFIDLCMHFPDNIRMNEAMANKIIADNKITLEDIVRYSNNPSPTMEDIVNF
                     ANGYTRSIRSNTNRGIMEANKQYRRVISSVPKDSDNK*"
     gene            229062..229625
                     /locus_tag="js4906-24-2_S17_scaffold_16_prodigal-single_22
                     0"
     CDS             229062..229625
                     /product="hypothetical protein"
                     /codon_start=1
                     /transl_table=11
                     /translation="MIYFVDYHLDSYIALIIDKFNYSIRTIYAPIGIASKGIPIDDVN
                     PPKEIMHYFMIDDMETFRYYYLQYLESYKPLLSLIDLVLGEYYNNDVIVLTDLSSDYC
                     CSVLECVALVINRRYGSNSIMINCIEDMNDCIFNANTSKEVKSNDCIQRFMNDKEWYY
                     SQTINGKEKELLDNLDAMEDCSYGNMG*"
     gene            229609..230415
                     /locus_tag="js4906-24-2_S17_scaffold_16_prodigal-single_22
                     1"
     CDS             229609..230415
                     /product="hypothetical protein"
                     /codon_start=1
                     /transl_table=11
                     /translation="MEIWDNDSYTAPVDCLINQSIYEYDIKQANISILLEAGIIDESK
                     FNYYANLPKIDREISIGLLQRDNPEIAEALKAGFIRARKALVISNSISEFEIISIRKD
                     AIFTTRKLNNLDFGHIHFKEKNVYTSYYKIFNLVFLYGYRYMNNSKIRTETYLDIKGI
                     DKESLKYHKGYLLDIFEDIIIGAERESDLFNVVNFIKNFLIDYVKLNLDLNYYREFNS
                     ESKFNIQSKNANYRLMDMHYSYPVMLNIEYNRRILERFYQILLSVAFERG*"
     gene            230421..230909
                     /locus_tag="js4906-24-2_S17_scaffold_16_prodigal-single_22
                     2"
     CDS             230421..230909
                     /product="hypothetical protein"
                     /codon_start=1
                     /transl_table=11
                     /translation="MKIHYRDNIDHPLFLENVSSLMRDLRNNSEYVTAYGSSFRNSFI
                     IMNERIDDHIIIYDVGVTCGHVHIVKVDILEYQDKCFIYDGFYSNFRSDIECADDFLD
                     RILHQDSCKEKIAKAKIKKYIRPLEYRKYIRYLSVGLSIAALPIFLISICLILDFICN
                     NN*"
     gene            230929..231420
                     /locus_tag="js4906-24-2_S17_scaffold_16_prodigal-single_22
                     3"
     CDS             230929..231420
                     /product="hypothetical protein"
                     /codon_start=1
                     /transl_table=11
                     /translation="MDDYYTTNESNDRTVVIQLTQIASTILRVNNNTKYMAVLNGDAS
                     CGIINFALLKYDEKLKKYFRIRIYKLDLNKYRITIFQVTNTKLRERIIPEKVLRYNIL
                     TFNGKMLFNRLFMDLYEYYLRLKENKHTSIPPEVIESNKDALDDISFINNIAVIKDGY
                     KGF*"
     gene            231439..232224
                     /locus_tag="js4906-24-2_S17_scaffold_16_prodigal-single_22
                     4"
     CDS             231439..232224
                     /product="Putative uncharacterized protein n=1 Tax
                     =Acetonema longum DSM 6540 RepID=F7NKA0_9FIRM"
                     /codon_start=1
                     /transl_table=11
                     /translation="MSFNYETGEDEGSMVLKIGKLVGGILVCGVVLFNSFTIIETGER
                     GVVLRLGEYKYNLNEGFNLKFPFIDKVVKLQVRDISYNSEVEVSSSDIQTIKIASSLV
                     YSLDTNKVGDIYRQYGNNIESIIIKPTVAEVINATIAQYPIEDFISKRDEISNKIASS
                     IKTRLSDNGIIIKSFLITDHNFSNEYDKAIEQKKIAEQAAITAEYNKQKAQLDSEANK
                     YRNEGLSKYVLMEKFLDKWDGVMPRVITGDSNLSTMITLDNDK*"
                     /db_xref="UniRef100_F7NKA0"
                     /db_xref="F7NKA0_9FIRM"
                     /db_xref="bip:Bint_0488"
     gene            complement(232279..232911)
                     /locus_tag="js4906-24-2_S17_scaffold_16_prodigal-single_22
                     5"
     CDS             complement(232279..232911)
                     /product="hypothetical protein"
                     /codon_start=1
                     /transl_table=11
                     /translation="MTNPIGSGLIKKYSFYIKEYFRNLIPKINSIKNKIGDLISIFKD
                     NFSKNPFIYIAIFFILSFLICDSIYKISFILFLVSLVVIANKFVNNKHEEFILTTDFS
                     IAIKELDSLISDCIQEYMVMNGLANTTYINDKLETQIRKETTNLVTAKLSNTLFKKLS
                     YLYNEESVYTVIAARIYIIIMNFTIQTNEKARNNEVVTEINKQNKQVSLF*"
     gene            complement(232967..233680)
                     /locus_tag="js4906-24-2_S17_scaffold_16_prodigal-single_22
                     6"
     CDS             complement(232967..233680)
                     /product="hypothetical protein"
                     /codon_start=1
                     /transl_table=11
                     /translation="MTNDTIKPLIIDSKYPELFTYNNFNPTLYSPNSPYQIMFAQTKD
                     SLMDVDVYRNFLYSAITRFRQSNFYRHYKAHLMQMGMDRCQLHPYLISDEDDSTATLE
                     MHHHVLTIFDIALVITEHILNTYGYITSFDLAYLLRQVHEQHKVCIVMLCKTCHQLYT
                     NHNDEFKIPSTLGFGKWWEFLDEYKYGITRDLAVKIYYMLKNDLQNADERDEKIKNML
                     SIRDKILDWSEYNEKLTRK*"
     gene            233772..241052
                     /locus_tag="js4906-24-2_S17_scaffold_16_prodigal-single_22
                     7"
     CDS             233772..241052
                     /product="G234 protein n=1 Tax=Yersinia phage phiR1-37
                     RepID=G4KKH2_9CAUD"
                     /codon_start=1
                     /transl_table=11
                     /translation="LSSIEISKTYSNNPFVDYLLYYTKLLSFGSVIKNEEEAMKNETK
                     ESILAGDILISCFENTAVFELFDYDESLLKSAGITGSYHLSKCMEDKTYIPDLHDMIE
                     LKPALDDETGEEIGGYFDKVKYKFGEYFKVETIGGGITFRNYKVKKLDDGRIVGIYAL
                     RDELTEKGKQSYIENYNELNNYYRMLAGLPKIGDYGIPIMDYEYIPVAASTIEEFINN
                     DNVTYVHELSPAQIEYLESKGIMDRIRADYPNADYLDYIADAFVDYDESEDNTIYRAK
                     KIYKARKAYNFQLLYAPTVDDDYVVTSKFKSKYEENRLFVMSTFYNDIFKETSDYYDN
                     FIGMMIMIMTITDILSEVHQDIIKTDLLDKRCIQYIFEMYGMPYYNTIPLRYQYRMCK
                     NINQLIRFKSCSQGMINLIDLFGAPNIEVFRYFILRDRKVDKWGDIIFNELESKSSKL
                     NDTVFHDRVKREFTRTYTLTVKDGIAYLNGSDGSISKVTISDIASNLDTAINVPIEDK
                     KQNGTTTTTIYKLTNDSSDNAYIITEDKVVTSGDNDDATSLVKENYYKLSINDKNNIE
                     IEYYDINLDLFYNEAANKWYSIENGRLVETDIQTRKSKEIVNNLSPKEWDYAMSLGKD
                     NTSVVINFTRKGLNNSTFDIPYPKYNNKPFDDYLQNNIMKVVYGNAILTKDTDYTISS
                     DKKQITITKAGVKQKDVIFDFYYNKEDITPYIDTENGYIITTEEADVLDTNIIKLKKL
                     PTPTYLTDGNQIMICIDGDILINTKELTRYTIDLSKNRIVLEDIPQDSIATIIYIYNK
                     DNIVKLDEQRESLLIDNDSETTKEAKREFSIDFPFDKYFERGNEVLITKSDSTDNRIS
                     IIPSTDYTINEGLVTLNNNVVINDNTVIKVFFIYSENSIYNRIYINESTEEITATENF
                     QVTFKLNPPFKKFFALGYKAYPKLRSNKEYLSTELYDIFNNTLTLKDQAIGLQKGQKV
                     TITYVFGPDTSNIICSKQRIEVAKDKQSEFKDINIADDYFEMNNNVIVDITGKYLRSN
                     EYNIDAATKTLTITNLNRLPSKKDCINITYVMNNTTNTALKIKRETIAAKENTNTYKI
                     QIPFKSYVETKQSAIVFHNFSNNYSSVVTKFELTNDEITIPDEIFTNNDSIDILFVYN
                     NKYINDRTNLIKEEVKTIKSTDINNKVQIEIPYPFDNYDNNGWLMFITDENNNIIDES
                     TYDIFDGHLSFLNSKDILKYNNINFHFIYFDNERYVYKSYTEDYKKDIDLKFVGVPIE
                     DTFFNKNIIKRTNLLPYDETALADKYWNGVGFDDDENKNHTKVKEQILAKEFNYERTK
                     YFGINYVLDIAEMSFKIAYFYNIFFDDVFKENKVKVSVPSIIPYKRFNVAYLFTYLNA
                     LAYLYSGVDDTIIDTTGKILYVKGFNFRADIPKLKKWILDQRRHANNFDTTFIYQPRP
                     LNENMSVPLPEDRTKKIWDFDIKPGENNVFNSLREIAAMFSTGKLVNGKVTNRDIYNF
                     IVRNIYKSQDYDIFKIWKKIFDTLMTYKQTFDYYHIKENGTTRIAKSLSEFLKYKDTE
                     LYNDYMRLKYITDKETRNEAIVDRITDVVYILEEYLNLKEFQNIFDHLPGVSGSAFLD
                     MLYTIINFFKSYKVVLRSKGDYIVFNAKDPMLNTLRYVDVKDNFVELNKYECINPLDS
                     IRSEMQVFTHYTDSIGFKEHIHFDTTIEDSINEKYLDYAKKNNLPTTNTIKVRVDVTK
                     NQTIFIVTSTGQTYSTNIYHGELLAKDKATSEESLITYYYSYKKNPNLQTYGSFILNK
                     DNAIDMSRFIIFEGKDLSGFTLEDKNTREVTEFSKFLDTDFNTDYIEFTLKYGEEFFA
                     YLIPDENYNEGNLNMRYGRAENDDMHIYATDATPITQFIQVIVPEHAHIKAINGDKIY
                     IDKSFEAMTGSYIEFETYADNGYIAGNLILNGTTLTSLKTTAVVKEDTIVISAVKPIA
                     KKVTVDIKAPDNTTIRVIFDDETVTVGSNQTKTVIKDYNSKYVVYLSTHSDYNAGTLN
                     IKKSGILSDSIMDTDNHITITATKPTLKYFTVYFAETEHQTIIATYQFKDYFEDFEVP
                     IHAEVNVRVVADTGYAAGRPLKDTYIINEDTQIVCSDATPKAFNVTITAPAHQTIIFT
                     NEGKVTTVKPNTSITLADVQYDSEYSVELVADAGYSNGTLNIPMSGLINDSISTDGVG
                     TTIEITTTESSTTMLNVGIIQSTNQLITVTYNGTAYTSDFTVPYGAAITASIKSTDKF
                     FDAGKLNITSTTVTSDITIEATNAEVHKYNITITKYDNQRIIVTEVFADEADNIDHLD
                     SFKVSAQSHLRATVEPTNDSYNCGTLNITEVPSVEADTTFTATAATVRKYNITIEQSA
                     NQTIQVIVNGTTHTSSFECEGGLEYTISVIANEGYKAGTIIGVSTFGIISDNMVIRAT
                     SAYK*"
                     /db_xref="UniRef100_G4KKH2"
                     /db_xref="G4KKH2_9CAUD"
     gene            241117..244212
                     /locus_tag="js4906-24-2_S17_scaffold_16_prodigal-single_22
                     8"
     CDS             241117..244212
                     /product="hypothetical protein"
                     /codon_start=1
                     /transl_table=11
                     /translation="MSDHSKYTSSQKRPNKTEWSASIEADEGYVPGRLNKEHGILESD
                     ISIYASESMNGVLYILIDQYNHQHIKVIINDETVYENARVIKCKIGDRFYAEIVADIG
                     YTIKGTLNSTSGIMYKSRHLSVDKDAEPKMCKITLPATTNQTLTFYSMYTIQKSGNKS
                     KSFYVTYDTEYSIEINPIYGYNKGTSNHTELTMYKLNVSNTLVNSNDFSLNITCTDAT
                     KKKYRITVPTMDNETVRVIVNGTTYTSAVSLDYLTEYRITITPKDNTYVPGRLIYPSV
                     DIDSNIPTKRSFVLKEDTEIKITPAHKINDGVFYLQYLDGNKEITPLSDYDDDDWYLT
                     EPHLLVNLDHNNKEDLYYLPFAGTTKSGFKDIDDKNSYDYVHDKNGIVPPSLRTHTIT
                     IQQSENQTIRVYYNGIIYTNSFKVESGDSITCSIVPINSDYAAGKLNYTSINNISQDY
                     TISATKATYIVKKKYTITINQTSNQTITVYSRLNDQNYTSTFETIKGDYLSIKISSST
                     GFISGDITLDGKIYNSFVINNINSNHTISATSARALTYYLSIYQSNHQTITVTANGYR
                     FTSDVSLPYGTKWTASIIADTGYTAGMLSKTSGTITGNDSISASPATIKQFTLTITQS
                     EHQTIIVHANNKDYTNNVVLPYGTKWTAVIKPDTGYNSGRLNKYSGTITGDDSVFATS
                     AANKINYRIIIKQTENTITTVTCTYPDDINHAITWTTGTKSFPYGSTWVAYTEGVTGY
                     TAGEVNLPSGTLTSDTYIYAQSAAKKNEYTLTIAQSEHQTITVTANGNKYTNTVALPY
                     GTTYTVAIEPAEGYNAGTLNKTSGTMTGNDSISASAAIIKQFTLTITQSAHQTITVTA
                     NDKTYTSSVKLDYGTKWKANIKPDVGYNAGTLNKTSGILLSDDEVYASAADGVSYTIN
                     VVQLTNKDAALRVVIDNNEYQTSKWGYGRKYRVKFKLFYTEDNGYESIDSIDMYINST
                     KIPCTINNSDKSVNYLYATSDSTYTLTEDVTVKVANVVASWYIPDNSWSKGESGTDNI
                     T*"
     gene            244225..245049
                     /locus_tag="js4906-24-2_S17_scaffold_16_prodigal-single_22
                     9"
     CDS             244225..245049
                     /product="3'-phosphoadenosine 5'-phosphosulfate
                     sulfotransferase (PAPS reductase)/FAD synthetase and
                     related enzymes (EC:1.8.4.8)"
                     /codon_start=1
                     /transl_table=11
                     /translation="MTNQLEEKIKESKQIILDNYSKDDNACFLFSCGKDSVIVDNLLK
                     ELKVRDFIYQYYIATGFEDDGILDYLKSRPDVTIIGIDAEKYMRENKCFALSSYIKKL
                     YKDNNIINSKFLLSCCSYKRQTTTKVLKKYDIFFTGVRKDDLYNTKTWVKSAITIKEG
                     NKKIISPIFDWTDEDCYEYTKENNIKLNKDYNTLGFTRSCLICPIQYNTAENLEKIKQ
                     HYPKLYDRHMNLIKYLYDNRKDLQELFGSLEEFKKAFLNKDYYYDKVKEYLEKEKK*"
                     /db_xref="rim:ROI_35190"
                     /db_xref="1.8.4.8"
     gene            245303..245896
                     /locus_tag="js4906-24-2_S17_scaffold_16_prodigal-single_23
                     0"
     CDS             245303..245896
                     /product="Methyltransferase domain protein n=2 Tax
                     =Veillonellaceae RepID=J4XPU6_9FIRM"
                     /codon_start=1
                     /transl_table=11
                     /translation="MKRINDTHNIQIERIWSMPNKNTFEILPIKTLLEEEVDPNKYWI
                     DPFANRNKIANLTNDLNQEYDTDYHLDALDFLRLFGDASVDGVLYDPPYSPRQVSECY
                     NGVGYPVTWNTTKASFWGNHKREISRIVKIGGKVITFGWNSGGIGYKYGFEIKRILLV
                     PHGGWHNDTICTVEVKTHEREYLKDALNRRRIVIERL*"
                     /db_xref="UniRef100_J4XPU6"
                     /db_xref="J4XPU6_9FIRM"
                     /db_xref="llt:CVCAS_pC0030"
     gene            246083..246514
                     /locus_tag="js4906-24-2_S17_scaffold_16_prodigal-single_23
                     1"
     CDS             246083..246514
                     /product="hypothetical protein"
                     /codon_start=1
                     /transl_table=11
                     /translation="MINEKGPAITKFGCTVSDLCRVIDARIADKDYGNARCMVTKMET
                     ILKKIVTSMFLHDHIDERESDMIMMFIRHIAADKRKIIEDADHIRYLEFNEDDAIFEQ
                     VRETWNEYTMPPFDEESHQTDSKNSKAINNRWRDDDDEDDL*"
     gene            246619..248019
                     /locus_tag="js4906-24-2_S17_scaffold_16_prodigal-single_23
                     2"
     CDS             246619..248019
                     /product="hypothetical protein"
                     /codon_start=1
                     /transl_table=11
                     /translation="MPIHYSEGEFPLDTYCGHYTEQFQNSYNLSNIHNCDCCQPYDIN
                     HAVEKLQRATLMITNVSAKANYSIDITIDYSDGTSKTYALEKGKRYKVQYLANGELNT
                     LVGVITKIGKVNSNSNCSCDCCSGVNDYIIRVDASTNYSSVVEDIRTSNIRDIQPYVE
                     HADEDSTILNAHSSGVTVAGLVNAIVITDATIDEDGNIYSGTITKGVVDDKQCIIVDG
                     CATGVNSLNNFITVANAKVIGGTITTGKIMSGKMEKYTIISQGNCTCDCNDSTKTIMS
                     KCIVESCNATIVATDCNVVGSKAYDGTVINPVIEKSTVVGGTRSGKDMVTTGAIVIGD
                     IAYGGTITGGTLVGGTATGKINDIPYIIQNGITEGGTSMKCTITNGKIVGGKTVNGSV
                     IGATVYGGIAKCGVTTDGTTTIADNINSYIKPESVSLPSDMICKCPEVYGNYKDMIGD
                     MIIWFKTNNGYKPYKQ*"
     gene            248035..248139
                     /locus_tag="js4906-24-2_S17_scaffold_16_prodigal-single_23
                     3"
     CDS             248035..248139
                     /product="hypothetical protein"
                     /codon_start=1
                     /transl_table=11
                     /translation="MEAIIWKAMISFILVIGTLYRSNDFKELLELKYR*"
     gene            248294..248608
                     /locus_tag="js4906-24-2_S17_scaffold_16_prodigal-single_23
                     4"
     CDS             248294..248608
                     /product="hypothetical protein"
                     /codon_start=1
                     /transl_table=11
                     /translation="MANNKKFMDYIRNEVGKKNLTNNQFVRFALTNFDDASMKVCWAI
                     NSNDKDSTAKYLTELEIKMRDFVGYAWAMKLISTDELLKYKAKIDNFAKKELNSHFKE
                     VA*"
     gene            248768..249307
                     /locus_tag="js4906-24-2_S17_scaffold_16_prodigal-single_23
                     5"
     CDS             248768..249307
                     /product="hypothetical protein"
                     /codon_start=1
                     /transl_table=11
                     /translation="MKSENLVNAVMNEVAKLGLANHPDVPMFEKSMRRLAEEFYELID
                     EGEFRKARTVVSRLETTVITFVDSLWIHNHISFAKMIELKNRFHSFAEVKRDELWDKA
                     SRKDDEEFNREAEQRRHEFENAYQKSVEETPIDYDEFDRRINEKLQEIYRECDEMRKS
                     MNQSSSPSKENSTIIIIMK*"
     gene            249408..250232
                     /locus_tag="js4906-24-2_S17_scaffold_16_prodigal-single_23
                     6"
     CDS             249408..250232
                     /product="hypothetical protein"
                     /codon_start=1
                     /transl_table=11
                     /translation="MSIINKPLSLKDTMGITGERTNFKTVIKAWYTDTGEVLFTTHNI
                     MTLAGGGFIARLLFDIDEPEKTPTYNSMLDFTFANSEESNTENKPEKVCLFCVGTDGC
                     GRENSQVYAAKYASWINPAYTDTYGGIVPFRYTTPDTDLTPVQRDYTKTGTYFGRKEK
                     SDRIAYYFKKFDSNPVFTQQFTDGTPIDANVYTTQESTDMEVESIVSMQMSITKDDCR
                     DFFFYGTGLNDARINSISLCTGYVKTDGKLSDTVDNAEYMNIRPVTRLNVPNESVW*"
     gene            250671..251927
                     /locus_tag="js4906-24-2_S17_scaffold_16_prodigal-single_23
                     7"
     CDS             250671..251927
                     /product="DNA-directed RNA-polymerase beta-subunit n=1 Tax
                     =Yersinia phage phiR1-37 RepID=G4KKG9_9CAUD"
                     /codon_start=1
                     /transl_table=11
                     /translation="MAVSTNKRVARKITNKDEVDYFLNLSQKDVESLSKLMETFGTLN
                     GKAPKYNTYDIITIPPNSYGIGNKKNKNAFTTTLGRWWFNKCFIEQDLFDLFHYINKP
                     INKDVLGDMNDQISYAIMEDRLPLSALKRYLMRQQKFQPYCNILCSGFTTNMLTISYK
                     IDKMKKQLEKKYADELADPERNMYAADKIEKELLDYAKKELKDDISMDMYDSKAKGSF
                     ANNFKNIFVMKGAIKDPDPTKGYDVAMSSYIDGISRDDYSKLAKALAAGPYSRSKKTP
                     EGGYNEKLLLRAFQHLTLAPKGTDCGTKRTIEITLDKYNIKLMMYSYIVEGNKLIELN
                     STNKDKYLGKTVRMRFASLCEYKEPNKICNVCAGNLFYRAGFKDIGVAMPQVASALKL
                     KALKAFHDSTVKLHEIDVWKAFGLKK*"
                     /db_xref="UniRef100_G4KKG9"
                     /db_xref="G4KKG9_9CAUD"
     gene            251932..252180
                     /locus_tag="js4906-24-2_S17_scaffold_16_prodigal-single_23
                     8"
     CDS             251932..252180
                     /product="hypothetical protein"
                     /codon_start=1
                     /transl_table=11
                     /translation="MRIELVRKNGNEFYFSNNYKYRMNARIISIDINGTRVKQSDYKM
                     IGPRGVKLNIPIDAESRVYANVLPIRIGNILMVKYKKR*"
     gene            252305..252742
                     /locus_tag="js4906-24-2_S17_scaffold_16_prodigal-single_23
                     9"
     CDS             252305..252742
                     /product="hypothetical protein"
                     /codon_start=1
                     /transl_table=11
                     /translation="MIIRVDDDECLLFEKNRICCVPTTEEEKEFIKNSTDEHGNIKPS
                     VYDMLYNYRDGIVDNIFHDSYGDDNRDAYIASQIIKDEVERLRDKEEDKWTIKKLPFL
                     KPSTLCLIDLFYTINNNREMTDKIIKAGIDILLKDTEEEKWYK*"
     gene            252730..252933
                     /locus_tag="js4906-24-2_S17_scaffold_16_prodigal-single_24
                     0"
     CDS             252730..252933
                     /product="hypothetical protein"
                     /codon_start=1
                     /transl_table=11
                     /translation="MVQVACVKYNTITDRDYSIESLINERITEIQTEDKGKIIDVKLT
                     STGDHVYMNFVALILYEVKENTK*"
     gene            252930..253382
                     /locus_tag="js4906-24-2_S17_scaffold_16_prodigal-single_24
                     1"
     CDS             252930..253382
                     /product="hypothetical protein"
                     /codon_start=1
                     /transl_table=11
                     /translation="MKLAFDRKGLIKDHKCSNVIAIPTTAKEKRFFSFCKDANGNYKP
                     FVYNALYDLDEQIIDNPMSDIYDNHGNLVWNSEIIMDMVRDAKQESDLGAIPKPSNIC
                     ILSLYYTFSKRYNKVRRLNLLYKRMINLWHNQSIVVSREKGDTNDDTK*"
     gene            253366..253647
                     /locus_tag="js4906-24-2_S17_scaffold_16_prodigal-single_24
                     2"
     CDS             253366..253647
                     /product="hypothetical protein"
                     /codon_start=1
                     /transl_table=11
                     /translation="MMIQNNTDYELKIIDEKGKEVYTLYNDNDIEMNVDIRRMLDWKI
                     KYPDGKIMHLFDIFNEALTHVDINLKGIPECSYDDGCIFAMNTMPHHIQ*"
     gene            253677..253901
                     /locus_tag="js4906-24-2_S17_scaffold_16_prodigal-single_24
                     3"
     CDS             253677..253901
                     /product="hypothetical protein"
                     /codon_start=1
                     /transl_table=11
                     /translation="MTDEKKELRHVVNRIDKSNTHRIKRNYYPDDSPTESSGVAGVLS
                     DIANILFDLKIKFKKDDSGIHIKIDKDKNK*"
     gene            253968..255296
                     /locus_tag="js4906-24-2_S17_scaffold_16_prodigal-single_24
                     4"
     CDS             253968..255296
                     /product="DNA-directed RNA polymerase {ECO:0000256
                     |RuleBase:RU004279}; EC=2.7.7.6
                     {ECO:0000256|RuleBase:RU004279};;  TaxID=331278
                     species="Viruses; dsDNA viruses, no RNA stage;
                     Caudovirales; Myoviridae.;" source="Yersinia phage
                     phiR1-37.;""
                     /codon_start=1
                     /transl_table=11
                     /translation="MELNLTVNYPVSKKFTFQTRLLRLNLDEEKAKDLISGKGFIIDE
                     PEDDKKAIDVGLKSDNSIFSSKFTKTMQDPDAFTDRYSCKCKRTQGKNYEGMICPYCH
                     SRVIYVGEDFEMTGWITLKEGYPIIHPNLFYVLESYIGKDQFASIVEPIIDLDENGKP
                     VQKYSSKIIKSTAKRSTRKTKLDEKYKGIGLIEFYHRFDEILEYFHKKNKNKKPDYYQ
                     DILENRDKIFIHSIPVYSTALRPFDRRDGRFTYEKTNGIYNMMAKLAAKINDDTLSIY
                     RIPKHRNVLLWNLQQRYLELYTEVINICKDKNGVIKRLIGGRCGFTSRSVIVPDPKLR
                     VDQVTLSYFTLLELLQQTVINILVRTYNISYNTAYMRYKQGLLKEDKRIRDIIQNIID
                     TSGINVLINRNPTINYGSILAVQCVAINDDYTMGMPLQILATMAADFDGK*"
                     /db_xref="G4KKL2_9CAUD"
                     /db_xref="UniRef100_G4KKL2"
                     /db_xref="2.7.7.6"
     gene            255509..256198
                     /locus_tag="js4906-24-2_S17_scaffold_16_prodigal-single_24
                     5"
     CDS             255509..256198
                     /product="HNH endonuclease n=2 Tax=unclassified
                     Mimiviridae RepID=G8ECV8_9VIRU"
                     /codon_start=1
                     /transl_table=11
                     /translation="MSEEFKNYPFNAKYIINNLGNKIINTENGEIINQYNLGGYRATQ
                     IDGKRELVHRLVALTFIGIPPDYDKLQVNHKNGIKNDNRAENLEWCTNSENVLHAYRN
                     NLISKKGIEYSDVLKCMICKALEDGKTTKEISVLFNIPYTDNFKKMISKVRTNYRWSN
                     ISAYYSINEAITPISTIENICELIEKDNNITAPQIAKAINVKYDARFATLISSIKNKK
                     QWVKISNNYNF*"
                     /db_xref="UniRef100_G8ECV8"
                     /db_xref="G8ECV8_9VIRU"
                     /db_xref="seec:CFSAN002050_04245"
     gene            256402..256590
                     /locus_tag="js4906-24-2_S17_scaffold_16_prodigal-single_24
                     6"
     CDS             256402..256590
                     /product="hypothetical protein"
                     /codon_start=1
                     /transl_table=11
                     /translation="MEVFNPRNSMMISRNDGTFNNDMNIFKDMIINANGLINIGRDNY
                     SIGQKQKIQQLKEKYNID*"
     gene            256669..258003
                     /locus_tag="js4906-24-2_S17_scaffold_16_prodigal-single_24
                     7"
     CDS             256669..258003
                     /product="Uncharacterised protein {ECO:0000313|EMBL
                     :CRH82687.1};  TaxID=813 species="Bacteria; Chlamydiae;
                     Chlamydiales; Chlamydiaceae; Chlamydia/Chlamydophila
                     group; Chlamydia.;" source="Chlamydia trachomatis.;""
                     /codon_start=1
                     /transl_table=11
                     /translation="MGFNHDNPQYLVTTHDSPIKDLKRFKNEYAMSLCIPSVSSSYSI
                     CVEYMRKWFKNKFQPDFFKSEYIAGRNILRDFLSNDMINNIRKNKPALAIRPRMDYTF
                     NRENTDLYLLGRNIINNRTRFKDCFFVNPTNKNMVSLTLEQWKVDFEFRIKVSSFNTA
                     MDLYKFMQIACRANATETRYAEIDFNVPKALMLAIAKDSGFEIRNEQVVDNCKFLSFL
                     NKNSRLPFVCKFRGTKGEYEYFIKLTDMYVHLRCGDIEVDEGEREGQTDNNFVVSTQI
                     ECLFPAPKFYAYYAKDKHDFALIDKALKCTIYNLYIGAIPFKNDKGWNQYMTTDYIED
                     NDIYEQHKPSTIHFKELIQSRNENSLFDIAEYTKSIFISPSVFMDVKLFNGLSEVPIQ
                     IDWNTYTISTNQPLVERTSELVFYIDLEFINNYAINTQKGYSNRVKDQNNNI*"
                     /db_xref="A0A0E9FIZ5_CHLTH"
     gene            complement(258034..258315)
                     /locus_tag="js4906-24-2_S17_scaffold_16_prodigal-single_24
                     8"
     CDS             complement(258034..258315)
                     /product="hypothetical protein"
                     /codon_start=1
                     /transl_table=11
                     /translation="MHIFYALMAISLLLISLYKLQYGNINDSLKENASIRGNVNLLYL
                     QSSIKKENSVLTSIYSNNTNSNFDKAAIQAIINEPKIVGNVIETKILAR*"
     gene            complement(258359..259009)
                     /locus_tag="js4906-24-2_S17_scaffold_16_prodigal-single_24
                     9"
     CDS             complement(258359..259009)
                     /product="hypothetical protein"
                     /codon_start=1
                     /transl_table=11
                     /translation="MMVYELKSIPLYTNSSEQSYGWFIIYNNHSIVYEHTSYAHIQYS
                     TISKDDINLFGLYGNDFKLVSNFSDGSMYIYWKDNLIAKFNFLLSNKAIETNLNSHVY
                     HCRPFHLKSFIYDFNMFNAINSNGYMTNKYYSGYNGLILANNYPLKVKQYFSIDLMDH
                     PKELAIITKLEKIKDIEYPKDNFIFSVIKNNKISKDNVQLNLLNDNVFKHKTIFKL*"
     gene            complement(259009..259515)
                     /locus_tag="js4906-24-2_S17_scaffold_16_prodigal-single_25
                     0"
     CDS             complement(259009..259515)
                     /product="hypothetical protein"
                     /codon_start=1
                     /transl_table=11
                     /translation="MASATPIITICDRDDREISSPWGVGTLDVNNGSAVPQSETKEIH
                     IWNNKGGIESAADLVSSYITTKNINGDNLNEQLVTDKWVQANYKNESISALNGFHAIG
                     GDDILEICSDSATGIDKENHVISGTANSGSTTDTSNFATVRLKVVPKINALKGLHQFK
                     VRISGYYT*"
     gene            complement(259554..260801)
                     /locus_tag="js4906-24-2_S17_scaffold_16_prodigal-single_25
                     1"
     CDS             complement(259554..260801)
                     /product="Uncharacterized protein n=1 Tax=Azospirillum
                     brasilense Sp245 RepID=G8AXM6_AZOBR"
                     /codon_start=1
                     /transl_table=11
                     /translation="MPETKYFLDAAGLARFKTKQDAANEGKFLGINAKAKTAGAADTA
                     AKLAAAVAINGVLFDGSKAITVEDATKLSLADAEKLYLKKATADTTYLPLHGTADKAT
                     KLANQVKINGVLFDGSADITVEDATKLPLHGKADTAGTADTAAEATHAAAADTATKLA
                     AAVTINGVDFDGSKAITINAVDSTARIAESEKGVANGVATLDAAGKVPAAQLPSYVDD
                     VKEFENKAAFPETGESDKIYVDIDTGSIYRWSGTQYIQINASVASADTAVKLATARKI
                     AGVPFDGTADITIPAGNVGAFTKEETNTTFLSKADATTTYVAITPGKDLSDNNFTTEL
                     LTKLNGIEEGANKYVLPQASSTTLGGVTVGSNITVKTGTISLAKENVIAALGYTPSDS
                     AAEVPVEAISDTEIDKLFTGTAE*"
                     /db_xref="UniRef100_G8AXM6"
                     /db_xref="abs:AZOBR_p330036"
                     /db_xref="G8AXM6_AZOBR"
     gene            complement(260862..262166)
                     /locus_tag="js4906-24-2_S17_scaffold_16_prodigal-single_25
                     2"
     CDS             complement(260862..262166)
                     /product="hypothetical protein"
                     /codon_start=1
                     /transl_table=11
                     /translation="MAYLKTLWLVDGIRNKLYKYEDNELQQESYTIPVVNTCVPVGDC
                     KVLVSTDQSNVYILSPTGYLFKFNTKAETFVKTIRLTDGSSGIAQGVLHECNTSPIFV
                     SNYNENTVSVIMDDTIKYDIPVGLGPTNIIVDSNGSAYVCNSIENTISIISYQNCKYI
                     CYKKIRLLSNPIDVCIDKHNTLYVLCKDSKIYKLMANDKSCKRLSFDVGEQPSAITVD
                     NQNNIIVTNYGEGTITIIDPNSIIKTVGLQEFHPIAVDGDIDDNIFVITSHNIIIEIN
                     QAGRIINKFYANIPASITTLNDFTGMKTSKALYAANNPGGKPTTKDDLDELKKQLDNK
                     IQNYPNKDAFPYPSSNPDSKALYIDDENGTIYRFDKDKKEYKVLYGTSIVNARYDDSS
                     ETSLSLVSVNGTVKPLELKDITNTVLSKYNTILDSEIDKMFE*"
     gene            complement(262208..262639)
                     /locus_tag="js4906-24-2_S17_scaffold_16_prodigal-single_25
                     3"
     CDS             complement(262208..262639)
                     /product="hypothetical protein"
                     /codon_start=1
                     /transl_table=11
                     /translation="MLKDVVLDEELLLILIIITISLIGSLVKNYYELLYHHKRMKVGL
                     IILSTVSTSILDYSISSHLLKILGYRPFIGVTFFLGLISMELLGKLSNLNDVFLIIKV
                     IIFRDKDDIKKLLSNKNDDDKNKQNHTDNSTHNNINITIKK*"
     gene            complement(262639..263598)
                     /locus_tag="js4906-24-2_S17_scaffold_16_prodigal-single_25
                     4"
     CDS             complement(262639..263598)
                     /product="hypothetical protein"
                     /codon_start=1
                     /transl_table=11
                     /translation="MNKDSKIFHLLLVLIPIFCFIIISDIFVSDIRSIKQDTSENIQT
                     LEEKKTESIHYIVDNRIRQAKLQNAYIESAFTSYIEENYNTTQLQKEMNSDVLDNKII
                     NILSNIIIYDTKITSIFETHYSDHILFISNKNGIINIYNLSSNNPEIMFTNWDDYIAK
                     KNNTQLTSSAIDKLINKEDSVLVWESSIATKNNILNTEYTTSSEETIDKIIQTDNSFE
                     YRYYNILVPTYVNINNQDDTYDFIIVREINLYKTLEPLSYNINKYDTIIEDYKHEMSN
                     LLYITILFSISITISLSISIIIGVLKTNNYIKYKFKFKKDGDK*"
     gene            263724..264677
                     /locus_tag="js4906-24-2_S17_scaffold_16_prodigal-single_25
                     5"
     CDS             263724..264677
                     /product="Uncharacterized protein n=1 Tax=Xenorhabdus
                     nematophila (strain ATCC 19061 / DSM 3370 / LMG 1036 /
                     NCIB 9965 / AN6) RepID=D3V9N4_XENNA"
                     /codon_start=1
                     /transl_table=11
                     /translation="MAEVDNENKITFEELAPSLQELFKNTVTKDSYDELVKKLNSIAD
                     NSTNITDQFVKKTEVWEAFHKLEDNYNPGTSDADWNSQGMYIANYNRPTISNQPASSG
                     QLINIPYDKDINYSTQLFISQPDGELYIRASNGNINNTKFKRVMTSDDVSGVPAVGRV
                     IFYAYNVNPSTEYPGTHWVRISDAYVKIGSPSVEEVNIKNSASDVTTKTGSATIKIAE
                     ANLPPHNHTATTSTNGAHFHDSGWGDDSADPSRARNGVYDNTRNNHGTNRADQNNRKY
                     NTSTDGNHSHTISSVTSPNCKSTPIPNNPYGAVLAAWYRVS*"
                     /db_xref="UniRef100_D3V9N4"
                     /db_xref="xbv:XBW1_1409"
                     /db_xref="A0A0B6X6M1_XENBV"
                     /db_xref="D3V9N4_XENNA"
     gene            264689..266095
                     /locus_tag="js4906-24-2_S17_scaffold_16_prodigal-single_25
                     6"
     CDS             264689..266095
                     /product="hypothetical protein"
                     /codon_start=1
                     /transl_table=11
                     /translation="MNDNKKEIRRIRLEDLDSSLQNILLNRISKDDPTWKKLQEIIDD
                     LYKKTHTEKKNITITINQSDNQTIHVYVPKKIGGIDYTSTFTCLTGTTYEAEVIAENG
                     YNPGTLNVSRSGVFTNNKTINATSATKSNATVTITQSDNQTIHVYTPKKEGGTDHTST
                     FTCPRGTTYEAEVIAENGYTAGALNVNENGTINSDMSINANPAISYAKITIVQSANQT
                     IHVYTPRKSGGTDHTSSFTCSVGTTYEVEVIADNNYIAGTPNTNGGTFNSNMIISATG
                     ATVATAKVTIVQSDNQTIHVYTPQKSGGTDHTSSFTCPIGTKYEAEVIADSGYNPGTL
                     NVSGGGVINSDRTINATSATASVPTGYLVNEPYWITDGFAYEDITIPDGIHVIEVYLE
                     ANSHHYPEVFMRIYSKTKEWGHSDTDSYVQIYENIGVTPNKRYIVSVDLDPGGAIETF
                     YIKYSPEINSRTPSVTDY*"
ORIGIN      
        1 ATATGGGGGG GGGGGTAACT ATTAGTGCCT CTCCAGCAAC TGAAATAGTT ATACCGACAG
       61 GGTATTTAGT AGATGAATCT AATGCAAATA CAGATTATAT TATTAAAACT ATTACAATTC
      121 CTAATGGCGT AAAAGTGATT AACGTGTATG CATCTTGCTA CTCAGACGAT AATACAGATC
      181 CAATATCTAT TAGTGTATTT AGTAATTATA AATCTTGGCT CAGTAATGAT AGCTACTATG
      241 ACGTTGAAAC CGACGGATAT ATTGGAGTAA CTCCGAATAA ACAATATACT GTTACGGCGT
      301 CTGCTAATGC ACATGATGGT CATGCTTATA TAGATAGATT TTATATAGAA TATTCTCCTG
      361 AAATAAATAA TAAGACTCCT ACAGTTTATG ATTATTAAAA AAAAGAAAGG ATTTATAAAT
      421 TATGGCAACT TTAAAAATTA TTCAATCTGC TAATCAAGTT ATTACAGTTT CAGATTTAGA
      481 TTCTAAAGCC TATAATGATG GTGATACTGT AGAAACTGGT AAAGAACTTA TTGCTTCTAT
      541 TAAAGCTAGT GAAGGATATA AAGCTGGTAC TTTAAATAAA GAGACTCATA CTGTAGTAGA
      601 ATCAGATACT ACTGTTGAAT TTAGTGCTAC TGAAGCTGTA AAATGCGTAA TTGAATCTAA
      661 CGGTGTAAAA TATGCTACTT TCCAAGAAGC AGTAAATGCA GCTAAACCTA AGACTGAAAC
      721 TACAATTACT CTTTTAGAAG ATATTGATAC TTGTGGTACT CAAGTTGGTG TAGAAAATGA
      781 CCATACTCAA GATAGATATA TTACATTTGA TTTAAATGGT CATACCGTAA ATGTTTCTAA
      841 ACTTCCATTA GTAGGTGCTA GTGTTAAATA TCAGACTATT GCATTTAGAC TTATGGAAGG
      901 TTGTAAAGTT ACTTTTAAGA ATGGTACTCT TACTACTAAC TTTGCAAATT GCAAAATGTT
      961 TATTCAGAAC TATTCTGAAT TAGTATTAGA AGATGTAACT GTAGATATTT CTAAAGGAAC
     1021 TCAGTGTGCA TACGCAGTAT CCAATAACTA TGGTGGATTA ACTTGCAAAG GTAATACAAT
     1081 TATCAATGCA CCTAATACTG ATGGATTCCG TAGAGTGGCA TTTGACTGCT ATTATGGATT
     1141 ATTAAAGAAA TATTATAATG CTGCTCCAGT AATTACTTTT GGTAAAGACT TCACTGGTAA
     1201 AGTAGTAGGT GCTGTAGAAT ATGATAAATC TTCCTCAGCT CCTGAAACTC TTCCAGAAAC
     1261 AAGTACTAAA TGGACTGAAT CAGCTAAGAT TACGATTGAG AATGGTACTT TCGATATTGA
     1321 ACTTTCTGGT GTAACCAATA AAGATACAGC TTCTATTACT ATCAATGGTG GTAAATTTGT
     1381 AAACGAAGTT TATAAAGATA CTACAATTCC TCAGAACTGG AAAACAGAAG AATACATTAA
     1441 GAAAGAGGAA GAAGAGAAAG CAGAAGCTAA AGCTGCTGCT ATTGCTCCAG TGATTAACTA
     1501 TATTTTAGAT ATGAATAATA TGAGATAATT TATTTTAGTT TGTGTATAGA TTAGGGGTAT
     1561 AAATAATAAT GAAATATTTC TATATTGAAG TAAAGAATGA TAATGATAAC TATGTTTGGG
     1621 TTAAGTTTAT ACTATCTAAG TATAATGAAC TTACATTAAA TGACATCGTT TTATCACTAA
     1681 ATCAATTTAT TATTAATACG AATCCATGTG ATGTATTCTT TAATTATCCT AATGCATTAT
     1741 TCAAAAAAGT AAATAATACT GAATATAAAA CTTACAATAA AAAGTCTAAA ATTAGTACTA
     1801 TTACAGTTGA AAACAAAGAT GCTATCTATA CACAAACTTA TTCTTCTTAT TCTGCTATGA
     1861 AAAATGCTTT ATATAATTTA TTAACAAAAA GAAAGGAAAA AGAATGGATA GAATAGTATC
     1921 TATAGAAGAA GCTAAGCAAA TTATTTCTGA TGCATATTCT TATATTTGGG AAAACGCTAA
     1981 AGCGTATGAT AGAGACGCAA AAATTTATTT ACATTGGACC GCTGATAATT ATACGAACGT
     2041 TTATGATGAC TATAATTTCT GTATTGATGG TGAAGGTAAT ATTCACTATA CTGGTGATGT
     2101 AAATGAACCT GTATCCGCTA CATATAAGAG AAATTCTGGA TCTATTGCAA TAGCTCTTTG
     2161 CTGTGCTTAT AATGCTATGT GCTGGCCAGA TGGTAGATAT GACTTAGGGC CATATCCTCC
     2221 AACTGATGCC CAGATTTATG CTATATCAGC TTTAACTGAA GCAGCAGCAG ATGCTTTAGA
     2281 TTTAACTATT GATTTAGATA GAATTATGAC TCATGGTGAA GCTGCTGATA ATGAAGATGG
     2341 TTTATATCTT CATGAACCAT ATGCAGTATG GTCTGATCCA CAGCCTAGTG ATGGTATTAC
     2401 TAGATGGGAT TTAGCTATTC TTAAAGATGG AGATGAATGG CGTTCTGGTG GAGATACCAT
     2461 CAGAGGGAAT GCTATTTATA TTCGTGAACA TAAAGATGAT GATGATGAAG AATAATTAGT
     2521 AGAAAATATT AGTAGCCGTT TATATGGCTA CTAATAATCT TTTTTACATT ATAATAATTT
     2581 ATTTTTTAGG AGGAATAATT ATGAAACCAT TTAGAGAAGT CTATGATTGT GATTCTATCA
     2641 CATTGGATAT TACTAATGAT TGCAATTTTA AATGTGTCTA TTGTTTTGAA AAAGATAAAA
     2701 ATAAAAAATA TATGAAACCA GAAGTAGCAG TAGATGCTAT GAGACTGACA TATAATGATT
     2761 TATCTGGTTC TAATAGAAGG TTCCAAGTCA ATTTCTTTGG TGGAGAACCA TTATTGAATT
     2821 GGGAATGTAT TAAAGCAGTT ATAGATGATA ATAATAAGCA TCATAGATTA GTAGATTATG
     2881 GTATGACTAC TAACTTATCA TTCTTGCCAA AAGACTTCAT TCAATACGTA GATGATAATA
     2941 ATATTGGTTT ATTAGTATCT ATTGATGGTA TTAAACATGT TCATGATAAG AACCGTTCTA
     3001 ATTCATGGAA TCAAGTAGTA AAGAACTTAA AGATTCTTAT TACTAATGGA TTGAAAGTAT
     3061 TTATTGAAGC TAGAATGACT ATCTTACCAG AAGATGCAAA GTATATGTAT GATGGTGTAG
     3121 ATTACTTAGT AAATACTTTA GGAATAGATT CTATTTGTCC TATGCCAGTA ACTGATGTGG
     3181 AATGGACAGA AGAACAACTG AATGATTATA AAGAAAACTA TATTGAATTA GTAGATATGT
     3241 ATGTCGATAA ACTTAATGAA GAAGGTTCTA AGAGAAATAT TGCTATTAAG AATATAGATG
     3301 ACTTTATGAG ACAGGTTATG GAACCAGAAG TATCTGATGA TTTACTTTGT CCTATTGGAT
     3361 TAAATAAATG GTGTACCATT GATTACAATG GAGATATCTA TCCATGCCAT CAATTACCAA
     3421 CTTCTAAAGA TGAAATCAAA TTAGTACAGA AGATTGGTAA TATCTATACT GACGTAGATG
     3481 AAACCAAAGT CCATACTGAT AGAAAAGAAA AACAAGCAGT ATACCAAAAA GAAGAATGTG
     3541 AAACTTGTAA AGCTAAAGGA AATTGTAAGA ATGGTTGCCC TGAAGAAAAC CTTAGAGAAA
     3601 ATGGTGATGA GAATAAAGTC TTGCAATCTT ATTGTGATCT TCATAAGATT ATGACCGATG
     3661 TAATTATTAT TAAGCAAGCT GAGATTCTTA ATGCTACCAA TATTAGAAGT AGATACTTAA
     3721 ATATTCTTAA GACTAATTTA GAGATTAAGA AGTATATCGA TATGATTATG GATACTGCTG
     3781 ATTTATCTAA TACTTTTGCA TTAAAGCTTA GATTGATTCA TCTTAAAGAA ATGATTAATA
     3841 ACTTAGGTTC TGATAATGTA TTCCCTACAT TTGAAGAATA CTTTAGAAAG AAATCTGAAA
     3901 TTCTTATGAC TATGATTTTA TATTCATTGA ATAATAAAGG TGGTGTAGAA GATAATGGAA
     3961 AAGATAGTGA ATAATGGTAT ACACTATAAT TTAGTTAATT CTAGTAAGAC TATTTATGAT
     4021 AACATGATTG AGACTATGTT ATCTAATATA GATGAATTAG AGAAAGACGA ATATAGAAAG
     4081 AAACAAATTA TAGAATATTC TAGAATTGGT GTTCCTAAAA CTGTTCATTC TATTATTAGC
     4141 TTAATCAGCC AAGGTGATGT TATTAAAGCA GATGATGCTA AAGCTATATA TGATTTATGT
     4201 AAATCTATTT CCAATGTATT ACAAGAACAT TCTTGGAAAT ATTGGAATAA CAATGGTACA
     4261 TGTGGATTAG TCTGTCAAGC ATCTTGTCAA TCCACCTGTC AGATATCATG CCAATCCTGT
     4321 CATAGTGGTA CATGCCACGA TAAGAAATGT GGGGGTGGTT TCTAATGGCT ATAGAAGTAA
     4381 TACGTCAATC TGTAAAATAT TATTTACCAG ATTCTCCTGC TAAAGATCAT TTCATTACAA
     4441 ATGATTTCTT TAATAATACG ATAAATTGTT TACTTACAAA TATTACAGAA TTAGATTCTA
     4501 TCAATGCTGT TACTGATAAC GAAATAAGTA GAAAAGGTGG TAATGGCTAT AATGAAACTA
     4561 TTACACAGCT TTCTAGAACT ACTTCAGCAA ACTATAATCA TTTAAAAGAT ACCAACAATA
     4621 AAGTTCAAAA ACAAAAAATA ATTACAGCTA ATGATATAGG CATTATTTAT AATATTGCAA
     4681 AACTTTTACT ACAACAAATG AATTCTAAGT CTGATGATTA TTGGGCAGGC CCATGCAAAC
     4741 TTGTATGTCA AGCATCTTGT CAGTCTACTT GCCAAATATC TTGTCAATCA TGTCATGGTG
     4801 GTACATGTCA TGATAAGAAA TGCGGTGGTG GATTCTAATG TATAAAGAAA TATATTTATT
     4861 TTTAACCAAT CAATGTCCTA ATAGATGCCA TTATTGCTAT ATCAAGTATA ATAATGATTG
     4921 CCTTACAGAA AAAGATATAG ATGAGTGTAT AGAGCAAAAT AAGCCAGATA GAATAGTATT
     4981 CTTTGGTGGA GAACCATTAA TGAGATTAGA TTTAATGGAA TACACCTTAG AAAAGTATCA
     5041 CGATCAAATG AACTTTCAAG TTATAACTTC TAGTATGGCT AATTGGAAAG AGTTTATTAA
     5101 GTTCCAAAAG AAATGGCATA TAGAATTACA AATTTCTTGG GATGGATTTA AAGATTCTAG
     5161 GGTAGATACT TCTGGTAGAA GTATTGCTGA TAGAGTGCTA AATAATATTA ATTATGCTAT
     5221 ATCTGAAGGA TTAGATCACT TTGATATTAA GACTGTAATT AATAATGCTA ATGTAAAAGA
     5281 TATACCTAGA CTCAATAAAT TATTTTATAG ATTAGATAAA GAGTTTCATA TTAACGGGCA
     5341 GTACTGTATT GCTAGAGGTG AAGACCATAA CGATCAATGG TTTAAAGATT TAGAAGAGAA
     5401 TCTTTATTGT ACTTTTGAAG GTACATTAGA GCATCCATAC ACAGAAAATC TTAATAAGAT
     5461 AATGGCATAT ATTAATAGAG CACCAATGCA GTCATGTGCG GCAGGTAAAG AACAGTCTTA
     5521 TCTTACAGAT AAAACTATGT CATCATGCAC TTCTATCGCA TTTACTGAAC AGAAATATGA
     5581 AGACTTTGAT AAAATACAGA AGCGTTGTAC CAGTAAAGAT TGCCAGATAG AGAACTGTAA
     5641 ATATTTTTAC CTTTGCGATG GTGGATGTAG ATATGAAAGA ATGTTAAAGT TTGGTGATAA
     5701 ATGGTTAGAT AATTATTTAC CAGAAACATG TAAACTTATG AAAGTTTATG ATAATCTTAT
     5761 TACTAAATAT TTAGCAAGCC TCAATCATGA AGAATTAGCA GAACTTTATA AAATAATTAT
     5821 GCGATATAAG AATTGGTTAT ATAAGGTTAA TAATGTAGAT ATGGAGGTTT AATATGATAT
     5881 ATTTTTTACC AGAAAGAATT TATAATTATA TATTAGAGAA TAAAGTATCT GATGTAATAG
     5941 ATAAACTTAA CGCTCTATCT GATAAATATA ATTCTTTTAC TACATTTGAA GAATATATTA
     6001 AATATTCTTC TCTGTTTATA GAAAATGAAG ATAATAAGAA AGTATACTCT GATATTAAAT
     6061 CTTCTATTGA AGAATCATTA AAAAATGAAC TAATTTTACT TCAAGAATTT GAAATAATTA
     6121 GTAAGGATTT TATTGGAGAA GAATATATTC ATAATACTAA AGCATTAGAT GATGAAAACT
     6181 ATTTAGCAAT ATTAATTGCG TTTATAGATT TTAATGATTC TAATAAAAAA GATGTTTATT
     6241 TCTCTTATAT GAAAACCTTT ATTAAATATT TTGAATCTCA TGAATCTAAA AACTATAGTA
     6301 AATTTATTTA TTATAACTAT ATTGCTTACA AGATTCTTAT AGACAGTACC TCTAAAGACT
     6361 TTATTACAAG CTCTATGTCT GAAGAAGATA TTACATCTAA ATGCATGAAT ACTATTAAAA
     6421 AGTATTATAA TAAGACTTTA GAGTATTCTA GTGACAAAGA TAATATTAAC TCCCAATTCT
     6481 GCGATTGGGT ATGCTTCTAT ATTCATAATA TCAATCAACT TTTAGAAGAT AATAGAATTA
     6541 AAGTAGACCT TCAAGATTTA TATAATAAAC TTGATAATTT CTTATATAGT GAAATAGGAG
     6601 ATTATCAATA TAAGAAGTAT AACTATGGTT ATCTCAGATT CTGTGATACT ATGCTGATGT
     6661 ACTTATTATT TTCTATCAGT AATACAAATA GAGCAGAAAG AATTACAACT TGTAAAAAAT
     6721 TATTGAATAA GATCATCGAC TTGTTTAATG ACGGTCTTAC TAATATGCCG ACTCTTCTTA
     6781 GAGGATTATC TTACTATGAT AGATCTAAAG TTATTAAGTA TGCAGTATTG TTAAGAAAAT
     6841 ATGCTGCTAT TGCAATTAAT AATGAAAAAA TTTTAAATGG TAAGATTATT AATACTTCAC
     6901 CAGAAGATTT GAAGTTTGCA TTATCTACTG ATATCTCCAC TACTAAGATG GATAATTATA
     6961 CTTTTAATAG AATTAATAAT ATAGAAGCAA TACAGAAAAA TGATGAAGAA GCTGAATTAG
     7021 TAAGCAATTT TATTAAGCTA TTAGGTATGA AAAATGTATG AGCAAATTGA TTTCTTAGGG
     7081 ATAAAATTTA ATGACTATTG TAATTTGAAT TGTAAATATT GCTTTGAGAC TAATAACTCT
     7141 AGATCTAGGC ACAATGTATT CAATAAAGGC AAAGAGCTGG TAGAGTTTTT AAAGACCTTA
     7201 AATATCGGCC CTAAGTTATA TATAAACTTA TTAGGGGGAG AGATAACTAT ATATCCTAAT
     7261 GAGCTTTATA ATCTATGCAA AGAGTTAAAA AAGATTGAGC GATATAAAGA TACAACAGTT
     7321 AAGATTGGTA TAGTATCTAA TGGTACTAAT CACAACTTTA TTATGAATGA TTTAATAAAG
     7381 ATAATTTCTC CTGAATCAGT TAAAATATCA TGGGATGGTA TTCATGCTTC TGAAATAGCC
     7441 CAAACTCATC TTACCGATAA ACAGTTATCT ACTATTGTTG ATAAAGTAGG CTGTTCTAAG
     7501 TATAATAATG AAGTTATGAT AGCTATAGCA GTTACTAAAG ACAATATTTG TTATTTAGCT
     7561 GACTCTATTC AATATGCACT AGAACAAGGG TGTAAGAAGT TATCTTACTA TTTTATTTTT
     7621 AATGATGAAT ACTCTAAATA TTATAATACT GAAGAGTTTA AAACTATCTT TATACATCAG
     7681 CTGCATAAAA TATATATGCT GTATAATCAG TATGATTTTG ATTTGGACAA TCTTACATAT
     7741 ATGATTTATA ATAAATTTAT AAATCCTGAT TTTATTTATG ACCATAAATG CAGATATATC
     7801 GGAAAGATGT TTATGGTAGT GCCTAATGGG GATATTTATC CATGCTTACT TTTAAAAGAA
     7861 ATAGATGGAT TATTAGATAA TAATAATGAT TTAGTACTAG GAAATATTTC TACTGGGTTT
     7921 GATTCTAAAT CAATGTCTAA TTTTACTAAT CTATATACTA ATCTTTTAAA TGAAAACATT
     7981 GATAGATGTA TTCAGTGTAA TCATGTTTCA TATTGTACAG AATGTCCATT AGAGACTAGA
     8041 TATATATTTA ACTCATATAA TAAATGTATA TCTAGAAAAG TCATCTATGA TATTGAAAAA
     8101 GAATGTTTTG ATAAGTATAT TAGTAGAGAA TATTTAGATA AAGATACTAG AGAATTTAAT
     8161 TTAGATTACT ATTCTAAAAG ATTCTTATCG GGTAATCAGA ATTTAGCTTT ATGATGTGTA
     8221 TTAACCATGT ATGGATAACC ATACATGGTT ATATTGCGTA TTTTAACATT ATCTTAAAAA
     8281 GGAGGGTATC GAATGAATAA TATATTAATG AAGTCATATG ATTTAAATAG CTCTCCATTA
     8341 GATAATGTTT TATCTAGTGA TGGGTTACAC TTTGATTATG ATAAACCATT CTTTTTAATA
     8401 GCTAATCTCC CTATTAAAAA TAAAACAATG TTTGAAATAA ATATAACTGA TTATTACCCT
     8461 ATAAATAAAA TACAACACAT TCCGTTATAT GTAGGAATTA GTAGAGAGCC TTCATTGGGT
     8521 GTATTAATAG CAGATTATGC TATATCATCT TTATTCTATG ATGTAACTGA CCCTAGATAT
     8581 GAAATACTGT CTAATGAAAT ACCAGATAAT GTACTGTATA TAGATGGTAG CAGTACAGAT
     8641 GCTGATGGTA ATAGCGTTAT AGGAACAAGA AAACCTGGTA TCGGAGACAC TATAGGAGTA
     8701 GCAGTAGATT ATCATACTAA TAAAATTAAA CTGTTTGTAA ACTATAACAA TGAGTATCCT
     8761 TATGATGGAG AATATGATAA ACCATTTTAT TCATATACAC CTCCATTTAA CTTAGCTGAA
     8821 CAACCTAATA TGTATTTTTG TATATACAGT AATATAAATT ATAAATATAT AGAAGAAGAT
     8881 TATAATTTTA GAATAGCTTC TATGGATGAT TTAAAACATA TTTCAGGATA TGTAAATTTT
     8941 GGTAAGAATG GATTAACCCA TCCAGTACCA GGATATGATT CATTATATAA AGCATATTAT
     9001 GAACGTATGG CTGACCAAGA AATACATGCA GAATTAGGGT CAGATGATAA CCCATGCTAT
     9061 GTTTATATAG GTGGTGATAT ATTTAACCCC TATAGTATCC AATGGGATGG AGAATTATCT
     9121 GTAGAAAATG AATTAGAACC AGATACAGAT AATTTAGCTT TAGTAACAGA TGATCCAGAA
     9181 TTTATTACTA CTAAAAGTAA TAAATATAAT ATGAATGCTA ATACTTATAT TAAAGCTGAT
     9241 TATGATTTTG AAACAGGTGA AGATAATAAG TATGGTATTA CGAACTCTTA TAAAGTAGGT
     9301 GGTAATGTAT ATATAAATTA TCCTATACCT ACTACAGATA AAGTATACTT TGAATATACA
     9361 GTTAAAGAAG GGGAATTAAA GGATAGAATA GTAGGTATAC CTATTGCTAT GGGTATAACT
     9421 AGTGTTCCTT TAGTAGGTGA ACCTAGTCAA GAAAAAGTTA CTAATCCTAA TACTATAATG
     9481 ACTGAATCTA TTAGAGTAAA TCTGTATAGA GGTAATTGTT TTATTCCTAA TGGATTGGAT
     9541 AATTCTGGTG GATTTTATTT ATTTCATTTA GTAAGACATT CTACGCAAAA TTCTGATAAG
     9601 AACGATTTAC ATTATCTAGA GAATGTAGAA ACTTCTATAT CCCCAGAACA AGGGAATACC
     9661 ATAGGAGTAG CTTTAGATTT AGGCAATAAT CTTATGGATA TTTATATAGA GGGTATTAAA
     9721 CTAGCTTCTC TAAATTTAAA GTATACCAAA GAAAATATAG ACTTCTCTGA TTTTAATAAA
     9781 GATGATAATG GTAAAATGCA ATATCCATAT TTCTTTATAC ACGATGAAGG TGTATTTAAT
     9841 AATAAAGTAA CAGGTACATT TAATTTTGGA GAATCTAAGT TTGATAGTAA AATTCCAAAA
     9901 GGTTATAAAA GTTTATATGA CTTTTATACT GTGGATAAAA GAAGAATTAT ATCTAAGGAT
     9961 TTAAATTGTA CTGTAAATAT TAACGCTGAA AAGATAGTAA GTAAGTTTAT AGATTCATAT
    10021 CTAAATATAA ATAGAGTCGT AGATGTTAAA TATGAAGGTT TGAATGATAT GATATTATCA
    10081 AACAATAATG TAGATGACTT CTATGCTCAT TATTTTGAAT TCGATACTGA TGGAATGAAT
    10141 GAATTAAACG AACTTATTAG AAAAGAAAAT AATGGATTAA TGCTAACCCA TAAAGAACGT
    10201 TCTTTGGATA TAGACTACTC TAATATCCCT ATTTATAAAG TAAATATAAC TAAATACACA
    10261 AATCAGAGAA TTATAGTAGA ATGTAATGGT AAAACTTATA CTGAATCTTT TGAAGTACCT
    10321 GAGTATTCAT TAATTACAGT AAGAACTGAA GCTATAGATG GAAAGTATAA ATATACTCCA
    10381 GGTACACCTA GTGTTACTAG AGCAGTTATT ACTAGTAATA CTACTTTAAC TGCTACCCCT
    10441 GCATCTTATA AAGAATACAA TGTAATTATT AATCAGGTAC AGAATCAGAT TATTACTGTA
    10501 TACAATTTAA AAGATGGTGT GGAAGAATCA CATACAGCTT CATTTGTAGT AAACTCTAGA
    10561 TATCCTCATA TAAGAGCTGA AATAACTTAT ATTGCAGAAG GGTTTAATAA AGGCGTATTG
    10621 AATATAACTG AAGCAGATAT AACTGAAGAT ACTATAATAT ATTCTACTAA GATTACTGAT
    10681 ATAAGGTATA ATATTACTAT TGAAGCTACT ATAGATGAAT TGATTACAGT TACTGCTGAA
    10741 GGTATTCCTA GAACTAATAG CAAAGGTATT AATAAATTTA CTATTGGTTA TAATAAATAT
    10801 TGCAGAGTAT CGGTTAAATC TATTAAAGAT GGTTATATAG CTGGTAGCTT GTATTATTAT
    10861 GGTAAAGATG GAGTTAAGCA TGATATAGTA TCTTCTATTC AAGTTACAGA GGATATTACT
    10921 ATAGGTGCTA CTAAAGTTGT TCCAGATGTT GTATATATTA CTATAGATAA TTCTGAAGCT
    10981 AATGAAGCTA AGATAGACGT AACTAATGTA GATAAAGTAT CTGACACTAA GTATTCTATT
    11041 ATTAGAAATA GAATAGCTAA TATTTCAACT AAGCCTAAAG CTGGTTACTA TTTCGATCAT
    11101 TATGAGATAG AGTATAAAAA TAAAAAATGA TTTATAGTAC AACTTATATG TAATCTATTT
    11161 ATAGTACTTT TTATACACTA ATATTTATAT CTCTTAAAAT GAAAGGTAAC TAGGTGCTTA
    11221 ATTATGAGCG AAAATTTTAA CTTCAATAAT TCTAACGAAA CTACTACAAC TTCTTCTATT
    11281 CCAAGCTTCT CTAGCTTTAA AAACAAAGAT GGTAGTGAAC CGGCTCAGCA GAACAAAAAT
    11341 TACAACAATA AGAAGAAAAA TCGTATTGAT GAAATTATTG ATCAGCCGAT TACTATTACC
    11401 GCAGTAAACT ATAGAAAGTC TAATTACGGC GATAATAAAG AATATCTTGT TCTTGAATAC
    11461 ACTGATGAAA ATGGTGAAGA ATGCTATACT TCTACAGGCT CTTCTGGTAT TCGTTCTGCA
    11521 ATCGAAAACA AAGGTGATAA CCTTGTATTC CCTTGCAAAG CTACAGTAGT ACAGCGTAAT
    11581 TCTAAACTCC ATCCAGGTTA TAAATACCTT ACTTTGAATT AATAATCAAT CATTTTTAAA
    11641 ACTACTATAA ATAGAGAAGC AATATACCCA ATCAAAGACA TTAACAACAA CTTATTAGAC
    11701 TAGCTCTATT AAAGAGCTAG TCTAATATTT TATGCATTTT TGATATCTGA GATTATATCT
    11761 TTACTAGAAA GACTAGTTCT ACAATATGTG TTAATATCAT TTCCTATAGT AAATTTTATA
    11821 GTATATTTAT CAGAAGAAAG AATAGATATA GGACTAATCA TCAACGAATA TTGAACATTG
    11881 ACATTATTAG AATCAGGTCT TTCTATATAA CTGGTTACTC TAACATAAGA TACTAATTTA
    11941 TTTGTTTCTG TTATATTATC AAACCATACT ACATTAGAAT CTGATGTAAT ACTAATAGTG
    12001 CTTAATGGAG TATCAACTCC ATTTATTTTT ATTATAGGCA TCTCTATTTT TACGTATTCA
    12061 CACCAAGTAG GGAATATTAT ATCATAGCTT TTTTGAAATA AATATGTATT ATTACCATCC
    12121 ATATCAGTAT GCATAGATAA TGGCCATTCT AAAGTTTGAA AGGTTGGTAT AGGTTTTACT
    12181 ATAGGGGTAA TAGTACAATC ATTTTTTACA GGAAAGCTAT ATAAAGCTTT GTTTATAATT
    12241 TCTGTACTCA TATATGTTTA CCCACTTCGT ATCCAAATAA ACCAGCTACA ATACCAGTCG
    12301 TAACTTTTTG TCTTTTTAAT CTACGTTCAG TTCTCTTTGC ATGTTTCACG TAACTGTTGA
    12361 AGGAGTCCTC TAATTTCTTC ATCTGTAGTT GTAAGTTTAT CAAGTTCAGA TTTGCTTGTT
    12421 GTAAGCTCTT CTCTGATGTT TCCAGCAGTG ATTGAAGCGT CGTTATTTGA CTTTGTTGCT
    12481 GAGTCAATAA GTTCTGACTT GTCTGATTGG AGTTGGTCAA TTCTTGATAT ACTGTCTCCC
    12541 ATACTATCAA CTGTTCCTTT AGCTGATTGT ATTGATTCAC CAAGTTTTGA AATTCCTTCT
    12601 GCTGTTCGCT GTCCTTCTGC TTGTAATTCT CTATTTGTGT TTGCGATGCT TGTAGCTGTG
    12661 CTTCCAGCAT CTCGAATTGT GTCAAGAGAG TCTGATACCT CTCCTTGAAC TGTATCAACT
    12721 GTTGACTCTG CTGATTTAAT TTCATTTCTA ACTGTTGAGC TATCATCATA GTTGACGTTG
    12781 TTTGTGTAGT ACCATCCGAT GCCAATGATG ATGAGGCAGA TAATGGTAAT AGTAATAATA
    12841 CGCCTAGGGA TACTTTTAAT AAAGTTTTTG AGTGTTTCCA TTTCATAATA AACCTCCTAT
    12901 ATGAAATATT ATACTTATAA TAAAGTTAAA ATAGATAATT ACAAATTCAT TTTTAAAGAT
    12961 ATACTATATT TATGACAGAT TTAATATATT ATTTATTTTG AAAGGAGAAG TTATTATGAA
    13021 AAAAGTTACG ATGAGAGAAT TGGTAGGTAA GGATATTAGA ATTACTGATT TTCGTATTAC
    13081 TGAGTATATG AAGTCTAAGA AAGATAAAGC TACAGTTGAG TTAGAAGTTG ATGGAGAATA
    13141 TTGTTATTTT GAAACTACTA GTTTAGAAGT ATTATATCAG TTGGCATGGA TTAAAGACTG
    13201 TGTAATGGCT TATAAACTTA AAAGTAATAC TAACAAAATT CGTTTTGTTA AAGCATTAGA
    13261 CACTACCAAT CCTTCTTATG ATGGATCTCA TTATGAGAAA CTAATTTCTA AGGAATTTGG
    13321 TACTGATAAT GGTACTACAC AAAATAATAC TTTTATTTTG CTGCCAAATA GCATGTATAA
    13381 TATCGGTATT GACAATAATC GTTATTTTTG CTTTTATAAG AATTCTGTTT ATGTAAAGGT
    13441 AATTAGAGAA AAAAACTCTA TTTATCTTAG TTTTAATATC TCTCCAGAAA CCATAGATAA
    13501 TCTTATTAAA AATGATAATG CTGCTTATAC TAAAAAAACA GAGGAGATTA TTAAAGAAGA
    13561 GAAGAGTCAT GCTAAAAACT AACTGATTGA TGATATTTAT ATACGAAACG AGGTAAATTA
    13621 TGCATATTAA ATTACTCGAA AATAGTATTG TAGATTTTTT AAGCTTTTAC AACTATAATC
    13681 TTATCCATAA GACTAAGATT AATGCTAATA ACTCTTTAAT CTTTGCAGAT ACACAATTTG
    13741 GTACTTCTGC TAAGATGCTT ATGAGTTATC CATCTATTGT ATATATTATT TCTCTGTATC
    13801 ATTCATCTAA AAATGATAAA GTTGTTAGCA ATAAGTTCAT CCCAACTAAT TCATATATCT
    13861 CTATTGAAGA TATTGAAAAG CTAAAGCATA TCAATCTGGA AAAGATTGAT TACCTAGTTA
    13921 TTGCGGAAAG AACTGATAGT ACTATTTCTG ATATTGATAC ACTAATGAAG AATATTTTGT
    13981 TTGTATCTAA TAAATCTAAC AAGATTTCTT ACAATATTGC AACTGCTGAA GCTAAAGCAG
    14041 TTTATTCTTC TTTAGATGAG AAAAAGAAAT TGTCTAAAGT AGTTAATATT AGTTTCTATA
    14101 AGGAAGAACT CTACCCTACT GTAGAATCAG AAGCTAATTA TAAAAGAACT ACATCTAAAG
    14161 AAAAGGTTAT CAAAAGAAAG TCTACTACTA CCATCCCGAT GAAATTGTTC TTGTGCAACA
    14221 ATGATTTCTT TTACAATGTG CTTTGTGTTT TAGTATTCAT TGCAACTGCT GCTATTATAG
    14281 CAACAGAAGT ATATTACAAT GGAATTACTA AATGTTATCC AATGGCTGTT GCTTCTGTAA
    14341 TTCTTACTAT TGTATTCATT TCAGTTTTAC AGTATGTAAG GATTGATAAC AATAAGAAAA
    14401 AGAAGTAATA GTAAAGGTCT AGACTAAATA GCCTAGACCT TTATTTTTTT TTTATTTAAG
    14461 TTTTATTTTT AATCTTCTAA TTTCATTTGG ATTGGTATTA GAATCTTCTT CTACAAGTAT
    14521 TCCAATAATA TCTTCTGGTT TATTTAAATC CTTATAATAT AATCTAGCTA CACCAGGATT
    14581 ATGAGTATCA GCTACTACAT ATTCATTTTT CTTTGATATA CCAATAAATT TAACCTTAAT
    14641 ACGTCCTGCT AAAGATACAG GAATATAGTT TTTAAGATTT TCTTCTAATG AAACATTATC
    14701 TCCACCAATA AGTTGAGCAT ATTCATCTGA ATGAACACCT ACTACTCTAG TATTTTTAGC
    14761 ACTAGACTTA ACATACTTTT CTTCTTTAGA ATCTAAGTCT AATACAATTA AATCTCCTGG
    14821 TTCAGTTTCT TCACCTTTAG GGAATAATTC GGCATAGTCG TTATATACTG AATTGACTAC
    14881 TTTAGTACAA GTCAATACAC CAGTATCACC ACTCCAGATT AATTGCTTAT CGATAGCATT
    14941 AGTATTAGCA TTTATTTTAT CCTGTGTCAT ATAAGAAATA TAGAAATTAT TATTTTGGGC
    15001 AGGATAAGAA GAAATAGAAA ATCTACCATT TTTAGCAGGG GAATTAGCTA TAGCAGAATA
    15061 ACCGCCAAAA TTACAATTTA ATGCTGCATA TTTCATACCA TTAACCCAAG TATCGGAATG
    15121 GACGATAGAT GTTAATGAAC CAGCCATTGT ATCACCGGCT TTTTTAACAT AAGCCCCCTC
    15181 ACACTTTGTA TCTAATGCAG ATATTAAGTC TTTTAATTCT TTAACTGCAT TTGCTAAATT
    15241 TGTATTTATG ACAGTATTAT TGCCATTGAC ATTACCGGTA AGCCTTTTCT CTAAATCTTT
    15301 TAATTGTTGT TCAATATTGT TTAATTGGTC TTGTGGTACA TGACCATTTG CATCTAATGT
    15361 AGCTAAGCCA TTAGCTATGC CTTTTAATTT ATTAATAATT GCTGTTACTT CTGTATAGAA
    15421 GTCTACAATA TTTTTAGTAT CAGTTTCTAT ATGTATTAAT TCTTTTTTAC CATTTTTAGT
    15481 AACAAAGAAT TGTTGTGAAC GCCAATCTGT AGAGTTTTGA TCCATCTATA TTCCTTCTTT
    15541 CTATCAATAT AATTCATCAG CCCATGAAGA AAGTTTACCT CTATAATTTT TAGTAAGTTT
    15601 ACATTCTATA GCCCATGATT TCTTAGTTAA ATGCTCTATA TACTTTTCAA ATGCTTTTTC
    15661 ATTATTGCCT TTAAAGTTAT CATATTGAGC TGAATGACCT ATTAATGCTA CTTTACAATT
    15721 ATCTGATATT CTAGTTAATA TAAGTTTTAA ATCAGATAAT CTACCATTTT GTGCTTCATC
    15781 TATAATAACA AATGAATTGC AGATATTAGT ACCTCTAAGT ACTATATCAG TGCATAGAAC
    15841 TATTTCATTA TTATCTCTAG CTATATCTAT ATCTTCTTCT CTTAATCCTA AACTAGTGCA
    15901 TGCATTATAG AATGGAGTTG TGTAAATAGA TTGCTTATCG TCTGAAGAAC CTGGAAGATA
    15961 TCCTAATCTT AATGATCTAT CATCTGGTAT TCTAATATAG TAAATCTTAT TCACTTCTCC
    16021 TTGGTTAAAT GCTTGTAATG CTGCTAATAC AGCTACAAAC GTTTTACCAG AACCAGATGC
    16081 AGCATTTACA CAAGTGATGA TATGATTAGA AAAAGAATTA AAATAATCTA ATTGGTCTTT
    16141 ATCTAATTTC TTGTAAGCTC TATCTAATTC TTTGCTATTA ATGTCTAATG ATGATGAATA
    16201 AATATCAGAA ATAGAGGTAC GCTTATTCAT TACAATATCA ACTCTTTCTA TAAAAATATA
    16261 GGAAATAAAA TTACTATATT GTTTTTATAA GCGTACTCAA TAATGATAAC AATACTATAA
    16321 AAGTTTCAAC TTTTAATTTT TTTATAAAAG AAAGGAAACA AATAATGACA AGATTATCTA
    16381 AACCTGTTGC TACTATAGAA ACACTGAAGC GTTTGGTAAC TAATTCTGAT AGCAAATATG
    16441 CAACCAAAGA TTCATTATCT AAAGTAGCTA CAACTGGTAA TTACTCTGAT TTAAAAGGAA
    16501 CTCCTACTTC ACTTAAAAAT CCTAATGCTA TTTCATTTAC TGGTGGTTCT ACAGCTAGTT
    16561 ATGATGGTAG TAAAAGTGTA TCAGTAGCTA TCCCTACCTC ATTACCTGCT AATGGTGGTA
    16621 ATGCTAGTAC AGTAAATGGT CATACTGTAT TAAGCAATGT ACCAGCTAAT GCTAAATTCA
    16681 CAGATACAGT ATACTCTCTT CCTGATGCTA GCACCACTAC TAAGGGTGGT GTTAAAGTAG
    16741 GCTCTAATAT TACTGTAGAT ACAGGTACTA TTAGTCTTAC TAAGGATAAT GTAACTGGTG
    16801 CTTTAGGATA TACTCCTCCT ACCCATGATA CCCATTATAT GACTGGTTTA AAAGTAGGTG
    16861 CAACTGCTTA CGCTACATCT AATGCTATTG CTAGCAATGG CAATGTATAT CTTAATGTAT
    16921 TAGATAATTA CACCGTAAGA GATTCTCATA AGATTGTAGG CTCTGGTGCT ACTACAGTTA
    16981 CATCTGATGC TAATGGGGTA ATTACTATTT CAAGTACAGA TACTAATACT GTATATACTC
    17041 ATCCTAATTC TGGCGTAACT GCGGGTACAT ATAAATCGGT AACAGTTAAT GCTCAAGGAC
    17101 ATGTAACTGC TGGTACTAAT CCTACTACAT TATCTGGTTA TGGTATTACC GATGCTAAGA
    17161 TTGCTAATGG TGTAATTACT CTTGGTGCTA ATAGCATTAC TCCGCTTACT TCTCATCAAT
    17221 CTTTAAGCAA TTATTATACT AAGGGCGAAG TTAATTCCCA GATTTCTTCT ATACCTAAAT
    17281 TTGCTATTGC TGTAGTAACT GATTTACCTA CTAAGAATAT CTCTAACACT ACTATTTATT
    17341 TGAAAAAGAC AGGATCTGAT ACTCAGAACC TGTATACTGA ATATATCTAT GTAGATGGAT
    17401 GGGAACAGTT AGGTACACAG AAGTTAGATT TAAGTGGATA CTTAACTAAA ACAGATGCAT
    17461 CTAATACTTA CTTAGGTAAG TATACAGCAG CTATAAGTGC TAATAAATTA AATAGTAATG
    17521 CTGGTTCTGC TACTCAGCCT ATATATTTTA GCAAGGGTGT ACCTGTTGCT TGTACATATA
    17581 CTCTGGGTAA ATCAGTACCT AGCGATGCTA AGTTTACCGA TACTGTATAT TATCATCCTA
    17641 GTACACATCC AGCTTCTATG ATTACAGGAT TATCAACTGT AGCTACTAGC GGTTCTTATA
    17701 CAGACTTATC TGATAAACCT ACATTAGGCA GTGCTGCAAG TAAAGATGTT CGCAATAGTA
    17761 CTACTTTAGG AACAATAGGT TGGACAAATA ATGCAACGAG TGCTGAAGTA GTACCTACCA
    17821 TTAATACGCT TGCATATTGG AATGGTGCTT TTAATGGCAC TACTTCTAAC TTGGCTTATT
    17881 GTGCTAAAGG TGCATTTGGT TCTATTGTTA CTAAAAATGC TGGTGATTAT GCTGCTGCTA
    17941 GTCATACTCA TTATTATGCA GGTTCCTCTA GTGTAGGTGG TGCTGCAACA TCGGCTAATA
    18001 AATTAAACAG TAATGCAGGT TCTTCTACTA CTCCTACATA TTTCTATAAT GGTGTACCTG
    18061 TTGCTTGTAC AGGAATTAGT GTAGCTACTG TAACTGCTAC TACCACTTTA AATATTCCTG
    18121 GTGGTAAGAT TTGGATAGAA TAATGAGAAT CATAAGTATT AGAATTATCT TATTAGTATT
    18181 TCTACTACTA AATTTGCAAT TTATATCTAT AAGTGCTGCT CATAATCTAA TAAATGCTAA
    18241 TACACAAGAT AAAGCTATTT TTGAATGGTG TATTACAAAT ACTGAGTCAT ATTTAAATTA
    18301 TAAATTTGAA GATTTAGAAG TATACTATTC TAATACGGAT AAAGAATATA GAGAAATATT
    18361 AATAGAAAAT AAACTTTCTA AAGATATGGC TAATAGATTA GTAAGAACTT CATATGCATG
    18421 CGGAATATGG AATACTAATA AGATTTTTTT CAATAAATCA GGTTTATCTA TTCATAAACA
    18481 AAAAGAAATA CTTTGTCATG AATTAGTTCA TAAATATCAG CAAAGTAAAC ATGATGAAAA
    18541 ATATGTAATT ATGAATAGAT CAAAAATAGA ATCAGAAGCT GAGAAATCAG CTTCTAAGAT
    18601 TGCTAAGTAG AAAATAATAA GGAGATAAAA AATGACTTTA TTAACGTTTG TTTTGTTTCT
    18661 TGTAGTGACT GCTGTATTAA CGTTTGTAGG GCAGACTATT TCTTTACAAA GCGTAAAAGA
    18721 AAACTACAAA GAATATTTTA AAAATTCTGT TAAGTATTCT GTAATTTCTT TAATTAGTTT
    18781 GATTGTGGTA TACGTAATGT TATACTAATG GAGGGATATT ATTATGGTTA CAACGATTAA
    18841 GGGAACAATC GGGGGGGGGG GCTAACATTC ACAGCTAGCC CCGCAACTGA AATAGTTGTA
    18901 TCAACTGGAT ATTTGGTGGA TAAATCTGAG TATAACTCTA TTGAAGAAAC CATTACAATT
    18961 CCTAATGGCG TAAAAGTAAT TGAAGTGTAT GCATCTGCTC ATATTGTTGA TAATACAGAA
    19021 CATTATATAG CACTGGATGC ACGTAGTGGT AATGGTAAGA TGTGGTGTTC TAATACTGGT
    19081 ATAACGTCTG TTGAATGTAC AGAATATATT GGTGTAACTC CAAATAAACG ATACCATGTT
    19141 TATGTAGATA CTGGCACTAG AGAAAACGAA GATTGTGATA TAGACAGATT TTATATAAAA
    19201 TATTCTCCTG AAATAAATAA TAAAACTCCT ACTGTAACTG ATTATTAAAA AAAAAGAAAG
    19261 GAATCATATT ATGGCAGCAA CGTTAAAAGG AACTATATGG GGGGGGGTAA CTATTAGTGC
    19321 CTCCCCAGCA ACCGTAAGTA TACCGAGTGG AAGCATATAT ATAAAACCCG ATGGTACCGA
    19381 ACGCTTTACA GTTCCGAATG GAATAAAAGT TCTTTATGTA GAAGGTTTCT ATGTTGGTGT
    19441 TACTCCAGGT TCAACACATA TATGGAATCT TCAAACAGAC TATGTAGAAC CTCATCATGT
    19501 TATGGAATAT GAAATTTATT GTCTAACCCA TAAGAAGCAC AATGTTGCTC AATGGGAGAA
    19561 ACCTGCTAGT GGTGAACATG ATAGCTATGG GGCAACTATT TCATGGTCAT CTGAAATTAA
    19621 CAACCATACC CCAGATAGTT ACGATTATTA ACATCACAAG GAGATAATTT ATGAACTATC
    19681 AGCAAACTGC AAAAGAAATC GTTTTGAATT ATGCAAACAA ACACATTGAT AAAACAGACA
    19741 ACGTACAGAT TACGTTAGAT GATGTTTACA TTGTTTGGTT CTGTAAAACC TTGCAGAACT
    19801 GGAAAGCATT GGTGTCAACC ACCTTGCCCG ATGGTATGTA CTACGAGGTT ACATACAACG
    19861 GAGATAAGAA AGAAATATAC CTCGATGCAT ACAAGAAGTT TGAAAACCAG AAGATTGATG
    19921 GTGTGTCAAT CTAACATAGG AGGTGTTTAC TATGTTTAAG TTCTTAATAC ACTTATTAGG
    19981 TGGTTATACT TCATCTGAAT ATAATCAGCT TTCATTAGAG ATAGATTCTC TTAATAATAT
    20041 CTTAGCTGCT AAGAATAATG AAATAGATCA TCTTAAAAAA GAAAGTACTG ATTTATCAGA
    20101 AAAAATAAGT AAATTACAAT CACAAGTGGA TTCTTTATCT AAGATAAAGG ATTCATTTAT
    20161 TATCCATGTA GATGGTGGAA AGGTTTGGAT AGAAAATGAG TAAGATAGCT AAATCTCTTC
    20221 ATTATCAGAA AACAAATGGT ACTTCAGGTA CTTGTGCTTT ATATACTTCT AAAGATGACT
    20281 GTGCAGGATA TTCTACTATT AATTTAGAAG TAGATGGTGC TAATGTATAT GCTGGTTTAG
    20341 GCACTTCTCT TACAGCTAAT AATGCTTCTG GTATTAGAAT CCAGAAGAAT GGTTCTACTA
    20401 CTAAGTATGC AATATTAAAA TGGACTCAAG CTGCTATGAA TATTACTCAA GTAGCTAATC
    20461 AAACTATTAG AGTCACTAAT GCTTCTGGTA CTGCTGTATC TACAGGTACT TTATTATCAA
    20521 TGAATACAGC TTTAACTATT ACTTGTACTC CAGCTACAGG ATATAAAGCA TCTTCTCCAA
    20581 CTATTAATGG TACTACTGTA ACTAGTCCAT ATAAAATTAC TCAAGCTAAT ATTGAAGCTG
    20641 GTAACTTTAC ATTATCTTGT ACAGCTGCTG CTAAACAGAC TTTTATATTT TATATTAATC
    20701 AATCAGCTCA TCAGACTATT ACTGTAACAT GTAATGGTGT AGCACATACT TCTACATTTA
    20761 CCGCTACATA TGGCGATAAA TGGACTGCTA CTATAACTCC AGAAACTGGG TATAATGCTG
    20821 GTAAATTATC TGCTACTAGT GGTACTATTA CTGGTTCTGT AACTGTATCT GCTACAGCTG
    20881 CTGCTATTAA GACATTTACT CTGTCATTTG GAGCAACTAC TAACCAGACT TATGTAGCTA
    20941 CTGTAGGTGG AGTTGCTAAA GCAGCTACTG CTAGTGCTAC ATCTTATACT GTAAATTATG
    21001 GTACTAAGTA CTCTGTAGCT TATACAGCTA ATAGTGCTAC AGCTGCTTAT ACATACACAG
    21061 CTTCTAGTGC AGTAAGTGGT ACAGTAACAA ATACTACATC TATCCCAGCT AAAACTGCTA
    21121 GTGCTTCATT AAGATACTAT ACATTAACTG TTCCATCTAC TGCAAATCAG TCTTATACTC
    21181 TTAGATTAGC AACAAATAGT TCATATGGTG GTACATTACC GTCTTATACT ACAACAGCTA
    21241 CTAAGAGTTC ACAAACTTTA AGTGTTCCTT ACGGAACTAC TTATAGTATT AGCTATACTG
    21301 CTGATAGTGG ATATAACCCA GGTTCTGCAA AGTCTGGTAC TGTAAATGAT AATACTACGG
    21361 TATCTCATAA TGCAGCAACA GTAGCTACAG CAACTGTAAC TATTGTTCAG TCTGCTAACC
    21421 AGACTATTCA CGTTTATACT CCACAGAAGT CTGGTGGTAC AGACCATACA TCTACATTTA
    21481 CCTGCCCAAT AGGAACTACC TACGAAGCAG AAGTTGTAGC TGCTAGTGGA TACTTACCAG
    21541 GTGATTTAAG CGTTAAATAA TAATAGAAGA TAATAGGAGG GATATTATTA TGGCAACAAC
    21601 GATTAAGGGA GTAGTGGGGG GGGGACTAAC AATTAGTGCT TCCCCTGCTA CTATAAATAT
    21661 ACCTACAGGA AAAATAATAT TAAAAGATTC TATGGTTAAT AGAAATTACT CATTAACTAT
    21721 TCCATCTGGC GTAAAAGTTT TAGAAGTTTA TTTATCTATT AATTCTTTAG CTGAAGGTGT
    21781 TGAAGGTGTT ATATACATAG CAAATAATAA AAGTGATAAA ACATGGGCTG AGGTACAAGG
    21841 TTGGTGGGAA GATGGCTTCC CTGATGATAT AACTAACTAT GTTGGAGTTA CTCCTGGTAA
    21901 GACATATTCA TTAAATATTC AAATAGACAT AGATGGTGAC TCTTCTGGAT ATATCGCATA
    21961 TTCTCCTGAA ATAAATAAGA AAACTCCTGA TGTTTACGAT TATTAAAAGA AAGAAGGTAG
    22021 TTGTATATGG CTGCAACAAT GAAAGGTATA ATTGGGGGGG GGGACGACGT TTAGTGCTAG
    22081 TCCCGCTACC AAAAACAGCT TTACTATGAC AGCAGGCTAT TATAGTGATC ATTATTACGA
    22141 CGGTAATGAT CATGAAATAT GGGTTGACAA ATATGGACTC GATACATCAT TATTAAATAG
    22201 CGGTGGCAAG ATCGGGAGTA TAACACCACA AAATATTGGA GCATTTAAAA TTAATGATAT
    22261 AATTATTGAG GAGAACACTT CTAGTTTTGT GGATGGCTCA GAAGAAGAAA CCGATAATTT
    22321 TTTAGTTATA AGAACAAATT ATAAATGCCT TATTTCTTTT AAAGGAAGAA CTTACAGAGT
    22381 AGATACCTTC CAAAACAATT ATTATTTTTA CGCATCTGAG GATTACGATT TTCGTTTTAC
    22441 TGATGGTGAG AAAGTAGAAA TTACATACGA ATTATTATAA AGGAGTTAGA ATCATGGCAC
    22501 AAACTTTAAA AGGAACTATA TGGGGGGGGG GGTAACCTTT AGTGCCTCTC CAGCAACTCA
    22561 GAAAGAAAAA GATTTTATTG TAACGGCAGA GTATTATGAT ACAGATTACC AGTACGGTGA
    22621 GGTCTTTGAA ACCGATTGGT CTTGTGGTTT CGGGACTGTG TATGATGATG TTATTAAAAT
    22681 CGGGAGTATA ACGCCACAGG AAATTGATGG ATTCAAAATC TTAAATCTGC AAGACCAAGG
    22741 TTGGAGTACT ACTGACCTTG AGGATAACCC AGTTGAAGAC GTATCCTGGA TTCTCTTAGA
    22801 AGCAACCCAC AAATGCATCC TACACATAAA CGGAAAAGAT TACAATGTGA CTGAGTACAA
    22861 AGATGGTATA TACCATAGTA AAATCAAAAA TGACCAACTT GGTATTGAAG ATAAGGAACA
    22921 GATAAAAGTT ACATATACAC TCTTATAATT TTAATAGAAT AGGAGAGATC AATTATGGAT
    22981 GATTCAACTT TAAAACCTCA AGCATACCCA TCTAAGGATA AAACCATATA TGATGATAAT
    23041 GTAGCTGATC TTGCTTCTAT AATTCTATTT TATCTTCGTG ATAGCTCTGA AGCAACTGAT
    23101 ACAGAACCTT TTAACAACGA TTCTAATGTA ACTTCTACAG ATTTATCTAT CTTTGATTCT
    23161 TCTGAAGTAA GTAATACAGA TTCTATATTT AGTGACAGTT CTGATATAAG TTCTACAGAT
    23221 TTATCTATCT TTGATAGTTC TGATGTAAGC AGTATGGATT CTTCTGTGTT CATTGATTGT
    23281 TCTATATAAT GTAATTAGTA TGCGATAATG TTCAAGATTA AAATCCCACC ATCATGATTT
    23341 GATGGTGGGA TATTCTATTC TCGATATACT GTAGTATCTT AATCATAATC TATAAGATTT
    23401 GATAATTTTG TATACATGAT GATAAATGAT AAAGTATTAA ATGGTATAAG AGTAAAGGAG
    23461 AAGTATTATG AATTCAACTA TAAAAACACA AACTTATATA GCCAAAGGTA AAGCCCCATG
    23521 GTTTAATAAT AACTGGTTAG ATATTGATAG AGTTATTAGT ATGAATAAAT TAGACTCAGG
    23581 GACTACAGTT GTATGTGATG GTAATGTAAC TGATATGGCT GAGATGTTCC GTAATTTTAA
    23641 TGAACTCACC TCAATAGACT TATCTAATTT TGATACTTCT AATGTAGTTT TTATGGACGG
    23701 TATGTTCTAT TACTGCTCCA AACTTACTGC ATTAGACTTA TCTAATTTTG ATACTTCTAA
    23761 AGTAAAAGGT ATGAGCTGTA TGTTCTTTAA TTGTAGTGAT CTTTATAAAT TAGATTTATC
    23821 TAATTTTAAT ACTTCTAATG TGACTGATAT GAGAAGTATG TTTGATTGTT GCTATAGTCT
    23881 TACTACATTA GATTTATCTA ACTTTGATAC TTCTAAAGTA AATGATATGA CATGTATGTT
    23941 TTTTAATTGC TTTAATCTTA CCACTATCAA AGGTGTTATA GATATGGAGT CTTGTAAAGA
    24001 TACAGATTAC TACAATATGT TCTTTCAATG CTATAAACTT AAAGATGTCA AGATTAAAAA
    24061 CCCACCTAAT AATTTTGAAC GTAATAGCGG TTTATCTTCT TCTCAATATA CAATAGTATT
    24121 TTAAAAGTAT ACTTAGTTAT ATATTATTAT AATAGAGAGT GAATAAACTC TAGTTATTTT
    24181 GTCATAAGGA GGACAAATAA TCATGGAAAG AGACATTGAC GCCATCTCTA TTATTCTTAG
    24241 TAAAGAGGCA TCCATGAAGG TTGATACCTT CATGGATGAA ACCAGAACAC TGTTCGAGCA
    24301 GCTCGAACTT ACCGAGAACA GTGATGCAAA AAGGTTTGTG CATGATATGC ATATCCTTGC
    24361 AATCATGTTT TATTGGCTCG TCGATAAAGG CGAGTACAAA CGGGGAGCGT ATATTGCTTC
    24421 CCAATTTGAG GTGGAGACAC ATGCCTTCAC CGCTAAGATG AGGGTAAAGG GACTCATCTC
    24481 AAATGATGCG GCTGATACTA TGGACAATAA TATCAGCCGG TCAGTGGCTA AAAAGAAGGA
    24541 TGAGCTTTGG GATAAAGCTC ATCCTAAAGC CTGATTCATT AAAAAATAAA AGGTCGAAAG
    24601 ACCTTTTATT TTTTTTTTCA TATTATGAAT AATCTCTAAA ATATTTTATA AAAATATTTT
    24661 TAGTAAAGGA GAAGTATTAT GCCTAAGCCT CAGGTATTTG TAGTTGAAGG TTCTAAACCA
    24721 TGGTTTAGTG ATAGATGGGA AGATAAATAC CATGTAGTTA ATATAGACGA ATCTGTATCA
    24781 GGTCAAGCTA CAGTTACTTG TGAAGGGGTA ACTACTATGT GTAATATGTT TGATAGATGT
    24841 ATTAATCTTA CTTCAATACA CCTATCTACC TTTGATACAT CTGATATAAC AGATATGGCT
    24901 GATATGTTTA ATAGCTGCTT GAATCTCACT TCTATAGACT TATCTAACTT TGATACCTCT
    24961 AATGTAAAAT GTATGAATCA TATGTTTTGT AACTGCCCTT ATATCACTTC ATTAGATATA
    25021 TCCAGTTTCG ATACATCTAA TGTAGAAGAT ATGAGAGATA TGTTTGCTCA TTGCATTAGA
    25081 CTTACTACTA TTAAAGGTGT TATAGATATG GAATATTGCA AATATCGCAC CCATATGTTC
    25141 TATAAGTGTC CTAAACTTAC CGGTATTACA ATTAAAAATC CACCATTGTT TGCTCAATGG
    25201 TAATTTATAC TATAGTATCA TAGAAAAATA CAAAAAAAAA TAAAAGGTAC TCATATGAGT
    25261 ACCTTTTATT CTTACCCTTT CTTGTTACTT TTCTTCTTTA CCAATAGGAT GGTTCTCAAT
    25321 ACTGGTAGCT TTGCGAATAT CTTCGATCAT TTTAGCTTTC TTTTTAGTAT CTTCGATAAA
    25381 CATCATAATG GTATCATCGA TTGGTGAGAA AGTTTTATCT TTATACCAGA TAACTTTAGC
    25441 ACTGATATAA TTAATCGGTT TACCATCGAC AAGGAATGAG ATGAGTCTTG TAGAGTTATT
    25501 AACATCATGC TTATCAAACT CATGAGAAAT CATGACTGGA ATCTCCTGAA GGAACAATGG
    25561 AGATTCATCA TCAAGAATGA TGATAGAATA CAACCCTTCA GCGGCTATGG TATCATAAAG
    25621 TCTACATACA TCATCATCTT TCAAGAATGC ATCTTTAGTG AATGGATCAG TATAGTAAGA
    25681 TCCATCAATT TTATCTACAT TGGATCTTAC CGCAATTTTA AGCAGCTTCA GTGCAGAACT
    25741 AACCTGTTTA GCTTTCCTTG CCAGATCATT TATATATTCA TCCTGTGCAT TAAGATGATT
    25801 ATCAATTTCG TCCATGCTAA TTTTGAAATT TTCAATAACG CTTCTAAGAG ATGTCGCCAT
    25861 GGTATATTTC CTCCTTTAAG AAATATAAAT AAAAATGTAT TGAAGCTAGT TATCTAGCTT
    25921 CAATATAATA CTATATAATT ATTATATAAT TTGATCGTGT TTTGCATCAT ATGCTAAAGA
    25981 AATTACAGGT GTACCATCAA ATGCGTTATC TATTTTGTAA TTCATCCACG CTTCAAAAAT
    26041 AATGTATCGT GCTGTTTCTT CCCAATCTTT TTTACTAAGT TGACTTTTAA TTACTTTTTT
    26101 ATCACCCAGT AAATCAGTTA TAAAATAGAT ACAATGGTCT TTATCACATA CTCCAATGAT
    26161 ATGTGCTTCG CCATATTTAT CTTTTAAAGC AAATCCTGAA ATCGCACAAT TATATTTTTC
    26221 GTCATTTAAA GTATAATTTA CAACTGGAAC TTTGTTTTTC TCTGCTTTTT CAGCAGTTTC
    26281 ATCAAGTAAT TTAAGCAACT TTTCTTTTTT ATCATCACAC TGTTTACAAA TAATCATTTT
    26341 ATCCTCCTTA ATCATAACTG AATGATTCCA CTATATGCAC TATTAGTATC TAACTTTGTG
    26401 ATACCAATAC TTTCTAATGG AAATGCTCCT ATGTTTTCTT TAATAATAGA ATCATAATCA
    26461 ATAAACTCAA TTAACCATTT TGGCGTAGGA ATAGTATATG GAATAGCTAC ACTAGTTATT
    26521 TCTCTAGCAT TATTAGGTGT AGTAGCTTTA AAGAAGTTAA ATAAATATTC TTGATCTCTG
    26581 ACTTTAAAGA CTATGCTATT ATTATCATAA AATGCTTTAA TTAAGAGATT ATATTTATCT
    26641 GGGTATTCAT CTTTAAATCT GCTACTTTCT AATATACTTT TATTAATCTT AGTCTTTACC
    26701 ACAAGTACTG GGCATTGCTC ATCTAAGTTT ATATATGGTT CATTTTTATC TCTAAGAAGA
    26761 TCATATATAA TACTTCCTTT AACTTGCTGA GTAGACATAG GATTCTTGTA ACTTCTAATA
    26821 CTTTTTACTT TCATTGGTTT AAAGTATTCT GTACTACCAT TAACAATAGC TTCTTTAATC
    26881 TGCTTTTCCA ATACTGCTAA TTTATTAATG ATTTTAAGCT GATCAATATT TTTAGACTTT
    26941 AGAATATCTT CATATAGAAT CTTACTTAAT ACTTCTTTAG TAGATTTAGG AATTACAGAC
    27001 TTATCCATTT CCAACCCTTT AATGTCTAAT TGTTTAGATG GGTCATTTGG AATAACATGA
    27061 CCTTCCTGTA CTTCTACTAA GGTAGCATAA TGCTTCTTAG CATCACTAAG CAGCATTTTC
    27121 ATAAACAAGA ATTCATTTTT CATATTCATT AAACAGAATG GATGAGCTTC ATTAGTTACA
    27181 TTATTCATGA TAGAAATTCT ATCAAAGTAA TCTCTAAGCA ATTTACCAAT TACATATGCT
    27241 AAGATATTAA TAATAGAATG TCTAAGACTA TCTTCTGGAA TAACCATTAA TGGATTTCTC
    27301 ATTCTCTTTC TTTTAATAAT TTCATCATTT TTAAAATCAT AAATAAATTC GCTATCATCT
    27361 TTCTTTAAAA TATCTCCAGC TTCGTTAAGA TTTTCTTTTT CCATTAGTTT TACTGCATCA
    27421 ATATCAAAAT GCTTAATTTT CATATCTTCA TTTTTGACTT TATCTGCAAT AAAGGTATAC
    27481 CATGGATTAA GAGTAATAAT ACATGAATCA GTATCAGTAG TTAAGTCTAC TTGTCTAATT
    27541 AATGTTTCTA CTCGTTCAAT CTTATCAATA ATCTGGTATC TATAATAAAC GTATTCTTTT
    27601 ACTATATCTA CCAATACATC TAATTTATCT TGAATATTAG AAGGTGGATT ATTAGGATCA
    27661 ATAAATGGAC TATCTAATTC TTTTAGAATG TCTGTTACTA TTTCTAACGG TACTTCATTA
    27721 TCAAAGAAGC TATATAGATT ATTTTTATAA TATAATCTAT TTAAATCTTC TTGATCTAAT
    27781 CTTTGTACCA TTCTCCAAAT GATTTCCATA TCTTCATCAT TGGGTAACCA TCTATATCCA
    27841 CAACTAAGCA TAAGCTTTGC AAATACAGAT TCTTTAGATA CACTATTATC TAAGATATCA
    27901 TTATCACTAA ACTTTCTATT TGGTTTCTCC TGTAGTACAT GGTCAATAAA AGCAATGATT
    27961 TGATTTAAAG AACCAAATTT GATATTATTG GCTAAGAATG ATTCAAATAG CATAATGGAT
    28021 GCTGTAATAC TACTTCTACC TTGTCTGGTA ATAGATGTAG CTACATATAC ATTATAGAAC
    28081 ACACTAGATG CTGCCCCCAG ACAACCATAA ATTGCATTTG TATCCACTTT TGCCACTAGC
    28141 TGATTCAAAT TATATCTATT ATATTCTTCA GACCCTTTTG GATATTGAAG CATCTTCTTT
    28201 TTAAAGTTGT TTCGTCTATC TGCAAATTCT TGAATCATTT CATATAATGG ATTAGGTCTT
    28261 TCTCCATGTT GTGTAAATAA ACATCCGTAA GATGTTAATA TTGGTTTACG CTCTTGAATA
    28321 TATTCATACA ACTTGATTAA GTTAATATTA GTTCTTTGAT TATGATAGTT ATCATCAATC
    28381 TCTACTTGAT GGTCTTTAAT TCTTCTATTA ATACTCCAAT CAATAGCTCT ATCCAGTTCA
    28441 CTATCTCCTA ATTCTGGCAT TAAAATTTTC ATATTTCTTT TCATAGAATC TTTGTACTTT
    28501 TTAAATATCT TTGCATAATT TTCGTTCATA TTTTTCTCCT CTCTTTCCTA AATATACTTA
    28561 TTTTAAGGTA CTTACGAAAC TTATTTTTAA CTTTAATATT ATAACATCTA AATAAACTAC
    28621 ATCTATTTGT GGTATATGAA TAACTGATAA AACCAAATTA TTATGGAGGT GAATAATCGT
    28681 GTCATATATT GATGATACTC AAGAAGCTGG CATTCAAGAT GCTACCGCTT TATTTGAATC
    28741 CTTTTTTGTC GATTATGTCA ACCATATGGA CGATGAAGAA CGTAAGCAGT ACCTTGAATC
    28801 TGATGAGGTA AATGCTCTCG TAGAAGCCAA AGCTATTGGT CGTAGAACCA TTGTTCGTCT
    28861 TTCTAAACAG GATGATTATA ATAGACGTAT TACTCTTGCA GCTATGCAGA AAGCTAAAGA
    28921 ACAGAATTCT TCTGACTGGA AGAGACTTAA GAAAGCTCAT ATGCTTAAGA AACTTGCTAT
    28981 TGCTAACATC GTTAAGCGTT ATGGTAACAA TGTTAAGCGT GATGTTGTTA AAGCACAGAA
    29041 AGCTATTCTT AAAACTAATC CGCGTTATTA TACCAAAACG ACTTTTGGTA ACAATTAATT
    29101 TTAACTCTTA TTTTTATCTC TCTATTTTAA AAAATATTAT TGCTATCGAG TACAAAACTT
    29161 TTTGGCGAGA GTCATATGAC TCTCGCTCTC TCTTTTTGGT ATTCACTTTA TTTCTCCTTT
    29221 CTTTCTCTTA GAGTAACATA GATAAATTAC AAATAAAAGT ATTACTCAAA TATATATTAT
    29281 ATAATTGATA ATGAAGTTCA TGGGAACTTC ATATTAAGGT TTTTTAACCT TGTTGTTTAA
    29341 AAGGAGGAGT AAGATGTTAA ATAACTATCA AAACTATTAT ATGTTTGCAG ACTTAGTTAG
    29401 AACTGGGAAA TTCTATTTAA GAACTAGTGA TATTACTAGT TCTAATTGGC AAGAATATTA
    29461 TGATGGCATT TTAAATATTC TTAAAGATAA TATTGAAACC GAAGAGATTA AACGATTTAT
    29521 TATTACCGTA GATTTTGGTA ATAATGATGT AGTTGATTTA ACCATCTTCG ATTTGTATTT
    29581 TAATATTATT ATGTGGTATT TGGTTGTTAA GAGTGGTATT ACCTTGGATG GAAGAGCACT
    29641 ATTCTGTCCT AAAGTAATTA ATAGAAAATG CATTAAAAAA TATTTCGATA GATATATTCC
    29701 TATTATTGTA GAGAGGTTTA GTCATATCTA TAAACAGGAT GTGAAAAGAA TTACTATTTC
    29761 TCTTAATAAT ATTATCGATG ATACCTTATC TAAGTTTTCT GATGTAGATT CTTTTTCATT
    29821 CTTCTTGGCT AATACTATTA ATCTTAAAGA TACTATCGAT TTGATGAATA ATATTCCAGA
    29881 ATTCAATAAT CTTGTTCATA CATCGCTTAT TGATAAAAGT ATTGAAGATG TAAAAGATAT
    29941 TGGTATGGAT AAAGCGGACA GAAGCATTGA AATTATCAAG AATTCTAAAT CTGTTTTAGG
    30001 ATATGATCAT TGTTTAAAGA ATTCTTTTGA AACTGGAGAA GGTGTTAGCC CTAGACAGTA
    30061 TAAAGAATTT GCAATTCATA TTGGTTCTAA ACCAGATGGT ACTGGTGGTG TACATCCTCA
    30121 TATCATTGAT AGATCTTATC TTATGGGTGG TTTACAGCAT GTAGCAGACC AGTTTGTAGA
    30181 CTCTGCATCT TCTAGAGTTG CACAGATTAT TGTTAAGCAC AATACATCAT CTTCTGGTAA
    30241 CTTTGCTCGT ATCATGGGTA TTAATAATAT TGATACTGTA TTAAACACTG ATTTGGATTA
    30301 TAAGTGTAAT ACTCATAATC CTATTGTGAT TACTATCGAT AATAGTAAAA TCCTTAGTAT
    30361 GCTTACAGGA AGATATTATA GAACCAATCC AGATGGAATT GATTATTTAA TTCATCCTAC
    30421 TGATACATTT CTTATTGGTA AAACAATTTA TCTTTTCTCT CCAATGACTT GTGCATCTGC
    30481 TGCACATGGT CATGGTATTT GTAAGAGATG TTATGGAGAA CTTGCTTATA TTAATTCTAA
    30541 TCTTAAAGTC GGTAAGTTTG CGGTAGAACA GTTGACTTCA CAGACTACAC AGAAACAGTT
    30601 GTCAGCTAAA CATCTTCTTG AAACCGTAAT TGAAAAGATT AATTGGAATG ATAATTTTAA
    30661 TAAATTCTTC TATGTAGATA ATGTAAATAT GATCTATGTC AATGATAATA TTGAAGCTGG
    30721 TCATATTATT ATCGATCCAA ATAGTATTAT GGATAATACA GAGAATACAG AATCTGATTC
    30781 TGATGAAGAA GATAATATGG AATCATCATT CTCAGATTCT TCTCAGTTTA CAAATTATAT
    30841 TACTTCATTT GTATTTGAAG ATACAAATGG TAAGAAATAT GATATTCATT CTGAGAATAT
    30901 GACTGAAATG TTTTTCTCTG AAGACTTTAT TGATTATCTT AAAAGATTAT CATTAGCTAG
    30961 TGATAGAATG TATCATATTG ATATTGAAGA TCTTGTTAAT ACTTTGAACG ATAATGCATT
    31021 ATTCTATATT CAGATTATTA ATAACGATAT CGATAAGAAC TTAAAAGATA TTGAAAGTCT
    31081 TATTAATAAG AAAGATGAAT TGATTGGTTT AGATAAAGAT TCTTTATTAA AGAAATTTAT
    31141 TAATCTGATT ATTAAAGGTA AGATTACTAT TCAATCTGTT CATCTAGAAT GTATGCTTAT
    31201 GAATCAGATT AGAAGTGTAC ATTCTAAATT GAAATTACCA GAATGGGAGC ATGATAATGA
    31261 AGAATATCAG ATTCTCTCAT TAGATCAGTC GCTTACTAAT AATCCATCAG TTATTATTAG
    31321 TCTCTTGTAT AAGAATCTTA AATCTACATT AACCAATCCA ATTACTTATG CTAAGGATGA
    31381 ATCATCTAGA ATGGATATGT TCTTTATGGT ACAACCACAA GAATTTTTAA GTAATGAAGT
    31441 AAAAGCACCT AAGAAACCAG AATTCATTAC ACCGATTTTT AAGTCTTAAT AGAGGATAAA
    31501 AAATTATGCT ATATATTGTA CTTGAAGGTT TGATTGTATT TGTGGTTACT TATCTTTTCT
    31561 TTAAAGTGAC TATTTATACC CCAGTAAATC CAAAGCATAA AAACGATTCT GTATTTTATG
    31621 CTTTGTTTAT GCTGGGAGCT AAATGGTATA TTGCGTTATG TGCTGCACTA GTGATCCTTA
    31681 ATAGTTGTAA AGGTGTTCTT TATACTATAG GATTCATTAA TTCCCCAGCA GATGATTATT
    31741 TCGTAATTTG GTTAAACAGT ATTCTTAAAT AGTGAAAGGA GAAGTTATGT TTTTATCACA
    31801 TAATGTATCT ATAGAGGTTT ATAATACTTG TATACAACTT ATTGGCTATG AAGTAAATGA
    31861 TTGCCCTGAA GTACAAGAAA TGTTTAGTGT ATTTGATAAA ACTTTAAATC AGTATACTAA
    31921 TAAAGCTATG TGGTATGATG CTAAGAATAA GATTCTTACT TTGCCTAGAT CAATGGATAT
    31981 TGCTTGGTTA GCGGATAAAC TTAATACTGT TCCTAACTTT CATACATCAT GGGATCCATA
    32041 TGATGATGGA TTACAGATTA ATCTTAAATA TCAACCAAGA AATGAAACAC AGCTTAAAGC
    32101 TATTAAGTTT ATTTTAGGTA AAGATGAATA TGCTGATACT GCTAGATTCA CTCAGTTAGG
    32161 AGTTAATCTT AATACTGGTG CAGGTAAAAC CTTTGTAACT ATATTTTCAT CTGCATACTT
    32221 TGGTATGAGA AGTATTATGA TTACTTCTTC TACTGGGTGG ATTGAACAGT GGAAAGATAG
    32281 AATTTTAGAA TATACTGATA CCAAACCATC TGAAATTTAT ATTATTACTG GTAGAACTAG
    32341 TATTGCTATG ATTTTAAATG GTATGGTAGA TATTTCTAAG ATTAAATACT TTTTAGCATC
    32401 TCATCAAACT ATTCATGCAT ATGCTACTGA AAATGGTAAA TCTGAAGACT GGACTAAGAT
    32461 TACAGAATTA TTTAAGAAAC TTAGAGTTGG TTTAAAGATT TATGATGAAG CTCATTTATT
    32521 GTTTGATGAT ATTTGGAAGA CTGATTTCTA TACTAATACT AGAAAGACTT TATATCTAAC
    32581 TGCTACTCCT GCTAGATCTG ATAGAGGAGA AGATGCTGTA TATCAAGAAA CTTTTAGATG
    32641 TATGCCTAAG ATAGATTTAT TTAATGAAGA AACAGATCCT CATACAAGAT ATGTATCTGT
    32701 ATTATTTAAC TCTCATCCTA CACCAGGTCA ACAGAGATGG TGTACTAATA GATATGGATT
    32761 CGATAGAAAC AAATATTGTA GTTTTATTAC TACTAAACAA GGTAAAGACT ACTTGTTTAA
    32821 AATCATTACT ATCTTAATGG AAATCATTAT TAGTACCAAT AGTAAGACTT TAATATATAT
    32881 TGGTACTAAT GCTGCTATTA AAATAGTCTA TGATTATATT GTAGCTAATT ATCCATATAT
    32941 GAGTAATAAT ATTGGTATTT ATACTTCTAT CGAGAAGAAT AAGTTTATCA AAGAACAGCA
    33001 ATTAGATAAG ATGATTATTT TATCTACTAC TAAGTCTTGC GGTGCAGCTA TTGATATTAA
    33061 AGGTCTTAAA ATGACTGTAG TATTAGCTGA ACCATTTAAA TCTAAAGTAT TAGCTAGACA
    33121 ATCGTTAGGT AGAACTAGAG ATAGTGACAC TACTTATATG GAATTTGTAG ATATTGGATT
    33181 TGATGCATGT AAAGGATGCT ATGAATCCAA AAAATCTATA TTTGAAAAAT ATGCTACTTC
    33241 TGTAGAAGAA ACATATTTTA GTAAGTTTGT ATGGGATGAT GATAATGGAA AGTATATCAT
    33301 CGATGATTCT ATACTAGAAG AAAACTATCA GGCAGCATTA CAAACTAAAA ATGAAAGAGA
    33361 GAGTAGAATG AGATGAAGTA TAAGAATACA CTGTTTGTTG AACTTATTAA AATTACTGAA
    33421 AGAGGTAAAG ATAAAATTTT ACCTAAAGAA ATGATAAATT CTTTAGTATC ATTATATCCT
    33481 AAAAGTAGAA AATGGTTATT TGAGAAAGTA ATTCCTGAAG TTAATTCAAG AAAAAGAAAA
    33541 ATTATATTTT TAATGGATGA TACAAAAACT ATTAAAAAAG GATGTCTAAT CATTAAAGAC
    33601 TATCAAGGTG AAAAAAAGAT TTGCACTATT TGGGTAAATA CTAAGTTCAA AGATGAGTAT
    33661 GATGATATTG TAAGAGCTTT AATAGATAAG GCTATTGCTG AATTAAAGGT AGATATGCCT
    33721 TTAGTTACTT TATCTAGTAA ATGCAAATAC TTTGAAATCT ACGATAAAAT ATTTAAAGAA
    33781 TATGGATTCT TAGTTTTAGA TGTGAAGGAT GATTACTATA TTAAGGGTAT TAAAGAGTAT
    33841 TGCTATAATG GTGTTTTAGA ATAATAATGC TGCTCTATAC CTATCTGTAT AGGTAGGTAT
    33901 AGATATCAAA GTTTTAATAA CACTACAGTA ATCAGTTATT CAAAAGTTTT ATTTTGTGTG
    33961 TTTTTATTGG AAGGAAGCTT TATGATGAAG AAATTGTATT TGATTATTTT ATTTACGATT
    34021 ATTAGTTTAT TTGGGAATTA TAATACTACT TCAGCTGAAT GGATTGAAGT AGAATTATAT
    34081 GCGTATACGT TAGATTCTTC ACCAAGTGGG CTTACTGCTA CAGGAGAGGT TCCTTATGTA
    34141 GGAGGAGTTG CAGCAAACTT CTTACCATTA GGAACTAGAG TTATGATTAA TGATAATTGG
    34201 TATGTAGTAA ATGATATCTG TGGTACAGAT GGTGCTATTG ATATCTATAT GAATAGTCTT
    34261 GCTGAATGTT ATGAATTTGG TGTTCAGCGA GCTATGGTTT ATGTAGATAG ATAATAAGTT
    34321 ATAATAAATA TTACACTACT CCATATGGAG TAGTGTAATA TTTTATTTTT TGGATTATAT
    34381 ATTATAACTA TGATAATGCA TATAGTTTTT CATTTTCCTA AAGGAGGAAA TCATTATGGA
    34441 ACTCGCTACA GAAATCAAAT TTGTAAATTG TACACCACAT GTAGTCGATA TCGTTAGAGA
    34501 AGATGGAAGC ATCCTCTCTA TCGAGCCTTC TGGGATTGTT CCCAGATGCA CCCAGTTGGA
    34561 AGATAAGTTA GTTTCTATTT ATGGCTTTAC TATCACCAGA CAAACATTTG GGAAAGTAAT
    34621 TGGTCTTCCT GAAGCAAAGA TTGGTGTATA CCTGATTGTC AGCCGACTGG TAGCATCGGC
    34681 TGCAAAAGAT CGCACCGATC TTCTGGTTCC TGGCCCGATG GTTCGTGGTG AGGACGGCAG
    34741 ACCATGTGGC TGCCGTGGAC TGTCGATCAT TGACTGACAG TTCTAAAGAG AGGTTTAGAC
    34801 CTCTCTTTTT TGCTATAATT TACTATGCTA TTCAAAGGAG GAAAATACTA TGAAAGAAAC
    34861 ACTACCGAAA GCAACGCCAA ATAATTTGAG CAGTGCAGAT AAAACGATTA CCTTGCTCAA
    34921 ACTAGTAATT AATAAAGAGA ATACTAGAAT TCTCTTTATT AATTTTGGTA TGTGCGAAGT
    34981 ATTCTTTAGT ATCGATAGTA AGGGATAATG GATTTCAGTT AATCTGTTTT ATAATATTAT
    35041 CGAATTCAAC GCTATTAATG ATGGTGAATT CCTCTGTAAG AGAGATCATG TATCTAGTGC
    35101 TAAAGCACAT GAGGCATTCA ATATTATTAA GGATGTTTGT CCTAAAAAAG TATTAGCAGA
    35161 AGTGTTCGGG TATTTTTATG CAGACAACAA TAATTGATTG CCGTCTATAA AGAGAGGGTA
    35221 TACCTCTCTT TTTTTTTGTT ATAATTTACT ATGTTACCAG AAGGGAATGT CTGTAATAAT
    35281 TTCTATTCTT GCTTATATAT TATTATAATG AATCATAGTA TAAGCTTGAA TAATTCTTTC
    35341 AAGCTATTTA TTCAAAGGAG GAAAATACTA TGGAAAAAGA AAACAATTTT TGTCTTAGAC
    35401 CCACAGCAGA AATGCTGACA GACGAAGGAT TAGTTATTGC AGTGCTGAAG CAGTTACTGC
    35461 AAGACGAGAT GGTCGCACTT ATGTACGACC CCTCTGCAAG ACAGTTTGCT GTCGTATGCG
    35521 ACGGCAAGTA TCGCGTGATC GTCGATAGTG ATCACAATGC GATTCACTTT GAGATCATCA
    35581 ACGATGGTCT TTTCATGACA GTGCATCCAT CAAAGATGCA ACGTCAGATC TTCAAAGAAA
    35641 CTCAGAACGA GTATACTCGT AGAGAGCTTC GAGCACTCTA CAGAAAATTC TATGACTAAT
    35701 TAAATTAGTC ATAGAATTTT AAGAGAGGTT TAGACCTCTC TTTTTTTTTA TTTAAAACAT
    35761 TTTATTAATT TAGAGGAAAG GAGGAAACAA TATTGGCAGA TTTAATATCT AATTTAATTG
    35821 CTCAGCAACA ACCTAGGCAA ATACAATATG CTCCCCAAAA GATATATTAC CAAATGTCTA
    35881 CAGCTAATAA GTCATTTATT AATATGCATT ATTATTTGAA GAGTATTGGT ATTAAGAATA
    35941 ATAAATTTAT GCTGTCTTTA TTTGACCCAG ATTTAGCTGG TGTAGATCCC TATGATCCTA
    36001 GCTTATCTTT GGAAATGAAA ATGAAGATAT ATAGAGAAGT ACAGAGAAAC TATTGGTATT
    36061 TCTTAAGAGA AGTAGTTAGA GTAACTGCTA ATGGTAACCC TAGAGGTGTT AGATATGAGC
    36121 TTAATAGAGG CAACTTAGCC TTTAATTTTT GCTCTATGTA TAATATGAAT TTATTTTTTG
    36181 AAATGCCTCG TCAGGTTGGT AAAACCATGG CAGCTATAGT AAGATATCTT TATGTATATA
    36241 ACTTTGCTTC TGCTAACTCT AATATTACAT TTATGAATAA GCAGAATCAA GATGCTAAGC
    36301 GAAACTTGGA ATCATTTAAA GCCGTTAGAG ATTTATTACC ATCATGGTTA CAATTATCTC
    36361 AAGAGTTCTC TGTGATAAAT GGTAAAAAGA AGAAATTGCC TTCTACTGTA CAGACTATAC
    36421 AGCATCCAGT AAACCATAAT ATCATTAGAA CTGTTCCTGG TGCTAGAAAT GAAACGGCAG
    36481 CAGCTAACTT ATTAAGAGGT CAAACCATTA CTATGTGGTG GGCTGACGAA TGGGCATTCA
    36541 CGGCATTTAA CTCTACTATC TATGTAAACT CTATGCCAGC ATTAAATAAA GCATTTATTA
    36601 ATGCTAAAAG AGCTAATGTA CCATATGGTA TTACTATAAC TACTACCCCA GGCAGATTGT
    36661 CTACTTTTGA AGGTCAATTT GCGTATGATA TGATACAAAA TGCTACACCA TTTAATGAAC
    36721 GATGGTATGA CTTAACTTAC GAACAAATTA TGGATATCAT AAACAATAAT ATGAATTCCA
    36781 TATTTGTATA TATAAAGTAT TCTTATAAAC AACTTGGATT GGGAGAAAAA TGGTTCTACG
    36841 ATCAATGTAA AAACATGATG TGGAAGATGG TAGATATACG TCGAGAAATT CTACTCGAAT
    36901 GGATAGATAC TCCAGAAAAT TCTCCATTTA GTCAAGATGA TTTAGAAACT CTTAGAGGTA
    36961 TGATACATGA ACCTATAAGA GAAGTATTAA TATTAAATAA ATACCCATTC AAAATATATA
    37021 ATACTATACC ATTATCTATT ACAGGGTTAC CTATAAATCC TCCTATAATA GGTGTCGATG
    37081 TATCTGGTGG ATATAGACGA GACTATACTG CAATATCTGT AATAGATTCT AAAACTACAC
    37141 AATTTATCGC TGGTTTAAAA TGTAACTATA TGACTATACC TGATTTAGCA AGAACTTTAA
    37201 TCTGGATGGT TAAAGCAATG ATGCCTAATG CGGTAGTAAA TATCGAGCGT AATGGAGTAG
    37261 CTTAACAGCA ATCTCAGTAT ATAGAGTAAT CTATATATTT TCAAGGTTAA TTGCTAAGAA
    37321 GAAGGTTAGA GCTATTTATA CTACAACATA ATTCGCAAGA ATAAGTGTGA AAGTTTAAAA
    37381 AATAAATAGA TTCCTTTGTT TAGCAGCGAA ATATCTATTT TCTAATAATA GATAAACGTT
    37441 CAACGATCAT CCCTTAACGA GGGAAGTAGA ACCACAAGCT AATGGTGGAA GAAAAATCTT
    37501 GCTCCTATAT AATATAGGAT GGACAAATGA TCTGCACACG TTCTGTAATG GAAGTGCTTG
    37561 GATAACCAAG GATTATAAGT TGCGATTATA ATTAAACATT TTGGGTTTCG GTGCATCACT
    37621 TATTGCTAAA TTAAAAGAAC CAGGTGGGAT TAAAGAGAAT CTTTATTATG AAATTAAAGA
    37681 AAGAGTAATG GAAGAAACTT CAGATGAATT AGGAAGACCA ATTAGAGTAA AGAGAAAAAC
    37741 CAAAGTATAT GGATTAGATT CATCTAAAGG TTCTCGTGAT TTACTTATAG AAATACTTAG
    37801 AGAAAGAATG GAAAGGCATA AAGATAAAAT GCCTTCTCCT ACTATGTATG ATGAACTATC
    37861 TAAAATGGTA GTTAAGAAAA ATGGTAAAGT AGAGCACTCT GATAATTCTC ACGATGATTT
    37921 AGTATTCTCA TATCTAATGG CATTATATGT TTGGTATGAA GGTAAGTATT TAAAAGAAAA
    37981 CTTTAATATC GATAAAGGTG TAATTAAAAC AGAAGATTCT GTTGATGATA ATATAGGTAA
    38041 AGAGTTAGAA CAAAAGTACA CTGAAATAGT AGAAGAGTTT AAAATTCCTA TAGAAGATGA
    38101 AAACAGTACT AGAAAAGAAG TAGATGAGTG TTTAAAAACT TTAAAGATTG GTATGGGTAC
    38161 TATGTTCTCT GAGTTTATGA AAAAACAAAG AAATCAAGAA GAACAAATGC TTATGGATAT
    38221 GATTCAAAAT AAAGCAGTAA GAAAAGCATA TGCTGAATAT TCTCAGATTC CAGAAGAACA
    38281 ATTAATATCC ACTAATAAAG CTAACAAGTT TAAAATACCA GACTCAGTGT TTACCAACTT
    38341 TGGAGAAGAT CCAGAGGAAA TAGCTAAGAA GCAAATAGCT AAAAATATGA ATTTTAAAAA
    38401 CTTTAAAGGT GAAAGATAAA TTAGAGATAC CTCATATAGA GGTATCTCTA TATTCATTTT
    38461 AATTCATTAT TTTACTATAT TATAATGGGA AGGATTTCTT TACATGGCAT GGAGGTTTAT
    38521 TATGGAAGTC AATGGTGTTG ATAAAGCATA TTCATTAGTA GCAGAAGGCG AGCTATCTAC
    38581 TATTCTGTCG AATTTTAATT CATCATATAC TTATGATGTG GTTGATGATC TTATGAGAGA
    38641 AAGATATAAT TCTTTTTCTT TAATCTCTAA GCCTAATTTT ATAGATGAAT TAGAGTATTC
    38701 ATTCAAACAA CTATTAGATC AATTTCCTTC TGATAAAGAC AATATTATTT ATACTAGAAA
    38761 TAAAACTTAT TTAGAAATTA TTAGTAGAAT TTCTAATAAT TCTGGAGTTC AGTTTACTAT
    38821 TGAAGATACA GATTCTGTAG ACATAAGATA TTTAGCCTCT ATTATCTTTG ATTTGTTTAT
    38881 TTCTAATTAT AATGAATATG TATTCAAGTT CTTATATAAT TTTATTGTAA ATCAGAAAGA
    38941 TTTTATCTAT AATCAATTAG ATCTTATTAA GAACAAGAAA TCTAAAGATA TATCTACTAT
    39001 GTATAATAGA CAATATTATT CTAATGATAC TTTAGCCATT ATTAGTGCTA AATTGTATTC
    39061 TTGTATTGAT TTCATTACAG CATTAGATTT CGATTCTAGA ACTACATTAA GTTATATCTA
    39121 TACTTCAGCC GATGAAATTG TAAGAATGAA TTATCTTCTT CAGTATATTG ATTCGTCTGC
    39181 TGATTTATTT AGAATTTTAA TTCTACCAAT TCTTACTAAT GATTTAATTT CACCATCCTT
    39241 AGTAAACTCT GTAAAAATGG AATTACAAAA GAATTTCACC ATAAATAAAG CTAATATTTT
    39301 TGATAAACAG TTATAAGGAG ACTATTATGG AAGAAGAAGT AACTAAAACC AAATCTATTA
    39361 AAGATGTTAT TGAAGCAGGT AATAAAGAAA TAGAAGATGT TAAAATTCAA TATGCTGATG
    39421 AAATTGATGA ACTTATTAAG AAAACATTAA CTGAAAAAGA TATTGAAAAC TTTACTATTC
    39481 CAGAATTAAG TGATGAGCAA TTAAAAGAAG TAGAAGCTAC TGAAGATGAT ATTAAGGTTT
    39541 ATAAAATTGC TAGAGAACTA GAATATGATA AAGAAGATAA GTTAGATGTA GAAAATTATA
    39601 TTGATAAAGA TTTCTTAGCT AAGATACTTG CTGAAGAACT TAATATTTCT GATATTAAAG
    39661 ATAAGAAAGA AAGAAATAAA GCTATTAAGT CTTACATCTT ATTTAGAGCT TATAGTACCT
    39721 ATATGATGTA TGAAAACATG GAATTTGCTA ATAAAGTAAA AGATATCTCT ACCGATGTAG
    39781 ATACTGATGA AATTCTTAGA ACTTGGTTTA ATCATAACAA TGATTTATTT GGTATTACTG
    39841 AAGACTTAGA TTTTTTGGAA GAAAAAGAAA AGAATGAATA TTCTATTGGT AGAGAAGCAT
    39901 ATAAGAGAGC TTTAACGTTA GAATCTCTCA TTGAACAGGT CAAAAAGATA ACTCTTAGTA
    39961 AACTTATTAA AGAATGCTCT GATAAGAGAT ATAAGAGGCA TGTATCTAGA GTTAATATGC
    40021 TTATTAGGCA TCATTTAAAA CAAGACGTTG CAGATAAAGA ATCTAAAACT ACAAATTGTG
    40081 ATAATATTCC GTTATATACC TCTTTAATTA TTGGTTTATT GGCTAAGAAT AAGCCTGAAG
    40141 ATAAAGATAT ATTTGAATGG ATTATTAAGA ATGATAAAGA CCATAGATTT TCTAGATCTA
    40201 TCGTAGTATT ATTATCTTTA GCTTCTAATA CAATGGATTT ATCTACTGGT GATGTAGTAG
    40261 AACCATATTT CATCAATATG AATTTGTATA TGATTTCAAA TATTCCTACA TTATCTGAAA
    40321 GGAGTGATAA ATGCACTAAG AGAATTACTA ATGCAGTATA TGAGATTATG AAAGATATTG
    40381 TATCAAAAGG AGTTTAATCA TGAAATATCA AAAGAAACCA TTTGTTATTG AAGCATATCA
    40441 GACTTTTGAA GAAAAGATTA TTCATACATT AGAAGGGGAT ATGAAAGCTA GTGTAGGGGA
    40501 TTATATTATT ACAGGTATTA AAGGAGAACA GTATCCATGT AAGCCAGATA TTTTTAAAGA
    40561 ACTTTATACT CCTTTAAAAG ATAAAAAAAC TGGTATGAGT ATTGGAGAAG CAATTACTGC
    40621 TCTTGAAGTA GGTGAACGTT GTGCTAGAAA AGCATGGAAT GGTAAGAATC AGTACATTGA
    40681 ACTGGTGCAT AATGCAAGCT ATATCGATGG TAATGGTAAT CTTATTAATG CTAAGCATGA
    40741 TACCTATGGC AATAAAGTAA TTGCTTTTGT AGGTACTTTT GGAGTACAGT TAGGATGGTT
    40801 AGCATCTCAA GCAGATTTGT TATCTAAGGA TTGGTACATT GTAGAATAGT TTCTTAAAAT
    40861 ATTTTTTCAT TTGCATATAA TATATATGAA TAGCAATACC GCTATTCATA TATATTATTA
    40921 TTGTATAAAA GGAGAAAAAA TATGAAAGAT ACTAAACCAC AAATTTTTAT AGCTAAAGGA
    40981 TATAGCCCAT GGTTTAATGG TAACTGTGGT AATAGTTATT ATGAGTACAT GGATATCTGG
    41041 GAAGATAGCT CTCATGTAGT TAGTGTAGAT GAATCCATAC CAGGTCAAAC TACAGTTACC
    41101 TGTGATGGAA ATATAACTAA TATGAGTAGT ATGTTCACTT TGACTCATCT TACTTCATTA
    41161 GATTTATCTA GTTTCGATGC TTCTAATGTA ACTAATATGA GTATGATGTT TGAGGATTGC
    41221 CGCAATCTTA CTTCATTAGA CTTATCAAAC TTTAATACTT CTAAAGTAGC TGATATGAAC
    41281 AATATGTTTA GTAAATGCTC TAATATCACT TCTATAGACT TATCTAACAT TAATACATCT
    41341 AATGTAACTA ATATGGATGG TATGTTTAGT TATTGTGATA TTCTTACTAA ATTAGACTTG
    41401 TCTAGTTTTG ATACTTCTAA AGTAGAGGAT ATGAACTTTA TGTTCGGGTT CTCTGAGAAT
    41461 CTTATTACAC TAGATTTATC AAACTTTGAT ACTTCTAAAG TAAAAGATAT GAGTAGTATG
    41521 TTCTATCATT GCTCTAAACT CACTTCAGTA GACTTATCTA GTTTTGATAC TTCTAATGTA
    41581 ACCAATATGA ATAGTATGTT CTGTAATTGC ACTAATCTTA CTACAATTAA AGGCGTAATA
    41641 GATATGAAGT CTTGTACTGA AGATTGTTAT GATATGTTTA AGAATTGTCC TAAGCTTAGA
    41701 GACGTTAAGA TTAAAAACCC ACCTTCTAAC TTTGATGCAT CTGGTTTATC TAAATTACAA
    41761 TACACTATAG TATCATAAGT ATGGGGTAGG GAGGTAAGTT GCAGAATGAT GCATTTACTA
    41821 CGAAAAATAA TATCGGCTAT AAAACCTAAG CCTCAGGTAT TTATAGCTAA AGGTTGCTTT
    41881 AGCCCATGGT ATAATAGTAA ATATTTGAGA GATTATTATG TAACTAATAT AGATGAATCT
    41941 ATACCATGCC AAGCTACAGT TACATGCAAA AACGTAGATA ATATGAATTA TATGTTTGGG
    42001 CATTGTACTG ACCTTACTTC ATTAGATTTA TCTAATTTTG ATACTTCTAA AGTAACTAAT
    42061 ATGTGGGGTA TGTTTAATGG TTGTCGTCGT CTTACCGCAT TAGAAGTATC TGGTTTTGAT
    42121 ACTTCTAATG TACTTAATAT GGGCTTTATG TTTGATAGTT GCTATAGTCT TACTACATTA
    42181 GACTTATCTA ATTTTAATAC TTCTAAAGTA TCTAATATGG CATGGATGTT TGGTAGTTGC
    42241 TATAATCTTA CTTCACTAGA TTTATCTAAT TTTGATACTT CTAATGTAAA AAATATGATG
    42301 GCTATGTTCT GTCGTTGTTG TTCTCTTACT GAATTAGATG TATCTAACTT TGATACTTCT
    42361 AGTGTATGGG ATATGAGATG GATGTTCTAT AACTGTCCTA GACTTACTAC TATTAAAGGT
    42421 GTAATTGATA TGAAAACTTG TAAATGGTGT AACGATATGT TTAAGAATTG TCCTAAACTT
    42481 AAGGATGTTA AGATTAAAAA TCCGCCATCT GGGTTTGAAA TTAATGCTTG CATATCTAAA
    42541 TCTCAGTACA CTATAGTATC ATAAAGTATG AATAAAATAA ACATGCTTGT AACTATACTG
    42601 AGGCTCAAGC CTCAGTATAG TACTTATTTG TTATCATTTT TATTTTTTAG GAGAAAAATA
    42661 CTATGAAGAA ATTTCTTAAA CATCAGGTAA ATACTATTTT TATTATGCTT GGTAATAGTT
    42721 GTAATTTAAA TTGTGTATAT TGCTTGCAGC ATGCATTAGT TCATCATCAG ATTGCTACTA
    42781 AGATTAATCC TGATATTTAT GACTTTATTA AGCAAGTAGC TTTAGAAAAT GGTAATAATA
    42841 CTCTTACCCT TCAATTCTTT GGTGGTGAAC CATTATTATA TTTTAATCAG ATTAAAGAAA
    42901 TTGTTAAAAC TACTGAAAGT ATTTCTAACA TAGCATACTC TATTATTACT AATGGTAAAC
    42961 TAATTGATGA TAAAATGGTA GAGTTTTTCA ATAAGCATGA TTTTCATGTT TCTATTTCAT
    43021 GGGATGGAAA AAATGTATTG AAAACTAGAC ATTTTGATGC ATTTGATCCT AAACAACCTT
    43081 TAAGACGAAG GCTTATGAGA ATTAATAGTT TAGGAATTTC GGGAGTTATT TCTTCAGAAG
    43141 TTTATCCAAT AGAACTATTA GAGGCTATGG AAGAAATTAG TAAACAATAC TTCTATTTAC
    43201 ACAATGAATT TTGCTATTTT AATCTTGATG AAGTTTTTGA CACCGGACTT GATGATAAAT
    43261 GCAAGTATAT TATAGAAAAT TTGGATTTAG ATAGAATTTA TAATGAAATG ACTTATCTCA
    43321 CTAATCGTTA TATAGAAACT ACTATTAATA AAAAAAATAC TAAAGGATTT GATATTAAGA
    43381 ATTATTATAT TAGGACCAAA ATAATGATGC TTAAGAAAAG TTTAGATACT AATAATTTGG
    43441 TCGAAAATCT TATCTCATGT AGATGCGGTA ATGGCATGTG TACATTAAAC TTAGATTTAG
    43501 ACGGAAATCT TTATCAATGT CATAATGTAT CTGAACCTGT ATCAAGTATT TATGAAAGCT
    43561 TTAATAATTA TATAGCAAAA ATATATGCAT TAGACAAAAC AAAAGAACGT GTAGCTAAAA
    43621 GATGCAAAGA TTGCCCAGTA GTGTATAATT GTAAAGGCGG ATGTAAATTA ATAACTGATG
    43681 AAGTTCTAGA TAAGTCGTAT TGTAATTTCA CAAAAGCTAT GTATTATCCA ATTCTTGAGT
    43741 GCTTACAGAA ATATGGAGAA AAAATAAATG GCTAATGGAA ATATAAACAA AACTAACTTT
    43801 ACTAAGCTTA ATACTGGTAC AATTATTACT AAACAGCATA CCTATCAAAT TCGTAATGCT
    43861 ATTAATGCAT TAATAAATTA TAGTAATAAT GTAGATAATT GCGGGAATTG TACTATATCA
    43921 TGCCAAACAT GTCAGACTTG TCAACGATGC CAAAAACATA CGGTAAGGAA TTGTGACTAT
    43981 GAGTGCAGTG AATTGTGCAA CTGTAATTGC AACTGTGACT GTGGGGATGG TGGTTAATAT
    44041 GGATTTTACC GATACTGATT TATCCAATAT TAAAATAAAA AAACAGCATT TACATGAAAT
    44101 GCAGAGTGCT ATTCAAAATA TAATTGATAC AAAGAAAGTA ACTAATGTGT CTATAGGCAC
    44161 ATTAAATTTC GATAAACCTA CTAGTGATAG TTACACAAAA ATACAAAATG CTATTAATGC
    44221 ATTAGAATCA GCATTTAGCA ATAATTGCTG CCAATCATGT CAATCATCTA TATCATGCCA
    44281 AAGTTGTCAA GCTTGCCAAT CTGTATGCAT ATGTGATTGC AATTGCACTG ATGATGCCAA
    44341 TAATTTATAA GGAGAATAAT AATATGCTAC ACATACTCTT TAATGAAAAA AGCGATTCCA
    44401 ATAATTATAT AGATTTATCT ATTAATAAAC TTTGTATAAT AGCTTTTGTA AGAGCTAATA
    44461 ATGTAAAGCT TATTAATGAT CCTGATAGGC CGGTTACAGG CAAAGATATT ATTGAGGAAA
    44521 TTCGCCCATA TAATTCATAT ATAATGGTAG ATAATTTTGG TGGAAAAGTA AAAAATTATA
    44581 GAAAAATGAA TCAATCAATG TATAGATTTT TAGATATGAA CAGATTAGGT GTAGCTATAA
    44641 GAATGGATTT CTTTGATATG TATAATATGT TTGCTACACA TGATATTCTA CAAATCGATA
    44701 CTGGAATGAT TACTAAAGAT TGTAAAGAAA GAGATATTAT TATTCGTATA TTTGAAGGTA
    44761 CTAAAGAAAA CTTCCACATC TCTTCTGATT TAGATTACGA TATTGGAACT TTTAATTCTA
    44821 ATGATTTAGT TAATGGGCCT CATCCTAGAC GTAGTCTTTG GGATTATTAT GGTCTTAGAA
    44881 TATTGCCTAA AGATATTGTG TATAAATCAG ATGATAAAGG TAGAATTGCA GACGGCAATT
    44941 CAAGACCTAT TATTTTAGTT TCTAATTTAT CCGATGATAC AAAGTATTTA GAATTTGAAA
    45001 TTATTAAATA TAAAGGTAGA TTTGAGAAAG AATTAACAAG AGTTATTGAT AATGAAGAAG
    45061 TATTTATTGA ATCTACTTCT GGATTAGTAA ATACTAGAAG AGTAAAACTA GTTAATGGTA
    45121 AAGGTAAGTT TAGATTGTAT CCATTAGGAT ATTCTGGAGA ATTTAAGATT AAATTAGGCA
    45181 GAAAGTGGTA TGAAGTATGG AATGAATATA GTTTAAAACT AGAGGACATT TAATATGAAA
    45241 TTATCTATTT ACTTAGGAAG TAAGTGCAAT CTTAATTGTA AGTACTGTCA TAGAATTGCA
    45301 GATACAACTG AAAAATCAGT TGTATCCGAT AAACTTATAA ATTATATTAA GTCTATTTCT
    45361 AATGATAAAC TTACTATAAG ATTTATGGGA GGAGAACCTA CTTTATATTT TGATAGTATT
    45421 AAGCAAATAG TAGACTTAAC CCCTAAAGCA AAATTTTCTA TTTGCACTAA TGGTAAAGAT
    45481 TTATATAAAT ATATAGATTA CTTTAGAGAG CATAAATTTA ATTTATGTAT ATCTTACGAT
    45541 GCTAATGATG AATGTAATCT TAGAGGATAT GATCCATTTA CTTCTTTATT AAACTATCCA
    45601 TTTATATCTG TATCTACTAC TATATATCAC GGCAATACTG ATTTAAAAAA GATTATTAAA
    45661 AAACTTAATA AAAAAGAATT AATTATTGGT AAAAGATTAA CTTTATTCCC TCATATAATC
    45721 CACAATACTG GAGAGTACAA TAAACAATAT GCTTTAACTA AAGAAGATGC TATTTCGTAT
    45781 ATAACTCAGT TTAAAGAAAT AGTAACTAGC TATATGAATG ATTATTTCAA ATATGGAATA
    45841 ATAAACATAC GTTATCGTGC AATGTTTTAT CAATTATTTC AAAGATATAA CTTTAAATTT
    45901 AAACAAGGTG AATCATATTG TGTGGGATAT AATTCTGTAA AGTGTGATCT TAATGGTAAC
    45961 TTTTATGATT GTTTATATAT AAGAGATGAT AAATTATCAG AAACTAATTA TGTTGAGGCT
    46021 CAATACGAAT TAATAAAATC TAGATTTCCA AATTGTTTAA AATGTAGTGT ATATGATATG
    46081 TGTGGTGGAG CATGTATTAA GAGTAAAGAT CATGGTATAG AGTGCTTAAT ATATAATTCT
    46141 CTTTATACAT GGTTTAAAAT TGAATATGAA AAATGGAGGA GTATATATGG GGATTACAGA
    46201 TAATCTGTTT GTATTTGTAA ATGCTGTTAA TAAGAATGAA GATAATGAAA CTATTAAATT
    46261 GAATATTAAA GATAAAGAGC TACATTTCTT TCATAATGAT AAAGAAATAA TCGTCGATAC
    46321 TGAACTATTG GATCCTGATA CTAGCACTTG TATTGTATAT AATCAAGTAA CTGGTAATGA
    46381 TTACGTATTA TATAATTACA AAGAAATATG TCAAGCTCTA GGTATAAGCT CTAGAATGTT
    46441 TACTACAATT TATCAGCAAA GATGTTTCAT GCAAATAGAC ACCAATTCTC ATGGAGAATT
    46501 ATTTATTAAA GCTTTTCTCT TAAAAGGAAT GAATGAATTG CCAAGTGATA CTAATGATTT
    46561 TTCTGGTAAA ATGCATTGTA CTACTGATAA TATTCATCCT TTAGATATTA ACTTTAGTTG
    46621 GGGAGTATAT AATCTCTATG GAATAAAAGA CGATGGTAAA TTTAAAATTA AATTTAATTT
    46681 TAAACAATCT GATTTTATTA GAGATATGAA AGTGTATTGT AACTATGCTT CTCAACATAA
    46741 AGAATGTGTA TTAGGCGAAA ATCAAATAGA ATTCAAATAT ATTCCTGGAG AAGATATATA
    46801 CTTTGGTAAA ATAAGAAGTA GAAGTAAAGG AAGATGCTTT ATAGTAAATA ATATTTTAGA
    46861 AGATCCAAAC TATTATAAAG ACATAGCATT ATAAATTTTT TATCTATCTA TTCTATATAA
    46921 GGTGAATAGA TATTTTTCAT TTGTATATAA TATATATGAA TAGCAATATT GCTATTCATA
    46981 TATATTATTG TTTTATAAAG GAGGATTATA ATGAGTGAAT GCTACAAATC TTTTCAAGAG
    47041 GTTAATCGGG AAATTGCGTT TAAGGCTTTC GCTAAAAAAT CTCAAATTAA TACAGATGAA
    47101 GGTAAAAATA ACATCATAAA TATTGATTTG CATTTTATGA ATGGTTTGCA TGTCAAAACA
    47161 GGCGATTATG ATAGTAGATT TGGTTTACCA AATACCTTAT ACATTACTAA TGAGGATAAA
    47221 GATAAAACTA TAAAATGTGA TATAGGTTCA TTGGTATACA CTAATTGTTA TGAACGCTTT
    47281 TTCGATATAT TCAAGCAATT AGAGAGTATG AATAGCTTTG ATGCTATCGG TTTATTTGTC
    47341 TTATCAGATT TCTATTCTAT GCATAAAAAA CTAATGAGCA ATTTTAATTG CAAAGGAATA
    47401 ATTGATGTTA TTAATGTAGT TGCTAATTAT GATATAATTT ATAGAAGTGG TTTTACAAAT
    47461 TGGAGAGATC TAGTTAATTT TGCTCTATCA ACTGAGTGCT ATAGAGGTGT AAGTGATTTT
    47521 ATTAGTATAG ACAAACTGAT AGAAGCACTA CAAAATAATA ATGAATTTCT ATTTAGTACC
    47581 TATACTAAAT CTTTTTACTA TTTTTTAGAT AAAAGTGTAG ATAAAAATAA TATTTATTGT
    47641 ATTGATCTTA AAAAAATATA CCCATCACAA GAACAAGATT AAACTAATTA AGCAAGTTAT
    47701 AGGGAAGGTA TGTTATGATA ATTAAAGACG AGTCATATAA TAAAGAGCGT TATGTTTTTG
    47761 AATTACTAAT GACCGATAGA GAATATGATG ATATAAAGGT TTATATACGT TTACTTAGTC
    47821 GGCATATTGA GTATAATAAT TGGAATAATT CTATAACTTA TCATATGTCA AAGAAAGAAG
    47881 TAGCAGCATT TCCATCTTTT TATGAAAGAA TGAGAAATGT TTTTGGAATG AATGAGAGTA
    47941 AAGATAAGCA AAGATATATA ATGAATCATT TTAGAAAGAG GCGTGCGGCA TGGACACTAG
    48001 GAAGTGTTTA TGCAGATCTT ATATTACTAG ATTATCAAGT ATATGACAAC GAATTTAATG
    48061 AGCTAGCACA AAAATGTAAA GAGTATAATT TAAAAAATAA TCTCTGATTA TAATTGAACT
    48121 TATATATTCT AGATAGCTCA TATGAGCTAT CTAGAATATA TTTTATTTTT TATCATTCTA
    48181 TCCAGATTTT ACCACCTGGA ATATTAAGAG AGTTAGTAAC TGTAAGATTA CTTGCAGTTG
    48241 CAGTACCAGT AAATGTAGGA GATTCTATGT TAGCTTTTTT ATCTAAATTA GCTTTAATCA
    48301 CTTTATTCTG TAATGCGTTA GTACTAGTAT CTGATAAAGT TGCATCTATC ACTGCACCTT
    48361 CTGGGATAGT AGGTTTATTA GTTAAGTCAT TATAAGAACC TGTAGTAGCT ACTGTAGCTA
    48421 ATCCTGTAAT CATAGAAGCT GGATGTGTAC TAGGATGAGT ATACACAGTA TCTGTGAATT
    48481 TGGCATTAGC TGGAACATCA CTTAATACTG TATGCCCATT TACTGTAGTA GCATTTGCAG
    48541 CAGTAGCATT CTTACCTAAA TACAATTTAT CAGCTTCTGG TTTAGTAAGA TATGCAGATA
    48601 AATCTACAAC ACCAGATAAA TTATCCCACT CGGTACCATT CCATACTACA TTATCCCCAG
    48661 CTTTAATTTT ATTAGCGGCA TCTGCATTTT TGATATTATA TACATCACCT ATTTTATGTG
    48721 CAGTTGGTAA ATCACTATAA TTATCTACAG TTCCTTTATA TCTATATGCA GCTGTAATAT
    48781 CAGTTAGCTT AGCGTAATTA GCTAATATAT TATTTATACC ATATTGAGAT ATAGCACCGT
    48841 CAGTGTTTGT ACCTGTTGTA GAATAGAGCT TAGTAATACC TTGAGTAGTA TCATTAGCTA
    48901 CAGGTACATT GTAAATATCT GACCATTTAC CGCTTAACGC TATAGGAGCT AAGTTTTCTC
    48961 TATCTAATTT ATATGATAAA AGTTCAGTAA TACCAGCTTG TGTAATAGTA CCATCACTTC
    49021 TAGAACCAGA AGAACTATAT AACTTAGTAA ATCCTAATGT AGAATCTGTA GCTAAACTCG
    49081 GAGTATTAAT TAAGTCTGTA TAACTACCAG TTTTAGCTAC TACAGCTAAA CTATCACCGC
    49141 TTATACTGCC AGATGCTTTA ATAGCATTAT ATATACCACC ACTAGTTACT GGATTAGTAC
    49201 TCCCAGCTTT AGGAGTAGTA TCAAAAATTA AAGTATTTTG TTTATTATTT AATTCAGCCT
    49261 TAGTAGCATA TGTAGAATTA ATGATATTTC CATTTTGATC TTTAACTGCT TTATCAGCTG
    49321 TGCCAGTATA ATTTGTTTTA TTTATACTAG CTACTGTAAT ATTACCAGTT TTCCAATATA
    49381 TAGTACTAGT ATCAAAAGTA TTAATATCTG TATTAAAAGT TTTTAACCCA GTAATAGTAT
    49441 CATTACCAGT TTTACTTACA TAATTATTTA AATCGTTTCT GTCAATAGTA TTACCACGTA
    49501 TTTCTGCTAT CTTATTATTT ACAAATTCTG TATTTGCTAT TTTAAGAGAG TTATCAGAAG
    49561 TAATAGGGGT AGGGGCTTTA GGTTCTCCTA TAAAACTAGG TGAATCTAAT TTAGTATAAG
    49621 ATTTTAAATC AGCACCACCT AAAGCTATAT TAGTAATAAT ATCTCTAATA GTATCATCAT
    49681 TATTAAATAC ATTGGTTACA CCGTTTACTA TAGCCGTATT AAGATTTTTA ACACAATCAG
    49741 CATCGGTTTC ATAATGGATA ATATTCTGGG TATTATCTTT AACAAATGAT ACTCTTGCTT
    49801 TTCTTATTAC AGTACTTTTA ATATTATCAT CAGCCATTAT TAGTTTCACC TCACTTCAGC
    49861 AATAATCTAA TCTTACCTAT ACCAAGATTA TATTTATTCT CTAATGCTAT ACCAATTACT
    49921 TGTTTATTAG AAGTAGAATT ATTAGTAAGA GCTATACCAA TACCAGGCAT GCCATTACTA
    49981 ATAACAATTC TATCCCCTTT ATATACTACA CCAGATACTT TAACATGTAC ACGACCTGCT
    50041 AATGCAACAG GAATGAAATT CTTTAAATTC TCTTCTAAGG TTTTACCCTT TTCGCCACCA
    50101 ATGATATGGG CATATTCATC AGAGTGAATT CCTACTATAA CTCTATTTTT TGGAGTAGCT
    50161 TTAACATATC TTTCTTCATC AGATGATAAA TCCAAAGCTA TAATATCCCC AGCTTCAGTT
    50221 TCTTCACCAC GTTCAAAGAA TTCTGCATAG TCATTATACT GAGCATTTAC TACTCTAGAT
    50281 GCTGTTAATA TACCTGGAAA AGTTGTATTA TGATTAGTAT CTAATAGAAC TGCTCTGCTT
    50341 TGCACTGTAC CATAATTATT ATAACGCTGT TCAAGTATAA AAGACGACGG TGTGCCACCA
    50401 GAGGGGTCGG AGTCGTTTAA TTGAAAATAT AAATTACAAT CATTCGGTCC TCCAATAACA
    50461 ATTCTACTAC CATCCCCATT AGTTTGAGTA GATTGCATTA GCACTGTGTT TTGATTGACA
    50521 CCGCTTATTA CTAATTTACT AGCTTCAGAT GCATGACCAT TGAATGTAGG TGCAGTTACG
    50581 GTACCAGTAA ATGTAGCGGT GCTATCTCCT TTGATGCTAC CTTTAGTATG GATATCACCA
    50641 GTTCTAGCAT TCATACTAAT TGTATATGGG TCACTGCTAG ATTTTCTAAT ACCAACTGTC
    50701 TGCCATCCAT TAATTGCTAA ATTAGATTGA TTAGCAACTA CAGCATCACT TACATCCCCT
    50761 TCACCAGGGC CTACATAATT ATTACCAGTG GCTGAGGTAT AAAAGGTAAT ACCGCCAGAC
    50821 ATAGTATCCC CAGACTTTTT AACATAAGTA TCTTTTATTA CATTACCAGC ACTATCTCTA
    50881 TTTGCTGTTT CTGCATTTAA AATTGTATCT GTATTATTTG CTAAAGATTT CCAATCTGTA
    50941 AATGTGGTTC TATTACCGGC AGTATTAAAA CCTCTGATAA ATATTTTACA AGGATTATTA
    51001 GTAAATACTT TCTGTACTCC ATACCCAGGA GTATTTTCTT CTACAACTAA TCTAAAGTTA
    51061 CTATTAACTC CAGATGGTTT ATTCACTAAA GTACCTGCTA TCTGCCCAGA AATACATGAG
    51121 TATACGCCAG GTTTAACATA CGTATTCATG TTTTCAGATG CTGCCAGCTT AGGTATACTG
    51181 GTATCATTAG TAGAATTGTC TAATTTATAC CAAGCATGAG ATAAACCATC TTCTATATTA
    51241 CTGCTTTTAT TTAAATCGAA TATTGCTTTC CAGTTAGAAC CACTATCTGA AGGCATATAA
    51301 GCATATAATT TATTTTCATC CACTCTATAG AACAGCATAC CAGGAACTAA ATTAGTAGCT
    51361 GGGAATTCAC TACCATATTT ATTAAATACA TCAGTCATTA AAGTTACTTT AGTAAATTGA
    51421 AGTTTATTAA TAGGATTATT TACCGTACCA GTTCTAATAA ATAAATCCCC AGATTGGTCA
    51481 AACCATAACT GGGTAACTGT AATAAAATTA CTGTCATTAA TAGTAGTAGG TAAATTTAAT
    51541 AAAGTACCAA ATTGAGAAGG TTGATATTCA AATACATCTT TAGCATCATA TGCTGATGCA
    51601 AATAATCCTA ACTTAGCAAA TCCTTTAGTA GATTGATCAG TAAATCTATA ATTTGGGCCT
    51661 AATTGATATA CTGCATCCCA TATTCCAGTA GGAGTATGTA ATGTATATTT ATCAAATTTT
    51721 TCTTTATGAG CATCATCAGA AGTATTATGG TTATCTAATT CTACTTCTGT TATAATTTGT
    51781 TTAGTAGATT CATTATTATT ATAATATAGA TCTTTTTTAG CCATTTAATC CTCCTTTATT
    51841 CTACTACTAC CCCTACTTTA ACTATATTAG ATTTATTAGC TAATAAGTAT AAATAGGTTG
    51901 GGTCTAATTC ATTATTTATT GATGAGCTAG TGCAATATAT CTGTACTCTA TTACTATTAT
    51961 TAGTATCTCC AGGAATAGTA TTTAAATATC TAAAATCTTT AATTACAGCT ATTTCATTAC
    52021 CATTACTATC AGCTATACGC ATAGTTATAG AATTAATAGT CAGATTATCG ATTTTATTAA
    52081 ATCCTATAAC CCATCTACCA GTTTTCTTAT TAGAATTCTT ACTCATCTTA AATAGATTAA
    52141 ACCCTAATAA TCTTATAGTT AGCCTATAAT TAGAGTTTTT AACAGGAACA GTTGCACTAC
    52201 TAATAGAACT TCCCTCTAAT TCATCAAAAT ACCCAAATAA ATAATCAAAC CCATAATACT
    52261 TCAATATCTC AGGTTGTATA AATTTATTAT TGGTAAGCTT TGGATTATTA GTGTTACCGC
    52321 TATAAATTAT ATTACTTGGG TCATATAATG AAGATACAAA TAAATTATCA TTATGCCCAA
    52381 ATAATAATGG AGTAGTTTTA ATTTTATTTT TTTTATATAG ATAAATATAT TTTAAATCTT
    52441 TAGAAGCAAC TTCTCTTTCA ATACCTATAC CTAAATCTCC AGGTAAGTAT CCACTATCAC
    52501 CAATAACCTC TGCTTCATAT GCAGTATTTT CATCTACTGT AAAAGTAGAT GTATGATCTA
    52561 CCCCTCCATT TTTCTGAGGG GTATATACGT GGATAGTTGC ATTCTTTGGT TGTTTAATAG
    52621 TTACAGTTGC CATAATTTAT AAATCCTTTT AAAAAATCTA TACTTATGAT ACTACAATGT
    52681 ATTGAGATTT AGATAAGCCA CTAACGCTTT CAAAATCAGC TGGTGGATTT TTAATCTTAA
    52741 CATTTTTAAG ATTAGAGCAA TTACTAAACA TACCCTCATA TTTAGTACAA GACTTCATAT
    52801 CTATTACACC TTTGATAGTA GTAAGATTAT AGCATTTAAA GAACATATAG TCCATATAAG
    52861 TTACTTTAGA AGTATTAAAG TTAGATAAAT CTAATGTGGT AAGATTAGAA CAGCCATCAA
    52921 ACATATATCC CATTTCGGTT ACATTAGAAG TATTAAAATT GGATAAGTCT AATGAAACAA
    52981 GATTAGCACA GTTCTCAAAC ATCCAAGTCA TATCTTTTAC ATTAGAAGTA TTAAAATTGG
    53041 ATAAGTCTAA TGAAGCAAGA TTAGGGCAGC TATCGAACAT CCGACTCATA TCAGTTACAT
    53101 TAGATGTATC AAAGTTAGAT AAATCTAATG AGGTGAGATT AGAATTGATG AACATATAAC
    53161 TCATATCAGT TACTTTAGAA GTATTAAAGT TAGATACATT CAATGAAGTA AAAGATCCAC
    53221 AACTAGCAAA CATACCTCCC ATATCAGTTA CATTAGAAGT ATCAAAGTTA GTTACATCTA
    53281 TTGAGGCAAG TTTAGAACAA TCCCAAAACA TACCATGCAT ATCTCTTACT TTAACTGTAT
    53341 TAAACTTAGT TACATCTAAA GAGGTAAGAT TAGAGCAGCC TTTGAACATA AAGAACATAT
    53401 TATCTGCATT AGAAGTATCA AAGTTAGTTA CATCTAGCGA TGCAAGATTA GAGCAGTCCT
    53461 CAAACATCTC ACCCATATCA GTAACTTTAG AAGTGTTGAA ATTAGTTACA TCCAATGAGG
    53521 TAAGTTTAGA ACACTTCTCA AACATCTCAC GCATATCTGT TACTTTAGAA GTATCGAAAC
    53581 CGGATACATT TAATGCAGCA AGGTTCTCAC ATCCATAGAA CATCTGACTC ATATCAGTTG
    53641 CATTAGAGGT ATCAAAGTTA GATACATCTA TTGTAGTAAG TTTAGAGCAA TTACCAAGCA
    53701 TAAATTTCAT ATTAGTAACT TTAGAAGTAT CAAAATTAGA TAAATCTAAT GAAGTAAGTT
    53761 TAGAACATTC TTTGAACATC CAGCTCATAT CAGTTACATC TTTACATGTA ACTGTAGCTT
    53821 GGCCTGATGT GGATTCATCT GCACTAATAA CTTTATCTTT ATCTAGCCAT TCATAATTAT
    53881 CAACAGAATT GTTGTTGTAC CATGGAGCAG TGCCTTTGGC TACGTATATT TGGGCTTTTT
    53941 CAGCAGGAGT AGCATTAATA GTCATATCAC TATTAAATGT GCCTTCTGTA GTATTTGGTA
    54001 TACCTGCAAT ATATCCCTTA TCAGCTACAA CTTCTACTTC ATACTTGGTT CCTATAGGAC
    54061 AAGTAAATGA TGAAGTATGG TCAGTACCAC CAGACTTTTG AGGTGTATAT ACATGAATAG
    54121 TTTGGTTATC GGATTGAACT ATAGTTACAG TTGCTATAGC TACTGTTGCA GGGTTATGAG
    54181 TGATATTAGT ATCAGATGTT ACAGTACCAG ATTTAGAAGC CCCAGCATTA TACCCACTAT
    54241 CAGCAGTGTA TGCTATGGAA TATTTAGTTC CATATGGTAC ACTAAGTTTT TGTGCTAATT
    54301 TGGTATTTGT TTTAACATAA GTTGGTAATG AACCACCATA AGTAGCATTA GTGGTTAATA
    54361 CAAGTGTATA AGATTGATTC GTAGTAACTG GAATATTGAG AGTATAGTAT CTTAAAGTAG
    54421 CAGTAGCTGA TTTAGCTGGG ATAGTCACAT TTGATACTAC AACACCACTT ACATTTTCTG
    54481 AAGCAGTGTA GTAATATGCA GCAGTAGCTG TATTAGCAAT ATATTCTACA GTATAATGGC
    54541 TATTATAGTT AGTACTATAA GAGCTAGCTT CCGCAGTTTG TGGTTTAGCC ACACCATCTA
    54601 TAGTTAATAT ATAAGTCTGA TTAGTAGTTG CCCCAACAGA TATACTAAAC TTTGATATGA
    54661 TAGCATCTGT TGTAGCATAA ACCGTATCAT CACTAGTTAT AATACCATTA GTCTTATTTA
    54721 ATTTACCAGC CATATAACCT GTATCTGGAG TTATAGTGGC AGTCCATCTA GTCCCATATG
    54781 GTAAAGATAC ACTATTAGTA TAAGTTTTAC CATTAGCAGT AACAGTGATA GTTTGATGTG
    54841 CAGATTGAGT AATAGTAAGA GTATACTGTA AAGCAACTGC TGCTGTAGCA TTGATAGTAA
    54901 TATCATTGCT AAATGTACCA CTTTCATTAA CATTCAATGT ACCTGCTGTA TATCCACTTT
    54961 TAGCTATAAT TTCAGCTTCA TAGGTTGTAC CTACTGGACA AGTAAAAGTA GAAGTATGAT
    55021 CTATACCGCC GGTTTTGTAT GGAGTATATA TATGAATGGT TTGGTTAGCC GATTGTATAA
    55081 TAGTAATTGT AACATTGGAT TTTGTAGCAG GGCTAGCATT AATAGTTATA TCACTATTAA
    55141 CTGTCCCTCC CTTGGTATTA GGTATACCTG CTGTATAACC ATTATCTGCT ACAACTTCTA
    55201 CTTCATACTT GGTTCCTTCA AGACAGGTAA ATGATGAGGT ATGATCTATA CCACCATTCT
    55261 TTTGAGGTAC ATATACATGA ATAGTTTGAT TAGCAGACTG AACAATAGAT ACTCTGTATG
    55321 TTTTTACTTC TGGTTCAGCA ACTACTTGTA AAGTTCCTAC TAATAATTTT CCATCACTGT
    55381 TATTAAATCT TTCTATTCTA GAATCAAATT CTTTAAATAT AAATTCCAAA TAGTTAGAAT
    55441 CTGTACCTGC TTGTGATTGT ACTGCTGCTG TTATAGTTAG ATCTTCAGTA GCTTTACCAG
    55501 TATACTTTAA GCTATTTATA GTTTTACCAT TAATAATTAA TGAAGTAGCA GTATATCCAG
    55561 AGTCTGGTAT TAATTCTACA GTATAATCTT CATTATCTTC AACTATAGTA TCAGTATAGT
    55621 ACTTTTTATT TCTATAAGTA AGCACTATAG TTTGATGCTT AACCTGTTTA ATAGATATTG
    55681 TATGATAATC AGTATTATTG TATAAATCTC TAGCTAATGT AGCAAAGATT CTACAATTTT
    55741 GATTAACTAC TAAGTATTTA TATCTATCAT GTGGATCTTC TACAGCAACA TCATAATTAG
    55801 TTTCTGGATA AATACCACTA TTTAAATCAC CAGCTTGAAT ACCAGTAAGC TTATCATCAT
    55861 CAGGATAAGA TACTAATACA CCAGCTCTAT AATCATGAAA TCTTGCATTA TCTCTAACTG
    55921 TAATCGTTTG ATGATCGGAT TGTATAATAT GAATCCAATA ATCTTCATGA AATTTATCTG
    55981 GTATTACAGT AAATTTCCAT TTAGAATTAG CTTTAGCAAA GAATGATTCG GTATGGCTTA
    56041 TACCAGTATA TTCACCTTTA TCATTCAATT CATAAGCTAT TATAGTTTGA TTTTCTTTTT
    56101 GTAAAAGAGT TATAAGATAG CTGTTTTCAC TCAAAGTTAT CACCCTCTCT TTAATTAGTT
    56161 ACATAATTGT TAAACACGTA TTATCCCATA GGGTTTTATG CCCTATGGGA TAATTTACTA
    56221 TTCATCTTTA AATTTAATAG TTACTGTTAC TATAATTTAT AAATCCTTTT TTTAAAAAAT
    56281 CTATACTTAT GATACTATAG TGAACTGAGA TTCGGATCTA AATCCAGCCT TTTCCCACCA
    56341 ATTAGTATCT GCTGGTGGAT TCTTAATCTT GACGTTTTTA AGTTTAGGCA TGTTAAACAT
    56401 ATAAGTCCAA TTAGTACAAG ACTTCATGTC AAATATGCCT TTAATAGTAG TAAGTTTATA
    56461 GCAGTCATTG AACATATAAC TCATATCAGT TACTTTAGAT GTATCAAAAC TAGATAAATC
    56521 TAATGTAGTA AGATTCTCAC AGCATTGAAA CATAGCACAC ATATCAGTTA CATTAGAAGT
    56581 ATTGAAGTTA GATACATTTA ATGAAGTAAG ATTCTCACAA TTAGAGAACA TCATTTCCAT
    56641 ATTAGTTACA TTAGAAGTAT TGAAGTTAGA TAAGTCTAAT TCAGTAAGAT TATCACAGTG
    56701 CTCGAACATA TCATGCATAT TAGTTACCTT AGATGTATCA AAATTAGATA AGTCTAATGA
    56761 AATAATACTA AGGCAGTAAC AGAACATAGA GTTCATATCA GTTACTTTAG ATGTATCAAA
    56821 ACTAGATAAA TCTAATGAAG TTATTTTTTT ACAAAAAATA AACGCCTGAC CCATACTAGT
    56881 TATTTTTGAT GTATCAAAGT TAGAGAAGTC TAATAAAGTA AGTTTATCAC AATAATAAAA
    56941 CATACCAAAC ATATTAGTTA TTTTACCATC ACATGTGACT GTAGCTTGAC CTGATTTAGA
    57001 TTCATCTGTA TTAACTACAT GGGATTTATC ACTCCACCCA TTATTATACC ATGGAGCACT
    57061 ACCTTTAGCT ATGTAGTATG GTTTTATAGT AGCAGGACTA TCATCTTTAA ATTTAATAGT
    57121 TATGTCGCTA GTAAGTTTAC CTCTAGAAGA TGTATTAAGT CGATAATAGT CAGTAGAAGT
    57181 ACTATTAGTG GTATTATCTA ATAATACTAC TAAATATATA CTACCTTTTG CAGCTTTAAA
    57241 TGTTTCCTTA TGCCCTTCAT CAGTATCAGC TTCAAAGATA TCTCCTTCAT CACTTCGTCT
    57301 ATATTCCATG ATATAAACTA TAATGCTATA CTTAGTATCT TTAGGTTGAA CTATGGTTAC
    57361 GGTTACATTA TCATCAGTAG TAGTAGTATC TGAGTCAGGA GAGTTATCTA CTAACAAATC
    57421 TTTATTTTTA AATATCAATT CATTAGTATC GTTTACGACT TTGGTTCTTA TATTAGTATT
    57481 CATAATATTT TAAACCTCTT CTTTAGAAAT ACCGATAGTA CCATCTTGAA GTAATTTAAT
    57541 CGTATTAACT CCAGATTCTA CTATACCATT TATAGAATAA TTTACTACGC CATGTAATAT
    57601 GCATCTAGCT GTAAATGAAG TACCTTCAGA TATTCTATAA ATACCTTCAC CAGCTGGATG
    57661 ATAGTTATCA GAAAATTCTA CTTTAATACT ATAAAATTCA GAGGTATTAT TTTCCCTTTC
    57721 TATAATTACA ATAGGTAATT CTTTTACAGC ATCTTCTGTA GTTACAGAAA TATCTGTGTT
    57781 TACTATACCA GCTAATTCTC CAGTAGAAGA AATTATAGCA CCACTACTAT ATTCATAATC
    57841 TGGTTCTACC TTAAACTCAT ATATACTACC ATCAGCCACT TTTACCTTTT CTACTACATC
    57901 CCTACATTCA TATCTAGTCT TACCATTATC AGAATATTCA TCCCAGTTAT ACATAACTAG
    57961 AGTTACATTA TTAGCTGGTG TCATAGTTAC TGTATGGAAT GTAACCTTAG ATACAGGATC
    58021 TACTACTAAG TTATCTAATG GGTATTTATA GTCTATGTAA TACATTTGGT TTAACTTATA
    58081 AGGCCCAATG CTACTTCCTA TTCTATAACC ACTGTTAGCT TTAGCATATA CTATGAATTT
    58141 ACTACCAAAT GGAATATTAG TAAGATTGCA TGGAGCTTTA ACGTTATTAG CTATTACTTC
    58201 ACCAGTATTA GGATTAGTAA TTCTGATAGA TACATCCTGA TTATCTAAGT TTTTATTTAA
    58261 AATATTTAAA GTAAATGTCT CTATAGTAGC ATTAGCAGCA GATACAGTAA CCCCACTACT
    58321 AGTAATCTTA GTGCTACTCA TACTTATAAC CCCAGGAGTA AATCCATCTC TAGTAGAAAC
    58381 TATATTTGCT GTAAGAGTAC TACCAACTAA ATCTTCAAAA TCAGTATTAT ACGTTTTACC
    58441 ATTACAGGTT ACACTTATCA TTTGATTTAA AGATTGTTTA ATAGTAACTT TACCCATAGT
    58501 TCCTTTAGTA GCTGGTGTAG CGGTTATAGT ATGATTATCA TCCAGCCAAG ATAAGTTGTA
    58561 ATTAGTTTGC CCATCAAGTG TATATTTACC AGCTATATAT CCTTTATTAG GAATAACCTC
    58621 TACTTTAAAT TTACTAATCT CTCCACTCTT ATAAGCAAAG GAATTATAAT AGACTTTATC
    58681 ATCTATAGAA ACTTTAATAA CTTGATTTGG AGTTTGAATG ATTTCAAATC TATATTTTAA
    58741 TGAGTTATTT TCTGGGTCGT ATAGTTTCTT AAATTCAGTT ACTAATGGAG AACAAGTTAC
    58801 AATATTTAAA TCATATCTTG TTTTAATATT TCTAGTTATC TTTTTAAGAG AATTAGAAAC
    58861 ATCATGTATT TCTGATTTAG GAACTAATAA CCCATTGACA AATACCATCA TCATTTCATT
    58921 ACTTAAGTTT CTATCTATAG TATGCTCATC GAAGAATAAA TACCCAGATT GGGGTACATA
    58981 TCCTACAGAA CCAGAAGTAT TACTACCAGT ATATAAAAAT ACAAAGTTTA TATCACTAGT
    59041 TTTATCTATG GTTATATTAT CACTAAGAGT AATAGTACGT TTAGTTTTAT CTATAGTATA
    59101 ATTATCACTC TCTATAAAAC TACCATTAAT AAATACTAAT ACTCTTTCAG ATAAGTCTAT
    59161 AGGTTCAGCA TATACATATG GTAATTGAAT AGTTTTAGAA GATAATTTAG TTTCATATTC
    59221 TTTTTTAGAT ATTGAGCCTG AAGATGGTAA ATAGCAGAAT ACAAAATCAA TAATATCTCC
    59281 TTGTTTTAAT ACTGAAGAAT ATTTAGAATT AAGCTTTAAT ACAGCTTCAG TATTTTCATC
    59341 GTCTTTAGTA ATAGTATAAT TAGCATCAGC TACTAGTATA CCTCTAATGA ATACTAATAC
    59401 TGGACAATCA ACTACATATT TTGGTAAACT ATCTGGATAA TTAACTTTAA ATGTAGATTG
    59461 ATTATCGGAT TCTACTGTAT TATTCTGCTC TATAAATTGA ATTACACTGG ATTTATTTAA
    59521 GTTATAATTT ATTTTAGAGC TATCTATAGT TTTATAAGCT AAATAAATAT TAGCTTCACT
    59581 ACCTTTTACT ACTATATTAT CTTTGAATTC TATAGTATTA CCAATAATAT TATAGTAGAT
    59641 ATTGCTTATA AATCTATTAT CAATAAATAC GATAATATTT TCATTTGTAT ATTTAATACC
    59701 TACATCATTA GGAACTATAA TTTCATTATC TGCTTTAGCT ATAACACTGT ACTCATGAAG
    59761 ATTGATACTA TTTATATCTT CTGAACCATC ATTAGCATAT ACAGCTGTAA GTGTATCCCC
    59821 TGCCCGTAAA TCATTATAGT TTCTACCGAA TATAAGTTTT TTATTAGAAA TAGAATAATG
    59881 ATCCTTAGGA ACTAATTCAC CATTTCTAAA TAAAAAATAT TCATTGAAGT TATTAGTAGG
    59941 AACATTAAAA GACCATTGAC CATCATTCAT TACTGGTATA TTAAGATAGT TTAATATAGT
    60001 AGAATCATTA GTAATATCAT CTTTATCAGA TTCTATAATT ACAGCTAATT CTGTATTTGC
    60061 TGGTATAGTT TTATTAAACT GAATAGTATT CTTATCTACT ACAGAATATT CATCAGTATT
    60121 TAAAAGTTTA GTTTCTTCAA ATACATAAAT AAATTCATCA TTAGTAAAAT TTCCTATAGA
    60181 AGAAGAATCA AATACTACAG TATTTGTGTT AGTTGTAGTT TTTTTGTATA AAGTAATAAA
    60241 CTTTAATGGA TTAGTTTTAG ATATAGCATT AGTAGTTTCC CACTCTGCTT TATAGTATGG
    60301 GAATATAAAT ATTAAATCAT CATCATAGAT TAAATATTCA TCTATATCTA ATAAATCTAT
    60361 ATAATAATCA ACCGATTCAG TTTCTTTATT GTATATAGAA ATGATATTGT ATTTATCTGT
    60421 ACTAATTCTA GTACCATGTT TAAATATCAT AAATGAGTTA TAATCATTTA CTGGATAATC
    60481 TTTATATGGT TTAGGTATCT TAAATAATCT TTGTATTGGT TCTGTAGCTT TAACTCTAAA
    60541 TGGTTTAACC ACTAAATCAC CAGTACCATT AATTCTTGTA AACGCATTAT TACCGATATA
    60601 AAATACATCT AATGTATCAT CAGAGGATAT AGGCTTAGAT AAATATAAAA CTTTATTTTC
    60661 TATTCTATTA TCCTCTAAAT TAGGAATCAA TACTTTATAG AAAGCTGAGT TTAATAATCT
    60721 ACCATTTATA AATACAAAAT AATTATTTTC ATTATACCCA GTTCTAAACT TATACGGTAA
    60781 AGGTATAGAT TGAACTGGGA ACTGTAGTGG AATTCTTTGA TATAAAAACT GATTTCTAGA
    60841 TCCATAATAT AATTTATATT TTTTGTATTT AGGATCTACT ATAATCTTAT TATTAATTCT
    60901 ATCTATAGTA TACTTTATAG GGCAGAGATT ATATTCTCCT TTTACTGTAG TATAAATTAC
    60961 TATATCATTT TCTGGTATAT AATAATTATT TTCTTTTATA GGAAGATAAT CTAACCCATC
    61021 TTTAGGGTAA GGAATAACTT CATTACAAAT ATTTCTGAAA TAACAAACTT CATATCCAGG
    61081 AATATTAGTT GTATAATCAT ATGGCATTAT ATTACCTCCT TTCTATTAGT TACTCCATAT
    61141 AGCATAGGTA CTTACATGGG TTATGCTACC AGAAATTCCA GGAACGGTAA GAGTTACACG
    61201 CAGTTGACCT TCACCATAAT TGCCTTTATC ACCGCCGCCA CCTACTACTG TAAATGTTTT
    61261 TAACCATTGC TCATCGGTTA CTTTCCATCC ATATACAGCA CCATTTCCGT CATCAGTAGT
    61321 TACAAATTTA GCAGATATGT TTATGCATGA ATAGTGGTAT GGGCATTCTA CACGTATCCC
    61381 ATTATATTCA GAGTATCTAA AGTTAATATG ATATGTACCT GGGAAATTAC CATTAGGAAC
    61441 TTCTTCCCAG TTATTTGGGG TATTTGCATA GTTATTTAAT AATTTTATCC CAGCTTGTGC
    61501 TGCTGACGAA GTAATATAAT GCTGTTGCTG TCCGCGTGTT TCACCTGCCC ATCCATACCA
    61561 ATTAGGTTTA TACCGTTTTA CAGAAAGAAG CGAATCAGTT AATGATGCAG AGCTAGCAGT
    61621 TACAATCATA TCACTATAGC ATGTACCACT AGTAGCACTA GTTATCTTAC CAGCGTTGAA
    61681 TCCTTTCCAT GCAACTAATG TAGCAGACCA TTTAGTCCCC CAATCATAAG TCCCATCACT
    61741 ATTCAAAGCT GGATTCATTA CAATAGTTTG ACCATTACCA GCATTAAGTG TAACTTTATA
    61801 TCTAATCTTG CTTGCATCAG TAACATTGAT ATTTACGGTA TTGGTTACAG TACCACTGGA
    61861 AGGATTAGCT ACACCAGCAT TATATCCTTC ATTCGGAGTT ACTGTAATTG TATATGTAGT
    61921 ACCATATGGT ACACTTACGG ACTTAGTAGT AGTATAAGTA CTACCATCAA CTGGGTTTAC
    61981 ATATTTAATC GTAATAGTCT GATTATCTTT ATCAGGAATA TTAATAATAA AGTATCTAAT
    62041 CTTAGTATCA GATGCTCTAA TACTAATATC CGTTTCTCCA GCAGTAATAG TGTAATTTAA
    62101 TTCAGCTTGG TTATTTTCGT TATCAGGCTT TACTAATGCT TTAGGAGTAC CTTCTATTAA
    62161 TAATGGGCTA GCCGCATTAT AATTACTATT TGGCTTAACA TTGACTTTAA TTATATCTCT
    62221 ATTAATAATT TTCATATCTT CATTTATACT GCAAGAAGAT ATCAGTTTAT TATCAATACC
    62281 ATAATTTTTA GCGGTTATAT CCATATCAGA GTTATCGTAG ATATAGAATC TATGGGCATT
    62341 TTCTAATGGT TGTTTTACAG ATATCACGGT ATCTTCTAAT AAAGTATATG AACCATCATC
    62401 ATTTTTGTAC ATAGTATCTT CATTATATTC TATTCCATTG TATACGTATC TATCGTTAAG
    62461 AGTCTTTATA ATGACCTTAA ATGTATCAGC ATATTTAGCA TTAACAGTAG TATCTTTATA
    62521 TTCTTTATCT TTATATTCTA TACTTATATC GATAATATCT TTATACAAAT TAGCTGTTCT
    62581 AATAGTATAA TCATTAGTGT CTGCTTCTCT TGCAGCTTTA ATAGTAGTAT CCTCAGTTAC
    62641 AACAATAGAG TTATAATTTA ATTCTCCAGC TGTATATCCT TTATCAGCAG TTAATTCAAA
    62701 ATTAACTGTA GTATTGTAAG GAACTCTAAA TGTAGTATCA GTATACGATA ATTTTTCCAA
    62761 AGTAGATAAA TCATATCCTT CTTTATTGCT GATAATAGTA GCTTTAATAT GCTGATGAGG
    62821 AGAGGTAACT ACAGTTACAG TATAGAAATT TATTTCTGGT TCATAAGCTC TAATCCAAGA
    62881 ATCACTAGTT ACAATACCAG GGGATTCTTT AACCTTACCA GCTGTATAGC CATAATCTGC
    62941 AATTACTGAT ATTTCATAAC CAGTTTCAAA ATCAGTCCCA TCTTCTACTT TAAACGATCT
    63001 AGTAGTTTTA CCATTATAAA ATTCTCCTTC TTTACCCATT ACTTGGATAT ATTGCTTTTC
    63061 ATACTCTTCC ATATAAATAG TCCTATAATC AGCTCTAGGT ATATCAGTGA AATAGAATTT
    63121 ATCATTAGTA TATTGAATTT TATTATACCA TTCTGGCAGC ATACCACGTT TAAATAGCAT
    63181 TACATAAGTA TTGTTTTTAT AATCATACTT ATTATAAATA TCTCTACTCA TTATAATACT
    63241 ATCAAAATTA TTTACAGTAT TATCAATAAA TAAACCGCTA GTATTAAACT TAACTGTTTT
    63301 ACTAATAAGA TTATTCTTAT TATCTTCTGT AATAATGATA TTATCAGAAC CATCTATAGC
    63361 TACTTTGCCT ACATACGAAT CTATATTACT TTTAGTAAGA GTAACCGAAA GATATTGTCT
    63421 TAATTTCATT ATTACTGTTT TACCAATATA TTTATTTTTA TTCTCATCAC AAAGTTCTAT
    63481 TAAGTTAGTA CCCTCTACTA TATAAGAATG AAGTAATTGA GACAAATTAG TTTCATCTAT
    63541 GGTTATCCTT ATATTTCTCT TTAAAGAGTT CATATAAGCT TCAGAATATT CTTCTATGTT
    63601 TACTGGTCTT ACTTCTTCAT ATACAGAATC AAACTTATTC TTATTATAAT TAAATATACC
    63661 ATTCATAGAA TCAGAAATAT TATCATCATA AGATTTATCA CTTTTATGCT GTACTACACT
    63721 ATAATCAAAC TCTTTATTTA ATTGCTGCAA ATCTACAGGA TAATCATTAT CCATATTTGT
    63781 ATTGGTATTA TAATTTCTAA GATATTGTCT AACTCTAGTA TCATTAGGTA TTAAAGCTAA
    63841 ATTATCTTCA TTAGTGTTCT CTGTATCATC CCATATACAA TATAAAGTAT ACTTTTTACC
    63901 AGTATCAATA GGTATATAGG TAAATATATT AGCAGAAGAT ATAGTATAAT TATCCCTAGT
    63961 TATAAATTTA CCATCTTCAT CAAATACGAA TAGATTAGAC TTAGTAATTT TATGATCTAA
    64021 GTTTGTATCT ATAAATATAT TATCAAATTT AGTATCAGTA TAAACTAATT CTCTAAGTCT
    64081 ATTATTTACA GCATAGATAT TTATATCACT ACCAAAATTA CCATTAGTAT CAAAACCAAA
    64141 CAGTTTAATA CCATTATCTG GCATATATCC AGTTTCAGAA TAAATAACTT TACATGGTAA
    64201 TCTAATTAAT ACCACATCTT TAACTACAAA TGAAGATGGT TTTTTAATAG ATAAAGTTAC
    64261 AAATCTATCT GATCTGATTA TATCTATATC AGTCCATTTA ATAAATTTAT TATTTATCAT
    64321 TAAGATATAT CCATCAACTT CATTTAGATT AAATGCTTCT AGATAGTTTT TCTTAAAATA
    64381 GATTCTATCT TTATCATTAC TCAAATAATG ATTATCCCAA GCATCATAGA GTTTAATCTT
    64441 AATAATGGTA TCATCTCTAT CTATAGTAAA CTGCTTATTC TGGAAGAACC CTTCAGATAT
    64501 AAAAGTTTGT TTCCAGTCAT AATCAGTAGC TACTACTAAA TCACCAGTAT TATATACATT
    64561 ACCTCTAACC CATTCCTTAT ATAATGAGTA ATCTGTTATT TGAGTTTTAG GTATTTCCTG
    64621 CCAAAATATC GATTCTGCAT CTCTTGGATC ATAGTAATTT CCACCTTCTG GAATTATATG
    64681 GTATAATGCT TTATAGTACT TTCTATTTAC ATATTTATCT GGTGCTACTA TAGAGTATTC
    64741 ATGATATTTG TAATTTCCTG AACTATCTTT AGCTAAATTA CAAATATAAG TCTTTCCTTT
    64801 ATAGAATACT TTATCACCAT CTACATATAC ATTTTTATAC TTTGGTTGTT CCCAATAAGT
    64861 TATTTCAGTC CATTCTACAT GATGATTGCC TGGAGTTAAG ATATTATAAT CGATATTGGA
    64921 ATGATAATAT TTACCATTAT AAGAAACTAT ATCTCCATTT TTGTAAGTAG TAGGCTTAAC
    64981 CCAATCTGTA ATAAAACTGG TACTACCGCC TACTTCTTTC CAATACGTAG TATCTCCTGG
    65041 TATATACCCT AAGTTATTAT TCATAATAGA AATATAATAT TTGTTATTAT ATTTTACCCT
    65101 ATCTTTAAAT GCATATTCTG TTTCTTTATT CCATTTATAG CTATCATCAT CTAATTCTTC
    65161 TTTTTCTGAA TTAGTAAGAG CCGTTAATAC CATCCATGCA GCTGGTAATT CTGTATTATA
    65221 ATTTACTTGA GATTGATAAA CTCTCTTATT ATATAATACT TTATCCATAT AATTATAGTA
    65281 TTTATTAGGT TCTTCCCATT CTTTAATATC ATCTAAGGTA TTATGAATGA GTTTCCACCC
    65341 ATTAGCTGCA TCAGGATATT CTGTATTAAA GTCTATAGTA TTATTATAAA TTTGGTTTAT
    65401 ATTATAAATT ACTTTATCAT TGATTCTATA AGGATTGGTT AATACAGGTT TAATCCAAGT
    65461 AGGAAGATTA ATATCGCATT GTTTCCATAT AGGAGTAAGC ATATATGGAA TTAAAGCTTG
    65521 TTCTCTTTTA TCTATTTCTT CTTTAGTATT AAACCTTTTC CATTCTATCG CATTAGTAAT
    65581 AGAATCATAC TGTGAAAATT CTCTTTCTTT TTCATCCCAT ATATTAGCTG CATCTTCTAA
    65641 TAAAGATGGA TCTATTTCAT TTAAGAAATA TGTACTAGGT ACTTTAGCTT TATTATATGA
    65701 TAATCCTTTT ACTAATACAA AATCATCTAT ATATCCTTTA AAATGTGGGT AATATAGATA
    65761 ATCAGCATCA TAGCCTTTAC CTATGCAGGT TTCATTATTA TTAAATATTA ATTTAAAAGA
    65821 AGAAGTTATA GTGCTAGAAG TTCCTATTAA TTCATTATTT ATATAAAAAT TAATTTTATT
    65881 ATTATTAGAT TTAGTTAATC TTAGCCATAC CCATCTACCA GTTAATATTA ATCTACTATT
    65941 TTCAATAAAT GGAATTTCTA TTTTAGCACC AGTAGATGAA ACTAATACTA TAGACATATT
    66001 AGTTTTAAAT TTGTCTGGTT GTAGATATAT AGAGTTATTA GAGTTTTTAA TTTGATTATT
    66061 ACCGCAGAGT AAATACTGCT TCATATTCAT CTTAGTAAAA TCACAGTTTA CCCATAATGC
    66121 AAACGTAAAT TCGTCCGCAT TTAAATCTAG GCTTAGGTTC TTACCAGTAA TCTTATTGAT
    66181 AACAGAAAAT TCCCCATCTA AATATGCAGC TTCTCCGTTA TCAAATCTTC CAGCTGAACT
    66241 ATAGTCTACC GTTTCTTCTC TATAGTTAGC TTCATTTATT ACTACTGAAG ACCATTTAGA
    66301 CTTGGTTAAA TCTACACTAC CTTCAGTTCG TTTGAACTTT AGATTTATCA AGGTTTCATA
    66361 ATCCATATTA TTACTCCTAT ATGAAAAATG GATGAAGGAT TTAACCCTTC ATCCAATATT
    66421 TTAAACCGTA ATATCATAAA TAAGCATTTT ACCCAATTCT ACTAAGTCTT TAGCTAAAAT
    66481 CTTTTCAATA GATTTCTGAT TGTTTAAATA TACACCGCTG TATGCATCAG TAATCATAGT
    66541 TAAGAAAGAT GGTAAGAATT CTAATGATAA TACAGTAGCT GCACCATATA AGAACATCCA
    66601 TTTTTCTATT ACTAATGATA AGGTGAGTTT ATTCATCTTA AAGATTTCTT TAACTGCATC
    66661 TACAAATCCT GGTAAAGTCT TTAAATCTTT CCCCTCAGAT ACAATATTAA ATATATTTTG
    66721 CTGAGATTCA TTAATATCTG CTACTCTCAT AGCAATTTCA TGAATTCTAT CTTCATCAGT
    66781 AAGTTTAAGA TGATTATATA AGAAATATTC TGCTGAGAGA TACATCATCT TTTCTCTATT
    66841 CTCAGCTATA ATAGAGATAT TACCAAGATA ATCAATTACA TGAGTAAACA ATTTAGCAAA
    66901 AGCTCTAGTT TCTAATAATA CTAATTGAGA TTTAGAACTA AATGCTCCTG GGATACCATA
    66961 ATACATCATA TTATGCTTAG CTGATAATAA ATAAGCAATC AATACTGAAG TATTAACTTT
    67021 ATATCTATTA TTATTCGTTT CTGCAATTAT ATTGCTGATA TCAATAAAAG CATTAATCTT
    67081 CTTATTACCT TTAAGGTCTT TAGCAGCAAA TACTCGAATA GGTTTTGGCA ATGGATTCTC
    67141 AGGCTGTATT AAATGGGTAT TTTTAGAAGT TAATATTTTA AGAAGATATA CAGGGGCTTT
    67201 AGAACGTTTA ATTTCTAATC CTACATCTTC TGCAAATTCT GTAGTGTTTC TATCAATACG
    67261 CTTAGCGTTT AGAATAGCAT TAGCCATTAC TTTTGTATAT CCATTCATTT TGCTGTATAA
    67321 ATAGCATTGT GAAATTGGAG TTGCAACTGG TTTATCAGAC ATAAAAGCTA CATCCTTTCT
    67381 TTTAAATGAT TAAATTATTA GTATGTTTTT ATAGTTCTAA AATATAGCAA TCTATTTCTA
    67441 AAATTACATT AAATTAATTG ATAAGGAGGA GTGTAAAATG CTTATTTCAG ATATAGTTAT
    67501 GACTAATTAT TACTTTATCA ATACTATCGA GTTTTTAAAT AAACATTCGT TTTTAAAGAA
    67561 AATCGCACTC AAAATTATAA ACTTTATTAT CTCTAAAGAA ATTGAAAATA GAGTATGGAA
    67621 TATAGATTCT ATAGAAGAAC TATTGTTTGA ATACATTGAT TTTTTAGATA AGACTCAAGT
    67681 ACAAAGAGAA TTGTTTATTA AAGATCAATT TATGTCTATT AAGAATAATG ATAATACTAA
    67741 ATTTTCGTAT AAGGCTAGAA AAGATAGAGA TGGTAGGATA ACTTTTATTG CATGCCAATT
    67801 CTATAATAAA GATGCTGATT TTAGTGTTAC TATTAACCTT AATATTTCCA ATACTATAGC
    67861 ATTGACTAAA CTTACATGTA CTTTATCCAG AGATGGAATA CCTATTACAT ATTCTTCAGT
    67921 TTCAGATATT ATGAAACATA AAAATGATAT TATTACTATA CTTAGAACTA AGATAATGGA
    67981 ATACACTGAA TCATATCTTC CGTATGCTAT GGCTAATATG GAAATGGTAA TGGAAGAGAT
    68041 TAAAAATGAG TCCAAAGAAG TTAGAGGTAA AAAGTTATGA TTAATGATGG TATGTTTGTA
    68101 GAAGCCCATA TTGCAGATAT CCATTTTGGA GCTATGAATC CAAATTTACA ATATAATATT
    68161 TTAAAAGATC AGTTTATTAA TAAACTGATT AAAATGCCTA TTCTAGATAT CGTATCTATT
    68221 AATGGTGATG TTTTTGATCA TAAGTTTATG GCATCTAGTG ATGCTATTAC AGTTGCACAA
    68281 TACTTCATTA AAGATTTAAT TGCAGTATGT GCTATGAAAC ATGCTACCCT AATCATTATT
    68341 GGTGGTACAT TCTCTCATGA TGCCGACCAG ATTAAACTAT TCTATCCATT AGCAGAACAG
    68401 GCTAAAAATG TTTGCGATAT ACGAATTGTA GAAGAGTGTA GATATGAATA CGTAAAAGGT
    68461 AAACGTATCT TATGTATTCC AGAATTATAT GGTAAAGGAA AACAGTTCTA CAGAGAATTA
    68521 ATGTATGGAA ATGGTTTATA TGATAGTTGT TATATGCATG GTACTTATGC TGGTTCTATT
    68581 TACGGAAAAG AATTACCAGA TTTAGATTCT CAAAGAGAAC CAGTATTTTG TATGAATGAT
    68641 TTTGGTTATT GTTTAGGGCC AATTATTTCT GGCCATGTAC ATAATGCTAG ATGCTTTGAT
    68701 TCCCATTTCT ATTATTGTGG TTCTCCATAT AGATGGAGTT TTGCTGATGC TGATGTAGAT
    68761 AAAGGGTTTA TATTCTTATT ACAGGATATA GCTACTCATA CTTACTCAGT ACAATATGAA
    68821 CCTATTATTT CTGATAAATA TGCAATTATA AATTTAGATG ATATGATTCA TAATGACCCT
    68881 AAAGATATAA TTCAATTTAT TTTAAGAAAA AAAGTAGAAG AAAATATTAA GTATATTAGA
    68941 ATCGATTTCA CAGTACCTAA TCCAGAAGCT ATTAATCTGT TACAGACTTA CTTTAGAGGA
    69001 AATAAAGAAG TTGTAATTAA TGATAAATCT CGTAAAGAAG AGATTACTAA AGAGACTAAA
    69061 GAAATAGTGG AAAAGTATAA AGATTTTGAT TATATCTTTG ATAGGAATTT AACGCCAGAA
    69121 GCTAAGTTAG CTAAATATAT TAATCAGTGT AAGAAAGAAA TCTATATTAC AGCTGACGAT
    69181 TTGGTCAATT TACTAAAAGA TTTATAGCTC AACAAAACTA ATAATAAAAA TCACACTGTT
    69241 AGGAGAGTAC CATAATGAGT GGAAGAAGCT ATAAAAAAAT ACGTAAAGAT GATGAAGAAA
    69301 AATCTAGTAT GAAATTAGAT TTAAAAACTT TGAATTGGAT GTGCCAATAT GCACTATCTG
    69361 AAAATCAGTC TATTCAAATT TCTAATTTAG TTAATCTTCG TTCTTTACTA TTACGAAATA
    69421 ACCCAGGATT ATATGCAAAT GAACCAGATC TATTAGCTAG ATATAATTTT TGTTTGGATA
    69481 TTCTTCATGC TAAGCTGGAT AAGAAACTTA CAAAAAGAGA ATTCTATGTC AAAGATGCTA
    69541 TTGGTGTAGT TGGAAATAAA TATCCAACCA TTAATCCTGA TGACTTTGCA GAATTAAATA
    69601 CTAATGATGC AGCTTGGATA GCACAAAACG TTATTAGTGA TTATTTGAAT ACAGCAGATA
    69661 TGATTGATAT CTCTAGTGAA CTGAAGTCTG CATGTATTTC TTTAGATACA TCTGACCCAG
    69721 GTACTATTCA AACTAATGCT AATAATCTTA AAGAAATTAT TAAGAATGCT AATAATAAGA
    69781 TTAGAAGAAA TCAAGCAAGT ACTAATGATT TAAATAGTAT TAACTTAGGC GACCCTGGTA
    69841 ATGCTATTGA TCAGATTTTG ACTACTATTA GAAGTCCATC TCATATTCTT AAAACTGGGA
    69901 TGCAAGCATT TAATAAAATT CTAGCTGGTG GATTTGAAGG TGGTAGAGTA TATTCTATGT
    69961 TTGGTCTAGC TGGTGAGGGT AAATCTACTT TACTTAAGAA CTTAGCTTAC CAAGTAGCAT
    70021 TATACAATAG AGGGTATGAA TGTAAAGATA AAACAAAGAA ACCTTGTATT ATCTATCTTT
    70081 CAATGGAAAA CCAGCCTGAT GAAGAATTTC AATCCATGTA TAATATTGCA GGATTTACTG
    70141 AAAATCTTAA AGACCCAAAT GGGCCAACAG CAAAACAAGT TATGGCTAAT ATGGAAAAAT
    70201 CTGGGTTAAG ATGTTCTGAA CCAGGTGATA TTGCAATTCA CTTAAGATAT GCTCCTATTA
    70261 ATTCTGTAGA TACTAGTTAT CTATATTCAT TAGTAGAGGA ATATGCTGAT AAAGGATTTG
    70321 AAACTATAGC TGTATTTCAG GATTATATAA AGCGTATTAG ACCAGTATTT GGTAATACTA
    70381 TGGATGAAAG ATTTAGACTT GGTAATGTAA TTAACGAGTT TAAAAACTTT GCTGTAGAAT
    70441 ACAAAATACC AGTCATTACA GCATCTCAGC TTAATAGAGA AGCTGCTAGA ACTGTAGATG
    70501 AAGCTAGAAC AAATGATAGA TTTGATAAAA TGATGAATGG TGTAGGTAGA GCTAATATCG
    70561 GTGAATCTTC TCTTATTGAT GAAAACCTAG ATGCTACTAT TCTTATTATT CCGTGTGAAA
    70621 AAGATGGAGT AAAGTATTTA GGTATTAAGA TTACAAAGCA CCGTTATAGA GTTGATATCG
    70681 ATGCAGGAGC CACCAGATTC TATCAGCCAT TTGTACAAGG CAATACTATT AAATTAGTAG
    70741 AAGATGTAAA TTGTTTTCAA CCAGCTGCTA AGTATAGCTT AGTATATGAT GAAAATGCTA
    70801 GTATCTTTAC TAATGATAAT AATCGGTTTG CTAAGAACGC TATGTTGGAA AGTGAACCTA
    70861 TTGCAGATTT AGATGAATTT GAAGGATTTA TTTCTGACGT ACCCAAAATG AGAGTAGTAA
    70921 TAGAAAGGGT TACATCATGA TAGAGATTAA GTTAAAGAAT ATAAAATGTC CTATATGCAA
    70981 TAAGCATTCT TTTTTAAAAA TCATTTATGA TGAAACCAAT AAATTATACT CTTTCAAATG
    71041 TGATAAATGT GGTTTAGAGT CTGTACCTAA GTTTACAGAC TCTATAAACC TATTTAAAAA
    71101 TTTTGAAAAG TTAAAATGGA ATAGACGTAA TAAGTAATGT ATTTATTTAG GAGGGGAATC
    71161 ATGACCGATA TTATGAAACT GATGGACAAA GAAACTTTAA ATGAAGTAAC CACTACCGCA
    71221 AATGGTGCTA CCACTTATGC TTCAACTGGA GAATATCTTT TGGATTTGAA TTATAATATT
    71281 CCATCTTTGA GAAATAATCC TTATAAGTTT GAAAATACTT TTACTAAAGC ATATAGTGAA
    71341 GATAAAAACT TGGCTATTAG ATGGTTGCTT TATCTGAGAG ACATTAAGAA TGGTACTGGT
    71401 GAAAGAAACT CATTTAGAGT TTTATTCGTA GATTTTGCTA TGAAATATCC AAAAGTAGCT
    71461 CTTGAAATTA TTGAGAAATG TAATATCCAA AATGATTTTG GTAGATGGGA TGACTTAATC
    71521 TATATTTGGT ATGCATTGAA AGATACGTCT GAAGAAATTA CAGATTGCAT TAAGTTTATT
    71581 ATTACTAAGC AGCTTAATGA AGATATTAAG AAATGTGCTA AAGCAACAAG TTTGGATGAG
    71641 GATTGCCATA TCTCATTACT TGGTAAATGG ATGCCTTCTA TTAATACTTC ATCTAAGAAA
    71701 ACTAAATTGA TTGCTAATTG GATTGCTAAT GAATTTAAAC TTTCTAGTAA GCAATATCGA
    71761 AAAATGCTTT CTATTTTGAG AAAGCATAGT AAAGTGGTAG AAGTAGACAC TAGTGCTAAT
    71821 AACTGGGAAG AAATTGAATA TGAACGTGTT CCTAGCTATG CCAACTTGAA GTATAAAGAT
    71881 GCATTTTTAC GGCATGATAC TGAGCGTAGA AAAGATTATC TTTCTAAACT TAAAGAAGGT
    71941 AAAACTACTA TCAATGCTGG TACTTTGTTT ATGTATGATA TCATTCATAA ATACAGAGAG
    72001 CATTGCGATA TGTGTCACGG GTTTAATGTT ACTAAAGATG ATTCTCTTGA ACAACTGTGG
    72061 AAGAATCTGC CAACTCCAGC GAAGCTGTCT AATACTCTCG TAGTAAGAGA TGGTTCTTAT
    72121 TCTATGGTAG ACCGTATTTC AGGTAGTTCT TCTCTCACTT CGATGGATAT TGGGGATTCT
    72181 ATTTGCATCT TCTTGTCTCA GTTTAATACT GGTGAATTCA AAAACAAATT CATTACATTC
    72241 TCTAGCAAAC CAAAGATTGT AGATTTGACT ACTTCTACTG ATCATCTTTG TGCTAAGCTT
    72301 AAGATTCTGG GTGAATATGA CGATTGTAGT AATACTAATA TCGAAAAAGT ATTCAATCTG
    72361 ATTCTTAATA CTGCTACTAA GAATAAGATT GCACAAGAAG ATATGCCAGA AAGAATTGTT
    72421 ATCGTATCCG ATATGCAATT TGATTATGCA TGCGGTTCTG CACCAGATCA ATCTTTGTTT
    72481 GAATACCTCA TTGAAAAATA TGAAAAACAT GGTTATAAGA TGCCTAAACT GATTTTCTGG
    72541 AATACTTCTA TTTACGCTGA TCAGAATGTT CCTTTGAGAA CTAATGAGAA TGGAGTAACT
    72601 TTGTTATCTG GTTTCTCTAG TAGCATGGTG AATATGGTAG TCAATGATGA GCTTGATCCA
    72661 TTTAAAGCTC TTATTAAGAT TCTTAAGAAT AAGAAATACG ACTGTGTAGA TTCTATCAAA
    72721 TTCTAATTAT TTCAAAACAT TATATTACAA GATAGCTATA TAGCTATCTT GTAATAATTT
    72781 GGATTTTAAT GATAAGAATT AAATCTTTTT ATATTTTTAG ATTCATTTGT TAGTATAGAT
    72841 GATAAATAGT TCCCTAAAGT ATCAGCTGGT ATGAGTTTTA ATGGATTGAT ATTATGGAAT
    72901 TCTTTTACAT TACATATCCC ATTTAGTAAT AATATCAAAT AATAGAAATC TGTCAAACCA
    72961 TATATATCAG CAGATAGCAG TTTTGGTTTA TAATTGTACT TAACTAATTC ATCATTAGTT
    73021 AATTCTATAT TTATAGCTAA CTTCTTTAGC TCATACATAT AATCGTCTAG TACATCTTTC
    73081 ACTACATATT TTATTCCGCC TGACTGTTCT TGATAACAAA AGCTTTCATA AATCGGTACT
    73141 ACACTTCGGT TATTATATGC AGCTTTAAAT TCATCTAATG TATGAGAATA CATTGGATTG
    73201 GTAGAACCAT CAACTATTAC TGTCGTTGCC ATAGAATTCT CCTCCTATAA TAACTGGTTT
    73261 AGTAATATCA CTACTTGTAA AACTTACTAT GAATCTAGTT CCAGGAGGTA TAAATTTAAG
    73321 AGGGTATCGT CTTGAAACTT CTACAGGAAC TTTAAGTTTT ATTGCAGATG CTATACCTAC
    73381 ATCTCCTAGA GGTAGATTAC CAGTATTCTT GTTTAAGATA TTAGTTTTAC TCAAACTAAT
    73441 CCTATTTATA TTATTAGTAT TATCTTTTAA CCCAGTTAAA GATTGCATTC TAAAAACTTG
    73501 TTCTCCTGGT TCATACTTAT TGCAAGTAGT TAGTAAGATA GCTATCTCAG TATCTTGTAC
    73561 ATTAGGGCTA TTAATCATTA ATATCACCTC AAATTGTATA TTATAATTAT GACGTATTTT
    73621 ATTATAGTAG TGTTTTTTAA GGAGGAATAA ACATTATGAA ATTCAGTGAT AAAATTAAGA
    73681 TGCAATATGA AGAAATGAAA CTTAAAAATT CTATTAAATT TTCTAATATG ATTATTAGAG
    73741 ACTTACAGCT AGGTATTACT CCAGAAGGAT TTATCTATGC TCCTGGAATA TTAGACCCTA
    73801 TTACTAAATC ACCAGAATCT TTTACATATA ATGGATATAG ATATGTAGAA TTTACTGAAA
    73861 GAGGGATTGC TATTACAGAA GAAAATCCTG AGATTAGATT ATTTGACCCA TATAATAATA
    73921 TGGCTTTAAT GCTCTATTGT TTACAATGGT ACTTGGTTAA TATTAAAGAA ATTGATATTA
    73981 ATAATGATTT CTTAAATATG TTTATTACCA ATAATAAGAT GAATTGTATC GGTCATTCTG
    74041 AAATTAGATT GTTTAGAGAT GCAGATATGA ATAAGTATAT TGATATCCCA TCATTTAATC
    74101 AAACTATGTT AAGTATTACT GGTCATGATT ATATTAGAGA CTGTTTAAAG TATTATGATA
    74161 TGATTATGAT ATTCGATAAC TCTCTGCCGT ATGATTTTTA TAGTGAGGAA ATTAAAAGTA
    74221 TAGATATGGT TCCATTCGAT GTTTTCTATA ATAAAGAAAT GTCTATTCAT GAAGAAGAAT
    74281 TGAGTAAGAA GAATCATATT AAGCTTAGAA CTGTTATTAA ACGTTTGTGA GGTACTATTA
    74341 TGATTTTATT CAATGATGAG CAAGAGAAGT TGATATCTGA AGCAATAAAT TGGTATAATA
    74401 ATTCTAGTGA ACAAGTATTT CAAATTAGTG GTTCAGCTGG TACAGGTAAA ACTACTGTAC
    74461 TTAAAGAAAT CATTAATAGG TTAAAATTAG CACAAGAAGA AGTAGCTCCT ATGGCTTATA
    74521 CAGGAGCTGC TGCTATTGTA TTACGTACTA AAGGTTTTTA TAATTCTAAA ACCATTCATT
    74581 CATGGTTCTA TAAAGCTATA GAAGTTCCAG ATTTAGACAG ATATAATGCA TATCTGGATA
    74641 GATATGAAAC AAAAACTATA TTTGTTCCAA AAGAAATACC AGAGGGTATT AGACTGGTTT
    74701 GTATAGATGA AGCTGGAACA GTACCTATGA AAATGAGAAA TGTAATTTTA GATTCTCATA
    74761 AGAAGATTAT AGCTTTAGGA GATTTAAATC AATTACCACC AGTATCTGAT TCTCCAGCAT
    74821 TTCTATATTC TGGGGATATA CATACTCTTA CTAAGATTAT GAGACAGAAT GAAGGGTCTG
    74881 GTATAGTATA TTTAGCTAAT GAAATTTTAA AAGGTCATGC TATTAAAGAG GGTAATTATG
    74941 GTAATGCTAC GGTAATTACT CCAAATGATA TTACTGATGA TATGATTAAA GAATCAGATA
    75001 TTATTCTTTG TGGGTTAAAT AAGACTAGAA CAATTTACAA TGATAGATGC CGTGAATTAA
    75061 ATGGTATAGA CCCTAAGCAA AAACTTCCTA GTCATGGAGA AAAAATAATC TGTAGAAAGA
    75121 ATAATTGGGA GTATGAAGTA GATGGTATTA GTATGGCTAA TGGCTTATGT GGGGAAGTAG
    75181 TAAATTACCC ATCATTACAT TCTTTGGTTA GTAAAGGTAA TGGGTTTAAG ATAGACTTTA
    75241 AACCTACTAT GTTTGATATG GAGTTTGTAG ATGTACTATG CAGCTATAAC TTCTTTAATG
    75301 CAAATAAAGA TAAAAAAGAT TTGATTAGGC AAAGCCCATC TTATAGACGT AAACATGGTA
    75361 TAATTGGCAA TTTATTTGAA CTAGGGTATG CTATTACCAC ACATCTATCT CAAGGTTCTC
    75421 AATATAGAAA AGGTATATAT ATTGCTGAAT ATATGAGAAG AGATATTACT AAGAACTTAG
    75481 ACTATGTAGG TATTACTAGA TTCTCAGATA ATTGTATATT TGTACTTCGT AAAAATAAAT
    75541 TCTTTTAAAA TTATATATTA TCATATTGAG AGTAAATAGC TCTCAATATG TTTTTATTTA
    75601 GTTTAGAAAG AGGAGGAATA AAATGTTAGT TGCAAGTAAA ATGAGATCAG TTATTAGCCG
    75661 TGCTAATAGC TCTGTAGAAA GTAATACCGA GATGAATTAT CTCGTTCTTC ATGTAACGGA
    75721 AGATGATAGT GGTAATCCTG TGAATACATG GGAATTGATT AAAGGTAGAC AAGCAGTAGT
    75781 AGATGCTATC TATGATATCT TGAAAGAAAA TGGGTATTAT AATTTCTTTA AGTCTAATAT
    75841 CTTATCTGAA AAAGTAAATA TGAATAAGAG TATTTCTGTA TATACTTTTA TCAGAAGATT
    75901 CTTGGAATCA GAAGATATTA CTCTGGAAAA TTGGGGTATT GAAAACCTCG ATGATTTCAA
    75961 TGATTACATC TTTGGTGAAG ATAAGTATCA AGATGATATG TCTTACCAAG GTATTGATTC
    76021 TATGGAAGAT TTAGATAAAT TCTTTATTGC AGATATTCAG CATAAGAATT TCTTTCAGTT
    76081 AAAGAATGAG GAGTGATATA AATGCATAGA GATAATATTA AGAAGCCATC TAAGAAAAAA
    76141 CAAGGAAGTA GATTCTTTGA TAAGTATTTG ATTGGTTATC CGCAGAATTA TCTGTTTACT
    76201 GTAAGTGATC CTAAATCAGT AAGAACACTA AAGAAAGACA TCATTCATCT TTTGATGAAG
    76261 GATATTGCTA AAGGAACAGT TAATTATGAG AAGACTGCAC AGTATTTCAC TAAAGCGTTT
    76321 GTCTATATGA TGTATAATGC AGTACTTCAG GAATATAATA GAAGAATTAT GTATTCTGAA
    76381 GTATTTAAAG ATTATATCAA TAGGCATGGC AGTCAAGATC AGTTAGTAGT TCAAGAAACA
    76441 GATGAACTGA TTAGATCTCG TAGTGTTTAT GATTATCTCT ATAGAGATAT TGAATTGTTT
    76501 TATCAGTCTT CTGAATTTGG AACACCAGAT TTTAATATTT TGAAGAGTAT TCCTTCTAAG
    76561 ATTAAATTTG GTGATGTATA TTTGATTTAG TATTTGATTA TACAAACAAC TATAGTGTAA
    76621 TTAGATTATA TGTCTAATCT CATTATAGTT GTTTTTTTTT GATAAATGAG GTGCGAAATG
    76681 GAAAAAGAAA CAGTTATTCA TATTAGAGAC CTTTTTAAAT CTATCAAGCT GGTTAGCTCT
    76741 GAAGATAAAA AAGAATACTC TATTAATATT ATTCTTAAAT TGGATAATGA TGCATGGGTA
    76801 GATGAAAGAA ATCAAGAATT ATTTTGGGAT GATGAAAATG GTATTTGCTA TTACTTCCAT
    76861 TTTAATCAGC TTAGAAATAC TGTACCATCT ATGATTGGTA GATCTAAAGT AAATGTACCA
    76921 GCTTGCATTT CTGCATTTGA TTATGGCGAA ATTCAGGAAA TTAAAATGTG CCTGAATGAA
    76981 GAAGCTATTA GAAAATTGCT TGATAACTTT AGTTCATTTA AAGCATATAA CTATCATGAT
    77041 GGTGAAAAGA AAGAACTTGA TGATAGATTA AAGGCATTGA TTATTAATAA CTACATTAAT
    77101 AACACTAACG CATCTAGAGA TTCTAACTAT AATGATAGAC AGCAATACCC GTATAAATGA
    77161 TTTTAAAGTT TAAATGAAAA ATCAACGATA TAATATATTA ATGAGTTTGA ATACAAACTC
    77221 AAAATATTTT ATACATATTT TATTATTTTA ATTTCTTAGG AGGAAATAAC TATGAACCAG
    77281 TTCAACAACG GATTTAACCC AGCATTTGGT GCTATCAATA ACCCGATGCA GCCAATGCAG
    77341 CAGCCAGTAA TGGAAATGAA CAATTTGCTT AATGATGAGC AGATTGCACG CCTTCGTCAG
    77401 AAAGGTGGTC AGCCATCTAG CTATTTCTTT AAAGCTCCAA CCGATGAAGA AAATCTAAGA
    77461 GCAATCTGCA CCCATAAACA GAAAGGTCAG ATTACTGCAC ATCCAATCGG TGATGGCAGA
    77521 TTTAAATGTG ATATCTGTGG TGAAGAATTT ACACTTGTAG ATCCTGAAGA AACTCAGGCA
    77581 GTAGATACTG CTTGTGAAAA AGTTAATGAT GTACTTCAGT CTATTAAGAC TTATTATGGT
    77641 CAGGCAACTC CAGAACTTGC AGGTGTTTAT CCAGTAATCA ATATTATTAA ACAGCTTCCG
    77701 CATATGTTTA GAGTAGCCGG TAATTATATG AAGTCCGCTA TGCCGCAGGG TAATGAATTC
    77761 TATGGAAACA ATTACTATGC TCCGTCGAGC ACTTATATGA ATCTTACCGC TGGTGCAGGT
    77821 ATTCCAGGAT TTGATAATGG TGGTTATGGT TATAATATGG GTGGTTATCA GGCACAGCCA
    77881 TATTACAATC AGGGATTCCA GCAGCCAACT CCTGTAATGA ATCCTCAGAT GCAGCAGGCT
    77941 CAGCCAATGT ATCCGCAGGG TGGTATGCAG GGTATTCCAG GTATGACTCA GGCTCCAGCT
    78001 TATGGTTATC CACAGCCAAC TCAGGCTCAG GGGCAGATTC AGTATCAGCA GCCGCCTGTT
    78061 CAGTCCTTCC AGCAGCAGGG ATATAATCCA GCAGTTCAGC AGGCAGCTCC AGCTTATTCC
    78121 GCAGCGGCTA ACCCGATTGG TAGCGGAGTA GCTGTACAGC CAACCACTGC ACCAGCTGCA
    78181 AACAATGGCC CTACAAATAC AACCAATGTT AATGTAGGTA CTCAGCCAGT TAAATTTGAA
    78241 GCTTAATAAA TAAAATAAAA TAATAGAGAA TCCTGTATAA TAAAAAATAA TTTAAAGCTA
    78301 GCTTATAGAT AAGAGTAGGA TTTAAATCCT ACTCTTGTTT TATAAGCATA CAAAATTTAC
    78361 TTTAAATTAT TTTTTGAATG TAAGAAAACT ATTGAGTAAA GGAGGAGATA GAATTGAGTA
    78421 TTGACTTTAA AAAAGCTATT AATGAATATG GCAATGAAAT TAAAACTTTA AGTAATTTCT
    78481 CTGATGCAGT TAGAAGAACT CCAACTCAGT TTATTGGCTA TCTAGGTAAT CGTGGTCATA
    78541 TCAATATGAT ACGAGAGATT CTACAGAACT CTATGGATGA AGTAGAGAAA CAGGAATCTC
    78601 CAGCTACAGA AATTTGGATT ACTTATAATG AAGATAGTAA AGAATTTACA TGTGTGGATA
    78661 ATGGTAGAGG TTTACCATTT AAAGATATGA TAAGAATCTT TTCTTCTGAA CATACATCAT
    78721 CTAACTATGA AAAGAAGAAA GGTGAATTCA GTTCAGGTAG ACATGGTGTA GGTAGTAAAG
    78781 CTACTAACGC ATTATCTTCA GTATTTATTG GTGTATCTTA TCTATGTGCT CAGTACTCTC
    78841 CTACTGGTAA ACCAGAAGGT AGATATATTG AATTTAGAGA AGGTAAACCA ATATTAAAAG
    78901 AACCAAAGAA ATGCCCTAAT ACAGATAACT GGCAGGGTAC TAGAGTTTCA TTTATTCCTG
    78961 ATACAACTAT TATGGGAACT ATTACAACTT CTTGTGAAGA TGTAAATGCT CTTATTAGTA
    79021 CTCTATTACC ATTAATGAAA ATTGGAGCTG TAATTAATTT TCATGGTATT AGAAGTGGTA
    79081 AAAATGTTTT TAATGAAAGG TATGTAAATG AGATTGGTAT CTCAACCTTT CTAATGAAAG
    79141 ACAAATATCA AGCACTTATT CCACCAATTA CATTTAGTGG TGGTAATGAT AGAATGAAAG
    79201 CTGATATTAC CTTCACGTAT GATGCTAATG GTATTGATGA ACAAGAAGTT GTTTATTCAT
    79261 TTGCTAATAT GTGTCCGACT ATTAGTGCAG ACTCTGCACA CTCACAAGCA TTTATTGATG
    79321 CATTATGTAC TTATTTTAGA AATTATATGA ATAAGATTTT TCTTAATAAG AAAACTAATT
    79381 TGACAATCAT CAATAATGAT ATTAAAGCTG GTCTTAAAGC AGCGGTAGCA ATTATGCATA
    79441 TTGAACCAAT GTTTTCAGGA CAGGCTAAAG AAATCTTTAG TAATACGGAT TCAATTCCAT
    79501 TTATTAAAGA ACTTGTGACT GTAAGTCTAG ACCAATGGTG CAAATCACAT TCAAATGAAT
    79561 TACAGCGTCT ATGTAATTTC TTCAAATCTG TTGGCAATCT ACGTTTAAAA ACAAATAAAG
    79621 AAAAGATAGT AATGCTTAAA AGCAATGTAT CTACATTGAC TGGATTACCA TCTAAATATC
    79681 AAAAACCTTC TGGAAGAACT AATCTTGAAT TGATTCTGGT AGAAGGGGAT TCTGCTATGA
    79741 GTACTTGTCG TGAAGCATGT GATCCTACTA AGCAGGGTTT AATGCCTCTT AGAGGTAAAG
    79801 TAAAGAATGC TATGACTTGT TCTAAAGCAG ACTTCTTTAA GAATGAAGAG TGTAAAGCTA
    79861 TTTATACAAT TCTTGATTGT GGAGAAGGTA GAAGATGCGA TCCTAATAAA TGCAAATTCG
    79921 ATAAGATTAT ATTCTTAGGA GATGCAGATG TAGATGGCTT GCATATCAGA AGTTTACTGT
    79981 TAAAAATGTT TTTGATTTAT TATAGACCAC TTGTAGAAGC TGGTAGAGTA TATGCTGCTG
    80041 TACCACCATT GTATTCTATT AAGAATAAGA ATGGTAGTCT TACTTATTTT ACAGATAAGA
    80101 GAGAATATGT ACAGTATGTA TATAGAAGAT TCATTAAGTA TAATACCGTT AAGAGTTCTA
    80161 CCGGCAAAAA AATGAGTGAT ACTCAAGTAG TGGATCTTCT CTGTAATAAT ATCAACTATT
    80221 TGATTGATAT GAGTATTATC TCTCAGAACT ATGCTATTGA GCCAAATCTG TTAGAGCTGG
    80281 TATATAGCAT GATTCTTAAT GGGTACAAGT ATAATCAAAT TAAGAAAGTC GTAGCTAAAG
    80341 TAAATAAGTA CATTCAAGTA GATAATAAGA ATAATATTTT AGTACTTGAT GGATTAGTTG
    80401 GTGATGAAAT TCAAATGGCA GTATTTAATC AGAATATGCT TAAAGATTGT CATGAAAGAA
    80461 TTTCTAAATA CATTGTCAAT TCTGACATTA ATGGATATAT TCTCAATGAC CAGAAAGTAT
    80521 CACTGTATCA ATTAATGAAA GCATTTGATA GTTTTACACC TCCTAATGTA CAACGCTATA
    80581 AAGGCTTAGT GAACGAGGCC TAACTAATCT TTCCGATTCA TCATCGGGGT TACAGAATCT
    80641 TGTAGCTAAC GAGGGTCGTC TTATTGTAAA TAAGAATGTC TCGTGGGAAG TAGGGTTTGC
    80701 TTTCTAAGTA TTTTAATATT AAAATGGAAG AAAGCAAATA TAGAATTTCT GATAAATTCT
    80761 TAACCTAAAC CTGTATCGAC TATCTCCTTT GTCGGAGAGT ACAAATACTA TTGATACGTA
    80821 TTTGGAAATG GTTAGCACTA TGATGGACAG TTAATTAGCG TTTAGTCCTA GTGAAGAAAT
    80881 AGTCAGTGCT GTTAGTGATA ACAGATGAAC ACGTAGGTGA AATGAAGCCA GCTCAATTAG
    80941 CAGTTTCTAC TTTATTACCT GAATATAATA GAACCTTGAT TAGATATACT TCTGAAAATA
    81001 TTGCTAAAGA AATTGAAGAT ATTCGTAGAA CTGATTCTAA TTATACTTCT TTATTGCAGG
    81061 GTGTAGATAT TGCTGGATTT GATTTATAAT TTAGAAGAGA GGTCTATTCC TCTCTTCTTT
    81121 ATTTTTTGAC AAGTATTTTT AAAAATAATT ATATATTATA TCATTGAAGG TTTATTGTGT
    81181 TTTATACTAA AGGAGGTAAA AAATGATTGG CAATAAATCA AAGTACACGT TCAAGCAAAT
    81241 CCAATTTCTT ATTGCTTCAG CAAGATCTAA AGCATCATCC GTATTCTGGA TTATGAATAA
    81301 ATTCGGAATC AGTAAGGATT TGGCAGCATT CCTTATTGGA GTGAATAACC ACTCTGTTAG
    81361 TAGCTACCAT AGCTTGCATC AACCCAGTAT GATTATTGAT GAATGCATCA AATTGGGTGC
    81421 AACTTATATT GAGCTTAAAA AGCTCAATAT CTTTCCAAAG AAAGAGCTTA AATCTGCTTT
    81481 TTCTAAAGTT TCTGATATCC CAAGTGATTT ACAGGAAGAA GGTGAACAGA TTATGGATCA
    81541 AGAAAAAGTC CAGGAAGTGA TGAAAGAGAA AGATGGAGTC ACTACTGAAA ACGGTTTCAA
    81601 GATCAAAGAT TTCATTGAGG GTATCAATGG AGACTCTAAG AAGATTACTA AAGAGGACGC
    81661 AGTTATTGTT TCTACGTTGC TTACAGATAT CTTTGAGAGA AGGGTTTCCA TTGAGAAGCT
    81721 CAAAGAGTTT TTAACAAGAT AAGGAGATGA CTGTTATGAA AGTTTCGTTC AATGTTTTCA
    81781 ATCAACCAAA CTCTATCCAG TCTGTAGAAG AAGAGTTAGA TTTGTTTAGA ACAACCATGC
    81841 GTACTGGTAT CTGGGCTATT GCCAGAACCA GACCAGGTTT AGATTTTACT ATGGCATCTC
    81901 AGCTTAATTA TGTCATTGAG AAATTAGGCA AAATTGGTGT TGATGATACC AAATTGGTTT
    81961 ATTATGGTAT TCAGTTCATG CTTGATAGGA TTGTGAATGG TGATATTGAT ATCATTACCA
    82021 ATACCCAGAA AAAGACACTG CCAATTAATA CCGCCGATAT GATGACTAGG CTTACTACAG
    82081 GTAGTTCATG GATCTATTAT GATACCAATG CGAACGTATT GCTCGCATCA TTAGGTAAAT
    82141 TGTTCAGAAT CAATAATAGT GTAGCTAATG ATCATGATGA GCTGTTAGGG TTTATTATTC
    82201 TGATGGCGTA TGTACTTAAT GAATCCGACG AATTCATTGA TTATGTATCC TCGCATAAGC
    82261 TTGTTGAAGC AAGCTCTGAC CTGAATATCT ATTGGGCACT GAGATATAAC AAGCTCAAAA
    82321 AAACTGAGGT TGTCAATGGT ACCAGTTTTG AGAAAGCATT CACTCTGTAT TTGCTTGGTA
    82381 AACAACTCCC ATCTCTGGGC AAGTTCAAGG AGGAGTACAC AAAAGCAAAA CATAATTACA
    82441 TTTCCATCAG TAGTGTATTG AAGAATTGGA GGAGGAAGAA CAAGAAACTG TTGTCGTGCT
    82501 ATGTGAGCGA TGACGAGAAG CAGTACTTAG AGTATATGCT GCTTTCCAAT AGTGTTGATT
    82561 ACAAGAAATT GAAAGAATTC ATTTATAACA AGTAAAGGAG TCTATCATGA GTAAAGAACT
    82621 GTTTGAAAAA GTCACAAAGG AAGTATACAT TGTACCGGTT TTTGTTTCGG TTCATGACGC
    82681 TATTTGTAAA GAAGCAAATC TCGATATCAA ACCATTGGTT GAAAACATCG AGAAATTCTC
    82741 TGACGTTATT TACAATCTGG ATGAAGCAAA TACCAGAGAA CTTGTTTCTG GCTTCATCAG
    82801 AGTGTATGAT GTACAGGCTG CTGCACAGGG CAGACTCGGT ATCCTGAGGG GAATTATTCA
    82861 CAAGTATATC GAGAAGTCTA TCATGGATTT CAAGAAGAAA GAAAACAGAT TCTTCAAACC
    82921 TGCCACCAAT GATATCAGAG ATATCTTCTC TGTAGATGAC GTAAAAGAAA TCTTCAAAAT
    82981 TTCTAAAGTC TACTACAATG GAGATATCAA AAATCTCATC AAGCAGAATC TGCCACAACT
    83041 GGTCGATGAA TATCTGGCAA AAGAAATCTC TGGTGTCTAT GTTTTCACCA GAGCAGGTGT
    83101 ACAGCTGCTG CTTAATGATG CAGCAAAAAA TATGGGTGGT GTAACCTTCC ATAATACTGC
    83161 TCCTAATATC ACCCTAGCAG TTTCTACTAA AGCAGAACAA CCAGCTATTA GATTCGACAA
    83221 AGAAGAAGAT AATGACGTTA ATAGTTATTA TCTCAAATCT TCTAGCATGA ATCGTGATTT
    83281 GGAAAATTTC ATCATTAACG ATATCAATCC ATATGTCGGA GGACACAAAA CAGTAAGCAC
    83341 CCCAGTGCAT AAAGTGGATG ATTATCGCAG AGTACTGTTA AATCTGATTT GGTACTTCCC
    83401 GCTGTACATG GGCATTGATT ACTTCTTCAA TGAAAATGTG AACGACAGCG TAGTCTGTGC
    83461 AACTCAGACA AAGAATCTGT TGATTTTCAA TCCTGTTGGT TTGAAGCGGT TGCTGAAAAC
    83521 GTATTATGCT CTCTTCTACC GTAAAGACGC AACATTCTCT TTGAAAGATT TCATTGAGGG
    83581 TGTTAAAGAT ATGGGGTATT TGCCGGATAA GCATACCCTG TGCCATAACG GTAAAGAAGT
    83641 AAAAGATGTT TTGGTATTTG ATAAAAATAT CATTGCCAAA TACATTTTCG ATAATCGGCT
    83701 GATTGATTTG ATTCCGTCTT ATGAAAGATA CATTGATTGG TGGAAACATG ACATCAACAG
    83761 CAATGCTTTC AATGCTGTAG GTGCAAGTAA TGGGTTCATT GATCTCGCTA GAAAATACAA
    83821 CCTGATCAAT AGAGAGTTTG TTCCTGTTGA CAATTCTTCG GCTGTAATCA AGATCGATTA
    83881 CCCAACTCAT GCTAATAGCA TCCCAGCAGA AGAAGAGGAG GAGGTTGTAG AACCAGAAGT
    83941 AGAAGAAGTG GTAAAGGAAG AACCCAAACC AGTTGCTATC CCGACCCCAT CCACTGATTT
    84001 TGATAAGGTT GTTTACGATG CTAGGAAAGC TATCTTCTTG TCTGATATTG TAAACTGGGT
    84061 TGTTGATAAC TCGGATACAG ATGAAGATGA AAAGAATAGA GTTAGTGAAG TATTCAAATC
    84121 TATTCGTAAG TATAACCCAG AATGCCAGCT GTACAAAAAT GCAACTGACC TCAACTCTAC
    84181 AATTAGAGGT TTCGATGGAA TCTACAATCC TGTGGTGTTC CCTAAACATT AATTATTCAT
    84241 TTTAAAAATG AATAAGCAAA ATAAAAGGTG GTCTTATGAC CACCTTTTAT TTTTTATCTT
    84301 CCATAATAAG ATTACGTATA CTTCTATTCC TATTAGGGAT AATATAAATT CTATCTTTAT
    84361 TTTTTGTAAG CCTGTTCTAT AGGTATTAAA AATAAGTATA CTGGAAACAA TCCATTACTA
    84421 CTATTATATT TAGTAATTAT ATTTAATTGG AGGAAAAGTA AAATGGCAAT CGTTATTAAA
    84481 GCAGAAAAAG ACCGTTATTT CAAGTCTCAT GATAGTGCTT TAGAGTTTGG TATTTTTAAA
    84541 GAATATCAAG AAGGCTCTAC TAAACCGTTA GTCCTCATTC ATCATGTAGA TGCAGACGGA
    84601 ATCTTTTCTG CTCAGATTGT AATTAAAGCT ATTAAAGAGT TCATTGGTAA TACTAAAATT
    84661 TCTATTACAT GTGTACCATA TAACTATGAA AGACAGTTTG ATTTTTCTTC GTATATCAAG
    84721 AAAGGTAGCA ATGTAATTGT AGTAGACCTT TCTCTTAAGA TGAATGATAT TAAAGCTATT
    84781 TTGAAGAATG CAAATAGTGC TTTCATTATT GACCATCATC TCACTACATT GAGAGAAATC
    84841 GATTCTAATT ATAAATTCTA TAAGAATAAG ATTTATGATA GATCTTTGGG AATGTATATC
    84901 TGTATTAAGA ATGCAGGTGT AGGACTTTGC TACAATATCT TTAAAGATTG TGTAAATTCT
    84961 TATGGTGCTA CATTTGCAGA TTCAGTCAAT GAAAAAGCTA TTGGATTGAT TGATAGATAT
    85021 GATAGATTTG GATTCCTTAG TATTAAAGAT AGAGAAGATT GCTTGTCTAT TTATAATTTT
    85081 ACTCTACGTT CCAATCAGTT ATACATTGGT TCTGATATGG TAACTGAATT GCTTTGCAAT
    85141 AGGGATTATT TAGATAAAGC CCTTAAATTT GGTAAAGAAT TTTATGATGA ATCGGTGATT
    85201 GTAAATGAAA TTAGATATAG AGCGTTTGCT AAACCTACTA CTTTTAGCTT TAACGGTAAC
    85261 GTTTATAACT GCTGTTATAT GTATGGTAGC GGAAATTCTG CCGTATTCGG AAATCATATA
    85321 AATGATTTTG ACTTTGTTTC TCTCATTAGA AAGAACAAAG ATTCCGATGG TTATACAGTA
    85381 TCCTTCTATA CAGCTAAAGA AAATGTAGAT GTAAGTGAGA TCGCAAGATC CTATGGTGGT
    85441 GGTGGTCATA AAAAGGCTGC TGGTTCACCA GTTAAATATA ATATTTATGA AGAAGGGAAA
    85501 TAGTTCATTA TGGCTATTAA AAAGATTGAA AAACGTGATG GAAGTATTGT AGACTTTAAT
    85561 AAAGATAAAA TTACAAATGC AATTTTAAAA GCTATGAAGT CAGTAGACAT GGTAGATGAA
    85621 AAAGAAGCAT CTAACGTTAC TACCCAAGTA GTTAAAGAAG TTAATAAAGC TAATAAGTCT
    85681 ATTCCAGGAG TAGAAGATAT TCAAGATATT GTAGAAGAGA AGTTAATGAA AAAACTTCCT
    85741 AAAGTTGCTA AAGAGTATAT TACTTATAGA AACCAGAGAA ATATCATTAG AAACAGAAAA
    85801 TCTGCTACAA TGATTAACAT TAAGAAGATT CTTAACTGCT CTAATGTACA GAACTCTAAT
    85861 GCTAATATTG ATGAGTATTC TTTCGGTGGT AGAAAGAATG AATCGGCTAA TCTGATTCAA
    85921 AAAGAAATCG CATTAAATGA TTTGATTGAT CCTGAAATTA CTGAAGCATA TAATGAAGGT
    85981 AGATTATATA TTCATGATTT ATCTGAATAT ACTATTGGTG AGCATAACTG CTTATTTGCT
    86041 GATATTCCTA GATTGTTAGC TAATGGGTTT GAAGCTAGAA ATGGTGATGT AAGACCAGCA
    86101 TCATGCTTCT CTACAGCATG TCAGTTGTTA GCAGTAATCT TCCAGATTCA GTCTCAGTGC
    86161 CAGTTTGGTG GTGTAGCTGA TAATGCTATT GATAGACATT TAGCTCCATA TGTAAGAAAG
    86221 TCATTCATTA AACACTATAA GAATGGATTA CATTGGTTTG GTAATCCTGG TGATTGGGAT
    86281 ACATTTACTG CAAACCATGA ATTCAATATT GAAACTGCAT CTATCTCAGC AGAATGGAAC
    86341 ATCTTTAAAG CCTTTAATAG AATGGCGTAT ATGTTTGCTA TGGAATCTCT TGAAAAAGAA
    86401 GGTTTACAGT CTACTCAGGC TTTATACCAT AACCTTAATA CATTGGAATC CAGAGCTGGT
    86461 AGTCAAGTAC CATTTACTTC TATTAATTTT GGTTTGGATA CTTCATTTGA AGGTAGAAAA
    86521 GTTACAGAAT GGTGCTTAAA AGCATCCATT GATGGTATTG GTAAGAACCA CTCTACTTCT
    86581 ATCTTCCCAA TTTCTATTTT TGTAAATAAA AAAGAAGTTA ATGATAGAGC GTATACTCCT
    86641 AATTATGATT TGAAGAAGCT TGCTATTAAA TCATTAACTA AGAGAATTTA TCCTAACTTT
    86701 GCTAATGGTG ATTGGATTTC TAATAAAGCC GATTTGCATC CAATTAAGTT TATTAATAAA
    86761 GAATATGAAG CAGCAGATTC TAATGATGAA GTAATGATTA GAGCAGACTT CGATTATATG
    86821 GATAAACTTA AAAAGAAGAC TGTAGAAGAA CATACAACTC TTGGTGCTTT CATTAAGAAA
    86881 GTCATTGCAT GTAATAATGC TGACGTTATT GCTAACCATA AAGAAGTAAC TATTAAATTC
    86941 GTTAATCATA AAGATAGATT CTTAATTAAA GATTCTAATT GTAGTAATAA TGATTATAAT
    87001 AGAAGAGAAA ACGATCATTA TACTAGACTC TATTATATCC ACTATACTAT TAATGATTTT
    87061 GGTAATATTG AAAAGATTTA TATTACTACA GAATCAGCTG GGTATGATAT TCATAAGAAG
    87121 CATATTACTG ATTACAGTGA TTTAGCAGTA ATCCATGTAT CTTATCCAAA TCCAAAATGG
    87181 AATTACAACC CTGATACCGA GATGGCAACT ATGGGTTGCA GAACATTAAT TGGTAACGAT
    87241 GTAAATGGTA TGGGATATAA TAAACTTGGT AGAGGTAATG TAACCCCAGT TACTATTAAT
    87301 CTTCCATATA TCGGTATTGA GCATGGTATT TGCTTAGGTG AACGAGATAC CCCAGATGAA
    87361 GAAGGATTCT TTAAAGAATT AAATCATATG CTTGATTTAG CAACTAAAGA ACTCTTAGAT
    87421 AGATATAAAT ATATTTGCTC TCAGTCTATT AAAGCCGGTT CTTTTATGTA CAATAATGGT
    87481 ACTATTGCTG ACTCAGATAA AGCATTATTC TTTGGAGTCA AAGAATCAAT GAAACATGGT
    87541 TCACAAGCTC TTGGGTATAT CGGATTAGCT AATGCTTGCT ATGCAATGTA TGGTAAATAC
    87601 TTCCATCAAG ATAAGAAAGT AATGGAATTT GCTAAAAAAG TAATTAAAAC TATCTATGAT
    87661 AGAGCTAAAG AGAATACAGA AAAATATCAT CTGAACTTCT CTGCATACAG CTCTCCTGCC
    87721 GAATCGACCT GTTTTACATT AGCATCTAAG CTGCAAAAGA AGTTTGGTAA GATTAAGAAT
    87781 GTATGTGATA GAGATTATCT TACTAACTCT TGTCATGTAC CAGTATATGA AAATATCTCT
    87841 ATTAGAGATA AAATTGATGC AGAATCCAAT TTCACATGGA TGTCTACTGG CGGATGCATT
    87901 ACTTATACTG AACTTAATTC TGGTGTAATT AATAATCCTA GAGCTGTAGA AAAGATTATT
    87961 AACTATGCTA TGAATAATGA ACGTATTCCA TACTTTGCTA TTAATTTCCC TATTGATACA
    88021 TGTAATCATT GTGGATTCAG TGGAGAAATT GAAGAGCATT GCCCTGCATG TGGTTCTGAT
    88081 GATATTAAGA GACTCCGTAG AGTTACTGGT TATATTACTA CTGATTATCG TAAGTTTAAT
    88141 AAAGGTAAAA TTTCTGAAAC TAATGATAGA GTAAAACATA CACTGTAAGT TATAAACTAG
    88201 GAGAAGTAAA AATGAGATTA GCTGGTATTG AAGATAATAG TATCGTAGAT GGTCCTGGAA
    88261 TTAGAATGGC AATATTTATC TCTGGTTGTA ATCATCGTTG TAAGCACTGC CATAATCCTC
    88321 AAACATGGAA TTTTAAATAT GGTAAAGTAT TCGATGAAGG GAAACAATTA GAAATACTCG
    88381 ATCAGATTGA GAGTAATGAT TTATTAGATG GGATTACTTT AACAGGAGGT GATCCCTTCT
    88441 ATTCTTCTAA AGAGTTAATT CCCTTTGTAA AAGAATTTAA GTCTAGATTC CCCGATAAAG
    88501 ATATTTGGGC TTATACTGGG TTTACTTGGG AGGATTTAAT TAAAGATAGT TCTAGAAAAG
    88561 AGTTAGCATC TCTGTGTGAT GTAGTCGTAG ATGGCCCATT TCTAATGGAA AGAAAAGACT
    88621 ATAGCCAGTC ATTTAGAGGT TCTTTCAATC AAAGGTTTAT AGATGTTAAG ACTAGCCTTG
    88681 AAAAAGGTGA AGTAGTTGAA ATAGAACAAG ATAATTATTA TGATGAATAG GAGACACCGT
    88741 TATGAGATTT GAAAAAGTAT CTAAAGAAAC TTTTATTAAA GACTGCAAAA AATGGTTAAG
    88801 TACTTTAATT ATTTATGATT ATATTAAAGA TGATTCATTA AAAGTTCAAG ATGATAAATT
    88861 AATGGATTAT TTTGAACAGG CATATGAGAA TATTAGTGTT CCTGTAAGAT CTACGTCTGG
    88921 ATCAGCTGGT TATGATTTTA AAAATCCATT TACTACTCTT ACTTTTACAG ATAGAGTATT
    88981 TATTCCAACC GGTATTAGAA TTTTCTTGGA TAAAGATAAA ATTCTTCAAA TATCTCCTAG
    89041 ATCTAGTGCA TCTAAAAAAG GGTTAGGAAT GATGCTGGCT AACACTATCG GTATCATCGA
    89101 TTCAGATTAT GTAAATGCTG ATAATGAAGG AGATATTATT ATAGCATTAA AAAATTTAGA
    89161 CATTGTGGAT TCATCTCTTA TTATAGATAA AAATGAAAAA ATAGCACAAG GTATTATTCT
    89221 TCCATTCTAT ACAGTAGATG ATGATACCTC TAATGGTATT AGAACTGGTG GATTTGGTTC
    89281 TACTGGTAAA TAAATATATT TAGTTGTTCA TACACCTCCT AAATCAAAAG TTTATCTAGT
    89341 ACCTCATATG AGGTACTAGA TAAATATTGT TTAAATTATA TATTATAACT ATGGATAATT
    89401 AATCCATTAA AATATTTTTA TTTATCCTTC CAATAGTTGC CTCTATTGGA AGGATGATAG
    89461 GAGGAACTCA ATTATGAATA ATCATCTTAA AAAACTCGTT AGATTTGTTT ACAATGATAA
    89521 AGACGAGTGC TATCATTTTA TTGACGAGTA TATCATTAAT CCGTCAAAAG AGAATATGAA
    89581 ATCCATAAAA GACAGCTTTA TTAGAATGAA TAAATCATTT AATAATGACT TTGCATATTC
    89641 TATACTCAAT GTGACGGATA AGCCATGCCA AGAAATTTAT ACAGGCATGC GAATATGTGA
    89701 TCGTGCAAAA CGAAAGCAGT ATAATTTAAA TCCCTCACTA TTGTGTTGAT GGATAATAAA
    89761 ATTAATAATT ATATATTATT TATATGAATA GGTAGTTTAG CTTTACAGTT ATTTTCCTAA
    89821 TCAATCAAAA TATTTTTGTG CTACTTTAAT TGCTAAACAT TAATACCTAT TCATTTGCTA
    89881 TTGCTTAAGA AGTATAGATT AAACAAGTCG AGTTTAGTCT TTGCTTCTTA AGCTTTTATT
    89941 TTTTTTTATT ATTATACCCC ATACCAATAT TGGTATGGGG TATTTTTTAA ATTGTATATT
    90001 ATACCTATGA ATATGAATCT TTAGGTTTAT ATTTAATCTA GCCCTATCTA GTAGATTTAG
    90061 ATAAGACTAT CATAATGGAG GTGAATATGC ATGCTTAATA ATATTATTTT TGAGCAGGAT
    90121 TGCGATAAGC GTCTTGCAGA ATTCAAATAT AATGCTAAAG AGAAATACTA TAAACTTGTT
    90181 AAAAGTTTTA AAATTAATAG CAAGTTACTT AGTATGGATC AAATTAGAAA AATTTTTATT
    90241 GATAAAAATA AAAATTCTAA TAATGATTAT GCATTCATGG TATTAGATGT CAATGCTACC
    90301 CCAGCAGATA TTATATCTAT GCCATGTAGA ATTTGTGACT ATAAACAATA AGTTTATTTC
    90361 ATAAATTATA TTATAAAGAA AGGTGAACTA CCACTTTTCT TTTTTACCTC CATACTATAT
    90421 AGTTCTTCAA TAAATATTAA ATAAGTTAGA TATTATATAT ATGACGACAT CTCATTAATT
    90481 ATTAAGGGAG GTATAAAATG TCTGAAAAAA TTATTGAAGA AAATATTGTT AAGCAGACTA
    90541 ATGAAGACTT AACAGCATAT GCAGTATATG TAGCTAGAAA ACGTATGCTG CCAGCATGTG
    90601 AAGATGGTTT AAAACCTGTA CAAAGAAAAA TTATATTTGC ACTCTATAAT GATTTCCCTC
    90661 AAACTGCTAA AGGGAAAACA GTTAAGACTG CATCAGTTAC TGGTAAAGTA ATTGAAAAGT
    90721 ATCACCCACA TGGCGATACT TCTGTTGCAA TGGCAATTAA ACCTATGGCA AATTGGTTTG
    90781 AAAGCTATGT TCCGTTGATT AATCCTCAGG GGTCATTTGG TAATATCTGG GGGGATGGGC
    90841 CAGCAGCTCC ACGTTATACT GAAGTAGCAT TATCTAAATA TGCGGTAGAT TGTGTAATTG
    90901 GTGATATGAA AGAAACTTAT GCATCTACTG ATTGGGAAGA TAACTATGAT GGTAATTATA
    90961 AAGAACCAAT GTTTTTACCA GCTACTATTC CTAATCTTCT TATTAATGGC ACTTTTGGTA
    91021 TTGCGGTAGG ATTAAAGACA GAAATTCCTA AGTTCAATAT TAATGAAGTT ATTGATGCAA
    91081 CACTTCATTT GATTGACCAC CCAAATTCGG ATGTAATATT AATTCCAGAT GACCCTCAGG
    91141 GTTCTGATAT TATTGATACT GATTGGGTAA CTATGTCTAA GACTGGTAAA GGCAAATTTA
    91201 AAACTAGGGC TAAGATTGAG ATTGGTGAAT TTCATCATAG ACCAGCTTTG TTTATTAATA
    91261 CTTTACCATC TATGGTATTC TTTGAATCTA TTAGAGATAA GATTGAAAAA CTTAAAGAAG
    91321 CAAATCAGCT TCCACAGGTA GTAGATATCT TAAATAACTC TAAGATTCCA GATTTAAAAT
    91381 CTAAGAATCC AGAACAAGTA TTCCAAGTTA TTATTTCTTT AAAGAAAGGT GCAGATCCAA
    91441 ACTTTGTAAA ACAAGTTCTG TATGCAACTA CTTCTTTGGA GAAAACTACA TCTCTTAATT
    91501 TTGAAGTTCT ATATAAGAAT ATGCCTGTAA GCTGGAATTA CAAACAGTAC TTATTGAACT
    91561 TCATTAACTT TAGAAGAGAA CGTAAAGGAA GATTGTTCTC TAATAAACTT AAAGAATGTA
    91621 GAACTAGAAT GGATGTACTG GATTTGTATA TTAGAGTAAT TGAATCTGGT AAGATTGATG
    91681 AAATCGTACA GAAGATTAGA AAACAGAAAT CCTCTGACGA ATCTGAACTT ATTGAATTCA
    91741 TTATGAGAAC AGTCAAAGGT GTTAAACCAA ATCAGGCTAA GTTCTTATTA AATACAAATA
    91801 TTAAGAGACT CAGTTTGGGG TATCTGAATT CTTATAGAGC AGAGCACCAG CAACTGCAAG
    91861 AAGATATTAA TAGATACTAT GATTATTGTC TTCATGTAGA GAAGATTGAT AGTATCATTA
    91921 AGCAAGAACT TATTGATGCT AAGAAGAAGT ATGGTTGTCC TAGAAGATCT AGAATTATTT
    91981 CTATTAATGA AGCAGAAAAT ATTCCTGAAG GAACTTTTAA AGTAGTTCTT ACAGAAAAAG
    92041 GTTTCATTAA GAAGATGGAT ATGAATGATA AATCTTCTAT TAAGAATGAT AAGATTGATT
    92101 TCTCTATTGT AGTAGATAAT AAAGATAGTA TTCTTCTATT TAGTAGATTA GCAAAAGTAT
    92161 ATAAACTTCC AGTACATAAG ATTCCATTCT CTAAACCTGG TTCTAATGGA TTAGATTTAA
    92221 GAATGGTAGT AAAGAAATAT GTAGGTGAAG GTATTTCTAC ATTAATTCCA GAATCTGGTA
    92281 TTCAAAATAT TAAGTCTATC TTTGAGAAAG ATGGTATTGA ATGTGATATT TTCATTTTAA
    92341 CCAAAGATGG CTTATTTAAA CGTATGGATA TTAGTGAAGT TATGAATGTA ACTGTATCTG
    92401 GATTAATGTA TGCTAAACTT AATGAAGGGG ACTATATTAC TGATATCATT CTTATGAATC
    92461 CTATGAATGA ACTTATCATT TATTCTAAGA ATAAGGTATT ACGTATGTCT GGTATGGAAG
    92521 CTCCATTGCT TAATAGAAGT ACTAAGGGTA ATGTAGCTAT GAGAAGTAAA TATCCAATAG
    92581 ATGGGTTTAC ATGCATTACT CCAGATTCTA AATATGTAGT AGCTATTACA AATTCTGGTA
    92641 GAGTAAATAA AGTTCCACTT AATATTATTC CACTATCTTC TAGAGGTAAG TCTGGTAATA
    92701 GTGTGATTAA GTTAGGAAAG AATGATGGTA TTTATAATAT CTTAGTTTGT AAGGATAATG
    92761 ATAGCTTTAA TATCATTACA AACAGAGGAA GTAAGATTAT TAATATTAAT GAATTGAAAG
    92821 ATAGTTCATC CATTAGTACT GGAGATAAGC TTATTGATAG TTCAGGTATT GTAAGTATTA
    92881 TTCCAGTAAC GGAATAATTA CGGCAGTATA TACCCCTAGG CGTGTCCTAT CGCCTAGGGG
    92941 TATATACCGT TATTTTTAGG AGAAGTAACA TGAAAAAAAT CGCACCGAAA GATGAATTCA
    93001 ACAACAGTGC CATAGATAGA CAATCCGCAC CTTAATCGTT ATCTATGAAG CAATATATAT
    93061 CCACCACCGT TATATAAATA TACATTGCTT ACTTTAATGT TACTTTTTAT TGACCAGAGA
    93121 TTGATAAAAA GTAATATAAA AATCATATAT ATATTATATC TATGATAAGG CATTAGTCTT
    93181 ATTAATATAT TATGAGTTGC TCTTATAATA GAGCAGAAAG GAAGTTTTAT TATGGAAAGC
    93241 AAAACATGTG TTGAAAAAAA TGGTGAAAAG TATTTCGATA TCATCAATGA TTATCTGAAT
    93301 GGTATTTCTA CCAAACATGC TAAAATTGTC ATTAAACATG ATGCAGGCAA CAAACTCATC
    93361 AGAATCTACG ATGGTTACGA TAATGATGAT ACAACTAAAA AATCTTTTTT CGCTAAATCT
    93421 GATACATTTC ATATCATTGA ATGGAAAAAC TATGGTTTTG TTGATGAATC ATCAGATCAT
    93481 AATGCCTACA TTAAATTTAC AACTCATTAC CGTACTAAAG AAGGAACAGG TACAGCAGAG
    93541 AAATCTACAG TTTGTGTAAT GCCATATGAC TGTGCTAAGG CACTCTTTAC TCATGCTGAA
    93601 AGAATTGCAT GTTTAACATC CATCATTAAA AAATAAGGAG ATTTATTACA GAAACTAATC
    93661 TTCGATAATG ATAAAGGATC GTGATACCAC GATCCTTTAT TTTTTGTAAT AATGAAAAAG
    93721 TAAACTTATA TACTATATCT ATGAAGTAAA GCATATGGAG CTTTACTAGT TGTTTGTTCA
    93781 GAAAGGAAGG TTATCATGAA CAAAATTGTT GCAAGCAATA GAACCGCATT GTCTGAAGCC
    93841 GATAGCCAGA GTATTCTTGA CCTGTTCAAG AATTTTATCG GCAGTCTCAG TGATGAGGCT
    93901 ACTCTGTACG TCACTGATGA AAGCTGCAAT AAGCAGTATA TTATCGTTAG TGATTGGATG
    93961 CAATCATACT GCATCCAGTG GATTGGTAAT GATTACAAGT TTACAGGACA GGATATGCTT
    94021 TACTGCAAGC ATACCACTGT AAGTAACGGT GTTAAAGTGA CTAAAGAAAA AAATGTCGCT
    94081 TTGCATCGTA ATCACGTACA CGAACTCTTT TCATATGCCA GAGAAATCTC TGGCGTTCGT
    94141 GCAGTTTTGT ATTAATGTTT TTAGTGAAGA CCGAGATAAC TCGGTCTTCT ATTATTGTTC
    94201 TGTTATATAG TCTAACACAT TGCTAGACTA TTTTCCTTAA AGGAGGAAAC CATCATGATT
    94261 AACAACAGCA AAATTATTTT AATCAGAAAC TTCATTCTTT CTGAAATGAA AAAGATGTCT
    94321 TCCAGAGTCC GCATCGTTGA TGCGGAAATT GAAGTTGAAA GCAAGAAGAA AAATTCTTCT
    94381 GCTTCTGACT TCAGATTCAA AGTTCTTCAG AGTAACACCA AAAGTACTTT GATGAGAATC
    94441 GTTTACTCTG CTTACGATGC CAATGGTAAG TATATTGTAA GAAGTTCTGA AGAAGAACTT
    94501 CCAACAGAGG AGGTGAACGA ACTTTTCTAT GCTATCGCTA GACACTAAAG AATAGCATAG
    94561 AAAGCAAAAT AAAGATGGCC TTATGACCAT CTTTATTTTT TGTTATTTTT TAACTTTATT
    94621 ATAATATAGA AAGGAGCGTA CTATGGCTAA CAAATCATCT ATAAAAGATA ATGTTTATAC
    94681 TAAAATAGAG AGCATATTGC CTAAACGATT ATCACAATAT AAAACCTGTT TATCAACTTT
    94741 TATTACAGAT AGGCATGAAG AATTATTTAA AACTGCTCCA TTAGACAGAT TATATTATAG
    94801 AGAATCAGAT ATAACTAAAA TGTTTGAAGC TGTAAATATA GAAAAGAAAG TGGTTAAAGA
    94861 TGCTATATCT AATACCTATT ATGGACCTCA AGCTAACTTT AACCCTAGAG CAGCTAAAGA
    94921 TGAATTAACT GTATTAATGC TGACTATAAT TAGATATTTC TTATTAAAGA AAGATAATAA
    94981 ATCATTAGAT ATATCTATGA TTTATTTAGC ATTCTCAGGT AAATTCTATC CTAGTATCCA
    95041 TTATATGTCT TTCCCTAAAG TAGTACCACA AGACTTCGTA ATGGAATATG TAATCAATAA
    95101 TATGCTGAAT AATAAATTCG TATTAAAATC TAAAGGTAAT CTATTTGCAG CTATAATGAG
    95161 TATTTGCCAA ACTTGGGTTA AAACTTATGA GAAAAGATTT ATTAGTTATT CAGATGAAGA
    95221 TGTAGTATAT CTTATAGGGC AATTACACTC TAGAATTAGA AGCTTTATGA TTAATATAGC
    95281 TAAAGCATAT TATAAAGCAT ATGAGAATAA AGACTTCATT GTTTATAACT CTGATAATGA
    95341 AGATCCTAAG AATAATGGTG GTGATTATCA TTTAGCTTCT TCAGATTCAT TCAAAGCAGA
    95401 GAAAGTAATA CAAAGAACTA TGTCATTTAT AGTAGCTAGT GGAGCTGATT ATAAGCTGTG
    95461 TAAATTATCA TCTAATACTA CAGTAAAGAC TGAGGAACTA AAGTCTATTA TAGAATCTAT
    95521 ACTGAATGAT AAGAATAATA TGATATTAGT TCGTAAAGCT ATAAGTATTT TAGTATATAC
    95581 ATACTTTGAA CAGTCTAAAG ATAAAAATGT ACTTACTATG AATTTTATTA CCTATAGTAT
    95641 TACTCCTAAG CCTAATACTA AAGATGAACA TGTATTAGAA TTAAAGAGTA TCATAGATAA
    95701 TTGGCTTAAT ACTGGTTCTG TATTATACAG AAAGAGAAAA CACAGATTAG CAACTAGAAA
    95761 TAATTATAAT AAAGCATTAT TAATGTACTT AGCTATGTCA ATCTATCAGG CTAATAAATA
    95821 ACTATTAAGC TACCTAATAT TAGGTAGCTT AATAAATTGT AATTTTAATA TATTTAAGTT
    95881 ATATATCATA TCTATGAATA ACTCATGCAT TTATATTTAC TAGCAATAGC TAGAAAGGAG
    95941 AAATAGCATT ATGGAAAGAG AGTATTCACC GAAAGAAATC GCTAATTTGA TTTCTGCTTC
    96001 TCAAACCACT GTGAGAAGCA AGATAGTCAA CGGGGATTTG AAAGCCCATA AAAAGGGAAG
    96061 AAAATACGTA ATTAAAGAAA GCGATTTACG TATTTTCTTG ATCAATTTTC CGTTATACAC
    96121 GGATATTGAT TGGTGCTGCG ACAATGATAA ATTTACATTG ATGAGGTTAA TTATCTGTGA
    96181 TCCAGATAAT TCTCTTATTC CAGCACTTAA GGAGCATTGC AAACTAACTA TTGGGGTTCC
    96241 TTGTGGTGCT GGGCATGATA CTTATCTACG ATTAGCAGAA AAGTATCATC ACCTTGATCA
    96301 TACCAATCAT ATCATTGGTA AAAACGGAAT TAGAAAGTTG GTTCCGAAGT ATACGTATTT
    96361 CGATTTTGTA AAAGAAAAAG GAGAAAAAGT ATTATGAAAA ATTATACTGT TAAGGAAGCA
    96421 AGCCGAATTC TTGGCGTTAG TGAAATCACC GTCAAACGCC ACATCAAAAA CGGTGGTTTA
    96481 AGAGCTTATA AAGAAAAGAA TAAGCTCTTT ATTACTGAAG GTGATTTCAA TACCTTTCTT
    96541 GAAACCCATC CTAGGTATTC AAGAAAGGTA CAGCATCATC ACTCTGCACA AGATGCAGTG
    96601 GTAGATGTCA TCACTGCTAA TGAGGTATTC AACGTGTATG TTGAATACCT TAAGAAACTG
    96661 ATGACGTTGC CAAAGGAAGA CGTCAATTCC ATACTTCCAA TATTGGAAAA TCATAGACTC
    96721 CTGTTGGATA TGAGTATTGA TAGATTAAAA AAAGGAGAAT AATAGAAAAC CTTATTGAAA
    96781 GGGGGTGATT ATATTATGGC AAAGTCCGTA GAAGAGATTC CGATGCTTAA ACGCAAGAAT
    96841 CTTCTCATGA CTAAGATGTC AACTCGCTGT GCTATTGATG CTCTTAATAG CATTCTGGCT
    96901 CAGATCGAAG CCGATGATGG TTCCTTCATC GACCTCAAAG ATCTGCCTTC AGCAGTGACT
    96961 AATGTGGTCA TGGGTGTAGC TGCACTGAAC ACCATGAATG GTCATGATGC ATGATAGTTC
    97021 ATGGTGAGCT ACTACGGGTG CCGAAGAGTC AAATGCATTC TTTTGTCTGA ATGCATAAGG
    97081 ACACAGTAAG CACAAAATTC CGAAGAAAAA GTAAACTAGT CTCATTAGCT AGTTACGGTT
    97141 AGTCTCATTT GCTAACCTTT CTTTTTTTTT TATTTAAAAC AATTTCTTAT CTACATAATC
    97201 ATCTAATAAC TGATTGTATC TATTATCTAG GTCTTTAGTT TGACCTACTT TATTTGAATA
    97261 TATTACATTG CGTAAGAGTC CATATGGAGT TCTAGAATGT TTAGTATTAT ACAACTCAGC
    97321 ATTAAGCTTA TTGATATTAT TTATTTTTTC TAATAATTCT TGTTTTTGTT TTTTGGTAAG
    97381 AGATTTGTTG TATTTTAATT CTCTCTTCAT AGCGTTAAGA ATATAGTTTA ATCTATTAAA
    97441 AGTATTAGGA TAGTTATTTA CCAATAAATC AGTTAAAACT AAATTTAAAT CAAAAGTTAA
    97501 TGTGTTTAAT ACTCCTTCAG GTTTCATATA CCCATTAATT TTAAAGAATA AAGCTAAGCC
    97561 TTGGGCTAGT TCATATCCAT ACCCATAATA TGCAGCAAAG TGATCTGCAA ACTTTTCACC
    97621 TTCTTGAGAA TCCATATTAT CGAAAAAGTA CATACCTAAA GCATTTGCTT TACTATCAGT
    97681 TTTTCTTTGT TCTTTTTTAT TAAGATTATT ATATTTTTCT ACAAGTTCTT TATCAGTCAA
    97741 TTTATTAAAT AAAATATTTT GTAAAAGATT TAATTCAGCA TTTAATTTGA AGAATAAGAA
    97801 ACTAAATATA TGACCTATTT CATGCAGCAT AATAGCTACT AAGTAATCAG CTTTCATTTC
    97861 TTTATTGAAT ATAATAGCTG TAGTAAAAGT TACTGTAGCA TTACAAATAT CTCTATTTTT
    97921 AAATCTCATT CTCTTATCAG GGGATATTTC TATGATATTT TTATAGTTAG ATAACTCTAT
    97981 GTTTTTATAA GTAAAATCAC TAGACCAAGC ATTTACAATA TTATCTATTT CTACAAGAAA
    98041 ATCAAACTTT TTACCAAAGT TAAATTCTTT AACTAATTCT CTATATGTAA TTTTGCATAA
    98101 TGATTTTAAA TCTTTTATAA GTTTTGGTTT ATCTTCTTTA TTTATAGTAG ATCCAGTTTT
    98161 TGGATCTATT TTATCTTCCC ATTTAATTTT TATTTTTCTT ATTTCATTTT CAATAGTTAA
    98221 TAACGTTCTA GGTTTTTTAA ATACATACGC TTCATTATAA GTTTTCATTT TATCACCTCT
    98281 TACATAAAAG TTATTAACGG TATATAACAT CTAGCTTTAA GCTAGATGTT ATATACTTAT
    98341 TATTATGGGA AGTTGTAAGA AAGTGAAGAC ATAGAATGAG ATTGGGGTAA ATATATTTTT
    98401 GTCTTCACTA TATTGTTATA TCGTAATTAT TTTTTTAAAA ATAGTGGGCA TCTTAATTCT
    98461 AAAAACATAA AAATAATTGG TATTCGTTTT ATGAGGTGAT AATATGGAAG CTGTATTAGA
    98521 ATCACAACAG AATATAAAAA AAGCTAGAAA AGAAGTAGAG AATCTTATTT ATAAGATTAT
    98581 GGATATATTA GACCCATCCA ATGCAAATAG TTCTTGGTAT AAAAAGAAGT TTGCTTCTAT
    98641 GTCTGATAAG CAGTTCTATG AATATTTTAA ACAAGAATTT CCACTGAAGT TTCAAATGAA
    98701 ATTGTTTGAT ATTGAACCAA AGATGTATCA AATAGAAAAA GCAGCTAAAA CTTTAAATGT
    98761 ACCTTTGATG GAAAAAGTAT ATTTACCATT TATATATACC AGTAATGATG GTAAGCCAGT
    98821 AAAGACTAAT TATGAAGCAT TAGTTGTCTA TGCTCCATTG AAGAAGATGA AGCAGTTCTT
    98881 AGCTAAGAAA AACTCTATGT CTATTAATAC TGACGAAAGA AATATGAAGA GTGGTAGATT
    98941 AATCAATAAA GATAAGAATG GTAATACATC TGATAGAGAA ATGGAATGCC TTGCTGTAAT
    99001 GGGGTTATCT AATACCATGA GAGAATTAGC TACCTATAGA GCAGATACAG TAAAAGCTAA
    99061 GGATGAGTTC TATTCTACGA TTGCTGAAAA GAATATGGTT TCGTTAAATG ATGTAGAAGT
    99121 TTCTAAAACA GACTCTACTG CTAGAAATAC ATTGAATGTA TATCTATTAG GTGCAGGAGT
    99181 TATGAGCAAT CTTATTACTA TTAAGGATAG TTATATGCTA CCTTATACTT CTGATATTAG
    99241 AAATAATAAT AAAGTTAGAA GAGAAAGTTA ATACTAGCTT AAGTTATATA TTATAATTAT
    99301 GAAGTTTTAA ATTAGAAATT TAGTTTAACA AGTTATTAAT TTTAGAAAGG AAGTGAAATA
    99361 TCATGAATGA AAATGATGAA AAGATTTCCG TAATCACTGA AGTTGGTGAT TTAGGTATTG
    99421 GTGTAGATGA GCTTAATGAG AAAGATCAGG AAGCTTATCG TAAATCTAAA AAAGAAGAAA
    99481 AAAACGATAA CAAATAATCT CTAATAAGAG ATTTATAATT CCCTATTTAC AAGAACTAGA
    99541 GATTGCTCTC TAGTTCTTTT TATCGTATAT AGTTTATTTA CTTTAATATT TATTATCTTT
    99601 AAGGAGAGAA TAGTTATGCA AAACTTAACA AATGTATCCA AGAAGAAACT TATTCTGGAA
    99661 CGGTTAATTA CAGTATTTTT AGTTGTAGCT TTTATTATCA TTAACTTTTT ACTTTGGGGT
    99721 AAAGTATCTA TTATTGATAC TAGAGTAACT AATATTGAAG ATCAGTTGTC TGAAGATAAT
    99781 ACTGCTAATC AAAAAGTATA TAATATTTTA GTAGAAATTC AAAAGCAACA GCAGCGTATT
    99841 GAAGAAAGAC AAAAACAACA AGATGAAACT ATGAAAAAGA CATTGGAGGA GCATGCTACC
    99901 AATATTTCAT ATATTAAGAG TACTGGATAC GACGTAAACT CTGATTTATC GAATAGCAAT
    99961 ATGAAAATCA CATCTAAAGA TATGAATAAG ATTATTGATT ATTGGATTAT GCATATGGGT
   100021 ATTCAATCTC AGTTTAAGAA TAAAGGAGAT GCGTTTATCA AAGCATCTAA AGCATCTGGG
   100081 CTAAATCCTA TTTATATTTT AGCACATGCA GCTATTGAAT CTGGCTGGGG AACAAGCTAT
   100141 ATGGCAAGAA ACCGACATAA TTATTTTGGT ATTAATTGTG TTGATGCTAA CCCCAATGCT
   100201 GGTTATGTAA TGGGCAATGA TATTGATGCG GGTATTATTA ACGGAGCCGT ATGGATTAGT
   100261 AATAACTTCT ACAAGAATGG TTATACTACA TTGCAGTCTA TGAAGAATGG TAATTACGCT
   100321 ACAGATCCTA ATTGGGCATA CAAGATCTCT AGTGTTATGA ATAAATCTAT TCAAGCATTG
   100381 TAAACAAAGG AGCATTATTA TGGGAAAGAC TAAAGTAGTA ACTTTAGATT GGTACTTGAG
   100441 GCATAAAGTA GACGGAGTAC CAATAACTAT GGTATGGAAA TATTATGATG CTATTAGTAT
   100501 AGCTAAAGAA ATTTGCCATT ATAACTATAA AAAGTATAAG CGTTTCGGTA AATATAATAA
   100561 CTCATATTAT TTGTGTACCG AGAAGCTATT CATAATCATG TATATAGTTT ATGGTTGTTA
   100621 TTTAGCAGCA TTTGACCGTT CATTATTTGT TTGCGATTTC TGTAAACGTA GTGAAAATGA
   100681 TGATTCGCTT TATATTTCTT CATACGATGT ATTAGATTAT TATGAGACAA ATTATGATGT
   100741 ACGAAAGTTT TATGAAAAAG ATCACTCTTA TGATAAATAT GCTATTAGTA AGAGTGATAA
   100801 GAAATTTATT CATAAAATAG TAGAAATTTT TAATGATAGA GGGCCTGTAT ATTGTAGAGC
   100861 ATTTATTGAA TTATACAAGC TTAAAGATCC AAATGGTATT TATGAAGATG ATTTTGTGAG
   100921 AAACGCATTC ATTGAATTTA TCAATAAATA CACTATTAGG ATTAAAGTTA AAGACTAATA
   100981 TAACCTTAAT GTAATTATAA AATTTTATTA GTAAAGGAGA AAATTATTAT GATGCTCAAT
   101041 GCAAAAATTA TCGGAATTGG TGCTGCTGGT AACAAGGCAG CTATTGAACT TATGAACGAA
   101101 ATCCCTGAAT TGCAGAATAG TATTATGCTT GTAAATACTA CATTGAAAGA TATCCCTATG
   101161 GAATATCGTG AACATGCAGT AGAACTGGAA GGTCTTTATA AAGGCTGTGC CAAAGAACGT
   101221 TCTGTAGCTA ATAATATCAT GATGGAAAAT CTTAAAACAA ATAAATTTGA TTATCCATAC
   101281 GATGATAAAG ATGCTATGAC TATTATTGTT ACTAGTGCTG AAGGCGGTAC TGGCTCTGGT
   101341 GCATGCATTA TGCTTGCTAA ATATATTTCT TCTGTATATA AAACTCATAT TCATTTCTGT
   101401 ATCTTTACAG GATTTGAAGA TGATGTAAGA GGATTGAAGA ATACAGTAGA CCTGTTTAAA
   101461 GAACTTGATC CGTCTTATAC TGTAGAAGCT ATTTCTAATA AGAAATTCTT AGATGAAGCT
   101521 TATGGTAATA GACTTAAAGC AGAAGAATTA GCAAATAAGA AATTCTGTGA AAATATTAAA
   101581 ATTCTTTTAG GTGGTACTAT TACTGAGTCT AAGCAGAATA TTGATGAATC TGACTTGCTT
   101641 AAACTTGTTA ATACCCCAGG GTTTATGGTC ATTGAATCTG CTAATCTGAA TAAGATTAAA
   101701 AATGTAGATG ACTATAATAA GAGACTTATT TCTGCTACAG ATGATTCTAA GTCTCTTACT
   101761 ACCGAACCTA CATGCAAACG CTTTGGTACT ATCTTGGATA TCAGTGATAA AGAATCCTAC
   101821 TTTGTAGATT ATTCTAATAA AGTACTGAAG GATAGATATG GTGTGCCGTA TGAAAGCTTC
   101881 TCTCACATCC AGAATGTTCA TGAAGATAAT ACCATTCAGT TTATTATCTC TGGGCTTAAG
   101941 ATGCCGGTAG AAGATATTGA AGAAGTTTAT AATGATTTCA TTAATACTAG AGCATCTGTA
   102001 GATGTATCTA AGGATGAATT CTTTAGTAAG AACTTCTCTA CTGAAGCTAA TGAATTTGAT
   102061 ACTCTTACTA AATCAGAAAA AGAAAAGAAT ATTAATTCTG CTAAAGAAGA TTTCTTTAAT
   102121 TCTCTTGGTG CTAATCCTAC TGTAGTAGAA TCTGAAAATG GTACATTTAA GAAAGTAAAA
   102181 AAGATTGTAG TTCCTAGCTC AGAGTTTTAA GGAGTGATAC AATGGAAATG AATTCTGAAG
   102241 AATCTATTAT GAGTGCTTTG TATGCTAAAA TTGCTACTCA TGATGATTAT GAAATGTATG
   102301 ATTATGTGAA TACTAACTAC AAAGCTATTC TTTATGCTCT TTATAGTAAG AAATCTAAAT
   102361 ACCATAATCT GATTACAAAT AGTTATCTTT TAAGTATTTT GAATCAAGTA TTTAATGGTA
   102421 CTATTTCTAT TGATCCAGTT TATAAAACTT ATCTGGATTC TATTTTGTAC TATATCATTG
   102481 TAAATACTAA AACCACTGAT TATGTTAGAA AGCTTGCCTT CATGGTAGGG GAATCTGCTA
   102541 ACAAACAAGT GGTAAAGCAA TTAGAATCTT TAGAAGCATT TGATAGTGAA ATGTGTATCT
   102601 TCTTAGCTAT TACTTTGTAT TCATCTTTAA ATGATAAAGA TAGAATTAGA AAGTTTAATT
   102661 TCACTATTGC TACTTATACT AAAACTGTAT CTGTAGAGAA TATTATTAGA ATCTATGCTA
   102721 TCTTCTTTAG TAAAAACTTC TCTGTATTGT TTGTAAACAG TATGTTTGAT ACTACAATTA
   102781 AAGATGCTAT TGAAAAAGAA GAAAAATGGG TTACTGATAC ACTTAAAGAA AATGATAAGA
   102841 ATATGGATAC TGCTTTAATG ATTATTCTAA ATTCATTAGA GTTTGCTTCT GCTAAATCTT
   102901 GCTTACAATC ATTCTATAAT GAATATGCAA ATCGGTCTTA TAACTCAGAT CTTATTAGAT
   102961 TTGGATTTAC AAATTGTGAT GCAAAGTATC AGAATATCCA TAATGTATTA AATGCATTCG
   103021 CTTCAGAAGG TACAATGATT CCTTAGTAAT TTAATTTAAA CTGAGTGTGC TACCACACTC
   103081 AGTTTATTTT TTTTTTAATT TAGATATACG CATTAACTTT AATAGTAATG GGAATACATT
   103141 TTTATTTTTA CAGGGGGTAA ATAAAATGAC TTTATTGTCC GATATGTTTA GACAGGAAGT
   103201 ATCCAAAAGT AAAGATATGT CTATGAGTGT AGAAGCTACT ACCGATGTAG GTTATCCTAC
   103261 AGGGTTTGCT AATTTTGATT TTATGAATGG ATATATTCAA ACTGTTAATA ATGAAGCTAA
   103321 AAATCTTCAT GAAGAATACT ATTCTCTTGG TATTGCTAAC GGTTCATTTG TAATGGTGAT
   103381 TGGTAGATCT GGTTGTGGTA AATCTACTTT CTGCGAACAG ATTGCTGCTA ATATTATTAG
   103441 ACCATTTAAA TCATCTTGTA TCTTTGAAGA TTCTACCGAA TCATTATCTG CTACATGGCA
   103501 AAGAAGAGAA ATGCTTACTG GCTATTATGG TGATGAACTT AAGCAGAGAT ACATCATTAG
   103561 AGATAAGGGC ATTACAGCTG AAAACTTCTA TGAACGTATT AAAATGATTC ATGATATGAA
   103621 ACTTGCTAAT AGAGATGATT TTATCTATGA TACAGGAAAG CTGGATAGCT TTGGCAATCC
   103681 GATTATGATG TTTGAACCTA CCGTATATAT TCTTGACTCT GTTGCACTTC TTATGCCTAA
   103741 GAATGTATTA GAGCAGGATG AACTTGGTGG TACAATGTCT ACTACAGCAG GAGCTAAAGT
   103801 AGTCACTCAA GTATTTAGAG GTATTATCCA GATGCTTAAA GCTGCTAATA TTATTCTTAT
   103861 TGCAGTTAAT CATATTTTGG ATGATGTATC TATTACTGGC AGACCAAAGA AACCATCTCT
   103921 TGCATATCTT AAAGTAGGTG AAACTTTACC TAAAGGTAAA ACTATTATCT ATCTTGCTAA
   103981 TACTATTATT AGACTTGATG ATGTAACTAA ACTTAAAGGC GATGAGAAGT ATAAGGTATG
   104041 GGGTTCATTA GTAGAAGCTA CTTTGGTAAA GAGTAGATCT GCTAGATCCA ATCAGAAAAC
   104101 TACATTACTC TTCAACCATG ATACTGGGTT TGACCCTATC CTGTCATCTC TTATTTTTAT
   104161 GCAGAATACT GATAGAATCC ATGGTGCAGG TATTGGTTTG TACTTAGATG ACCATAAAGA
   104221 TATGAAATTC TCTATGGGTA ATTTTAAAGA AAAAATGCAG AATAATGAAG AGTTCTTTAA
   104281 TACATTTACC GCAGCATATA TTGAAGAGCT TAAAAAGATT CCAGAAGCAA ATGTAAATCC
   104341 AACTACAATC GCTAATAATA AAATCAATGA AAAAGTAATG AATCTCTTAA ACGTATAATA
   104401 AATATATATT ATAGTATTGA AGTTACTTTA ATAGATTTTA TTATTAGAAA AGGAGAAGAA
   104461 ACATGGCAAA TAATTTGGAT TTAAATAGTA CTGCTAATGA AATTGAAAAG AATTTACCAT
   104521 CGCGTGAGTA TACGCTAGGT AAAGGCTTAT TACAACCGTT TAATGATACT AATTCTGGTT
   104581 CCAGAAAGAT TATGCAAGGA ATTCAGAAAG AACAATCCAT TCAATTATGT AAAGCTGAAA
   104641 CACCGATTAT TATGACTGGT TATGAAAATA AATTTGCATA TTTGTCTTCT AACTACGTTA
   104701 AAACAGATGC TCAGTATAAA CTGATTGATA AGATTTATAA GTATGCGAAT AAGTATTATG
   104761 CATTATTGTA CGATATTGAG CATAAGATGC TTCATTGCGT AGAAAGAGTT ACTTATGAAT
   104821 ATCGTACAGA GATTTATGGT ATTAATATAA ACAATGATGG GTTAGATAGT TTCAATAAAG
   104881 GAGATACAAT TCCTAAAGGA ACTACATTGG TTAAATCTGA TTCATTTGAT GAAGAAGATA
   104941 ATAAGACTGA TGGTATTAAT CTTACTACTG TTTATATGGC ATTAGGATTG ACTACAGAAG
   105001 ACCCTATTGT AATTAGTCAA AGTGCAGCTA ATAGGTTTAA ATCTCCATTG TTTAATGAGA
   105061 TTGAAATCGT AATTAATGAA AACGATATCC CATTGAATAT GTATGGAGAT GATACCTATT
   105121 ACAAAGCTTT CCCAAATATC GGAGAGAAAA TTAAAGATTC TATTGTATGT GCTATTAGAA
   105181 GAGAAAGAAA AGATGATGAA GCTCTTTATA GTCAGTCTAA AGAAAGACTT AAACAGCTAA
   105241 TGATTTCTGA TACTACATAT ATTTCCGATG GGGAAATTGT TGATATTGAT GTATATTGCA
   105301 ATAACCCAGA TAAACTAGAA GACATGTATT ATCAGCAGCT TAAAGAGTAT TATGACAAGA
   105361 ATATTGAGTT CTGTATTAAG CTCTATAAAG CAGTTGATAA ATTCTTGGAT AGTCATCCTG
   105421 GAGTTAAAAT GACTTATGAT ATGCAATCTG TATATCGTAA GTGTAGAGAT ACAGCTAATG
   105481 GTATTCCATA TATCAAAGAC AAAGTATTCA ATAATATCAT TCTGAGAATT ATCACTAGAG
   105541 AGAATAAAGT ACTGCGTAAA GGTGATAAGA TTACAGATAG ATATGGTGGC AAAGGTGTTA
   105601 TTTCCGCTAT CTTACCAGAT GATCAAATGC CATTATTTTA TAGAAATGGT AATTGGTATC
   105661 CAGTAGATGC AATTTATAAC TCTTCTACTA TTATCAACAG ACTTAATCCA GGTCAGTCAT
   105721 TTGAAACTGA ACTGACTTGG ATTGGTTCTA AACTTCTTGA AGCTATTGGT ACGTATTGGT
   105781 ATCCTGCTAA GCATGATGAT TTGATGGAAG GCATGTCTTA TCTTAATAGA TCTGCTGTTG
   105841 TCGATGTCGC TGAGCAAACT GTACTTAAAT ATCTCTCTTT GATTAATATG GATTATGCTA
   105901 CAGATTTTCA TAGAATCATT ATGTCTACTC CTATTGAAGT AAGAGTTGAA GATATGGATT
   105961 ATCTCATAGA AAGTGGAAAT ATTCCTGTAG TAATTACTCC AATGAAAAAT GAGATGACAT
   106021 TAGAGATTCT TAAGAATATC TATAATACAT TCCCATGGAT TAAAGAAGAG TATCTGTACG
   106081 TTAATCAGAA AGATTCTAAC GGTAATATTA GAAAAATTAG AACTAATAGA CCATTAGTAG
   106141 TTGGTAAGAA ATATATCTAC CGTCTAAAAC AATTAGCTGA AGAAAAGTTC TCTGCTGTAT
   106201 CATTGGCATC TACCAATATT AGAGGTGAGA ATACTAAGAC TAAAGCTAAT AAAATGCATA
   106261 TTTCTCCAAT AGCTAAAACC CCAGTTAGAA TTGGTGGTAT GGAAGCATCT GAGTTAATGC
   106321 AGTTACCAGA ATGCCAGTTC ACTGTAGAAG CTCTCATGAT GTTGTCTACT GCACCAACAG
   106381 CTAGACGAAT GATGAAGCAG TTATTGATTG GTGATCCATT CGATAGAAAT ATTGTATTGG
   106441 ATGAAAATGC TAGATCTAGA AATGTAGAAA TAGCTAATGC ATATTTAAAG TGCTTAGGTC
   106501 TTAAATTGGA ATTCAAGAAA GTTCCTAAGA AACTTAGAGT CCCAATTTTA AGAAGAGCTA
   106561 TCTCTAGGGT TAAACCAGAT TCATACAGAC AGGTCATTAC TAAATTACCT GTTAAAGTTA
   106621 CTGGTGAAGG CTATAATAAA GCTAGAGCTA TGCTGGTAGA TATGTATGAT AATAGTACTG
   106681 ATATTAAAGT ATTAGGAAAT TCTGAAGTAT CCAAAGAAGA AAAAATTAAT AATGCTATTA
   106741 ATTCTCTTCT TAAGATTTCA AATACAGATG AACAACTCAT TGAAAACGTA AAGTTAGTAA
   106801 AGACGTTTGA AAAGAGACGT ATTCCAATAC TTAGAAAAGT AATTAAAAGT GTAACGGAGA
   106861 AAAAGTAAAT GAAAACTATA AACAACGATT TATCTAAAAG GTTGTATCTT ATCAAAGATA
   106921 GTCTTATTGA AGGTAGTAAT ATTATCAATG GTAATGATAT AGTAGATATG AATAATCTTG
   106981 CTATAGAGTT CATCAATGCT AATGAAGTAT CGGATACATT AAAGCAAGAT ATCTATACTA
   107041 CATTAGTAAT TTCAAATATT TTATATAATA ATACTACTAA AGAAATACTT CCATTAGAAG
   107101 ATGGTGTATA TGATTTGGTA GTAGCTAAGT ACAATAATTT GTTTAATGGA GAAGCACCAG
   107161 TAGGTGCTCC TCCTACTAAA CCGATTACTA TTGCTAGTGG CAATAGTTTT AATCCAGTTA
   107221 GTGTAACTGG GAACAATAGA GTGGTTATTG CTAAAATTGA TAAAACTAAT AAGCAGTATA
   107281 TTAGTAATAT CATGAATAAT AACCTTCCAT TTAGTAGAAT GGATTATTAC AGAGATACTT
   107341 CTGATACAAC TGAAGTATCT AAGATTACTA GAAATATCCC TGCTAAATTT CCAGAATTAG
   107401 TAGGCACTCT TCATAAGTGT AAATTTGTTT CTCTTAGAGA TGCTATGGCA GTAGGAGTAC
   107461 AAGATGATGA TTTCTCTGTT ATGGTATTTG ATAGAGACTT TTTAGCACCT ACATTTAAAA
   107521 CTGCTGAGCA ATGTGCTTTT AACGACCATA TCCCTGTAGA AATGATTGCA GAATTAAAAT
   107581 ATGATGGTAT GTCGGTAGAA GCAGAGATTG AGAATGATAC TATTATTTCT GCTAATAGTA
   107641 GAGGAGATAC TGCTAATAAT ATTGCAACAG ATTTAACAGA AATCTTTGGT GGTAAGAAAT
   107701 TCTATAGAGC TAAAGATTAT AAAAAATTCT TTGGTGGTAG AGAAACCACT AGATTTGGGA
   107761 TGAAATTTGA AGCTATTATT ACATATTCTG ATTTAGCTAT TTTAGCTGAT AAATATGGGA
   107821 TTACTTATAA GAATCCTAGA GTAGCAGTAT CTGGTATTAT CTCTTCTAAG AATGCTAAAA
   107881 TGTTTAGAGA TTTTATCACT TTAGTTCCTA TTAAAACCAG TGGTCTGCAA TTCAATAAAG
   107941 TATCAAATGA AATTAACTTT ATGAATGCTT ATTATTCTTC GGGTGTTACT ATGAGATATG
   108001 CAATGCTGCA TGGTGACTTT TATCAAATAT TATCTCAAGT ACAAAGATTT ACTAATGAAG
   108061 CGGAATATGC TAGACCATAT ATGAATTTTG CATATGACGG TGTGGTAATC TCTTATACGC
   108121 ATCCTGCTCT TAAGACTATA TTTGGTAGAA AGAATAGCAT TGACTTATGG TCTATGGCTA
   108181 TTAAGTTTAA TGCTAGTTCT AAAAATGCAT ATTTCTTAGG ATATACTTAT ACAGTAGGGC
   108241 AAGATGGAAG AATTACTCCT ATGGCTCATT TCACACCAGT AGAGTTCTTT GGTACTATTC
   108301 ATGATAAAAC CACTATTCAT AGTTTCAAAA GATTTAATCA GTTAGATCTA AGAAAAGGTG
   108361 ATATCGTAAA TATCACATAT ATGAATGATG TAATTTGTTA TCTAACCAAA CCAGAGAATT
   108421 CTTATAATAC AATTAGAGAG AGAACTGTTC CTTCTATCGA ATTCCCTTCA TATTGTCCAT
   108481 ATTGTGGAAG TCCAGTAGTA TATTCTAATA CAGGAGATAC TGCATGGTGT TCTAATCCTA
   108541 ATTGTAGTGA AAGAGTTTTA AACAAAGTTG TTAATATGCT TAAGAAATTA AATATTAAAG
   108601 ACTTTGGTGA ATCCTATATT AGAAAATTAG GTGTTACCAA TCTTACTGAA CTGCTAAATT
   108661 TATCTAGAAA AGATATTTTA GATAGAATTG GTAGTGATGT AATGACAGAT AAATTATTAG
   108721 AAAGAATGAA TGAGATTAAA ACTAAGAATT GGTATGATTA CCAGATTATT GGTGCTATTG
   108781 GATTTACATC TATTAGTGCT AGTAGATGGA AACTTATTTT AACTCAGATT CCTTTAAAAA
   108841 CCATAGTGCA TGGAACACCT GTAGGAGATA CTGATAGCAA TCTGTATAAT ATGATTAGAT
   108901 GTATTAAAGG TATTGGTAAT GTGATTGCAC GTACTATAGT AGATGAAAGA AAAGACCTTT
   108961 TAGTAGATTT GAATACTATT GAGCAAATGC CAAATATAAT CAGGTCTTAT GGGGTAAAAC
   109021 AAGACAATGG TATCCAAATT AGATTTAGCG GTGTTAGAGA TGCTAGATTA GAAGAACAAC
   109081 TTAAAAATGC AGGTTATGAT TGTGATTCTA AAAAAGGTGT TACTAATAAA ACTAATATCT
   109141 TGATTGTACC ATATCTTGGA TTTACATCTT CTAAAGTTAC TAAGGCTATG CAGCATGGTA
   109201 TTCGTATTGT CCCTATATCG GATGCTGAAT CAATGCTATT AAATAATAAT TAAAATTTAA
   109261 AACATCTTAA ACGTTATTAT AATGATATAT TATAATCATG ATGATAACAA AAGGTTATTA
   109321 TCGTGGTTAT ATTTATATCA TTTTTATAAG TTATTTTAAG GAGGAAGTAA TTATGTTCGC
   109381 TGAAAATTCT GGATTTGAAA CCCGTATGGT GAAAGTAATG CGTGATATGG CTTGTGAATG
   109441 GGATTCTTTT GATAGTATCC CTGTAACAAC AAGTCTGTTT GAATCTATTA CTCAGTACCT
   109501 TAAGAGCCTT AAGGATGGGG ATAAAGAAAA TCATACTCTT GTACTTAGAA ATGATTTTAA
   109561 AGACAAAGAT TCTGCTATTA TCTTTTCAGC ATCTTTGTTG AAGAGTGAAG GTAAAGATGG
   109621 TAATGCATAT GCATTGCAGT TCAGCTTTGA CCCTAATGAT ATCCCGAAAG ATTCTAAAAT
   109681 TACCGATATT GTAGATGAAG AATCTTTTGA ATATATTGAT AATGCAATGA ATACTAATAA
   109741 GCATCATGCC TATAATTTTA ACGTACAGTC TGGCGGAGCT TATAATATGT TTTCTGTTAT
   109801 TAGAGGTATG GTAATTACTC TAAAAGAATT TGGCAGAGAT GCTTTGGTAA GTAGCAGTGA
   109861 TGATCATGAT ATTGAATTTA AAGACTATTT TATTCTCACT GCATCAGTAT CCGATGATGG
   109921 TAAAGTAACT CTTAAATTTA CTCCATCTGA ACTGCTTAAA CAGATTATCA AAGAAGACTC
   109981 TGGAATTGAA GATAAAGATA AAAAAGTAGA CGAAAAACCA GTTGCATTTG TAGCATAAGT
   110041 TTTAAAATAA TTTAAATTTT AAAAGGGATA CGTCATCGTA TCCCTTTTAA TTTTTTATCT
   110101 AAATATGCAA AGGGTGTATT ATTATGAATC TAGATTTTAA AAAGATTGTA ATCGACGGTA
   110161 AGAATATGAG TGTAGTATCT ATGGATGAAT TCAATAGAAT GTATAAGAAC AAATCTTTAG
   110221 ATACTGATAT TGCAGTTGAA TTTAATAATG ATTATGTATT ACCGTATTCA AAGCATATTA
   110281 AAGCAACCCC ATGTGCTATA CCTGGGGATT TGTTTGTTAG AGGAGTTCTA CCAACTACAG
   110341 AAGAAGATAA AGAAAAATAC TCTACTAAAC GAGTTGTAAA CTTTAGTTCT TCTAGTTCGT
   110401 TTAAAGATGT TTTGAATAAT GTATATAAGA TTAAAGAAGA GAAGAATGCT GGTTTAACTA
   110461 TCGTTAATGA TTGCCTTCAT CTGGATATCT ATGAAGAAGA TACCCCTGAG CTTAGAATTA
   110521 TTAAGCAGGC TATTAATGAT AAACACATTG ATCCAGATTC TTATAAGAAT AAATTCCCAT
   110581 CATCTTCTGA CTTCAATAAT GATATGAGAG CATTGAAGTC TTCTAGTAAT CATAGTATTA
   110641 GTTTCTTTAA AGCAAAAAGA ATTCTTAATA GCTTTGATAT TGATGGAGAA TTTATTATTA
   110701 GAGATAAGAA AGATGCAGTT AATCCAATAG GTAAAGAATA TAGTATTAAA CTCACTGAGG
   110761 AGGAATAATA TGAGTATTAA AAGATTTATA CATGACTATG TACAAAATCA TGTAGATGAT
   110821 TTTAATGACC AATTATTTCT AAGATCCGAT GAAGCAATTA TTGATCAATT AGAAAAAATT
   110881 ATTATTTCTA TTCAAACTCA TGGTTTATTT ACGATTAGAG TTAAAGGGTT TACTGTGGTA
   110941 GATAATTATG ATGATATTCA GATTATCTTA AGAAAGCATT ATGAAAGAGT ACTTAAAGGT
   111001 AGTAAGAAAG CTGCTGATGA TAACAGGTTT AATTATATTG ATCTGCAAGA ATCTAAGATT
   111061 AAACTCTTAA TTGTTCATTA TGAAACTTCA TATAAGAATG AAAGAGAAAA CTTAGATGTA
   111121 ATCATCGAAG TACCAAGAGT AGTAAATAAG TTCTATTTCT TCTTAAAAGG AAATTATTAT
   111181 TCTCCAATGT ATCAGATTGT AGATGCGTCT ACTTATAATA ATTCTTCTTC TAAAAAGAAT
   111241 AGTAAGAAAG CTACTATTAC TCTTAAAACT AATTTCCAGC CAATTAGAAT TACTAGATTT
   111301 GAAGTTCCTG TTGGTGATAC TGATGGGAAT AAGTATTCAT TCACTAGTTT TTCTTGTTTT
   111361 GCATTCAATA AATCCGTACC AGCTATAGTA TATCTATTTG CTAAGTATGG TGTAGTTAAA
   111421 GCATTACAGA ACTTGGGATT GTCTAATTAT CTATTTATAT CTCCAGACAA TCAGTCTAAT
   111481 GAAGATATTT GTTCATTTTG CAGTAGCAAG AATGATAAAA TCTTTATTAA CGTAGATAGA
   111541 TATTTTATGA ATAATCCTAT TATGCAGCAT GCTGTAGTTA CTTTATTGAA TATGATTACT
   111601 TCATCTATGA ATTTCAATGA TCTGTATAAT ACAGATATTT GGATTGAAAG ATTAGGTGGA
   111661 GGATTTGTAA CTCAAAATAA ACTGCAAAAA GGTCTTACTA TTCTTAAATC TTTTGAATCT
   111721 ACCTTGGATA TTAATATCCA AGAACAGATT TATCTTCCAT GGAAATATAA GAAAGATATG
   111781 TTTGTTCTAC TTCAATGGTT ATTATGTGAA TTCAATAATC TTAAAATGAA AGATACAATG
   111841 AATATCACTA CTAAGAAAGT AAGATGTGCT GAATATATTG CAGCTATTTA TGCAAAGAAA
   111901 CTTACTACTA ATATTCATAG ACTTAGTAAT AAAGGCAAGA AAATTAATCT GAAAGAAATT
   111961 GAAAGAACTA TCAATATCAA ACCAGATTGG TTAATTGTAG AAATTACTAA ATCACAATTA
   112021 GTAGGATTTA GAAATATCGT AAATGATATG GATGCATTTT TAGCAACTAA ATTTACATAT
   112081 AAAGGTATTT CTGGCGTAGG TGATACTAAT GGTTCAAATG GTTCTAGATC TATTCCAAAC
   112141 CAGTTTAGAC TGTTAGATAT TTCCAATATG GGTATTCTTG ACCCAGATGC ATCTTCACCA
   112201 TCTGACCCAG GTGTAAATGG TTCTATTATT CCATTTCTTA AGTTAAACAC TAATGGTTAT
   112261 TTATCTGATA ATAAAGAACC TATTACTTAT GAGCAAGAAC TAAAAGAACT GTGTGATGAA
   112321 TATAAAAAAA TCAAAGGACT TAGAGAGGTA ATAGAGTTTA AACATAATGT ATTAGATGAC
   112381 AATAATGTAA CCACAGAGGA TGTAGATATT GCTAACCAAA CTGAATTGGT AGCAAATCAT
   112441 GTTACAGAAG CACTCGGTGG TATTATGGAA ACCAATGATC AGATTATTAA AAAACATCTG
   112501 GATTCATTAA CTGGTTTACC AATAGCGAAA GGAAGTGACA TATTGAAATA TGACGAATAA
   112561 TATATATTAT AGAGTTTTCA TCTTCTCTCA AACCCAACAT GATAAAATCA TTGAGATTGA
   112621 GAAATCAAGA GGAACCGTAG AACCTAGATT CGGTACTGTA ATAGTACGTG GATCTCCTAA
   112681 AGTATATACT GCTATTTTAG TAAGTAGAGA TAATATTAGA TATCCTGATT CTAAAGTTCT
   112741 TATAGAAGGG GATGTCCGTA ATATTAAATT TACTAAAGGA AGTCTTGGTA TTTAATATGG
   112801 AACAGAAACT TCGTAAAGTA ATTACTAGAG TCATTCAACC TGGTATTTGT CCTAAATGCG
   112861 GGTCTACAAT GGCTCTATTG ATTGCTCAAT ACAAAGCTTG TAAAATCTCC CCTAGAGGAT
   112921 GGATTCAAGC TGTACTGGAT AAACAATCTA AATACACTTG TGTATGTCAG AATTGTGGTC
   112981 ACACAGAAGA TATGAAGATT ACGGTTAAAG GTCTATTACC TATTGGATTC GATGAAGAAG
   113041 AAGATAATAG ACCTAAACTA TTATCTGATA AAAATAATCC TATTAGCGAT AAATTCTAAA
   113101 GGAGAAGTAT TATGTCTAAC TCTCAGATAT ACGTAGCTAA AGGCAAATCT CCATGGTATA
   113161 GCAGTTACTG GGATAATTGC CATGTAATCA ATATAGATGG ACACACATCT GGTAAGGCTA
   113221 TAGTTACATG TGATGGCAAT ATAACTAGCA CAAAGCTTAT GTTTGCTGTA TGTCGTGATC
   113281 TTACCTCAAT AGATTTGTCT AGTTTTGATA CTTCTGAGGT AACTACTATG GGTCATATGT
   113341 TTGAAGAATG CTGGGAACTT ACTAAATTAG ACTTATCTAA TTTTAATACT TCTAAAGTAA
   113401 CTGATATGAG GTGGATGTTT AATAACTGCT GTAATCTTAC AACTTTAGAC TTATCTAGCT
   113461 TCGATACATC TAAAGTAAAA CATATGTGTG CTATGTTTTG GGGCTGTATT AGTCTTACTA
   113521 CTATCAAAGG TATAATCGAT ATGAAGTCTT GTGAATATTG TGACAATATG TTTGCTGATT
   113581 GCCGTAAACT TAGAGATGTT AAGATTAAGA ACCCACCATC AGATTTTGAA AAGTATAGTG
   113641 GGTTATCCAA ATCTCAGTAC ACAGTAGTAT CTTAAAAGTA TATTTTAGTA AAGGAGAAGT
   113701 ATTATGTATT ATAAGCGAGT ATTGATGTTT TTAGCTACAG GTAGTGCTCC ATGGTACAGT
   113761 AATATTTGGG CTGACAAATC TCATGTAACC GATATATGGG AATTGAAATC AGGCCAAGCT
   113821 AATGTTACAA TCGAGGATGA AATAACAAAT ATGGAGCATA TGTTCTATCA TTGTAGTAAT
   113881 CTTACTTCAT TAGATTTATT TAGCCACTTT AATACAACTA AAGTAACTAA TATGGGTGGT
   113941 ATGTTTAATA GTTGTAGTAG TCTTACTACA CTAGATTTAT CTGCCTTTAA TACATCTAAA
   114001 GTAACCAATA TGAGTTGGAT GTTCTTTAAC TGCCATGGTC TTGCGTCATT AGACTTATCA
   114061 AACTTTGATA CTTCTAATGT AACTAGTATG GAGAATATGT TCTGTGATTG CACTAGTCTT
   114121 ACTACATTAG ATATATCTAA TTTTGATACT TCTAATGTAT CTGATATGTG CGAAATGTTT
   114181 AAAAACTGCT ATAATCTTAC TACTATTAAA GGTATCATTG ATATGAAATC TTGTAAATTA
   114241 TGGTACCGCG ATATGTTTAT TAATTGCCCT AAGCTTAAAG GTGTTAAGAT TAAGAATCCG
   114301 CCTACTGACT TTCATGAAAG TTGGGCTGGA TTATCTAAAT CTCAGTATAC TATTGTAGAT
   114361 GATGAGTCTG ATTCTTTGAA AAGGAGAAAT ATTATGTTTA AAACTACTGG CATTGAACCG
   114421 ATTGATGGTA TTGATGCACC TATCAATATT TATAAAGTAC CTGGTTCTTC TTCGGAAGAA
   114481 GTAGTTGCTA TTAATTATAT TCCATCATCT ATGCAAAATG ATGCACCTAA GTATGATAAA
   114541 GCTACACAGG AATTTGATGG AGAAAAAGAT AATAAAGAAA CAATAAGTGA TTTCAACAAA
   114601 GCTGTAAAAG AGTTATCTAA TAAACTGGAT GAGATTGTAG GTAAAAATAC TGAAGAATCT
   114661 TCACCAAAAG AAGAAGTTTC AAAAGAAACT AAAGCAGAAG ATCATAAGCA TACTAATGAA
   114721 GAAAAGGTAC AGGAAACTAT TAATAAACAA AGACCAAATA GTAATAAATA CAATAAGATG
   114781 TATTATATTC TTACGGAATT TATTTATGAA AGAGACTTTA TCCCTGCTTT CCTTTGGTTT
   114841 ATGGAGCATG CATACAATAA TGTATTAATT GCTCATCAGC ATAAGAGACG CTCTTATAAG
   114901 ATCTATAAAG AAATTGTTAA GGGTGGAAAT CTTATTGGTA AATGCAATAT TAGCGAATCC
   114961 AACAATGAGC ATTGCTATTT TGTCTTGGAT GGGTCTAATA GATCTCTTAA TGACTACAAC
   115021 TATAATAGAC AGAGAAAAGC AGCTAAGCTC TTAGCAAAAT ACATTATTGC AAGCAATACT
   115081 GTACCATACG TACTTAACCT TAAATATTAT CTTGAAAACT TTGGTGATCC CTATTCTAAC
   115141 TATGTGCCTA CTGGTACAGC AAGTGTTATG AAACGTACTT TTACTGAGGT ATATGTAAAG
   115201 ACTCTTGAAA AGGTATGCTT TGGTAAAGAC TTCTAAAAAA AAGGTAATAA TAGAGTAGCA
   115261 CATATGTGCT ACTCTATTAT TTTTTGCTAT TTATTTTTTA GAACTTTATA GTAATTTTTA
   115321 ATCGGTTTTA AAGAAAGGAG AATATTTTAT AAATGAAACC ATATTCTTCA CAATTAGTAG
   115381 AGTCATTGCA AAATTGGAAA GAGTTAGGAA CAGATAATAT TGGTAGGTTA AGCAAAGCAT
   115441 TAGAATTATA TTCTAATGCT ATTCCTGTTA CTGAATCTGA GTATTTACAA CAACCTAAAA
   115501 GTTTATTAGA GCAAATGATA GTAGCTATTA TAGCTACTGA TAATATTTCT TTTGATAAAT
   115561 TAAAAAAATG TATTTACGAT AATGTTACGG ATGAAAAAGC TAAAGAAGAT TTAACTAAAG
   115621 TTTCTCATGA TGAAATAGAT TTAAATAGAG TTAGAGCTAA TCATGAGATT ATTAATAAGA
   115681 GATTTAGTAT AAAATCTATA TTTTCAATGA ATGTAACAAA TAATACTGAT ATAAATCCTA
   115741 TACGTATATT AATAGGTAGT GAATTTCCTC AACTTGGTAT GATTGAGATT TGTAAGTTAT
   115801 TAGATACATA TTCATTATCT ATACAAGATA AATTCGCATT AATGGTAGAA GAATTAGCAT
   115861 ATGATTATAA TACATATACT TGTTTAGAAG ATAAAGAGCT AGTATATATA ATTCCTACTG
   115921 TACATTCATA CTTATTTAGT ACTTATCCTC CGTCTCATAC AACTGAAGAT ATAGTTGCTA
   115981 AAGTATTAGA TTCTATTGCA CAAAGAGTAT ATAATTCTGT ATTCATACAA AAGCTTAATG
   116041 ATATTATTGG TAATAATCAG ATTAGTAGTC GTATAAAGCA ATCAGATGTG TTTGATAAAA
   116101 TAGCAGAGTT TGAAGTATCA CCTTCTAATA CTGGTGATTC TGCATGTATA AATAAAGTAG
   116161 TAGACCTATT CTCTGATATT GCTGATTCAA TTTCTAATTT ACAAGAGTTA TCTGATATGA
   116221 CTAAAATAGT ATTACCACTT TATTATCAGT ATTTTGCAGT ATCAAATTAT TCTAATAATA
   116281 AAGATGATAT GATAAGAGTA TTATATACAT ATATAGATAC TATTTATAAA AAATTTGCTG
   116341 ATGAATTTCA TAATGGCTAT ATTAAAAAAA TATATGATAT GGTTGATGAT TTCTTAGCTA
   116401 AAGCTTCAAT GATTCCACAA AATAGTGAAT CTTATCAGGT TATGATTGAA GCTATAAAAG
   116461 AAATTAAAGA AATGCTTAGC AAAAGTATTG AATATTATGA TGCTAAAAAA GTTTATAATC
   116521 TAAAGGGTGA ACCATATGAT GTAAATGATA ATCCTACTGG TATATTTACT GATTATGATA
   116581 ATGCTTTATT AGATGATATA GAAGAAGCAT GCTCTATATT CCAATCTAAT GTATTAGAAG
   116641 AATCCACTAT ATCTGCATTT ACTGATAAAG AGTTATTAAT AAAAGCAGAT AGAGACTTAT
   116701 TGGATTATAT TGAAGAGTCT TATGAAAAGT ATTATCCTCT TATAGATAAA TCTAAATTAT
   116761 TATTGTCTTT AAATGAAGCA GTTAAAGAAA TTAGAAAAGA TACAACTACT CCAGATAATG
   116821 TATCTAAAAT TTCTAATTTA AAAGAAATTA TAAATAAAGT AAAAAATTAT CATGATGAAA
   116881 ATCAAGATAG TATGAAAGAT GATGATGAAA CAGATGAAAG AGTATTATCT GCTAATATTA
   116941 TCCCTATCAA AGATTATAAT CAAGATAAAA TGAGAACTTA CACTATTGAT AGAATAGCTA
   117001 AGTATTATAA TGAAGATACT ATTTTAGCTA ATAATATAGC TAAAGAAGCT ATGCATGAAA
   117061 TGAAACTTTC GTCTTATGTA ACTTTAGGTT TAGATAGACT AAAGAAAACT GCTTCTACAT
   117121 TAATGGATGC TCAAAAAACA GCATGGAATA ATATCGATAG ATTCGCTGAT ACTATAGAGA
   117181 AGATTAATAC AGAAGAAGAT AAAAGAGAAG CTAGAATGCA AGTAGTTAAG AATAGTTTCT
   117241 TACCATCAAT GTCTAGATGC ATTAAATCTA TTATAATAGC TGGTGGTTTA TCAGTATTAG
   117301 TTCATCCTTT TGTAGGGTTA TTGTCTTTAG TGGTTAGATT TGTAAATTCA AAGAGAGCTG
   117361 CTAAAGAAGA AAGACAAGCT GTTGCTGATG AATTAGAAGT AGAATTAGAA ATGATTGATA
   117421 GAAGAATCAG AGATGCTGAA GATAGTAAAG ATTATAAGAA AGAAAGAAAG TTAAGATTAT
   117481 TAAAGAGAAA GCTAATTACT TATTTAGCCA AAGTAGCTGT AAATAGCAAG ACTAAGTGGA
   117541 ATGATGAAAT TATGTTTAAG AAAGATATTG ATGATGCTGG ATCAGAATTG GGGTTGAGAC
   117601 ATGATGATTA ATATTTATAA TGAAGAAAAA TTATCTACTA AAGATAGAAA AGAATTACCA
   117661 GCATCTATTT ACGGATTACC ATCTGAAAAG AAATATCCAT TAAACGATGC TAACCATGTA
   117721 CGTTCTGCTA TGGCTTATTT TAATCATTGT GATAAAGATA AGAAAAAAGA ATTAGCTAGA
   117781 AATATAATGA AAGCTGCTAA GAAATTTAAT GTTGAAGTAA GTGAAGATTC TGAAGTATAT
   117841 AAAACCTTAA ATGAATCTTA TTATGGCGAT TTTACTGATA ATATGAATGT AATCTTAGAG
   117901 GCTGATAAAA AGAAAGATGA AGAACCAACT GAAGTAGTAG ATACTGCTGA TGATAATGAT
   117961 ACTGACGATT ATACTGAATA TGAAGATGAA CCTGAAGAAG ATGATGAAGT AGAAGAAGTA
   118021 GATAGTGATG CTTCTGAATC TGATGATGAT ACGGATACAG AAGAAGATTA TACTAATGAT
   118081 ACAGATGATA CTCCTACTGA TGATGAACCA GAAGAAACCG ATACAGAAGT ACAGGATACT
   118141 TCATCAGATG ATAATACAGA AGATGATTAT ACTAGTGATA CTGAAGAACC AGAAGAGGTT
   118201 GTAGATACTG CTGATAATGA TGATGATTCT GGGTCAGAAG AAGATTATAC TGCGGATACA
   118261 GATAATAGTG ATGTAGCAGA TACTTCTACT TCAGATGATA CTGAGGATTA TACTAATGAT
   118321 ACTGAAGAAC CAGCAAATGC TGTAGATACT TCTACACCAG ATGATACAGG TACTGATTAT
   118381 ACACAAGATT ATGATGATGG TAATGGTAAT ACAGCAGCTG ATACAAACGT TCAAGATACC
   118441 TCATCAGATG ATGATAATTC CGCAGATTAT ACTGATACTG ATAATTCTCA AGATTCAAAT
   118501 ATAGATGATA ATAACAATAC TGTAAGGTCG GATACTCCTA ATGATGATAC TGAACAAAAT
   118561 GATGCAGCTA CAGGAAATCC AAACCAACCA GCCGACACCA GTAGTTCTGA TGGTGATGAT
   118621 GCTAGTGAAG ACTATACTGA TACAGATAAT GATGCAGGGG ATGGCTCAGA AGATGGAACA
   118681 GATGGTCAAG ACGATGCAAA TTCAACTGAT GACTCTACGA TGAACGATGG TGGTTCTGGA
   118741 GATTCTCAAG CTAATTCTGA AATTCAGGGA TTACAACAAG ATGTCTTTTC TAATTTGACA
   118801 CAAGATCAAT TAAGAATAAA AACCAATAAT CAAAAACAAC AATTTATTGA TCTTTTCAAT
   118861 GATATTACTG ATATACTAGA GAGATTATCA GTAGTAAATA AAGATTCTAA TATAGTTGAT
   118921 ACACTTAACT ATGTAAATGA TTCTCTTTCC GATCTAAGAG AGATGATAAA GGATTCTTTA
   118981 ACAGATTCCT TTAATACAAG AAGTTTTGTG GAGAATCAAA TAATTCTTGA ACGGTTCATT
   119041 ACTATATACA CAATGCTTAT CAAGATATTA GAAAAGATAA GCAACAAGAA ACAATTAGAG
   119101 AATAATAGCA ATAATAAAAA TAAGAGAGAA TAAAAATTAA AATAGACTGT AAACTTATAA
   119161 TCAATTTTAT AAGATAATAT ATAACCCATA AAATTGATTT CCAAAATATA ATCGATTTAA
   119221 GGAGGAAAGC TAATAATGGC TGCAATTAAA CCAATTAATG AAGATACCAA AGTAGATCTT
   119281 AGCAGCTATG CAACTAATGA AATGCATAGT GTAGCTCAGG ACTATGTTGA TACTATCAAT
   119341 GCTATTAAAC AGGAATCTCA AGGTGCTTAC GATATGGTAA GAGATCCTTC TGCTGTTCTT
   119401 AAAGATAGCA TGTATAGAGA AGAACTTAAG GCTGCATTTA GAGAAGGATC TTATGATGCT
   119461 TCTGATCCGC AGTACAAGAA CACTGCTGTA CTCGAAAACC ATCTCAGCAA CATGGACGCT
   119521 ATCTTTGATA ACGATACCGA CCATATCATG AACGAATCCT CTCCGCTTGG TGTATATAAC
   119581 CCAGTTGTAG GTATGACCCT TCCGATGCAC AAAAACATTC TTATGAATGC TGTATTTGAT
   119641 CAGGTTATGC CGAAGGATGT AGCTCGTTCA CCGAAGTTCA CCCTTACCAT GGAAACTCGT
   119701 ACTCTTGTTG ATACCAAGGG CAATGAATAC GATATGTTCT ATGAACAGAA TAAGATTAAA
   119761 GACGCAGTAG ATGAATCCAT TCCAACCGCT GACTTTGTTT GGGTTGATGA TGGAACTTCT
   119821 AACTATGTAA CCACTACAAT CGGTGGTCGT GGTGCTGCTA CTGGCGATCT TATTCATGAT
   119881 GCTTTCACTG AACAGCAGGT TTCGGCAATG AACATGCCTT TAACTGCTCT TTCTATGAAG
   119941 ACATTTGTAT CTAAGATTCT CATTAAGGGT CTTGCTGTTG CTGGTTCTAA GTACATCGAT
   120001 GATGTAGAAG CTGCTAAGAC TGACCTTGCT GGTCATATTA AGGTAGCTGA TAAGGATGTC
   120061 AAAGATGCTA CCCTTATTTT CGATGTAGAA GGTAAGTTCA CCCCTGGTTA TGGCTCCAAT
   120121 GACCGTATTT TCAACAGACG CTTCATGCTT GAAGTTCCGG TTGAAAGAAA TGCTGTTACC
   120181 AATAAAGTAA CTAAGACTAC TGTTCGCCTC AATGTAATGG GTACTATGGA AAAGAACAAG
   120241 ATTAGCCTTA GAGCATTCAA GCCGGAATCC TTTGATTCTA CTATCCAGCC AGCAGGTGGT
   120301 TGGAAAGCTA TTGCAGATGG TGAAACTGGT TCCCTCCAAG GTGCAGTTAT CCATGCTGTA
   120361 GTTGATGTTT CTAACGCAGT ATTCCCGACT GTTAAATTCA AATGGTCTGC TAATACGAGC
   120421 TTCTATGAAA TTCCAGAAGC TCCGCATCTT ACTACCGAAA TCACCCCAGA AGAAGTTAAG
   120481 GATCTTCAGG CAACCTATGA TGTAAATCAG GTTACCAAGC TCATGTCTAT GATGAGACTT
   120541 GCACTTCTCC ATTGGAAGGA TGATTCGATT CTTAAAGATC TTGATGATGA TTTCCTCTCC
   120601 ATGCCAGCTA ACCAGAAGGT TTCTGGTGCA TTCGACTTTG CTCCGCCGCT TAACTACAAC
   120661 AACAACCCAG TTGAATGGCG TAAAGTTATG TTCATGGATA ACCTTGACCA GTACGTAACC
   120721 CGTATGCTCC AGGTTCTCAA TGATGAAAAC ATGACTGTAG CAGTATTTGG TCGTCCAGAT
   120781 ATTATTCGTC GTATTGCTCC GCAGCAGTAC ACCTATCAGT CACCGTCCAA CATCGGACCG
   120841 GTTGAACTTG ATTTCAAGAG AACTGTTGTA ACTTCTGAAA AGAGAGTTTA CAACTTCATT
   120901 TCTTCCCAGA AGATGAGAAA CTCCAACAAC CTTATTGTAT TACTCATTCC GAGAAACTCA
   120961 ATGCGTATTA CTTATAAGGT AATTGATTAT CAGATGTACG TATCCAACGA AATTCGTGAT
   121021 ACCGCACATT ATCAGGTTCC GGCAATGACC TGCTTTGAAC GTTGGTACTT CCTCAAGTAT
   121081 CAGCCTGTTC AGGGTCGTAT CCGTATCCTC AATGCTTCTG GCCTCAGAGA GAATGCTTAC
   121141 ATGAAGAACG AAGAAGACTA TCTCATTAAG GGTGCTATGA ATGATGATAC TGCTAATACT
   121201 GAACAGTATG CATCTGAAGT AAATGGAGTT ATTGATCCAG AAGATGGTCA TATGAAACTC
   121261 CCGCCTGTAA CTACTACCAA TCCTTAATGA ATAATAAAAA TAAGTTATAG GTGTTAAGGG
   121321 ATAGAGGTTT CCTCTATCCC TTACTTTTAA TTTACTAGAA AGGAGGATTA ATTTTGTTAG
   121381 ATACAAATGA TATTCTCGCT AAAATTGGTG AAATAAATTT AAGCGTAGTT AATCTTAAGG
   121441 CTAAACCTGG AGATAAGATT GAACTTAATA AAATTAAAGA ATGCTTAAAT AAAATATTTC
   121501 CCGATTCCAA ATGTGTAGAT GTAATTTATA CTGTAAATAC AGATAAAATG TTTTTTGGTA
   121561 TTGTAACTTT ACCTATATTA TCTCCTAATG AAATTTTAAA CATTATGACT TCTGATGAAG
   121621 ATAGCAAAAT AACTACTTAT AAAGTAGAAT TGGATTCTAA GTTATTCTCT GATATGATAG
   121681 ATTTATCTTT AGATGAAATT ACTGCTTTAA TAGTTCATGA AGTAGCTAGA TTGGTAAATG
   121741 ATTATTATCC GATAAACAAT GCTAGATATC TTATAGATAA AACTGTATTA GATTATGGTA
   121801 TCACTTTAAA GATGAGTGAA TATGTACCAT ATATTGAAAT TATCGGTTAT GGTATTAAAG
   121861 AAGCTGCTAG AAGATCTGTA AGTATATTTG AAAATAACTA TTTAGTTCCA TACTATTTAG
   121921 ATGAAACTTA TGAACTTACT GATTCTTTAA GAAGAGCTAT AACTAAATTA GAGAATAAAG
   121981 GTAATCTTTG GGATACTGAA ATTGATAATA AATCTATTAT CGTCAAATGG GTAGTTAGAT
   122041 TGTATACTAA TATTCTCAAA TATAGAATCA TGTCATTACA TACTTTAGAA AAAGGGATTG
   122101 AATTAACTGG CTCTGTTTTA GTAGTAAATG AAATGAAGAA TATAGTTAAA AAGCTTCATA
   122161 GAATTGACGA TTATTCTTTA ATGCAAGAAG CTTCTAATAT CATCAATTTC TTTAATTCTA
   122221 CCAAAAATGC TACGCTTAAT GCATTAGATA GATTTAAAGC TAATGGTATA AAAAACTATT
   122281 ATGATGATTA TTATGAAATA CAGTTTGAAT ATAATAATAT GGATAATGAT AGAGGAACTG
   122341 CTGTAACATT ATTGCATAAA ATCAATTCTA GAATGAGTGT AATAGATGAC TATATTTCTA
   122401 CAGAAAAAGT AGACCCTCAG ACTAAAAAAA GATTAACAGA ATTATATTAT AAATATGACG
   122461 AATTGCGTAA AAATATAGCT ACTACAAAAC TTAGACCACC TCAGACTTTA TTAATTAAGG
   122521 TCGATTGAGA GAATTACTTA AATGGAAACT ATAATAAAAA AGTACTTAGC TAAATTATCT
   122581 AGTTATAAAG ATTCTTTAGG CTCTATATTT GTTTCTTCTA GTAGAACAAT TAAAGTAGTA
   122641 GCTATTGTAT ATATTCTATT AGCATTATTA CCATTTATCA CCGCATATAT ATTCTTGATA
   122701 TTTGAGTTTT TCTATCATGA TATGTACGAT ATAGATAGAC TGATTAAGTT AGGATCTACT
   122761 ATTATAAGTG ATTCTGCTAC AGGATTTGTT TTATTTATAC TTGGCTTAGT TACCAATGGT
   122821 GAAAAAATGA TTACTAATAA AATAGCTGGC AATTCCTCTA TAATGAATAA ATATCTTAAA
   122881 GATAATAATT TACAAGTTAG GCCTTATACA GAAGAGCAAA ATACTGGTAA AAAATAAAGT
   122941 TATTCATATA CTAAAATACC ATGGAGAATA TTCTCCATGG TATTGATTTT AATGGGTTTA
   123001 CGAACTTTAT TATAATATAT TTTTAGTATT ATAAAAGTAA AGGAGAAGTT AAAATGAGTT
   123061 TGTCCGAAGT AAGTACTAAT AACAGAAACA TGCAGTTTAA TAAGAACAAG TACACAGTAA
   123121 ATGTAAATGG TATTGCTTTG TTTAATAATT CTGATGATAG TTATAAATCT GGATTAGGAT
   123181 TTACTATGTG GAATGGATTA TTGAAAATTT ATATTATTCC ATTCAATGAA GGTGAAGGTA
   123241 GATTTGTTTT TAATAGTTTA GGTAATAATG CTTGTATTTT CTTAAACCAG ACTAAAGCTT
   123301 TTCTTTTCTC TAATATCTTA AAGAAATTTA AAGAAGATAG AGAAAAATAT AATGGTTATG
   123361 GTATTAATGC CGGTAAATCT ATTATTACTA TTAATAATGG TACTACATTT AATAAATCTA
   123421 TTGATGAAGC TGCTATTAGA ATTGTAAAGT TTAATGAAGA GACTATTGTA GATAATGAAG
   123481 GAGCTTATCA GCTTAAAACA GATTACTACA ATTATATCAA TAATGTAGTC ACTGAAAAGA
   123541 ATGCTATTAA TTTTAGTAAA GTTAATTCAC CAGAATTAAA AAATGCTGAA TTAGATTTAA
   123601 TCATTAATCA GTTAAATGAA TTTGTTAAAG CCACTACCAA TGCTTATGCA TTTGCAACTT
   123661 CGCAAGCTGT TGAATATAAT TTTAGAACAG TACAGGATAA TTTAAATGAA TTGTTAAGTA
   123721 GGTGAGGTAA TGAATACAGG TATATCTTCA GATGTACAGA TAGTTTACAA TTTATTTGAA
   123781 TTTGAGACAT TAGTAGATGT AGATTTATCA GTAGTAATGT ATATTATTGA TAATATGGGT
   123841 AACTCTAAAT ATATAGATAC TAGTCTATTA AAGAACACTA ATACTATTAA TGGAATAGAA
   123901 AATAGATTAT TATTCAGAGA GAACTATAAT CCTTTATCTA TAATTATCAA AAAAGAATAT
   123961 GAAGATTCTA TTGACGATAT TTATAATGAA ATCATGGAAT ATCATAAACA AGAAATCTTA
   124021 GATAAAGCAT TACCAACTGA TATTCTATCA TTCTGCAATT TAGGATCAAC CATATCTGGG
   124081 GTTATAAATA ATCATGTAAA CTGTAAAGAT AAACTAGAAG AAGAATATAT TCATAGTTTT
   124141 CCTGGTAAAG TAATTACTAA GATCGATGAA TATGATTTAT CTAGTTATAA TACTTTGTAT
   124201 GCTAAAACTG TAGATAATCT ATTCAAATAT AAGAATCTAG TTAATAAGAA AATATTTATT
   124261 ATTAATGCTA GATACAATAT GATGAAAGAT TTTCTAATTT ATAAACCAGA AGCTATGGCT
   124321 GTTAGCACCA GTAACACTAT GTGTGTTATT GATCCATATA AAAATCTTAC AATTCCGTCT
   124381 ATAGGAGGAC TATAACATGG TAAATGAATC TTGGACTAGA GCTATTTCTA ACATTGTAAA
   124441 CAAAAAGACT CTTAGAGCTA TTCAGTTAGA AACAATGGAA ACTATTGCAT CCGCACTTGC
   124501 AAATTCTTAT GGGCCAGATG GCTCTACTAC TCAGATTAGA ACTATGACTA CTGCTAAAGA
   124561 TGCAGGAACT ACAGAATATA CTAAAGATGG TCATAAGATT CTTTCTAATA TTAAATTCAA
   124621 TAAGCCTATC GAATATTCTA TTGTAGATGA TTTAAAAGCC ATTACTACGA ACACCGTTAA
   124681 AACTGTAGGT GATGGTACTA CATCTGCTGT TATTCTCTCT TATCTTATTT TTAAAGAATT
   124741 AAAGAATCTT GCAGATGAGA CTGGTAAGAG TGAAAAGACT ATTCTTAATG AATTTAATAA
   124801 TTTAGTAAAA AAGATTACTT CTATTATCAA GGAAGATGGT CATAAAGCTA CACTGGATGA
   124861 TATCTATAAT ATTGCATATA CATCTACCGA TGGCAATGAA GAAATTGCTA GTGATATTAA
   124921 AAAGATTTAC AAAGATTTTG GTATGGAAGT ATATATCGAT GTAGGAGTTA CTAATAATGA
   124981 AGAAAGTATG GTTAAATCTT ATGAAGGTCT TACATTTGAT TCTGGGTATT TGAATCCTAA
   125041 TTTGATTAAT GATTCATCTA ATAATTCTTG TACTATTAGA GACCCAAAGA TTTATATTTT
   125101 TGAAGATCCT ATTGATACTC CAGAGATGCT TAAGTTCCTC TCTACTATTG TAACTAATAA
   125161 TTTCTATAGT GTAATTAAAT CTAATAAACC ACCGGTTCCA ACTGCTATCT TTACACCATC
   125221 TATTTCTGCT GATGCACAGT CTGAAATCAA TGCAGTATTT AATACATTCT CTCAAGTTCC
   125281 GCCAGAATTT AAACAATTAC TGATTGTAAA TACTGGATTA ACAAGACTTG ATAATCTGTA
   125341 TGATTTAGCT GCATTGTCTG GTGCTAAGAC CATTAAGAAG TATATTGACC CAGAAAATCA
   125401 GAAGAAGGAT ATTGAAAAGG GATTAGCTCC TACTGTAGAT ACAATTACTA ATTTTGCTGG
   125461 TAGTGCAGAT TTAGTTGTAG CTGATGCTAA GACTACTAAG ATTATTAATC CAAAGCTTAT
   125521 GTATAATGCA GATGGTTCTC CAACTTTTGT AATGATTAAT CTTCTTAAAA CTCTGGAAGC
   125581 TGAATTGGCT TCTTATAAAG AACAGAATAT TGATGTAAAG AAAATCTATA TGCTTAAAAG
   125641 AAGAATTCAA TCTCTTAAAG CTAATATGGT AGATTACTTT ATCGGTGGTA TTTCTTATGC
   125701 TGATAGAGAT GCTAAGAAAG ATTTAGTAGA AGATGCTGTA TTGAACTGTA GGTCTGCTGC
   125761 TACTGATGGG GTTGGATTTG GTGCTAACTT TGAAGCAATG AAAGCTATTC ATTCTATTAT
   125821 TGTAGAAAAC TATAAGGCTT CATTTGCTGA TAAAGATCTT GGAGATAATA TTGATTGGTC
   125881 TGCATTTGAT GAAAATGATA TTACTGTAGC AGTAGCTAAA GCATATGTAA CACTGTTTGA
   125941 ACGTATTTAT GCTGAGAATG ATATTACTAA AGATAAAAAA GATCTTATTG TAAAAGATGC
   126001 AATTATTAAT AATTGCCCAT TAAATATTAG AAATAATAAG TTCGATGGAA CTGTATTGAC
   126061 TTCTATTAAA GCTGATATTG TAATTCTTGA TGCTATTTCT AAGATTGTAG GGCTTATGTT
   126121 TGCTACGAAT CAGTATCTCT TACCAGATCC ATCGTATAAT ACATACGAAA TGTAATATTT
   126181 AAATCTAAAG ATAACTATAT AATAAATCCT AATTAACTGC TATGGGTAAT AAATACCCAT
   126241 AGCACTCTTT TTTTATTTAA ATAATTAGGG GTAAATTATG AAAATATCTT TTAATCGGTA
   126301 CATCAATAAC CCTGAGATTG TTAAAGGAAC AGCTACTAAT TCTCAAAGAA AACTAATACG
   126361 CCAAGATTAT GAAAAAAGAT TTGATGCTAT ATTAGTTAGA GAAGCTGGTA CAGTGGCTTA
   126421 TTTTTTATTT AAAGATACTA AAGTTGAGAA TAGATACTAT GCTCATTTAA TGATACCGTC
   126481 TGAAAAAACT GATAAATTAT ATTATGATGT AGTAATAGAA TTAACATTAG AAAATCCAGA
   126541 ACAGTTAGTA TCTGATATGA GCAATTATAC TACCAGATTT TATGCTAATG ATCCTGCATT
   126601 TGTATTTACA TGGGCATACG CATTTAATAG AAAAGATTTG ATTATAGATT GGTTAAAACC
   126661 TAAGCTCAAT AAAAAATGTT TAACTGATAA GCCTGTTATT AGAAACCCTA ATATGCAAAC
   126721 AGGATACGTG AAGTCTATTT ACTTTGCATA TTACTATATG AAACTCAATC GTTTATTTAA
   126781 TACAGCTAAA TGGGAAAAAG CACAGCCATT AAATAAATCT AAATTCTTGA AATCTATAAT
   126841 GAATTCAGAT GATAAGCTGA TTGATAATCA ACGACTTAGA GATATACAAA AACGTCTAAA
   126901 ACAACAAGAG CAAGAAGCTA AACTTCATCC ACCAGAAACT AGAGATATGT CTAGATATAC
   126961 TAGTAATAGA ATGAAAGTTG CACCTACTGC TGCATATGCA GCTAAAGCTA GTATATTAAA
   127021 ACCTAAGACT GTTACTTCAA AACTAGTAAG AAGATCAAAA GTTATAAAAC CACGTAAACG
   127081 CTAAATACGT TATATATTAT AATTATGATT AATATTTAGA TTGGCGAATT TATGTCAATT
   127141 ATAGTAATAG TTTAGGAGGA GAAATGAGCA CTAATAGTGA GATTGGGAAT GTGAAACAAC
   127201 CATTTATTAG AGTAGATGAA TGGAAACCAG CACCAGAAGA TATGGTGTTC TCTTCTGCTG
   127261 GCGAAGTAAT TATTTGTAAT AAGTTAATTA GTCCTGATAT GGCTAATAAA CAATTTCCGT
   127321 TTTTTGTAAT GAAGCCTAAG AAAGGTTATG CTAGTAGCAC TAGAGTAAAA GGTGATACAG
   127381 TTAAACTTGG ATTTAAAGAT CACTGCATCC ATTATCTAAA TTATTTTGAA AAATTCTATG
   127441 ATACTGAACA GATATTAGTT GGTATTTATA GTTATCTTAA AGTAATGATT GATAGTGATG
   127501 ACCAATATGG TTATACCGAA GAAAACTTTG TAAATGATTT GGAAAGATAT ATCATTAGAT
   127561 ATGATAATCC TAAAGAAGAA GTTTTTAAAT TTAGAAATAA CATTCGTAAA ATGGTTGATG
   127621 ATAATTATTA TATTACACAA ACTTATACGA ATATTAAAAA CCCATGTTTA GCTTATACTG
   127681 ATGAGCATGT AAAAGTTTTA ATGGAAGTTA GTATTATTCA ATTAATGCTT ATTCCATTAA
   127741 TTTCTCATTT CTATTGGAAG CGTAGATATC CAAAGACTGT AAATGTAAAT AAGTTCTTTT
   127801 TATCTATATT CTCTAGAATC TTTAATGTAG TTAATCAGCA TTATGGGATA GATATCGTTA
   127861 GTAAATTATA TGAAACCGTT CTTACTAACG TAAATAAGAA TGTACTTTCT AATAGTAAGC
   127921 TTTGGGAAAT GCAGAATATT AGAAGTAGAG ATAATACTAC ACAGACTATT CAGACTATTG
   127981 AGAATATTAT TTTACAGATT ATTCCTAAGT ATACTTTTGA TAAGAATATA ATTAATTTTA
   128041 ATTATATTAT GATTGAAAGT GAATTAGACC ATAAAGTTAG ACTGATTGAT TATGGGTATA
   128101 AATTAAGTTC TATTTCATCT TCAGATAGAG ATGAGGATAG TAATTCACAA GCAGATAAGT
   128161 TTGAAGCACA TATGGATAAG ATTGATGAAT CACTTGTTAT CCAAACTAAA GTTAATTGTG
   128221 AAGAAACTAT GAATAGAATT AGAAAAGAAT TTGGTACTCC TAGTGAAGCT GAAATAAATT
   128281 ATTATATTTG GATGCTTCAG TACGGAGGTA AATCAATTAA GAATTCTTTC CAGTTCAACT
   128341 TAGTTACATA CCCTTTCATG AAATGGTTTA AAGATTTACA GACAGTAAAG ATGATTGGTA
   128401 TTATTGATTA TATTACTTTA ATGATTGCAT GTAAGAATTG TTTACTTAGT AATGGTCAAA
   128461 CGTTCTTACC ATATATCATT GGTGGTAGAG TTGATAAACT AGTTAGCAGA AAATCAGTAA
   128521 ATAAAAGACT TATGGAAAGA ATCAAAGATT CTGAAGGGTA TACTAAAGTA TCTGAGAAGT
   128581 ATAATAATAA GAAACTTGAA GATGTAATCT TTAAGACTAT TTCTCAAATA TTATCTTCTA
   128641 CTTTTATTAA TATTGATTAC TACAATAAAG AATACAATGG AATAATAATC AATACTACTG
   128701 TAGTTCCTGA AAGAATTGCT GAAGAATATT TTCAGTATAT ACTTTTAATT TAAGTAGTAG
   128761 ATGGTAGTCA TATGACTACC ATCTATCTTT TTTATTTAGG AGAGAATTAT TATGGATAAT
   128821 GATTCTATGT CTGTATTAAA AATACTAAAA CGTAATTTCC CAGAGCTAAA AAGATCTGGG
   128881 AGTGAATATG TAGTAAGATG TAGATTCTGT GGTGATAGTA AAAATAAAGC TTCTGCTCAT
   128941 TTCTATATTA ATATTGGAGA TGAGAATACT ATACCATTAT ATCATTGCTT TAAATGCGAA
   129001 CGTAGTGGAA TACTGACTCC GGCTATATTA AGAGAGCTAA TAGGTGATTC TAATATAACT
   129061 AAAGAAGATA TAATTGATTT AACCGAAATG TCTAAATCTA TATCTGCTAA AGTTAATTTA
   129121 TCTAGATTAC GTTCAGGATA TAACAAATTA ATACGAAATA CAACATGGGT CTTACCTACT
   129181 GATAACGTAT CTTTTTTAAA AGAGAAATTA GATTATATTA ATTCTAGATT AGGTCTAAAA
   129241 CTGTCTATTC AGGAAGCTCA AAATCTTAAA ATAGTATTTA GTATTAAAAA TTTATTATCT
   129301 GCTAATAATC TAAAATCTAA TAGAAGTCAA AGTATTACTG ATGAATTAGA TAAACATTTC
   129361 ATTGGGTTCT TATCTATAGA TAATGGATTT CTTACTATGA GAAATATTAA TGATACTGAT
   129421 GGCTTCTTAA AAGATGCTAG ATACATTAAT TACTCTATAT ATAATGAAAA AGATAATAAC
   129481 CACCTTAGAT ATTATTGTAT TCCTACAAAA ATAGATAAAC TATCTAAAGA CCCTATAAAT
   129541 ATACATATAG CAGAAGGTTG TTTTGATATA CTAAGCATTT ACTATAATCT TCGTGATAAA
   129601 GATAGCTATA ATAATATCTA TATCTGTAGT AATGGCAAAG GATATTATAG CGTATTACGA
   129661 GCATTGATAG AAAAATTTGG ATTATATAAT ATAATAGTGA ATGTATATCC AGACAATGAT
   129721 GTTTCTGATA ACTCATTGCA TTTTTATTTA AGGAGGTTAT ACAAATTATC TATTCCTGTT
   129781 TACTTTCATC GTAATATGTG TAACGGTGAA AAAGATTTTG GTGTTTGTAA AGAGTCTATT
   129841 AATGAAGTTG TTTACAAAGT GAGGTAAAGT ATTATGGCAC GCCCATTCAA TCAATTTTTA
   129901 CATGCTGGAG AAAGATATAA TGACAAAGTT ATCGTTGCTA ACTTTGGCAG AGAGTTTGAT
   129961 GAAAAAGAGC ATAAACACAC ACGCCATGCT GGTTATTTGG TAGTTTGTAA ATGTGGGTAT
   130021 GGCTATGTAG CAAGAACCTA TGGTACTGTA AAAGGAACTA TTACTGACCA CAAACATTTA
   130081 TGCCCATATT GTGAAGAAAA ACTTAAGAAG GGAGAATGCT AATTATGGAA AAAGAAATTG
   130141 TAGGACATCG ATATGGGCAT CTTACCCAAA TCACTAAGTC TTTTAGGAAT AGTCGTAAAG
   130201 ACTATCCAAA AGCATTCTTT ATGTGTGACT GCGGAAATGT AATCGCAGTG AATAAGAGCG
   130261 TAGTATTGAA GCACCATTTG TTTGATAGAT GTAGAGTATG TAAAAAAGAA ATGGAGGAGA
   130321 AACTTAATAG TAATAAAAAA TAAGTTTTAG TTATAGGAGA GTTATCATGA GATTAAATAG
   130381 TGTAGCACTA CAAAACTATG TAGGTATTTA TAATGGTATG CACAAGCATA CCATTCATAT
   130441 TGATTTTACT AAATGCAGAA ATAGTATCAC CGTAATCAAA GGTGATAACG GCTCTGGCAA
   130501 ATCTAGTTTG TTTAAAGCTA TTCATCCTTT TAGTGACCCT AGCTATTTTC TGATAGATGG
   130561 GTTAGAAGCT ATGAAGGATA TAGTGTACCA GCTAGATAAT GGAGAAACGC TAGAAGTAAA
   130621 ATATATCTAC CCAGTTGATG ATAGGGGAAA TCGAAAGTCT ACACAATGCT ATGTCTATGT
   130681 TAATGGTAAT CTCATGAATC AAAATCATAA TGTTACAGAT GGTAGAGATA TCATCTGTAA
   130741 CATTCTTGAT ATTGATATTA CTTTTTTGCC ATTAACTCAA TTATCTTCTG ATGATAGAGG
   130801 ATTAGCAGAT AAGACCCCTT CTCAAAGAAA GAATTTTATT AATAAAAAGA TTAATGAGTT
   130861 AAATGTGTAT AATGAAATCT ATAAGAAGTT ATCTAAGAAA TCTACACAAA TGAAATCGTT
   130921 AGTCAATTCT ATTTCTCTAA AGATAAAAGA TATTGGTGAT ACAAAAACAT TGAGCACCAA
   130981 TATAAAATTA TGGAATACTC AATTAGGAGA TTTAGAAGTT CAGAAGATTA AACTAACCGC
   131041 TGATTTATCT AGTATGCAAA CTAAAATGAA TATGTTGATT GGTGAAGAGA ATCCAGAAGA
   131101 AGTGTATGGT AAAGCTACTA GTGAACTTAC TAAATTATAT TCTAAGCTGG AGAATTATAA
   131161 GTATGATAAA AAAATGGTCG ATACTATAAA ACGAGAGTTT TTGAAAAAAG AAGTATCTGA
   131221 ATTGGAAACA AACATTACTG CATTACGTTG TAATATAGCA GGAGAAAGAA AAAGCATTGC
   131281 TAAGTGCAAT AGCAAGATAG ATGATAATAC TATCAAGCTA AATAGTTATG GGGATATTAA
   131341 CCTTATCAAT CAATATAAAG AACGTATAAG CACTTATGAC AAAAGAAAAA AAGCATTAGA
   131401 AAATTTATGT AAGGTTAAAG GATATAGCAC TGATTATCAG ATTTATGATA TAGATACATT
   131461 CATAAATATT AGCAATCAAA TAGTTCAATC ATTCGATAAT CTTAAAACGA TTTATAATGA
   131521 TTCTAATGTT ATTGAACGTG CTATGGAAAT AACTAAAGCA TATTACAATG ATATTGTAGT
   131581 AGAGAGCAAA ACAACTGAAG AGCTTGATGA AATGAAACAA GCTCTAAATA ATATGAAGCT
   131641 TTTATTAAAC AATCAAAATA TTTATAGAAA ACAATCTAGA GGTATAGAAA ATATTCCTAA
   131701 AGATTGTACA CATAAATCTG ATTGTGTATT CGTAAAAGCT ATGGTTGAAG CATATAATAG
   131761 TTTATTATCG GATGAAGATT ATGATAAATT AGTAAAACAG ATTGATGCTA TGTCTAAGGA
   131821 TATTAGTGAT TATACTAAAG AACTTAGAAT TGATAAACTT GGATTTGAAT GTGCTGATGA
   131881 TTATATTCAA GCTATCAATA ATATCAAAAA TTATCTTCCA ATATTGAAGA AGTTTAATGC
   131941 TATATTACCT GAAGAAGATA TAGATAGTTT CATAATTATG GTTTATCGTA ATGGTGATAT
   132001 TCTTCAATGG ATGAATATTG ATTTAACCGT TCTTAAAGAA GTCAAGAATA TAATTATAGA
   132061 AATGAATAAT ATCGATTCTA ATTTATCTTC TCTTAATGAA AAGTATTCTT CTATGGTTAC
   132121 TAATAAAGAC TTGATAGAAT ATTTATCTAA AGAAATAGAC GATCTTAAAA AAGAAAAGTC
   132181 TGAGCATGAG GATGAGGTTT TTAATATCAA TATTAGACTA GATGAGCTTA ATAAAAAGTA
   132241 TACTAATGCT AAAGATACTT TGGATACTAT CAATCATAAT ATTGAAATGA AAGATTTATA
   132301 TGAAAGACTC ATTAAAGAAG AAATTGAGCC TAAAATGAAA CAAATTAAAG AGTATGATAG
   132361 TAAGTATAAA GAGTTTAAAG AATTAGCTAA AGAATTTAAT AACGAAAAAG ATGTTTTAGA
   132421 TGATTTAGTT AGCAATCAAA TTCCTAAATT AACAAGCGTT ATTAATGATG CTAATTTTAA
   132481 GATAAGGCTG TACAATAACT ATGTAAATGA GTATAATCAG TATAAGGATG AATACGAAAA
   132541 GTATGAAACC ATAAAGTATT ATTGTTCTCC TACAACTGGT ATTCAAACAG TATTTATGGG
   132601 TAAGTATATG AATGATATCA TTGATATCAG TAATAACTTA CTGTCTAAAT TCTTTGGTGG
   132661 TTCATTTGTA TTACAACCAT TTGTAATCAA TGAAAAAGAA TTTAAAATCC CAGTTAAAGG
   132721 TGATGGAATA CTTAATGATG ATATTTCTAG TATGAGTACA AGCCAAATCT GCATGATTAG
   132781 TATGATTATT AGTTTTGCTC TTATGAGTAG ATCTAGTAGT GTATATAATA TCATTAAGAT
   132841 GGACGAAATT GATGGAGGTC TAGATACTAA TAATAGATTA GCATTCTTCA ATGTATTATC
   132901 CATTCTTATG AATTATTTGA ATTGTAGTCA GTGTATTATG ATTTCTCATA ATAGTGAATT
   132961 GAATCTAGCT AATATGGATA TTGTATTGCT TAAGAATAGT GACCCTAATA TCCAATTAGA
   133021 TGGAAACATT ATTTACAATT ATGAAGAAGA CATGTCTGAA TAAAGGAGAC AAAGAACATG
   133081 GAACAAGGAA CGATAAATAA AGACATTACG TTGAAGTATA ATCCTGATAA TAACAATCTT
   133141 GTGGTTTCAA CTTCTGCTGT TACCGAAAAA CAATTAACAG ATGTATCTAA TAAAGTTGAT
   133201 GAAAATAAAT CTAAAATTAT TACAGTAGAT GATAGAGTTA CAGATTTATG TAATGAAGTT
   133261 AAAACTAATA AAGACAATAT TGAGGCATTA TTTGCTCGTA TAAAATGGGT AGAGAAAGTT
   133321 TTCATAATTT CATTTTCTTT GATTTTGCTT AATTGCTTCT ATGCAGTTTT TACTTTGATG
   133381 CAGAAGGGTT AGAGACAGAT GACTAATAAA CTTAAATATA CTTGTTTGAT TGGTTCATTC
   133441 GTACTTGCAG TTTCTATTAT AGCTGAGTAT AAAATTTTTA CTAATAGCCA TACAGAAACA
   133501 TCGTTACTCT GCTATAAAGA TAAAAATAAC CTCGATAGTT CTATCAACTA TTTATTTGAA
   133561 GGTAAATCTA AAAGAATAGT TTGTGGTATT ATCGGAGGTA ATCATAAAGA TTACGATAAT
   133621 GAGATTAAAA AATATTGCTC TGGTTATGGA ATAAAAACCA GCTTCTTGTA TGGGGATGAC
   133681 GGTAACGTTA TTGCAGCTAC ATTAAAGAGA TAATAATAGA AGTGTATAGT CTAGTCCTAT
   133741 ATAGGACTAG ACTATAACAT TTTATTAAAT ATATTTTTTA TAAGGAGGAA AAAGAAATGC
   133801 TAAAATATTT TATTTTTTTA CCATTAAATC TAATTTGCAT GGTAATATGC TATATTACTA
   133861 ATCCATTTGT AGTATTATTT GCTAATGAAG TAGGAGAATT GCCTAAAATA TTTAAACTAT
   133921 GGCAAACATG GGATGGTAGT GTAGACGATG AAGAGTACTT AACTGAAGAT TGCCCTAAAT
   133981 GGTGCAGATA CGATTTCTAT AAACATTATA AACCATATAG AAAACCAGTT TATGGTAATC
   134041 ATGAAAAAAG ATGTGTAGAA TTAATAAATC CTAATTTTAC TATTAAAGAG CGTATACTTA
   134101 GATATATATG TAGAGTATTA TGGCTTACTA GAAATTGTGG TTATGGATTT GCTTATTATT
   134161 TATTTGGTAT AAATATAAAT GCTAAAGATA TGAAAAAAGT ATATGGTAAG TATCAACAAG
   134221 TTAAGGGTGA ACATAGGAGC TTAGAAAATT GGGTTAAGAA AGATACTAAT GTATTATTAG
   134281 CTCCATTCAA AATTAAAAAT GATTTAGTAT TCTTTAACAA TAAACTTGAA TTTAATTGGT
   134341 ACATGGGTTG GAAAGTAGAT CTAGGCTTAT ATGAAAACCA TAGAGCCATG ATAGCAAATA
   134401 GAATTTCAAT AAGAAAAGCA AAATTTAAAA ATATATTATA ATTTTGACAT ATATTTAATG
   134461 AGAGCTAGTT ATCTAGCTCT CTATATTTAT TCAGTAAAGG AGAAGTTAAT ATGTGTGATA
   134521 CTGAAACTAT GAAAAAGCCA ATACCAGATG TACTATTTTA TGTATATTTT ACTAAAAAAG
   134581 AACTTTTAAA TATTAATCCA TGCAGATTTA CTAATTATGA AGATGCTTAT AATTATGCTA
   134641 TTAGGTATGA TAAAAGCCTA ATTTATACAA AAATAATTCC ATATAAACCA ACTAATGATA
   134701 CTTATATGCA TAATACGATA CTATTTGATA AAATGATGAG AAAAATATTT TTATATAATA
   134761 AATTTTATAA TAATAAACTA ATACATACAG AAAGGTATGA AAACGATAAA TCTGATGAAA
   134821 AAAGTACTAA TTATTACGCT AGAAGCACTC TTCATACAGA AATATTACTT TATAAAAATA
   134881 TTTTGATAAG TATCAATTTA TGCGTTTCGT TACATGGTTG TGATACTATT CCTTTTAATA
   134941 ATAAAATTCT CATACCCAAC CAAAGCAATG TTTGCTCTTA TTTTAAACAA CAACATTGTA
   135001 CAGAAAATAA TAGGTATTTA TGGTATATTA ATACACATAG ATATTGGGCG GAAGTATTAT
   135061 CAAACAACTC AAAAGTTTAT TTAGACAAAT CTTTCGGAAA AATAAATATA GCGATTTATA
   135121 AAGATGAGTA TCATAAAGAT GAAATTGTCC TATGCACTAA TGATAATTAT TATATTTATA
   135181 ATTATTATAA AAAATTAGAT GAAATGTTAC GCCATTCTTG GGAATATAAA GTAGGTTCTG
   135241 ATTCATATTT ACTAATACGA GATTTATTAG CAGGTAAATT CGATGCACCT TTATATTCTG
   135301 GAAGAAAAGA TAACGCTACT GAGTTTTTGA GTGATTATTT ATCTGATAAA AATGTATAAA
   135361 GGAGAAGTTA TTATGCACGA TGATAGATCT ATTGAAGAAT ATAAGAAGTT ATCACAGCAG
   135421 GTAAAGTATA ACGGAAAAGA TAATTGCGAT ATTGTTGAAG ATTATAAGAA GTTATTACAG
   135481 CAGTTAAAAG AGTATAAAGG AGAAAATAAT ATGTACGACG AAAGAACTAT TGAAGTTTAT
   135541 AAGAAGTTAT TGAACTATAC CGCTAGTTAT TGTGAAATCA ATTACAAGTA TTATAGCAAG
   135601 CCGGATGATA TTGATTATAA TATTGAAATC TCGTATAAAG GTAATACTTT GATCTCTCTC
   135661 CAGCATAGTT CCACTATGAA ACGTAGTGCT GACGATATTG CTGGTTCTAT TGCAGGAATT
   135721 ATCAGTGATA TTTTTAAAAC TGTTATTTAT CATAAGAGAT ATTTCAGTGA GGATACAAAT
   135781 GGAGATTACA TGCTGTCCTT AGATGATACT GGTGGTTTTG CAGTAAAAGT AACTAAAAAG
   135841 AAAAAAGAAT AGGAGATAAA AATATGATAC TAATTGGTAT TGCTATAGCT GCTATATTTA
   135901 TAGAGCTAAT TTTACTTGCT AGAACTATGA TAGTTACTAA GATAGATTGT AGTATATCAG
   135961 TTATTTTAAA ATTTCTTATT CTGATACCAG TTTTAATATC ATTAATGTTT ATTGAATTGG
   136021 TATTATACGC TATTGGAAAT TAAAGAGGTA TTAAATGGAA GATGGATGCT TATTAATATT
   136081 TTTCTTATTA TTATTTTTCT TTGTAGTTAT TCCTAATATT TGGACTTTAG TAGGAATAGC
   136141 AGCACTCTTT GTATTAATAA AGATACTATT TAGTTAAAAG TATATAAGCG TGCTAATAGT
   136201 AGCACGCTTA TATTTTTTAT TTAAAATTCG TCGTCTCCTC TAACACCAAC CAATTTAAGT
   136261 TTATAGGTTT GGTTAAGAGA AGCATTTCTA GCAATACCAT GTCTAATATC TACATTGCAT
   136321 CCGTCTTTAA CGAAATCATT AGGTATAGGC ATATTAGGTA CAGGCTGACC AGTTCTAGTA
   136381 TCTATTACTT CAAACCATTT GTTCTGGTCA GATTGATTAT ATACTAATAC CGTTTCTATA
   136441 TATGGATTAG ATTCTTGCAT CATAGAGTTT TGTTCTGGAG TAAGATTATT CATATAGTTT
   136501 TTAAACCCAG TATCTTCAGA ACTATTATCA GCATAATTCT GACCATTAGC AGCAGTGATA
   136561 ATAGGTGTTC CTATATTGCT ATTTATATAA GAAGAAGGTA TAGACATATT AATTGCACCA
   136621 TTACTAACTG TTCCTACTGG GGTATTAAGC ATCTTAGTAT ACATATCAGA AATAATCTTA
   136681 TCGTCAGAAT CTCTTTCGTC TATCTTAAGC TGCTGCTGTT TCTTAAGTTC AAAGTTATTA
   136741 GCATCAGAGT AAATAGACTT TAATTCTCTA GCAGCTGAGA TTTTGGTTGA TACTAATCCT
   136801 GTATATGCAC CAGTAAGATT AGCTAAGTAT ACATATTTAC TTTTAAGAGT TTTAGAAGCT
   136861 CTAATAGTAT TAATATCTTC TAATACTCTT TGCTCCATAG TAGTTAATTG ACCTATAGAT
   136921 TCTCTAAGTA ATCCAATAGG TTGCGAATAT GTTTCTATAT AAGACATATC AGAGTTCAAT
   136981 GGTGTAGGAA CTCTTCTATT TGAAGGAGCA GATTCTTTTT GCTCTTTCTT AGGTCTACCA
   137041 CGTTTAGGCT TACTATTAGC ATCTTCCATA TTAACTATAG ATGTAGGGTC ATCTACCACT
   137101 TTATTTGTAG AAGCATCAAT AGTAACAGAA GATAATTTAC TAAAATCACA GGTAAACTGT
   137161 TTGTTATCCA TTTTTCTATC AGTCCTTTCT AAAGCCGTAT AAATTAATCG TTTGTTAAAG
   137221 GCATAGCATT CAATATCTAA ATTTACAGTT ATATAATAAA AGGAGGAGAT AATATGAATT
   137281 TTGATCAACT TATACCAAGT TATCCGTTAG GTTCTGATTT AGTCATTTTG GATGCAACTT
   137341 ATCATTTTCC AAATAAACAG CAAGTAGAAA GTTATAATGG AGTTAAAACA GTTTATACAC
   137401 CAGATACAAT GACTATTGTA TATAAAGATA ATACTACAGG TAAAAAAGGA ATTGAAGTTA
   137461 TAGAGAAGCC TAATTACGTA TTCTATATGC TAAAAAATAA TATTCCTACA CCAAACTATG
   137521 ACATGTTTTT TACAGATATG AAAAACTTAG ATGAAATCAA ATGTAAATAT AGAGATGTAA
   137581 ATAAAGCTAT AGCAGAAAAA CTAGATCAGT ATGAAGGTAC TACTAAGTAC ACAGATTTAT
   137641 TTAAGAAAAA TATTAGAGAT GGGAATTATA GAGCTAATAT GGAATTCCAA AAGTCACGAA
   137701 GAGTATTTGG TTCTGATATT CCTATTAATG ATTTCTATAG AATGAGATTT GCAGAACAGT
   137761 ATAAGAATAC AGAAACTCCT GTATCTAGAG CTTATCTAGA TATCGAAGTC GATGTTAAAT
   137821 TATCACCTAC TGATTTCCCT ACTAATGGTA ATTGCCCTAT TAATGCAATC TCATATTTTG
   137881 AGCATGATAC AAAAAGATTA TTTACCTTCT TATTAAATCA AAAGGATGTA AATCCTAAAT
   137941 CTAATGAATT CTGTACTACG GTAGATAATC ATGCATTTAA TGAAGAATTT AAAGATTTCT
   138001 TAAATGAAAC ATTAGGTAGT GAAAAAGTAA AAGACTTTAA ACTGGAAAAC ATCCAAACTA
   138061 AAGTATTAGT ATATAATGAT GAATTAACTC TTCTTAAAGA TTTATTCGGA TATATCAATT
   138121 ATACTAAACC AGATTTTCTT ATGGTTTGGA ATATGAGCTT TGATATTCCA TTTATCATTA
   138181 ATAGAATTAT AGCATTAGGC GGTAATCCTA AAGAGATTAT GTGTATTCAT GATATTAACC
   138241 CATTATATGA AAATTGTAGT TATATAGTAG ATTCTGATCA TGAAGACTTC GCTACTAAAG
   138301 GGGATTATGC TGATATCACT TCTTATACTG TATATCTAGA TCAATTAATT CAGTTTGCAT
   138361 CTAGACGCAG AGGTGGTGCT CAGTATAGAT CTTATTCTCT TGATTATATT GGTAATGAAA
   138421 TGGCTGGAGT ACAGAAATTA CATTATGAAA ATATTGCAGC TAATGTAATG GATTTACCAT
   138481 ATAATGATTA TCGAACTTTT GTAAAATACA ATATGATGGA TGTACTGGTT CAGTATTGTA
   138541 TTGAGTTTAA AGCCGATGAT ATTCTATATG TATTTGATAA AGCATTGCTT AACTGTACTG
   138601 AATATAAAAA AGTTCATAGA CAGACTATTT ATCTATCTAA CCGAGCAACC ATTATGTTTA
   138661 AAAACTTTGG TGATTATGTG TTAGGAAATA ATCTCAATAA GTTTAAACCT AAACCTACAG
   138721 TAAAGTATGA AGGTGCATAT GTAGCAGATC CATGCAAATT CGGGGATAAG TATAAAGATA
   138781 AAGTTAATGG TATCCCTATT ATGAGAGCAT CCAATGCTAT TGACTTCGAC TTTACAAGAC
   138841 TGTATCCAAG TATTACACAG GAATATAATA TGGCACCAAA TACAGAAATT GGATATATTA
   138901 AGATTCCTGA TAAGATTTAT GAAGCTGAAA ATGCTACACA TAATGAAAAG TATACTAGGT
   138961 CTGGACAATT TGTAGAAGAT ATGACTTCTG AATGTGATAT TGAGTTTGCT CATAGATGGT
   139021 TTAATTTGGC TAGCTTTAAA GAAGCATATG CTGATATTAT TGAGTACTTC AATACAGAGG
   139081 AGTCTCCGTT CTATAGATTA GTTAATGATG ATTTAATACC AAAGCAAGTT TATAATAAAC
   139141 ATCCTTCTCG TAGAAAAGTA ATAGCTTCAT GTAAAGACTA CGATGAAAAG CTATTTAGCA
   139201 GAAGAGATAT TAAGTATAGT ATTCCAGAAT CTAACAGAGT TGAAATTAAT AATCATTTTA
   139261 ATAGGGGCTA AAAATGCTAA TAGAACAACC ATCTGTTATA AATAGAATAG CTAATAGAAG
   139321 TGATTTAGAA ATTTTATTAG ATAGAGCTAA ATTGCTTAAA TCTAATATCA TAGTTCATTC
   139381 TAAAGCTAAA AGTGTATTCT TTGGGTTATC ACAAGAGTAT CAAGATGCCA ATGTATTAAA
   139441 AGTATTAATT CCTGATAGTA AATATGAAGT AAAGCATTTA TCTTTAGCTT TCCCAAATAT
   139501 AGCATGTTAT GCTAAAGATT TAAATGCTAT ACTAAACGCT AATGAATCTT CTAAGCATAA
   139561 TATTATAGTA GAGACTACTA ATTTTATGGG TAAGAATGAT ATAGCATTGA CTATGAAGTG
   139621 TGATAAAGAA TTAAAACTAT GCTTTGATTA TTTTAAATAC GAAAAAAGAT ATGAAAAGAT
   139681 AATCAATAAA GAAATTCCTA ATAGCCAATT ATTGTATCAC TACGAAGATA TCAAAAATAC
   139741 AATAGAAGAA TTTAATAGAG CATTATCTGC TAAAGCTGAT GATGGTATAA AGAAGTTTGG
   139801 CTATAATGGG TTTATTTATT TCATTCCTCC TACATTTATA AAATCAGTTA AGTCCGATAT
   139861 TATAGATCTT AATGTTTATA AACTATTCTC TGGTACTAAT GATACAGCAC TATTAGAGTT
   139921 TACTATTAAG CGTAAGAAAA TAGGAGAAAT AAAAGTTATA TATCGTACTC ATATTTTATA
   139981 ATAAAACCTT ACATAATTAT TACCTTGACA TCAAGGTAAT AATTATTTTT TGTAAAGGAG
   140041 AATAATAAAT GCCAAATAAT TCAGATTTTT CTAAATTAAA AGATAAGATA AACGAGCTTA
   140101 TTGATACTCA ATATGCCGAT ATATATCTTA ACCCTAGAGA TACAAATCAT ATACTAAAGC
   140161 AGAATAGAGA TAATATTCAG GATATAATCC AGAAGATTAG TAATAATAAT ATGACTAATA
   140221 CTGGTAATTC TAATATGTCT ATGCTTTATC AAAAAACTAT TATTAATAAT AATAAACCTG
   140281 GTAAAACATC TGATTTAGTA TCTAAACTTA ATGATACTTT ATCTGATAGA AATACTATGA
   140341 ATAATATTAT CTCTATCTAT ACTCAAAATA CATTAGTAAG AGATATTGAT AGAGAAATTG
   140401 ATATGGTATG TAAATACATG CCTAAACTTG ATGATGCATT AGACACTAGA AGAGAACATG
   140461 TATTATCAGC CGATCATTTT ACAAAAGATT CTATTGTAAT TAAAGCTGCT AAAGAGTTCA
   140521 ATAAAGAGAC TGATGCTCAT ATTGCCACTA ATATCAATAC TCTTAAAGAA AAATATAATA
   140581 TTGATGATTT CTTAGAGAAT AAAGTATATA GACCTACTGA TAAGTATGGT GAAGCATTTA
   140641 TCTATATTGT ACCGTATAGA AAAGCTATAG AGCAATTACT TAAAACTAGA GGAAATACGG
   140701 CTATATCTAA TATGGATAAT ATTCCTCAAA TGACTAGTGA AGCTGTAGAC AGTTTTATTG
   140761 AATCTACGGT ACACGATGTA ATTCAAGCTA ATACAGAAGA AATAGATAAT CTTAACTCCA
   140821 TTATTCAAGA ATCTGTAAGT GAATATTCTA AAGATAAAGA TTATTCTACT GATGAAATGA
   140881 AATCTATTAA TAATATGGTT TCAGATTCCT GCGATGGATT AAGAATTGAG ATTAATAAAT
   140941 CCAGAATTAT TGAATCAGCA TTAAGAGATA GATTTAATGT GTATAAAGCT TATAGAGAGA
   141001 ATGGATCTTT ATTTTTTAAT GAAAAAACTG ATACAGGCAT CTCTAACTCA ATGAGTTCTA
   141061 GTGCTAATAC GTTTGCCAAT TCTGCAAAAG ATGCTAATTC TATGGCTGCC AATGGTGTTA
   141121 CATTGGTTAA TGATTTAAAT CAAATGAATG GTACCGATAA TGTAACTGGC AAGCTTAAAA
   141181 TACCAGGATG TGTGGTAAAA GCATTAGACC ATGAAATGGT TAAGCCATTA TATATTGACG
   141241 ATATCTGCTT AGGATATTTC TATATAGAAT GCGATAAAAA GATGACTTTT GAAAAGAATA
   141301 CTTTCTCATC TACTACTGGT GGTATTAGAC CAGGAGGAGT ATTTAGAAGT ACATTCGATT
   141361 ATTATAGTAA TGCTTCCAAT GAGTTTGGTG CTATTAAATC TATAGCTAGA AATATTTCCA
   141421 TGCAAATAGA TGCTAAGTTC GTTAATGCTA ATCAAGACTT AACTAAAGAA ATCTATTCTA
   141481 TTCTTAAATA TAATTCTACT GTAGATGCTA GTGGTAAAAT TAGTAAGATT ACAGTTACAT
   141541 TTATTCCACC AGAAGATATA GTTCATTCAT ACTTTGATTT AGACCCTGTG ACTAAACGTG
   141601 GTGTATCTGG GTTAATGAGA TCATTATTCC CAGCTAAATT ATTCTCTGCA TTATATATCT
   141661 CTAATGTAAT TCAATTCCTT ACTAGAGGTT TTGATAAGAG AGTATATTAT GTAAGGCAAA
   141721 CGGTTGATAC TAATATTTCT GGTGTATTAA TGAATGTAAT CAACCAGATT CAAAAATCTA
   141781 ATTATGGATT ACGACAGATT GAATCTATGT CTAACGTACT TAATATGCTT GGTAGATTTA
   141841 ATGACTTGGT TATCCCTAGA TCCGCTAGTG GTGATTCTCC TATTGACTTT GAAGTAATAC
   141901 CTGGGCAACA GGTAGAAATT AAGAATGACT TAATGAATAT GCTGGAAGAA ATGGCAGTAA
   141961 ATGCTACTGA TGTACCATTT GAAGTTATTC AGTCCAGGCA ACAAGTAGAC TATGCTACAC
   142021 ACTTAACCAT GACTAATACT AAGTTCCTAC AGAAGATCTA TAATAGACAA GGTAAAACCC
   142081 AAAAGATCTT TAGTAAGATA TTAACTAAGA TTTATAATTA TGAATACAAT ATGGATAACA
   142141 ATAGGTCTGA TGAAATTGTA GTAGTATTAC CACCTCCTAT TTACTTAAAT GCTACCAATA
   142201 CTGCACAGAT ACTGTCATCA GTAACTGATC TCTCTCAGGG TATAGCAGCT TCAGTAGTTA
   142261 ATGAAAATAA TGATGCAGAT TTAATGAATG AATTTGCTAG ACAAGTAAGA TTAAAGATGG
   142321 TAGAATCATT ATTCCCTGAA GGATTCATTG ATAAGTGCTT AGATGATGCT AAGTTAGCTT
   142381 TAACCCAATC TGCTAGTGCT AATGATAATC AAGAAATGTA ATTATTTAAA TTAATAGTTG
   142441 TATATTATTA GTATGAGTAT AAATATATAT TTATACTTGT ATAATCTTAA TTAATAATAA
   142501 TCTATTACAG TTATTACTGG GGAAGGAGGA TGATTCCAAT GGAGGATACA ATTCTAGTAC
   142561 TAAGCATTTA AGAGCGACAG AATATTGATA ACGGGCATTT AATTTATGGG ATGTATGAAA
   142621 ATAAAATGTA TTAGTGTGGT ATATACCACA CTAATACATT TTATTTTTTT TTGATTAATA
   142681 GAGGATTATA AGTAAATAAG ATATTATTTA TATATTATCA ATATGAGTAT ATGCATGCTC
   142741 GTATTTAATA GTTTTTGTTT ATAGAAAGGA GAAAATATTA TGAGTAAAAA ACAAGTATTT
   142801 GTAGTTAAAG GCAGTACACC GTACTACGGT ATGTGGGATG ATTTAGATAA AATTATTAGT
   142861 GTAGATAAAT CAGAAGAACC ACGCCAAGTT ACCTTTACAT GCAAAGATGT AACTACTATG
   142921 TGTTCTATGT TTGAGGACTG TTCTAATCTT ATTTTATTAG ATTTATCCAA TTTTGATACT
   142981 TCTAATGTTA CCCATATGCA TGATACGTTT TCTAGTTGCT CTAGTCTTAC CACATTAGAT
   143041 TTATCTAACT TTGATACATC TAATGTAACT GATATGGTTG GAATGTTTTC TGGGTGCTCT
   143101 AACATTGCTT CATTAGATTT ATCCAATTTT GATACCTCTA ATGTAGAACA TATGGGTGGT
   143161 ATGTTCTATA ACTGCCATCA TCTTGTTTTA TTAAATGTAT CTAACTTTGA TACTTCTAAT
   143221 GTGGATGGTA TGAACGATAT GTTTGAAAAC TGTTTTAGTC TTGCTAAATT AGATTTATCT
   143281 AGTTTTGATA CATCTAAAGT AGCCGATATG CATGCTATGT TTGCAGAATG TTATAAGCTT
   143341 GATTCCTTAG ATTTATCGAG TTTCAATACT TCTAAAGTTG ATGATATGAA TGAGATGTTC
   143401 TCTAAATGTT CTAATCTTAC TGAATTAGAT ATATCCAATT TCAATACCTC TAATGTAAGA
   143461 AATATGTGGC ATATGTTCTA TGACTGCCCT AAACTTACTA CTATCAAAGG TGTAATTGAT
   143521 ATGAAGTCTT GCACTGATGA TAATTATGAG GGTATGTTTG AGAATTGCCA TAAACTTGCT
   143581 GGCGTTAAGA TTAAGAATCC TCCTGCTGAC TTTGAAAGTA AAACCGGATT GTCTTCTTCT
   143641 CAGTACATTG TAGTTAATGA GTAATGCATT AATAAAATAT ATCAGTGTGG TATATACCAC
   143701 ACTGATATAT TTATTTTTTT TTTGATTAAT AGAAAGTGCT ATACCCATCA GCAAGTGCAG
   143761 AAGTCGGCTG ATTGGTAGAC TTTTCACTTG GGGATTGAAT ATTATTAAGA GACTTATAAC
   143821 CGAATCTAGA TTCTTCAAAT ACAGTTCTAC TATTAATCCA ATCCAAGAAC TCTTGTGCTC
   143881 TCTTGGTTAC AGCTGAACCA GTAATTGGAT AACCATTGAA TGCATAGTTA AGTTCTCTCC
   143941 ACTGAATTTC ACCCTTCTGA GAATTGTACA TGGACATTTC AGCAGAAGTT GGCTGACATG
   144001 CAACAAGAAG ATATGCCTTT TCAATGTTAG ACATAGTATT ATCACATACG CCATAGAGGA
   144061 ATTCAAATGT TTCGTTTTCA TAACCAGCTT GAATTACACT AGTAGATTTA TTAATTGGAT
   144121 CAATTAATCC ATTGTATCTC TTAACTTGTG TACGTGGGTC TTTAATACCA CGAATAAATA
   144181 ATTCATTTAC TTTAGTGATA ATAGAACCAG AACGTTCATA GAATCTCATA GTAAATGAAC
   144241 CAGCTGATTG TTCATTAGTC TTAGTAATAA TATTAATTTC ATTAATACCA TCACTAAGAG
   144301 AGTTAGTATC AATAGTTAAA TCATCAAGAC CATCTAATCC TTTGAAATCA TATTCAAGAA
   144361 TATGAGTATA GTCGTTGATT AAAGTTTTAT ATGTATCGTT AGAATCTTTA AGTTTGGATA
   144421 AAAATTCAGG AATCTTTAAT ACGATTAAGA AACTGTAGCC TGTTTCATAG TTATCAAACT
   144481 GATAAAGGTC AGAATAGTCT ACAACACCTC TAGATAACAT ATATCTAGTA ATGTCTTTAG
   144541 GAGCTTTCAT ACCTTCATAA ATATTATGAA CTGCCATACT ATTTATTTCT CCTTTCTAAT
   144601 TACTTACTTA CATTACTAGT CGAATTAATC ATTGTAAGCT TGAAGATTTC AGACTGAATG
   144661 AAGTCTTTGA AGCTAACTTT GATGACTGCA TAGAAGATCT TATTAAGTTC ATACTGATCG
   144721 TCTTTTACAT ATTCGATACT AATGGACTTA AAGTACCCAT TATAATTATT AATTACTTTT
   144781 TCAATATCAG CTTTATATGA TTCATAATCC TGATCATAAA TAAATGCATA TCTACTCTTT
   144841 GGACACTGCC TACGAATATC ATGCATCATA GCTTGGATAA GGAGTACATT ATGAAGCCAT
[truncated: 154,193 more chars]
