# Supplementary material for: Clades of huge phages from across Earth’s ecosystems
Source: Nature. 2020 Feb 12;578(7795):425–31. doi: 10.1038/s41586-020-2007-4 (PMC7162821; doi:10.1038/s41586-020-2007-4)
Supplement: Supplementary file 6 — Genbank files for all genome. [file 41586_2020_2007_MOESM6_ESM.zip › genbank_genomes_SD-4/BM_PHAGE_48_13.gbk]

LOCUS       S27_BME27_629333_prodigal-single     401365 bp    DNA     linear   BCT NOV-13-2019
DEFINITION  S27_BME27_629333_prodigal-single, contig.
ACCESSION   S27_BME27_629333_prodigal-single
VERSION     S27_BME27_629333_prodigal-single.1  GI:
KEYWORDS    .
SOURCE      BM_PHAGE_48_13
  ORGANISM  BM_PHAGE_48_13
            .
COMMENT     Data sourced from ggkbase. For additional details see
            http://ggkbase.berkeley.edu/organisms/404863
FEATURES             Location/Qualifiers
     source          1..401365
                     /organism="BM_PHAGE_48_13"
                     /mol_type="genomic DNA"
     gene            complement(<1..324)
                     /locus_tag="S27_BME27_629333_prodigal-single_1"
     CDS             complement(<1..324)
                     /product="hypothetical protein"
                     /codon_start=1
                     /transl_table=11
                     /translation="MPEQGQKRELTSPEFKKMLGSLTSYLTERLGLQELPTLKLVESP
                     QNAGDPFGKTGYYDHDTKQITIYITERHDTDILRTFSHEMVHHWQNMRGTLHPEEDKK
                     SETTDN"
     gene            complement(330..2084)
                     /locus_tag="S27_BME27_629333_prodigal-single_2"
     CDS             complement(330..2084)
                     /product="Uncharacterized protein {ECO:0000313|EMBL
                     :KKK63736.1};  TaxID=412755 species="unclassified
                     sequences; metagenomes; ecological metagenomes.;"
                     source="marine sediment metagenome.;""
                     /codon_start=1
                     /transl_table=11
                     /translation="MKDYKKYLLRQLGLKESQFVPSPLREKDEHPDIDPERWLAASKK
                     EKEEHPQLSKADANLIAKQHLQKGEMKEQSPFLSPTARPTPVIGIAIRGSSTGGLPSG
                     ADQTNPDISPSKVGGYNRVEVNPVNSKLVDKTPVNQAISQGMKPIVANPQTADPVTHP
                     HQMQRTAGEEPQSTTGASTDSDPTLKLKTAEPKGIDIDIQEDDVSEEPRQEEENPMIP
                     ATSLSETFERHKKLMEASLGLKKCPCSNGKCTCGPQCKCRKTGVCECATCGCGDPSDT
                     HGHGEEKPEKKPEPKKPTVTKKQYFDPKTKTVKDVDWISMKEAKARVCFHCKKPHPCD
                     CDKKDEEDAKLQRDNPEAYRKKFGMKVDKRSDLNESYTPPFARMRGLAGLGNVVLGSN
                     GLWENVGASQPFQTHWKMDPEKAGMVKIDEEKLKKVRAMLNRKSKRGSLSDNELLLAK
                     RLDEVLKLRSQKMQLKEGIHDLRPCDCGSGEMSQWEFDGNGIPLCRACPACRQKKLSR
                     YRPEILRGYTQADVDEPIEPEDDSMGGLYEKKSKGDPADKRIGKMMKDPKDRPFPFDK
                     DHTGPMRKGNEKGQLPAR*"
                     /db_xref="A0A0F8ZUX8_9ZZZZ"
     gene            complement(2126..2779)
                     /locus_tag="S27_BME27_629333_prodigal-single_3"
     CDS             complement(2126..2779)
                     /product="hypothetical protein"
                     /codon_start=1
                     /transl_table=11
                     /translation="MKHILNQFFDRIYCITVHTFTDRHKLVKEQLAGVEFEWILSPPS
                     QSLAPRSDITLSETSITLGQASLLQNAKLHGYKRIAMWEDDGIMSATPMEMEAFFNEV
                     PSKWDCLHMGDPTWANSIWPIDVEHYSENVNRVRRGNGCTFMGINSHLFDELSMKFLQ
                     FGKATDLKFQDISYRGRTYGPKKYFSLPVSMPHERTLHHFTPEQLSTFIPSYVAHSL*"
     gene            complement(2751..3536)
                     /locus_tag="S27_BME27_629333_prodigal-single_4"
     CDS             complement(2751..3536)
                     /product="Uncharacterized protein n=2 Tax=Prevotella
                     oralis RepID=E7RNW4_9BACT"
                     /codon_start=1
                     /transl_table=11
                     /translation="MIPKTIHFIYGLREDFGKFSFSLCHYLAVLSAKTINKDYEIVVH
                     YYHEPQSNEWWEKTKSIAKMVKLEDPPTIISGKKITEYAHANDLLRIEILIAEGGIYL
                     DIDTICIRPFDPFLSNPKGCVMGLEAGGGYIGLCNAVIIARKNPLFLRLWRSEFAHFD
                     PNDWNKMACRVPLTLAVQHPQLIHVEGNEAFFRLNWSPQEVDVLFASVVDLSRSYSQH
                     LWEHTSYELYLSKLTLEDIMTRDTTYNLLARKVINEAHSQSIL*"
                     /db_xref="UniRef100_E7RNW4"
                     /db_xref="E7RNW4_9BACT"
                     /db_xref="acr:Acry_0387"
     gene            complement(3533..5671)
                     /locus_tag="S27_BME27_629333_prodigal-single_5"
     CDS             complement(3533..5671)
                     /product="hypothetical protein n=1 Tax=Leptolyngbya
                     boryana RepID=UPI000373BFFE"
                     /codon_start=1
                     /transl_table=11
                     /translation="MNGIPRTFCVTLRETPKRREEAQKYFDSNNFKVEMFEGVHGQSF
                     GLKTTIPNYSVFPGREYFIPQGAVGCILSHLMLWNILIHLPEEEFLIVEDDIILAEGF
                     EEKFAKVKGELPPDWEICFVGWSPAGNEYAKVSSTHVTDNIVITTPVCTHAYMVKKSA
                     IKTLIETNQLAWDALDHQILKRSLPKMKHYAFSPPLITQRSVTNINLRDELWHSLCYD
                     WEMSEQLTAHGNESVRFGAGWHPLEKNDEGYMIWSDGRGEFIFDEANWTKMEIEFIAE
                     GEIDKKMKIIVPQQDDQVFDIKYGVNKISFNINQAKSVILVSDTFRPIDIYKTSDCRR
                     LGIRLLKAITLTSRTENPESVSLYSMYSQKKIEGISKVEGLKLNRVKYSHEDGKINLH
                     GQTSFNHHRSGWGYTLFLLSQFHRADATVFDGWIEKNFAWQKEEYSQMRLIPYREPWV
                     GVMHNPPNTPSWFSADSSPTAIIESKEFQESLGTCKGLYVLSKYHADFLRCFIKTIPI
                     EVFYHPTETPEVVFDFNKFTENGNKKIVNIGWWLRKLTSIYRLEADPAVYQKIRLIPP
                     AISVSQDRTGRLLEIETAMNKQPVTDDMKKSVVDVRHLPNEEYDELLSKNIVFLDLYD
                     ASANNAVIECIARGTPILINPLPAVVEYLGADYPFYFTNLVEAARKVKDTALIKATHE
                     YLVKSDVAEKVSGEYCLKTIREGEIWKSLP*"
                     /db_xref="UniRef100_UPI000373BFFE"
                     /db_xref="A0A0D6AP86_9CHRO"
                     /db_xref="cyn:Cyan7425_3359"
                     /db_xref="UPI000373BFFE"
     gene            complement(5711..8497)
                     /locus_tag="S27_BME27_629333_prodigal-single_6"
     CDS             complement(5711..8497)
                     /product="Uncharacterized protein n=3 Tax=Enterococcus
                     sulfureus ATCC 49903 RepID=S0NR54_9ENTE"
                     /codon_start=1
                     /transl_table=11
                     /translation="MNPLYQKAKDIVVMRRTSDNKEFEEFPLIVSDSSVIATDIDNNL
                     FCYKICELLRHVLSASYAESGSFTISSSYSYSGSHAISSSQALDALSASYSLSGSYVI
                     SASWAETSSFALEASAAFSAAFATSASHAIYADTASYAFFAEFASASISSSYAESASY
                     GTNFYAPRVTASYVSSSFNVITNQLTASNALIRGTTVTTASWAVNAINAITAVAAGSA
                     SAALWAQTASLADTASYVTSTVDSASYARYADSASYGTNFLAPRITASFVSASVNTVT
                     HNFTASNAYVDNITSYGQVVASNILANFIGATEVDADYSVIQQLTASNALVTGLMRGT
                     ASYARRALSSSYADWAQVASMSLGVLGLNVENAPSQPNSTVALVTRWAGATTPFYVTQ
                     SQVAVETRPHTAVKVNNTLYGGGWNGWIYVIKNPDEGLNNITSSSFIGGNYISQVAYS
                     PETGYLYYLCGNNTGLNTGSIVRVDPNDIVGGQYNLIQGLAGSTTLSAFGAKDGYIYL
                     VQSSQVRKYDAATGVLIGASASLMGGSHGGAVFSPDGQWGYVTAGSTVCKFNTTTLSS
                     SYTSVYYFNGYGSFPAQLTDDMAYLNGYLYVEQDDISDFGLWKINADDLSWSWYGTTE
                     AYPTYYGGFGVFTDGRHIYVLQRQEIWVYMNGNLDEGPIRFYPLPGRPNELWITDGNK
                     FIYTDWDGSGMIYSYNLPITELGINTAPDYTLDIAGIINADVRVQSPTISASTTLTFG
                     AGTQTGTLSWNGSARIQASPSDQGRLLVDTASLRVPTLSSSIALLGRADNQWISRSYG
                     TGATPISITRSIWNIREDGMYRFTVAGTIAFYSGSTVTQPPTWSFTHTDRLGTYSLPT
                     VPPELITVTNPAYDVGYAFNGDYVFQIAAPSTVSYYYSSNGTDPSSTLCSASFWTMAT
                     LTQILSGSAISASI*"
                     /db_xref="UniRef100_S0NR54"
                     /db_xref="A0A0F9I2T5_9ZZZZ"
                     /db_xref="spv:SPH_1885"
                     /db_xref="S0NR54_9ENTE"
     gene            complement(8504..9025)
                     /locus_tag="S27_BME27_629333_prodigal-single_7"
     CDS             complement(8504..9025)
                     /product="hypothetical protein"
                     /codon_start=1
                     /transl_table=11
                     /translation="MAVSAIISPALSEIPPYFSSGGGEIAFDNEYFYVKYNGWRRFPL
                     CTPKNIPRTFPNPTVNGHFLTDNEYFYIVANHRWMRSPEFVIKPRRPILPLEPNPLHI
                     KDTKLTTFPRGTDNYGRWGLISFNAEYFCVWGQGKWHKIAIGRMPSRPWLPAVGPILP
                     PPSAVPILIAFQL*"
     gene            complement(9029..9658)
                     /locus_tag="S27_BME27_629333_prodigal-single_8"
     CDS             complement(9029..9658)
                     /product="hypothetical protein"
                     /codon_start=1
                     /transl_table=11
                     /translation="MSNRRPIKENEFFPAPGGTSGAINVQPGWGTFASPEASQNPAQF
                     QSSNQNKAKNVNLGVRPNVAKEIPKQGQVTKDLDAIYAKRDVPSPDEVISGLKFEMGQ
                     QNKKDKKAAKEAVLANLKKNPHYYSELNQLNIDDKSMVDNMTESAQHPNDAPARPKVT
                     PNIEETKKIFAQMGQAYGKKYVVNSQISEVMKEMWAAKQQRSAWRTQKS*"
     gene            complement(9687..10358)
                     /locus_tag="S27_BME27_629333_prodigal-single_9"
     CDS             complement(9687..10358)
                     /product="tRNA (Mo5U34)-methyltransferase {ECO:0000313
                     |EMBL:EXI81278.1}; EC=2.1.1.-
                     {ECO:0000313|EMBL:EXI81278.1};;  TaxID=1454003
                     species="Bacteria; Proteobacteria; Betaproteobacteria;
                     Candidatus Accumulibacter.;" source="Candidatus
                     Accumulibacter sp. BA-92.;""
                     /codon_start=1
                     /transl_table=11
                     /translation="MKFWHKVKLKDGTYTNGDKDVEASLEGHLFNDLDFGGKTVLDLG
                     CWDGAYSFLAERRGASRVVSFDRPSCRWGGTEGYQFLHKHFDSKCEFVDGNIYELSKF
                     FQPKEFDIVLCYGVLYHMSDPLLALQQIFPISKEVAVFEGVFSTRPLPSLELRTPVIM
                     KNAKDMSVVYVPSVSFMTYAAGYQGFKLRKTTMQEHEVGRMAMIFDRVSEPTFLYPNK
                     VFPGG*"
                     /db_xref="A0A011NF17_9PROT"
                     /db_xref="UniRef100_UPI00036E55CD"
                     /db_xref="msc:BN69_2986"
                     /db_xref="UPI00036E55CD"
                     /db_xref="2.1.1.-"
     gene            complement(10355..11086)
                     /locus_tag="S27_BME27_629333_prodigal-single_10"
     CDS             complement(10355..11086)
                     /product="hypothetical protein"
                     /codon_start=1
                     /transl_table=11
                     /translation="MDITYFTIYGERCSGTNFVRKLIYDNFDLLFANLPENSHAGWKH
                     WFGHPENVEAIQKSQGWCLVLSIVRNPVDYLVSFFQHPHHQTPERTKDFETFLTTEFW
                     STGKEGEVVFDRDMNNPQRRYKDIFEMRAAKIRFMLQKLPSLTTDQAFMTFEDLKATP
                     EKYLAQWAEKWKLPRLADEWVVEKRRIQPQKSAWFRFDFSDTPMPESYTIDDPKIKEI
                     VRSRLDFEAEALAGYDKESILKRLE*"
     gene            complement(11086..12114)
                     /locus_tag="S27_BME27_629333_prodigal-single_11"
     CDS             complement(11086..12114)
                     /product="hypothetical protein"
                     /codon_start=1
                     /transl_table=11
                     /translation="MAEMKVLVDYHHIALLTSLYKLFVERLGWTLYIPMGMDWYERGY
                     WTIEDGEKTEIHREMAKQFLRSPTIPDFTIKTPEQPKLEYAYLSDVEAGLTFDIVLAS
                     APCRFQSFEKFVHEFNMNAKLIFQAGNNFAHDSPFIANVKNLLSSATGPYHYYTAPNK
                     VFYRQEFDLGLFRPEKGCVINTLTNFQHFMCKKDLFHGLEVTMPKWRFRSFGSGNRES
                     ALNSIAILSAWMRKSGFVWHVKTLDEGYGHTIHNAFACGKPLVTDTRYMTVYQQGTIP
                     NTCMSLYTPETIIDIKDMAIEDIRKELNRRAADYEYYSDKVYRKFKEVVDFDREFVEV
                     KAFLERLI*"
     gene            complement(12102..12686)
                     /locus_tag="S27_BME27_629333_prodigal-single_12"
     CDS             complement(12102..12686)
                     /product="protein of unknown function"
                     /codon_start=1
                     /transl_table=11
                     /translation="MNKPTFIDNPWFWSKFHRLDQRFHTQRIALNLLNQFATTPFILE
                     TGCIRLPDDWGAGMSTMVFGEYVKNHGGRITTVDNSEINMNVCRELTKEYADFITYVV
                     SDSLAFLPTITDKIDFLYLDSYDCPPEGDATAAQEHNLKEFKFCERNLNDRAVIVIDD
                     VGFANGGKGAKTHEYLIEHGYLLVYKHQQSVWLK*"
                     /db_xref="tmc:LMI_2709"
                     /db_xref="88173186"
     gene            complement(12683..13684)
                     /locus_tag="S27_BME27_629333_prodigal-single_13"
     CDS             complement(12683..13684)
                     /product="Glycosyltransferase n=1 Tax=Bacillus
                     methanolicus PB1 RepID=I3E4D0_BACMT"
                     /codon_start=1
                     /transl_table=11
                     /translation="MKCCYLGCHSVLEYDELKMFTQIPGLEWFSTGRYFNPEEDYKDR
                     PPLNFPVDRKHYTAWSIAKGKWNNKDFLDRFDVLYFMHRPDDVFDNWDLLKNRKIVWR
                     TIGQNTSDIELRLQQLRADNPNLKIVRYSPGERRHKNYAGEDALIRFSKDSKVYGQWK
                     GGIRKVLNVSQSMRDRGDACGWDIFSQIAEKVPCQLVGNGNQSAGDLWIGRSFLYQEL
                     LQAYRDYAAYLYTGTKPASYCLNFIEAWMTGIPVVALGPALANGPEDLYEVNQLLSYG
                     KDGYWSDYPDDIVRICTMLLEQPEVAKKIGEAGRARAIELFDEAIIQPQWVEFFKTL*"
                     /db_xref="UniRef100_I3E4D0"
                     /db_xref="I3E4D0_BACMT"
     gene            complement(13686..14372)
                     /locus_tag="S27_BME27_629333_prodigal-single_14"
     CDS             complement(13686..14372)
                     /product="FkbM family methyltransferase id=1992685 bin
                     =GWD2_RBX1-related_39_127 species=Bacillus cereus
                     genus=Bacillus taxon_order=Bacillales taxon_class=Bacilli
                     phylum=Firmicutes tax=GWD2_RBX1-related_39_127
                     organism_group=RBX1 organism_desc=Same as F2_38_17"
                     /codon_start=1
                     /transl_table=11
                     /translation="MRTITYNGYSFLVDETGFGRYWLDMEQGKWEPWTFRMFDKLLKR
                     DVTYIDLGAWIGMTVLYASKLCDKCYAFEPDPSAYEVLCRNIAANKVENVKAFNEAVF
                     THDGTLSVGNEYAQMGNAVTRVGETRNAIQVPCVTLDHLVEREGISGPIFIKMDVEGA
                     EEYILEQTGFFERHKPILYISVHDFWFKDREKGMETIKKVGRMYKKHLQCDMWKIDIE
                     KDQGSYLFMD*"
                     /db_xref="gwd2_scaffold_445_7"
                     /db_xref="A0A087S2X6_9ARCH"
                     /db_xref="sil:SPO2341"
     gene            complement(14369..15463)
                     /locus_tag="S27_BME27_629333_prodigal-single_15"
     CDS             complement(14369..15463)
                     /product="Putative uncharacterized protein n=1 Tax
                     =Acidovorax citrulli (strain AAC00-1) RepID=A1TNW2_ACIAC"
                     /codon_start=1
                     /transl_table=11
                     /translation="MSKLVPAVLTVIPKIPLKGVYYIGQYGTSGYASAAKGYLYHYFT
                     NGIPLTWKPLYFDNSQLSKDNLYDVVVQSLINKPIAQHDLVIMHCTPDLWPKFWLDEP
                     KMLQNKIVNGYCTWETNRLPKNWVKYANGYVNEVWCPSTYNETAFKESGVTRPIRVVP
                     HIFLPQPLPNPDNVKLVDMRTGDRVEKNGRYTFYTIGELNVRKGIEDTIQVFCEGFKA
                     SDPVRLILKVHYRNYSLESKTKCEELLAAELKKYPNHPPVVCLLENMSPNEILALHSI
                     GDCYISLTKAEGFGLTIFDAFNYGKRVITTGYSGHLDFLGKTYPGLVRYTLGAVKGME
                     TFSSNYTDEQQWAYPDLDHAIDLMRKAANV*"
                     /db_xref="UniRef100_A1TNW2"
                     /db_xref="aav:Aave_2068"
                     /db_xref="A1TNW2_ACIAC"
     gene            complement(15569..15976)
                     /locus_tag="S27_BME27_629333_prodigal-single_16"
     CDS             complement(15569..15976)
                     /product="Uncharacterized protein n=1 Tax=Isosphaera
                     pallida (strain ATCC 43644 / DSM 9630 / IS1B)
                     RepID=E8QXH4_ISOPI"
                     /codon_start=1
                     /transl_table=11
                     /translation="MRTELVYLACPYSHKERYVRVARWISVNHIAARMMADGEYVFSP
                     ISHTHPIAEASDGKLSVGWDYWEKFDRQYLSIVKKIVVLRLPGWDKSTGVQAEIKIGE
                     EMGIPVEYIDYDLMPPYADIEELCQFQENLKRA*"
                     /db_xref="UniRef100_E8QXH4"
                     /db_xref="ipa:Isop_2448"
                     /db_xref="E8QXH4_ISOPI"
     gene            complement(15973..16272)
                     /locus_tag="S27_BME27_629333_prodigal-single_17"
     CDS             complement(15973..16272)
                     /product="Uncharacterized protein {ECO:0000313|EMBL
                     :KKN22756.1};  TaxID=412755 species="unclassified
                     sequences; metagenomes; ecological metagenomes.;"
                     source="marine sediment metagenome.;""
                     /codon_start=1
                     /transl_table=11
                     /translation="MEAVATPHEVMPYIKPEDRPKFQTLIDAAILVLRKPNGEIPKGE
                     INYLFSKILYELFDDKPSYDRGSDIHGVCHDIAAEFYRRKMAPYEDEKIATNGDI*"
                     /db_xref="A0A0F9RCB0_9ZZZZ"
     gene            complement(16242..16829)
                     /locus_tag="S27_BME27_629333_prodigal-single_18"
     CDS             complement(16242..16829)
                     /product="Putative uncharacterized protein n=1 Tax
                     =uncultured organism MedDCM-OCT-S09-C426
                     RepID=D6PL40_9ZZZZ"
                     /codon_start=1
                     /transl_table=11
                     /translation="MRPKKMHTKQQKNTSPNLLRGTRAYLIGHMQYADGRGWRDIIKE
                     TFKDSGIKFFDPYHKPFVHDIPEDEASRAEMLHWMETEQYDIVAQRMKSVRGYDLRLC
                     DLCDWFIAVIKPSIASWGSAEEITTIIREKKPLFLIIDDPRGKKATPLWLMGVMPHKY
                     IYNSLEEAIQMIQAVDNGIVKMSSDRWKLLQPHMR*"
                     /db_xref="UniRef100_D6PL40"
                     /db_xref="D6PL40_9ZZZZ"
     gene            complement(16780..17535)
                     /locus_tag="S27_BME27_629333_prodigal-single_19"
     CDS             complement(16780..17535)
                     /product="Uncharacterized protein n=1 Tax=Enterococcus
                     dispar ATCC 51266 RepID=S1NAK7_9ENTE"
                     /codon_start=1
                     /transl_table=11
                     /translation="MQYIIYKLQNRANGKIYIGRTRRGLSRRVKEHVNAESKCRYLKN
                     AINKYGIDAFDISVLEFANDDKELSRAEKKWILYYNSLVPNGYNLVLDTGQGRYFHHQ
                     TKEKLSAKTQGNSPSCKRWSKYIGVKTRNDCKCYLVRITKNAKTYSKYYPTELEAAEA
                     YDKVALYLYGWNAKINFFEKISLYRRNDLKHFFEEFCKKQPRTSAYKGVSFAPYLKIN
                     QWRAAVYKNGKQINLGVYATEKDAYKATKKYKS*"
                     /db_xref="UniRef100_S1NAK7"
                     /db_xref="S1NAK7_9ENTE"
     gene            complement(17581..17838)
                     /locus_tag="S27_BME27_629333_prodigal-single_20"
     CDS             complement(17581..17838)
                     /product="hypothetical protein"
                     /codon_start=1
                     /transl_table=11
                     /translation="MQKEMTQQERRQILAEVVKTFGNQEWFRDAEVHNHHPQTGEPTL
                     VLKVNYVPILGPVRKQVLDFAMRVNLQERFVVVDKDGKPVE*"
     gene            complement(17903..18871)
                     /locus_tag="S27_BME27_629333_prodigal-single_21"
     CDS             complement(17903..18871)
                     /product="Sliding clamp loader n=1 Tax=Pelagibacter phage
                     HTVC008M RepID=M1ICV0_9CAUD"
                     /codon_start=1
                     /transl_table=11
                     /translation="MFDPATFFEMEETPQVSDHSLWVERYRPKSLEDFVGSPALRETV
                     KVWLDNKDIPHMLLWSSPGTGKTSLAKMIIKTIPCDSLMINASDENKVDDIRNKVQEF
                     AITMGVRPLKIMVLDEADRLTPEAQMALRNLMETYSATTRFILTCNYSERMTPAIKSR
                     CQSFEVKPPSKGEIMAHLVKILDKEKVKYDKKDIVFIVASYYPDMRKMINFMQQSSLA
                     GELKIAKANTADQDFREKLVELLKQPKKAGVFDEIRQLVADAAFSNYEEVYKYLFERV
                     NDYAGNRAPEVILQLAESVYQSALVFEREITFVAAMHKILAVLNSK*"
                     /db_xref="UniRef100_M1ICV0"
                     /db_xref="A0A0F9P4B6_9ZZZZ"
                     /db_xref="sto:ST0475"
                     /db_xref="M1ICV0_9CAUD"
     gene            complement(18875..19198)
                     /locus_tag="S27_BME27_629333_prodigal-single_22"
     CDS             complement(18875..19198)
                     /product="hypothetical protein"
                     /codon_start=1
                     /transl_table=11
                     /translation="MIEFTKSYKTADGEVFATIEDAKLHELVIALKKISVPTSANLPY
                     NDIALLVLTAKDDILDILTMTPNSKPKARKMHGGTKNRTKKTVITDAVTSVTTSQNDP
                     ATDAQ*"
     gene            complement(19203..19946)
                     /locus_tag="S27_BME27_629333_prodigal-single_23"
     CDS             complement(19203..19946)
                     /product="hypothetical protein"
                     /codon_start=1
                     /transl_table=11
                     /translation="MKKEVLETFIRRYALGGEINKVKWKYTAADKTLHTRATADNRSF
                     VADVIMHDFTDLGAEDIVLCIGDTEKVKGMMTPFGDDINVTINKTGDRILGFTISDAD
                     CESYCTAADPASIDPVAKNLQDIPEYHVVVPLTEDFLEKFLKARGALKDVASFSVGMN
                     KKGLFEVVIGYATSNSNRIRITPATDPAKNKVDTALAFPLEYISEVFKANQDIPGGTL
                     SINSNGIARLYFKSDKYTCTYYQFANKKV*"
     gene            complement(19943..20953)
                     /locus_tag="S27_BME27_629333_prodigal-single_24"
     CDS             complement(19943..20953)
                     /product="Putative N6A methyltransferase n=2 Tax
                     =unclassified T4-like viruses RepID=H8ZMF1_9CAUD"
                     /codon_start=1
                     /transl_table=11
                     /translation="MKENTIYLENCLTWMRQQPDEIVDLTVTSPPYDKLRTYKKKGEK
                     AEKTVRHDYGFEGFEDIAMELYRITKTGGIVVWVVADETIDGGESGTSFSQALFFKEI
                     GFKLHDTMIYEKNTSSFPSSERSTRYTQIFEYMFVFSKGKPKTVNLFIDKPNKWGGWS
                     TWGQASKRTAEGSFIPIGIGKQAIKEKGVRTNIWRYVCSGGYGQLDKRAYKHPATFPD
                     LLAEDHIKTWSNPGDLVFDPFAGSGTTPIVAARLGRKYVACELSQEYYDLIMDRIANP
                     CIKTRKESETMECPTCKGWGFIPQSNFEVQSCLYCDGAGEVSKVQPKDLLARAQKQTE
                     KV*"
                     /db_xref="UniRef100_H8ZMF1"
                     /db_xref="Q0QZG6_BPSYS"
                     /db_xref="baz:BAMTA208_06525"
                     /db_xref="H8ZMF1_9CAUD"
     gene            complement(20999..22123)
                     /locus_tag="S27_BME27_629333_prodigal-single_25"
     CDS             complement(20999..22123)
                     /product="hypothetical protein"
                     /codon_start=1
                     /transl_table=11
                     /translation="MTTDQEFLDCLVNKMRPRKPKRLIVSEDSGSATVAVDSEESGKF
                     TPKKFIDNLGPLGKTELLRLSRIMCDSNFFNVSKYRKVTSAILKLLPDEATKWMNGVV
                     DEKLLATLPFPELIPLPLQYVFNRLPEIRAQRYDMLTDDQKRLHPFICKHIQEIDAYY
                     QHQLKKANSFIKSGDEGCRLEGNWDDSVTDDDREWVSKHLAATIDHVSRRDSVLKDGS
                     ILKYTPEDRYDYTVYDDSLYCIIWEKKTHIKYDGKAVIEDKGCVVFKDGKVIFQGNVY
                     SKKVSPHFLRSGVWDGRKVTGFALCYASLPIVDRKKDGKDAAFKYAKTEKSGRSNMPW
                     SYAVMCAPDFTLIRGEVEPDTTDSKNGKINDYPRIIHTQL*"
     gene            complement(22123..22557)
                     /locus_tag="S27_BME27_629333_prodigal-single_26"
     CDS             complement(22123..22557)
                     /product="hypothetical protein"
                     /codon_start=1
                     /transl_table=11
                     /translation="MVNESLFPLSASYACYCFSASYSITASYCPDYLKPKPYVPPVDA
                     GVKDFFISMGYEVGQDGKRWGQQWWEIFRDGCLVCQVDQGVPLQDIIDDMSEMALGKP
                     GVSKTDYTISGEDSDDLRNLFHKVRKFKLDGTLPTDHLVYEI*"
     gene            complement(22551..25124)
                     /locus_tag="S27_BME27_629333_prodigal-single_27"
     CDS             complement(22551..25124)
                     /product="DNA-directed DNA polymerase (EC:2.7.7.7)"
                     /codon_start=1
                     /transl_table=11
                     /translation="VYQNVFVDKKESVVHLWDDATGYKAFPYRRYAYRRAQGGQYKSL
                     YGDELDKITAFDDRDPTLFESDVAPEMRVLIDQYENSDDPSTGHKVVVIDIEVSSEGG
                     FPDITKGDKPITAIALYDQAGKKYHSLVLDPESKISASNTPELETRSFKCEDTLLTAF
                     LNLWEEIQPTIVTGWNTNNFDLPYLFNRIRAVLGKQAGYRLSPIGTAYQNKFNHRMII
                     AGVSSLDYMELYKKFIGVMKPSWSLANVAKDEELKHQKLTYKGSLTQLYKEDLHRYAE
                     YNLTDVKVVVELDKKYDFIHLAQAVCHKGHVPYEWFQMSSRFIDGAILMYLRRNGKVA
                     PNKPVGGREEYEEMESQGEEGFTGAFVKEPVSGLYDWICSADITSLYPSVIMSLNISP
                     ETKLGKVEAWDALAFSNGTMHSVRIGERNYSCDDFKKMIANYTFGISSNGVVYRQDIR
                     GVVPTILDIWFKERVEFRKQAAEYSKAGDKEKEAFYDRRQKRQKIFLNSVYGTLGLPI
                     FRFYDRDNAEAVTLSGQEIIRSAEKLVNDMYFTKFKEAGQQPPTQDFVVYIDTDSLYM
                     SSLPVAKLLGIKPEDMTKFTIDWVTQVATRINKFYEYMVPRIFNVSPDHNRIKIVADV
                     IAKKALWVVKKRYAMLKVFDMEKMKPVKGKDGSEGKLEVKGIDVVRSSFPASFRKFAG
                     DMLDSLLRGVPKEVLDERIMAFEETIATKSVNDLAKTSSVKFVSRDGEYNYNPSTRKL
                     FQFVVRTPAQVSAALAYNDLLKVWKLDKQFEKITHSEKIKWCYLLPNDFCIDQLAFKA
                     DDTDPDQILEFIAEHIDRQKMYNRELRSKLEEIYTCIGWKYPNRGSQLASKTFNFDEV
                     W*"
                     /db_xref="htu:Htur_1499"
                     /db_xref="UniRef100_C7BV40"
                     /db_xref="A0A0F9NZ45_9ZZZZ"
                     /db_xref="C7BV40_9CAUD"
                     /db_xref="2.7.7.7"
     gene            complement(25099..25749)
                     /locus_tag="S27_BME27_629333_prodigal-single_28"
     CDS             complement(25099..25749)
                     /product="Uncharacterized protein {ECO:0000313|EMBL
                     :KKM61071.1};  TaxID=412755 species="unclassified
                     sequences; metagenomes; ecological metagenomes.;"
                     source="marine sediment metagenome.;""
                     /codon_start=1
                     /transl_table=11
                     /translation="MWVRNCPECGRKIAYRNQSNYCRGNRTNSKCRWCAHDGQLIGRI
                     QRPEEKERRAASCRGKVRNIASRKRYSISKRGTKNPQYGNHAPKSSEHRRKIRVGCIK
                     ALEERLRLAGKPLHPVFNPSACQAIEKYGRENGYTFQHALNGGEYFIKDLGYWVDGYD
                     HKRNAVIEYYERTHNRASRKEKDARRQQEILDFLGCEFIILQENGEVIRVSKRICR*"
                     /db_xref="A0A0F9JFI6_9ZZZZ"
     gene            complement(25750..26022)
                     /locus_tag="S27_BME27_629333_prodigal-single_29"
     CDS             complement(25750..26022)
                     /product="hypothetical protein"
                     /codon_start=1
                     /transl_table=11
                     /translation="MKKSKLTYRNELTFTLGDTPRNYLRLQHILSDADIGEYCARVFM
                     NNVKCPKGTAFGGQITKDEPRLLECTILEQTNGYAGKVVFVNPIIA*"
     gene            complement(26025..26621)
                     /locus_tag="S27_BME27_629333_prodigal-single_30"
     CDS             complement(26025..26621)
                     /product="hypothetical protein"
                     /codon_start=1
                     /transl_table=11
                     /translation="MVITEEVLESVKSLRGGYTRAILNVLGVAWPPRHGWRKRLVGTT
                     VPDDAFIHDQINPSRLKINPHYHPSDEAVDEMMERIKASKRELRLKRRAKRAELHAKR
                     LQFNNDGKEYSYIVGALTTKFVKIGKTSGPIERRLAALQTSCPHKLVVLGTSDVPEAS
                     LHYRFRKYRVDGGEWFLWSDELKHFISYECHPVKPWKT*"
                     /db_xref="pna:Pnap_4762"
     gene            complement(26633..26866)
                     /locus_tag="S27_BME27_629333_prodigal-single_31"
     CDS             complement(26633..26866)
                     /product="Uncharacterized protein n=1 Tax=Croceibacter
                     phage P2559S RepID=I6R1G5_9CAUD"
                     /codon_start=1
                     /transl_table=11
                     /translation="MKAIEFPEANAIFAKNQDAYLQLPAYRAPDGIVTSCYQLTWKER
                     LQVLFGANIWVSLMTFNKPLQPQRLYVSRRIQT*"
                     /db_xref="UniRef100_I6R1G5"
                     /db_xref="X0ZVL7_9ZZZZ"
                     /db_xref="bdo:EL88_12665"
                     /db_xref="I6R1G5_9CAUD"
     gene            complement(26863..27105)
                     /locus_tag="S27_BME27_629333_prodigal-single_32"
     CDS             complement(26863..27105)
                     /product="hypothetical protein n=1 Tax=Paenibacillus
                     ginsengihumi RepID=UPI0003813035"
                     /codon_start=1
                     /transl_table=11
                     /translation="MKEDITEFTVKCRMKSRWVPHFLGMLKYMQQLGGLGSSRKVTLY
                     ADGDGDFRPKFEWDASLPEVAKPVEDDKGDRFYDAG*"
                     /db_xref="UniRef100_UPI0003813035"
                     /db_xref="G3MAD7_9CAUD"
                     /db_xref="UPI0003813035"
     gene            complement(27102..27506)
                     /locus_tag="S27_BME27_629333_prodigal-single_33"
     CDS             complement(27102..27506)
                     /product="hypothetical protein n=1 Tax=Amycolatopsis
                     balhimycina RepID=UPI0003739BA7"
                     /codon_start=1
                     /transl_table=11
                     /translation="MSTLSQEVMLRGNRHDDSKLEPEELGHYVATIDEFEKYPFGSEG
                     YNKAKESLGPAVLHHYKHNRHHPEHFEDGIDGMNLLDVIEMLCDWKAATQNHPENVGD
                     MAKSIEWATKKYKISPQLAKILYNTARDFALL*"
                     /db_xref="UniRef100_UPI0003739BA7"
                     /db_xref="amm:AMES_5562"
                     /db_xref="G0FJQ4_AMYMS"
                     /db_xref="UPI0003739BA7"
     gene            complement(27460..27828)
                     /locus_tag="S27_BME27_629333_prodigal-single_34"
     CDS             complement(27460..27828)
                     /product="hypothetical protein"
                     /codon_start=1
                     /transl_table=11
                     /translation="MTLNQLQDLTEDELALALYVVNVISPPESPKMTFEPRHLTWFKH
                     DALVKKLLGIFNQLKPEGHATYVSLMQKLGVCVEIKQQPPPNEPPRTENTGSDQCPQK
                     ESVLPDVNAVSGSDAAGQPS*"
     gene            complement(27825..28253)
                     /locus_tag="S27_BME27_629333_prodigal-single_35"
     CDS             complement(27825..28253)
                     /product="hypothetical protein"
                     /codon_start=1
                     /transl_table=11
                     /translation="MNRRGFLGSLVGVPMAAMFAQAIPTRPQKLQMSTLYGTLGTDAW
                     FILTPRELAQAGFEVVETPVFPANGQNYCIKTKKLHLWLPPERVGEPVPKECKTEAVR
                     QIKQIGFTHIYCVKFNEAPIYDVPTGKSIGHMAFVRGATV*"
     gene            28346..28840
                     /locus_tag="S27_BME27_629333_prodigal-single_36"
     CDS             28346..28840
                     /product="hypothetical protein"
                     /codon_start=1
                     /transl_table=11
                     /translation="MSDKDTTKKVNGRLGKILDPKEAFYTVFEPRTPNRFLVHIKDEK
                     GKEIIPHFLIKYIDRPRYFLSSEKKRIWQPVRVRVYESIVPTNIYFRMLGSGVFNVTV
                     EELGPVGDVVGCWSLPLCRWASLTPKALDWSSTGEPLEVWGELDWTDLIVQDGDSEFR
                     ISRR*"
     gene            complement(28829..29545)
                     /locus_tag="S27_BME27_629333_prodigal-single_37"
     CDS             complement(28829..29545)
                     /product="hypothetical protein"
                     /codon_start=1
                     /transl_table=11
                     /translation="MKTLIALLLLCASTLLGADFTNGVFYVDKPVECHLISQNGATST
                     NTITAGETRQVGLQLVELRPAEPTTIYLSGGLKIGAEANAVLSLNVFDQEVTNLTASP
                     RPAVFGSHNISLLFSQGNFTVSYPTQDDGSSCAISTPLAMYQMNPGKFIFQVSEGKSL
                     VYVLEGMMIVHGDKNRTDTAKKGSKAITGQIDTETATTTRPVNQAESNSIAATQKGEA
                     AAAIQFFVIDGRVRGVQLAP*"
     gene            29592..30491
                     /locus_tag="S27_BME27_629333_prodigal-single_38"
     CDS             29592..30491
                     /product="Uncharacterized protein {ECO:0000313|EMBL
                     :KKN26500.1};  TaxID=412755 species="unclassified
                     sequences; metagenomes; ecological metagenomes.;"
                     source="marine sediment metagenome.;""
                     /codon_start=1
                     /transl_table=11
                     /translation="MSISTRKKTVSFSQFSNWWTCPHRWYRDYILKEKVFEDSIHMSF
                     GTAVHEAVQLFLTTLFTKGAKDAEAIDIIPIFTAAFKREVTKKGIPHTPEEFAEFVED
                     GKAILAELLSPANYLFHFDPNKWELLGIEKKFLLDVVNNVTLDSRLDIVFKEKLSGDI
                     RIVDLKTATNEWNNYTKEDFTKTSQLVLYKAAYSKANNIPLSKIHVEFIILKRKLTEN
                     AKYEQSRIQVFKPPAFQDNVMQVLKEFRQFVEYSFTKEGQHNTSARYPKIPGKNRNNC
                     RFCTYAKNGKCDQMAEPPIRISE*"
                     /db_xref="A0A0F9P3V1_9ZZZZ"
     gene            30566..30775
                     /locus_tag="S27_BME27_629333_prodigal-single_39"
     CDS             30566..30775
                     /product="hypothetical protein"
                     /codon_start=1
                     /transl_table=11
                     /translation="MKDKVATTVKVENALYDEFKILGVRYKLTLQGLVEKTVFRYVKE
                     EVFRNDMNAFAISTFVSSSVTASLA*"
     gene            30797..32308
                     /locus_tag="S27_BME27_629333_prodigal-single_40"
     CDS             30797..32308
                     /product="putative glycosyltransferases n=1 Tax
                     =Rhodothermus phage RM378 RepID=UPI00000381B0"
                     /codon_start=1
                     /transl_table=11
                     /translation="MPANNGKKTILLLSDDLRMNSGVATMSRELVLSTVHKFNWVQIA
                     GAITHPDKGHAYDLSQSTNELKKIKDAYVKLYPTDGYGNEQMLFQIMAMERPDAILHF
                     TDPRFWGWLYALEKQIRASVPLTYLNIWDDIPYPMYNRPFYESCDALFSISKQTMNIN
                     KWVLGPENCCLVGDGPMNGRTLLQYCPHGIDSDMFHPIEKHDEKFVEFKKRVFGGKEY
                     KFAILYNSRNVHRKRTSNIILAYRQFCDNLPKQDADKCVLILHTEIMQDAGTNLLAVK
                     EAFCPDYNIVFSPGKLSPQDMCMLYNVADVTVNASSNEGFGLSVAESIMCGTPVTVAV
                     TGGLQDQIGQVDDEGKPVVFDADFGSNNIGRFKKHGVWSYPVWPVTRLVQGSIPTPYI
                     FDDLTRWEDFAEGFMYWYMMGDKKRTAAGAEGRRWAMNEGGLNSKNMGQTFIDGMEYL
                     FTNWQKPKKYGLFTISNYVGNKMKNGHMGFTFDKINREPLQAKIDGWSLLADK*"
                     /db_xref="UniRef100_UPI00000381B0"
                     /db_xref="A0A0F9P8T0_9ZZZZ"
                     /db_xref="UPI00000381B0"
     gene            32354..33124
                     /locus_tag="S27_BME27_629333_prodigal-single_41"
     CDS             32354..33124
                     /product="hypothetical protein"
                     /codon_start=1
                     /transl_table=11
                     /translation="MVTINVKNIDGKATLPVRGSAVAAGYDVVAVDDPIVVGEVARED
                     EIGGQKIIMYRSIDYLEYHTSLAISPQAVMHTLIHPRSSVRKYNLVLANSIGLVDEDY
                     RGELLISFKYIWQPEDLLMESVNMKAEGETDDQWTFTGKIIGGINWTKVYRKGDKIGQ
                     LVGEGTNPLNFVFVSELDTTARGTGGHGSTDVPPQQQTPFDAEHTAGKTLSEIYKQAG
                     GVPTKKRYIDQVKEREGQLAAPVQSGKVYPTRTGIQER*"
     gene            33121..33342
                     /locus_tag="S27_BME27_629333_prodigal-single_42"
     CDS             33121..33342
                     /product="hypothetical protein"
                     /codon_start=1
                     /transl_table=11
                     /translation="MKKVLTEKVLEEAQYFCDRHPDRECFSEVKTASWYGSNFDMTGC
                     EFHLCDECLKELYAEFLQKYGVKPHDIEI*"
     gene            33339..34754
                     /locus_tag="S27_BME27_629333_prodigal-single_43"
     CDS             33339..34754
                     /product="Glycosyl transferase family 2 protein n=1 Tax
                     =Paenibacillus alvei A6-6i-x RepID=S9T334_PAEAL"
                     /codon_start=1
                     /transl_table=11
                     /translation="MSKPICVLQSPIWTRSGYGDWALSVAKSLLRYGKLDLHLAPTVW
                     GACSKKNLEMEINDPEGKELLGRVLKGQLPRQPEVFIQMTIPNEFASPAKFNIGMTAG
                     IETTVPKPEWIEGLNRMHYNIVTSQHAKDVFVGANYTKKNPNGTTEPLKLKTPMDVLF
                     WGADTRYYKKTDEKMPGVEEVMAGIPEPFAFLFVGQWTAGNIRADRKAIGYLIKTFLE
                     TFAGSDNPPALILKTSGAQLCIMDKYDCINKINDVTHMVQSTLPNAKLPNVYLLHGEL
                     NEVEMNALYNHEKIKAHVTFTHGEGYGHPILLATLSGKPVITPRWSGHLDFLNPSYAR
                     FFPGKLAPIPDEAINDWFVKEAQWFDVDYAEAGKVMKSIFYNYDDKLLADYEKLRAEN
                     MEKFSNEAMDKVFHALLDKNLPQFAVEEAVKLPKLKRVSLPGVIQTPEPPKEVTSSMN
                     AESKVEQPLAAGSMVAPDKEK*"
                     /db_xref="UniRef100_S9T334"
                     /db_xref="A0A0F9RNG9_9ZZZZ"
                     /db_xref="S9T334_PAEAL"
     gene            34765..35451
                     /locus_tag="S27_BME27_629333_prodigal-single_44"
     CDS             34765..35451
                     /product="Uncharacterized protein n=1 Tax=Chryseobacterium
                     gleum ATCC 35910 RepID=D7VYK5_9FLAO"
                     /codon_start=1
                     /transl_table=11
                     /translation="MTKISYLVTVHNEDRTLANLLARLVKYAQEGDEIVILDDFSDNE
                     KTQEILSQYSRMDNVRLYQHALEKNYGGHKNYGNELCKGDWILQLDGDELPTEILLLN
                     LKAIIEENPEIEVYLIPRVNDFRGVSQEDAKQWGWRLTPSPSCKGRPIVNWPDYQGRL
                     YKNDPKRIRWDRRLHEKLEGYTKFAPLPAEDEDLALYHDKTIETQRKTNQRYNEWFTE
                     DENRGHKGFA*"
                     /db_xref="UniRef100_D7VYK5"
                     /db_xref="srd:SD10_20925"
                     /db_xref="A0A0E3V9B4_9BACT"
                     /db_xref="D7VYK5_9FLAO"
     gene            35448..36281
                     /locus_tag="S27_BME27_629333_prodigal-single_45"
     CDS             35448..36281
                     /product="Surface protein Sur1 putative id=2030910 bin
                     =GWD2_RBX1-related_39_127 species=Turicibacter sanguinis
                     genus=Turicibacter taxon_order=Erysipelotrichales
                     taxon_class=Erysipelotrichia phylum=Firmicutes
                     tax=GWD2_RBX1-related_39_127 organism_group=RBX1
                     organism_desc=Same as F2_38_17"
                     /codon_start=1
                     /transl_table=11
                     /translation="MSKFEDAMYNSNTGMKPSPLWEVMSKAYDEYGARYVHVMSEFQH
                     NKDKIPKILHQFWHGDPMPEKYQQLTELWKKMHPDWTVMLWDEKAVAEFGLTNQGMYE
                     KMHNPSAKSDVVRYEVVYSYGGVYVDTDFLPCKPLDPLLYLDLWCGVVGSYDGTLKDA
                     ETSVAGSIFGASQGNKILEKIILKISKEKTVPRSIAEIMTVTGPEMFSREVLAEMDKH
                     PFTVAFPPHYFYPFPGQQREQIRKMSVEDTQKYVSRYNYPETYAMHLWYCSWQKSHLL
                     A*"
                     /db_xref="gwd2_scaffold_53_52"
                     /db_xref="psx:DR96_1060"
                     /db_xref="88563111"
     gene            36278..37111
                     /locus_tag="S27_BME27_629333_prodigal-single_46"
     CDS             36278..37111
                     /product="Exostosin n=1 Tax=Acanthocystis turfacea
                     Chlorella virus OR0704.3 RepID=M1I5S1_9PHYC"
                     /codon_start=1
                     /transl_table=11
                     /translation="MNFIYGDKFAKMADFIYTIPNPDDYYNYPNTFSKEAVEAFNGVP
                     IIYTLTGNAASLFKELQKVNKRVIVITHSADVPADKTLYDMMPETVIKWFAQNVTHVG
                     EKLHGLPIGIENPQRISFHHQDKQAKLLAKMAEPRPYKNLLYLNCSVWTRRDERTECY
                     KQLAGKPWVTTVTNPNIFDFDGYIDNIHGHKFVACPRGNGIDTHRTWESLYLEAIPIE
                     RESVANSFWRNLPILFVNEWSEVTEELLHHTFDKVMKLEWNLEKLEFPYWEKLIRSYA
                     V*"
                     /db_xref="UniRef100_M1I5S1"
                     /db_xref="psf:PSE_0855"
                     /db_xref="87978039"
                     /db_xref="M1I5S1_9PHYC"
     gene            37108..37818
                     /locus_tag="S27_BME27_629333_prodigal-single_47"
     CDS             37108..37818
                     /product="TPR domain protein n=1 Tax=Simkania negevensis 
                     (strain ATCC VR-1471 / Z) RepID=F8L9L6_SIMNZ"
                     /codon_start=1
                     /transl_table=11
                     /translation="MKPPRWEELPQQQQLEYLLGGKIKLEDWYIDSTKECQNVYTPED
                     IEKFRQQIRRREKWYYGETDTWLYETLELCPIKGVEVAIMGSTTPWYEIIVSEFGGKP
                     LTIEYNPPKYPGFESVSVQDYWKNPRKFDAAISISSFEHDGLGRYGDPLNPSGDLRAM
                     AEMKKVLKPNGILILAVPVGLDKVVWNAHRVYGRVRFPMLINGWHLEGCVGMEDSLLD
                     RDTGNSGGYQPVVVLRNV*"
                     /db_xref="UniRef100_F8L9L6"
                     /db_xref="sng:SNE_A16760"
                     /db_xref="87544406"
                     /db_xref="F8L9L6_SIMNZ"
     gene            37815..38813
                     /locus_tag="S27_BME27_629333_prodigal-single_48"
     CDS             37815..38813
                     /product="Uncharacterized protein {ECO:0000313|EMBL
                     :KKN68801.1}; Flags: Fragment;;  TaxID=412755
                     species="unclassified sequences; metagenomes; ecological
                     metagenomes.;" source="marine sediment metagenome.;""
                     /codon_start=1
                     /transl_table=11
                     /translation="MKYAFLTEMGFNGTIPANHSNMRTEFAWMHTLNATHFNIHQFES
                     VKEFDAVFIIFPKATVKLNTVGLEMTTPGEDKDISIYTKPVVETLKKNNGKVCVVQEG
                     PSWFFNEYDIPTQFNFYNQLAEADIIFAHNEHDTHFYKGLFPRTKVSFIPSLMIINPD
                     TCPWDSAPEDKAIIGGNFCRWYGGFQSYLVACDFNVPIYVPASHCKRKGEEQVPDLHH
                     LPWVFWTEWMKQLATFKYAVNLMPTVAAGTFSMNCAYYGIPCIGNEKVDTQGSFFPEL
                     SVDVDDIHGARHLALKLRTDPVFYKEQSERAKYLLHTSFHFSTKKWLHYMESHFNG*"
                     /db_xref="A0A0F9V5L0_9ZZZZ"
     gene            38806..40338
                     /locus_tag="S27_BME27_629333_prodigal-single_49"
     CDS             38806..40338
                     /product="Uncharacterized protein n=2 Tax=Parachlamydia
                     acanthamoebae RepID=F8KZI6_PARAV"
                     /codon_start=1
                     /transl_table=11
                     /translation="MDNRFVILIGSYNNEKWVKQNIESVQSQTYTNWKLIYYNACSTD
                     KTGQIAKEIAETDSRISVWSDDTRHLKGYFLSKVNTYTPIHDTDIVCVLDGDDFLSSP
                     DVLDYLNQVYTQTSCWMTYGGMIVWEGGDKTTQAYPQNSLPPQQVFDQKLYRNDLWRY
                     SHLRTCRGFLWNRLNPEDFKSKTNGEYMTLEDLVMMYDCLEMCPGKKIFRVEEPVYIY
                     NASEARGCAENKENNIGAIYEHEIRSRPKRTELTVVSPVLAGGLGNQMFEVAAAAALA
                     KDNNALLVINPTEHILPNQGRNINNYVKNVFSRCYLDSKPPIRTDVKVESIYHQPIPY
                     QPNCRLWGHFQSYKYFDHHREYIKELFGPTMDVEEALERNYFLEDTAKVTAIQVRRGD
                     YAKFPQHHPLLPAEYYVKAVKMAGSELVWIFSDDIPWCQKNLRFGDETRYVKDEDFME
                     MYLMGLCKNIVISNSSFGWWAAYLGKAKVFAPNPWFGPALVDAGFKMDDLIPSDWTLI
                     NI*"
                     /db_xref="UniRef100_F8KZI6"
                     /db_xref="puv:PUV_13760"
                     /db_xref="F8KZI6_PARAV"
     gene            40335..41204
                     /locus_tag="S27_BME27_629333_prodigal-single_50"
     CDS             40335..41204
                     /product="Uncharacterized protein n=2 Tax=Synechococcus
                     phage S-SSM7 RepID=M4PND4_9CAUD"
                     /codon_start=1
                     /transl_table=11
                     /translation="MSRVTYHTVEKRTDYVEQIPPREDTWAWVTANGGEVHILEDSLL
                     PEHTKYDGKKKVALIVESPAIYDYCKAGHSWVFHPYQWIKDNHQHFDVVMSPMTYLKE
                     LVGDRYWWVPAGGNRIEMENFGLWEKERLLSIVASDKQWTTGHKLRHQIVQKHKDKMD
                     VYGRGFNDLVDRYDNNRRGKILALGPYYYSLAIMNSQYDDYFTEILTDVLACATIPIF
                     WGTKNVGKYFNPDGIIQFETIEEFEALLPTLTPELYYKKMPAIVENIERAKAYNTRFD
                     WIHDNYKDKLEAL*"
                     /db_xref="UniRef100_M4PND4"
                     /db_xref="X0S1K3_9ZZZZ"
                     /db_xref="pgd:Gal_00911"
                     /db_xref="M4PND4_9CAUD"
     gene            41201..42040
                     /locus_tag="S27_BME27_629333_prodigal-single_51"
     CDS             41201..42040
                     /product="hypothetical protein n=1 Tax=actinobacterium
                     SCGC AAA278-O22 RepID=UPI0003673C51"
                     /codon_start=1
                     /transl_table=11
                     /translation="MKYTVIGSAGQLGAHLTKYLRAQGHEVVEFDIVNAPYQDLRIDY
                     AVDSFINESDFVFFLAFDVGGSQYLKNYQHTFHFVDNNVRIMTNTFRALQEMEKPFLF
                     ASSQMSNMAWSSYGALKAVGEHYCRALKSPILKFWNVYGVEHDPEKTHVITDFVKMAV
                     KGQPITMRTDGSEERQFLYADDCSRALYLMSLNYDKLSRLSEYHVTSFEWVSVRHIAD
                     LISEMTGGTEIIASTNKDTVQRDQRNEPSKFIVTDGLWEPRITLKEGIRQIVEYEKSI
                     VRS*"
                     /db_xref="UniRef100_UPI0003673C51"
                     /db_xref="M4PN82_9CAUD"
                     /db_xref="pel:SAR11G3_00616"
                     /db_xref="UPI0003673C51"
     gene            42045..43013
                     /locus_tag="S27_BME27_629333_prodigal-single_52"
     CDS             42045..43013
                     /product="NAD dependent epimerase/dehydratase family
                     protein id=4213678 bin=GWF2_Bacteroidetes_42_66
                     species=Acidobacterium capsulatum genus=Acidobacterium
                     taxon_order=Acidobacteriales taxon_class=Acidobacteriia
                     phylum=Acidobacteria tax=GWF2_Bacteroidetes_42_66
                     organism_group=Bacteroidetes organism_desc=a73"
                     /codon_start=1
                     /transl_table=11
                     /translation="MKALVAGAGGFIGGHLVASLLKKGYEVRAVDIKPLNEWYQKHPE
                     AENISADLRLKVPTEVAVEGCDEVYNLAADMGGMGFIERHKAECMISVLINTHLLLAA
                     KKFGVKKYFYASSACVYNGDLQKDLEVSLKEEDAYPAMAEDGYGWEKLFSERMCRHFM
                     EDFGIPVRVARFHNVYGPFGTYDGGREKAPAAICRKIIECQLQGKDTIEIWGDGKQTR
                     SFMYIDDCIEGIHRLMASDWHEPINLGRDDLISINELVSLVEEIAPLKVKRTYDLSAP
                     KGVRGRNSDNTLIRKVLGWQPSIPMAEGMKKTYEWIYGEITKNATH*"
                     /db_xref="gwf2_scaffold_46_114"
                     /db_xref="aca:ACP_0749"
                     /db_xref="86448283"
     gene            43000..44322
                     /locus_tag="S27_BME27_629333_prodigal-single_53"
     CDS             43000..44322
                     /product="RfbH n=1 Tax=Spirochaeta aurantia RepID
                     =Q0PHY3_SPIAU"
                     /codon_start=1
                     /transl_table=11
                     /translation="MQPTKENILNAIAAYFIQKQREKVWTPGKDWVQYSGPYFDYQEY
                     VSAIGSLLNEWLVLGEDAMKFEKKFPPLLGKTHGIVTNSGSSANLLMWAAVMSRKSFA
                     KKFKVCVPVAGFPTTVNPILQLGMTPVFVDIELDTLNLNLDQVERAAGSFTHLTFAHV
                     LGNPPNMDRVMELMNKYHFNLLEDCCDALGSTYNDQLLGSFGRYATCSFYPAHHMTMG
                     EGGFVACNNDEDEKELRSLREWGRGCYCVGKKANLSTKGTCGCRFKNWLPSLPDEIFD
                     HKYVYETIGYNLKPIELQCSMGLAQIDKLPEIHAKRRANHARLQEIFNPHEEFFHFHK
                     ATPKSNPSWFAFPLTVRDGAPFKRSTFTAYLERSKIQTRNYFGGNLLLQPAYRYLDET
                     HDAHKRYPVATKVTTDTFFLGTSPVITTEQLDYIAEKVYEFMRAQKLM*"
                     /db_xref="UniRef100_Q0PHY3"
                     /db_xref="Q0PHY3_SPIAU"
                     /db_xref="dfe:Dfer_4600"
     gene            44326..45042
                     /locus_tag="S27_BME27_629333_prodigal-single_54"
     CDS             44326..45042
                     /product="Tax=RIFCSPLOWO2_02_FULL_NC10_66_22_curated"
                     /codon_start=1
                     /transl_table=11
                     /translation="MSLFRVKHNDFEQSFNADKIDTLEDNEWENTTRLAEQGWDNRYD
                     YEAAMLRDVIVEGKIKTILEIGSGPGVLSQKVQRLLPYKVQYDLVDKPFAKKYFDEHK
                     FEGRFFVKDISINLDVTGLMAAYDLVICNDTLEHLIAPSNVVKGIRSLMHHDSTLFVS
                     VPNWRMAHQFLYRGLWDYNNFIYFMYIHGFEMESVYPSCLQTPDYPRVDSESEMPEEL
                     RRSWNWYFTMKLKKHEKKAA*"
                     /db_xref="88588658"
     gene            45023..45319
                     /locus_tag="S27_BME27_629333_prodigal-single_55"
     CDS             45023..45319
                     /product="hypothetical protein"
                     /codon_start=1
                     /transl_table=11
                     /translation="MKRKQPDLSWIKYGLVAASQTAEEETKHELTILHFCGYGKPPTQ
                     KDVALLKEELNTDPEFGLVGRMGVDVFIMSATPDMVKFYKDMGKKATPRKKKKK*"
     gene            45316..46269
                     /locus_tag="S27_BME27_629333_prodigal-single_56"
     CDS             45316..46269
                     /product="dTDP-glucose 4,6-dehydratase n=1 Tax
                     =Caenispirillum salinarum AK4 RepID=K9H5Y2_9PROT"
                     /codon_start=1
                     /transl_table=11
                     /translation="MKLTVYVTGCLGFIGAYVTEACLKQGWHVIGVDKMTYAAQPERI
                     HDFETYGPNQFKFIKSDINDLDRLYDCDYVINTAAETHVDNSIVSSVEFLHSNVNGVH
                     RLLELVRSKERFRMPTLLHFSTDEVYGDITEGSHSETHLLKPSNPYSATKAAADMLIL
                     AWGRTFKVPYVIVRPTNNYGVGQYTEKLIPKTCKCLTLGKKIPLHNHGTPKRVWLHAK
                     DTASAVITLIKEQEQGIFNIGGNCELENIEVVKKVAMLMNPNLVNFIPDFCDFTYHRE
                     GQDVRYSLDDSKLRALGWSNKCLIDNELPSVVAYYKNKFVW*"
                     /db_xref="UniRef100_K9H5Y2"
                     /db_xref="A0A0F7L843_9VIRU"
                     /db_xref="tnu:BD01_1485"
                     /db_xref="K9H5Y2_9PROT"
     gene            46263..46925
                     /locus_tag="S27_BME27_629333_prodigal-single_57"
     CDS             46263..46925
                     /product="Transketolase domain-containing protein n=1 Tax
                     =Micromonas pusilla virus SP1 RepID=G9E5U1_MPSP1"
                     /codon_start=1
                     /transl_table=11
                     /translation="MVNKDLKRRIAEIAYKNKLSHLGSYFSCVDAIEVIFDKYMQPND
                     IFILSNGHASLAQYVVLEKHFGHNAEELFKKHGGHPHWDEDNHIYCSTGSLGTGLAVA
                     IGRAAARAGTVHVMVSDGECAEGVIWEALKFLDTHDIPNIHIYVMSNGYGAYDKVEQA
                     RLNTQVMAFNNKCQISFVLCTSEEFPFLHDLNAHYHIMKEPDYNLAMEMTKCDVTLPN
                     CS*"
                     /db_xref="UniRef100_G9E5U1"
                     /db_xref="rpe:RPE_1517"
                     /db_xref="88741423"
                     /db_xref="G9E5U1_MPSP1"
     gene            46895..47374
                     /locus_tag="S27_BME27_629333_prodigal-single_58"
     CDS             46895..47374
                     /product="Putative uncharacterized protein n=1 Tax
                     =Micromonas pusilla virus SP1 RepID=G9E5U2_MPSP1"
                     /codon_start=1
                     /transl_table=11
                     /translation="MRRDFAKLLLTEMRRDKEGDIVLLTADMGYGLWDDVRKEFPERF
                     FNVGSSEQLMIGMAAGMAMEDKIPVCYSISPFLLFRPFEFIRNLLNHEGIPVKLVGGG
                     RNKDYGYLGFTHWAEDDIEIMSTLKEIKLFKPEPSELNGIFNEFIYNKEPAYLNLSK*"
                     /db_xref="UniRef100_G9E5U2"
                     /db_xref="G9E5U2_MPSP1"
                     /db_xref="camp:CFT03427_1548"
     gene            47371..48231
                     /locus_tag="S27_BME27_629333_prodigal-single_59"
     CDS             47371..48231
                     /product="Uncharacterized protein n=1 Tax=uncultured
                     bacterium RepID=K2E3H5_9BACT"
                     /codon_start=1
                     /transl_table=11
                     /translation="MKVLITGGHGYIARNLVPLFVNAGYTVDAPSRTEMDLMDFDATV
                     EYLNKSYPDVIIHAAAKGGRRTQKDTWEDVYVPNIRMFEHLTIAHLRLNPRPKVIVIG
                     SGAEFDRRYTIQNKLEEVVNFCWPIDPYGLSKNVITRRSLDDFDNISVVRLFGCFNFD
                     DDPARFIKNGILNLKRGLAVVVHQNKEMDYFYLDDVFTVMDFIIKAHPNRIVPRNINL
                     VYDKKVTLLDIASLIHKCVGRFDPIIRLNENGEADPYTGSSDVLYSLPVADKLIGLEG
                     GIFRTVQKLT*"
                     /db_xref="UniRef100_K2E3H5"
                     /db_xref="K2E3H5_9BACT"
                     /db_xref="slt:Slit_2901"
     gene            48228..49541
                     /locus_tag="S27_BME27_629333_prodigal-single_60"
     CDS             48228..49541
                     /product="hypothetical protein"
                     /codon_start=1
                     /transl_table=11
                     /translation="MNLTFCINTCRNERHHIELLIRSLAKNLSRKDYPILVYVENDNQ
                     DTVGYLRFAAKEMLPNLKIIVNPLPVPLDYARNINLMFEMAQTEIVSYLQSDMVICKD
                     YDLEVLKHVKPDTIISSTRIEPPLHPPSPEKITHDFGLDPKVFDLEAFSAFAETCKKN
                     EITNFWFAPFTMYRKPWVNIGGHDTLMRRSRVDSDVLYRLSLNGIKTLQAWNAIVYHF
                     TCTSSRGPEWWKEKGKARAQLQQIADNIEMMRFIRKWGQFKHPSTPDDVKNDYVYRIS
                     ANFTGVAPNDTSILSNYYLFNRIYIDNIENRSLTELAWNQMHIPANKLHEISNEDWEK
                     YKKYYRLWEFGDVFSESPITDDDVIININLKGQPFAEFLQQRGFYVPKLAHEYIHNMS
                     QDDVPAEYEMGELGDRLIVNRVVNRIKENLVVTNPPIDDVPLVIK*"
     gene            49538..50605
                     /locus_tag="S27_BME27_629333_prodigal-single_61"
     CDS             49538..50605
                     /product="Methyltransferase domain protein {ECO:0000313
                     |EMBL:AJD31708.1};  TaxID=1408284 species="Bacteria;
                     Firmicutes; Clostridia; Clostridiales; Clostridiaceae;
                     Clostridium.;" source="Clostridium botulinum Prevot_594.;""
                     /codon_start=1
                     /transl_table=11
                     /translation="MKLTNVPPCVSFLATKPNVLVPPKTLDLKPKKFHVKCTNHVTPD
                     YYENYVMTTTYSETMQDLQKEQALKLFNYYGHPQSIVEIGCGDGSFLKHCHPLFKDIV
                     GIEPSKRFIAEAKKTGFKIIHGYVSSRKLLTSQKFDCFASRQVFEHLEDPVDVLKGIK
                     KMLEPKAVGLIEVPSGYRAMRMGRFYEFFPDHIHYYSVNSLVNLATKANFNVISCNES
                     FGGDYLELWLRNGDDDNLNSLVATRDALCEAIDAFLAKNKDTIVFGAGAKTLCILTNL
                     ANVNQITCVVDDDPHKWGRFIPNTSIPITARKSLADYEPETVFIMSLSYVEEATKKIK
                     ALAPKAKIFTINERNGIVQIR*"
                     /db_xref="A0A0B4W9E3_CLOBO"
                     /db_xref="gwf2_scaffold_407_54"
                     /db_xref="aza:AZKH_1436"
     gene            50617..50943
                     /locus_tag="S27_BME27_629333_prodigal-single_62"
     CDS             50617..50943
                     /product="hypothetical protein"
                     /codon_start=1
                     /transl_table=11
                     /translation="MEIICFIALALLIWFRTDAWLEYCRVLHLDFIAHYKDYDAKKHE
                     DATLTYLNYLRREHNSFFVRLITCPICLAVWLAIVPAALTSIFLFPVFVMGSLLLFTA
                     IDRLLG*"
     gene            50946..51239
                     /locus_tag="S27_BME27_629333_prodigal-single_63"
     CDS             50946..51239
                     /product="hypothetical protein"
                     /codon_start=1
                     /transl_table=11
                     /translation="MDIRNATQFANFLTKAGLQNLDITFQQVIFCINNYSAMCNCRGA
                     ADKKKLYDNCTTTYKNSVQNVVPKFKTEFLSKIEDRQISFYLDNGSLIGLVCR*"
     gene            complement(51217..51915)
                     /locus_tag="S27_BME27_629333_prodigal-single_64"
     CDS             complement(51217..51915)
                     /product="hypothetical protein"
                     /codon_start=1
                     /transl_table=11
                     /translation="MKVIGIAGYARCGKDTFVQIAKNILTKNGYRPRRFAFADMLKDE
                     VTHMLEVNNFKGRVKTDDPTMKTQMRPLMVWWGCQRRYESDGGLYWVNEVDKQLSVWD
                     ECESKGGVIGSGVALVSDVRFPNEARWVHEKWGGQVIHLKKWKSEWRRGGQDGSDETL
                     VKVYDAAPNEEEAKQDPLVEAMADVKTEWEGKGHASAALASVEESLQKVVLDALNATK
                     FFKYPEPIIGKLTL*"
     gene            complement(51917..52312)
                     /locus_tag="S27_BME27_629333_prodigal-single_65"
     CDS             complement(51917..52312)
                     /product="hypothetical protein"
                     /codon_start=1
                     /transl_table=11
                     /translation="MSEILRETPKIYGTKDAEKAPPALEALFQKWKDTKKPSKLAASF
                     TKIEDLQPIHIEHFKEYDYVWKPIQGGIWGGIWLNDNIDYVHIVMATTSVVEYILNLK
                     REGSPDKGKITLHEHKTPEGPEFSFTEKG*"
     gene            complement(52284..52553)
                     /locus_tag="S27_BME27_629333_prodigal-single_66"
     CDS             complement(52284..52553)
                     /product="Uncharacterized protein {ECO:0000313|EMBL
                     :KKQ97578.1};  TaxID=1618574 species="Bacteria;
                     Microgenomates.;" source="Microgenomates (Woesebacteria)
                     bacterium GW2011_GWB1_39_12.;""
                     /codon_start=1
                     /transl_table=11
                     /translation="MRTYDARLLAQLRARDEELLRARAAVPPVSSGFTPETLAQAIAD
                     AKAVRQTALRNAKIALEEAFGKRFEDVFAEKLAQEGYERDTERNP*"
                     /db_xref="A0A0G0M075_9BACT"
     gene            complement(52550..52999)
                     /locus_tag="S27_BME27_629333_prodigal-single_67"
     CDS             complement(52550..52999)
                     /product="hypothetical protein"
                     /codon_start=1
                     /transl_table=11
                     /translation="MIRQKTMNEQDTVEWYEAMKAKVAAAKAEAAKPRPPTFRCCGNL
                     ESEGHHEYCVNFQPEGETKKNRIVEHIPNFASGFDPRCVSFDTLEELMEISWVKSWKE
                     APQFHRYSADDHLMVEREDGYWWWAVGRLRHPVEGLPKWEAKYREKK*"
     gene            complement(52974..53477)
                     /locus_tag="S27_BME27_629333_prodigal-single_68"
     CDS             complement(52974..53477)
                     /product="Uncharacterized protein {ECO:0000313|EMBL
                     :KKN26494.1};  TaxID=412755 species="unclassified
                     sequences; metagenomes; ecological metagenomes.;"
                     source="marine sediment metagenome.;""
                     /codon_start=1
                     /transl_table=11
                     /translation="MTAKRKKSSNPDAPKRKSLFDHVNAIRKDKDPNYYNNLSEDDRK
                     SFNHFMIVRALSMDAAIVEEMAQLYQLFDKIPSPQFYQLLVALVPKDFRFYQWIKSKK
                     MKHKKELLKIVANRFKVSQFEANDYVNLLLRTEEGQGELVSICRAFGMDDAEIEEVFD
                     DKAKDDE*"
                     /db_xref="A0A0F9P8S1_9ZZZZ"
     gene            complement(53416..53739)
                     /locus_tag="S27_BME27_629333_prodigal-single_69"
     CDS             complement(53416..53739)
                     /product="hypothetical protein"
                     /codon_start=1
                     /transl_table=11
                     /translation="MTIALLIICLLLVGAVSVLCVLFSALNKKFDALQVKIDEQLVLI
                     DKKFTTIEEQFAKNDQKFVSITQWCETLRENEETLLSDLKRLFHDSKKKEVEQPRRTE
                     AEKPV*"
     gene            complement(53736..53894)
                     /locus_tag="S27_BME27_629333_prodigal-single_70"
     CDS             complement(53736..53894)
                     /product="hypothetical protein"
                     /codon_start=1
                     /transl_table=11
                     /translation="MGKTFRRDNRFRPRAHGKTFDKDQQPWKKKKKQLDNRPPIRSED
                     ITQENFGS*"
     gene            53964..54563
                     /locus_tag="S27_BME27_629333_prodigal-single_71"
     CDS             53964..54563
                     /product="Putative PfWMP3_35 n=1 Tax=Nitrolancetus
                     hollandicus Lb RepID=I4EL44_9CHLR"
                     /codon_start=1
                     /transl_table=11
                     /translation="MKHFDKWMVFILMTQNYKSSFQDRERARQYYEKNKQQCLRKRAT
                     YYALNKKKILAREKCRQSSPDYKKKKREYDDQRYNSNKEQIKQKRRVYYHCNREKAKN
                     YLLKRKYNITLNDYLKKWSEQNGKCAICQKGQFPFEKMFDRVLVLDHDHKTNQVRGLL
                     CNSCNRALGLLKDNPVFTQNATTYLNQWKSYVSSQCNKS*"
                     /db_xref="UniRef100_I4EL44"
                     /db_xref="A0A0G1X6T1_9BACT"
                     /db_xref="arm:ART_3348"
                     /db_xref="I4EL44_9CHLR"
     gene            54535..54837
                     /locus_tag="S27_BME27_629333_prodigal-single_72"
     CDS             54535..54837
                     /product="hypothetical protein"
                     /codon_start=1
                     /transl_table=11
                     /translation="MLAANVINPEKASSIEGHVFHLFYPDLNTAVLYDAEMTKPIIWG
                     SKTIVIGVLKTIHEEMRVKEESKITVYSYILGTEGFRRIQTYKGPINTIGKYLMRY*"
     gene            complement(54834..55040)
                     /locus_tag="S27_BME27_629333_prodigal-single_73"
     CDS             complement(54834..55040)
                     /product="hypothetical protein"
                     /codon_start=1
                     /transl_table=11
                     /translation="MSSKVERAQKEQLKKLQIKTYRIYGIFNFETEELIYVTLSLDDA
                     AFQFDLEGYDEAKFGVISFDVMVH*"
     gene            complement(55073..55459)
                     /locus_tag="S27_BME27_629333_prodigal-single_74"
     CDS             complement(55073..55459)
                     /product="hypothetical protein"
                     /codon_start=1
                     /transl_table=11
                     /translation="MKQRKNKTNQSVVWPTATLFTIKELHRLNPKFVNITLRVRLANA
                     IGEGKVAEIGSIPGEKGRPQKVFSMTPVTRNTLEKARTEGINLVDNADKLIIISAVTV
                     TPANNPTTATAPVTPLIAPTATPVVS*"
     gene            complement(55535..57799)
                     /locus_tag="S27_BME27_629333_prodigal-single_75"
     CDS             complement(55535..57799)
                     /product="Uncharacterized protein {ECO:0000313|EMBL
                     :KKN34535.1};  TaxID=412755 species="unclassified
                     sequences; metagenomes; ecological metagenomes.;"
                     source="marine sediment metagenome.;""
                     /codon_start=1
                     /transl_table=11
                     /translation="MHRGRKVSPAEVDFWLDSDKYVQYVAPTSGDIDDLGSFTIDMVR
                     LASIRSAVSNFVRILTRRAIPVYFCDAPNSFNWAGKQIYISAKITNKREFDVAVGLAL
                     HEAAHTVLTDFDIVRNAWANIPHHILTLADSKNIRRASLEKFIHGMWNVIEDRYIDTH
                     VFKTAPGYRGYYAAMYDEMWNSPEVDAYLASDDFRYPSLKSYDFRVTNFTNEGTDLLA
                     LPRLDEIAEAIDIGDILRLTTTKKRVETAFKVTEIVLDCIDKQEKMEAQGKGKGQSSK
                     RKKQGLADPRDYFDFGEEDSEAEPSEESKEDNDDPVDVGKKMIEEISDVMTGRDKTPE
                     KLKENDKAVSQVSDEPMEKEKEKEVSKMMEKQKRFLQGDVEKVPVTPYQKELLDLVEK
                     HGIILVRVDLPMVLAGNEKSLKVDCIVVHKMTKELILSGNEIFPMSGAMRMNEKDPPK
                     PPKEVADAVRKGILLGSKLGRKLQIRAELHPVKTVRKKVGKINRRQLHEASFDAEDLF
                     YKMHIEQHNDANLHITVDASSSMSGNKWYKTMTSVVAICKAASMIDNVHITVSFRTTQ
                     TSGHTQLPYIILAYDSKVDKFSKVRTLFPYLVPAGCTPEGLAFGAIMSLFEGITPDEE
                     DRYFLNLSDGEPYFAFTAPETGLGVSYSGEVGVSHTKTQVDKIRRLGVQILSYFIQDD
                     AWGLLRKKDADMTPDEKKQKEEQEKLLDQSPLRKDFRTMYGKDAKFINVESIVDLAKT
                     INGLFLTKGNENNA*"
                     /db_xref="A0A0F9PS24_9ZZZZ"
     gene            complement(57799..58731)
                     /locus_tag="S27_BME27_629333_prodigal-single_76"
     CDS             complement(57799..58731)
                     /product="ATPase associated with various cellular
                     activities, AAA_5 n=1 Tax=Planctomyces maris DSM 8797
                     RepID=A6C7X1_9PLAN"
                     /codon_start=1
                     /transl_table=11
                     /translation="MNEVEVDTVLRNCLSLKPKELIISDLKWKYLVRAIVRAKNIMMI
                     GPSGCAKTMAARCVSTALKRPFEKFNIGSTQDARATLIGNTTYKKETGTVFHKSAFVK
                     AITTPNTVVLLDELTRGTHDAWNILMPVIDPTQRCLRLDEDENSTLIDVAENVCFVAT
                     ANIGNEFTATKVLDKAIARRFPLKLEMPLLTGKELKHLFSILFPKRTDAQKELMETMT
                     DISDDLIAQAKMEDARISITIPPANMVEMCELVMDGFTLEEIAEAAIYPEYPDEGGAD
                     SERAFAKSILQKYFPADAANPIHDPLANRKRAKF*"
                     /db_xref="UniRef100_A6C7X1"
                     /db_xref="A0A0F9PWD1_9ZZZZ"
                     /db_xref="A6C7X1_9PLAN"
     gene            complement(58822..59577)
                     /locus_tag="S27_BME27_629333_prodigal-single_77"
     CDS             complement(58822..59577)
                     /product="hypothetical protein"
                     /codon_start=1
                     /transl_table=11
                     /translation="MKAAQFQQMIRRILLEEVEKRSATDKPINQRVPEVVTGKDLKDN
                     MQEIRDSGTKDEILQQITKAVHAIDSSATVVWDDHDDISINARDMFRVRVIPRWEAMY
                     NIEAFIRNEDRVYVTNQRLEQVIEFLKINLKNAATNTYKAYEKSKTNAMMKNDKTPSP
                     DKGLPQKDKPKTLPLTNEPDAIRTSKSKDKNYTEKQVKEEKDQPNQPMKEVGDTKKQI
                     DYKSRNPASIRKEKTKFPSKKPNTTLTVPVSKQ*"
     gene            complement(59613..60344)
                     /locus_tag="S27_BME27_629333_prodigal-single_78"
     CDS             complement(59613..60344)
                     /product="hypothetical protein"
                     /codon_start=1
                     /transl_table=11
                     /translation="MTQPKDYALEPRVAKLEVGLDRLTEDVRDLAGVVRTQGAQVEQE
                     IQKLVVAVTQAAGPKKTDWGVLIAAGGLVLAIGGAAFWPLNQQVQDNKAQIAAYHQSM
                     VEHQKMDNHPVGAALVQRLEEQIKTHIANNERELKAHIEMDKNEFDSLHKCFAEQMAA
                     HEKLALAQHQLIEAKSAGIQAKNDLYIDKLFGRVVELEKERIKIADNEHAELMLWRQK
                     AMGLTSPDAVVPLVKRETTILEPKK*"
     gene            complement(60454..63075)
                     /locus_tag="S27_BME27_629333_prodigal-single_79"
     CDS             complement(60454..63075)
                     /product="Ribonucleoside-diphosphate reductase n=2 Tax
                     =Prevotella bivia RepID=D1XW22_9BACT"
                     /codon_start=1
                     /transl_table=11
                     /translation="MESPTRFDDVKKLSTEEYFQGNQFAIDAFKKKYALTPDETYVHA
                     VKRVCDFVASVESTQELREYWSARWFDEIFNDWWHPAGSIMQGAGSNRKISLCNCTTI
                     SLGAKRDDEEWDSLEAIIKNAAYTIAKCAAYRQGLGIDFSRLRPNGCKVLNSANQSTG
                     AVHWMEFEDKIGYFVGQKGRIPAMLFSISCDHPDVEEFVQVKSDFTKIQNANISVQCT
                     EKFYKAVEADEDWELTFTVPALKKGDKIYVDVHSIDMSTTKEKETGRYYRLATHDRKK
                     EVFTKTVKARKLMELIAKNMHQNAEPGIQNIDIARKYSNSDAVYDEKDEYDSRILSTN
                     ACSEQYLSRESLCVLASINCGKFSAKREIFMGQLEKVSKSINRFLDNVNECELVYQTY
                     ATPHQALAIKKLRRTGAGVTNIAAWLFKKNLVYGSKEGNEAVEEFIKWYNYWLYISTE
                     ELGLEKGDFGLFNKEKWRSAPFVARMMKESEKLADEFKVPVLKGTHARNVTVSSIAPT
                     GTLSLMFRDFVLSYGIEPAFFMYFWKRTRMAGKYDYYFCVPRVIRDAFAEAGIPIPMK
                     SDTIADTWDGKHGKPIAAFIEEHRHKFKFKESIDVSPSDKLELMSKVMKWIDSSISVT
                     YMLPIGSSWKDVYNFILEAHKKEVKSIAAFPDKKMYGIVSSIAFKDLAFKLREENVVI
                     HHQNFSDEEIKALNISRESVKTITHVRPERPPVLDADIHVVTAKGDKFVMVIGILNDK
                     PYEMFGGHINGFGFKFTQKKGRMRKVKSDQYALEIDDIVIEDFSKQFTPTEQILFRFV
                     SLSLGSGLPIQEIVDQLQKGAMDITSLGAAAARVLKKYIKNGTVADGKKCPSCGTQIV
                     FIDGCCSCPNCNWSQCN*"
                     /db_xref="UniRef100_D1XW22"
                     /db_xref="A0A0D5YSH4_9FLAO"
                     /db_xref="paef:R50345_11155"
                     /db_xref="D1XW22_9BACT"
     gene            complement(63192..64607)
                     /locus_tag="S27_BME27_629333_prodigal-single_80"
     CDS             complement(63192..64607)
                     /product="DNA helicase n=1 Tax=Bacillus phage JL RepID
                     =S5MM81_9CAUD"
                     /codon_start=1
                     /transl_table=11
                     /translation="MSDQTNEANNLKKFGAIFQAKCIAVLISDRKFLEQILDIVSPDF
                     FETDAHKWVVKLVTNYFPTYRSVPTMEVFQVEISKVQDNVMKAALIEHVKSAYGHVNA
                     AKDLNYIKDQFLEFCKNQKLKNAIWASQALLKQGDYEGIRTIINEAARAGTERNLGHE
                     YLAEVDQRMSEMARETIKTNWSLVDTHLDGGLGKGELGFIVAPAGSGKSWFLAHIGAE
                     AMLQGKNVMHFTMELNEKYVGLRYDAIFTGIPFQEVRKKVPEVQKKLDEIKANKCGKL
                     FIKFYPTKTASAATLKMHIDRLELITGVKIDLVIVDYADLLRPFMQDRNSNTYTEAGN
                     VYEELRGMLGELQIPGWTASQANRGVHEEEIIEAMGVADSYRKIMIGDFIMSLSRKKE
                     DKMAGTGRIYIMKNRFGPDGVWYPCAFDTSIGKVDIYEKNSVEGMEIISKVKTAAEQL
                     KEIFGKRWRETHGDSEPDAGQ*"
                     /db_xref="UniRef100_S5MM81"
                     /db_xref="A0A0F9CI94_9ZZZZ"
                     /db_xref="pth:PTH_2165"
                     /db_xref="S5MM81_9CAUD"
     gene            64800..65780
                     /locus_tag="S27_BME27_629333_prodigal-single_81"
     CDS             64800..65780
                     /product="hypothetical protein n=1 Tax=Gallionella sp.
                     SCGC AAA018-N21 RepID=UPI0003695637"
                     /codon_start=1
                     /transl_table=11
                     /translation="MSYEVNILVNGSRCKQYHHDGKIFIEAKKGSEYAIEIKNNEWQR
                     ILAVCSVDGLDILNGKPATENGNGYVINGLSSVKLDGFRVSNEQVARFIFDYKGGSYA
                     ASKEDGSERNVGVIGVRIFQEKVKPLPPPPTVIREEHHHHHHHDHYKYPPYRPWWGDT
                     TIWCSDLGGPTYGSSVGSTLSNAGTDSLGSESTLDFCEMERSAAPSAPKGRSSSEYMS
                     KGIKRSFAGNMKSSAGGQSANVLRAMNCCAQPDPKGFDMGTKFGEAKESRVVEVEFEK
                     GVLALTTNIYYASRQSLIEMGVPLGNEKQVSFPEPFKDSKYAEPPKGWRS*"
                     /db_xref="UniRef100_UPI0003695637"
                     /db_xref="A0A0F9IGN2_9ZZZZ"
                     /db_xref="hoh:Hoch_6816"
                     /db_xref="UPI0003695637"
     gene            complement(65777..66070)
                     /locus_tag="S27_BME27_629333_prodigal-single_82"
     CDS             complement(65777..66070)
                     /product="hypothetical protein"
                     /codon_start=1
                     /transl_table=11
                     /translation="MKKFKLLRFGHCYINQEGDFVIGLLRGDKKHGYTFAASHAHPNV
                     MLGRIQIQSRVVPNDGNWTEITPEMFNVASTCHASGYKVKPATLGGLPVITKY*"
     gene            complement(66067..66369)
                     /locus_tag="S27_BME27_629333_prodigal-single_83"
     CDS             complement(66067..66369)
                     /product="hypothetical protein"
                     /codon_start=1
                     /transl_table=11
                     /translation="MSIGVITTWKTTLKTTPRIGDKLSLPTLTGMAPFTVTKLEGDNG
                     EVECGNLLGRIKKEDGQWVFNHCLIDKNMTCNVRVVDEEPRSFSITSNIGFHKEYK*"
     gene            complement(66371..67438)
                     /locus_tag="S27_BME27_629333_prodigal-single_84"
     CDS             complement(66371..67438)
                     /product="DNA polymerase I (EC:2.7.7.7)"
                     /codon_start=1
                     /transl_table=11
                     /translation="MELSPQEKSRLYSIFHGMKDKKDWKRATNSSILIVDGTNTFMRC
                     WSANPAMDENGNHTGGIVGFLKSVGYAIKLLAPTRCVIVFDGFGGSFKRRQIFPDYKA
                     HRKGRIRLNRTYEELSDAPAEEEQCKRQYLRLVNYLQVMPVNLISIDHVEADDVLAYL
                     ATDYFKASEKVYIMSSDKDFLQLCDGRVSVYSPTKKRIYGPAEVLAEYNIHPNNFVLY
                     RALDGDDSDNVPGIELAGPKTIVKHFPWLNEAVVHTVDEVVKHADGFKNKYKVCENVS
                     QGKSVLDRNVALMQLKDTALTTTAQLHCNECLAPEKIPMLDRNAFFKMVREDMMDGNL
                     PNHTSWISDVFGPLDSVTRKE*"
                     /db_xref="tcx:Tcr_0044"
                     /db_xref="UniRef100_Q31JN2"
                     /db_xref="A0A0F9ILE6_9ZZZZ"
                     /db_xref="Q31JN2_THICR"
                     /db_xref="2.7.7.7"
     gene            complement(67438..67581)
                     /locus_tag="S27_BME27_629333_prodigal-single_85"
     CDS             complement(67438..67581)
                     /product="hypothetical protein"
                     /codon_start=1
                     /transl_table=11
                     /translation="MMTSAKTPSETKSNTEVAEDFELIQWWFVYDPIDPLCRIDWSRV
                     EET*"
     gene            complement(67541..68731)
                     /locus_tag="S27_BME27_629333_prodigal-single_86"
     CDS             complement(67541..68731)
                     /product="recombinase RecA n=1 Tax=Nevskia ramosa RepID
                     =UPI0003B3782C"
                     /codon_start=1
                     /transl_table=11
                     /translation="MAQAKKSPSKHVEVEGEINRDEMAVALQEALNKSRKDGSKVSYF
                     LDEEDDPSKVTDWLSTGSTILDLAISNRKGGGMPAGKFIELSGLEGTGKSLLCAQMIA
                     ETQKRGGLAVFFDSEFAVDKTFWTALGINVKDVQYCPFVTLEELFQNMELCIGAFRKL
                     SKDRLLTIFIDSLTQASVESEMEGEHGVSGYNTGKAIVIAKAMRKITGLIARQRILTV
                     FTNQLRYNMQTGGNPNAEKWITPGGKAFPYACSVRVRFVSLGKLKKGDQVIGMKCQAQ
                     VIKNRLGPNWRTAQFEIHYDSGIQNYKSWIDYMKLHGLITGDWRGWKFTKKDGTKVEF
                     STAEFVDLMGKDAELKSEVYDAICDTYIMQYRNPDTKPIVEDVEETGDENDDISKNAV
                     RDEE*"
                     /db_xref="UniRef100_UPI0003B3782C"
                     /db_xref="A0A0F9ILE9_9ZZZZ"
                     /db_xref="cvi:CV_1607"
                     /db_xref="UPI0003B3782C"
     gene            complement(68809..69672)
                     /locus_tag="S27_BME27_629333_prodigal-single_87"
     CDS             complement(68809..69672)
                     /product="Uncharacterized protein n=1 Tax=Mycobacterium
                     avium (strain 104) RepID=A0QKS9_MYCA1"
                     /codon_start=1
                     /transl_table=11
                     /translation="MPVNVAKLAERLRQFEEGAKASEFAKLLWKPKEGKQMVRLVPYK
                     FNPEVPFIELKFYYKLGGNNYLAPCTFGKPDPILETIEALRSSGSNEEKEIAAKLAPV
                     TRTYAPVIIRGEEDQGVKFWGFGALVYKQLLKIMTNAKYGDITSWTDGRDIEVEYHKE
                     SKKKGKDGKSFPEITILADPSTCPVVDPTRKDLLEKLKDQTDILTIFPLKSYDELKAA
                     VEKWLNPEDAEPAPEDTPASAPPPLSAPPTAPTAAPTPAPAAATPTPTPAATGANADL
                     ANEFEKFFQTK*"
                     /db_xref="UniRef100_A0QKS9"
                     /db_xref="A0A0F9GXH2_9ZZZZ"
                     /db_xref="mavd:NF84_20125"
                     /db_xref="A0QKS9_MYCA1"
     gene            complement(69821..70225)
                     /locus_tag="S27_BME27_629333_prodigal-single_88"
     CDS             complement(69821..70225)
                     /product="Uncharacterized protein {ECO:0000313|EMBL
                     :KKM03465.1};  TaxID=412755 species="unclassified
                     sequences; metagenomes; ecological metagenomes.;"
                     source="marine sediment metagenome.;""
                     /codon_start=1
                     /transl_table=11
                     /translation="MTDQDNRQLLCTFSNAEDFRKIAEEIRKFYEVYSGRIFAFANAK
                     TPKEVYLTYNVLNMRKDSPKFPNTILIHRKKQTNTLYTLNAMNRLIEEENGHADKTYV
                     VNWKLYENSLIITGDVSVRIIPLKITAILELT*"
                     /db_xref="A0A0F9GXA8_9ZZZZ"
     gene            complement(70244..70999)
                     /locus_tag="S27_BME27_629333_prodigal-single_89"
     CDS             complement(70244..70999)
                     /product="hypothetical protein"
                     /codon_start=1
                     /transl_table=11
                     /translation="MSNILDRVFNEVCLDERITDGIFQMENATHMDALRDYFVKKGVT
                     KEAAIHVTNRMLEGKYPERQAYNKDGILVTFPTPQHKARAIARGTHFEKNPVPQVQQA
                     KAEEPEPKKAPPGSKPEPGELPPDEEPEKKDKDDDDDEGPKGGGGGGKEPTIFQGGKE
                     LEVEPPRGEEPLQKPPQAPAPTVPPAPRTPERIAAEKEVVKQIMATDDTALSNVANPV
                     SEEQRRQLRELYKKADEMGLREAVKFLTPIVKP*"
     gene            complement(71045..72400)
                     /locus_tag="S27_BME27_629333_prodigal-single_90"
     CDS             complement(71045..72400)
                     /product="Uncharacterized protein {ECO:0000313|EMBL
                     :KKM03467.1}; Flags: Fragment;;  TaxID=412755
                     species="unclassified sequences; metagenomes; ecological
                     metagenomes.;" source="marine sediment metagenome.;""
                     /codon_start=1
                     /transl_table=11
                     /translation="MIETKTDCTHFQLENMEGDWIMHIVPMDDSVHPVFSKPSILFIR
                     NIKTGKTYYFAWDHPDSIHHIPVLRFVEEYLKPHTGRKWVLDKKAFEQMVGGLGVYDA
                     NLVCHFLRNETFAIQEYETPTHFLIRKNAVGHPRLNMVIPLMKHLETFDELADDLTAL
                     LEGYEPDDGFIRFNELIIDPLRRLEQGGIFVDRERFKARYNIDPGLAGIVHSQYNVYT
                     STGRPSNRFGGVNYAALNATDGTRKCFRSRWGKDGCMVVLDYTAFHPRIIAHLTKYSL
                     STDTDIYEYLAKLYFHKKTVDETDIKEAKVLTFRQVYGGVEDKYAHIKYLGNLKAYID
                     SLWEQFTTTGHVTTPFFKRQITSRHVSEPNPPKVFNYILQATEGELSIPKVKTVLEYL
                     RGFKTAAVLYTYDSVMYDFFKPDGLEVLRQVRDIMSFDGKFPMKAYMGETYDDVKLFA
                     L*"
                     /db_xref="A0A0F9HJV8_9ZZZZ"
     gene            complement(72440..74845)
                     /locus_tag="S27_BME27_629333_prodigal-single_91"
     CDS             complement(72440..74845)
                     /product="hypothetical protein"
                     /codon_start=1
                     /transl_table=11
                     /translation="MPGPVIPWEPCNIPEELQAEFNRRKQNRSFKYVEINKGGWDSNT
                     GDWTKYRGPMSPWVRLCSNGKGRESGPGAGKEGFVFFGGKGFYDDYGFNKKGGDPSII
                     GYVPNKAHDIHTISNDKSADYPIHVPAPEIERISVSIQKELYRRAKVEWICFSKAQLE
                     YMTPYFLVPGITCIMEWGWNHYNPKSLVDITDTQLLENLWNNPYPLYTENILWSKGNY
                     DVIFGFVTNFEWEVDGNKFRCRTEITSKDRIYAGLIVDSNAVDSTNKDDEKETKEKPL
                     NSLVQFIDKSLDKFRNIESTPPDQVEELKKFCQYIRQAHPNNADEYINGVFLGRDPKD
                     KTNTFNNKPNTKDDFDYQQPNANLWLNLGLVIEAINFHTAPADGVKGKEMFRIDIDDV
                     VVSAHPNMISYEGGICLVPNAESPHYHYGKFGKDDRLKECDSTVSVPPQKGAAKDAQK
                     LADWKLQDVTDPGSGVARRDDIDKIINYIRYKKGTAAGSCCFPFQKPVKTLENKDYPP
                     RYSGYLRHIYINVNQLKNLLDNSSDIDTYFKLAEKLLESVNAACGNFWDLRIVNGWGD
                     KKLKKDDLAPMKVIDYKFMYFSNRGKVWTFDYFDADSLLLGIGFKPTMSNAQAIRTIY
                     APTNNPNNTTTITNGPNELLDYHFKDRLKIGQGQGILPTPNADTSGFDDTMRILQSLN
                     PSFEQFQMTTDTKVRRLGLPAKDVQYMLLDDGDEDNNPKYTGVMPNIQATFTIQGIGG
                     LRTFMMFLVRNLPEPYSHKNIVFRIIDVQETIEAGKWTTTITAGVIPLREHIKARLGI
                     TFN*"
     gene            complement(74847..75431)
                     /locus_tag="S27_BME27_629333_prodigal-single_92"
     CDS             complement(74847..75431)
                     /product="Uncharacterized protein {ECO:0000313|EMBL
                     :KKM61071.1};  TaxID=412755 species="unclassified
                     sequences; metagenomes; ecological metagenomes.;"
                     source="marine sediment metagenome.;""
                     /codon_start=1
                     /transl_table=11
                     /translation="MWLKICPSCGNPQHYRLKKNYNKAVRLNRMCRRCMYKSKTYRSK
                     HSANATEMWQRSEHVQKLGSIRSSSDYREKRRKIAISIAKQRSKDGTLSCFNVEACKF
                     IDALNFRMGWNLRHALNGGEFEVGGFMVDGYDKTKGIVFEYDEPHHFRNGNLRKEDQH
                     RQDFLIQRLHPSMFVRYNEIEGRLVDVISGREMV*"
                     /db_xref="A0A0F9JFI6_9ZZZZ"
     gene            complement(75443..75739)
                     /locus_tag="S27_BME27_629333_prodigal-single_93"
     CDS             complement(75443..75739)
                     /product="hypothetical protein"
                     /codon_start=1
                     /transl_table=11
                     /translation="MIRYSDIPVQTRWDGKRVYVTANYPIIPVQDTDVQVVSNTEDTL
                     DSLAYKYYGDPTLYWIIARANNLGKGRMSVPGGLTLRIPVNINEIIHEFNRLNS*"
     gene            complement(75739..78012)
                     /locus_tag="S27_BME27_629333_prodigal-single_94"
     CDS             complement(75739..78012)
                     /product="hypothetical protein"
                     /codon_start=1
                     /transl_table=11
                     /translation="MGQANFQPTWAFIKKPPGYPSWPAVGKQEMIWNTNHKYLHTRLS
                     PYADYDSTLFGGFTKEPFYWIGIEDAGKGLSGLKMTEAKFDGRLFPLGSAPIDVIRVA
                     KFLGSGRGIPWLAKQFLLQTASPYNERRIYNPTSPLIAAGMGLALGSVRPERSFDTSG
                     GLVGMATTLLGSAGSTIFGPPKTNPVSGTTLANNPDALPSANKTTATKALLRAGDALR
                     AKTHLTQAWQGKGSKRPSLLGVLTSMFQNFIPQKQDAKYRSDEATYGLMIGAGQAYFT
                     YKTRRGGTLDFHQLFIGGGSISRPEGDYPPEAARLFINPDGTPKVIKVLRLPSVGSVD
                     GKVVGYSVDESTDKNSPGYRYGDAMGVQKSKDYEASDVMIQYKYYTDDSYPTKDPDKD
                     KADTQKINETLKNTVKAIREASEGTYKFDDAEPGLVRVGTFTYDYNRLIGSKKQTTGK
                     PSAKNQPLSTISIYRNSGVRVVTSDMVDSPDKSLKLPTNGKFDAINTLKVLDKNHKKY
                     ELVKGQPEWKPYNDDQIALYFYDVVNEKYIPFRASIKGLSEIGNATWEELPFIGRADR
                     VYSYGGFNRNANFTIQIVISSIAELVPTWQRINYMHTAIKPSNYTSAELVLSGNKVTD
                     RFMIPPMFMLTLGDFYREQPILIQSVTVTVPDDASWETLNEDNSPQGWNYLANMMHLS
                     GDLRFGQFPREVDLAFSIVLLEKERAVVGGVNFGHAPRNEDFNGWNTNAVPTGGEPNK
                     LNKALLVDVVNPGFEYQ*"
     gene            complement(78028..80829)
                     /locus_tag="S27_BME27_629333_prodigal-single_95"
     CDS             complement(78028..80829)
                     /product="hypothetical protein"
                     /codon_start=1
                     /transl_table=11
                     /translation="MANIPVFPTHDDLTVFKDFVNVQQQMADLALRQKNTYYEIGRIS
                     KSVQIRVEQRMAEEKRLLDAQVHAMQDIAKLEKTRFTARQQGLEAQLNQDIASRQAAI
                     KEAQDRIQWMRTASTLERTLAKRQHEEDMKFFNFAKDFSTEHLGMKNEELSLTYKLRE
                     QMMKMGIESELIASAIGATLMMLTGAYKTFLKFDTAAWHFRKAMGMTRADSGVLRKNA
                     ERLAIEYAHIGVSAEMAYDATMALGEAMGGAQLVSFQMARNVAVMRSQFGIAEKDSVG
                     FMQNLAAVSKSTMQAQEDSMYIAQNIASAAGVGLNTVMQDVAKATGPAVMMLSRVPSI
                     AIKSAIELRRMGTSLKDAAGSSRHILDFTESINEEMEASVLLGQNLNLQRARELAYAG
                     DIVGSQQEMVKRARQIGFESKDIFQKEAVAKAMGMSVEQLLKMLQTERQIEQVRLRGS
                     AEERAALKNYEDMRKANEATLRAKAKDKMATVMQMANQERLVAIQQKWNQLLMKAQAF
                     LFPVIDKLLEGALALVDWAPLIMAFVMPLGSAVKFMAELLKGGTLLDGVFLRIAAWVG
                     KFGPRFAFIEKIVLAIGTKMGFVVSWGGKLLGPLSKVLGILGKFLGPIGWVIMAFQGI
                     AGFISGWRKAEGGFFSKLFGGIMGALRGIIPGFDYIVKALKWFWGWAGKIYVFMFKWF
                     TPIGLLIQGFKLIKRLFPETFAALGDMFKKIWEFQKKILDGIWQGIQFWFKWLTPIGL
                     VIQGVKKLGGSIGAVWKYASDKVKTFYNAYNTFMEGIRTKFINFIVGGIKKIDHFVAG
                     VIRGISNMATKVFGWIKKGWDSLPWVIRKVLGFMFGGGGDKTASVEKKVAATYHPAVQ
                     VTPKATTLATLPAKATAIGAKEDKSNVMSDETGKRMVAILEKILAKEGHVKMDGQILS
                     THLARNTEFQGGFGTNKVA*"
     gene            80918..81157
                     /locus_tag="S27_BME27_629333_prodigal-single_96"
     CDS             80918..81157
                     /product="hypothetical protein"
                     /codon_start=1
                     /transl_table=11
                     /translation="MNENRISGFVIGSGVVLVLFILLLGIVAPIFGFPIRNWLYHKYA
                     VHSDYERRAKADMVPVWIALWIWAVICWAILLMLA*"
     gene            81097..81354
                     /locus_tag="S27_BME27_629333_prodigal-single_97"
     CDS             81097..81354
                     /product="hypothetical protein"
                     /codon_start=1
                     /transl_table=11
                     /translation="MDCPVDLGRYLLGNSTDARLTAVDLWAFDNLLLGRSFDSPHCLV
                     VCSLFLLLRIAEFTNVEVTVVYRHLVHGKILHLAVVNEVED*"
     gene            complement(81377..82237)
                     /locus_tag="S27_BME27_629333_prodigal-single_98"
     CDS             complement(81377..82237)
                     /product="Uncharacterized protein {ECO:0000313|EMBL
                     :KKL56696.1};  TaxID=412755 species="unclassified
                     sequences; metagenomes; ecological metagenomes.;"
                     source="marine sediment metagenome.;""
                     /codon_start=1
                     /transl_table=11
                     /translation="MYVQEGNNSTQFMADQIIPITRPSVTQPVPTPQKAETKFPTEVI
                     SLPSKGWFYPPESPLASGQLELKMMTAKEEDILTSRNLIQKNLVLDKLLESIVVDKSI
                     VLDDMLVCDRNAAFFAIRRLAYGDQYEASLTCRRCGKENAVTIDLSKMDNRPFDFDKY
                     PKGINNFEFTLPFSKATITFKLLTKKDENAIEVELQGLTKVSKEITREITTRLVHIIT
                     SVNGATDRPAIRRFVNDELLSRDSLALRTFMREGTPDIDTTFDFTCSGCGLERKEETP
                     LGVNFFWPNG*"
                     /db_xref="A0A0F9DSI0_9ZZZZ"
     gene            complement(82265..82603)
                     /locus_tag="S27_BME27_629333_prodigal-single_99"
     CDS             complement(82265..82603)
                     /product="hypothetical protein"
                     /codon_start=1
                     /transl_table=11
                     /translation="MKISKSQLNELLRLITRQVLKEMATTPPPSEMDTSDADIETSDA
                     KSEAEQNREKRQKQIQAKREADAAKQKKVTDAEKAQSGKSVYDNWRKFEKSSNEKAVK
                     DAQLKVAGRI*"
     gene            complement(82606..83343)
                     /locus_tag="S27_BME27_629333_prodigal-single_100"
     CDS             complement(82606..83343)
                     /product="hypothetical protein n=1 Tax=Rhizobium sp. JGI
                     0001005-H05 RepID=UPI0003702530"
                     /codon_start=1
                     /transl_table=11
                     /translation="MKTEILEHLIRSCVNEVLDQMAEAERPTRSEDEAEDPSANPQEP
                     QPAQPQAAEPAPTEKPAEKPAEPSVEKPAEKPEPSTPPAQKALRGAVFINPRDKSKQV
                     PLKFQARDDASLERFLHRTAAGVAGSGTKVSLSAMRMAKEAVKNPNTTIYFYLGKYDP
                     ESEEIFLMADKSLQVAKDASVQPAELTGTPVHAIAPSDYNPMTASPTDIMTRMDQRGH
                     TPVRGSGIDEQTRSLIKKMVNEILDRR*"
                     /db_xref="UniRef100_UPI0003702530"
                     /db_xref="A0A086XRY1_9RHOB"
                     /db_xref="aco:Amico_0357"
                     /db_xref="UPI0003702530"
     gene            complement(83439..83930)
                     /locus_tag="S27_BME27_629333_prodigal-single_101"
     CDS             complement(83439..83930)
                     /product="hypothetical protein Rm378p031 n=1 Tax
                     =Rhodothermus phage RM378 RepID=UPI000018F629"
                     /codon_start=1
                     /transl_table=11
                     /translation="MADLLTNNEMFYTIWEPKTKNRFLMYVDGIPTYLIRKTDRPKWT
                     QERKTIDYINLQWFYKGKTVWNEISLELYDPVVPSAAQTVFEWFRLSHESVTGRDGYQ
                     DFYKKEITIDVLGPVGDKVEEWTLKGAFPTDFDGGELNWTDMGDPVLVTLKLSYDYAI
                     LQY*"
                     /db_xref="UniRef100_UPI000018F629"
                     /db_xref="A0A0F9MGU0_9ZZZZ"
                     /db_xref="UPI000018F629"
     gene            complement(84004..84870)
                     /locus_tag="S27_BME27_629333_prodigal-single_102"
     CDS             complement(84004..84870)
                     /product="hypothetical protein"
                     /codon_start=1
                     /transl_table=11
                     /translation="MSIKLQSLICEAKVPKISLQQAVDMGLFGPVWHGTKQENLSKID
                     AEGFKVVVGLYGTSGMSQGYEGGQNYGSTGVPPPIHHLGFGVYFTTKMSIAKRFAGGT
                     ARGMKTYYLNIPNREEINWGSVRTMMKWWIENGFEPELARRGEGGRYMATAKMTEQLK
                     SKWDAVWYKGQGMYRLLDGDQVCVYEPEGKIFEIDLSLSKGFDIGAKVRAKKEIFWSD
                     IHGNRFGSVIPAGTIGIIKSKREVDPEMKEKWKEHPTYWAHSVDKYILMVKWKKGGEK
                     QVADTDIEPLSK*"
     gene            complement(84872..87793)
                     /locus_tag="S27_BME27_629333_prodigal-single_103"
     CDS             complement(84872..87793)
                     /product="Uncharacterized protein n=1 Tax=Prevotella sp.
                     CAG:1092 RepID=R5PA49_9BACT"
                     /codon_start=1
                     /transl_table=11
                     /translation="MANFRIYNETLCPDLWDTAQHLNPEVRVNLLRMAYDFYEKTKLP
                     APIIDVYLMGSIANYNWTKDSDVDVHVIIDYNKLQMPKETAAKTVKTAGAQWNLEHNI
                     LVKGHKVEMNFQDASEPKPYVMGIYSLVKDQWIRKPSKLPLVIDKKILRFQYDAMKNY
                     LVNALNSKDREQMKAAKKYLDAYRQYGLDTSGELSYENIIFKMLRARGIIKQLKDTIT
                     ATYDQEMSVDEVDMIGTSHMGVVKGEPVSGDSRKKIHKDVGMISGINSENWRYFEDKN
                     VVMWNTEPTEEHKALVTQWLAAKGIQNPRHKVMYSYKEVRDRDIKQTLPTLTPKDDPN
                     LGDPRFDRSYWTKFDRETQDFRLDRLTMDELKALREKAMRMWVAYDEKGKPQWAALAE
                     KDYRKYDAELERRMAAINKPISESPLMTKKGKTALAGGKPMRDLDVEAVKDNVVVFRE
                     SRPNQLVREGFTLVYFMDSDESAEGIKHGKIPYLMVPRGTFFSGGSPITDIWAKRFQR
                     PGTEHILGVLEGATNEEIIYIEMITVRPGWKRNHIAKTMIETLKKQFPKAKVVTSSRT
                     DSGEKLAKGMGIKDEPVTEGYGAGIPETDRLKIKNTDGSTRRWQIRSKDAPKTPKMDK
                     EQVIAIEKFDAPEEDWMKASMVNEIAFAPGHEPGSGQHPLVKLMQKAAGEVEKMPIFN
                     DPIETKRFFHTHLLELSKAIKGMALGIIKKNPKYVTEAMAFITAASARMYPVLEYLVA
                     KKARDFPNSRGDLERLADEIQDHVMQIRGHSAQIYDNLKHVGDVNYSTRQLEHMAFIL
                     RNARTSIDALIDFDGKPLSEYKTTTIKPDAASKKKLEKALKKMTPDQVADVLATLKPD
                     EEIDGAELLRRGILVPKPEEEPEKSFFETPQVYEIPKLWQGNEIWKVELMPSEFLECL
                     RRAYPSYAPWDEKIALEYYVTMLKRWKSGWKDGEPTFFFKNLENHVKMHLEKEAEKAA
                     E*"
                     /db_xref="UniRef100_R5PA49"
                     /db_xref="R5PA49_9BACT"
     gene            complement(87795..88352)
                     /locus_tag="S27_BME27_629333_prodigal-single_104"
     CDS             complement(87795..88352)
                     /product="hypothetical protein"
                     /codon_start=1
                     /transl_table=11
                     /translation="MDKDLKKLILETVEETFANAPEKLVERGIREIQYDICPHCKKEI
                     YERHEYTEDGGVTWRHSDCKGLIARPQTPLERVDDWLKPFVKEAQEERQAARQELGLA
                     PLPTEEPGGTMSAVNTSGLAKEASSTSEEATESKPIEGRGYERFFNGECLVANNRQEP
                     VKVTVSKFTSRVGEIHQSAYLINIG*"
     gene            complement(88366..88968)
                     /locus_tag="S27_BME27_629333_prodigal-single_105"
     CDS             complement(88366..88968)
                     /product="hypothetical protein"
                     /codon_start=1
                     /transl_table=11
                     /translation="MKNSDYILFLDMDGVLVDYSSGWWAIAKQIGLRPLKDKTDEYTK
                     EDLAPVYKQTRSPEFWESLGWEHGGRELWRKANDLFEHVHILTSTAAKEDEKLHKIIK
                     MGKLTWCEAWLAGVNLGNVHVVNSGDAKADFASQTTILVDDRKSTIDAFNKAGGYGIL
                     HDARKYHRTLDELEDIARPLNLGEIAKRLPIVTRKFWTWK*"
     gene            complement(89079..91991)
                     /locus_tag="S27_BME27_629333_prodigal-single_106"
     CDS             complement(89079..91991)
                     /product="Uncharacterized protein n=1 Tax=Lautropia
                     mirabilis ATCC 51599 RepID=E7S0D5_9BURK"
                     /codon_start=1
                     /transl_table=11
                     /translation="MDHEYLQNVMGSPYVSEGAFSRLKARGAQAQQAGSAMLGRGIQD
                     PTVTKVKSLWDGMMKSFRPIINDWRTQVSPMLQNQKLSGQADRIKRLLDDLAITLGPI
                     LGQLIQPPRRYDDPTNIGGSPSFPQRTTGKLTEMVEEGWWDAAKRDIGLNKKLGSNDP
                     GQILDGYKNKLLSIYQAFLKDVKKMTGLSKDQIYPTLAKVVPQVKKVAGTMAELQTAP
                     DSSAKPPVQKPQAEPPPIPQQQPYSGPQPPVIPQQQPPPIPQQKPAEQPPKQQTTPSA
                     PADKGAASIPSGGGQEEQFGKADLLRITKRVCEIVINAVKEDASHIGRFFAGRDEDAE
                     GDGKYSQPLPTSYGEPSLVSEADNVPNPDPSEKEGEDVPERPGEFVYNFHSKKRKYPS
                     GKFVMPIVPVDKKLSEPIQLDVGPRVVTAWWVNQGPSNKIGYLVQGQGKSTEGILMEF
                     FDHEVSSRSGATTPGHQNQFSISKVLQKANPYGENPMTPDKTPNSDINKLIAQVNKKQ
                     EDLIRALGAVTIRKSMEFKPKPKDAESYLVNTKDGSLIPLKRDANGKTYQDTANAKSQ
                     KELSALLASGNDAEREKWRAILDHYDYFKLYPEMLEAAKRPEEREEFQKAVFQLEASG
                     TAKDIAIDLVRNAWDTIRKATKLSTTDIKAEQLGAVAKPDQFSAFNDGVQALTSMGWK
                     PKDNPAEHAKKIWAQMVMQKNPSDISTEEFVAAVTKGKAPSASAAPPTAPPAPTTPAP
                     AAPSTPSEPPKEPKKGEETEYKPKPEDIEGWDSNGTVSINTNGKQMLIAKFNVPNLPE
                     NWRQVLAQKGYFDQFQDVVGKPASAPAAQPKVSGPASAPAPQAKVTTTPSQTTPKPVE
                     PKPTDQPQQPEQPKAPAAVGGQQFGSLKIKGNNIEWISPKTGEIHLVGGDELEKFAKK
                     QPKFVQALKAQPDLYAKFKEKYEKAAAAQAAKPKKKNLDELNEEMVNPFQSENMLL*"
                     /db_xref="UniRef100_E7S0D5"
                     /db_xref="E7S0D5_9BURK"
                     /db_xref="ebf:D782_1239"
     gene            complement(92094..95471)
                     /locus_tag="S27_BME27_629333_prodigal-single_107"
     CDS             complement(92094..95471)
                     /product="Tail sheath protein n=1 Tax=Desulfarculus
                     baarsii (strain ATCC 33931 / DSM 2075 / VKM B-1802 /
                     2st14) RepID=E1QHX3_DESB2"
                     /codon_start=1
                     /transl_table=11
                     /translation="MPIQEGGRFSPEDRIVSPGVFTREIDQSGVAQGVAEIGGVVVAP
                     FPKGPGFSPTLCSTVSELQDKFGVPDGTLYGPYTATQYLQEKGFVTVCRVGALTGYHQ
                     KYPWFIWAEEGEWTRAIDRGWTDPTASYISTVGLYFSGSNNVATSETTDIYNVSPTLT
                     QSFYTASSGNPLGTLLSSSIWYGAVSASQQVVSASLWYATDFIGYVVFPFVPISVTLM
                     PGAVGAVESFAPNISASTSIPRSGSILYSTQTITGTVSASFYFSGTLDLNSAINTVDS
                     ASIVTALLNEKQVVGDLNVMSPGGFVTATAPFDQAYFSELATTQVSQSVDFCDRLTLN
                     FLGLLEGPIGHYNGEFVAGSNVTYDQCTRQWVGSGSAYKVLGVLADTEWAEINSQLEA
                     PGFYGSTQSYSPSISGSDYVQHEFDLYLSQSADGGYGTYHFSLDANDPQYITNVFGKD
                     AQVGNQENYAQGTKIEASYLYKLFEDDIASIIADPTHWKVNGTVMPSGSWIDEPLQFT
                     DQWSLDLLNGDSQFGLTNAFTPWVVSQKISPWNGGTPHRFPLFRFATLSDGTDTNTTF
                     KVEINTIKLAGTVAGSDWGTFTVVVRKYSDTDKKPVVLEQFPNCNLDPTSPDFVARRI
                     GDRYNYIRYDGKIIEFGTYTNNSRNIRVEVATNPWPVTAVPYGFQAYAVPVNGQMGNW
                     CNPMAYTKASLYGLYPGKYPSGVDFQGPPIGADAELTSLYPTASAGVEHWRDNLQYFA
                     PTPAQATVGQNTIFALDEAITVNGVGTGSLIDPSLDGEIPSIYDAANETTYVKMRKFV
                     FGFQGGFDGQSPAIHLNVGADITAGNTQGLNCANSTTAGSIAYKQCIGALGNSDEWDI
                     NLIVTPGIIYSLHSYVTNLVVEMCEARGDCFYILDLYQDDGNPTSGQIDEVVSLASEF
                     DTSYAATYYPWIKIKDTNINQIVTVPPSVVMPAVFAANDRVAAEWWAAAGLNRGGIPQ
                     AVQVTDRTTHIERDSLYEGRVNPIAAFPGQGIVAWGQKTLQVKSSALDRINVRRLLIE
                     IKKFFASTARFLVFEQNTAQTRNKFLAIVNPYLESVQQRSGLYAFQVVMDESNNTPDL
                     IDRNILYGQIYLKPTKAAEFIILDFNILPTGASFPTA*"
                     /db_xref="UniRef100_E1QHX3"
                     /db_xref="A0A0F9MLP2_9ZZZZ"
                     /db_xref="dbr:Deba_1801"
                     /db_xref="E1QHX3_DESB2"
     gene            complement(95547..95930)
                     /locus_tag="S27_BME27_629333_prodigal-single_108"
     CDS             complement(95547..95930)
                     /product="PfWMP3_35 n=1 Tax=Phormidium phage Pf-WMP3 RepID
                     =A5HL29_9CAUD"
                     /codon_start=1
                     /transl_table=11
                     /translation="MDMIKRAKHRNEFYQKNRKRLLATQKEYARSHRKEIRQYQRKYY
                     RLRCYGIDQSTFDQMMQSQNNKCGICNVTFDFGVKWLSPHVDHNHSTGKVRSLLCQKC
                     NLGLGNFRETPELLIKAANYLKYQA*"
                     /db_xref="UniRef100_A5HL29"
                     /db_xref="A0A0F9J1D7_9ZZZZ"
                     /db_xref="bsd:BLASA_2675"
                     /db_xref="A5HL29_9CAUD"
     gene            complement(96135..96689)
                     /locus_tag="S27_BME27_629333_prodigal-single_109"
     CDS             complement(96135..96689)
                     /product="hypothetical protein"
                     /codon_start=1
                     /transl_table=11
                     /translation="MSPDDFIFEYLKADQDTGAGSYEKMMLAIKDLDWSLVKPHILKL
                     RYFYFLRTSYWQIISTEVKRRANWRCSCGGRESLQVHHGDEGNKNHGEEHLILDKLQC
                     LCGKCHDALHGNSVKDAEKKRQRDDRKERILTQLPFYPGRMTEGEISGSSFTLTRKLL
                     EELEHERKVIIERDVYEGWKAHRL*"
     gene            complement(96702..96989)
                     /locus_tag="S27_BME27_629333_prodigal-single_110"
     CDS             complement(96702..96989)
                     /product="hypothetical protein"
                     /codon_start=1
                     /transl_table=11
                     /translation="MSQPIKITEAEFSEIRTLQSKFQDIVLKMGYLGLEKLDLDRLVN
                     EFVEKEKRIKDELTAFQKAENDLLEKLIKTYGEGNLNMADGTFTPTSPPKQ*"
     gene            complement(97007..97735)
                     /locus_tag="S27_BME27_629333_prodigal-single_111"
     CDS             complement(97007..97735)
                     /product="hypothetical protein"
                     /codon_start=1
                     /transl_table=11
                     /translation="MSTIHTLSRPYRRYRLGEVTSTSATANPAWYSLLAWWRASDLAL
                     ADGASVSTWNSIVGSSVASAGSAPTYKTTAGPGGVPSVLWSGGSTYLNITPSLSLNLS
                     TWTVGAVVISNGDGQLLGSSGVNYQMRKFRSGANNISVYNNSVDVQSNTFTTVYNNAV
                     VCWWVYSGAGISFYENQTARGGPTGWSTYSSPIDQMGRTSYGGNWSGYTSEICVWDVT
                     LPPAAISTLYLNYFVPRYNNVFVE*"
     gene            complement(97756..98319)
                     /locus_tag="S27_BME27_629333_prodigal-single_112"
     CDS             complement(97756..98319)
                     /product="hypothetical protein"
                     /codon_start=1
                     /transl_table=11
                     /translation="MYIYYPSNATVYTRQVGGPNMVTEQWIGYGPDAVIIISGSYPPT
                     ASMYFITASYAVDYATSQSLATSASYSDTASYSLNAGLSPTSSYAMTASFLNPFVSIT
                     SSLSASFHPSTSLSQGSLILWINALSSSYFDSAGTTPATQQGQVIRHFKDLSGLGRNI
                     ATPGAHASVVSYKKCIPSFHLLPLMDS*"
     gene            complement(98322..98495)
                     /locus_tag="S27_BME27_629333_prodigal-single_113"
     CDS             complement(98322..98495)
                     /product="hypothetical protein"
                     /codon_start=1
                     /transl_table=11
                     /translation="MPQGQANELLVWDQMTPVVNVATDNEFDVWDQMTPDEDRDEGQQ
                     ASSPTARRRVVDF*"
     gene            complement(98499..99038)
                     /locus_tag="S27_BME27_629333_prodigal-single_114"
     CDS             complement(98499..99038)
                     /product="hypothetical protein"
                     /codon_start=1
                     /transl_table=11
                     /translation="MPTSVTNESGSIVRGNWASRAMAIAGLHSRAGEQSTVGAVQAIS
                     LGGPTSYLSDSPNGRHLQVGVTQSLDEGFPTAPCLSLQIPGFWRFRWSIKTGQRAIYV
                     WANQNSTGSYRPSVVIRSNALVGMTADLSASAADGPGWQQIGPINFTATGNGVVWVEL
                     HNNNTANVSASLFDHIITT*"
     gene            complement(99044..100048)
                     /locus_tag="S27_BME27_629333_prodigal-single_115"
     CDS             complement(99044..100048)
                     /product="hypothetical protein"
                     /codon_start=1
                     /transl_table=11
                     /translation="MAFSIYRGGVSGAPTLYGVAGSLVSVLDYCLITGSGWLKPIPNT
                     GSFTTQPATMSLACYQQPAGAGMTLHINDGGPHNQALFREAWATGWESLSGFAANISN
                     SVGYGANPFPTSSLPSTMAPPQAHVNIRKSTTFDATNARPYVLAADSSSFYLLIKTGD
                     QNSYYGFGFGDIYSFVSGSPDLYRCMIMGRSIENSNAIAKESFDLLSTMAVGTDGLYI
                     DRNFSGVTLSITGSKHGDATKGSATQFNGSIPYPNSPDNALYVSPIWLVRSGAPQIFE
                     IRGLFRGMYQPLHPSTSFVDGQEFSGSADYLGKNFLIVMPTPNNGAIFLETSDTLLTN
                     *"
     gene            complement(100052..101161)
                     /locus_tag="S27_BME27_629333_prodigal-single_116"
     CDS             complement(100052..101161)
                     /product="Uncharacterized protein n=1 Tax=Thiocystis
                     violascens (strain ATCC 17096 / DSM 198 / 6111)
                     RepID=I3Y8P1_THIV6"
                     /codon_start=1
                     /transl_table=11
                     /translation="MKTSQFTLYSANDPGGPGPLYGFSGSLISILDACLVNGYPGKPA
                     AGWSQPLGPASASVYAAYRPASGSRMTLFVNDNNPNATAAGREAWATGWESGSSLCPA
                     VAVTSNVGGGWGQFPTPAQLLLGNVVWRKSYTADASTQRFWMIYADASTMYLIIQPGD
                     VNYMLGNYFTYMFGDIYSLKSSPDLYRCLIVGRNTLNREGMYIGGSSGMHDFWDLQYI
                     QSTITPNAATGIAPMQIMAGGNYMARSWGGGGSSVQIGKTGDTSKVYVQYISNGSGPM
                     SWFTYGAGSACPAPNAPDNAYYLSPIVVFEPNGNIRGRLRGIYQVCHPVRSFSDGQTF
                     AGSGDYAGKTFQIVKQTSAGGYYAVEISPTVETND*"
                     /db_xref="UniRef100_I3Y8P1"
                     /db_xref="tvi:Thivi_1346"
                     /db_xref="I3Y8P1_THIV6"
     gene            complement(101180..102712)
                     /locus_tag="S27_BME27_629333_prodigal-single_117"
     CDS             complement(101180..102712)
                     /product="Tax
                     =RIFCSPHIGHO2_12_FULL_OD1_Uhrbacteria_60_25_curated"
                     /codon_start=1
                     /transl_table=11
                     /translation="MANKVRPIIDDSNGNVGISTRGVPTSKLQVGGNVVPDLNVTYSL
                     GLANAQWSASYVYQHVGSIVTASIAIRAPFASITTISGSAITTSIVDFTSGSNPPYAE
                     STVFYDWAEHTLAVYNDNNQITHNLGQENLVRVYNPSVGALPAGMPVYISASNSVGVP
                     QVMPAFAPGGFVAGSGSMANVAGVTSGYISGSAYGYITTVGVVHNLTQSWAAGTPLWL
                     SYLNSGSYVTIQPPGLYEKYLVGVIIQSGSTTGTDLLVLPSPHTFGATSASVAFSASR
                     AEFAGQASQSLDLYPWARYAVSYFSSSAGSYSGSFQGYLSGSATSASYIATCSVAILA
                     YAAHTADFALDSMFAYSSSYAKTCSVFETNYITSSVASSSFASQSFSASYVPLGRSIV
                     LCAAYTPILAGPDLAEYLIPYSPVGDGTIPISWSVKRLTLRAQTLETSESVINIEKSS
                     GPGIFTAEVIGSVTLPTSAYEAYSGSLPSASLNSGDKIRFNVVNVGLAQNWTIITEIS
                     NA*"
                     /db_xref="88098382"
     gene            complement(102714..103508)
                     /locus_tag="S27_BME27_629333_prodigal-single_118"
     CDS             complement(102714..103508)
                     /product="hypothetical protein"
                     /codon_start=1
                     /transl_table=11
                     /translation="MATVGTTIFLEDGPQNFIELNNREQYFRTFYVPPSGWRVLNIGI
                     LVSLHTNVAPNTGSGLWIGLTTSAQPGVGFKQATYNNFSAIRRMLGWGSGAIGYMGTY
                     SAVAWTHKSSSADISGSFVGAGAGYGYALSGSNASAIAAGGNVTPIYIPTTQDVPRKM
                     VMVGSFIKSGATYSVTRVWCTNYTGSDGSNHNHTFETLVSTINQGMGFNGSYVLDGVG
                     MYSPGSQGFTTQATDDANFPLDTVNIYWTGSCPLRIYGIAVAIPTI*"
     gene            complement(103513..104310)
                     /locus_tag="S27_BME27_629333_prodigal-single_119"
     CDS             complement(103513..104310)
                     /product="hypothetical protein"
                     /codon_start=1
                     /transl_table=11
                     /translation="MAIIIQRTFSDGPNKGLSFGFFSASVDNDCTRMMAVGSNWSVIR
                     MGLLCGIAPSYVTTSYTRNLGIALGFCSGSWSSGNPYGNRTWCGAMLGSYILTDTGWT
                     SQYVFTPTADATSGSYYTMVQTWLGGHSAGVEDANSSINLSTGTGVTNILPNQMDPKQ
                     RRFPLIVEISASSTTNMQVKMFALPQQTLINGDYTATQLISALVNSVQVTGITCSFTQ
                     AGTASFVQKTLTNVTHDKVAYPMDTAFIDVSGAPAFEVYDWYIYKVR*"
     gene            complement(104317..107307)
                     /locus_tag="S27_BME27_629333_prodigal-single_120"
     CDS             complement(104317..107307)
                     /product="Streptococcal hemagglutinin n=2 Tax
                     =Streptococcus sanguinis RepID=F9E196_STRSA"
                     /codon_start=1
                     /transl_table=11
                     /translation="MAFDNTPNRLDAAFIQRDRFNQYYEQINISGSNLIIYLDETGSL
                     TADRVSVWAAKYSIGSGGSSLSSSWASSSISSSYALTASFALNGGGGGGSSDSASWAS
                     SSVQAYYATQSLYATNSIYALTASYAYSSSYEMEIEISSSWASQSISSSHAEFSDEAF
                     TADTVNVTAVSGKYDVGLLGSNTGVVNVYADNNGNLQWDVASQTLYADVVHGTSSWAT
                     QSISASYISASNIVGAILSASYAGTASFAYFAFASQSISASYALLSGTASILYNPTSY
                     VDGEGNAGFTSVLTLGGSGGTGKFTLVHPGFSTITMQSGSITASYYNGTLLGLALFAR
                     SASWASASISASYATTASYAFTSISSSIAATASYITASAIIGYVATASVSLTASFSKT
                     ASYVATTLSSSWASSSISASYALSASHAKQADDSLRAISASYAPVTGIITNAETASVA
                     LSINFIPSASLSASWASSSVSASYAASASWAYAINFVPPAATSASWVSASAFITTAQT
                     ASFVTASNVRGVVSSASYAYLAVSASSLTFVPNSANFTTQSLFATQSTFATNSLYASQ
                     SAFATQSTYATESLNATQSIYATQSLFATQSISASLATTASFVTSGSWSAFAVSSSHA
                     VMADTASIAVTVLTASYVSASGVDGNVSASNYAITSSTAWHAYDSDRAISASYAPVSG
                     EVDRAVSASHADTASLVVTASYSLATQNALTADFALLAGEAISADFAVVAGNTLYTSS
                     YALTASIALMTPTASYAGTASYAINAAGGASASWASSSLSASLLYNTGYVPSIVTQNY
                     RVGNKQYILTNTASSALTVTLSTGSNVYVKFTYHGYDSSRGSCFFMGEYFLQKENDAP
                     IFNKQPGEILSQYNSNHTINVQSVIPDIAYDTGSAAIAIQLMGTASFTGSLVYEIRGV
                     FTDIDQPYVPAVSGSAFGDTFETYPFGLINALTQDSPAFGAPGAIASTAYGLIAFDNF
                     DAYPSGSSPTLDAGSGWVSAGYIN*"
                     /db_xref="UniRef100_F9E196"
                     /db_xref="F9E196_STRSA"
                     /db_xref="sni:INV104_15160"
     gene            complement(107309..107695)
                     /locus_tag="S27_BME27_629333_prodigal-single_121"
     CDS             complement(107309..107695)
                     /product="hypothetical protein"
                     /codon_start=1
                     /transl_table=11
                     /translation="MVLLLRELITGGWDKGFGTISSTWEIHTGNNQATSATYAPVNNK
                     WYFGCQTYTATSQALYINMVTVYSAGAPGADAGEPLEIGRSWYNGGAGSRWFQGYISS
                     VQVYNRELTAAERNQNWNAMKGRFGI*"
     gene            complement(107652..108053)
                     /locus_tag="S27_BME27_629333_prodigal-single_122"
     CDS             complement(107652..108053)
                     /product="Uncharacterized protein n=1 Tax=Synechococcus
                     phage S-SKS1 RepID=M4QRQ0_9CAUD"
                     /codon_start=1
                     /transl_table=11
                     /translation="MVHKYSWVPLLCSTNMNILTLNDTGYVGQLTQTGIVREGMLLHL
                     DPGNRDSYRGIGATVLDLTGRGYNGTLSGGTTWSPLYGGVFSFNGSSTWIDTALNIDA
                     EPVSICAWFYCLNSTSANGTVVAGTDNGGVG*"
                     /db_xref="UniRef100_M4QRQ0"
                     /db_xref="M4QRQ0_9CAUD"
     gene            complement(108010..108690)
                     /locus_tag="S27_BME27_629333_prodigal-single_123"
     CDS             complement(108010..108690)
                     /product="Uncharacterized protein n=1 Tax=Toxoplasma
                     gondii GT1 RepID=S7UPL9_TOXGO"
                     /codon_start=1
                     /transl_table=11
                     /translation="MAVVYYPKDQVLYSKDTSQGNYEAVVLSSTPNVVLYFGTASVPS
                     SASALDLPITASWARSASISLTYVTTTSASVSDTASFAYTSSFALNANASPSASWASS
                     SISASYSTYADTASVMPSQIPFTTVTTNSVFWITASFAIPDHFISLPTAGLYYFTCSN
                     PPSEGNVSSTTMFISHSAAATSSLVFPSNWNFMGTVPTYISSSKTAILSLKAYGPQVF
                     VGAFAVQY*"
                     /db_xref="UniRef100_S7UPL9"
                     /db_xref="S7UPL9_TOXGO"
     gene            complement(109087..109545)
                     /locus_tag="S27_BME27_629333_prodigal-single_124"
     CDS             complement(109087..109545)
                     /product="hypothetical protein"
                     /codon_start=1
                     /transl_table=11
                     /translation="MQVNPAIIGILIAAGARTASFDPLLDITYASASWYAANKETSYV
                     NNSTASRWTDFGLNGRTLGSAGAVQGPYYRTNAINSLPAFEFSASMYVTASTSFTDLF
                     FRANEQTVFLVFMETSPSANWWEKSLMACDVGGGNNMKWIWGVTNTGQVV*"
     gene            complement(109549..110187)
                     /locus_tag="S27_BME27_629333_prodigal-single_125"
     CDS             complement(109549..110187)
                     /product="hypothetical protein"
                     /codon_start=1
                     /transl_table=11
                     /translation="MAVIYYPKNQLMYIRDTVTSASNFESVFLNVQPNTIIYFDTSSM
                     MQGVNASLIPITASWAMTASVSNTLISIATASWASQSFSSSYTTTASFANTASYIATT
                     NYAAYSTLITSSTYWITCSFLTASQVVSFTTGSVTYAFTSSNHPTSGQYADVILYITN
                     SLTGNSASLSFPATWTNVAGSWPTSIAAGKSAIVWLRAYDTNTVIGTYNKQA*"
     gene            complement(110225..111634)
                     /locus_tag="S27_BME27_629333_prodigal-single_126"
     CDS             complement(110225..111634)
                     /product="hypothetical protein n=1 Tax=Methylomonas sp.
                     MK1 RepID=UPI00036C9369"
                     /codon_start=1
                     /transl_table=11
                     /translation="MIKLRELLAEVNFRTETRGAHHGQTDLTLYAEDEMGNYLGHIDY
                     SDYNGDPSIQMVKVKPEARRQGIATALFKQLQIEYPDTEIQHGMTVGHGGDLVASLPT
                     TYHENAEYTRLTKRLKQLQGAEQKLQAWFDTRQGPVSPKAAEMFNKISDEMWGIEQKL
                     RHLKPGKTLINVKEARKYDMEKVEDAAEYLIRVVWPTMPNDREDRFNDYQFFLWLDND
                     QKLSNLFWELSKKFFPNDEHPEDKFKDVVEKKLEELEHKHQERLAKKINPLDPLFILK
                     KIVRGKTWEGAKQSLVKNTLGAWGYRGGRITDEEAETAFNRMYKNAMGETVYQEKYFT
                     DRGYGKLSDLRKVELPGRAEDHIRQYSVNIFIDYFTGHTADRFPDQVKVYRGTNSPTA
                     KVRPGDYVTFEKGYARTYMRGKFGSIIHDILPSKDLYVYEVDLDRPELVYWPEGHQIQ
                     RYEGNIPTFKEFWKEVNSW*"
                     /db_xref="UniRef100_UPI00036C9369"
                     /db_xref="A0A0F2S6L7_9FIRM"
                     /db_xref="UPI00036C9369"
     gene            complement(111631..112371)
                     /locus_tag="S27_BME27_629333_prodigal-single_127"
     CDS             complement(111631..112371)
                     /product="hypothetical protein"
                     /codon_start=1
                     /transl_table=11
                     /translation="MTRKRNIAENLEPADADQWEDWVEYLDYFEYDLDIEELKKLIVK
                     FGLDVEHYFEKRVAKLSDGKQSAYLFNDKGDLTYIKDIEQWVWDFNDWNADKLGIDPE
                     DIYNGWVESSLKDLKQNPGTVFHWTTEEKWELIQKAGGMHQSWGTGINNRSAHGIFTS
                     VNPEEYALGSYGDTCLEIDLEAFKKSMGFRELNLEFEPEAMEYLLRDYIRSVLGMESR
                     DDMGNDGGISPYTVIVNHNMPLQFIKVR*"
     gene            complement(112355..113041)
                     /locus_tag="S27_BME27_629333_prodigal-single_128"
     CDS             complement(112355..113041)
                     /product="hypothetical protein"
                     /codon_start=1
                     /transl_table=11
                     /translation="MLKLKTLVKEIHSEQRPDASLDKYLLENFVVPVSDYLYHGTPYV
                     GLLSMLTEGIWGTEHSEVAEYDAFSTSLSSGMMHHFSEGDGETGLGFKVTNARVIVLD
                     DKMTFLMTQLPGSGMSAEVDDEAEFEEFVKRFQIPVGSWRHGPFLPYNYLSSLGVDAW
                     MYDYVYKTLKRGYGPHHNDESEICFIGKGITKLNNLIHSIWIDGNEYDPEDKAVAIRV
                     LKEKIDDEEA*"
     gene            complement(113041..114237)
                     /locus_tag="S27_BME27_629333_prodigal-single_129"
     CDS             complement(113041..114237)
                     /product="hypothetical protein"
                     /codon_start=1
                     /transl_table=11
                     /translation="MVKLRQLIAESRLDQLNKELKDHVRYYKIAKDANNEWAMEDEKK
                     KIKLLLGAIKQEKAKGPEDLDRDRFLRHHYTGHIGSSAYSQYEKEGGLGWLGNPSKYP
                     VVLEREKLGKHTVEFRQTGDDVQYTKTDDKGNIVRDERGDAMYMTKDEIRAAGLHEKD
                     TTIVAFVDGKPVGLASNEFGAVGIWVEGAYQKSGIGTRLLELHLEQRPRVKTGKGKIG
                     QATNAGIALMKAYHRKMAKQHGPEWFKQLSGIDEAKGVLFEELLSEGRLNSIAQVTDE
                     VKRKLAAIAQKVYDDWQQDEEGVDDELGTGGICHIIADEMLDILYDHKIYNLTTQCTD
                     QPHVYLVGKFKEGIFTIDIPYYVYESGAAFTWKKKPDVKFDESHVEVYQLDSSYRNWK
                     KYVGDY*"
     gene            complement(114237..115235)
                     /locus_tag="S27_BME27_629333_prodigal-single_130"
     CDS             complement(114237..115235)
                     /product="hypothetical protein"
                     /codon_start=1
                     /transl_table=11
                     /translation="MAIKLLSLILENYQLAMKLYGNRLDQDDIAFLDRLTGRDYTYKT
                     MAELLIQNKEWGDRSGWSDKAWADAYTQLKNYDRRVFPIEGFDFDSRRSVVNKQLMDH
                     RAKIIRIVAKWPSIAKRNLRKDIATPRDSRDFVVLKNSVEYADAHLSYLENRTPEQKD
                     AILRKIFSSDHPTFDDVLDFMEEKENLLKGGKVAADKKDLYKLVEKYNYDLNVVYDKG
                     NIVVIDVTGQPGIKALGCNSLWCFTYGSEYGKAGEQWDHYSHNGHVYAIVDFSVPQDD
                     PSFIHILIKPLQFDSEQETVLYDMANNALSDGNATAIITHIVKDPEVFNVFKWEDF*"
     gene            complement(115226..115936)
                     /locus_tag="S27_BME27_629333_prodigal-single_131"
     CDS             complement(115226..115936)
                     /product="hypothetical protein"
                     /codon_start=1
                     /transl_table=11
                     /translation="MILLQEMIEEIPPISIDDVIGLASSRWCPRDCVSLLRTVEAFYY
                     GDEEKKGWAEDYINLLNKVLEFIIELAKNLNVPHVNVRLIKNYLLEQQEFKFKMDDFF
                     PFPIYIAATKNTDGDWAEIGVMIDQNGKVLEIHEGNDEASVETIQLANKLVNPQGKPV
                     RIYGLHGTELCRKIEEKGYLPPNLYVSPDRGHSSRHWDNTDRSMFTGIVNINDLSQES
                     ELDWKTTGNTKIDKFRWL*"
     gene            complement(115933..117861)
                     /locus_tag="S27_BME27_629333_prodigal-single_132"
     CDS             complement(115933..117861)
                     /product="uncharacterized domain HDIG (EC:2.7.7.72 3.1.3.-
                     3.1.4.-)"
                     /codon_start=1
                     /transl_table=11
                     /translation="MIKLRALLSETTLKTVRGSAIRRFRGNVGKQVGSQIYVHRDYVT
                     DVIPHNLWNRALDILDHSNPGFKFATVVFDAKAGTVRFDEAPDFDTAREPHVGNYIKV
                     YLDGTLPPAQGHSDSIWHHKWMWVKDDYKGFDVDKAKEWSKLWLSKLEGPAKGTDATW
                     QMQLRNIGLTESLVMEARATPKQLVEFLRAQIKGTEWDGKVFAVGGFVRDLLLGKEPK
                     DLDIVIGVNQGGLLFTKWLGQKLGIYKEGSNPVIYPTFGTANLRLDGVVWNGIDFSGE
                     NIDAVMFRKEQYHDPNTRKPTVQFTPHIEVDAQRRDITFNALYLDIASGNILDPTGMG
                     KEDLKNGIVRTAIDPTVIYTDDALRMFRAVRFAAQLGFKLSPEIVEGIKKNLHRLHNT
                     SKERVRDELNKILLSKNPDYGMRLLRDVGILPHLSPDLQQMVGMTQNIHHKDDVFDHT
                     LAVIMGTQPELVRRLIALFHDIGKIATRSETPTGVHFYGHEEAGPDIVERVMMDLKYP
                     RALIDAVKLGVRHHMKLKQGGPDAVKLSDKTLRKFRVALGDHLEHILDVIHADNVSHA
                     DASAMPAQIEAVRKRLATLDVPATKPKLPISGNDLIALGVKPGPIFSRILDAVLDKWY
                     ENPNITREEAIAIAKSLI*"
                     /db_xref="ccz:CCALI_02541"
                     /db_xref="UniRef100_R5PB48"
                     /db_xref="A0A0F9KW46_9ZZZZ"
                     /db_xref="R5PB48_9BACT"
                     /db_xref="2.7.7.72"
                     /db_xref="3.1.3.-"
                     /db_xref="3.1.4.-"
     gene            complement(117854..118342)
                     /locus_tag="S27_BME27_629333_prodigal-single_133"
     CDS             complement(117854..118342)
                     /product="hypothetical protein"
                     /codon_start=1
                     /transl_table=11
                     /translation="MIKMRDILFEEMHRYYYHATLPENLPGIVAKGLIPSEEPHWGGD
                     LGKESYGKIFVTDKFRTANYYGNILWRDHPNRYRPILRFVRSKMKLTPDKYAAHDFFT
                     EQPINERFEIFVYDENTKVEQMHNGDVWFNERTGHWRPLTHEIASAIATGEWDGEEID
                     HD*"
     gene            complement(118335..119672)
                     /locus_tag="S27_BME27_629333_prodigal-single_134"
     CDS             complement(118335..119672)
                     /product="hypothetical protein n=1 Tax=Pseudomonas
                     mendocina RepID=UPI000380AA50"
                     /codon_start=1
                     /transl_table=11
                     /translation="MKPLTYKLYFDETDDYDIGSREYWDSGLGAAGCIFISKDTGRIL
                     LAKRSGRVDFEPHTWGTWGGKVDEGEEPKDTVQREVEEETGYDGEYKVNFLWTFVDEE
                     AGFQYHNYLVLVPFEFTPKLNWENSNSAWIEWGDWPEPLHFGMVELLKHAGHKLKRIV
                     DLIKKKKADILEAMDAPPPAIVQHVQATAPANYNVTNAYIVAATLWGEARGEGEKGMQ
                     AVLNVIMNRAKGDFRKARDVVLATKQFSVWNNVSDPEASALNLARNSDNQWLVAVRLV
                     DKAAQGKLPDITHGALFYFNPKKANPSWAKKMVRTARIGNHDFYKPQVKKKKVKKESL
                     MEAHVITKQGLVDDGVWAYEMRSPQAFIRYRYQPTEKTFYLDNISTPNVDDRNKGYAK
                     ALLESFFQLIKQYGGALDAGSYTTSGMAYIKHVVERFSKQYGVRLVKGTAGYD*"
                     /db_xref="UniRef100_UPI000380AA50"
                     /db_xref="dar:Daro_1369"
                     /db_xref="Q47GB3_DECAR"
                     /db_xref="UPI000380AA50"
     gene            119776..120285
                     /locus_tag="S27_BME27_629333_prodigal-single_135"
     CDS             119776..120285
                     /product="hypothetical protein n=1 Tax=Lactobacillus
                     versmoldensis RepID=UPI0002492631"
                     /codon_start=1
                     /transl_table=11
                     /translation="MKPIDLTGKRFGKWTVIEKSVRPPTTSPSKPLYWKCRCECGTER
                     VIPAHNLRCKRTLSCGCENALPDYKHLYNKFLLQNKDRIHCSLTFHEFLRFTEEAVCH
                     YCHSPIKWKKHGNGNAYNLDRKDNHKGYTPENCVVCCARCNFGKSSRFSYAEWYEMTQ
                     CFRNGHFKV*"
                     /db_xref="UniRef100_UPI0002492631"
                     /db_xref="A6BES1_9FIRM"
                     /db_xref="cgb:cg2004"
                     /db_xref="UPI0002492631"
     gene            120351..121517
                     /locus_tag="S27_BME27_629333_prodigal-single_136"
     CDS             120351..121517
                     /product="Uncharacterized protein {ECO:0000313|EMBL
                     :KKM14274.1}; Flags: Fragment;;  TaxID=412755
                     species="unclassified sequences; metagenomes; ecological
                     metagenomes.;" source="marine sediment metagenome.;""
                     /codon_start=1
                     /transl_table=11
                     /translation="MAISNQDLIRFPGSGSAVSGSTAFGFYDSDAFFQRDCYNAMIWA
                     ARRLGYPSVAIEMIDIQFYAAFEEACNVYNAKVNEYNMINNMFSLQGQSRTQVVTGRN
                     IQGTGLPQMINLAKDYGSEAGSGGKIDWKKVSIDVKPMVQDYDLNALVGDKYENCQPI
                     ELKRVFHYRPPAFARIYDPFSMTGMSYSNVLQELGFGAYSPAVQFLMTPIFEDLLRGQ
                     AIQFNDLVRKSAYSFEVHNNRLRLMPIPTTGFKLWLEYINVLDRQSAGALSPAGADVS
                     SDFADVPYVNHPYSTINDPGKQWIRDYFLANCKEILGAIRQKHQVIPIPGGEVTLDGA
                     ELRAEAQQTKERLLDTLKEQLEAAGKFNQMEKQAAMAEQLQTTLKGVPLVIYIG*"
                     /db_xref="A0A0F9I3Q0_9ZZZZ"
     gene            121519..121818
                     /locus_tag="S27_BME27_629333_prodigal-single_137"
     CDS             121519..121818
                     /product="hypothetical protein"
                     /codon_start=1
                     /transl_table=11
                     /translation="MNVKAFIAECVKEALAAEASKKDFPHLFMQMNPADRKFIRRWNV
                     TDEGATTTIELYCTLIGQGLMEFLTAFVDRYQGSFRIYPESGLVCIQMKIRTPTA*"
     gene            121823..122296
                     /locus_tag="S27_BME27_629333_prodigal-single_138"
     CDS             121823..122296
                     /product="Uncharacterized protein {ECO:0000313|EMBL
                     :KKM18224.1};  TaxID=412755 species="unclassified
                     sequences; metagenomes; ecological metagenomes.;"
                     source="marine sediment metagenome.;""
                     /codon_start=1
                     /transl_table=11
                     /translation="MGLPGRYFSERDISFINGINDELLGDVIQTEVTLFKMAADVTKT
                     NIYGESSPQTGKQYFPGIQLVCLVDRADMTTDADDFGPDRKQNVAFKFMEKDLQKLDF
                     FPQTGDLVLFNEMYHEIDDVVQQQFLGGQPIKSFSIIVNTHYTSLSKVDLVERQS*"
                     /db_xref="A0A0F9IES9_9ZZZZ"
     gene            122300..123829
                     /locus_tag="S27_BME27_629333_prodigal-single_139"
     CDS             122300..123829
                     /product="Uncharacterized protein {ECO:0000313|EMBL
                     :KKM18223.1};  TaxID=412755 species="unclassified
                     sequences; metagenomes; ecological metagenomes.;"
                     source="marine sediment metagenome.;""
                     /codon_start=1
                     /transl_table=11
                     /translation="MANASWKGNPRNPVPNTVQEPIAPAESRSEKHISDTDPTAFVSN
                     NRAEQLRRDTDTQKDITITLYDIDEAILTHLEHLQLQIVDQGKVVKVPVFFGPPERWV
                     SAQRDGYIRDKQGKVILPAMILKRANSGNDDSLKFFNRYLDTPVMKLYSDKNKYTKFS
                     ALVGQNVPVNEVYNVLVPKHMVLTYHFIVWTAYVEQMNKLIETLAYNTQDYWGSKKGF
                     RFRTQVDGGYNHTIEIQAGDERIVRSEFDLITHGYILPDTATYLERQKMTTRKALTPK
                     KMIMGMEVVRTDFELNQMTPYAEKWRSWKYPNLRSDTDIPSPPIVLDTTIKDSSFLST
                     GMWAGIKVDNSPLFLRVVPPPYGQAAGGQDGDISYDAQYFYVRTNHQWRWVAISEFVP
                     ACSDSAPLYGTEGSVEYNKRFFYIYSKGQWRKVAISEVNLGSSGQQGDVMYDSKYFYL
                     YVDGQWRRVALASIEAQGGSCQDQPSPGGYPPEGQPTLDTDTEEVFPPLGTPTLATNL
                     T*"
                     /db_xref="A0A0F9K7Z9_9ZZZZ"
     gene            123831..125801
                     /locus_tag="S27_BME27_629333_prodigal-single_140"
     CDS             123831..125801
                     /product="Serine-rich adhesin, platelet-type (Fragment) n
                     =1 Tax=Streptococcus mitis bv. 2 str. F0392
                     RepID=F9P402_STRMT"
                     /codon_start=1
                     /transl_table=11
                     /translation="MNYNPKDIFLQRATSNNTFEEAKLIVQPNSLVVTDQYGNLTMGT
                     TASFIPEMAYSSSTAISASYAGHAATANNAETASYAVSASYEIIFETSASHAEEADDA
                     ISASYVPNLYPQEYLPSASWASASISASYVPNLYPQEYLPSASWASASISASYVPNLY
                     PQEYLPSASWASASISASYVPNLYPQEYLPSASWASASISASYVPNLYPQEYLPSASW
                     ASASISASYVPNLYPQEYLPSASWASASISASYSETASYALQALSASWAPMPVVPESV
                     ASASWASSSISASHANDSDRAISASYAPLTGVATNAETASFVTASGVHGTVASATSAS
                     YALTSSYAGNVPDTASYALQALSASWAPQPAVPEFVASASWASASISASYATSASHAV
                     IAELAYSANTAGLAYSINFVPNDAWTASYIAGANVQGTVASASVAVSASYVPNLYPQE
                     YLPSASWASSSISASYAPTPDTASYALQSLSASWAPQPIVPESVASASWASSSISASY
                     VPNLYPQEYLASASWASASISASYVSNLYPQEYLPSASWASASVTVIGKLTTLELAPT
                     MSIDFNASLFHSSSITASMYLTTSNLEVGKMASLKLIASASQNWNVYYPSQWVWLGVA
                     PTVVSASKVAVVSLTSFGTTDNDIVAAFAMQS*"
                     /db_xref="UniRef100_F9P402"
                     /db_xref="A0A0D2X2G0_CAPO3"
                     /db_xref="sne:SPN23F_17820"
                     /db_xref="F9P402_STRMT"
     gene            125805..126656
                     /locus_tag="S27_BME27_629333_prodigal-single_141"
     CDS             125805..126656
                     /product="Uncharacterized protein n=1 Tax=Oceanibaculum
                     indicum P24 RepID=K2K045_9PROT"
                     /codon_start=1
                     /transl_table=11
                     /translation="MVGLTLFDLSFVTNISAEVFFNPLIDVAYTSASWYAADKETNYS
                     NADTTLTWTDWGVNGRTLYKAGGEANAPRYKTNALNGHSTFEFSASSHMSASQDQTDV
                     FFRQNYQTVFIVFKESNPSANWWEKSLMSCDEGGGNIDKWIFSMENTGKMVWECHYSP
                     SNTDSELKSTATPYFTASTWGMGEFTKSGSFVNGYINGHNVIVNRSVTYPVSITAPFR
                     VGFGEATATNTFTGEIAEILFYNGLLSLNDRQKIEGYLMWKYGLQSLLSGSHPYYNSP
                     PTSSRFA*"
                     /db_xref="UniRef100_K2K045"
                     /db_xref="K2K045_9PROT"
     gene            126696..127214
                     /locus_tag="S27_BME27_629333_prodigal-single_142"
     CDS             126696..127214
                     /product="hypothetical protein"
                     /codon_start=1
                     /transl_table=11
                     /translation="MIPFCNFWSSEGVQYKNSDWTWAECEMIREICEVWSTTQFPWFL
                     ANWRWSECSSSTPGGPCAVWGTTSVLWKNANWRWSECSGTLPPVPVVEIRPGVDAEAL
                     IQPWMLEEPWNPYQSASLDKQKRLIKLICKVKGQEYKEEKAVKDFPVTVGDIRMVVKA
                     VTNIDLDLRLED*"
     gene            127215..127874
                     /locus_tag="S27_BME27_629333_prodigal-single_143"
     CDS             127215..127874
                     /product="hypothetical protein"
                     /codon_start=1
                     /transl_table=11
                     /translation="MSYKLYTDKNESFECEVAVKNASLKGSMARLVVESADGPNLIFH
                     GKIENGKSAVDGAVATAVTAYTANTASYITASNVDGAVTIAVTAYTANTASYALTTPT
                     SIFSRGGTLFNASNIPNSTQWVPVWRAPFNCTASAFNTVANVGNVSGVASASVNARRN
                     STLTLLSSSYPITASSTYVALGSAFLQNQLFSTGDDLEIGFIGTTGSVQSINVQIDFN
                     R*"
     gene            127849..128016
                     /locus_tag="S27_BME27_629333_prodigal-single_144"
     CDS             127849..128016
                     /product="hypothetical protein"
                     /codon_start=1
                     /transl_table=11
                     /translation="MSKLISIGKIWLETQKSITMKSHGFIQQMKELYGGELDIVVNVA
                     NVVSNAPLWNG*"
     gene            128155..128820
                     /locus_tag="S27_BME27_629333_prodigal-single_145"
     CDS             128155..128820
                     /product="hypothetical protein"
                     /codon_start=1
                     /transl_table=11
                     /translation="MYYVSKSIYLSSSAYPGSTYLRGIDAHGSFVPYDLRPANSNTSW
                     TVAKNASGSYSWMSASSAATVFTTTVKPNGPLATTRGPGWVFGPYTGVFSRNTMSFQI
                     NYAATTTNAQQGLVSYRLWRGSNPSGTGASLITPTYQKSSIIIVNATGNRVTASYLMT
                     SSLSMQNEYIFLETAWGITTAGGANGCNVIFRPGSGSFFRTGPYEDNTFVMLSDDNIS
                     GYI*"
     gene            complement(128817..129620)
                     /locus_tag="S27_BME27_629333_prodigal-single_146"
     CDS             complement(128817..129620)
                     /product="hypothetical protein"
                     /codon_start=1
                     /transl_table=11
                     /translation="MKTIKLRSLFENLEEAHKSGEWWIDDAGELQTYKKPGYYADDDL
                     MEHEKWKKMSADKDKITVTTWILKAEDLRIIIQGIEAIMEHDPQAAPTDDPDATVQKD
                     GYSGPRVDLILKGRGKDFKNVPLALLKKCLPSRIQNYERGKDINQLNEGIHHRHKEYR
                     LFEANNHIVAIFEDNSRLVFEVHYHDKHGEDREKWRRRAFSRWKSCANEIHKESETLN
                     EAGNPMTKSWKQCFEEALKHPKLQEFIRDPEKHRRVYPVMDPVNFTPRT*"
     gene            complement(129607..130350)
                     /locus_tag="S27_BME27_629333_prodigal-single_147"
     CDS             complement(129607..130350)
                     /product="hypothetical protein"
                     /codon_start=1
                     /transl_table=11
                     /translation="MISFRKLLRQVLLERTSFKRLLAGSESGRKQRGRTDVNVKPMRV
                     TTMDENEAWTFSYKSSPSTTGNRWHGYVQFFKEDVSHKDSAEDLECMVDCDCPDYRYR
                     YAYNNAQDGVGRIGKHPEWPHGNQNNGQKWKPRSQGGVGDYGVGLCKHLCALSEYLKT
                     KMEPDAPEPDEPEDMKAQPKPKPTPPPVKPSPVTKPQTTTAPDPDDDTYTDSRTGSDT
                     LQEGRSPIYERLNQFVIENREFEVPYEDD*"
     gene            complement(130400..130723)
                     /locus_tag="S27_BME27_629333_prodigal-single_148"
     CDS             complement(130400..130723)
                     /product="Endo VII protein n=1 Tax=Mycobacterium phage
                     Adzzy RepID=S5Y8J1_9CAUD"
                     /codon_start=1
                     /transl_table=11
                     /translation="MTSWEKHRQRCRAWHKANPGANQHYLYGITFKQMREMYISQFGE
                     CGICGNKFKSKRDIHIDHDHKRDKVRQLLCHRCNLMIGWIEDRRILSKAIEYLNKWDG
                     IGDEL*"
                     /db_xref="UniRef100_S5Y8J1"
                     /db_xref="A0A0F9SPA1_9ZZZZ"
                     /db_xref="S5Y8J1_9CAUD"
     gene            complement(130724..131575)
                     /locus_tag="S27_BME27_629333_prodigal-single_149"
     CDS             complement(130724..131575)
                     /product="hypothetical protein n=1 Tax=Zavarzinella
                     formosa RepID=UPI00031CEDAA"
                     /codon_start=1
                     /transl_table=11
                     /translation="MVFLQVMKTRWIVENFTHESSYMDLVKAIKAAGCDLKEIKGDFK
                     KADLDGYDGAAPVLFLGSIGMTVMVQEQLRDRCFPIAYCTQDRYLCTRYMSHFGKFLF
                     NDRYAILSLKELQRNKWLYYGIFGKEAIIFIRPDSGQKPFQAQLLDLLDFDRFVESQR
                     GIEHDLVVVSSPKTIRGEWRFVVSSRQDIISQSTYRYQGQICKIPSAPQGATDLVKEI
                     LKVGYYPDAVFCIDICEDNDGNYWLLEINSFSSAGLYECNKADVVQKVGAIAQEDWVK
                     WQQNKPC*"
                     /db_xref="UniRef100_UPI00031CEDAA"
                     /db_xref="A0A0F9SBD5_9ZZZZ"
                     /db_xref="UPI00031CEDAA"
     gene            complement(131641..132444)
                     /locus_tag="S27_BME27_629333_prodigal-single_150"
     CDS             complement(131641..132444)
                     /product="Xylellain n=1 Tax=Niabella soli DSM 19437 RepID
                     =H1NQV5_9SPHI"
                     /codon_start=1
                     /transl_table=11
                     /translation="MSDRKYGWKKQQPDTRDFPLLKLGEKRPLAKALPPVVNLRKWCS
                     EVENQKDLGSCTANAWAGMLEYNRCRAGLGGPQYKDYSRLFIYYNERVLEGTVTQDSG
                     AYLRDGAKAIAKWGVCYEDEWPYITDRFTIKPTDACYASAIKRHIHSYYSLDDKKPAK
                     TLENLKTCLASGQCFVFGFMVFESFESDAVTKKGIMQIPNPQTEELLGGHAVMAVGYN
                     DEEKRFLVKNSWGRGWGLKGINAGYFTMPYDFISNPQFASDFWTLVREY*"
                     /db_xref="UniRef100_H1NQV5"
                     /db_xref="gpi:GPICK_04335"
                     /db_xref="A0A094K0H2_9DELT"
                     /db_xref="H1NQV5_9SPHI"
     gene            complement(132474..132872)
                     /locus_tag="S27_BME27_629333_prodigal-single_151"
     CDS             complement(132474..132872)
                     /product="Gp13.5 n=1 Tax=Enterobacteria phage EcoDS1 RepID
                     =B3VCW6_9CAUD"
                     /codon_start=1
                     /transl_table=11
                     /translation="MTLEEKREKTRVRNLKWRRDSKEKYLQSAAKYRHKNPDKLAEYK
                     LQIRYGITPEQYTELFVSQGGCCAICGQPESATHNHSNNVQKLAVDHCHTTGKVRGLL
                     CQDCNRGLGRFHDDVHRMQKAIEYLAHCLP*"
                     /db_xref="UniRef100_B3VCW6"
                     /db_xref="A0A0F9FKK3_9ZZZZ"
                     /db_xref="arm:ART_3349"
                     /db_xref="B3VCW6_9CAUD"
     gene            complement(132938..134671)
                     /locus_tag="S27_BME27_629333_prodigal-single_152"
     CDS             complement(132938..134671)
                     /product="similar to major head protein n=1 Tax
                     =Rhodothermus phage RM378 RepID=UPI000018F68D"
                     /codon_start=1
                     /transl_table=11
                     /translation="MENVKELLTNALNPQARLMAETRGLVSKWEKTGLLEGLRNDIEK
                     SNMSVLLENQAKQLIEESSVTGTQSNSEQWAGVALPLVRRVFAEIAAKEFVSVQPMNL
                     PSGLVFYLDFKYGTNQNVFQATPSAQDSLFGGVSGSGDVYNSWKLGSTNAPVGGLYGP
                     GRYAYTINDQTLNGLNIAVSTASLVDINFDTGNSNDPVGATISQSFVNKELWVITTSG
                     LTTSASWSGSYPDLNAVRSFMPVNGGLGYNFVTWLPGFTRFSGPEAVFVVSASAATAA
                     NLAVAATASLNYSFQPKDTSRGDFEDRLGRSTDATDTGLNKDIGIPEVNLELKSEPIV
                     AKTRKLKAVWTPELAQDLNAYHSVDAEAELTALLSEYVSMEIDLEILDMLINNAPAIN
                     KERWSARLNREIIKTGVNSFAVVDQVTAGAGGYYTKATWYQTLGNKIQKVSNKIHQLT
                     LRGGANFMVVGPDVATILESIPGFVVNTDGDSAKFAMGVSRVGSFASRFQVYKNPYMQ
                     ENLILMGFRGNNFLETGAVYSPYIPLIQTPLVYDPVNFTPRRGVMTRYAKKIVRPEFY
                     GLIYVADTNQV*"
                     /db_xref="UniRef100_UPI000018F68D"
                     /db_xref="A0A0F9QC12_9ZZZZ"
                     /db_xref="UPI000018F68D"
     gene            complement(134705..136225)
                     /locus_tag="S27_BME27_629333_prodigal-single_153"
     CDS             complement(134705..136225)
                     /product="Putative uncharacterized protein n=1 Tax
                     =Colletotrichum graminicola (strain M1.001 / M2 / FGSC
                     10212) RepID=E3QRU3_COLGM"
                     /codon_start=1
                     /transl_table=11
                     /translation="MPEKQPTSELFKEAIADAKAVRQTALANAKVALEEAFTERYKAM
                     FAEKLKEEAEQEEATAPAAEETRGASEEAVSEQEIDELIHELEAEVGEEPAAEPEGAA
                     APPPPAAGAVPPAPPVPGAVPPPVPGAVPPGCPPPVPGAAPLGAPPLGAPVGIPPVGG
                     EMPPVGAPPVGAPPVGGEMPPTDAGATPPPTDDPAAAGGAAEEDEEFDLNELLESLKE
                     EIESEEEGKEEEEEEEGKLDENTKLKSSGIGGNKAGGSPNKQPQAAAKSSSKIESAAQ
                     DKVGQPKLDQPKTVAKEATQASRPNKATHATKDNLSTPGMGKGNGSGGQTEDGMPSLD
                     QPKTTAKEPTAASRPNQAKNATKDNLSTPGGMLEENQALRKQLNEAEEVIRYVKGQLN
                     EVNLLNAKLLYTNKLFKEYSLTNEQKMRIVEMFDLAKNVREVKLTYANTAEALNFGAG
                     DIRKKAKASANAQAITEGLASQPVGSTKPNTKQIITEASNMASRFQKLAGIKKPSK*"
                     /db_xref="UniRef100_E3QRU3"
                     /db_xref="A0A0F9MTW6_9ZZZZ"
                     /db_xref="ccx:COCOR_03318"
                     /db_xref="E3QRU3_COLGM"
     gene            136424..137110
                     /locus_tag="S27_BME27_629333_prodigal-single_154"
     CDS             136424..137110
                     /product="hypothetical protein"
                     /codon_start=1
                     /transl_table=11
                     /translation="MQIQKIRELKNQMSDDQKRRLLVGLRKFRESVLGGEPVEDPSGN
                     MLTTEDEFTGTGVSTSTEPKTIAKTFDTEADFDSYIQQRRGIEMTPKELTAIQNFREA
                     RPTMMDKFMVKYEATDEFGQNDTTVIKKLREPESGQFCWTAFSTHETAEDEGKPEEPE
                     ETGDKGGGEDELPDLPDLKEQGDSHMPSEPDSDEVTVGDKIRISKSITFADETQGADI
                     LANFLQALDI*"
     gene            137115..137441
                     /locus_tag="S27_BME27_629333_prodigal-single_155"
     CDS             137115..137441
                     /product="hypothetical protein"
                     /codon_start=1
                     /transl_table=11
                     /translation="MKRLKLTELLHGIDQEKKEGFVNIDDWRWPDVDHLVTMGFKFKD
                     DHHLQTEKPPKITIYKKKEKDKDGKEKAFFFVEEPKKPLKRFKTFNDVIDFFDSYSQP
                     DLDKNM*"
     gene            137473..138009
                     /locus_tag="S27_BME27_629333_prodigal-single_156"
     CDS             137473..138009
                     /product="hypothetical protein"
                     /codon_start=1
                     /transl_table=11
                     /translation="MSIPRTSKVTLKRIVENLDKIPKDGFGTEPPKLSSEQKRKLMEL
                     GSMYENFGECLKNEEALMNAARGVTELCELAETYALNECGEWFQQEIVKKDMKELKRR
                     VQEFQNVMKEAYARMQQAGVAYQDIGHTLGRYFDLNPNTGASQNFKQTSGPRPLEQEC
                     GVPEVKAMPPLAEVLKKK*"
     gene            137949..138584
                     /locus_tag="S27_BME27_629333_prodigal-single_157"
     CDS             137949..138584
                     /product="hypothetical protein"
                     /codon_start=1
                     /transl_table=11
                     /translation="MWSSRSQGNAPTCRSTKKKVTEVEQPFGDLRPQSPKLSPEEIKQ
                     TIAQFKSLPPEQKKKLALHSRTSCSWCEKELGVANTSPNHGICQRHMAKQYADMGVPY
                     KSKEVKFDPDLSKLSKDELNLLVRLTAIQKAKRNYGKVKEGRCEDWPCCGHGDDCPDR
                     DPETGEEVWGCAHCGAPLPRGARSSLCNRCIQDMHRRMDDPTGQDLDNWQQ*"
     gene            138586..139347
                     /locus_tag="S27_BME27_629333_prodigal-single_158"
     CDS             138586..139347
                     /product="hypothetical protein"
                     /codon_start=1
                     /transl_table=11
                     /translation="MLSLKKLLKEGFTVTVSGARAEYPKLDGILDIIFAVDYKMFRPL
                     EQMTPEEQEHFQANRPAEILSPDGNDFDKPTGTINFYIGGIPKRFLKPMLEALRDQCD
                     TFGIRLGPMKADKSGIMVYRGTQNPMDVIRIPVVSNPNAEAEQIPELNISNHSARILF
                     DQLLGIHETQPQYYSVSVEELEQRLAKWMNMSDEEMMQTLKLYTEPTQIEKGGGHATM
                     IMGGYDEERLYSMLSRLIELVKWAKAKGYKNIQAT*"
     gene            complement(139344..139883)
                     /locus_tag="S27_BME27_629333_prodigal-single_159"
     CDS             complement(139344..139883)
                     /product="hypothetical protein"
                     /codon_start=1
                     /transl_table=11
                     /translation="MSYRPITDMWFLARAKLKGGKKYYGAYLGGFPERARALLGCNIK
                     APVLHVCGGMAKDYPYKRGFGPNDMTLDLDPACVPDFCQDARDPFPLRGGEVWGGILI
                     DPPYSEADATHYLPGADKYPKPNQLIANALEVLPSGGRVGLIHYILPSPKDAIFVACV
                     GVVCGFNNRIRVYSVFEKP*"
     gene            complement(139880..140035)
                     /locus_tag="S27_BME27_629333_prodigal-single_160"
     CDS             complement(139880..140035)
                     /product="hypothetical protein"
                     /codon_start=1
                     /transl_table=11
                     /translation="MTDRETIQKFGKALEEIAHYDEEPIWMDSRDDAANNMLSIARKA
                     LGLEEEE*"
     gene            complement(140032..140454)
                     /locus_tag="S27_BME27_629333_prodigal-single_161"
     CDS             complement(140032..140454)
                     /product="hypothetical protein n=1 Tax=Streptomyces
                     somaliensis RepID=UPI000299EC4C"
                     /codon_start=1
                     /transl_table=11
                     /translation="MQTFLPLPTYYESMKCLDKSRLGNQVWREGLTLIRGGWKWHPAN
                     KMWRGFEHQLGLYLLEGCKVLEERGKAYPSVIAKIQAEMAKHPQTGPPPWLGDNRLHA
                     SHRAALLAKDFQWYSQFGWSEPPDPKTPDDKFSYWWPV*"
                     /db_xref="UniRef100_UPI000299EC4C"
                     /db_xref="sci:B446_03365"
                     /db_xref="107280419"
                     /db_xref="UPI000299EC4C"
     gene            complement(140468..140983)
                     /locus_tag="S27_BME27_629333_prodigal-single_162"
     CDS             complement(140468..140983)
                     /product="hypothetical protein n=1 Tax=Calothrix sp. PCC
                     7103 RepID=UPI000315B615"
                     /codon_start=1
                     /transl_table=11
                     /translation="MSQHVNIQNDEVTVPYYAVHEDGKICGFFGVFRFLSNFYMLDNG
                     IFMDEIYFPSVEHAYQAAKWPRKDWGQFTGLSAGQAKKLGKKAPSLDTKRWNKFKVQL
                     MRGLCRQKFENNLHLRQMLLMTEDAHLEERNSWGDTFWGTDVNGVGENQLGKILMEIR
                     SDLQLDKSAFF*"
                     /db_xref="UniRef100_UPI000315B615"
                     /db_xref="A0A0G1RDR2_9BACT"
                     /db_xref="coo:CCU_25310"
                     /db_xref="UPI000315B615"
     gene            complement(140968..141768)
                     /locus_tag="S27_BME27_629333_prodigal-single_163"
     CDS             complement(140968..141768)
                     /product="ADP-ribosylation/Crystallin J1 n=3 Tax
                     =Desulfitobacterium hafniense RepID=B8FST6_DESHD"
                     /codon_start=1
                     /transl_table=11
                     /translation="MIGAIIGDIVGAPWEMKFKYEPNFALFPEKNRGFTDDTVLTCAT
                     ADALLHHPFVPFPLRFARAYKQWGLRYPDRGYGSRFKAWVKEKKYPVVNSYSDGCMMR
                     CAPIAMFYDDREIALKRALQSIAYTHNSPESARGVQSVVDAIWMARHNATKDEIKARV
                     QEHYGHMLNLTLAELKTKSSKDIRCNLVAPQALICFLEASNFEIAIRNAVYIGGDTDT
                     NAAIAGSLAEAFWGFDKIPSWMTEKALSYLTPEMKEIVNKFYSRCPNT*"
                     /db_xref="UniRef100_B8FST6"
                     /db_xref="dhd:Dhaf_2266"
                     /db_xref="B8FST6_DESHD"
     gene            complement(141765..142190)
                     /locus_tag="S27_BME27_629333_prodigal-single_164"
     CDS             complement(141765..142190)
                     /product="Uncharacterized protein {ECO:0000313|EMBL
                     :KKN25187.1};  TaxID=412755 species="unclassified
                     sequences; metagenomes; ecological metagenomes.;"
                     source="marine sediment metagenome.;""
                     /codon_start=1
                     /transl_table=11
                     /translation="MQRLRRAIGSRQLQRLMKYDSKMDPQCVELCDALNCIPGIETVE
                     SCCGHGKFRFSVWFKVTDPSSLFIIGRITSRNYMPAPQWSCKVEVIDSDRKNPVRFHL
                     SSGKTKGIKAYKQSSELAKEIYKYLTTNKWVCKEYGVKI*"
                     /db_xref="A0A0F9PKX9_9ZZZZ"
     gene            complement(142142..142354)
                     /locus_tag="S27_BME27_629333_prodigal-single_165"
     CDS             complement(142142..142354)
                     /product="hypothetical protein"
                     /codon_start=1
                     /transl_table=11
                     /translation="MKQLCYKWKFDQHWRPLKTQKALMDAISRMDLTDEITIRKYCEH
                     KNRWSDQGIITCKDCGEQLEVASYRD*"
     gene            complement(142351..143538)
                     /locus_tag="S27_BME27_629333_prodigal-single_166"
     CDS             complement(142351..143538)
                     /product="Nucleotidyltransferase n=1 Tax=Crinalium
                     epipsammum PCC 9333 RepID=K9VYF2_9CYAN"
                     /codon_start=1
                     /transl_table=11
                     /translation="MNLEWLDRHTIYVTLHGSQAYGLANEFSDVDVKGICVPPPEIEY
                     HLYHRFEQAENPASIEARLSHLKNPKNPKFESTIYSLRKFFLLAAEVNPNIIELLFSD
                     PKDHFVCHPLMKRLLENRYLFLSNKARYTFAGYACAQAKKIERHRKWIVMGEVKPPVR
                     EEFGLPPVPPKGLDEVFGYIKSKVEQWNLNQFPIDEMQRAELKDVIWDLLTNVTEREV
                     SVANWPDVYAEGVIHKMMKEFSLSEDVVRLIYAERAFAKAKQVYDSWVSWKKERNPAR
                     RELEEKSGYDTKHASHLVRLMRMGYEIITEGKVIVRRPDAEELLAVKNGAWSFERVME
                     FKDEMEGKLEAEYKRQKALIAKNEPTPIPREVNKEQLNKLYHELYNQYWDKDRQLDEM
                     LKV*"
                     /db_xref="UniRef100_K9VYF2"
                     /db_xref="A0A0F9V2D0_9ZZZZ"
                     /db_xref="cep:Cri9333_1290"
                     /db_xref="K9VYF2_9CYAN"
     gene            complement(143535..143882)
                     /locus_tag="S27_BME27_629333_prodigal-single_167"
     CDS             complement(143535..143882)
                     /product="hypothetical protein"
                     /codon_start=1
                     /transl_table=11
                     /translation="MPSATDIRTLIRQKSDARFDETVGRLLEILRNRHTHQCWRKECS
                     CEYCRFINGPYVAEKLALHQLKKRIRYYERLFYLTDSEMHGMMGVESRAAAQKWRIKA
                     MREHKKSLKDNIL*"
     gene            complement(143830..144222)
                     /locus_tag="S27_BME27_629333_prodigal-single_168"
     CDS             complement(143830..144222)
                     /product="hypothetical protein"
                     /codon_start=1
                     /transl_table=11
                     /translation="MTPQQIAKKVQEAADARFPEVIERLLFILDAKRDLSHFVKKWIR
                     TGLLSDVAEEDMGEAAFALETTALALIDECTKKGDATWETNEDYICQRFRETVAPYKA
                     TPIGPSQRFSHNALCDRYSYTNPPEIGR*"
     gene            complement(144200..144631)
                     /locus_tag="S27_BME27_629333_prodigal-single_169"
     CDS             complement(144200..144631)
                     /product="hypothetical protein"
                     /codon_start=1
                     /transl_table=11
                     /translation="MPNSISKRNKHMTPKSINIAVAEQVEKLGSQKVVDSVVDKLVTA
                     EVNKRAEALAAAIKLSEDTVREQRKAAKPDQVAISADGQKVETFSPKAFEAKKKLDEK
                     LAKIDKIVVGATESGDWGKLYDLVKSGGNTEAKADDAAANS*"
     gene            complement(144595..145134)
                     /locus_tag="S27_BME27_629333_prodigal-single_170"
     CDS             complement(144595..145134)
                     /product="Uncharacterized protein n=1 Tax=Microscilla
                     marina ATCC 23134 RepID=A1ZCL1_9BACT"
                     /codon_start=1
                     /transl_table=11
                     /translation="MRAVKISDRVKRQAELVLAKIEFIARHIRNVEDNCLILGKKLIE
                     RGEIELGHKLIANGYVHDVSKFHGIEFEYLSITTANGEEDKKLKLKLAVHHHNTTNPH
                     HPEYWAGGIKEMPDVYVAEMVADWKARSEEFGTSLRDWIDEQATKRFGFSKEDKVYKE
                     IMEYVNLLCQTPFPNVTNT*"
                     /db_xref="UniRef100_A1ZCL1"
                     /db_xref="A0A0F9EBZ9_9ZZZZ"
                     /db_xref="A1ZCL1_9BACT"
     gene            complement(145164..145742)
                     /locus_tag="S27_BME27_629333_prodigal-single_171"
     CDS             complement(145164..145742)
                     /product="ATP-dependent Clp protease proteolytic subunit n
                     =2 Tax=Paenibacillus RepID=F5LIW1_9BACL"
                     /codon_start=1
                     /transl_table=11
                     /translation="MKQFDITLPKVEAAERNLYLCKGITQESIEEITKGIVKINEEDE
                     QYQRIYDFHGFPYKRQPIKIYLDTYGGFVYQTFGLVSVMEKSKTPVHTIVTGCAMSAG
                     FIILICGHKRFAHELSTPLYHQASSGIWGTVKEIQDKYMEAKRIQKMMEDIVVRRTKI
                     TREKLQEIYDTQKDWYMTAKEAKRLGVVDQII*"
                     /db_xref="UniRef100_F5LIW1"
                     /db_xref="vir:X953_18895"
                     /db_xref="A0A075K081_9BACI"
                     /db_xref="F5LIW1_9BACL"
     gene            complement(145739..146692)
                     /locus_tag="S27_BME27_629333_prodigal-single_172"
     CDS             complement(145739..146692)
                     /product="guanosine 5'-monophosphate oxidoreductase (EC:1
                     .7.1.7)"
                     /codon_start=1
                     /transl_table=11
                     /translation="MREYLFSYDDICLKPRYSALESRADGDTSTTFLGHRFNLPVVPA
                     NMLDVISVENARTLAKDGFFYIMHRFGDATMQAVNSDLDKTLLSISVGVHDRDKKLLD
                     DLLLTPAFITVDVAHAHHQNVQSMLGHLHKTFSGCGGYDERPKFIVGNVATADGYKYL
                     CDLGADAVKVGIGGGSICTTRFKTGFHIPTAYSVWECRQDARYEVPIIADGGAKHFGD
                     VAKALVLGADLVMSGRWFAECIDSPARIEHGKKIYRGSTSYEVKGHNNHVEGQTLEID
                     RACTFQERLTEIKQALQSSISYAGGKDLSAFNCVDWFLCHV*"
                     /db_xref="ppe:PEPE_0595"
                     /db_xref="GUAC_PEDPA"
                     /db_xref="UniRef100_UPI0002F07F94"
                     /db_xref="1.7.1.7"
     gene            complement(146740..147597)
                     /locus_tag="S27_BME27_629333_prodigal-single_173"
     CDS             complement(146740..147597)
                     /product="hypothetical protein"
                     /codon_start=1
                     /transl_table=11
                     /translation="MPLKASNLIKECVMEVLKEDLMEGFDPLSQGPNMAAENPYPEWN
                     EKMRRLEEGGDVIYKDRQGGQWVYWIDSDGARHIVHPNNIPKYLRQGYRIIPLEPWND
                     PKTMKNMPDKGLGEEHPHGRYAQQAGATPLETPQDYQEVKGHRLQSTEVPWMCPHCQK
                     ETQIHVDIESPSDYIASNECEHCGQEINDPNLDSKVMQSIADYYAGRADYYKDLLREG
                     FGGARMLNAKITNISAAGAPAQGTMGAVGKYTEYNVTAEVNLTVYSDSTDKALIAKDV
                     YTRLRSALH*"
     gene            complement(147587..148003)
                     /locus_tag="S27_BME27_629333_prodigal-single_174"
     CDS             complement(147587..148003)
                     /product="hypothetical protein"
                     /codon_start=1
                     /transl_table=11
                     /translation="MNIRSFVKQCIVEVIVEGEPRPDRLLPKEQRAIGAAFAKVGLDG
                     NGRFEKKEHGLQAVTNALWELGFQLDMVSADMIMGDKGMRNFIFRRKNPEGADPFTEL
                     PEISNSRIVFNWEALDRPSHQYPNAPSVFEILAYAS*"
     gene            complement(148007..148630)
                     /locus_tag="S27_BME27_629333_prodigal-single_175"
     CDS             complement(148007..148630)
                     /product="Predicted protein n=1 Tax=Micromonas pusilla 
                     (strain CCMP1545) RepID=C1MR87_MICPC"
                     /codon_start=1
                     /transl_table=11
                     /translation="MNSEKKLLMECITFEADPRLLRESNEHPNQPFRVQGVLQRKGKK
                     NQNGRIYPDEVLIREADKYARTFIADHRAMGELDHPESSVVNLKNVSHTVVEMRWNGD
                     DLVGTVEVLTTPNGNILRELFRNGIKLGISSRGLGTLKKVSENVAMVGDDFELIAFDF
                     VSNPSTQGAFMSPVGQVPLAEGIVKDPLTGRWSKTDDIVRNILSELG*"
                     /db_xref="UniRef100_C1MR87"
                     /db_xref="A0A0G0MB45_9BACT"
                     /db_xref="C1MR87_MICPC"
     gene            complement(148627..149487)
                     /locus_tag="S27_BME27_629333_prodigal-single_176"
     CDS             complement(148627..149487)
                     /product="hypothetical protein"
                     /codon_start=1
                     /transl_table=11
                     /translation="MIKLGRIVESYGAEGQFYDIGKDFANFRRMIDGADEQIKSQYEK
                     AIASKLVGKRVRARASRGYKQFVKDYEFDVTKVTLDDYYDNFVVVAYDSSTPKPKEYF
                     LKPGFKVQILGPATGQASPQKGGDPRFEKPDKPSPMPVQPAQNPTAAQSQPMGLAPAT
                     AAKSERPMDEAQTQEGLYDAYGMDEIINDIKGWLPSILIKPETAPRDFIKGLGWKKDL
                     DGNTSVALFDLKIPGNMVKPNTAQEKVTKMVSEKSDETSRFEVVKLVPDESKGEWTIR
                     IKKTTTGKKV*"
     gene            complement(149487..149807)
                     /locus_tag="S27_BME27_629333_prodigal-single_177"
     CDS             complement(149487..149807)
                     /product="hypothetical protein"
                     /codon_start=1
                     /transl_table=11
                     /translation="MKKFQRIDENIFKLVEVGELPHEEVAAAWQDDQHGEYISVEPDE
                     NRAYYIAHGTRMEEIPSQYGNIWAGIRAWMNAKGYFPNIWSANDHGNLTLWSRSGKPL
                     GGLV*"
     gene            complement(149810..151984)
                     /locus_tag="S27_BME27_629333_prodigal-single_178"
     CDS             complement(149810..151984)
                     /product="hypothetical protein"
                     /codon_start=1
                     /transl_table=11
                     /translation="MIIDLNILKRMGKRFGVWPLSKLDPKVQHLLTNPEHFIKAPAGF
                     EPLITGGGYEWDDELNGYRLGAGQKMFLLPNGIAIWVFKDAVARALPPDSIQKWVSAD
                     EEYPNGKANAFFQIYGHLTSQDLGQNETAGDNVGDGEQDADAGGGVATADDESGPEFS
                     KADVQKMLAGDYSAAGVAGPKASMASAIPTSKGDEPEPQDPEASFAPPKGEVPPSRAK
                     AGEPKPIDKSAAIISTILKTHGINPKAKPSKQQPLRLKSDEIIDIWKRAKEELPPEDG
                     EKLMAWLKKGMSDGSIQQLNEEKMAKAMLETLVRGVVRGIVQEVKEAKKKAKAKKAKK
                     ETPAPEPEEPTHSQMDWEPSAERPQQPEKQDHGKWLVAIANKLWKDPMEIGHGQYSWR
                     VRKTVEHPEGPVYLLQKSKQVTDTRVFANRHGKWFWFNPDERPIENRKWHELDMVHPS
                     DEPSIEQEQSTTAAAAPVTGPNAFRKKGPMEEGDEADAAREAELDALWNRALDRLAKG
                     PPKAKKEKKPAKDRSGKIFVKGKETKLDEMTTTSGGGGSSQGTTGYSIPGAWVGEKGP
                     GGSDAGVKGSEKLGYTLTAIGKQEMKKHGDKMLQEGIETETHGKCYKCKKPFVSAGAF
                     KCRNCGAIQPQTVEKPTPPSKPLDIPLEASGLGADFDRAQRAYDNQMPPEPDGLQCPE
                     CGEEGGYYTEKYKKGRFYMWNAECPDCGATWGDDNLDDVDQQ*"
     gene            complement(151968..152867)
                     /locus_tag="S27_BME27_629333_prodigal-single_179"
     CDS             complement(151968..152867)
                     /product="Uncharacterized protein {ECO:0000313|EMBL
                     :KKL77559.1};  TaxID=412755 species="unclassified
                     sequences; metagenomes; ecological metagenomes.;"
                     source="marine sediment metagenome.;""
                     /codon_start=1
                     /transl_table=11
                     /translation="MQKRMRHSKFRNTGILFELLTKQVTADIISGQASSAAKDLLHKY
                     FRETTELGREWQLYNAVLTEKIKDEAHAERFLTVILEARKKLNSRKLSLLKYDLIKEI
                     KDSYPIEEMLKAPVRNYRVLASIFKVFEDVTSSDCKFDVKEVYQAKNCIVEHIVDKPK
                     VTNSEDELINYYQTQTEDIRLLTYKLLCEKFNEKYASVLDDEQKVVLREYICNVANTN
                     SFDVFVRQKVAEIKKSLTEAIDRIKDSDVMKIKIREVVNQLDKINPGKIVKDNHVMVL
                     MLSYELLKEVKKQLEGKSNDHRP*"
                     /db_xref="A0A0F9EU58_9ZZZZ"
     gene            complement(152949..155039)
                     /locus_tag="S27_BME27_629333_prodigal-single_180"
     CDS             complement(152949..155039)
                     /product="Portal vertex protein n=1 Tax=Prevotella sp. CAG
                     :1092 RepID=R5PBR0_9BACT"
                     /codon_start=1
                     /transl_table=11
                     /translation="MPTPMNQQTLKPFEDEVLDVKKQSLYARLKRLFSTDVIVRNVGG
                     KQLKIKDTDSIMYATDRNSLRDRFNRIRSTAYNAYTRDFALSYQAARMDLFRDYDTMD
                     MDPILSSALDIYADECLTYNEVGRMITVHSNNNNVKRILENLFDEILNVRFNLWSWVR
                     NMCKYGDFYLKLYITPEYGIYMVEPISAYNVERIENSDPSNKRYVKFQLRPTDTAQAE
                     VLENYEVAHFRLISDSNFLPYGKSMIEGARRVWKQLSLMEDAMLISRIMRAPERRIFY
                     TDIGNIPPNEVDAYMQKMMDKMKKVPYIDEQTGEYNLRFNLQNMIEDYYIPVRGGDSG
                     TKIDTLAGMEWTGIDDLEYIKTKMMAALKIPKAFLGFEEGISGKATLASEDVRFARTI
                     QRLQRIIASELSKIAIVHLYAQGYRDESLVDFEIELTNPSTIFEKEKIEIWQDKISVS
                     IDMVENKFFSYAWIYKNIFNMSEDDIKEVKEQVVEDAKQRYRLTSIEEDGDDPAKPFK
                     KIGGKGGGDGDDEGGLGDLDIGGGGGGGGGGGKLPDLDDLGDEEGEEGEEGEEGGEEG
                     GEDELPDMKKLKEEKVVDDRDRSDRDQSDRDQTGEKKAPNMTEDPIGSLSVDEDPKKK
                     SEGKKKSAIAHNFEGGTPLRLRERQTPVVDKGMIGSLSNFLKKTHKDTERELIRENQA
                     TGSRSMMDEKNILE*"
                     /db_xref="UniRef100_R5PBR0"
                     /db_xref="A0A0F9MTF5_9ZZZZ"
                     /db_xref="R5PBR0_9BACT"
     gene            complement(155122..156768)
                     /locus_tag="S27_BME27_629333_prodigal-single_181"
     CDS             complement(155122..156768)
                     /product="Uncharacterized protein (Fragment) n=1 Tax
                     =uncultured bacterium RepID=K2A359_9BACT"
                     /codon_start=1
                     /transl_table=11
                     /translation="MPAQSQISYQDLIRDEYKKCMDSPVYFMKHYVKIKHPIRGTILF
                     DLYPFQEQTLQAFHDYQFNIILKSRQMGISTLVAAYSLWTMLFFKDKNILLISLKQDD
                     AKDVLTKVRDAFKELPTWLKVKMLEDNRLSMRFANGSRIQAASTTKKSGVGQALSLLI
                     IDEAALIDDAEDLWTSAQPTLSTGGNSIVLSTPRGVGNWFHKMWVGAETDNPDNKTGK
                     NGFHPISLPWHLHPERDEEWRRIEGEKQGNPKKAAQEYDCNFLASGDNVIDLNLIEFY
                     KKNKARDPIETQGRDKGLWIWEYPDRTHAYVVAADVARGDGMDFSACHVLDISKEKPV
                     QVAEYKGQIGTKDYGDFLVSLSTKYNDALLIVERENVGWGTIQEILDRQYKNTFYSSA
                     DLKYVDVQRQLSNRWDSEAKKMVPGFSTNINTRQLIIDNLEHYMHQMAIELYSKRTLA
                     ELETFIWKNGKAIAMEGYNDDLVMALCIGLWVRDTALRLRQEGIELTKIAVGGMTKDK
                     MDQTPFYKVKTAQISRDAWTMKTGRQGFGKENREDLKWLL*"
                     /db_xref="UniRef100_K2A359"
                     /db_xref="A0A0F9M795_9ZZZZ"
                     /db_xref="hau:Haur_1384"
                     /db_xref="K2A359_9BACT"
     gene            complement(156732..157403)
                     /locus_tag="S27_BME27_629333_prodigal-single_182"
     CDS             complement(156732..157403)
                     /product="hypothetical protein"
                     /codon_start=1
                     /transl_table=11
                     /translation="MKSNIEIVKDYLAGVRPIIQVGYTGEANKHRNEGETWTDSKGIE
                     WQRKDGKNVRLTKTQGDIIREAIGDITCRQCGLQYKWGSRKDGKFLFRTGLCMDCLID
                     YETKLRVLGIFSDYEMYKLASNELGAMKDMEAKIEETLAYFRSGDTDVKMLCNSAGFT
                     ERWKTTNVEEIITNAENDLKMAQERIEALTKIRDEYKEKYEASASKFGLEILCQPNPK
                     SPTKT*"
     gene            complement(157448..160084)
                     /locus_tag="S27_BME27_629333_prodigal-single_183"
     CDS             complement(157448..160084)
                     /product="hypothetical protein"
                     /codon_start=1
                     /transl_table=11
                     /translation="MAKQLLSSFGIRGATSYTTTGIAQGLDQVKVDIEDTAYLSKYFK
                     VVEFNPVFTAGKNSISFNGSDLLKDGSEIMVEVLDKDGNSLYLTAPPRKTNYVDIANF
                     TVAIHVYKETVAGAGKVILVGTTAKNEIVRWMGNITLNTTYQNVSRVRFFNAPYMEAQ
                     PLLYPVIENLTGSQLTTEVTVSGSFWLEVQNANGYFTPGNVNYGGTLPASAQIILWAY
                     QGTDPNNRVDAFNSQMNGATITLHYDVANTQVPTVPPVWQYRHYDETSTILNVRSTTE
                     VQIDTIPLGPIAQLSSSGGRFTCSYNRVEYIRQATTIPCTAVHIGTAPGDYNEVAVNS
                     DAFTASMVGENVTMKYSSIFLQGSPYPAFNPAIKTTHNHWPVTASQFTILSVTGSRFI
                     HTAPFVYTMRDSTGFGYQAVNYTASRVTGSITFLSSSNPYQGYVNSAGSSSMMKKSYV
                     NIIYRNLDTFSGYVARHKLYARSNIYPGNYELIDDTVLGPSELLVDPITANKNFSTIG
                     NFTNQDMVNQYWFASSASINLLYSDKPVLNSMTIRPTPDYSAADGNSYVIVKAGSYGV
                     TNDENYHPYDAAEYVQFSGTGYTSNFIFLASGVLYMLSANMIVNKNVDQTAKIMFFFT
                     SSIESIQKEQTYTPPFGYKLGEIVVADKVKSRVFGDVQKLFFTPLDDYYGTMLIVPVN
                     CEVILSNVSLKNYGDHGFSPKTCIVQIPFPINIANEKWSLKSELFDSNYNLIYSVPAI
                     EKAFDPQGASLFGSNTLGTSGGSSGVPTYLTTLTVGGQLYLPGITPAVNPKRLLSYQI
                     PQHSPPLSGEGAVTYTQVSELSLKPTNDSVSTKDYINVETVEAGTPYFGRSIAVRYSG
                     STPSVYGRRVYVDQLGNKTTYL*"
     gene            complement(160125..160589)
                     /locus_tag="S27_BME27_629333_prodigal-single_184"
     CDS             complement(160125..160589)
                     /product="Uncharacterized protein {ECO:0000313|EMBL
                     :KKM13890.1};  TaxID=412755 species="unclassified
                     sequences; metagenomes; ecological metagenomes.;"
                     source="marine sediment metagenome.;""
                     /codon_start=1
                     /transl_table=11
                     /translation="MKKVCSQCKEEKDVRLFGRRRRANRIEIRSQCKDCIRGYNLRTK
                     SRRRKHWRKFNETLRGKYTHFKQTSKKRKLTWRLSFSEFSQIPQICYYTGIPLTLKRN
                     HLNTLSLDRVNNKRGYTRKNVVFCCSAVNYMKSNLTLGDFISLCRKVSDHFS*"
                     /db_xref="A0A0F9KF04_9ZZZZ"
     gene            complement(160586..163798)
                     /locus_tag="S27_BME27_629333_prodigal-single_185"
     CDS             complement(160586..163798)
                     /product="Putative hydrolase n=1 Tax=Megavirus chiliensis
                     RepID=G5CQW0_9VIRU"
                     /codon_start=1
                     /transl_table=11
                     /translation="MITKLNNYKKVTKFTHILHVADIHIRLNKRHDEYKEVFANLYEE
                     IKKSPEGTVVALLGDVVHSKSDLSPECVQMASDLFKGIADLRPLILVAGNHDATLSNK
                     SRLDSLTPIVEALNHPFIYYLKTTGLYGFANLLFNNMGVFDAPERYIQGKDIPDVYRN
                     EYEHVIALFHGAVDRAALDTGYAVSNPAIMPPLFDWHDIALLGDIHKRQDMQAYDPDN
                     HKPCIHYVGSMIQQNHGENLTGHGYSLWDLKTRGYTFTELKNDYGYFTVDVQKGQLTT
                     DLTKIPKKVRLRVKCYESIASEVKQVIADIKMKTAVVEIAYVRMDQERDKKDIIPLCK
                     DIVLTDLTNVDYQNKLLTEFLTKKLELTDPLKLDAILAINRNTNLLIKKDEFSRNLKW
                     KPIRFEFDNMFTYGEGNVIDFTQMNGVYGIFGPNKSGKSSILSALIFCLFDKFDRGFK
                     GLHVLNVQKSSFRCKFEFEIAGVRYFIERRGNTTRSGNVKVDVKFWKVVNGVEEELHG
                     TIRRDTNDIIRDYIGTYEDFILTAASFQSAKNLSSFIDMGNSERKDLLVQFIGLNIFD
                     RLHESAGERNKELVTILKTHRDKNYQLEIQQNQNALAHAESLFADVNAQVESLKKQIA
                     DVNEEIVRETANLIKLDTSVPTDLTSLESRRATAESTLTAKRKVITDTREAQANHEKK
                     LAEIESEIAKIEKSNFVEAHKTLKELTEKINALKQQIDLKKVEIKGKLEKVARLDKHE
                     YDPNCKFCCNNAFVKDATKAKKELTHDKKDTDKMLADLEELQTEATKYKWVEESYETY
                     TKLLTERGTIKDKCAKASKDIIVATNELERLDAAFKAVVQQIEIYHRNEVAVEANNKV
                     QAKISSYRNTLTKLDVDFQKQHRSLMDIAGKRELFKSEIEKLTDTIDEVAGMEAEAEN
                     YQHYLAAVGRDGIPYQVICNTVPEIEQEVNSILSQVVDYTIQFETDGKNVVPYVVYDY
                     GRWPIELTSGYERFVASVAIRVALTNISNLPKTTFLAIDEGFGTLDPDNLASMFTLFS
                     FLKNNFDFVLVISHLDALKDAVDKQIELKREGNFSHVNYE*"
                     /db_xref="UniRef100_G5CQW0"
                     /db_xref="A0A0F9QVC1_9ZZZZ"
                     /db_xref="ttm:Tthe_1385"
                     /db_xref="G5CQW0_9VIRU"
     gene            complement(163795..164745)
                     /locus_tag="S27_BME27_629333_prodigal-single_186"
     CDS             complement(163795..164745)
                     /product="Uncharacterized protein {ECO:0000313|EMBL
                     :KKN17105.1};  TaxID=412755 species="unclassified
                     sequences; metagenomes; ecological metagenomes.;"
                     source="marine sediment metagenome.;""
                     /codon_start=1
                     /transl_table=11
                     /translation="MMVQSELVAIFNELLGQKARLRKNGSQATYHCPFCTDRNLVTQK
                     LELAIAGPRMGSYHCWRCDTKGQSFGSLLKKLDAPPSARQAVFKLTGDIRLARHQNVA
                     LDASVVRLPLEFKPLAVPKTTPEYKNALAYVKRRGLTREDILRYNVGYCEDGPYEHHI
                     IIPSYDAKGVLNFFIGRRYYDSTTAIPHKKPEVPMDLVGFESFVNYKEPINLCEGVFD
                     AFAIRNNAVPLFGKYPSRKLRESMLTNGTRRVNMVLDNDALEDAIKNCKMLMRLGIEV
                     YLVNLPGKDPAVLGFEKTHECIRNAHPFTEDDLLKHALGI*"
                     /db_xref="A0A0F9NC82_9ZZZZ"
     gene            complement(164787..165689)
                     /locus_tag="S27_BME27_629333_prodigal-single_187"
     CDS             complement(164787..165689)
                     /product="Uncharacterized protein n=1 Tax=Streptococcus sp
                     . F0441 RepID=K8MSC1_9STRE"
                     /codon_start=1
                     /transl_table=11
                     /translation="MSAVRDLKGYETDTLRVIKRIGSLNNKSLWLVLCKKCNGKFKSV
                     AGNITSGNTTQCRNCSNKQVGEKARDNLVGQRFTRLLVIEPAGSKNYKALWKCLCDCG
                     EITFLTTNELNTENTKSCGCLNAEKVQERAEERRLKLEGHTYNNLQVNSYAYSRGNRS
                     YFNCTCLICGKDCVKVGKYIVDEETTSCSRECTQTHDWTGYENSFLRVVKKSDRRGNS
                     GEVMWDCHCLLCNNPFTTYAHSLAMKMGCKCRQKLKAALLGRANNDWFQMKSQMYWAD
                     ERNRQDQAEKLRQNWKNQFSQGES*"
                     /db_xref="UniRef100_K8MSC1"
                     /db_xref="A0A0F9NM85_9ZZZZ"
                     /db_xref="sik:K710_0929"
                     /db_xref="K8MSC1_9STRE"
     gene            complement(165691..166608)
                     /locus_tag="S27_BME27_629333_prodigal-single_188"
     CDS             complement(165691..166608)
                     /product="hypothetical protein"
                     /codon_start=1
                     /transl_table=11
                     /translation="MSKIKKLQTWLVIPDTHFQAPKNDGQYSRPEFCHSSEAISIMLQ
                     YIEDFKLDGIIHLGDLMEMDCISHWTKAVGREGQIKDTDGNWYVASWKAQKEMAYAFW
                     KYLAKKYPKAIKVQLEGNHDQWSRTFFSNPIFDMFKDDPDYSPANLAFHNWSLWEDLN
                     IKYVPYWGGETDPNYIIRAAGFDRGMIVMHGFNNASVKRMYKDFDNVIYGHQHKIITE
                     AYGGNYWEHRQASCIGCLTKLNAKYCGNGGAQNAWEHGFALVNLYSNNVCDVKIIRIQ
                     RDLVVGNERGDEFSAVKLASIDPLLSVLD*"
     gene            166757..167383
                     /locus_tag="S27_BME27_629333_prodigal-single_189"
     CDS             166757..167383
                     /product="Putative uncharacterized protein n=1 Tax=Blautia
                     hydrogenotrophica DSM 10507 RepID=C0CM91_9FIRM"
                     /codon_start=1
                     /transl_table=11
                     /translation="VETSGIYKIVNRINGKYYVGSARTIRLRWNEHRTDLNRRCHHNA
                     HLINAWHRYGPENFDFVVVEECPAEKLIEVEQRYLDEARQNGDSAYNLSFVAGGGEIT
                     AEARAKISASLLRHYTEHPETHERLRQSHLGKKHTPEHRANVSASKLGEKHPMYDDTI
                     FTFRNTFTGETFVGTRNHFYTKYGLRRSDVNSLMRGRLKSVKKWAIVL*"
                     /db_xref="UniRef100_C0CM91"
                     /db_xref="C0CM91_9FIRM"
                     /db_xref="banh:HYU01_06960"
     gene            complement(167333..167653)
                     /locus_tag="S27_BME27_629333_prodigal-single_190"
     CDS             complement(167333..167653)
                     /product="Uncharacterized protein n=1 Tax=Pectobacterium
                     phage My1 RepID=J9QM64_9CAUD"
                     /codon_start=1
                     /transl_table=11
                     /translation="VKGGYLYIVTNDAFPEWVKVGITTNLKERLHLYQTCDPHRGYKL
                     VYSLHHPKYKEAEKRIREVMKHFALDTKGEWYQVDLEMAKSRLEEQLEDYSPLLDGFQ
                     TPPH*"
                     /db_xref="UniRef100_J9QM64"
                     /db_xref="A0A037XW63_RHIRD"
                     /db_xref="J9QM64_9CAUD"
     gene            complement(167650..167913)
                     /locus_tag="S27_BME27_629333_prodigal-single_191"
     CDS             complement(167650..167913)
                     /product="hypothetical protein"
                     /codon_start=1
                     /transl_table=11
                     /translation="MAEKENNTRGGWHDIYGCMKNIRITCDRCGKVVEGTIDLCAKTG
                     AVITGGYYIVSEGNWSEYRRDDEEYICDECMHSDPKYKKLYCE*"
     gene            complement(167873..168574)
                     /locus_tag="S27_BME27_629333_prodigal-single_192"
     CDS             complement(167873..168574)
                     /product="Uncharacterized protein n=1 Tax=Coprobacillus sp
                     . CAG:698 RepID=R5G3B1_9FIRM"
                     /codon_start=1
                     /transl_table=11
                     /translation="MNAFYVYHLVDPRSGLPFYVGKGKGSRLFQHLRDVSKHRVPNGN
                     TYLSNKIKKILSEGLTIKCIKIAENLSEKEALDTEVAEIKRYGMRGVGVLCNLTEGGD
                     GVSGYKKTPEQIKRQADSLRQRFNDPIFLEEHRQRMKVAHSSPTARRKNSLRTRRFYR
                     SHPEQRGKLSCIQRKLWAAGKYDNSKEWVFTSPTGEKTTIVNLQLFCREHGLQQSNMI
                     AVHGGKRKQHKGWMA*"
                     /db_xref="UniRef100_R5G3B1"
                     /db_xref="R5G3B1_9FIRM"
                     /db_xref="suw:SATW20_00270"
     gene            complement(168574..169077)
                     /locus_tag="S27_BME27_629333_prodigal-single_193"
     CDS             complement(168574..169077)
                     /product="hypothetical protein"
                     /codon_start=1
                     /transl_table=11
                     /translation="MVLGFDASTTCCGWAFWNGTEIVDAGFLDLSRLETNKEKAFHVI
                     AALDANPNTLVTTKINLEAALSGFFRGRTSQQTIIKLARFNAVFEYIISEHWKIPVNL
                     VSVTTARKTVFGKCRVKGMTGKEYVRQQLPLLRPEIIKFEKKNKKNEWDVRNADMYDA
                     VVTVLAK*"
     gene            complement(169091..169690)
                     /locus_tag="S27_BME27_629333_prodigal-single_194"
     CDS             complement(169091..169690)
                     /product="Uncharacterized protein {ECO:0000313|EMBL
                     :KKK59533.1};  TaxID=412755 species="unclassified
                     sequences; metagenomes; ecological metagenomes.;"
                     source="marine sediment metagenome.;""
                     /codon_start=1
                     /transl_table=11
                     /translation="MSLHQVKVAREEVLKIVRENKEKHDGILQTAIEGYWLDAEAYLK
                     KYEKEEIEKANKNHKAQLKNLRKQRKDFIKSVKKRVAEDLARVEKRDREKGFNCWNKP
                     YPEDHGDDYLGTIRRLELCVEPKVELDTNEFDAYIRNKWSWKDQFLANNRGYVTSYAL
                     TSSYCIANNSWPSYAVSASWSSGSALYLGTGSLNALASF*"
                     /db_xref="A0A0F8WS93_9ZZZZ"
     gene            complement(169815..170114)
                     /locus_tag="S27_BME27_629333_prodigal-single_195"
     CDS             complement(169815..170114)
                     /product="hypothetical protein"
                     /codon_start=1
                     /transl_table=11
                     /translation="MPTPNVRPSLTTTLDQRYARQHAGGAFEVKTVLGPPGSTPATGE
                     VIDAASQAGAEHQNPNGFLVKVPLQVSQLKAVQSGGAGNNYSLYIQGLDTTKYRR*"
     gene            complement(170144..172567)
                     /locus_tag="S27_BME27_629333_prodigal-single_196"
     CDS             complement(170144..172567)
                     /product="hypothetical protein"
                     /codon_start=1
                     /transl_table=11
                     /translation="MTASYYHAVVQNENYGYAVATFGDYVAVGNPALTRYNRISASVY
                     HTGSVDLFRYNKARDEHDYVATLHKSWLDMIVLLETEENNVISGTLSTEDASWYASLY
                     LDIDKDQYTASVEDGYGTALDMYEKYLIVGSPYATQLTATSATFITESTSTVEIYDLA
                     RIEFTAISASSSVFMIMNPDDESYLGMTSSFGSAVSINREWVAIGSPYVSGGAGMVYM
                     YKNMSSGNNYSWSLYQRIQPVNAPAQAEFGIDLKLNKSDTPNSNSLVVGCGNLLAGRA
                     YYFEFVNNQWSQSFEFLPDYTPQPMPFASGTYMPYQLNMSPLNGFGRAVSTYGDAVIV
                     GEPYDRTFYEFSGSTLYEQGSVYIFEKCPTAYTKFIQVLKTYGNDTILYNNRAGWSVD
                     MYGYNAVAGVPKINVDTMTSCYIAGTLEQLHYCNADLQNLLQGQAMFIQKNTGSGEWE
                     ILNIYQKKKKYLVPYRQYGYDVSIADEAMVIGAPMIMHDPNRIINFTVTESADTVLDD
                     LTGKAYIYLLHNLRDEFHVGNAFYRNGKIIIMTSGSVFDALFYNPINSYTYEYDLQFK
                     AQHTIHEKQIICSVAPGEFNVSTNPTAVIRDSSSFDINQNGVFDYQDADVILRYMQYK
                     NTSILGLPVSTDWSSSIVTAADEISFLNYTKTYWDERETATLTSESIIRWETEDTWMQ
                     VVLDLNQDNRIDWRDMSIMWKYFSNRLTQENYATYITPACNRKIFSQVIDYLNSMSKR
                     YSKPLIEPTFLDYERNVMFDKTGSFLAPYATTIGLYSGLDLVAVAKLGTPIKITPELP
                     VNFVVKMDF*"
     gene            complement(172586..177109)
                     /locus_tag="S27_BME27_629333_prodigal-single_197"
     CDS             complement(172586..177109)
                     /product="hypothetical protein"
                     /codon_start=1
                     /transl_table=11
                     /translation="MSYMTPYFFSGSANMSMSIWMRSNAYAPKVGIAPSGSVSKIAEG
                     SVNAWQAESTYSCAAVKVVLPSDQVYIIENTSVNASEQGAFGMYLTQGPTASVDAGFT
                     GSLYSITANSVVSSPIAKRMFIPSTTQAASTNLYAYTASLQVFNSVTYVKEQDYTGPG
                     FALSDGAGNLIGRSGSRYIVDVAYNSVDDQVYVLTGEQDQLDSGGAVGLRRGYLDIWN
                     SSGSVLVESHSLGDFFWGIAQFFGGYLVYNRDRNHMLINPTNNGLGVSALSYSIFDCA
                     TKTVVHSALPAGRYSNGCYASASGYYYLPATVWPNAAIKINVNNFTESATNITNSWIL
                     SYFPDLGDVIVGNGGAYQDNFVPVTIFDGATESASVTIPGIFDSETQCTYDPCQKCLV
                     FSDDAAGDIGYGAGGQSWVYSGSWEPKNFFVNGGAWYATFDAATSTVWCTNYSTFQVD
                     VIRTGVPTASIQLPPYSPPPQAPPVPQNLRVQSGSAILTWEKSGSGVVDYYSIFKSTT
                     SEAGPYTQITTSLITRSVDTDVAAVNSYWYKVNATVGAATSSFTNIAELDVIPCNSAS
                     FQPIIHQGYINYATGSTYKNVYGKIIKLSVPTYLSASMWLRSPDFDACLTIADASQTV
                     ISSSIYDGWTPTGDVNYNAALTYNFPSGTYDIEVSSVDNAIGRYNLIISPGSTLECTW
                     SNAYETATTDFIPTGNTVAIGEQGANIVFFLEDTKEVKVHTYATAQGARYSPIQDRTF
                     GWVYEGNGTVGWTASIVEFDNTGSQVAATRYPRPKTVNSNGSTLSQTGNTIFLHPAGD
                     ITDFTTQAESGSRIWFNNQSTQGYITSIANATTASVNISQEIPYDPDFFDFGTEFQIT
                     RPQITPNVDYSGYLCYDGKNDRILFYEYNAGGVQFANVFDCATRTITASLNLTPVNPG
                     FGSAWESCYSWIDDTYYIGLTGTNKMIKVHASNYTLATSSVVGKIVVSYLSASNLVMH
                     RNTAGKVQFYSPISDSVVHAMTDLPTMGYFECGGVSDKCSNTYLAAIDPRSGEGDVTN
                     HPCLAIIDRNTYLPVNYIMLTNDSPGGFSPDGWYQYSMAVSDETSKVYSSCVDYDTYT
                     GRLYSTIPTTAYYVEQSPYQATAADTASCIRFKQQYKITGSLSGSGTTGFVCSTKKTG
                     SATLAISNFEIDLGIGGFPWHNYGTWFMTADGSQTLATYTGSYIHTLNGKNAVHCYGK
                     YYMLDDGTQYQVSWYPTSASNVLVFDNSGSYLTTIALPAPARDFDTDGENVYVMCHDN
                     YLTMSVIDPTTDTISQTQGLIVDYSWTPATLSPTASASQPSGLKQYPMFGRYITPDGT
                     YFYMNCIGNIGNPGHAADTFAYLAGGWGGYTGQYLDMMANNFTGFQGGVAKCPLTNTM
                     FWGAQHTSSYCIIETTMNLGIVRTFDISYPISTIVYNPRNRTMELFSDIEAGPGTNNG
                     AIYVYDPIARTNVCGFWATNNVGGPSGGNGTDGNGGYNIDVNIRNGDIYFPQRIDSGS
                     ASPATGSIKVYQI*"
     gene            complement(177419..180196)
                     /locus_tag="S27_BME27_629333_prodigal-single_198"
     CDS             complement(177419..180196)
                     /product="VCBS repeat-containing protein n=2 Tax
                     =Singulisphaera acidiphila RepID=L0DI63_SINAD"
                     /codon_start=1
                     /transl_table=11
                     /translation="MAIAARITWNYALSDHTGFLLQRSVDTGSSWAVNFPQPITTSYV
                     DATVVPNGTYWYRIAATNQYGTGAFSNTGSVFVPPPTSSAPYNLQVNSGSAILTWVDG
                     GSYGDYYAVQRAVGGGGFTDLSVTLIETYTDSAATSSYSGESYSYRVADVNMTGTSSF
                     SNTASITFQWSPNPPQNLQITSGSAILTWESGSSGVDAYVVQRSLNGVAYSGIASTGS
                     LGYTDDNITASYDGVRYYYRVYASNAAGTSSNSNVVNYLFGWPPPPPIDFLAESGSVV
                     LTWTFVSASNQTASIERSVDGTNFYPLTAVPGAQETYTDTTATASYVSTSYWYRVLGA
                     TQFGYSGWSTTASIALAWVPPAPQNLIVNSGSAQLSWSYGSLGTPVTYSIERSTDGVS
                     YNPYSAAITTSYLDTGVTAETGSGNIYYYRVVAISGIATSSYSNTASITFTYNPPPSG
                     PIELNVASGSVLVSWTSSIANADRWDIYRSFDPAPFGYLTSSFPATKSFRDNGVIATF
                     SGSNYIYEVVAVNAYGSSSFSNTASIMLARTPTAPSGLVVNSGSALLDWTASQGHDTY
                     AIQRSIDGVVYADYDYAVTNSYTDFGATGSYSPVTYWYQVGAVNQWGTSSFSNTASIT
                     FLWAPPEPYDLVVHSGSAHLGWTASILPVPVTFSIERSVNASAFAWQANVGSATYTDG
                     DVLAASGSGNNYSYRVTTQTAYSSSLPSVTASINFTYDPPTGSITLNATSGSSNVSWT
                     SSIANATTWNIFQSVNGSPLTPIASVAASTYSYTDVSVSASYEGNTYSYAVNAENIYR
                     TSSLSNTASLLFGLEPLPPVLDPITSGSAILTWVSQSNGVDHYLLWRSFYGTPGTYEY
                     LATTTASTYTDTDVTCSMGGQTYWYAVDASSSFGTSSLSNTQSITFTCTGNPPEAPLS
                     LTVTSGSAIVD*"
                     /db_xref="UniRef100_L0DI63"
                     /db_xref="saci:Sinac_4765"
                     /db_xref="L0DI63_SINAD"
     gene            complement(180212..181990)
                     /locus_tag="S27_BME27_629333_prodigal-single_199"
     CDS             complement(180212..181990)
                     /product="hypothetical protein"
                     /codon_start=1
                     /transl_table=11
                     /translation="MQKAAFVQWSYSGSDAKQFVLERSLDSASTWPIRMLFTTESFFV
                     DTGVRWYGTYWYRVAAGNPRGIGQFSPPAEVYIMPPAFDLASITASQTDYETQSFVNW
                     NYTGSFPGGTDYYLFERSTNGITWTSQNVPPSISSSYENNVTYSNTYWYRVTPHCDMG
                     LYAPISNTTRSFIQAPIAQLWAWQTGDDAEAVAFWNYLGHETTSLYRSADGGATWPFT
                     ASITPTSGSTYYYIDKTVARGQTYTYKIQEQATPGQPYSPTASVTINPTSSIVTFGFM
                     GDQGQWGNEWESHTASVQLANYVIRSQFSASRILTGGDNGYVSPSAKGGYQFQSFQLI
                     GPTESLWACVGNHDLSDMGGINAFVNYFGLHSTSSISVYYTWRNKFVQGFVLHCTSET
                     ATNLTPAAPQYQWFSRSMVASMQDPTISWRIVQVHAPVLSSNFGHTGNAFSAQLPWQK
                     WGVDVVLSGHNHALERLESGSVVFITDGAMAETKQGSYLRGSPNTNSRWILADQNDGL
                     GYYCSGDVYTLLQATNTYMSISFYSGSTKMPDTGSTSIPYASMEGNSLILRRVGPQGT
                     PSLSSSLLVELPPQAIPSLTSSTLLV*"
     gene            complement(181997..183328)
                     /locus_tag="S27_BME27_629333_prodigal-single_200"
     CDS             complement(181997..183328)
                     /product="hypothetical protein"
                     /codon_start=1
                     /transl_table=11
                     /translation="MKSETIIKPPGFSMGLIGRYRLQVVDAATQEVVADHGWHKNLIT
                     NVGMNAIASTAIASLTAVAVGGSGSRPNCITGSTMTITQSGYFIGVSSFGDRASFTQS
                     ISQSIGGQYYYTSSISRGDIIMDEDFSQSMVIGVSGSIMAVNVSSSFDTPKSFSIWKT
                     SQAKIQNEFSRSSTYYVSDIGWNTGTDTSQVLSGTWVHRRTYDFGIESGATRSYTEVG
                     VRWSSTPNSDIFSRVLLPSSVDVSPGQLLRMTYDLIVNVSPTGSVYRTASISGWPKPP
                     ATDTLCTESIQNLGYTYVNSNGGNSVYASYYSSLDPQFGSYGGNHGFYCFLSADSRSL
                     NNYGTASDRGSIATQFVTVTAGSMDSYIPESFTVTRTVTFPITAYTSSFNHIGTIGFG
                     CYYYGGFSGIFAQPYWAGHQGYCLRLNQSQSKLNTETLTLKWRWRWERVLQ*"
     gene            complement(183330..184574)
                     /locus_tag="S27_BME27_629333_prodigal-single_201"
     CDS             complement(183330..184574)
                     /product="hypothetical protein"
                     /codon_start=1
                     /transl_table=11
                     /translation="MNEVAAINQTLAGHYKVGVVDPHGNVEWQAEGKNLILNQGMDQL
                     YTNTLVDCMTYGICGTGTRQNSIGGGASKVSQAGTQLTLTDAGGDISSFTANAYSYNP
                     LVSAGDYLVYANGSQSRVTSVTNATTMSVTPSYTFSDETFVLWKTSQVGLQTEVSRSS
                     TYVAGVGNCESTISESTITHRRTYDFPINNWITMQFNELGVGWASSGPTTVFSRIQID
                     PITVLTGFRLRLIYDLRSSWSPTGSLYGSASIGGWPNGGSTNTDGTQSIQNFNTSTVN
                     NDGSSNNNYASLDPAFTSTGGYRTVIWVSNNSSSLADFGSSNSRTAAVGTASVVGTVA
                     MSKAPYTNGSYICDKTGTVTNLSSNGIRSFGFGPYNTSPSIDPRGTTYQSYCFRMNQS
                     QSLLNTEQLSLTFRHTWDRTLA*"
     gene            complement(184590..186542)
                     /locus_tag="S27_BME27_629333_prodigal-single_202"
     CDS             complement(184590..186542)
                     /product="Immunoglobulin I-set domain protein n=1 Tax
                     =Pedosphaera parvula Ellin514 RepID=B9XGW5_9BACT"
                     /codon_start=1
                     /transl_table=11
                     /translation="MIKHINHQNFLTTPFVTVKSWELLGFQNEQVVLTEPLSGSSSIP
                     PYSIALDYIDENFGDPILDRECNIALEQQEPDIVLYDEGISGSSDTNADGSDKGLLHR
                     QIKNAFYNEYRNPLEIFGVEHIDFPLSRTVRNLAEQFRMFSIPRMIFGEKLVPNSIYF
                     ADTALDDNVIVHDDGYQNIMAGYNLFSKVQEVRIFPSGTNPQIILPGTESCGCVTYGT
                     LYLTNPLDQYVDLGNTATFTVSSSGAPRPIMYQWWSGSTTGSGWALSDGGNISGSNGP
                     SLYVNNTTLDLQSGSYYVKAWNSGGGGATSSIAHLYIYLLPPNITDPADDFEEIGSNF
                     DFCAGLISGASPLYWQWYSGSTLLVDDAHYSGSNTSCLRVNNITPADSGSYRVMVGNI
                     FGNVTSSWANGNVNLYPALIVNDPQDQIVYRSFSASFAVTASGTMPLMYQWYSGSVPL
                     TDNARITGSQWTGSTTSSLFINDVDFPDSGLYHVVVNNFFSNATSADALLTVLDNVVP
                     VSASDTSSFGVQLRFGSLTAAPPYVEPTVPSFGASLLTGSVFLLVIPAYGGNDTASLN
                     TAFDSGYLFDIVIPLYGGNETASLFTTFESGYITDAVVPLYGGNETASVFMTFENGYT
                     QSVVIPTSSIEPMTYFGVGFLSGSIA*"
                     /db_xref="UniRef100_B9XGW5"
                     /db_xref="hmo:HM1_0137"
                     /db_xref="88737139"
                     /db_xref="B9XGW5_9BACT"
     gene            complement(186561..187712)
                     /locus_tag="S27_BME27_629333_prodigal-single_203"
     CDS             complement(186561..187712)
                     /product="Uncharacterized protein {ECO:0000313|EMBL
                     :KKM92343.1};  TaxID=412755 species="unclassified
                     sequences; metagenomes; ecological metagenomes.;"
                     source="marine sediment metagenome.;""
                     /codon_start=1
                     /transl_table=11
                     /translation="MIFNQFDPNKDIVAGRVTRVASGLWPDGAASWNQGNFMDDFNRL
                     TGSSGNQSYGTSYYDVRYTMYYLNVFPDNSSYVNYDPYFSIAYGNFYGEYGSGSFTVE
                     SSSIGASPTKAIYTQYKNILLANSDVNATTNGMFSMVSASTTTTAEDIWAINFSAYKM
                     KDRIDEGLLQLSFGGPSGSFTFIDDSIYTKQNQYVYQIVTGSISNPFNEPTYEGIGLF
                     YPQAGVVVLNATLLAAKLGITSGSGANPGTNGPCPDGSWPYISGSLGQIGYTYNHKTL
                     FESLASCSSSLMNVRRSEYVPARHYFVRVMNRDFNYSNNPTYVYDGNDGIHPKGQIYN
                     EDFISDPKTYITTVGLYNDSNELVAVAKLSRPAMKSFDQELLIKVRLDF*"
                     /db_xref="A0A0F9LFR8_9ZZZZ"
     gene            complement(187717..188364)
                     /locus_tag="S27_BME27_629333_prodigal-single_204"
     CDS             complement(187717..188364)
                     /product="Uncharacterized protein {ECO:0000313|EMBL
                     :KKM92344.1};  TaxID=412755 species="unclassified
                     sequences; metagenomes; ecological metagenomes.;"
                     source="marine sediment metagenome.;""
                     /codon_start=1
                     /transl_table=11
                     /translation="MAYIDNQTITVDAVLTQKGRQLLAQNGNLNITSFALADDEIDYT
                     LYNPNHPNGSAFYDIALRNTPIFEPLTDETQVMKYKLVTLNQGVTSIPVITISQDKIL
                     VTKDYTGDIIINPSTNPAYNLQAGYTAILGNKNVGILIVQQTNAVNSVSNTIPTFAGN
                     INIASAQVVVGNSFRFVPNSGLGKTTTTNLTIIGNESGGSTSIEVTVTVPPPTSS*"
                     /db_xref="A0A0F9LBU5_9ZZZZ"
     gene            complement(188416..189231)
                     /locus_tag="S27_BME27_629333_prodigal-single_205"
     CDS             complement(188416..189231)
                     /product="hypothetical protein"
                     /codon_start=1
                     /transl_table=11
                     /translation="MDGEIYFNMFREPHPIYGKSEFMIRRWTRHTIYFKSGSYARSDN
                     PNQISILSSSLRQRKDGVTWYPVPDSPKANVYVTGSIFLYDYVVVSDTWFMQNVYATP
                     TIDATPAPTWSYAGGGISSSVFTHYSNTWKNSPNARTNDYLLRPNPEASNWAGYDVYG
                     PISPSVYVSPTPGYDDLMKIPIFRATDGTYFEIVRGYPRNHYTHKRGYLCLDRYMSYG
                     RIGRQITSASYARGRQTVATTVGSTGLGDGTLPVQSTQVSNIDIVKSDNVIYQ*"
     gene            complement(189243..194459)
                     /locus_tag="S27_BME27_629333_prodigal-single_206"
     CDS             complement(189243..194459)
                     /product="PKD domain containing protein n=1 Tax
                     =Methanobacterium sp. (strain AL-21) RepID=F0T754_METSL"
                     /codon_start=1
                     /transl_table=11
                     /translation="MSDFVSYQSISNVSSSLNTGSYLDPTEYFMFVNSYANDLWFAFS
                     AKDAIEVGLWDRGENQIAWETLHQSKSYTTVTVATYNARNIPITYSYQELNPDFILHN
                     TEQVLVNPPQEVTQSFNVPSGSYFITYNCTREMAGSPIEPLVIQDISPSRKELKLLPF
                     GKADNSYVAFCQKKLLMQDVSALYLRSVADCPYGKIYTTVSPHYTNEINTIKSVFFIT
                     SDGGMLTFFQNLYEDLLLYTSTPSAMGVGGVSRNLIRIQGIQTYFNDYLLQNTDAIVS
                     FDDIDAHFRGFVSASIERKFAPVGPHPIQPYVDAKAFVYDFFTKYFYDPITATLTSTY
                     NDKYYSYFKNALNVGGNRLFPILNTGMVDERQNPTDPLTLLVKLKDELPNDFTTQTKC
                     WVSNISLSPYIIRAIIKSPTEDKVYKIGAPNFSIPIPNASLTNTNIAYTANDLKNDDE
                     TSRELTVSKNITELSVDYTNFSNFVVFSSAEMRLKIFKNKVISLTGLSASLSTLETRG
                     QDFLLKSGSVYPYYSKEYSSIQGQMTDIINSFDGYESYLYRGGSYAYANGRFISASYV
                     AEQDTSASTYDVSNRDSLLNNTPQHILADQDNDDYIIFLSMVGHFFDNLYIYIAGLPS
                     EKTAVADQTTEFTRRVVDYMLETFGWTLDDSLEQSNILNNYLTSEQIQGLNQMSAEDR
                     LKAIRNRVLANLSGIYKAKGAEEAVQLIMACYGIPLVLLSIREYGGVAYDNQAAAYTL
                     YERVYMRQWDTSSVHDSYYLQNPSGSHTYLFKIRMEDAAPYAYGKEQILFGRVETNNP
                     SSESGSGEWAVGFERVAKHNTGKIVFRIGYKHQPLFKLYSQEFPLFDGNIYSVMLRRN
                     LPDPSFEFDPNQDAVPAKYDLYVKRNEFGNQIVNLTASAICYDISASLYFSQGGQINI
                     GGWFYETNGQGFIGAFDKFQVWRDALPDANLEDYTNNFSAYSYRGTTIPYQSLMFRMH
                     TDYPFNQLDSGIWRNGNPYLAVSSSAKLNQLYSEPHCNVDYMISYMPWSGSTKIVDGL
                     CGPESQSTYPYQFIAMDYPSTWGISKYGPNKFRNQKVRHASQSVEARFDDLARSTYVQ
                     PGTVAPDSTQVGFFVDPQDFKNRDIVRYFGNFDFMDAIGDPMYQYSQSYDSLRAFRHE
                     YSANRIEYSGSRTLFNELCILYKLYFNRSVFESIKNVIPARTNAIIGVVIEPTILERP
                     KYQFKPIETSASYALETTMGHYAPQTCSALVGISASIVESGSMDLDLTYLADPTADYP
                     ANYGGNVINDTAGMYEFSHFAAGVPPRIIDFVATPLEGWAELAVQFTNLSFGASTYYW
                     DFGDGQTAIAEGMESTDANPIHIYATPGLYTVTLWGYYGAYGLQKKRVNYIKVNQYPI
                     TADFDANPKFGNAPLEVSFSNLSYNATAFSWSFGSGSEATNSLAPTFSYNDPGIYSVG
                     LTAYAFPPGTNPKTAQHVSLSYISVSMASLPIGACVGPYMTAFEGGWDGVKSYLDTTN
                     YSLGVQQGPVTFSYNVPNNYSASRFIVQIGPTTYLDTKWLTKNVDAATVEAINMGMLA
                     YAPPPIGISASLADLVPIDSSGTGSIYWNKTTAQNVVTVKFYNPFEMTSSFTMSCVTT
                     PPPPPSSPCGGQISPSGHQAAYPYYTDFPISLGTGNGTVVLNFQAFTVPDRFQVIYDG
                     NVVIDTYFRGSTASTYRTQLNNKGFAAIPIISPGSGVASFYKNSYTSYAILRVYSPLA
                     GTAWNCTLACPV*"
                     /db_xref="UniRef100_F0T754"
                     /db_xref="mel:Metbo_2475"
                     /db_xref="F0T754_METLA"
                     /db_xref="F0T754_METSL"
     gene            complement(194461..194928)
                     /locus_tag="S27_BME27_629333_prodigal-single_207"
     CDS             complement(194461..194928)
                     /product="hypothetical protein"
                     /codon_start=1
                     /transl_table=11
                     /translation="MADFDQDISNFQRYGTYKYEFDPVGNQIFNSSSADFSQVYLSLP
                     LKNVVYNNARIEQFYDPDFTEFLPSTASAETSSSMEALQQQMSMIQQENDALKSQLDA
                     VVEQSAADASGPNQTAIKQVILELRKSLGQGRVDSDFSDAFPYTPIIKPQTST*"
     gene            complement(194932..197400)
                     /locus_tag="S27_BME27_629333_prodigal-single_208"
     CDS             complement(194932..197400)
                     /product="hypothetical protein"
                     /codon_start=1
                     /transl_table=11
                     /translation="MHHFIFPSQDTYITNRPHFTASNFGVDEILQVGTENRRVSYISP
                     TKDYVYVDQIFNHIGVEFFNGQFTGSILGTDFTSSYAQLTGSVNGLFTSSFFVPDFTG
                     SIVSGSFICLFGTGSGVDTRNENTRLYRNEAWVDRALLQFDITAISNSISMSQIVNPE
                     FTLRVKICNEYEIPINYSIYAYPILESWDQGTGYMSDGGSDDGASWAYRDYSGGTPWA
                     QLGSSYTVPACSQSFHYRSADLNMDITPIVNAWLAGLPNNGVLLISSDETQPTGSGFV
                     LKYFSRDTNTIYSPVLDVGWDDSEFVTGSFATSSVVISHMSGSNTIVYNGSSLTGAGG
                     VHGNFYAACFIDIHAHYITASNTAFTGSFAQQFTGSFSGSFYGIATAQGYFTGSGGFS
                     ASFTGSVDGIDTEVTSSDIAGTNVEGYIVGDVSMPSYLGTFSGSLQGSALALQGTASG
                     QWLDEAYSYYVAFISGSGFSGNISQSAIIGIAEGLIANNKVTVVLPYSCSGRAPSSPY
                     ESPYYPGLPNPTNSPYAFIDMDYVWMGDQVGWSSTIPPYPSSSNLPCSCQPSHSVQIM
                     SGSFLSGPFSGSTFIGYYENYKIIFAGLTGSWNASALAGANVYIPLPQAMYPYVTAYI
                     NGFYVYGTAMGYYLTSSNVSESLTSASFNGQFTSGPFLGAYVSFQLTGSATTVPYDYT
                     SSVAFTSSVLTALDVERPFSINLQNLQPTYKSGDIIKLNVFGRKKHPLKDFGILTQQV
                     QYLVPEYLPPTTYYALKDNQTDEIVVNFDSYTRVSCEYPGGNYFLIDTTGLPQERYFR
                     VLIRVEDGTLIDTIDTGKIFKITR*"
     gene            complement(197402..199381)
                     /locus_tag="S27_BME27_629333_prodigal-single_209"
     CDS             complement(197402..199381)
                     /product="Conserved domain protein n=1 Tax=Prevotella sp.
                     CAG:1092 RepID=R5P9Q0_9BACT"
                     /codon_start=1
                     /transl_table=11
                     /translation="MATTVQKSFTPGSKDIRYLNRDFPQLREALINFAKVYYPNTYKD
                     FSPSSPGMMFIEQAAYVGDVLSYYTDYVFKEGTMESATERKNIIGLARYLGYKIKPST
                     AATGIVNLMQLCPSADDGMGNYYPDPQYMLTVNANTQFASSTNAYYILTSAVNFELSS
                     SSSPRIDQVYSRNDDGTPQYFLLTKQGSVSSGQIITKTVTVLTPSPYFQIPLEETNVL
                     QILDIYDSDNNRWYEVDYLAQGFVPIGVPNDAIYEGSLAQYKDSVPYILTYLKTSRKF
                     ITQVDENNLTTIYFGAGVNGVDDELVTFDSDLIGVGLTNINEVNVPLDPSSFLQNENY
                     GIAPQNTTLTIRYLIGGGLNSNCQADEIRNVVAATFDNPTEGLLPEQIDLLNTVQNSL
                     AVANPAPCTGGKDAETDDEIKLNAVANFAAQNRTVTQNDYLVRIYSLPAQYGTIAKAQ
                     VIPDTNLQAGVNKILVGVVDQTNVATVVDNSNNNYFRSLAYDNTNPFAINVYVLSYDA
                     NKNLIRPNPALVTNLITYLKQYRMLTDGVNIIDGYIINIGVNFTITVYKGYNKKDVLS
                     DCISAVQNFFDIDRWNFSQPINLSQLQLEIAKVDGVQSVVNLEIYNKTALDGNYSQVE
                     YDIATATKNGVIYPSVDPSIFEVKYPDSDIKGSVL*"
                     /db_xref="UniRef100_R5P9Q0"
                     /db_xref="A0A0F9PZT3_9ZZZZ"
                     /db_xref="mxa:MXAN_1840"
                     /db_xref="R5P9Q0_9BACT"
     gene            complement(199384..199803)
                     /locus_tag="S27_BME27_629333_prodigal-single_210"
     CDS             complement(199384..199803)
                     /product="GPW/gp25 family protein n=1 Tax=Acidimicrobium
                     ferrooxidans (strain DSM 10331 / JCM 15462 / NBRC 103882
                     / ICP) RepID=C7M034_ACIFD"
                     /codon_start=1
                     /transl_table=11
                     /translation="MPLVKNTPIGIMLPIRAGNVGYFDQSTDTFTAYRMNIINLLRTR
                     PGERRMNPTFGCRLWNITFEPNDDFIAEKVQTTIKEDIAAWIPGITVSSIEVKYFEGD
                     QSTDLRDIYKLYIVVSFVIDSINASDSVELTLDINKV*"
                     /db_xref="UniRef100_C7M034"
                     /db_xref="A0A0F9T6N1_9ZZZZ"
                     /db_xref="afo:Afer_1418"
                     /db_xref="C7M034_ACIFD"
     gene            complement(199804..200499)
                     /locus_tag="S27_BME27_629333_prodigal-single_211"
     CDS             complement(199804..200499)
                     /product="hypothetical protein"
                     /codon_start=1
                     /transl_table=11
                     /translation="MKKSEFTQLTQIIELLVAKEVRKQLPQVISEVFQNMMGGKSVVA
                     ESKQPITEAQEPVVEEEDPLEMKASLRELFSGGAPVTKRHLETGVNPTPRQPKNYVKD
                     PVLNQILNETRPLRETERLAGMAAYQGGYNPAIPPVPVMNMTGVGEMMPESELPSFAR
                     NMPEMKMAPQSSPATVPIREGQAPMAALPEGVSALDVARAGMLPQGAAVTEALTNYDR
                     MKKILDASKGKRH*"
     gene            complement(200521..202491)
                     /locus_tag="S27_BME27_629333_prodigal-single_212"
     CDS             complement(200521..202491)
                     /product="hypothetical protein"
                     /codon_start=1
                     /transl_table=11
                     /translation="MSYWKDAPKNTRKLDSFGVATSHTAAQGGNREFYEVEMGVVLDI
                     VLDLKHPVFTGTHLYRHTIDTKRWPVDLTDAPPAEGDPDLSWVGRALVRPLVSGKLTE
                     KDQLKWAHPLDNNFSEYPLINETVALIEQGGTLYYTRKLNYHNWPNNNLDFTVEESVT
                     GKGNTILFGKGPYTGKMESKTNWKGDKGYHGFAGQYFYANPKVRAVRRWEGDMVVECR
                     HGSSIIMKAFDKNRGNDAGDPKLPDYKNSGNPMLILRNRQRKLLKEGEPLSLQHSPNP
                     CTVVGTKEEKNVGGNLEENINHDGSSVYMTCGLTESEWKTTCFKRMFHDEKDEEVAKF
                     KGPSSFVYPNPMKGDQIVVNTDRLVLSSRYEEILAYSKKRFGICTDNEFTVDAHQQMV
                     LTTHTKIVLNSPAIYLGEYDKTDEPVLLGQTTVNLLWDFLEMFKQHVHKHEHSHVDAG
                     DPSPRMTQEPTNPFIQQATALQVRLKSLLSRRVYVTGGGFSPGQNGASIPEGTPPVKI
                     DVGSGAGAPGGFKGQSHRIGAAEAAATYGGAVSSTFGPGGPASDSPPPGSPPNTPPPN
                     EEQKVEALKALPAAEKAAVAKGGGCGGRAARKEGIFAPKDGSTPVTSSAEVAKWDERN
                     ALLAKAGIVETDTNPPPDVNVDDWKTVVAGFK*"
     gene            complement(202493..202894)
                     /locus_tag="S27_BME27_629333_prodigal-single_213"
     CDS             complement(202493..202894)
                     /product="Uncharacterized protein {ECO:0000313|EMBL
                     :KKN37160.1};  TaxID=412755 species="unclassified
                     sequences; metagenomes; ecological metagenomes.;"
                     source="marine sediment metagenome.;""
                     /codon_start=1
                     /transl_table=11
                     /translation="MSANLDFEVFDGKSFKDLCKEVVERSQSKKDQLDTLVSDLRTLI
                     KGPNDVGQFMPRIKELLEVGIKNDEQIVKLCAVVQRIQAAQIEATGGENTGLTEEEKE
                     QLMKAKMKELESLKEIQKEVEKPFLTPVPAK*"
                     /db_xref="A0A0F9PZS8_9ZZZZ"
     gene            complement(202955..203863)
                     /locus_tag="S27_BME27_629333_prodigal-single_214"
     CDS             complement(202955..203863)
                     /product="Uncharacterized protein {ECO:0000313|EMBL
                     :KKN37159.1};  TaxID=412755 species="unclassified
                     sequences; metagenomes; ecological metagenomes.;"
                     source="marine sediment metagenome.;""
                     /codon_start=1
                     /transl_table=11
                     /translation="MRKHKTVTRRTRAQHRRKNRKVRKIQKKIVARKRHYRKKIAPIP
                     VVTISETPKLPRRRRSSNGSRMYFTQETEDAIILYNKTEDSALREQIFREKILQPFQK
                     LVENVFNTFKFSYFETGPQDVQKECLTHLVANMHKYDPTRCSKKDPKKKTKAFAYFSI
                     IAKHYLILLNNTNYKKFNQNVEISEDRDEHTVQLQADDKYYAHQEMTDFIRLIIEFWE
                     KNVEKIFTKQRDLNIANAVVELFRNTDRIDAFNKKALYLYIRDIASCKTQQITKVINR
                     MKQYHENIHRSYVDHGYINTDRYATA*"
                     /db_xref="A0A0F9Q3W2_9ZZZZ"
     gene            complement(203860..204150)
                     /locus_tag="S27_BME27_629333_prodigal-single_215"
     CDS             complement(203860..204150)
                     /product="hypothetical protein"
                     /codon_start=1
                     /transl_table=11
                     /translation="MLTAFLIIGLVILLTAFVASCIIIHRLLKKIDLYEEWILDFKTD
                     LISTLEKMREIDKSVVFSDRVNEKGAFESDDQVGGVFKELLDLIEKLNQRTQ*"
     gene            complement(204156..204332)
                     /locus_tag="S27_BME27_629333_prodigal-single_216"
     CDS             complement(204156..204332)
                     /product="hypothetical protein"
                     /codon_start=1
                     /transl_table=11
                     /translation="MRRLVIKKSPQDTMDQSDIKYVLDFLNDAISDKDWDKVEEAREA
                     LKEFLDSDETSLEE*"
     gene            complement(204424..205401)
                     /locus_tag="S27_BME27_629333_prodigal-single_217"
     CDS             complement(204424..205401)
                     /product="hypothetical protein n=1 Tax=Verrucomicrobia
                     bacterium SCGC AAA300-N18 RepID=UPI000367ECE6"
                     /codon_start=1
                     /transl_table=11
                     /translation="MKDRILDRFVRFDVLLGLTALTIALVAAFFSVYGIATLFAGAFV
                     LTAIMASSLEIGKLVAVTYLYRYWNRTKGFLKAYLGIATVVLMLVTSLGIFGYLSAAY
                     QKSSIEFKAAQEKITMVEGQKVYMTDKISQAKSRIQTLNDMRKLQEARMNEVLTNAFL
                     TRNPIQLKQLQDQTAEIIKNADADIKAQQDTIQKTTDEIAAVDKQVNEMRFASAGKKD
                     IRTFQFVADQFGTTLDKVAKWFIFAIIFVFDPLAIALILAYNVVTFRKSEDTPEELTK
                     VELPKESPQVNPEPAPAAAPPSVTNEPTTTSDGKPIDGGLLKPRPKWLH*"
                     /db_xref="UniRef100_UPI000367ECE6"
                     /db_xref="A0A0F9PZS2_9ZZZZ"
                     /db_xref="aol:S58_69200"
                     /db_xref="UPI000367ECE6"
     gene            complement(205469..207547)
                     /locus_tag="S27_BME27_629333_prodigal-single_218"
     CDS             complement(205469..207547)
                     /product="hypothetical protein"
                     /codon_start=1
                     /transl_table=11
                     /translation="MNLSHSIKISELDPIYSASILTEDFFPLVHSQSMTTYRATLEAI
                     GQLMTHSIYADTASYSAGAISASHADWADNSISASYAKTASWALNIPSVLSASWASRS
                     MIAGTADQALYASRSHDAWYATRSLDVDTSGRIYNFPYWNTVDGTPGTNGALQKYSPL
                     SAIPSWFSASWTWTAAGPLIIDSGSTLVIAPNSASYVPYYWFDQDPKFTLTRYNGQAN
                     MINANWGPGGLQSYWPITSQTFIGNDQRFWYFYTASNPSWPWTTNEYFSGSAGGPLSG
                     SWNTIPAMAGGISSSFNKKWVRIISADSWWTASFPQYGGASQHPAAGAMTMTYGNLGG
                     LIKLQANTPVGTDPIGGDKSNAQSTIWAHIFTGMWGSPPQITILSSNNYSRQLITALR
                     MGCGYGHDPVFYLDMLIDNTTAGDEYIRFEAQSFNGGIRFLSIPNWGPWLPIDTASND
                     VHYDWRHLTVPNAPGHYSGIDARYHRMSHYFQGQTVVINPTINEITQSGLAYAPNAST
                     LSLHVSGGINASERFYCNNNPGLTTKVTYGTTNLYFSGGILIDKYPPDTYVPPTSIPC
                     GTSLKYKGGQAMPSEQFFTLGSATGPVIVRYDMYINPDRLQVWFDGVVKYDTGYRGLN
                     TVKSIRDAGLVAHGSGSETSSPIYEPGQGQFTWYKDSATNYCMIQVFAPGAGTAWNYT
                     MSCPNGPLPT*"
     gene            complement(207551..209461)
                     /locus_tag="S27_BME27_629333_prodigal-single_219"
     CDS             complement(207551..209461)
                     /product="hypothetical protein"
                     /codon_start=1
                     /transl_table=11
                     /translation="MANKRVSELSPILANELAYDDLLLLSDITAHESKKLMLQDLSSF
                     LLLDGRLTGSLHGTASYAMFAASASYVPMGSASYAPTSSWALNVATASYALAALSASY
                     SLSGSYVLTASYALTSSVQLVYSSAFADYARSASYLIYTPGFDNGTASFAITASYVLG
                     LAQVSCSYAQTSSWAWNAITASQALWSNNALTASTVQTASFLAFNGTPNGTASYALFT
                     QALAGGHRDFGVFAAITQSVSASNLDELAITPALGGFKSSSIEAYGTVRAPFTTSVDG
                     DIELFIVNRQTGESQSLDASAVSMAVGGTAPMSGTLRYPFTLRGDATLYGLYNVYVTA
                     SNGVFIEGSRTIRFKISSESDGVAVSSAEPMLFNTYPSNSILLFTSSFDGMDHQGSAS
                     QVIFSGSDDATALTIPPSSGVNNLYYTWTLSGLQYLNANNNLGITDLAGVPTGLVTMS
                     VASCSLFSLPALTNHTALGYVDCSNNGIQGQLYLPPSMSFLNCSYNPYLTLPIGLPQG
                     LQVFLAEGLSIGYTPFFMPDTITTMSFTNCPYLNSWLSPTFPTSLGRFTCDSSSLLIL
                     PGTIPAPLVYVNVGQSNVSPSTLGGMASGLVANGLNNGYFNFLNAPGSASAPGIIASI
                     TTLRSRGWTIVS*"
     gene            complement(209492..210277)
                     /locus_tag="S27_BME27_629333_prodigal-single_220"
     CDS             complement(209492..210277)
                     /product="PhoH family protein n=1 Tax=Treponema
                     succinifaciens (strain ATCC 33096 / DSM 2489 / 6091)
                     RepID=F2NSC7_TRES6"
                     /codon_start=1
                     /transl_table=11
                     /translation="MKKRTQTAVPDLLQPPNDPKQDRSPIIPQRTKLKSVLKISQREL
                     TEKQQQFLALAADKSTKVIFVSGPAGTSKTFLAVLHALKMINEKRVSDLVYIRSVVEC
                     SDAKLGFLPGEADEKMAPYIQPLLDKLSEMLPKGDIDILLKEERVTGVPVGFLRGLNW
                     NAKVIIADEAQNMTFKELFTLITRTGEFSKVFILGDPEQSDINGKSGFIKMLGHFDDE
                     ESRQNGIHVFRFTEDDIVRSGLVQFIISKVRKEATTANPPNTK*"
                     /db_xref="UniRef100_F2NSC7"
                     /db_xref="tsu:Tresu_1666"
                     /db_xref="F2NSC7_TRES6"
     gene            complement(210228..210602)
                     /locus_tag="S27_BME27_629333_prodigal-single_221"
     CDS             complement(210228..210602)
                     /product="hypothetical protein"
                     /codon_start=1
                     /transl_table=11
                     /translation="MVKKNKGTAQMKENELYILPSPNDEMRKFVAKFKVDMMEHVVSS
                     IEFAIENKLPIVEVFQFKNSPFVVTINAGEFEPNLFHIRKYFMDHEMYELCTKVDALC
                     EVLKRKNEKENPDSSTGPTPTS*"
     gene            complement(210698..210955)
                     /locus_tag="S27_BME27_629333_prodigal-single_222"
     CDS             complement(210698..210955)
                     /product="hypothetical protein"
                     /codon_start=1
                     /transl_table=11
                     /translation="MGKKPRNHKAATPTPQTATSGQAEAKPAKYVVVRDGHRVSDREY
                     DSPTDPACLAEIQSWTKIAKEHSYGEKVVAVPYDSKKHRVW*"
     gene            complement(210930..211232)
                     /locus_tag="S27_BME27_629333_prodigal-single_223"
     CDS             complement(210930..211232)
                     /product="hypothetical protein"
                     /codon_start=1
                     /transl_table=11
                     /translation="MKNALSDLPSIMLKCACHGEAIELSYWDEDDGEFWFAIWKHGFD
                     NRLCWREKIRWCWNIIRTGKPWGDNIILTPEQAQQVALFINQHLTPPKNGQETKKP*"
     gene            complement(211229..211525)
                     /locus_tag="S27_BME27_629333_prodigal-single_224"
     CDS             complement(211229..211525)
                     /product="hypothetical protein"
                     /codon_start=1
                     /transl_table=11
                     /translation="MPTHEIGIFFLLISLFLPRFTLFFWWLTGNLPYNTTPFAADAIC
                     AIFLPRVLVLVYIYQNYGFSPWFWIHLVALLIAWTWNFLKFNENMEKLKKLADR*"
                     /db_xref="gma:AciX8_3689"
     gene            complement(211546..211746)
                     /locus_tag="S27_BME27_629333_prodigal-single_225"
     CDS             complement(211546..211746)
                     /product="hypothetical protein"
                     /codon_start=1
                     /transl_table=11
                     /translation="MTHEAERHHIYHRLESILGLEKAKELVWLMDRHSETMVLETLRQ
                     YSKRDPSKRDLTSSPTCDKLCA*"
     gene            complement(211751..211841)
                     /locus_tag="S27_BME27_629333_prodigal-single_trna_48"
     tRNA            complement(211751..211841)
                     /product="Ser"
     gene            complement(211846..211934)
                     /locus_tag="S27_BME27_629333_prodigal-single_trna_47"
     tRNA            complement(211846..211934)
                     /product="Ser"
     gene            complement(212119..212192)
                     /locus_tag="S27_BME27_629333_prodigal-single_trna_46"
     tRNA            complement(212119..212192)
                     /product="Gln"
     gene            complement(212223..212966)
                     /locus_tag="S27_BME27_629333_prodigal-single_226"
     CDS             complement(212223..212966)
                     /product="Adenylylsulfate kinase-like kinase n=1 Tax
                     =Microvirga sp. WSM3557 RepID=I4Z327_9RHIZ"
                     /codon_start=1
                     /transl_table=11
                     /translation="MKKVLIMGLPRSGKTTLARELAPLLGAVLFDADEVRKNVNVDLG
                     FKEHDRVEQARRMGWLCDRVVEAGHYAIASFICPTIATRRAFGPCFLVWMNTIEKCQY
                     QDTNQIFEKPVFPDYELQSLQYTPFEVAKVLRDRLLGTTPRSLFIGRWQPFHEGHKQL
                     IETALNEGKKVVVGIRDTPISKDNPFTVKDREIMIKRALDNRVETCIIPDIDEICVGR
                     KVGYGIREIVLPENVQKISGTEERKNMTV*"
                     /db_xref="UniRef100_I4Z327"
                     /db_xref="I4Z327_9RHIZ"
                     /db_xref="hlr:HALLA_00275"
     gene            complement(213032..213580)
                     /locus_tag="S27_BME27_629333_prodigal-single_227"
     CDS             complement(213032..213580)
                     /product="hypothetical protein"
                     /codon_start=1
                     /transl_table=11
                     /translation="MTKQNIRMKKFAKLFGVVGLALSLFVAGCTTLTVDKVKTIAVVV
                     QQTSQQAASYAIQQDARNATYFRLASTSIDHFVVGNDLSPTAFQNALSQVQGMSNQWV
                     SLGVSAVVVTYDVAYSQYVIGQVNSQTNAVILLNAVNNGFKVALGQTNVVPLLAKQAP
                     DFLKGNKVDKELLRARVTAARK*"
     gene            complement(213606..213679)
                     /locus_tag="S27_BME27_629333_prodigal-single_trna_45"
     tRNA            complement(213606..213679)
                     /product="Ala"
     gene            complement(214307..214381)
                     /locus_tag="S27_BME27_629333_prodigal-single_trna_44"
     tRNA            complement(214307..214381)
                     /product="Ala"
     gene            214390..214572
                     /locus_tag="S27_BME27_629333_prodigal-single_228"
     CDS             214390..214572
                     /product="hypothetical protein"
                     /codon_start=1
                     /transl_table=11
                     /translation="MPSFTLHYKQHGLLRLSFNVRQVRHGEDESSNFLGCSVHLKLVA
                     EGRVSIYFYAFSVPSL*"
     gene            complement(214675..215118)
                     /locus_tag="S27_BME27_629333_prodigal-single_229"
     CDS             complement(214675..215118)
                     /product="Cytidyltransferase-related domain protein n=1
                     Tax=Microscilla marina ATCC 23134 RepID=A1ZXZ8_9BACT"
                     /codon_start=1
                     /transl_table=11
                     /translation="MKRIGLYPGSFDPFHIGHLDIVRQAQKVFDEIIVIRAVNPDKKA
                     PESKLPEDFLRDMKVKVTVQSGLVTDYVKAWEKDGHDVTLIRGLRSGADLAYEQNLVA
                     FMRSMHPEIKVVFFLCDPKYQHISSSALRGIRQFSEDEYRKYALG*"
                     /db_xref="UniRef100_A1ZXZ8"
                     /db_xref="A1ZXZ8_9BACT"
                     /db_xref="hhl:Halha_1209"
     gene            complement(215115..215630)
                     /locus_tag="S27_BME27_629333_prodigal-single_230"
     CDS             complement(215115..215630)
                     /product="hypothetical protein"
                     /codon_start=1
                     /transl_table=11
                     /translation="MSLLDKFYEWTNYKFRPFSHYWWRDLWYQQISSRLWPRQKWITK
                     KIPRTWVDKDTLLEIVVLESLKHYCAEDGEDCFNVLSCDSPEWQAEFMRQVRHHNELA
                     TQKLVALQKELDAEWDSVPHRSLEDIQKGTSKDDYDKMYGKIDRLEKEIYDLQTEIMV
                     WVVKNRNGLWT*"
     gene            complement(215632..216090)
                     /locus_tag="S27_BME27_629333_prodigal-single_231"
     CDS             complement(215632..216090)
                     /product="hypothetical protein"
                     /codon_start=1
                     /transl_table=11
                     /translation="MIYWLIGQPGCGKTTLAKRLAEKLISIQRPTIHLDGDALRSIFA
                     VPYNKETLGKEWRIEQTRILQRFVAYIADQGINVVVSTVNPYKAVREEFKKSRKDVRE
                     IHVWSEDLLTRKDKWVKDFEEPLAEAHIGIKTGGKFNEDHSFAVMWSLLN*"
     gene            complement(216132..216785)
                     /locus_tag="S27_BME27_629333_prodigal-single_232"
     CDS             complement(216132..216785)
                     /product="hypothetical protein"
                     /codon_start=1
                     /transl_table=11
                     /translation="MKLLTSLILGLVLGYSSIAQSLTVATTNVYSIRFLDNSQYTNVM
                     VICDFGEVINVDDNFQGVDIGAYQTPRHFMENRTVMTFDLRGIPSKMSNNPISKVTLT
                     VPLQNQDNGLTNGVIDIYAFYGVTQATTNNWTAGTYYKSFPDSPDLQNVDVTSLVRSA
                     VNAGYTNLNLRMSTTKTNSSYVFVSPSWHTNKTALSVSYSPIVLPQSPTNVRVLAMF*"
     gene            complement(216797..216870)
                     /locus_tag="S27_BME27_629333_prodigal-single_trna_43"
     tRNA            complement(216797..216870)
                     /product="Ala"
     gene            complement(216941..217351)
                     /locus_tag="S27_BME27_629333_prodigal-single_233"
     CDS             complement(216941..217351)
                     /product="hypothetical protein"
                     /codon_start=1
                     /transl_table=11
                     /translation="MKKLLIAIAIIGLAFLMEAAETNTTFLKVLFPNTPTNVATCKVY
                     YGSVAGQLTNTVAATNQPIYGSILAFGDCGTRVLTQPQWTAVRIDGLLVGSPFFYGCT
                     VIDTNGVECPMYGITTCEFIVPKRPLVPLKLGAH*"
     gene            complement(217646..218125)
                     /locus_tag="S27_BME27_629333_prodigal-single_234"
     CDS             complement(217646..218125)
                     /product="hypothetical protein"
                     /codon_start=1
                     /transl_table=11
                     /translation="MKTKILELRRKGKTYREISELLNVGMQKVEYYCNPDRKEMLRQA
                     ARKYRKGNPLFKKVSSFHGITKHKVPSFTYREFLKHIGETPVCYITKVPINLGCPKSY
                     SVDHIIPNSKGGTNSIDNAGLIRWEINQMKRDKTPDEFFALCKEVLEANGYRVEKTV*"
     gene            complement(218288..218614)
                     /locus_tag="S27_BME27_629333_prodigal-single_235"
     CDS             complement(218288..218614)
                     /product="hypothetical protein"
                     /codon_start=1
                     /transl_table=11
                     /translation="MKMPKFDTLIVSAKLFCVFAGTSLLTLQTGLGQWSNAESDPSLV
                     QWVMIIGGSLGTGLTATGAFLSNAFGNYLQGQNGNGNGNGNGGQPLPENKPLTTPKKP
                     DTLAPE*"
     gene            complement(218620..218704)
                     /locus_tag="S27_BME27_629333_prodigal-single_trna_42"
     tRNA            complement(218620..218704)
                     /product="Leu"
     gene            complement(218707..218937)
                     /locus_tag="S27_BME27_629333_prodigal-single_236"
     CDS             complement(218707..218937)
                     /product="hypothetical protein"
                     /codon_start=1
                     /transl_table=11
                     /translation="MWIKICPTCNGTGQQDGGVCPTCNGAGIVQSADPADQYNVGFVD
                     ANGVKHVLSMPNDGTVQPWMTDPPHDDWKRIT*"
     gene            complement(218979..219347)
                     /locus_tag="S27_BME27_629333_prodigal-single_237"
     CDS             complement(218979..219347)
                     /product="hypothetical protein"
                     /codon_start=1
                     /transl_table=11
                     /translation="MTRQEKLTAILERLQKKGADIDGAHISAMVITGYLCDLAKMGLI
                     ESAWEMTPVGRTITAVCEEFDWKPDDDEIKAFVMEMIDRREQPPFMFMLKKYRDDREG
                     LAEDFKKAKAQMGDEPPTFS*"
     gene            complement(219344..219640)
                     /locus_tag="S27_BME27_629333_prodigal-single_238"
     CDS             complement(219344..219640)
                     /product="hypothetical protein"
                     /codon_start=1
                     /transl_table=11
                     /translation="MSSIYPQEGKGYYVEFERGDKKGEFTLFLRQFMYTDEQLAEWEK
                     KSPKDIAMLRMCNEVHPWNIFTATYGPDGCMPDRRWVEWMVDALNEKLQKDQSV*"
     gene            complement(219646..219723)
                     /locus_tag="S27_BME27_629333_prodigal-single_trna_41"
     tRNA            complement(219646..219723)
                     /product="Pro"
     gene            complement(219813..220163)
                     /locus_tag="S27_BME27_629333_prodigal-single_239"
     CDS             complement(219813..220163)
                     /product="hypothetical protein"
                     /codon_start=1
                     /transl_table=11
                     /translation="MSSLRSFRRKLDPYRVAMAKEVEQKRIELARQVVLERAKKDAEF
                     AADVLKAVGENLPKEIKEACEETIKNQPIVGGDETYKLTKEVQLDGGGTILVDPNEEI
                     MDGPDSAIDIPPKA*"
     gene            complement(220167..220592)
                     /locus_tag="S27_BME27_629333_prodigal-single_240"
     CDS             complement(220167..220592)
                     /product="hypothetical protein n=1 Tax=Methylovulum
                     miyakonense RepID=UPI000366953C"
                     /codon_start=1
                     /transl_table=11
                     /translation="MKTLFALLLGLSLLMTGCSTPNRCVYVGSGTILGFDVSASPATQ
                     TPQATLAYKRVEIAIVPVTTNGVVPDVLMDFSFKSDLFSSAGGIYSRIAVGPNATTHA
                     PAALMMAKSRSGQMPSLGVETNKTGAVQLLLPLNVSPNK*"
                     /db_xref="UniRef100_UPI000366953C"
                     /db_xref="G3IY18_9GAMM"
                     /db_xref="UPI000366953C"
     gene            complement(220589..220888)
                     /locus_tag="S27_BME27_629333_prodigal-single_241"
     CDS             complement(220589..220888)
                     /product="hypothetical protein"
                     /codon_start=1
                     /transl_table=11
                     /translation="MKLKLIAAALGLLLMTGCIPLRTNGTTHYVVIGFGVVSVNNTNQ
                     AVAQVTKATVLGGYASEHGGGIGFSTQNRIMVNTNQDLTIEVNSVPFKSMKVNVQ*"
     gene            complement(220893..220966)
                     /locus_tag="S27_BME27_629333_prodigal-single_trna_40"
     tRNA            complement(220893..220966)
                     /product="Pseudo"
     gene            complement(221041..221313)
                     /locus_tag="S27_BME27_629333_prodigal-single_242"
     CDS             complement(221041..221313)
                     /product="hypothetical protein"
                     /codon_start=1
                     /transl_table=11
                     /translation="MCPTREWNLVKRAQEGKESVNLQIKLWSEGVWDRQLGCPLFYPE
                     EIFEYCRGYPKWVFKSVMEQTKKRVMTDLGWIPTWLKRGDTLGDLT*"
     gene            complement(221436..221663)
                     /locus_tag="S27_BME27_629333_prodigal-single_243"
     CDS             complement(221436..221663)
                     /product="hypothetical protein"
                     /codon_start=1
                     /transl_table=11
                     /translation="MTDPGLRCEYHDYVNGRCTHCGKVRIRHGIAIIGDKQETVEAIG
                     TAIVRLSKRRKEDAMTMLNALSIGRQKGRSS*"
     gene            complement(221660..221866)
                     /locus_tag="S27_BME27_629333_prodigal-single_244"
     CDS             complement(221660..221866)
                     /product="hypothetical protein"
                     /codon_start=1
                     /transl_table=11
                     /translation="MRYNEKADKFLESFYDLVGAKTWEQKLAVLEMKLGKSNFSHDPT
                     PEQKVGCYEYELLEQQGLIELTLV*"
     gene            complement(221871..221944)
                     /locus_tag="S27_BME27_629333_prodigal-single_trna_39"
     tRNA            complement(221871..221944)
                     /product="Val"
     gene            complement(221935..222144)
                     /locus_tag="S27_BME27_629333_prodigal-single_245"
     CDS             complement(221935..222144)
                     /product="hypothetical protein"
                     /codon_start=1
                     /transl_table=11
                     /translation="MRWLRNLLNPRYAWYVVVSDDCMKDIQHRIFLDEKTLNRWVHMM
                     TKEEGAKHEVVLIKQCKLLANNAGD*"
     gene            complement(222147..222491)
                     /locus_tag="S27_BME27_629333_prodigal-single_246"
     CDS             complement(222147..222491)
                     /product="hypothetical protein"
                     /codon_start=1
                     /transl_table=11
                     /translation="MAKKKLRKVKFPPAVVQQWITFMDYFATGEGRTLEINFCYADTK
                     EEAIEKHLDRFYGQDTGARNYFGVGVEACALQSARAKEVISAIFNKPEVVLDTLKDAG
                     GQFFWRFHFNYS*"
     gene            complement(222496..222587)
                     /locus_tag="S27_BME27_629333_prodigal-single_trna_38"
     tRNA            complement(222496..222587)
                     /product="Ser"
     gene            complement(222531..222956)
                     /locus_tag="S27_BME27_629333_prodigal-single_247"
     CDS             complement(222531..222956)
                     /product="Putative uncharacterized protein n=1 Tax
                     =Bacillus phage BCP78 RepID=G9J228_9CAUD"
                     /codon_start=1
                     /transl_table=11
                     /translation="MNSRKQGDVGTGYAVAYFLSQGYTVAIPMSDSQTYDLVIERKGR
                     FNRVQCKTSFKKNKNGSYQVELRTISNTRGKKLEIRKPSKDNFDVLFVTDGDGNMYTF
                     PSSEIDGHGSISLAIRQQNVVGKLAESGLMRHGANVVCP*"
                     /db_xref="UniRef100_G9J228"
                     /db_xref="nou:Natoc_0196"
                     /db_xref="87846038"
                     /db_xref="G9J228_9CAUD"
     gene            complement(222934..223152)
                     /locus_tag="S27_BME27_629333_prodigal-single_248"
     CDS             complement(222934..223152)
                     /product="hypothetical protein"
                     /codon_start=1
                     /transl_table=11
                     /translation="MKILDRFMNEVTPAPDWLVERMDKLSKMPPPTLEEVETQFSASA
                     AQRRILDEIPVVSQEEFVKVLYEQPKTR*"
     gene            complement(223242..223319)
                     /locus_tag="S27_BME27_629333_prodigal-single_trna_37"
     tRNA            complement(223242..223319)
                     /product="Val"
     gene            complement(223504..223878)
                     /locus_tag="S27_BME27_629333_prodigal-single_249"
     CDS             complement(223504..223878)
                     /product="Tax=RIFCSPHIGHO2_02_FULL_RIF_OD1_06_34_9_curated"
                     /codon_start=1
                     /transl_table=11
                     /translation="MRNTQRKGDIAKSKAIEKFTHFGYDVGILITESASYDILVDVNG
                     SVKRVQVKYNNDKEKCVQLRRIHSNSKGYVVKKYEDNSYDWIYVLYGDGSEYLIKQCL
                     AGRSTVTLNDSMLFEKQLEMVG*"
                     /db_xref="87728067"
     gene            complement(224013..224489)
                     /locus_tag="S27_BME27_629333_prodigal-single_250"
     CDS             complement(224013..224489)
                     /product="Heat shock protein Hsp20 n=7 Tax=Clostridium
                     thermocellum RepID=A3DK41_CLOTH"
                     /codon_start=1
                     /transl_table=11
                     /translation="MLPTKLVTPWSPATVFNKDEFLIPFSTLFDDFFNDSFDVLGKDF
                     FNKGTYPKVDVRDEEKQLVIEAEVPGLKKEQVKVELEGGILRIKGEKKEVDESKTKSY
                     VHRELKHSAFCRSFAIGKNIDADKITSKFENGVLEIVLPKREPDPKPVAVKQIAIQ*"
                     /db_xref="UniRef100_A3DK41"
                     /db_xref="ctx:Clo1313_0678"
                     /db_xref="A3DK41_CLOTH"
     gene            complement(224598..224996)
                     /locus_tag="S27_BME27_629333_prodigal-single_251"
     CDS             complement(224598..224996)
                     /product="hypothetical protein"
                     /codon_start=1
                     /transl_table=11
                     /translation="MHYSHGIIQYDEKGHWVKVLVDQDLVDYYYSLIPKYHRVILPRW
                     MAHVSVVRPEDGVTDLSNWGKHHGEIARFVYDPTILYEKGFWWFNLWSVEMENIRREL
                     GLSCKSRITIPPPGYVKCFHCTIGKDVEIA*"
     gene            complement(224975..225625)
                     /locus_tag="S27_BME27_629333_prodigal-single_252"
     CDS             complement(224975..225625)
                     /product="Uncharacterized protein n=1 Tax=Rubrivivax
                     gelatinosus S1 RepID=L8BA36_RUBGE"
                     /codon_start=1
                     /transl_table=11
                     /translation="MRYFAQLDQDAWVESIFPKGYKGFFVDIGAATGTWISNSYHLEK
                     DLGWSGICVEPMPEAFEKLKKDRQCQTFNLAVDDKNGMAKFTIKGEMSQIVFENDADN
                     RDIWGGGPSGQIVEIETVTPAELLKRAGAPVDIDYLSLDTEGNERHILAVFPFHQYRV
                     KAITVEHNAHRQGPDRKNSIKCTLLAHGFVIAREDVEGFEDWYIHPENMKCITPTA*"
                     /db_xref="UniRef100_L8BA36"
                     /db_xref="L8BA36_RUBGE"
                     /db_xref="saga:M5M_02640"
     gene            complement(225639..225712)
                     /locus_tag="S27_BME27_629333_prodigal-single_trna_36"
     tRNA            complement(225639..225712)
                     /product="Gln"
     gene            complement(225719..225794)
                     /locus_tag="S27_BME27_629333_prodigal-single_trna_35"
     tRNA            complement(225719..225794)
                     /product="Arg"
     gene            complement(225772..226245)
                     /locus_tag="S27_BME27_629333_prodigal-single_253"
     CDS             complement(225772..226245)
                     /product="Bacteriophage protein n=1 Tax=Gloeobacter
                     kilaueensis JS1 RepID=U5QIB4_9CYAN"
                     /codon_start=1
                     /transl_table=11
                     /translation="MKTCCRCKNEKDIEAFGINNSNPDGRQKYCRECKRGIARKWYNS
                     SCKDAHIANVRKNNRRYRKIAQDLVWEYLKQHPCVDCGQTDPIVLEFDHKNGKTKEDE
                     ISRLVSQCGGLGKLQREMKKCQVLCSYCHKRKTAKQFRHWKYLKSLEECSRSSNG*"
                     /db_xref="UniRef100_U5QIB4"
                     /db_xref="A0A0G1FCN1_9BACT"
                     /db_xref="glj:GKIL_2486"
                     /db_xref="U5QIB4_9CYAN"
     gene            complement(226302..226571)
                     /locus_tag="S27_BME27_629333_prodigal-single_254"
     CDS             complement(226302..226571)
                     /product="hypothetical protein"
                     /codon_start=1
                     /transl_table=11
                     /translation="MLTDSQMEQLKAEISPTQHKALITGWIAFWPWDLFWTLTGDFFN
                     MIYDALSGVFQNISNRALAKFSVKPPEKREVITNDEPSVRRSRSY*"
     gene            complement(226689..226865)
                     /locus_tag="S27_BME27_629333_prodigal-single_255"
     CDS             complement(226689..226865)
                     /product="hypothetical protein"
                     /codon_start=1
                     /transl_table=11
                     /translation="MIESLLAALAFGTFWFWLIFAIASIIIIACVENEHYPTPSIVAI
                     LLAVIYWKAIVALP*"
     gene            226935..227267
                     /locus_tag="S27_BME27_629333_prodigal-single_256"
     CDS             226935..227267
                     /product="hypothetical protein"
                     /codon_start=1
                     /transl_table=11
                     /translation="MWPRSTMTLWASRTFGWRKWCFAIWTPWSTKFLTATELFATTEL
                     FALLNFMHGRTFWTLGCFLFFLSKCSRGNCQHCCEYDCLQHMIIPFTLYMRKSPTESA
                     KISQRTYT*"
     gene            complement(227349..227425)
                     /locus_tag="S27_BME27_629333_prodigal-single_trna_34"
     tRNA            complement(227349..227425)
                     /product="Arg"
     gene            complement(227397..227786)
                     /locus_tag="S27_BME27_629333_prodigal-single_257"
     CDS             complement(227397..227786)
                     /product="hypothetical protein"
                     /codon_start=1
                     /transl_table=11
                     /translation="MRTWIEQKPNTKNCGVIAVAVLAEISIKDAASAIGKNGATTTKQ
                     LAKALRLLGFDCPDRCQRKPRPPLGIGHLTDLKRKGGWHWVVIDGDKIYDGANGKPDG
                     TVEWKKGWKLTSYLPVTKRADGETGLS*"
     gene            complement(227783..228274)
                     /locus_tag="S27_BME27_629333_prodigal-single_258"
     CDS             complement(227783..228274)
                     /product="UPI0003D69D78 related cluster n=1 Tax=unknown
                     RepID=UPI0003D69D78"
                     /codon_start=1
                     /transl_table=11
                     /translation="MRNRTSPIWKLTKTEFNSVCRQHTSLAQIIRSFGLEAEAGNYNT
                     LKRRIREDAVDISHIQMGLNSNRGRRFVRKYTQENIVDAINNGVIKDNSTLRKMVRKW
                     DLIPSGVCAICNKKPYWNGKPLTFVLDHINGKHSDHRLNNLRFLCPNCNSQTPTFSGR
                     NRK*"
                     /db_xref="UniRef100_UPI0003D69D78"
                     /db_xref="A0A081C8I7_9BACT"
                     /db_xref="rpy:Y013_00215"
                     /db_xref="UPI0003D69D78"
     gene            complement(228332..228410)
                     /locus_tag="S27_BME27_629333_prodigal-single_trna_33"
     tRNA            complement(228332..228410)
                     /product="Glu"
     gene            complement(228477..228641)
                     /locus_tag="S27_BME27_629333_prodigal-single_259"
     CDS             complement(228477..228641)
                     /product="hypothetical protein"
                     /codon_start=1
                     /transl_table=11
                     /translation="MSNQKRIKHEQEYIEFLERRLKSAHFKANVSPEEFAKTETKLKK
                     ARLVLRVLQK*"
     gene            complement(228613..229326)
                     /locus_tag="S27_BME27_629333_prodigal-single_260"
     CDS             complement(228613..229326)
                     /product="hypothetical protein"
                     /codon_start=1
                     /transl_table=11
                     /translation="MILCPHQGLCNRLENVFSHIGETRARGETLTLIWQDNAECTGNF
                     YDFFLPIEGLEIVDIPVPENHKQVWTPMTPSFYELMGRELKPTEMVQSKTKEWTDLMG
                     EFIAAHVRHTDFIYWADYAFKIDIKSNRHFFAFIDEHLPDTKIFLASDNAADQGGFRR
                     RYGERVFFNPITPSQNRRKTTLQEAVIDLFVCVAAKDFLGTRCSSFSKTILTLRNEID
                     KIFTPYYNPPHVKSEKNQT*"
     gene            complement(229418..229648)
                     /locus_tag="S27_BME27_629333_prodigal-single_261"
     CDS             complement(229418..229648)
                     /product="hypothetical protein"
                     /codon_start=1
                     /transl_table=11
                     /translation="MADTLRSERRAERHVGSTPSNSTNFYMKGKYTQRRIKAQKGSSC
                     AMCKPWKHGWSDKKTINDVRKAVDAEEQVKEI*"
     gene            complement(229579..229662)
                     /locus_tag="S27_BME27_629333_prodigal-single_trna_32"
     tRNA            complement(229579..229662)
                     /product="Leu"
     gene            complement(229664..229741)
                     /locus_tag="S27_BME27_629333_prodigal-single_trna_31"
     tRNA            complement(229664..229741)
                     /product="Pro"
     gene            complement(230010..230477)
                     /locus_tag="S27_BME27_629333_prodigal-single_262"
     CDS             complement(230010..230477)
                     /product="Putative HNH endonuclease 2 n=1 Tax=Bacillus
                     phage BCU4 RepID=J9PQQ3_9CAUD"
                     /codon_start=1
                     /transl_table=11
                     /translation="MRCDKCKSFFPTKIKVDGVVKNLQNRRYCLDCSPFKQHNTRPIL
                     DGPLPIKHCRICGKPLPDNRRNVCGSCCVIKAQRKRKIKAVQFYGGKCIGCGYNKCPG
                     VLTFDHRDPSIKEVSPSYAIMKWSWERAKKELDKCDLLCSNCHGERHWMQYVE*"
                     /db_xref="UniRef100_J9PQQ3"
                     /db_xref="J9PQQ3_9CAUD"
                     /db_xref="oac:Oscil6304_2169"
     gene            complement(230524..230601)
                     /locus_tag="S27_BME27_629333_prodigal-single_trna_30"
     tRNA            complement(230524..230601)
                     /product="Lys"
     gene            complement(230603..230821)
                     /locus_tag="S27_BME27_629333_prodigal-single_263"
     CDS             complement(230603..230821)
                     /product="hypothetical protein"
                     /codon_start=1
                     /transl_table=11
                     /translation="MTLNLKFEEKDFETLRTFDKAVKRQLGPNVYVGTDNLCFFFDYP
                     KELAARLRPMYHGNQLEFELESSLPDAK*"
     gene            complement(230818..230979)
                     /locus_tag="S27_BME27_629333_prodigal-single_264"
     CDS             complement(230818..230979)
                     /product="hypothetical protein"
                     /codon_start=1
                     /transl_table=11
                     /translation="MKIKMHYLGKQKNKAACGRKKVHLTDNYREITCGRCLATWAHRT
                     VKAAVTAKP*"
     gene            complement(231110..231355)
                     /locus_tag="S27_BME27_629333_prodigal-single_265"
     CDS             complement(231110..231355)
                     /product="hypothetical protein"
                     /codon_start=1
                     /transl_table=11
                     /translation="MVYNVGMIKTYTLEDKKPDFKYGDAVKVDMAHLGSKGVLPGRVV
                     GRGSIHVIDMWLIEFEKDFGPMYPYRVFSVPHVAILK*"
     gene            complement(231396..231480)
                     /locus_tag="S27_BME27_629333_prodigal-single_trna_29"
     tRNA            complement(231396..231480)
                     /product="Undet"
     gene            complement(231467..231976)
                     /locus_tag="S27_BME27_629333_prodigal-single_266"
     CDS             complement(231467..231976)
                     /product="hypothetical protein n=1 Tax=Pseudonocardia sp.
                     P1 RepID=UPI0001FFECB7"
                     /codon_start=1
                     /transl_table=11
                     /translation="MRTNKIESDIDAFREIVRGAFSFNDVRIKLGYKPSGGIQKYLRI
                     ACVKHGISTAHFTGQLWSKGKTSVEDPRIDKAASRNRLPFNKIFCKNSIYKGNNQGML
                     KRLIAEGIKEYKCEECGLSEWRGKPLTLQVDHINGDKIDNRIVNLKVLCPNCHSQTST
                     FGNKKRACG*"
                     /db_xref="UniRef100_UPI0001FFECB7"
                     /db_xref="A0A0F8WUS7_9ZZZZ"
                     /db_xref="hym:N008_10620"
                     /db_xref="UPI0001FFECB7"
     gene            complement(232269..232589)
                     /locus_tag="S27_BME27_629333_prodigal-single_267"
     CDS             complement(232269..232589)
                     /product="Kelch repeat-containing protein n=1 Tax
                     =Chthoniobacter flavus Ellin428 RepID=B4D858_9BACT"
                     /codon_start=1
                     /transl_table=11
                     /translation="MIIYKLFNSGSSPMDWHLSSSAAWITAAPSSGIIYPSSTGSVNV
                     YTNAAANTLPVGTYSASLQFVNDTNPAVITRVITLTVTPFTILEVVPITPESFTGHVG
                     GPFG*"
                     /db_xref="UniRef100_B4D858"
                     /db_xref="X0TQW2_9ZZZZ"
                     /db_xref="B4D858_9BACT"
     gene            complement(233258..233348)
                     /locus_tag="S27_BME27_629333_prodigal-single_trna_28"
     tRNA            complement(233258..233348)
                     /product="Lys"
     gene            complement(233350..233423)
                     /locus_tag="S27_BME27_629333_prodigal-single_trna_27"
     tRNA            complement(233350..233423)
                     /product="Pseudo"
     gene            233655..233987
                     /locus_tag="S27_BME27_629333_prodigal-single_268"
     CDS             233655..233987
                     /product="hypothetical protein"
                     /codon_start=1
                     /transl_table=11
                     /translation="MRFFAPFREDRRLIQTRLPPDMVGSEGFEPTYSGSKHVVSLYAS
                     KVAPPIGIEPTSLDFQSEAELPARRRDKSKIVIETTVSKLNNMVIQLLILSSCFLNSI
                     TLFFRDWR*"
     gene            complement(233847..234524)
                     /locus_tag="S27_BME27_629333_prodigal-single_269"
     CDS             complement(233847..234524)
                     /product="hypothetical protein"
                     /codon_start=1
                     /transl_table=11
                     /translation="MDNPAYIFLHIHKTAGTTLRTIVVQRFEEPNVYETYDKQLTEPD
                     DKALSAKVFYGHNCWYGIHEIIKRDCQYITFLRDPYERLVSLWYHHWLMYLRAKNVEL
                     KFDDFFGFLESTSMINTITQHPTTRTNTLENAKWILSQYSFIGLMETFDKDVKQLFPN
                     AKIVTINVNSEKAKHFDLTLPPITEEQSDRIQKATRQDQELYDHVVQLRNSGFNDNFR
                     LIPSASR*"
     gene            complement(234548..234622)
                     /locus_tag="S27_BME27_629333_prodigal-single_trna_26"
     tRNA            complement(234548..234622)
                     /product="Phe"
     gene            complement(234733..234807)
                     /locus_tag="S27_BME27_629333_prodigal-single_trna_25"
     tRNA            complement(234733..234807)
                     /product="Arg"
     gene            complement(234814..234889)
                     /locus_tag="S27_BME27_629333_prodigal-single_trna_24"
     tRNA            complement(234814..234889)
                     /product="His"
     gene            234915..235832
                     /locus_tag="S27_BME27_629333_prodigal-single_270"
     CDS             234915..235832
                     /product="hypothetical protein"
                     /codon_start=1
                     /transl_table=11
                     /translation="MVLPFHTAYNPWTLLCESTFPEDQELAALKSVMDGEKASKKYLK
                     AGMEKINARTLYDIIVWGLRTGIIHDKPIKGVHPEMFRKEGFYEGYPMWYFILNQIVT
                     GNKPDLPKSQIEHYQKWIDQKFNLNGTDAQRIRFALAALSPIEPPKKTQADWRPWTKS
                     TTSLMRIPQTHTGADIDPEGSITKETPVLPALKLLGIKKDEIPKARSRSESGSFWNRS
                     HETLYHMLELAKQRRDGLIKKLHPFANRIPQNPDQEKQSKMAEKQLAVINAAWDRIRM
                     LFARNGYTLPGDEELLRTHAKRLYIPGRR*"
     gene            complement(236061..236213)
                     /locus_tag="S27_BME27_629333_prodigal-single_271"
     CDS             complement(236061..236213)
                     /product="hypothetical protein"
                     /codon_start=1
                     /transl_table=11
                     /translation="MIFCLAYSGSTILNKANDKVGRLGFVYDISREYILVSAPKDTIK
                     TSYIVR*"
     gene            complement(236785..236988)
                     /locus_tag="S27_BME27_629333_prodigal-single_272"
     CDS             complement(236785..236988)
                     /product="hypothetical protein"
                     /codon_start=1
                     /transl_table=11
                     /translation="MKYQYSLKVVDTPEVLNEISTRMMWFDGKGQIIQVADGIVLNFD
                     GDKDGMVRFLQNKHPNAIITDFQ*"
     gene            complement(236993..237068)
                     /locus_tag="S27_BME27_629333_prodigal-single_trna_23"
     tRNA            complement(236993..237068)
                     /product="Asn"
     gene            complement(237059..237418)
                     /locus_tag="S27_BME27_629333_prodigal-single_273"
     CDS             complement(237059..237418)
                     /product="Putative HNH endonuclease 2 n=1 Tax=Cronobacter
                     phage CR3 RepID=I1TRV4_9CAUD"
                     /codon_start=1
                     /transl_table=11
                     /translation="MKKTTQKECPKHGLTDYTLEGRGYYRCKKCRVDSVTRRRRKVKQ
                     QLADAFGGCCKVCKYNRCIDNLTFHHRDPTKKEFGIAECGVTRSYEKALKEALKCTLL
                     CKNCHGEVHAGLISIPV*"
                     /db_xref="UniRef100_I1TRV4"
                     /db_xref="I1TRV4_9CAUD"
                     /db_xref="wwe:P147_WWE3C01G0775"
     gene            complement(237461..237551)
                     /locus_tag="S27_BME27_629333_prodigal-single_trna_22"
     tRNA            complement(237461..237551)
                     /product="Asn"
     gene            complement(237833..238042)
                     /locus_tag="S27_BME27_629333_prodigal-single_274"
     CDS             complement(237833..238042)
                     /product="hypothetical protein"
                     /codon_start=1
                     /transl_table=11
                     /translation="MRFWMVKHIYIRTQVEYSQDLENERSIYASTKFRNIQSGIHAES
                     SDTASSDSATGGKRSASDGPPASSN*"
     gene            complement(238201..238347)
                     /locus_tag="S27_BME27_629333_prodigal-single_275"
     CDS             complement(238201..238347)
                     /product="hypothetical protein"
                     /codon_start=1
                     /transl_table=11
                     /translation="MKKRTFKQPLAEEFRELFEEFLKKGFTTDQSFQLLLALVKKKKF
                     PARG*"
     gene            complement(238514..238705)
                     /locus_tag="S27_BME27_629333_prodigal-single_276"
     CDS             complement(238514..238705)
                     /product="hypothetical protein"
                     /codon_start=1
                     /transl_table=11
                     /translation="MSGCYPDREGSTPSAPANLIKRRHQGCTWSEDAEILTDKASGKY
                     LQLTDGKLRLLGVRTNGGR*"
     gene            complement(238654..238728)
                     /locus_tag="S27_BME27_629333_prodigal-single_trna_21"
     tRNA            complement(238654..238728)
                     /product="Asn"
     gene            complement(238734..238883)
                     /locus_tag="S27_BME27_629333_prodigal-single_277"
     CDS             complement(238734..238883)
                     /product="hypothetical protein"
                     /codon_start=1
                     /transl_table=11
                     /translation="MNAAHVIGRKRNRLSRCRKRLACKELTSMQRHAVEQRAAELEAE
                     LLRAK*"
     gene            complement(238907..238993)
                     /locus_tag="S27_BME27_629333_prodigal-single_trna_20"
     tRNA            complement(238907..238993)
                     /product="Tyr"
     gene            complement(239387..239459)
                     /locus_tag="S27_BME27_629333_prodigal-single_trna_19"
     tRNA            complement(239387..239459)
                     /product="Pseudo"
     gene            complement(240064..240138)
                     /locus_tag="S27_BME27_629333_prodigal-single_trna_18"
     tRNA            complement(240064..240138)
                     /product="Arg"
     gene            complement(240095..240529)
                     /locus_tag="S27_BME27_629333_prodigal-single_278"
     CDS             complement(240095..240529)
                     /product="HNH endonuclease n=3 Tax=Salmonella phage
                     FelixO1 RepID=K9K9T6_9CAUD"
                     /codon_start=1
                     /transl_table=11
                     /translation="MRPVEVGKKRCPRCLQEKDESEFYKRRDGSDFSSYCKVCNVAET
                     VERQTKFKRQCVEYMGGKCELCEYNRYYGGLDFHHLDPTKKDFGIGKAKLTSFSEKVK
                     RELDKCVIVCCRCHREIHAGLHDNFIKTRCAGEMEIIRPCEG*"
                     /db_xref="UniRef100_K9K9T6"
                     /db_xref="Q6KGL3_BPFO1"
                     /db_xref="oac:Oscil6304_2169"
                     /db_xref="K9K9T6_9CAUD"
     gene            complement(240786..240871)
                     /locus_tag="S27_BME27_629333_prodigal-single_trna_17"
     tRNA            complement(240786..240871)
                     /product="Arg"
     gene            complement(240956..241029)
                     /locus_tag="S27_BME27_629333_prodigal-single_trna_16"
     tRNA            complement(240956..241029)
                     /product="Pseudo"
     gene            complement(241200..241478)
                     /locus_tag="S27_BME27_629333_prodigal-single_279"
     CDS             complement(241200..241478)
                     /product="hypothetical protein"
                     /codon_start=1
                     /transl_table=11
                     /translation="MIKLKVILEGSDWARGAFNYPEYAQLPPDEKLNMAVAFFQTPNA
                     KELTAAEVYHIILSVPRSSVRDLYNFALQRLSPEQLAGTKTQVDAFYK*"
     gene            complement(241500..241577)
                     /locus_tag="S27_BME27_629333_prodigal-single_trna_15"
     tRNA            complement(241500..241577)
                     /product="Pro"
     gene            complement(241563..242042)
                     /locus_tag="S27_BME27_629333_prodigal-single_280"
     CDS             complement(241563..242042)
                     /product="Uncharacterized protein n=1 Tax=Pseudomonas
                     phage PAK_P4 RepID=V5JX98_9CAUD"
                     /codon_start=1
                     /transl_table=11
                     /translation="MNKEILEPFVNRGLSSVKIAKEIGCSQTTAYRWLSYYGFLTTKV
                     HRCRKCEEINPEKFSPGRFTECRKCRVSLQVGRYKKYKKELVEYKGGKCEICGYNKCY
                     AALDFHHRNPDEKDPNWRRMRSWTPSRVKKEVDKCQLVCRNCHSEIHYGEDDLQGVV*"
                     /db_xref="UniRef100_V5JX98"
                     /db_xref="V5JX98_9CAUD"
                     /db_xref="wwe:P147_WWE3C01G0775"
     gene            complement(242216..242304)
                     /locus_tag="S27_BME27_629333_prodigal-single_trna_14"
     tRNA            complement(242216..242304)
                     /product="Pro"
     gene            complement(242323..242396)
                     /locus_tag="S27_BME27_629333_prodigal-single_trna_13"
     tRNA            complement(242323..242396)
                     /product="Pseudo"
     gene            complement(242565..242638)
                     /locus_tag="S27_BME27_629333_prodigal-single_trna_12"
     tRNA            complement(242565..242638)
                     /product="His"
     gene            complement(242641..243036)
                     /locus_tag="S27_BME27_629333_prodigal-single_281"
     CDS             complement(242641..243036)
                     /product="hypothetical protein"
                     /codon_start=1
                     /transl_table=11
                     /translation="MWERYPPFLPLLSGHVPRRRQRLQPAVGGFDSFTGCQIFIGMKQ
                     IAIILGLMFALSAFGQTNVINISKSHVTINNYYVIQTNVVAVPSTNSIEKPKMVVLPP
                     EVVERLKWEAMLEERRVVMFRRQLYSRFP*"
     gene            complement(243080..243421)
                     /locus_tag="S27_BME27_629333_prodigal-single_282"
     CDS             complement(243080..243421)
                     /product="hypothetical protein"
                     /codon_start=1
                     /transl_table=11
                     /translation="MTRDPLKKKEHQRKWYLTHKNHQKERVKRQREEMVRWFNELKST
                     LKCDGESCPYPNHPAVLTFHHKDPSIKDDTVCNGVHRLRWGKDRVLKEIGKCRVLCFN
                     CHAILHWTERQ*"
     gene            complement(243475..243548)
                     /locus_tag="S27_BME27_629333_prodigal-single_trna_11"
     tRNA            complement(243475..243548)
                     /product="Lys"
     gene            complement(243957..244178)
                     /locus_tag="S27_BME27_629333_prodigal-single_283"
     CDS             complement(243957..244178)
                     /product="hypothetical protein"
                     /codon_start=1
                     /transl_table=11
                     /translation="MTILTLVYGGSIGTAKIKRARRGMERDWNRYGDPQKRFWRGNWS
                     KDMWLRHRQKKFEKDVDNLKRVWHNASVT*"
     gene            complement(244383..244457)
                     /locus_tag="S27_BME27_629333_prodigal-single_trna_10"
     tRNA            complement(244383..244457)
                     /product="Cys"
     gene            complement(244460..244530)
                     /locus_tag="S27_BME27_629333_prodigal-single_trna_9"
     tRNA            complement(244460..244530)
                     /product="Ile"
     gene            244698..244946
                     /locus_tag="S27_BME27_629333_prodigal-single_284"
     CDS             244698..244946
                     /product="hypothetical protein"
                     /codon_start=1
                     /transl_table=11
                     /translation="MSVLPRRIKFTKLAGYCYINPALTKNEIGSRTWNRTKLEMLMKH
                     LSSPELYPAINWCYWTDSNGQRIFALEANGCASFPNPQ*"
     gene            complement(244781..244856)
                     /locus_tag="S27_BME27_629333_prodigal-single_trna_8"
     tRNA            complement(244781..244856)
                     /product="Pseudo"
     gene            complement(244863..244947)
                     /locus_tag="S27_BME27_629333_prodigal-single_trna_7"
     tRNA            complement(244863..244947)
                     /product="Pseudo"
     gene            complement(245013..245097)
                     /locus_tag="S27_BME27_629333_prodigal-single_trna_6"
     tRNA            complement(245013..245097)
                     /product="Leu"
     gene            complement(245140..245400)
                     /locus_tag="S27_BME27_629333_prodigal-single_285"
     CDS             complement(245140..245400)
                     /product="Tax=BJP_IG2069_Desfulfarculales_53_13"
                     /codon_start=1
                     /transl_table=11
                     /translation="MQEVSCSHLREFMKTQLEVIGRHLDEHKYLRQIADKNEALDSFI
                     RDYGWLIREMYCTKICERREGCQIAAHLSSSGDLLKDHLSKQ*"
                     /db_xref="107262655"
     gene            complement(245691..245764)
                     /locus_tag="S27_BME27_629333_prodigal-single_trna_5"
     tRNA            complement(245691..245764)
                     /product="Gly"
     gene            complement(245767..245840)
                     /locus_tag="S27_BME27_629333_prodigal-single_trna_4"
     tRNA            complement(245767..245840)
                     /product="Gly"
     gene            complement(245842..245915)
                     /locus_tag="S27_BME27_629333_prodigal-single_trna_3"
     tRNA            complement(245842..245915)
                     /product="Gly"
     gene            complement(245920..246276)
                     /locus_tag="S27_BME27_629333_prodigal-single_286"
     CDS             complement(245920..246276)
                     /product="hypothetical protein"
                     /codon_start=1
                     /transl_table=11
                     /translation="MVMRITIAQKIYNYFVEIATDKRPTSVVRIETPQGLGDICGCST
                     MAVQDVANVHTRVRFPSPAPLFDRCEVPKRAIRINPPYDVRFRVCQTDFLVVRLFPPS
                     KWAKSGNRQGRSLFAL*"
     gene            complement(246085..246158)
                     /locus_tag="S27_BME27_629333_prodigal-single_trna_2"
     tRNA            complement(246085..246158)
                     /product="Gly"
     gene            complement(246612..246685)
                     /locus_tag="S27_BME27_629333_prodigal-single_trna_1"
     tRNA            complement(246612..246685)
                     /product="Met"
     gene            complement(246825..247301)
                     /locus_tag="S27_BME27_629333_prodigal-single_287"
     CDS             complement(246825..247301)
                     /product="hypothetical protein"
                     /codon_start=1
                     /transl_table=11
                     /translation="MDKSVLLLMALLKGLEKFEWRADPDAAVSAKADKTVRAYKSVPI
                     RVKFEKEWQDEVETMMDVALDTDDEITFFPKVVLFANLKIGAIPPEEIQYEVVTDAAV
                     STLDLEGEAVENIAKAARQINTIICSYVNKAYYMYCEKNKKEILFYQQQIKEFRTP*"
     gene            complement(247313..247627)
                     /locus_tag="S27_BME27_629333_prodigal-single_288"
     CDS             complement(247313..247627)
                     /product="hypothetical protein"
                     /codon_start=1
                     /transl_table=11
                     /translation="MTEELDDKGQYPLPEDWAGKRAEQFNTLWRDHLSFHPTVATISW
                     ERREKAKEFAWAIYKEALMQTKEVQELLTKAYKDGEENGANNLRDKVRDKLGELMDTL
                     GD*"
     gene            complement(247624..247974)
                     /locus_tag="S27_BME27_629333_prodigal-single_289"
     CDS             complement(247624..247974)
                     /product="hypothetical protein"
                     /codon_start=1
                     /transl_table=11
                     /translation="MLNLTDDQWTELFNRVDETVTKAQDDLPEPVRAKALEIPVIVDK
                     YQFPLDRWKNMKVLGCYMAWTSGPIAIFAGQIYEDCHQDMDGAMASVRQVYYHELAHA
                     IGDLGELEVKERGL*"
     gene            complement(247967..248146)
                     /locus_tag="S27_BME27_629333_prodigal-single_290"
     CDS             complement(247967..248146)
                     /product="hypothetical protein"
                     /codon_start=1
                     /transl_table=11
                     /translation="MNASEQEQQIVEELAAVMRKHRKHGTLFLVDYIRMAYEKEIGYA
                     PKPTSKPAKSKKKYA*"
     gene            complement(248143..248487)
                     /locus_tag="S27_BME27_629333_prodigal-single_291"
     CDS             complement(248143..248487)
                     /product="hypothetical protein"
                     /codon_start=1
                     /transl_table=11
                     /translation="MKNLNEMTEAELKALSKSVEDELDERCKQEFQRTARTKEELLKV
                     YSGYGYIVPEDAKFFRIRTGEHDGCYGFQVGFYEHSCHVDSTDFIVLFVYTNKHEFEV
                     ESYSENWLEKVS*"
     gene            complement(248607..248840)
                     /locus_tag="S27_BME27_629333_prodigal-single_292"
     CDS             complement(248607..248840)
                     /product="hypothetical protein"
                     /codon_start=1
                     /transl_table=11
                     /translation="MKKQSAVKRIKDLDLTKSLGGVKFKHPQTGETCIWQSQWGYPEG
                     KAGVWYKTDPNSTRIFPLCLDKLEQALEFEVVP*"
     gene            complement(248818..248946)
                     /locus_tag="S27_BME27_629333_prodigal-single_293"
     CDS             complement(248818..248946)
                     /product="hypothetical protein"
                     /codon_start=1
                     /transl_table=11
                     /translation="MTGKSESAEAEAIRDQMDIHWKHLSLTQQEAMRLRNEKAIGS*"
     gene            complement(248996..249394)
                     /locus_tag="S27_BME27_629333_prodigal-single_294"
     CDS             complement(248996..249394)
                     /product="hypothetical protein n=1 Tax=Pontibacter roseus
                     RepID=UPI000373D67D"
                     /codon_start=1
                     /transl_table=11
                     /translation="MKPRCDKCKVDLEVVAACPTGWSDEHYQCPQCDGTYNLFEFCEL
                     CGMHTHTRGHHLTPRCKGGKETADICETCESYIHKTWTHNELRDTFNTVEAILSNEGF
                     QKFLKWRLKQPPTALFKSNPGKFRDRHPYH*"
                     /db_xref="UniRef100_UPI000373D67D"
                     /db_xref="D8J4W7_HALJB"
                     /db_xref="dra:DR_2483"
                     /db_xref="UPI000373D67D"
     gene            complement(249391..249975)
                     /locus_tag="S27_BME27_629333_prodigal-single_295"
     CDS             complement(249391..249975)
                     /product="Elongation factor Ts id=2746252 bin
                     =GWF2_Verrucomicrobia_51_19 species=Carboxydothermus
                     hydrogenoformans genus=Carboxydothermus
                     taxon_order=Thermoanaerobacterales taxon_class=Clostridia
                     phylum=Firmicutes tax=GWF2_Verrucomicrobia_51_19
                     organism_group=Verrucomicrobia  organism_desc=Good +"
                     /codon_start=1
                     /transl_table=11
                     /translation="MSNVEKVKLIREKTFSPINRINAALAKTNGDVDEAIKILVAEKQ
                     ADANDMANRSAEAAIVHSYVHNHRVGAMLVLACQTDFSAKNDMFLNLAKDLCMHIVST
                     PVVPIYSDEANVPEDTRKAFEQGFATEAASKPPQVVAKIVAGKMKKWYAENCLYNQPF
                     VKDDTKTVGQLIGEVAATIGEKIEVKRFVKIVAQ*"
                     /db_xref="gwf2_scaffold_1098_4"
                     /db_xref="saf:SULAZ_0197"
                     /db_xref="86675966"
     gene            complement(249977..250240)
                     /locus_tag="S27_BME27_629333_prodigal-single_296"
     CDS             complement(249977..250240)
                     /product="hypothetical protein"
                     /codon_start=1
                     /transl_table=11
                     /translation="MLKRLKKHSLYEVWSEDAAESVYVDHKPTEDEIDELWEENWPNT
                     PSRPKVFKEKHFYTSADKVTWGKNPKTGKVQLLKGGKVIAEQG*"
     gene            complement(250352..251032)
                     /locus_tag="S27_BME27_629333_prodigal-single_297"
     CDS             complement(250352..251032)
                     /product="hypothetical protein"
                     /codon_start=1
                     /transl_table=11
                     /translation="MIVLFVTGLKQPKEITMKKFSKIIVGVFCALLLATSAFAADTAV
                     KATTNAPVAVTTTPATGLSYLWEQPKVEDPSWVFAIGGSGATGLKGNSETAFGLNLQL
                     GRTAQLLLPFEYGVRQSFSYASSTPQSACTVGGDDDSSTLFTTKLYADWTLLTYKKLD
                     LFAGGNVGLTYGNTSPLWTAAPETGLRFWLKKDVAIEGRVEFPFDLNDGAKFQDAMTY
                     TVGLKLKF*"
     gene            complement(251083..251505)
                     /locus_tag="S27_BME27_629333_prodigal-single_298"
     CDS             complement(251083..251505)
                     /product="HD domain protein n=1 Tax=Marvinbryantia
                     formatexigens DSM 14469 RepID=C6LJS5_9FIRM"
                     /codon_start=1
                     /transl_table=11
                     /translation="MKLSDQTTEYWTGRAKEIATFAHEGQKRTDGSPYINHPSRIADA
                     VEARLKPIAWLHDVVEDTQVSLEDLKSQGFPSYVIEAIDLLTHRKGDSNIVYWTKIKA
                     NPDAKAVKLADINDNLSDKPSDYAKQKYAKALAFFNAP*"
                     /db_xref="UniRef100_C6LJS5"
                     /db_xref="C6LJS5_9FIRM"
                     /db_xref="euc:EC1_07330"
     gene            complement(251492..252430)
                     /locus_tag="S27_BME27_629333_prodigal-single_299"
     CDS             complement(251492..252430)
                     /product="GDP-L-fucose synthase {ECO:0000256|HAMAP-Rule
                     :MF_00956}; EC=1.1.1.271
                     {ECO:0000256|HAMAP-Rule:MF_00956};;
                     GDP-4-keto-6-deoxy-D-mannose-3,5-epimerase-4-reductase
                     {ECO:0000256|HAMAP-Rule:MF_00956};  TaxID=555079
                     species="Bacteria; Firmicutes; Clostridia;
                     Thermoanaerobacterales; Thermoanaerobacterales Family III.
                     Incertae Sedis; Thermosediminibacter.;"
                     source="Thermosediminibacter oceani (strain ATCC BAA-1034
                     / DSM 16646 /; JW/IW-1228P).;""
                     /codon_start=1
                     /transl_table=11
                     /translation="MEKDSKILVLGANGLVGSALTRVLKIEGYENVQTPDHRRLDLTN
                     QLSVNLHFQYGGYSHVFLAAARVGGIHANSTFPADFIYNNLAIQTNVINACKETGVKK
                     LMFLGSVCIYPKFAEVPVKEESLLTGELEPTNQWYAVAKIAGIKMCQAYRKQYGCDFV
                     SVMPCNLYGIKDNFHPVNSHVIPALIRRFVDATEKELPQVIVWGTGQARREFMDVDDM
                     ADACVFLMNTYSDDRIINIGCGVDYTIKELVETLAEVVGYKGQIAWDTSKPDGTPKRM
                     LDSSRLFNMGWRPKVGLKEGLTKAVNWYKLHKHEIK*"
                     /db_xref="D9S1L0_THEOJ"
                     /db_xref="UniRef100_D9S1L0"
                     /db_xref="toc:Toce_0511"
                     /db_xref="1.1.1.271"
                     /db_xref="1.1.1.27"
     gene            complement(252417..252575)
                     /locus_tag="S27_BME27_629333_prodigal-single_300"
     CDS             complement(252417..252575)
                     /product="hypothetical protein"
                     /codon_start=1
                     /transl_table=11
                     /translation="MYLDATGVCPLEEALGKIMPLRKVDIYRKDLYATATIALPIIKQ
                     VIEEYGKR*"
     gene            complement(252629..252745)
                     /locus_tag="S27_BME27_629333_prodigal-single_301"
     CDS             complement(252629..252745)
                     /product="hypothetical protein"
                     /codon_start=1
                     /transl_table=11
                     /translation="MKDYAKMSLEGLWVGDCVGNLGQLYFAHDILKALSEAI*"
     gene            complement(252699..253091)
                     /locus_tag="S27_BME27_629333_prodigal-single_302"
     CDS             complement(252699..253091)
                     /product="hypothetical protein"
                     /codon_start=1
                     /transl_table=11
                     /translation="MEEKEFGEFPFERGPLIGSLSRVANHAKVKAMLASIEKQLTDLS
                     ERLRVANTSAGDAKNPRQVMLYNADLILHRKLEAQRKRFEDKLAELEEYIKMDIEYSN
                     KLQHINTDTERSQNERLRKDVPGGTLGG*"
     gene            complement(253095..253973)
                     /locus_tag="S27_BME27_629333_prodigal-single_303"
     CDS             complement(253095..253973)
                     /product="hypothetical protein"
                     /codon_start=1
                     /transl_table=11
                     /translation="MNSTPEERGCQPPKGITVDNSKAVIDKGLTPSELTNIVQEVAGH
                     QIETPVSKVIEACNQPAESPAKKKAIEESRKLIESFAQNLKNYPKHLSYEGSVVLCVM
                     VSINETESISINGLPSVDRELILSQLPEGALKKLQEFNAHLKVEFDEARDFILTYSHI
                     YVLSTKPEETKKEEVVLRFFNTVIHPQHVDKAVVVEKDGEKISLGGKFQFDKKSIQRK
                     IGLTDKHDTDDDTDDSLPPRRQPIAGRNAYEIRADVLQMAVDWAARNNQAIKTPDDVV
                     SLAKKFYSFVEDRNRR*"
     gene            254116..254601
                     /locus_tag="S27_BME27_629333_prodigal-single_304"
     CDS             254116..254601
                     /product="Uncharacterized protein {ECO:0000313|EMBL
                     :AJF40677.1};  TaxID=1589297 species="Viruses; dsDNA
                     viruses, no RNA stage; Caudovirales; Podoviridae.;"
                     source="Vibrio phage phi 1.;""
                     /codon_start=1
                     /transl_table=11
                     /translation="MKPKFVGTEKKCIDCHETFPLSEFYRAKKTGAYSSRCKKCDILS
                     CQQRSSASYKSRSRVLCNAARSASKKKNLPFTITPQDIVRQYESQNGKCYYSGQPMSF
                     ISNDKNIMSIDRINPSCGYTPDNIVLCRWSVNNMKSNLSVEDFLSTCKAVYHFSENRT
                     F*"
                     /db_xref="A0A0B5H2K0_9CAUD"
     gene            254619..256265
                     /locus_tag="S27_BME27_629333_prodigal-single_305"
     CDS             254619..256265
                     /product="hypothetical protein"
                     /codon_start=1
                     /transl_table=11
                     /translation="MIKLLPLVNPRLVLLETEEKGLPEEFKVKERGLNFLKQRVAELN
                     KKAAKYKVPPIEIVIIKEDMVKALAPWIKQMQANNPVQMPLDPGLLQDPNSWVLVKEY
                     TVTLKGEPPQVEGYEFIARLEHTPEGNFVFTNPHSSVPNLPAEFKSMNQHCDYCHTNR
                     DRHDTFIIKMENDDPKRFPNNKAGDLLVVGRNCLAGFLPGLSIAGLIAWTNMIENIEF
                     DVKEAREMDDFEGMGGGGGKYYEPADHLLAWLCATYLHTGKYMSKSQANANAEAGMTG
                     MMTVSTVARALGEMRPNLMGLQGKDPRDVYPIYYRMQEDEEFRKKVEELAKEFQEWYP
                     TKDWAKLAQEKPEKADFINNMALVGKQEYLKSQYFGFFSALFQFFLREKKAKEDKAEA
                     EKKAAMLPPSPINFSDPALIGKRLRDIAKEGEIKRLQSGGMDEKAIKKAIKGKEWGWE
                     VSVKKITEYEKTQTFGYGDSGLGWRVLFTDDYGNDFMWFASADLGFQEGGKYLIDGTL
                     TGYEQPNHYHPNKPQARINRVKVLKDHQHPDQPPPPVTAM*"
     gene            256265..256669
                     /locus_tag="S27_BME27_629333_prodigal-single_306"
     CDS             256265..256669
                     /product="hypothetical protein"
                     /codon_start=1
                     /transl_table=11
                     /translation="MIKLTEVLSEPQTATPFKGIVYRGDDKKFDKFDYSFIGRSTGAH
                     TVGFWFTDSPEAAEFFGQHVRAFEITMDNPKVVTGQEFAKGYPHGPPKFAADAMQEGH
                     DGVIITDIKDGDRWSTVFCVFDRDQIKPAAAS*"
     gene            complement(256647..266960)
                     /locus_tag="S27_BME27_629333_prodigal-single_307"
     CDS             complement(256647..266960)
                     /product="hypothetical protein n=1 Tax=Nesterenkonia alba
                     RepID=UPI0003B42CD9"
                     /codon_start=1
                     /transl_table=11
                     /translation="MQFSLSQLIDEAWVTPTYGPGGEPAGTYWEKGTPRLLYTPPKID
                     VTKKGPEDSETRGKATRLFYDFYAMNLLHMWLGSTFPRDLPPEKKKERQVGAMWGQMQ
                     KHPELMSPALFAGYQDVEQPPAGVGIVPQQLRDRIEQIYDEVTLALGRRLLAHLRLTL
                     IQEFRYLVTHSSEWVSFRNKLIALYKKNGTITKDDLNKAVATNLPGMKGHEDSVKRLL
                     LFAKYYRIDTPTDDPANALKSDEPGAKPPEEPEVEPTPEPEDEPEPEKPSEPEEPEEP
                     YEEPPAGADWQSKKEAEYQAKIDALKAYMSAKKKLSESVYKDPYYAAGRLTPSVIRAM
                     QNAVRKSGLTWEDVMLGYKNIRWGGAMGGARWGAGVEAFIDLVSKAKEERVEDMAALI
                     DHIYDLEHNTGELLNKGGMYVDSHDLDRRAKVTHIARFLPNVSPMIKRLILLTLKYVS
                     KHPDIEADIHKITNSPTKPFTPEEATALGQAKFAKSSAGDSYQTQAPYTNKKGKAVQR
                     NFIAKAHTNGMYSLVDSMDADVKVFDTFEELKNYVMANSEEFMMPQAGISHYQPTVKQ
                     TAKQKYLSAHVRIKLDAEKETALLEQCKMAFRPSETYYKAYLPGDDRFQFFAFSDGTF
                     MGLKKSSPDEVQISNNWDDAFKHCKMMTANALPNSEYEEGKAWIGKPLGSAPPTVHPS
                     SSPNISPTVGGTVGDQFQFSLAPAEIQLLNMLVQQKLVGQDYEFDVNTASHDGMSTLT
                     IGGKVKFAVGKQAISPTGKKYRIKHYANSGEEEWAFANWNSIYYFVNSNFQGLIGDDP
                     IKDTATVSAQVIPTAPQGQLPPNSPSEASYKVHVGIQKPPTHTIRLTAEDEKELGTIG
                     FHPSMVGTDVWYVHSTAKDTVKFYPNYTAKIIFTSQKTQFPTVTKKIPDAIAWLKQHY
                     TAAQSKSPLSQPTQPKSDKGTKIAAIFDKIITDAGFHWDDQSGVYHDPEAHATIKIDP
                     YPKSTVVFQYGNIPPQTFATLPKLAAYLQGLYLAQKKTLAAAGVTPKPGEEFPKVAQV
                     TPLLANKGYTFTGYDNGYVYDNPNGSQIVIQSDGKSSVSTPQGDFHYPSIDVLISYLS
                     DGGAFVSKKDLTDDEISKISEVTLKFYPHITKTVVPSGEDNQITAGFHSTDFDTRHVQ
                     VYKNGVYFCGVGKGDDPAYPYEIRNVDPVKKYHNIYSLLSGLDMLLSSGGGEGGEPPA
                     TPPTAPTPTTEHEGINPVEFQKIYDTFKDNKAGYVFGYDEGEKGVQTPFVKFFYKNDV
                     TDQLEHIYSLGAIGTNYVFYNEFTKKPFLHVGSWDQVIDALNSLLAAPPIQKSKNELS
                     PEQKKMLEDLAGHYGFVAKEDKGTDPEGGAYPVMYILSNWGSRVWGAAYHDGMYKLFK
                     VIGNTWDQLSASPSFVTIHDMLKNLMEKASKEPQSVPPLTPSPTPSEDTEKLSGGQVA
                     ALDAFLKKLNKGGKWGWSIGYTEPIDEAVKHIQPEATHVVISNPDLKVWFRIRRKHGM
                     YIVEERENNKWVIGKEFDTFAPCYKYVADLLIKLESQHPSSGTIPPSSQITQQIDDAE
                     IVQVKDLVAKYYPNKELKVVKKYLKSKNQKVPFIGIIDSASKKNIWAIGKGKDGSYRL
                     FKIEFGDEWETQAITSTWEQMYDSFSKALAQDVIKPVEGLSDEQLEWVETLISTQKPN
                     LITQRWPNGQIGVYDPSHKPVGYATEIGNPLFVVRKATNDPFVLQIHTEDGGAGIEEH
                     PFQTFEELANYLKEHLDLAVQLSVPQTPEGKLPITLEKHGFKYTGTKAYKVGVKAGKA
                     AHIYENPEYEIAIFDNGTSQVKMKTGSGGVDDFDNIADLMKFMEDHFGETPSVDQAYK
                     DIYNYLEYTGFTSEDKDATPSVWIKGNEKITIGNDGSSVVQPAGHPSHDPAAPAGKLE
                     YQTLDGLKHYVSEKYYKVKQHDEELEKVLGHFGFEHQEGSHKGTTDVYLHPASGIMVY
                     TMPNGGGVLKTDLHKVPEAFVSFASTYDLAAFTTQFFEKYKIEPTDADDDDAMDYETG
                     QTGDSELDELIKKSGLIFQGITTDTTDGSHAMIYLAQDGRKLTIHDDKSSSFKHSAQV
                     QSIGWNDYEGLKDFLVNTISGTYPAADTFAKNAGYAGLLKTLANYGFKHKKEIKHQPD
                     EQPYKVFKRPDGAGVTIWDTGVCSYKAASDKAEWEYAKSFAELDDKLKSIYGEVPSAD
                     TGALSIMTYEEAKPIIAMLQKQFNVWPKAKKIATPLVEWQYVSTQPVTGGGGEIQVRD
                     HKGQLTFSIGRRADPQITTAWYVRQRVMTTVKNVSHVFTSVGSMINWIGEHIDKLVGF
                     QPIYGYEQTGFKGPGTEFGSTYHADLDLETQFHAAGFHQEMNSLGNLWEHESGFTTQL
                     FQKGITWHWKGGAIEFAIDQKDQKAFLSNVLAKISPAIVTDDLVADIFKVEADKSPTY
                     TYEPSGETYKAHDDAQNAESITLNEHDTALLHLLGFKVNKPQSDPHYENVYGDIFQFT
                     DVGTANYWEVEKGVSTPAPVKQSLAFETVEGALTFAVAKYSKNPFSNADYNENPTDDQ
                     MGYIQVNEADTKLLLELGFEYDPHAKYYIKPLGSQTPVDEAGKKKKKKIDPKQGEFQF
                     TDPSHSVPNEPEEYPEDEFEVFIAWNTGNAMWVRTKEPMDIGYNDESDERKEGSIKDI
                     LIFIWNRWRHIIWQDMGENVPIDAAQPLKEPEKPNYNTMAQDKVQKMTTLMPEDAKRL
                     EAIGFKFTMDFGYPLYIRGDEAHAENFGIVNDGTAHYTNATTQEDIMFDTVEKGIQHL
                     EAKHKATIPAGGSIFNIKAPENIHKKLIDKGFNYDEVNKTYEKNMDTDYWEKMHFMGK
                     AYVYTYPVEITKGNVTHKKFADADPYKVLNKYNQVHVTEFKDPIQTWQDAVKFGDANY
                     MNAPAEWKQYAPYAPKKSPSSIKASPAFEKVLHEMGFKYTATGIYMYQHPNVPTDWEA
                     IKIEPSYIVYFYPSTESSHGIKYFASLAVWPNVVAKIKEVREILGIPMKPKKPTHEIV
                     AQIDKARKQLPKLGYMPEGPKPHHESAEYFSQKFMDAVSELLRKESVVLFPNGSMTFY
                     LYDVGKHAGSGGEQWLGAKEFATINEGLIELAKGSNKLIIKVAMEYEQRLAENGFGWS
                     DEEEGYVFTPPGSQDWFIVLRFFGNGTALAFSMELDGGTFEASADKKFDNFYNGINWS
                     AFKQFQGSAQQGPVIKGKLGGKQSATTPSVMPFSGFDYYHWADGKGHNPHATIKLMSQ
                     DASTMKIMGYEVEQLPDKSYVYKNSQGDTARFFVNGVGEWFKKGQDKFQSSIKKTMQA
                     IWDDMAGTQPPEAKKKAAPKKKKTGDVPYTGYDYSEVHTTEEVPPTDSIELLDDDAET
                     MKQMGFLFVEDENEVDEYKFYYYNQKDDDKMTFHADGTAEYRWVESDGNEYHKSFETV
                     QEAMQYLWDKYNPHIEESTYRGFMKRLLA*"
                     /db_xref="UniRef100_UPI0003B42CD9"
     gene            complement(267445..268218)
                     /locus_tag="S27_BME27_629333_prodigal-single_308"
     CDS             complement(267445..268218)
                     /product="hypothetical protein n=1 Tax=Atribacteria
                     bacterium SCGC AAA252-M02 RepID=UPI000376C22D"
                     /codon_start=1
                     /transl_table=11
                     /translation="MGQRTSLSDEEWYRNTCQDAATRDEAFEVFRQNADYRKIVETVN
                     RDEGQIYLDTITKRLELLDLNKCKENDEQGGPILKEYPEPIGHISPTTLRYAKILTDL
                     VTHFGKLDGWVIAEVGGGYGGQCKLIKDHFDIKEYHIYDLPEPIALMQKYLTKYGHTG
                     VTYHNVRESMFPLDTVDLFISNYAFSELARETQDFYIKRFIERAANVYMICNWPSAGD
                     LQPYSMDELRKKFPQAHVETDIPPWTNVLFWGKQLTSSE*"
                     /db_xref="UniRef100_UPI000376C22D"
                     /db_xref="puv:PUV_13780"
                     /db_xref="F8KZI8_PARAV"
                     /db_xref="UPI000376C22D"
     gene            complement(268235..268999)
                     /locus_tag="S27_BME27_629333_prodigal-single_309"
     CDS             complement(268235..268999)
                     /product="Tax=RIFOXYD2_FULL_PER_ii_58_15_curated"
                     /codon_start=1
                     /transl_table=11
                     /translation="MVTTNFKGGMGNQMFQYAFGRIIAEHKGHKLAISNPDNRKELFT
                     NFPNAGAVEGKETGHNLLQLTPDLQYLNLEQALNHDGAIYLHGYWQKHYYYTPYEDRI
                     RQWFAYDDSQHEKPDPSDLVVHMRLGDQLKPEPIGLPPTVDVYVDLIKQIAPQRCILI
                     SDEPDEPFIAPIRALPNVVVRRGSQMEDFSMLKHAKRAIISQSTFAWWATFLGNLDTI
                     YVPLTSSGRRCLWKKCPAVQDIDLIPLTNRYIPFSI*"
                     /db_xref="90081000"
     gene            complement(269001..269399)
                     /locus_tag="S27_BME27_629333_prodigal-single_310"
     CDS             complement(269001..269399)
                     /product="hypothetical protein"
                     /codon_start=1
                     /transl_table=11
                     /translation="MRFNSKSVLLNRGVNYRVPIETPPSFKHYTFSREVMPEAIAEFN
                     KRLDKRPHVTMHFDGIKVDVLRIVPQGDTLALWLAVREKDIDTLHEMCFTIQGEVVFA
                     ENSETHVDKVIIHDLMYDEDKGVFASKKKH*"
     gene            complement(269415..269690)
                     /locus_tag="S27_BME27_629333_prodigal-single_311"
     CDS             complement(269415..269690)
                     /product="hypothetical protein"
                     /codon_start=1
                     /transl_table=11
                     /translation="MIKLKPIVEHSVPRRMLEGESEDHSFKRGYVMGKKDYATEYERD
                     LDPNHLPPEFIKGYKKGWAEERRKRWWDNLNAKMTDLLGRMGSSRLR*"
     gene            269731..270060
                     /locus_tag="S27_BME27_629333_prodigal-single_312"
     CDS             269731..270060
                     /product="hypothetical protein"
                     /codon_start=1
                     /transl_table=11
                     /translation="MFNDVLVISDALVEPPSEVLPFRTITMMCHDELLMDILLHTTQD
                     MKDIFYHWMKPRGMMDYVVYILNELEFEEGVRLDTIGIYPHTILTHCIRLENQLNLLG
                     QIRAFKD*"
     gene            270100..270630
                     /locus_tag="S27_BME27_629333_prodigal-single_313"
     CDS             270100..270630
                     /product="id=3925021 bin=GWB1_Spirochaetes_59_5 species
                     =unknown genus=unknown taxon_order=unknown
                     taxon_class=unknown phylum=unknown
                     tax=GWB1_Spirochaetes_59_5 organism_group=Spirochaetes"
                     /codon_start=1
                     /transl_table=11
                     /translation="MKFIDLTKKPPFGLLTVISHSHRGKDYKHYWNCRCRCGKEKVIR
                     GNYLTDGRVVSCGCQKKRKGKEHPGWKGWEDLSGRHLNSIKSNANHRHIKYSVSAEYL
                     WNLFINQSRRCALTGEIITMDDSQTASLDRIDSSKGYEEGNVQWVHKTINLMKMDLSE
                     SEFLKWCRTVASHTRK*"
                     /db_xref="GWB1_scaffold_6850_9"
                     /db_xref="A0A094IKN2_9MOLU"
                     /db_xref="cdg:CDBI1_07535"
     gene            complement(270590..270724)
                     /locus_tag="S27_BME27_629333_prodigal-single_314"
     CDS             complement(270590..270724)
                     /product="hypothetical protein"
                     /codon_start=1
                     /transl_table=11
                     /translation="MKYFVNKWRQLSLPMLVQINNWCVFYPHYVAFIFWYAMQQFGTI
                     *"
     gene            complement(270663..270929)
                     /locus_tag="S27_BME27_629333_prodigal-single_315"
     CDS             complement(270663..270929)
                     /product="hypothetical protein"
                     /codon_start=1
                     /transl_table=11
                     /translation="MRPFQKSKIELLKELRELIKEARQQHAERSLISERRFNRKMVLL
                     RREIDRWVKELVNEEKLREQERQHNEVLRKQMEAAIAAHAGSDQ*"
     gene            270965..271267
                     /locus_tag="S27_BME27_629333_prodigal-single_316"
     CDS             270965..271267
                     /product="hypothetical protein"
                     /codon_start=1
                     /transl_table=11
                     /translation="MELTTFFCCGIVDIMSEITFAENEPTTTPKPMKARAKFDLICAS
                     KVKKYALSVAQSNPAPQRAKMFTRVSEDFLMLAEGVLRNWIVNRVRSQPSKGKTLT*"
     gene            271300..271482
                     /locus_tag="S27_BME27_629333_prodigal-single_317"
     CDS             271300..271482
                     /product="hypothetical protein"
                     /codon_start=1
                     /transl_table=11
                     /translation="MMDHDDMDNEEVTPQCEMISACCGAPPLGLLEDDAFGKTNGVCS
                     ECKQTAIFEKDLTNDL*"
     gene            271479..271880
                     /locus_tag="S27_BME27_629333_prodigal-single_318"
     CDS             271479..271880
                     /product="hypothetical protein"
                     /codon_start=1
                     /transl_table=11
                     /translation="MKLVAKYVGRLIEYHSHPDPSYALLKDTKTGEVKRVNADSEKLA
                     EQGITESGAEFEIVIMENDEKRVSATMSRLETPHFSAAEIEAVKELDSKLGNVPEEFR
                     PPASPSPEEQERIRQLEARIKELEAMLGKKS*"
     gene            272290..272532
                     /locus_tag="S27_BME27_629333_prodigal-single_319"
     CDS             272290..272532
                     /product="hypothetical protein"
                     /codon_start=1
                     /transl_table=11
                     /translation="MSQFKTPEEAIAACDAECERAWQEYLTTNKLDPAKAPEAAAAAY
                     HVFRQGYMAGARFVSGIIMTKMMTHGKTHIIEPSKP*"
     gene            272550..273485
                     /locus_tag="S27_BME27_629333_prodigal-single_320"
     CDS             272550..273485
                     /product="hypothetical protein"
                     /codon_start=1
                     /transl_table=11
                     /translation="MDRLYKPTEAKQVKSQDIKEFLRAGPAILALQDEIERLNMALDD
                     QIEIAKLAVDMRDRCELRCAEMESRLSQEREWRSKQEDKSYRLNESERRIIKLEADLK
                     TEIQNRDHFRNLVAQQDACIKIAKEKVKEFLDAADREKKNAEHLARKTLELKAENDKL
                     KEAAKDTGSQAEMASQVPTLLEENRKYREQTTRLVEEKRVLEDKMGDLECMGCRTGEM
                     GAYCGGCLGCKVRQLEHILEQESKNLDSRNAERDTLKAELKRVLESHAHNERLIQSLS
                     QQLNLCRKGLMDVVEAGVFARKQVAKGVLAEANKL*"
     gene            273487..273621
                     /locus_tag="S27_BME27_629333_prodigal-single_321"
     CDS             273487..273621
                     /product="hypothetical protein"
                     /codon_start=1
                     /transl_table=11
                     /translation="MWRLWAYPLIFFLVWLLCKYPHKFFGAIDKLDAKLKEIAWKILR
                     *"
     gene            273618..273887
                     /locus_tag="S27_BME27_629333_prodigal-single_322"
     CDS             273618..273887
                     /product="hypothetical protein"
                     /codon_start=1
                     /transl_table=11
                     /translation="MKVVILTEKEWRALSYFLGELGDMQSNAGCNDLPRALCDMFTDE
                     EGKFIAEEYARFNNPKKPEGPNWPIPDFCLVALLQSKIRKQAEIP*"
     gene            273884..274153
                     /locus_tag="S27_BME27_629333_prodigal-single_323"
     CDS             273884..274153
                     /product="hypothetical protein"
                     /codon_start=1
                     /transl_table=11
                     /translation="MNWKRHNTKFGTKLGRCGVTGKAIFRTEGAAKKRIKEIINDENN
                     RCNGYLRAFQCHRCGFWHLTSKANTHYEDRNETQHRGQDLVHQCA*"
     gene            274095..274607
                     /locus_tag="S27_BME27_629333_prodigal-single_324"
     CDS             274095..274607
                     /product="hypothetical protein"
                     /codon_start=1
                     /transl_table=11
                     /translation="MKIETKLSIGDKIWYISVRDGCGKQVSVIEVKVQQTKGGTTITY
                     TMDDATEQYEHTEGKYWWRNRAAFVRHLLTALKPIGNGKKSLPVFEPKRDTLSEEFEK
                     FFCDEPSKVSNPCRVMPVKLPPDLVPGTGRVATALINRLGLKTEQQRVKEVRRNELSQ
                     LIDEILEAED*"
     gene            274607..274702
                     /locus_tag="S27_BME27_629333_prodigal-single_325"
     CDS             274607..274702
                     /product="hypothetical protein"
                     /codon_start=1
                     /transl_table=11
                     /translation="MNRDDYFLFVGTVIAIVFVGGVILFFTGVIQ*"
     gene            274699..274911
                     /locus_tag="S27_BME27_629333_prodigal-single_326"
     CDS             274699..274911
                     /product="Uncharacterized protein {ECO:0000313|EMBL
                     :KKK98382.1};  TaxID=412755 species="unclassified
                     sequences; metagenomes; ecological metagenomes.;"
                     source="marine sediment metagenome.;""
                     /codon_start=1
                     /transl_table=11
                     /translation="MKWDFPNSPWWIYVDALEKLDAEYKAKRDALKQTLREAQAKCDH
                     PKTTYHPDPSGNNDSYTECDVCGKEI*"
                     /db_xref="A0A0F8ZWW3_9ZZZZ"
     gene            274908..275306
                     /locus_tag="S27_BME27_629333_prodigal-single_327"
     CDS             274908..275306
                     /product="hypothetical protein"
                     /codon_start=1
                     /transl_table=11
                     /translation="MKVPILTLDTPNKNNRVYPRAVMEAAFAKYKKEFIDERRAMVVK
                     RQPEQAITNLLDVVGVIKEISFEGDTVMADIEFLPTVPEGLSCETGVKLGKLHLRTGG
                     MGSMKVNENGQNVVQDDYELTHCFLTDDPA*"
     gene            275303..275533
                     /locus_tag="S27_BME27_629333_prodigal-single_328"
     CDS             275303..275533
                     /product="hypothetical protein"
                     /codon_start=1
                     /transl_table=11
                     /translation="MTNFTKKREEQILQLSNDISEDMDLDHWTRKDLVDAITFWNDRA
                     CEEAQKKALLLSTIQIGLAKLTLDIMEQTTPK*"
     gene            275669..276181
                     /locus_tag="S27_BME27_629333_prodigal-single_329"
     CDS             275669..276181
                     /product="hypothetical protein"
                     /codon_start=1
                     /transl_table=11
                     /translation="MNGHAIYGLSADRQRANMLYCNNYKLTPVVRWCLEEFYKLDSYF
                     INVNCCVFIDGKGGYFEPPEQIYLSQDYQGVQQLVALFHELRHYVQFKTGMWNFDPTP
                     FIRPPNPEWTPIKAKFERFLDYLEYPWEIDAREKSMETLRAFWKHPVSSSFSSLASES
                     ASAFPSLTRR*"
     gene            complement(276090..276563)
                     /locus_tag="S27_BME27_629333_prodigal-single_330"
     CDS             complement(276090..276563)
                     /product="hypothetical protein"
                     /codon_start=1
                     /transl_table=11
                     /translation="MKTYSTKTKDTCWKDSIACILEIPPKGVPDFVRLYGDSYMDETR
                     KWLRDNYGLGMVYVPANEFMETGKLRQNGPIGPEGFSIAYMTMKGEDEREDGLAHAVV
                     CFNGGVFWDNGDDRHGEYDHIDGYYVIYELKMGKPKRIRKLKKRRKKRRGVSKKP*"
     gene            complement(276652..277074)
                     /locus_tag="S27_BME27_629333_prodigal-single_331"
     CDS             complement(276652..277074)
                     /product="hypothetical protein"
                     /codon_start=1
                     /transl_table=11
                     /translation="MTKVFELGLYEGVYCLEGQREREGKLIPTWQKLLCWEFVKLVSG
                     YEAQWLSVRVTVSTDPISAKEGVARLQVRQEGFYRWSWRWHEADPRHAYFTFFNSSFG
                     MYFAVEDVLRDFFPSEVCRDDGLDNYKDLWIRISDPAE*"
     gene            complement(277074..278132)
                     /locus_tag="S27_BME27_629333_prodigal-single_332"
     CDS             complement(277074..278132)
                     /product="Conserved hypothetical phage protein n=1 Tax
                     =Salmonella phage Vi II-E1 RepID=B1GS49_9CAUD"
                     /codon_start=1
                     /transl_table=11
                     /translation="MVVRRKTTEQFIEEARKVHGDRYDYSKSEYVNVVTKICITCREH
                     GDFWQTHKAHVKQRAGCPSCGYLSSFKIRGGHRRTTEDFIVLAQKVHGDKYDYSKVVY
                     TTGRALVTIICREHGEFNQKASSHLRGAGCAKCAQIKVSGALNNMPLNGQVNKVITTE
                     EFIARAMEVHGRRYDYTKAVYRGGKHKIEIICPKHGSFWKDANNHIRHEQGCPKCKLT
                     KGELAIAVYLEKAAIAFEMQKTFDGLKGKKGGALKFDFYVPSRNMLIEYDGEQHFGCK
                     RFKNGLLSQEQIDNLMRNDMAKEQYAYEHSIALVRIPFTQKNNLGEVLREKVVEAPVV
                     RSDPSLLGIITIQDGEIF*"
                     /db_xref="UniRef100_B1GS49"
                     /db_xref="fpy:FPG101_09215"
                     /db_xref="107343652"
                     /db_xref="B1GS49_9CAUD"
     gene            278203..278313
                     /locus_tag="S27_BME27_629333_prodigal-single_333"
     CDS             278203..278313
                     /product="hypothetical protein"
                     /codon_start=1
                     /transl_table=11
                     /translation="MKELKNLFLKNLAAYFFDIEADPDTKTQSKKTRKHS*"
     gene            278423..278650
                     /locus_tag="S27_BME27_629333_prodigal-single_334"
     CDS             278423..278650
                     /product="hypothetical protein"
                     /codon_start=1
                     /transl_table=11
                     /translation="MFPNGNMRSMVTCACSVTAPMLNLQVNVKVASQLYTLNAINAVY
                     ALYDIFQVEVLGRYVDTYEVPIKSEPRMLNR*"
     gene            complement(278793..279182)
                     /locus_tag="S27_BME27_629333_prodigal-single_335"
     CDS             complement(278793..279182)
                     /product="hypothetical protein"
                     /codon_start=1
                     /transl_table=11
                     /translation="MNTKTMTREQFGKLIADIYAMRSMDRDNGNEIELTAEIADNQTA
                     SPDDLELTAEIESPAPMTRKAWRKYAGKLRMLARIKAECLPAINAARKAKHEIGAGER
                     KGQFIPEEPCDYVALWIDTARQPMPSE*"
     gene            complement(279265..279795)
                     /locus_tag="S27_BME27_629333_prodigal-single_336"
     CDS             complement(279265..279795)
                     /product="hypothetical protein"
                     /codon_start=1
                     /transl_table=11
                     /translation="MLTHNNMKNETTENNAVALAIAMTPETIQASRDINGTLTETAKV
                     RPVFMTHYANAEQDIYGIADLIESVLRERAAVFPRGIETSELRPVAVAAAMTRQDIQA
                     AIEARFTEATPRYPEQTLKNYLSQFCKGRFAKIQLTSAEDCNRNSAEQRAWRKAHGKA
                     EICRAPRAKWYVIDKD*"
     gene            complement(280150..280566)
                     /locus_tag="S27_BME27_629333_prodigal-single_337"
     CDS             complement(280150..280566)
                     /product="hypothetical protein"
                     /codon_start=1
                     /transl_table=11
                     /translation="MKSSKYLGSTLAVARGLGAMYSNLGASSYQQVRNPFPMRELVKS
                     VLPSMSTPPLDIQPWEEGFTHGNTINALKRWKSKARTVEQIMADLRARGFIVNKPGVI
                     MALCNTNGIVARRDRAYRLTKRGARFVAIARYAKAK*"
     gene            complement(280963..281304)
                     /locus_tag="S27_BME27_629333_prodigal-single_338"
     CDS             complement(280963..281304)
                     /product="hypothetical protein"
                     /codon_start=1
                     /transl_table=11
                     /translation="MKTNIQTSKAAIAAVVLASMTRDDLRAVAKAISIPTGKDRKDTE
                     KNLTKAIEDGKLHCKLQTALTFKPADNSKDRETFYVSTLRTYVSGPGKGNEKLFCVPL
                     PSKAGTPADQG*"
     gene            complement(281309..281512)
                     /locus_tag="S27_BME27_629333_prodigal-single_339"
     CDS             complement(281309..281512)
                     /product="hypothetical protein"
                     /codon_start=1
                     /transl_table=11
                     /translation="VKIETVNIKTAGGNTLQVFYNPENNLVVVDLIASNEQGGNELLR
                     QTLNEKALLAHTRTPRKSTVASH*"
     gene            281594..282091
                     /locus_tag="S27_BME27_629333_prodigal-single_340"
     CDS             281594..282091
                     /product="Prophage LambdaSa2, HNH endonuclease family
                     protein n=1 Tax=Bacillus thuringiensis HD-771
                     RepID=J3ZQT1_BACTU"
                     /codon_start=1
                     /transl_table=11
                     /translation="MLAWDLLWRAIFEAGRDGLLTQGVQCGTLKSPVLSPASCYLLDM
                     NEIWKNIDGYEGLYQVSNQGRIKSFYHWGYKPEGRIMKTSPGGRGYSIVRLRRDNKDK
                     THFVHRLVATAFLGMPLETNAQCHHKNCIKTDNRVENLVWVSGKYNMQHRKIAELKNC
                     YVLPI*"
                     /db_xref="UniRef100_J3ZQT1"
                     /db_xref="bti:BTG_05660"
                     /db_xref="J3ZQT1_BACTU"
     gene            complement(282149..282754)
                     /locus_tag="S27_BME27_629333_prodigal-single_341"
     CDS             complement(282149..282754)
                     /product="hypothetical protein"
                     /codon_start=1
                     /transl_table=11
                     /translation="MKLNRSEVVSMVSELEMLGFIKTNGTQCRFVAIVTKTPVVKIKT
                     GNPWGAGNKSKSGLYKVSRKIGIINANYNTSVRNRIAEKLGVKLSEVEYEAGEVWYEH
                     LTTKDGKALPVVQHKDETKRDGQFYLQYFPQHSSNAYVNEAGEVEADETVKPWLYKES
                     ERPDYKPAVIAVNLRNVKQLKASGVVIEMPELDEAEAVLAD*"
     gene            282798..283157
                     /locus_tag="S27_BME27_629333_prodigal-single_342"
     CDS             282798..283157
                     /product="hypothetical protein"
                     /codon_start=1
                     /transl_table=11
                     /translation="MPLYQNHTRSQHFCILFCRFFLMLIGKVGTPLARPIAEHHDHGR
                     PAEVQTIQGVQDCTPSVPGGSEAARWALRHSVNVPDSVIRAGKSAFPHELLLNEGRRG
                     EAAAERLTDTCPCDRPS*"
     gene            complement(283123..283344)
                     /locus_tag="S27_BME27_629333_prodigal-single_343"
     CDS             complement(283123..283344)
                     /product="hypothetical protein"
                     /codon_start=1
                     /transl_table=11
                     /translation="MTPAVLNPRAVVLVDVDGKVTATATNIDPELVVEVVTQRADFTK
                     KAEGMTFNTMHPLPPSQPLNSAYRKGKYP*"
     gene            complement(283402..283722)
                     /locus_tag="S27_BME27_629333_prodigal-single_344"
     CDS             complement(283402..283722)
                     /product="hypothetical protein"
                     /codon_start=1
                     /transl_table=11
                     /translation="MIVRKDHCGNLVMKASSNDIYVIINRFQPLQAEESEQRFIKARL
                     GVVHLSATEPLHLRSIKPEECGALTSAPCITDGKDVWGFMDYQVKSFLQELAEGREII
                     WVKG*"
     gene            complement(284034..284231)
                     /locus_tag="S27_BME27_629333_prodigal-single_345"
     CDS             complement(284034..284231)
                     /product="hypothetical protein"
                     /codon_start=1
                     /transl_table=11
                     /translation="MKTLTLPNTQMCRVVFTRGGVNYGKIIKTPPELDDVRLAMLTVT
                     PPVPHKDIVRIEPVVSYAKAF*"
     gene            complement(284340..284513)
                     /locus_tag="S27_BME27_629333_prodigal-single_346"
     CDS             complement(284340..284513)
                     /product="Marine sediment metagenome DNA, contig:
                     S12H4_C02728 {ECO:0000313|EMBL:GAI59647.1};  TaxID=412755
                     species="unclassified sequences; metagenomes; ecological
                     metagenomes.;" source="marine sediment metagenome.;""
                     /codon_start=1
                     /transl_table=11
                     /translation="MSRKVTVEVKYRLNLVVNEGVEVKEVMDELESTFVDQTDKADVV
                     GDEMIDYEVTDSR*"
                     /db_xref="X1PTU2_9ZZZZ"
     gene            complement(284548..284820)
                     /locus_tag="S27_BME27_629333_prodigal-single_347"
     CDS             complement(284548..284820)
                     /product="hypothetical protein"
                     /codon_start=1
                     /transl_table=11
                     /translation="MSMSRRCDFFKAVDQKWYVRLGNFEYAHDIEDCTVFGPFETEQA
                     ANGELKYHSNPGGSSTDSSGTAPVPKNVTRPSRSPLRSFNPYLFRL*"
     gene            complement(284817..284987)
                     /locus_tag="S27_BME27_629333_prodigal-single_348"
     CDS             complement(284817..284987)
                     /product="hypothetical protein"
                     /codon_start=1
                     /transl_table=11
                     /translation="MKFAVKRYWEVCDEVEVEAEHPDQAIEKAHDLPLSTNPEYVPDS
                     INTDPQTDVQRL*"
     gene            285224..285610
                     /locus_tag="S27_BME27_629333_prodigal-single_349"
     CDS             285224..285610
                     /product="hypothetical protein"
                     /codon_start=1
                     /transl_table=11
                     /translation="MKFTKTTTFTGRNGCFKATGLELSVYLKPNNDSVIVLEPITSRD
                     IIGRCQIEIPREDIPALIAELQALNPVCKKCGSALVKGLCEDSTCPYSDHPQDKELEE
                     IYEEKAEEHRRDEKRGLYGPDKGNAI*"
     gene            285607..285816
                     /locus_tag="S27_BME27_629333_prodigal-single_350"
     CDS             285607..285816
                     /product="hypothetical protein"
                     /codon_start=1
                     /transl_table=11
                     /translation="MTRAKCKSGLEGWQGRLQENYVHFAEFKMFAELYDLHHKLGFHT
                     PKAAWEANPVVQGSVNPSDFRKVRA*"
     gene            285813..286127
                     /locus_tag="S27_BME27_629333_prodigal-single_351"
     CDS             285813..286127
                     /product="hypothetical protein"
                     /codon_start=1
                     /transl_table=11
                     /translation="MKTMKFKLVLVVEFDPQGCTAEDLKHNMHQVVTRSVNDGTLTGE
                     LPATVERYSYSVKRIGGPRKKIRRYPKAKLAAYCKNRPPEPPSVSEPHQVLTAPWFPA
                     TL*"
     gene            286137..286415
                     /locus_tag="S27_BME27_629333_prodigal-single_352"
     CDS             286137..286415
                     /product="hypothetical protein"
                     /codon_start=1
                     /transl_table=11
                     /translation="MKWLLKDKKLGTVSEFTSFPYAFRTMFNVIKKGVETGRREADMR
                     QELTIISPQKDTHGDPRVYSVSDAWSMATSSGLLTPDGTINSREFRRS*"
     gene            complement(286734..286853)
                     /locus_tag="S27_BME27_629333_prodigal-single_353"
     CDS             complement(286734..286853)
                     /product="hypothetical protein"
                     /codon_start=1
                     /transl_table=11
                     /translation="MSTHFENLEVLVQDQPGDVRVVKLILFEDFTRIESRGFH*"
     gene            286882..287130
                     /locus_tag="S27_BME27_629333_prodigal-single_354"
     CDS             286882..287130
                     /product="hypothetical protein"
                     /codon_start=1
                     /transl_table=11
                     /translation="MTLVMGTLGTEVLAVNHQTRSIHLVVNMNCRPDELKLPEKLAEA
                     EHKVQFTCRYLVEEGFLPRDHGKQHGWLTHIGVVAKQK*"
     gene            287127..287582
                     /locus_tag="S27_BME27_629333_prodigal-single_355"
     CDS             287127..287582
                     /product="HIT family protein {ECO:0000313|EMBL:KEY19236.1}
                     ;  TaxID=266748 species="Bacteria; Bacteroidetes;
                     Flavobacteriia; Flavobacteriales; Flavobacteriaceae;
                     Chryseobacterium.;" source="Chryseobacterium
                     antarcticum.;""
                     /codon_start=1
                     /transl_table=11
                     /translation="MKHNSHLTAIARKTLPVPTRWLMAQGLLVGKVMDYGCGKCASVN
                     PPDWFNYDPHYQPNANFGTDRFDTIVCNYVLCTLPSVERMDVLKHLQVLLRLNGVAYV
                     SVRNDRPKHGWGYSSRGTYQGRVRKLPLECIRKTSQYRLYRLTRSTILK*"
                     /db_xref="A0A083WSF7_9FLAO"
     gene            287620..288291
                     /locus_tag="S27_BME27_629333_prodigal-single_356"
     CDS             287620..288291
                     /product="GIY-YIG catalytic domain-containing endonuclease
                     n=1 Tax=Paramecium bursaria Chlorella virus NW665.2
                     RepID=M1I692_9PHYC"
                     /codon_start=1
                     /transl_table=11
                     /translation="MTSAIYLLTNKVNGKIYVGKAIDFDRRIRVHSYAKSKGYIGNAI
                     RKYGWENFSVSILENGNGLTNSDLLRKEKEWIDKLNSSDRKVGYNLFTRGDPTGYKHT
                     LQSRQNMSLAHIGNKHSWETRQKISQSLTGKKLSAQHRLKLCQARKTRDFSFRKRKVV
                     QIDTDGNIVKVWDSATVAAKELNGNPRNGTQIAASCSGRYKGKTFGFRWEYLDKTQEN
                     SIVAL*"
                     /db_xref="UniRef100_M1I692"
                     /db_xref="A0A0E9DN86_CHLTH"
                     /db_xref="M1I692_9PHYC"
     gene            288288..288530
                     /locus_tag="S27_BME27_629333_prodigal-single_357"
     CDS             288288..288530
                     /product="hypothetical protein"
                     /codon_start=1
                     /transl_table=11
                     /translation="MTDRKFYKTEIKFTVLSEEPIPDGMELASIANECINGDWSMGNA
                     SHKETEINGKQAARALINQGSDPGFFRLTDKGEDDE*"
     gene            288527..288661
                     /locus_tag="S27_BME27_629333_prodigal-single_358"
     CDS             288527..288661
                     /product="hypothetical protein"
                     /codon_start=1
                     /transl_table=11
                     /translation="MKTLIIIGLIVAGFVWVTWEIAHAPEGYEDEKGFHYGKEPEDKE
                     *"
     gene            288658..288804
                     /locus_tag="S27_BME27_629333_prodigal-single_359"
     CDS             288658..288804
                     /product="hypothetical protein"
                     /codon_start=1
                     /transl_table=11
                     /translation="MIACICGGFEFLLIIPALAWVLHKIRRKCCKKTCNCNCHENKQH
                     QETP*"
     gene            288773..288952
                     /locus_tag="S27_BME27_629333_prodigal-single_360"
     CDS             288773..288952
                     /product="hypothetical protein"
                     /codon_start=1
                     /transl_table=11
                     /translation="MRISNIKKLHRGDQVFWTDPDGGRCSRHYTILEIEYVGGIVKLT
                     DVSGDYLECYARELS*"
     gene            complement(288949..289179)
                     /locus_tag="S27_BME27_629333_prodigal-single_361"
     CDS             complement(288949..289179)
                     /product="hypothetical protein"
                     /codon_start=1
                     /transl_table=11
                     /translation="MMYSAVLIGMRVRMLKNVLVEMKKVRMDEVWDRHLTKWQELNVE
                     TISTQGDWAYLTTYDGDIFLDVPCDAFQVISP*"
     gene            complement(289269..289457)
                     /locus_tag="S27_BME27_629333_prodigal-single_362"
     CDS             complement(289269..289457)
                     /product="hypothetical protein"
                     /codon_start=1
                     /transl_table=11
                     /translation="MKRRVYYEVRTEQGDGEFDWFVVPPDDPEDGYNPRSKKSAIKAA
                     RNHGAAVFRVVETEVPYK*"
     gene            complement(289454..289843)
                     /locus_tag="S27_BME27_629333_prodigal-single_363"
     CDS             complement(289454..289843)
                     /product="hypothetical protein"
                     /codon_start=1
                     /transl_table=11
                     /translation="MNNKNTEILHSLLRSIARTDDEFQRELRACVGVTKRAFDRFLDK
                     AEFVPVDEGRVNTVNVIEMNNGEFQMIRSFPETPEGNKAAEDFFCRKLHEHNRHNELS
                     AADMEECVEEGTYEDCGGYQLFLTHSV*"
     gene            289952..290617
                     /locus_tag="S27_BME27_629333_prodigal-single_364"
     CDS             289952..290617
                     /product="hypothetical protein"
                     /codon_start=1
                     /transl_table=11
                     /translation="MKLTPQQIEALKNDILTVCQAFNQLRQSTVQYLTLQGLDPKDKQ
                     LDPFNIYEGGADLTKRFNKDWTLAARICRAKGLLSVMTYAANDHSGFNLNLDGNRIEE
                     VSRAFQWIPGQPLPNKWTGNKFSQSKPQTTLLLSFGCNFDGSIRQVWASVSDLVSHPD
                     GKSGDWRFSADCDRAGFSSLTLTEDIFARPSYQQIIGDVEEEYGISGDAKKGLKLVMT
                     KLA*"
     gene            290769..291182
                     /locus_tag="S27_BME27_629333_prodigal-single_365"
     CDS             290769..291182
                     /product="hypothetical protein"
                     /codon_start=1
                     /transl_table=11
                     /translation="MTTSNFDDYEKKLKKVKLDPSRKHLKPDPAHWTFEEQLARAVIE
                     GAQLLEAEEKAKKAAAPPAPSPVLEDALGKMSANPYIRARTQLLLKMTPTARSVIEKM
                     EKGLLDKDSRYDTFVSQIARLGDKLDDEQNNKKKE*"
     gene            291188..291403
                     /locus_tag="S27_BME27_629333_prodigal-single_366"
     CDS             291188..291403
                     /product="hypothetical protein"
                     /codon_start=1
                     /transl_table=11
                     /translation="MLFIAEKAIVGKTFTAQDPKIEYTCVGYAQNDTCLVVGAYFDSV
                     NNRTEHKTIKMTDVKFKGDTAADVRVP*"
     gene            291439..291771
                     /locus_tag="S27_BME27_629333_prodigal-single_367"
     CDS             291439..291771
                     /product="hypothetical protein"
                     /codon_start=1
                     /transl_table=11
                     /translation="MDTWGRLHEIRGPVEEGASWCPKPSKTLVWSIGGWHFDKHTGCS
                     TYGTHQLVQLPPEEEKKFWIKRLAQITAVNSLDKLALIKEELDRIKKRLIALAKGQCP
                     PILDAFDE*"
     gene            complement(291777..292178)
                     /locus_tag="S27_BME27_629333_prodigal-single_368"
     CDS             complement(291777..292178)
                     /product="HNH endonuclease domain protein n=4 Tax
                     =Escherichia coli RepID=E9TC98_ECOLX"
                     /codon_start=1
                     /transl_table=11
                     /translation="MTLFIGMRTETWKLICGYEPYEISSTGRVRNKKGRILSPFRHHK
                     YLAIHLRRDKQVTKKLFLHRLVAEAFIPNDNSGVQVNHKNHVRNDNRVENLEWVSADE
                     NMTKMFMQKNTIGLLIKHLKGLGYKISKPKV*"
                     /db_xref="UniRef100_E9TC98"
                     /db_xref="V1KFJ0_SALET"
                     /db_xref="llw:kw2_1813"
                     /db_xref="E9TC98_ECOLX"
     gene            292336..292518
                     /locus_tag="S27_BME27_629333_prodigal-single_369"
     CDS             292336..292518
                     /product="hypothetical protein"
                     /codon_start=1
                     /transl_table=11
                     /translation="MKRDKHLRFIKSEIGIDASPLPDDAVEKLAQYAINVIALEAPQA
                     AKFVAQENDLTITLGK*"
     gene            292597..293226
                     /locus_tag="S27_BME27_629333_prodigal-single_370"
     CDS             292597..293226
                     /product="Putative uncharacterized protein n=1 Tax
                     =Caenorhabditis remanei RepID=E3LRD5_CAERE"
                     /codon_start=1
                     /transl_table=11
                     /translation="MSKSKKNSKTSKSRKANTAKYDHPGRPMYDPSFPRTKEFTFTDF
                     EVANGVNPKTGKGKECTTLTLRKWLKRDKARMGKSILVLLKGVTADPNSRKGLGRRAH
                     LFSLRSKVNTTRTPRVTQDAPSDVSPETKSYEATKAALLADTSVPVTAPATPEPQPEV
                     TPTPAPAPVEAVPAAVVEAAPIANETPAPAPQAEVTPAPSAEVAPAPQS*"
                     /db_xref="UniRef100_E3LRD5"
                     /db_xref="E3LRD5_CAERE"
                     /db_xref="buj:BurJV3_1593"
     gene            293501..294397
                     /locus_tag="S27_BME27_629333_prodigal-single_371"
     CDS             293501..294397
                     /product="Putative uncharacterized protein n=1 Tax
                     =uncultured phage MedDCM-OCT-S04-C348 RepID=D6PHA9_9VIRU"
                     /codon_start=1
                     /transl_table=11
                     /translation="MTETLNFGIGNAKLDKGTVILSLPAGHSCPFAKDCRSSADRLTG
                     KITDGQHCQFRCYAANSEALFRNVREGRWRNFELIKACNGNTLQMAALIDASIPRRNG
                     KTSLVRFHQSGDFFSQAYFDAWLLVAKYNPGLVFYGYTKALPFWVKRLGDIPANFKVV
                     ASRGGTHDALIEQHGLRSAKVVFSEYQARKLKLPIDHDDTHVWKYDGDFAILIHGTQP
                     AGSEAGKAWYKIFKHGKGGYKSGYFDHYKKQGKVREKTVDGKKIHVKPSVIVKGVQIK
                     PEALAEFSAKLKGIVYGKKQAA*"
                     /db_xref="UniRef100_D6PHA9"
                     /db_xref="D6PHA9_9VIRU"
     gene            294375..294602
                     /locus_tag="S27_BME27_629333_prodigal-single_372"
     CDS             294375..294602
                     /product="hypothetical protein"
                     /codon_start=1
                     /transl_table=11
                     /translation="MAKSKLPETFVIRGPEDHNLLDTYWVMDFGWGALETATRFDKRI
                     LTSPLPIESKGVFDLATQTFYERGVTWGRGS*"
     gene            294599..294799
                     /locus_tag="S27_BME27_629333_prodigal-single_373"
     CDS             294599..294799
                     /product="hypothetical protein"
                     /codon_start=1
                     /transl_table=11
                     /translation="MRTLIKDSAGATRGWYISCGDRITIYNAKGYNLGYFSLSQNKTF
                     DSSGAYIGSGNQLTFLLSPLDK*"
     gene            295238..295357
                     /locus_tag="S27_BME27_629333_prodigal-single_374"
     CDS             295238..295357
                     /product="hypothetical protein"
                     /codon_start=1
                     /transl_table=11
                     /translation="MLKVRRPERKDSSLASGLLFVQSNPRFTFHKVNFINPTL*"
     gene            complement(295608..296393)
                     /locus_tag="S27_BME27_629333_prodigal-single_375"
     CDS             complement(295608..296393)
                     /product="Uncharacterized protein n=1 Tax=Opitutaceae
                     bacterium TAV1 RepID=I6AMY1_9BACT"
                     /codon_start=1
                     /transl_table=11
                     /translation="MNIDFKPYVGGRGVVVDRTQLAQVATPDPSGRWHPVPHITLVQE
                     LEKALAPRNMKIVNETFKLDKSGARMFGMLQVGNCQEAGEDFAFSVGLRNAHDKAIRA
                     GLAVGMAVGVCSNLSFRGEIVIGRKHTTEILMDLPGLMEGAIVKLSERWNKQAEIVSA
                     YKSVDISPIQGRDLLIQCAKSEVFPRTQLMDVIEEWEAPRHPEFQARNAWSLFNCVTE
                     NLKPRENSTGSTLWLLPSRTERLHTILDPVAGIPVLAPEEQAV*"
                     /db_xref="UniRef100_I6AMY1"
                     /db_xref="I6AMY1_9BACT"
                     /db_xref="obt:OPIT5_29915"
     gene            complement(296439..296618)
                     /locus_tag="S27_BME27_629333_prodigal-single_376"
     CDS             complement(296439..296618)
                     /product="hypothetical protein"
                     /codon_start=1
                     /transl_table=11
                     /translation="MNNPCPICGQPMQVIPDASGVTVKCMASAETCPCPENPYGHGKN
                     EKEAHEIACQKYRKS*"
     gene            complement(296611..296832)
                     /locus_tag="S27_BME27_629333_prodigal-single_377"
     CDS             complement(296611..296832)
                     /product="hypothetical protein"
                     /codon_start=1
                     /transl_table=11
                     /translation="VNALLQAWETTVEDVENVLRQLGMDEVDASEILDSLDVEDVARA
                     ALKSGVEMEEQTEGAYAEIKRQIEERVNE*"
     gene            complement(296829..297149)
                     /locus_tag="S27_BME27_629333_prodigal-single_378"
     CDS             complement(296829..297149)
                     /product="hypothetical protein"
                     /codon_start=1
                     /transl_table=11
                     /translation="MKKNMITVFVFGTRPVSVNRKVAARKSVKYPVDNNPVVSFNYPR
                     SNPWDFSSDERTVKLIGADARYYVGLEVTQTDTGKVRHQFKKFLRNKARNFRLVSFAP
                     ESIS*"
     gene            complement(297184..297660)
                     /locus_tag="S27_BME27_629333_prodigal-single_379"
     CDS             complement(297184..297660)
                     /product="Putative phage N-6-adenine-methyltransferase n=2
                     Tax=Staphylococcus epidermidis RepID=J0F0X2_STAEP"
                     /codon_start=1
                     /transl_table=11
                     /translation="MDVHFSSATNEWATPPALYGWLDSRFHFTLDPCCTHETAKCVKH
                     YTIKENGLSKSWRDETVFMNPPYGREIGKWVEKAWRESKDGATVVCLIPARTDTKWWY
                     KYCTKAAEIIFLVGRVKFYQNGVKLKASAPFPSAIVVFKDTQFIGAPKCVWTKLSS*"
                     /db_xref="UniRef100_J0F0X2"
                     /db_xref="mms:mma_2215"
                     /db_xref="A6T058_JANMA"
                     /db_xref="J0F0X2_STAEP"
     gene            complement(297753..298151)
                     /locus_tag="S27_BME27_629333_prodigal-single_380"
     CDS             complement(297753..298151)
                     /product="Putative uncharacterized protein n=1 Tax=Vibrio
                     phage ICP2_2006_A RepID=F1D107_9CAUD"
                     /codon_start=1
                     /transl_table=11
                     /translation="MITTNDKRREYLKRYYERNKEKRKAYNYKWMSNNYEKWQETQRK
                     SRLKRKFGISVEEYNTVLQKQQGQCGICGVKRTDIKTTFSVDHDHSTGRVRGLLCHEC
                     NMGLGKFKDSTKVLLAAIDYLNGDFLDYHI*"
                     /db_xref="UniRef100_F1D107"
                     /db_xref="A0A0F9JUK3_9ZZZZ"
                     /db_xref="bsd:BLASA_2675"
                     /db_xref="F1D107_9CAUD"
     gene            complement(298307..298480)
                     /locus_tag="S27_BME27_629333_prodigal-single_381"
     CDS             complement(298307..298480)
                     /product="hypothetical protein"
                     /codon_start=1
                     /transl_table=11
                     /translation="MYRPRPKAEGVIVKSELWCGITEYDILILHMCMHIRMCLSPNNT
                     YLYVLMGRANHRI*"
     gene            298635..298763
                     /locus_tag="S27_BME27_629333_prodigal-single_382"
     CDS             298635..298763
                     /product="hypothetical protein"
                     /codon_start=1
                     /transl_table=11
                     /translation="MCLSGLRSKIEWVKVDYSGAMWVDFLYDMYVCYKKSGNKWIM*"
     gene            298816..298953
                     /locus_tag="S27_BME27_629333_prodigal-single_383"
     CDS             298816..298953
                     /product="hypothetical protein"
                     /codon_start=1
                     /transl_table=11
                     /translation="MVNDIGGGPPTAPWRGAAWVTTTTTAMGMVVTMDMRIGIEHRGQ
                     T*"
     gene            complement(299255..300031)
                     /locus_tag="S27_BME27_629333_prodigal-single_384"
     CDS             complement(299255..300031)
                     /product="PREDICTED: exonuclease 3''''-5''''
                     domain-containing protein 2 n=1 Tax=Condylura cristata
                     RepID=UPI00033430ED"
                     /codon_start=1
                     /transl_table=11
                     /translation="MSDDTRVKNWLPDNFYGNALIIGKDGRHLCTLNRKRIEWYLKRG
                     LAEEVTPPEGYPRAIKLNFKAKLDIRDPKDYELAIIRTECVLCGAKDKLTLHHVIPQC
                     IRKLFPLHEKARSRQWCVLLCVECHKKVEDVTQAVYQKDYPKGGVPLDARDRILLRRL
                     KGMGILHKLDPDKYDKCMANAGYASEDDIPGPPTREEERELPRLSSKIHRQLITQWGH
                     NFIEEHGGIQGTKDYFRELFLSFKPQYLPKGYLDLPSSGK*"
                     /db_xref="UniRef100_UPI00033430ED"
                     /db_xref="D8T4Q2_SELML"
                     /db_xref="UPI00033430ED"
     gene            complement(300010..300369)
                     /locus_tag="S27_BME27_629333_prodigal-single_385"
     CDS             complement(300010..300369)
                     /product="hypothetical protein"
                     /codon_start=1
                     /transl_table=11
                     /translation="MLNIRLDIGYPQGGWGNTAVVIQDYKDFLSHNSYSYWAYLPKQS
                     IELRIAKDTEEGKAITNAINVGSPNLVIEGILLTAALKRLTVTQFKDIMDDQYDRGFK
                     FGKNAIRETFACLMTPE*"
     gene            complement(300363..300566)
                     /locus_tag="S27_BME27_629333_prodigal-single_386"
     CDS             complement(300363..300566)
                     /product="hypothetical protein"
                     /codon_start=1
                     /transl_table=11
                     /translation="MSVADAIKILQTMPQEAQLMISHENCGCCYGPMSAVSIHTEDRP
                     SQHRDVHLTVVVIEDDVPHQSLC*"
     gene            complement(300563..300700)
                     /locus_tag="S27_BME27_629333_prodigal-single_387"
     CDS             complement(300563..300700)
                     /product="hypothetical protein"
                     /codon_start=1
                     /transl_table=11
                     /translation="MKTFAIRCFIDGKRKKTHQLTKAQARTFRKTALHLSRYLKKAYK
                     L*"
     gene            complement(300703..301107)
                     /locus_tag="S27_BME27_629333_prodigal-single_388"
     CDS             complement(300703..301107)
                     /product="hypothetical protein"
                     /codon_start=1
                     /transl_table=11
                     /translation="MNLTIGYFGIPGRTGGQTHIFDEEANKPLCGTPMHKDARYEWCF
                     PTWKAGLPECERCRKKQTKMMTEEAARTRLPKPRTVYPKPRPHPGIRLLERIQNYLEV
                     GGLFNPEMMEHDKVRDLIIDCRDYISKSMLTD*"
     gene            complement(301104..301349)
                     /locus_tag="S27_BME27_629333_prodigal-single_389"
     CDS             complement(301104..301349)
                     /product="hypothetical protein"
                     /codon_start=1
                     /transl_table=11
                     /translation="MNDFSSPYYKALLKALDVAADSVVAHAWGRDYTLAQLEAMSDRE
                     RRLTNWKIRSYNWVLRFDLFRAKCQVWLWRTIDELIP*"
     gene            complement(301346..301546)
                     /locus_tag="S27_BME27_629333_prodigal-single_390"
     CDS             complement(301346..301546)
                     /product="hypothetical protein"
                     /codon_start=1
                     /transl_table=11
                     /translation="MKLKRWRVTFTAWRETWSGHDQNDGPRECFVRAKTRRGAISKAD
                     EEYFGGNWSHSIWGTDWKAEEA*"
     gene            301627..302058
                     /locus_tag="S27_BME27_629333_prodigal-single_391"
     CDS             301627..302058
                     /product="hypothetical protein"
                     /codon_start=1
                     /transl_table=11
                     /translation="MSADNTSYSVSFKDKPTKPDPEGAKMVRECITILARSLALRKIA
                     DAQFQRIMEFHKKYEDKNPDDTPWQEKERIVAEAEALMAEVVMGIKELKKLDDDYEAL
                     RQRVNRHYGKEVMQEHHYATGIDKVYEEILEEESGDWWKQG*"
     gene            complement(302055..302393)
                     /locus_tag="S27_BME27_629333_prodigal-single_392"
     CDS             complement(302055..302393)
                     /product="hypothetical protein"
                     /codon_start=1
                     /transl_table=11
                     /translation="MIKLKDIFDPYHSHPIMWTAETANSIADAIGAKIVGSVREKGFS
                     KHDLDLYLEAFGPDTIQKLKSMGFEHNGSMVVSPKEARKSGKTYAKGWQRAELFIDNK
                     DHRIDVWHPA*"
     gene            302407..302679
                     /locus_tag="S27_BME27_629333_prodigal-single_393"
     CDS             302407..302679
                     /product="hypothetical protein"
                     /codon_start=1
                     /transl_table=11
                     /translation="MKLIRQLIQKLDKIIELLSEKKEEREARKQEERDRLLVEYAREK
                     NKRVPTGGIHTSREMEEKPVRTDGDLVPYGLSERDKAILDEFYNGR*"
     gene            complement(302676..303233)
                     /locus_tag="S27_BME27_629333_prodigal-single_394"
     CDS             complement(302676..303233)
                     /product="hypothetical protein"
                     /codon_start=1
                     /transl_table=11
                     /translation="MQQRTIISKGRRFLVNTATADDGVGAGFATGQLVMKSATDGMWY
                     VVTATGASPTAAVTVSQSALPYASGWEIKQNEVTASLVPAPSYYEQNFPYQIVASNNG
                     LAYAVYLTGTAPAVTVVVSQSAWGPCYVTNSLNAVIDIAKPYLLLQSVTDGNYYCAGL
                     QTSLGTTTLVVNQNMVSQSWVHPIY*"
     gene            complement(303291..304013)
                     /locus_tag="S27_BME27_629333_prodigal-single_395"
     CDS             complement(303291..304013)
                     /product="hypothetical protein"
                     /codon_start=1
                     /transl_table=11
                     /translation="MSQGDTLIHIDVQADPLIAIEIRELVRETFAYMPPWKMVGNASF
                     APSDARFFAFNLSSYDFIWLRENDSYDDTMDEENNYVIRNTADISWLLEFIALNNALL
                     RTPTGLNLSKIKKKLEELDKQYKKKEEYKSSCPNISKDLMDALMAIQLMDMPAGKVFY
                     MDFVNSETEEPEKKSPIFFPEPKLNLPKIEQKIADKLKKELGSLIMEKAKQMYAMSKV
                     NPKFYGKISIPVSEDCCPPLDF*"
     gene            complement(304013..304261)
                     /locus_tag="S27_BME27_629333_prodigal-single_396"
     CDS             complement(304013..304261)
                     /product="Uncharacterized protein {ECO:0000313|EMBL
                     :KKL86029.1};  TaxID=412755 species="unclassified
                     sequences; metagenomes; ecological metagenomes.;"
                     source="marine sediment metagenome.;""
                     /codon_start=1
                     /transl_table=11
                     /translation="MKKSNKKTTRKPRFKKDVHTEHCCVVHGCKYANPKCTVTTRKKP
                     QSFCCEDCGCDGITSLKVIKAILAGLQPRCKYCGHCLP*"
                     /db_xref="A0A0F9FHZ9_9ZZZZ"
     gene            complement(304258..304599)
                     /locus_tag="S27_BME27_629333_prodigal-single_397"
     CDS             complement(304258..304599)
                     /product="hypothetical protein"
                     /codon_start=1
                     /transl_table=11
                     /translation="MTNILILSLQLLFQTPTNDFTGYYGGITNTPSWYATSNMCWTAV
                     IEFNGPPGTYETWWDSDFVPAVPFPDGNGWIGANPIHINGWITKTNDAPMIVVMPIIP
                     EPMGSFRLKKV*"
     gene            complement(304596..304931)
                     /locus_tag="S27_BME27_629333_prodigal-single_398"
     CDS             complement(304596..304931)
                     /product="hypothetical protein"
                     /codon_start=1
                     /transl_table=11
                     /translation="MQTVDAMTSRVLNAFIRTMPSADGQVLPVPKVWQLVNMGAVPVY
                     VGDREYVVAFVDKQPASMADMESNQAATEEVVIRYLQQEGFIDEEYVYVGMQQFDLGK
                     IPPDFMEEA*"
     gene            complement(304919..305098)
                     /locus_tag="S27_BME27_629333_prodigal-single_399"
     CDS             complement(304919..305098)
                     /product="hypothetical protein"
                     /codon_start=1
                     /transl_table=11
                     /translation="MNKLAQILKLIADTPPLMYFLGTLLALVCVFIAAGFKFACLCLA
                     IWLVFVMICYTLCKL*"
     gene            complement(305061..305276)
                     /locus_tag="S27_BME27_629333_prodigal-single_400"
     CDS             complement(305061..305276)
                     /product="hypothetical protein"
                     /codon_start=1
                     /transl_table=11
                     /translation="MANKNKNLREQLYRDHLGERWRFIKDATKPWGASWLMMRVKDGY
                     RSYWPPSDLTPIPLDNEQTSSNPQTHS*"
     gene            complement(305269..305661)
                     /locus_tag="S27_BME27_629333_prodigal-single_401"
     CDS             complement(305269..305661)
                     /product="hypothetical protein"
                     /codon_start=1
                     /transl_table=11
                     /translation="MKTTDIVATIPVPVQVTVERVQDLLCNAIEGGSNYWVDYMDRYG
                     EDCRSVEFRQEVPFVKGCWLEVKDIGDGINHDGGVFKIDLEAIKKGLAVMAEKYPKAF
                     ADFINENDDAETGDIFLQCICFGEAIYG*"
     gene            complement(305658..305888)
                     /locus_tag="S27_BME27_629333_prodigal-single_402"
     CDS             complement(305658..305888)
                     /product="hypothetical protein"
                     /codon_start=1
                     /transl_table=11
                     /translation="MNFLKAVKNFLNPPRKVLPPSDLEGITFLRRGTDGRLWRYSLDK
                     ENAKLWDECLRRDLRSSKGFAELDWRRDEVKA*"
     gene            complement(305885..306253)
                     /locus_tag="S27_BME27_629333_prodigal-single_403"
     CDS             complement(305885..306253)
                     /product="hypothetical protein"
                     /codon_start=1
                     /transl_table=11
                     /translation="MRTNPHCLDDSCDLDHCPKCGRHVGGYLESFQQCDSCDLEEQHQ
                     NSTNFYCEIHPKENTVRIYRGPKTLVGFVTESKESGEPYLSAMGDQTNGIVHLTLNEI
                     EIIMDNWNQMQEMRREGVEA*"
     gene            complement(306255..306665)
                     /locus_tag="S27_BME27_629333_prodigal-single_404"
     CDS             complement(306255..306665)
                     /product="hypothetical protein"
                     /codon_start=1
                     /transl_table=11
                     /translation="MKNATAVKIVNDRKPRKSKVKSPIAMTPTCRGFLRGEFTDANGQ
                     SCSIQRSSAFGGADGELIWLGVNNVKGNFSVLGHDDLARLRNGGWGWQEKCLSTMFPD
                     SDINVPDRMHLTQKQVKMLLPALQHFAKTGELPA*"
     gene            complement(306682..306966)
                     /locus_tag="S27_BME27_629333_prodigal-single_405"
     CDS             complement(306682..306966)
                     /product="hypothetical protein"
                     /codon_start=1
                     /transl_table=11
                     /translation="MKVQKDIHITITEGELELRIGKGLSTFAFKGKDAFVFRTAELKI
                     LCGMAEAGLAELKAYYDANPTAKRYDGDGIRNAIIDAIKETEKGVDKPPQ*"
     gene            complement(306963..307169)
                     /locus_tag="S27_BME27_629333_prodigal-single_406"
     CDS             complement(306963..307169)
                     /product="hypothetical protein"
                     /codon_start=1
                     /transl_table=11
                     /translation="MESKPCIECQWCRGSLINFFTIGAFYGCSNPLAADPVTGKPTRT
                     CANARNWDHYCGSEGQWFERKKTS*"
     gene            complement(307174..307779)
                     /locus_tag="S27_BME27_629333_prodigal-single_407"
     CDS             complement(307174..307779)
                     /product="Uncharacterized protein {ECO:0000313|EMBL
                     :KKR04455.1};  TaxID=1618995 species="Bacteria;
                     Parcubacteria.;" source="Parcubacteria (Uhrbacteria)
                     bacterium GW2011_GWF2_39_13.;""
                     /codon_start=1
                     /transl_table=11
                     /translation="MKYLLTFALTLVLSLAAFAQQPDTIQVDVTKLTADQLRVYQQMK
                     AMQNQNQLAASIENLTPEKIDRYAQIGKAFGTAFKECWTTVSTDAERFAQSDAGKLTM
                     VLVAWKIVGQDGINLVEKAVQYFVGIPMLFIGTLLFAWIIRRNCFEYPALVSSTKVGW
                     LTVKREYKGTEKPIWGGEEAFVAVICYGIFIGICCLILFVG*"
                     /db_xref="A0A0G0Q1Z0_9BACT"
     gene            complement(307784..307981)
                     /locus_tag="S27_BME27_629333_prodigal-single_408"
     CDS             complement(307784..307981)
                     /product="hypothetical protein"
                     /codon_start=1
                     /transl_table=11
                     /translation="MKTISLYIFAFIVIIGMAYGGWQLKRWWNYKFSYQSQVQAEMQP
                     LAKRIADLERRVSVLETNKSR*"
     gene            complement(307981..308394)
                     /locus_tag="S27_BME27_629333_prodigal-single_409"
     CDS             complement(307981..308394)
                     /product="Uncharacterized protein {ECO:0000313|EMBL
                     :KKM67498.1};  TaxID=412755 species="unclassified
                     sequences; metagenomes; ecological metagenomes.;"
                     source="marine sediment metagenome.;""
                     /codon_start=1
                     /transl_table=11
                     /translation="MNRDLARVISQDVIAALDAVAKKHNVIFADKGGRFSATSLTMKI
                     EAAVIGASGTAETRERTAFKQQAKFFNLKPEWLDMSFTFGGDDFTIVGLNTKAYKAPI
                     LAIQASNGKTYKFKAEHVEDMMRAQHPTVPATPVV*"
                     /db_xref="A0A0F9JD46_9ZZZZ"
     gene            complement(308449..308664)
                     /locus_tag="S27_BME27_629333_prodigal-single_410"
     CDS             complement(308449..308664)
                     /product="hypothetical protein"
                     /codon_start=1
                     /transl_table=11
                     /translation="MSPSDDIDTFIDSAMVAYPRANLTAVQNFCWTAPDDPVANRWNI
                     GQDARLYGWNNDTVDAITFVLRSVKKL*"
     gene            complement(308686..308943)
                     /locus_tag="S27_BME27_629333_prodigal-single_411"
     CDS             complement(308686..308943)
                     /product="Tax
                     =RIFCSPHIGHO2_02_FULL_OD1_Yanofskybacteria_41_11_curated"
                     /codon_start=1
                     /transl_table=11
                     /translation="MKAYKNCTDCPAHNILPDPDPDDWFCDDDCAVICTIKKSRAERH
                     ERFGGLRPATVACRPYQTAKETAPPPDWCPLRTQKVEVAKA*"
                     /db_xref="87745114"
     gene            complement(308947..310107)
                     /locus_tag="S27_BME27_629333_prodigal-single_412"
     CDS             complement(308947..310107)
                     /product="hypothetical protein"
                     /codon_start=1
                     /transl_table=11
                     /translation="MKPLFSCIALLIGCFVLPLTSRAYSDYASCIGNNNCSIAAGGVV
                     AVITVYTNQATGQSTVLPVRVKMFDEVMGNWQWWAITNGVFGTNVTVLPFQDVTVPQG
                     YMLYWPEHHSTPGYPIYYSTAYPIFIESSDGGPWTNEFYFVLQGKFTKSEYYGPAPCT
                     RCDEWGMIDATLYDGYNPESGTNYLMTRLGLGGSNVGIGDDSGTCETVCTNNFRRSSV
                     AFVYFNLRPKPESRPGLTCPWSDILQEPFLEGWSGFSTNIVWDGSLRSGFILIGAPNT
                     DYTANWRYPNSPCDSNPLKQFRIRFDGDACCAEAPCASGLKLLISRISTNRLNLTFPM
                     ESGYAYQILVKKTPTDLMWVPWSPIVEGTGTITFRDYPTLPSRMYRLGRTTN*"
     gene            complement(310125..310376)
                     /locus_tag="S27_BME27_629333_prodigal-single_413"
     CDS             complement(310125..310376)
                     /product="hypothetical protein"
                     /codon_start=1
                     /transl_table=11
                     /translation="MNFTKADRMCFAKRRYPNMIKAHCALGKMLGEHPENAVKTWRVY
                     ECPVCRGFHITKEQQDNPEYQKRRWMAGMDVRDLTTVGK*"
     gene            complement(310638..311750)
                     /locus_tag="S27_BME27_629333_prodigal-single_414"
     CDS             complement(310638..311750)
                     /product="hypothetical protein"
                     /codon_start=1
                     /transl_table=11
                     /translation="MYMKFECFCGQPIEVNENAAGQSFACPSCGTTLVVPTRTPSFAA
                     PPIITPPKRSTTRRTAKIAGGILLSLVIIGGCNSLVNDTPSSPTPVTSRQVTPPTTPQ
                     FTSSDVKVKEWSFQVTSDWEGFHLTDGPALVLKYVISNPTPYKVSNAKWTAIFYDFND
                     NLIKRVSFKTLTEKTYSKPQPTISDDLLLGFKDLQFNPARIHSMKLILDDVAVSPYER
                     LNLGESSRVPETPTPEEANLLTFFPHLKWSRQQFVDDGWLGPFQTGTHFFTKKTYPLF
                     RTSGEIQFSFEDEKWGGRMYGASFWVNNDMQWRTLYQIMVEITKRQGTEKRTESGQNY
                     IWAIYGTSTVYTITLYHEKDIPEDPSIGIDVKLSPR*"
     gene            complement(311750..312049)
                     /locus_tag="S27_BME27_629333_prodigal-single_415"
     CDS             complement(311750..312049)
                     /product="hypothetical protein"
                     /codon_start=1
                     /transl_table=11
                     /translation="MNIVILFLSAVVGVPLFFLPTIIAKENNHPQFGPIFLSVVGTAF
                     LAILLQGVSMFVFPPITENGITTPDMVGQLLTWTAILVAVFGWAGCTIWSLIKKA*"
     gene            complement(312070..312891)
                     /locus_tag="S27_BME27_629333_prodigal-single_416"
     CDS             complement(312070..312891)
                     /product="endodeoxyribonuclease n=1 Tax=Acetivibrio
                     cellulolyticus RepID=UPI0001E2C29F"
                     /codon_start=1
                     /transl_table=11
                     /translation="MSMIIYKTTNLVNGKIYVGKDASDRLAYLGSGMILRRAITKHGK
                     ENFRKEILERCYSLTELAQKEVEWIARLHANDPAIGYNLTEGGNGGDTYSSLDAERKE
                     RRRRELTEAARRYVRSEDGRKFLSENSKRVWRQKSHRDLIVKLMTGREIKWADKISAS
                     IKEWHKTSCISEQGKQNIAEASRRRRGIELKPLSDELKRYIIQMYQTIGPKLIAERLQ
                     QEGHDVSIYLVTNVLKRAGIYQKWKKGIGPKEQRHASIIRCKRVAEHQKIPLDIL*"
                     /db_xref="UniRef100_UPI0001E2C29F"
                     /db_xref="A0A0F9NCS8_9ZZZZ"
                     /db_xref="UPI0001E2C29F"
     gene            complement(312929..314020)
                     /locus_tag="S27_BME27_629333_prodigal-single_417"
     CDS             complement(312929..314020)
                     /product="Uncharacterized protein {ECO:0000313|EMBL
                     :KKL98398.1};  TaxID=412755 species="unclassified
                     sequences; metagenomes; ecological metagenomes.;"
                     source="marine sediment metagenome.;""
                     /codon_start=1
                     /transl_table=11
                     /translation="MKINLQEIDQEQFMVHPHVVDGQTLFLVQPQHIGAKFTQANKHF
                     RSSVWDSDGNLVSAGFPKFVNWGENPENFPVPKSLKDTQVVEKIDGSLLIVSKWRGNY
                     ILRTRGTVDAHALDNGHELAIFERDILPKLPFDSGSTWEVSVLFEWVSPNQRIILNYG
                     DQPEWYLVGVVGHTSYQLVEQETLDYYAKTFNFKRPPSYTFPTVEDLMKGVEQWKGKE
                     GVVVYAPDGQNMWKIKALEYLTKHRFKSEATLENTLELYFSVGTPSYQEFERRLIEAF
                     DYECFEMVRGFASSICDAHKDVQKIVAGMQKFVDEKLKPLPTRRDQAQLVLSSYAASN
                     RSAMVFSLLDGKTLTNDQLKKLFWQVLKK*"
                     /db_xref="A0A0F9GI09_9ZZZZ"
     gene            complement(313995..314318)
                     /locus_tag="S27_BME27_629333_prodigal-single_418"
     CDS             complement(313995..314318)
                     /product="hypothetical protein"
                     /codon_start=1
                     /transl_table=11
                     /translation="MTPDREGIWEWFEEDGTKRLMAVYDVAKKLREVNGNEPPYLRAY
                     WWGGYYNVAAIGEGPFEECEWPERWGNFVGEHGSVPDEQLYLMPTTEQREKILKQYED
                     QSARN*"
     gene            complement(314352..314672)
                     /locus_tag="S27_BME27_629333_prodigal-single_419"
     CDS             complement(314352..314672)
                     /product="hypothetical protein"
                     /codon_start=1
                     /transl_table=11
                     /translation="MRPKLLNVILQVFIVVLCAWDAACTQFLIKINMTGEANPLMAPV
                     IEMSGWTVVWAVKLGLGVVFACALPALVKSMWGRLLVATVYVAYSFIAIIHLGLLTFL
                     HFPP*"
     gene            complement(314653..314847)
                     /locus_tag="S27_BME27_629333_prodigal-single_420"
     CDS             complement(314653..314847)
                     /product="hypothetical protein"
                     /codon_start=1
                     /transl_table=11
                     /translation="MKSNCGCTTDSLCPVAKKLWKYRGYKGRKAYSDHRRAAFGETEL
                     DGVQGVSYRANNVKHEAEAA*"
     gene            complement(314844..315389)
                     /locus_tag="S27_BME27_629333_prodigal-single_421"
     CDS             complement(314844..315389)
                     /product="Putative phage N-6-adenine-methyltransferase n=2
                     Tax=Staphylococcus epidermidis RepID=J0F0X2_STAEP"
                     /codon_start=1
                     /transl_table=11
                     /translation="MTKDQMKVHGMSVNQTWATPTPIFRLLDDEFRFTLDPCCERETA
                     KVPSKFYTKEDDGLSKDWSEDTVFMNPPYGRELPIWIRKAHRESTKGATVVCLIPARF
                     DPKYWHDYCLPYGVIAVTEGRIRFEIDGKPCHDSSPPFGPAFVVFCPPEKRETAILKL
                     TRFGKAYYRLMKKRVHVFQEP*"
                     /db_xref="UniRef100_J0F0X2"
                     /db_xref="C5QRZ8_9STAP"
                     /db_xref="saur:SABB_05280"
                     /db_xref="J0F0X2_STAEP"
     gene            complement(315386..315538)
                     /locus_tag="S27_BME27_629333_prodigal-single_422"
     CDS             complement(315386..315538)
                     /product="hypothetical protein"
                     /codon_start=1
                     /transl_table=11
                     /translation="MKKIHKTCPTWGVTQCWKDLWPVKGEPPQVTERWRNVTCKECLK
                     RRNERP*"
     gene            complement(315535..315933)
                     /locus_tag="S27_BME27_629333_prodigal-single_423"
     CDS             complement(315535..315933)
                     /product="hypothetical protein"
                     /codon_start=1
                     /transl_table=11
                     /translation="MTLIVDHPDKSPTPEQLAKLPKWAQEHIADLTRRQANAERALNE
                     FKDNQTPCEFYTEEYLCVGAKSNEYVKRYIQAHKVCVERDGVKLTILLRQDEKGLDLQ
                     WQSTDRLMNEVAMVPTSFNKVKIVSKECMR*"
     gene            complement(315938..316333)
                     /locus_tag="S27_BME27_629333_prodigal-single_424"
     CDS             complement(315938..316333)
                     /product="hypothetical protein"
                     /codon_start=1
                     /transl_table=11
                     /translation="MKNAISEISKLLSQKFWFGGKLVYPWLHPLNKVKDCICLTLDGC
                     VCYKFKLCKNGKLRVYTIRSKHFLDLRLKPLQTITFQDLWCRIALKDNKYAGAFLQLT
                     SPVPIPVDVQAMRDIEMARQQAERLIGAR*"
     gene            complement(316365..316769)
                     /locus_tag="S27_BME27_629333_prodigal-single_425"
     CDS             complement(316365..316769)
                     /product="hypothetical protein"
                     /codon_start=1
                     /transl_table=11
                     /translation="MTRSKGRQARAWAVQVVHIADPDITSAAALALLAKKYVSLDKSI
                     YTEFRMHRIRNKWMKRLMLAPDEQGGLTCAICGKKGLHPNSPNPKDQATLDHIIQIGM
                     GGSWNNPENFQVACGPCNNLKNAEIQKLAVPA*"
     gene            complement(316804..317670)
                     /locus_tag="S27_BME27_629333_prodigal-single_426"
     CDS             complement(316804..317670)
                     /product="ATPase, AAA family n=1 Tax=Prevotella veroralis
                     F0319 RepID=C9MSY5_9BACT"
                     /codon_start=1
                     /transl_table=11
                     /translation="MKPEEGQSPFTGYPFPDEVGEAIKELQCWLANEKWFRSKSIPWR
                     RGWLLYGPPGTGKSTLVRALGMFFDLPVYIFDLSSMTNNDFVRSWDQMMSNTPCIALV
                     EDMDAVFNGREYVGSMTQGVAHLTYDCILNCISGVKAADGVFLVVTTNHVDKMDVALG
                     IPNREGKSTRPGRIDKAIHLGNMAEPQRRLLARHILSDYPELVEETVKLGDGETAAQF
                     QARCAQLALSKFWTDEKFRNKTIEVVHIGNRKSGEEEFAAYFETPPPPTNIAYPSHQG
                     TIDYRYEGSSGA*"
                     /db_xref="UniRef100_C9MSY5"
                     /db_xref="C9MSY5_9BACT"
                     /db_xref="cmp:Cha6605_4543"
     gene            complement(317689..318360)
                     /locus_tag="S27_BME27_629333_prodigal-single_427"
     CDS             complement(317689..318360)
                     /product="hypothetical protein"
                     /codon_start=1
                     /transl_table=11
                     /translation="MTDIKTMLISGGGLAAVAAGIMAAWGYIRIAFRYIVGIVIGTSV
                     LKDEAGNAAMAYAFSRAIKSPLGMRVFGGYESYVHPKRWNECVGYEGLSSDPILIKYG
                     RQFALVSLRGSSSNTGDVGEYNKGGSVITIRYLRWFFNIEQFTVDALDYYNSEKRQRN
                     GEAQPKKKRRTRFKIVRYSGKGTTHNEDAKQDYNQSDAPTPAVTRGDGFVEQMIMTGA
                     FKLLK*"
     gene            complement(318357..318590)
                     /locus_tag="S27_BME27_629333_prodigal-single_428"
     CDS             complement(318357..318590)
                     /product="hypothetical protein"
                     /codon_start=1
                     /transl_table=11
                     /translation="MHPSNVNKVLADEETLDIGKTAEALQEKQRLDAKRRKATGGPWA
                     SVNAWMRKKAREQAEEGLRQRIAKAWNKHNKKS*"
     gene            complement(318556..318930)
                     /locus_tag="S27_BME27_629333_prodigal-single_429"
     CDS             complement(318556..318930)
                     /product="hypothetical protein"
                     /codon_start=1
                     /transl_table=11
                     /translation="MKKKQKLENWELAKAVGKTNFFKIEWHSLKETPLRGQQLFVIVK
                     LKAGYYAFTADYLEWTSEERKDDKGKVVMPSATFKYFKFDDFRMPEVYIGSPEAKKIV
                     AWGRLKLDEEPDAPFKRKQGAR*"
     gene            complement(318927..319877)
                     /locus_tag="S27_BME27_629333_prodigal-single_430"
     CDS             complement(318927..319877)
                     /product="Ribose-phosphate pyrophosphokinase n=1 Tax
                     =Coraliomargarita akajimensis (strain DSM 45221 / IAM
                     15411 / JCM 23193 / KCTC 12865) RepID=D5EJK0_CORAD"
                     /codon_start=1
                     /transl_table=11
                     /translation="MKDRRCVLFAGNASQQLTREIARPEMDLHFGEIFHHKFPSGEWY
                     CQIKENIRGADVFLVNAICDPANDNLMQLLVMADACRRSSADRITAVIPYMGYSRQDR
                     KDKPRVPISAKLVMDLLAAAGIQRIITMDLHAQQIQGFTNLPVDHLYFQPTLARALKD
                     LDIQVVVAPDIGAVKKASEYAEREKLDLAFIVKKRKNDTDVEVSQFVGDVKGRNVLVL
                     DDLTESAGTIISAANCCKNNEAAHVYAAVTHACISRIGAVRLTQALQNGVITRFFCSN
                     TVTESTVDTASPGTIISVADVFSKAIHGTHYNNSITSLFK*"
                     /db_xref="UniRef100_D5EJK0"
                     /db_xref="caa:Caka_1580"
                     /db_xref="86770991"
                     /db_xref="D5EJK0_CORAD"
     gene            complement(319887..320087)
                     /locus_tag="S27_BME27_629333_prodigal-single_431"
     CDS             complement(319887..320087)
                     /product="hypothetical protein"
                     /codon_start=1
                     /transl_table=11
                     /translation="MKSNGPLIIGKNSPAVGKCPAVLLCVYDPLRKEYFCSECVALIG
                     HEPPFNAQEYDRLPLTNNKAVV*"
     gene            complement(320084..321637)
                     /locus_tag="S27_BME27_629333_prodigal-single_432"
     CDS             complement(320084..321637)
                     /product="hypothetical protein"
                     /codon_start=1
                     /transl_table=11
                     /translation="MKKMLSVLLALGVLLAGCTTQSTRPMPPMPPMPKASVQKKAVVM
                     AAVVPKLAPPGAIFYDPFDSGANTPWTFYQGTRSFTGGILRLTVNQNAGMYAYVRTNW
                     TNVSVSADVKLAAGSWGAGVGLRYNPTNGANYQAWIYSSGRLTIERYSNWYNTWTEVA
                     GTTITAPGTTTNNVRLAITNNVLTAYLNGTQRLTYTDPTPLNSGGVCLSVWGGNAACT
                     ADFDNVTVYDLGGGAIITEPPKFVTGLTNMIGLQGSNVLLSVEATGTALTYIWQTPNG
                     TVASTNNTYNITNIQRAGSIGVTISNVISKVNSSAYLSRGTTNILSACLPTMPKTKAT
                     LVWCPSPDTNVTGYYVYYGSRTNLIPGWTPDIYDTNQLPCPGVIVQHGTNWCRCYTNR
                     VDAGTNLTAVVSNLVPSLTYYFAATAHNDVGLESDFSGEVSLTVPPIIPPKPPTNVVL
                     TIVAIGGGQMKLQAKVCPSTLTTLLYQNAMLQPWNILATNVLADTYGNLIYIDRPTNS
                     MRFYRALLQ*"
     gene            complement(321643..321840)
                     /locus_tag="S27_BME27_629333_prodigal-single_433"
     CDS             complement(321643..321840)
                     /product="hypothetical protein"
                     /codon_start=1
                     /transl_table=11
                     /translation="MTISVRPIGKYCDVEVTLDNTKVALGLMDEDERKKLADTLNDAV
                     KQLLDSDDYKELLEKELSEYP*"
     gene            complement(321843..322175)
                     /locus_tag="S27_BME27_629333_prodigal-single_434"
     CDS             complement(321843..322175)
                     /product="hypothetical protein"
                     /codon_start=1
                     /transl_table=11
                     /translation="MRKNDPTQIWFLTSVWAEVLAVHPITGEVKSKRDTRTFGYYRGW
                     DAAYKAVKENRCNMHECLYQWLVMERIGEGVHALTEDAQWFEWRKRHWKPCKRPDFAR
                     GFTNWAIG*"
     gene            complement(322162..322347)
                     /locus_tag="S27_BME27_629333_prodigal-single_435"
     CDS             complement(322162..322347)
                     /product="hypothetical protein"
                     /codon_start=1
                     /transl_table=11
                     /translation="MRWKIECVECGKKASFADAKDVTQSKWTILAWIVPSGEPRCICD
                     ECEYGKPRKKRHEDAKE*"
     gene            complement(322347..322541)
                     /locus_tag="S27_BME27_629333_prodigal-single_436"
     CDS             complement(322347..322541)
                     /product="hypothetical protein"
                     /codon_start=1
                     /transl_table=11
                     /translation="MSFFHNHNDIIISGASTNMMKSHSPIQHNSFFILRIIHLFLSVV
                     KAEKLKVELDFTYTYVILPP*"
     gene            322544..322840
                     /locus_tag="S27_BME27_629333_prodigal-single_437"
     CDS             322544..322840
                     /product="hypothetical protein"
                     /codon_start=1
                     /transl_table=11
                     /translation="MNPSIDLNKIRSPKALEAMRKTLVDFITFDPAAIKAVYEEEYGW
                     GEEDYEADIEESKELLERVERRMKSLGRHLSRVKAVQTGAAGSETDSTAATTAA*"
     gene            complement(322773..323507)
                     /locus_tag="S27_BME27_629333_prodigal-single_438"
     CDS             complement(322773..323507)
                     /product="Putative uncharacterized protein n=1 Tax
                     =Dictyostelium purpureum RepID=F0Z9X1_DICPU"
                     /codon_start=1
                     /transl_table=11
                     /translation="MEITLAIVGTAGRKDDAKKLSKKHFEAMCCIAEGLLEQLAESNY
                     PISHLVSGGAAWADHVAVRLFLDKKAPHLRLFLPATWEGNAYADTGERDPFKNPGGTA
                     NYYHKLFQSATLIHSLYEIQVAKQQGAELIPVAKGFYARNALVAKSDFLLACTFGNEH
                     EVKDGGTADTVRKYLERVRKEGGFDKSFHYDLHSGKIYEGCTAPPKSEEEENPFVKAG
                     LGHKIRPQSWQQLNQFQSQRPPFGPP*"
                     /db_xref="UniRef100_F0Z9X1"
                     /db_xref="F0Z9X1_DICPU"
                     /db_xref="mea:Mex_2p1360"
     gene            complement(323507..323737)
                     /locus_tag="S27_BME27_629333_prodigal-single_439"
     CDS             complement(323507..323737)
                     /product="hypothetical protein"
                     /codon_start=1
                     /transl_table=11
                     /translation="MSDSTPNPNERTPVVEFEYPDSQTGEMKLRWLRVTEADENYVKG
                     YELTSALGKVDGQFKTFSRRRLARNGVALVRF*"
     gene            complement(323773..324219)
                     /locus_tag="S27_BME27_629333_prodigal-single_440"
     CDS             complement(323773..324219)
                     /product="Uncharacterized protein n=1 Tax=Solitalea
                     canadensis (strain ATCC 29591 / DSM 3403 / NBRC 15130 /
                     NCIMB 12057 / USAM 9D) RepID=H8KN30_SOLCM"
                     /codon_start=1
                     /transl_table=11
                     /translation="MNLFNIAKTFAMKKLRGWPEVYFCIDLHGTIIPSGHGPTDGSDR
                     LEFYPDAKEVLQWMCRRKDIMSILWTSTPSNRLGPVVDWLEANGIRFTYINANPHAKD
                     TPRSTFDKKFYFSVLLDDRAGFEPETDWTLIKQELIRIGEWDVKES*"
                     /db_xref="UniRef100_H8KN30"
                     /db_xref="scn:Solca_4119"
                     /db_xref="H8KN30_SOLCM"
     gene            complement(324216..324584)
                     /locus_tag="S27_BME27_629333_prodigal-single_441"
     CDS             complement(324216..324584)
                     /product="hypothetical protein"
                     /codon_start=1
                     /transl_table=11
                     /translation="MSRRKKTTILVATVVEAKPLPYMKYNTFVVLRDWLKRQQQLAHQ
                     AYCDAANLTYATKYDGLVAPEFDRKAKHLPNSVRDFMWENYRKQMRHFEDMLTQLRYA
                     AQESNRTHPNPEMRAFWNLE*"
     gene            complement(324581..325141)
                     /locus_tag="S27_BME27_629333_prodigal-single_442"
     CDS             complement(324581..325141)
                     /product="NH(3)-dependent NAD(+) synthetase {ECO:0000256
                     |RuleBase:RU003812}; EC=6.3.1.5
                     {ECO:0000256|RuleBase:RU003812};;  TaxID=1456483
                     species="Archaea; Euryarchaeota; environmental samples.;"
                     source="uncultured marine group II/III euryarchaeote
                     KM3_67_D09.;""
                     /codon_start=1
                     /transl_table=11
                     /translation="VEWLQSQFTNVVHCEIDLTKTFEAFYDETKYDFADLLGYANTKS
                     RLRMVALYQIATPAQGLVVGTGNKVEDFGIGFFTKYGDGGVDISPIADLLKSEVRQMC
                     RDLGVLPELSEAVPTDGLWNDTRTDETQVGATYDELEWAMKFSEERFDPNAVLTVRQQ
                     EVLNIYMKRHMSSRHKMDPIPTFKRA*"
                     /db_xref="A0A075HJA0_9EURY"
                     /db_xref="UniRef100_A8ZU66"
                     /db_xref="dol:Dole_0568"
                     /db_xref="A8ZU66_DESOH"
                     /db_xref="6.3.1.5"
     gene            complement(325225..326391)
                     /locus_tag="S27_BME27_629333_prodigal-single_443"
     CDS             complement(325225..326391)
                     /product="hypothetical protein n=1 Tax=Segetibacter
                     koreensis RepID=UPI0003648EE8"
                     /codon_start=1
                     /transl_table=11
                     /translation="MIDIDAPIIRSMLDCDLYKINMGSVVFHDFPNAVVTYKFILRSK
                     VPFPDRFCIELSKQIRMLAKLEMTDEEADWMRKSIPYQRPTYIEWLRHYRMDPNEVEV
                     RQTNGTLSIEITGYWFRTIYWEVKLMAIISELYFFMTGQPPKGEWKTKMYIKAKKLSD
                     AGCHWIDFGTRRRHSLEVQDKLVEIMRDYKGFLGTSNPHLAMKYGVNPHGTYAHECIM
                     AMSALYGVRMADKMWRKHWADHYQGSVGVALTDTFTSKVFWRDFDTYDARLFDGCRQD
                     SGDEYEWGIRMVDHYKKLGIAVSNKRMVFSNALDTDKYIAIDQYFRQFAQPCGGIGTH
                     FTNDVGSVPLNMVIKLTSADFGHGPIDVVKLSDDEGKHTGNPDVVRRVKEELGI*"
                     /db_xref="UniRef100_UPI0003648EE8"
                     /db_xref="A0A0F9HTT7_9ZZZZ"
                     /db_xref="scn:Solca_2936"
                     /db_xref="UPI0003648EE8"
     gene            complement(326422..327171)
                     /locus_tag="S27_BME27_629333_prodigal-single_444"
     CDS             complement(326422..327171)
                     /product="hypothetical protein"
                     /codon_start=1
                     /transl_table=11
                     /translation="MFYRLSSYLYGMNDNQIMHCIYILVDENGVPFYVGKTVNPKRRL
                     ARHIEEVRKGNHLAVYNKLRQVLVRNGWRRDDILRVIESGVPDSLVDTRETFYISEYK
                     GRGIKLKNLTEGGEGGKGFTREIIERGAAKRRGRPRSEICRRRISEAKKGTPLSDEHK
                     TALKKAWETRSPLPPEHYKRISELNRGVINTRQYQIMAPDGVVYKTDRGLTDFCRQHG
                     IDARNLINTKPNGTRKHHRGWRILSELPMFA*"
     gene            complement(327180..327350)
                     /locus_tag="S27_BME27_629333_prodigal-single_445"
     CDS             complement(327180..327350)
                     /product="hypothetical protein"
                     /codon_start=1
                     /transl_table=11
                     /translation="MKNKQFLVYCQYDYYCQGIESTWGYFLVTAKTFAEACAKVQENE
                     ENARDFENKTIE*"
     gene            complement(327381..327695)
                     /locus_tag="S27_BME27_629333_prodigal-single_446"
     CDS             complement(327381..327695)
                     /product="hypothetical protein"
                     /codon_start=1
                     /transl_table=11
                     /translation="MRTAFNIEEFNMLTVVSDLLMKGEVETRIAKHMHEKKWSQQRVA
                     RFLDKCMLTPYWYKRIWDAYNGYTKLPFGRDKTQFLGESLKDTAFHAPRTSPPMPPED
                     RI*"
     gene            complement(327692..328039)
                     /locus_tag="S27_BME27_629333_prodigal-single_447"
     CDS             complement(327692..328039)
                     /product="Uncharacterized protein n=1 Tax=Sinorhizobium
                     phage phiM12 RepID=S5MBR5_9CAUD"
                     /codon_start=1
                     /transl_table=11
                     /translation="MSNYLGEFPVDVSKHPVYSKWTPSDWAMLFVEKYGQIDGGHHKT
                     WVLDQVARILKGTPVVVVQARWTDHKPEDRFTVASPPSEEYQNWVCDMKGPWVKTEHY
                     EGFEYGYDEGIAP*"
                     /db_xref="UniRef100_S5MBR5"
                     /db_xref="S5MBR5_9CAUD"
     gene            complement(328036..328311)
                     /locus_tag="S27_BME27_629333_prodigal-single_448"
     CDS             complement(328036..328311)
                     /product="hypothetical protein"
                     /codon_start=1
                     /transl_table=11
                     /translation="MTFSKHPIPSSWCWKLASIIPISKKYRWHIGRQYHSDFGAYNHP
                     FWVHLQRRWCFLWWDIEELYEGFYPEDGDTYDSFIQRVANQLKDVKI*"
     gene            complement(328308..329171)
                     /locus_tag="S27_BME27_629333_prodigal-single_449"
     CDS             complement(328308..329171)
                     /product="id=1911885 bin=GWE2_Clostridiales_32_10 species
                     =unknown genus=unknown taxon_order=unknown
                     taxon_class=unknown phylum=unknown
                     tax=GWE2_Clostridiales_32_10 organism_group=Clostridiales"
                     /codon_start=1
                     /transl_table=11
                     /translation="MKFQTFSIVVGTRACNAHCPFCISKQTGLFGTPPEVNWRNFHIA
                     CRLAQKAETTTVLLTGKGEPTLYPKHVTDTLVNLKSYDFPLIEMQTNGLAIAEGKIND
                     YTLRAWYDLGLTTIAISVVHWLPQYNSTIYTPNGSHYDLSRLIEKLHGIGFSIRLCVM
                     MLKGYVDSPSMVEGLINFAKQNKVEQLTIRNIKPSEVTDDPAVTQWTREHALSEDEFL
                     KSVWAIRFQGTLLQHLMHGMDVYDFNGQNVCLGNCLTRDANGKDEFRQLIFFPDGSLY
                     YDWTYRGARIL*"
                     /db_xref="gwe2_scaffold_2473_2"
                     /db_xref="87819635"
     gene            complement(329218..329532)
                     /locus_tag="S27_BME27_629333_prodigal-single_450"
     CDS             complement(329218..329532)
                     /product="hypothetical protein"
                     /codon_start=1
                     /transl_table=11
                     /translation="MKHGIVHQKVMRWVHRQLKCTDCGCKPWKMGEDFYVTDGLWLTT
                     MPIGKRDDLICVGCFEKRLGRKLTRKDFKPWFRNNRWYGANKPLNDPLSERLADRLKI
                     PI*"
     gene            complement(329537..331273)
                     /locus_tag="S27_BME27_629333_prodigal-single_451"
     CDS             complement(329537..331273)
                     /product="hypothetical protein n=1 Tax=Verrucomicrobia
                     bacterium SCGC AAA164-E04 RepID=UPI0003647726"
                     /codon_start=1
                     /transl_table=11
                     /translation="MKKHILSLILLVASCYVGQCDLSAHIILQYSRMDNTLWECKAST
                     PQISTQVGVGLPVGTVTNVWKGHSYWVDVNNNTLIKDGTTVGPLLWGTNIWDVQRFYG
                     FVISQDGVGWLASQDTDDNIVSFLLSVDLTNACVTVVGPLGDPPFNPNIANGLQIAYQ
                     LPTHWVTSNGMVSVVADYLTDPVMAVTNLPSLYLNTLTDDDWFGQTNGIYANTMEETW
                     AKQCDIKYINPDGSINFARQCEVEIAGCSSRDPVRIKKHSLNVKFKSATGGVLTYPIF
                     GPDAAPTFKSLRLAAGNNITWACNFDSQAYRAQYVRDQYANDLQLLMGYASVHGKFVH
                     LYINDIYWGIYGIREKPDEDWCKSYYGGNKNNYDVIKNTCVGTEIVAGTNTSYNLMLS
                     FKNDYEQMKQHLDIDAFIDYMILNFYIGNTDWALHNWYAYRDRTITNFLWRYVNWDSE
                     YTLLNLNDNVTGKNDGDPTTIHSFLRNSAEYRNRFARRAAYQFNQGVLLNPLQPYMNR
                     INEIDQSIVLESARWGDSTGVLYTRNNWLTELSHLTNTYFPNRSAVVISQLRTGLLYP
                     TLPPHPSALRIP*"
                     /db_xref="UniRef100_UPI0003647726"
                     /db_xref="fbc:FB2170_10111"
                     /db_xref="87174560"
                     /db_xref="UPI0003647726"
     gene            complement(331325..331525)
                     /locus_tag="S27_BME27_629333_prodigal-single_452"
     CDS             complement(331325..331525)
                     /product="hypothetical protein"
                     /codon_start=1
                     /transl_table=11
                     /translation="MQVKKVGREIIARVITDTKEATREEIETFCKGISRYLIEEWADD
                     DEHGITVFPRTPKNREIRILNS*"
     gene            complement(331537..333261)
                     /locus_tag="S27_BME27_629333_prodigal-single_453"
     CDS             complement(331537..333261)
                     /product="Uncharacterized protein n=1 Tax=Beggiatoa alba
                     B18LD RepID=I3CBU6_9GAMM"
                     /codon_start=1
                     /transl_table=11
                     /translation="MTKKVKIGSGGVVTLTDKQYLAAGGEGEIYVSGGMVYKLYHDPT
                     SKMLPPKKMQELSLIADSHVVVPQDIIYDTQKGTPLGYTTKFVDNVEPLLKLFTRTFK
                     TDNNISYQMINHLVKEMQKVTTSVHAAQCLIVDYNELNVLVKVTSSDLLPFYIDTDSY
                     ATPSFKATAVMDSIRDRKASVIDKNGVLHYNPTIESDWFSWSILAFWLYSNIHAFRGT
                     HPNYRPKDKQKQMDDGISVFHPGVRVPPSVNDFKVIPGRHLDYFKRVFLNNERGIPPQ
                     PDSSVPLLVPTQIVTIKGTDKLLVEEVAAYSSPILAVTTIMGVYYVATKTHIYANKKE
                     IGTHNAKKILLCSASDGTILTAQQDNSNKIIFRDLTKADPVGTAQSNEMFVRNNAFYT
                     ISRGKLMENCFTAFGNKMVHRTKEVENLSVISSKMYDGCIIQDLLGKMYLTLPYKLGS
                     CFSKHIPQLDGYRIVGAKAEKNIVVVLGEKKGQFDRFVIIYNKTFTTCDVRKTDDVTY
                     GTINFTVMDNGLCILLSADDELELFATATQCETLTNPPFDATMKLFSTSDGIFFINGN
                     SFHQLKRK*"
                     /db_xref="UniRef100_I3CBU6"
                     /db_xref="I3CBU6_9GAMM"
     gene            complement(333304..333669)
                     /locus_tag="S27_BME27_629333_prodigal-single_454"
     CDS             complement(333304..333669)
                     /product="hypothetical protein"
                     /codon_start=1
                     /transl_table=11
                     /translation="MTIRANKYTLFGFFSCFMDSCLSNVVIFLRWVSMMKLQCASMPA
                     ITTNFTFTTVLRNKSVLNMLAFNSRRFGYFGSVFLIVMPLVFHSTSFTTITSTILGRT
                     ISVKINERLDNFAVSAFAD*"
     gene            complement(333701..334009)
                     /locus_tag="S27_BME27_629333_prodigal-single_455"
     CDS             complement(333701..334009)
                     /product="hypothetical protein"
                     /codon_start=1
                     /transl_table=11
                     /translation="VQQELLAEVSGNVHRQKESMKKKPHPQSVIDKKRQVTLQFMTVA
                     ERNLFERWYRKWGCRHFAGHMMTYGPKWYKTPIGLHWRKVSEDRLKHWPKNNEVFVTM
                     *"
     gene            complement(333949..334683)
                     /locus_tag="S27_BME27_629333_prodigal-single_456"
     CDS             complement(333949..334683)
                     /product="hypothetical protein"
                     /codon_start=1
                     /transl_table=11
                     /translation="MTRAEIDYGLGFIQWLAQRNSSPAVIGLTGGEPSLHPDFWTYLL
                     PRLTAVRQQYQQCGIEVHTNASRPISPEKIKAFHKFFANCYVGHDMFHREFRPLNKLF
                     LEHWAEVSHGGVTLRSNNWLLRSNGGPMPDQYAASVRIKGRAEGLLKHDKYYEIPGVT
                     GYPRHECSWGKGDYTIVNFTPGGLINHCGEKSHPLADGSDASDWSHYTDTYDQVLNKA
                     WDYQLRLCNKNCSQKCLVTCIAKKKV*"
     gene            complement(334773..335318)
                     /locus_tag="S27_BME27_629333_prodigal-single_457"
     CDS             complement(334773..335318)
                     /product="Putative uncharacterized protein id=3144627 bin
                     =GWB1_Spirochaetes_59_5 species=Desulfosporosinus youngiae
                     genus=Desulfosporosinus taxon_order=Clostridiales
                     taxon_class=Clostridia phylum=Firmicutes
                     tax=GWB1_Spirochaetes_59_5 organism_group=Spirochaetes"
                     /codon_start=1
                     /transl_table=11
                     /translation="MKLQNLTKRRFGNLRVVARAPNRGKATYWTCECVCGKRKDVAAC
                     HLIGGDIHSCGTPHPELGEHTNGWKGHGEIGARYFNHIRREAEKRSIRFSISIRAMWN
                     LFLKQNRQCALSGMPLTFDRKDGRMVGTASIDRIDSGKGYVYGNVQWVHKDINFMKRN
                     LPEGRFIEYCFSVCKHHFRHL*"
                     /db_xref="GWB1_scaffold_1776_26"
                     /db_xref="ddh:Desde_1078"
                     /db_xref="86109223"
     gene            complement(335322..336119)
                     /locus_tag="S27_BME27_629333_prodigal-single_458"
     CDS             complement(335322..336119)
                     /product="Uncharacterized protein {ECO:0000313|EMBL
                     :KKN66623.1};  TaxID=412755 species="unclassified
                     sequences; metagenomes; ecological metagenomes.;"
                     source="marine sediment metagenome.;""
                     /codon_start=1
                     /transl_table=11
                     /translation="MNANSTFQIGKDHIVCEDYALAYSGPTIAYAIVSDGCSASPDVD
                     FGSRCLAMSAKRELRLNEDVLAFCGKQAVGNAQKVIDTFPYLSPQFLDATLLVAALNP
                     FAKNQLAVYMYGDGVMVHRKKEGVVAVHIQLSSGAPDYLSYHLDPVRKQAYEKIEDNK
                     KLVTIRTLEGKLDTSRTGDYDPFDPFIYDTNVAEGDVIAVISDGINSFRKMNNDPIPW
                     NELIDEFTAYKTFEGEFVLRRIAAFKRKCLKEGITHSDDISVASIVI*"
                     /db_xref="A0A0F9VLE7_9ZZZZ"
     gene            complement(336209..336808)
                     /locus_tag="S27_BME27_629333_prodigal-single_459"
     CDS             complement(336209..336808)
                     /product="Putative uncharacterized protein n=1 Tax
                     =uncultured archaeon RepID=D1JGZ3_9ARCH"
                     /codon_start=1
                     /transl_table=11
                     /translation="MSILIHLPPVTSLSKMTLEEAIDKRHSKRQFKPDALTMEEMSRL
                     LWAAQGMNAAGTRTVPSAGALYPLEIYLVTKDGMYRYGPKGHELQQIKGDDVRNYLAA
                     ACVGQMWMANAPMTIVITAEPDKTLVKYGDRGHRYVCMEAGNVSQNISLQATALGLGT
                     TIIGAFNDSDVHKLLGLMTGVYPLLLMPVGRYDSEKQTS*"
                     /db_xref="UniRef100_D1JGZ3"
                     /db_xref="X1KRQ7_9ZZZZ"
                     /db_xref="pmx:PERMA_1006"
                     /db_xref="D1JGZ3_9ARCH"
     gene            complement(336805..337026)
                     /locus_tag="S27_BME27_629333_prodigal-single_460"
     CDS             complement(336805..337026)
                     /product="hypothetical protein"
                     /codon_start=1
                     /transl_table=11
                     /translation="MSDNLPKTKTVWLLFDVDNGHEPSKHYCWWFNTRKHARQHKAWQ
                     KKNQGAELVGPQKAVLVEGNGWVSFGRSL*"
     gene            complement(337023..337496)
                     /locus_tag="S27_BME27_629333_prodigal-single_461"
     CDS             complement(337023..337496)
                     /product="Uncharacterized protein n=1 Tax=uncultured
                     bacterium RepID=K2F980_9BACT"
                     /codon_start=1
                     /transl_table=11
                     /translation="MLIDIRSNRDHELIKLREKDHPHPIVGLTSGCFDLFHTLHLAYL
                     QKCRRMCDVLIVGVDGDDAVRKAKGPHRPIVPEHQRAMLVNALECVDITFIMGSLEDW
                     DRAIHALFPDKLFRNTDFKPEEVFNPLNSEVVIVPDVVTADSTSAIIQEILKRKP*"
                     /db_xref="UniRef100_K2F980"
                     /db_xref="gsb:GSUB_10340"
                     /db_xref="88287041"
                     /db_xref="K2F980_9BACT"
     gene            complement(337558..338331)
                     /locus_tag="S27_BME27_629333_prodigal-single_462"
     CDS             complement(337558..338331)
                     /product="von Willebrand factor type A-like protein n=1
                     Tax=Beggiatoa alba B18LD RepID=I3CIN6_9GAMM"
                     /codon_start=1
                     /transl_table=11
                     /translation="MSLLSKNLENLNAGSGYKFSATKIKDLGAAEYTLVTIVMDASSS
                     VEGFAVQLEQALKTIYKACDKSPRKDNLLVRVVQFASRVTELHGFKLLSSIAEKDYDN
                     ILQLGGSTALFEAMDESIQATGTYGKQLTSQDFLVNAIVVVVTDGEGNCGAINSGDLA
                     ADAGVVKKGLLNVRRAENLESCLTILVGVTNDDNNLNHYLQTVKDEAGFDQYVSIGKA
                     TPGRIAKLAEFVSQSISSTSSALGTGKASAPLNPGQFKF*"
                     /db_xref="UniRef100_I3CIN6"
                     /db_xref="89293676"
                     /db_xref="I3CIN6_9GAMM"
     gene            complement(338367..339176)
                     /locus_tag="S27_BME27_629333_prodigal-single_463"
     CDS             complement(338367..339176)
                     /product="Uncharacterized protein n=1 Tax=Beggiatoa alba
                     B18LD RepID=I3CIN5_9GAMM"
                     /codon_start=1
                     /transl_table=11
                     /translation="MTRKVHLITIDPQNDFCIPAGPGGEKGALVVAGADQDMKRLGAF
                     VSKNKGRLEQIHCTLDSHQYVHIAHPAFWVNSKGERPNPFTLIQEDDVKNGVWRAFNP
                     KWQGKAQAYVETLKKNGRYVLCIWPPHCLIGTWGHAIVPEVAKALYEWEADFNRVNFV
                     AKGSNLFTEHYSGVQADVPDDDDPSTKLNTGLIDVLQEADEILITGEALSHCVANTIR
                     DVAAQFGADQIQKFTLLEDTSSNVGGFEKLGQDFVKEMVKKGMKITTTKDW*"
                     /db_xref="UniRef100_I3CIN5"
                     /db_xref="A0A0F9QP68_9ZZZZ"
                     /db_xref="tig:THII_0059"
                     /db_xref="I3CIN5_9GAMM"
     gene            complement(339233..340156)
                     /locus_tag="S27_BME27_629333_prodigal-single_464"
     CDS             complement(339233..340156)
                     /product="NUDIX hydrolase n=1 Tax=Cytophagales str. B6
                     RepID=UPI0003B6D699"
                     /codon_start=1
                     /transl_table=11
                     /translation="MKLVEQNADVGVIVGRFQSPVLHDGYLEVITTVANAHPRVIIYL
                     GLSPLKFTKKNPLDYGCRRAMIEERFPGVEVYYIDDVGNNEKWSRKLDEQIRKAVGPD
                     LKVVLYGSRDSFINSYTGKYPTVELVPSKIVSATEYRKAAGIKALKSADFRMGIVHAV
                     ENQDVKVVPAVDLAIIDYDKKQLLLARKPNEDFLRFVGGKIDAEKDKSAEGACVREGK
                     EETGLDLTVEGYVGSALVDDWKYRSERDKIMAWLYVMRYTGGNPEAMDDIEYVTWKKF
                     GEISEADLMPVHRPLLLMLNDYFKNEILRLA*"
                     /db_xref="UniRef100_UPI0003B6D699"
                     /db_xref="A0A0F9UYI4_9ZZZZ"
                     /db_xref="cpi:Cpin_0606"
                     /db_xref="UPI0003B6D699"
     gene            complement(340777..342201)
                     /locus_tag="S27_BME27_629333_prodigal-single_465"
     CDS             complement(340777..342201)
                     /product="Host ATPase affecting protein n=1 Tax=Aeromonas
                     phage phiAS4 RepID=E1A160_9CAUD"
                     /codon_start=1
                     /transl_table=11
                     /translation="MIASSLTNGTLTLVTDDAQIITARNDHPKWAEIVEAFKSGNEVL
                     LRSLLSLQAVVENYTVGMLSVNATGVTYANRPLHTVDAERVMAFLRDGLPYKPIANYI
                     ARKMKNPSSRAIQEMYNFLEHKGMPLTTNGTFIAYKGVDPDFWSIAGNKETVVLQGEV
                     NSEGKIRNVIGATIEVERSSVDDDFRVGCSHGLHAGSLSYAKGWGRRVILVEIDPADV
                     VSVPEDCNCQKLRCCKYKVIAEYTGPMPDTYTPEFDDPDELDICPVCGAEEGTCDCDE
                     EQDGSDAAEAHAAGCDGNCGDLDCPEKQRTNEAWLYQQTHGQPAQKETTQALLGLTES
                     DTYKKVVAIIAEQVGLSESDIKPDMPLNDGFLGLDSLDGVELAMALEEEFGFEIPDEV
                     AEKHTASTVGQIVKDIEAHLEASRPKTVTPPTVNPNYAKGKTDGTDDQRLGYQSKYLP
                     SDADAADSTAHADYIRGYIAGYFE*"
                     /db_xref="UniRef100_E1A160"
                     /db_xref="E1A160_9CAUD"
                     /db_xref="tbd:Tbd_1548"
     gene            complement(342224..342640)
                     /locus_tag="S27_BME27_629333_prodigal-single_466"
     CDS             complement(342224..342640)
                     /product="hypothetical protein"
                     /codon_start=1
                     /transl_table=11
                     /translation="MNKTYIKSKLYRLRKRMQRHIERHDLPFPSDDMGGACGLCSYMV
                     FRMLRKMGYRPIFRMNNEHCFVTLGKYYIDLTLAQFFPNTGNLYFEDHPYQQENYKVS
                     VHTIKRSGRTLKEVRKLFRGWPPEQNPFRQRLPLTT*"
     gene            complement(342642..345002)
                     /locus_tag="S27_BME27_629333_prodigal-single_467"
     CDS             complement(342642..345002)
                     /product="RIIA protein n=1 Tax=Salmonella phage FSL SP-107
                     RepID=S4TVQ8_9CAUD"
                     /codon_start=1
                     /transl_table=11
                     /translation="MIPNETLQTVETIGATQTVGNFHITDATQARILVSLSDKMYTRK
                     ELAVLREYSTNAADAHIVVDKSIGQVLVSLPTMTDLNFRIRDFGTGLTEAEIRDVYCV
                     FGESTKRNSNKLNGVLGYGCKAGFAHADSFTVTSWINGEKSVYQCIKGDSTKLHSAIR
                     LSREASTEPSGIEVCVPVKQSSMWTFHREAINFYKYWEVMPTINNLTEEEATSLNKFR
                     EVSATLKGEGWEVRPKSDGSAQGVAFMGYVPYAIDWNTLYHKMSLDAKSRTLFELLQS
                     NDVVLYFDMGEVQFIDSREQLEYTDKTFDALVSRIKEIFSKIKASIQEKFDPLTSIWE
                     AKIMYNAIFGTGVLELEKGETDTGDVAERIKILDGNLMQLERTFENAFKWNGITLDGA
                     AFKRINRFDNNTPGKLMDKDHDPISPVMVTYRKKKSRVKANRCKAESNNGITASNKVV
                     VIVNDTGRKTGQAMVARYMLFGAPTKYQTVYVLTFADAKTQKEFNDFYNFETVPTQNL
                     SDLIEEAKKWNNANKVTRNYGGGSNGTRSLMFVNVETEKLEESEVPIRELEEGGYYVE
                     VDSVSRRRRWRSPSYHVKTGQYYTIEIGSVLDDIKKVVEELNLDVERIYIINKQTQES
                     KWFAQAKESGEWTNFWSLVDENLPNLTVNVTALVDAENYEQTTVVCKEAAELLVPQIL
                     DQNSPLLKLIATVGNKNYESFVAIVNAFKGLRLWDKVKGQTQGTVDYTIAEKAAKEAY
                     PFLNWSDIENDYAVNKDKMEAIARYINAMDLYVDLTRDTTAKPVAA*"
                     /db_xref="UniRef100_S4TVQ8"
                     /db_xref="A0A0G1YCV5_9BACT"
                     /db_xref="S4TVQ8_9CAUD"
     gene            complement(345050..345277)
                     /locus_tag="S27_BME27_629333_prodigal-single_468"
     CDS             complement(345050..345277)
                     /product="hypothetical protein"
                     /codon_start=1
                     /transl_table=11
                     /translation="MNWQFWLNPTPEQRKAWAWMCAGFALFFLIFTTLSLFRHQWGIA
                     TWQGIFFLWNTFFCHINYCIYEEWKKNQKGD*"
     gene            complement(345274..345402)
                     /locus_tag="S27_BME27_629333_prodigal-single_469"
     CDS             complement(345274..345402)
                     /product="hypothetical protein"
                     /codon_start=1
                     /transl_table=11
                     /translation="MPKKFWNDCQEKAHRTHWGWLIIAAIAIGIVLGWLIGHGGVE*"
     gene            complement(345402..345581)
                     /locus_tag="S27_BME27_629333_prodigal-single_470"
     CDS             complement(345402..345581)
                     /product="hypothetical protein"
                     /codon_start=1
                     /transl_table=11
                     /translation="MNQDLFDNGDFERQFNRTQKLVTRGFKAAFLLWVLWALFCLCAL
                     AGIVYVAIHFIAKYW*"
     gene            345608..345877
                     /locus_tag="S27_BME27_629333_prodigal-single_471"
     CDS             345608..345877
                     /product="hypothetical protein"
                     /codon_start=1
                     /transl_table=11
                     /translation="MSCQGTFFNARAQIALALASGQVLRMVVGQTLGKALALLQEGEG
                     LYASVVQPREAGENVGDDMAGEPQRLAASSNKDTKDMAHSTQRQC*"
     gene            complement(345956..346558)
                     /locus_tag="S27_BME27_629333_prodigal-single_472"
     CDS             complement(345956..346558)
                     /product="HD family phosphohydrolase n=1 Tax=Hippea
                     alviniae RepID=UPI0003B796FC"
                     /codon_start=1
                     /transl_table=11
                     /translation="MTNPTHNELVLSLSEKLNVAHIYQELLETHPHFPSWSGSHGPAL
                     HHYGRGGLIKHTWEVIDLGMHIIPQLNLCEKVDPIEYFLAALFHDTGKMYDYVQVKGE
                     EDKWEPTSHRRLIHHLPQSCLVWHDCIKIDDELNKRYHDSVLHAILAHHGRREAGSPV
                     APKTRVAWLVHLCDGISARMNDADTLDVVSHATHGLRAGT*"
                     /db_xref="UniRef100_UPI0003B796FC"
                     /db_xref="min:Minf_1400"
                     /db_xref="B3DVV1_METI4"
                     /db_xref="UPI0003B796FC"
     gene            complement(346539..346802)
                     /locus_tag="S27_BME27_629333_prodigal-single_473"
     CDS             complement(346539..346802)
                     /product="hypothetical protein"
                     /codon_start=1
                     /transl_table=11
                     /translation="MMTDIHGKQHYTVGDYTIHPEWEEYGKQFKVWLKSMTCDDWRML
                     GIRETIEKHTPKGQMILPLIGDFNRPVPPTVPMSILKYDKSYP*"
     gene            complement(346799..347248)
                     /locus_tag="S27_BME27_629333_prodigal-single_474"
     CDS             complement(346799..347248)
                     /product="Gp236 n=1 Tax=Mycobacterium phage Myrna RepID
                     =B5LJK6_9CAUD"
                     /codon_start=1
                     /transl_table=11
                     /translation="MEQLLCHLLGDYVLQSDWCALNKSKRTIPCLVHVLIYTACFLLL
                     TTSWKALLVIGVTHFILDRWHTPMKRFIWLRGHLNPYLDYPEYGKCDTTGYYDDSPYN
                     SVKATSGDGSTERWHKPRIFPISIWLYIIHDNFVHLVINFFALKYLT*"
                     /db_xref="UniRef100_B5LJK6"
                     /db_xref="kra:Krad_1737"
                     /db_xref="87750453"
                     /db_xref="B5LJK6_9CAUD"
     gene            complement(347282..348025)
                     /locus_tag="S27_BME27_629333_prodigal-single_475"
     CDS             complement(347282..348025)
                     /product="Group I intron endonuclease n=1 Tax=Nostoc sp. 
                     (strain ATCC 29411 / PCC 7524) RepID=K9QVA5_NOSS7"
                     /codon_start=1
                     /transl_table=11
                     /translation="MCMGHIYQIRNIITDAVYLGSVLKRNPQDRWVRHRKDLRGNHHH
                     SQHLQRAWNKYGEGNFVFEVIESNVKDVLSREQWHLDNRRNNFPLHLTYNVCWKAGSC
                     EGRKWSKVMLKKLSDAHKGIKPTAEAVAKQIATWESKCKHPYSFTSPNGVVYDDVRNL
                     RRFAREHNLDARSLALVYNGTLRYFKGWTRTGISMPSYQLVSPDGVITQGTFLKGLCR
                     NASINYKMVHKYCLGQSKPYRGWMAKQLT*"
                     /db_xref="UniRef100_K9QVA5"
                     /db_xref="A0A0F8XXG8_9ZZZZ"
                     /db_xref="nop:Nos7524_3219"
                     /db_xref="K9QVA5_NOSS7"
     gene            complement(348054..348620)
                     /locus_tag="S27_BME27_629333_prodigal-single_476"
     CDS             complement(348054..348620)
                     /product="hypothetical protein"
                     /codon_start=1
                     /transl_table=11
                     /translation="VLLKKFILKDPRTGKLEEVFDYPECLASPTLRSRDCQLVTREPL
                     RIPILVVPHDYLVEMDGQGETAESIYASFELRDYRDEVADQAARKQKYDSKVSKVQDI
                     FSIGTMHKRSCKTTFFTGPKPVYKQTFEDNWVWKDEGILVLTNRGHYRTIESLKLSGV
                     NDVFITGTFECGEEVRDNTQCKISISVK*"
     gene            complement(348571..348873)
                     /locus_tag="S27_BME27_629333_prodigal-single_477"
     CDS             complement(348571..348873)
                     /product="hypothetical protein"
                     /codon_start=1
                     /transl_table=11
                     /translation="MVYLYLCKACEKGDHGNCELGYPAPKGHYGGSKCRCQCGGNPRW
                     NTPEYIEEELKKLIQSIMDHQKASEEAMRKSPLQVNCPPKSVTQKVHLKRPEDGKA*"
     gene            complement(348875..349090)
                     /locus_tag="S27_BME27_629333_prodigal-single_478"
     CDS             complement(348875..349090)
                     /product="hypothetical protein"
                     /codon_start=1
                     /transl_table=11
                     /translation="MQVTSLLHSATDDTASDPPCECRQPNWEHHLHWRNTAEYNMEYC
                     PRCEDIKTFHWKSLWRRIKAVFRNETL*"
     gene            complement(349115..349456)
                     /locus_tag="S27_BME27_629333_prodigal-single_479"
     CDS             complement(349115..349456)
                     /product="hypothetical protein"
                     /codon_start=1
                     /transl_table=11
                     /translation="MAITMKTKCTKPLTFECFHATNVARSKADVKRSLNWSPMEWGCA
                     LSGEVGELCNFLKKMSRGDKIPKKQLAHEIADIMTYLSLTADALDVDLEKAIRQKFNI
                     VSKRWGSKYRL*"
     gene            complement(349441..349953)
                     /locus_tag="S27_BME27_629333_prodigal-single_480"
     CDS             complement(349441..349953)
                     /product="AP2 domain protein n=1 Tax=Dorea longicatena DSM
                     13814 RepID=A6BES1_9FIRM"
                     /codon_start=1
                     /transl_table=11
                     /translation="MSVLVDRTGQVFGKLRVIRRVSDDSTHEATWLCKCRCGKMSKVR
                     GSNLRSGNTNSCGCGRRKRPFQWLYTRLKRGARKRKIACGLTYNQFLRFTSSDVCYYC
                     GAYIKWEPFPVRSLPYSQAYNIDRTDNSRGYSVSNCVVCCGRCNTIKNTFSSDQFIQH
                     CRKITEWQSQ*"
                     /db_xref="UniRef100_A6BES1"
                     /db_xref="A0A0F9NM85_9ZZZZ"
                     /db_xref="sagn:W903_0643"
                     /db_xref="A6BES1_9FIRM"
     gene            complement(349950..350387)
                     /locus_tag="S27_BME27_629333_prodigal-single_481"
     CDS             complement(349950..350387)
                     /product="hypothetical protein"
                     /codon_start=1
                     /transl_table=11
                     /translation="MFGERKPFSRSLHKGNDPQSRRVVKEFFKKQGIPLDDNPNEFGV
                     DLISPDGTLQVEVEHRLPWTEEEFPFAEINVPERKAKFLREGKCQYIILSRDFSRMGI
                     VRGPDVQPFITDDNLEHSPNKFVRNGEYFYKVPRTAFRWVSVI*"
     gene            complement(350387..351151)
                     /locus_tag="S27_BME27_629333_prodigal-single_482"
     CDS             complement(350387..351151)
                     /product="Uncharacterized protein n=1 Tax=Nitrolancetus
                     hollandicus Lb RepID=I4EMH4_9CHLR"
                     /codon_start=1
                     /transl_table=11
                     /translation="MPAGDPMWTCPHCGKTYYAANQLYCSCRGPGATWAPQPLQEKFT
                     SWGTPPGAVMNINTDAKIILHDVPSMEVAHDPKETLVVNLFAGPGAGKSTTAAGIFFE
                     LKSRGINCEIASEYAKDLAWEERHQTFNDQIYIFGKQYHRIFRLLGQVQAVITDSPLL
                     LSPVYDAEKRPTFEKLVVEEHNKMWTYNVFIKRQKAFNPKGRVHGEEEAKQLDYAIAD
                     MLLKHDVAFEGFEGTVAGRDAIVQKILMLLKWKKEQ*"
                     /db_xref="UniRef100_I4EMH4"
                     /db_xref="A0A0F9HFP0_9ZZZZ"
                     /db_xref="acr:Acry_3438"
                     /db_xref="I4EMH4_9CHLR"
     gene            complement(351138..351710)
                     /locus_tag="S27_BME27_629333_prodigal-single_483"
     CDS             complement(351138..351710)
                     /product="Uncharacterized protein n=1 Tax=Pseudomonas sp.
                     GM60 RepID=J3GSS5_9PSED"
                     /codon_start=1
                     /transl_table=11
                     /translation="MFPDAMSPSLDKYLCKTFPKIFVERKLSPRESCMGRGFECGDGW
                     FPLLVILCRNIQRHIDWNNEIVMADDTNKLGLAKKKRKKTDRKLIPQFVALQVKEKFG
                     ALRIYHQGGDEYCQGLVDMAASVSWWTCEVCGIGGPQHVGHTKGWIQSTCPKCANAFR
                     DYDKKVIMDKEYAKLLKRAEKERIKRYARR*"
                     /db_xref="UniRef100_J3GSS5"
                     /db_xref="A0A0F9IE70_9ZZZZ"
                     /db_xref="ppg:PputGB1_1620"
                     /db_xref="J3GSS5_9PSED"
     gene            complement(351692..352039)
                     /locus_tag="S27_BME27_629333_prodigal-single_484"
     CDS             complement(351692..352039)
                     /product="hypothetical protein"
                     /codon_start=1
                     /transl_table=11
                     /translation="METAEQTPTIPEAIPGAIEYTPKMPKQKEAPKPEYVLVEDMTGQ
                     PPPKRGPQVMKAYTEEKDEETGKKKQVVLEFKVPFPPKPNCKKCYGRGYTGIVTVGKQ
                     KGICICKKCFPML*"
     gene            complement(352128..353303)
                     /locus_tag="S27_BME27_629333_prodigal-single_485"
     CDS             complement(352128..353303)
                     /product="Membrane protease subunit, stomatin/prohibitin n
                     =1 Tax=Beggiatoa alba B18LD RepID=I3CFQ5_9GAMM"
                     /codon_start=1
                     /transl_table=11
                     /translation="MNKSPVKLIVSGIVLVIALVITLLTFKVVTIEGNQLGVKETWSS
                     GVEDVVMQPKTYFLFPGWSQTVFKYDAASQVFVMNDKSDRKGEKGIGRDADAYLVQSQ
                     EGQDMKISLNLRWRIDPVKLIMIHKTVRHDIEDKIIRPVVMRVVKDKATKMKAIDAYS
                     GEGLVKLQQEIQDALSGKDHKETDELAERGVTVENFVIEHIELDPKYIEEIKQKQIAT
                     QRQLKAVEEQKAAEAEALVAKAKAQADLNTQVVGAERDAKIKVVAAEAAAEQVTIAAK
                     AQAEQVRVAAEAQKEQMALQGEGMKLQQIAEAEGILAIGKAKANAQQLLLDSWKAAGP
                     DAYARVEVAKSLAEGTKGIQGYLPNNFNPTVISGNFMDAIQQILSVTRSATPAPAAK*"
                     /db_xref="UniRef100_I3CFQ5"
                     /db_xref="tig:THII_2510"
                     /db_xref="A0A090ALW0_9GAMM"
                     /db_xref="I3CFQ5_9GAMM"
     gene            complement(353374..353634)
                     /locus_tag="S27_BME27_629333_prodigal-single_486"
     CDS             complement(353374..353634)
                     /product="hypothetical protein"
                     /codon_start=1
                     /transl_table=11
                     /translation="MKDKKFLVLCGLGVIWLLTLIATLCGAKINPRLEILIWVICVSW
                     FAYWTISTVRDYFRKDAPPTAPTQPTETTQSNAKSKKNPKSV*"
     gene            complement(353648..354307)
                     /locus_tag="S27_BME27_629333_prodigal-single_487"
     CDS             complement(353648..354307)
                     /product="Phi92_gp097 n=1 Tax=Enterobacteria phage phi92
                     RepID=I7HTB3_9CAUD"
                     /codon_start=1
                     /transl_table=11
                     /translation="MINIRETETQKIYITSDFHLGHQRDFVWQARGYESWEAHDAGVI
                     NTVNSIVRPTDILFMLGDFCLNTTMERFNGYLSRIQCQNLWCLWGNHNNPQEKNVYRK
                     TMPQQYIGPFPVETYPFQYRNMLFLGKRINAVLNGQYAVLDHFPIYVWEEMQHGAWML
                     CGHSHYGCELSKAESGHGKILDVGWDGHGKPLSLAEIKAIMDKKQIAAVDHHHPAMKT
                     Q*"
                     /db_xref="UniRef100_I7HTB3"
                     /db_xref="I7HTB3_9CAUD"
                     /db_xref="mrd:Mrad2831_5395"
     gene            complement(354312..354893)
                     /locus_tag="S27_BME27_629333_prodigal-single_488"
     CDS             complement(354312..354893)
                     /product="hypothetical protein"
                     /codon_start=1
                     /transl_table=11
                     /translation="MRYLFLDCEMGGRELKYSLLTAYFLVTDNKFRKLGDLYLAVKPD
                     DGVYVVSGQGMQVNKIDLAQHDKVATTYKDTKPVLYKFLKEQAGLGRLTPVGHGVKGD
                     IAHLINALISEGSWEQHCTYHYIDTSVVLQYLRAIGKMPEDSDGSVFALADYFGVKVN
                     GEDHDCRVDTLKTCGVFQKFVAMGKGDIVILPD*"
     gene            complement(354890..355150)
                     /locus_tag="S27_BME27_629333_prodigal-single_489"
     CDS             complement(354890..355150)
                     /product="hypothetical protein"
                     /codon_start=1
                     /transl_table=11
                     /translation="MDKGIRRLKRLSTLLHNIANSYAGDKTGVVAARLHGVSGGISDC
                     IRMLEEGITDVDRMSLMQDWLKDKPMSPAVKEELALRLYRTL*"
     gene            complement(355152..355385)
                     /locus_tag="S27_BME27_629333_prodigal-single_490"
     CDS             complement(355152..355385)
                     /product="hypothetical protein"
                     /codon_start=1
                     /transl_table=11
                     /translation="MPDIISGNMRKTIKVKLMVRDGGVPSGVRYQVVSLTGALTVPDN
                     KTNANPGDWISQAAAQRLVDSPRYDVTVIPETN*"
     gene            complement(355396..355887)
                     /locus_tag="S27_BME27_629333_prodigal-single_491"
     CDS             complement(355396..355887)
                     /product="hypothetical protein"
                     /codon_start=1
                     /transl_table=11
                     /translation="MVRRSKEVNRSTLFKYRRYWYHLSTTLNNKRHYLTPWDNDNEKA
                     INRGGYEPNVKRTCVAPSVEHCLAAIPYSRGEKFTIYRTAHRIIPTPATEVFDRNVTQ
                     EGWVQIPMLFVRVGTLSLPYVAKMEGREVIGEAASSSNPRQSGKVLKWWKTRKLHRYI
                     KPS*"
     gene            complement(355897..356376)
                     /locus_tag="S27_BME27_629333_prodigal-single_492"
     CDS             complement(355897..356376)
                     /product="hypothetical protein"
                     /codon_start=1
                     /transl_table=11
                     /translation="MAKKMKKPKIKYKLYILMRNDLPSLNAGKAMAQAAHAANNLDGQ
                     WGLNRGVIEWKKEATNFGTTIVLSATKDEIIHTLKRAQMREGTVPFGPVWDDTYPYNT
                     TTEIAALIPKKVHTAPPIVKEDNRVMLFRRELTCAYILVADGSSDQAELVGEYPLHP*"
     gene            complement(356345..356512)
                     /locus_tag="S27_BME27_629333_prodigal-single_493"
     CDS             complement(356345..356512)
                     /product="hypothetical protein"
                     /codon_start=1
                     /transl_table=11
                     /translation="MMLAEIESAWPAVVGTGILVISVCSVLMGKWPWEGFIDRSTHNY
                     YNGEEDEETED*"
     gene            complement(356514..357716)
                     /locus_tag="S27_BME27_629333_prodigal-single_494"
     CDS             complement(356514..357716)
                     /product="DNA ligase n=1 Tax=Sinorhizobium phage phiM12
                     RepID=S5MQD0_9CAUD"
                     /codon_start=1
                     /transl_table=11
                     /translation="MTFKLELPELYARNKDGSIQEWRVEVEGNKYRMIAGRHGGQMVA
                     SAWTICEAKNVGKKGETTPEQQAEAEATSKWKKKLKSGGYFEDKKDIDKPLSFIEPML
                     AYPLISKKTKKDKTTGQSRTEIEDRTCHIKLPVMVDRKYNGMRQVTSATGPFSRKGEE
                     IKTAPHIWEALQSLFEKIPTLVLDGELYNHDLRHKLNELIHIVRTNADHKITPELLAD
                     SERLVRYYVYDGYGFDNITEATPCRERRDALAKLLKGIPYIVVVPYEMASTMDEAKKM
                     YGGYIEDGYEGAILRNADAPYQHFRTNDLIKLKPFEDMEVVILDVIDPGSGNWGGTGK
                     TASVKMANGKEFNATFKGSRETLVKILKEKDKWIGQKVTMTYNGWTGKGTPNYGQIDP
                     YNCMVGDR*"
                     /db_xref="UniRef100_S5MQD0"
                     /db_xref="A0A0F6YPI5_9CAUD"
                     /db_xref="mah:MEALZ_3867"
                     /db_xref="S5MQD0_9CAUD"
     gene            complement(357713..358276)
                     /locus_tag="S27_BME27_629333_prodigal-single_495"
     CDS             complement(357713..358276)
                     /product="Uncharacterized protein {ECO:0000313|EMBL
                     :KFZ26324.1};  TaxID=1541960 species="Bacteria;
                     Tenericutes; Mollicutes.;" source="Mollicutes bacterium
                     HR2.;""
                     /codon_start=1
                     /transl_table=11
                     /translation="MRPRGLKHRRCLDLRGHKFGLLSPLKIDGAKTSRVFWKCKCECG
                     IIKSVASKHLTSGVVTSCGCNQHRKGRHSPSWRGYEEISKKCWEIYRRNAHHRNLDFS
                     ITPEYAWEVFLRQNRQCALTGLPLQFKTQATETDGTASLDRIDSTKGYIRGNVWWVDK
                     KINTIKWDLSIDNFFRMCKMVVKHNNL*"
                     /db_xref="A0A094IKN2_9MOLU"
                     /db_xref="GWB1_scaffold_1776_26"
                     /db_xref="clb:Clo1100_2169"
     gene            complement(358301..358840)
                     /locus_tag="S27_BME27_629333_prodigal-single_496"
     CDS             complement(358301..358840)
                     /product="hypothetical protein"
                     /codon_start=1
                     /transl_table=11
                     /translation="MNFDHLNKVYDFWRGDILPNLTHTYSIDSFNEYLKRFSFLPSGK
                     WLQRMETVKLNRIGFAVDAKKFAKKFKNYCVAYNAPMKPEDGLQRIIYQLSPTLHVEA
                     ALWIWIEHDELQQYASLFACYGDEAEFLAFVDDLYKKMRKEGNTEEKSIAPGFGDFAS
                     RLQAESGFGGLTSPKGTVE*"
     gene            complement(358843..359031)
                     /locus_tag="S27_BME27_629333_prodigal-single_497"
     CDS             complement(358843..359031)
                     /product="hypothetical protein"
                     /codon_start=1
                     /transl_table=11
                     /translation="MKNKALVFDPQPNPTNEEIMQILKLLMFQSYPPEVRTPDNLMLL
                     FNKMPQSAKRHFQVKDTE*"
     gene            complement(359073..360227)
                     /locus_tag="S27_BME27_629333_prodigal-single_498"
     CDS             complement(359073..360227)
                     /product="thymidylate synthase (EC:2.1.1.45)"
                     /codon_start=1
                     /transl_table=11
                     /translation="MTEELCPKCKCPIHPCLPCEEIIQFHNHVDSEYFDLLKLILEEG
                     VWAHNRTGVDTLAVFGAQAKFDVDLDAFPILTTKKIHFKSIAHELLWFIRGDTNIKYL
                     VDNGVSIWNEWAYQRYLKACGAEDCPDMASFIARLKELPPTDPWVQTWGDLGEGTYGG
                     MWRAFPYFYEREVPDPNGTDRKYYHPMEGTVDQLKKVMDNLKNKPTDRRMIVSAWHPF
                     WVDHCALPPCHCMFHFNTQELTKDERIAIQRRDRGDITRVLRDSDVTEQWLDDIGIPR
                     RRLNLLLYQRSCDTFLGVPFNITSYCLLLAMAAHVSGMECGTFTHTYGDLHIYRNHMA
                     QVDLQLGRIPKLLPKLRLNPDVKSLFDFKYEDIQLLDYDPHPAIKAEVAV*"
                     /db_xref="smia:P344_02575"
                     /db_xref="W0GP69_9MOLU"
                     /db_xref="UniRef100_UPI00016B2266"
                     /db_xref="2.1.1.45"
     gene            complement(360199..360765)
                     /locus_tag="S27_BME27_629333_prodigal-single_499"
     CDS             complement(360199..360765)
                     /product="dihydrofolate reductase (EC:1.5.1.3)"
                     /codon_start=1
                     /transl_table=11
                     /translation="MKAIVAMDPNRVIGCKGEIPWHISEDFKWFKRVTMGIPYQRAVN
                     ISEKVNVPVPERGQHKTMVVVGRKTYDKVGILPGRYHFVLTHNSEKLALPATDVCRYA
                     TYEDILAANSPYMWVIGGANVYELLMPYVDEIFVTHVIDEYDGDAFMPSFEDRFPEQE
                     LLRETKDYSIVRYSKPYCLYDRRTLPQV*"
                     /db_xref="mpc:Mar181_0627"
                     /db_xref="UniRef100_F8UVT7"
                     /db_xref="A0A059X474_9BACT"
                     /db_xref="F8UVT7_9BACT"
                     /db_xref="1.5.1.3"
     gene            complement(360719..361324)
                     /locus_tag="S27_BME27_629333_prodigal-single_500"
     CDS             complement(360719..361324)
                     /product="tRNA (Guanosine(18)-2'-O)-methyltransferase {ECO
                     :0000313|EMBL:KDO02418.1}; EC=2.1.1.34
                     {ECO:0000313|EMBL:KDO02418.1};;  TaxID=1462938
                     species="Bacteria; Proteobacteria; Alphaproteobacteria;
                     Rickettsiales; Rickettsiaceae; Rickettsieae; Rickettsia;
                     spotted fever group.;" source="Rickettsia buchneri.;""
                     /codon_start=1
                     /transl_table=11
                     /translation="MGSHIRERANKAKKERCTSLIAVLENPKTIENVGSVIRNVDALG
                     VGKLYVVDGYNLLPDKWNEMRDKKRLNGISASAIKWTYVRVFQTTKDCLDYLARHSVV
                     SAVTSPHQKGKKNVILEEGKYTQKHLAVWFGNESRGVSQEAVDNSAFCINIPMCGIIE
                     SLNLGTSSGIVLYEVAKQRRRYTKRKYESNRSNGPQPSNRL*"
                     /db_xref="A0A067A9L0_9RICK"
                     /db_xref="UniRef100_UPI000255B690"
                     /db_xref="clh:IX49_07275"
                     /db_xref="UPI000255B690"
                     /db_xref="2.1.1.34"
     gene            complement(361326..361670)
                     /locus_tag="S27_BME27_629333_prodigal-single_501"
     CDS             complement(361326..361670)
                     /product="hypothetical protein"
                     /codon_start=1
                     /transl_table=11
                     /translation="MEVKSSKRYGNGRFWCFIEEGWSGKEVAIWKGPEGSEEIIARAK
                     DKYEARTIVDALLKYANTEDTTGLSKKELAFLEFVTVHCVEPYATMASNAILWNDKAA
                     FEELKTKFPSIY*"
     gene            complement(361661..362113)
                     /locus_tag="S27_BME27_629333_prodigal-single_502"
     CDS             complement(361661..362113)
                     /product="PfWMP3_35 n=1 Tax=Phormidium phage Pf-WMP3 RepID
                     =A5HL29_9CAUD"
                     /codon_start=1
                     /transl_table=11
                     /translation="MSRKSAYSQLSEETKNRYRRSALAYYHRNRANISVKRKHERDTN
                     PQYKIKRQKREDSPKYRAMRRNYHLQKHYGISLDLWNSMYASQRGKCAICLVHFDTLN
                     EKDVHIDHNHSSGQIRQLLCTKCNHAIGNLNENPVLFHRAIRYLKKWK*"
                     /db_xref="UniRef100_A5HL29"
                     /db_xref="A0A0F9AM82_9ZZZZ"
                     /db_xref="arm:ART_3348"
                     /db_xref="A5HL29_9CAUD"
     gene            complement(362110..362787)
                     /locus_tag="S27_BME27_629333_prodigal-single_503"
     CDS             complement(362110..362787)
                     /product="Uncharacterized protein n=1 Tax=Cesiribacter
                     andamanensis AMV16 RepID=M7N5S6_9BACT"
                     /codon_start=1
                     /transl_table=11
                     /translation="MIYLSLDIETTGLNPLTCNVLEVGAYFEDTLALKPREQLPCFHK
                     YLWQETYQGEPFALQMNQAIFQKILELKKTQGVGSYHDQDHLLIEPDALWTQFGWWVY
                     SNRKLWAGTKFDDDTTYHVSEMPKMVVAGKNVAGFDLPFLSQLPGIKPPFFHRAFLYQ
                     LPGIKPPFFHRVIDPGMMYFDAIQDKVPPDLKECKKRAHLPEAVSHEALDDAWDVIQL
                     VRYKHHV*"
                     /db_xref="UniRef100_M7N5S6"
                     /db_xref="A0A0F9I3Q4_9ZZZZ"
                     /db_xref="hym:N008_06850"
                     /db_xref="M7N5S6_9BACT"
     gene            complement(362784..363029)
                     /locus_tag="S27_BME27_629333_prodigal-single_504"
     CDS             complement(362784..363029)
                     /product="hypothetical protein"
                     /codon_start=1
                     /transl_table=11
                     /translation="MQPTNQFTAEVSVSFPNGPDGEAVMRWFNLQNCGKETIPLTKRA
                     SKKHRDRAYRLHACRRYHFVFQVTAEGDWLFVGRKEL*"
     gene            complement(363016..363828)
                     /locus_tag="S27_BME27_629333_prodigal-single_505"
     CDS             complement(363016..363828)
                     /product="hypothetical protein n=1 Tax=Streptomyces
                     prunicolor RepID=UPI000366E272"
                     /codon_start=1
                     /transl_table=11
                     /translation="MKDDLGDRIKSQYEDRTRYMLPRRTYTLLRLDGKSFHTYTRGLN
                     KPFDHDLFADIDEAIKAMLPDIQGSVFAYTQSDEISVLLTDFAQPTTSAWFDGNLQKI
                     ASVAASIITAEFNRFRLVRACGIESGDKYRHVKLAHFDARVFTIPDRIEVMNYFIWRN
                     QDCARNSVSMLAQSLFSHKQLQGVSTSEMVKMIAAHEGGAFAWDSLNQDLRFGRLIVK
                     ETFQDTVSVPDVKNFKVVPQLVERTRWVSTPAWKFTENKDKLLDMIPKYAAD*"
                     /db_xref="UniRef100_UPI000366E272"
                     /db_xref="jeo:JMA_37590"
                     /db_xref="A0A0F9JGH5_9ZZZZ"
                     /db_xref="UPI000366E272"
     gene            complement(363818..364609)
                     /locus_tag="S27_BME27_629333_prodigal-single_506"
     CDS             complement(363818..364609)
                     /product="Uncharacterized protein n=1 Tax=Eubacterium
                     plexicaudatum ASF492 RepID=N1ZZ31_9FIRM"
                     /codon_start=1
                     /transl_table=11
                     /translation="MYMAGKSNTQIILSQEEAEFIDGALLGDGHITKPRGNSCQFSYI
                     TSKRGHAEYIYQKLKRMAVGECRNGPVRSNVYDKRTKKIYISYRFRTVSNRVFLGLRQ
                     RWYPSGIKIIPQDVKVTPVSVLIWYLGDGSLIEANRSRYIKLCTNGFDRTNVEQVMSP
                     QLAKYEPSFIRASETQWWVYIPRRHIDKFLSFIGDCPVPEYSYKWKRIGYKRKAYRNG
                     TTINFSKIQTQVLTDYLNGDSMWALSKKYGVDYNLIKYHIKRYER*"
                     /db_xref="UniRef100_N1ZZ31"
                     /db_xref="N1ZZ31_9FIRM"
                     /db_xref="anb:ANA_P10053"
     gene            complement(364649..364807)
                     /locus_tag="S27_BME27_629333_prodigal-single_507"
     CDS             complement(364649..364807)
                     /product="hypothetical protein"
                     /codon_start=1
                     /transl_table=11
                     /translation="MRPYVLKERLPEHPDTRYMTPQQRRGAAKKRRKEVRDRRKADRK
                     ALRDEWGF*"
     gene            complement(364764..365054)
                     /locus_tag="S27_BME27_629333_prodigal-single_508"
     CDS             complement(364764..365054)
                     /product="hypothetical protein"
                     /codon_start=1
                     /transl_table=11
                     /translation="VSIKDIIQQVKADLEAEDTTLTCDRFKYQVEVQHQDGSWFLLKN
                     ALPKRKRYGNFEILLVWTEHCGSFYFFMDDLEGWKKDTYETLRVKRKTSRAS*"
     gene            complement(365051..365593)
                     /locus_tag="S27_BME27_629333_prodigal-single_509"
     CDS             complement(365051..365593)
                     /product="hypothetical protein"
                     /codon_start=1
                     /transl_table=11
                     /translation="MKVQPEWIKDWKIASKTQPIKAKPLITLLVDRAVSSKFLVDTLE
                     GKEPLGDGVVICVGAAGDAWQQMPKKLLQKYDVTAIDTDGWMVCTPKPDNAVNCLEIT
                     KEFLATPGQLCVAKPPTDEIYKVCDFYVVGQWGQSVPELGTNIQFGSAGDFVCQNRTD
                     PSDVWIVKRKLFLNTYIIKT*"
     gene            complement(365590..365781)
                     /locus_tag="S27_BME27_629333_prodigal-single_510"
     CDS             complement(365590..365781)
                     /product="hypothetical protein"
                     /codon_start=1
                     /transl_table=11
                     /translation="MTEEERKEFWDAGWTAFWDGKGQDACTNDPDQEKRDEWMMGWLT
                     AQDAAQYEVPYVPPTEETI*"
     gene            complement(365826..366029)
                     /locus_tag="S27_BME27_629333_prodigal-single_511"
     CDS             complement(365826..366029)
                     /product="hypothetical protein"
                     /codon_start=1
                     /transl_table=11
                     /translation="MTDAEQSHFNRFMAVLQDFLYDQGWYTQSMYVEKRRTYAEVEQY
                     LIDHCYGPTEAREIVARIKLRTM*"
     gene            complement(366016..366252)
                     /locus_tag="S27_BME27_629333_prodigal-single_512"
     CDS             complement(366016..366252)
                     /product="hypothetical protein"
                     /codon_start=1
                     /transl_table=11
                     /translation="MTVHEAIKFMNETGRPVVTVKRSFDDPDFKGYYQLFRNDVVLRL
                     MPCSSCAADVRAHYTMEKFIELGSYHTFEPYDGR*"
     gene            complement(366239..366517)
                     /locus_tag="S27_BME27_629333_prodigal-single_513"
     CDS             complement(366239..366517)
                     /product="hypothetical protein"
                     /codon_start=1
                     /transl_table=11
                     /translation="MRVGDLKKALAKLPPDMNDMEIMVCVARHGKKQYEPLCASGYLP
                     MPGNEMIILVTLTGVQRMVMDGELEAPDGYIYPEDSNEKLFGDDDDCP*"
     gene            complement(366535..367317)
                     /locus_tag="S27_BME27_629333_prodigal-single_514"
     CDS             complement(366535..367317)
                     /product="hypothetical protein"
                     /codon_start=1
                     /transl_table=11
                     /translation="MTLREALRKVDRQKVFDIIHARDSGNAAACDRPSWLQVTSSYTK
                     VIEELIGKPKARKYSMSIVVKYNTDPFDKHRYVDVALLNPRYTPPPKGAKPWGGKGPK
                     GTYNCNLNKYNKYFSLMGVRWSKIIDTPVVFEAKITLEKAIAAFLWELTFDGWTEEKA
                     AAKSEEIMAKCKEAVKEIKEGKCVELPPKKKGGFKIVIPDVVSKQIVDIVNKSAKAEA
                     KCKTCYGYGMWGIGDACPMGPMDASDGLPTKPCPECGANANP*"
     gene            complement(367322..367528)
                     /locus_tag="S27_BME27_629333_prodigal-single_515"
     CDS             complement(367322..367528)
                     /product="hypothetical protein"
                     /codon_start=1
                     /transl_table=11
                     /translation="MLFFIKAKILRHYAGISAPYQETKAHLVNADNPGQAQQKFEAWC
                     KKEKEHTLPSSTQFEYLEFADEIK*"
     gene            complement(367537..367878)
                     /locus_tag="S27_BME27_629333_prodigal-single_516"
     CDS             complement(367537..367878)
                     /product="hypothetical protein"
                     /codon_start=1
                     /transl_table=11
                     /translation="MKNTFGRYPAAQKLETLLEDNPSARRKVSRLLSSFTREMFLVTA
                     AKDPVTVRKCLSLLRKDALERINLVQGLSHDVRTYTANVVTGRFRTFLDCFNSLVPYI
                     QKDLTSNGSQV*"
     gene            complement(367879..368223)
                     /locus_tag="S27_BME27_629333_prodigal-single_517"
     CDS             complement(367879..368223)
                     /product="hypothetical protein"
                     /codon_start=1
                     /transl_table=11
                     /translation="MKLNPDVVPINLDECLKILNEGLTPEDTAEIKRPNFVPSQVHMT
                     VGVMLRNEWSLWDKDSILMRWFKKNYGIDHPDDVSGLILDTFCRDIRGEPRRDKELAK
                     RYIAHWKNTQSN*"
     gene            complement(368207..368953)
                     /locus_tag="S27_BME27_629333_prodigal-single_518"
     CDS             complement(368207..368953)
                     /product="Uncharacterized protein n=1 Tax=Bacteroides
                     salyersiae CL02T12C01 RepID=I9SXM3_9BACE"
                     /codon_start=1
                     /transl_table=11
                     /translation="MKPDRIFVVRHGQSVGNANKSVYKDTPDYALTLTDKGHQQAEAA
                     GLAIKTYIEPDQSIQFYVSPFWRTRQTYAGIRKSFPIPDHNLYRYYEDPRLREQEWGQ
                     NMESREQGFIDKIEEYRDSYGHFYYRFRDGGESCADVFDRVSDFMNTMFRDFQKKDFP
                     RNVVIVTHGMTMRLFLMRWFHSSVEEFESWGNPLNGAFYLLERGDAEKYQLVTPLRTH
                     KLRHPFQFEVPEGQEDFFPIQHELPYEAKP*"
                     /db_xref="UniRef100_I9SXM3"
                     /db_xref="I9SXM3_9BACE"
                     /db_xref="salb:XNR_1055"
     gene            complement(368940..369071)
                     /locus_tag="S27_BME27_629333_prodigal-single_519"
     CDS             complement(368940..369071)
                     /product="hypothetical protein"
                     /codon_start=1
                     /transl_table=11
                     /translation="MAEQIDILTYAACWLGALLLTVILGGAVALISNWWRKRKNETR*"
     gene            complement(369055..369360)
                     /locus_tag="S27_BME27_629333_prodigal-single_520"
     CDS             complement(369055..369360)
                     /product="hypothetical protein"
                     /codon_start=1
                     /transl_table=11
                     /translation="MTQIVNLRHHKCDVACDRTSLFGNPFDHNRLGITRDEACEKFRE
                     YFYKKLRDPEFHAKVIALKGKRLGCWCRCLPSCDNPKCKTHRCHVETIVEYLDGRTD*"
     gene            complement(369329..370018)
                     /locus_tag="S27_BME27_629333_prodigal-single_521"
     CDS             complement(369329..370018)
                     /product="Uncharacterized protein {ECO:0000313|EMBL
                     :AJP61403.1};  TaxID=1597976 species="Viruses; dsDNA
                     viruses, no RNA stage; Caudovirales; Myoviridae.;"
                     source="Enterococcus phage EFDG1.;""
                     /codon_start=1
                     /transl_table=11
                     /translation="MNRNGIIYLATNKKNGKRYIGKTVGSLSRRRSYHGCRGYAFFNA
                     LKKYGKQAFTWRVLCRCSIRDLDENERKFIRHYNTCVSNGGHGYNIQEGGNGAPYGNA
                     NPSKRPEVREKLRLAATGERNPAKRPEVRARISKSLTGRTLTRKHRNAISSGAKGHYT
                     PTGKHNWFSKRFLITFPDGHKEVICGLLDYCRQNGLSYERLRYAQKKRGFSTDGFRVE
                     LYDTNSKSSTS*"
                     /db_xref="A0A0C5K8V0_9CAUD"
     gene            complement(370124..370309)
                     /locus_tag="S27_BME27_629333_prodigal-single_522"
     CDS             complement(370124..370309)
                     /product="hypothetical protein"
                     /codon_start=1
                     /transl_table=11
                     /translation="MAKRNQRRFGIFYRSNGRWTSTPYAGVTFTAYTLGRNPVKQDIS
                     WLKNYVLKSRVRVLPVG*"
     gene            complement(370449..371195)
                     /locus_tag="S27_BME27_629333_prodigal-single_523"
     CDS             complement(370449..371195)
                     /product="Uncharacterized protein n=3 Tax=Campylobacter
                     phage CP81 RepID=S5VYS2_9CAUD"
                     /codon_start=1
                     /transl_table=11
                     /translation="MNASAVFPYEIFRSLVKSPYGGATPSPLEIQQADAQWKSMPNWM
                     GDNEHKGIVIADCSGSMFSGVPNIFVAVSLAIYFAERNVGPFKDLWMNFSESPTFQRL
                     VGNNLWEKYQNMDKNNWGGTTNLQSAFDMILRTAVQNKVAQKDMPQVLYIISDMEFDA
                     ASSRNNKTNFQVMKDKYEAAGYQLPRVVWWNVAARNENYPIRADDTGTALVSGCSPSI
                     LKSLLSAVTFDPLSIVYETINTPRYERVQV*"
                     /db_xref="UniRef100_S5VYS2"
                     /db_xref="A0A0F9F9P9_9ZZZZ"
                     /db_xref="mpz:Marpi_0401"
                     /db_xref="S5VYS2_9CAUD"
     gene            complement(371639..371884)
                     /locus_tag="S27_BME27_629333_prodigal-single_524"
     CDS             complement(371639..371884)
                     /product="hypothetical protein"
                     /codon_start=1
                     /transl_table=11
                     /translation="MLEKEARLIIAAQLHQADVHLRAAMVAAGDMIRQTGRAGYRLVT
                     DNIKESQWYLDEALAHVANEVPKKKLRKGLTSSKKGV*"
     gene            372032..372868
                     /locus_tag="S27_BME27_629333_prodigal-single_525"
     CDS             372032..372868
                     /product="Modification methylase {ECO:0000256|RuleBase
                     :RU362026}; EC=2.1.1.113 {ECO:0000256|RuleBase:RU362026};;
                     TaxID=880724 species="Archaea; Euryarchaeota;
                     Methanococci; Methanococcales; Methanocaldococcaceae;
                     Methanotorris.;" source="Methanotorris igneus (strain DSM
                     5666 / JCM 11834 / Kol 5).;""
                     /codon_start=1
                     /transl_table=11
                     /translation="MMPRMIRLINDDVLKADFSGLPPINLVVTSPPYNVGIEYDKHQD
                     TMTYEEYLKWSEKWIKKLYDQMAEDGRICINIPFSATPVHLNKKKGAEDINYPVAADF
                     TTICQRVGFKYYRSIIWQKLGSNKTCWGSWRSARAPFVIDPNECILVCYKGTWKRKEK
                     GESTISGRDFMLYIKNLWTMQPETKSEHPAAFPPELPKRCIQLFSYKNDVICDPFMGS
                     GTTGDVAARLERNFIGVEMSSEYFGWAKERIEGAETQTSVGKQLMTTQVLDHKEDAAQ
                     IW*"
                     /db_xref="F6BCA9_METIK"
                     /db_xref="UniRef100_UPI0003B7833A"
                     /db_xref="mig:Metig_1783"
                     /db_xref="UPI0003B7833A"
                     /db_xref="2.1.1.113"
                     /db_xref="2.1.1.11"
     gene            372933..373442
                     /locus_tag="S27_BME27_629333_prodigal-single_526"
     CDS             372933..373442
                     /product="Uncharacterized protein {ECO:0000313|EMBL
                     :KKM93116.1};  TaxID=412755 species="unclassified
                     sequences; metagenomes; ecological metagenomes.;"
                     source="marine sediment metagenome.;""
                     /codon_start=1
                     /transl_table=11
                     /translation="MNQKTREYQIKWRQNNRTWVKEYRIRNREKIKTQSRERYLRNKE
                     HNDAIRKKWYLKNRSRIIAKLRVKKETLEGKIYQWKMGAKRRNIEWKLTIEQVKSLPM
                     VCHYTGLPLVLEVGHVNTLSLDRVDSNKPYESSNVVPCCSMINDMKYDYTTEQFIQMC
                     KHVASYQSK*"
                     /db_xref="A0A0F9M185_9ZZZZ"
     gene            complement(373611..374651)
                     /locus_tag="S27_BME27_629333_prodigal-single_527"
     CDS             complement(373611..374651)
                     /product="hypothetical protein n=3 Tax=Acetobacter aceti
                     RepID=UPI00037AF225"
                     /codon_start=1
                     /transl_table=11
                     /translation="MKHKRILFICKKRPACYGVSYGLLNSCRFLANALKDMGFEAKVV
                     EVRDNNDIDREVTLYKPTHAFVEALWVVPSKFNELIPLHPKVNWYVRLHSNVPFIANE
                     GVAMSWIIQYLALGVRFKQFKVCANDDRMVNDLEKTFKEKIVYAPNIYRPGDYVDLPQ
                     LLPDLPTLLGKKPEVIDIGCFGAIRILKDQLIQAMAAIVFANEMKVHLNFHMNDTRIE
                     NQGEGIYRNLQALFVGTGHTLVSHSWLEHPEFMKLVRQMDLGMQVSFSETFDIVAADF
                     AIANVPVVGSTEIKWLSPLYKARPTDMNDIVSHLWTAWQGKKVGLQLVNRKGLCEWND
                     DTEKVWEKLIKH*"
                     /db_xref="UniRef100_UPI00037AF225"
                     /db_xref="goy:GLS_c23090"
                     /db_xref="A0A067Z822_GLUOY"
                     /db_xref="UPI00037AF225"
     gene            374776..375222
                     /locus_tag="S27_BME27_629333_prodigal-single_528"
     CDS             374776..375222
                     /product="Uncharacterized protein n=1 Tax=Muricauda
                     ruestringensis (strain DSM 13258 / LMG 19739 / B1)
                     RepID=G2PP87_MURRD"
                     /codon_start=1
                     /transl_table=11
                     /translation="MNLAQALKQKNRLAGELVRQQQILQRENARRSDSVSTVDREAVY
                     ERILEISEELGELKGKITQANVNIYPALERMAELKSRIAFVQGLQKREGEEVVFVGRD
                     QEQVKYTWDSFINQQKADETVAELQEQINDLQDEVDAYNATTEIVD*"
                     /db_xref="UniRef100_G2PP87"
                     /db_xref="mrs:Murru_1296"
                     /db_xref="G2PP87_MURRD"
     gene            375466..375720
                     /locus_tag="S27_BME27_629333_prodigal-single_529"
     CDS             375466..375720
                     /product="hypothetical protein"
                     /codon_start=1
                     /transl_table=11
                     /translation="MPIRARALMRPCRRHGHANGMLDGCHYCWRKYHTDIQSVLRPED
                     RLLRQIFGEGRFYTVNTKTPRRVKANRSHNLRLTSRRISV*"
     gene            375728..375865
                     /locus_tag="S27_BME27_629333_prodigal-single_530"
     CDS             375728..375865
                     /product="hypothetical protein"
                     /codon_start=1
                     /transl_table=11
                     /translation="MNDKQTVRVNLSGQRLKTACVLFKCALQMLFMGKTFIRLNTQLP
                     S*"
     gene            complement(375911..377053)
                     /locus_tag="S27_BME27_629333_prodigal-single_531"
     CDS             complement(375911..377053)
                     /product="Transposase n=1 Tax=Prevotella sp. CAG:1092
                     RepID=R5PTP0_9BACT"
                     /codon_start=1
                     /transl_table=11
                     /translation="MITYNTILEGDCQALKELLELHRIAFNHASKEQFSETKNSLVVL
                     HSKVYKNVRKQYPEIPSQVVIKAEQECLSAYRSAKSNKHKKKLIEKKNLSMRLDKRLY
                     SIPDKFSIRITTLGKRQTYKFVVYPRLKELLDKYSYQDPLIYEDNGKVYISLPFENKQ
                     PQVKQRLAMGVDVGIRRSAATSDGRIIIDKKFNGEKRKLRHLKDTLKSAGTKSANRHL
                     RKLKHKERNKNKNQTHLLANEVLNTEADTICLENLKSIKRKKNPYQNKHSISQVPLYE
                     LRRVITYKAENAGKTVTLVCPSWTSQRDSITGKIDGERRGCRYYSKTGLILDADINAA
                     INIGKMSKLPVSQTTNLTYGQARVNVPNVCKSREQSCVLQAPIPLG*"
                     /db_xref="UniRef100_R5PTP0"
                     /db_xref="R5PTP0_9BACT"
                     /db_xref="mpy:Mpsy_1244"
     gene            377070..377531
                     /locus_tag="S27_BME27_629333_prodigal-single_532"
     CDS             377070..377531
                     /product="Transposase IS200-family protein n=1 Tax
                     =Clostridium sp. CAG:265 RepID=R6KW47_9CLOT"
                     /codon_start=1
                     /transl_table=11
                     /translation="MSYNHKNVKFFSFCMIVIDMASQYHTGSHSKYLLQTHLVFSTKY
                     RKKILDGTLRDDLKQIIYDIANEKGIGLVAMESDLDHLHLLVDYPPTLSVVDMVGCFK
                     SISTHRIYKLHRTLLKTYYWKENTLFSDGYFACSIGNASPETIRIYIETQG*"
                     /db_xref="UniRef100_R6KW47"
                     /db_xref="R6KW47_9CLOT"
                     /db_xref="ccoi:YSU_08810"
     gene            377591..377974
                     /locus_tag="S27_BME27_629333_prodigal-single_533"
     CDS             377591..377974
                     /product="prepilin-type N-terminal cleavage/methylation
                     domain-containing protein"
                     /codon_start=1
                     /transl_table=11
                     /translation="MKKRNAFTLIELLVVIAILAILAAMLVPAIQKAKKKVEEKQRTE
                     QVQRVENGQPAEGFKLGDTVYIDGMDVTGRVNNVWAAPFGGNTTVDLLVKGTNGVPYT
                     LEKINTALLKPVVTLEDQTRQWRNQ*"
                     /db_xref="saci:Sinac_6865"
                     /db_xref="gwf2_scaffold_2764_18"
                     /db_xref="33502790"
     gene            377976..378188
                     /locus_tag="S27_BME27_629333_prodigal-single_534"
     CDS             377976..378188
                     /product="Uncharacterized protein {ECO:0000313|EMBL
                     :KKL73055.1};  TaxID=412755 species="unclassified
                     sequences; metagenomes; ecological metagenomes.;"
                     source="marine sediment metagenome.;""
                     /codon_start=1
                     /transl_table=11
                     /translation="MEPSHKEEPLENALTELFGFDRRTSIRGNKCVPPPIGCGQVITG
                     FRDAISEKEYTISGLCQACQDKVFGA*"
                     /db_xref="A0A0F9GUL3_9ZZZZ"
     gene            378225..379493
                     /locus_tag="S27_BME27_629333_prodigal-single_535"
     CDS             378225..379493
                     /product="Poly(ADP-ribose) polymerase n=1 Tax=Pseudomonas
                     syringae pv. lachrymans str. M301315 RepID=F3E7V7_PSESL"
                     /codon_start=1
                     /transl_table=11
                     /translation="MATLVKEVRLIMTECTDGRNNNKFWHGKLFDDGTVKAEWGRVGA
                     AGDSGEWQGGQSYLDKKVKEKIKKGYTEQKTIGDVQASAGSGAVVKNSDLHAIAKAQI
                     LKSSSPVLDRLIARFVQANVHKITSSTQITYNSATGLFATPLGIVTMDGLVEARNLLA
                     QLAPRIRARRFGSEADALLCKYLRLIPQDLGMRRFSTETVIPDDNAVQKQNDLIDSLE
                     SSYQAMQSAPAPKTPTSKPQEQVFKVDLDVLTDAAERRRLEDYYERSKKRQHGYDNVH
                     VREIFKVTIHDMASAYEHKTTPHKEVFHGTSQANCLSILKSGLKVSPPSTAAIAGKMF
                     GNGIYGAINSTKSLGYTFNRWGQGGVGDAGWLFICDFAMGRIHTTQSSCDKPAGYDSV
                     WAKAGYSLANDELIVYRNGQVNIKYLLECK*"
                     /db_xref="UniRef100_F3E7V7"
                     /db_xref="F3E7V7_PSEAV"
                     /db_xref="scs:Sta7437_2874"
                     /db_xref="F3E7V7_PSESL"
     gene            379498..379740
                     /locus_tag="S27_BME27_629333_prodigal-single_536"
     CDS             379498..379740
                     /product="hypothetical protein"
                     /codon_start=1
                     /transl_table=11
                     /translation="MNKVMNDELQEILDNLNEVIDPMLAMARGLYRKMGDNPDMWKDL
                     AKCYKTAVDAFVEAGFSRDEAISMAIASLNNLGFKK*"
     gene            379742..379954
                     /locus_tag="S27_BME27_629333_prodigal-single_537"
     CDS             379742..379954
                     /product="Uncharacterized protein {ECO:0000313|EMBL
                     :KKN39772.1};  TaxID=412755 species="unclassified
                     sequences; metagenomes; ecological metagenomes.;"
                     source="marine sediment metagenome.;""
                     /codon_start=1
                     /transl_table=11
                     /translation="MTDRIQGLTVALDRDYRDDDVEAIVNAILMVKGVKHVKKSVVDV
                     GDYTARVRAVADIEGKLLGALREVKL*"
                     /db_xref="A0A0F9QS15_9ZZZZ"
     gene            379951..380169
                     /locus_tag="S27_BME27_629333_prodigal-single_538"
     CDS             379951..380169
                     /product="hypothetical protein"
                     /codon_start=1
                     /transl_table=11
                     /translation="MTLTKIVEMLKSAPSTQIDAHVMTKIKAVDVTNETAVRELMEYV
                     YKSGFYGNVTPFVAQLCNPEFTNKYPLA*"
     gene            380166..380405
                     /locus_tag="S27_BME27_629333_prodigal-single_539"
     CDS             380166..380405
                     /product="Uncharacterized protein {ECO:0000313|EMBL
                     :KKN78318.1};  TaxID=412755 species="unclassified
                     sequences; metagenomes; ecological metagenomes.;"
                     source="marine sediment metagenome.;""
                     /codon_start=1
                     /transl_table=11
                     /translation="MNAQLQKFARDTIKAGLAECSPEQQLLFKRMYANGNLEMPINEV
                     VDDLPEARLDWAMQQVENTIKKNEIRELTTFAEMV*"
                     /db_xref="A0A0F9WIS2_9ZZZZ"
     gene            380453..381088
[truncated: 532,354 more chars]
