# Supplementary material for: Clades of huge phages from across Earth’s ecosystems
Source: Nature. 2020 Feb 12;578(7795):425–31. doi: 10.1038/s41586-020-2007-4 (PMC7162821; doi:10.1038/s41586-020-2007-4)
Supplement: Supplementary file 6 — Genbank files for all genome. [file 41586_2020_2007_MOESM6_ESM.zip › genbank_genomes_SD-4/F21_PHAGE_CIR_35_63.gbk]

LOCUS       SRR1747052_scaffold_27_prodigal-single     241201 bp    DNA     linear   BCT NOV-13-2019
DEFINITION  SRR1747052_scaffold_27_prodigal-single, contig.
ACCESSION   SRR1747052_scaffold_27_prodigal-single
VERSION     SRR1747052_scaffold_27_prodigal-single.1  GI:
KEYWORDS    .
SOURCE      F21_PHAGE_CIR_35_63
  ORGANISM  F21_PHAGE_CIR_35_63
            .
COMMENT     Data sourced from ggkbase. For additional details see
            http://ggkbase.berkeley.edu/organisms/404924
FEATURES             Location/Qualifiers
     source          1..241201
                     /organism="F21_PHAGE_CIR_35_63"
                     /mol_type="genomic DNA"
     gene            complement(138..689)
                     /locus_tag="SRR1747052_scaffold_27_prodigal-single_1"
     CDS             complement(138..689)
                     /product="Anaerobic ribonucleoside-triphosphate
                     reductase-activating protein
                     {ECO:0000256|PIRNR:PIRNR000368}; EC=1.97.1.-
                     {ECO:0000256|PIRNR:PIRNR000368};;  TaxID=813
                     species="Bacteria; Chlamydiae; Chlamydiales;
                     Chlamydiaceae; Chlamydia/Chlamydophila group; Chlamydia.;"
                     source="Chlamydia trachomatis.;""
                     /codon_start=1
                     /transl_table=11
                     /translation="LNYSSLRQMDISNGPGIRVSLFVSGCQFNCYNCFNKEAQDYNYG
                     KPYAEETTNKILELISKPHIAGLSILGGDPLWQSEEDMDKLALLSFKIRDQLNKNVWI
                     WSGFTWEQLFCDPGATIENVRYLYARRHLIRNCDVFVDGRYKDDLRDLRLKWRGSSNQ
                     RVIDVQKSLVDTNNIILYENGGE*"
                     /db_xref="A0A0E9E0N9_CHLTH"
                     /db_xref="UniRef100_UPI0002883BFA"
                     /db_xref="fus:HMPREF0409_01224"
                     /db_xref="UPI0002883BFA"
                     /db_xref="1.97.1.-"
     gene            complement(847..1260)
                     /locus_tag="SRR1747052_scaffold_27_prodigal-single_2"
     CDS             complement(847..1260)
                     /product="Uncharacterized protein n=1 Tax=Enterococcus
                     flavescens ATCC 49996 RepID=R2RY44_ENTCA"
                     /codon_start=1
                     /transl_table=11
                     /translation="MIKPIIDYKGYFISDDGNVYCNLGQGNRNRNKTIELYKINPRLT
                     KNGYARIYARQNSTNKRKDLYIHRLVAQYFLPNPENKKYVNHKNCIRSDNRVENLEWC
                     TAKENTDYTLQIEHVIRNFDGTYKSNYNFRDFQVC*"
                     /db_xref="UniRef100_R2RY44"
                     /db_xref="A0A0E3FNY8_9CAUD"
                     /db_xref="llw:kw2_1818"
                     /db_xref="R2RY44_ENTCA"
     gene            complement(1549..3489)
                     /locus_tag="SRR1747052_scaffold_27_prodigal-single_3"
     CDS             complement(1549..3489)
                     /product="anaerobic ribonucleoside-triphosphate reductase 
                     (EC:1.17.4.2)"
                     /codon_start=1
                     /transl_table=11
                     /translation="MNVNEFDVEEIQNIVENKLMASKHKDIAKTYVEYRFLHKLIREA
                     NTTDQSIKELIDGTSDYWNKENSNKNPRVVTTQRDYLAGITSTDITKRLLLSKDIVDA
                     DECGILHFHDKDYFAQKSLHNCELINLADMLQNGTVINGVKIDKPHRLITAATIATQI
                     ITAVTSSSYGGASINLSDLAPFVRDSFWIYFEKYLKRGFDEVSAQNWAQIDTKKEIED
                     AVQTFNYQVNSMTNTNGQAPFLSVFMYLNDNIEYQHETALLIEEFLKQRILGFKNETG
                     HYVTPAFPKLLYVLDENNITEDSPFWYLTVLSAKCTAKRMVPDYISAKIMRRDKVDQN
                     GNGNVYACMGCRSFLTPYIDPVTNEPKYWGRFNQGVVTINLPDIALSSGKDIDKFWKL
                     FDERMELCHKALQYRHERLALATSDVAPILWQHGALARLPKGASIHPLLHGGYSTLSL
                     GYAGLYECVKYMTGESHSHGKGKEFGLKIMQTLNNKCNEWKKNEDIAYSVYGSPIEST
                     TYKFAKCLQKRFGTIKDVTDHDYITNSYHINVREHIDPFEKLRIESEYQKLSPGGAIS
                     YIECADLTNNIDAVLEIIKYIYDNIMYAELNTKSDYCQICGYDGEIQIIDKDGELSWH
                     CPNCGNEDQTKMNVARRTCGLN*"
                     /db_xref="rbr:RBR_01510"
                     /db_xref="UniRef100_R5Y9X4"
                     /db_xref="R5Y9X4_9MOLU"
                     /db_xref="1.17.4.2"
     gene            complement(3486..3626)
                     /locus_tag="SRR1747052_scaffold_27_prodigal-single_4"
     CDS             complement(3486..3626)
                     /product="hypothetical protein"
                     /codon_start=1
                     /transl_table=11
                     /translation="METIVIKRDGRKVPFNKEKIVNAIKAAFADNNQEDSTGISSIQL
                     KP*"
     gene            complement(3768..4331)
                     /locus_tag="SRR1747052_scaffold_27_prodigal-single_5"
     CDS             complement(3768..4331)
                     /product="hypothetical protein"
                     /codon_start=1
                     /transl_table=11
                     /translation="MESKFTDITGLIEKLSNELKDISTYRKECEEKLSNADKMIVDIQ
                     HCLEFEKLNAVELVKIALKLKSTVINRRYYKNELDLIKSMMGADGNIGNTMTRLNLVR
                     DAYSKQLKEIESLKYFPRADASLFSPEHVYKPGEIKPSTKSSNGNYGKTITYTDSKGN
                     TKTIYKNKYDRLDAKLKQISKEFAGKS*"
     gene            complement(4335..5015)
                     /locus_tag="SRR1747052_scaffold_27_prodigal-single_6"
     CDS             complement(4335..5015)
                     /product="Predicted alternative thymidylate synthase (EC:2
                     .1.1.148)"
                     /codon_start=1
                     /transl_table=11
                     /translation="MSKIIIKTDRTCSDPIRLIGEMAGVCYGADTEDIEKNFKRGMNC
                     LKSQHGRTFEFPDIYMVLEGYSARVIREFYTHIGGSPTRLQSSTRYIDYAKKGFDYMI
                     PESIKNIPEALARYKALMQIIRETGQQLEELNIPKEDVANILPLGMTTTVVCKINLRT
                     LIDMSHQRKCKRAYWEFRNLFSDIENALSAYSPEWNYIVQTYFVPKCKYLGHCPEEHP
                     CTEDNKEK*"
                     /db_xref="rim:ROI_22860"
                     /db_xref="UniRef100_R5ISF8"
                     /db_xref="R5ISF8_9FIRM"
                     /db_xref="2.1.1.148"
                     /db_xref="2.1.1.14"
     gene            complement(5008..5457)
                     /locus_tag="SRR1747052_scaffold_27_prodigal-single_7"
     CDS             complement(5008..5457)
                     /product="Uncharacterized protein n=1 Tax=Bacillus sp.
                     B14905 RepID=A3ICI2_9BACI"
                     /codon_start=1
                     /transl_table=11
                     /translation="MITFKKNENIFDSDAQVIVNPVNTVGVMGKGLALDFKNRYPKMF
                     TEYKKACQYHLIDIGKLYYYPGSKCDEHDIILFPTKKHWKNKTLVSYIEKGLQNFVET
                     YRDIGISSVAFPRIGCGLGGLDWDSTVKPLIIKYLSSLEDLEVQLYE*"
                     /db_xref="UniRef100_A3ICI2"
                     /db_xref="A3ICI2_9BACI"
                     /db_xref="bts:Btus_3250"
     gene            complement(5481..5699)
                     /locus_tag="SRR1747052_scaffold_27_prodigal-single_8"
     CDS             complement(5481..5699)
                     /product="hypothetical protein"
                     /codon_start=1
                     /transl_table=11
                     /translation="MVSKKNQNIAKRSCKVLGNSFDTVNTSIELCKKCIDANMLDKVD
                     QLLDITQQILFDAKELSIDSIRYLANIE*"
     gene            complement(5689..5877)
                     /locus_tag="SRR1747052_scaffold_27_prodigal-single_9"
     CDS             complement(5689..5877)
                     /product="hypothetical protein"
                     /codon_start=1
                     /transl_table=11
                     /translation="MTPNYIDINDKLESTKDHLLDLREMMLDSNEKYTIQDLYGYIDI
                     LIDQMVDITNLLLSIHGI*"
     gene            complement(5877..6347)
                     /locus_tag="SRR1747052_scaffold_27_prodigal-single_10"
     CDS             complement(5877..6347)
                     /product="DUTP diphosphatase n=1 Tax=Peptostreptococcus
                     stomatis DSM 17678 RepID=E0E4Y2_9FIRM"
                     /codon_start=1
                     /transl_table=11
                     /translation="MILTNQTIKPRFEIVKDEHRKNPDANISMPVRSTMASAACDFFS
                     PVTVRIEPGESCMIWSDLKAIMNFDEVLAIFPRSSLGSKGIMLMNTIGIIDADYANNE
                     KNDGNIGFNLYNYGKEPYIIREGDKLVQGVLMKYAPIGEESHQTRTGGFGSTGK*"
                     /db_xref="UniRef100_E0E4Y2"
                     /db_xref="A0A073KNP8_9BACI"
                     /db_xref="cbn:CbC4_4087"
                     /db_xref="E0E4Y2_9FIRM"
     gene            complement(6365..6988)
                     /locus_tag="SRR1747052_scaffold_27_prodigal-single_11"
     CDS             complement(6365..6988)
                     /product="hypothetical protein"
                     /codon_start=1
                     /transl_table=11
                     /translation="MGNSCNHYIVIGFPGVGKTTMCKENLDYIDLESSAFMVEGKRHE
                     NWYKEYVNTAIYLSKNHHIFVSSHDVVQDYLEEKRFSSMPTIIIVYPDKSLKDEWLKR
                     LENRYKTEDLLDRLNRQYINNSDKNKRALEYVEKNWDSCIEAIEKRQYFYKLKINSID
                     QANNLESILKKSMSYINKRQSVYEEFDKIFDNSNTIKVDNICKSLNF*"
     gene            complement(6990..7409)
                     /locus_tag="SRR1747052_scaffold_27_prodigal-single_12"
     CDS             complement(6990..7409)
                     /product="hypothetical protein n=1 Tax=Paenibacillus elgii
                     RepID=UPI000248D21A"
                     /codon_start=1
                     /transl_table=11
                     /translation="MDSERDSYVLRLIEDIKTKEKDLGKKPTFSPKTTCIFTFNNNKI
                     NIHTLDIGNVNFYLIYFNSFYLSATDLNIDPTTVIYEGFSIDDWIYDLHQRATMLEWT
                     QKSNQCTELKNKLDKLLSEDKQKELQLNNIADLIKEI*"
                     /db_xref="UniRef100_UPI000248D21A"
                     /db_xref="A0A0E3DEL1_9CAUD"
                     /db_xref="UPI000248D21A"
     gene            complement(7373..8653)
                     /locus_tag="SRR1747052_scaffold_27_prodigal-single_13"
     CDS             complement(7373..8653)
                     /product="Uncharacterized protein n=1 Tax=Lachnospiraceae
                     bacterium A4 RepID=R9JN19_9FIRM"
                     /codon_start=1
                     /transl_table=11
                     /translation="MSGIFIPQKLKVGFNNRDGTYTGKLAYVIYYDNTGKLRKQTSWE
                     NWRDKNIEPLEIDNTPVSGFVLNKKVGGYQDYYNMRQTYIRVYDPRDFEFEITVPNLL
                     YILENTSSIKGKGLEGDFVYGWDGTDLLLIPTSAPEYKELTSRANILYNDKSISARDL
                     KVGYTYYKADGTPLVYMGKMYTYENREAFCYREKPSYWYTTYKVGEWSENIDNTWHDD
                     IFSEINNTRAYKADYKYKSEQSKNKKFVFYKPNETKFYNAIMIYSSLPKNFVYSVSEN
                     PCPEYSQYLDAFEHDSYFNAIDHSATKKYICPFERFKNIVNNLMPIDSSKKDWNCWYK
                     DKEYLNIDTTKDNKRQYNDIYVFHYSDSNKYICYDKDYGSNRVILFETDSIEELYNFI
                     KPIKYDRYLINGKQLLTERGLKKWTARETAMYFD*"
                     /db_xref="UniRef100_R9JN19"
                     /db_xref="R9JN19_9FIRM"
                     /db_xref="jeo:JMA_38090"
     gene            complement(8655..8963)
                     /locus_tag="SRR1747052_scaffold_27_prodigal-single_14"
     CDS             complement(8655..8963)
                     /product="hypothetical protein"
                     /codon_start=1
                     /transl_table=11
                     /translation="MTHIISGNCTGKTRKLIELAAKDPNSIIVCKNPIAMKSKAKEYG
                     YYIDAIDYNTFNNINNTMSQFIDEKYVDKNYYIDELEGLFAIMFYENVVAYTLTNEDI
                     *"
     gene            complement(8976..9308)
                     /locus_tag="SRR1747052_scaffold_27_prodigal-single_15"
     CDS             complement(8976..9308)
                     /product="Uncharacterized protein n=1 Tax=Ruminococcus sp.
                     CAG:17 RepID=R5N557_9FIRM"
                     /codon_start=1
                     /transl_table=11
                     /translation="MDNNENISSNTDAQYKTKFCMYCGEKIAFDAVICPKCGRQVEML
                     KYEQSKKDDTPIVINNNTNANAIAKSTAIVKPKKRYTFFSFLFDVFMICITGGLWLIW
                     MILRSQSN*"
                     /db_xref="UniRef100_R5N557"
                     /db_xref="R5N557_9FIRM"
     gene            complement(9321..9605)
                     /locus_tag="SRR1747052_scaffold_27_prodigal-single_16"
     CDS             complement(9321..9605)
                     /product="hypothetical protein"
                     /codon_start=1
                     /transl_table=11
                     /translation="LNNNIIKEEFEKLLEPFHPFDIKYIAPYKNDCESGYIATIIDNE
                     NSHKIIRDMCAKNYAQQIDQDTYEFDLDYGYCQIIDNGHKYNLYVTSSIR*"
     gene            complement(9602..10906)
                     /locus_tag="SRR1747052_scaffold_27_prodigal-single_17"
     CDS             complement(9602..10906)
                     /product="ATP-dependent DNA ligase (EC:6.5.1.1)"
                     /codon_start=1
                     /transl_table=11
                     /translation="MISILENLLNISNEIKNVSATSDKQAILRRERHNKDFTDMLKFV
                     YDKTIVTGIDKKKLNKATDKKIECAAINNFSELYDYLKKNNTGRDCDIAACQNFIDNQ
                     CADTEQEDFVKSIITKDLVIGINTKLINSIYGDTFIKEWQVQQAYLIDDHPLKFNEWF
                     AISRKANGTRCTFYRGRLLSRQNKEFKGLNHIKKAIYDLGLDSYFIDGEIIRKNIDNI
                     SENENLRIGTGIINTDSDEDKTEIQYIIFDIFPLNHFLDENRSLETYAQRLQYLNYLD
                     QYLKEKLPGPFPTLSVIERFYHGYDQSKIKYYLHKMDEEGKEGCMINKDVQYLCKRHA
                     GILKVKTFHTVDLKITGYKEHKNRNRLGSFIVDYKGNSLNVPGYTYDESIEFWNKRNE
                     MIGKIIEVKYKDVSTNKDTGLESLQFPVFVTVREDKDTESYN*"
                     /db_xref="fpa:FPR_23300"
                     /db_xref="D4KCE0_9FIRM"
                     /db_xref="UniRef100_D4KCE0"
                     /db_xref="6.5.1.1"
     gene            complement(10913..11563)
                     /locus_tag="SRR1747052_scaffold_27_prodigal-single_18"
     CDS             complement(10913..11563)
                     /product="hypothetical protein"
                     /codon_start=1
                     /transl_table=11
                     /translation="MGLDMNIYRITKPNTDNDKRTYLDLNEIYKIGDPALYDYLKIPD
                     NEIDKSYYKQLKPYCEQVKIICQETDFDRMYADYGIDKNKNYLINTNSRDWNYVIRND
                     DGTEKTISIPQRILDEKYTDDIVKRCYVCKQEEEKYWRKEYDIQKWFHEHLERYHETD
                     VENCGYYMIPEFILRQFMVDQLDHPFELSQYNNSQIETLPLHTTTNDSALFYCEWY*"
     gene            complement(11567..12121)
                     /locus_tag="SRR1747052_scaffold_27_prodigal-single_19"
     CDS             complement(11567..12121)
                     /product="hypothetical protein"
                     /codon_start=1
                     /transl_table=11
                     /translation="MSIAVIKKENNIYTIGTDRAWFREHIDLLDTIHTPYAKLRKFES
                     NDHVNLYIASVGKMRDMSILFDIVIPDKINKGELKIKNYSITDIYNLFVDYKLKAKEM
                     FVKDGYDADDTLYIIAFNNKAYVYEEGGIVEIDDYFAIGSGDTYALGALYNGATVTQA
                     IYTACHFCSTCSVQNTEPIVMEVR*"
     gene            12253..12630
                     /locus_tag="SRR1747052_scaffold_27_prodigal-single_20"
     CDS             12253..12630
                     /product="hypothetical protein"
                     /codon_start=1
                     /transl_table=11
                     /translation="MALELNEEMQAQLKELCDAMFKKFEEENKNATKKKRKIIFDKKD
                     FALAAFLKNEVELGTAINRASVEDVNAVLAETFNVSEKCSEEIAQITAERKELQDKAA
                     ALTKKIIALKQKAKNSKTTMVVR*"
     gene            complement(12661..14322)
                     /locus_tag="SRR1747052_scaffold_27_prodigal-single_21"
     CDS             complement(12661..14322)
                     /product="N-acetylmuramoyl-L-alanine amidase n=1 Tax
                     =Dehalobacter sp. UNSWDHB RepID=T0J796_9FIRM"
                     /codon_start=1
                     /transl_table=11
                     /translation="MRVYKYEKANNVIIAEIDKKEVYKIDFVTCREPRETLSAFYQRQ
                     NTKPALVVNGGFFNMSTGSPVFNFVDEGASKSSDNKYQWGMGVVNDADLEYSCKSSRI
                     WRDFISGYPNLIDGGKKLKIDFAKELDYKARRTALGYNKDYIFVVCVDSPGMNFSQLQ
                     DVLLDIGCEYAINLDGGGSTNMLYGGKQMTSASYNRAVDNVLAIYSTAKINENTDTSS
                     DKTASSDAPVKIKYINGYLTPDKQKTITVAGKTLTINQKICPNNLVSDRYIASWVPAG
                     GHMKPCAKVNNGIGIPRGITAHNTPEVKASAKTTMAEQSVRAFYNGNGSGAVVHYMLD
                     DTSIWQVLEADPGNVERGWHASDMSNRRSAHAESKYETIGGNLDTIAIECIGNSAVAE
                     DNMARLIAWLCKEHNLDPKIDLYTHNYFMGLPDKIVTGVRKNCPAYILPHWDTFKNKV
                     ISYYNSLTGKNANQIPVDSKTDSSTATTTSGTKYYKVMVNGYFGSYAEALSYKQKIDK
                     KFYMNSLIRNINQKYYIQCATYTKYDSAKALVDRMESSGYPATIA*"
                     /db_xref="UniRef100_T0J796"
                     /db_xref="T0J796_9FIRM"
                     /db_xref="ial:IALB_1005"
     gene            complement(14337..14606)
                     /locus_tag="SRR1747052_scaffold_27_prodigal-single_22"
     CDS             complement(14337..14606)
                     /product="hypothetical protein"
                     /codon_start=1
                     /transl_table=11
                     /translation="MIVKLIIYGILMMVSGYCIFKIEYRLRRWSIINLVEDNLKHNEE
                     IACEDAIVVCDSNGELAWYNANNEVESLSQIAMNKTKDNRNNKSE*"
     gene            complement(14603..15385)
                     /locus_tag="SRR1747052_scaffold_27_prodigal-single_23"
     CDS             complement(14603..15385)
                     /product="Transglycosylase SLT domain protein n=1 Tax
                     =Clostridium asparagiforme DSM 15981 RepID=C0DAL0_9CLOT"
                     /codon_start=1
                     /transl_table=11
                     /translation="MKKYFTIMLLCVVLSILIIIFYDNGSIISEYADNETIRVEAPDS
                     TPEIEYSFYEFAIPYQENIERMKVQANRVIISPFSAAEALIDPINIAIEDHIENTEEE
                     IQESIEIVSATKNYVFKSGYTYYDIDFDYGLQEYVQDICNEYGIDHKLVLALIGCESS
                     YQIDAVSKTNDYGLMQINKCNFKHIKEQFGELDFLSAKDNILAGVYILSLIKDYAKNN
                     NELLMCYNLGVNGAKAKWAKGVYSNTYTEKVQKQMDKLETIK*"
                     /db_xref="UniRef100_C0DAL0"
                     /db_xref="C0DAL0_9FIRM"
                     /db_xref="rto:RTO_01330"
                     /db_xref="C0DAL0_9CLOT"
     gene            complement(15486..16076)
                     /locus_tag="SRR1747052_scaffold_27_prodigal-single_24"
     CDS             complement(15486..16076)
                     /product="Uncharacterized protein n=1 Tax=Ruminococcus sp.
                     CAG:9 RepID=R7CS97_9FIRM"
                     /codon_start=1
                     /transl_table=11
                     /translation="MAQFNKFSNTAFKEKIKIMTQIILLVGESGSGKTTIADLLEEMY
                     GYKVLKSYTTRPPRLNDTSHVFITDEEFDKLKDIVAYTEYNRYRYCATADQVDNSDIY
                     VIDPDGIEKLKQIYHGKKELIDVYIRVSEEIRASRMKQRGDSDAQITSRLDYDKKAFA
                     GYHPTFIVDNSQEELDIAIDKIVNIINLYKQEPAAE*"
                     /db_xref="UniRef100_R7CS97"
                     /db_xref="R7CS97_9FIRM"
                     /db_xref="laf:SD55_1749"
     gene            complement(16028..16279)
                     /locus_tag="SRR1747052_scaffold_27_prodigal-single_25"
     CDS             complement(16028..16279)
                     /product="hypothetical protein"
                     /codon_start=1
                     /transl_table=11
                     /translation="MIDLIKEYIKFRKIHFIVKELDNIGHLLKYHNVIDLQTTNKTIP
                     LSQTCEWHNGYKTDTNAYESEFERWRNSINSPILLLRKK*"
     gene            complement(16614..17069)
                     /locus_tag="SRR1747052_scaffold_27_prodigal-single_26"
     CDS             complement(16614..17069)
                     /product="hypothetical protein"
                     /codon_start=1
                     /transl_table=11
                     /translation="MPALNTKVPFIPVMFADKNTHFASGDIRIAYFSRDVEVNVNADY
                     ILDVLIREAGRYCNSHASDLFIDWSSIMKKFEDFSIESSTYLFGFRDSGVDHYDFIVS
                     RIENCGLKPYYYRSIWKLDIEVDEHPEIERKYITMKLYEVNYYNTRKEY*"
     gene            complement(17070..17552)
                     /locus_tag="SRR1747052_scaffold_27_prodigal-single_27"
     CDS             complement(17070..17552)
                     /product="hypothetical protein"
                     /codon_start=1
                     /transl_table=11
                     /translation="MSKASFKIYNPTFAIVLKLNRQFDPKYLISVGQIVFEANNHTYA
                     FDADSSYIYYLNDTYVGIGLEDIVDPFTDKEITFDSNDLKNITKFNEFYIFIESKDKI
                     SIESISEFSIEFSDLNCNHTRIDVDHNVLQDCFENTLSYEFYDLSENKSYYHNGKDVK
                     *"
     gene            complement(17837..17913)
                     /locus_tag="SRR1747052_scaffold_27_prodigal-single_trna_10"
     tRNA            complement(17837..17913)
                     /product="Met"
     gene            complement(17935..18576)
                     /locus_tag="SRR1747052_scaffold_27_prodigal-single_28"
     CDS             complement(17935..18576)
                     /product="Uncharacterized protein n=1 Tax=Pseudomonas
                     phage PAK_P4 RepID=V5JX98_9CAUD"
                     /codon_start=1
                     /transl_table=11
                     /translation="LDEQKTSICKICGRKYIPNKKAGNSHTICNSCRQAYRQKLLKKQ
                     ALEYKGNKCSICGYAKNEAALEFHHIDPTEKDFQISKRYNYSWNKIKDELDKCILLCA
                     NCHREVHNKNNKTLEEYQKWITPQKELDKKYKEHQTKKQNTITYIANKYNTDIDTLNK
                     SHFFARKKDRPIYEDFCKSLEECNNNYSAMGRKYNVSSTAIKKWEKSYKRFGF*"
                     /db_xref="UniRef100_V5JX98"
                     /db_xref="A0A0F9FZN8_9ZZZZ"
                     /db_xref="oac:Oscil6304_2169"
                     /db_xref="V5JX98_9CAUD"
     gene            complement(18631..19254)
                     /locus_tag="SRR1747052_scaffold_27_prodigal-single_29"
     CDS             complement(18631..19254)
                     /product="hypothetical protein"
                     /codon_start=1
                     /transl_table=11
                     /translation="MSIIDYGAIAFKNGKLISTNMFTPMEQTVGWKDTNKDVYRAYDC
                     NDNYVYKPLNLKGNHFVYIGDRDCTIAFYKGWMIILEKSDDPDTTSDEYLKSNHLTCY
                     SKSCEDFLYNHYTWIKWQYYAGREDITITRRNGYFVCKWKYKENKYKVYFGYGVDFSS
                     YKKWHIVNYYRCPASIWKDIKSGIKNWVHDICYQIRYTCHKLRDMGH*"
     gene            complement(19264..19893)
                     /locus_tag="SRR1747052_scaffold_27_prodigal-single_30"
     CDS             complement(19264..19893)
                     /product="hypothetical protein"
                     /codon_start=1
                     /transl_table=11
                     /translation="MRTFKIEKNPNECGKLYYRDTVTFESGVTVLIGCNGCGKTSLLS
                     QIKYSLDKENIPYIFYDNLHDGGENARSKAGFFGDMSFLAAAVQSSEGENIVMNMCNI
                     GRQMGALTKKYPDAKELWFLFDAVDSGLSIDNIIDLKEGLFEAAIKYNPDKEIYIIAS
                     ANEYELCHDEKCFDTYLCKYVNINSYKQYKNFILKSRKRKDKREEKYNR*"
     gene            complement(20054..20130)
                     /locus_tag="SRR1747052_scaffold_27_prodigal-single_trna_9"
     tRNA            complement(20054..20130)
                     /product="Asn"
     gene            complement(20265..20357)
                     /locus_tag="SRR1747052_scaffold_27_prodigal-single_trna_8"
     tRNA            complement(20265..20357)
                     /product="Ser"
     gene            complement(20530..20606)
                     /locus_tag="SRR1747052_scaffold_27_prodigal-single_trna_7"
     tRNA            complement(20530..20606)
                     /product="Pro"
     gene            complement(20612..20687)
                     /locus_tag="SRR1747052_scaffold_27_prodigal-single_trna_6"
     tRNA            complement(20612..20687)
                     /product="Lys"
     gene            complement(20705..21289)
                     /locus_tag="SRR1747052_scaffold_27_prodigal-single_31"
     CDS             complement(20705..21289)
                     /product="Putative uncharacterized protein n=1 Tax
                     =Bacillus phage 250 RepID=D2XPY2_9VIRU"
                     /codon_start=1
                     /transl_table=11
                     /translation="MTGIYKITNKLNNKSYIGQSTNIIKRFNKHKTQNSLYDHQYNTP
                     FHKAIREDGIENFIFEILEECGKEDLNQKEMYYIEKYNTSFPNGYNMSYGGKTGSLNK
                     IYSFEDVLSIKKLIKDNTMLLSDIAKQYGVTLQTISDINAGKRWHDENEIYPLRKRVK
                     HNDICKKCGKVIFKGTKYHLCRNCYNQSKKENAI*"
                     /db_xref="UniRef100_D2XPY2"
                     /db_xref="A0A0E9F5H5_CHLTH"
                     /db_xref="D2XPY2_9VIRU"
     gene            complement(21307..21381)
                     /locus_tag="SRR1747052_scaffold_27_prodigal-single_trna_5"
     tRNA            complement(21307..21381)
                     /product="Glu"
     gene            complement(21905..21980)
                     /locus_tag="SRR1747052_scaffold_27_prodigal-single_trna_4"
     tRNA            complement(21905..21980)
                     /product="Thr"
     gene            complement(22751..22825)
                     /locus_tag="SRR1747052_scaffold_27_prodigal-single_trna_3"
     tRNA            complement(22751..22825)
                     /product="Gln"
     gene            complement(23104..24621)
                     /locus_tag="SRR1747052_scaffold_27_prodigal-single_32"
     CDS             complement(23104..24621)
                     /product="Uncharacterized protein containing a von
                     Willebrand factor type A (VWA) domain n=1 Tax=Marinitoga
                     piezophila (strain DSM 14283 / JCM 11233 / KA3)
                     RepID=H2J4R0_MARPK"
                     /codon_start=1
                     /transl_table=11
                     /translation="MTNNYKNAMRLATNYTDTKNGALTHKSTLNDVYDMFAMGAAMRE
                     RPDEDIVLMFKNACAEDFYLSLKCLFYIRDIRGGQGERRFFKLCLEWLAESQYYKKKI
                     AYREDYLKNFFDEIVTVGRFDDLYAFVGTYAEKDMWKYLNDTIQEDLKLLKKDMPVSL
                     CAKWLKSENTSSKESRELGKKTREAFNMTPRQYRITLSRLRKKIKIVETTMSQGDWND
                     IDFAALPSRAGFKYRNAFMNSEIIGDKYKEFISNKDTKVKAGTLYPYEITEKAFDSLY
                     YSKYNDSERKVLNKYWDNLNDYFNGCSFNGIAVVDTSGSMFGTPFNVASSLGIYCAEK
                     NNGPFADCFITFSNKPKFVTINKNLDIVDKVDVFRKNAEIANTNIEATFDLILNTAIK
                     NNLDPKDMPENLIIISDMEFDQARSYPRIPEKTLIENIKDKWCMTRYKMPHLIFWNVN
                     ARQNNIPMSLEEGDVSYVSGFSPSIFSSILTGKSGLDLMYEAIDKPRYDFRVTEY*"
                     /db_xref="UniRef100_H2J4R0"
                     /db_xref="A0A094IFW5_9MOLU"
                     /db_xref="mpz:Marpi_0401"
                     /db_xref="H2J4R0_MARPK"
     gene            complement(24629..25909)
                     /locus_tag="SRR1747052_scaffold_27_prodigal-single_33"
     CDS             complement(24629..25909)
                     /product="HNH endonuclease n=1 Tax=Eubacterium
                     cellulosolvens 6 RepID=I5AX14_EUBCE"
                     /codon_start=1
                     /transl_table=11
                     /translation="MVYVLNKNGRPLMPTKNHAKVRILLKSKKAKVIKRCPFTIQLLY
                     SSTNYTQDINLGVDTGSKHIGISVTTKDKVLFESDVELRNDIVGLLSTRRQNRRTRRN
                     RKTRYRKPRFNNRKRKDGWLAPSVQNKVDTHLMVIRKVHEILPISKIIVEVASFDIQK
                     IKNPSIAGTDYYEGEQLGFWNVREYVLFRDEHTCQCCHGKSKDKVLNVHHIESRKTGG
                     NASNNLITLCETCHTGYHKGTVELPKTIKRGMKFKDATFMGIMKWAFYNKLKEIYPNA
                     SLTYGYITKNTRIENKLPKDHYIDARCISNNPKATSDGCIYYQKKVRCHNRQLYKNTI
                     LKDGYRKRNQAPYEVMGFRLYDKIRWKQQECFIFGRRSTGRMDLRLLDGTKVNASVGY
                     KNLRLLEMRKNMLIELRKGGQSSFSHRQACGVPR*"
                     /db_xref="UniRef100_I5AX14"
                     /db_xref="I5AX14_EUBCE"
                     /db_xref="fma:FMG_P0170"
     gene            complement(27172..27687)
                     /locus_tag="SRR1747052_scaffold_27_prodigal-single_34"
     CDS             complement(27172..27687)
                     /product="hypothetical protein"
                     /codon_start=1
                     /transl_table=11
                     /translation="MASKIYYYVNNDKRTVTALIYGTIKDALNRLTIILKNTKNVNDF
                     FYRDIIYSAIDKYNCGDTVFNEDSGMLYGKDDKISSTITAEPDIEFNEDTIARLKYIA
                     KCSVKNKYHKQLESILSKYFDFFVSVTENINNTIHNSVKTRSEHQFSYIDVADWERIK
                     ENRHKQSTDEI*"
     gene            complement(27747..27974)
                     /locus_tag="SRR1747052_scaffold_27_prodigal-single_35"
     CDS             complement(27747..27974)
                     /product="hypothetical protein"
                     /codon_start=1
                     /transl_table=11
                     /translation="MLRVYQIKWICNNPILLQCVLPTSIQMYSKDYENMSAKEIEKII
                     HDFLLETYEYEPFKFKYRILKDKKSKIKKSY*"
     gene            complement(27952..28386)
                     /locus_tag="SRR1747052_scaffold_27_prodigal-single_36"
     CDS             complement(27952..28386)
                     /product="hypothetical protein"
                     /codon_start=1
                     /transl_table=11
                     /translation="LTRQDQKEVRTIFKDILDLKNNWNQYSADSFDPKFVHEIQKNVL
                     RLQYRPDYIVPTANDSIQIEYSCEECNNQEIYLEIEFFTNHHIKMFYTIIDKENNSQH
                     ILVKKEIESIQRDDYEKINRYAKTIKELAEENEAKNVKSISN*"
     gene            complement(28379..28522)
                     /locus_tag="SRR1747052_scaffold_27_prodigal-single_37"
     CDS             complement(28379..28522)
                     /product="hypothetical protein"
                     /codon_start=1
                     /transl_table=11
                     /translation="MQIITKEKYDKAKQCLLDNGIDQDEVDIILQALCYILCDEETEQ
                     YFD*"
     gene            complement(28548..28639)
                     /locus_tag="SRR1747052_scaffold_27_prodigal-single_trna_2"
     tRNA            complement(28548..28639)
                     /product="Leu"
     gene            complement(28996..29403)
                     /locus_tag="SRR1747052_scaffold_27_prodigal-single_38"
     CDS             complement(28996..29403)
                     /product="hypothetical protein"
                     /codon_start=1
                     /transl_table=11
                     /translation="VTKERFLDNISSYYDKYRANWSRKSPETIICHAYDIAKYQMITE
                     YLQYLLSFDSTDRMDDLDRDAYMILNDNIILKLDDNCHFDLTRKIYDFELNYDDPMWT
                     TYENISQIIIDYKNELSIDNIPYDATEEEYLYC*"
     gene            complement(29400..29681)
                     /locus_tag="SRR1747052_scaffold_27_prodigal-single_39"
     CDS             complement(29400..29681)
                     /product="hypothetical protein"
                     /codon_start=1
                     /transl_table=11
                     /translation="MPTAALNIIDFKKATIIDSKNKKHTGAFSTKRYSSDKIPDGFIK
                     YELSKDVCDIESPKLNRFAFEDFIGSFFTKENLIKDDNTNSISIKEIVL*"
     gene            complement(29937..30248)
                     /locus_tag="SRR1747052_scaffold_27_prodigal-single_40"
     CDS             complement(29937..30248)
                     /product="hypothetical protein"
                     /codon_start=1
                     /transl_table=11
                     /translation="MRYQKAKKGNYYLKRFYKEKAKWLCSIGDYNPAKGYIKDRIHTD
                     GIDIYLPEDKQYVKYPKNSNAQKWLKRYSNRRFRRNIVDELPIKSNYNRKYTEYWWTL
                     W*"
     gene            complement(30320..30559)
                     /locus_tag="SRR1747052_scaffold_27_prodigal-single_41"
     CDS             complement(30320..30559)
                     /product="hypothetical protein"
                     /codon_start=1
                     /transl_table=11
                     /translation="MLQRPERFSVITTRKWQLQLMHELMREANDENLYDYWIRYAVPD
                     EPSDSDFDSIAQDEDAFNECFKLFQKLIADTDYPT*"
     gene            complement(30587..30814)
                     /locus_tag="SRR1747052_scaffold_27_prodigal-single_42"
     CDS             complement(30587..30814)
                     /product="hypothetical protein"
                     /codon_start=1
                     /transl_table=11
                     /translation="MKEKGISLVIFKLNDDTEKHFGILMSDNSILCLCCGEIFEKGNY
                     ELIKNYNGFDYVDDTLKEFFDRSIFDESIED*"
     gene            complement(30870..31583)
                     /locus_tag="SRR1747052_scaffold_27_prodigal-single_43"
     CDS             complement(30870..31583)
                     /product="Ser/Thr phosphatase family protein n=1 Tax
                     =Blautia hansenii DSM 20583 RepID=C9L7M6_BLAHA"
                     /codon_start=1
                     /transl_table=11
                     /translation="LIYITGDFHGGHDSKKLTTTKFPEQKNLTKQDYVIICGDFGCIW
                     DGSNNDKYWLNWLNDKNFTTLFVDGNHENFNLLYNTDKYPIVRKFGSEVRQVAPSVFH
                     LMRGEIYTIDNKRFFTFGGAESIDKMFRKENKSWWSQELPSNEEIDNAIDNLANCNHP
                     IDYVITHCAPDFIVSDLGYDRHDYLTRFFDNLCDVYKLKFKHWYFGHYHIDKEIRHID
                     PDIDKKFTAVYNKIIALPS*"
                     /db_xref="UniRef100_C9L7M6"
                     /db_xref="C9L7M6_BLAHA"
                     /db_xref="pod:PODO_22945"
     gene            complement(31837..32295)
                     /locus_tag="SRR1747052_scaffold_27_prodigal-single_44"
     CDS             complement(31837..32295)
                     /product="hypothetical protein"
                     /codon_start=1
                     /transl_table=11
                     /translation="MINLIEKYLSLYNSKPTKEKRDTYYSILKDIYKRLALGIGQYTP
                     KEDKVDTTWYNYVFHFNKEEQEIINSLKDLDKQIEYINNYIDDLCDLFPTTLCIYAKE
                     FGHSYKLNFVCFGITHKIRETDILKNQYNLLMYFESIQHEPIFSKWKNNF*"
     gene            complement(32460..33065)
                     /locus_tag="SRR1747052_scaffold_27_prodigal-single_45"
     CDS             complement(32460..33065)
                     /product="Putative uncharacterized protein n=1 Tax
                     =Megasphaera sp. UPII 135-E RepID=F9MNF8_9FIRM"
                     /codon_start=1
                     /transl_table=11
                     /translation="MIQNNISKIVYCYECKYGTEQEIVNKEYPIHCFMYDVNRSENDF
                     CSRGKRDKNITQKSPYQVLDIAKYIVTKCIEDQKYITNLQLNEIMYIIQRDYLQKKGI
                     TLFDDLFETWRCGPILAEVYYFFCGAGAAPLFTNTYKSENIIIVPEHKKRINKIIANT
                     RELDPWNMMVLVNNKDSAWKRALDTFGNKSLILNEMIKIYG*"
                     /db_xref="UniRef100_F9MNF8"
                     /db_xref="F9MNF8_9FIRM"
                     /db_xref="sbr:SY1_22340"
     gene            complement(33052..33501)
                     /locus_tag="SRR1747052_scaffold_27_prodigal-single_46"
     CDS             complement(33052..33501)
                     /product="hypothetical protein"
                     /codon_start=1
                     /transl_table=11
                     /translation="MVEKFRILYVPFAIIKCRYDMINIVEKYRFYRTIVHDIISAAYM
                     KTYAGEVAITYEFIDSYMNRCNINLNKPIARFKGRYNRIDHPFTRKDIKKYLPNEIVL
                     GFIFNEFTDSQEYKIITSIDDTEKVEDKDICFHVVVQRNNPIKNDTK*"
     gene            complement(33443..33619)
                     /locus_tag="SRR1747052_scaffold_27_prodigal-single_47"
     CDS             complement(33443..33619)
                     /product="hypothetical protein"
                     /codon_start=1
                     /transl_table=11
                     /translation="MSKILIAGEPLNKSTVRLVCKECNCVFDAYNFDIHTVELNGGKI
                     SYIVCPFCNHKMPV*"
     gene            complement(33616..34005)
                     /locus_tag="SRR1747052_scaffold_27_prodigal-single_48"
     CDS             complement(33616..34005)
                     /product="hypothetical protein"
                     /codon_start=1
                     /transl_table=11
                     /translation="MDKKQEKLLEHNLILLEKISNFKQDWNGNNAPPFPTETIGYYSE
                     VIRQLQRQPNYLLPTGRESILLRYEKGTGNTLHIELAFNKIVSAVSFVNNEYDNIISK
                     SIVKDINNIIGNIDIIVGDFYNQKGES*"
     gene            complement(34008..34202)
                     /locus_tag="SRR1747052_scaffold_27_prodigal-single_49"
     CDS             complement(34008..34202)
                     /product="hypothetical protein"
                     /codon_start=1
                     /transl_table=11
                     /translation="MLVNIFSVISCIIGSIMLGITIYFVYARSTNKLKEYDNDSLSAI
                     CMIGFMMFVFGVLVLAIANR*"
     gene            complement(34202..34588)
                     /locus_tag="SRR1747052_scaffold_27_prodigal-single_50"
     CDS             complement(34202..34588)
                     /product="Uncharacterized protein n=1 Tax=Firmicutes
                     bacterium CAG:102 RepID=R5AM95_9FIRM"
                     /codon_start=1
                     /transl_table=11
                     /translation="MDAVDFIKYKDRMCSHCYSPEYSIQHKHCPIDELKGSESCADYI
                     RKHPTKVVALVEEWAKNNPIKTRRSEFLKIYPNVEMSLDDPDNKTLRIPPCYLDTNYR
                     IEDKNGNCKRESCFDCCKAYWNEEVK*"
                     /db_xref="UniRef100_R5AM95"
                     /db_xref="R5AM95_9FIRM"
     gene            complement(34575..34913)
                     /locus_tag="SRR1747052_scaffold_27_prodigal-single_51"
     CDS             complement(34575..34913)
                     /product="Uncharacterized protein n=1 Tax=Faecalibacterium
                     sp. CAG:82 RepID=R6Q5L8_9FIRM"
                     /codon_start=1
                     /transl_table=11
                     /translation="MSEWISVKNRLPEIETEVLIRTQWKSCGDPRSIITTAYYEDGTV
                     LEDDSRYNWAEIWEWGIYDEEKDGYRIPKGWWESNHYIHEDHYNNVDDEVTHWMPLPE
                     PPEEENNGCS*"
                     /db_xref="UniRef100_R6Q5L8"
                     /db_xref="R6Q5L8_9FIRM"
     gene            complement(34906..35112)
                     /locus_tag="SRR1747052_scaffold_27_prodigal-single_52"
     CDS             complement(34906..35112)
                     /product="hypothetical protein"
                     /codon_start=1
                     /transl_table=11
                     /translation="MFKWISTKDRLPKDGQKVLFYGDFDFMVGWYYPDDKYWMPIASD
                     SILYQQEVTYWTELPEPPEGDNNV*"
     gene            complement(35362..35637)
                     /locus_tag="SRR1747052_scaffold_27_prodigal-single_53"
     CDS             complement(35362..35637)
                     /product="Orf78 n=1 Tax=Lactobacillus phage LP65 RepID
                     =Q5ULN6_9CAUD"
                     /codon_start=1
                     /transl_table=11
                     /translation="MNNDYMTYAKEIVCDYANEHMDKTDSIRITTDSVYIVWFCKTLQ
                     NWKALLSTTLPDGMYYEVTYNGDKNETYLDAYKKFENRCIKDNNDKQ*"
                     /db_xref="UniRef100_Q5ULN6"
                     /db_xref="Q5ULN6_9CAUD"
                     /db_xref="efn:DENG_01081"
     gene            complement(35637..35864)
                     /locus_tag="SRR1747052_scaffold_27_prodigal-single_54"
     CDS             complement(35637..35864)
                     /product="hypothetical protein"
                     /codon_start=1
                     /transl_table=11
                     /translation="MKGFIEVYLKNDNTLLINVDAIESIMALGNYDTVIYMKTILSKH
                     DSRNNEQELYQLNYEVCHSYEEVKTMIKEAI*"
     gene            complement(35861..36085)
                     /locus_tag="SRR1747052_scaffold_27_prodigal-single_55"
     CDS             complement(35861..36085)
                     /product="hypothetical protein"
                     /codon_start=1
                     /transl_table=11
                     /translation="MAKGHFVKFEEKVWHECGKDKYYDYAHKWINASHVQYVSSNSNE
                     GVKIYLMGRNTPIEVFGYAEDIIKELEDAL*"
     gene            complement(36106..36321)
                     /locus_tag="SRR1747052_scaffold_27_prodigal-single_56"
     CDS             complement(36106..36321)
                     /product="hypothetical protein"
                     /codon_start=1
                     /transl_table=11
                     /translation="MDYKKNLELIKEIETATQSVTKHVTVPKLVKCKECYYSEPLPFR
                     KEYIQLYCRTYDICKNKEGFCDLGIHK*"
     gene            complement(36330..36614)
                     /locus_tag="SRR1747052_scaffold_27_prodigal-single_57"
     CDS             complement(36330..36614)
                     /product="hypothetical protein"
                     /codon_start=1
                     /transl_table=11
                     /translation="MHDWINEPTDYICPFLKAYNIGDRYTEWQNVKYKLPVANQYVLI
                     YVKEKNDYTMVTWTYGTITYQPESIWFSEDKWYYNQYRIEYWMPIPKIPE*"
     gene            complement(36673..37014)
                     /locus_tag="SRR1747052_scaffold_27_prodigal-single_58"
     CDS             complement(36673..37014)
                     /product="hypothetical protein"
                     /codon_start=1
                     /transl_table=11
                     /translation="MDAKEFLGEFDRMCITLKSQGKCNKEDCPIGKLDVWDIYEETRS
                     SCCEEVCKFYSDEAVDIVKEWSKENPAKTRQLELLKIFPKAETDEEGVVMLCPVKIDS
                     SFKCRVNNTKM*"
     gene            complement(37030..37320)
                     /locus_tag="SRR1747052_scaffold_27_prodigal-single_59"
     CDS             complement(37030..37320)
                     /product="hypothetical protein"
                     /codon_start=1
                     /transl_table=11
                     /translation="MFNSIEIPLTLKNPVVLRSNMWFDAQLCPPIIDIPVLHGKRSER
                     VLCCVEQKDGRRIVKEGYAFIYSENDNYIKWKIPGTIYRVTHWTYMPELPNK*"
     gene            complement(37323..37580)
                     /locus_tag="SRR1747052_scaffold_27_prodigal-single_60"
     CDS             complement(37323..37580)
                     /product="hypothetical protein"
                     /codon_start=1
                     /transl_table=11
                     /translation="MKPRKLIKIFNDILVAKYTTKKVPDNDRIVLCVYERFRYCNNCK
                     DKIQCYQLCRYINGKWYFTEGNHFNFRIIKWYDLPKLNDEE*"
     gene            complement(37577..37921)
                     /locus_tag="SRR1747052_scaffold_27_prodigal-single_61"
     CDS             complement(37577..37921)
                     /product="hypothetical protein"
                     /codon_start=1
                     /transl_table=11
                     /translation="MRYTANKNRWVAFVAAIFMLFVLCCSCSTDQKNNITSGIVVDKY
                     DYSPRRISIINKIIIMQNSPRQYAIKIQNTVEDQTIERWIKLDKETYDTYEIGDWYPR
                     ENYAILETNKTE*"
     gene            complement(37902..38615)
                     /locus_tag="SRR1747052_scaffold_27_prodigal-single_62"
     CDS             complement(37902..38615)
                     /product="hypothetical protein"
                     /codon_start=1
                     /transl_table=11
                     /translation="MNKRIKKKQYKVVLGAIIFSETMNPKRYGYICKLFNFHKDKING
                     IFNIDQYPIFYTKKLNHPKYKNAKYRIFISTCKCQNMINFLCNKKYYEKIYYQCDKYV
                     QINEMPQKYCNPGTYDCNNMQDVFMIQFYLKHWDKYLVALDKDIEDQMDSIRTLLNFY
                     AFKTNKCTPFYYDFDPQNEWQAYDYSVLWYIYNNASVKDKITRLHYNFKKNKLEYPTY
                     KYRYSKKIYVRKDNEIYCE*"
     gene            complement(38608..39048)
                     /locus_tag="SRR1747052_scaffold_27_prodigal-single_63"
     CDS             complement(38608..39048)
                     /product="hypothetical protein"
                     /codon_start=1
                     /transl_table=11
                     /translation="MIDLIKTYKNNINALESNPLSKVLRFMLECTDDYHAIYCEDSFL
                     GKAATEFHVKVYLLVYEYANKGDMLFCFDIWKDNTINAKIKVDEWLGFYNNRILGQNF
                     FYKSHLYVFKNIRYTTYEKNNEYINCLSYDIIKYNLPLKEKNHE*"
     gene            complement(39054..39347)
                     /locus_tag="SRR1747052_scaffold_27_prodigal-single_64"
     CDS             complement(39054..39347)
                     /product="hypothetical protein"
                     /codon_start=1
                     /transl_table=11
                     /translation="MTQKKIRYYVCGIGYDENDCITDDEWSFDDFDTYEEALKLYKEL
                     EAVTDTASFFEGKHLDTYQMLIQLEECKESDLYGTECIDVKKELWIENPRFLK*"
     gene            complement(39364..39702)
                     /locus_tag="SRR1747052_scaffold_27_prodigal-single_65"
     CDS             complement(39364..39702)
                     /product="hypothetical protein"
                     /codon_start=1
                     /transl_table=11
                     /translation="MDDIELLDYYYRHFVPAPKPEHISYNICYKGYGSEENWRAETCP
                     YTFISNISTYEEALKELRSIKNKGNKSFYEQTKMDTNEIKVYIKAIIHSCGNIFEKQY
                     QFVWFKKSKY*"
     gene            complement(39713..40111)
                     /locus_tag="SRR1747052_scaffold_27_prodigal-single_66"
     CDS             complement(39713..40111)
                     /product="hypothetical protein"
                     /codon_start=1
                     /transl_table=11
                     /translation="MIDLIKEYTHCEYIDPKKAAEYIFECAQKFVEEKLQNETIDLNY
                     FSGTQVWNMPPTILFKNKIPYSEEWIKDFGRALYNIKKNKLIIKVINDIKWRIQVAQG
                     YDCRLIGNPGKWINGMSNLCVVVNRYIEGK*"
     gene            complement(40118..40510)
                     /locus_tag="SRR1747052_scaffold_27_prodigal-single_67"
     CDS             complement(40118..40510)
                     /product="hypothetical protein"
                     /codon_start=1
                     /transl_table=11
                     /translation="MIDLIKKYKLQSTDYIVESVYKRIDRWINKEVKKIKSGHYPFNY
                     DTPQIWKVIRTTIKFPTSVRRNKTMPRMFLEAELKRYRYKKRITIYRKAYYITVDRFK
                     DFKRGKRDKTLLKGIYGIVLWISPELKR*"
     gene            complement(40522..41007)
                     /locus_tag="SRR1747052_scaffold_27_prodigal-single_68"
     CDS             complement(40522..41007)
                     /product="hypothetical protein"
                     /codon_start=1
                     /transl_table=11
                     /translation="MIDLIEQYNDYIRNNMIEGDDDIRICKEILWAIERSANMYADII
                     NKRQYSSRYLANPDVISEYYHACGGLFIKSENNKINDYGQYIDLSKVIYGNMTCQLLD
                     KFNIIYIKNKSYIAFDSARNRRIYYPTLLGYSTPEEGMADSIYVESITYHIKMKIQPI
                     D*"
     gene            complement(43775..44317)
                     /locus_tag="SRR1747052_scaffold_27_prodigal-single_69"
     CDS             complement(43775..44317)
                     /product="Ribonuclease H {ECO:0000256|HAMAP-Rule:MF_00042,
                     ECO:0000256|SAAS:SAAS00016437}; Short=RNase H
                     {ECO:0000256|HAMAP-Rule:MF_00042};; EC=3.1.26.4
                     {ECO:0000256|HAMAP-Rule:MF_00042,
                     ECO:0000256|SAAS:SAAS00016437};;  TaxID=506534
                     species="Bacteria; Proteobacteria; Gammaproteobacteria;
                     Chromatiales; Chromatiaceae; Rheinheimera.;"
                     source="Rheinheimera sp. A13L.;""
                     /codon_start=1
                     /transl_table=11
                     /translation="MDSASNFPGGYYPLAKTVHMFTDGACSGNPGAGAYACILQYKEH
                     EKIISDYSSKTTNNIMELTAAIKGLESIRYPCDVEITSDSKYVVQGATEWLPNWKANN
                     WKTANKKPVANQELWQRLDELIQEHKSVKFHWIKGHNQHFYNCKCDKIATDLIKLHQN
                     IPIDNSIEDPQYTIDTIAIV*"
                     /db_xref="F7P0X7_9GAMM"
                     /db_xref="UniRef100_F7P0X7"
                     /db_xref="amac:MASE_07740"
                     /db_xref="3.1.26.4"
     gene            complement(44326..45087)
                     /locus_tag="SRR1747052_scaffold_27_prodigal-single_70"
     CDS             complement(44326..45087)
                     /product="hypothetical protein"
                     /codon_start=1
                     /transl_table=11
                     /translation="MFTINGVTYNKESFCEAFNVNIADFDEVYAAAKARGIVKETLKQ
                     KSPFDKFMDELNLHNAANDVKNEEVWEEQKRREDKTENKCKYEKVTFEFRNAYEAKAF
                     VDMVTGEGLSTDNINYTPDNKIILKEITQAEYNKFAAWYQTRKFTNEAVRGIGKTTTT
                     AANVGKYAAEQIAAPIAKSGIKALGMLAKTITKTAVKTGSSLLSTIVETASDTCSDIK
                     SDPEVIKAMDNANKAKNSIVNGTGNTILTKGISIG*"
     gene            complement(45132..45560)
                     /locus_tag="SRR1747052_scaffold_27_prodigal-single_71"
     CDS             complement(45132..45560)
                     /product="hypothetical protein"
                     /codon_start=1
                     /transl_table=11
                     /translation="MGNGTENARAGWAYGVYDNKTLTKIIDQKGRVKGTQTNNRGELT
                     AVYEALKYVASLDPTGEEIKIYSDSEITIKGLKGECNRNANKDIWHQVELLCDIINSK
                     QLNVDVNFIESHMGSTDSKDLHNLNNEVDKLAKIASRALL*"
     gene            complement(45508..45831)
                     /locus_tag="SRR1747052_scaffold_27_prodigal-single_72"
     CDS             complement(45508..45831)
                     /product="hypothetical protein"
                     /codon_start=1
                     /transl_table=11
                     /translation="MVVLNKKDMSSIMAGYGTWGDMTVTLKDGTKFIVPARFTTTERR
                     RKILAKQIKERVHRTRIRRRAVTQISKITKDKKEGIYNTYIYGWCLHGQWYRKRSCRL
                     GLWGL*"
     gene            complement(46436..46972)
                     /locus_tag="SRR1747052_scaffold_27_prodigal-single_73"
     CDS             complement(46436..46972)
                     /product="hypothetical protein"
                     /codon_start=1
                     /transl_table=11
                     /translation="MNNTIIIIAKDEAVCRYSLSTNEEGKTVAKKCTPEAVVSSNVKA
                     ASRINALNDVVHCLQQIDKKDKLGAPIKILTIDMVLNPITNGTPLFWFSNEGKTSSGA
                     ELDPKELELWTEFYSLYGRNVTKVIFGSVSSAVTFARSSKYPITKDMRTIAEYVNSAW
                     DDVNARTATVEDMETDEI*"
     gene            complement(47407..48906)
                     /locus_tag="SRR1747052_scaffold_27_prodigal-single_74"
     CDS             complement(47407..48906)
                     /product="hypothetical protein"
                     /codon_start=1
                     /transl_table=11
                     /translation="MANLDWNFGLADQGKLTYNKVSGITFSIGEISNDVTKSQLIANV
                     DDKMRNKLIKALKLAKDKDYINPYVGLVKDENNVVSISYEREKRLYDEFRHCAQTKAD
                     WIKFLSDYSKVGRMRQELTIDYAKKLTDLSGITELLMQSVICMGMKGAKISFDKKEGI
                     SYTLPSIKNLIDANPNKIIVGDPLWKTISACMSYVQRTTDTSILDYIQEQEPVYEIEQ
                     VLRNMKERDSIYLEIKNMFKDLVGSIRSEDSDSNDFDDTTSQADNAFNDGIARLENML
                     RAATKDISPEERAANIKACARRGNDESENTFYLHLCKPEYILWLDSLGLASVPFVGER
                     LYDESANENKVKEGDVLEFTDGECDDGTHVCFIEKPYSGKLKIFAKDGKLYAGKAIKD
                     AVKVPDINNKATVKVMMSYYAGEDVKAKYETITNRAKNKTKIIKKDNKYFMVIRSADG
                     EKLNIPVFVHKSLEDFIVGKYGNIVGTRCNLIHGNTKDVYVMYVDIDFD*"
     gene            complement(48974..50893)
                     /locus_tag="SRR1747052_scaffold_27_prodigal-single_75"
     CDS             complement(48974..50893)
                     /product="hypothetical protein"
                     /codon_start=1
                     /transl_table=11
                     /translation="MIKRKKTMEAMIPYLMKKTDMAIIIHRLAVVYFDNGSLTMKSDY
                     TTIENNKLVRLNDELIKKMSDRELVFKDTWHNATKSFPEGRRIPCSAIVQLCYGDAGE
                     TQESLLLNGIWGRREANNTYSFAVRCVSSVNEAVNNKYLINDTDLVDVLPDDFVHYSC
                     LGNSPSGERRNMILCGSDLYDWEEVINNASDDFLEINKAQKDYLHMAKESAKLFQCLA
                     GSKAFGICKRIAIYNKKFAENKFDGMCWGSSEALANHIKETCNKDIHPGALNGMFIQG
                     RIAQGKYGYITLPSRMIQNKINYLAKRDGTPVQEFTWEEVKDPAIKSKIINKEIPLVI
                     IGDKDSPIDIFMDSNTLKSVYDVSIAPEYTVLRVLKGDSKVHFSSTIFAKCAMKNSEL
                     TEKMTKKLFEYDFTGTAQRSLKSEGRVLSLDTFDGDIFMRDVLVGAFPEYSRKDSNVA
                     LDIIKNLVETANKKMSNMGISMRGSGKGIVVGPENLSQECLLGEFEMYNRHLIKMFTD
                     LDIPESEAFVAGFKYPTMDVDEYEIYNLLSLNTIKARLSKTVKNDNLRKNLEHEYFMY
                     QDSIAVMPCSEVFKEKHAGSDFDTDMMQFLMLITDQALDIIKEKHPELAGEMKCYNDL
                     YHILKHDPVIVKIDQ*"
     gene            complement(51187..51660)
                     /locus_tag="SRR1747052_scaffold_27_prodigal-single_76"
     CDS             complement(51187..51660)
                     /product="hypothetical protein"
                     /codon_start=1
                     /transl_table=11
                     /translation="MMNITIVPANVFNLGKFEVRIKMSYDKISTQYHGDIKVARYLLY
                     TPYKKGWRICQATWDKRTFTLPRLDFFYLNEMGVCVPAAGKVDDDTKRVIATLCDSYD
                     KQVTMSRINGHKHKTVEELLNAPFDDNKAEETNETTNESAETENNTPEFQEVVVQ*"
     gene            complement(51827..52048)
                     /locus_tag="SRR1747052_scaffold_27_prodigal-single_77"
     CDS             complement(51827..52048)
                     /product="hypothetical protein"
                     /codon_start=1
                     /transl_table=11
                     /translation="MSKKTKHVIANIVLAITFGIAFWGFMIASLKVVYGYYLHAGIAV
                     AIALAAIFIANEVADYIICGKYAKPTRRL*"
     gene            complement(52156..52542)
                     /locus_tag="SRR1747052_scaffold_27_prodigal-single_78"
     CDS             complement(52156..52542)
                     /product="hypothetical protein"
                     /codon_start=1
                     /transl_table=11
                     /translation="MRSLNIGICSTSEVPYPDFISEFIFDMNSNIDSDGSSEDILDLQ
                     ASLFVWNLRNNILGAIRINIYTPVNAGVMLVSILRAIYCTPFEVNIYHYDKDNDIWIP
                     QNFQYVPEKDKDTLEVRPHTICDAYY*"
     gene            complement(52618..52935)
                     /locus_tag="SRR1747052_scaffold_27_prodigal-single_79"
     CDS             complement(52618..52935)
                     /product="hypothetical protein"
                     /codon_start=1
                     /transl_table=11
                     /translation="MKTYFVVNRNDRSKIGFFQSNLLLTDGAILSIRGEGIYSVIGYA
                     DKPIRFGNFLCPDYIQTKDMLDSYEQEWTLFSPVEIKSAEELIAVYKTAIDTRLVSCV
                     CVG*"
     gene            complement(53032..53511)
                     /locus_tag="SRR1747052_scaffold_27_prodigal-single_80"
     CDS             complement(53032..53511)
                     /product="hypothetical protein"
                     /codon_start=1
                     /transl_table=11
                     /translation="MDTNTNIIIAYNGKREIFTIVAKKHYALGDTIDGNKTVYAIVNN
                     DKAYIATAIRANGDGEWYRTILYHDGKYDVNDPEYVEYRRRGNTWYLHNGDTQDFYEK
                     YRRNLVRYIVDGLNCLLQFEETRTQVIGLNLYDVGYENKSIRDSKVVYTEWIQRGHH*"
     gene            complement(53645..53848)
                     /locus_tag="SRR1747052_scaffold_27_prodigal-single_81"
     CDS             complement(53645..53848)
                     /product="hypothetical protein"
                     /codon_start=1
                     /transl_table=11
                     /translation="MLLLEIMDALLTSEEKDELLAKGTIIWPRRKQMMMFPENVRKMF
                     SGEEHTEEFYDLGAQFLNEIAKW*"
     gene            complement(53944..54354)
                     /locus_tag="SRR1747052_scaffold_27_prodigal-single_82"
     CDS             complement(53944..54354)
                     /product="hypothetical protein"
                     /codon_start=1
                     /transl_table=11
                     /translation="MKLSELTNNKKTIVTALCEGRHEMPENVSGSVFPMTVDPTNVDE
                     LDRIAVEFVRSVDGKDIHLVVTGLSVALVAVIKAVAACAADDSSATSLTLWHYDRNSE
                     DYYPQKVVDFPRVCSFCGHIMTAGEWACGACGST*"
     gene            complement(55280..55651)
                     /locus_tag="SRR1747052_scaffold_27_prodigal-single_83"
     CDS             complement(55280..55651)
                     /product="hypothetical protein"
                     /codon_start=1
                     /transl_table=11
                     /translation="MYYYAKSNEKEEYAEAGFFESDKDLKNGGALFNNAFGYFVVIGY
                     SESIDIGIGRYFGTVDLDDPNLYSATDMAEKDWIVTDPVEIKNKWEVLELYRKYQNAP
                     VMEYFGPAPRYIYIDNGELPF*"
     gene            complement(55851..56255)
                     /locus_tag="SRR1747052_scaffold_27_prodigal-single_84"
     CDS             complement(55851..56255)
                     /product="hypothetical protein"
                     /codon_start=1
                     /transl_table=11
                     /translation="MTYYAVNRNFAEEISLFRSNMDMRTGGSLFAKLTEDFIIVGYSA
                     DDIEVNGFYVDDLGIINDDSVFFSAEKWAEDGWAVIKPVMVLDADELRKLLAATVNTR
                     LTEYVGGIEQDDTDAEDLSMIPDVEEDEGLPF*"
     gene            complement(56459..56947)
                     /locus_tag="SRR1747052_scaffold_27_prodigal-single_85"
     CDS             complement(56459..56947)
                     /product="hypothetical protein"
                     /codon_start=1
                     /transl_table=11
                     /translation="MTTITISTIIAINKNIEVYVFDSVLLGNKRPGDMIKRGNKTLKI
                     YGIIRGDRAVFNGGEYCRIGYNTWILHGDCLKYPAAVEESKLIEQLKADACCLAVYSA
                     TEAECFACCDDEVAAKQESSYYASYWYGKLNSGGKKVQEEVGGGIYLDAVPFVDDEGL
                     PF*"
     gene            complement(57157..60348)
                     /locus_tag="SRR1747052_scaffold_27_prodigal-single_86"
     CDS             complement(57157..60348)
                     /product="hypothetical protein"
                     /codon_start=1
                     /transl_table=11
                     /translation="MMNTNTITTTTTTTIPAKTIAEIVNSRMDLAVISRHGRLTMSQF
                     NKMVNAVEDFTVLDGTVEELALGGELKLADKFGKKVLTLRAIALSVKERKKVSDKEAY
                     RVFGMGYGDAHVGANAIDVKSAKAENAMTQIMSEAGITGKDIVSMSFAAVAANFNDSM
                     RKTKIRSAIENGVVIYSGRVYVRIGREYYALYWKGTKDNNVQRPAEFLSAPGVCRERF
                     FPVFYTSSGRMNGDLFFVHSSDAADRFCLAAAGCTTMQLQSREAKTFWATMKANGLFK
                     KVAKAFKYGGNALGAECELRTKQFDDNAHIIVVDKAKCRLTDGGIFSSSKCGLAQGHY
                     QVRLFDTSAKGLMVVNDAVFNDIFTRVRDMILNKDLVIELGDKTKPVSIIMDTDSWKH
                     GLWSEDQTHVYKHWLVHEFDKTPNKASISESQALKLKRMGVVNMPSLFEAKIREETMD
                     GAWDAMHPNPNSLFPLQMLAGLDAASTVASVNMFFNSLNEKTKTYGFDAYVLPIISAP
                     LFNDAEEKAVKAMNLGKHEFVAFAAPETAKLIGKEGLAVRYPETGEFGKPVVNVVADK
                     RCIPGALYFAATQETERLKVVLTGADFDGDKIAFITVVSDDGKMTELGQALKASGNYG
                     RTDCVLNDFSELSAQFKKPDVIRCREYMAEDATGREFLADSYSLDMNQVGAFIKSNNV
                     VKLSAEVYPCWTDDVTVSSYDWHWSWETDDAKEAVMTATEIRLWMDYVAEVIDFCGEK
                     SIKLLVKTIGEKFRIDVGLVGNWCAEISTAISTNGFGIPKDIRNWFSLFANEICGKAI
                     KADEAAGNKREQAQLVADLGIGEDFSIREAAKRGIDSARKWADEKVEALMGKPCKINN
                     EDFTWLNQHGFWNCAYAAKNSTTVDVWQYVNGSIIAAAKDPMRKDGVDYLRNLTWDAG
                     YKSRVMPWQALVSCGYSKEDAMKVCLMEEYKDKAVLTFFLGNKGDYAGLNNYLNGIDE
                     EGKYAFDTIEVSANEKGPQVNIPLLAQHKNVGLKTFTNTEYMPGAGVWTVDAIIPVLE
                     RDDGNATYFVACLSLAKDTAEQSESAQTKPAQQ*"
     gene            complement(60708..60989)
                     /locus_tag="SRR1747052_scaffold_27_prodigal-single_87"
     CDS             complement(60708..60989)
                     /product="hypothetical protein"
                     /codon_start=1
                     /transl_table=11
                     /translation="MNRLNDEEVRMLFFVTGIAITSITVLSVLVLIIGVALLMFHETA
                     LHIILGIRLLIAFAQGMIIVCSGALGNIVRCMYLLHRDGYVDITIRKKK*"
     gene            complement(61622..62029)
                     /locus_tag="SRR1747052_scaffold_27_prodigal-single_88"
     CDS             complement(61622..62029)
                     /product="hypothetical protein"
                     /codon_start=1
                     /transl_table=11
                     /translation="MIKKIIEKVILAQIASDAGKGIYDLVDTSSKVIGKEVKRAVRQG
                     YDVKVKYILDAIKLVNATPKCGVNYYVINTPDQNGHDSDLVYFDIRLNGMRYQVSFHS
                     PVGSFAPYYNKGRKTHWDEKSSRKACLAMLKTL*"
     gene            complement(62225..62476)
                     /locus_tag="SRR1747052_scaffold_27_prodigal-single_89"
     CDS             complement(62225..62476)
                     /product="hypothetical protein"
                     /codon_start=1
                     /transl_table=11
                     /translation="MKNSKKNKKLVRIAVKAILRWLLFRAASIIMVAFSITAFWNENL
                     TLAQKIVSVAIGLTFAAFPMLVKFDDILDDVITHEKTKR*"
     gene            complement(62789..63145)
                     /locus_tag="SRR1747052_scaffold_27_prodigal-single_90"
     CDS             complement(62789..63145)
                     /product="hypothetical protein"
                     /codon_start=1
                     /transl_table=11
                     /translation="MKFANVKALWVKEAKKALRGTRKEGMTNIFAAATIGDSSMHANY
                     LLYEAAHAVGMFNESVLVYAYVRGLMNKDMYVKYMPALKIIESDLYSKKATPLIILMA
                     RTPQAHWSRLLLPSTR*"
     gene            complement(63292..63489)
                     /locus_tag="SRR1747052_scaffold_27_prodigal-single_91"
     CDS             complement(63292..63489)
                     /product="hypothetical protein"
                     /codon_start=1
                     /transl_table=11
                     /translation="MKHVERRIAMKIATKVINILMTLVLNFVMGLMLPFPIRAIILIT
                     LFTIKKLIVKRVRLEVVKRIA*"
     gene            63767..64666
                     /locus_tag="SRR1747052_scaffold_27_prodigal-single_92"
     CDS             63767..64666
                     /product="hypothetical protein n=1 Tax=Vibrio
                     cyclitrophicus RepID=UPI00030A8401"
                     /codon_start=1
                     /transl_table=11
                     /translation="MIILPRPLHTTEQVSEFLSNVIYGDGSLSKRDKNALIRKITKAE
                     MQQASIIGKDTMNDKSYRSPDYADDEKRKILISKIYGELIKNKRPDNDDKIKLGYGGA
                     LPQTSIICNKQAYIIIGLPASGKSGITEIISDSYGAIIADSDFAKRKLPEYKNDYGAS
                     VVHKESTYINQKVITYAIANNINIAIPIIGNDQEKIIRLGTTLLNKGYENHLILVRLD
                     RVLATRRAADRFLKTTRYVPLAMIFDEYANDPTISYYDLKNNINGNKKIFKSYTMVST
                     NVERGEKFKIIDKTVNSPIINKE*"
                     /db_xref="UniRef100_UPI00030A8401"
                     /db_xref="K1U4S7_9ZZZZ"
                     /db_xref="bue:BRPE67_FCDS00060"
                     /db_xref="UPI00030A8401"
     gene            64671..64871
                     /locus_tag="SRR1747052_scaffold_27_prodigal-single_93"
     CDS             64671..64871
                     /product="hypothetical protein"
                     /codon_start=1
                     /transl_table=11
                     /translation="MIRNTTKYHKNTSKVSGKAYSHTVPVHCKKIIEMSKNNKTYDYY
                     KYVKTMNEHEIDGIIAAIKNAR*"
     gene            65305..66054
                     /locus_tag="SRR1747052_scaffold_27_prodigal-single_94"
     CDS             65305..66054
                     /product="Uncharacterized protein n=9 Tax=Clostridium
                     RepID=N9WPE2_9CLOT"
                     /codon_start=1
                     /transl_table=11
                     /translation="LSEHLAHQIGEIVGIETAVVDIGYYQNALGCMSYNIINDNQNSV
                     LVEGITFLLNRYPQYDKDDFQDNESGEYYNINQIIESAPIDDKMPIYKMLLFDFLIGN
                     SDRHHNNYAFIRNDISGEYKFCPLYDNGSSLCCRIADNKIRNYLGNDKRRIESLTDSK
                     SKSCTSVDGSQKRGSCYHSKMVKHILLHNVLLRPFALNIVNTLNDACIENLLSQYPDS
                     IMSSDRRSLIKIFLQKKIMILSDILLEESYG*"
                     /db_xref="UniRef100_N9WPE2"
                     /db_xref="A0A017RQZ1_9CLOT"
                     /db_xref="sex:STBHUCCB_35960"
                     /db_xref="N9WPE2_9CLOT"
     gene            67167..68912
                     /locus_tag="SRR1747052_scaffold_27_prodigal-single_95"
     CDS             67167..68912
                     /product="hypothetical protein"
                     /codon_start=1
                     /transl_table=11
                     /translation="MINRISQLTPEKDLKKYYIRDALGVFARFANEKVGTMLDGEYRF
                     DEGTKKIMEEYHLEDNDGWTLINVYLGKIFARHPGFVSKETEDIINKIIAISLLCVSF
                     ENSAEKQEKVNELQAAIKKYTKTIKIDTFSDDVESILYSCDNNSFMIHSIMTTIICMI
                     LNEYTPYDICYFNEKRKPMYYYCEVRRCSLTCCDFREVSLEQSATMSKSIDFIINNFD
                     EKKRREYGSPENFNIAFSNKMLSDINAEYGSRCFVLEKYVSDNSKKSSNSKNIAKWDS
                     MGEDLNDMAIIMCAKYLDNTIRLLQFTGVDNKNEYVIRDLEENRMKLFLDLNDDSVSN
                     NPVYEMYYRYCASRLFKYSIDITKRRRLFTHGVNITYSPEGKFNGIPFNYYVCEYIYK
                     NKLRIYIRVHNKYVNRYFILTEGRHDYPLLCYNGYEFAALLIACALIGIDDIIGYIKK
                     TYMDYYNDVVKKSGGFSVNIVDDNGNVVEDSHSIITHNCFEYAFVLINMLDEIYGQLD
                     LNQKNSDGKSPKSISISETYTEEIHLNPFIRKLPIGQKVSDNALDLAHRLKVNLPDGY
                     TIVEEHSREVRKKAK*"
     gene            69036..69275
                     /locus_tag="SRR1747052_scaffold_27_prodigal-single_96"
     CDS             69036..69275
                     /product="hypothetical protein"
                     /codon_start=1
                     /transl_table=11
                     /translation="MKKYSCSYNGINPNFVISGFMSDKNIDKTLSGILDILSNILMRR
                     HSHQNILLKVLVIRPNIRILYILSKKAATFVGTIQ*"
     gene            69284..72439
                     /locus_tag="SRR1747052_scaffold_27_prodigal-single_97"
     CDS             69284..72439
                     /product="ATP-dependent DNA helicase RecQ {ECO:0000313
                     |EMBL:KHJ39487.1}; EC=3.6.4.12
                     {ECO:0000313|EMBL:KHJ39487.1};;  TaxID=1122941
                     species="Bacteria; Bacteroidetes; Sphingobacteriia;
                     Sphingobacteriales; Sphingobacteriaceae; Pedobacter.;"
                     source="Pedobacter glucosidilyticus.;""
                     /codon_start=1
                     /transl_table=11
                     /translation="MTNPAISFYEYFKKCYNSQYSYFLPECPMEDIIGSISEQNEKII
                     KNSSVDFYSPFHKIVVEIDGSQHEEAAQKSLDQARDILLKKAGCTIQRIPTTAKNKLE
                     LFTKLFTATRDAYSSFSRFIIDSDHISDSDIKYMLIIRFQVAIVELLRHGILGANNNY
                     TIRILGGQDNDSLLSAAKIAYKDVRIWIENLYILNGEKSSLPAITFVTDDSKKYDITI
                     DIDCLSHYDENVFTDSDKYIYIRNDYFIYNRFAPSEPGIFAYSKNYYSVYSNSFRFNK
                     ISINDTNKVNALRFFLKNIFRFDDFRPKQAEIIASTLDPDNGTIGLLPTGSGKSICYQ
                     LAGMLTPGVTMVVAPLVVLMRDQCDNLYNRSNINAYDINGNKSEFFELYSNKNIDHAN
                     SKNIRMIPYAKTLYISPERFFNEDFLIVFDSLIKDLGEVVVDEVHCLSEWGHDFRTSY
                     LMLFKFLRAANIGAKTLLVGTSATSSPRVTNDIIKEFESVKERVNVVKGQSLTRKELT
                     FEVIKDKALFDSGDKYSSEASFSSSLNILKKIYKNDAASHNKMLVFAAYAKSINSIKL
                     KLQQQGESEDYLVGTYVGNNADDKYSKTFEQINEEKAITYNQFKTGQIGCLVATKAFG
                     MGVDIPDIRQTVHIDLASSVESMYQEMGRAGRDGKPSTCTVVYCSTPELETKITALEN
                     SNNVCLDGEDSRQYGPIGKQLFLMYMNNYAPQKECDFICKKLIPYLQSCGGTFNLYKI
                     GQSIGMIDDKLKKGITKWDSYGTCIDQSLYKLFILGMIPLWGLKYSGNIENPAYTGAT
                     VTIDLDEAVYRLEHYIQQFDFEYKYKKHQTEKTLEKIVFELCKWNYDNYITYRFKSLF
                     TLHEMVNSFTDSDSFMQRIENYFKDSTSLDKMISKPEDLQWLNVLLLDPSVLHDQLQR
                     YVADYHSNPIVRYVDGITSVRIALAQDEKIQSRYLEDVASGITYFSSVGNKAISDVLN
                     KTFYAVSVDSSRVALAMLFDKFNKNMINDSWGLKAELSKMNVMSSEEFDETVQYYKVN
                     DALMKLKSTIKAFNNGGKAIW*"
                     /db_xref="A0A0B8XVF8_9SPHI"
                     /db_xref="UniRef100_UPI00037E5256"
                     /db_xref="pjd:Pjdr2_4743"
                     /db_xref="UPI00037E5256"
                     /db_xref="3.6.4.12"
     gene            72433..73164
                     /locus_tag="SRR1747052_scaffold_27_prodigal-single_98"
     CDS             72433..73164
                     /product="Putative uncharacterized protein n=1 Tax=Candida
                     albicans (strain WO-1) RepID=C4YGV2_CANAW"
                     /codon_start=1
                     /transl_table=11
                     /translation="MVNDIDKKIEALISDIEGLRKQYDNAIKAKEEEYTKLVKRAADL
                     NSSIESLMTSISDKSKAADKQLLDIIDMSKTLDDIIKNNARSVETAKKQKTDIENAFA
                     KIRSDTDDLGKRVSTMKSYSDDIKHQMDVIKKEQEELEKKQISIKNKSEDTIANLEKA
                     ETAYKSKANSVDMEFAKGMSKIKSLSDSVDKIQNSQIANYNVATDEAKNHWEEAIIEI
                     INNNMEIVEMKEGMFKKRFVLAKKQ*"
                     /db_xref="UniRef100_C4YGV2"
                     /db_xref="A0A0A6KIG6_CANAX"
                     /db_xref="C4YGV2_CANAW"
     gene            73239..74510
                     /locus_tag="SRR1747052_scaffold_27_prodigal-single_99"
     CDS             73239..74510
                     /product="hypothetical protein"
                     /codon_start=1
                     /transl_table=11
                     /translation="MQWRKIDSYIGNIVNELYQYGYTDICYDYDSDISENCDIHSDKG
                     RDIRENLNRYNVSSIIISGKRLLNDNANIIKITISKIYDVYHYTFEKRFDTNDLKLKT
                     FDPITDCIDISTHPIRITIQIVSTDSLILSDSNTLIGHSNSLSSDENLSTLCVNGKSY
                     TIFPICKYSDQKYTSAIAANDINDMELDNNSFSYDNNDGHYLCWADTLSDEEREDIIN
                     SYGYDDPDMCLAVHKQLMDAENGLFDECEQHEKELNSIIDKYSKAKKIRESTNIAQWL
                     YGISLSKTFYVDYNSKTDPSKFKYSIEDCINNDDIKNFAMISYDHIREYIIDAINAYD
                     NINKIHDMIYQPDQKPDIIIDDYNLFCNYLKNAIDKIVFDKWWLYFNENWIRFYDSMI
                     PRKNNEDDDSCSNTSHNQPFEIIDGMDDLPF*"
     gene            74619..74990
                     /locus_tag="SRR1747052_scaffold_27_prodigal-single_100"
     CDS             74619..74990
                     /product="hypothetical protein"
                     /codon_start=1
                     /transl_table=11
                     /translation="MATIKINNSIEVKGKVSFTHSAYLNKEKQQWEDNGIEGTLVTHQ
                     YLDDIHTIETDRFLLHDCTVYVEAFGSDDFDITYKFIAESCVVKDDPLSKEEVQKIED
                     KKYAYEKTNKFLYGISEDEFE*"
     gene            74996..75814
                     /locus_tag="SRR1747052_scaffold_27_prodigal-single_101"
     CDS             74996..75814
                     /product="Uncharacterized protein n=3 Tax=Bacillus
                     thuringiensis RepID=C3IUW8_BACTU"
                     /codon_start=1
                     /transl_table=11
                     /translation="MAEIDTNVYSAADDDDDNYYDLMTPIDIEETEEKEKTDKAIAKR
                     EELEKSLSSQQNIWGYSSLGIEARKAAMTMLSTKTGLYSRIPLVCKGKSCPYIESCGL
                     NKYDLTPVGEYCPLETAQIEMSVQKYVNEFEISNDDFTDQNILREIVNLEIMMERCKS
                     LIAKEQNPIIEVVTNITQEGEQFTHPEVSKAFEMYERCQKQHSSLLNLMNATRKDKAE
                     TGTGAGGNLISDIFSKLNTIEENGGFVEPQNNQNTTYVYCNSNDQEDTNTDKGM*"
                     /db_xref="UniRef100_C3IUW8"
                     /db_xref="btn:BTF1_30822"
                     /db_xref="C3IUW8_BACTU"
     gene            75821..76141
                     /locus_tag="SRR1747052_scaffold_27_prodigal-single_102"
     CDS             75821..76141
                     /product="hypothetical protein"
                     /codon_start=1
                     /transl_table=11
                     /translation="MSAATSFQNFLKSNEAINKLASTEAAKGIFDGIENVLSRGKGEG
                     AEKLTDAIIRAHHKGNAMENGISAARVAGSIFGVSTAYRLASGGGIYKDRNGNTNVAG
                     IPFI*"
     gene            76143..76532
                     /locus_tag="SRR1747052_scaffold_27_prodigal-single_103"
     CDS             76143..76532
                     /product="hypothetical protein"
                     /codon_start=1
                     /transl_table=11
                     /translation="MARKSKKSDNNKFLISVKKEIKFLDVALVSLFVFMIIFTVYHSI
                     MVYRTMYEPSSLIVGVFGFCGFECGCMAGITKRKMTLKDIEYQEYNKKYDPQEQESTD
                     IKEISNEDLPQNQIKIDSIEDENINAK*"
     gene            76522..77406
                     /locus_tag="SRR1747052_scaffold_27_prodigal-single_104"
     CDS             76522..77406
                     /product="hypothetical protein"
                     /codon_start=1
                     /transl_table=11
                     /translation="MPSNFGPPKWNHQMPGIGSVSNIGGNLKAAFMTGFTGSSYYEDK
                     NGVMRNRFSPTNGGFRGTLANFSTDKETGKAYWNPGLSVGGTLTAGYGAAGGAMAGAA
                     SGAVLSNFLEGGNIVKGAIAGAAVGGAALVSAPFVAGAAAKGVVNVLQNSDKIFAGIG
                     SGVEAAASAIGRGVKGAASATMKAATVGGASGVLNPITRGFSGLTGFASSLIKHTPGS
                     NADGIISDFSLSGLGKAVVFGGAMIKGVKDAAKTYMNDKRGQVDPYISSVSPQIRLMD
                     DSGASGDLVFALNNNRRG*"
     gene            77415..77852
                     /locus_tag="SRR1747052_scaffold_27_prodigal-single_105"
     CDS             77415..77852
                     /product="hypothetical protein"
                     /codon_start=1
                     /transl_table=11
                     /translation="LSVISKIVQTKKLGLQDLVSVGLNVGFGISDYKQNRKEGKSKAA
                     SVAGAVGEFAIGELIGGGAMLALNLAQAVPQMAVSAAMGINKMSRQEARKSYGSSMPF
                     YNASFNDTRQAYTMRQAGIQLAENSKYNLQQSLLGNEAAMLHM*"
     gene            77886..78788
                     /locus_tag="SRR1747052_scaffold_27_prodigal-single_106"
     CDS             77886..78788
                     /product="hypothetical protein"
                     /codon_start=1
                     /transl_table=11
                     /translation="MSSIYKDAYQIPSEITINNADNNLLNNITSFSDLVDESRLYQKS
                     NIRYSNSQPGFDTNWEVRHQPKPIPIGGSTNFDSSSVGKTIGDTISSDDMYELARQSN
                     IRKQSRPVSPGRSVVLRSFSDDDMRRLANESNLRKEARKRASQTVEQTASQTTKNASS
                     GLLSSGALKGDVIQSTSDNISKSAGRAFSDDDLYKFAQETNARKASRLASQGSESMAL
                     ISMNKPSVPAAIKTAKSAGKEAAEGVAEGAAKKVGKSLLDKAVDMKIPQIALGVGVTA
                     WLVNKLSDSRGQQSNAQLYGQQGY*"
     gene            78792..79043
                     /locus_tag="SRR1747052_scaffold_27_prodigal-single_107"
     CDS             78792..79043
                     /product="hypothetical protein"
                     /codon_start=1
                     /transl_table=11
                     /translation="MALDLNNINKKDAQKIKDILKDPVKWAQVFVITYDSAQKKYVPW
                     TARWYQAEMLRDNSLKKVARCGRRTGRVLPLCPELLEVA*"
     gene            79252..79725
                     /locus_tag="SRR1747052_scaffold_27_prodigal-single_108"
     CDS             79252..79725
                     /product="hypothetical protein"
                     /codon_start=1
                     /transl_table=11
                     /translation="MKFNIIRDLTNDVYSVKIMFDSFGSEEMSKEDELKILDDHGPAT
                     INVGGKFIGKYINGEVQIGEPTEEEIDAIKLELVRNLDTVELNEGMVVDYKIDANSII
                     MTDKLAEAFETKNKVAEAKAELFVAVIKQRIEDAVTEWKKSASDFDTYNPEEFVV*"
     gene            79767..80351
                     /locus_tag="SRR1747052_scaffold_27_prodigal-single_109"
     CDS             79767..80351
                     /product="hypothetical protein"
                     /codon_start=1
                     /transl_table=11
                     /translation="MQLRFNKTIRKNIVIVDLEAIKFTECEIEALRRFDAPVISVEKM
                     YPLNADNPSFPVKFQKKLRQSFRVRVKFDGTNDIEGACEAAESFYDDIRDIIEDTLYE
                     LTDKLEDSFTHDLGRGVEIIRSGSESLPPDQKPDGSGCCPPQFKPGNHVTVPVPPKPN
                     SNRPCPPPAPPRPIPPCNCDDTSVIWTDGDSVHI*"
     gene            80533..82077
                     /locus_tag="SRR1747052_scaffold_27_prodigal-single_110"
     CDS             80533..82077
                     /product="Uncharacterized protein n=1 Tax=Bacillus cereus
                     BAG1X2-2 RepID=R8F8G6_BACCE"
                     /codon_start=1
                     /transl_table=11
                     /translation="MLHNVCTKPNFVCLVATPYENQIRLIFTRLKELVDSSPMIKQSV
                     IKCTSSPYNLTMNNNSRILGFTTGASSNSGAASLRGQKCDALYLDEMDYMGDSDFDTI
                     ATIAAERPDITMFISSTPTGARKKFYECCTDKSLGYKEFHFPSSCNPNWCPAMEAEFR
                     SQLSEQGYVHEIEAEFGSEEAGVFNKDDIDSATQMDFYAYNKLDVLQERRCRESNCFP
                     TMLIYDEDHPAPFNLFRCVGVDFDKYQASSSIIVLDYIPEFKCFKVVKRVELPKTEYS
                     YDAAFNAILSVNRIYNPAWIYCDRGSGEYILERLHIYGKEHPETGLHNKVKGWQFANT
                     LDIEDPVTHEMQKKPMKPFMVNQLSIAFERHRMVLSPFDELVSKQLIDYRVERIGKNN
                     QPVFCSENEHFVDALGLAFLAFVLEFTELVNTVKEVERISKVIFVNNNRMASAKSINS
                     MFNSLKTPFSNGKVRNDDDDLPGDKPPNYEVHHGWGTGKKASASYSQWGSRNIFKSRY
                     TGRTLW*"
                     /db_xref="UniRef100_R8F8G6"
                     /db_xref="A0A069DH80_9BACL"
                     /db_xref="btn:BTF1_30797"
                     /db_xref="R8F8G6_BACCE"
     gene            82204..83178
                     /locus_tag="SRR1747052_scaffold_27_prodigal-single_111"
     CDS             82204..83178
                     /product="hypothetical protein"
                     /codon_start=1
                     /transl_table=11
                     /translation="MANKQQITYKPDFEYKKNYNTIGTIETASDTIDDTSYDNENQID
                     LLTLDFLRTKIQNVKPLLINIPTEISSICFDIIKGIDNTLPYIKDPVFDNSDSSNNNS
                     DNSNKNNSISTDPRSNLSNGKIVNLPSSSSFSGAAYTAKKKKDTVQKNLVDAFDYTVL
                     TIYDDFLDTISEKIGAYQSNLALGNTFGLQMDMSQQYSENTKNIENGLEHISDNIIRA
                     QIIYDQKSRLLSKLFDFQNCITHFRSLYSAKEFYIRYRAEKAYKNNASSKDKFIYDTL
                     QATIMLYYNKYCNCVSNIYKYYDSCSELIGECLNMQSQIFVSRKILNK*"
     gene            83208..83504
                     /locus_tag="SRR1747052_scaffold_27_prodigal-single_112"
     CDS             83208..83504
                     /product="10 kDa chaperonin n=1 Tax=Staphylococcus simiae
                     CCM 7213 RepID=G5JKU4_9STAP"
                     /codon_start=1
                     /transl_table=11
                     /translation="MTIKPLNDNIIIEVKADKKVSDHNGILIVNKIANKDSDTGIVIA
                     TGEGRLLNDGTIIKPNVKVGDTVIFERLACTEIRTKDEDNAYAIIKENNILCIL*"
                     /db_xref="UniRef100_G5JKU4"
                     /db_xref="G5JKU4_9STAP"
                     /db_xref="suv:SAVC_09030"
     gene            83516..85702
                     /locus_tag="SRR1747052_scaffold_27_prodigal-single_113"
     CDS             83516..85702
                     /product="Uncharacterized protein n=3 Tax=Bacillus
                     thuringiensis RepID=J4ABX3_BACTU"
                     /codon_start=1
                     /transl_table=11
                     /translation="MANTNQNFFNKLVSKFARKNNLPSDFREIREVQQSENKNKKNFF
                     VKLIGSIKMIQQHRGEIISPESECNFDDIYNAYMSDSYINVALNKYKSLVYKAGYQLK
                     SENDRAIEYLNKRFKIFSLTTGKPMDILFQEISDDLVMYSNAFIVKKRSDDINVPNMK
                     QVGIFGKKPVAGYFRIDPRDIRIELNNHGTIKRYIYNIGGDEQYFDPLDIIHIYMDKT
                     ADHKFGTPRIVAALEDVKLLRRIEGNIAVLIYRFAMPIYHWKVGLEDAGKGATETEIN
                     DLTAKVAGMDVDGCIVTNERTNVNSIGADGVALDASGYLSYFEKRVFSALGVSESQMG
                     RGGAKQDADSMESQMHDYIKYIQRHLSVFIENYMLTELLLEGGFDPISNANDYVNYAF
                     NEISLDTKIKLENHEMAKFQADLITFSEVRHELNKKAEDVDPNELYTNMITNKSAIDQ
                     INAKATAEIKVAKATAGLTSNTDNAATSNTNTKSAKSVSGVKGNGTQKSSKNSSNGTI
                     KSINTPSNQHGKTSVKIKESADKENLNSLIDKYSNISLLYKNIKEASVINKSDLSFSL
                     IISFNELLRNVDKIFAQKYSDGQKRFINEFNDDNDTDFNTSYLMINNYDQSLDTSAKD
                     TIDTIKSTILNNYDGESEKTITETFDNEEYKVFYMLSYLGDKAYWNGYANAAKEFGIK
                     ELLVDFSEGSDDIKEHDGTIELSHYSIGEIPSYHAFCKCKLSYNKE*"
                     /db_xref="UniRef100_J4ABX3"
                     /db_xref="btn:BTF1_30787"
                     /db_xref="C3IUW1_BACTU"
                     /db_xref="J4ABX3_BACTU"
     gene            85705..87081
                     /locus_tag="SRR1747052_scaffold_27_prodigal-single_114"
     CDS             85705..87081
                     /product="Uncharacterized protein n=1 Tax=Bacillus cereus
                     BAG1X2-2 RepID=R8F881_BACCE"
                     /codon_start=1
                     /transl_table=11
                     /translation="MIDLTEQINLVESSVDTSVNIDPDSIMVDIEGMHSNIITGNYTM
                     YTPESLVGSIPSWTSPYNKPCIMHHNEKDGKIIGRIINVSSKEKDTRSNTPALLFTIN
                     VPDEDGKKQIRDGRLATVSVGISALDVRCSICGENIAEHECEHKRGKQYNGETCYWEI
                     RSFKGKELSYVITPSDPYAHNVKIYSPSDNKNIKEQEDMIITENLDNTISNEEKVLNN
                     TTDNSNKSIENNGTITSVSESEEKDSAVQESAETTIETKESTETENTAETAPEATTVT
                     ENTEATTPDGAATITDCDTHPESGKKNNLLLDEILKRYADATAECASYKSECNNYKKQ
                     FDELSTLYNALSLKYKVLMSNEINSLRTSCGQAVVEAEELSNRTIESLEDMLKDIRSD
                     IDAKKITEQQNKDEETNKGITENLQQVESPVNIISDTDTKENTVNKPEINVKEMWDNL
                     GNKLFNNL*"
                     /db_xref="UniRef100_R8F881"
                     /db_xref="A0A024QGY7_9BACI"
                     /db_xref="cbv:U729_3069"
                     /db_xref="R8F881_BACCE"
     gene            87102..88799
                     /locus_tag="SRR1747052_scaffold_27_prodigal-single_115"
     CDS             87102..88799
                     /product="hypothetical protein"
                     /codon_start=1
                     /transl_table=11
                     /translation="MAIYPNNFTNKDVLSPGARGETFQASLPGYRDGADRINRTNMNL
                     NTNAHDVPNIKWELDRRLPPLFKYGFAYGFNQIVLPKGRVVAVDPYMNTINTEMMDGQ
                     GVDPNTGAAFRMPKSYNTLTLANGGVPVKLREDTDIYPAEAKYVAPDARGQKVNGVGR
                     EWVPIIGLEKAYDATTSSFRPFGNSGPKGQLKDAGYTIGEISGKAELDGVTVNNVRPG
                     NIPVGIIQRNEYTRDDDAFNGIMPGAVLTDAMVELPWFGFKDRAEQNPWGSAYGDLFP
                     GALVKSDENGRITISPLSYTEDLYTGLDFNISELELERQQVIGQVYSVNRDLLPEGAA
                     RWATWALADRRNFRDFNPDEYRKTNRNGEDNTMNSAYHTTGEYPGYPYDSTILEHDLH
                     MLESNRPYSGRMPDQYQFDNLGIPGLTDGKNAVKRVFPWQDAATVSEDKNATEYVDVY
                     MRVSEVDVENLMIKIDDGDAVACVKDAVVTAKFGDGEAKTFAVVKFADALQGLVVLSI
                     RDAAVANEYMEAKKATDPAAAAAFTVKFKFEKRGVSGVPTFMDWDGCMGSVKILLTK*"
     gene            88824..90038
                     /locus_tag="SRR1747052_scaffold_27_prodigal-single_116"
     CDS             88824..90038
                     /product="Uncharacterized protein n=1 Tax=Bacillus cereus
                     BAG1X2-2 RepID=R8F874_BACCE"
                     /codon_start=1
                     /transl_table=11
                     /translation="MNINGFLNDLNTIRESIAADQAAGKESKISPESINIAEMTVRNL
                     NGDYTHGRTTIQEALTSTDTVKLIPKVIEGQMREAAEPEYLATNFMQKITVDKGNSVT
                     YVIPVAGEIHASEVGEGGRYNEQTVDFNTIENSQLEVRVKKIGCKVSITEEAITDSSW
                     DIYGMNVRKMGRAMARYKEEWIFQQFSTHGHTVFDNNLRSQNEAYGTTGRDVDGSFND
                     TMSVEDFLDLVLVLMSNGFNPTDVIMHPLTWVVFARNTMLGNGLTYGAFNGQYVHPNN
                     MVQGTPAAFGLANNGANQPLIVSPDQVQNRLPMPLAINLSPYIKFDKVNRKFDMYCID
                     RGEVGVIVEKEALSTDNWSDPEKDIRNLKCKERYGVGILNNGLAITVCKNLAVAATYP
                     TPPVVKVQNEQV*"
                     /db_xref="UniRef100_R8F874"
                     /db_xref="A0A024QIP1_9BACI"
                     /db_xref="btn:BTF1_30772"
                     /db_xref="R8F874_BACCE"
     gene            90148..90636
                     /locus_tag="SRR1747052_scaffold_27_prodigal-single_117"
     CDS             90148..90636
                     /product="hypothetical protein"
                     /codon_start=1
                     /transl_table=11
                     /translation="MKEIAVVKLAPGKVAFYDDYTKIHLTLSNPTASIYEGMNLKRIK
                     NSVKFGVLQVLVGSLNTEIEEIPVKTIHDHVDKAVINESTTEPTVSKIIVETVDADTV
                     VNNDAPQVEIDEKIVPEEVDEKIEAEVEPQAESVEAETEVEVEPKPKRGRKKNTDKEV
                     TE*"
     gene            90732..91550
                     /locus_tag="SRR1747052_scaffold_27_prodigal-single_118"
     CDS             90732..91550
                     /product="hypothetical protein"
                     /codon_start=1
                     /transl_table=11
                     /translation="MYREFNFAAIDTDTKTKTITVTMTAAVDESTLVGDNIRLLDCST
                     NHYIDISVKSDGDKLFIILPDYPIPNSKYHLTIKGIKNIVGDALTKGINYQIEFKSSV
                     NTEVRFIAPVFSEDIQGELIFALQEFISKKDVPNLDDVKFANSFFIEVSTDNLFNKIV
                     FSTNLIHRNSMSVMELGNGQYYARARVQIDEENYGIWSDIITFVINRSEDTISTPNSD
                     DKSNNDSDEPIFYKPLTITGVPKDGDDCQSFYIEFSSDIDLEDTDDIEVYRRLI*"
     gene            91551..92201
                     /locus_tag="SRR1747052_scaffold_27_prodigal-single_119"
     CDS             91551..92201
                     /product="hypothetical protein"
                     /codon_start=1
                     /transl_table=11
                     /translation="VLEKVNCKVNAIDNYLEITPDDGIKNNCLYEIRINKIKSADGSS
                     ELTNQKVLVYTKITPAYSTIEAVRSLLMNCDEVTDSTILYHIRDASKFVEYVTNKKYG
                     DNDVPFNVFQFVKYKAAYDSLISFSVNNISLGITKGTMGDVGYEKSFSIGDITKLLKL
                     LKDEYDKWYDSLFDAMYTGPASPKITVKSSYILHTDIRNDNPPYRSYMLYKTGCIK*"
     gene            92198..92638
                     /locus_tag="SRR1747052_scaffold_27_prodigal-single_120"
     CDS             92198..92638
                     /product="hypothetical protein"
                     /codon_start=1
                     /transl_table=11
                     /translation="MTYHDSFQYVIRKYSRKLYLVKLNKKVRCRCHEAGSDDPDPACP
                     KCLGTGYRITVYEITGAPQTSTFPDTFRSTNQIVITTNFYLLDNVPIDRDDLIIYDDK
                     AFIINDTARNVGFNARFCYTKACGIPKKLDNNIFFKNLYAIIGK*"
     gene            92641..93639
                     /locus_tag="SRR1747052_scaffold_27_prodigal-single_121"
     CDS             92641..93639
                     /product="hypothetical protein"
                     /codon_start=1
                     /transl_table=11
                     /translation="MLNYKDETILVIGKGTTNYKVNTINEVPNEYEAKKYGEDSQLYN
                     AFMDSLDFSVSNSIFMINMKYDTDYPKIINSITHSDFTYIVPLNIKFSDLIYIEDENR
                     KIFYAEYLLNSIKDSNLSTIFMTDNHAHYYEDIDHFVKSMESVIRTFKGTSVAINNYG
                     RNLCFVANNLADYDYANLIAVYMLASSQYKDYPLQDCGNAVFDIDTHDVHVRELSFFK
                     YNIKRSATIDNFHNFNVRADQGKCVTIDRVIKYLQRYLDLSEFCGKFYNAYIKSVVLE
                     RLNTLLAAVKNVAIADYKVLSCDFVKNTQTRTVVILNEIEITPINSIEKYKLFIEV*"
     gene            93642..94340
                     /locus_tag="SRR1747052_scaffold_27_prodigal-single_122"
     CDS             93642..94340
                     /product="Uncharacterized protein n=1 Tax=Clostridium
                     saccharoperbutylacetonicum N1-4(HMT) RepID=M1MU01_9CLOT"
                     /codon_start=1
                     /transl_table=11
                     /translation="MEEKIDELELLLDNKEIHKQHYIDGKTNEIIANTTRQRSDKGCS
                     CFDFIKMVQKVTRLDLARYNIEFNSDRFKYRVTDPQIVLDNPIITYQTISRIPMGEIK
                     PRIRDVVKDQDNNLAGNVYAQKYNCVVQFNIFASVYDLAEEVMSNFESMMIKYAGYFK
                     RNGVAELYFKEEISDSNYDLFRQVISVRNIRYTVHIEHLYNNVGRIIDDVIINNVTDD
                     DTLKVYHENNNTQR*"
                     /db_xref="UniRef100_M1MU01"
                     /db_xref="cbv:U729_3076"
                     /db_xref="A0A0A7G081_9CLOT"
                     /db_xref="M1MU01_9CLOT"
     gene            94376..97297
                     /locus_tag="SRR1747052_scaffold_27_prodigal-single_123"
     CDS             94376..97297
                     /product="Tail sheath subunit n=1 Tax=Clostridium
                     saccharoperbutylacetonicum N1-4(HMT) RepID=M1MNZ2_9CLOT"
                     /codon_start=1
                     /transl_table=11
                     /translation="MAQTTSLFFQDEVLPGVLTEIQQDYNVGYYTTAWGNTSTVLVLG
                     TAFTGPINQVMKIYSPEHALYVYGNTYDASTHKEASLVTGIQDVYDKGCRAIYACRIA
                     GKNIYKDFELAPDLGYKLRVSGAYPSNECKNMYIRFINNGADLKLVYYKPADRATIYE
                     KMNGVVDSAYSMIETVLDLKNTYGYTVDTKISELINLFNTYQLNNVLRLSIIKDGVDV
                     TSVDPEARNLPIGSIFDGVYFIGRDKNLCDAITIVDNKLSSASPMWVKHTNVPTYKTL
                     KVNTDINAAYPIAGEYDALRSIFTSVATTSKFDFIKNSENVSLVYGIDDTDYEQVDIS
                     GFDLYKSLGSGYATTAHIELKNPDIENPTAKDYVVRETPESNQNRIVAISDGLYSMLQ
                     NVPADYRVLAHTSAVESMDAKLPSKDEFLTKVPGDVQYITTDANKKAIRITPIVDEQS
                     DISEDNKFSFDFKIVEDDTIDEVTKTDCASTHAAKAINIVEADKATSVKDGVLYAVLD
                     TDAYKIYINKDGAQTTIDNLDAAFDGEYFFDDINKKLLKVTYTTGDDGKTATVSTIDH
                     STYLGEAISENGKEYFLVSFDAGTYVAKFDADAGITILGSVAQVLSSEGNGFYCVPAV
                     VGDGQAHKIIVTSRYAESSTYELFVSNLAASDLGKLFKFEYADGFESYINEYLNSDAA
                     KVSDQTTEAGQFATEIFDTTKYIPYKTTDNLARQLAQHCTYTSLKTATTHGIIGYRKI
                     SDTSISGIATIVDKACATDFDLYAKRNNGRYMLDKDNMPYSIGRNISMTFGGYYITTT
                     DGYKYISNGACGYAGMISALPIEQSSTNQPIDINTLAFELTNYQLVKLTEKGFVTFKN
                     SFTKGIVVTDGITMAPNTSEYKRLSTTRIIGCVETVIRNACEPFIGQVNTLAKRNSIK
                     TAVNSVLQKLIGTLIKDYDFEVTSDDAQQVLGIIDIDYVIVPYYEIRQIRNRITIKDS
                     I*"
                     /db_xref="UniRef100_M1MNZ2"
                     /db_xref="cbv:U729_3077"
                     /db_xref="A0A0A7G2I2_9CLOT"
                     /db_xref="M1MNZ2_9CLOT"
     gene            97319..98005
                     /locus_tag="SRR1747052_scaffold_27_prodigal-single_124"
     CDS             97319..98005
                     /product="Major structural protein n=1 Tax=Bacillus cereus
                     (strain G9842) RepID=B7IZH3_BACC2"
                     /codon_start=1
                     /transl_table=11
                     /translation="MAFDNTSVEEYTKTYTSFSGADIVASFNGIVIGELQAITYSVSR
                     EKAPIYCLGSPEPRSFSRGKRGIAGTLVFTVFDRDALIEEFKRNNQLNKLQKFKANSS
                     KHGYTPYNSVDEWDRIMSNTDDDPNGLANVTTTADLVDTQAEIAYADEILPFDITITF
                     ANEYGQRAVTTLYGVELLNEGSGYSIDTVTSEKAYTFIARRIGYMQKDMQGTGELSNS
                     HKLTGAANAD*"
                     /db_xref="UniRef100_B7IZH3"
                     /db_xref="A0A024QGX5_9BACI"
                     /db_xref="btn:BTF1_30737"
                     /db_xref="B7IZH3_BACC2"
     gene            98113..99834
                     /locus_tag="SRR1747052_scaffold_27_prodigal-single_125"
     CDS             98113..99834
                     /product="Uncharacterized protein n=1 Tax=Bacillus
                     weihenstephanensis (strain KBAB4) RepID=A9VUY0_BACWK"
                     /codon_start=1
                     /transl_table=11
                     /translation="LAIEDFTRTYTSFSGSDMVATCNILGENIVLGTLQTISYSLHMD
                     RRAVRAIGNVNPKEYTQGPRTIAGTLVFAVFDKHMMYHMAEQFAKKDNTYKNNAYTAL
                     YDKYKSFTQERHILSDELPPFDVTITLANEYGNRAKIAIYNIQLVNEGQVMSISDIYT
                     ENTYQFVALDIDYLRSDDPSFKYEEDNGEVEDNTPQVGVSKDYNLLDTISIEHISHDY
                     LNSTSLIRITKNSVQSNVRLNDGILYIKDANSQDQSYREYPIPSSNSNVYNKILRLEN
                     GLYKAYFQENTTDLQTDEIQIYIHDEDRGYRPVIENIVYVDINSDDNPPFDRHFYLKF
                     RSLCSSIYGHNKLYIKKGNDISDVYEINDNGYTLVPITYFSPNTDYIIYSGRQSNDTT
                     TFAEQSISHLFKFRCNEDIFSDTLIKNRLFNGLNDKDSIIMTDILNAPKNTNADMPFS
                     AQAIILSNLLLFASAETQDDIDHFIESIQTVENNLMAQLNGLDKIAVSDNVYCASKVS
                     ELYNSNKPYATAVNDFINIYNDKPEKFMSKYTVYYYYDLNKDKNEVCSCLQMKIVDRR
                     GATDEYD*"
                     /db_xref="UniRef100_A9VUY0"
                     /db_xref="bwe:BcerKBAB4_5752"
                     /db_xref="A9VUY0_BACWK"
     gene            99821..100861
                     /locus_tag="SRR1747052_scaffold_27_prodigal-single_126"
     CDS             99821..100861
                     /product="Virion structural protein n=1 Tax=Bacillus
                     cereus (strain G9842) RepID=B7IZH5_BACC2"
                     /codon_start=1
                     /transl_table=11
                     /translation="MNTINTYNQHNIRLGSKAMYTNIVNSNNSTLAENNLSGLVKARH
                     FAAVEARIYFGDVYIDEAQYINFSVAQNTIPIMGYNSYVTDVFAQGSRIIQGSFIINF
                     TKSSYLYEVMNALSNVNSGATLPKISKTCNNPTVSKSVKAPMWDKCFDIVTNNIIEGD
                     QVVSLSTTVILKGVHLMSCEQQFGTAGENGGAPIAEQYTFYARDIDFDVPTNNQVSED
                     IDETIIVKDDLIIDSVVAKYNSGSYDIICKIINNNKDIIELKDASVNIIFNSSYNLAM
                     TYDEKNNYFKAHVSTNKSAYRNGFNYMIATYLYKMSMVNDIPIVTVSVDYPVDKEEDR
                     RNLTTEIQITYK*"
                     /db_xref="UniRef100_B7IZH5"
                     /db_xref="bcg:BCG9842_A0102"
                     /db_xref="B7IZH5_BACC2"
     gene            100889..101395
                     /locus_tag="SRR1747052_scaffold_27_prodigal-single_127"
     CDS             100889..101395
                     /product="hypothetical protein"
                     /codon_start=1
                     /transl_table=11
                     /translation="MRLNSINNNTENTKTNEVKEAQQDTEIKIEDDLPTVEKEKIATN
                     GMDLAKKIAYWKDKYKKIYRTVIDDTTFIWRRINRAEYSKCAFEKFSTNSKLDMFEKQ
                     YLFCKIGILYPENAIELMDDSAGIAAILSDEIIYKSGFADMYPKTTEVENADDVITDN
                     EDDLDEDK*"
     gene            101382..102041
                     /locus_tag="SRR1747052_scaffold_27_prodigal-single_128"
     CDS             101382..102041
                     /product="Uncharacterized protein n=1 Tax=Bacillus cereus 
                     (strain G9842) RepID=B7IZH7_BACC2"
                     /codon_start=1
                     /transl_table=11
                     /translation="MKINNSNKDRDESIDVSQLISDLQDKYRDIFITSIQGEVFIYKP
                     IGRRDWCDICKRDDLNALQKEDLICATCVVYPENYDFSQCAAGLPTELANKIKQDSYL
                     SKEAVINMIEYYRDEMATINNNITCIINEAFPNYDIEEIENWGWDRTIKYFTRAEWKL
                     VNLRGLTNAMDIEDLFNKSDEQDETHTVETSQITGLTKEELAEKQAKFPEIDWANPSR
                     S*"
                     /db_xref="UniRef100_B7IZH7"
                     /db_xref="A0A024QH18_9BACI"
                     /db_xref="bcg:BCG9842_A0104"
                     /db_xref="B7IZH7_BACC2"
     gene            102096..108245
                     /locus_tag="SRR1747052_scaffold_27_prodigal-single_129"
     CDS             102096..108245
                     /product="Uncharacterized protein n=3 Tax=Bacillus
                     thuringiensis RepID=C3IUU6_BACTU"
                     /codon_start=1
                     /transl_table=11
                     /translation="MARRKKDQHKTRRRTSGPLDSIPVIAGAAAAIGITTAALNRYNP
                     SLMSDTLNRAYHALSESAVELKKRSSKGIDIYDVKKAVKKFSESYDNYSAKYNPLTSE
                     NSLGRVFLSGSRSKATATNLYKNDVLTDAINELADRFKKKDQTEINKRQFSAINSLLR
                     KDSKMLYNPSTDNLFKFRTNAAKKLGANGLFENDEIDTITNEAIEIARRFNKLDDDGY
                     YNGSLKSVQKFDNELRDGTFHRRTEKIEDEFKKKLYDIDALEKKYGSKRVKKSSNQFA
                     EDILDSTPLTVREVVKKYKDGALESSRQMDDAIGELSDLLNSKDGERFGDLYWDKSLR
                     ESADGKLHSYGAIDSMVRKAKSFYDETIVSKVLKIDEIINKQTKPVNISFSGSFNPIL
                     EKLINKESDSTLLTDTFLDINGKAFKFNINAVNDDNIFEELTDLSGRIKTVQKNSVAG
                     KSLTKMFGADFDTGRSRGGILDFHESNKMNPVESLVAKFAKFSDPRYGRNEAKTVFDG
                     DLSSTLASITSYEDIEDLYAQYSDINKILKNGYSALDRTSASKLYDSLGSITDPSDNV
                     KHLRSVLNILSEDNESMISDLIDLSSNRDFRLSSSDFSKELKLLASDPAKYLSANHVN
                     SNYIPGQDSSTDAYSILRRALTDEAFLKISGEDSIIDKGSYIQDAIGQGTDSAKKALG
                     SFYSSLYSATFESAKKDIRDIDNISELYEYSMMNVDALIQKDSGAKDTLRELVNDNVS
                     LLQNGFNDKSYYTNEYSDNIFVPNGVSPLDIIKNLNDTEKLKDNAKRFGKQFIAGSGN
                     AEDMTSATFAPFFFTDRLLSGFEQYGLGFSADAYKSTVSLASNIMLKRVLPAAGLLYG
                     LSYLDFESNNFTGSGLKETFLSGIANVDLGVRRITDAAGLSGALRDASVSNPAFSYWS
                     NEQEYQGYDERKEWYESGYSPVRSGRWWSFGSSSEFRGGKISYFTPSYLRRESSNYYD
                     VSVYGSSDEKWKHSWIPTPRHPLSTLNAILDPYWLEEMHYEDRPYPVTGKMFEEGTPW
                     GAILNPTVGNLLKPQKKMHQEVLQGTTVDVRALIKKRNEEEQRKANNNSYIQLGPDGV
                     TALRRPYAQSVSGEGELPPDYNVYYDNGSDIAYYAPIDQSQEQSVGDAAIYANSSMSN
                     MTGYYGAVKSDLSAFDKMRASNNPIVFAASRVIPLDHISLVNESIKQRSAGGYRISGY
                     DPHGFVIDTDRYTEGGPSFDPTKETFDKSDLLETRSVEEWLHDASYSAKELGGIYGFA
                     LDLVAPPKQRYAMADASAMSSFSGRFWDENIGGSGGDVMEIARRFFPHEDHSVTRINN
                     IQNTMPLWIPARFRVGDAYSALPKGDMRFPGAGYETLNELHPDDFGLYGSFDRFKILA
                     DIAPWSQEYKEWHKIAKRSVQDPELQKEIKEIEDRVERQNSRHTFYNKNYSIDTTEIN
                     GIVSEVSNNTFKLYGSDKEYSVAGVDLNSGQSLSDFMTAGADVKLTVNKEDIGNKTTE
                     AIVFDYSNNGTNITKSIVDSDAGTINRDTEIGVQAYSDGYSALNHLTETIAHAPIPYI
                     HNKFLRVNTPMEAWEEEELYGTSYSTWNHPIEGFIKPTIRKTMAMAPLAVAANVALFG
                     VSKYLDGTDANGLIKAGMKSAEALTNPMAFAGGLASSLLTMNTKYTQIGVDIGEVIGL
                     GAIAYKYSDNPIISTVAGGLIGATAGTKFFRSDASEAGKIGAVIGLGISALKNAYFDK
                     DEMFGDYVPEDAQKRWDLQEYFDRLKYIKYTGLYNESARKAKSEEGVDIDTILNQMEY
                     MQEENEKLRNKLIKRRESVLSNDFLSYSERDELLSTIDDKIAELQYGGDNIAIEGGEY
                     TRAAIAYKKAAESTIYGLQKDAGWSEILKALPKNHRDFFMEFAKETDAKKREEIRSKV
                     SDYENKVLDIVWNENKSKIEDNKEYFADHYLPNILWQGWKPNVSLDNVEIKTIENEGM
                     MLSDFGFYESNANSYEVQQTPGIANYEEESSPVAVRANLMSTLSGLGLFNVDVSLTPS
                     SRPGLQMFSEINRINSYNVKNKINSALGFRAVY*"
                     /db_xref="UniRef100_C3IUU6"
                     /db_xref="btn:BTF1_30712"
                     /db_xref="A0A0B5QP21_BACTU"
                     /db_xref="C3IUU6_BACTU"
     gene            108295..116538
                     /locus_tag="SRR1747052_scaffold_27_prodigal-single_130"
     CDS             108295..116538
                     /product="hypothetical protein"
                     /codon_start=1
                     /transl_table=11
                     /translation="MTKKKYNGRINYKSSDNSHITRILSDDFTIDDNPIRRIKDLIKN
                     DKVLSKIAGGSSASSLQLGIDRSFKDTSAKAGNPLMLDFIDIAMKTPKTSTSKNIMMT
                     AVNGAVRYSYQRTPYRTNLHTLNKTISAAQAAINKGNFTGIVFDLETITGKNEAGKDT
                     FSAITEISMRVLDHNFKEATSSFGGQDNVEKGIHAIIGLNEKQETDIRNMLSGYMSGK
                     TKFKDLTEQQKVAVQEILNFNEATVKNVNFRGMNLIQTVSKKSREEIESMIDSHTGAE
                     LAGDVESGLRKLRQWHDNSNAESALSYLSDYMNSINGTNTFGIGANVLAYDNNVLRAS
                     GLVGNLPANGFIDITEIWRQHTAITGKETRGGAQQSNIFAQMFPGESPSGVAHIASTD
                     TEMSARIAETELGTSFSAGLKYREKQLKKHDFEVGGIYKTHDTISSPIGFSLGNDGTI
                     IASTGYYKDPLNPARSGVRDYAYPIGLSKGFSYELVDHEIVDLTNLSPEQTDQLKSIM
                     GDKYVGDSQIHMIGMRPILDSNSPETIDGSTKYLFLNPRDFDATLGDFERIGTVSEKD
                     GKKVIQGLYGNSEARIKDSMNTAIDYHTTEKAVRSFEDAPYKTLSDFNLYYQGHQGSI
                     KELSAAIATGDISQINAARAKIATEMRVTYSAAGKSNAPELADKLAYASERLESLLPL
                     YDEFNTIAASNGIDGSTDKDATFKKTLDYFADSLSYVSSDGTRTSVSFSRIKPLDSES
                     LTLHLPGLARPGATSDAMTIGFGQNFDRYKLAEKLNRLSDKKKTGVAYADEVSDINML
                     RKFVSSLTDIKSYDGVAKDDITAISNSLVKHGLMREGTFKKKGASKTVYSPSDLFNPQ
                     LSIDDMLDMIKDGYSQEELDYLKTQSRGDILSSVIYDALNDSGIRSKSTTQRMIPFIS
                     PDSSNGTFLKQGNRPIKTIEDMLDAFRNAYKVSGTVKTQSSNYFFSAKTNGKTAAVNA
                     IYGALVDDPFKGTKFKDFLETRGFSAKEIADKATAIQTSATEYRSYIEDMVSSYLDEG
                     FQFQITDHGVQVRDPMTDWQDLVLPRMRMSDNGTAYWQMGSKDMIINTHAVFDGYGGK
                     IVLHSDFQKDGFRRSSKRSIVREQARGNNVTAQTLINQVSYDMRSVFSDTPDAFSKSE
                     SSKYVSGGVLDIVSLADHMFSLTDEESLDSSGFLNKYRANHRGRYDELKAAYIKGKKS
                     RGDQKIEKVADLGMEFYELFTAESDSLFDSIAEGTSDPDTKNLIKHISASATQEKLMD
                     RGMYVVNAPRYDTPLSNFLNQKRNTGYQNAKAPIPLNLEKMKAIGAKEYRTIESDSTL
                     RAHEALANKGLVTSARIDVAHLSQEEYNKIISTAQLGDISKTYGDDTYAKALEILNTV
                     NLENDGSFITTEFANALPVSDVNNKMIDVVNKGLYRIEGPTGDKTRKIDAIDMIPKIT
                     INSNGSIDVKYSKEFYVKQGSTMVMFDRDESVSKGTLKIGAKEKTKRNAIGSFRYYDE
                     NNIEISEKDVAQAISEIGIDVFTGRTQDEQAELAARLLKEKKGITMKFKLEDIRLANK
                     VGFGEEKSYATSLTMSVGASKEMRDILDKYRNTQKGNNDIIESIIGVTIRDDAFDVIA
                     RQIGMADSDVAVFKRIMHSPTDILHGILKGTSAENAHMFTNIGELKHESVESNVALMS
                     ERIMRDFKEKGASDEEITKFFSSVLDGKAIYDPKKGILQLTDEKVERINSDILIKKYD
                     EITKNERANDIITTTVSVNAAKDWSASKFSGHIAKELSDNEQLYKSGAISRDTAIRRE
                     RDIRLKYSDEFFGGVKVSNQELEVIGRQRYNDATLSPFIGAKSQDTFVSKTQEALERK
                     GVLSKVNGKYELAESGRDQMIYSGAYSDYSKTMLNGYDYEMKSSRYSRASLDKAEAKD
                     IVDDYTGKIRTFNQHNSVIQKQIIDDGDFNVVKASDIIPAIGDAQEEATKLPNNPYVN
                     DMVVDLGEGFGGDFSNDRYVAIKGIDPKFFKGNDEDMIAIKNKYQKSLDSLQRSATIL
                     EKLQNDTLSLEERSAYFGSNSKLTRDQMIEQTKQNMINYKNSIIKQQEEIIVTGKNSI
                     NSEFKSFRADISAMLETQTANWEKLDKNFTYDGTALTEQIRKGNLVDFAVINTKSAED
                     MGLFDQADQYVEMLKKDNNEYYQKLIGELGEGASNKDIMKLSSQREGITMFMQRFPTV
                     HDQSVMSARIYTTENGVQDNTAFVAEWSQKKMKNDNDSDKVEFYTTSKRVVSDQMQDS
                     EMNLGQRIQARRNVMPEHKSADKQTNPSEALAKRSAFGTAYSNIADADEFENVYAEYS
                     SSSRLAEFEDFFKQAKDESEKSGVALDKVFETKAATSGDFSEMKKLFVDRRRMDDALI
                     AEVAQSSKAKVGYINNAVANFTSIGDQYSLLRAKEFDVGSDDFIRYHAANELINRERG
                     DLIENVINAKNTVKSSDQVSTVSDMLDGMRDMLTGNSASVRDKGQENLHEVIDRAIGS
                     KYDDYIDNAFKQNTYLAQYLKRTLNLEEATQGDKRKAAIDLTLSVMRETSTADNRSFQ
                     YSMKYSTPIESSDGSFVRDIAYKISDSAASSNNAAIKENADYAYTAAKVMTETASSGS
                     THAATGSAARAVSQTIKNSVSKNIALGAVGIAASIFAVGIIGGNPSRAPQEDAQTAVP
                     KDAYRYDNYNYETGTVNPMMPPMDMPQGQNRGYVVNMRASTNGSYYDAEKKVAQATQQ
                     SYSSSNYSFTMNRKFSYSSQQDNDAYVEGILNRLI*"
     gene            117027..119123
                     /locus_tag="SRR1747052_scaffold_27_prodigal-single_131"
     CDS             117027..119123
                     /product="Uncharacterized protein n=2 Tax=Oribacterium
                     RepID=G9WPE1_9FIRM"
                     /codon_start=1
                     /transl_table=11
                     /translation="MAIPKLKKQDVIDALKFIDENGVPEHNTSVKYVLVSEDGKKYPP
                     KYVVAVADHLANGTDISTESFNSVDAKNYLESLGFSIETKQQEKFELSITAESVKSTD
                     ERFTMDNLSLGDNYKPLDAYFKRANGDVIKRAYSKGERRNSNQTLPRIACQVFEKQLA
                     ALSVEDKENFPVCKYNPDSDVIRGIYASVDDFKKHRNTIEYLTYGYDNGRQFVIYCWN
                     IFSTIIFVQECLKRFGEPGDQFILTYREKDEKETAAAETEAAVQEELVQQFKGYRNPF
                     SSMLIESKNLIFRGAPGTGKSYLAKEIAADIISNGYFDDYTLLTDEQKKQVEFVQFHP
                     SYDYSDFVEGLRPKINDDGTMGFELQDGIFKKFVARARKNYEDSQKSRETVEKEVTVQ
                     ESMTEFFSGVEFGVDTFKTINGNEFTITGVDDGHIHISIPGNASVNRLALNLDEVRKM
                     LESGQKFEKIKDITSFFGKTFATQGYSYDFAIYKAIKAKKSTVSKAKAKQEELKKYIF
                     IIDEINRGEISKIFGELFFAIDPGYRGKAGEISTQYSNLHSDPGEKFYIPENVYIIGT
                     MNDIDRSVDSFDFAMRRRFRFVELRADERLEMLASLENEELEAEAIRRMAALNKAIAE
                     VEDLNENYQIGASYFLKLKTLDFDQLWTDYLQPLLQEYIQGMYDEEGIMNRFARAYGY
                     QEPARGDANDAAQDQG*"
                     /db_xref="UniRef100_G9WPE1"
                     /db_xref="G9WPE1_9FIRM"
                     /db_xref="efd:EFD32_1829"
     gene            119098..120414
                     /locus_tag="SRR1747052_scaffold_27_prodigal-single_132"
     CDS             119098..120414
                     /product="McrBC 5-methylcytosine restriction system
                     component n=2 Tax=Oribacterium RepID=J0LQK8_9FIRM"
                     /codon_start=1
                     /transl_table=11
                     /translation="MTLLRIKDNSQQKKDAFSQVARLTGKIADKTLEQLEREGVFVFP
                     ETVKDAEDITQDQMILQSVNDAYRSGNVMGFLGYGDERLVIASRFCGEGEDYFFQYLL
                     DKVLDFPNIVDLDADANQDNRLFNFLLFLFPYYLKAAMRKGLFKKYIRHRYNDGNVKG
                     TIDVARHIEKNTPFAGNVAYSQREFSYDNSLMELVRHTIEFIKRKPYGNKLLIKVKDE
                     VKLVIDATPGYEPYDRQKIIEQNKKNTVRHAYFREYLALQRLCLLILRHQKHQIGTGA
                     RQIYGILFDGAWLWEEYINLLIEDIFYHPMNKSGTGAQRLFDRNVGLIYPDFISRNSE
                     PRIIADAKYKPLDNIGNRDYLQVLAYMLRFDAKAGYYLYPEAEGSDDLKLWLNRGLTY
                     EKNVMARDDISVIKHGLKIPIDAQNYSEFTAKMKVQEQEFTSVFYA*"
                     /db_xref="UniRef100_J0LQK8"
                     /db_xref="A0A087BIC2_9BIFI"
                     /db_xref="efd:EFD32_1828"
                     /db_xref="J0LQK8_9FIRM"
     gene            120498..120692
                     /locus_tag="SRR1747052_scaffold_27_prodigal-single_133"
     CDS             120498..120692
                     /product="Uncharacterized protein n=1 Tax=Clostridiales
                     genomosp. BVAB3 (strain UPII9-5) RepID=D3R336_CLOB3"
                     /codon_start=1
                     /transl_table=11
                     /translation="MPDNRNRKRPIQVKFFVDERELSLIKARMAQLGIENMSAYLRKM
                     AIDGYASKPDLPERREPKNP*"
                     /db_xref="UniRef100_D3R336"
                     /db_xref="clo:HMPREF0868_1330"
                     /db_xref="D3R336_MAGIU"
                     /db_xref="D3R336_CLOB3"
     gene            120643..121116
                     /locus_tag="SRR1747052_scaffold_27_prodigal-single_134"
     CDS             120643..121116
                     /product="hypothetical protein"
                     /codon_start=1
                     /transl_table=11
                     /translation="MRQNRICLNAVNPKIPDSFSEDRLMFSSSGAQPISLKSFRGLGH
                     YPNKIARVYKHAHCLPSAFRSWQVMRSGYRRALLARMVSSGVGTHRICLLFCKEIPVV
                     PRWISQVYIHLLCLLFFVFHVSKRHFPNGNRRQPPPCLPKSETDGRCQWRRSRSS*"
     gene            121197..121592
                     /locus_tag="SRR1747052_scaffold_27_prodigal-single_135"
     CDS             121197..121592
                     /product="Uncharacterized protein n=1 Tax=Faecalibacterium
                     prausnitzii A2-165 RepID=C7H8C5_9FIRM"
                     /codon_start=1
                     /transl_table=11
                     /translation="VNSKEKDNEIIELTDEELDEIFADDDFDNGEEDGEIRSFYFSNP
                     DPYAKVKPRPDDAPKREFSFDEKGSIVVKNPSAFWLPDVKIVEEHGGTEYTVTGSYEG
                     TETLDKKLRRIMEQNAADDKNGITEDADA*"
                     /db_xref="UniRef100_C7H8C5"
                     /db_xref="C7H8C5_9FIRM"
     gene            121585..121908
                     /locus_tag="SRR1747052_scaffold_27_prodigal-single_136"
     CDS             121585..121908
                     /product="TnpX site-specific recombinase n=1 Tax
                     =Faecalibacterium prausnitzii A2-165 RepID=C7H8C4_9FIRM"
                     /codon_start=1
                     /transl_table=11
                     /translation="MRNDASLDINQESNPVQTVAPPKEDNNMLRATDKITALYCRLSV
                     EDTKEKDGKDDPSNSIQHQQIMLMEYAKSQHFPNPTFFIDDGYSGAPAFRRCLRKLKP
                     VMWKW*"
                     /db_xref="UniRef100_C7H8C4"
                     /db_xref="K1ST59_9ZZZZ"
                     /db_xref="fpa:FPR_24760"
                     /db_xref="C7H8C4_9FIRM"
     gene            complement(121803..123242)
                     /locus_tag="SRR1747052_scaffold_27_prodigal-single_137"
     CDS             complement(121803..123242)
                     /product="Uncharacterized protein n=1 Tax=gut metagenome
                     RepID=J9GFR0_9ZZZZ"
                     /codon_start=1
                     /transl_table=11
                     /translation="MYLLSALAAGLVRRIHIDRLDKLSEGIGRQLRKGAVPFYPLNKL
                     LYILCLLFLFMDLLLQTLDLGFEVFLFLGVVSAHHSKALIVQPSGYIVLINADEKAVK
                     LSDSLLSLCQPLLIQPQRFLTLHTELLLHLRTEISLVASDYRYDLLNVLPDDLFQYNS
                     TDIMSAALVLVGTMGGADEEVLPLFKIAGGGVVELLLAVVAEHQAGKHIALSRCRSAV
                     PLLPNLLHLIKDFQRDDCRVGVIENLAILHWIFPLLLVPDGVGIGLEIDGAAGVLHVF
                     EDVSNGAFVPAILILRSLMRCFSPLPLFIGGGVQHLFLFQQSGDLARPFSLHAECKNP
                     PHHLCRFLVNHPFLRIVRVTLIAVGNVGGQALSTLSLCLVDGTDFAAGVFGIPLVEPV
                     LDTCHVAIGAVGVNGVEVVVDGNIPHAVLRKRVVDIKPCQRGITPQSAEVFRNHHFHM
                     TGFNFRKHLLKAGAPLYPSSMKNVGFGKC*"
                     /db_xref="UniRef100_J9GFR0"
                     /db_xref="J9GFR0_9ZZZZ"
     gene            123445..132687
                     /locus_tag="SRR1747052_scaffold_27_prodigal-single_138"
     CDS             123445..132687
                     /product="Uncharacterized protein n=1 Tax=Bacillus cereus
                     VD166 RepID=J8M9L3_BACCE"
                     /codon_start=1
                     /transl_table=11
                     /translation="MAEKSILSYLYSHNYNKIDPSNFVLPTTNDFKSTELPYELEKKI
                     NYDGDFTKMLYFIEKPYSENPGFYSDDNVIIVKGKSILTGEYLGNFDSDTVYFPLSDI
                     DDNNAMVSYNDNLFTIKEYLTYASASFGNNAQVGVRFVGVNAPETYKYKLIEADKVDS
                     IAKHFTKSDIKDSRENFLYDELSEDYISDTMYFIQKTIDGTKYWCQLTNESEEKFGPI
                     EDENGNISYDTITVRKYLYKTADANDNKISHEMTQRMIDLIGDNEVVMMLDHNMLNNK
                     SGDYPTTYDQYDDSLIGTLKRYIGGLYSENSGPKYAGFSNFGQDGYGRFLGCLYVKTK
                     IPGLPEEIQEKIGDQWINVTKYLLYYYGPNGIINNALELSFNSYSPTHVANYNFASSA
                     FKVWTYNNNKQRIEDLLDNASFDSITRQREIQKQILGFDFDTELKDWTVMIGDYACII
                     PPTSIRCVTRNSAESVPLIRSRGSAMKETPQSERILEMTLYFTEDSGINGVEIEVPVT
                     ENGETHRLDEHTLAPTGETIKYYMNGLRALISMFKLCPFMPITNTYINDTLNIDAVAL
                     SNLYISTVPGYPKCISANLQLREFNYHAYMTEIPYNGSESADTLMYSNLFEKCIDYDA
                     LRYYYQKPLYRGEVAARYPFDSKEYLNCTYGNKTALQPMSFEGSGIEFYIPDSDHLNR
                     LLQVKMESISQPIKTQYKVTDDVKEWAAELGKLYPALNDFILSDEYQNFVDFLNDGPT
                     NSNGNHLFVNADLIQDSETRVEITDYSSFVSSFNKNDTYYENGYVYQLTKANQFLKSV
                     FTRNFRQDNYNVYWYFNNRYIPFNFDVNKIAEQRFDFSNLIASNIISNFDIDNNNIKF
                     VINKAKETNTYNIINFLKNLSIDIETNYTNYFNDDGYFVIPFMEKNKDKTVTSNIKNS
                     NAYKVIEYCFNYYTNERPFELPSDTMQSTVMDIKEDVDLDTEDSFKFIKYPNDTIMDS
                     AIVTNVSASFNNNLTNTYLKAIDGYAPQYLGGQDTVIELSLQTQDESVVSALNLLPKL
                     CAEYMRNYRLILSCCPLRINTDITRMLGVNEVMIESVDVSTVDGYPGLYQVNMRFIAM
                     DRTVRNKEALKRLDVNNAGSRTIATTQTFTTRDYFGLKDKISAAEIYPDLELPTIAEL
                     NAYGFTYIKYKIFDTSRIYPDPDFYFVYGATTTNKIIRDSIINNLENKNDKTFTMSDY
                     LGGQLNINIAQDGNEQLLSYDNENATAKLEGSISQNIEEAVQKYKNAIYNLKIQTDKV
                     INNGFDLYNISDVNRNINMYTSDELYNLVNIISNLKSNEYWNFSSNAKGLFRSSLSWN
                     IESDDDFSGFVEYFDQATDIVNYIIGDHNKYGTKPYYNGIDDYIYQEIYEKSIDKQGN
                     ILSNDKLLNNFNEKYNIDKCNSKYREDIKTWISFIFNDYNFPDITYDSGYAEPHYKPS
                     LFYVATVNGELNRSGSLAPQFTYVENYLVKSILSIADSFTGISSYHDIDDKNNNSWKL
                     NAFTNVNDSIYPLIGKNNKLEEVKDIINTETTFGPFKVSQYSGRYIKRHLGLNYFDAY
                     LSDLLTETQSHYDDTKREKAYFNKIDDEKYYFFNPAIMRHQIKYYSDNDEYSKKIIDG
                     YKIGLLYSPKIAAAEIVINLAIIMQYLICHNILISEIQCLARDVINNKNKIIELHTIM
                     ESNKTETIYTNKDYTVFKAEYDKASKATIAKKCTKTIFDQLLEAQDAYDSAKETISDE
                     EIDSVEASLKELANNTFESQDDFNNIVSSLTDIYNKLILGNTLIASLVYINGLDSTMM
                     DAISNKNYQVLNDMLHSSQLALNSTNNIFTYKFLLSLAGREVIKSIEDLGASENTVSS
                     IATGIIDEKFKVNQESQPYIYTRDSFYDMITSDMRGRMARAFPTFYMLFVDEGREIGL
                     WKLNDNFYNMSSISEITITKSRKIAADTCTVSMTNLFKTFTTDDEDGKEMAYDLETLS
                     SIDNSFGDLWDSIFSPRKLFLREYQERLEQNPIERAQLKPGVRIHVRMGYGGDAYSLP
                     TVFNGVVTQVSTGEYINIVCQGDGVELTNPINSGLKYSEDITNYGDIPIVKQIKNWAT
                     AGATPKTIMHGFLTTKGKWTRQLINKISSGRFFDDNPFGITHFGDPDFKNIFSNSECV
                     QNIYEAYSTPNFNGDSPNAVTYMQYDYATNDIPKVSTQIIDKSFWDLMHVMAGVAPDY
                     IASIIPFGLRSSVFYGLPHYYCAYEYMKDSDGRIKERRKPFQQYHVYNSYSDIIENNI
                     STSSEFMKTNAVGLYGLKGALGNMTTKRVGPIYADIDIYSEYQKSMTVDTTFVSQYNG
                     ALSPLGTIVPFLNNILEDTNALVKYGIDNESIAFRITARALKDSVKEMYQGELITIGD
                     PSVKPYDVMYLSDVYENMQGGCEVEAVTHILNSQTGFTSSIYVDPMIDIDNRYYQVAH
                     SLGISTLASCVGVCGAIWSTSALFGRTTQPFTKMAAKMLTKGTDRLASSVTDILNFLP
                     IGDEISNKVANFIKGSNIFANLNASYQCDKIQELASNLAKIDFSKINDLSKAGQLESY
                     LDAINSIGKIDTSSLSDLVNLTKASDERHQAQIYSYIANHLDDILKEQTSNISSSLTN
                     IADILKKSDGLQTLGKADANIGDALTLLNNINDADFTNRRTIQKYIDAIKLLQNSDEA
                     KDVATDLAQITKNVVDSTKTAATNIDNVASGLAASKIASAVSGTTDDVADALKKAYYV
                     KTGTAIATTVGLTLVEMALEAIICGVVRNNITRFYRNLEVLRIYPLTKNGKVYTAGLS
                     GSRGLVVGSSTFDKQGWLQNFLTDLSDNFLFSNIFYGWILGGDSRDISNITTAWRRGN
                     KMKEPDSDLVGASSALINLLSSVNANMNNYDGMMVNRIALNRITNLYGNDSDTETAAT
                     LKAFSNLYISDGDTLEYDVRLSALQPIDYLMDSLKESGVPDGTLTCYHTMTDYNEGTV
                     QIHYNDNLLDVPYYHSIADQPDLIDMSMLSFDCNMVLSNLIKYYIPSQFSGYTNSEGK
                     QVSISIVNALIPGYSNSWLSTGYSTNFYINNMDHETFLMILDMEKQACNNMFTYDFVK
                     QDDENILYNISVYPEVISEG*"
                     /db_xref="UniRef100_J8M9L3"
                     /db_xref="A0A024QIL9_9BACI"
                     /db_xref="bcb:BCB4264_A3573"
                     /db_xref="J8M9L3_BACCE"
     gene            132691..133065
                     /locus_tag="SRR1747052_scaffold_27_prodigal-single_139"
     CDS             132691..133065
                     /product="hypothetical protein"
                     /codon_start=1
                     /transl_table=11
                     /translation="MYYNNFKDKIKDISNSTSLNTTYYTCAAFVNKAYEESNVCDITF
                     IDQNGERQSLEKIPVILSNSSTIGWFPNDNEYVTIEMKNGSCQIISPHINDYNSSYKH
                     TNDIKTNILTDFFNYTIGGTIF*"
     gene            133180..133692
                     /locus_tag="SRR1747052_scaffold_27_prodigal-single_140"
     CDS             133180..133692
                     /product="hypothetical protein"
                     /codon_start=1
                     /transl_table=11
                     /translation="MSNENLKAISDNYLRKIKRESVTPNRQNTSGIVSTDNKSGSLLE
                     NGTNKTITDTLNQSKGSSESQSQTDICYEKNIITNRLNIKTDDIFINNNRLNPILFSS
                     ALFSQNDVCTQGDLNLFGTVLVKAWDKSLNKAVYIRRQIRFPIAYPTAQIADIDPQFG
                     IPIDGNGGTL*"
     gene            133689..134216
                     /locus_tag="SRR1747052_scaffold_27_prodigal-single_141"
     CDS             133689..134216
                     /product="hypothetical protein"
                     /codon_start=1
                     /transl_table=11
                     /translation="MSTVDLATTLSGDIYFENAVENNSLRLTYNLRFDDLQSLRLSFM
                     HSRAKIPDITEKSLNLSFNYDDESEKVKAACVFDNNATKKQLEYAIRSTLTDLKENSD
                     FGSDMELYIHSNLRDKNVLANIETVISDAIAPILSSPTVKVIPKVSLSSNGYFQGILI
                     EIYDNNQLFMTYNLK*"
     gene            134236..135021
                     /locus_tag="SRR1747052_scaffold_27_prodigal-single_142"
     CDS             134236..135021
                     /product="hypothetical protein"
                     /codon_start=1
                     /transl_table=11
                     /translation="MKTIKEIHDSILNTFSTLSGFTVQDGTVLDDQTYALADALAEAY
                     IEIENNKNPYLYSKISGSNLDDLGYMVNCPRQANEEDDSYLHRLVEWMISCEAANYDS
                     IENALMNLQFASYATYVPFVYGVGTAIVYIIPNSYDDDTIISAKLEVKNRVDKVKSAA
                     SYIEYVVPEQKHVSLAIRIEYEDNADKSYVLTQLTKKIQDYINNIAIGSKLEIGELNK
                     IGTNQVGVDYFVIVQMYMNGEPANELSYLQTIHRKFVFDNLIY*"
     gene            135033..139274
                     /locus_tag="SRR1747052_scaffold_27_prodigal-single_143"
     CDS             135033..139274
                     /product="Clumping factor ClfB fibrinogen binding protein
                     n=2 Tax=Staphylococcus aureus RepID=D2UIA0_STAAU"
                     /codon_start=1
                     /transl_table=11
                     /translation="MLEQDKILSLMTKHFPRWMDIRKRVKTSNGGKYLQSLAYEVADI
                     QTAIDEYKKDFFLINYRDKYDDIPYYVYYITVGEIDTNDFVLISPSGLSEASSVEEFY
                     NTDNKYFYEDNKIFFRKENVDETSAQVKYILDDIEYTSIISKLFVWNIYDEFAAFVGL
                     KRFTNEDNESLTNRILNVFRCIPNSTEEGLKNAIINDLLEPINEAYPNLSYDEIRNKI
                     IIERPTPENLELKYDEFTTILDKLAEINADVYRMKIWDEDIWQFKLSGIDYLPHVWDH
                     ILAAYDNGIGFKDDLKPEIIEHIDETDATAKISVYKQDFDVIQEYLSGHSIKKNIKLR
                     LLKYNDDLKATDVEYTITASKPVNITNRLDDISLSVTDGTKSASISLSDIFELTEDDE
                     LYLNNVTQSFVKCHKDYIYEEVPVPDPDPDPDPDPTDPTDPTDPTNPDQDETGDNTEE
                     ETGGDTGDSKDDTDDKEEEKPPKTELVVKEIIRTYSIVRITPNNKAVADKIKSARIDS
                     NKAVYSIVCSDNDFNFDPIFVYKNEDEYRYDITNSHSGAFEYCYLTQKSEIIHYSYNK
                     VKTYTKVTNDIEMANNFSPVMQFEDQYIYVITNYKNCTAVFQNNLTDTFIGSWSFGNS
                     SLSIISSIDYDNVESISYTFNADIITNSPRITFSDMFTENNISQYLTADDGSSINPAD
                     FTPRNLSRYEISSLISDDASKEDINYSKTYLSNADLANDTVSTNKYVRSVRATNITSE
                     YIKLPHVKIDNIIYIGCNMNWRLGDPVTNTVRYTLQAEKGLIIFDSTPSTDLYIVYTI
                     YVPESVSIPLNELYRLAEYNRQAYKKIYDSTISGITDGYVYTVENVDDSDLYNIIVTD
                     YPTYFIPAIIDNTVVFNKVPENALSIKYGYYYFGEQEYYLLADKTPTSEENISNVKFE
                     NTRSNGSEIILNKYNENYIKNSRMRLNTISNTYAIDLIKHTDKIINNKLGAISTCDNF
                     YKWKSFGVDLSLEKYGIYNNIGIRLISNMPNGYTYYDITVDKDSDTAKDYYVSLYLSG
                     KLNAYIAKETTYDGMRFRRSLTAEIVKKLDVLKADNRVSAVFTQDPGYNYYLIITAES
                     QNKNYINIFDDIMMYENTDKLDINAQKNIDILGYSIKEKVTDNNYNNRIYFDSNKYTD
                     KNNVDIDQYGYIINSCNIDWDMTKLFEYKNADDFKRYLSVRSKVNIDEHGNYLYTTSD
                     SVGRIVTEPIAINNYRLIKNLIIEINDMPFESLTGFQTRLLVSQTEDGIYEDTGVIAY
                     KNTDSFSGDLLSGNFVKLSIVMPVNKYIGSIAMYAEYKTTETEQPVGAIRPNGSITSA
                     ILDTYYMTDYIIDKVNMECECPLSSFRIKIRSYKDNSIWTDWKDISVDSNGNVTTPVK
                     FENTRYFQAIVEVLQNDTRVKINYIDVRRSDNDSE*"
                     /db_xref="UniRef100_D2UIA0"
                     /db_xref="saus:SA40_2386"
                     /db_xref="D2UIA0_STAAU"
     gene            139261..141108
                     /locus_tag="SRR1747052_scaffold_27_prodigal-single_144"
     CDS             139261..141108
                     /product="hypothetical protein"
                     /codon_start=1
                     /transl_table=11
                     /translation="MIQNNCRIDASNGIRFFDQDILIDDFVYNDYAEVELTIAYNTPG
                     FGIVLFNNATSALLSSDSETFLFRIGYREASIEYKTGYLNRTILSIPTTIYPGIHNDN
                     IKVKFRKYRRNIYLDVDGTSVFDTRLYKLPKDISKFCIGIYSNAGNVIKYIQSNSKIP
                     DYWSINMYNTIGGRIKFFNDGFEVSECNEKAEIEQMKIDLPAGKFYLHYKLSDQNDIK
                     CYVFASNDALIKDADKNILDYSDNSITLEKDTEVNIKFVGTYGTVSEIILNQDKNSGY
                     VYTTDDNKEVPPSNIIINKNNISKVVWSAVITSFGTKEEVYLFKDGEYSLKEYSGDKS
                     FEFGKTYQYTYDLETNKFDINYNDDIEFTETLSEDEIDKDTFSILKNVDATLFYLTIY
                     EKDGTITNIITDNVKKISVPFSRRDPIIVTDEYDEPLNISSSYRIYTVFKDGTDIIDH
                     DQDRYVFTNIEREVYPVSTYNNYKTQFDISENINAVRIYGITNETIDYDNVYRVINHV
                     DDIGLCCDNNYKQIDGSEVVISRLTNEIVINSDTSEFSYIIIDYLKDQSYCINPNFDK
                     DTYDIEISSSSKLKYYFAPNSSTVMSDYKVLSFDNFGNDSYYLCIRKEV*"
     gene            141112..142890
                     /locus_tag="SRR1747052_scaffold_27_prodigal-single_145"
     CDS             141112..142890
                     /product="hypothetical protein"
                     /codon_start=1
                     /transl_table=11
                     /translation="MKIHPGLHDIVSSQTINKETDVQLAYITNESEEPTLTLNANYYT
                     SSRTALIPYETFDKQNLLLYDEDNNEITDSYNYITRIGTDKYQYIPQNIAASIQPDTF
                     QYRVIGKKNETYNNTKNYYISVKAFNDKYNSSDQTSLISTLKTVFLDASVRGLCPESI
                     VFNGNDQNDFVYDQTSDDCDFCFIKSNDGINADGTKIIDEKNFFGKNLWIIVPDNSFP
                     MSSNVMSLYDYDGTDHNFKTSSDIYKTIDYSGLKLFLAQRYKEQVDAEIFTYSDTMYA
                     PLFIKEDREHNRYIIYSPSSLFEKPTISKINLIIEYILKIYLCSYVYSSKAYSSWIAD
                     EMPDYVVNNHKLTKQLKFVSDKPYYELLDASKSDISYVDTEILDNTNIVCALDASDYI
                     IFSKKQNSSSGVTKPDGYISIYCPNKTIIYYKDNVYVKTTDLNKSINYSLDLDTLTVT
                     IKDYYDSYQGISLIENTASLIIKHGTNSNVYIAVKDNKLQLIAEGKYSTEDGIVLGIL
                     YIQYDKTVERQLYDIRLRGGGLPKNKKHDFQSILDIGSIKGMAYRRAGSLIIQIPEEF
                     RQYDSIIKAAIDKHKAADEYAIVLYY*"
     gene            142913..145021
                     /locus_tag="SRR1747052_scaffold_27_prodigal-single_146"
     CDS             142913..145021
                     /product="hypothetical protein"
                     /codon_start=1
                     /transl_table=11
                     /translation="MSLKRVDFSDGIRSDNIQFNFEDLQNQINYDRSFIVGPGIAKGL
                     NIDVDEKEYIVTISDGTIVDPDGEIINVEGKKYEIDLPSNIMQTIIKDYTVKDNKIIL
                     SDIPYATNGRYIAAIDGKLNDYHNDIVVSTLTGTEISDYSIDSDLPNILTFNNVSDGT
                     IYTIQYYIAYNIIFTVYVNTANEIQICRSISSTSPSEYGLSDFKYRLGNVFVRSNVNG
                     YTTISKIQDMSDRVNIYTDENGELYINGKPFSSITNIYLYCPLNPKENDIWYNGQYGN
                     NQLLVYRIIDGIGGWYPISTYTYALHNKKKLWNPTNDLTYNKDTMHPSYFLFTNLEKD
                     LYFEPKTESLKVIVDNTILHSDQYEEVTARDIYDIFQTNSDPELVQYISNCGYTKNNL
                     LSLLYEIDSSGNVVGEKDDTCIGFKMVEAFTYKFTYNGYVRGPYVEAIVTQSYLTPSL
                     KRKIDRVSTYVVEQTITPESTCIAYNQDNKMYIVTTDTSYLYNENQLEVFINGVKLIK
                     NVDYSEVMMNATSKETNRFTINRSLSTSDYITYRINTNVYSYEELKNDNSRYWLFDLI
                     ITRNDASQDITLPESLALNNGSFVIAVRKSDRCILIRKTENVKDNADYEIIHNEDTNQ
                     SVFHIIDESAVKIGDSIYLVGLKQKFDGVDYSSSLLKIIDSGAIEGQFLRVIETDNGN
                     VTKIKADNVIKIIGEEAVVG*"
     gene            145018..145464
                     /locus_tag="SRR1747052_scaffold_27_prodigal-single_147"
     CDS             145018..145464
                     /product="hypothetical protein"
                     /codon_start=1
                     /transl_table=11
                     /translation="MKDASITWIIKQDNNEETVTYDYYLGNVNGLNTTTVHIQAWNNY
                     QGFDDAKDVTNARLVIKTLTIDDSYIFDYLTVKINNQVKSLTKYDDIKYGISIGSLSG
                     AKNTGIESEQYKLTNRNMCDIELTFNSIDYRVKEGIKNLILDIESN*"
     gene            145478..146044
                     /locus_tag="SRR1747052_scaffold_27_prodigal-single_148"
     CDS             145478..146044
                     /product="hypothetical protein"
                     /codon_start=1
                     /transl_table=11
                     /translation="MAQTQKLPGIIVFRGNTKEVEARPIIDRQFVFDVEKNEFFIDTN
                     KARVKCGQDASKMEDRIKEIQDKFESGDIVSKDEVDEIIEQVTENKQDKIKNYDDVLY
                     KANWDLFSTDGDNSIHEYYYKNDNIKEDSEIHITPAVETLEDYDNVVSAELFPAIDTF
                     TDSSGQHYCLIRAKNIPEHDIKIHVSVI*"
     gene            146062..147285
                     /locus_tag="SRR1747052_scaffold_27_prodigal-single_149"
     CDS             146062..147285
                     /product="Putative uncharacterized protein n=1 Tax
                     =Lachnospiraceae bacterium 7_1_58FAA RepID=H1CBT7_9FIRM"
                     /codon_start=1
                     /transl_table=11
                     /translation="LPTTIQEVAILNGKPIKDTTARSSINIISDTIGSKDDLDTTSKT
                     IVGAINEVKNGSNKFSYHEGVKTASDADDNAVITRVLNGTSVDKGSIFIVKTLIGTDT
                     YAYTGYVYNGTAWAAMDGNYSADNVYFTKDLVYTAPIGVLTVPTSGSGKIASTGKNAT
                     TVLSSILAEEKNPVTTKPSASIKLNNAGAKEVGTKVTPAYVASFNSGAYTYDTSTGVT
                     ASGWTITDTDKHTSTESTGSFAEITVTDSTNYKVSATASYTDGIVPKTNIGNAYSAGQ
                     IKAGTTAQATSSAITGFRKYFYGSSVAAIEQTSAGIRGLTNSTSAVGNSKTFSMDIVE
                     GAKYVIVAFPTNINKTLKKVEDTGAFGTDIVGKFVKTTVSVNGANNYDAIDYDVYTYA
                     PDTALGANKYNVTIG*"
                     /db_xref="UniRef100_H1CBT7"
                     /db_xref="H1CBT7_9FIRM"
     gene            147296..148129
                     /locus_tag="SRR1747052_scaffold_27_prodigal-single_150"
     CDS             147296..148129
                     /product="hypothetical protein"
                     /codon_start=1
                     /transl_table=11
                     /translation="MANYNEESSVKLDFAMPFQRTGKFPLDRSSMFSSYDDAVKYAKG
                     DTSDPDSRGLCGSSYIGQQICVYENDEVKLYVIDQNRTLKSIENDAFIVLFSGTTVID
                     ANHTVSEINQAFYKNKRVIALYYISREQQYYLLTLQKATLNRVIFYQNNISYDSSSTL
                     YYFCIVGTKTDNGSDYWTCKIGSIDFDGYALRNLGIYKAVPNQIVSIATVDDGAPKSY
                     STLDIASDDDVNAMITEVLGSYSTQQQPSSIILNSNTADSTKQFELTIDDTGTLTSQE
                     L*"
     gene            148157..148414
                     /locus_tag="SRR1747052_scaffold_27_prodigal-single_151"
     CDS             148157..148414
                     /product="hypothetical protein"
                     /codon_start=1
                     /transl_table=11
                     /translation="MTTLVSLDKLKNILEKLISKINSKANKTDVDAISSILDTSTTDN
                     NKVLMVVNGAPSWQSVQVFYSSTSEPQSSTGSDGDIYLVTE*"
     gene            148445..149653
                     /locus_tag="SRR1747052_scaffold_27_prodigal-single_152"
     CDS             148445..149653
                     /product="Glycosyl hydrolase family 20 catalytic domain
                     protein n=1 Tax=Firmicutes bacterium CAG:272
                     RepID=R6TNZ0_9FIRM"
                     /codon_start=1
                     /transl_table=11
                     /translation="MAEAPNTTLCLINCDSAIYDITGQSIIINTSVTISENQKHFDSP
                     SIYFDKSSNTNITIDLPAAAKSIQFWFYPTGSNTSGWWPTLFSTNCGSNTSGGTYMHI
                     DDAKDSTYPAFRVNNISSSSSSTLNGTYGTEAITRDTWHHFALCIDGTSHMFFIDGSK
                     VATLTGTNAAEITTVYLGALKRPSTFASDAYYSGYIDDILITSDCLYTEDFTVPTDPW
                     YSMNSGDIPLHHVDTTSYGTYEGTIANLTDGDTSTYWWTNNAQSSGSFVKFSFNKYIN
                     FNGLTAITTTNTGDCIQSGTVLQTSVNGEDWTTVGNFTGQTTTTFTDLNIKKIKHIRI
                     YVETSSNQWLCVNEITLDYTEYCPLKIKKDNTWIDVKKVYQKFDDTWKVVSDYSSLFN
                     TNTLYKHYSN*"
                     /db_xref="UniRef100_R6TNZ0"
                     /db_xref="R6TNZ0_9FIRM"
     gene            149667..150116
                     /locus_tag="SRR1747052_scaffold_27_prodigal-single_153"
     CDS             149667..150116
                     /product="hypothetical protein"
                     /codon_start=1
                     /transl_table=11
                     /translation="MAEENTKVKSIYYTTNNPQPETQPDWNQNDPTAPDYIKNRIGGY
                     YETQTFEDIVWDGNTDGRESITLGGSQNLYKISDFFIDSDTLIGKTYTLYNSEEDGNE
                     IIFTITSKMIVTLSNTLYTIDDGNIIVSNAACIFEGITIPSPGIYFF*"
     gene            150313..150570
                     /locus_tag="SRR1747052_scaffold_27_prodigal-single_154"
     CDS             150313..150570
                     /product="hypothetical protein"
                     /codon_start=1
                     /transl_table=11
                     /translation="MNTINLTAQNYYSSRLIKITPDVDITDGDCITITIKDGSTNRPI
                     RALKGVVKNRGSSLYSFMFDNYYNFYILSNNESINLSNKLE*"
     gene            150575..150877
                     /locus_tag="SRR1747052_scaffold_27_prodigal-single_155"
     CDS             150575..150877
                     /product="hypothetical protein"
                     /codon_start=1
                     /transl_table=11
                     /translation="MSNKQLYLYCEDADLLYQIARSDQVGVKPVNITITKEANAPKVI
                     SKEYLDLDTIYASIDNIKKYIYYIREVSSFTSDDNGKVLGVVNGQLAWVDKTSTLS*"
     gene            150963..151721
                     /locus_tag="SRR1747052_scaffold_27_prodigal-single_156"
     CDS             150963..151721
                     /product="Uncharacterized protein n=1 Tax=Clostridium sp.
                     ASF356 RepID=N1ZH24_9CLOT"
                     /codon_start=1
                     /transl_table=11
                     /translation="MATVNDSVLLGKHLKSALTAVVAKLNTKANASDVISKGSQTLTD
                     DEKAQARENIGAGTSSFSGNYADLSDKPNVVLYDSQTLTEAQKAQVRANIGAGASSFS
                     GNYSDLQNTPTKLSDFTNDQNFATTTEVNTAIANSKHASFSIVTALPAVADAQENILY
                     LFKNTTTGYYDIYAKINNKLERLDDVSVDLTNYSTTDQMNTAITTAAGTAVKYDTQSL
                     TDAQKTQALTNLGIEFVTDQQVTDMLTELGLTTA*"
                     /db_xref="UniRef100_N1ZH24"
                     /db_xref="N1ZH24_9CLOT"
     gene            complement(151763..152353)
                     /locus_tag="SRR1747052_scaffold_27_prodigal-single_157"
     CDS             complement(151763..152353)
                     /product="hypothetical protein"
                     /codon_start=1
                     /transl_table=11
                     /translation="MMTRKDAMMYAIKTIETNCDKDDEDAINAINKLTECINALPDIG
                     WSQEKILDTCRQYCKDNNTTFLCSSDLKGKKMPAAANIERHFKMSVSEFIYEYFTPPE
                     GYSAAFTYQKSEKEKLLKNFKEEMEMLNAISRIDYDRKRKKSSPVSATLMRLFEVETW
                     TELKKLAGIKDNKNNKNIIVESNSRLHSNQYERKDY*"
     gene            complement(152425..153846)
                     /locus_tag="SRR1747052_scaffold_27_prodigal-single_158"
     CDS             complement(152425..153846)
                     /product="Resolvase N-terminal domain protein n=1 Tax
                     =Firmicutes bacterium CAG:272 RepID=R6TQK5_9FIRM"
                     /codon_start=1
                     /transl_table=11
                     /translation="MAKSKMMKVDQERNNDHIRLALYARVSTDAQAEEGYSIDFQKEK
                     LTAYAKSMPTTPESIEYYIDDGYSGGSLERPQMQRMIIDAEKNNITHIIVYKLDRLSR
                     SQKDTLHLIEDIFIPNNIAFISISESFNTATPFGRAVIGILSVFAQLERENIYERTRN
                     GMQKRVEDGYWMGGGMVPFGYDYDQKQGILVKNKDAETVEQIYNLYLKGYSMQRIANM
                     FNLKYDHLVSQILKRKSNTGVIVYKGKEYQGRHEPIISKEIYDKTMLAMQERSGKSQI
                     RSNYLLTGLLVCGKCGAKMRYMKWGDTMKLICYSRVSTGRDYLIKDKDCDNEAIEAET
                     IENIVISDIFKITANIIHDEKQANEISTTASALETRLSECNKKLERLYVLFSESNGDD
                     DDTLLSKIKSLKQEKDNLQKQINDEKTLVLLSDERMRKRDELKNLESMWPEMTIDEKR
                     ITLKTLIKAIIITDNTVKIEYNI*"
                     /db_xref="UniRef100_R6TQK5"
                     /db_xref="cml:BN424_2665"
                     /db_xref="107257748"
                     /db_xref="R6TQK5_9FIRM"
     gene            complement(153958..154143)
                     /locus_tag="SRR1747052_scaffold_27_prodigal-single_159"
     CDS             complement(153958..154143)
                     /product="hypothetical protein"
                     /codon_start=1
                     /transl_table=11
                     /translation="MKNNKNNTTTNFTVTRFLNGKQISLDDLVIYANTHLQDNEQLKN
                     IMLGVKYGRNGNNIKVS*"
     gene            154339..155223
                     /locus_tag="SRR1747052_scaffold_27_prodigal-single_160"
     CDS             154339..155223
                     /product="Putative uncharacterized protein n=1 Tax
                     =Subdoligranulum sp. 4_3_54A2FAA RepID=G9RS89_9FIRM"
                     /codon_start=1
                     /transl_table=11
                     /translation="LNNIFDLDRLKSTLKSVKEWTNQKISDSIKNLASKDDVILKTNT
                     STYEPTDSYNPATKKYVDDKVSAIAISGGSVQSDWSQNDSTALDYIKNRICYEEPGFE
                     AYETNVLAEDTNGEVQEMIYDGTYSYYYECASSDTSYSLESGKEYIIKIGNHFGSFKY
                     TSGDSLIFGTLDSEKITILIAIGYRVYMAGFGTNINCSGQSISIGQMNGTNIVTIDKK
                     YIPSLQEQLGITESDANKVLSVDSTGNIVVTEGGGSSDSLSLSNTIEYTPTSDYNHAT
                     KKYVDDNVGNIKTLIDNL*"
                     /db_xref="UniRef100_G9RS89"
                     /db_xref="G9RS89_9FIRM"
     gene            155240..156205
                     /locus_tag="SRR1747052_scaffold_27_prodigal-single_161"
     CDS             155240..156205
                     /product="hypothetical protein"
                     /codon_start=1
                     /transl_table=11
                     /translation="MARQSENIAQAITSIQNIIAELKTKIASIKTLAINKGGTINTTT
                     STDNRTELEQRSDELSDIITLVDSIPKASSDGSGIDTSDATATSNDIASGKTAYVDDK
                     KVTGALTEYTSDDSAVYYTGFDLSVWDGGGGGISTESMPPENDISTYSTTVIGKKGTP
                     PFLIVEHTKTSDAIYRMNSQEAFYSSLTNFGDATASDVVKGKTFTSTAGLKVTGTHIC
                     SAEGAAPTIETFEITSNNVVLDSQVVDLYSSYTIHVWGRALKKGTFSSTVYSFLGDKY
                     STGSSTSASSMTPSVNASTKTFSLSTLSGLTNIQLCVVLQGKILK*"
     gene            156227..157291
                     /locus_tag="SRR1747052_scaffold_27_prodigal-single_162"
     CDS             156227..157291
                     /product="Repeat protein (Fragment) n=1 Tax=Clostridium
                     hathewayi DSM 13479 RepID=D3ARL8_9CLOT"
                     /codon_start=1
                     /transl_table=11
                     /translation="MKTTIDLDQLKTSLSAVKDWTSDKITNATKDKADKDIVLLKDNT
                     TEYIPTADYNPSTKKYVDDKITEVSGEYISTNGGEYEYKSKYTIKNALVNTSANGTFL
                     SIESADANMGGITYKYEYDFPYQGGLYLGRNKKDDSGNYVEPQAAIVSPYAFNMLDDS
                     IDGDHKKTYILADRYWTRRYNNGWQNFYIQSEKDRTLIYNDQKLIDFNDSRLENVGTP
                     TDDTDAATKKYADTESKVAKRFIFDSDDNIIGVKIKDQVNNYNYILCMRNGTLATTCA
                     VKSISITTNPTKMTYTAGSTIDTTGMVVTATCEDNTTREITGYTCTNTVTADNPKFTI
                     SYTEGGTTCTTELTVTVSAS*"
                     /db_xref="UniRef100_D3ARL8"
                     /db_xref="D3ARL8_9CLOT"
     gene            157318..158577
                     /locus_tag="SRR1747052_scaffold_27_prodigal-single_163"
     CDS             157318..158577
                     /product="Uncharacterized protein n=2 Tax=Bacteroidales
                     RepID=K5Z7M3_9PORP"
                     /codon_start=1
                     /transl_table=11
                     /translation="MSNNYKEYASKEELEAVDKVFTGATSAADGAKGLVPAPTKGNQS
                     KYLKADGTWGTPYTHPTTAGNKHIPSGGASGNILKWSADGTAVWGDPDSTKSSFVIST
                     TDPLTDSDPAIEFNDSSIQTGGFNSIKSFFDTYSFNIAIITSESGYVYRLSYINEDKS
                     ICIFNGLIDKKTDITSGNITSKVIGTIICNGTTWSYTEKEIGSDNGTIVSASTTVSNY
                     AGNRVVTNPLSEPISDSAQVYQNGVLLQKDVNYKINDQGNIATIDYDPANGDVFTVVS
                     KVSGVDVQLSATASNIALVNSDGYFDNVSDVENAIQKIGAKLNGGVVSSIKVNGTAVT
                     PDSDGSVNVPSPTIKVNGTKISAASDGSVNITNVAKTTGATMTGDLVAKSAFEGDHVR
                     NIALYASGTTLPTSGSEGDIILVYSNS*"
                     /db_xref="UniRef100_K5Z7M3"
                     /db_xref="A0A096KM58_9ACTN"
                     /db_xref="sri:SELR_16630"
                     /db_xref="K5Z7M3_9PORP"
     gene            158602..160860
                     /locus_tag="SRR1747052_scaffold_27_prodigal-single_164"
     CDS             158602..160860
                     /product="hypothetical protein"
                     /codon_start=1
                     /transl_table=11
                     /translation="MRDGFVQASYLELTGNEYINTYFKPNNNSKVVIDCQAVDATFAS
                     YTAIFGARNNNSNQFWIYTDKTTANTETWTARWYGTGYNLIASFTDRHLITLENSKFT
                     IDDDSISISNSNTFSSSYYLYIGDVNNAGNKQYPSKIKIYSCKIYDNGTLVRNFIPCL
                     EECSNHIGLYDVVNDIFYRPFGSGYPTLAISKPIIGNVNTNNGVKPITEGYVNVGGSY
                     KKILGAYVFKPEQYIYLDYIESNGNQYINTEVIPTGKTKISIDFQMIDQGTAQQAIFG
                     SRNGTSNRFTLFTGKSTSALQADYGTYGTLAKETENITTVSLNLNDRNLIEMSNTLTI
                     NGTQVKQVSEATFSGTTYPLYLFANNNTGSVQLPPKMKIYSCKIYEDGVLIRNYIPAR
                     RGSNGMIGFYESHNNKFYCNDLTAKDKIPSSKRSCVETVYYDYDHNTNAKWVWNNSSN
                     FAGNAKVSMASNGTLSGEANILMKPGADNALSFAKYNYDYGYTIPYTNLKSSDCTLVS
                     IKITNSSGTEITTTNPSITVGDNHVMYFSVNSTALLTAAAGNYTLTITVTRNSVTCRF
                     DIPIVKIDTASRYFTGTNTDDDTRFLVWTSLTKMSDNRSIVFKSFTAEALVPTWTITG
                     TVSGASYGFTLTSDGYYTSNNAGVNSSAAVCRVNFTNNTGAAYTVTFNCINYAEANFD
                     YGIIGKINTALSTDSSADSTYTKSFNGSSSSGIQTVTLSVPTGTSYVDIKYLKDSSQH
                     SNNDSLKFKIVV*"
     gene            160895..161608
                     /locus_tag="SRR1747052_scaffold_27_prodigal-single_165"
     CDS             160895..161608
                     /product="Putative uncharacterized protein n=1 Tax
                     =Methanobrevibacter smithii (strain PS / ATCC 35061 / DSM
                     861) RepID=A5UNW5_METS3"
                     /codon_start=1
                     /transl_table=11
                     /translation="MAQPKILANLDQLKLQQFADGISYLGSISDNINLLDNVKTSGAY
                     LFSLFNDAGEVLNLTFIEPIIDNVSMTYLYTLTVAHTQCDTKAFFDKIAIDNPINTIQ
                     IIERLGTALDEQSRDIWYREYIYNNGSWAWTSWYNGGGGGKIECDTSLSTTSTNPVQN
                     KVVATALNNKANSTHTHSNYLTSSDITGKLDKSGGTMTGALTAQANTNYTTYQVRNIA
                     FSTSASTPTGNGSILGVYS*"
                     /db_xref="UniRef100_A5UNW5"
                     /db_xref="msi:Msm_1688"
                     /db_xref="A5UNW5_METS3"
     gene            161608..162393
                     /locus_tag="SRR1747052_scaffold_27_prodigal-single_166"
     CDS             161608..162393
                     /product="hypothetical protein"
                     /codon_start=1
                     /transl_table=11
                     /translation="MPIYTNISGTQKQFSALHLNNNGADKSLSNVYTNINNTSKEIFA
                     GTKRHWWKRYKVTQWDYNEGTGFYDEDTDSTTCTDNTWYSADINAYHYIFNDISFNSS
                     NGKFTLSGQNYMRWTADPDNETADVWHYWYSSNSGWVFLSSPSTSSSGGCVFHITGGT
                     ILKAYFSDGSESSGIKVDFDKFRYPVPKAHSSSYTLVYTSDYSSYCYPDCRDDSTINL
                     GTVNANIIAGSDGYTYSVWTDDRDEEYYRSYSGYRFVYDGYHV*"
     gene            162413..163339
                     /locus_tag="SRR1747052_scaffold_27_prodigal-single_167"
     CDS             162413..163339
                     /product="hypothetical protein"
                     /codon_start=1
                     /transl_table=11
                     /translation="MPIYTNMGGGVSKQSSSLYINQNGSSKILTNAYVNIDGSQKNIF
                     TGQKKFWYKRYIVNDYYLCRSQSWYDSDTNDNTSTNDGTPGNGKGLAIYSSCSNPSNS
                     KYFVLSGYKSVDFDVAGENNDVGVDDPIHNDYYYLDDKYDNYFFTRNSSYNTCDVVYQ
                     IRAGGSYYLVLYSNGNYLGQDSCVAWHKFYYKFPKSHSSSYTLIGALPYASYTDESTA
                     KCYAPVLDSNNIWKVGYNHYYKICSPLSGFSGCPSIGYVDDVGYQLDYNPSPSFTSAG
                     IGYGIGEHTDSNDSVCAYESDGYYWEYLGYYV*"
     gene            163368..164168
                     /locus_tag="SRR1747052_scaffold_27_prodigal-single_168"
     CDS             163368..164168
                     /product="hypothetical protein"
                     /codon_start=1
                     /transl_table=11
                     /translation="MPIYINRGGVSSQLTSIYTNQGGSSKKVISAYANINNVQKQIFN
                     KRYKYSKYYFTTDGIRRYYFIRTMVDNEPITKYMNTSDSIYLFRPTYTSYSDGHCGLD
                     YKIVSNTTPKYFSIQSSYPDITSSIAYISMWQTTTVQNLLSINDSFYNNCYFWPSCAS
                     DTDKIIFNNSYNYNNDSTKIFRIIYSSTNGYTIDSYLTYRETSSNAWYKWQYEYDSYE
                     LSYDESKYDSSQMIYSSITKPYFFDYNTDTYNSSIIDYPEIGYIKESI*"
     gene            164281..164835
                     /locus_tag="SRR1747052_scaffold_27_prodigal-single_169"
     CDS             164281..164835
                     /product="hypothetical protein"
                     /codon_start=1
                     /transl_table=11
                     /translation="MIVQPLFNAPIHYTKSLGNLHTEPTCVDKAVVTGVYTFVGGEES
                     PIDASWPIDSTSAGAIYGDWSLLVVENGTNILQVAERLGIVDHMVIYTRTYSKNTWSD
                     WLENRTKIDIDSTLSDISTNPVQNNVINQEFGKKLNVSGGTMQGELKAQNNTNYTSYQ
                     VRNMAFNTSASVPTGNGSVLGVYS*"
     gene            164865..165251
                     /locus_tag="SRR1747052_scaffold_27_prodigal-single_170"
     CDS             164865..165251
                     /product="hypothetical protein"
                     /codon_start=1
                     /transl_table=11
                     /translation="MNQIVFRDGKTFTSVEYPIETEPCIFSKKILEDGINRDFLRITV
                     LASYADVNQYFVDNTEYSIRQFDLDSEGKELETYTDYNWSEYSVAGDIVDHRDGKVTV
                     YMSKPVVYETAVDNLITDTVIKEALN*"
     gene            165269..165883
                     /locus_tag="SRR1747052_scaffold_27_prodigal-single_171"
     CDS             165269..165883
                     /product="Uncharacterized protein n=2 Tax=Oscillibacter
                     RepID=U2Q3F3_9FIRM"
                     /codon_start=1
                     /transl_table=11
                     /translation="MANSIFASSVKRLYKQSGFDKSIPKTAYQKNLITAQEYFDITGE
                     QFTESLDNVKQAKILECDKACSAAIIAGCDTTLTDGTVEHFAWTAEDQINIATAEKAI
                     QGGAPSFPYHADNKLCRLYSAADIMKIITAATAHKTYHTTYFNHLKTWINRCTTVDEV
                     NAITYGITLPDDLLTSLNGIVEAMQQLLASENNTDENTTNEENA*"
                     /db_xref="UniRef100_U2Q3F3"
                     /db_xref="U2S9S1_9FIRM"
                     /db_xref="ova:OBV_20210"
                     /db_xref="U2Q3F3_9FIRM"
     gene            165955..166437
                     /locus_tag="SRR1747052_scaffold_27_prodigal-single_172"
     CDS             165955..166437
                     /product="hypothetical protein"
                     /codon_start=1
                     /transl_table=11
                     /translation="MIIQPLSNSPLDYNGNLGDVRTDTTCLDYIKDNGIYSFIGGTNS
                     PTDTTEEYNWILNVYTDHTYVIQVAERTNIKNNTRIIFTRTYGTQWSDWTENTQTFNN
                     QSITSILQEYGDNINMILNSITGDNGHTSTVIMASENIDDWIMTDGYWGDSFISTGGK
                     *"
     gene            166437..168638
                     /locus_tag="SRR1747052_scaffold_27_prodigal-single_173"
     CDS             166437..168638
                     /product="hypothetical protein"
                     /codon_start=1
                     /transl_table=11
                     /translation="MSYIRIYTNHDSSTDKYDDFSESISGIRYARGDGLGFLVGAKED
                     GYTTYNDVDYYYFPIEYTTWINKDTGESTTARAIDGTDLTFNVNIYAKDVNGTYYKLE
                     NCYKRLFSDSNITLLGTDKIEDYGFESSFASRGAYSKIYYTTNYGYYWMWPSYFAIPD
                     YADGSNLYAEMYVDFSGKLYPTAYSADIIEGNFRRYIYSKQVLGSFKSSPYTMKQSNI
                     SYPTFCNSSKAYVTAPKVINSTSVVLYRSIDNGANWTQIYQKNNSTYNTIDETNTWDV
                     YCDDEDGNNYAKRQLKFNSIPPITLSYKDSDAINQTLTTTHGIKYKAVYTALGSNGTS
                     NATTFETAPSTEMQVLDLTLPNTITFSEKESYFKSSGQTYSIKKTTISDTTRIKFRHL
                     FKHTNLPNITVPGSSTDLQDYPDRETNMGKWLTTPNGTYEYQIVPILDGSECYTSSIG
                     QKYEKINFVKAGHKLEAIRPIEMGSNKPVKIKLLTTPGKTEFPSGASVKFYVANNGND
                     SNIAWEELPNSCIGTPSNPNVDQFQFSNTTKTADTWKVMIKVVADKNTATIDFKLNNF
                     TVIINGGEKDTSIPGYKYIANTVLTENATSVRIDIPQGYKKIRIEGYMTTVGDTNTGY
                     DIAVNGITSYSNNKLRTVLLKGSSPWTNSADSTVFLNIPSSGGAYNHLTLDLFNDGTR
                     WIGSLLSIGDKGLGASHNRIELANGLSYITLACDASGYMAKNTEITIMGVD*"
     gene            168643..169215
                     /locus_tag="SRR1747052_scaffold_27_prodigal-single_174"
     CDS             168643..169215
                     /product="Uncharacterized protein n=2 Tax=Oscillibacter
                     RepID=U2Q3F3_9FIRM"
                     /codon_start=1
                     /transl_table=11
                     /translation="MSIISYKYPYYSTDESGKWIHYSETFSALIKPSQEYLDNKLKES
                     LEPTKQYKIEELTNNCNETIINGCDVTLSDDSVEHFSLTVEDQINLSSAEQAIKNGAE
                     SFPYHCKDGSCKAYSAEDIIKIISTATVFKTYQVTYLNCLKEIVNSYTDYNDIYKIGA
                     IKYGDTLPDNYQEKLDKIIDSMTQNMLLTK*"
                     /db_xref="UniRef100_U2Q3F3"
                     /db_xref="U2S9S1_9FIRM"
                     /db_xref="ova:OBV_01640"
                     /db_xref="U2Q3F3_9FIRM"
     gene            169322..171223
                     /locus_tag="SRR1747052_scaffold_27_prodigal-single_175"
     CDS             169322..171223
                     /product="Uncharacterized protein n=1 Tax=Faecalibacterium
                     cf. prausnitzii KLE1255 RepID=E2ZHN4_9FIRM"
                     /codon_start=1
                     /transl_table=11
                     /translation="LAIIGTFHLPSGMSQNDQSEITKLIAKGGVYDAANKQIVVKNGS
                     AADAETLFTISLVEIPKMFTGDAASVGTTVTVGEDGKIKVDIKDEVLTDADKDVASGL
                     ATLDADKNLAQDAKTYAGGTTTIKEKFDTTDTAIQGIQTTLAGLTGAYVYIGKIDSDA
                     PTAEELTAKATELLGEGKTLAIGHVIVDNAGIEWWYDGTTWVNLGQTIITVATKDVAG
                     IVKGSDDVEIAADGTLTIKHAADATTLNNVEADQYVTKTTLNELVKMPIVYSLTATLE
                     EADADKLATITAPKSNDVAIIVRADGGVTYSTVSYIYYDEEWHALCGKLTADDVLFSS
                     DITLAGDYTAVGNVKLSSGKLAAKGKTLAQIMTEIFTKKLQPKITANPGVSGFALTDA
                     KAVEAGTKLTSVSFGTAKLSAGSYTYGPATGITAKSFSVKRETNVADLNGVEVATAAS
                     GTDDNSGNGFIIGDQGGTNVVNSLKYTVTVAYDAGAVAKDNLGGESSPVVQIPAGTKT
                     QTTSAYTPFRNSFYGTLADEFDTTAADAAATIRGLTKTGKALAAGGSFVISIPEGVKS
                     CVFAYPATLRDVSSVIYKEGMNSDVKDTFNKFEVTVPGLNDYTGIKYKVYVFNAAGGI
                     TARTYTVTI*"
                     /db_xref="UniRef100_E2ZHN4"
                     /db_xref="E2ZHN4_9FIRM"
     gene            171254..172783
                     /locus_tag="SRR1747052_scaffold_27_prodigal-single_176"
     CDS             171254..172783
                     /product="hypothetical protein"
                     /codon_start=1
                     /transl_table=11
                     /translation="LAINDSKFSFLGFPMGFKRDLAFALDRSSIFYSYEDAVKYAKGD
                     AADPDSRNLCTTSYIGQIISVLTVSGDAVTKAEIYKIDKDRTLASLDSMPLDGTSVTT
                     VDGKLSLAGFAAAADGAQPKVAVDGDGNRTITWAVPDTTTVEGLQTAVDSLKTDVGTL
                     KTTVGGTESGLVKDVADLRADVDKTDGKITDALKGYVKDATYDADALKLTLPMVDADG
                     ADKTLVINLPKDNFVRSGRYEAAYKSAEDADPIAAIVLTVGNGETSKEVVIPAASLID
                     TYVADNSGKKAVTVTITEDNKVSAALDLAADTILSIDTDGKLTIDTTAIYTEIANKHK
                     DNADAIAALTESTNTELTAIKTAHNTLDEAFKAHKHNGTDAPKVSFNDLADVPTDLVH
                     TKDLTDAVAEAKTELTTEINKKQDQVIIKAVTLAKASWTGSAEAGFTYRVDLTAPENS
                     IIDIVPATNDDGEIALDAHIKQVLVDHAADGYIEIQAGSQPSADIAVNITIIPSAKVS
                     E*"
     gene            172810..173193
                     /locus_tag="SRR1747052_scaffold_27_prodigal-single_177"
     CDS             172810..173193
                     /product="hypothetical protein"
                     /codon_start=1
                     /transl_table=11
                     /translation="MAIVSTFNLPSVNRTTLLQNDDNFISEIQFEITSTNAPKATISS
                     LKSSTICEVTTYIVDTFDNNATISIGTSADTNAVMSALDIDAQTSAQYCDDGLLYNVS
                     DPIVISITGSPTKGRALVTFKLYRV*"
     gene            173207..173488
                     /locus_tag="SRR1747052_scaffold_27_prodigal-single_178"
     CDS             173207..173488
                     /product="hypothetical protein"
                     /codon_start=1
                     /transl_table=11
                     /translation="MPKIFKKLDGVINNIFSIGLKNKKTTFTSSENGLSIDKNVDVGS
                     NKITTTSVPTANNDVVNLLYVSTQINNNKLKIEYDPETEAMTIGISSES*"
     gene            173639..174190
                     /locus_tag="SRR1747052_scaffold_27_prodigal-single_179"
     CDS             173639..174190
                     /product="Phage-like putative tail protein n=1 Tax
                     =Clostridium stercorarium subsp. stercorarium (strain ATCC
                     35414 / DSM 8532 / NCIMB 11754) RepID=L7VLC1_CLOSH"
                     /codon_start=1
                     /transl_table=11
                     /translation="MPNKTKNYNLTKPLPEEIYNIEDYNDNIDIIDIQLKNRANEIAT
                     VKSQVKTNTDAIKSNSDAITKIKDFIDTPSVTDIITTVTLSKTAWNNTSKTQTIAVTG
                     ISEEESDQLIQVAPSCSSITNVAAYKNSGITAISSAKDAITFSAEIIPSEDIIVLVSF
                     KSLSSEAKTEALEDYIVKMVIGV*"
                     /db_xref="UniRef100_L7VLC1"
                     /db_xref="csd:Clst_0408"
                     /db_xref="L7VLC1_CLOSH"
     gene            174195..174599
                     /locus_tag="SRR1747052_scaffold_27_prodigal-single_180"
     CDS             174195..174599
                     /product="hypothetical protein"
                     /codon_start=1
                     /transl_table=11
                     /translation="MGKISQLYNNNNQKIYPVTLSSAVIDSKGNPISNKLDNLNINGT
                     QYYQVSLNKVNWDSETKTLNISIGASSSFMYDKESTIVYIYPSDDSVLQYKNAGIECT
                     QITNNIFRFKAKVVPTENINLDIFIMKREQSI*"
     gene            174596..175054
                     /locus_tag="SRR1747052_scaffold_27_prodigal-single_181"
     CDS             174596..175054
                     /product="Predicted membrane protein n=3 Tax=Clostridiales
                     RepID=D4MXY2_9FIRM"
                     /codon_start=1
                     /transl_table=11
                     /translation="MIRLAQNKTIKSIAKEVILFIIGGLTYVFMEMLFRGYSHISMFF
                     VGGIAFLLIGEINEIPKLKNLPLFYQMGLGSIIITLIELISGYILNIRLGLNVWDYSG
                     LPFNFHGQICLYFSVLWFFVSLIAILLDDYIRYRFFGQSKAEYKLFCKYF*"
                     /db_xref="UniRef100_D4MXY2"
                     /db_xref="bprl:CL2_03990"
                     /db_xref="E5VNY3_9FIRM"
                     /db_xref="D4MXY2_9FIRM"
     gene            175073..175522
                     /locus_tag="SRR1747052_scaffold_27_prodigal-single_182"
     CDS             175073..175522
                     /product="hypothetical protein"
                     /codon_start=1
                     /transl_table=11
                     /translation="MITPDTELGTITQDELDQYLKDIYKIGNNDLTLPTDFDAEINYP
                     NHCISYNIDEKDYYLLECVYYDAFSGCKTYYLINASVTLNDPSNNGETSVNFAMGRYL
                     KPIAGDKCVWTDWSSEDPYVYNFLKACGGPGSGGSSQVILRKWVLSQ*"
     gene            175519..175926
                     /locus_tag="SRR1747052_scaffold_27_prodigal-single_183"
     CDS             175519..175926
                     /product="hypothetical protein"
                     /codon_start=1
                     /transl_table=11
                     /translation="MSTITSSQSSIDLILNQIPENVFTDDGFDMNKYPSEIFLLEDTS
                     IPVFVISNKTDYDKAVAYLKAVKKHENVTSSSAVIITNSVFSGVSGIKASTIYLAAYV
                     NNISLNAIGGKTEDVAYIHAVDLKTVEDIDFKI*"
     gene            175923..176123
                     /locus_tag="SRR1747052_scaffold_27_prodigal-single_184"
     CDS             175923..176123
                     /product="hypothetical protein"
                     /codon_start=1
                     /transl_table=11
                     /translation="MKKRIYLDQKPVCMFFKKQAYKIYYNGLIPNTHEFLERYFTHIT
                     LGHYTHEQINNGTKIEKMGGDP*"
     gene            176294..176653
                     /locus_tag="SRR1747052_scaffold_27_prodigal-single_185"
     CDS             176294..176653
                     /product="Uncharacterized protein n=1 Tax=Butyricicoccus
                     pullicaecorum 1.2 RepID=R8W4V3_9CLOT"
                     /codon_start=1
                     /transl_table=11
                     /translation="MGDLFPIILGSGVVAALIEFGKAIFCKIFDRVAKKNDKKEDQES
                     EINTTVNLLKDALRQSLKSNIRQLCRKYIDDGSIDFDERGDLIDMHEIYHKLGGNGHL
                     DADMRTVNNLPVHNNKQ*"
                     /db_xref="UniRef100_R8W4V3"
                     /db_xref="R8W4V3_9CLOT"
     gene            176759..179590
                     /locus_tag="SRR1747052_scaffold_27_prodigal-single_186"
     CDS             176759..179590
                     /product="hypothetical protein"
                     /codon_start=1
                     /transl_table=11
                     /translation="MPIQNDLNGHFSYRLYNEQLFDLHKIIENINYTGSSDPDASYAG
                     ALWLDGDNLKYAGNNRWNPLYKNKFQITEFITSATQPENPIYGQLWIDRGILKYFDGS
                     SFTTLKADTVQSQITDFDYYNYLIIHCLKEYGESYLNDVSDSTFYSKTVYKADWQYTG
                     ANNVYYYTILQTDHQLKNNFAYLLTSDILVGSGTYYKHELDDTEFQITTDASGNIIVY
                     INDPKDITIDLIGVKSSSAIGNNTKVKTYLVPNAKNDRVFFDGLETEKHDYINDVTMT
                     IDSSLINGQNISLAHVDPKYLSDIKKNIIYVSESQPYINIKPEANNTWSEYYIYDMSD
                     DKLKLLVKYDGSPDFVETPNGIMLTKNALSKYFTDTQKQSFVIVLTFCFKAFKTKGTV
                     KKIVNTINDIDNGITVESDANYDNTYLIVDSEYTPNYSIADNRFEITDFNGSHNVKLI
                     SCAKKTHITDIPHNDDNIIVLPSTLFNGFDKPMICFNGKMYPAEKFLTDDSSYMIEID
                     YHTIDYLDIIETSSNIIKTGIIENNCIECTYEDVGTSDSYFIIIDNIPYDSKDVVRNK
                     TNGSLYSKYIKNELEYIVMLDNSNFIINENIASNKINIDRADDILVYVNGEPVFNKAK
                     INLSKVNYNNQITCTDNTSYLYTINDTEITISDDKLTEALTKAINAFTYQNDSIEFDD
                     RYVNQEYALYSYTYGNVVEQPIITGEIDGSTGSEDGVYYLNGSDQYTVNSNTLSIYIN
                     GIRQYPDTYTELNSISFKLDKPTDSIITYVIEPLEGTETQSYKYCIANNENKLAAYQN
                     TYIVDNILANGYIKVYKNGVRLNDFDFEIKSPNTIYIKDSVDSDVFLIESRNDYTLRE
                     NVMPIAFDRTIWNADIKYTSDLGTSYLPEEFIINHDTVLVYINGLLLGDRSCYEIDKI
                     NNTIELCDEAKLLLDSAQADNGYVTFEWR*"
     gene            179593..181860
                     /locus_tag="SRR1747052_scaffold_27_prodigal-single_187"
     CDS             179593..181860
                     /product="hypothetical protein"
                     /codon_start=1
                     /transl_table=11
                     /translation="MPNTKIRPSNIDMDLLSKELVQNHDFNQGQKNDVSHVADIEAGL
                     IAKAATRSVDGKDTLVSDRDTVEKALFVFDPETNTKISTKDIVIQDKFEDSVFDVADN
                     TFSLTNLKTSNDIMSLREELYALFNSLSKKGILNKYYAQNGFFDPFNKLDPRCAIEDI
                     CSIDQVGAITAGFTQHIYISKDVMSSVSDRLIPGGWYIVEKSFANNDEKLYELICIVN
                     IKESADNELIDLIIYDYSYSDVGLNLKDKDDLYTELPTMKLKSLHGQYINNSYSFSKT
                     DTYVGTGNVNEISFDDDSLTVNVPGIDNANNPAFAFSFRVPANKIGVLKTLTVYGTTS
                     DNASDLRCYVLKDSDRADEMTTSLDERYEANDILVLGRSKQVFLSALKESETWNVDNK
                     ITFDFADESDGKYKLSLENDTYLIVVVKTNPEATGTWNFLCSRNPSTNNDVQTYNKLY
                     TYYRNSEGKYVFDEKEYHYDLIYSIITEEYLNEKEIGFTKGLYTSEPFTFNECNDIEL
                     TMVINREGLFRVATSATVNGSNNDPIVIELDTGVKSLNATTLGYNYGFKAGDTLVIGN
                     KIVTVKKENSDNRIFINEDNISVTAGEKVYKVGYKPHLIIYTKNNNDRPISIPMTLHR
                     IIPNNECTIDTMSDKLVFRIGIDMIMALITNFGDEKLAIGDSLTSIAYGLFSETISKA
                     QISIAWESTVPEQYFDEGEYSNSNFIGRIYNLVVSSNSSIGSQQKDDRYGLLCISQNE
                     TVYKFLKALHEAQKR*"
     gene            181978..183360
                     /locus_tag="SRR1747052_scaffold_27_prodigal-single_188"
     CDS             181978..183360
                     /product="Gp163 n=1 Tax=Sphingomonas phage PAU RepID
                     =H9NC40_9CAUD"
                     /codon_start=1
                     /transl_table=11
                     /translation="MDKINFTLLKELANKKRQHTTDLSWNQIADQCGITGKDRGEKAR
                     KMTYDRCSSHTIANKVPELTLDGNQFAIDILDEIDSKYDANSLNHDTLFKAISEIRGD
                     GTYTNTKLIELSEDDQKSPDVLLEKHGFDKNKFELVSAKNTMWHSQKKDKNNPVTLYS
                     SKITVKPRTDNVSFDALKEDFLKFVNENIPDCVKVDKFQTKSDYMLEINIADLHLGKL
                     CHKDITGCDYNTQIATDVFNKIIDNIITETSGYKFEKILFVYSNDFFNYDTANYTTTA
                     GTSQSYDSNWQQLFQDGCHLLVNAIEKLAKIAPVESFYIGSNHDEQSAYYLTCYLNGY
                     FRNNPNITIDYSFMSRKLVKWGKSLIYFMHGDMPKKQINGIIAREYPSEWGSTLYREI
                     HAAHYHSEQSIIESCGSICRFLPSVTGTDVWHYDNGYTGALTKTQSFIWSKKEGLKAI
                     INTNAPYNIK*"
                     /db_xref="UniRef100_H9NC40"
                     /db_xref="A0A011AB22_9CLOT"
                     /db_xref="lcs:LCBD_1299"
                     /db_xref="H9NC40_9CAUD"
     gene            183364..184440
                     /locus_tag="SRR1747052_scaffold_27_prodigal-single_189"
     CDS             183364..184440
                     /product="hypothetical protein"
                     /codon_start=1
                     /transl_table=11
                     /translation="MDNKQNRIDNIKIIINNLISDADYNINSDITYQTKNMNSDTFNE
                     DMDNIYKSLNRLYEKTRLLYDLDSNVETYIHEYLDGTLDTLEASIKKIENQRDTLKRS
                     TDIVFNVDFESDYNSDYTDRDNSIIDKKAYIRGGTLTLTPVVTINVPITSENILISQY
                     NQYSSYLYQKINRLTENGMYRVYYASTTPMTIKEKVTISFTDPIKMNDFDLKLSNCNY
                     DNLIYITEDSTKISIDKVSTILPSKLLKGIEFDIICSNPSIDSFTLPDTESPNYYYDL
                     KKQAFYSNIKTELNQKYKDNVKEYDKLVYKYDGINSGFYNDDQSLIKHANDPDQYMDK
                     SGSYRFGNPYPKIETANIYGTKEI*"
     gene            184445..184858
                     /locus_tag="SRR1747052_scaffold_27_prodigal-single_190"
     CDS             184445..184858
                     /product="hypothetical protein"
                     /codon_start=1
                     /transl_table=11
                     /translation="MKYVYLTLDDLLNMFDDENKDKNKNQHTESDKPSKEKSDKNDAL
                     TEIYNNLIDLLAEYYGCEDDENDCQEDNDNCDANCENCYSKLKSTDFNENDVKNIHDK
                     KIETIKETKQHEKIKITKSEALYLLGFDEKDFEIV*"
     gene            184858..186279
                     /locus_tag="SRR1747052_scaffold_27_prodigal-single_191"
     CDS             184858..186279
                     /product="Uncharacterized protein n=1 Tax=Eimeria maxima
                     RepID=U6M083_EIMMA"
                     /codon_start=1
                     /transl_table=11
                     /translation="MSLLGLIKTVASAVSKKNSSTSSSKNSSDSSSSSKSSSSSSKSS
                     SSVSDAELKQMQEQYNEFAGMNLQGKLESAEERRLTNSTKNEYKSMIAEMNSLKEKID
                     QAEAERGDYNASNAFMEGSIASSSGNRTYDKGVTSPSQSSAPDTISKEFMSALLVNGH
                     GNDVTVKDENGNVINRYSSDKMNLDKGDRLRENDIVQYGGVSYVARKDPKTGEIYGER
                     LMDYNDTNSVNIVQNGSKSTRTVTKVKQHQDANGKLSYEIIVENAYDNDDDNSYDYDD
                     SGYDYTPDPPSPPVITYTDYKLYNYCFGIDSIKISYNTISNIGCFVSNIINIGEITDA
                     SKVILNASDYMPEYTSIEYYIIDGNKTIPILNSNISYIEKELLFPNLPTRFDIKNNVY
                     TIYKNYEATNLKLSDLDFSDKNVKYTISYEPVKTDYIPENSSIKVKAILRQYRDDSGA
                     PYIKSISLIKSGGGELWEDISLT*"
                     /db_xref="UniRef100_U6M083"
                     /db_xref="U6M083_EIMMA"
     gene            186255..187700
                     /locus_tag="SRR1747052_scaffold_27_prodigal-single_192"
     CDS             186255..187700
                     /product="hypothetical protein"
                     /codon_start=1
                     /transl_table=11
                     /translation="MGRYISDLKDKYISNLVIYNQNERAKELSEQDESEPIYKPLIVH
                     EDEEPIVQEHNTMLHEICLDINGLNAELSTLAYDYYEIIEDAQDAIQKIHDSINSTLE
                     AQNDMNMLCSAYSNCNNFVSISKEHITDIDDSTITDNIIHAKELSSVSATLRISNVSG
                     NGYAGNGHVYDNSTSKYLSDTFDTSKVESILNDTNTGQYFEYSRLSSNSNTIVSSDVN
                     YDSNGAKCSLYLQSDSVFNVIKIDSDQQHLRIVDIFTSLDGASYSTLSDFHNFEFNND
                     TQKYNTENYIIGSGIFNLPDSKYIKITFESNEYDSKEVLAYQKKTIDGSAVKEKTEII
                     NNTYRYKIKINAIQAFRKIYESSSLIFTDDLVGAVKANAINSIALYAAEYCPATKSYN
                     KTIDDYIKYSIIINETEYPIIPINRNSTSDTNKTKIIRIKNDLSNSENTVYLSDDIKS
                     MKIKVILNCIDKYNSPYISNMKLLVAEDVNV*"
     gene            187697..188905
                     /locus_tag="SRR1747052_scaffold_27_prodigal-single_193"
     CDS             187697..188905
                     /product="hypothetical protein"
                     /codon_start=1
                     /transl_table=11
                     /translation="MKTIKYDDMIKKYHYYKNVIIQDYIKRGIYPNNSQIEQTLNRIN
                     LALSILQDYEIHEGSDFDTAKYNDTLRQIHTDLQYLYEITNVTIKSRLNYLKSYLKSH
                     LIDMQNRANTYNMRALIEKNSTSLGNTLINKNDVYPSIVNNKCDIVLSDSIKLYKQSK
                     LACFVTADNISQDDIIVEFLNKKTGDSYYSTVYNIDHNTFNVPGDLTYNKYNISLSDN
                     EKVNRKTVLNLSGSTYNKDNKYDIYGGKNKIIIRNADTGECEVKDVPINTACQISEHS
                     FIEFYILNGNSITFTFNKKPINTNFQLINNSADVSKNNRIFIECDSDFVFDISVDSGE
                     IYANKITDISIGLNNLTINNNHGLNDFIVYEYDKEKNQEEYQINMRINNITDPHMQID
                     SILIKELFTV*"
     gene            188959..189174
                     /locus_tag="SRR1747052_scaffold_27_prodigal-single_194"
     CDS             188959..189174
                     /product="hypothetical protein"
                     /codon_start=1
                     /transl_table=11
                     /translation="MIIYNMRERGPLEYDKFVYNIFQFCNYVKHYKKNIDSEYFNGLV
                     NNFNSLYNSILDKTNDIYMNALVYEET*"
     gene            189181..190308
                     /locus_tag="SRR1747052_scaffold_27_prodigal-single_195"
     CDS             189181..190308
                     /product="hypothetical protein"
                     /codon_start=1
                     /transl_table=11
                     /translation="MIPKLNSSELNDIFINAYNKVNDKINEFSEICSDLIKKTKIINY
                     EIEYAKYLMDKFDNKQSLGNYHNILCVDAIKGNYERYGATVHPQFIDVPSNVFNLKVA
                     SSNEYFFRNDVDVSISDTDKDNFQEEYKSILMHDSLQKNIVFDEYSNNTITIKILLPD
                     ISQQLGPSTFNTIEIDPFLKGSFDILSIDIENSLKETYPIPIVSGDTLISQAGKIRIA
                     LSERYNFQQITIRCKLNFGYNKDNAIIYPFGLKHIYLYNANYNQYLTDPKKSDKEIQS
                     YIICKYDLPKGTELNSINQKVKIRTPFSTEEVLCENYGITFYADFYDDVIQLETSELD
                     ENSFPGNFTSFYVKIPLIDFGLDDKVYNRTLISIGVNFTTR*"
     gene            complement(190336..190986)
                     /locus_tag="SRR1747052_scaffold_27_prodigal-single_196"
     CDS             complement(190336..190986)
                     /product="Putative membrane protein n=1 Tax=Firmicutes
                     bacterium CAG:321 RepID=R7HLE0_9FIRM"
                     /codon_start=1
                     /transl_table=11
                     /translation="MISTVYMQDKTCFIKLYISSVFAGICISIGCTVNLLVDNKYIGA
                     LLFSFGLLTILSYNLDLYTGKICYLLDKGVDYLDDLITIWVGNVGGALLTAFILEPTR
                     IYNTLNLKANKLVELKGADSLPSLFFLGTMCGICLYIAVIQYNSSKNISFKNIFIVIM
                     SVSIFVICGFEHSIADMFYALIANNRSFDFPHIIVITLGDSFGSMLCAYFHRLIKT*"
                     /db_xref="UniRef100_R7HLE0"
                     /db_xref="R7HLE0_9FIRM"
                     /db_xref="cct:CC1_29490"
     gene            complement(190958..191143)
                     /locus_tag="SRR1747052_scaffold_27_prodigal-single_197"
     CDS             complement(190958..191143)
                     /product="hypothetical protein"
                     /codon_start=1
                     /transl_table=11
                     /translation="MIKCRSDEKPCCDYCKYCEHEDVDWFDDGKPIYCILHKDNKHMR
                     IVQVLGYCDDFYCIHAR*"
     gene            complement(191136..191378)
                     /locus_tag="SRR1747052_scaffold_27_prodigal-single_198"
     CDS             complement(191136..191378)
                     /product="hypothetical protein"
                     /codon_start=1
                     /transl_table=11
                     /translation="MIRKIFLYFKYYRTLKCIYSEMSEKYNMPLSEASKRVFNSWVMD
                     MLEDHDMVYEMLYHYDAEVWVKMIVEDYFPGDKTND*"
     gene            complement(191375..191746)
                     /locus_tag="SRR1747052_scaffold_27_prodigal-single_199"
     CDS             complement(191375..191746)
                     /product="hypothetical protein"
                     /codon_start=1
                     /transl_table=11
                     /translation="MKITANMKCPAVREYIRKYSNVTPQFVDVTREEYLDFLDKYQGR
                     LIKQPVIANGCYGESWYDPEMIDVSLIVAEGFHCDDKSSYLNDDVEDRYRILKNYKQY
                     MDEIRRLVEQGLTPYKPLYNI*"
     gene            complement(191761..192663)
                     /locus_tag="SRR1747052_scaffold_27_prodigal-single_200"
     CDS             complement(191761..192663)
                     /product="hypothetical protein"
                     /codon_start=1
                     /transl_table=11
                     /translation="VIIISEATNKYPEPTFEEKTQEWLEIEALVLRYQKQFKDEFKGD
                     PDIEQDAKEAAAEILSRFYPLLKKYLTIVTTGIINWQDKESKDFVSNFINDRAQLNAL
                     HRKSQTAEYRRAIYDSFNFVKETYGNNDPEEIMTDLQMLLLVVAKRYKQVGKNFCAYV
                     TNSYKFELARHIKNYFKNPLNVTYRLSEYSVDALKDDSSEMYEDEYYESETGVPSKEW
                     INGYCGDAFQSLAPVERKILVKYYLENLNDKQIAYELGLHLNTINAKRRKSLAKLCEH
                     YGIDPSTIKRSRKSGKNAVTMTQY*"
                     /db_xref="btn:BTF1_31437"
                     /db_xref="A0A024QGX4_9BACI"
     gene            complement(192739..193179)
                     /locus_tag="SRR1747052_scaffold_27_prodigal-single_201"
     CDS             complement(192739..193179)
                     /product="hypothetical protein n=1 Tax=Anoxybacillus
                     kamchatkensis RepID=UPI00036FD8B2"
                     /codon_start=1
                     /transl_table=11
                     /translation="MALKKVSKTKAKTKSKLGNKKTIIDDIEFDSKLEAKYYLYLKEL
                     QKDKKIDHFELQPEFTLIPPFEKNGKKYRATKYIADFKIYRSKNENDFYLVDTKGFVT
                     KDFAIKEKLFNHIYRDIDLQLLTFYTPTGEWLTLKEAEKCRKSK*"
                     /db_xref="UniRef100_UPI00036FD8B2"
                     /db_xref="lfu:HR49_11075"
                     /db_xref="A0A0B1XUH0_9BACI"
                     /db_xref="UPI00036FD8B2"
     gene            complement(193384..193707)
                     /locus_tag="SRR1747052_scaffold_27_prodigal-single_202"
     CDS             complement(193384..193707)
                     /product="hypothetical protein"
                     /codon_start=1
                     /transl_table=11
                     /translation="MACKLYSLSEAIRLTKDEGMFFTRLAWRNQGFDRIVLLLNSNDI
                     AIDLLNKYDKCLPEINDYNILLLIDNTMNKYIFNWQPSVYDIMSDDWIEVIREVKIPM
                     TKAEK*"
     gene            complement(193716..194459)
                     /locus_tag="SRR1747052_scaffold_27_prodigal-single_203"
     CDS             complement(193716..194459)
                     /product="Uncharacterized protein n=1 Tax=Bacillus cereus
                     BAG1X2-2 RepID=R8F812_BACCE"
                     /codon_start=1
                     /transl_table=11
                     /translation="MNQFINKVGEIHITEQQLFDYMNCPTLFDIRNSSQITIPYQVTQ
                     HKLICQVMRYFLTNLQNGVIPTYKELQRKWDSICAENKDIIDANKNISGWQKIVNFVT
                     WAQNNKIAVGDISIPFIIDSKDVVLHGSIDQLLVDPQSHKIELFYPNFTDKEFDKYTI
                     DTRLKYTIDAYAFKTIYKQPIDGIHVYSAKTNQNTYTYRGEEDFLRLKTSIYNIGHAI
                     VNNCFYPRENALCSSCPGKVYCKYWHKEI*"
                     /db_xref="UniRef100_R8F812"
                     /db_xref="R8F812_BACCE"
     gene            complement(194459..194974)
                     /locus_tag="SRR1747052_scaffold_27_prodigal-single_204"
     CDS             complement(194459..194974)
                     /product="hypothetical protein"
                     /codon_start=1
                     /transl_table=11
                     /translation="MTYTLNKNYDEIKNLIQNETLRDLVDDTITKTGMDEEKVNYATE
                     VAHWCYKLLEDRGVVTDNVHQGFVDVILFGALIHNAYTTLNKDDPDSHIYDVFKAREN
                     LDDFFANKGVPSDYRNSIFQLIESQYGATFEIPYVRPQADSPQSTLATAKFIVDTIEN
                     NLVNCHDDSDH*"
     gene            complement(195011..195325)
                     /locus_tag="SRR1747052_scaffold_27_prodigal-single_205"
     CDS             complement(195011..195325)
                     /product="hypothetical protein"
                     /codon_start=1
                     /transl_table=11
                     /translation="MSAIFLLLRIYNKKVESKIMQKQKTPHDVRGFQIKCVNYIQCPL
                     CYGCRNYDFRDPECIKCKEYNSKKNLCNTKLHRGDLIAKMLTKSTLDMRNEDVQFKSY
                     ND*"
     gene            complement(195444..195520)
                     /locus_tag="SRR1747052_scaffold_27_prodigal-single_trna_1"
     tRNA            complement(195444..195520)
                     /product="Leu"
     gene            complement(195811..197055)
                     /locus_tag="SRR1747052_scaffold_27_prodigal-single_206"
     CDS             complement(195811..197055)
                     /product="Transposase ISLasa12 n=1 Tax=Megasphaera
                     elsdenii DSM 20460 RepID=G0VPW7_MEGEL"
                     /codon_start=1
                     /transl_table=11
                     /translation="MNVEEINNETEAPTKVPFTKTIKLRLYPDSDQARSLEEMCEEYR
                     KVCNYVSEYIFNNDFELRPLKLNKLLYYDLRSKYNLGSQMTQSVFRTVVARYKTLESQ
                     LAQKPYKYKDENGKWQFEKRTLHWIEKPIYFARIQADLVHGSNYSFLNNGTIISLTTL
                     NKRTKMSFAKRHFGSYLNNVWTLGTGKLVRLKKIWYLHIPVTKNIDVFTKENVSHVVG
                     IDRGLRFLATIYDDHKKTTFISGKQIAYKRHKFLETRRQIQSKNTRAAKRVLKRLSGR
                     ENRWMSDINHRISKTLVQTYGPNTLFVLEDLTGVSFDNLNKSKELNNNIRSWAFYQLE
                     QFLIYKAHENQSEVIKVNAQYTSQRCPKCGITNKDNRHHDTHEYVCSCGYHSNDDRIG
                     AMNIQLLGTKWISGEKNPVFKK*"
                     /db_xref="UniRef100_G0VPW7"
                     /db_xref="med:MELS_1274"
                     /db_xref="G0VPW7_MEGEL"
     gene            complement(197052..197495)
                     /locus_tag="SRR1747052_scaffold_27_prodigal-single_207"
     CDS             complement(197052..197495)
                     /product="hypothetical protein"
                     /codon_start=1
                     /transl_table=11
                     /translation="MIQMYANKSPASFNCDDRCFRALREYIAGKYNKEFGILYARFNN
                     ALIFNNFDEIKEYEDKIAQYILDNPLRAKDFDIYLFLFNSKKESKVSNRTCKKIYDLI
                     ANDDGEHIGVNLLRYMEDKENGFESLKRLLLYCYEYRCKLRIKME*"
     gene            complement(197473..197898)
                     /locus_tag="SRR1747052_scaffold_27_prodigal-single_208"
     CDS             complement(197473..197898)
                     /product="hypothetical protein"
                     /codon_start=1
                     /transl_table=11
                     /translation="MDNLIQGIWIINVRQQETGNMSLVDYVMTFILILIIITFLVLVL
                     EFMILSTLEGTFVGLNIDNNSYKIALIVGVFLSIVLSAIIIPIYLDEHNNEKYETVYD
                     IIIGDEVNFNDFNEHYEIIDQNGNIYTVREKNNDTNVCE*"
     gene            complement(197915..199192)
                     /locus_tag="SRR1747052_scaffold_27_prodigal-single_209"
     CDS             complement(197915..199192)
                     /product="Replicative helicase n=1 Tax=Bacillus phage
                     0305phi8-36 RepID=A7KUV6_9CAUD"
                     /codon_start=1
                     /transl_table=11
                     /translation="MENIENIDDLDLDTISDDLPDDLDLDNILDLDDESDIDDQTKIQ
                     EAIENRKGKEGQTVNLNPIIDILTDSDSDTEDKKSDILIGPENDPVRSTIEAYKTFDK
                     IAWNKKSGYKLPHFPFMQKKLEGLDEGLYLFAAESNAGKTSLMSNIMYDACMCEENHL
                     VGLYFSLDDSKQLVIPRVISMIQNIPISASAKPYTYQDLYDKASDSDPNKELYKSYLD
                     KREAGIQKLINNADKFQIRDNNDAITSSEDIYKCIQSMVTYVKGMYGEEYNVIVAIDA
                     LDDIRFKNEKFQSDTDRHKMIAKTCKDWATEFHIPVFGSRHLNKIRMDRKPCLDDLKD
                     TSEYVYEATLVFLLYNEVGKKGQSANVFYTRADQQTLPENQREKQPVIEIAWAKNKAS
                     SYKGKSYCYFIPEFSKMIEVSEQDKAKYDAISY*"
                     /db_xref="UniRef100_A7KUV6"
                     /db_xref="cbv:U729_3156"
                     /db_xref="A0A0A7G042_9CLOT"
                     /db_xref="A7KUV6_9CAUD"
     gene            complement(199207..200229)
                     /locus_tag="SRR1747052_scaffold_27_prodigal-single_210"
     CDS             complement(199207..200229)
                     /product="Uncharacterized protein n=1 Tax=Bacillus cereus 
                     (strain G9842) RepID=B7IZM4_BACC2"
                     /codon_start=1
                     /transl_table=11
                     /translation="MPFYCEGGGMLSINGDKIFTRNLIIESDKTESVRKRFNNKDCYI
                     SAYRYDSQDLKTANLYGSYYIDLDYQLNSTEDLRILQYDLLQIIAFLRHQCDIPSEFI
                     KIYFSGCKGFHILIDPIIFGINSVQTDLNLKYKAFTKYISDNIISYKTIDLKIYDRSR
                     LFRMVNSINMKTGLYKVPVSFEFATKCTFEELVKFASHPKLLSIKREQPLPINKAIDK
                     FNDAVSSEMVQINRRNIINRNGKTFEVLPCINEMIRSGATQGNRNSTCIIVASALFQS
                     GKTEEEVYAALQEWNSNTTPSLSDKEIRAIIKSAIKEYNAGKGYGCYSIKMAGYCLGA
                     ECRCYK*"
                     /db_xref="UniRef100_B7IZM4"
                     /db_xref="cbv:U729_3154"
                     /db_xref="A0A0A7G0K6_9CLOT"
                     /db_xref="B7IZM4_BACC2"
     gene            complement(200235..200891)
                     /locus_tag="SRR1747052_scaffold_27_prodigal-single_211"
     CDS             complement(200235..200891)
                     /product="hypothetical protein"
                     /codon_start=1
                     /transl_table=11
                     /translation="MQSDRIHLITNLLNYYVCNCLGYQPDEAHFGCTKKTIEYLIDCG
                     FNDNTIINVLNTQNDYSSESFSFEDLPDSLWKDSLLEKNKFYIHHELHLNNNSDVIDI
                     FSGSIQKTSNAVEMKIIYTAEDVLLYFCSAFELQSKDLDKNKEIGAINYLLDLFFKRF
                     PDLNSIDIMLYLIDEVSNSDKKCYNILEMQDSIYPTVERLRIINNDLIYNKTNKIIWR
                     *"
     gene            complement(200836..204417)
                     /locus_tag="SRR1747052_scaffold_27_prodigal-single_212"
     CDS             complement(200836..204417)
                     /product="DNA-directed DNA polymerase {ECO:0000256|SAAS
                     :SAAS00057170}; EC=2.7.7.7
                     {ECO:0000256|SAAS:SAAS00057170};;  TaxID=742742
                     species="Bacteria; Actinobacteria; Coriobacteriia;
                     Coriobacteriales; Coriobacteriaceae; Collinsella.;"
                     source="Collinsella tanakaei YIT 12063.;""
                     /codon_start=1
                     /transl_table=11
                     /translation="METNEKNFTHLHVHSSFSLLDGYSSPLKLATRAKELGMTAMALT
                     DHNHLLGIPQFQKACKDVGIKPILGYEAYYTPDMSILSMSAEERIEWAKDQARELGPA
                     NGFDFDTAYLDLEQPMGKKGVRLKKRKVPMKDLHGLLKDYEYNTKSYHLILIAKNQIG
                     WKNLVKIQSESSKYCTYKGRYHCDLNLLKKYHEGIICSTACVGSYFAQMIIAGKYEEA
                     ISTIKEFHDLFGEDFYLEIQPLNIEKQHATNFFLMKYAKQFGIKLIATNDVHYAMRED
                     HDDHAVIVNMGLGRTADGSSKNKKSESEENDDSDINTPITNNMVYSDDYWVRSYDEMI
                     DHFKIQKDSIFSNDMYCVDNDIKNHYMDYVSEALENTNHIADQIEDIKLGSPVPLFPI
                     YKDVPEGYTEESYFIELCIRGLFSYKKEHPEIDINAYFKRLFKEIRVIKKKGFAPYFL
                     TVYNYTNWCKKNNIAVGPGRGSAAGSLCLYMLRITSDIDPIVNNLSFERFLTEDRVAL
                     PDIDLDFQYTRRQDVIKYLQDYYGIEFVSSIGNITTLGVKSGIKDIGRYFNYPVEEMN
                     KLTKEIDTLFDSPSLTFKDIDSLADSDNAKDKETYISFKKLEKKYLKLFEYARKFEGN
                     ARNLGVHASGILVTPVPINDYIPTRYVDGLSVTLYEGPTLESFNFVKLDILGLKTNDV
                     IDMTMRLIDPKYTYYDVYKVVNGFDDHATYDLICDKKTDGLFQLESDLFKGTIGDMHP
                     TNLNDIGALNAICRPGPLSAGLDKQYNRTKNGKEPLEEPLPGTLDIVKETYGALIYQE
                     QVMAISVKVCGFNANQSDSIVRRIVAKKKKDKLAMLRRMMIYGKINQEGPEGWHDNDS
                     LPWYDPKREYGDEIDGAIKRGYTYEQMDNFFTMLMGFAEYCFNKSHAMCYAYIGYITG
                     FLKAHYPLQFMTALLSMQKDQDKIEHYIGVARDDLNINVMVPDINISGEQFTIKDNDI
                     YFGLGSIKGVGAAAIPEIISHKPYASFEDFYNKTNHTLVKKNVLYNLICSGCFDKTDS
                     TDRHSVLSELVEIKALPEDDDISVQAESLYTKLSCIKYEKELLGMSITYMSEWDQLTV
                     GEKSTLYGSIDTIREKTDKNGRLMCFIDFITNDDAKVKCLIFASTYNKCRGEVSLFNT
                     NDVFIIYGKKSDKNTFIIDTIRKNQEEKQDAKRPNPFNNQFAELLCM*"
                     /db_xref="G1WJJ0_9ACTN"
                     /db_xref="UniRef100_G1WJJ0"
                     /db_xref="bgb:KK9_0603"
                     /db_xref="2.7.7.7"
     gene            complement(204428..206101)
                     /locus_tag="SRR1747052_scaffold_27_prodigal-single_213"
                     /gene="recJ"
     CDS             complement(204428..206101)
                     /gene="recJ"
                     /product="recJ; Single-stranded-DNA-specific exonuclease
                     RecJ (EC:3.1.-.-)"
                     /codon_start=1
                     /transl_table=11
                     /translation="VIEKYKLADTLLANRGYTEEERQHILLEPYKSIQNPYRLKNAES
                     AAKLIKTFCDNHNSEIYIFADYDVDGLTSGFIIGDVLNKLSKGYVSVLFPNRSDGYGL
                     NFYTCQKIIEHKSEDDNILVITVDNGITCVEQVKYLKDNGIQVIVLDHHESKDIVPDC
                     LIVDAHGPDKDPTHYHLCGCSVVFKVCQILMDLYNKYDMLDYTPFVALGTLADMMDLT
                     EENISLIRYGIDYMNSDDIKKWKGLYWLIDYCGLNDRVYPNSLKFDIIPKLNACGRMN
                     NIELAYSLFTAESDSECERITNTIAELNDKRKDLTKSAKTLVHNAIHARSDEWFDDHV
                     FYLTLQPEYSGICGVIATQAFQEHEKLPISFVIAQNSDAYTGSIRINDIYPFLDSQEL
                     LNQELSAGTINFFGGHKHAAGFSMPADENNLNDFVIHINDYIKNKFNEYVSDNSQVST
                     DNSIYYDTEITYDDFCESFYKSYAFIPFKDEPVFYWKDVYCMSSHTSKSNPFNIEYKF
                     VKDSRIKDIWVWGEKDKNIDKQTVGLLGNIVPDFRNRNRYTMDIQDIVR*"
                     /db_xref="mbj:KQ51_01144"
                     /db_xref="A0A088T246_9MOLU"
                     /db_xref="UniRef100_E1KVC4"
                     /db_xref="3.1.-.-"
     gene            complement(206098..208155)
                     /locus_tag="SRR1747052_scaffold_27_prodigal-single_214"
     CDS             complement(206098..208155)
                     /product="Membrane proteins related to
                     metalloendopeptidases n=1 Tax=Megamonas hypermegale
                     ART12/1 RepID=D4KHW5_9FIRM"
                     /codon_start=1
                     /transl_table=11
                     /translation="MIAPFAGNSSYRLTSKFGYRTLDKGKEKHNGLDFVSYYKKEVIA
                     VDNGTVIAIITNSYNMDTANPRGNYVKIKTSDGKYILYYQHLASVSVKVGDKISIGDV
                     LGVEGNTGRVWSANGGTGIHLHFEVRDANTNAAINPADVYDIYNKVGDYNPSDKFVRE
                     GTDKEYVEDQNNQNNVKDTNTESDIKYTDELDGKYEPIYPDLAISPDLLTKQYNGKVK
                     ITNYIDPEIIKNKRNTGIIANNNSPYNVDNYIIRLESHSPNIVLNSTNVDRLKDNMPI
                     ETDDKGIETSYSIQNKNKLLELVESIDKLSKSVEKRVVRLENIESTTMRYLYRLSSRI
                     KVNCVYYGGQSVYNKYLCIRCLDDDLVNDTPVSLDQCLNCSRYEPIEGQVYELDDKTY
                     LSNTDIDNSIIIDNSQAERETTSKYIEQLNLSHYNDSLNKISKKVIDTSTEKQDNVEI
                     RLLETTLSEQIPDISKYEIDNIISQMPESSDSNISNDTTKEESSISEATNIAPFELPI
                     LNSNNVLVPSKRIVQVMADYESFQATKYKDGLDPKTGKQMYSIGFGHQILDTDNLVEP
                     ISYQQAMDLLFNDSMSKADLITNNMRRAGLLYNIRQCELDALVCFTCSCGGRSAVTTA
                     VIEYIKNKTSDNEKKLYDAWTSNGIYYAYYENGERKSKLLQPLVERRKREFKIFTKGD
                     YSK*"
                     /db_xref="UniRef100_D4KHW5"
                     /db_xref="mhg:MHY_08090"
                     /db_xref="D4KHW5_9FIRM"
     gene            complement(208494..208691)
                     /locus_tag="SRR1747052_scaffold_27_prodigal-single_215"
     CDS             complement(208494..208691)
                     /product="hypothetical protein"
                     /codon_start=1
                     /transl_table=11
                     /translation="MKLFNSNKVLFDNIRSNPDDYNIEIDDSSVTVYNGINEPKKYNK
                     NDFIMMLFTEAELSIKNVNFI*"
     gene            complement(208714..211788)
                     /locus_tag="SRR1747052_scaffold_27_prodigal-single_216"
     CDS             complement(208714..211788)
                     /product="Uncharacterized protein n=1 Tax=Firmicutes
                     bacterium CAG:41 RepID=R6MGX9_9FIRM"
                     /codon_start=1
                     /transl_table=11
                     /translation="MNLSIEDFSINFDYIAYSTIYGVESSKTCRNFVIALSIVNYSNV
                     LANANTRLFKVPYLYFGYTKVKMLPKDNYYVYKYKDEKTDLVHEIFLYNNKQAAYNYR
                     NSYHIFWYNHSGTNEESKQNFFNEVVRNVDIPILESWKDYLWEFHYNNTYTNTYYDRD
                     VSTRRLLTVHNARFSKQELIEYISKGLSDFKIKIDENNNNVTDKINSVTGLDSYLNNY
                     SEVLANKIQNSYVPCFTPGKDVYNKRLKDFDDSCYFGGMDLFYAQKCTMQATINTLKT
                     KKSAFIIGEQGSGKTIMSLGVCYASKSHDGFNAVIMCPSHLVNKWQREIERYVPNGKA
                     YIIKSINDVIKLNPILRNKKKHDNVFMIMSKETAKLDNELRPNVVYSRPKKAFICPHC
                     GEILRSATRYDFEYNDKPKMTDEDFYKENAKNQECLKCHTKLWTPISANNDNWIKLGS
                     NGWVNKNRISALHTTLSGNTKRSKSDANMLYAIEKYQEDQSEFSQPKYSRYPIAKYIR
                     KYYKGYIDFVIGDELHLYNGDSAQGDAFGQLTSVATKVIGLTGTLLNGYADSLFYLLF
                     RTIPDTMIKEGFYYNSKDAFNKAYGVIKNIYTDETDGYRTITRKATKKLPGVSPLVFT
                     KFLLENAVFVNLSDMLDGLPNYTEYPTKVTMSDELANNYSDAQDKISEAFSKNKKLIG
                     SITKTLSAYPDYPYDFEPVVDPDTNKVIVKPNDISDKNALLPKEQELLNIVEQKHANN
                     EKVLVYYSWTNIIDLDVRLKKILEDHGYHTEVLKASVSAQNREQWIREHTEEADVLLC
                     NPSLVETGLDLLDYTTIVFYEIGYNLFTMRQSSRRSWRLGQTRPISVYYLYYEDTIQE
                     QALSLMASKLQASMAIEGKFSEDGLQALSENEDLLTQIANSIVSGIKYKVNDNCFKQI
                     VTDTYHQQNTSETQVVTSNHNDFSDFGDLIDDSVDDVENTEQPVIDIDDNAIVQNIIK
                     EPKKIFRRTKYEIEGRHYDLSYWQKDKINVNNPIAKIINSKENIEELCDCVV*"
                     /db_xref="UniRef100_R6MGX9"
                     /db_xref="R6MGX9_9FIRM"
                     /db_xref="tto:Thethe_02880"
     gene            complement(211811..213289)
                     /locus_tag="SRR1747052_scaffold_27_prodigal-single_217"
     CDS             complement(211811..213289)
                     /product="hypothetical protein"
                     /codon_start=1
                     /transl_table=11
                     /translation="MSYANSRIEFTSGYLTNTLKSIAQAKGKIDILGYIEKIFTNCYD
                     SVFYIEEIKYINNGSPYSSREKITENVGDKFFKSLNRIKRLAIKYYDELKKFENNNSE
                     NNTEFENILSDSDEKRKELEDEYEDIKESFTQTIDLFLNNIRNYVDSYGYNYRYIPSD
                     MQKLGNDIFIYQLSQIFGLVKQKNTSIKNKMLTIATTDSIEEYTRVNESLSSDLVEKY
                     GVFYSQPKNNNTLTFDKYIIGDPSDCKISNGVFDIVYCDASNISMFEDCTKTTEYSAL
                     VNSMKFLKPDGLLVYTTYYFRYTKDVCSVLARYMRDAKIITCKEKGFITVIGYRKKDK
                     VSDQELYTKLRSVIYYYDFSSDSLSDVEFNIEPANLDVSIFRGAHVTSEMIKSLYESN
                     NLFDSIDLTYANENKDDKHPLLPFSLGQLGLVLTSGCLDGVIKEKDPNGRVIGCHAIK
                     GEVNKITELTTADDHKNTREETISNKVSINIFKPNGELISLA*"
     gene            complement(213343..213726)
                     /locus_tag="SRR1747052_scaffold_27_prodigal-single_218"
     CDS             complement(213343..213726)
                     /product="hypothetical protein"
                     /codon_start=1
                     /transl_table=11
                     /translation="MNTYSTIILILLILACIADIITRVLTGLKKQENNQNNQILENAL
                     SVSDLINDIIKSWFLFAQKQNWTNPDRMAYVVQMVLSVFPESVREMLGMPVADYVQKL
                     YDQFTSSYKQLDKELQDKNNEDKAE*"
     gene            complement(213740..214063)
                     /locus_tag="SRR1747052_scaffold_27_prodigal-single_219"
     CDS             complement(213740..214063)
                     /product="hypothetical protein"
                     /codon_start=1
                     /transl_table=11
                     /translation="MIDLIAKYRSQFVFGISPKQLKQLLEDNTKSNGFFLKGRYYPCV
                     CELFAPIEANKRFKYPNKKCYTVIKTLGLSNMNIEEYSCNNCLARCIENLTSDNPKIK
                     LKNNI*"
     gene            complement(214067..214315)
                     /locus_tag="SRR1747052_scaffold_27_prodigal-single_220"
     CDS             complement(214067..214315)
                     /product="hypothetical protein"
                     /codon_start=1
                     /transl_table=11
                     /translation="MATIIDKPFWSKETELLTIDKNKAEKIQVKICEKDDTRYIDVRT
                     LKKDYASGDYLHTKTGICLSEDLYNQIIEVINQNLNKQ*"
     gene            complement(214315..214746)
                     /locus_tag="SRR1747052_scaffold_27_prodigal-single_221"
     CDS             complement(214315..214746)
                     /product="hypothetical protein"
                     /codon_start=1
                     /transl_table=11
                     /translation="MAVNCLGCKNNRICTIYNQYKDIIEISSCTSFVAMSNTQESAAS
                     NLYWPPGVRSPGNSLHSRIEDRKEIIKSLNDKRKADIAAADAHDNEKVTCAICGGEFR
                     RCETTVCDNCGKVICMNDANEDLTTNKTLCDDCYNADEENK*"
     gene            complement(214746..215330)
                     /locus_tag="SRR1747052_scaffold_27_prodigal-single_222"
     CDS             complement(214746..215330)
                     /product="hypothetical protein"
                     /codon_start=1
                     /transl_table=11
                     /translation="MCKLQTTETFESSLADFLDKAEESEIHDYLSDDGDKITNKEEAN
                     YFIRKVKEMAQAVQNINDTADQEIEKQTKRINEWRDQSTRNYSYMIEEYTKKLRDYWI
                     EYGNNKTVKLSQGSLCMRKMKDKEEYNADLINEFLERNVLYQYTDRVPNKAKIKENMV
                     VNPDGTVSIPDGTGTMHQLEGFTVKKQEPRFEVK*"
     gene            complement(215355..215909)
                     /locus_tag="SRR1747052_scaffold_27_prodigal-single_223"
     CDS             complement(215355..215909)
                     /product="hypothetical protein"
                     /codon_start=1
                     /transl_table=11
                     /translation="MANRASYRLHVKGNKKFVREFLMAMQWQNEYEDNGVPGVLSCYE
                     DKIIDYNNDDCVCYCSGSCKWSIASSMRNKSADNNIEYLSKRFGLDIEAYSSESLCCF
                     EEHVYIACGNVIVDDCARTCDLLIDEDDDYQLTDEAFDDPVLKAAGITKDNYSQYINE
                     HKEESQDGWLHLGGFDKWSFDYVK*"
     gene            complement(215926..217719)
                     /locus_tag="SRR1747052_scaffold_27_prodigal-single_224"
     CDS             complement(215926..217719)
                     /product="RecQ helicase, putative n=1 Tax=Bacillus cereus 
                     (strain G9842) RepID=B7IZE7_BACC2"
                     /codon_start=1
                     /transl_table=11
                     /translation="MTAKIKQAGNFCHISFNGKSKEDFYDYAQKLIYINEKSWIDSLG
                     VWECPGTYYDFIISLFENNIDYNNIGSDLKFKPYEYQQKLIYDSLNHKELLLVSPCGS
                     GKTIIGIGTFLELKKNNLISQDSIGIILVKATLKIQWQKEIEKFSNLKANIIKTSADI
                     ASANRAKIKNLKAKIKKLNSIEDKLIVKDLKSKIKQHEKDSKQVFKDQFIGYDLLVLN
                     YEALKNSEISDMLKTLKIEYIFADEVHKISNRKAQLSQAAYQFNYIKYKIGATATAIS
                     NNPENIFGLYSFIAPELFPSYSSFAKSYIKFAGYGRVIGVKNEVSLARRYKNNIVVLT
                     KEEVSKHLPELTVIQQYCEMTDEQQVMSDQILDELKEVKDREYELSKNAVSQVDLENN
                     KEYQNIKAKIMMLQTFAQELADDPKLLQISESEYAAKYCLEHNQSPKTDLAMELVTQI
                     IESGEKVVIISRYVRMLDILNDEIIRKFGQQFKIAVVTGSMSDQERYDNIYTKFRDSD
                     EYRILLMSDAGSTGTNASTAQYIIEFDLAESYATQTQRHGRIERADSIHKNVFVYQII
                     AKNSYDEIQQKIVSKKEAYDSNLIKIFANNK*"
                     /db_xref="UniRef100_B7IZE7"
                     /db_xref="bcg:BCG9842_A0072"
                     /db_xref="B7IZE7_BACC2"
     gene            complement(217721..219559)
                     /locus_tag="SRR1747052_scaffold_27_prodigal-single_225"
     CDS             complement(217721..219559)
                     /product="DNA helicase {ECO:0000256|SAAS:SAAS00145970}; EC
                     =3.6.4.12 {ECO:0000256|SAAS:SAAS00145970};;  TaxID=1262887
                     species="Bacteria; Firmicutes; Clostridia; Clostridiales;
                     Eubacteriaceae; Eubacterium; environmental samples.;"
                     source="Eubacterium sp. CAG:252.;""
                     /codon_start=1
                     /transl_table=11
                     /translation="VKSINGPYFVLSGPGSGKTKCLVSRTQYMLYNKIAPESILLFTF
                     TVKAANEIKERIAESIDKSAAEKITIGTYHSVCLRILKKYYTWLGLFKENFTIYDQTD
                     TSGILKKLCSSSTIDQQTIANYISDQKDNLLSPEESLKNSNTSIDNEKALLYSEYQKI
                     LVRNNAIDFDDILFYTVKLLQSFPKIREELNEQYKYIISDETQDASTSNICLLQLLSQ
                     KYNNICMFLDDDQSIYGFRGANLNSILSIPGHMQGMTILHLNQNYRSTQNIVNGALSV
                     INHNKKREQKELFTCNQTGQNIIYTEKYNTEQESKNAINLIKYLVEKKGLAYSDVAIL
                     YRNNALSRPLESVLMQNNIPYSIKNGLAFFERKEIKDVLAYIRFILNHYDDEAFKRII
                     NIPQRGIGAVTINKIEKYIDDHIGTDIIKCCEEIIANKMFGAGTLSKLKEFVDYINTS
                     TEIIDDYMPHEFITKLIREINYSAVLLKDDRDTYVDKYANVLQLVTMALGYIDIRDFV
                     SSVALIQNTDEENDNKVTLTTMHGCKGLEWKAVIVIGLNDSVIPGRSDEEEERRLFYV
                     AMTRAKEYLFLSRPIFTPKCSYANAKCRFIDEIDKQHISDISTIGR*"
                     /db_xref="R6JYH1_9FIRM"
                     /db_xref="bprl:CL2_17740"
                     /db_xref="UniRef100_R6JYH1"
                     /db_xref="3.6.4.12"
                     /db_xref="3.6.1.-"
     gene            complement(219616..219819)
                     /locus_tag="SRR1747052_scaffold_27_prodigal-single_226"
     CDS             complement(219616..219819)
                     /product="hypothetical protein"
                     /codon_start=1
                     /transl_table=11
                     /translation="MSDKRKIRITIDEKGGYKFEAMEGFNGESCIEKTKNIEMVLGGT
                     AVASGKKDDYYNGDSPENVFVNL*"
     gene            complement(219865..220257)
                     /locus_tag="SRR1747052_scaffold_27_prodigal-single_227"
     CDS             complement(219865..220257)
                     /product="hypothetical protein"
                     /codon_start=1
                     /transl_table=11
                     /translation="MSHWVKYENKTFENTNMKLLSKAMRTLGYGLDNTCKSIRNAWGE
                     SQCDCAITKDNKTLSLGFKKNDKNILELVGDFYGTGVDERTFLDKVAQQYQSERIQNV
                     LRDNRWEIENVTKNKNNEIVINAYEFTF*"
     gene            complement(220260..220664)
                     /locus_tag="SRR1747052_scaffold_27_prodigal-single_228"
     CDS             complement(220260..220664)
                     /product="hypothetical protein"
                     /codon_start=1
                     /transl_table=11
                     /translation="LAEQNKFNPNIISFSSIRNNKKRKSVSNNVSETDLKTKIVNARN
                     EAQKELTELNNKFKTFLESIEDNNTANFTGYIESIEKYHEMLRITAEAIINGNEDLKE
                     YLGDQYNEIRKDFYKDLIAAIDKKNNTENEDN*"
     gene            complement(220666..222318)
                     /locus_tag="SRR1747052_scaffold_27_prodigal-single_229"
     CDS             complement(220666..222318)
                     /product="Uncharacterized protein n=1 Tax=Bacillus cereus
                     BAG1X2-2 RepID=R8F7S2_BACCE"
                     /codon_start=1
                     /transl_table=11
                     /translation="MRECIKTTFDWLIKAKTPIILVNTYEEEAFIRDLCEYAYSSAYD
                     LVTWSMASGMDKYDTVNKQIVSSVPGASFMVFANTIDAKQNPKNNDNSDDNADSDDSL
                     FDSNTDKKNAIFVIKDAHAVYDNNNTIIRKIRDLKEYRYKVYCPLILMTPVTSIPLEL
                     EKIVTVFNYDLPNKEEVTLTVNGLISALKKKNEADFVEPDTDTVNATINSLIGLTSNE
                     IRYILMRSAMQYNTLNLDLISQCKVNMVEKSGLLDYVVPKISFDDIGGNEPFKEWIDD
                     VSSVLTDSAKDFGCEVPKGYMALGIAGTGKTVIAEAIAKKLGVPMFIFNVSKIFDKLV
                     GQSEKKIEQALRIVKSSAPCVLLFDEAEKIFGGYGGSDCDGGTSSRVFSSILRFLAEN
                     DKVFIVMTSNDVRKLPPELTRSGRLDTTWYFSFPTFSERKDIFRIHFAKAGRTDIDQD
                     ILTKAAKKTNNFTGAEIKNVVKQAIWQSYKRYKETNENTITINDIEYAISKVVPTYKT
                     SREKIDALERYARGRALFANNSSENKDVNDFNDDELLRALDK*"
                     /db_xref="UniRef100_R8F7S2"
                     /db_xref="A0A069DHY7_9BACL"
                     /db_xref="ccz:CCALI_02520"
                     /db_xref="R8F7S2_BACCE"
     gene            complement(222346..223230)
                     /locus_tag="SRR1747052_scaffold_27_prodigal-single_230"
     CDS             complement(222346..223230)
                     /product="hypothetical protein"
                     /codon_start=1
                     /transl_table=11
                     /translation="MKFEFTYEGAPDTIGFNSEDIESLSEMMNASYSYTIIDNHQLKN
                     QIIEIDGVSFSEEDNKIYLSFSIYDDANTDSWNKDKDKKLVVKDRAPIDAKHFSYMLY
                     DAMKDYGVIEFSKEDIIPMIYTAQHNGVIVNTISTNDDISMPKYMCTGVFYNSDTNKI
                     VGAFNKVDVSGEHIIVSDDDVSLLTKNSILAYDTIFFKVSICDNDYYYSWNNSTQYHL
                     NEENEEDEDDNSNKNSNDFSGIIIDISDLSHFNIIKRKDIKCIDAMDDIEKSPSKPIE
                     ALNKYNNRCEDYDFDLVF*"
     gene            complement(223220..223864)
                     /locus_tag="SRR1747052_scaffold_27_prodigal-single_231"
     CDS             complement(223220..223864)
                     /product="hypothetical protein"
                     /codon_start=1
                     /transl_table=11
                     /translation="MTIFDIKWKVKTAGPTPAVLKNTRTELFLFGCKKAMSGNPCKGC
                     FNPSTWNASAATITHPAKEVVYNIITNPNFNGYLTIGGGEPTDQLDELIELCKTMKVY
                     RPKCHIMVYTWHDLYKENLFENEKFSELFDYIDMVVDGEYKEDQRLYNETALDGFTNS
                     VGSANQTIWSKHYDSDIKSDIWLGIEMGKLTNIELTDSNELVYTLKDMDNYYEV*"
     gene            complement(223851..224051)
                     /locus_tag="SRR1747052_scaffold_27_prodigal-single_232"
     CDS             complement(223851..224051)
                     /product="hypothetical protein"
                     /codon_start=1
                     /transl_table=11
                     /translation="MLDNSEFLTCPKCNYNRFEQFDSHSYDITNKKATNVIDGPIMLR
                     CLKCGHTFEKPNCIIIKKYDNF*"
     gene            complement(224051..224788)
                     /locus_tag="SRR1747052_scaffold_27_prodigal-single_233"
     CDS             complement(224051..224788)
                     /product="hypothetical protein"
                     /codon_start=1
                     /transl_table=11
                     /translation="MSTNDNFVFPKKIKEKIERRLNPALIKTRDVSGKPMRYIAGSTV
                     VDILNDAFDYMWDWISDKEWIEQGVSWYNKYWKNAEGKQEGRWEEQGPVAHVRGHLVV
                     SFYDDDGNFHEITKSGYGSKCIIGKQSEQDSIFKAAETDALKKAASRLGIGLELYRSE
                     EENAYFEMAKDPTAWTDEMLHKYAKALDYINNVMGQLAPQDQIGVIEQFGYDCHSLED
                     INPTNIDNFIGYLTDLEKKAGEEQEAS*"
     gene            complement(224811..225875)
                     /locus_tag="SRR1747052_scaffold_27_prodigal-single_234"
     CDS             complement(224811..225875)
                     /product="hypothetical protein"
                     /codon_start=1
                     /transl_table=11
                     /translation="MNASPLAAKFNPFLKKNINTASTTTPATAVTPKNEVEIKESLDK
                     TLPDPVAENPVPNPFGKEATKSPFAHAHEVKKEEVKVDPADEATTIETTTEPAEVKTE
                     TVTEAEVTVEPEVVEATDSIEETAETEVEADTDTETTEAIPKKRRRRTKQQIEEDNKA
                     AAAATANVESSNVPAVENSVENPVNVVNNSTVDFKAACEEFGSFCNDEEWTAFAEDVK
                     TSYNDIKITPDITTASLIGITCQLSNLRDKIWQQHQYYKAQFDRLASKEPEGVIERTK
                     RLYMDDAANNDMKRKKSSTVACMNYTTKDGNVINLYEFLDEIRARYYFLNAVMNNIEF
                     KKNQLVTISSALKIENSLAN*"
     gene            complement(225875..226423)
                     /locus_tag="SRR1747052_scaffold_27_prodigal-single_235"
     CDS             complement(225875..226423)
                     /product="hypothetical protein"
                     /codon_start=1
                     /transl_table=11
                     /translation="LCGNNRNKTLLSGNVNSKVLVISDTPKKYQFNSNIKTARTLENE
                     RANILFDILSEINIDPNSLLYCNCISCIDSNSTSLLPCKKELCNCYNNILKNIIKIVD
                     PEAILLLGNVPLRLFFNENFLNLRGQLLDINGIEAMATYNLSYFETMKNLKEREILLS
                     EYNLFKTDIINFFEYIQKKGII*"
     gene            complement(226578..227699)
                     /locus_tag="SRR1747052_scaffold_27_prodigal-single_236"
     CDS             complement(226578..227699)
                     /product="Transposase-like protein b n=1 Tax=Clostridium
                     sp. CAG:221 RepID=R6GJQ9_9CLOT"
                     /codon_start=1
                     /transl_table=11
                     /translation="MDISYKYRVYPTKAQIELLQKTFGCVRFVYNYYLNRRIEEYRTN
                     HITMSYNQCSSDLTSLKQELDWLKEPDKCALQNSLKDLDNAYKKFFSGQASFPKFKSK
                     KIHDYSYRTNCNIKFLDKYIQVPKVGLLKIRGGRKHQGRILNATISQKPNGKYYISLC
                     CTDITIKELPKTNKSIGIDLGIKSYCTFSDQTKIDAGKYFCNSSEKLALLQQKLSRKT
                     RGSGRYNKLRQRIANLQFHIHNQRLDFMHKLSTNLIRQYDVICIETLNVKDMLKNSNK
                     DTNKTDACRLHKNISDASWSEFVRQLEYKAKWYGKTVSKIDQYYPSSQKCHICGHINS
                     QTKDLSVREWTCPQCGTKHDRDVNAAINILNEGLRIINS*"
                     /db_xref="UniRef100_R6GJQ9"
                     /db_xref="R6GJQ9_9CLOT"
                     /db_xref="cdg:CDBI1_01995"
     gene            complement(227716..228117)
                     /locus_tag="SRR1747052_scaffold_27_prodigal-single_237"
     CDS             complement(227716..228117)
                     /product="Transposase-like protein n=7 Tax=Clostridium
                     difficile RepID=G6BXD1_CLODI"
                     /codon_start=1
                     /transl_table=11
                     /translation="MTLTYGRGYVYSIQYHIVWCVKYRRKILSGQIEKDLFEILNNIA
                     KDNGFEILECNGDLDHIHLLVNCNPQIYIPNMLKALKGVSAHLLMKKYKEQLKDKLLD
                     EHLWNPSYYIATVSENTEDQIRQYIQNQKIK*"
                     /db_xref="UniRef100_G6BXD1"
                     /db_xref="M8E0E0_9BACI"
                     /db_xref="paeq:R50912_04715"
                     /db_xref="G6BXD1_CLODI"
     gene            complement(228759..229442)
                     /locus_tag="SRR1747052_scaffold_27_prodigal-single_238"
     CDS             complement(228759..229442)
                     /product="Uncharacterized protein n=1 Tax=Bacillus cereus
                     BAG1X2-2 RepID=R8F7R7_BACCE"
                     /codon_start=1
                     /transl_table=11
                     /translation="MQNNICEYGYSDCMNIGEKCHLCSVKGLHYKPPKEVKKGLNKSA
                     PKITKRGGSVFEYNNNKANNSLLSGVTSRQTPNSGAGQIKGDEQISGIINIMEELKEQ
                     NKLTSRGEKTFTIQKEWLEKLKREAIAENKEFWYLKFIFSGTDKDVYCILDSDMVMSM
                     VYTMVEDRRAKIRADLSLDVAKKENELLKAKLLTADKENDLLKAQIKLLSENLNNGQQ
                     KQPDITNNT*"
                     /db_xref="UniRef100_R8F7R7"
                     /db_xref="A0A069DHN5_9BACL"
                     /db_xref="R8F7R7_BACCE"
     gene            complement(229432..230415)
                     /locus_tag="SRR1747052_scaffold_27_prodigal-single_239"
     CDS             complement(229432..230415)
                     /product="RecA n=1 Tax=Bacillus phage 0305phi8-36 RepID
                     =A7KV38_9CAUD"
                     /codon_start=1
                     /transl_table=11
                     /translation="MRVISRAVDKKLRVNNYLKTSLLLETIAYNQKKPEFIACWLESE
                     SSLELDYLVNTFHIDPDRFLYIEHDREGAGEAALEKIESVLAASVCDMVVINSLKCLV
                     PKEEVDASIAKSTIALQARMNAKMARKFTSLVAESNAAFVVVTHLSTDIGNVMARDNK
                     IIAGGEAIKYASALTIDLRKRSIQESDPITALEGIKIGLTVKKNHCTPSVNPYLKTEY
                     FAIFGQGIEQYLETLQNAINQGILTQNGAMIRDIDTETGEIRQWNGQDLVWRGKNAYR
                     EFVKNNPDYFANLQDRVNGRTVEMSEAEVAAAKAEENKIIEDVAKDMSDAE*"
                     /db_xref="UniRef100_A7KV38"
                     /db_xref="A7KV38_9CAUD"
                     /db_xref="trd:THERU_00565"
     gene            complement(230645..230890)
                     /locus_tag="SRR1747052_scaffold_27_prodigal-single_240"
     CDS             complement(230645..230890)
                     /product="hypothetical protein"
                     /codon_start=1
                     /transl_table=11
                     /translation="MTLQEKLKAIDKISDGINSKAGKTIMGRLGRSEEIKDKLKIEYI
                     PTPSKNVNDAIGGGFPRKRMTIVSGLPDSGNCFAVIF*"
     gene            complement(230868..231242)
                     /locus_tag="SRR1747052_scaffold_27_prodigal-single_241"
     CDS             complement(230868..231242)
                     /product="hypothetical protein"
                     /codon_start=1
                     /transl_table=11
                     /translation="MYSNDTNQISQGFDNFIGALISSLHASPEASKQAIVEILCKKIM
                     NLIVNENEIDLYAARPYIKSVLTFLCKRKDSLTELLKSETGSKNKNIDFAIDDYNQVI
                     QFFNNILVNTGGEKTNDITGKT*"
     gene            complement(231245..233713)
                     /locus_tag="SRR1747052_scaffold_27_prodigal-single_242"
     CDS             complement(231245..233713)
                     /product="DNA gyrase subunit A {ECO:0000256|HAMAP-Rule
                     :MF_01897}; EC=5.99.1.3
                     {ECO:0000256|HAMAP-Rule:MF_01897};;  TaxID=1262839
                     species="Bacteria; Firmicutes; Clostridia; Clostridiales;
                     Clostridiaceae; Clostridium; environmental samples.;"
                     source="Clostridium sp. CAG:780.;""
                     /codon_start=1
                     /transl_table=11
                     /translation="MQENIIKQDVSDVVGTSFLDYAMSVITDRALPNITDGLKPVQRK
                     ILYSMWVNNLTPSANYRKCATTVGDVIGHYSCHGDASTYEALVNISQPLIMRYPLIDF
                     NGNNGNPLDDDGSAHMRYTESKLSRLGYDLLENIDKNTVVFVPNFDNTVKEPTTLSGL
                     IPNLLINGSSGIAVGMACNLMPHNINEVYDALIYYIDQTINEEEIDENKVFSLIKGPD
                     FPLGGTIVGTSGIRNYFKTGRGNIIVKANYTTKILKNGTTQIIINDLPYKTKKTDLVK
                     HIDNLREAGILSEIREIRDESSKDCYVRIVIDVKKDANLTLLLNKLFSKTSLQTSIGV
                     NNVVLVDGKPETVNLDTMLRAFLAHSVNVTYNYIAYESEKLSTKINTVRAIILAASNI
                     DTVIAIIKNSDNEFEDLKNTNIFENDEQIRYILDMAIKNISHANIAKYNKNLEELNSQ
                     AAEYQNLMNDQNTLLKYIKDKYSVLKKKYGDERRTTIEETEYSVLDEADLITEEPIVV
                     SYTNNDIVKSVSEKEYKTQSRNGKGINQYINEADNDSIKKIIYMSNKDDLLFFTNIGR
                     CHIIKGYQITKVSKVTKGKHINNYLKLDAGERVVNVIAADTKIKNSTFVFATRNGMLK
                     KMSFDLLPKRGNITKVITLMDNDMLADIDVIENKDTECNITVVTSDGKALSMTQDKIR
                     ETGKSGRGVRGIKLSDNNYIVKVIVSPADNTDSKKYLLTVTENGFAKQTSCNAYASKG
                     RNGRGVTSHKITNESGQVVSAAIVDNNNELLVSTKRGKMIRLKLSEIRSTGRVSTGVR
                     LIKLGDNDMIASVSVIDVDNENKE*"
                     /db_xref="R5PW09_9CLOT"
                     /db_xref="nam:NAMH_0664"
                     /db_xref="UniRef100_R5PW09"
                     /db_xref="5.99.1.3"
     gene            complement(233809..234507)
                     /locus_tag="SRR1747052_scaffold_27_prodigal-single_243"
     CDS             complement(233809..234507)
                     /product="OB-fold nucleic acid binding domain protein n=1
                     Tax=Clostridium difficile CD160 RepID=T3D5C8_CLODI"
                     /codon_start=1
                     /transl_table=11
                     /translation="MSTQFQRIENENNIATFIGTMVSDFSIHHTTKNQNFYTFDLRVK
                     RLSDNYDIIPIIVSESYYNCIDPDVKPGSRLYCNGEVRTYNESYVDSNGNTKYHVKVF
                     VYAYEITNNISEEFNDTNFVHLNGHLCKDPVLRTTPNGRSITDLVVAVGRNSSVRNKS
                     DYIPTIAWGTNAISASNISKGDGVSIRGRFQSRTYNKKIGENQTMLKISYEVSVDDIE
                     INTDFSNNWSVKTH*"
                     /db_xref="UniRef100_T3D5C8"
                     /db_xref="T3D5C8_PEPDI"
                     /db_xref="cad:Curi_c08360"
                     /db_xref="T3D5C8_CLODI"
     gene            complement(234476..235099)
                     /locus_tag="SRR1747052_scaffold_27_prodigal-single_244"
     CDS             complement(234476..235099)
                     /product="hypothetical protein"
                     /codon_start=1
                     /transl_table=11
                     /translation="MNLDFVTNSELLYGKIIEFSGAISFKTSCMLSMIKNILTNDENA
                     IVLYIDADNHMCLKYLKDHDIDSGRCIISTYNDPDIVLSIVSELKNNYNDHIVIVIDS
                     ISNLKFNSPFKDLSKFIIRLSRLICNTQIVVYAVNQFRYNNNQKRFVSYCSKCFDLYS
                     SLRFIIINKNENELYLKIQKNKINNQTGYLVVNIGTSNEYSISENRE*"
     gene            complement(235138..235317)
                     /locus_tag="SRR1747052_scaffold_27_prodigal-single_245"
     CDS             complement(235138..235317)
                     /product="DNA gyrase subunit B {ECO:0000256|HAMAP-Rule
                     :MF_01898, ECO:0000256|RuleBase:RU003363}; EC=5.99.1.3
                     {ECO:0000256|HAMAP-Rule:MF_01898,
                     ECO:0000256|RuleBase:RU003363};;  TaxID=765912
                     species="Bacteria; Proteobacteria; Gammaproteobacteria;
                     Chromatiales; Chromatiaceae; Thioflavicoccus.;"
                     source="Thioflavicoccus mobilis 8321.;""
                     /codon_start=1
                     /transl_table=11
                     /translation="MNAEPFWDTTMNPETRKIIQVTIEDAEAADQMLTLCMGADVKDR
                     KDYIIDNAINANVDI*"
                     /db_xref="L0GRZ7_9GAMM"
                     /db_xref="UniRef100_L0GRZ7"
                     /db_xref="tmb:Thimo_0674"
                     /db_xref="5.99.1.3"
     gene            complement(235591..235719)
                     /locus_tag="SRR1747052_scaffold_27_prodigal-single_246"
                     /gene="gyrB"
     CDS             complement(235591..235719)
                     /gene="gyrB"
                     /product="gyrB; DNA gyrase subunit B (EC:5.99.1.3)"
                     /codon_start=1
                     /transl_table=11
                     /translation="MACPPLFKIAKNKDIRYAYSDAERDSIVAEMGNNCIVNRFKG*"
                     /db_xref="ccel:CCDG5_0006"
                     /db_xref="A0A078KKV7_9FIRM"
                     /db_xref="UniRef100_R5KIT2"
                     /db_xref="5.99.1.3"
     gene            complement(236091..236342)
                     /locus_tag="SRR1747052_scaffold_27_prodigal-single_247"
     CDS             complement(236091..236342)
                     /product="DNA gyrase subunit B (EC:5.99.1.3)"
                     /codon_start=1
                     /transl_table=11
                     /translation="MNSAGGTAKAARDRKYQAILPIFGKVLNVEKTRIDKVYANEKLL
                     DVLRALKCGIGEDFDINKLRYHKIILASDADKTSIDVRL*"
                     /db_xref="ccl:Clocl_0006"
                     /db_xref="G8LYP8_CLOCD"
                     /db_xref="UniRef100_G8LYP8"
                     /db_xref="5.99.1.3"
     gene            complement(236528..237811)
                     /locus_tag="SRR1747052_scaffold_27_prodigal-single_248"
     CDS             complement(236528..237811)
                     /product="DNA gyrase subunit B {ECO:0000256|HAMAP-Rule
                     :MF_01898, ECO:0000256|RuleBase:RU003363}; EC=5.99.1.3
                     {ECO:0000256|HAMAP-Rule:MF_01898,
                     ECO:0000256|RuleBase:RU003363};;  TaxID=936596
                     species="Bacteria; Firmicutes; Clostridia; Clostridiales;
                     Lachnospiraceae; Lachnoanaerobaculum.;"
                     source="Lachnoanaerobaculum sp. MSX33.;""
                     /codon_start=1
                     /transl_table=11
                     /translation="MAHNEENGAQITILRYPENVRQRVGMYLSSKEHAVYEIIDNSID
                     EYLAGYAKNISVCFTGDVITIRDDGRGIPIEPHKDPEYKGLSQVEVAATVLHAGGKFD
                     DAEDAYKTVTAGLNGVGLSCVNATSSDMIINIYKDGSVYQAHFAKGLIVEHLHLLADK
                     TDECNGTEICFRLDPEIWGEDVFPNQNKIKTRLEQLAFLNPGLTTIFSDGTDENTIAY
                     HYPDGLKDYVNKIIGVKANIIEDTIYKNSVVSDVDVSVALTYTDTYTSDVITFCNNIN
                     TEDGGDHLIGFRAGLLKAINEYAVNNKFIKEENKFEANDVLEGICAIVSIKVKDPKFI
                     SQAKNKIDMRNVRTVLTSFTESLVSSYFDKYPDNAKIIIEKCVTASEARKSAQKAREH
                     IRKNKNILEGSLAGKIADCQSKNPEECEVYIVEGR*"
                     /db_xref="W2VPB6_9FIRM"
                     /db_xref="sri:SELR_00070"
                     /db_xref="UniRef100_K0Y0U3"
                     /db_xref="5.99.1.3"
     gene            complement(237815..238195)
                     /locus_tag="SRR1747052_scaffold_27_prodigal-single_249"
     CDS             complement(237815..238195)
                     /product="hypothetical protein"
                     /codon_start=1
                     /transl_table=11
                     /translation="MNDKELQSVQNDLLNEIDLETKTDNDIKAAAEEIAAALYLSGVT
                     RYSFNDVAYTFKSMVDNANKKVIITAADEAKFKLMLGKYRPFIIESPIDKDYTVRQTL
                     TAAVEGFIRHVTGNIKPEILDDEE*"
     gene            complement(238192..238695)
                     /locus_tag="SRR1747052_scaffold_27_prodigal-single_250"
     CDS             complement(238192..238695)
                     /product="hypothetical protein"
                     /codon_start=1
                     /transl_table=11
                     /translation="MSLNKVILEGKIISEPKFSGNEGSEFITFILGVNKNYKGKDEQY
                     PASLGIPCKAFKHNAVFINKYFTKMSSIIIVGSMDQDAEYTRPDGSVKPAEFYIKIDE
                     QYFSGDKGSNPAAGGDNTGGSNVQTTAAPARGASPFAATQQSAAPKTAASPFSSPIKR
                     TGGIGGR*"
     gene            complement(238725..239276)
                     /locus_tag="SRR1747052_scaffold_27_prodigal-single_251"
     CDS             complement(238725..239276)
                     /product="hypothetical protein"
                     /codon_start=1
                     /transl_table=11
                     /translation="MNLFDVYKTCYKKAIENVNSIESPYERATVYTNIMNAIALMSRN
                     SDAKDMSDTESDETTTTTKKTKKKVTETTLVEVPSVDINQGDMPTASEPVAETATDTP
                     SESIIDKTSDEDPDEWTDEITAKYANEINYIQEQTEIYGQEVMDDFVKSNTDGIYNSF
                     GEMGPREFIATYQLVKTAIEQAG*"
     gene            complement(239278..240582)
                     /locus_tag="SRR1747052_scaffold_27_prodigal-single_252"
     CDS             complement(239278..240582)
                     /product="ATP-dependent Clp protease ATP-binding subunit
                     ClpX n=1 Tax=Caldicellulosiruptor saccharolyticus (strain
                     ATCC 43494 / DSM 8903) RepID=CLPX_CALS8"
                     /codon_start=1
                     /transl_table=11
                     /translation="MAKKTQEKLTVERCSFCGKELDQNVKMIANDDQTAWICEDCAEK
                     CYSCFHEEDDPITEDESQTKKKNKNDSNMKFKPSDIKAYLDQYIIGQDHAKDILSVAV
                     YNHYKIVHDNNKVDDTELSKSNILMLGSTGSGKTLLIQTLAKCLNVPLAIVDTSKMTA
                     AGYAGADVETSLKLLIQNANNDIERAERGIIYFDEFDKIAKRGGDAIVSSKDVGGEAV
                     QQALLKLIEGSEVEVPNGNKRYPNEECQRINTKNILFICGGSFEGIEKIIAQRLNLNK
                     SSGAIGFSSSLPTKQAPIKFGDVISTVTTEDLKTFGLIPEIIGRLPIICTLDDLGKEA
                     LVKIMKEPKNALCKQYRKLLKIDNVDLEFTDNALEAIADIAIEKHTGARGIRGIIEPL
                     LLNYMKICPEGDISKIIITDDYVLGKSDTPEIVFKNTKESVK*"
                     /db_xref="UniRef100_A4XHW1"
                     /db_xref="ate:Athe_0710"
                     /db_xref="CLPX_CALBD"
                     /db_xref="CLPX_CALS8"
     gene            complement(240677..240853)
                     /locus_tag="SRR1747052_scaffold_27_prodigal-single_253"
     CDS             complement(240677..240853)
                     /product="hypothetical protein"
                     /codon_start=1
                     /transl_table=11
                     /translation="MFKQITKDLYTVSRKVGKCASVLNDIDTLARGDLSKYLKRKHKR
                     KIMTKVNKTINKIF*"
     gene            complement(240853..241152)
                     /locus_tag="SRR1747052_scaffold_27_prodigal-single_254"
     CDS             complement(240853..241152)
                     /product="hypothetical protein"
                     /codon_start=1
                     /transl_table=11
                     /translation="MKITLETFTKNLADKNNISVSEAKRISNMVFGSLEDMLLEGNGC
                     TFNVGTFNVSDVKERSVTINFGERRGEKTVVPAHKKITFTPNKKIRFAYKNYKAD*"
ORIGIN      
        1 TTATTCTTAT CTGCTAAATT CTTAGTAAAA GTTTCAAGTG TAATCTTCAT GTTATTATTC
       61 CTTTTCTTTG TATAATTCTA TTTCAAATTT ATCTGTATAA TCTTTGTTGT TTTTATTATA
      121 AAAATGGAGC GGGGGAATTA CTCCCCGCCA TTTTCATATA AAATGATGTT ATTTGTATCT
      181 ACTAGACTTT TCTGAACATC TATAACTCTT TGATTAGAAG AGCCGCGCCA TTTAAGGCGC
      241 AAATCTCTCA AATCATCTTT ATAGCGTCCA TCCACAAAAA CATCGCAGTT TCTGATTAAA
      301 TGTCTTCGTG CATACAAATA TCTTACATTT TCTATAGTTG CACCTGGGTC ACAAAATAAC
      361 TGTTCCCAAG TAAAACCAGA CCATATCCAG ACATTCTTAT TTAATTGATC TCGTATCTTA
      421 AAAGACAATA AAGCCAGCTT ATCCATATCT TCTTCGGATT GCCATAACGG ATCTCCTCCT
      481 AAGATAGATA ATCCAGCTAT ATGTGGTTTA GATATTAACT CTAAGATCTT ATTAGTTGTT
      541 TCTTCTGCAT ATGGCTTACC ATAGTTATAA TCTTGAGCTT CTTTATTGAA ACAGTTATAA
      601 CAATTGAATT GGCAGCCAGA TACAAATAAA GATACGCGAA TACCTGGACC ATTAGATATA
      661 TCCATTTGTC TTAGACTAGA ATAATTCAAT TGTTTACCTC ATGATTATCC ATATGAACAT
      721 ATCTTTCTGC TATTTCTTGT GTACGCCCCT GATTCCAAAA TTGAGTCCCT ATATCCTTTA
      781 TACCTTCGGT TTCCCGATAT TTATTAGAGG AGTAGACTAT ACAATATAAT TATTTATTTT
      841 ATTATATTAG CATACTTGAA AATCTCTGAA GTTATAATTA CTTTTATATG TTCCATCAAA
      901 ATTTCTTATA ACGTGTTCAA TTTGTAATGT ATAATCTGTA TTCTCTTTAG CAGTACACCA
      961 TTCTAAATTC TCGACTCTAT TATCGCTTCT AATGCAATTT TTATGATTGA CATATTTTTT
     1021 ATTTTCCGGA TTTGGTAAAA AGTATTGTGC TACTAATCTA TGAATATATA GATCCTTTCT
     1081 TTTGTTCGTA GAATTTTGTC TCGCATAAAT ACGCGCATAT CCATTTTTTG TCAATCGAGG
     1141 ATTTATTTTA TAAAGTTCTA TTGTTTTATT TCTGTTTCTA TTTCCTTGTC CTAAATTACA
     1201 GTATACATTA CCATCATCAG ATATAAAATA TCCTTTATAA TCTATTATTG GTTTTATCAT
     1261 AGAACATATC TCTTTAAATT ATTATATAAT AAGTAAATAA TTATTTGGTA TTATAGTCGT
     1321 TGAACATCTT CCTTCAGCTT TTTCTGTTAA GGAATTTTGC TGCGTCTGAG TGACTTGCAC
     1381 ACTCGGTTGT CCCTACACTA ATTACTTTTT ATGGTTTCTA TCTTTATAAA AAACTATTGA
     1441 GTTTTAAACT CGTACCGCAT TCACATTTGT CGTTTCCAAC TCTGTTGTAG CGAATTAGTA
     1501 TTATGGGGAG TTTCCCGCAA TTTAACCAAT TTAAAGTGGA CTATATAGTT AATTTAATCC
     1561 ACAAGTTCGG CGGGCGACAT TCATTTTAGT CTGATCTTCA TTGCCACAAT TAGGGCAATG
     1621 CCATGAAAGC TCACCGTCTT TATCGATTAT TTGAATTTCT CCATCGTAAC CACATATCTG
     1681 ACAGTAATCA CTCTTAGTAT TAAGTTCAGC ATACATTATA TTATCATAAA TGTATTTGAT
     1741 AATTTCAAGA ACAGCATCAA TGTTATTTGT AAGATCTGCG CACTCAATAT ATGAAATCGC
     1801 GCCTCCTGGA GACAACTTCT GATATTCTGA TTCAATCCTT AATTTTTCAA ATGGATCTAT
     1861 ATGCTCGCGA ACATTTATAT GATAGCTATT AGTTATATAA TCATGATCTG TTACATCTTT
     1921 AATTGTACCA AAACGCTTCT GTAAACACTT AGCGAATTTG TAGGTAGTTG ACTCGATAGG
     1981 GCTCCCATAT ACAGAGTATG CAATATCTTC ATTCTTTTTC CACTCATTAC ATTTATTGTT
     2041 AAGAGTTTGC ATAATTTTTA AACCAAACTC TTTTCCTTTT CCGTGTGAAT GAGATTCTCC
     2101 AGTCATATAC TTTACGCATT CATAAAGTCC TGCATATCCA AGTGATAATG TACTATAACC
     2161 GCCATGAAGC AATGGATGGA TTGATGCGCC TTTAGGAAGT CTTGCTAATG CTCCATGCTG
     2221 CCAAAGAATT GGAGCAACGT CTGATGTAGC AAGTGCAAGT CTTTCATGTC TATATTGTAA
     2281 TGCCTTATGA CAAAGTTCCA TGCGTTCGTC AAATAATTTC CAGAATTTAT CTATATCTTT
     2341 ACCTGATGAC AACGCAATAT CTGGAAGATT TATTGTAACG ACACCCTGAT TAAATCGGCC
     2401 CCAATACTTA GGCTCATTTG TTACTGGATC AATATAAGGT GTCAAGAAAC TTCTGCATCC
     2461 CATACAAGCA TATACATTAC CATTACCATT TTGGTCTACC TTATCTCTAC GCATAATTTT
     2521 TGCCGAGATA TAATCTGGTA CCATACGTTT TGCTGTACAC TTAGCAGATA ATACAGTTAA
     2581 ATACCAAAAT GGAGAATCTT CAGTTATATT ATTTTCATCA AGAACATAAA GAAGTTTAGG
     2641 AAATGCTGGT GTCACATAAT GACCAGTTTC ATTCTTAAAA CCTAATATTC TTTGTTTCAG
     2701 GAATTCCTCA ATCAATAGTG CAGTTTCATG CTGATATTCT ATATTGTCAT TAAGATACAT
     2761 AAATACTGAA AGAAATGGAG CCTGTCCATT AGTATTTGTC ATACTATTAA CTTGATAGTT
     2821 AAAAGTCTGT ACAGCGTCTT CAATTTCTTT CTTGGTATCG ATTTGTGCCC AATTTTGTGC
     2881 CGACACTTCA TCAAAACCAC GTTTTAAATA TTTTTCAAAA TATATCCAAA AGCTATCTCT
     2941 TACAAAAGGC GCAAGATCGG ATAAATTTAT TGATGCTCCA CCATATGAAG AACTAGTAAC
     3001 TGCTGTTATA ATCTGTGTTG CAATAGTAGC AGCCGTAATA AGTCTATGCG GTTTATCTAT
     3061 TTTAACACCA TTTATTACAG TCCCGTTTTG AAGCATATCT GCGAGATTTA TAAGCTCGCA
     3121 ATTGTGAAGC GATTTTTGGG CAAAATAATC CTTGTCATGA AAGTGTAATA TTCCGCATTC
     3181 ATCTGCATCA ACTATATCTT TAGATAATAA TAAACGCTTA GTAATATCTG TACTTGTTAT
     3241 CCCGGCAAGG TAATCTCTTT GAGTAGTTAC AACCCTTGGA TTCTTATTGG AATTTTCTTT
     3301 ATTCCAATAA TCTGAAGTGC CATCAATTAA TTCTTTTATA CTTTGGTCTG TGGTATTTGC
     3361 TTCTCTTATT AATTTATGCA AAAATCTATA TTCAACATAA GTTTTGGCTA TATCTTTATG
     3421 TTTTGAAGCC ATAAGCTTAT TTTCTACGAT GTTCTGAATT TCTTCAACAT CGAATTCATT
     3481 GACATTCATG GCTTCAATTG AATCGAAGAA ATACCGGTAG AATCTTCTTG ATTATTATCT
     3541 GCAAATGCTG CTTTAATAGC ATTTACAATT TTTTCTTTAT TAAATGGAAC TTTACGTCCA
     3601 TCTCGTTTAA TTACGATTGT TTCCATTATT TTAGAATATC TCACTATCTA TATAATATTT
     3661 TTCACCTTAT CCTATAAGGT AGTTGAGATA TTACTCAATT TAAATTCATT TATCTTTGAG
     3721 TAGTCTGTTA ATCACACTGT AGAAAAATAT TATATATTTT TCTTCAGTTA TGATTTACCA
     3781 GCAAATTCCT TGCTGATTTG TTTTAACTTA GCGTCCAGAC GGTCATACTT ATTCTTATAA
     3841 ATAGTTTTCG TATTGCCCTT ACTGTCTGTA TAAGTTATGG TCTTGCCATA ATTACCATTG
     3901 CTTGATTTTG TGCTTGGCTT AATCTCTCCT GGCTTATATA CGTGTTCAGG AGAAAAGAGA
     3961 GAAGCGTCGG CCCGAGGAAA ATACTTCAGG GACTCGATCT CCTTAAGTTG TTTGCTATAA
     4021 GCATCCCGAA CCAGATTAAG TCTTGTCATT GTGTTGCCAA TATTTCCATC AGCACCCATC
     4081 ATAGACTTAA TAAGATCGAG TTCATTCTTA TAATATCGAC GGTTAATGAC AGTACTTTTT
     4141 AACTTCAGTG CTATCTTAAC AAGTTCGACT GCATTCAACT TTTCAAATTC AAGACAATGC
     4201 TGTATATCTA CGATCATCTT ATCTGCATTG CTTAACTTTT CTTCACATTC CTTACGGTAT
     4261 GTACTGATGT CTTTAAGCTC ATTAGATAAC TTCTCGATAA GACCTGTTAT ATCTGTGAAT
     4321 TTTGATTCCA TATTTTACTT TTCTTTATTA TCTTCAGTAC ACGGATGTTC TTCTGGGCAA
     4381 TGCCCTAAAT ACTTACACTT TGGTACAAAA TAAGTTTGCA CGATATAATT CCATTCAGGA
     4441 GAATAAGCAC TCAGTGCATT TTCAATATCC GAAAACAAAT TCCTGAACTC CCAATATGCT
     4501 CTCTTACATT TTCTCTGATG AGACATATCT ATAAGAGTTC TTAAATTGAT TTTACAAACT
     4561 ACAGTGGTTG TCATACCAAG AGGAAGTATA TTTGCCACAT CTTCTTTAGG TATATTAAGT
     4621 TCTTCAAGCT GCTGACCTGT TTCTCTTATA ATTTGCATAA GAGCCTTATA TCTAGCTAAA
     4681 GCTTCAGGTA TATTTTTTAT GCTCTCAGGA ATCATATAAT CAAATCCTTT CTTAGCATAA
     4741 TCTATATAAC GAGTACTAGA TTGAAGTCTT GTCGGTGATC CGCCTATATG AGTATAAAAT
     4801 TCTCTTATAA CTCTTGCAGA ATAACCTTCA AGAACCATAT AAATATCTGG GAATTCAAAC
     4861 GTTCGTCCAT GCTGAGATTT AAGGCAGTTC ATGCCGCGCT TAAAATTCTT TTCTATATCT
     4921 TCTGTATCTG CGCCATAACA AACACCTGCC ATTTCTCCTA TTAGTCTAAT AGGATCTGAA
     4981 CAGGTACGAT CTGTTTTTAT AATGATCTTA CTCATAAAGC TGTACCTCAA GATCTTCGAG
     5041 CGATGAAAGA TACTTAATAA TTAACGGCTT AACTGTACTA TCCCAATCAA GTCCGCCAAG
     5101 TCCGCATCCT ATTCTTGGAA ATGCTACAGA AGATATACCT ATATCTCTAT AAGTTTCTAC
     5161 AAAATTCTGT AGTCCTTTTT CAATATAAGA AACAAGTGTC TTATTTTTCC AATGTTTCTT
     5221 AGTAGGAAAG AGAATAATGT CGTGCTCATC ACACTTACTG CCAGGATAAT AATAAAGCTT
     5281 ACCAATATCA ATCAAATGAT ACTGGCAAGC TTTCTTATAT TCTGTAAACA TCTTTGGATA
     5341 CCTATTTTTA AAATCAAGTG CAAGTCCTTT ACCCATAACA CCTACAGTAT TGACAGGATT
     5401 AACAATAACC TGAGCATCAC TATCAAAGAT GTTCTCATTT TTCTTAAATG TAATCATAGT
     5461 TTGCACTCCT TTCATTTAAA TCATTCTATA TTTGCAAGGT ATCTAATCGA ATCAATTGAA
     5521 AGCTCTTTGG CATCAAAAAG AATTTGTTGT GTAATGTCAA GCAATTGGTC TACTTTATCA
     5581 AGCATATTTG CATCAATACA TTTCTTACAC AATTCTATTG AAGTATTAAC AGTATCAAAA
     5641 GAATTGCCTA ATACCTTACA ACTACGTTTT GCTATATTTT GATTTTTCTT AGATACCATG
     5701 TATACTTAAT AGTAAATTGG TTATATCGAC CATCTGATCT ATCAGAATAT CAATATAACC
     5761 ATATAGATCT TGGATCGTAT ATTTTTCATT ACTGTCTAAC ATCATTTCTC GAAGATCCAA
     5821 CAAATGATCT TTTGTTGATT CCAGCTTATC ATTTATATCG ATATAATTCG GAGTCATTAC
     5881 TTGCCAGTAC TTCCAAAGCC ACCAGTACGA GTCTGATGGC TCTCCTCTCC GATAGGAGCA
     5941 TACTTCATAA GAACTCCCTG AACAAGTTTA TCGCCTTCTC TAATAATATA TGGTTCCTTA
     6001 CCATAATTAT AAAGATTGAA GCCAATATTT CCATCGTTCT TTTCATTATT GGCATAATCA
     6061 GCATCTATGA TACCAATAGT ATTCATAAGC ATAATGCCTT TAGAACCAAG AGAGCTACGC
     6121 GGAAAGATTG CGAGCACTTC ATCGAAATTC ATAATGGCCT TCAGATCACT CCAAATCATA
     6181 CAGGACTCTC CCGGCTCAAT TCTCACTGTA ACAGGAGAAA AGAAATCGCA CGCTGCCGAA
     6241 GCCATAGTAC TTCTTACAGG CATGCTAATA TTTGCATCTG GATTCTTTCT GTGTTCGTCC
     6301 TTGACGATCT CAAAACGAGG CTTAATTGTC TGATTAGTTA AAATCATATT ATTCTTCTTT
     6361 CTATTTAAAA ATTTAAACTT TTGCAAATAT TATCTACTTT TATTGTATTG CTATTATCAA
     6421 ATATTTTATC AAATTCTTCG TACACACTTT GACGTTTATT TATGTATGAC ATTGATTTCT
     6481 TTAAAATAGA TTCAAGATTA TTGGCCTGAT CTATACTATT TATTTTAAGC TTATAAAAAT
     6541 ATTGACGCTT TTCAATTGCT TCAATACAAG AGTCCCAGTT CTTTTCTACG TATTCTAATG
     6601 CACGCTTATT TTTATCTGAA TTGTTTATGT ATTGTCTGTT TAATCTATCT AATAAATCTT
     6661 CTGTTTTATA TCGATTTTCT AATCTTTTTA ACCATTCATC TTTCAAAGAT TTATCTGGAT
     6721 ATACAATAAT TATAGTTGGC ATAGAACTAA ACCGTTTTTC TTCAAGATAA TCTTGGACTA
     6781 CATCATGACT GGAAACGAAA ATATGATGAT TCTTAGAAAG ATATATAGCA GTATTTACAT
     6841 ATTCTTTATA CCAGTTTTCG TGCCGTTTGC CCTCTACCAT AAATGCGCTT GACTCTAGAT
     6901 CAATGTAATC AAGATTCTCT TTACACATTG TGGTTTTTCC TACGCCAGGA AAACCGATAA
     6961 CAATATAATG ATTACAACTA TTACCCATAT TAAATCTCCT TAATCAGATC TGCGATATTA
     7021 TTAAGCTGAA GTTCTTTCTG CTTATCTTCA GAAAGCAACT TGTCAAGCTT ATTCTTTAAC
     7081 TCAGTACACT GATTAGACTT CTGTGTCCAT TCAAGCATAG TTGCACGTTG ATGCAGGTCA
     7141 TATATCCAAT CATCGATGCT AAAACCTTCG TATATTACTG TAGTTGGATC AATATTAAGA
     7201 TCTGTTGCGG ACAAATAAAA TGAATTAAAA TATATAAGAT AAAAATTCAC ATTGCCAATA
     7261 TCTAATGTAT GAATATTTAT CTTGTTATTA TTAAATGTAA AAATACAAGT TGTTTTAGGA
     7321 CTGAAAGTAG GCTTCTTTCC CAAATCCTTT TCTTTTGTTT TTATGTCTTC GATCAATCGA
     7381 AGTACATAGC TGTCTCTCTC GCTGTCCATT TTTTCAATCC TCTCTCTGTT AGCAGTTGTT
     7441 TTCCATTTAT TAAATATCTA TCATACTTAA TCGGTTTAAT AAAATTATAT AATTCTTCTA
     7501 TTGAATCTGT TTCAAATAAA ATAACTCTAT TGCTACCATA ATCCTTATCA TAACAAATAT
     7561 ACTTATTGCT ATCTGAATAA TGAAATACAT AAATGTCGTT ATATTGACGT TTATTATCTT
     7621 TTGTAGTATC TATATTTAAA TATTCTTTAT CTTTATACCA ACAGTTCCAA TCTTTTTTAC
     7681 TACTATCTAT TGGCATAAGA TTATTAACTA TATTTTTAAA ACGCTCAAAT GGACATATAT
     7741 ATTTTTTAGT AGCGCTATGG TCTATAGCGT TAAAATACGA ATCATGTTCA AAAGCATCAA
     7801 GATATTGTGA GTATTCAGGG CACGGATTTT CACTTACAGA ATATACGAAA TTCTTTGGCA
     7861 ATGAACTATA TATCATAATA GCATTATAAA ACTTTGTTTC ATTGGGTTTA TAGAATACAA
     7921 ATTTTTTATT TTTGCTTTGT TCGGACTTAT ATTTATAATC TGCCTTATAA GCTCTAGTAT
     7981 TATTTATTTC TGAGAAAATA TCATCATGCC AAGTATTATC AATATTTTCG CTCCATTCTC
     8041 CTACTTTATA AGTAGTATAC CAATACGATG GTTTTTCACG ATAACAAAAT GCTTCACGAT
     8101 TTTCATATGT ATACATTTTG CCCATATAAA CAAGTGGTGT ACCATCTGCC TTATAATATG
     8161 TATATCCTAC TTTTAAATCT CTAGCAGATA TAGATTTGTC ATTATATAAT ATATTAGCTC
     8221 GACTCGTAAG TTCCTTATAT TCTGGAGCTG ATGTTGGTAT AAGCAGAAGA TCCGTACCGT
     8281 CCCATCCGTA TACAAAATCT CCTTCTAGCC CTTTGCCTTT AATAGAACTA GTATTTTCCA
     8341 GAATATATAA GAGGTTAGGC ACAGTAATTT CGAATTCGAA ATCGCGTGGA TCATAAACTC
     8401 TTATATAAGT CTGACGCATA TTATAATAGT CCTGGTATCC ACCGACTTTC TTGTTTAACA
     8461 CAAAACCGGA AACAGGGGTG TTATCAATTT CAAGAGGTTC TATGTTTTTA TCTCGCCAAT
     8521 TCTCCCATGA TGTCTGTTTA CGAAGCTTAC CAGTATTATC ATAATAAATG ACATAAGCAA
     8581 GCTTTCCTGT ATACGTGCCA TCTCTATTAT TAAAACCTAC CTTAAGCTTC TGTGGAATAA
     8641 ATATGCCTGA CATCTTATAT ATCCTCGTTA GTCAATGTAT ATGCCACCAC ATTTTCATAA
     8701 AACATAATTG CAAACAATCC CTCCAATTCG TCTATATAAT AGTTCTTATC AACATACTTT
     8761 TCATCGATAA ATTGAGACAT TGTATTGTTT ATATTGTTAA AAGTATTATA ATCAATAGCG
     8821 TCAATGTAAT ATCCATATTC TTTTGCTTTA GATTTCATAG CTATAGGATT TTTGCAGACA
     8881 ATAATACTAT TAGGATCTTT TGCTGCAAGC TCAATAAGCT TTCTTGTCTT ACCAGTACAA
     8941 TTGCCCGAAA TTATATGCGT CATAGTATAA ACTCCTTAAT TACTCTGTGA CCGTAGTATC
     9001 ATCCAAATAA GCCAAAGACC ACCTGTTATA CATATCATAA ATACATCAAA TAAAAATGAA
     9061 AAAAATGTAT AACGCTTCTT TGGCTTTACT ATAGCAGTAG ACTTTGCTAT TGCATTGGCA
     9121 TTAGTGTTAT TATTGATAAC AATCGGTGTA TCATCTTTTT TGGATTGTTC ATATTTTAGC
     9181 ATTTCTACTT GTCTGCCACA CTTAGGGCAG ATAACTGCAT CAAAAGCAAT TTTTTCACCA
     9241 CAATACATAC AAAACTTTGT TTTATATTGC GCATCTGTAT TCGAAGATAT ATTTTCGTTA
     9301 TTATCCATAA TTATAGTTCC TTATCGAATA CTTGAAGTAA CATATAAATT ATATTTATGG
     9361 CCATTATCAA TAATTTGACA ATAGCCATAA TCAAGATCGA ATTCGTATGT ATCTTGATCA
     9421 ATTTGCTGCG CATAGTTTTT CGCACACATA TCTCTTATTA TTTTATGACT ATTCTCATTA
     9481 TCAATTATAG TAGCAATATA ACCACTTTCA CAATCATTTT TATATGGCGC AATATATTTA
     9541 ATATCAAATG GATGAAACGG CTCTAATAAC TTTTCAAATT CTTCTTTAAT TATGTTATTA
     9601 TTCAATTATA ACTCTCCGTA TCTTTATCTT CTCTTACTGT TACAAAAACA GGGAACTGAA
     9661 GACTTTCCAA TCCTGTATCT TTATTTGTAG AAACATCTTT ATATTTAACT TCGATGATTT
     9721 TACCAATCAT TTCATTGCGT TTATTCCAGA ATTCTATGCT TTCGTCGTAG GTATATCCTG
     9781 GCACATTAAG ACTATTTCCT TTATAATCTA CGATAAAAGA GCCAAGCCGG TTTCTGTTCT
     9841 TATGCTCTTT ATATCCTGTT ATTTTTAAAT CTACAGTATG AAAAGTCTTT ACCTTTAAGA
     9901 TTCCTGCATG ACGTTTACAA AGATACTGTA CATCTTTATT GATCATGCAA CCTTCTTTAC
     9961 CTTCTTCATC CATCTTATGA AGATAATATT TTATCTTGCT CTGATCATAA CCATGATAGA
    10021 ATCTCTCAAT AACAGAAAGA GTGGGGAAGG GACCCGGCAA CTTTTCTTTA AGATACTGAT
    10081 CCAGATAATT AAGATACTGT AATCTCTGAG CATATGTCTC AAGACTACGA TTCTCATCTA
    10141 GGAAATGATT TAAAGGAAAT ATATCAAAAA TAATATACTG AATTTCAGTT TTATCTTCAT
    10201 CAGAATCAGT ATTGATTATA CCTGTGCCAA TTCTGAGATT TTCATTCTCG GATATATTAT
    10261 CTATGTTTTT ACGGATAATT TCGCCGTCAA TAAAATAAGA ATCCAAGCCC AAATCATATA
    10321 TTGCTTTTTT AATATGATTC AGCCCCTTGA ATTCCTTATT CTGTCGGCTT AACAATCGTC
    10381 CTCTATAGAA TGTACATCTT GTGCCATTTG CTTTTCTGCT TATTGCAAAC CATTCGTTAA
    10441 ATTTTAACGG ATGGTCATCA ATCAGATATG CCTGCTGTAC TTGCCATTCT TTTATGAATG
    10501 TATCGCCATA GATACTATTT ATAAGCTTAG TATTGATCCC AATAACAAGG TCTTTTGTAA
    10561 TAATAGATTT GACAAAATCT TCTTGCTCTG TATCAGCACA TTGATTGTCT ATAAAGTTTT
    10621 GACAAGCAGC TATGTCGCAA TCTCTGCCAG TATTATTCTT TTTCAAATAA TCATATAATT
    10681 CAGAAAAATT ATTTATAGCA GCGCATTCAA TCTTTTTATC TGTTGCTTTA TTTAATTTCT
    10741 TTTTGTCTAT GCCAGTTACT ATAGTCTTGT CATAGACGAA CTTAAGCATA TCCGTAAAAT
    10801 CTTTATTGTG TCTTTCTCTT CTTAAAATTG CCTGTTTATC AGAAGTAGCA GAAACATTTT
    10861 TGATTTCATT AGATATGTTT AAAAGATTTT CTAATATACT TATCATTTAA ACTTAATACC
    10921 ATTCACAATA AAACAATGCC GAATCATTTG TTGTAGTGTG CAATGGCAAT GTTTCAATTT
    10981 GACTATTATT ATATTGAGAA AGCTCAAATG GATGATCTAA TTGGTCAACC ATAAATTGTC
    11041 TCAATATAAA TTCTGGAATC ATATAATATC CGCAATTTTC TACATCAGTT TCATGGTATC
    11101 TTTCAAGATG CTCATGAAAC CATTTCTGTA TATCGTATTC TTTGCGCCAA TACTTTTCTT
    11161 CTTCTTGTTT ACATACATAA CAGCGCTTAA CTATATCATC AGTATACTTT TCATCTAATA
    11221 TACGTTGTGG TATACTTATT GTTTTTTCTG TACCATCATC ATTGCGAATA ACATAATTCC
    11281 AATCTCGTGA ATTTGTATTG ATGAGATAAT TTTTGTTTTT ATCTATGCCA TAATCAGCAT
    11341 ACATGCGATC AAAGTCTGTT TCTTGACAAA TAATTTTTAC TTGCTCGCAA TAAGGCTTTA
    11401 ATTGCTTATA ATAGCTCTTG TCTATTTCAT TGTCTGGTAT TTTAAGATAA TCGTATAACG
    11461 CTGGGTCTCC TATTTTATAT ATTTCATTCA AATCAAGGTA TGTTCTCTTA TCGTTATCTG
    11521 TGTTTGGCTT TGTAATTCTA TAAATATTCA TATCCAGACC CATATATTAT CTAACCTCCA
    11581 TAACAATAGG TTCAGTGTTC TGAACACTGC ACGTGCTGCA AAAATGACAA GCAGTATATA
    11641 TAGCCTGAGT TACTGTGGCT CCATTATATA ATGCTCCGAG CGCATAAGTA TCACCTGATC
    11701 CAATTGCAAA ATAATCATCA ATTTCTACTA TGCCACCTTC TTCATATACA TAAGCCTTAT
    11761 TATTAAAAGC GATAATATAT AAAGTGTCAT CTGCGTCATA ACCATCTTTA ACGAACATCT
    11821 CTTTAGCCTT AAGCTTGTAA TCAACAAAGA GATTATAAAT GTCTGTTATT GAATAATTTT
    11881 TAATTTTCAG TTCGCCTTTA TTGATTTTAT CGGGAATGAC AATATCAAAT AAAATCGACA
    11941 TATCTCTCAT TTTTCCAACA GAAGCTATAT AGAGATTCAC ATGATCGTTA CTTTCAAATT
    12001 TTCTTAATTT TGCATATGGC GTATGAATTG TATCTAATAA ATCTATATGT TCTCTAAACC
    12061 ATGCACGATC TGTGCCAATG GTATAGATGT TATTTTCTTT TTTTATAACC GCAATACTCA
    12121 TAAATACCCT GTCTGTTTAT ATTGGATTTT GCGAATATCT TTTGTAATTA TTTTTTCTGA
    12181 AAAATTTTCT AAAACCTCTT GACAAATCCT GATTTTTATG CTAGAATATA TATCAGAAAG
    12241 GATGTGTTTT ACATGGCATT AGAACTTAAC GAGGAAATGC AAGCTCAACT CAAAGAGCTT
    12301 TGCGATGCAA TGTTCAAAAA ATTCGAAGAA GAGAATAAGA ACGCAACCAA AAAGAAAAGA
    12361 AAAATCATTT TTGATAAGAA AGATTTTGCA CTTGCAGCTT TCTTAAAAAA TGAAGTTGAG
    12421 CTTGGAACTG CTATCAACCG TGCTTCGGTT GAAGATGTGA ATGCAGTTCT TGCAGAAACA
    12481 TTCAACGTTT CCGAAAAGTG CTCGGAAGAG ATCGCTCAGA TTACTGCTGA ACGCAAAGAA
    12541 TTGCAAGACA AAGCTGCTGC TTTGACTAAG AAAATTATCG CTCTTAAGCA AAAAGCGAAA
    12601 AACAGCAAGA CAACTATGGT TGTAAGATAA AGAAAAGAGC CCGGAAGGGC TCTTTCTTTT
    12661 TTAAGCGATA GTCGCTGGAT AACCTGATGA TTCCATTCTG TCTACGAGTG CTTTCGCGCT
    12721 ATCGTATTTA GTATATGTAG CACACTGAAT ATAATATTTC TGATTTATAT TTCTGATAAG
    12781 AGAGTTCATA TAGAATTTCT TATCAATCTT TTGCTTATAA CTCAGTGCTT CTGCATATGA
    12841 ACCAAAATAG CCATTTACCA TAACTTTATA GTACTTGGTT CCTGACGTTG TGGTTGCCGT
    12901 AGAACTATCT GTTTTACTAT CAACTGGTAT TTGATTTGCA TTCTTTCCAG TCAAACTATT
    12961 ATAATACGAT ATAACTTTGT TCTTAAAAGT GTCCCAATGT GGTAAAATAT AAGCAGGGCA
    13021 GTTTTTTCTG ACACCTGTTA CAATCTTGTC TGGGAGACCC ATAAAATAAT TATGAGTATA
    13081 TAAGTCTATC TTCGGATCAA GATTGTGTTC CTTACAAAGC CAAGCAATAA GCCGTGCCAT
    13141 ATTATCTTCG GCTACTGCTG AATTGCCTAT ACATTCAATT GCGATGGTAT CAAGATTACC
    13201 GCCAATGGTC TCATATTTAG ATTCTGCATG TGCAGATCTA CGATTAGACA TGTCTGATGC
    13261 ATGCCAACCA CGCTCTACAT TACCAGGATC TGCTTCAAGA ACTTGCCAGA TTGAAGTATC
    13321 GTCAAGCATA TAATGAACAA CGGCTCCACT ACCATTTCCG TTATAAAAAG CTCGTACAGA
    13381 TTGTTCAGCC ATAGTTGTTT TGGCACTTGC TTTGACCTCA GGCGTATTAT GGGCTGTAAT
    13441 CCCTCTTGGT ATGCCGATAC CATTATTTAC CTTGGCACAA GGCTTCATAT GTCCTCCAGC
    13501 AGGCACCCAA GATGCGATAT ACCTATCTGA CACAAGATTA TTAGGGCAGA TCTTCTGATT
    13561 GATCGTAAGC GTCTTGCCAG CCACTGTAAT GGTCTTCTGT TTGTCAGGAG TCAAGTATCC
    13621 ATTGATATAC TTTATCTTTA CCGGTGCGTC AGAAGAGGCA GTCTTATCTG AAGATGTATC
    13681 AGTATTCTCA TTTATCTTAG CTGTAGAATA AATAGCCAAT ACATTGTCTA CAGCTCTATT
    13741 ATAAGAAGCT GATGTCATTT GCTTGCCGCC ATACAGCATA TTGGTGCTTC CGCCGCCGTC
    13801 AAGATTGATT GCGTATTCAC ATCCAATATC AAGTAACACA TCCTGAAGCT GAGAGAAATT
    13861 CATCCCAGGG CTGTCTACGC ATACCACAAA GATATAATCT TTGTTATATC CTAAAGCGGT
    13921 TCTTCTTGCT TTATAATCCA ACTCTTTGGC GAAATCTATC TTGAGTTTCT TACCACCATC
    13981 AATCAGATTC GGATAACCGG AGATAAAATC TCTCCAAATC CTACTTGATT TACAAGAATA
    14041 TTCAAGATCG GCGTCATTCA CAACGCCCAT GCCCCATTGA TACTTATTGT CAGAAGATTT
    14101 GGATGCGCCT TCATCAACAA AGTTGAAAAC AGGTGATCCA GTTGACATAT TGAAGAATCC
    14161 ACCATTTACA ACAAGAGCCG GTTTAGTATT CTGTCTTTGA TAAAAAGCAG ATAATGTTTC
    14221 TCTTGGTTCA CGACATGTGA CGAAATCTAT CTTATAGACT TCTTTTTTAT CTATTTCGGC
    14281 AATTATTACA TTATTTGCCT TTTCATATTT ATAAACTCTC ATAACAAAAA ACCTTATTAT
    14341 TCAGATTTGT TATTACGATT ATCTTTAGTT TTGTTCATTG CAATCTGTGA TAGACTTTCA
    14401 ACCTCGTTAT TAGCATTATA CCATGCAAGC TCACCATTTG AGTCACATAC AACTATAGCA
    14461 TCTTCACATG CTATTTCTTC ATTATGTTTT AGATTATCTT CAACGAGGTT GATAATAGAC
    14521 CATCTACGTA GTCTATATTC TATCTTAAAA ATACAATATC CTGATACCAT CATCAGGATT
    14581 CCATATATAA TAAGCTTTAC AATCATTTAA TTGTTTCTAA TTTATCCATT TGTTTCTGAA
    14641 CCTTCTCTGT ATATGTATTA GAGTAAACAC CCTTGGCCCA TTTAGCTTTT GCGCCATTTA
    14701 CTCCAAGATT ATAACACATA AGAAGTTCAT TATTGTTTTT AGCATAGTCT TTTATAAGCG
    14761 ATAGTATATA AACACCTGCC AAGATATTAT CTTTGGCAGA TAAAAAATCC AGCTCTCCAA
    14821 ACTGTTCTTT TATATGCTTA AAGTTACACT TATTTATCTG CATAAGGCCA TAATCATTTG
    14881 TTTTACTTAC AGCATCAATC TGATAACTGC TTTCACAGCC AATTAATGCC AAAACAAGTT
    14941 TATGGTCTAT TCCATATTCA TTGCATATAT CCTGAACATA TTCCTGAAGC CCATAATCAA
    15001 AGTCTATATC GTAATATGTA TAGCCGCTTT TGAATACATA ATTCTTGGTA GCTGATACTA
    15061 TTTCAATTGA CTCTTGTATT TCTTCTTCAG TATTCTCAAT ATGGTCTTCA ATAGCTATAT
    15121 TGATTGGATC TATCAAAGCT TCAGCAGCAG AGAAGGGTGA TATAATAACC CGGTTCGCCT
    15181 GGACTTTCAT ACGTTCTATA TTTTCCTGAT ATGGAATCGC AAATTCGTAA AAGCTATATT
    15241 CAATTTCGGG TGTACTGTCA GGGGCTTCGA CTCGAATAGT TTCATTATCA GCATATTCTG
    15301 ATATTATAGA ACCATTGTCA TAGAAAATAA TTATCAGAAT ACTTAATACT ACGCAAAGCA
    15361 GCATTATAGT AAAATACTTT TTCATATATA TTATTTTGCC TCGTTATTTT TGCTATTTGA
    15421 TCGAGCAGCT ACTTCTATAC AGAATTGTAT ATTACTGATG CTTTGTTATC TTATTGTAAT
    15481 TTTTCTTATT CTGCTGCTGG TTCCTGTTTA TACAAATTGA TTATATTTAC TATTTTGTCT
    15541 ATAGCAATGT CTAATTCTTC TTGGCTATTA TCAACAATAA ATGTTGGATG ATAGCCTGCG
    15601 AAAGCTTTTT TGTCATAGTC AAGCCTGGAT GTAATCTGAG CATCTGAATC GCCCCTTTGC
    15661 TTCATTCTGG ACGCTCTGAT CTCTTCCGAA ACTCTTATAT AAACATCTAT AAGTTCTTTC
    15721 TTGCCATGAT ATATTTGTTT CAGTTTTTCG ATACCATCCG GATCTATAAC ATAAATATCG
    15781 CTATTGTCTA CCTGATCTGC GGTGGCACAG TAACGGTATC TGTTATATTC TGTATATGCG
    15841 ACAATATCTT TGAGCTTATC GAACTCTTCA TCTGTTATAA ATACATGGCT TGTGTCGTTA
    15901 AGTCTTGGTG GACGAGTAGT GTAGCTTTTC AAAACCTTAT AACCATACAT CTCTTCAAGA
    15961 AGATCTGCGA TAGTAGTTTT TCCGCTGCCA CTTTCACCTA CCAATAGAAT TATTTGTGTC
    16021 ATTATTTTTA TTTTTTCCTT AAAAGCAGTA TTGGAGAATT TATTGAATTG CGCCATCGCT
    16081 CAAACTCGCT TTCATAAGCA TTAGTATCTG TTTTATAACC ATTATGCCAT TCACACGTCT
    16141 GTGATAGTGG AATTGTCTTA TTAGTTGTTT GCAAATCAAT AACATTATGA TATTTAAGTA
    16201 GATGACCGAT ATTATCTAAT TCTTTTACAA TAAAATGGAT TTTCCTGAAT TTTATATATT
    16261 CTTTAATTAA GTCGATCATT TAACTGTTGC TCTGACTCAT TATGTCATTT ATATCAAAAG
    16321 AATTATCAAG TATCAATGTT TTGATTTCGA TGAGATAATG ATTATCATAC CATTCGCTAT
    16381 CTACCCAACA TTCGTATGAA TTTTCAGATA TATTGACACA TTCATCTTGG ACTGATTGTG
    16441 TAATATTTCG ACCAAGAATT TCATTTATTA GTTCTTTAGT GTCATCTGAA TTTAAAATCT
    16501 TTTGATATTC AGACTTAGCT TTATCTATAC TAGAGAAAAC AGGGCTAAAT GCTTCGCCGG
    16561 GCTCGCCGCG ATTACACCAA TCCTCTTTTA TAAAATATAC TATTTTGAGA TCTTTAGTAC
    16621 TCTTTCCGTG TATTATAATA ATTCACCTCG TATAACTTCA TAGTAATATA TTTTCTTTCT
    16681 ATTTCTGGAT GTTCATCTAC TTCAATATCA AGTTTCCAAA TGCTGCGATA ATAATACGGC
    16741 TTTAAACCAC AGTTTTCAAT TCTACTTACT ATGAAATCAT AATGATCTAC GCCAGAATCC
    16801 CTGAATCCAA AAAGATATGT ACTACTTTCA ATAGAAAAAT CTTCAAACTT TTTCATTATA
    16861 CTTGACCAGT CAATAAATAA GTCGCTTGCA TGACTATTAC AATATCTTCC TGCTTCTCTT
    16921 ATAAGCACAT CTAAGATGTA ATCTGCATTT ACATTAACTT CAACATCTCT ACTAAAATAA
    16981 GCAATACGAA TATCTCCGCT CGCAAAATGC GTATTCTTAT CTGCAAACAT TACTGGTATA
    17041 AAAGGCACCT TTGTATTTAA TGCGGGCATT TATTTCACAT CCTTTCCATT GTGATAATAA
    17101 CTCTTATTTT CTGACAAATC ATAAAATTCA TATGATAATG TATTTTCAAA GCAATCTTGC
    17161 AATACATTAT GATCTACATC TATTCTTGTG TGATTACAAT TTAAATCACT GAATTCTATA
    17221 CTAAACTCGC TTATTGATTC TATACTAATC TTATCCTTGC TTTCAATAAA AATATAGAAT
    17281 TCATTGAATT TAGTAATATT TTTGAGATCA TTAGAATCAA AAGTAATTTC TTTATCTGTA
    17341 AATGGATCTA CTATATCTTC TAATCCTATA CCAACATACG TATCATTCAA ATAATAAATA
    17401 TAACTTGAAT CTGCGTCAAA AGCATATGTA TGATTATTGG CTTCAAAAAC AATTTGGCCC
    17461 ACACTAATTA AATATTTTGG ATCGAATTGT CTATTTAATT TCAATACAAT AGCAAATGTT
    17521 GGATTATATA TCTTAAAACT AGCTTTGCTC ATAATCTTAT TTATCCTTTT CTATTTTTTT
    17581 CTATTATATT TTTCTTATTC TATGTGTTAT TCAAGCGTTG AAGTAAAACA AAATAGGCAA
    17641 AAAAATTTTT TGCCCCACCC AGAACTTAAA CTGGGCAGGG CAAAAATAAT CCGATATTAA
    17701 CAAAAGACTT GAAAGGAGGA CAAGTCACAT GGAAAACAAA AAATTTTAAA AGGAGGTATA
    17761 GTTTATGTTC TTACTTATTT GCGGTTGGTT AGGAGAAAGG AGAATATCGG ATTGAAGAAG
    17821 AACATTACTG TTCCATTGGT GGGCCATCTA GGATTCAAAC CTAGAATTTT TCGGTTATGA
    17881 GCCGAAGGCG TTAACCAATT ACGCTAATGG CCCAAATATC TTTAGTGAGT ATAATTAAAA
    17941 TCCAAAACGT TTATATGATT TTTCCCATTT TTTAATTGCC GTAGAACTCA CATTATATTT
    18001 TCTTCCCATA GCAGAATAGT TATTGTTACA TTCTTCTAGA CTTTTACAAA AGTCTTCATA
    18061 TATTGGTCTA TCCTTTTTTC TGGCAAAAAA ATGTGACTTA TTCAATGTAT CAATATCTGT
    18121 GTTATATTTA TTAGCAATAT ATGTAATTGT ATTTTGCTTT TTCGTTTGAT GCTCTTTATA
    18181 TTTTTTATCT AATTCTTTTT GAGGTGTAAT CCATTTTTGG TATTCTTCTA ATGTTTTATT
    18241 ATTTTTATTA TGTACTTCTC TATGACAGTT TGCACATAAT AAAATGCATT TATCTAATTC
    18301 ATCTTTTATT TTATTCCAAC TATAATTATA TCTCTTACTT ATTTGAAAAT CTTTTTCTGT
    18361 TGGATCTATA TGATGAAATT CTAAAGCTGC TTCATTTTTA GCATATCCAC AAATGGAGCA
    18421 TTTATTGCCT TTATATTCTA ATGCTTGTTT TTTAAGTAAT TTTTGTCTGT ATGCTTGCCT
    18481 ACAAGAATTG CATATGGTAT GACTGTTTCC TGCTTTCTTA TTAGGAATAT ATTTTCTACC
    18541 ACATATTTTA CATATACTTG TTTTTTGTTC ATCCAAATAA TATCACCATA AATTATATTA
    18601 CTTGGATTAT GCTTTATTTT TTTAACTGAG CTAATGGCCC ATATCCCTGA GTTTGTGACA
    18661 CGTATATCTG ATTTGATAGC ATATATCATG AACCCAATTC TTTATACCAC TTTTTATATC
    18721 TTTCCAGATC GATGCAGGGC ATCTATAATA ATTAACTATA TGCCATTTTT TATAGCTACT
    18781 AAAATCGACG CCATAACCAA AATATACTTT ATACTTATTT TCTTTATACT TCCATTTACA
    18841 TACAAAGTAT CCATTTCTTC TGGTTATTGT TATATCTTCT CTGCCTGCAT AGTATTGCCA
    18901 TTTAATCCAT GTATAATGAT TATAAAGAAA ATCTTCACAG CTTTTACTAT AACATGTTAA
    18961 ATGATTACTT TTTAAATACT CATCACTTGT GGTATCAGGA TCATCAGATT TTTCAAGTAT
    19021 TATCATCCAT CCCTTATAAA AAGCAATAGT GCAATCTCTG TCACCGATAT ATACAAAATG
    19081 ATTGCCTTTT AGATTTAATG GCTTATATAC ATAATTATCA TTGCAGTCAT ATGCTCTATA
    19141 GACATCTTTA TTAGTATCTT TCCATCCAAC TGTTTGCTCC ATAGGAGTAA ACATATTAGT
    19201 TGAAATTAAT TTGCCATTTT TAAATGCAAT GGCTCCGTAA TCTATAATTG ACATTTTTGT
    19261 GTTTTAACGA TTATATTTTT CTTCTCGTTT ATCTTTTCTT TTTCTTGATT TAAGAATAAA
    19321 ATTCTTATAC TGTTTGTAAG AATTTATATT TACATATTTG CATAGATAAG TATCAAAGCA
    19381 TTTTTCGTCA TGACATAACT CATACTCATT TGCGGAAGCA ATAATATAAA TTTCTTTATC
    19441 AGGATTATAT TTTATTGCGG CTTCAAACAA GCCTTCTTTT AAATCTATGA TATTATCTAT
    19501 GGATAATCCA CTATCTACTG CGTCAAACAA AAACCATAGT TCTTTAGCAT CTGGGTACTT
    19561 TTTAGTCAAA GCTCCCATCT GACGACCTAT ATTACACATA TTCATTACAA TATTTTCGCC
    19621 TTCAGAAGAC TGAACAGCAG CAGCTAAGAA ACTCATGTCT CCAAAGAATC CTGCTTTTGA
    19681 TCTGGCATTC TCTCCGCCAT CATGCAAATT ATCATAAAAT ATATATGGTA TATTTTCTTT
    19741 ATCTAAACTA TATTTGATCT GACTAAGCAG AGAAGTTTTG CCGCAACCAT TACATCCAAT
    19801 AAGTACAGTA ACACCTGATT CAAACGTTAC GGTATCACGA TAATATAATT TGCCACATTC
    19861 ATTCGGATTT TTTTCTATCT TAAACGTTCT CATAATTTTC CTTAAAAAAT AATCGTATAG
    19921 ATAGCCGTGT TGTCGTCGGC TACCTATACG AACTCTGTGA GCAACGATCT TACAGATCGC
    19981 TTAGACGTTA ATCTGCATAT CACAGATATA CAGCACTTAC AAAATAATCT GGTCCTCGTA
    20041 TTTATAAGTC TGCTGGCGCT TCTTGTTGGA TTCGAACCAA CGACACCGAG GTTAACAGCC
    20101 CCGTGCTCTG ACCAACTGAG CTAAAGAAGC AAATACAAGA CAGTACAAAA ATAATCATCA
    20161 ATATATGTAA AAAATAGCTG TAGCTGTCTT TTTAAACAAG ATAGATGTTT TTGGCTGAAA
    20221 GCTTACAAAT CTTTTCCTAA AATAATTGCT GTATCTATCT TATCTGGCGG AAGAGGTGGA
    20281 GATTCGAACC CACGAGTCTA ATTAAAGACA CAATAGTTTT CAAGACTATG CCGTTATGAC
    20341 CACTTCGGTA CTCTTCCATA AGGCTCCGTA AAACGGAGTC ACAAACAAAT GTGTAATATT
    20401 CTCAAACCGT TACACGCGAT TATCTATTTT CAAGTCAAAT AGCAACTCAG ATTTTACTCT
    20461 AAACTCTTGA GAAAGTCGTG CTGCCAAATC GCACGGTTTC ATTCTAAGGC TCTAAGACCC
    20521 TAGTGGGCAT GGTCCAAATA GTGAGACTCG AACTCACGGC CTCTAGATCC CAAATCTAGC
    20581 GTTCTAGCCA ACTGAACTAT ATCTGGATAA TTGGTGAGCA TATCGGGAAT CGAACCCGAG
    20641 ACAGTGGAAT TAAAAGTTCC AAACTCTACC AACTGAGTTA CATGCTCGTA TAATACTATA
    20701 TCAATTATAT AGCATTTTCT TTTTTGCTTT GATTGTAACA GTTACGACAT AAATGATATT
    20761 TTGTGCCTTT AAAAATGACC TTACCACATT TTTTACATAT ATCATTGTGT TTGACACGTT
    20821 TTCTTAATGG ATAAATTTCA TTTTCATCAT GCCACCTTTT GCCAGCATTT ATATCAGAAA
    20881 TTGTTTGTAA TGTTACGCCA TATTGTTTTG CTATATCAGA TAATAACATA GTATTATCTT
    20941 TTATTAATTT CTTAATAGAA AGTACGTCTT CGAATGAATA TATCTTATTT AAACTACCTG
    21001 TTTTGCCACC ATAGCTCATA TTATATCCAT TTGGAAATGA TGTATTATAT TTTTCAATAT
    21061 AATACATCTC TTTTTGATTT AAATCTTCTT TACCACATTC TTCTAAAATT TCAAATATAA
    21121 AATTTTCTAT ACCATCTTCT CTAATAGCTT TATGAAATGG TGTATTATAT TGATGATCAT
    21181 ACAAGCTATT TTGCGTTTTG TGTTTATTAA ATCTTTTTAT AATATTTGTA CTTTGACCAA
    21241 TATATGATTT ATTGTTCAGT TTATTTGTTA TTTTATAAAT ACCAGTCATA TTTTTATTTA
    21301 CCTATATGGT ACTCCTACCC AGATTCGAAC TGGAGTTTCT GCCGTGAAAG GGCAACGACT
    21361 TAACCACTTG TCCATAGGAG CATATATTGT GATTTTGCAA TTAACGCGGA TAACATGCCT
    21421 ATAACGTTTC CTCATTGCCA ACGAGTATTG CAAAATAGCT TACAATCACA AAAGTACTAT
    21481 TTTGCTCACA GATCCGACTC ATTATTCAAG CCCCTTTTGT CACCAGGCAT CATCTATATT
    21541 TCTCTGTCTG TCTTCTGAAG ATATAGACTA TCTCACTTAT TTAGCTCAGT CAGTCGGTCA
    21601 CTATGCTTAG AGCTATTCCC CTTGGAATCG TCGGTAGAGT TCACCTTTGA ACTTCTCCAT
    21661 AATTAAAAAG ATGGAGGTTC TAACACTGAA ATTTCAATGT CTTACTTTTC TGCGACTAAA
    21721 ACATCGCGGA ATTCCTGTTT CTTCGATTTA GCGGTCATCT CTGATTCGCA TAATCTCCGC
    21781 AGGCGTTAAT TCCCGTAGTT TTTTACGGTA TTTTTGGGGT AGGACAGCAG ACTATTAGCG
    21841 GTCTGCCAGC GCTGTTATCA AATATTGTTT GTTTCGATAT TGCCATCTGC GGTAGCAATA
    21901 CCTATGGAGC TTCGCGTCGG ACTCTAACCG ACAACCTACC GCTTACAAGG CGGTTGCGCT
    21961 AACGATTGCG CCAGCGAAGC ATATTATTTT TTTGTAACGG AAACGCCCGT AGCTATCTTG
    22021 GTTTTCGATA GCTACAAGAC GAGACCTCAG CTCGATCTAC ACTAGGTTAG ACGAGTAACA
    22081 TAGGAGAACT TCAAGCCCGT AGGTCTTTGA AGTGTGATCC TATTGGTTGC AGATCGGGGA
    22141 ATTGAACCCC GGTCGACCGG GTTATGAGCC CAGCTTGGAA ACCAACATCC ATATCTGCGA
    22201 TATTTGTATT TATATTATTA CTATTGACAA AATATCTATT TTATGCTATA ATATAAAAGC
    22261 CACAAAACAT TTTAAGAGAA ATCTTAAAAA CAAAAAGTAT ATTTTATCTT ATTCTATTTT
    22321 TCCTTAAAAA TCTTTCATGG AGGTACAAGG TCATAAATAC TTTTTCCAAG ATTTACGACA
    22381 TTTGTATGTT CATTGCCACT GTGGGAATGT TCATACTTGC AATTATAGAT CATATCTAAT
    22441 TGCAAATATT TATTTTTACG TATTAAAACC TTATATTTAC CAAAGATATA GTATTTGTAG
    22501 ATGTGCATAT ACAAATACAT ACATAATTTT GCACACTTAT ACTTTTTGGG TTTTGTGGTT
    22561 TTTATGTTAT AGCATATTTA AAAATTCTAC AATCGATTAG TCTGACCGTT TTGTTTCAGG
    22621 TTATTGTAGA ACTAACCAAT AGCTACGCAT TACTTACTGT GAGCTGCCGT TACACACTTT
    22681 AAGATAGTGT CTATCTACAT TTTATAGCAG TGCCTGCTAA ATCATTTTGA CTTATGGCTG
    22741 ATTCCGCCAT TGGCTGGGAT GGTCAGACTC GAACTGACGA TTGCAAGAGT CAAAATCTTG
    22801 TACCTTACCG CTTGGTGACA CCCCAATATA AGCAGCTGCC AAAATAAGCA GCCACTTATC
    22861 TTTATTATTA ATTTCAAAGG AGCAAAATAT ATTTGCAAGA CACTATTTTT AAAGAACATA
    22921 TCTTATATTT GGTAAAAAAT TGCAGAGTGA CCAAATAAGT GTCTTTTAAA AAATATACAA
    22981 TAATTACTAG ACAGTATTTA TGTTTATGAC CTGCAAAAAA ATAAATTATA AATTCAAAAC
    23041 ATTTGCTGTT TCTGTCTAAG ATTATAATCT CACCATATTA TTACATATGG TGAGATATTT
    23101 TATTTAATAC TCAGTTACAC GGAAATCGTA TCTTGGCTTA TCAATTGCCT CATACATAAG
    23161 ATCAAGACCA GACTTACCAG TAAGAATAGA AGAGAAGATG CTCGGGCTGA ATCCAGATAC
    23221 ATAACTTACA TCTCCTTCTT CGAGAGACAT AGGAATGTTA TTCTGTCTTG CGTTTACGTT
    23281 CCAGAAAATC AGATGAGGCA TCTTATACCT TGTCATACAC CACTTATCTT TTATATTTTC
    23341 TATAAGAGTC TTTTCTGGAA TTCTTGGATA ACTTCTTGCC TGATCAAATT CCATGTCTGA
    23401 AATAATGATA AGGTTCTCTG GCATATCCTT CGGATCCAAA TTATTCTTAA TAGCAGTATT
    23461 AAGAATAAGA TCAAAAGTTG CCTCAATATT TGTATTTGCT ATTTCAGCAT TCTTACGAAA
    23521 GACATCAACC TTATCTACAA TATCAAGATT CTTATTGATT GTGACAAACT TGGGCTTATT
    23581 CGAAAAAGTT ATAAAACAAT CTGCAAAAGG ACCATTATTC TTTTCCGCAC AATAAATACC
    23641 AAGTGATGAT GCTACATTAA ACGGTGTACC AAACATAGAT CCAGAAGTAT CTACGACTGC
    23701 AATACCATTA AAAGAACAGC CATTGAAATA ATCATTGAGA TTATCCCAAT ACTTATTTAA
    23761 TACCTTTCTT TCACTATCAT TATATTTACT ATAATATAAT GAGTCGAATG CTTTTTCTGT
    23821 AATTTCATAC GGATAAAGTG TGCCAGCCTT AACCTTCGTG TCCTTATTAG AGATAAACTC
    23881 CTTATACTTA TCTCCAATAA TTTCACTATT CATAAAAGCG TTGCGATACT TAAAACCAGC
    23941 GCGAGAGGGA AGTGCGGCAA AATCAATATC GTTCCAATCT CCCTGAGACA TAGTAGTTTC
    24001 TACGATCTTG ATCTTCTTAC GAAGTCTTGA AAGTGTAATT CTATACTGTC TGGGAGTCAT
    24061 ATTGAAAGCT TCACGAGTCT TTTTGCCGAG TTCTCTGGAC TCCTTCGAGC TTGTATTTTC
    24121 ACTTTTAAGC CACTTGGCAC AAAGAGATAC CGGCATATCC TTTTTCAGAA GCTTGAGATC
    24181 TTCCTGAATG GTATCATTCA GATACTTCCA CATATCCTTT TCCGCATATG TTCCTACAAA
    24241 AGCATACAGA TCATCGAATC TTCCTACAGT TACGATTTCA TCAAAGAAAT TCTTGAGATA
    24301 ATCTTCTCTG TAGGCAATCT TCTTCTTGTA ATACTGGGAT TCTGCTAGCC ATTCAAGACA
    24361 AAGCTTAAAG AAGCGTCTCT CTCCCTGACC ACCTCTTATA TCTCTGATAT AAAAGAGACA
    24421 CTTAAGAGAG AGATAAAAAT CTTCTGCACA GGCATTCTTA AACATAAGTA CAATGTCTTC
    24481 ATCAGGCCTT TCACGCATAG CTGCGCCCAT TGCGAACATA TCATATACAT CATTAAGAGT
    24541 AGATTTATGA GTGAGTGCGC CGTTTTTAGT ATCAGTATAA TTAGTTGCTA AACGCATAGC
    24601 GTTCTTATAA TTATTAGTCA TGAAATTCTC AGCGTGGAAC CCCACAGGCT TGTCTGTGGG
    24661 AGAAACTGCT TTGACCTCCT TTTCTTAATT CAATAAGCAT ATTTTTACGC ATTTCCAACA
    24721 ACCTAAGATT TTTGTACCCT ACGGATGCAT TAACTTTTGT ACCATCCAAA AGTCTTAAAT
    24781 CCATTCTACC TGTAGAACGC CGACCAAAGA TGAAACATTC CTGCTGTTTC CAACGAATTT
    24841 TGTCGTAAAG TCTAAATCCC ATTACTTCAT AAGGTGCTTG ATTTCGTTTA CGATAACCAT
    24901 CTTTAAGAAT AGTATTCTTA TATAGTTGTC TATTATGACA ACGTACTTTC TTTTGATAAT
    24961 ATATACAACC GTCAGATGTA GCTTTCGGGT TGTTACTTAT ACACCTTGCA TCTATATAGT
    25021 GGTCTTTTGG TAATTTATTT TCAATGCGTG TATTCTTTGT AATGTAGCCA TAAGTCAAAC
    25081 TGGCATTTGG ATAAATTTCT TTTAATTTGT TATAGAAAGC CCATTTCATA ATACCCATAA
    25141 ACGTCGCATC TTTGAATTTC ATACCTCGTT TAATGGTCTT TGGCAATTCT ACAGTACCTT
    25201 TATGATAGCC AGTATGACAG GTCTCACATA ATGTAATTAA GTTGTTAGAT GCATTCCCAC
    25261 CTGTTTTACG ACTTTCAATA TGATGTACAT TTAATACCTT ATCTTTTGAT TTGCCATGAC
    25321 AACACTGACA TGTATGTTCG TCTCTAAACA GTACATATTC TCTTACATTC CAAAAACCTA
    25381 ATTGCTCTCC TTCATAATAG TCTGTTCCTG CAATACTTGG ATTCTTGATT TTTTGGATGT
    25441 CAAAACTTGC AACTTCTACG ATTATTTTAG ATATAGGCAA AATTTCATGC ACTTTACGGA
    25501 TAACCATCAA ATGAGTATCT ACTTTATTTT GTACCGAAGG TGCTAACCAA CCATCTTTTC
    25561 TCTTACGATT ATTAAAACGA GGTTTTCTAT ATCTTGTTTT ACGATTTCTA CGGGTTCTAC
    25621 GATTTTGTCT ACGAGTAGAT AGCAGACCCA CTATATCGTT TCGTAATTCC ACATCAGACT
    25681 CGAAAAGAAC CTTATCTTTT GTAGTGACAG AGATCCCGAT ATGTTTGCTA CCAGTATCTA
    25741 CACCTAAGTT AATATCTTGT GTATAGTTCG TACTGCTATA TAAAAGTTGT ATAGTGAACG
    25801 GACACCTTTT TATTACCTTT GCCTTTTTTG ATTTCAATAG AATACGCACT TTAGCGTGGT
    25861 TTTTTGTAGG CATTAAAGGT CGTCCGTTTT TGTTTAAGAC GTAAACCATA AGTACGCATT
    25921 CCTTTCTAAA TAGGATTTAA TTACTCGCTC CAAAGAGCGG TTAGTGTACC ATCGCCAATG
    25981 TTAATGAGAG GTTTTGAGCA TGCAACACTG TTCCTATACC ACAGAACTGT TTAAACACAT
    26041 ACCTTAGAGC TATAGACTTG GTACTACATC CGTAGGTAAC TATATATTCT CTCTTAACGT
    26101 AGCCTTTATT TTAAGGCTTA GGCTACTCAC TCTTGGTTGT TGAACAACCA CATGGGCTTG
    26161 CCCATGAGTA TTAGTGAGAA TATAAATCCT TTCCTTTTTA TAATAGAAAA ATAGAAAGGA
    26221 GCAAGACGGT GCGGTGTAAA ACCATACTTA ATACTTTTTC ATCTTGTTAA AATATTGCTG
    26281 TAACCGTCTT TCTCCAAAAA TGAACACCTA GACAAAAATT AAATCTTTTA TGTAATTAAA
    26341 AATTGCAGTA TTTGTCTAGA AATATATTGT ATCCGGGATT GACTCATTTC CTGCTTATTA
    26401 CGCAGTTCCT TACTACAATC CAAAAATATT TAACGAGTAC AATACATAAT GATTTGCTAT
    26461 TTGTTTGTAA TAGTTTAAGC CCCATATAGC AATACACTAC TTTCAAACAC GCGGCAAAAC
    26521 GACGCCAATG GTACCGCTAA CCGGACTTGA ACCGGTACAA TCATAAGATC ATCAGATTTT
    26581 CATACCACAT CTACTTATTA TTTCGTAGAT CATTATCTAA TGTTGTGGTC TGGAATACGT
    26641 CTTCACCATA GTATGTCAAA AACATATTTT AGGTGGCAAG TATATACTCT CTACACATTT
    26701 ATAAGTACTA ATACTTATTT TAGCACGGCG TTATCATTGA TTCCTTCACC GTTTTAGCTT
    26761 GCATTCACAT AGATAATTTC TTAATCTAGT GCTCATCCCT TAATTGGGAA TAAACTCATT
    26821 TTATGAACCT ATATCAATGA AAAAGTCTGA AGTGTCTGCC AATTCCACCA TAGCGGCATA
    26881 GTCCTGCTCA TGCAGGTATT ATTTATTCTT TTTTACTAAA AAGAAAAGCT GGATGACATA
    26941 AATAACGCCA TCCAGCTATA AAAACTAATT AGTCAAATGC CTTATATCTG TAAAAAATAA
    27001 AAATGAGTCT CTTATCTTAG AAAAATAAAA AATAAAAATA AAATGAAAAA GATGAGAGAA
    27061 AAAAGAAATA AGACAAAAAG ATGTGTGAGT TATTATAGGT TGCCAAAAAC CTATTTCAGA
    27121 GTCAACCTAT AACAGAAAAA TAAAAAGAAA AGATGAAAAG GAAGAGATAA ATTAAATCTC
    27181 ATCAGTAGAC TGCTTATGTC TATTCTCCTT GATCCTTTCC CAATCAGCTA CATCTATATA
    27241 TGAGAACTGA TGCTCGCTTC TCGTCTTAAC ACTATTATGA ATAGTATTAT TGATATTCTC
    27301 TGTAACAGAT ACAAAGAAGT CAAAATACTT TGACAGAATA CTCTCAAGCT GCTTATGATA
    27361 CTTATTCTTT ACGCTACACT TAGCAATATA CTTAAGTCGT GCGATAGTGT CTTCATTGAA
    27421 TTCAATATCA GGCTCAGCAG TAATTGTCGA GCTGATCTTA TCATCTTTAC CATAAAGCAT
    27481 GCCACTATCT TCATTGAATA CAGTATCTCC ACAGTTATAC TTATCAATTG CTGAATAAAT
    27541 TATATCACGA TAAAAAAAGT CATTTACATT CTTCGTATTC TTTAAAATAA TTGTAAGCCT
    27601 ATTAAGTGCG TCTTTTATAG TACCATAAAT AAGTGCGGTT ACAGTTCTCT TGTCGTTGTT
    27661 TACATAATAA TAAATCTTGC TTGCCATTAT AAAAACTCCT TGTTTTTTTA TTTACTAATA
    27721 ATTTTAATTA TAATAAAAAA TCTGTTTTAA TAAGACTTTT TTATTTTTGA TTTCTTATCT
    27781 TTTAGTATTC GATACTTAAA TTTAAATGGT TCATATTCAT ATGTTTCCAA CAAAAAATCA
    27841 TGTATGATTT TCTCAATTTC TTTGGCTGAC ATATTTTCAT AGTCTTTACT ATACATTTGT
    27901 ATAGATGTTG GAAGTACGCA CTGAAGCAAA ATTGGATTAT TGCATATCCA TTTAATTTGA
    27961 TATACTCTTA ACATTTTTTG CCTCGTTTTC TTCTGCTAGT TCCTTAATGG TTTTAGCATA
    28021 TCTATTAATT TTTTCATAAT CATCTCTTTG AATTGATTCT ATTTCTTTCT TAACAAGAAT
    28081 ATGCTGTGAA TTATTCTCCT TATCTATAAT TGTATAGAAC ATTTTTATAT GATGATTTGT
    28141 AAAGAATTCT ATTTCTAAGT ATATCTCTTG ATTATTACAT TCTTCACAGC TATATTCTAT
    28201 TTGAATTGAA TCATTAGCTG TTGGTACTAT GTAATCTGGT CTATACTGCA AACGTAAAAC
    28261 ATTTTTTTGG ATTTCGTGTA CGAACTTTGG GTCAAATGAA TCTGCACTAT ATTGATTCCA
    28321 ATTATTTTTA AGATCTAATA TATCTTTAAA TATGGTTCTG ACTTCTTTTT GATCTTGTCT
    28381 AGTCAAAATA TTGCTCCGTT TCTTCATCAC ATAAAATATA ACATAATGCT TGTAAAATTA
    28441 TATCTACTTC GTCCTGATCA ATACCATTGT CTAATAGACA CTGTTTTGCT TTATCGTATT
    28501 TTTCTTTTGT AATTATCTGC ATTTTTTATT ATATCCTTTA ATATTTTTGG TGCTGAAAAC
    28561 GAGATTTGAA CTCGTAAGAT CTGTATTAAA GATCATCAGG GCCTAAACCT GACGCGTTTG
    28621 CCAGTTTCGC CATTTCAGCA AGTGGAGCGG GATGAGTAAA GCCCCGGCTC TGAGCTTCAC
    28681 CTTACCATGT AATCGCTAAT GATCACTCTC GTAAAACACA GTAGCTGCCT TGCACTCCCG
    28741 CTGGTCTCTT ATCTGAGTTC GTGCGCTAAG ATAAAAGAAA AAAGGCTCGC ATTGCTGCGA
    28801 GCTATATATA ATCAGGCACA CAATCTATGA AAATAAATTA TTATCAATTC AAGTTGCGCA
    28861 TTACGTGAGC GCGGATCCAT ATTAAATATA CGAAGCATAT AGCTTTTTAT CTTTAGTAAA
    28921 ACATTTTCGG ATTTCATCTT AAAATTCAAA TATATATAAT AATAGATCGG TGCCTGTTAT
    28981 TTTCTGATTT TGGATTTAAC AATAGAGATA TTCTTCTTCT GTTGCATCGT ATGGTATATT
    29041 GTCAATGCTT AATTCGTTTT TATAATCTAT AATGATTTGT GAAATATTTT CATATGTTGT
    29101 CCACATCGGA TCATCATAAT TCAATTCGAA ATCATATATT TTTCTTGTTA AATCAAAGTG
    29161 GCAATTATCA TCAAGCTTTA AAATGATATT GTCATTTAAA ATCATGTAAG CATCTCTATC
    29221 GAGATCATCC ATCCTATCAG TACTATCAAA AGAAAGAAGA TACTGAAGAT ATTCTGTAAT
    29281 CATCTGATAC TTTGCAATAT CATATGCATG ACAGATAATA GTTTCTGGAG ATTTTCGCGA
    29341 CCAATTAGCT CTATATTTAT CGTAATATGA ACTTATATTA TCTAAGAATC TTTCTTTGGT
    29401 CACAACACAA TCTCCTTAAT CGAAATACTA TTTGTATTAT CATCCTTAAT AAGATTTTCT
    29461 TTAGTAAAAA ATGATCCTAT GAAGTCTTCG AAGGCAAATC TATTGAGTTT GGGCGACTCA
    29521 ATATCGCAAA CATCCTTAGA TAATTCGTAC TTGATAAATC CGTCAGGGAT CTTATCACTG
    29581 GAATATCTCT TGGTGCTAAA TGCACCAGTA TGCTTCTTGT TCTTTGAATC TATAATAGTA
    29641 GCTTTCTTAA AATCTATAAT ATTAAGTGCT GCTGTTGGCA TTTTTTATTT ACTCCTTTGT
    29701 ATTTTTAGCT ATTAGTTCGT ATGATATATT GGATCTATTT TTACGCCCCA ATCTACTGCT
    29761 TCTATTTTTT CTTCGAACAA TAGATTTTTA TGTGCTACTA AAAAAATTTG CCTGAAGAAA
    29821 GCATAATATT TGCTGAAGCT TGAAGGCATT AACGCAATAT TGTTTCTGAT TACAATACTA
    29881 TAATATATAA TCAGATATAT CTTTTATTTG ATAGGGCATA ATAAACTCTT CCTGTTTTAC
    29941 CATAACGTCC ACCAGTATTC TGTATATTTT CTATTATAAT TACTTTTAAT CGGTAGCTCG
    30001 TCTACAATGT TTCTTCTAAA TCTACGATTA CTATATCTTT TTAACCATTT CTGTGCATTA
    30061 GAATTTTTAG GATACTTTAC ATACTGCTTA TCTTCTGGAA GATAAATATC AATACCATCT
    30121 GTATGTATTC TATCTTTGAT ATAACCTTTA GCAGGATTAT AATCACCAAT AGAGCATAGC
    30181 CACTTAGCTT TTTCTTTATA GAAACGTTTA AGATAATAAT TACCTTTTTT AGCTTTCTGG
    30241 TATCTCATAA CAAAAATCTC CTAAAACAAA AAATATAGAT GAGAATTTCT TTTTCTCATC
    30301 TATATTATTA CCAATATTCT TATGTCGGAT AATCTGTGTC AGCTATTAAC TTTTGAAAAA
    30361 GTTTGAAACA TTCGTTGAAA GCATCTTCGT CTTGCGCGAT TGAGTCGAAA TCTGAATCCG
    30421 ATGGTTCATC AGGCACAGCA TAACGTATCC AGTAATCATA CAGATTTTCG TCGTTTGCTT
    30481 CTCGCATTAG TTCGTGCATA AGCTGTAACT GCCATTTTCT TGTTGTTATA ACACTAAATC
    30541 TTTCTGGTCT CTGAAGCATG TATTTATACT TACCTCGATT GATAAATTAA TCTTCGATAG
    30601 ATTCATCGAA AATGGATCTG TCAAAAAACT CTTTCAATGT ATCATCGACA TAATCGAATC
    30661 CGTTGTAATT TTTGATGAGC TCATAATTGC CTTTTTCAAA AATTTCACCG CAGCATAGAC
    30721 ATAAAATACT GTTATCGGAC ATAAGTATTC CGAAATGTTT TTCTGTGTCA TCGTTTAGCT
    30781 TGAAGATTAC CAAACTGATT CCTTTTTCTT TCATAGTTTG CCTCTTTCTT GTTTTTTTTA
    30841 TATTATTATA CACCACAATG TTTTAAAAGT CAAGAGGGAA GTGCAATTAT TTTATTATAG
    30901 ACTGCTGTAA ATTTTTTATC TATGTCCGGA TCTATATGCC GAATCTCTTT ATCTATATGA
    30961 TAGTGTCCGA AGTACCAATG TTTGAATTTC AATTTGTAGA CGTCACAAAG ATTGTCGAAA
    31021 AATCTGGTGA GGTAATCGTG CCGGTCATAG CCCAGATCAC TTACAATAAA ATCTGGTGCA
    31081 CAATGAGTAA TCACATAATC TATAGGGTGA TTACAGTTGG CCAAATTGTC TATAGCATTA
    31141 TCGATTTCTT CATTGCTCGG AAGTTCCTGA GACCACCAGC TCTTATTTTC TTTGCGAAAC
    31201 ATCTTGTCTA TAGATTCTGC GCCACCAAAC GTAAAGAACC TCTTGTTATC TATTGTATAG
    31261 ATCTCACCTC TCATGAGATG AAACACGCTC GGCGCAACCT GTCTGACCTC GCTGCCAAAC
    31321 TTTCTTACAA TAGGATATTT ATCAGTATTA TAAAGAAGAT TAAAATTCTC ATGATTTCCA
    31381 TCTACAAACA AAGTAGTGAA ATTTTTATCA TTGAGCCAAT TAAGCCAATA CTTATCGTTA
    31441 TTTGATCCGT CCCAGATACA ACCGAAGTCT CCACATATAA TTACATAATC CTGCTTAGTC
    31501 AGATTCTTTT GCTCTGGAAA TTTGGTTGTT GTCAGTTTTT TACTATCATG ACCGCCATGA
    31561 AAATCGCCTG TTATATAAAT CAAAATACAC CATTCCTTTT GAAGACTATA ATGATTATAC
    31621 TAAAACGAAG TTGTATAAAA CTATTTTATT AAAAATGATT TATATTTATA CATTTTCGTT
    31681 TTAGCATAAA ATACTGATTA CTTGCTATTC TCAAACAATA TAATTTTTAT AAAATCTTAT
    31741 TTCTATTTAT AAAAATACAT CATAAAAATC TGAAGACAAT ATAATTAACA CGAAAAATAA
    31801 AATAGTAACT ATTATTGTTC TATTAAAATA TTGTCTTCAG AAATTGTTTT TCCACTTAGA
    31861 AAAGATTGGT TCATGCTGTA TTGACTCAAA ATACATGAGC AAATTATATT GATTCTTCAA
    31921 TATGTCTGTT TCTCTTATCT TATGTGTTAT GCCAAAACAT ACAAAGTTTA ATTTATAACT
    31981 GTGACCAAAT TCTTTTGCGT ATATACATAA AGTAGTAGGG AACAGATCGC ACAAATCATC
    32041 AATATAATTA TTTATGTACT CTATTTGCTT ATCCAGATCT TTAAGGCTAT TTATTATTTC
    32101 TTGTTCTTCT TTGTTAAAAT GGAAAACATA ATTATACCAC GTTGTATCTA CCTTATCTTC
    32161 TTTTGGAGTA TACTGACCAA TTCCCAATGC AAGACGTTTA TATATATCTT TTAATATACT
    32221 GTAATATGTA TCTCTTTTTT CTTTAGTCGG CTTGCTATTA TAAAGACTCA GATATTTTTC
    32281 TATTAGATTT ATCATAACAG TATATAGCAG CACATATTTA ATATGGCTAA GGCAAATGAC
    32341 AACCAAATGA ACCAAAAAGA TAATTTGTCT TTAGTTTTTA CGTATGTATA TATATTTATT
    32401 CCTATATCGA CAAGGCATAT AAAGAAAATA ACTAAATATT GATATCGTGT CATATTATTC
    32461 TATCCATATA TTTTTATCAT CTCATTTAAG ATTAGAGATT TGTTTCCAAA TGTGTCAAGC
    32521 GCTCTTTTCC AAGCACTGTC TTTGTTATTT ACTAATACCA TCATGTTCCA CGGATCTAAT
    32581 TCTCTTGTAT TGGCTATAAT TTTATTTATA CGTTTCTTGT GTTCAGGAAC AATTATAATA
    32641 TTTTCGCTTT TATAAGTATT TGTGAATAGT GGCGCTGCAC CTGCTCCACA GAAGAAATAA
    32701 TAGACTTCTG CTAATATTGG TCCGCATCGC CATGTTTCAA ACAAATCATC AAAAAGAGTA
    32761 ATTCCTTTTT TCTGAAGATA ATCCCTTTGG ATGATATACA TTATTTCATT TAACTGTAAA
    32821 TTTGTAATGT ACTTCTGATC TTCTATGCAT TTAGTAACAA TATACTTAGC TATATCGAGT
    32881 ACTTGATAAG GCGATTTCTG AGTTATATTT TTGTCTCGTT TACCTCTACT GCAAAAATCA
    32941 TTTTCAGATC TATTAACGTC ATACATAAAA CAATGTATTG GATATTCTTT ATTTACAATT
    33001 TCTTGTTCAG TACCATACTT ACATTCATAG CAATAAACTA TTTTAGAAAT GTTATTTTGT
    33061 ATCATTTTTT ATTGGATTGT TTCTTTGTAC TACTACGTGG AAACATATGT CTTTATCTTC
    33121 TACTTTTTCG GTATCATCTA TAGAAGTTAT GATTTTATAT TCTTGACTAT CTGTGAATTC
    33181 ATTAAAAATA AAACCCAAAA CTATTTCATT TGGCAGATAT TTTTTAATAT CTTTTCTTGT
    33241 GAAAGGATGA TCAATTCTAT TGTATCTTCC TTTGAATCTG GCAATAGGCT TATTTAAGTT
    33301 TATATTGCAT CTATTCATAT AAGAATCTAT AAACTCATAT GTTATTGCAA CTTCACCAGC
    33361 ATATGTTTTC ATATATGCGG CAGATATAAT ATCATGTACT ATAGTCCTGT AAAATCTATA
    33421 TTTTTCTACA ATGTTAATCA TATCATACCG GCATTTTATG ATTGCAAAAG GGACATACAA
    33481 TATACGAAAT TTTTCCACCA TTTAACTCTA CAGTATGAAT GTCGAAATTA TATGCATCAA
    33541 AAACACAATT ACATTCTTTG CAAACAAGTC TAACAGTAGA TTTATTCAGG GGTTCTCCTG
    33601 CTATTAAAAT CTTACTCATG ATTCTCCTTT TTGATTATAG AAGTCTCCAA CAATAATATC
    33661 AATGTTCCCA ATTATATTAT TTATGTCTTT GACTATGCTT TTACTTATAA TGTTATCGTA
    33721 TTCATTGTTG ACGAATGAAA CAGCACTAAC GATCTTATTG AAAGCCAGCT CGATATGTAA
    33781 TGTGTTGCCA GTTCCTTTTT CATATCTCAA GAGAATGCTT TCTCTACCAG TCGGAAGAAG
    33841 GTAATTTGGT TGTCTCTGGA GCTGCCTGAT AACTTCTGAA TAATATCCTA TTGTTTCAGT
    33901 GGGAAAGGGG GGCGCATTGT TTCCGTTCCA ATCCTGCTTA AAATTAGATA TTTTTTCAAG
    33961 AAGTATCAAA TTGTGTTCAA GTAATTTTTC TTGCTTTTTA TCCATAATTA TCTATTAGCT
    34021 ATTGCTAATA CTAAAACCCC AAATACAAAC ATCATAAATC CAATCATGCA AATAGCACTA
    34081 AGCGAGTCAT TATCATATTC TTTTAATTTA TTTGTACTTC TTGCATAAAC AAAATATATT
    34141 GTTATTCCTA ACATTATTGA ACCAATTATA CACGAAATGA CAGAAAAAAT ATTTACTAGC
    34201 ATTACTTTAC CTCTTCGTTC CAATATGCTT TGCAACAATC GAAACAACTT TCTCTTTTAC
    34261 AATTACCATT TTTGTCTTCA ATGCGATAGT TTGTATCTAA ATAACATGGA GGAATTCTCA
    34321 ATGTCTTATT ATCTGGATCA TCAAGCGACA TTTCAACATT AGGATATATT TTTAAAAACT
    34381 CTGATCTTCT GGTTTTTATT GGATTATTTT TTGCCCACTC TTCAACCAAT GCAACTACTT
    34441 TTGTTGGATG CTTTCTGATA TAATCGGCAC AACTCTCTGA TCCCTTAAGT TCGTCTATAG
    34501 GACAATGCTT ATGTTGTATA CTGTATTCTG GTGAGTAACA GTGACTACAC ATTCTGTCTT
    34561 TATATTTTAT AAAATCAACT GCATCCATTG TTTTCTTCTT CTGGCGGTTC GGGTAATGGC
    34621 ATCCAGTGCG TCACTTCATC GTCGACATTG TTATAATGGT CTTCGTGGAT GTAGTGGTTG
    34681 CTTTCCCACC ATCCTTTTGG GATTCTGTAT CCATCTTTTT CCTCGTCGTA TATTCCCCAC
    34741 TCCCAGATTT CAGCCCAGTT ATAACGGCTA TCATCTTCGA GTACTGTTCC ATCTTCATAA
    34801 TATGCTGTAG TAATTATTGA ACGCGGATCA CCGCAGCTTT TCCATTGCGT TCGTATCAAA
    34861 ACCTCGGTTT CGATTTCTGG CAATCTGTTT TTAACGCTTA TCCATTCAGA CATTATTGTC
    34921 TCCCTCTGGT GGCTCAGGTA ATTCTGTCCA ATAAGTTACT TCCTGCTGAT ATAAAATTGA
    34981 ATCAGAAGCT ATTGGCATCC AGTATTTATC GTCAGGATAA TACCAGCCGA CCATAAAATC
    35041 AAAATCACCA TAAAACAGTA CTTTTTGCCC GTCTTTTGGT AATCTATCTT TTGTGCTTAT
    35101 CCATTTAAAC ATTGCTTTAT TTTTCCTTTA TAGTATATAT ATTATTATCT TTCTTATCTA
    35161 TGATTTTATA TTTCTCAATC AAAAATATCA AATACGCCTT AAGCGCATAT GCAATTGTAC
    35221 TTTGAACAAT TGGCTTTGGA TATGTATATA CTAATTAAAT ATCTTCTAGT AATTGTGTTA
    35281 TACTAATCCG ATATATGAAC ACCTAAAGGT TCTATCTATA CCTGTTGCGT GAATTTCGAG
    35341 CCCCATTTTT TATTCTATAC TCTATTGCTT ATCGTTATTA TCTTTTATAC ATCTATTTTC
    35401 GAACTTTTTA TAAGCATCGA GATATGTTTC ATTTTTATCT CCGTTGTATG TAACTTCGTA
    35461 ATACATACCA TCTGGTAATG TAGTACTAAG TAATGCTTTC CAATTCTGAA GTGTTTTACA
    35521 GAACCATACG ATATAAACAC TATCAGTAGT TATCCTTATA CTATCAGTCT TATCCATATG
    35581 TTCATTAGCG TAGTCACATA CGATTTCTTT AGCGTATGTC ATATAGTCAT TATTCATTAT
    35641 ATTGCCTCTT TGATCATTGT CTTAACTTCT TCATAAGAAT GGCATACTTC ATAATTAAGC
    35701 TGATATAGTT CTTGCTCATT ATTTCTGCTA TCATGTTTAC TTAGAATAGT TTTCATATAA
    35761 ATTACTGTAT CATAATTGCC TAAAGCCATG ATAGATTCAA TGGCGTCAAC ATTTATTAAA
    35821 AGCGTATTAT CATTTTTTAG ATAAACTTCA ATAAATCCTT TCATAGTGCG TCCTCCAATT
    35881 CTTTAATAAT ATCTTCAGCG TACCCAAATA CTTCTATCGG CGTATTGCGT CCCATAAGAT
    35941 ATATCTTAAC GCCTTCATTA CTATTACTTG ATACATATTG AACGTGACTG GCATTTATCC
    36001 ATTTGTGTGC ATAGTCGTAA TATTTATCTT TGCCGCATTC ATGCCATACT TTTTCTTCGA
    36061 ATTTGACAAA ATGTCCTTTA GCCATTCAGA TCAACCTCTT CTAATTCATT TATGTATTCC
    36121 TAAGTCACAG AATCCTTCTT TATTCTTGCA TATATCATAT GTCCGGCAAT ATAGCTGTAT
    36181 ATACTCTTTA CGGAAGGGAA GCGGCTCGCT ATAATAACAT TCCTTACATT TTACCAGCTT
    36241 AGGTACAGTA ACATGTTTAG TAACAGATTG TGTAGCTGTT TCTATTTCTT TGATTAGCTC
    36301 TAAATTTTTC TTATAATCCA TTATTGTTTT TATTCTGGTA TTTTAGGAAT TGGCATCCAA
    36361 TATTCTATTC TATATTGATT GTAATACCAC TTATCTTCAC TAAACCAAAT ACTCTCTGGT
    36421 TGATAAGTGA TTGTACCATA AGTCCATGTA ACCATAGTAT AATCATTTTT TTCTTTTACA
    36481 TAGATAAGAA CATACTGATT TGCTACAGGT AGTTTATACT TAACATTCTG CCATTCGGTA
    36541 TATCTGTCCC CGATATTATA CGCTTTAAGA AATGGACAGA TATAATCTGT TGGTTCATTG
    36601 ATCCAATCGT GCATTATAAA ACTCCTTTAT TACTATTCGA TTTCTTCTGA CCAATAATCT
    36661 TTACAGCATT GACTACATTT TAGTATTATT TACTCTACAT TTAAAACTTG AATCTATTTT
    36721 TACAGGGCAT AACATTACAA CGCCTTCTTC ATCTGTTTCT GCTTTTGGAA ATATTTTTAA
    36781 AAGCTCTAAC TGTCTTGTCT TAGCTGGATT TTCTTTTGAC CATTCTTTAA CAATGTCAAC
    36841 TGCTTCATCA GAATAAAATT TACATACCTC TTCGCAACAA GAACTTCTTG TTTCTTCATA
    36901 AATATCCCAT ACGTCTAATT TACCAATAGG ACAGTCTTCT TTATTGCATT TGCCCTGTGA
    36961 TTTAAGAGTT ATACACATTC TATCGAATTC TCCAAGGAAT TCTTTTGCGT CCATGTTTTT
    37021 ATACCCCTTT TACTTATTTG GTAACTCTGG CATATATGTC CAATGAGTTA CTCTATATAT
    37081 AGTCCCTGGA ATTTTCCATT TGATATAATT ATCGTTTTCT GAATATATAA AGGCATAGCC
    37141 TTCTTTGACT ATTCTTCGTC CATCTTTTTG TTCAACGCAA CAAAGGACAC GCTCTGACCG
    37201 CTTGCCATGC AATACTGGAA TGTCTATAAT AGGAGGACAA AGCTGCGCGT CGAACCACAT
    37261 ATTCGATCTT AACACTACTG GATTCTTAAG TGTGAGCGGT ATTTCTATAC TATTAAACAT
    37321 ATTTATTCCT CATCATTTAA CTTTGGTAAA TCATACCATT TGATTATCCT AAAATTAAAA
    37381 TGATTTCCTT CTGTAAAATA CCATTTTCCA TTTATGTATC TACAAAGCTG ATAGCATTGT
    37441 ATTTTGTCTT TACAGTTATT GCAATAACGA AATCTCTCAT ACACGCAGAG TACTATACGA
    37501 TCGTTATCTG GTACTTTTTT GGTCGTATAT TTTGCCACAA GAATATCATT AAATATTTTT
    37561 ATAAGTTTTC TTGGCTTCAT TCTGTTTTAT TTGTCTCTAA AATAGCATAA TTCTCTCGCG
    37621 GATACCAATC ACCTATTTCA TAGGTATCGT AAGTCTCTTT ATCTAATTTT ATCCATCGCT
    37681 CAATAGTTTG ATCTTCAACC GTATTTTGTA TCTTTATTGC ATATTGTCTT GGAGAATTTT
    37741 GCATAATTAT GATCTTATTA ATTATGGAAA TACGACGTGG GCTGTAATCG TATTTATCTA
    37801 CAACGATTCC TGAAGTTATA TTATTCTTCT GATCTGTTGA ACAAGAACAG CAGAGTACAA
    37861 ATAACATGAA AATGGCAGCG ACAAAGGCTA CCCACCTATT TTTATTCGCA GTATATCTCA
    37921 TTATCTTTCC TCACATATAT CTTCTTAGAA TATCTGTATT TATAAGTAGG ATATTCTAAT
    37981 TTATTTTTCT TAAAATTATA ATGTAGTCTT GTTATCTTAT CTTTTACTGA AGCATTATTA
    38041 TATATATACC ATAACACTGA ATAATCATAA GCTTGCCATT CATTCTGCGG ATCGAAGTCA
    38101 TAATAGAATG GTGTACACTT ATTTGTTTTA AAAGCATAAA AATTCAAAAG TGTTCTTATA
    38161 GAATCCATCT GATCTTCAAT ATCTTTATCT AGAGCAACCA GATACTTATC CCAATGCTTT
    38221 AGATAGAATT GAATCATAAA CACATCTTGC ATATTATTGC AATCATAAGT GCCTGGATTA
    38281 CAATATTTTT GCGGCATTTC ATTTATCTGT ACATATTTAT CGCATTGATA ATATATTTTT
    38341 TCATAGTATT TTTTATTGCA AAGGAAGTTG ATCATGTTTT GACATTTACA AGTTGAAATA
    38401 AAAATCCTAT ACTTTGCATT CTTATATTTT GGATGATTTA ATTTCTTAGT ATAGAAGATA
    38461 GGATATTGAT CTATATTGAA AATGCCGTTT ATTTTATCCT TATGAAAATT GAATAATTTA
    38521 CATATATATC CATAACGTTT AGGGTTCATA GTCTCAGAAA AGATGATCGC GCCGAGAACT
    38581 ACCTTATACT GTTTCTTTTT GATTCTTTTA TTCATGATTT TTCTCTTTTA AAGGTAGATT
    38641 GTATTTTATT ATATCATACG ATAAACAGTT TATATATTCA TTATTCTTTT CGTAAGTTGT
    38701 ATATCTTATA TTTTTAAAAA CATATAAATG ACTCTTATAA AAGAAATTTT GTCCCAATAT
    38761 TCTATTATTA TAAAAACCGA GCCATTCATC TACTTTTATT TTTGCATTTA TTGTATTGTC
    38821 TTTCCATATA TCGAAACAGA ACAACATGTC TCCTTTATTT GCATATTCGT AAACTAACAA
    38881 ATATACTTTA ACATGAAATT CTGTGGCAGC TTTTCCAAGA AAGCTATCTT CACAATATAT
    38941 TGCATGATAA TCATCGGTGC ATTCTAACAT AAACCTTAAT ACTTTACTTA AAGGATTGGA
    39001 TTCAAGCGCA TTTATATTGT TTTTATATGT TTTAATTAAA TCAATCATAT ATTTTATTTT
    39061 AAAAAGCGCG GATTTTCGAT CCACAGCTCT TTCTTTACAT CAATACATTC TGTGCCATAC
    39121 AGATCTGACT CTTTACATTC TTCGAGCTGG ATCAGCATCT GATATGTATC TAAGTGTTTG
    39181 CCTTCAAAGA AAGACGCAGT ATCGGTTACT GCTTCGAGCT CTTTATATAG CTTCAAAGCT
    39241 TCTTCGTAAG TGTCGAAGTC GTCAAAACTC CACTCGTCGT CTGTTATACA GTCGTTTTCG
    39301 TCATAGCCTA TACCACATAC ATAATATCTG ATCTTTTTTT GTGTCATATT GTTGTACCTC
    39361 TTTTTAGTAT TTTGATTTCT TGAACCATAC AAATTGATAT TGCTTTTCAA AAATATTGCC
    39421 ACAACTATGA ATAATTGCTT TTATATAAAC TTTTATTTCG TTTGTATCCA TTTTTGTCTG
    39481 TTCGTAAAAG CTTTTATTGC CCTTATTCTT AATGCTTCTT AATTCCTTTA GAGCTTCTTC
    39541 GTAAGTACTA ATATTGCTAA TAAAAGTATA TGGGCAAGTT TCGGCGCGCC AATTTTCTTC
    39601 ACTTCCATAT CCTTTATAAC AAATATTATA ACTTATATGT TCAGGCTTTG GAGCTGGGAC
    39661 AAAATGTCTA TAATAATAAT CCAATAATTC AATATCATCC ATTTTTAATC TATTATTTTC
    39721 CTTCTATATA TCTATTAACT ACGACACACA GATTACTCAT TCCGTTAATC CATTTACCAG
    39781 GATTGCCAAT TAGCCTACAA TCATAGCCTT GTGCAACTTG TATTCGCCAT TTAATATCAT
    39841 TGATTACTTT GATAATAAGT TTATTCTTTT TGATATTATA AAGTGCGCGA CCAAAATCTT
    39901 TTATCCATTC TTCTGAATAG GGAATTTTAT TCTTAAACAG TATTGTTGGT GGCATATTCC
    39961 ATACTTGAGT TCCACTAAAA TAATTTAAGT CTATGGTTTC GTTCTGCAAT TTTTCTTCTA
    40021 CGAATTTTTG GGCGCATTCA AAAATATACT CTGCTGCTTT TTTTGGATCT ATATATTCAC
    40081 AATGAGTATA TTCTTTGATT AAGTCAATCA TGAGTATTTA CCTTTTTAAT TCGGGACTTA
    40141 TCCACAATAC TATGCCATAT ATGCCTTTGA GGAGTGTCTT ATCACGTTTA CCTCTTTTAA
    40201 AGTCCTTAAA TCTATCTACA GTAATATAAT AAGCTTTTCT GTATATAGTG ATACGTTTCT
    40261 TATATCTATA TCTTTTTAAT TCTGCTTCTA AAAACATCCG CGGCATAGTT TTATTCCTTC
    40321 TCACCGAAGT AGGGAACTTT ATTGTTGTGC GTATGACTTT CCATATCTGA GGCGTATCAT
    40381 AATTAAATGG ATAGTGGCCG CTCTTTATCT TTTTTACTTC TTTATTTATC CATCTGTCTA
    40441 TTCTTTTATA AACAGATTCA ACTATATAGT CAGTACTCTG AAGCTTATAT TTTTTTATTA
    40501 AGTCTATCAT GTCTATTATA TCTAATCTAT AGGCTGAATT TTCATTTTTA TATGATAAGT
    40561 TATAGACTCT ACATAAATGC TATCCGCCAT TCCTTCTTCT GGCGTTGAAT AACCAAGTAA
    40621 TGTTGGATAA TATATTCTTC TATTTCGTGC GCTATCAAAC GCTATATAAC TTTTGTTTTT
    40681 AATATATATA ATATTAAATT TATCCAGAAG TTGGCACGTC ATATTTCCAT ATATGACTTT
    40741 TGATAGATCT ATATATTGGC CATAATCATT AATTTTATTA TTTTCGCTTT TAATAAATAA
    40801 GCCACCACAT GCATGATAAT ATTCGCTAAT TACATCTGGA TTAGCTAGAT ATCTTGAGGA
    40861 GTATTGTCTT TTATTTATTA TATCAGCGTA CATATTCGCT GATCTTTCGA TTGCCCATAA
    40921 TATTTCTTTG CATATTCTTA TATCGTCATC GCCTTCTATC ATGTTATTTC TTATATAATC
    40981 GTTATATTGT TCGATTAAGT CTATCATGAT ACTTTAATCC TTTATAAATC TTGTTTAATT
    41041 ATATTTTAAG TTAAAATCGG GGCGCAGGAT AAATAACCTC TTTTACTTTC ACCTATATTC
    41101 CCAAATCATA AAAAATCCTA CTTCTTATAA AGAAAATCTA ATATAAGTAT ATATAGCATA
    41161 AAAAAGAATA TAATAAGAGA GGGAGAAAGA GAGCATATAT ATCTTGTGCC CATATACTCA
    41221 CAGTAACTAT ATCTCTTATA TATATGAGAT TATATTATAA CAAGATATAT AGTTATACAT
    41281 ACAAGATTTG TATCTTAGGG ATATATACCC ATTTATATCT AAGAGGATTT ATTATATTAA
    41341 GATTATATAA GACATTTTAT GTTTAAGAGA TATATATACC CATTTGCATC TTAGCGGTTT
    41401 ATTATATCAA GATACAATCA TAATTCAATA AAAATACATT CTTGAACCGT ATAATAAAAT
    41461 ATGATTTATA ATATCCAATA TATAATAAAA CATTTAATAG AACCATATAT TATTTAAGAT
    41521 ACAATAAAAA TATATTTAGA GCCGCTTGTA TTTAAGTGAT CTTATCATAT TGAATATTTA
    41581 GTAAAAATAT ATTTTGAACC ACTTATTTTC AATTCCATAT AATTAAATAA ATAATAAAAA
    41641 TATATTTTGA ACCAGTATAA TGTTTAGAAT TATATATAGC TAATATAAAA TAATTTAATA
    41701 GAACCAGATA TAGTTCATAA AATTATATAT CTAAAATAAA ATAAAAATAT ATTTTGAACC
    41761 AGGTACTTTT TAAAAATTTT ATATGCATAC ACGCGCATAT AAGGACCTTT TATAGTAAAT
    41821 CCCTTTTCTA AAGAAAAGGG ATTTACTATA ACATTTAAGT TATTTTAACA TGGTCCATCA
    41881 AAATAGTTAA AATATTTTCT TATCTTCAAG TATCCCGAGC GCCCACTTGA ATCTAATTGG
    41941 ATTTGAAAAT TTCTCTTAGC TACATGTCTT ATCAAGTACC ACACATATAT CTAAGTATAT
    42001 CTGGTATATT CGAAAACTTA AAATTAAGCG TTTATTTGCG TCCAAAATCC TTTTTAATAT
    42061 AAATTCCTTA AAAAGTTGCT TAACCCCTCT AGATTGGCTT AAAAATGGCC TTAAAACGAA
    42121 TATAAATATT CTCTTAGCAA AACGCTTTTA TTTACCAGAA TATATAGTCT TACAAAGACC
    42181 AATATCGATC TATATCTCTT AGATTATAAT TTATAAAATT ATATACGCTG GTAAATATAT
    42241 ATTCTGCAAG ATTATAATAT ATCTTCTTGC ATAAAAACCT GCTTTTATTC AAAATCAGTA
    42301 TATGTAGACT ATAGCATTTT TGCAAGACGA TTATTATTTT CTTGCAAAAT ACTATATAAA
    42361 GAGTTATTTT ATGGCTCTGA CCACTTATTT TATTATAATT TATGTTTATG ATTCCATTGT
    42421 CTATATCCCT GATCATAAAA ATAAAATATA AATTATATTT AAATCATGAC TCATAAAAAT
    42481 AACTTGGCTT ATTTTATTTT AAATTATATC TCTTAGATAC AGGGGGTTTA CTTAACTTAT
    42541 ATTATATATA TTCTTTTAGA CTATATAGAT CATAATCTTA TATATACTCT CTCTTATATA
    42601 TATAAGTCCT TAAGGGTATT CTATGCGCCC ACTTATATAA CTTAAAATAA AATTATATTG
    42661 CTTAAATCAC TCCTTAATAG TAAACCCTTT CCTATAGGAA AGGGTTTACT ATTAAGAATT
    42721 ATCTTTACAC ACAAAGGGAT AAATATTTTT TCAATGCCAA ATATACTATG CAAAAATGTA
    42781 TATTGCGTAT AATTATACAC GATTTATTCT CCTTTTACAT AGGGGTAGAA TAGGTTTTTT
    42841 TGCATAATCA ATGTATATTG ATGTATAATT GGCTCTTGGA TAATGAGAGG GCAGAGAAGG
    42901 ACTCGTTTTG CTATTACAGT CATCTAAAAA TTGAACGCGA ATCATTTTAA CTGCAATCTT
    42961 CAAAACATAT ATTATAAAAA CAAATCAAAA AATAAAACTT AAAATAAAAT AATAAAATAA
    43021 AAAATAAATC GAGCCCGACT GCCTTCTCAA AATCTATGTT TTACAGGACT GAGTTATTCT
    43081 ATGACCCGTA TACTTATATC ATAGTCTATC TCTTATATAT ATACTCTTAT ATATTATATA
    43141 TAGTCCTGAG TATATGTCTA TGCTCTTTAT TATAATAGTA TTTGGATTCT GTTGTATTCA
    43201 TGCGTCCAAA TTTATATTAT AATTATATAT ATTATAGCTT ATAATTAGCT TTGGCATACG
    43261 GCCGCTTGAA ATACATACGA TTATAATAAG AGCATACGAC TTAAATATAA GCCCTCGCTG
    43321 CGCTCGGGCA TATATATAGA ATGGCGCTCG CACAGGCACG CCCCCTTATA CTGTATATAT
    43381 AATATATAAT ATCCCTAGGA AATATAATAC AGGGTGAGAG GGTATATAGT AGTGCGCCGC
    43441 CATTATAAAA TAGCCCTTTG AAAATAAAAT AAAATGATTT GGGCTATTTA TATTTGTTTT
    43501 GAATCTATTT GCTTGTGTAC ACTTAAAAAT AAAAATATAA AAATAAATTG ATATTGGCAA
    43561 ATTGATTCCA TAAAAACTTT AAATAAAAAT ATATTAAAAA TAAAATTATA AAAAATAAAA
    43621 TAAAATAAAA TATAAAAAGT TGTGTGAGTA TATCTGCGCA GACAACCTAT AACAGAATAA
    43681 CCTAAAAATA AAAAAATAAC CTGTCTCAAT ATAGATTTGT ATCTCTATAT CAAAACAGGT
    43741 TATTTTATTT AATTCTTATT TTTGAGTCTT ATACTTATAC TATTGCTATT GTATCAATCG
    43801 TATACTGTGG ATCTTCAATA CTATTGTCTA TTGGGATATT CTGATGCAGC TTAATAAGAT
    43861 CGGTGGCTAT CTTATCACAC TTGCAGTTAT AAAAGTGCTG ATTGTGCCCC TTTATCCAAT
    43921 GGAACTTAAC TGATTTATGT TCCTGTATAA GTTCATCGAG TCTCTGCCAC AACTCCTGAT
    43981 TAGCTACTGG CTTCTTGTTT GCTGTCTTCC AGTTATTAGC TTTCCAGTTA GGGAGCCATT
    44041 CAGTTGCGCC CTGAACCACA TACTTACTAT CAGAAGTTAT TTCAACATCA CAGGGGTACC
    44101 TGATGGATTC AAGCCCCTTG ATTGCTGCTG TAAGCTCCAT GATATTATTT GTGGTCTTTG
    44161 AAGAATAATC AGAGATTATC TTTTCATGTT CCTTATACTG TAAGATACAG GCATAGGCGC
    44221 CTGCCCCAGG ATTACCTGAG CAGGCACCAT CAGTGAACAT GTGTACTGTT TTTGCAAGAG
    44281 GATAGTATCC TCCAGGGAAA TTAGATGCGC TGTCCATATA TAATATCAGC CGATGCTGAT
    44341 TCCTTTCGTA AGAATTGTAT TTCCTGTGCC ATTTACTATG CTATTCTTAG CCTTGTTGGC
    44401 ATTATCCATA GCCTTAATGA CTTCAGGATC AGACTTGATG TCAGAGCAGG TATCAGACGC
    44461 GGTTTCAACA ATAGTTGAAA GAAGAGAAGA GCCGGTCTTA ACTGCGGTCT TTGTAATAGT
    44521 CTTGGCAAGC ATACCGAGTG CTTTGATGCC GGACTTTGCG ATAGGAGCCG CGATCTGCTC
    44581 TGCCGCATAC TTGCCTACGT TAGCAGCAGT GGTAGTTGTC TTACCAATAC CTCTTACTGC
    44641 TTCATTGGTA AACTTGCGGG TCTGATACCA TGCAGCGAAC TTGTTATACT CAGCCTGAGT
    44701 GATCTCTTTG AGGATAATCT TGTTATCAGG AGTATAATTG ATGTTGTCTG TAGAAAGACC
    44761 CTCTCCTGTA ACCATGTCTA CGAAAGCCTT GGCTTCATAG GCGTTCCTGA ATTCAAACGT
    44821 AACCTTTTCA TACTTACATT TGTTTTCAGT TTTGTCTTCG CGCCGCTTCT GTTCCTCCCA
    44881 GACCTCTTCG TTTTTAACAT CGTTGGCTGC GTTATGGAGA TTTAACTCAT CCATAAACTT
    44941 ATCGAAAGGA CTCTTTTGCT TAAGAGTTTC CTTAACGATA CCTCTTGCTT TAGCCGCTGC
    45001 GTAAACCTCG TCGAAATCTG CGATGTTGAC GTTGAAAGCC TCGCAGAAGC TTTCTTTGTT
    45061 GTAAGTGACT CCATTGATAG TGAACATTTT GTATTCTCCT TTGTGTGTAT ATATTTTTGT
    45121 TTTTTTGTTT TTTATAGTAG TGCTCGACTT GCTATCTTGG CAAGCTTATC GACCTCGTTA
    45181 TTCAAATTAT GAAGGTCTTT TGAATCTGTT GAACCCATAT GTGATTCTAT AAAATTGACA
    45241 TCTACATTGA GCTGTTTTGA GTTTATAATA TCACATAAAA GCTCAACTTG ATGCCAAATA
    45301 TCTTTATTGG CATTTCTATT GCACTCTCCT TTGAGTCCCT TGATAGTGAT TTCTGAGTCA
    45361 CTATATATCT TGATTTCTTC TCCTGTAGGG TCAAGAGAAG CTACATACTT AAGTGCTTCG
    45421 TAAACCGCGG TTAATTCACC TCGGTTATTT GTCTGTGTGC CTTTTACTCT TCCTTTCTGA
    45481 TCTATAATCT TTGTAAGGGT CTTGTTATCA TAAACCCCAT AAGCCCAACC TGCACGAGCG
    45541 TTTTCTGTAC CATTGCCCAT GCAGGCACCA TCCGTAAATA TAAGTATTGT ATATTCCTTC
    45601 TTTCTTGTCT TTTGTTATTT TGCTTATTTG TGTTACTGCT CGTCTCCTAA TGCGAGTACG
    45661 GTGAACTCTT TCCTTGATCT GTTTTGCTAA AATTTTGCGT CTTCTTTCGG TCGTAGTGAA
    45721 TCTTGCGGGC ACAATAAACT TCGTGCCATC CTTAAGTGTT ACGGTCATAT CTCCCCATGT
    45781 ACCGTATCCT GCCATAATAC TTGACATATC CTTTTTGTTC AGAACCACCA TGATATTGTA
    45841 CTCCTTTATC TTTTGTATTT TTATATTTTT GTTTTTTGAT AACAAGGTAT TGTAATGTGT
    45901 AATGTTTTTG AATGCGTTTG AATAATAAGA AAAGTCCTGA CAAGCTAACT CTTGTAACTT
    45961 GCCAGGACAG GCTATATGCC ATGCATTGCA TAATCAGCCA ATAGATTTAA TTTACGTGAC
    46021 ACGATCAGTT TTGTATTATG TTCAGGGATT ATCCAAACCC AAAGCAAGTT TGTTATTACA
    46081 TACTGATAAA CGTTTAAAAC TGCTTATCTT GCTATACATT GTGACTTCAT CGTCACTCTT
    46141 GAAGTTTTAT CATTACAAGA TTTTGATAAA CTCCGGGCTA TTTAAGATAG TTGCCCAATT
    46201 TCTATGTAGC ATTAACACGC AATGCTTGCA CGCCAACAAA TTTATCTATT TCTTTTACAT
    46261 GGGAATTTGT TGAGCCCATG AACAGGCTGA AATACACTAT GAATGATCTT TTGTCCTTCT
    46321 CTTATCAGAT CAATAGATTT TCAGAGTAGA GGTCGCTTGA CGGACGACCC TTGCTGTCTC
    46381 TCGTAGAGAA CGCCGATATT GTATATATGT TATGATTGAA TATTGATATG TAGACTTAAA
    46441 TCTCGTCGGT TTCCATATCT TCTACGGTTG CTGTTCTTGC GTTAACGTCA TCCCATGCGG
    46501 AATTGACGTA CTCCGCGATT GTTCGCATAT CCTTTGTAAT AGGATATTTT GAACTTCTTG
    46561 CGAAGGTTAC CGCGGATGAA ACAGAGCCGA AAATAACCTT TGTTACATTC CGCCCATACA
    46621 GGCTATAGAA CTCTGTCCAG AGCTCGAGTT CCTTCGGATC AAGCTCTGCT CCGGAACTTG
    46681 TCTTGCCCTC GTTTGAGAAC CAAAAGAGCG GTGTTCCGTT GGTGATCGGA TTCAGTACCA
    46741 TGTCTATGGT AAGAATCTTG ATCGGTGCGC CGAGCTTGTC TTTCTTGTCA ATCTGCTGTA
    46801 AACAGTGAAC GACATCGTTG AGCGCGTTGA TTCTGCTTGC TGCTTTTACG TTGCTGCTAA
    46861 CGACTGCTTC GGGAGTGCAC TTCTTGGCAA CGGTCTTGCC CTCTTCGTTG GTAGATAACG
    46921 AGTAACGGCA GACTGCCTCG TCCTTGGCGA TTATGATAAT CGTGTTGTTC ATGATAAGAA
    46981 CTCCTTTTGA AATAAAATAT TTTTTTCACA GTGGACTGCT TGTCCACTAA TACATATATG
    47041 ATAAGAGATA AAACAAATAA AATGAATTAT CATATACATA TTAGCAAACA AGAAGCTATG
    47101 ATTATATATA AGTAAAATAA AATTAAATGA ATATATATAA TCACAAAAAG CTGTGTGAGT
    47161 TAATTCTCAT TCTAATAATG CATATACTTA TCATGTAAAT AGCGTAAGGA GGCGAACCAC
    47221 TTACACAATA AGTATAGCAT TAAAAGAAAG GAGAAAAAAC AAATTATAAA GTTACAAGGA
    47281 ACACAAAAAT GAAAAATGAA GTAGTAACTT TATAACAAGA GAACGTGTGA GTTATATAAC
    47341 TTATCCGGTA AAGTCCATTA TACAAATAAT GGATTATACC AGATAAGCTA TATAAGAGAA
    47401 GCGCAATCAA TCGAAGTCAA TATCTACATA CATGACATAT ACATCTTTGG TATTGCCATG
    47461 AATAAGATTG CATCTTGTGC CAACAATATT TCCGTATTTG CCTACGATAA AATCTTCGAG
    47521 AGATTTATGG ACAAAGACAG GAATGTTGAG CTTTTCGCCA TCGGCAGACC TGATAACCAT
    47581 GAAGTACTTG TTGTCCTTCT TGATTATCTT GGTCTTATTC TTGGCACGAT TTGTGATTGT
    47641 CTCGTATTTG GCTTTGACAT CTTCACCGGC ATAATAAGAC ATCATCACCT TGACGGTTGC
    47701 CTTATTGTTG ATGTCAGGGA CTTTGACAGC ATCCTTGATT GCTTTGCCAG CATACAGTTT
    47761 GCCATCTTTT GCGAAGATCT TGAGTTTGCC ACTGTATGGC TTTTCAATGA AGCATACATG
    47821 AGTACCATCA TCACATTCAC CATCAGTGAA CTCAAGAACA TCTCCTTCTT TGACTTTGTT
    47881 CTCGTTGGCG GATTCGTCAT AAAGACGCTC ACCAACAAAG GGAACAGAAG CCAGACCGAG
    47941 AGAATCGAGC CAGAGAATAT ATTCGGGTTT GCATAAATGC AGATAGAATG TATTCTCGGA
    48001 TTCATCATTG CCACGTCTTG CACAGGCTTT GATGTTTGCA GCCCTCTCCT CAGGAGATAT
    48061 GTCTTTGGTT GCCGCGCGAA GCATATTCTC AAGTCTTGCA ATACCATCAT TGAAAGCATT
    48121 GTCTGCCTGC GATGTTGTAT CGTCAAAGTC ATTGCTGTCA CTGTCTTCGG ATCTGATTGA
    48181 CCCAACGAGA TCCTTGAACA TATTCTTGAT TTCGAGATAG ATTGAGTCGC GCTCTTTCAT
    48241 ATTCCTGAGA ACTTGTTCGA TCTCATATAC AGGCTCTTGT TCCTGAATAT AATCGAGAAT
    48301 AGAAGTGTCT GTCGTTCTCT GGACATAACT CATGCATGCT GAGATTGTTT TCCAGAGAGG
    48361 GTCTCCAACA ATAATCTTGT TGGGATTTGC ATCGATCAGA TTCTTGATAG ACGGAAGAGT
    48421 ATAGGATATG CCTTCCTTCT TATCAAATGA GATCTTGGCT CCTTTCATGC CCATACAGAT
    48481 GACGGATTGC ATGAGAAGTT CGGTTATGCC AGACAAGTCG GTTAGCTTCT TTGCATAGTC
    48541 GATTGTGAGC TCTTGTCTCA TCCGGCCTAC TTTTGAATAG TCAGATAAGA ACTTGATCCA
    48601 ATCCGCTTTG GTTTGGGCAC AATGTCTGAA CTCATCATAG AGTCTCTTTT CTCTTTCATA
    48661 AGAGATAGAA ACGACATTGT TTTCGTCCTT GACCAGACCA ACGTAAGGAT TGATATAATC
    48721 TTTGTCCTTG GCAAGTTTGA GCGCTTTGAT AAGCTTGTTT CTCATCTTAT CATCGACATT
    48781 TGCGATGAGC TGAGACTTGG TGACATCATT AGAGATTTCA CCGATGCTGA ACGTGATGCC
    48841 GCTGACCTTG TTGTAGGTCA GTTTGCCCTG GTCTGCGAGA CCGAAATTCC AATCAAGATT
    48901 TGCCATTTTT GTGTTCTCCT TTTGATTCTT TGTTTTTGTT TTTTCTATTG CCCCGAAGGG
    48961 CTAAGACAGA CCATTACTGG TCTATCTTAA CGATTACGGG GTCGTGCTTG AGGATATGAT
    49021 AAAGGTCGTT GTAACACTTC ATTTCTCCTG CAAGTTCCGG ATGTTTTTCC TTGATTATGT
    49081 CAAGAGCTTG ATCCGTTATG AGCATAAGGA ATTGCATCAT ATCGGTATCG AAATCAGATC
    49141 CGGCATGCTT TTCCTTGAAT ACTTCAGAGC AAGGCATAAC CGCTATTGAA TCCTGATACA
    49201 TGAAGTATTC ATGTTCGAGA TTCTTGCGCA GATTATCGTT CTTGACTGTC TTGGAGAGTC
    49261 TTGCCTTGAT GGTATTGAGC GATAAGAGAT TATATATCTC ATATTCATCA ACATCCATAG
    49321 TAGGATATTT GAATCCTGCT ACGAATGCTT CGGATTCCGG TATATCGAGA TCAGTAAACA
    49381 TCTTGATAAG ATGTCTGTTG TACATCTCGA ATTCTCCGAG TAAGCATTCT TGGGAGAGGT
    49441 TTTCAGGACC GACAACGATT CCTTTGCCGG ATCCGCGCAT AGAGATGCCC ATGTTGGACA
    49501 TTTTCTTATT TGCGGTTTCA ACGAGGTTCT TGATTATATC AAGAGCTACG TTTGAATCTT
    49561 TGCGGCTGTA TTCAGGAAAC GCGCCTACAA GTACATCTCG CATGAATATA TCTCCATCGA
    49621 ATGTGTCAAG AGATAAGACT CTGCCTTCGG ACTTAAGTGA CCTCTGAGCA GTACCAGTGA
    49681 AGTCATACTC AAAGAGCTTC TTCGTCATCT TCTCTGTAAG CTCGCTATTC TTCATAGCGC
    49741 ACTTAGCAAA TATAGTAGAT GAGAAGTGAA CTTTTGAGTC GCCCTTTAAT ACTCTTAAAA
    49801 CAGTGTATTC GGGAGCAATG CTCACATCAT AGACTGACTT AAGCGTATTT GAGTCCATGA
    49861 ATATATCGAT TGGAGAATCT TTATCTCCAA TGATTACAAG AGGGATTTCC TTGTTGATAA
    49921 TCTTGGACTT GATGGCAGGA TCTTTAACTT CTTCCCACGT AAATTCTTGA ACAGGAGTAC
    49981 CATCTCTTTT GGCAAGATAG TTAATCTTGT TTTGAATCAT ACGAGAGGGA AGGGTTATGT
    50041 ATCCATATTT GCCCTGGGCA ATTCTGCCCT GGATAAACAT ACCGTTAAGG GCACCGGGAT
    50101 GAATATCCTT GTTACAAGTT TCTTTGATAT GATTTGCCAA AGCTTCAGAG GAGCCCCAGC
    50161 ACATACCATC GAACTTGTTC TCCGCAAACT TCTTGTTATA AATAGCAATA CGTTTGCATA
    50221 TTCCGAAGGC TTTTGAACCA GCAAGGCATT GGAACAGTTT AGCTGATTCC TTTGCCATGT
    50281 GCAAATAATC CTTCTGAGCC TTGTTAATCT CAAGGAAGTC GTCGGACGCA TTATTGATTA
    50341 CCTCTTCCCA ATCATAAAGA TCGGAGCCAC AGAGAATCAT ATTGCGTCTC TCTCCTGAGG
    50401 GTGAATTGCC CAGGCAGGAG TAGTGAACGA AGTCATCAGG CAAAACATCT ACCAGATCGG
    50461 TATCATTGAT CAGGTATTTG TTATTGACAG CTTCATTCAC GCTGGATACA CACCTTACAG
    50521 CAAAGCTATA AGTGTTATTT GCTTCGCGTC TGCCCCAGAT GCCATTAAGT AATAATGACT
    50581 CTTGGGTTTC GCCCGCATCG CCATAACACA GTTGGACTAT AGCGGAGCAG GGGATTCTTC
    50641 TGCCTTCGGG GAAGGACTTC GTAGCGTTAT GCCACGTATC CTTGAAGACA AGTTCTCTGT
    50701 CACTCATCTT CTTGATAAGC TCGTCATTGA GCCTGACAAG CTTATTATTC TCGATGGTCG
    50761 TGTAATCTGA CTTCATCGTC AGACTGCCAT TGTCAAAATA GACAACAGCC AGTCTGTGGA
    50821 TGATTATTGC CATGTCCGTT TTCTTCATGA GATACGGGAT CATGGCCTCC ATAGTTTTCT
    50881 TGCGTTTGAT CATTGTATTG CCTCCTTATT AATTGTTTCC AAGTAAATTA TACCATACAG
    50941 TTGTTAATAT TGGAATTAAC CTGTCAAGAT AATGTACAAG GAAATTTTTT CTGAATACGG
    51001 AAAGTTTACA AAAAGTCACT TGATTTTGTT TTTTGGATGC GTTATAATAG ATCCAGTACC
    51061 GGGCTTTAGG TAAACATAGG GACTAGGAAC GAAGAGAAAC TGAGAAGTTA AGTGAACTGT
    51121 GTGAGTTATT ACAGACCCTA TAGTATCAGA TACTACTCCG ATACCATAGG TTCTATAATA
    51181 GATCCATTAC TGGACAACAA CTTCCTGAAA TTCAGGGGTG TTGTTCTCGG TCTCAGCGGA
    51241 TTCATTGGTT GTCTCGTTGG TTTCCTCGGC CTTGTTATCG TCGAACGGAG CATTGAGAAG
    51301 CTCCTCAACG GTCTTGTGTT TATGACCGTT GATTCTTGAC ATTGTGACCT GCTTATCATA
    51361 GCTGTCACAG AGCGTGGCAA TGACGCGCTT GGTATCATCG TCAACTTTTC CAGCAGCGGG
    51421 AACACATACT CCCATCTCAT TGAGATAGAA GAAATCAAGC CGAGGAAGCG TGAAGGTTCT
    51481 TTTGTCCCAC GTTGCCTGGC AGATACGCCA GCCCTTCTTA TACGGGGTGT AGAGCAGGTA
    51541 GCGTGCTACC TTGATGTCAC CGTGGTACTG GGTCGAAATT TTGTCGTATG ACATCTTGAT
    51601 ACGAACCTCG AACTTGCCGA GGTTGAAGAC GTTAGCGGGG ACGATTGTAA TGTTCATCAT
    51661 TTGGATCACA CTTTCTCCTA CACTGAAGTA GTAGGCAACG TTAAAAGATA TTTTTATAGT
    51721 ATACAAGTAA ACTCATATAC CAAAAAATCC CTTTGTTTTA TAACAAGGGA TTTTTACAAC
    51781 CTCCCGGGAT TGTATATCCC GAGAACGCAC TAGACCTAAT GTCTGTTTAT AGCCGTCTAG
    51841 TCGGCTTCGC ATACTTGCCG CAGATTATAT AATCTGCGAC TTCGTTTGCT ATAAATATAG
    51901 CTGCCAACGC TATTGCGACA GCTATGCCAG CATGAAGATA GTATCCATAT ACCACCTTCA
    51961 GGCTGGCTAT CATAAACCCC CAGAATGCGA TTCCGAAGGT TATCGCGAGG ACTATGTTCG
    52021 CGATTACGTG TTTTGTTTTT TTGCTCATTT GGGTTTCTCC TTTTTCTTTG CCCCGAAGGG
    52081 AATTATATAT AACAAAAAGA GCCTAGTATA TTAACTATAC AAGACTCTTT TAATTATTTT
    52141 GTTTGATGCG CGGCGTTAAT AATAGGCGTC ACATATTGTA TGTGGCCTTA CTTCCAATGT
    52201 GTCCTTATCT TTTTCAGGGA CATATTGGAA GTTTTGAGGT ATCCATATAT CATTATCTTT
    52261 ATCATAATGA TATATGTTTA CCTCAAATGG CGTACAATAT ATTGCGCGCA ATATTGATAC
    52321 CAACATCACT CCTGCGTTAA CAGGAGTATA AATATTGATA CGAATTGCGC CCAATATATT
    52381 GTTTCTTAGA TTCCAGACAA ACAATGATGC CTGCAAATCT AAGATGTCTT CAGAAGATCC
    52441 ATCTGAATCT ATATTTGAAT TCATATCAAA TATGAATTCA GATATAAAAT CGGGATATGG
    52501 AACTTCTGAA GTTGAACATA TTCCTATGTT CAGGCTTCGC ATTTTGCCTC ACCTCTTTCT
    52561 TGAATATATT ATAGCATATG CATATAAAAT ATTCAAGAGG TAAGTTTTGG TAAAATGCTA
    52621 ACCTACGCAG ACACAAGATA CAAGTCTTGT GTCTATAGCC GTTTTATAAA CGGCTATGAG
    52681 CTCTTCGGCG CTCTTGATCT CAACAGGACT GAACAATGTC CATTCCTGCT CATAAGAATC
    52741 AAGCATATCC TTTGTCTGGA TATAATCCGG GCAAAGAAAA TTACCGAATC TAATTGGCTT
    52801 ATCTGCATAG CCAATTACGG AATAGATGCC CTCTCCTCTT ATACTGAGGA TTGCTCCATC
    52861 AGTGAGAAGA AGATTGGACT GGAAAAATCC AATCTTAGAG CGGTCGTTTC TGTTGACTAC
    52921 GAAATATGTT TTCATAATTT CGTACCTCCT TTTAATCTGC GAAACTCCGG GCTTGTGACC
    52981 GGTAATAGCC GCATTAAACC AGCCTAATAA ATAGGCTGGT CCACTCTGCG ATTAGTGGTG
    53041 TCCACGCTGT ATCCATTCGG TATACACGAC CTTGCTATCT CGGATGGATT TGTTCTCGTA
    53101 CCCTACATCA TACAGATTTA ACCCAATCAC TTGGGTCCTT GTCTCTTCGA ACTGAAGAAG
    53161 ACAGTTTAAC CCGTCAACTA TGTATCTTAC GAGATTTCGC CTGTATTTCT CGTAGAAATC
    53221 CTGGGTATCT CCGTTATGGA GATACCATGT ATTTCCGCGC CTACGGTACT CGACGTACTC
    53281 CGGATCATTC ACGTCGTACT TGCCATCGTG GTACAAAATG GTTCGGTACC ATTCGCCGTC
    53341 TCCGTTTGCA CGAATCGCTG TCGCAATATA TGCCTTATCG TTGTTAACGA TGGCATAGAC
    53401 GGTTTTGTTA CCATCGATGG TGTCGCCAAG CGCGTAGTGC TTCTTGGCGA CAATCGTGAA
    53461 GATTTCACGC TTTCCGTTGT ACGCGATGAT GATGTTGGTG TTGGTATCCA TAGTATCCTC
    53521 CTTGTATCTC CCATGTGAAT AGGAGAAATG CAGCTGTGTT GTTATGAATT TGCTCGGGCT
    53581 TGTGACCGAG CTGCCGCATT AAACCGATTA ACCAAAACAG TTAATCGGTC CACTCTGCGC
    53641 GAGATTACCA CTTTGCAATT TCATTCAAGA ACTGTGCACC GAGGTCGTAA AATTCCTCGG
    53701 TATGTTCTTC TCCAGAGAAC ATTTTTCTTA CATTCTCCGG GAACATCATC ATCTGTTTTC
    53761 TTCTAGGCCA GATGATCGTA CCTTTTGCGA GGAGTTCATC TTTCTCCTCG CTTGTCAATA
    53821 ATGCGTCCAT TATTTCAAGC AGCAGCATAT TGTTCTCCTT TCTGTCTGGG CTTGTGACCA
    53881 GACTTGCCGC ATTAAACCGA TTAACTGTTT TAGTTAATCG GTCCACTCTG CGATTGGATC
    53941 GATTCAAGTC GATCCACAGG CTCCACAAGC CCATTCGCCT GCGGTCATGA TGTGACCACA
    54001 GAACGAGCAG ACTCGCGGAA AATCTACGAC CTTCTGAGGA TAATAATCCT CAGAATTCCG
    54061 GTCGTAGTGC CACAAGGTCA AGCTCGTGGC AGACGAATCG TCAGCCGCGC AAGCGGCGAC
    54121 TGCCTTAATG ACAGCCACCA ATGCGACTGA CAGTCCGGTG ACGACAAGGT GGATGTCCTT
    54181 GCCGTCAACC GACCTGACAA ACTCGACCGC AATGCGATCA AGTTCATCGA CGTTGGTCGG
    54241 ATCGACCGTC ATGGGGAAGA CCGAGCCGGA CACGTTCTCC GGCATTTCAT GCCGCCCTTC
    54301 GCAAAGGGCA GTTACTATGG TCTTCTTATT GTTGGTGAGT TCGCTGAGTT TCATAATTTT
    54361 CTCCTTCCCG GTTTATAGCT TATCCGGGTG CTTTTTTATT TTTCCAAGCA ATCCCTTTGT
    54421 TTTCACAAGA AACTGCACTT GCACAAGCAC GCCCTACAAG AAAGAGTATA TCCAGAGCCC
    54481 CGAAGGGAAT ATGATATACT GGTTTTGCAG GCGCTCGCAC AAGCACGGTC TCCAGTGAGA
    54541 ATAGCGGCTC TGCCTCAAAC AATTAAATGA GAGGGAAGTG CTGCTATTGT GCTAAGGGAT
    54601 TGCGCTGACT CTGGATTGAG CCACTCTATT TCCGAAAAAT CCCTTTGTTT CTGATGCTAT
    54661 AAAATAGCAT GAAGCTAAGG TATTGCCCGG AAATGTAGAC ATGTCCTCAA GCGATTTTGT
    54721 AAAAGCTTGA AGATATGTTC TTATCCAAAA AATCCCTTTG TTTTTCTAAG CGATGGCATC
    54781 TGGATAAGCT ATATCCAGAA AGACTCACAG TAGGCCGTGT GAGTCTTCCA TTATCTTTCC
    54841 TGTCCCGAAG GGATGGATAA TGAATGCGCT CGGACGAGAT TCGGAGGTAT GACCGCGCTT
    54901 GAAAAAAGTA ACTTCCGAAA AGAAACGCCG CGTAGGAAGA AAGGACGAGC GCAGAAGCGA
    54961 ACGTCTTGCC CCGAAGGGGA AGTGACACGT CCAAGTGGTC GTGGTCGTTT CTTATACCAC
    55021 AACCCTATAT ACCGATATAA CAGTAAAAGG ATTACGGTAT TTATAAAATG GTTCATTTTA
    55081 CATCACCTCC TATCGAGACC TTGCTTGAAC CATGTAACAA GGTCTTTTAT GCAAGCTAAA
    55141 AAGTGGCAAC AATGGCACAC ATCTAATTTG ACGACTTTCC ATTGCACTAT GCTTGCTTAT
    55201 ATTATATTGC CTTATGAGGG CTGGGATACC GCCTGTTTCG GTAGGTACAG ACGGGTTCAG
    55261 GAAACCTTTT TTATATAGAT TAGAACGGAA GTTCTCCGTT ATCTATATAT ATGTATCTCG
    55321 GCGCAGGGCC GAAATACTCC ATTACGGGAG CATTCTGGTA CTTCCGGTAA AGCTCCAGAA
    55381 CCTCCCATTT ATTCTTAATT TCTACTGGAT CCGTGACGAT CCAGTCTTTT TCTGCCATAT
    55441 CCGTGGCAGA ATAGAGATTG GGATCGTCAA GGTCTACAGT GCCGAAATAA CGACCGATCC
    55501 CGATGTCTAT GCTCTCGCTG TAGCCTATGA CTACAAAGTA GCCAAAGGCG TTGTTGAAGA
    55561 GCGCCCCGCC GTTCTTCAGG TCCTTGTCGG ACTCGAAGAA TCCGGCCTCG GCGTATTCTT
    55621 CTTTTTCGTT GCTTTTTGCG TAATAGTACA TAACGTACTC CTTTCTGCCT ATTATAATAG
    55681 GCTATAAAAT TTTGTCTCTT ACGAGACTAG TATACCACCT GTTTCGGTAG GCACAGGTGG
    55741 GTTCAGGAAA CCTTATTCAC AAATACTAGC CGGAAGAATA CGGCTAGATT TGTTAAATAC
    55801 CACCTGTTTC GGTAGGCACA GGTGGGTTTC AGGAAGCCTT TTTAGAGGAT TTAGAACGGA
    55861 AGACCCTCAT CCTCCTCCAC ATCGGGGATC ATGCTAAGAT CCTCGGCGTC AGTGTCGTCC
    55921 TGCTCGATGC CGCCGACGTA TTCAGTCAAC CGCGTGTTGA CCGTTGCGGC AAGGAGCTTG
    55981 CGAAGCTCAT CGGCGTCAAG AACCATGACG GGCTTGATAA CGGCCCATCC GTCTTCTGCC
    56041 CACTTCTCAG CGGAGAAGAA GACGGAATCG TCGTTGATGA TTCCGAGATC ATCGACATAA
    56101 AAGCCGTTGA CCTCGATGTC ATCGGCGCTG TAGCCGACGA TAATAAAATC TTCCGTTAAC
    56161 TTCGCAAACA GAGAACCACC AGTTCTCATG TCCATGTTTG ATCTGAAGAG GCTAATCTCT
    56221 TCTGCGAAAT TTCTGTTTAC AGCGTAGTAC GTCATAACGT ACTCCTTTCT GCCTAATTTA
    56281 ATAGGCTATA AAATTTTGTC TCTTACGAAA CTTGTATACC ACCTGTTTCG ATAGGCACAG
    56341 GTGGGTTTCA GGAAGCCTTA TTCATAGATA CAAGCCGGAA AAATACAGCT AGATCTCTAT
    56401 TAAAAATGCC ATCTGTTTCG GTAGGCACAG ATAACAATAG AAGCCTTAAT AGTGTAGGTT
    56461 AGAAGGGTAG TCCCTCATCG TCGACAAATG GAACAGCATC TAAGTAGATG CCGCCACCCA
    56521 CTTCTTCCTG TACCTTTTTG CCGCCGCTAT TCAACTTACC ATACCAATAA CTGGCATAGT
    56581 AACTTGATTC TTGTTTTGCT GCGACTTCAT CGTCGCAGCA TGCAAAACAC TCTGCCTCTG
    56641 TCGCGCTGTA TACTGCAAGG CAGCACGCGT CTGCCTTGAG CTGCTCAATA AGCTTAGACT
    56701 CCTCTACGGC CGCTGGATAT TTCAGGCAGT CGCCATGGAG AATCCATGTA TTGTATCCAA
    56761 TCCGGCAGTA TTCACCGCCG TTGAAAACCG CGCGGTCTCC ACGGATTATT CCATAGATCT
    56821 TGAGGGTCTT ATTACCCCTC TTGATCATAT CTCCAGGCCT CTTATTGCCG AGGAGGACTG
    56881 AGTCGAAGAC GTAGACCTCG ATGTTCTTGT TGATAGCGAT GATGGTTGAG ATGGTGATAG
    56941 TGGTCATAAT ATCCTTTCAC TGCTATATAA GCAGATTCTT TTAAAATATT TTATTTTATA
    57001 AGTACGTCCT GGCCGGTCTC AGCGGAGTAA GTAAGACGCT ATATTGACGG GCCAGGACAA
    57061 GCGGAGGGGT ACGCTGCTAA AGATACACCA CAAATCTTTT TAAGAAAATT TCTCAAAAGG
    57121 TCTTGACAAA TAAAAGATTG TGGTGTATAA TAAAGATCAC TGCTGAGCAG GCTTAGTCTG
    57181 GGCAGATTCA GACTGCTCAG CAGTGTCTTT TGCGAGACTT AAGCAAGCCA CAAAGTATGT
    57241 AGCGTTGCCA TCGTCTCTTT CGAGAACGGG GATTATTGCA TCCACCGTCC ACACACCAGC
    57301 ACCAGGCATA TACTCAGTGT TGGTGAAGGT CTTCAGACCT ACATTCTTAT GCTGCGCTAA
    57361 CAGCGGAATG TTGACCTGAG GACCTTTTTC ATTTGCGGAT ACCTCAATTG TATCGAAGGC
    57421 ATACTTGCCT TCCTCGTCGA TACCATTGAG GTAGTTGTTT AGACCGGCAT AGTCTCCCTT
    57481 GTTGCCAAGG AAGAACGTAA GGACAGCTTT GTCCTTGTAT TCTTCCATAA GGCAGACCTT
    57541 CATGGCATCC TCTTTCGAGT AGCCACAGGA GACCAGTGCC TGCCACGGCA TAACACGGGA
    57601 TTTATATCCG GCGTCCCATG TAAGATTGCG CAGATAATCT ACGCCATCTT TGCGCATGGG
    57661 ATCTTTTGCG GCAGCGATTA TTGACCCATT GACATATTGC CATACGTCAA CAGTGGTCGA
    57721 GTTTTTGGCT GCATAAGCAC AGTTCCAGAA CCCGTGCTGG TTGAGCCATG TGAAATCTTC
    57781 GTTATTGATT TTACACGGCT TGCCCATTAA GGCTTCGACC TTTTCGTCTG CCCATTTACG
    57841 AGCAGAGTCG ATTCCACGCT TTGCTGCTTC ACGGATGGAG AAGTCTTCTC CAATTCCAAG
    57901 ATCAGCGACG AGCTGTGCCT GCTCACGCTT ATTTCCGGCA GCCTCGTCAG CCTTAATGGC
    57961 CTTTCCGCAG ATTTCGTTCG CAAAAAGGCT GAACCAATTG CGAATGTCCT TCGGAATGCC
    58021 AAAGCCATTC GTGCTGATGG CAGTGGAAAT CTCCGCACAC CAGTTTCCGA CAAGGCCGAC
    58081 GTCGATACGG AACTTCTCGC CAATTGTCTT GACAAGAAGC TTTATTGACT TCTCACCGCA
    58141 GAAATCAATG ACTTCAGCGA CATAATCCAT CCAAAGACGG ATTTCAGTCG CAGTCATCAC
    58201 TGCCTCCTTG GCGTCATCGG TTTCCCACGA CCAATGCCAG TCATACGACG AAACTGTAAC
    58261 ATCGTCAGTC CAGCACGGAT ATACTTCCGC ACTGAGTTTA ACGACGTTAT TAGACTTGAT
    58321 GAATGCTCCA ACCTGGTTCA TGTCCAGGCT GTAGCTGTCA GCCAAGAATT CACGTCCGGT
    58381 AGCATCCTCT GCCATGTATT CACGGCATCT GATTACGTCC GGTTTCTTGA ACTGCGCAGA
    58441 CAGCTCAGAG AAATCATTGA GAACACAATC GGTGCGTCCA TAGTTACCGG ACGCTTTCAG
    58501 TGCCTGGCCA AGCTCGGTCA TCTTACCATC GTCAGACACG ACGGTGATAA ATGCTATTTT
    58561 ATCTCCGTCG AAATCTGCTC CGGTCAGAAC AACCTTGAGA CGTTCAGTCT CTTGTGTTGC
    58621 CGCGAAATAG AGAGCACCCG GGATGCATCT CTTATCAGCG ACAACGTTGA CAACGGGCTT
    58681 GCCGAATTCG CCCGTTTCCG GATACCTGAC AGCAAGTCCC TCTTTGCCGA TTAACTTTGC
    58741 GGTTTCCGGT GCCGCAAAAG CTACAAATTC GTGTTTTCCG AGATTCATTG CCTTCACAGC
    58801 TTTCTCTTCT GCGTCATTGA ATAACGGCGC AGAGATAATC GGTAAGACAT AGGCATCAAA
    58861 GCCATACGTC TTCGTTTTCT CGTTCAGAGA ATTGAAGAAC ATATTGACCG ATGCCACGGT
    58921 AGATGCTGCG TCAAGCCCCG CAAGCATCTG GAGTGGGAAT AAGCTGTTAG GATTGGGATG
    58981 CATAGCGTCC CATGCACCAT CCATGGTTTC CTCCCTTATC TTTGCTTCAA AGAGACTGGG
    59041 CATATTTACT ACGCCCATTC TCTTAAGCTT CAGCGCCTGA GACTCCGAAA TCGAAGCTTT
    59101 ATTCGGAGTC TTGTCGAACT CGTGCACAAG CCAATGCTTG TATACATGAG TCTGGTCTTC
    59161 GGACCATAAT CCGTGTTTCC ACGAGTCGGT ATCCATTATG ATGGATACCG GTTTGGTCTT
    59221 GTCACCAAGT TCGATGACAA GATCCTTATT GAGGATCATG TCACGAACTC TCGTGAAGAT
    59281 GTCGTTGAAC ACGGCATCGT TCACGACCAT CAGACCCTTC GCCGACGTAT CGAAGAGCCT
    59341 AACCTGATAA TGCCCCTGAG CAAGCCCACA CTTGCTCGAA CTAAAGATGC CGCCATCGGT
    59401 CAAACGGCAT TTTGCTTTAT CGACGACGAT GATATGGGCA TTGTCGTCGA ACTGCTTAGT
    59461 ACGGAGTTCG CACTCAGCGC CAAGTGCGTT GCCTCCGTAT TTGAAGGCCT TAGCGACCTT
    59521 CTTGAACAAG CCATTGGCTT TCATGGTTGC CCAGAAAGTC TTGGCTTCAC GGCTCTGGAG
    59581 CTGCATTGTG GTGCAGCCAG CAGCGGCGAG ACAGAACCTG TCCGCTGCGT CAGAAGAATG
    59641 AACAAAGAAC AGGTCCCCAT TCATGCGCCC AGAGGACGTA TAGAAAACAG GGAAGAACCG
    59701 TTCCCTACAC ACGCCAGGTG CGCTAAGGAA CTCTGCGGGA CGCTGGACAT TATTGTCCTT
    59761 TGTCCCCTTC CAGTAGAGAG CATAATACTC TCTACCGATT CGAACGTAAA CGCGACCGGA
    59821 GTAGATCACT ACTCCGTTTT CGATAGCACT ACGTATTTTG GTTTTTCGCA TACTATCATT
    59881 AAAATTCGCC GCGACCGCAG CGAATGACAT GGACACAATG TCCTTACCGG TTATGCCGGC
    59941 TTCGGACATT ATCTGTGTCA TAGCATTTTC TGCCTTGGCA CTCTTAACGT CAATTGCGTT
    60001 TGCCCCTACA TGGGCATCGC CATAGCCCAT GCCGAAGACG CGATATGCCT CCTTGTCAGA
    60061 GACCTTTTTT CTCTCCTTGA CTGAGAGGGC AATGGCCCTC AGAGTGAGAA CCTTCTTGCC
    60121 GAACTTATCG GCAAGCTTAA GCTCACCGCC AAGAGCAAGC TCTTCGACGG TTCCGTCGAG
    60181 GACTGTAAAG TCCTCAACAG CATTAACCAT CTTGTTAAAC TGACTCATTG TCAGTCTACC
    60241 GTGACGACTG ATGACCGCGA GATCCATGCG GCTGTTTACT ATCTCTGCGA TGGTCTTTGC
    60301 AGGGATTGTG GTTGTGGTTG TGGTGGTGAT AGTGTTGGTA TTCATCATTT TTTCCCTTTC
    60361 TTCGCTTTTA ATAAAGCGAA TAATTTTTAT AAACCCAGTG CCAGTTATAA AAGAATATTA
    60421 CAAGATACTA ACCAATGTTG TTATGGTTCT GAGCTATCCT GCGGGGGCTT AGCGCATGCG
    60481 GAAATTGCAT TTCACTTGCC AAGCGTTTAT GACACAGCTA TGCTAAACCG CCATTTCTTA
    60541 TATGAATTGA CGTATGGATT TATTTTTTTA TATTATTTCG GGCTACGTGT ATACTATTTT
    60601 TTTTAAGTAG ATAGTAGCAA ACTACTTGAC AAATTAATCG TCTTATGATA TAATGGTTAA
    60661 GGGACAGATG AGGAGTGTGT CTCACCTATC CCTATAGCTA CACGATATTA CTTCTTTTTA
    60721 CGGATAGTTA TATCAACGTA GCCGTCTCTG TGCAATAAGT ACATACAACG TACTATATTG
    60781 CCGAGAGCAC CACTGCATAC GATTATCATG CCTTGTGCGA AAGCTATGAG TAATCTTATG
    60841 CCGAGGATTA TGTGCAATGC TGTTTCATGG AACATAAGTA AAGCTACTCC AATTATCAGC
    60901 ACTAATACGG AAAGCACTGT AATAGAAGTA ATTGCAATAC CTGTTACGAA GAACAGCATT
    60961 CGCACTTCCT CATCATTCAG ACGATTCATT CTGTCACCTC CTTTCAAGAT GAATTCGGAT
    61021 ACGTTTAAAC TGACTCTTAA AATGTCTCCG TTTCGACTCA TGTCTCATCA GTACACAGAC
    61081 TTCTACTGTG TATACGGATA GGACTTTATT AAGGAGATGC CCATTTCAAT CTTTCTCCAC
    61141 AAAAAACTGT CATTACTTTC ACTTCCTTGC ATATGGTTGA CAAGGCCGTA TTAAACTCAA
    61201 ATACATGTGA GTTTTACATT GTGCATGCCG TTATGTCCCG GTAAATAAAA AACACTGGGT
    61261 ACGACCCAGG TTAAATGCGA TAGACATATA TCACATAGTT TCTGTATATA CTTATTAAGT
    61321 TTGTCAAGCT TAAAAGTAAG TACAGACACG CTGTTACCCT TATCGATACT ATTACAGCCT
    61381 TAAGCATCAA GGGTCGCTTT TTATTTTGGA TTAGCTGATA ACCACACAGA TAATTGTTAC
    61441 GACTTATCTG GTGCCGACCT ATACTCAATA GGTATATCTG ATTTATGCAA TATTCTTTTA
    61501 ACCAGTAAGA TAGCTATTTT TTTATAAATA CCGATTAAAC AAATGGTACA TATAATGGTG
    61561 AATAGCAACA TAACATATAC GTTCTACTTA TAATGGCATA TGTCAGACCA TGCGGCTTGT
    61621 CTCACAGTGT TTTAAGCATT GCGAGACAAG CTTTCCGCGA TGATTTCTCA TCCCAGTGTG
    61681 TCTTGCGCCC CTTATTGTAA TAAGGAGCAA AGCTGCCCAC CGGTGAATGG AACGAGACTT
    61741 GGTATCTCAT TCCATTCAAT CTTATGTCAA AATACACCAG ATCCGAATCA TGGCCATTCT
    61801 GATCCGGTGT ATTTATGACA TAATAATTAA CGCCGCACTT TGGCGTGGCG TTAACCAATT
    61861 TGATTGCGTC AAGGATGTAC TTGACTTTTA CATCATATCC TTGGCGCACC GCGCGTTTCA
    61921 CCTCCTTTCC AATAACTTTG GATGAGGTGT CAACGAGATC ATAAATACCC TTACCAGCGT
    61981 CACTGGCTAT CTGGGCAAGT ATGACCTTTT CAATGATCTT CTTGATCATT CATTAACACA
    62041 CTCCTTTCGT CCCTTCCGCT TTCTTTCATG ACAAGACTTA GGACTTGTCC ATAGGCGCGT
    62101 TAGACGACAT AAAAGAATAA GCCCATGTTT ATCAAATAAG TCTTTTTTAG TAAGACCTAT
    62161 TGACAAACAC GGACTGTTGT GCTATAATAG GAGCGTAGCG GCTGCAACCA CTACACTCCT
    62221 ACTGTCATCT CTTTGTCTTT TCGTGAGTGA TGACATCATC AAGAATGTCA TCAAATTTCA
    62281 CGAGCATCGG GAAAGCTGCG AAAGTTAACC CGATTGCTAC TGAGACGATT TTCTGGGCGA
    62341 GAGTCAGATT CTCGTTCCAG AATGCTGTGA TGCTGAACGC CACCATAATG ATGGATGCTG
    62401 CTCTGAACAG CAACCATCTC AGGATAGCCT TAACGGCTAT ACGGACGAGC TTCTTATTTT
    62461 TCTTAGAGTT CTTCATAGAG AACCTCTTTC TTGTCCACTT GTAGTTATGT GTATTTGCGG
    62521 TACACTCACT ACTCCTTACG AACCAACACA AGGGTGACGG TAGGACTTAT TTTTTGTAAG
    62581 GTTTTATGTG CACGCGGATA CTCAGGATTA CCGTGCACTA AGTAATCCTC TTGTTCATGT
    62641 GTGTTTTTAT TACATCACAT GATAAGCGTG TATAGCTTTT AGCTATACTG TAGAAGTATG
    62701 CTGACCACTC TATACCACGT GGAGGTAGGA TACATATAGA GTTAGGGTAT AGCATAGCTA
    62761 TACCCCATGT GTCATTAGCC TTCCTTAGCT ACCTTGTAGA AGGTAGCAGA AGCCTTGACC
    62821 AGTGCGCTTG TGGTGTCCTT GCCATTAATA TAATCAATGG CGTCGCCTTC TTGCTATAGA
    62881 GATCACTCTC TATAATCTTC AGGGCAGGCA TGTACTTAAC GTACATGTCC TTATTCATAA
    62941 GTCCACGCAC GTATGCGTAG ACAAGAACGG ACTCGTTAAA CATACCTACT GCATGAGCTG
    63001 CCTCATACAG TAGGTAGTTT GCGTGCATGC TGCTATCACC AATGGTAGCA GCAGCGAAGA
    63061 TGTTGGTCAT GCCTTCCTTT CTTGTTCCAC GGAGAGCCTT CTTGGCCTCC TTGACCCAGA
    63121 GGGCTTTAAC GTTAGCAAAC TTCATATGTT TACCCTTTCT CTACTCTATG GTGGTGAGCA
    63181 CCTTATATAT CCCCTCTGCA TTCTTTCATG GTAGGACTTG GGACCCACCC ATAGGCACAT
    63241 TAGATACACC TATGCTTACT ACTATTCATA GTAAGCATAG GTAAGAGGTA GCTAGGCAAT
    63301 ACGCTTAACT ACCTCAAGTC TTACTCTTTT TACTATCAGT TTTTTGATAG TAAAAAGAGT
    63361 TATTAGTATA ATAGCTCTGA TGGGAAATGG TAACATTAAT CCCATCACAA AGTTCAATAC
    63421 TAAAGTCATT AATATGTTAA TGACCTTAGT AGCTATTTTC ATAGCTATCC TTCTTTCAAC
    63481 ATGCTTCATT TTGTTTTTCT CCTTTATTTT TATTCATTTA CATCTAGTCG GTAAAATGAA
    63541 CCCCCAGGGG CTCAATTTTA TTGATCCAAC CAGATATATT AATACCACCT TCCTCGCAAA
    63601 AATTTTTTAT ATTTTTGTCT AATTATGGGT TTACTTTTTC TGTCATAATA ATATTTTTAG
    63661 AGTATTTTCA ATATTTGACT TGACATAGCT CAAAAAATAT GATACAATAT AAATGGTGAA
    63721 TAGTATTGAA CTTCTATTCA CCACAAAAAT ATTTTTGGAG GTTTTTATGA TTATTTTACC
    63781 GCGACCGCTT CATACGACTG AACAAGTGTC TGAATTCTTG AGTAATGTAA TTTATGGTGA
    63841 TGGATCATTG TCAAAAAGAG ACAAAAACGC ACTTATAAGA AAAATTACTA AGGCAGAAAT
    63901 GCAACAGGCA TCTATAATAG GCAAGGATAC CATGAATGAT AAGTCATATA GATCGCCTGA
    63961 CTATGCAGAT GATGAAAAAC GTAAAATTTT AATTAGTAAA ATATATGGAG AACTGATAAA
    64021 GAACAAGCGT CCTGACAATG ATGATAAAAT CAAATTGGGA TATGGTGGAG CATTACCACA
    64081 AACAAGTATC ATTTGCAATA AACAGGCATA TATTATTATA GGACTACCGG CTTCTGGTAA
    64141 ATCCGGAATT ACTGAAATAA TTTCCGATTC ATATGGTGCA ATAATTGCCG ACTCGGATTT
    64201 TGCTAAAAGA AAGTTACCAG AATATAAAAA TGATTATGGT GCTTCTGTTG TGCATAAAGA
    64261 ATCTACTTAC ATTAACCAGA AGGTAATAAC TTATGCAATA GCAAATAATA TTAATATAGC
    64321 CATTCCAATA ATAGGCAATG ACCAAGAAAA AATAATTCGT TTAGGCACAA CCTTGCTTAA
    64381 CAAAGGATAT GAAAATCATT TAATATTAGT CAGACTTGAT AGGGTTTTAG CCACAAGAAG
    64441 AGCCGCTGAT CGATTTTTAA AAACGACAAG ATATGTTCCA CTTGCAATGA TATTTGACGA
    64501 ATACGCTAAT GATCCTACCA TATCATACTA TGACCTGAAA AATAATATCA ACGGTAATAA
    64561 AAAAATTTTT AAGAGTTATA CGATGGTATC TACTAATGTT GAGAGAGGAG AGAAATTTAA
    64621 AATTATTGAT AAGACTGTCA ATAGCCCAAT AATCAATAAG GAGTAAAATT ATGATTCGAA
    64681 ATACTACAAA ATATCACAAG AACACATCCA AAGTAAGTGG AAAAGCATAT AGTCATACAG
    64741 TACCAGTGCA TTGCAAAAAA ATAATTGAAA TGTCGAAAAA TAATAAGACA TATGATTACT
    64801 ACAAATATGT TAAGACAATG AACGAGCATG AGATTGATGG CATCATTGCG GCTATAAAAA
    64861 ATGCCAGATA AAATCTCTTT GACCCGAGTC ATCTTTCCTC GACCATCCGC ATATACTATT
    64921 TCAGAGAGGG TAATAAATCT CTTGGAAAAT AAAAAATATT TTTCGCAACC ACTTGACAAA
    64981 TTAAATTTTG TGTGATATAA TATTTATGTA GCCGGGAGGC ATATGTCTTG GCTATAACCA
    65041 GACATTTTAA TATTTTAAAA AGCTTGGTGT GCCCTACCAG AAAGTGGGAA CGAAAAAAAT
    65101 AAAAAGACTG AGTATTTCCT CAGTCTTATT GTCATATATA AATATGTTTC AAATTTTAAA
    65161 TTTTGACGAT TGGTCCGTTT ATAACTGCTA TTATGAAGGT AGTGGATGCA GCAAAAAAAT
    65221 TTGGTTAATA AATAATGCTA CTGGTCAGAC TGGATTATTT AAATATCCAA AAGTTCATTG
    65281 TGACGAATCA TTGACCACAG ATATTTGTCT GAGCATCTTG CGCATCAGAT CGGAGAGATA
    65341 GTCGGTATTG AAACTGCCGT TGTTGATATA GGATATTATC AAAATGCGCT TGGATGCATG
    65401 AGCTATAATA TAATAAACGA CAATCAAAAC AGTGTCCTTG TAGAAGGTAT TACGTTTTTA
    65461 TTAAATAGAT ACCCGCAATA TGACAAAGAC GATTTTCAAG ACAATGAAAG CGGCGAATAT
    65521 TATAATATAA ATCAGATAAT AGAATCAGCT CCAATTGATG ATAAGATGCC AATTTATAAA
    65581 ATGCTTTTAT TCGATTTTTT AATTGGCAAT AGTGATAGAC ATCACAATAA TTATGCTTTT
    65641 ATCAGAAACG ATATATCTGG TGAATATAAG TTTTGTCCAC TATATGACAA TGGATCATCG
    65701 TTGTGTTGCA GGATTGCAGA CAATAAGATA AGAAATTACT TAGGAAATGA TAAACGCAGG
    65761 ATAGAGTCAC TAACAGACTC AAAATCAAAA TCATGTACCA GCGTTGATGG CTCTCAAAAA
    65821 CGTGGCTCAT GTTATCATTC GAAAATGGTT AAACATATTC TACTGCATAA TGTTTTATTA
    65881 AGACCGTTTG CATTAAACAT TGTTAATACT CTTAATGATG CATGCATTGA AAACCTATTA
    65941 TCTCAATATC CAGATAGTAT TATGTCTTCT GATAGACGAT CATTGATTAA AATATTTTTG
    66001 CAAAAGAAAA TTATGATTCT GTCCGATATA TTGTTGGAGG AAAGTTATGG ATAATAATAC
    66061 ACTGTTCTTA AAATGGACAG ATAAAAAAAC AGGCAAAAAA CCTGTATTGG ACAACTAGTA
    66121 AAGACTGATA AAGGATATAC ATTCAAATAT ATTGACACAT TTGATAATGC GCACAGACCT
    66181 ATTTGGGCTA ACATTATCCC GTTCAATGAC AGATTAAAGG TCTATGAAAG CAAGAAAATG
    66241 TTTGCATCCT TTTCCAGCAG ATTGCCGGAT CGGAGAAGAG TAGATATTGA TAATATTCTC
    66301 AATAAATACG GTCTGACAAC ATATGATGAG TTCGAATTAT TAAGACGGAC AAAAAGTAAA
    66361 CTTCCTATAG ACAACTATAG TTTTGAAGAG ACAATTGAGA TGTAATAAAT ATATAGATAA
    66421 ATAACAAGAT TATTTATCGC AGCGTCGAAA CAGATAACAG GATCGGCTTC TGTATATCTG
    66481 CGGAGCTTTC AATTAGGGTT AAATAGTTTC CACAGGCCGA AGTAGGTATT GATTATTTAT
    66541 ATCTATATAA TTTATATCGA AAGAAAATAT TAGACTGAAG AGGTCACTCA GAATCTATTA
    66601 TTGATTCTGA TTCGTACTAT AGAACATTTT CTATGGTACT TAAAAAAATA AAATGGTGAT
    66661 CTGGCACCAA TAATAATCTG ATGCTCGCTA TGAATAGCAT AAACATAGCT AGTGGGCTTG
    66721 TACATTAAGA GTCGTAAGAT AACAAGATAT ATTCAATGCA GTAGAAAGAT AAATGATATA
    66781 TATTATCTCA AGGAATTGTG GTTGGCAGAC AACGATAAAA CCAGAGAAAA AGAGAAGGAG
    66841 TGTTTATTGC CACGGCAGTT TGACTCCTTT TTTTAACGCT GATAGTTTAT ATGTCCAACA
    66901 TTTATTTCAG CGTTAGATCA GTGTTAAAAT TAGTGTTAAC ACATTTTCTT AGCGATTTTA
    66961 TGATTCTGCT GCACATTTTT GCAGGGAATC ATGTAGTAAT AAATAAGATA ACAGAACCCG
    67021 GCGCGCTTCT TGTCCCTCTC ATACTTATTT TTTTACAGAG AGGACTAGCG GACCATGCCG
    67081 GGTCTTTTTT ATTTTTATGC TCTTGACTTT TTACAATAAA TGTGGTATAC TATATATAAT
    67141 CAATAAAAAT AGGAAAGGCA TTACCAATGA TAAATCGTAT AAGTCAATTG ACTCCAGAAA
    67201 AGGATCTTAA AAAATATTAT ATCAGAGACG CACTCGGCGT CTTTGCCAGA TTTGCTAATG
    67261 AAAAAGTTGG AACTATGCTT GATGGAGAGT ATAGATTCGA CGAAGGCACC AAAAAGATAA
    67321 TGGAAGAATA TCATCTTGAA GACAATGATG GCTGGACACT TATCAATGTG TATTTAGGCA
    67381 AGATTTTTGC AAGGCATCCT GGCTTTGTTT CAAAAGAAAC TGAAGATATA ATAAACAAAA
    67441 TAATTGCTAT TTCACTTTTA TGCGTCTCAT TTGAAAATTC CGCAGAAAAG CAAGAAAAGG
    67501 TTAATGAGTT ACAAGCCGCA ATCAAAAAAT ACACAAAAAC AATTAAGATA GATACTTTCT
    67561 CTGATGATGT GGAGTCTATA TTGTATTCAT GCGATAATAA TAGCTTTATG ATTCATTCTA
    67621 TAATGACTAC TATTATCTGC ATGATACTTA ATGAGTATAC TCCTTATGAT ATATGTTATT
    67681 TCAATGAGAA GAGAAAGCCT ATGTATTATT ATTGTGAAGT AAGGAGATGT TCTTTAACTT
    67741 GCTGTGACTT TAGAGAAGTG TCATTGGAGC AAAGTGCCAC GATGTCAAAA AGCATTGACT
    67801 TTATCATAAA TAATTTTGAT GAAAAGAAAA GGCGCGAATA TGGGTCGCCT GAAAACTTCA
    67861 ACATTGCATT CAGCAATAAG ATGTTATCGG ATATAAACGC TGAATATGGC AGCAGATGCT
    67921 TCGTATTAGA GAAGTATGTA TCTGATAATA GCAAGAAGTC CAGCAATAGT AAAAACATTG
    67981 CTAAATGGGA TAGTATGGGC GAAGATTTAA ATGATATGGC TATAATCATG TGTGCTAAAT
    68041 ATCTTGATAA TACCATACGT CTCTTGCAGT TTACAGGAGT AGATAACAAA AATGAGTATG
    68101 TAATTCGTGA TCTAGAAGAA AACAGGATGA AATTATTCTT GGATTTGAAT GATGATTCTG
    68161 TATCTAATAA TCCTGTTTAT GAAATGTATT ACAGGTACTG TGCCAGTCGG TTATTTAAAT
    68221 ATAGTATTGA CATTACAAAA AGAAGAAGAT TGTTTACGCA TGGCGTGAAC ATTACATATA
    68281 GTCCCGAAGG TAAATTCAAT GGCATTCCTT TTAACTATTA TGTATGTGAA TACATATATA
    68341 AAAATAAGCT TAGGATATAT ATCCGTGTAC ATAACAAATA TGTAAACAGA TATTTTATCC
    68401 TGACTGAAGG ACGCCATGAT TATCCATTAT TATGTTACAA TGGATACGAG TTTGCCGCTT
    68461 TGCTTATCGC TTGTGCTCTG ATAGGTATAG ACGATATTAT TGGGTATATC AAGAAAACAT
    68521 ATATGGATTA TTATAACGAT GTGGTTAAAA AATCTGGTGG ATTTTCTGTA AACATCGTTG
    68581 ATGATAATGG AAATGTTGTT GAAGATAGCC ATTCAATAAT AACTCATAAC TGTTTTGAAT
    68641 ATGCCTTTGT TCTTATCAAT ATGTTAGATG AAATCTATGG ACAGCTTGAT TTAAATCAGA
    68701 AAAATTCTGA TGGTAAGTCG CCCAAGTCAA TCAGTATTTC CGAAACATAT ACTGAGGAGA
    68761 TCCACCTCAA TCCTTTTATA AGGAAATTGC CTATAGGACA GAAGGTGTCT GACAACGCTC
    68821 TGGATCTTGC TCATAGACTA AAAGTTAATC TGCCCGATGG CTATACTATT GTGGAAGAGC
    68881 ATAGTAGGGA AGTCAGAAAG AAGGCAAAAT AAACAAAATC GGTGTTTGCA ATTTGTTGCA
    68941 AATGCCGATT TTTCGTATAT CCTATTGACA AATGGAATTA TTGGTGATAT AATAATTAAA
    69001 ATAGTAGAAT TACTTAGAAA TAAGGAGTTG GGATTATGAA AAAATATTCA TGTAGCTATA
    69061 ATGGTATAAA TCCCAATTTT GTTATTTCAG GGTTCATGTC TGATAAGAAT ATTGATAAAA
    69121 CCCTCTCTGG TATACTTGAT ATATTGTCAA ATATCCTTAT GAGACGACAT TCCCATCAGA
    69181 ATATCTTGTT AAAGGTATTG GTAATCCGTC CGAATATAAG AATACTGTAT ATTCTTTCAA
    69241 AGAAAGCAGC GACCTTTGTT GGAACAATAC AATAAAAGGC GGCATGACTA ATCCGGCCAT
    69301 TTCGTTTTAC GAATACTTCA AAAAATGTTA TAATAGCCAA TATTCGTATT TTCTTCCAGA
    69361 ATGCCCAATG GAGGATATTA TCGGCAGCAT CTCTGAGCAG AATGAAAAAA TCATAAAGAA
    69421 TTCGAGCGTT GACTTCTATA GCCCGTTTCA TAAGATTGTT GTTGAAATAG ATGGCTCTCA
    69481 GCACGAAGAA GCAGCACAAA AATCTCTTGA CCAAGCTCGT GATATTTTAT TAAAAAAAGC
    69541 TGGATGCACA ATACAAAGAA TACCCACAAC AGCTAAAAAT AAATTAGAGT TGTTTACAAA
    69601 ATTATTTACA GCAACTCGGG ATGCATATTC GTCTTTCAGC AGATTCATCA TTGATAGTGA
    69661 TCATATATCT GATTCTGACA TTAAGTATAT GCTTATTATC AGATTTCAGG TTGCAATTGT
    69721 TGAGTTGCTG CGACATGGTA TTCTGGGAGC CAATAATAAC TATACTATCA GAATTCTTGG
    69781 AGGTCAAGAT AATGACAGCC TTTTAAGTGC TGCCAAAATT GCATATAAAG ATGTTAGGAT
    69841 CTGGATAGAA AATCTTTATA TACTTAATGG TGAGAAGTCG TCTTTACCCG CAATCACTTT
    69901 TGTCACTGAT GACTCTAAAA AATATGACAT TACCATTGAT ATAGATTGTC TGTCTCATTA
    69961 TGATGAAAAT GTCTTTACTG ATTCAGACAA ATATATCTAT ATAAGAAACG ATTACTTTAT
    70021 ATATAACAGA TTCGCTCCAT CAGAACCTGG CATTTTTGCA TATTCTAAGA ACTACTACAG
    70081 TGTCTATTCA AATAGTTTCA GGTTCAATAA AATCTCGATA AATGACACCA ATAAAGTCAA
    70141 TGCGTTGAGA TTCTTCCTGA AAAATATATT CAGGTTTGAT GATTTCCGTC CAAAGCAGGC
    70201 AGAGATTATT GCATCTACAT TAGATCCTGA TAATGGCACA ATAGGATTGC TGCCCACCGG
    70261 TAGCGGTAAA TCCATATGCT ATCAGCTTGC AGGTATGCTG ACACCTGGTG TAACTATGGT
    70321 CGTTGCACCA TTGGTAGTTT TGATGCGAGA CCAGTGTGAC AACCTTTATA ATCGAAGCAA
    70381 TATCAATGCT TATGACATAA ATGGAAACAA ATCTGAGTTT TTTGAATTGT ATAGCAACAA
    70441 AAATATAGAT CATGCAAATT CGAAAAATAT CAGAATGATT CCATATGCAA AAACATTGTA
    70501 TATCTCTCCG GAAAGATTCT TCAATGAAGA TTTTCTGATC GTATTTGACT CTTTGATAAA
    70561 AGACCTTGGA GAAGTTGTTG TTGATGAAGT ACATTGCTTA TCGGAATGGG GACATGACTT
    70621 CAGAACATCG TACTTGATGC TGTTTAAATT CCTCAGAGCT GCAAACATAG GTGCTAAGAC
    70681 ATTATTGGTA GGAACATCTG CCACGTCGTC TCCAAGAGTC ACAAATGATA TAATCAAAGA
    70741 GTTTGAGAGT GTCAAGGAAA GAGTCAATGT AGTAAAAGGA CAATCTCTTA CAAGAAAAGA
    70801 ATTAACTTTT GAGGTTATCA AAGATAAGGC TTTATTCGAT AGTGGCGACA AATATTCAAG
    70861 TGAGGCATCT TTCAGCTCCT CTTTGAATAT TCTGAAAAAA ATATATAAGA ATGATGCTGC
    70921 TTCTCATAAT AAAATGCTCG TCTTCGCAGC ATATGCTAAG AGCATAAATA GTATAAAGCT
    70981 CAAGTTACAG CAGCAGGGTG AATCTGAAGA CTATCTGGTT GGAACATATG TAGGCAATAA
    71041 TGCCGACGAT AAGTATAGCA AGACATTTGA GCAAATAAAC GAGGAAAAGG CCATCACGTA
    71101 CAATCAGTTC AAAACTGGTC AGATAGGATG CCTTGTTGCC ACAAAAGCTT TTGGTATGGG
    71161 CGTAGACATT CCTGATATAA GACAGACGGT ACATATAGAT CTGGCTAGTT CTGTAGAAAG
    71221 TATGTATCAG GAAATGGGTA GAGCCGGGCG CGATGGAAAA CCATCAACTT GTACTGTCGT
    71281 ATATTGCAGC ACACCTGAAT TAGAGACAAA AATCACAGCA CTGGAAAACA GTAACAATGT
    71341 ATGTCTTGAC GGAGAGGATA GCCGTCAATA TGGTCCAATT GGTAAACAGT TATTCTTAAT
    71401 GTATATGAAT AACTATGCTC CGCAAAAAGA ATGTGATTTT ATTTGCAAAA AATTGATTCC
    71461 GTATCTTCAG AGCTGTGGAG GAACATTTAA TCTCTATAAG ATAGGTCAAT CAATAGGGAT
    71521 GATAGACGAT AAGCTAAAAA AGGGGATAAC AAAATGGGAT AGCTATGGTA CGTGTATTGA
    71581 CCAGTCCTTG TACAAGCTTT TCATTTTAGG TATGATTCCT CTGTGGGGGC TTAAGTACAG
    71641 TGGTAACATA GAGAATCCTG CGTATACTGG CGCGACTGTT ACCATCGATC TTGATGAAGC
    71701 TGTTTATCGT CTTGAACATT ATATTCAGCA ATTTGATTTC GAGTATAAAT ACAAGAAACA
    71761 TCAAACAGAA AAAACGCTTG AAAAAATTGT GTTTGAGCTA TGCAAATGGA ATTATGACAA
    71821 CTACATAACC TATCGATTCA AGTCTCTTTT CACGTTACAT GAAATGGTCA ACTCGTTTAC
    71881 TGATTCTGAC TCATTTATGC AGCGTATTGA GAATTATTTC AAAGACAGTA CTTCTCTGGA
    71941 CAAGATGATT TCCAAGCCGG AAGACCTCCA GTGGCTGAAT GTCTTATTAC TCGATCCATC
    72001 TGTATTACAT GACCAATTGC AGCGTTACGT AGCCGATTAC CACTCGAATC CGATTGTAAG
    72061 ATATGTCGAT GGAATAACGT CTGTACGCAT TGCGTTGGCA CAGGACGAAA AGATTCAGTC
    72121 CAGGTACCTT GAGGATGTTG CATCTGGTAT AACTTACTTC TCATCTGTCG GCAATAAAGC
    72181 TATATCCGAT GTGCTGAACA AAACCTTCTA CGCAGTTTCT GTCGATTCGT CAAGAGTCGC
    72241 ACTCGCTATG CTTTTCGATA AATTCAATAA GAATATGATT AATGACTCTT GGGGACTTAA
    72301 AGCTGAGTTA TCTAAGATGA ATGTTATGTC ATCTGAAGAA TTCGATGAGA CTGTTCAGTA
    72361 TTATAAGGTC AACGACGCCC TTATGAAACT TAAATCCACG ATAAAAGCGT TCAATAATGG
    72421 AGGTAAAGCT ATATGGTAAA TGATATAGAC AAAAAAATCG AAGCTCTTAT ATCTGACATC
    72481 GAAGGATTAA GAAAACAATA TGATAACGCC ATCAAAGCAA AAGAAGAAGA ATATACCAAG
    72541 CTGGTTAAAA GAGCTGCCGA CTTGAACTCC TCCATTGAGT CTCTTATGAC ATCAATATCA
    72601 GATAAGTCTA AGGCTGCTGA TAAGCAGTTA TTAGATATAA TAGATATGAG TAAGACTCTT
    72661 GACGATATTA TAAAGAACAA TGCTCGTTCT GTCGAAACCG CCAAAAAACA AAAGACTGAC
    72721 ATCGAAAATG CTTTTGCTAA GATCAGATCC GATACTGACG ACCTTGGTAA AAGAGTATCA
    72781 ACAATGAAAT CCTATTCTGA CGACATTAAG CATCAAATGG ATGTAATAAA GAAAGAACAA
    72841 GAAGAACTCG AAAAGAAACA GATCTCTATC AAAAACAAGA GTGAAGACAC TATCGCAAAT
    72901 CTGGAAAAAG CAGAGACCGC TTATAAGAGT AAGGCGAATT CTGTCGATAT GGAATTTGCC
    72961 AAAGGAATGA GTAAGATTAA AAGTCTGTCT GATTCAGTTG ACAAGATCCA GAATAGCCAG
    73021 ATCGCAAACT ATAATGTGGC GACTGATGAA GCCAAAAACC ACTGGGAAGA AGCCATAATT
    73081 GAGATAATCA ATAATAATAT GGAAATTGTA GAAATGAAGG AAGGTATGTT CAAGAAGAGA
    73141 TTCGTTCTTG CTAAAAAGCA ATAGCGCATA CGCTAAAATA TAAAATGGAA GGTTAATATT
    73201 GATTGGTCTT CTGTGCATGA AGGGAGTGAA AAATTAAAAT GCAATGGAGA AAAATTGATT
    73261 CGTACATTGG CAATATAGTA AATGAATTAT ATCAATATGG TTATACTGAT ATTTGTTATG
    73321 ATTATGACTC TGATATTTCT GAAAATTGTG ATATTCATAG TGACAAAGGA CGAGATATAA
    73381 GAGAAAACCT TAATAGATAC AATGTTTCGT CGATTATTAT ATCTGGAAAA AGACTGTTAA
    73441 ATGATAATGC CAATATTATC AAAATAACAA TTTCAAAGAT ATATGATGTT TATCATTATA
    73501 CATTCGAAAA AAGATTTGAT ACCAATGATC TTAAGTTAAA AACATTTGAT CCAATAACAG
    73561 ATTGTATTGA CATATCAACA CATCCAATTA GAATAACGAT ACAAATCGTA TCTACAGACT
    73621 CCTTAATTCT TTCTGACTCA AATACACTTA TAGGACATTC TAACTCTTTA TCATCTGACG
    73681 AGAATCTATC CACATTGTGC GTTAATGGAA AATCATATAC AATATTTCCA ATATGTAAGT
    73741 ATTCTGATCA AAAATATACA TCAGCTATAG CGGCTAATGA TATTAACGAT ATGGAATTAG
    73801 ACAATAATTC ATTTTCATAT GACAATAATG ATGGTCATTA TTTGTGCTGG GCAGATACAT
    73861 TGTCTGACGA AGAACGAGAA GATATTATTA ATTCTTATGG ATATGATGAT CCTGACATGT
    73921 GCCTAGCTGT ACACAAACAA TTGATGGATG CGGAAAATGG ATTATTTGAC GAATGTGAAC
    73981 AACACGAAAA AGAACTTAAT TCTATAATCG ATAAATATTC AAAAGCAAAA AAAATCCGTG
    74041 AATCAACTAA TATAGCACAG TGGCTATATG GAATATCTTT ATCTAAGACA TTCTATGTTG
    74101 ATTATAATAG TAAGACAGAT CCATCTAAAT TCAAATATAG CATTGAAGAT TGTATCAATA
    74161 ATGACGATAT AAAAAATTTT GCAATGATTT CATATGATCA TATACGTGAA TATATCATAG
    74221 ATGCGATAAA TGCATATGAT AACATTAACA AAATTCACGA TATGATTTAC CAACCTGACC
    74281 AGAAACCAGA TATAATCATT GATGATTACA ATTTATTTTG CAATTATCTT AAAAATGCGA
    74341 TTGATAAAAT CGTTTTTGAT AAATGGTGGC TTTATTTCAA TGAAAATTGG ATTCGTTTTT
    74401 ATGATAGTAT GATTCCGCGC AAAAATAACG AAGATGATGA TTCATGTTCG AACACTTCGC
    74461 ATAATCAGCC GTTTGAAATT ATAGATGGTA TGGATGATCT TCCATTTTAA TGTCATTGTA
    74521 TAATCAACCG ACATTTTAAC AGTAATAATA TAGGTGATAA ACTTATAAAA TATAGGTTTA
    74581 TCACCTATAT TTTTTTATTT TTAGAGAGGA AAATAAAAAT GGCTACAATT AAAATAAATA
    74641 ACTCAATAGA AGTTAAGGGA AAAGTTTCAT TTACTCATTC TGCTTATTTG AATAAAGAAA
    74701 AACAGCAATG GGAAGATAAT GGCATAGAAG GTACACTTGT CACACATCAA TATCTTGATG
    74761 ATATTCATAC AATAGAAACT GATAGATTCT TATTGCATGA TTGTACAGTG TACGTAGAAG
    74821 CTTTTGGTAG CGATGATTTC GATATAACAT ACAAGTTTAT TGCCGAGAGC TGTGTTGTTA
    74881 AAGATGATCC ATTATCTAAA GAAGAAGTTC AAAAAATTGA AGATAAGAAA TATGCTTATG
    74941 AAAAAACTAA TAAGTTCTTA TATGGCATAT CTGAAGATGA ATTCGAATAA TACATATGGC
    75001 AGAGATAGAT ACAAATGTAT ATTCTGCCGC TGATGATGAC GACGATAACT ATTATGATCT
    75061 TATGACTCCG ATTGATATTG AAGAGACAGA AGAAAAAGAG AAAACAGATA AGGCTATTGC
    75121 CAAAAGAGAA GAATTAGAAA AGTCATTGTC ATCTCAACAG AATATATGGG GATATAGTAG
    75181 TTTAGGGATT GAGGCGCGGA AAGCCGCCAT GACTATGCTT AGTACAAAGA CCGGGTTATA
    75241 TAGCAGAATC CCTCTCGTAT GCAAAGGCAA GTCATGTCCC TATATTGAAA GTTGCGGCTT
    75301 AAACAAATAC GACTTAACTC CTGTAGGAGA ATATTGTCCG CTGGAAACCG CTCAGATAGA
    75361 AATGAGCGTA CAGAAGTATG TCAATGAGTT TGAAATATCA AATGACGACT TTACTGATCA
    75421 GAACATACTC AGAGAGATAG TTAATCTTGA AATAATGATG GAAAGATGCA AGTCTCTCAT
    75481 AGCAAAAGAG CAAAATCCTA TTATTGAAGT TGTCACCAAT ATAACTCAGG AAGGTGAGCA
    75541 GTTTACTCAT CCAGAAGTAA GTAAAGCTTT TGAAATGTAT GAGCGTTGTC AAAAGCAGCA
    75601 TTCATCACTA TTAAATCTTA TGAATGCTAC TCGTAAGGAT AAGGCTGAGA CTGGTACTGG
    75661 AGCTGGTGGC AATCTCATTT CTGATATTTT CAGCAAGTTA AATACCATTG AAGAAAACGG
    75721 TGGATTCGTC GAGCCGCAGA ACAATCAAAA TACAACTTAT GTTTATTGCA ATAGTAATGA
    75781 CCAAGAAGAT ACAAATACAG ATAAAGGAAT GTGATATAAT ATGTCAGCAG CTACATCTTT
    75841 TCAGAATTTT TTGAAGAGCA ATGAAGCTAT AAATAAACTT GCCAGTACAG AAGCTGCTAA
    75901 AGGAATTTTT GATGGCATTG AAAACGTGCT GTCAAGAGGC AAAGGTGAAG GCGCGGAAAA
    75961 ACTGACTGAT GCTATTATAA GAGCACATCA TAAAGGAAAT GCTATGGAGA ATGGTATCAG
    76021 TGCTGCACGT GTAGCCGGAT CAATCTTTGG CGTATCAACT GCATACAGAT TAGCGTCAGG
    76081 CGGCGGTATT TATAAAGACA GAAATGGCAA TACGAATGTC GCCGGGATAC CATTTATCTG
    76141 ATATGGCACG TAAAAGTAAG AAGTCAGATA ATAATAAATT CTTAATATCA GTAAAAAAAG
    76201 AAATCAAGTT TCTTGATGTA GCTCTTGTTT CATTATTTGT CTTTATGATT ATATTTACTG
    76261 TGTATCATTC TATCATGGTA TACCGTACTA TGTATGAGCC ATCATCACTT ATTGTTGGCG
    76321 TTTTTGGATT CTGTGGATTT GAATGCGGAT GCATGGCTGG AATCACAAAA AGAAAAATGA
    76381 CTCTTAAGGA CATTGAATAT CAAGAATATA ACAAAAAATA TGATCCACAG GAACAAGAGT
    76441 CTACTGATAT TAAAGAAATC TCGAACGAAG ATTTGCCGCA AAATCAAATT AAAATTGATT
    76501 CTATAGAGGA TGAGAATATA AATGCCAAGT AATTTTGGAC CGCCCAAATG GAATCACCAG
    76561 ATGCCTGGTA TAGGATCAGT ATCCAATATA GGTGGTAACT TAAAAGCCGC TTTCATGACT
    76621 GGCTTTACCG GAAGTTCTTA TTATGAAGAT AAGAACGGTG TAATGCGCAA TAGATTCTCT
    76681 CCAACAAACG GAGGATTTCG CGGTACACTT GCAAACTTCA GTACTGATAA AGAGACTGGT
    76741 AAAGCTTATT GGAATCCTGG GTTGTCTGTA GGCGGTACAC TTACCGCTGG ATACGGTGCT
    76801 GCTGGTGGAG CAATGGCAGG AGCTGCAAGC GGAGCTGTTT TAAGCAACTT CCTTGAAGGC
    76861 GGTAATATTG TCAAAGGTGC TATTGCAGGA GCTGCCGTTG GCGGTGCAGC GTTAGTATCT
    76921 GCTCCATTTG TTGCTGGAGC CGCAGCAAAA GGCGTAGTAA ATGTCCTCCA GAATTCTGAT
    76981 AAGATTTTTG CCGGTATAGG CTCTGGAGTC GAAGCTGCCG CATCTGCTAT AGGTCGTGGA
    77041 GTTAAGGGAG CGGCATCTGC TACAATGAAA GCCGCTACTG TTGGTGGTGC AAGTGGTGTA
    77101 CTTAATCCTA TAACAAGAGG TTTTAGCGGA CTTACTGGTT TTGCTTCAAG TCTTATCAAA
    77161 CACACACCTG GATCTAATGC CGATGGTATT ATATCTGACT TTAGCTTATC TGGATTAGGC
    77221 AAAGCGGTAG TATTTGGCGG AGCAATGATA AAAGGTGTTA AGGATGCCGC TAAAACATAT
    77281 ATGAATGATA AGCGTGGTCA GGTAGATCCA TATATCTCAT CTGTATCTCC GCAGATAAGA
    77341 CTTATGGATG ATTCTGGTGC ATCTGGTGAT TTAGTATTCG CACTTAATAA TAATAGGAGA
    77401 GGATGACTTA AAACTTGTCT GTAATCAGTA AAATAGTCCA AACTAAAAAA TTAGGTTTAC
    77461 AAGACCTCGT TAGTGTTGGA TTAAACGTCG GATTTGGTAT ATCCGATTAT AAACAAAATA
    77521 GAAAAGAAGG AAAGAGTAAA GCCGCTTCTG TTGCAGGAGC TGTTGGAGAA TTTGCTATAG
    77581 GCGAGCTTAT TGGTGGCGGT GCAATGCTCG CTCTTAACCT TGCACAAGCT GTGCCACAAA
    77641 TGGCTGTAAG CGCAGCAATG GGTATAAATA AAATGAGTAG GCAAGAAGCA AGAAAGAGTT
    77701 ATGGTTCAAG TATGCCTTTT TATAATGCTT CTTTTAATGA CACAAGGCAG GCTTATACTA
    77761 TGAGACAAGC TGGTATACAA TTGGCCGAAA ACTCTAAGTA TAATTTACAA CAGTCTTTAT
    77821 TGGGGAATGA AGCAGCAATG CTTCATATGT GATAGATGAC AAAAAGCAAA CGATTATCAA
    77881 AAAAAATGTC ATCTATTTAT AAAGATGCAT ATCAAATACC ATCGGAAATA ACAATAAATA
    77941 ACGCAGATAA CAATCTCTTA AATAATATAA CTTCATTTTC TGACTTAGTA GATGAAAGTC
    78001 GTCTATATCA AAAAAGCAAT ATAAGATACT CTAATTCTCA ACCAGGATTT GATACTAACT
    78061 GGGAAGTACG ACATCAGCCA AAACCTATAC CAATTGGCGG CAGTACGAAT TTTGACAGCA
    78121 GTTCTGTAGG TAAGACCATT GGCGATACAA TTTCAAGTGA TGATATGTAC GAGTTGGCTC
    78181 GCCAATCAAA CATTAGAAAA CAATCTCGCC CAGTATCACC AGGAAGAAGC GTAGTCTTAA
    78241 GAAGTTTTTC TGATGATGAT ATGCGAAGAC TTGCCAATGA ATCAAATTTG CGCAAGGAAG
    78301 CAAGAAAACG AGCGTCTCAA ACAGTAGAAC AAACCGCATC GCAAACAACA AAAAATGCAT
    78361 CTTCTGGATT ATTGTCTAGT GGTGCATTAA AAGGAGATGT AATACAGTCA ACAAGTGATA
    78421 ATATCTCAAA ATCTGCTGGC AGAGCTTTTT CGGATGATGA CCTGTATAAA TTCGCGCAAG
    78481 AAACTAATGC CAGGAAAGCT TCACGATTAG CTAGTCAAGG CTCTGAATCA ATGGCGCTTA
    78541 TCTCAATGAA TAAACCGTCT GTTCCAGCAG CTATAAAAAC TGCCAAATCT GCTGGTAAAG
    78601 AAGCTGCTGA AGGTGTCGCA GAAGGAGCTG CTAAAAAAGT AGGTAAATCG CTGTTAGACA
    78661 AGGCAGTAGA TATGAAGATA CCACAAATAG CGTTAGGTGT TGGTGTAACA GCTTGGCTCG
    78721 TAAATAAGCT TTCAGACTCT CGTGGACAGC AATCTAATGC ACAGCTTTAT GGGCAACAAG
    78781 GATACTAATA TATGGCTTTA GATTTAAATA ATATCAATAA AAAAGACGCG CAAAAAATAA
    78841 AAGACATCTT GAAAGATCCT GTAAAATGGG CGCAAGTATT TGTCATTACT TATGACAGTG
    78901 CTCAGAAAAA ATATGTACCT TGGACAGCAA GATGGTATCA AGCAGAAATG CTTAGAGATA
    78961 ATTCTCTTAA AAAAGTCGCA CGTTGTGGAA GACGAACGGG TAGAGTTTTG CCCTTATGCC
    79021 CCGAATTGCT GGAAGTTGCT TAAGTCTGGT ATACTTAAAT TATAATAATC TCAAGTAATA
    79081 ATTATCAGGA TTGCTTAATC AGCAGCGAAG CATTATAAAA TATATAATGT GTGCTCAGAG
    79141 ACTACCTACT AAGTAGGCAT ATATAGTAGT GATATTATAT ATGGGCGAGG CACTTATAAA
    79201 ATAAATGTAT TGAAAGTTAT ATAAATATTT TATCGCAGAG GTATTTTAGA AATGAAATTT
    79261 AATATTATTC GCGATCTTAC GAATGACGTT TATTCAGTAA AAATTATGTT TGATTCTTTT
    79321 GGCTCAGAAG AGATGTCAAA AGAAGACGAA CTGAAGATTC TGGATGATCA TGGTCCTGCC
    79381 ACAATAAATG TCGGTGGTAA GTTCATTGGC AAATATATTA ATGGTGAAGT CCAGATTGGC
    79441 GAACCAACAG AAGAAGAAAT TGATGCAATC AAACTTGAGC TTGTACGCAA TCTTGATACT
    79501 GTTGAACTCA ATGAAGGTAT GGTCGTCGAT TATAAAATAG ACGCAAATTC CATTATCATG
    79561 ACCGACAAAC TCGCAGAAGC CTTTGAAACA AAGAATAAGG TCGCAGAAGC TAAGGCTGAG
    79621 TTATTTGTCG CAGTCATCAA ACAGCGTATT GAAGACGCAG TAACTGAGTG GAAAAAATCA
    79681 GCGAGCGATT TTGATACTTA TAATCCAGAA GAATTTGTAG TCTGATATAC TCTTATAATT
    79741 AAATATAGAG AGGTTACTTT TATACAATGC AATTAAGATT TAATAAGACA ATCAGAAAGA
    79801 ATATTGTTAT TGTCGATTTA GAGGCTATAA AGTTTACTGA ATGTGAGATC GAGGCTCTGA
    79861 GACGCTTTGA TGCTCCAGTT ATTTCAGTGG AAAAAATGTA TCCTCTGAAC GCGGACAATC
    79921 CTTCTTTCCC GGTTAAATTC CAGAAAAAGC TCCGTCAGTC ATTCAGAGTC AGAGTTAAAT
    79981 TTGATGGCAC CAATGACATT GAAGGTGCTT GCGAAGCTGC TGAAAGTTTC TATGATGATA
    80041 TTCGTGACAT TATAGAAGAT ACTTTATACG AACTAACCGA TAAGCTTGAA GATTCATTTA
    80101 CTCACGATCT CGGTAGAGGT GTTGAAATAA TCAGGTCTGG ATCAGAGTCC CTGCCACCTG
    80161 ATCAGAAACC TGATGGTAGT GGTTGCTGCC CACCTCAATT TAAACCCGGT AATCATGTTA
    80221 CTGTTCCTGT TCCACCAAAG CCAAATAGTA ACAGACCGTG CCCACCTCCT GCACCTCCAA
    80281 GACCAATTCC TCCATGTAAT TGTGATGACA CATCTGTTAT CTGGACTGAT GGAGACAGTG
    80341 TACATATCTG ATATTTCGAA AACAACACAA AACTTTCAAT ACATTATTTT ATTTGAAGAT
    80401 ATAGTCCGAT CATTCAGGGA AAGCCTGAAG AGATAAGCAG AAATGACTTA TCCGATATAC
    80461 TCTACTCTGA TTTAACAAGT CAGGGTAGAG TATATTAGTA ACAACAAGAA AACTGAAACA
    80521 ATGTGCATAG ACATGCTGCA TAACGTATGC ACAAAGCCTA ACTTTGTGTG TCTTGTGGCA
    80581 ACGCCTTATG AGAACCAGAT TCGACTTATT TTTACAAGAC TTAAAGAATT AGTCGACAGC
    80641 TCACCAATGA TAAAACAGTC GGTGATTAAG TGCACATCAA GCCCTTATAA CCTGACTATG
    80701 AATAATAATT CAAGAATACT TGGCTTCACA ACTGGCGCGT CCAGCAACAG TGGCGCAGCT
    80761 TCTCTTCGTG GTCAGAAATG CGATGCGTTG TATCTTGACG AGATGGACTA CATGGGCGAC
    80821 TCAGACTTTG ATACTATAGC AACCATAGCG GCAGAACGTC CTGACATCAC CATGTTTATT
    80881 TCTTCTACGC CAACTGGTGC AAGAAAGAAA TTCTATGAGT GCTGTACAGA TAAAAGCCTT
    80941 GGCTATAAAG AATTCCATTT TCCATCTTCG TGTAATCCTA ACTGGTGTCC TGCGATGGAG
    81001 GCCGAGTTCA GATCACAGCT TTCAGAACAA GGATATGTTC ATGAGATTGA AGCTGAATTC
    81061 GGATCAGAAG AAGCCGGAGT ATTCAATAAA GACGATATAG ATTCAGCGAC ACAAATGGAT
    81121 TTTTATGCCT ATAATAAATT AGACGTATTG CAGGAACGCA GATGCAGAGA GAGTAATTGT
    81181 TTTCCTACAA TGCTTATATA TGATGAAGAC CATCCTGCGC CATTTAATCT ATTCAGATGC
    81241 GTAGGCGTTG ACTTCGATAA ATATCAGGCA TCATCATCCA TTATAGTCCT TGATTATATT
    81301 CCAGAATTCA AATGTTTTAA GGTAGTAAAG CGCGTAGAAT TACCTAAAAC AGAGTATTCT
    81361 TATGATGCCG CGTTTAACGC TATATTATCT GTTAATCGGA TATATAATCC AGCGTGGATA
    81421 TATTGCGACC GTGGCAGTGG AGAATATATT CTTGAAAGAC TACACATTTA TGGTAAAGAA
    81481 CATCCTGAAA CGGGATTACA TAATAAAGTT AAAGGATGGC AATTTGCAAA CACTCTGGAT
    81541 ATAGAAGATC CCGTTACTCA CGAAATGCAA AAGAAGCCAA TGAAACCCTT TATGGTTAAT
    81601 CAGCTTTCAA TTGCATTTGA AAGACACAGA ATGGTCTTAT CTCCATTTGA TGAACTTGTA
    81661 AGCAAACAGC TTATAGATTA TAGAGTAGAA AGAATAGGTA AAAATAATCA ACCTGTATTC
    81721 TGTTCTGAAA ACGAACACTT TGTTGACGCT TTGGGATTAG CATTCTTGGC TTTTGTCCTT
    81781 GAATTTACTG AACTTGTCAA TACTGTCAAG GAAGTAGAGA GAATTTCAAA AGTCATTTTT
    81841 GTAAACAATA ACAGAATGGC TTCTGCGAAA TCGATCAACA GTATGTTCAA TTCCTTAAAA
    81901 ACTCCTTTCT CAAATGGAAA GGTTCGCAAT GACGACGATG ATCTTCCTGG AGACAAACCT
    81961 CCGAATTATG AAGTTCATCA TGGATGGGGC ACAGGCAAAA AAGCTTCTGC AAGTTATTCT
    82021 CAATGGGGTT CGAGAAATAT ATTTAAATCC CGTTATACTG GCAGAACATT ATGGTAATAA
    82081 ATAATTCGTA AATAAGAGTT TTATTCTCCA ATTTCTTTTA TTTACATGTG GATAGTACAT
    82141 TAGTCCCTCT CTCTGATGTA CTATCCTTTT TTGTTTTATA AGACCATAGA GTAGGATGAT
    82201 GAAATGGCTA ACAAACAACA AATAACTTAT AAACCCGATT TTGAATATAA GAAAAATTAT
    82261 AATACAATCG GAACAATAGA AACTGCTTCA GATACAATTG ACGATACGAG TTATGATAAT
    82321 GAAAATCAAA TAGACTTATT GACTCTTGAT TTTTTGAGAA CCAAAATTCA GAATGTCAAA
    82381 CCACTGCTTA TAAATATCCC TACGGAAATA TCAAGCATAT GTTTTGATAT AATAAAAGGT
    82441 ATAGATAATA CTTTACCATA TATAAAAGAC CCGGTTTTCG ATAACTCTGA TTCGTCAAAT
    82501 AATAACTCTG ATAATAGTAA TAAGAATAAT AGTATAAGTA CAGATCCCAG ATCAAATTTG
    82561 TCCAATGGAA AAATTGTTAA CCTGCCATCA TCGTCATCAT TTTCTGGGGC TGCTTATACC
    82621 GCAAAAAAGA AAAAAGACAC AGTACAAAAG AATCTTGTAG ACGCGTTTGA TTATACTGTT
    82681 CTTACAATAT ACGATGATTT TCTTGATACA ATATCTGAAA AAATCGGAGC ATATCAATCC
    82741 AACTTAGCAC TTGGAAATAC ATTTGGATTA CAGATGGATA TGAGCCAACA ATATTCTGAA
    82801 AATACAAAAA ATATAGAAAA TGGACTTGAA CATATTTCAG ATAATATAAT CAGGGCGCAG
    82861 ATAATATATG ATCAAAAAAG CAGATTGCTT TCAAAGCTAT TTGATTTTCA GAACTGTATA
    82921 ACTCATTTCA GATCATTGTA TTCAGCCAAA GAGTTTTATA TAAGATATAG AGCTGAAAAG
    82981 GCATATAAAA ACAATGCTTC TTCAAAAGAT AAATTCATAT ATGATACTTT ACAGGCAACT
    83041 ATAATGTTGT ACTACAATAA GTATTGTAAC TGTGTTTCAA ATATATATAA GTATTATGAT
    83101 TCATGTTCAG AGTTAATTGG AGAGTGCCTG AATATGCAAT CACAAATATT TGTTTCTCGC
    83161 AAAATTTTAA ATAAATAAGT ATTATAAATA GAGAGGAAAT ATAATACATG ACCATCAAAC
    83221 CATTAAATGA TAATATAATT ATCGAAGTTA AGGCTGACAA GAAAGTATCT GATCACAATG
    83281 GAATTCTTAT TGTAAATAAG ATAGCAAATA AGGATTCAGA TACTGGTATA GTAATCGCCA
    83341 CCGGAGAGGG CAGATTACTT AATGATGGTA CGATAATAAA ACCCAATGTT AAAGTAGGAG
    83401 ACACTGTTAT CTTTGAGAGA TTAGCTTGTA CTGAAATCAG AACAAAAGAC GAAGACAATG
    83461 CTTATGCTAT AATCAAAGAA AATAATATCC TGTGTATCCT TTAATATAAA ATAGAATGGC
    83521 TAATACGAAT CAAAATTTTT TTAACAAGCT TGTAAGTAAA TTTGCTCGTA AAAACAATCT
    83581 GCCATCCGAT TTCAGAGAGA TAAGAGAAGT ACAGCAATCT GAAAATAAAA ATAAGAAAAA
    83641 TTTCTTTGTG AAGCTCATTG GCTCAATAAA AATGATTCAG CAGCATCGTG GAGAAATTAT
    83701 ATCACCAGAA TCCGAGTGCA ACTTTGACGA CATATACAAT GCTTATATGT CTGACTCTTA
    83761 TATCAATGTA GCTCTTAATA AATATAAGAG TCTTGTCTAT AAAGCTGGAT ACCAATTAAA
    83821 ATCAGAGAAT GATCGTGCAA TTGAGTACTT AAACAAGAGA TTTAAGATAT TCAGTCTTAC
    83881 TACTGGTAAA CCAATGGATA TTCTGTTCCA AGAAATCAGT GATGATCTCG TAATGTATTC
    83941 AAATGCATTT ATAGTTAAAA AGAGATCAGA TGATATTAAC GTGCCGAACA TGAAACAAGT
    84001 AGGCATATTC GGCAAGAAAC CAGTAGCTGG TTATTTCAGA ATAGATCCTC GTGATATAAG
    84061 AATTGAACTT AATAATCATG GAACCATCAA GAGATATATT TATAATATTG GCGGCGATGA
    84121 ACAATACTTT GATCCTCTTG ATATTATCCA TATTTATATG GATAAGACTG CTGATCATAA
    84181 ATTCGGTACA CCGAGAATTG TTGCGGCTCT TGAAGATGTT AAATTATTAA GGCGTATAGA
    84241 AGGCAATATA GCAGTTCTTA TTTATAGATT TGCAATGCCC ATATATCATT GGAAAGTTGG
    84301 ACTTGAAGAT GCAGGCAAGG GAGCTACTGA AACTGAAATA AACGATTTAA CAGCAAAAGT
    84361 AGCTGGTATG GATGTTGATG GATGTATTGT TACCAATGAA CGTACAAACG TAAATTCTAT
    84421 CGGTGCTGAT GGTGTTGCTC TTGATGCTTC TGGTTATTTA TCTTATTTTG AGAAACGTGT
    84481 ATTTTCTGCC CTAGGAGTCT CTGAGTCTCA GATGGGACGA GGCGGAGCAA AGCAAGATGC
    84541 GGATTCAATG GAATCTCAGA TGCATGATTA TATAAAATAC ATTCAAAGAC ACTTGAGTGT
    84601 ATTTATAGAG AACTATATGC TTACTGAACT TCTGCTTGAA GGCGGCTTTG ATCCAATATC
    84661 CAATGCTAAT GACTATGTGA ATTATGCATT TAATGAAATC TCTCTTGATA CAAAGATAAA
    84721 ACTTGAGAAT CATGAGATGG CTAAATTCCA GGCAGATCTT ATTACTTTTT CTGAAGTCAG
    84781 ACACGAGCTT AATAAGAAGG CAGAAGATGT TGATCCTAAT GAGTTATATA CAAATATGAT
    84841 TACCAATAAG TCTGCTATAG ATCAAATAAA CGCGAAAGCT ACAGCAGAAA TTAAGGTTGC
    84901 AAAAGCCACA GCCGGTTTAA CATCAAATAC TGATAATGCA GCTACTTCTA ATACAAATAC
    84961 AAAATCTGCA AAATCAGTAT CTGGAGTAAA AGGAAATGGC ACGCAAAAAT CTTCTAAAAA
    85021 CTCATCTAAT GGAACAATCA AATCAATAAA CACTCCATCC AACCAACATG GTAAAACTTC
    85081 TGTAAAAATA AAAGAATCTG CTGACAAAGA AAACTTAAAT TCTTTGATTG ATAAATACAG
    85141 CAATATATCC CTTTTATATA AAAATATAAA AGAAGCTTCA GTAATAAATA AATCAGATTT
    85201 ATCCTTTTCT TTAATAATCT CATTCAATGA ATTATTGAGA AATGTTGATA AAATTTTCGC
    85261 ACAAAAGTAT AGCGATGGTC AAAAGAGATT TATCAATGAA TTTAATGATG ATAATGACAC
    85321 TGATTTCAAT ACATCATATT TAATGATAAA TAATTATGAT CAATCACTTG ATACAAGCGC
    85381 GAAAGATACA ATTGATACAA TCAAATCAAC AATCCTGAAT AATTATGATG GCGAATCCGA
    85441 AAAAACAATA ACTGAAACAT TTGATAATGA AGAGTATAAA GTATTTTATA TGCTTTCTTA
    85501 TTTAGGTGAT AAGGCTTATT GGAATGGATA TGCAAATGCG GCAAAAGAAT TTGGCATCAA
    85561 AGAGCTTTTA GTTGATTTCT CTGAAGGCAG TGATGATATT AAAGAACATG ATGGAACAAT
    85621 AGAGTTGTCT CATTATTCTA TTGGTGAAAT TCCATCGTAT CATGCTTTCT GCAAGTGTAA
    85681 GCTATCATAT AACAAAGAGT AACAATGATC GATTTAACAG AACAAATAAA TCTCGTTGAA
    85741 AGTTCTGTTG ATACATCTGT TAATATCGAC CCTGATTCTA TTATGGTTGA CATTGAAGGA
    85801 ATGCACTCCA ATATAATAAC TGGCAATTAT ACTATGTATA CGCCAGAATC ACTTGTTGGC
    85861 AGCATTCCTT CATGGACTTC TCCTTATAAT AAGCCATGTA TTATGCACCA TAATGAAAAA
    85921 GATGGTAAGA TAATTGGCAG AATCATAAAT GTATCATCTA AAGAAAAGGA TACGAGATCA
    85981 AATACTCCAG CACTATTATT TACAATAAAT GTGCCTGACG AAGATGGTAA AAAACAAATT
    86041 CGTGATGGCA GACTTGCAAC AGTTTCAGTA GGTATAAGTG CCTTGGATGT AAGATGCAGC
    86101 ATATGTGGTG AAAACATAGC TGAACATGAA TGCGAGCATA AACGTGGTAA GCAATATAAT
    86161 GGTGAAACCT GTTATTGGGA GATTCGTTCT TTTAAAGGTA AAGAATTATC TTATGTAATA
    86221 ACTCCATCAG ACCCATATGC TCATAATGTA AAGATATATT CTCCTTCAGA CAATAAGAAT
    86281 ATAAAGGAAC AAGAAGATAT GATTATTACA GAAAATTTAG ATAACACAAT TTCTAATGAA
    86341 GAAAAAGTGT TAAATAATAC AACTGATAAC AGTAATAAGT CAATTGAAAA TAATGGTACT
    86401 ATTACCAGTG TATCAGAATC AGAAGAAAAA GATTCTGCTG TTCAGGAATC TGCTGAAACA
    86461 ACAATAGAAA CAAAAGAGTC TACTGAAACT GAAAATACTG CTGAAACTGC GCCAGAAGCA
    86521 ACAACTGTTA CTGAAAATAC TGAAGCAACT ACACCTGATG GTGCTGCTAC TATAACTGAT
    86581 TGCGATACTC ACCCTGAATC TGGCAAAAAG AACAATTTAC TTCTCGATGA AATACTTAAA
    86641 CGATATGCCG ATGCTACAGC AGAATGTGCA AGTTATAAAT CGGAATGCAA CAATTACAAG
    86701 AAACAGTTTG ATGAATTATC CACATTATAT AATGCCTTAT CATTAAAGTA TAAGGTTCTT
    86761 ATGTCTAATG AGATAAATTC GCTCAGAACA TCTTGTGGAC AAGCAGTTGT TGAAGCAGAG
    86821 GAGCTTTCAA ATAGAACTAT TGAATCTCTT GAAGATATGC TTAAAGATAT TCGTAGTGAT
    86881 ATTGATGCAA AAAAGATCAC TGAGCAGCAG AACAAAGACG AAGAAACCAA TAAAGGCATT
    86941 ACAGAAAATC TTCAGCAAGT TGAAAGTCCA GTTAATATAA TTTCTGATAC TGATACGAAA
    87001 GAAAATACCG TTAATAAACC AGAGATAAAT GTCAAAGAAA TGTGGGACAA TCTCGGTAAT
    87061 AAACTTTTCA ACAATTTATA ATTTATAGGA GTATAAGTTA AATGGCTATT TATCCTAATA
    87121 ATTTTACTAA TAAGGATGTA TTAAGTCCTG GTGCTCGTGG CGAGACATTC CAGGCAAGCC
    87181 TCCCTGGTTA TCGTGATGGT GCAGACAGAA TTAACCGCAC CAATATGAAC CTTAATACAA
    87241 ATGCACATGA TGTTCCTAAT ATTAAGTGGG AACTCGACCG CCGTCTTCCG CCACTCTTCA
    87301 AGTACGGATT CGCATACGGT TTCAATCAGA TTGTTCTTCC AAAGGGACGT GTAGTCGCAG
    87361 TTGATCCTTA TATGAATACC ATCAATACTG AAATGATGGA TGGTCAGGGT GTTGATCCTA
    87421 ATACTGGCGC TGCATTCAGA ATGCCTAAGT CCTACAATAC TCTCACCCTT GCTAATGGTG
    87481 GTGTTCCTGT TAAGCTTCGT GAAGATACTG ATATTTATCC TGCTGAAGCT AAGTATGTTG
    87541 CACCTGATGC ACGTGGTCAG AAAGTCAATG GAGTTGGCAG AGAGTGGGTT CCGATTATTG
    87601 GTCTTGAAAA GGCATACGAT GCAACTACTT CTTCATTTAG ACCATTCGGA AATAGTGGTC
    87661 CTAAGGGGCA GCTTAAAGAT GCTGGTTATA CCATTGGTGA AATTTCAGGT AAAGCAGAGC
    87721 TTGATGGCGT AACTGTCAAT AATGTTCGTC CTGGTAACAT TCCTGTTGGT ATTATTCAGA
    87781 GAAATGAGTA TACTCGTGAT GATGACGCAT TCAATGGCAT TATGCCTGGT GCAGTTCTTA
    87841 CTGACGCAAT GGTCGAGCTC CCCTGGTTCG GATTTAAGGA CAGAGCAGAG CAGAATCCTT
    87901 GGGGATCTGC ATATGGCGAC CTCTTCCCAG GTGCTCTTGT TAAATCTGAC GAAAATGGTC
    87961 GTATTACTAT TTCTCCGCTT TCTTATACTG AAGATCTTTA TACTGGCCTT GATTTCAACA
    88021 TTTCTGAGCT TGAGCTTGAG AGACAGCAGG TTATTGGACA GGTCTACTCT GTAAATAGAG
    88081 ATCTTCTCCC TGAGGGCGCA GCTCGTTGGG CTACATGGGC TCTTGCAGAC AGACGTAACT
    88141 TCCGTGATTT CAATCCTGAT GAATATCGTA AGACCAATCG TAATGGTGAA GATAATACCA
    88201 TGAATTCTGC TTACCACACT ACTGGTGAGT ATCCTGGTTA TCCTTATGAT TCCACTATCC
    88261 TTGAGCATGA CCTCCATATG CTTGAGTCTA ATCGTCCTTA TTCTGGCAGA ATGCCTGACC
    88321 AGTACCAGTT CGATAATCTT GGTATTCCTG GTCTTACTGA TGGTAAGAAC GCTGTCAAGA
    88381 GAGTATTCCC GTGGCAGGAT GCTGCTACTG TCTCTGAGGA CAAGAATGCT ACTGAATATG
    88441 TTGATGTTTA TATGCGTGTA TCTGAAGTTG ATGTTGAGAA TCTCATGATC AAGATCGACG
    88501 ATGGCGATGC AGTTGCTTGC GTTAAGGACG CAGTTGTTAC CGCTAAGTTT GGCGATGGCG
    88561 AAGCAAAGAC TTTCGCAGTT GTTAAGTTTG CAGATGCTCT TCAGGGTCTC GTAGTTCTTT
    88621 CTATCAGAGA CGCTGCTGTT GCTAATGAGT ACATGGAAGC TAAGAAGGCC ACTGATCCTG
    88681 CTGCCGCTGC CGCATTTACT GTTAAGTTTA AGTTTGAGAA GCGCGGCGTA TCTGGCGTTC
    88741 CTACCTTTAT GGACTGGGAT GGCTGCATGG GCTCCGTCAA GATTCTTCTT ACAAAGTAAT
    88801 TTAGAGAGGA TACATAAACA TAAATGAATA TTAATGGATT TTTAAATGAT TTAAATACAA
    88861 TCCGTGAGAG CATTGCTGCT GACCAGGCAG CCGGTAAGGA ATCGAAGATC TCTCCGGAGT
    88921 CTATAAATAT TGCTGAGATG ACCGTTCGTA ATCTTAATGG CGATTATACT CACGGTCGTA
    88981 CTACTATTCA AGAGGCTCTT ACTTCTACTG ATACTGTCAA GCTAATCCCT AAAGTTATTG
    89041 AAGGTCAGAT GAGAGAAGCC GCAGAACCAG AATATCTTGC TACAAATTTC ATGCAGAAGA
    89101 TTACTGTTGA CAAGGGTAAC TCGGTAACTT ACGTCATTCC TGTTGCTGGT GAGATTCATG
    89161 CATCTGAAGT CGGTGAAGGC GGCAGATACA ATGAGCAGAC TGTTGACTTC AACACCATTG
    89221 AGAATTCACA GCTCGAAGTT CGTGTCAAGA AGATTGGTTG CAAGGTTTCC ATTACTGAAG
    89281 AAGCAATCAC TGATTCTTCT TGGGACATCT ACGGTATGAA TGTACGTAAG ATGGGTCGCG
    89341 CAATGGCTAG ATATAAGGAA GAGTGGATCT TCCAGCAGTT CTCAACTCAT GGTCATACTG
    89401 TTTTTGATAA TAATCTTCGT TCTCAGAATG AGGCTTATGG TACTACCGGT AGAGATGTTG
    89461 ATGGCTCGTT TAACGACACA ATGTCGGTTG AAGATTTCCT TGATTTAGTA CTTGTCCTTA
    89521 TGTCTAATGG TTTCAATCCT ACTGATGTTA TTATGCATCC ACTTACTTGG GTAGTTTTCG
    89581 CTCGTAATAC TATGCTTGGT AATGGACTTA CATATGGTGC ATTCAATGGT CAGTATGTAC
    89641 ATCCGAACAA CATGGTTCAG GGTACTCCTG CTGCATTCGG TCTTGCTAAT AATGGTGCTA
    89701 ATCAGCCTCT TATCGTTTCA CCTGATCAGG TTCAGAACAG ACTTCCAATG CCTCTTGCAA
    89761 TCAATCTTTC TCCTTATATT AAGTTTGATA AGGTCAATAG AAAGTTTGAT ATGTATTGTA
    89821 TTGATCGTGG TGAGGTCGGC GTTATTGTTG AGAAAGAAGC ACTTTCTACT GATAACTGGT
    89881 CTGATCCCGA GAAGGACATC AGAAACCTGA AGTGTAAGGA ACGCTACGGT GTTGGTATTC
    89941 TTAATAATGG TCTTGCTATT ACTGTTTGTA AGAATCTCGC TGTCGCTGCT ACTTATCCTA
    90001 CTCCTCCTGT TGTCAAGGTT CAGAACGAAC AGGTCTAATC AACCATAAAT TTTAATATAT
    90061 AAAGTTTTAG TATAATCTTA ATGACCATAG ACCAAATGAA AATTATGGTC TATGGTCATT
    90121 TGTTTTAGAG AGGATATAAT AATAAATATG AAAGAAATTG CTGTTGTAAA ACTCGCTCCT
    90181 GGTAAAGTTG CTTTTTACGA TGACTATACA AAGATTCATC TTACGCTTTC TAATCCTACT
    90241 GCTTCAATCT ATGAAGGTAT GAATTTAAAG AGAATCAAGA ATTCTGTTAA ATTTGGAGTA
    90301 TTACAAGTTC TTGTTGGCTC ATTAAATACA GAAATTGAAG AGATTCCTGT TAAGACAATT
    90361 CATGATCATG TAGATAAGGC TGTCATAAAT GAATCTACTA CCGAACCAAC TGTATCGAAA
    90421 ATCATAGTTG AAACTGTTGA TGCTGATACT GTTGTCAATA ATGACGCGCC ACAGGTTGAA
    90481 ATCGACGAAA AGATCGTTCC TGAAGAAGTA GATGAAAAGA TCGAAGCCGA GGTAGAGCCT
    90541 CAGGCCGAGT CTGTAGAAGC AGAAACTGAA GTAGAAGTTG AGCCAAAGCC AAAGCGCGGA
    90601 CGCAAGAAAA ATACCGATAA GGAAGTTACT GAATAATGGC TTGCAAGTCC AAAACGAAGT
    90661 CAAAGACAAA ATCCAAAAGC GGATGTAAAG GCGGCAAGTA AAAACAACTC TTGCCTGAAA
    90721 GGATATACCG TATGTACAGA GAATTTAATT TCGCGGCTAT TGATACGGAT ACCAAAACAA
    90781 AAACTATTAC AGTCACTATG ACTGCCGCTG TTGATGAATC TACATTAGTT GGAGATAACA
    90841 TCAGATTGCT TGATTGTTCT ACTAATCATT ATATAGATAT TTCAGTAAAA TCTGATGGCG
    90901 ATAAGTTATT TATCATATTG CCAGACTATC CTATACCAAA CAGTAAATAT CATTTAACCA
    90961 TAAAGGGTAT AAAGAATATT GTCGGCGATG CTCTTACTAA GGGAATCAAT TATCAGATTG
    91021 AATTCAAAAG CTCAGTTAAT ACAGAAGTAA GATTTATTGC TCCGGTCTTC TCTGAAGATA
    91081 TACAAGGTGA ATTGATATTT GCATTACAAG AATTTATCTC TAAAAAAGAT GTTCCTAATT
    91141 TAGATGATGT CAAGTTTGCT AATTCATTTT TCATAGAAGT CTCTACTGAT AATCTATTTA
    91201 ACAAGATAGT ATTTTCGACC AATTTAATTC ACCGTAACTC TATGTCTGTT ATGGAACTTG
    91261 GAAATGGTCA GTATTATGCC AGGGCCAGGG TTCAGATAGA TGAAGAAAAT TATGGCATAT
    91321 GGAGTGACAT AATCACTTTT GTTATAAATA GATCTGAAGA CACTATAAGT ACTCCTAATT
    91381 CAGATGATAA GAGCAACAAT GACAGTGATG AACCAATATT CTATAAACCA CTTACTATAA
    91441 CTGGTGTGCC CAAAGATGGC GATGATTGTC AATCATTTTA TATTGAATTC AGTAGTGACA
    91501 TAGATCTTGA AGACACAGAT GATATTGAAG TTTACAGGAG GTTGATTTAA GTGCTTGAAA
    91561 AAGTTAATTG CAAAGTAAAT GCTATTGATA ATTATCTTGA GATCACTCCT GATGATGGAA
    91621 TAAAGAATAA TTGTCTTTAT GAAATTAGGA TCAATAAAAT TAAATCTGCC GATGGATCTT
    91681 CTGAATTAAC TAATCAGAAA GTCTTGGTTT ATACCAAGAT TACTCCTGCT TACAGTACAA
    91741 TAGAAGCAGT AAGATCATTG CTTATGAATT GTGATGAAGT AACTGATTCA ACTATTTTGT
    91801 ATCATATCAG AGACGCTTCA AAGTTCGTTG AATATGTCAC TAATAAAAAA TATGGCGATA
    91861 ATGATGTTCC ATTTAATGTA TTCCAATTTG TTAAGTATAA AGCAGCATAT GATTCACTTA
    91921 TAAGCTTTAG CGTAAATAAT ATTTCTCTTG GTATTACAAA GGGAACAATG GGTGATGTTG
    91981 GCTATGAAAA ATCATTCTCT ATAGGTGATA TTACAAAGCT CCTCAAGTTA CTTAAGGACG
    92041 AATATGATAA GTGGTATGAT TCATTATTTG ATGCAATGTA TACTGGTCCT GCTTCTCCTA
    92101 AGATAACTGT TAAATCAAGT TATATTCTTC ATACTGACAT CAGAAATGAC AATCCTCCAT
    92161 ATAGATCATA TATGCTCTAT AAAACGGGGT GTATTAAATG ACCTACCATG ACTCATTTCA
    92221 ATATGTTATA CGTAAGTATT CAAGAAAACT TTATCTTGTC AAGCTTAATA AAAAAGTAAG
    92281 ATGCAGATGT CATGAAGCTG GTTCTGATGA TCCGGATCCT GCTTGTCCTA AATGTCTTGG
    92341 GACAGGATAC AGAATTACAG TATACGAAAT AACAGGTGCG CCGCAAACAT CTACTTTTCC
    92401 TGACACCTTC AGGTCAACGA ACCAAATAGT AATAACCACA AACTTCTATC TTCTTGATAA
    92461 TGTTCCAATT GACAGAGATG ATCTTATTAT CTATGATGAT AAGGCTTTTA TAATAAATGA
    92521 TACTGCAAGA AATGTAGGCT TTAACGCAAG ATTCTGTTAT ACAAAAGCTT GTGGTATTCC
    92581 GAAAAAGCTT GACAATAATA TATTCTTCAA AAATCTGTAT GCGATTATAG GTAAATAAAG
    92641 ATGCTTAATT ATAAAGATGA AACCATATTG GTCATAGGAA AGGGAACAAC CAATTATAAA
    92701 GTGAATACTA TAAACGAAGT CCCTAATGAA TATGAAGCCA AAAAATATGG TGAAGATTCA
    92761 CAGCTTTATA ATGCCTTTAT GGATTCATTG GATTTCAGTG TTTCTAATAG TATTTTTATG
    92821 ATAAATATGA AGTACGACAC CGATTATCCT AAAATTATAA ATTCCATCAC TCATAGTGAT
    92881 TTTACATATA TTGTCCCATT AAATATAAAG TTCTCAGATC TTATATATAT CGAAGATGAA
    92941 AACAGAAAGA TATTCTATGC TGAGTATCTG CTTAATTCCA TTAAGGATTC GAATCTGTCT
    93001 ACAATATTTA TGACAGATAA TCATGCTCAC TATTATGAAG ATATTGACCA TTTCGTAAAG
    93061 TCAATGGAAT CAGTAATAAG AACCTTCAAA GGAACATCAG TGGCAATCAA CAATTATGGA
    93121 CGCAATCTGT GTTTCGTCGC TAATAATCTC GCTGACTATG ACTATGCAAA CCTCATAGCA
    93181 GTATATATGT TGGCATCTTC TCAGTATAAA GACTATCCAT TACAGGATTG TGGCAATGCT
    93241 GTTTTTGATA TAGATACGCA TGATGTCCAT GTACGAGAAT TATCTTTCTT TAAATACAAT
    93301 ATAAAAAGAT CTGCCACAAT AGATAATTTC CATAATTTCA ATGTAAGAGC TGATCAAGGC
    93361 AAATGTGTAA CAATTGACAG AGTAATCAAA TATCTGCAAA GGTATTTAGA TTTATCAGAA
    93421 TTTTGCGGTA AATTCTATAA TGCTTATATA AAGTCAGTTG TTCTTGAAAG GCTCAATACA
    93481 CTATTGGCTG CTGTTAAAAA TGTTGCAATA GCTGATTATA AGGTTTTGTC ATGTGATTTT
    93541 GTAAAAAATA CGCAGACAAG AACCGTTGTG ATACTTAATG AGATTGAAAT TACGCCTATA
    93601 AATTCTATTG AAAAATATAA GCTGTTTATT GAGGTCTGAA GATGGAAGAA AAAATCGATG
    93661 AATTAGAATT ATTGCTTGAC AACAAAGAGA TTCATAAACA GCATTATATT GATGGTAAAA
    93721 CAAATGAGAT AATTGCCAAT ACAACAAGGC AAAGATCTGA TAAAGGCTGT TCGTGTTTTG
    93781 ACTTTATCAA AATGGTTCAA AAAGTTACAC GTCTTGATCT TGCAAGATAT AATATCGAAT
    93841 TTAATAGTGA TAGGTTTAAG TACAGAGTTA CTGATCCTCA AATTGTTTTA GATAATCCTA
    93901 TTATAACTTA TCAGACCATA TCTCGTATAC CAATGGGTGA AATTAAACCA CGTATAAGAG
    93961 ATGTAGTAAA AGATCAAGAC AATAATTTAG CTGGAAATGT ATATGCGCAA AAATATAACT
    94021 GTGTAGTGCA ATTCAACATA TTTGCAAGTG TATATGATTT AGCTGAAGAA GTAATGAGTA
    94081 ACTTTGAAAG CATGATGATA AAATATGCAG GATATTTCAA GAGAAATGGT GTAGCTGAAT
    94141 TATATTTCAA AGAAGAAATA TCTGATTCAA ACTATGATTT ATTCAGACAG GTTATATCTG
    94201 TTAGAAATAT CAGATATACT GTGCACATTG AACACCTGTA TAATAATGTT GGCAGAATCA
    94261 TTGATGATGT AATAATCAAT AATGTGACTG ACGATGATAC CCTAAAAGTT TATCATGAAA
    94321 ACAACAATAC GCAAAGATAA AATTAAATTA TAATAAAATT TAGGAGGAGC CTTTAATGGC
    94381 ACAAACCACT TCTTTATTTT TCCAAGACGA AGTACTGCCT GGCGTACTGA CTGAAATCCA
    94441 GCAGGATTAT AACGTTGGTT ATTACACCAC TGCTTGGGGC AATACATCAA CTGTTCTCGT
    94501 TCTTGGTACA GCGTTTACTG GTCCTATAAA TCAAGTGATG AAGATTTATA GCCCGGAGCA
    94561 CGCTTTATAT GTTTACGGTA ATACTTATGA CGCATCTACT CACAAAGAGG CTTCGCTGGT
    94621 TACCGGAATT CAGGATGTTT ATGATAAGGG TTGCCGCGCT ATTTACGCTT GCCGTATAGC
    94681 TGGTAAGAAT ATTTATAAGG ATTTCGAACT TGCTCCCGAC CTTGGATACA AGCTTCGTGT
    94741 ATCAGGTGCT TATCCATCCA ATGAATGCAA GAATATGTAC ATTCGCTTTA TCAATAATGG
    94801 TGCTGATCTA AAGCTTGTTT ATTACAAGCC AGCAGACAGA GCTACCATTT ATGAAAAGAT
    94861 GAATGGCGTT GTAGATTCTG CTTATTCGAT GATCGAGACT GTTCTTGATC TCAAGAATAC
    94921 ATATGGTTAT ACCGTTGATA CAAAAATCTC TGAGCTTATC AATCTGTTTA ACACCTATCA
    94981 GTTAAACAAT GTTCTCAGAC TCAGCATTAT CAAAGATGGT GTAGATGTTA CTTCTGTTGA
    95041 TCCAGAAGCA CGCAATCTTC CTATTGGTTC TATTTTTGAT GGTGTATATT TTATTGGCAG
    95101 AGATAAGAAT CTTTGCGATG CAATCACTAT CGTTGATAAT AAGCTGTCTT CAGCAAGTCC
    95161 TATGTGGGTT AAGCATACCA ATGTTCCTAC ATATAAGACT CTGAAGGTAA ACACTGACAT
    95221 CAACGCGGCT TATCCTATTG CTGGTGAATA TGACGCACTG AGAAGCATCT TTACTTCTGT
    95281 TGCTACAACC TCGAAGTTTG ACTTTATCAA GAATTCTGAG AATGTCTCTC TTGTTTATGG
    95341 TATCGACGAT ACTGATTACG AGCAAGTAGA TATTTCCGGA TTCGATCTGT ACAAATCACT
    95401 TGGTTCTGGT TACGCAACCA CTGCCCATAT TGAGCTCAAG AATCCTGACA TTGAGAATCC
    95461 TACTGCTAAG GATTACGTTG TCAGAGAAAC CCCTGAATCT AATCAGAATA GAATCGTAGC
    95521 AATTTCTGAT GGTCTCTATT CAATGCTTCA GAATGTTCCA GCCGATTATC GTGTTCTTGC
    95581 ACACACATCT GCTGTTGAAA GCATGGATGC AAAACTTCCT TCTAAGGATG AATTCCTTAC
    95641 AAAGGTTCCC GGTGATGTTC AGTATATTAC TACTGACGCT AATAAGAAGG CAATCAGAAT
    95701 CACTCCTATC GTTGATGAGC AGTCTGACAT CAGCGAAGAC AATAAGTTCT CATTTGATTT
    95761 CAAGATAGTT GAAGACGATA CTATTGATGA AGTTACTAAG ACTGATTGTG CATCGACTCA
    95821 TGCTGCAAAG GCAATTAACA TCGTTGAAGC TGATAAAGCT ACTTCTGTTA AGGATGGCGT
    95881 TCTCTATGCT GTACTTGATA CAGATGCTTA TAAGATCTAT ATCAATAAGG ATGGCGCACA
    95941 GACTACTATT GATAACTTAG ACGCTGCTTT TGATGGCGAA TACTTCTTCG ATGACATCAA
    96001 TAAGAAGCTT CTCAAGGTTA CTTATACTAC TGGTGATGAT GGTAAGACTG CTACAGTTTC
    96061 TACTATTGAC CATAGTACTT ATCTTGGTGA GGCGATCAGC GAGAATGGCA AGGAGTATTT
    96121 CCTCGTAAGC TTCGATGCTG GTACTTATGT TGCTAAGTTT GACGCTGATG CCGGTATTAC
    96181 TATCCTTGGT TCTGTAGCTC AGGTTCTTTC GTCTGAAGGC AATGGATTCT ATTGTGTTCC
    96241 CGCCGTCGTT GGTGATGGAC AGGCTCATAA GATTATAGTT ACTTCGAGAT ATGCTGAGTC
    96301 AAGCACATAT GAATTATTCG TATCGAATCT CGCGGCAAGT GATCTTGGTA AGCTCTTTAA
    96361 GTTCGAATAT GCTGATGGTT TCGAGTCATA TATAAATGAG TATCTTAATA GTGACGCTGC
    96421 TAAGGTAAGT GACCAGACTA CTGAAGCTGG GCAGTTTGCA ACAGAGATTT TTGATACTAC
    96481 TAAGTACATT CCTTATAAGA CTACCGACAA CCTCGCAAGA CAGCTCGCAC AGCATTGTAC
    96541 ATATACTTCG CTTAAGACCG CAACCACTCA TGGTATTATC GGTTATCGTA AGATCAGTGA
    96601 TACCTCGATC AGCGGTATAG CTACTATTGT TGATAAGGCT TGCGCTACTG ATTTTGATCT
    96661 GTATGCAAAG CGTAATAATG GTAGATATAT GCTTGATAAG GATAATATGC CTTACTCAAT
    96721 CGGACGCAAT ATTTCGATGA CATTTGGCGG CTATTATATC ACCACTACTG ATGGTTATAA
    96781 GTACATCTCT AATGGTGCTT GTGGTTATGC TGGTATGATT TCAGCACTTC CTATTGAGCA
    96841 GTCTTCTACT AATCAGCCCA TTGACATCAA TACTCTTGCT TTCGAGCTTA CAAATTATCA
    96901 GCTTGTCAAG CTCACTGAAA AGGGATTTGT CACATTTAAG AATTCCTTTA CTAAGGGCAT
    96961 AGTTGTTACT GACGGTATCA CAATGGCTCC TAATACTTCT GAATATAAGA GACTCAGCAC
    97021 TACCAGAATT ATTGGTTGCG TCGAGACCGT TATCAGAAAT GCTTGTGAGC CGTTTATTGG
    97081 TCAGGTTAAT ACGCTTGCTA AACGTAACTC GATCAAGACT GCTGTCAACT CTGTTCTTCA
    97141 GAAGCTTATC GGAACTCTTA TTAAGGACTA TGACTTCGAA GTTACATCGG ATGATGCACA
    97201 ACAGGTTCTT GGCATAATCG ATATTGACTA TGTTATTGTT CCTTACTATG AAATCCGTCA
    97261 GATCCGTAAT AGAATCACTA TTAAGGATTC TATATAAGAA GTTAAGAGGT AAAATATAAT
    97321 GGCATTTGAT AATACTTCGG TTGAAGAGTA CACCAAAACA TATACTTCAT TCTCTGGTGC
    97381 GGATATTGTA GCATCATTTA ATGGTATTGT AATTGGTGAA CTTCAAGCTA TAACTTATTC
    97441 GGTCAGTCGC GAAAAGGCGC CTATTTATTG TCTCGGTTCT CCTGAGCCAC GTTCATTTTC
    97501 TAGGGGCAAG CGCGGCATAG CTGGTACTCT CGTATTTACT GTCTTTGATC GTGATGCACT
    97561 GATCGAAGAG TTCAAGAGAA ACAATCAGCT CAATAAATTA CAGAAGTTCA AAGCAAATTC
    97621 ATCTAAGCAC GGTTATACTC CTTATAACTC TGTTGATGAG TGGGATCGTA TCATGTCTAA
    97681 TACTGATGAT GATCCTAATG GACTCGCAAA CGTTACTACT ACTGCTGATC TCGTAGATAC
    97741 ACAGGCAGAG ATTGCATATG CGGATGAAAT TCTTCCATTC GACATTACAA TCACTTTTGC
    97801 TAATGAGTAT GGTCAGAGAG CAGTTACTAC GCTTTATGGC GTTGAGTTAC TTAATGAAGG
    97861 TTCTGGCTAT TCTATTGACA CTGTTACCAG TGAAAAGGCA TATACGTTTA TTGCTCGCAG
    97921 AATTGGTTAC ATGCAGAAGG ATATGCAGGG TACTGGCGAA TTATCTAACT CGCATAAATT
    97981 AACTGGTGCA GCTAACGCTG ACTAAAATAT ATCTCGGGGG CCGCAATCGC GGCTCCTTTT
    98041 TTGTTTATAT CGTGCTTATT TTTCAAGTAA TAATATAAGC AAATGAATTT TCTGAAAAAA
    98101 GGAGGACATA ACTTGGCAAT TGAAGATTTT ACAAGGACAT ATACTTCATT CTCTGGATCC
    98161 GATATGGTCG CCACTTGCAA TATCTTAGGT GAAAATATAG TACTTGGAAC ATTGCAAACA
    98221 ATAAGCTATT CATTACATAT GGATAGAAGA GCAGTACGTG CTATTGGAAA TGTAAATCCA
    98281 AAAGAATATA CACAAGGTCC AAGAACTATT GCCGGTACTC TTGTCTTCGC TGTATTTGAT
    98341 AAGCATATGA TGTATCATAT GGCTGAACAG TTCGCCAAAA AAGACAATAC ATATAAAAAT
    98401 AATGCGTATA CCGCATTATA TGATAAATAT AAATCTTTCA CACAAGAGCG TCATATTCTT
    98461 TCTGATGAGC TACCTCCATT CGATGTTACA ATAACACTTG CCAACGAATA TGGTAATAGA
    98521 GCTAAAATAG CTATATATAA TATTCAGCTT GTAAATGAAG GACAAGTAAT GTCAATAAGT
    98581 GACATTTACA CTGAAAATAC CTATCAATTC GTGGCACTTG ATATTGATTA CTTAAGAAGC
    98641 GATGATCCGT CTTTCAAATA TGAAGAAGAC AATGGAGAAG TGGAAGATAA TACGCCACAG
    98701 GTCGGCGTGT CTAAAGATTA TAATTTACTT GATACAATAT CTATTGAGCA TATAAGTCAT
    98761 GACTATTTGA ATAGCACCAG TCTTATACGA ATTACCAAGA ATAGTGTTCA AAGTAATGTG
    98821 AGATTAAATG ACGGTATTTT GTATATAAAA GACGCAAATT CCCAAGATCA ATCATATAGA
    98881 GAATATCCTA TACCATCAAG TAATTCTAAT GTATACAATA AAATATTGCG TCTTGAAAAT
    98941 GGATTATATA AAGCATATTT TCAAGAGAAT ACAACTGATC TTCAAACTGA TGAAATTCAG
    99001 ATTTATATTC ATGACGAAGA CAGAGGATAT AGGCCGGTAA TTGAGAATAT AGTTTATGTT
    99061 GATATAAATT CAGATGATAA TCCTCCATTT GATAGGCATT TTTATCTGAA GTTCCGATCT
    99121 TTATGCTCAT CTATATATGG ACATAACAAG CTTTATATAA AAAAAGGCAA CGATATATCT
    99181 GATGTATATG AAATCAATGA CAATGGATAT ACATTGGTTC CAATTACATA TTTCTCTCCA
    99241 AATACTGACT ATATAATTTA TTCTGGTAGG CAGTCAAATG ATACTACAAC ATTTGCTGAA
    99301 CAATCAATAT CTCATTTATT CAAATTCAGG TGTAATGAAG ATATATTCAG TGATACGCTG
    99361 ATTAAGAATA GGTTGTTTAA TGGGTTAAAT GACAAAGACA GTATTATAAT GACAGACATA
    99421 CTTAATGCGC CCAAAAACAC AAATGCTGAT ATGCCGTTTT CAGCTCAAGC AATTATATTA
    99481 TCTAATCTTC TACTTTTTGC AAGTGCTGAA ACACAGGATG ATATTGATCA TTTTATCGAA
    99541 AGCATTCAAA CAGTAGAAAA TAATTTAATG GCTCAGTTAA ATGGACTTGA TAAAATAGCT
    99601 GTATCAGATA ATGTATACTG TGCATCAAAG GTTTCCGAAT TATATAACAG CAATAAGCCA
    99661 TATGCTACTG CTGTTAATGA TTTTATAAAC ATATATAATG ATAAGCCAGA AAAGTTCATG
    99721 TCAAAATATA CTGTTTACTA TTATTATGAT TTAAATAAAG ATAAGAATGA AGTATGCTCA
    99781 TGCTTACAAA TGAAGATAGT TGACAGAAGA GGTGCTACAG ATGAATACGA TTAACACTTA
    99841 TAATCAACAC AATATTCGTC TTGGCAGCAA AGCTATGTAC ACCAATATTG TTAATAGCAA
    99901 TAATAGTACA TTAGCAGAAA ACAATTTATC TGGATTAGTT AAGGCGAGAC ATTTTGCCGC
    99961 TGTTGAAGCA AGAATATATT TTGGTGATGT TTATATAGAT GAGGCACAAT ATATAAACTT
   100021 TTCGGTTGCT CAAAATACTA TACCGATTAT GGGTTATAAC TCGTATGTAA CAGATGTTTT
   100081 CGCTCAGGGA TCTCGTATAA TACAAGGATC TTTTATAATT AACTTCACGA AATCAAGTTA
   100141 TCTATATGAG GTTATGAATG CATTGAGTAA CGTAAACAGT GGCGCGACAC TTCCCAAAAT
   100201 CAGTAAGACT TGCAATAACC CTACTGTAAG TAAAAGTGTC AAAGCACCAA TGTGGGATAA
   100261 ATGCTTCGAT ATTGTTACAA ATAATATAAT TGAAGGCGAT CAGGTTGTAA GCTTGTCCAC
   100321 TACTGTTATT CTTAAAGGTG TACACCTTAT GTCATGTGAG CAACAGTTCG GTACAGCAGG
   100381 TGAAAATGGC GGCGCACCTA TAGCAGAGCA ATATACGTTC TATGCCAGAG ATATTGATTT
   100441 TGATGTTCCC ACTAATAATC AAGTTTCTGA AGATATAGAT GAAACAATTA TAGTTAAAGA
   100501 TGATCTTATT ATTGATAGCG TAGTTGCAAA ATATAATAGT GGAAGCTATG ATATTATCTG
   100561 CAAGATAATA AACAATAACA AAGACATTAT TGAGTTAAAA GACGCCAGCG TAAATATTAT
   100621 ATTCAATTCA TCGTATAATC TAGCGATGAC TTATGATGAG AAAAATAATT ATTTTAAGGC
   100681 TCATGTTTCT ACAAACAAGA GCGCTTATCG TAATGGATTC AATTATATGA TAGCAACATA
   100741 TTTATATAAA ATGAGTATGG TAAATGACAT TCCTATTGTA ACTGTATCCG TTGATTATCC
   100801 TGTAGATAAA GAAGAGGATC GCCGCAATCT TACTACAGAG ATACAAATAA CATATAAGTA
   100861 AAATACATAA AAAATTGGAG AATTTAGTAT GCGTTTAAAT AGTATAAATA ATAACACTGA
   100921 GAATACAAAA ACTAATGAAG TAAAAGAAGC TCAGCAAGAC ACTGAGATTA AAATAGAGGA
   100981 TGATCTCCCT ACCGTTGAGA AGGAAAAAAT AGCAACCAAT GGCATGGATC TTGCTAAAAA
   101041 AATAGCATAC TGGAAAGATA AATATAAGAA GATCTATCGT ACTGTTATTG ATGATACTAC
   101101 GTTTATCTGG CGTAGAATAA ACAGAGCGGA GTATTCTAAG TGTGCTTTTG AAAAATTCAG
   101161 TACTAATTCA AAGCTGGATA TGTTTGAAAA GCAATATCTG TTTTGTAAGA TAGGTATCCT
   101221 ATATCCTGAA AATGCTATAG AGCTTATGGA TGACAGTGCC GGTATTGCAG CTATTCTTTC
   101281 TGATGAAATT ATTTATAAGA GTGGATTTGC AGATATGTAT CCTAAAACAA CTGAAGTTGA
   101341 AAATGCTGAT GATGTAATCA CAGACAATGA GGATGACTTA GATGAAGATA AATAATTCCA
   101401 ATAAAGACAG AGATGAATCT ATTGATGTAT CTCAACTTAT AAGTGATCTA CAGGATAAGT
   101461 ATCGTGATAT ATTCATCACT TCTATTCAGG GCGAAGTATT TATTTATAAG CCAATTGGAA
   101521 GACGTGATTG GTGTGATATA TGCAAACGTG ATGATCTGAA TGCTTTGCAG AAAGAAGATT
   101581 TGATTTGCGC CACTTGTGTT GTGTATCCTG AAAACTATGA CTTCAGTCAA TGCGCGGCAG
   101641 GACTTCCAAC AGAGCTTGCC AATAAGATAA AACAGGATTC ATACTTATCT AAAGAAGCTG
   101701 TTATCAATAT GATAGAATAC TATCGTGATG AAATGGCTAC TATAAATAAT AATATCACAT
   101761 GCATAATCAA TGAGGCATTC CCAAATTATG ATATAGAGGA AATCGAAAAT TGGGGATGGG
   101821 ATCGAACCAT TAAATACTTT ACACGTGCTG AATGGAAACT TGTTAATCTC CGTGGACTTA
   101881 CAAATGCTAT GGACATAGAA GATCTGTTCA ATAAGAGTGA TGAACAAGAC GAAACGCATA
   101941 CTGTAGAAAC ATCTCAGATT ACAGGACTTA CTAAAGAAGA GCTTGCTGAA AAACAGGCTA
   102001 AGTTTCCCGA AATAGACTGG GCAAACCCGT CTAGAAGTTA AGATATAAAA AGGGTTTGCT
   102061 ATGTTAAATA GCAGACCCTT TATTAGGTTT ATTTTATGGC TAGAAGAAAA AAGGATCAAC
   102121 ATAAAACAAG AAGACGGACG AGTGGTCCGC TTGATTCAAT TCCTGTAATA GCTGGAGCAG
   102181 CCGCAGCTAT AGGTATTACT ACTGCCGCAC TAAACAGATA TAATCCATCA CTTATGTCAG
   102241 ATACTTTAAA TCGGGCATAT CACGCACTTA GTGAATCTGC TGTTGAACTC AAGAAAAGAT
   102301 CATCAAAAGG TATTGACATA TACGATGTAA AAAAGGCTGT AAAGAAGTTC AGTGAGTCAT
   102361 ATGACAACTA TTCTGCTAAA TACAATCCAT TGACTTCTGA AAATTCTCTT GGAAGAGTTT
   102421 TTCTTAGTGG TTCAAGATCA AAAGCAACAG CTACAAATTT ATATAAAAAC GATGTTCTCA
   102481 CTGATGCCAT AAATGAGCTT GCAGACAGAT TCAAGAAAAA AGATCAGACC GAGATAAATA
   102541 AAAGACAATT TTCAGCTATC AATTCGTTGC TGCGCAAAGA TTCAAAAATG CTTTATAATC
   102601 CATCGACCGA TAATCTTTTC AAGTTCAGAA CGAATGCCGC AAAGAAGCTT GGAGCGAATG
   102661 GATTATTCGA AAATGATGAG ATAGACACTA TAACAAACGA AGCAATAGAG ATAGCAAGAA
   102721 GATTCAATAA ACTCGATGAT GACGGTTATT ATAATGGCTC ATTAAAATCT GTACAGAAGT
   102781 TTGATAATGA ACTCAGAGAT GGGACCTTTC ATAGACGAAC TGAAAAAATA GAAGATGAGT
   102841 TTAAAAAGAA ACTATACGAT ATAGATGCCC TTGAAAAGAA ATATGGCTCG AAGAGAGTTA
   102901 AAAAGTCTTC TAATCAATTT GCAGAAGACA TTCTTGACAG CACTCCACTG ACAGTACGAG
   102961 AAGTAGTTAA AAAATATAAA GACGGTGCGT TAGAAAGTTC AAGGCAAATG GATGATGCCA
   103021 TAGGCGAATT ATCCGACCTG CTTAATTCTA AAGATGGTGA AAGATTCGGA GATTTATATT
   103081 GGGATAAATC TTTAAGAGAA AGCGCTGATG GCAAATTACA TAGCTATGGT GCCATTGATT
   103141 CAATGGTACG TAAAGCAAAA AGCTTTTATG ATGAGACCAT TGTCTCAAAA GTTCTCAAAA
   103201 TAGATGAGAT TATCAACAAA CAAACGAAGC CCGTAAACAT TTCTTTTTCT GGTTCATTCA
   103261 ATCCTATCCT TGAAAAGCTT ATAAACAAAG AATCTGATAG CACATTACTT ACCGATACAT
   103321 TTTTAGACAT CAATGGTAAA GCATTTAAAT TTAATATAAA TGCAGTCAAT GATGACAATA
   103381 TCTTTGAAGA GCTTACTGAT TTATCTGGCA GAATCAAAAC TGTTCAAAAG AATAGTGTAG
   103441 CAGGAAAAAG TCTTACAAAA ATGTTTGGCG CAGATTTTGA TACTGGTAGA TCAAGAGGTG
   103501 GTATATTAGA TTTCCACGAA TCTAATAAGA TGAATCCTGT TGAGTCATTG GTCGCGAAAT
   103561 TTGCTAAATT CTCTGACCCA AGATATGGCA GGAATGAAGC CAAGACTGTT TTTGATGGAG
   103621 ATTTGTCTTC TACTCTCGCA TCTATTACAT CTTATGAAGA TATAGAAGAT CTTTACGCTC
   103681 AGTATTCTGA CATCAATAAG ATACTGAAGA ATGGATATTC TGCGCTCGAT AGAACATCGG
   103741 CGTCAAAACT ATACGATTCA CTCGGTTCTA TTACAGATCC ATCTGATAAT GTCAAACATC
   103801 TTCGTAGTGT CCTTAATATC TTATCTGAAG ATAACGAGTC TATGATTTCC GATTTAATTG
   103861 ATCTTAGCTC CAATAGGGAT TTCAGACTCA GTTCTTCTGA TTTTAGTAAA GAGTTGAAGT
   103921 TGCTTGCATC AGATCCAGCT AAATATTTAA GCGCAAATCA TGTGAACTCA AATTATATTC
   103981 CGGGACAAGA TTCTTCAACT GATGCTTATA GTATACTGCG CAGAGCTCTG ACAGATGAAG
   104041 CGTTCTTAAA AATAAGTGGA GAAGACTCCA TAATTGATAA AGGATCTTAT ATTCAAGACG
   104101 CAATAGGACA AGGTACAGAT TCCGCTAAAA AGGCCCTTGG TTCTTTCTAT TCATCATTAT
   104161 ATAGTGCTAC ATTTGAAAGT GCTAAAAAAG ACATTAGAGA TATAGATAAT ATCTCTGAGC
   104221 TATACGAATA CTCCATGATG AATGTAGACG CTCTTATTCA AAAGGATTCT GGTGCAAAGG
   104281 ATACACTGCG TGAGCTTGTT AATGATAATG TATCTTTATT GCAGAATGGA TTCAATGATA
   104341 AGTCTTATTA TACTAACGAG TATTCTGATA ATATATTTGT TCCAAATGGC GTATCTCCAT
   104401 TAGATATTAT AAAAAATCTC AATGATACCG AAAAACTTAA AGATAACGCA AAGAGATTCG
   104461 GCAAGCAATT TATAGCTGGT TCTGGTAATG CGGAAGATAT GACCTCTGCG ACATTTGCTC
   104521 CATTCTTTTT CACTGACAGA CTATTAAGTG GATTCGAACA ATATGGCTTA GGTTTCTCCG
   104581 CTGACGCTTA TAAAAGCACT GTATCTCTTG CAAGCAATAT TATGCTTAAA AGAGTTTTGC
   104641 CTGCCGCAGG ACTATTATAT GGACTCAGTT ATCTTGACTT TGAGTCAAAT AATTTTACTG
   104701 GTTCCGGACT TAAAGAAACA TTTTTGTCTG GTATAGCTAA TGTTGATCTT GGAGTAAGAA
   104761 GAATAACTGA TGCTGCCGGA TTAAGTGGAG CATTAAGAGA CGCTTCTGTA TCTAATCCAG
   104821 CTTTTTCATA TTGGTCTAAT GAACAGGAGT ATCAGGGATA TGACGAGCGC AAAGAATGGT
   104881 ATGAAAGTGG ATATAGCCCG GTAAGATCTG GACGTTGGTG GTCATTCGGC TCTTCATCTG
   104941 AATTCCGTGG CGGCAAAATA TCTTATTTTA CTCCCAGTTA TTTAAGAAGA GAAAGCTCTA
   105001 ATTATTATGA TGTATCTGTT TATGGTTCAT CTGATGAAAA ATGGAAGCAT TCATGGATAC
   105061 CTACTCCAAG ACATCCATTG TCTACACTGA ATGCAATTCT TGACCCGTAT TGGCTTGAAG
   105121 AAATGCATTA TGAGGACAGA CCATATCCTG TTACTGGTAA GATGTTTGAA GAAGGAACCC
   105181 CTTGGGGCGC AATTCTCAAT CCTACTGTTG GAAATCTTCT TAAACCACAA AAGAAGATGC
   105241 ATCAGGAAGT ACTACAAGGA ACTACCGTTG ATGTAAGAGC ACTTATCAAG AAACGCAATG
   105301 AAGAGGAACA ACGTAAGGCG AATAATAATA GTTATATTCA GCTCGGACCG GACGGTGTTA
   105361 CAGCATTAAG AAGACCATAT GCGCAATCAG TGTCTGGTGA AGGAGAGTTG CCACCAGATT
   105421 ATAATGTATA CTATGATAAT GGTTCAGATA TTGCGTATTA TGCTCCGATA GATCAGTCAC
   105481 AAGAACAATC GGTTGGCGAT GCTGCTATAT ATGCTAATAG CAGTATGTCA AATATGACTG
   105541 GATACTATGG TGCTGTCAAA AGTGATCTTT CTGCGTTTGA CAAAATGCGT GCGTCAAATA
   105601 ATCCGATAGT TTTTGCTGCG TCAAGAGTTA TTCCACTTGA CCATATCTCT CTTGTAAATG
   105661 AATCCATAAA GCAGAGAAGT GCCGGTGGAT ATAGAATCTC TGGTTATGAC CCACATGGTT
   105721 TTGTTATAGA CACAGACAGA TACACTGAAG GAGGGCCATC ATTTGATCCG ACTAAAGAAA
   105781 CTTTTGACAA GAGTGACCTT CTTGAAACAC GTTCAGTTGA AGAATGGCTT CATGATGCTT
   105841 CGTATTCCGC AAAAGAGCTT GGTGGTATAT ATGGATTCGC ACTCGATCTC GTAGCTCCTC
   105901 CTAAACAAAG ATATGCTATG GCTGATGCCA GTGCTATGTC TTCTTTCTCA GGAAGATTCT
   105961 GGGATGAGAA CATAGGTGGA TCTGGTGGAG ACGTCATGGA AATAGCAAGA CGTTTCTTCC
   106021 CACATGAAGA CCATTCAGTC ACAAGAATCA ATAATATACA GAACACCATG CCATTATGGA
   106081 TCCCAGCCAG ATTCCGCGTA GGAGACGCCT ATTCGGCGCT TCCTAAAGGT GATATGAGAT
   106141 TCCCTGGAGC TGGTTATGAA ACACTGAATG AACTGCACCC CGATGATTTC GGACTCTACG
   106201 GAAGTTTCGA TCGATTCAAG ATTTTAGCAG ATATAGCTCC GTGGTCACAA GAATATAAAG
   106261 AGTGGCATAA AATAGCAAAA CGCTCTGTAC AAGATCCGGA ATTACAGAAA GAAATCAAAG
   106321 AGATAGAAGA CAGAGTAGAA AGACAGAATT CAAGACATAC ATTCTATAAT AAAAATTATT
   106381 CTATAGATAC TACCGAGATA AATGGTATTG TTTCAGAAGT CTCGAATAAT ACATTTAAAC
   106441 TATATGGTTC TGACAAAGAA TATTCTGTAG CAGGTGTCGA TTTAAATTCT GGTCAATCAT
   106501 TATCTGACTT TATGACCGCT GGTGCTGACG TAAAATTAAC TGTCAATAAA GAAGATATTG
   106561 GCAATAAAAC AACAGAAGCT ATAGTATTTG ACTATTCAAA CAATGGAACT AATATAACAA
   106621 AGTCTATTGT AGATAGTGAT GCCGGTACAA TAAATAGAGA CACCGAGATT GGTGTACAGG
   106681 CATATTCTGA TGGCTATTCA GCTTTGAATC ATTTAACAGA AACTATTGCT CACGCCCCGA
   106741 TTCCATATAT TCATAATAAA TTCTTGCGAG TTAATACTCC TATGGAAGCC TGGGAGGAAG
   106801 AAGAATTATA TGGCACTTCT TATTCTACAT GGAATCATCC TATAGAAGGA TTCATTAAAC
   106861 CTACTATCAG AAAAACTATG GCAATGGCTC CTCTTGCAGT AGCTGCTAAT GTAGCCTTAT
   106921 TTGGAGTATC AAAATATCTT GATGGAACTG ATGCCAATGG ACTTATAAAA GCTGGTATGA
   106981 AATCAGCAGA GGCACTTACT AACCCTATGG CTTTTGCTGG CGGTTTGGCT TCATCTTTAC
   107041 TTACCATGAA TACCAAGTAT ACTCAGATAG GAGTAGATAT AGGTGAAGTC ATTGGTCTTG
   107101 GTGCAATAGC TTATAAGTAT TCAGATAATC CTATTATTTC AACAGTGGCA GGAGGACTTA
   107161 TAGGCGCGAC TGCCGGAACT AAATTCTTCA GATCTGATGC AAGTGAAGCA GGAAAGATAG
   107221 GAGCAGTCAT AGGTCTTGGC ATATCTGCTT TGAAGAATGC TTATTTCGAT AAGGACGAGA
   107281 TGTTCGGAGA TTACGTACCT GAAGACGCAC AAAAACGATG GGATCTTCAA GAGTATTTTG
   107341 ACAGGCTCAA ATATATAAAA TATACTGGAT TATATAATGA ATCTGCCCGT AAGGCTAAAT
   107401 CAGAAGAAGG CGTAGATATT GATACCATTC TCAACCAAAT GGAGTATATG CAGGAAGAGA
   107461 ATGAAAAATT ACGCAATAAG CTGATTAAAC GAAGAGAGTC AGTATTATCG AATGATTTCT
   107521 TATCTTATTC TGAGCGCGAT GAACTCCTTT CAACTATTGA TGACAAGATA GCTGAATTGC
   107581 AATATGGCGG AGATAATATA GCAATAGAAG GTGGAGAATA TACCCGTGCT GCTATTGCTT
   107641 ATAAAAAAGC CGCTGAATCC ACTATATATG GATTACAAAA AGATGCTGGA TGGTCTGAGA
   107701 TATTAAAAGC ACTTCCTAAG AACCATCGTG ACTTCTTTAT GGAATTTGCT AAAGAGACAG
   107761 ATGCAAAGAA ACGTGAAGAA ATCAGGTCAA AAGTTTCTGA CTATGAAAAT AAAGTTCTTG
   107821 ATATTGTCTG GAATGAAAAC AAATCAAAGA TAGAAGATAA TAAAGAGTAT TTTGCAGATC
   107881 ATTATCTTCC AAATATACTA TGGCAAGGAT GGAAACCAAA TGTAAGTCTT GATAATGTAG
   107941 AAATTAAGAC AATAGAGAAT GAAGGTATGA TGCTTTCAGA TTTTGGTTTC TATGAATCAA
   108001 ACGCAAACTC ATATGAAGTA CAACAGACTC CAGGCATAGC TAATTATGAA GAAGAGAGTT
   108061 CTCCGGTAGC GGTAAGAGCA AATCTTATGT CCACATTAAG TGGCTTGGGA TTATTCAATG
   108121 TAGATGTCAG CTTGACTCCA TCATCAAGAC CTGGATTACA AATGTTTTCT GAGATCAATA
   108181 GAATAAATTC ATATAACGTA AAAAATAAGA TAAACAGCGC ATTAGGCTTC AGAGCAGTAT
   108241 ACTAAAATCA AGTAATAATA ATTATATACT AATTATTCAG AGAGGATTAC CTTTATGACA
   108301 AAGAAAAAAT ATAATGGAAG GATCAATTAT AAATCATCAG ATAATTCACA TATAACAAGA
   108361 ATTTTGTCCG ATGATTTTAC TATTGATGAT AACCCTATCA GGCGAATAAA AGATTTAATA
   108421 AAAAATGATA AAGTATTAAG TAAGATTGCT GGCGGTTCAT CTGCTTCATC TTTACAGCTT
   108481 GGAATAGACA GAAGTTTCAA AGATACTTCC GCAAAAGCTG GTAATCCTCT TATGCTTGAT
   108541 TTTATAGATA TTGCTATGAA AACACCTAAG ACAAGTACAT CAAAAAACAT AATGATGACT
   108601 GCTGTCAATG GTGCTGTCAG ATACTCATAT CAGAGAACCC CATACAGAAC CAATCTACAT
   108661 ACTCTTAACA AAACAATATC CGCTGCGCAA GCCGCAATAA ATAAAGGAAA TTTTACCGGT
   108721 ATTGTATTTG ACCTTGAAAC TATAACCGGA AAAAATGAGG CTGGTAAAGA TACTTTTTCG
   108781 GCTATAACCG AAATCTCTAT GCGTGTACTT GATCATAATT TCAAAGAAGC CACGTCATCA
   108841 TTTGGTGGTC AAGATAATGT AGAAAAAGGT ATCCATGCTA TTATAGGTCT CAATGAAAAA
   108901 CAAGAGACAG ATATACGCAA TATGTTATCT GGATATATGA GTGGCAAAAC AAAGTTCAAG
   108961 GATCTTACTG AACAGCAAAA AGTCGCTGTA CAAGAGATTC TGAACTTCAA CGAAGCCACT
   109021 GTTAAAAATG TTAATTTTCG TGGCATGAAC CTTATTCAGA CAGTAAGTAA AAAATCAAGA
   109081 GAAGAAATTG AATCTATGAT TGATTCTCAT ACTGGTGCTG AACTTGCTGG TGATGTTGAA
   109141 AGCGGTTTAA GAAAACTGAG ACAGTGGCAT GACAATTCCA ATGCTGAATC AGCCCTCTCA
   109201 TATTTGTCTG ATTACATGAA TAGCATTAAT GGTACGAATA CATTTGGTAT TGGTGCAAAT
   109261 GTACTTGCTT ATGATAATAA TGTCCTCAGA GCAAGCGGAT TAGTTGGAAA TTTACCTGCC
   109321 AACGGATTTA TAGATATAAC CGAGATATGG AGACAGCATA CCGCCATTAC TGGCAAAGAA
   109381 ACTCGTGGAG GAGCTCAACA GAGTAATATT TTTGCTCAGA TGTTCCCTGG AGAAAGTCCA
   109441 AGTGGAGTCG CACATATTGC GTCAACAGAT ACTGAGATGT CTGCGAGAAT TGCTGAAACA
   109501 GAATTGGGAA CGTCTTTCTC TGCCGGACTG AAATATAGAG AAAAACAACT CAAGAAACAT
   109561 GATTTTGAAG TTGGCGGCAT TTATAAAACT CATGACACTA TTAGCTCTCC AATTGGTTTC
   109621 TCGCTTGGTA ATGATGGAAC CATTATTGCA TCAACAGGTT ATTATAAAGA TCCACTTAAT
   109681 CCAGCAAGAA GTGGTGTAAG AGATTATGCT TATCCTATTG GATTAAGCAA AGGATTTTCA
   109741 TATGAATTAG TCGATCATGA AATAGTAGAT CTTACAAACT TGTCTCCAGA ACAGACTGAT
   109801 CAGTTAAAGT CTATAATGGG AGATAAGTAT GTCGGTGACT CTCAGATTCA TATGATTGGT
   109861 ATGCGTCCTA TTCTTGACTC TAATTCTCCT GAAACAATTG ATGGAAGCAC TAAGTACTTA
   109921 TTTTTAAATC CTCGTGACTT TGATGCTACT TTAGGTGACT TCGAAAGAAT TGGCACAGTA
   109981 AGTGAGAAAG ATGGCAAAAA GGTTATACAA GGATTATATG GCAATTCTGA AGCACGTATA
   110041 AAAGATAGTA TGAATACTGC AATTGACTAT CACACAACCG AAAAAGCTGT AAGGTCTTTT
   110101 GAGGATGCGC CATATAAAAC ACTTTCTGAT TTTAATTTAT ATTATCAGGG GCATCAAGGA
   110161 TCAATAAAAG AATTATCTGC CGCAATAGCT ACTGGTGATA TTAGTCAGAT CAATGCCGCC
   110221 AGAGCTAAAA TTGCTACAGA AATGCGTGTT ACATATTCTG CCGCTGGCAA ATCTAATGCT
   110281 CCAGAACTTG CTGATAAACT CGCATATGCT AGCGAAAGAC TTGAATCATT ACTTCCGTTA
   110341 TATGATGAAT TCAATACTAT CGCTGCAAGC AACGGTATAG ATGGATCAAC AGATAAAGAC
   110401 GCCACATTCA AAAAGACACT CGATTATTTT GCTGATAGTC TCAGTTACGT ATCTTCTGAT
   110461 GGAACAAGAA CATCCGTTTC ATTTAGTAGA ATTAAGCCTT TAGATAGCGA ATCTTTAACA
   110521 CTGCATTTAC CCGGATTAGC TCGTCCCGGT GCGACAAGTG ATGCGATGAC TATAGGTTTT
   110581 GGTCAGAATT TTGACAGATA TAAGCTTGCT GAAAAACTAA ATAGATTATC AGATAAGAAA
   110641 AAGACCGGCG TTGCCTATGC TGATGAAGTG TCTGACATAA ATATGCTCAG GAAATTTGTG
   110701 TCATCATTAA CTGATATAAA ATCATATGAT GGTGTTGCAA AAGATGACAT AACTGCAATA
   110761 TCAAACTCTC TCGTTAAACA TGGTTTAATG CGAGAGGGGA CTTTTAAGAA AAAAGGCGCA
   110821 AGCAAAACTG TCTATTCTCC ATCTGATTTA TTCAATCCTC AGTTATCTAT AGATGATATG
   110881 CTTGATATGA TAAAAGACGG ATATTCTCAG GAAGAACTTG ATTATCTGAA AACACAAAGT
   110941 CGTGGAGACA TATTATCTTC AGTTATTTAT GATGCACTTA ATGATAGTGG AATAAGAAGT
   111001 AAATCAACGA CTCAAAGAAT GATTCCGTTT ATCTCTCCTG ATAGTTCCAA TGGCACTTTC
   111061 TTAAAACAAG GAAACAGACC TATTAAAACA ATTGAAGATA TGTTAGATGC TTTCAGAAAT
   111121 GCTTATAAAG TAAGTGGAAC AGTAAAAACA CAAAGCTCTA ATTACTTCTT TTCAGCGAAA
   111181 ACAAATGGCA AAACAGCGGC TGTAAATGCT ATATATGGTG CACTTGTTGA TGATCCGTTC
   111241 AAAGGCACAA AGTTTAAAGA TTTTCTTGAG ACAAGAGGAT TTTCTGCCAA AGAAATAGCA
   111301 GATAAGGCTA CCGCAATACA AACATCTGCT ACAGAATATA GAAGTTATAT AGAAGATATG
   111361 GTATCTTCTT ATCTTGATGA AGGGTTCCAA TTCCAGATTA CAGATCATGG TGTACAAGTC
   111421 AGAGATCCAA TGACTGATTG GCAGGATCTT GTTTTACCAA GAATGCGTAT GTCAGACAAT
   111481 GGCACCGCGT ATTGGCAAAT GGGCTCAAAA GATATGATTA TAAATACCCA TGCTGTATTC
   111541 GATGGTTATG GCGGCAAAAT TGTTCTTCAT TCTGATTTTC AAAAAGACGG TTTCAGACGT
   111601 TCAAGCAAGC GTTCGATTGT AAGAGAACAA GCCAGAGGAA ATAATGTAAC TGCGCAAACA
   111661 CTTATAAACC AAGTAAGCTA TGATATGAGA AGTGTATTTA GTGATACTCC CGATGCTTTC
   111721 TCAAAATCAG AATCAAGCAA ATATGTTTCT GGTGGAGTGC TTGATATTGT TAGCCTTGCT
   111781 GATCATATGT TTTCTCTTAC AGATGAAGAA AGCTTAGATT CATCCGGATT CTTAAATAAA
   111841 TACAGAGCAA ATCACAGAGG CAGATATGAC GAATTAAAAG CGGCTTATAT TAAAGGTAAG
   111901 AAATCACGCG GCGACCAGAA AATTGAAAAA GTAGCTGATC TTGGCATGGA ATTCTATGAA
   111961 CTGTTTACCG CTGAATCAGA TTCGTTATTT GACTCAATAG CCGAAGGCAC AAGTGATCCA
   112021 GATACTAAAA ACCTGATTAA ACATATATCT GCTTCTGCTA CTCAGGAAAA ACTGATGGAC
   112081 AGAGGTATGT ATGTTGTTAA TGCGCCGCGA TATGACACTC CTTTATCTAA TTTTTTAAAC
   112141 CAGAAACGTA ATACTGGTTA TCAGAACGCA AAAGCTCCTA TACCATTAAA TTTAGAAAAA
   112201 ATGAAAGCTA TAGGTGCTAA AGAATACAGA ACTATAGAGA GTGATTCAAC TTTAAGAGCT
   112261 CACGAAGCAT TGGCAAACAA GGGTCTTGTA ACCTCTGCAA GAATTGATGT TGCGCACCTT
   112321 AGCCAAGAAG AATATAATAA AATAATATCT ACCGCACAGC TTGGAGATAT ATCTAAGACA
   112381 TATGGAGATG ACACATATGC CAAAGCACTT GAAATTCTCA ATACTGTAAA CCTTGAGAAT
   112441 GATGGTTCGT TTATAACAAC TGAGTTCGCT AATGCTCTCC CAGTATCTGA TGTAAATAAT
   112501 AAAATGATCG ATGTTGTCAA TAAAGGACTA TATAGAATAG AAGGTCCTAC TGGTGATAAA
   112561 ACCAGGAAAA TTGACGCCAT TGATATGATA CCAAAAATTA CAATAAACTC TAATGGTTCA
   112621 ATTGATGTCA AGTATTCAAA AGAGTTCTAT GTTAAACAGG GCAGTACAAT GGTCATGTTT
   112681 GACAGAGATG AGTCTGTATC TAAAGGAACT CTAAAGATTG GAGCAAAAGA GAAGACTAAA
   112741 CGTAATGCTA TTGGTTCATT TAGATATTAT GATGAAAATA ATATAGAGAT CAGTGAAAAA
   112801 GATGTTGCTC AAGCAATAAG TGAAATTGGC ATAGATGTCT TTACCGGCAG AACTCAGGAT
   112861 GAACAGGCTG AACTTGCTGC CAGACTTCTC AAAGAGAAGA AAGGCATTAC AATGAAATTT
   112921 AAGCTCGAAG ATATACGCCT TGCTAATAAA GTAGGTTTCG GAGAAGAGAA AAGCTATGCT
   112981 ACATCATTAA CAATGTCTGT TGGCGCGTCA AAAGAAATGC GAGACATTCT TGATAAATAT
   113041 CGCAATACGC AAAAAGGTAA CAATGATATT ATCGAATCTA TTATTGGAGT TACTATACGT
   113101 GATGATGCCT TTGATGTCAT TGCAAGGCAA ATAGGAATGG CTGATTCTGA TGTTGCGGTA
   113161 TTTAAGAGAA TAATGCATTC GCCTACGGAT ATTTTGCATG GTATACTTAA AGGTACTTCT
   113221 GCTGAAAACG CCCATATGTT TACCAATATA GGCGAACTTA AGCATGAAAG CGTAGAATCC
   113281 AATGTCGCTT TGATGTCAGA AAGAATCATG AGAGACTTTA AAGAAAAGGG CGCCTCAGAT
   113341 GAAGAGATCA CAAAATTCTT CAGCAGTGTA CTTGATGGCA AAGCAATATA TGATCCTAAG
   113401 AAAGGAATTC TTCAGCTCAC TGACGAAAAA GTAGAACGAA TAAATTCAGA TATACTTATT
   113461 AAAAAGTATG ATGAGATAAC CAAAAATGAA AGAGCAAATG ACATTATAAC TACCACTGTT
   113521 TCTGTCAATG CCGCAAAAGA CTGGTCTGCT AGTAAATTCT CAGGACACAT TGCCAAAGAA
   113581 CTATCTGACA ATGAGCAGCT ATATAAATCT GGTGCAATAA GTAGAGATAC TGCCATAAGA
   113641 AGAGAACGAG ACATCAGACT CAAATACTCT GATGAATTCT TTGGTGGAGT AAAAGTCTCT
   113701 AATCAGGAAC TTGAAGTAAT TGGCAGACAA AGATATAATG ATGCGACTTT AAGTCCATTT
   113761 ATCGGCGCGA AAAGTCAAGA CACTTTTGTT TCTAAAACAC AAGAAGCACT TGAGAGAAAA
   113821 GGCGTATTAT CAAAAGTCAA TGGTAAATAT GAATTAGCTG AATCCGGTCG TGATCAGATG
   113881 ATTTATTCAG GTGCATATTC TGATTATAGC AAAACTATGC TTAATGGATA CGACTATGAA
   113941 ATGAAATCAT CTCGTTATTC ACGTGCGTCT TTGGATAAAG CCGAGGCAAA AGATATTGTT
   114001 GATGATTACA CTGGTAAGAT TCGCACTTTC AATCAACACA ATTCTGTAAT ACAAAAACAG
   114061 ATAATTGATG ATGGCGACTT TAATGTAGTC AAAGCTTCTG ATATAATACC TGCTATTGGA
   114121 GATGCTCAAG AAGAAGCTAC TAAGCTACCT AATAACCCAT ATGTAAATGA TATGGTGGTC
   114181 GATCTTGGCG AAGGTTTTGG TGGTGATTTC AGCAATGATA GGTACGTTGC AATAAAAGGT
   114241 ATTGACCCTA AGTTTTTCAA GGGCAATGAC GAAGATATGA TTGCAATAAA AAATAAATAC
   114301 CAGAAATCAC TTGACTCATT ACAACGAAGT GCCACTATTT TAGAAAAACT TCAAAATGAT
   114361 ACGCTTAGTC TTGAAGAACG ATCTGCATAC TTTGGCAGCA ATAGTAAGCT CACCAGAGAT
   114421 CAGATGATTG AACAGACTAA GCAAAACATG ATCAATTATA AAAACAGCAT TATCAAACAG
   114481 CAAGAAGAAA TCATTGTAAC TGGCAAGAAT TCAATAAACA GTGAGTTTAA GAGTTTCCGT
   114541 GCTGATATAA GTGCAATGCT TGAAACACAG ACTGCCAACT GGGAGAAGCT TGATAAGAAC
   114601 TTTACTTATG ACGGAACAGC TCTGACAGAA CAGATACGTA AAGGTAATCT TGTTGATTTC
   114661 GCGGTTATCA ATACAAAATC TGCTGAAGAT ATGGGGCTAT TCGATCAAGC AGATCAGTAT
   114721 GTTGAAATGC TTAAGAAAGA CAATAATGAG TATTATCAAA AACTTATTGG TGAGCTTGGA
   114781 GAAGGTGCTT CGAATAAAGA CATAATGAAA CTTTCGTCTC AGCGAGAGGG CATTACTATG
   114841 TTTATGCAAA GATTTCCGAC CGTTCATGAT CAGAGCGTTA TGTCTGCAAG AATTTATACT
   114901 ACTGAAAATG GCGTCCAAGA CAATACTGCA TTTGTAGCTG AATGGTCTCA GAAAAAGATG
   114961 AAGAATGATA ACGACTCGGA TAAAGTTGAA TTCTATACTA CTTCTAAGAG AGTCGTTAGT
   115021 GACCAAATGC AAGATAGCGA AATGAACCTT GGACAAAGAA TTCAAGCAAG ACGTAATGTT
   115081 ATGCCAGAGC ATAAATCTGC TGATAAACAA ACTAATCCAT CAGAAGCATT AGCTAAACGT
   115141 TCTGCATTTG GTACAGCATA TAGTAATATA GCCGATGCCG ATGAGTTTGA AAATGTTTAT
   115201 GCAGAGTATA GTAGCAGCTC AAGGTTAGCA GAATTTGAAG ACTTTTTTAA ACAAGCAAAA
   115261 GACGAATCAG AAAAAAGTGG CGTTGCGTTA GATAAAGTAT TTGAAACCAA AGCAGCAACA
   115321 TCAGGCGACT TCTCTGAAAT GAAGAAGTTG TTTGTTGACA GACGACGTAT GGACGATGCA
   115381 CTTATTGCAG AAGTCGCACA GTCTTCAAAA GCGAAAGTCG GTTACATCAA TAACGCTGTT
   115441 GCTAACTTCA CGAGTATTGG TGATCAATAT TCATTGTTAA GAGCAAAAGA ATTTGATGTC
   115501 GGCAGTGATG ACTTCATAAG ATACCATGCC GCTAATGAGC TTATCAATAG AGAACGTGGA
   115561 GACCTTATCG AGAATGTCAT TAACGCTAAG AATACTGTCA AATCCTCTGA TCAGGTAAGT
   115621 ACAGTATCAG ATATGCTTGA TGGCATGAGG GATATGCTTA CTGGCAATAG TGCTTCTGTT
   115681 CGAGATAAAG GTCAAGAAAA TTTACACGAA GTCATAGACA GAGCTATTGG TTCCAAATAT
   115741 GATGATTATA TTGATAATGC TTTTAAGCAA AACACATATT TAGCTCAATA TCTTAAAAGA
   115801 ACGCTTAATC TTGAAGAAGC AACTCAAGGA GACAAAAGAA AAGCCGCAAT TGATCTCACT
   115861 CTTTCTGTCA TGAGAGAAAC TTCTACTGCT GACAATAGGT CATTCCAGTA TAGTATGAAG
   115921 TATTCTACAC CAATAGAATC CAGTGATGGT TCATTTGTAA GAGATATTGC TTATAAAATA
   115981 TCTGATTCTG CCGCATCATC CAATAATGCA GCTATTAAAG AAAATGCTGA TTATGCTTAC
   116041 ACCGCTGCTA AAGTGATGAC TGAGACAGCA TCGTCTGGTT CTACTCATGC TGCCACTGGA
   116101 AGTGCTGCCA GAGCTGTGTC TCAGACTATT AAGAATTCTG TAAGTAAAAA TATTGCTCTT
   116161 GGTGCTGTTG GTATAGCCGC TTCGATATTT GCTGTCGGTA TTATAGGTGG CAATCCCTCT
   116221 CGTGCTCCAC AAGAAGACGC TCAGACTGCT GTCCCGAAAG ATGCTTATAG ATATGACAAT
   116281 TATAATTATG AGACCGGCAC AGTAAATCCT ATGATGCCAC CGATGGATAT GCCTCAGGGA
   116341 CAGAATAGAG GATATGTAGT TAATATGAGA GCATCTACCA ACGGAAGTTA TTATGATGCA
   116401 GAGAAAAAAG TGGCACAGGC TACACAACAG AGTTATTCTT CTAGCAATTA TTCATTTACA
   116461 ATGAATAGAA AATTCTCTTA TTCATCTCAA CAGGATAATG ATGCTTATGT AGAAGGTATA
   116521 CTAAATAGGC TCATATAAAA TAAAAGGCGG CGGTCATTAG CCGTGTGCCG ATAAGACAGT
   116581 AATTTGAGAA AACTACAAAA TCGGCATCTG TCAAGCAGGA TTGGACAACA AAACAGGCGG
   116641 CACTCAGCTT CGGTTGAGTG CCGTCTGTTT TTGTACATCT AAGGGTTGAA AATCCCCGAT
   116701 TTTCAGCGCT GTAAAGCAAG GATAGTAAAA AGGGTGAAAT AGTTTATCGC TCTCATACAG
   116761 TTTCTTTGTG AAACAGCGAA TCGCTGTATA GTGCATACGG TTCGCTTGAG AGTGCGTATA
   116821 TTTGCGGTCG TGCAAAATAC CCCACAAAGC TGCAAAGTCG ATAGGCGGGT ATTTCGATGC
   116881 AGAGTATGTT CGACACTGTG GAAACTGAAA ATCAGCTTGT ATTCGCAGAA AAGTTACATT
   116941 TTAAGGCGGT AAATTTCAGG TATTATATTA AAAACAGACC GCTCCTTGTG GTATAATGTG
   117001 TGTACACACT TTTGAGGAGG TGCAGCATGG CTATACCAAA GCTGAAAAAG CAGGATGTTA
   117061 TTGATGCCCT GAAATTTATC GACGAGAACG GAGTTCCCGA ACATAATACG AGCGTAAAAT
   117121 ATGTTCTTGT GTCCGAGGAT GGGAAAAAGT ATCCGCCGAA GTATGTAGTA GCCGTTGCTG
   117181 ATCACTTGGC AAACGGCACA GATATTTCAA CAGAATCCTT TAACAGCGTT GACGCAAAGA
   117241 ACTATCTGGA AAGTCTGGGC TTCTCCATCG AGACAAAGCA GCAAGAAAAA TTTGAGTTAT
   117301 CCATTACTGC CGAAAGTGTC AAGTCAACAG ATGAACGCTT TACAATGGAT AATCTGAGCC
   117361 TCGGTGATAA CTATAAGCCG CTGGATGCCT ATTTCAAGAG GGCAAATGGA GATGTAATCA
   117421 AGCGAGCCTA CAGCAAAGGA GAAAGAAGAA ATTCCAATCA AACCTTGCCC CGCATTGCCT
   117481 GTCAGGTGTT CGAGAAGCAG CTTGCTGCAT TATCGGTTGA GGATAAGGAG AACTTCCCTG
   117541 TCTGTAAATA TAACCCGGAC AGCGACGTAA TTAGAGGTAT TTATGCGAGT GTTGACGATT
   117601 TCAAGAAGCA CCGCAACACA ATAGAGTACC TGACATACGG CTATGACAAC GGACGCCAGT
   117661 TTGTTATCTA TTGCTGGAAT ATCTTCTCTA CGATTATCTT CGTTCAGGAA TGTTTGAAGC
   117721 GTTTCGGTGA ACCGGGAGAT CAGTTTATTT TGACATACCG CGAAAAAGAT GAGAAGGAAA
   117781 CCGCAGCGGC AGAAACGGAA GCTGCTGTTC AGGAAGAGCT TGTTCAACAG TTCAAGGGAT
   117841 ACCGAAATCC GTTTTCTTCC ATGCTGATTG AATCAAAAAA TCTGATTTTC AGAGGTGCGC
   117901 CCGGTACCGG AAAATCTTAT CTTGCCAAAG AAATCGCTGC GGACATCATC AGCAATGGGT
   117961 ACTTTGACGA TTACACACTT CTTACTGACG AGCAGAAAAA ACAGGTTGAG TTCGTTCAGT
   118021 TCCATCCGAG TTATGACTAC TCTGATTTTG TTGAAGGACT AAGACCGAAA ATCAATGATG
   118081 ATGGGACAAT GGGCTTTGAA TTGCAGGATG GCATTTTCAA GAAGTTTGTT GCTCGCGCCA
   118141 GAAAGAATTA TGAGGACTCC CAAAAATCCA GAGAAACCGT AGAAAAGGAG GTCACGGTTC
   118201 AAGAATCTAT GACAGAGTTC TTCTCCGGCG TTGAGTTTGG CGTTGACACA TTTAAGACGA
   118261 TCAATGGAAA TGAATTTACC ATTACCGGCG TGGATGACGG GCATATCCAT ATTTCTATTC
   118321 CCGGAAATGC ATCTGTCAAC AGGCTTGCTC TGAATCTGGA TGAAGTTCGG AAGATGCTGG
   118381 AATCCGGGCA GAAGTTTGAA AAAATAAAGG ATATCACGTC CTTTTTCGGA AAGACGTTTG
   118441 CTACGCAAGG ATACTCCTAT GACTTTGCTA TCTATAAAGC AATCAAAGCG AAGAAAAGTA
   118501 CAGTTTCAAA AGCAAAGGCA AAACAGGAGG AATTGAAAAA GTACATATTC ATCATCGACG
   118561 AGATCAACCG CGGTGAGATT TCAAAGATTT TCGGTGAATT GTTCTTTGCA ATAGATCCCG
   118621 GTTATCGCGG CAAAGCCGGA GAAATTTCTA CGCAGTATTC CAATCTGCAC TCTGACCCCG
   118681 GCGAAAAGTT CTATATTCCT GAAAATGTCT ATATCATCGG CACCATGAAC GATATCGACC
   118741 GCTCTGTGGA CAGCTTTGAT TTTGCCATGC GTCGTCGCTT CCGTTTCGTA GAACTCAGAG
   118801 CGGATGAGCG CCTTGAGATG CTTGCGTCGC TGGAAAACGA GGAGTTGGAG GCTGAGGCAA
   118861 TCAGAAGGAT GGCTGCGCTC AATAAGGCAA TCGCAGAGGT CGAGGATCTG AATGAAAATT
   118921 ATCAGATCGG AGCGTCTTAC TTCCTGAAGT TGAAAACACT TGATTTTGAC CAGCTTTGGA
   118981 CTGATTATCT GCAACCGCTC CTACAGGAAT ACATTCAGGG AATGTACGAC GAGGAAGGAA
   119041 TTATGAATCG GTTCGCAAGG GCATACGGCT ATCAGGAACC TGCCAGAGGT GATGCGAATG
   119101 ACGCTGCTCA GGATCAAGGA TAACTCCCAG CAGAAAAAAG ATGCCTTTTC TCAAGTAGCG
   119161 AGGCTTACAG GCAAAATTGC AGATAAAACA TTGGAACAGC TTGAGCGTGA AGGTGTGTTC
   119221 GTATTTCCTG AAACCGTAAA GGATGCAGAG GATATTACGC AAGATCAGAT GATCCTCCAA
   119281 AGCGTCAATG ACGCCTATCG CTCCGGCAAT GTGATGGGCT TTCTTGGCTA CGGTGATGAG
   119341 CGGCTTGTGA TCGCGTCCCG TTTTTGCGGA GAGGGTGAGG ATTACTTTTT CCAGTATCTT
   119401 TTAGATAAAG TTCTGGACTT TCCAAACATT GTAGATTTGG ATGCCGACGC CAATCAAGAC
   119461 AATCGGCTGT TCAATTTTCT GCTGTTTCTG TTTCCGTATT ACCTTAAAGC GGCGATGCGG
   119521 AAGGGCTTGT TCAAAAAGTA TATCCGCCAC AGGTACAATG ATGGAAATGT AAAAGGCACG
   119581 ATTGATGTCG CAAGACATAT AGAGAAGAAC ACCCCGTTTG CTGGGAATGT TGCATACAGC
   119641 CAGCGAGAGT TTTCCTACGA TAACAGCCTG ATGGAGCTGG TGCGGCATAC CATAGAGTTT
   119701 ATCAAAAGAA AGCCTTACGG AAATAAACTT CTTATCAAAG TGAAAGACGA GGTAAAACTC
   119761 GTTATAGATG CGACTCCGGG ATATGAACCG TATGACAGGC AGAAAATCAT TGAACAGAAT
   119821 AAAAAGAATA CCGTCCGCCA CGCTTATTTC AGAGAGTATC TCGCATTACA AAGGTTGTGT
   119881 CTCTTAATTC TCCGACATCA AAAACACCAA ATCGGCACAG GAGCGAGGCA GATATACGGT
   119941 ATTCTGTTTG ACGGTGCATG GCTGTGGGAG GAATATATTA ACTTGCTCAT TGAAGATATC
   120001 TTCTACCACC CAATGAACAA GAGCGGCACA GGCGCTCAGA GACTGTTTGA TAGAAATGTA
   120061 GGCTTGATCT ATCCTGATTT CATCAGCCGG AATAGCGAAC CACGGATCAT TGCTGATGCG
   120121 AAGTATAAGC CCCTTGACAA CATTGGCAAT CGAGATTATT TACAAGTGCT TGCCTATATG
   120181 TTACGGTTTG ATGCAAAGGC TGGTTACTAT CTCTATCCAG AAGCAGAAGG GTCTGACGAT
   120241 TTGAAATTGT GGTTGAACCG TGGTTTGACC TATGAGAAAA ATGTTATGGC GCGTGACGAC
   120301 ATCAGCGTTA TCAAGCATGG CTTGAAAATT CCTATAGATG CGCAGAATTA TTCAGAGTTT
   120361 ACCGCGAAGA TGAAGGTTCA GGAGCAGGAA TTTACAAGCG TATTCTATGC GTGATTTTGT
   120421 AGGAGAACAC AGAACTGCAT ATCAATAATC GATCGATTTT GATTAGAAAT AATCCGTAGG
   120481 AGTAAAGAGG AATCCCGATG CCAGACAACA GGAATCGCAA GCGACCGATA CAGGTCAAAT
   120541 TTTTCGTAGA TGAAAGAGAA CTCAGCTTGA TAAAGGCGAG GATGGCGCAG CTTGGTATAG
   120601 AGAATATGAG CGCTTACCTT CGCAAAATGG CGATCGACGG ATATGCGTCA AAACCGGATT
   120661 TGCCTGAACG CCGTGAACCC AAAAATCCCT GACTCATTTT CCGAAGATAG ATTGATGTTC
   120721 AGCTCCTCAG GAGCGCAGCC GATTTCTCTG AAATCGTTCA GGGGTTTGGG GCATTACCCC
   120781 AACAAGATCG CACGGGTGTA TAAACACGCG CATTGCTTGC CAAGTGCGTT TCGCAGTTGG
   120841 CAGGTAATGA GAAGTGGGTA CCGCCGTGCA TTGCTTGCCA GAATGGTAAG CTCCGGTGTG
   120901 GGTACTCACC GGATTTGCTT GCTATTCTGC AAGGAAATCC CGGTCGTACC ACGCTGGATT
   120961 TCGCAAGTGT ACATACACTT GCTGTGCTTG CTATTCTTCG TTTTCCATGT TAGCAAGCGC
   121021 CATTTCCCAA ATGGAAATCG GCGGCAACCG CCGCCTTGTC TGCCAAAAAG CGAAACGGAC
   121081 GGACGCTGTC AATGGCGGCG CAGCCGTTCA TCTTGACCAT TGACGGCGTT CGTCCGTTTT
   121141 GCTACTCCGA CTATAATTTT GCATGAAATG AACCGAAGCG AAGGAGGCTT GACGAAGTGA
   121201 ATTCGAAAGA AAAAGATAAT GAGATCATTG AGCTGACCGA CGAGGAACTG GATGAGATTT
   121261 TCGCCGACGA TGATTTTGAT AACGGCGAGG AGGATGGTGA AATCCGCTCG TTTTATTTCT
   121321 CCAATCCTGA CCCGTATGCC AAGGTCAAGC CACGCCCCGA TGATGCCCCC AAAAGAGAGT
   121381 TTTCTTTCGA TGAAAAGGGC AGCATCGTGG TGAAAAATCC GTCCGCCTTT TGGCTACCCG
   121441 ACGTCAAAAT CGTGGAGGAA CACGGCGGCA CAGAATACAC AGTAACCGGC AGCTATGAGG
   121501 GTACGGAAAC CCTCGACAAG AAGCTCAGAC GCATTATGGA GCAGAACGCT GCCGATGATA
   121561 AAAACGGTAT CACGGAGGAC GCCGATGCGT AACGACGCTT CTCTTGATAT AAACCAAGAA
   121621 TCCAATCCTG TTCAGACAGT TGCCCCACCA AAGGAGGACA ACAATATGTT AAGGGCAACC
   121681 GACAAAATCA CAGCGCTTTA TTGCAGACTG TCCGTGGAGG ACACCAAAGA AAAAGACGGC
   121741 AAGGATGATC CGTCGAACTC CATCCAGCAT CAGCAGATCA TGTTAATGGA GTATGCAAAA
   121801 TCTCAGCACT TTCCGAACCC GACGTTCTTC ATTGATGACG GGTACAGCGG CGCCCCGGCT
   121861 TTCAGAAGAT GCTTGCGGAA ATTGAAGCCG GTCATGTGGA AGTGGTGATT ACGAAAGACC
   121921 TCAGCAGACT GGGGCGTAAT TCCTCGCTGA CAGGGCTTTA TATCAACTAC ACGTTTCCGC
   121981 AGTACGGCGT GCGGTATATT GCCATCAACG ACCACTTCGA CACCATTGAC CCCAACAGCA
   122041 CCGATAGCGA CATGGCAGGT ATCAAGAACT GGTTCAACGA GTGGTATGCC AAAGACACCA
   122101 GCCGCAAAAT CCGTGCCGTC AACAAGGCAA AGGGAGAGCG TGGAGAGCGC TTGACCACCA
   122161 ACGTTCCCTA CGGCTATAAG CGTGACTCTG ACGATCCTAA GAAATGGGTG ATTGACGAGG
   122221 AAGCGGCACA GGTGGTGAGG CGGATTTTTG CACTCTGCAT GGAGGGAAAA GGGCCGAGCC
   122281 AGATCGCCGC TCTGTTGGAA AAGGAAAAGG TGCTGAACCC CACCGCCTAT AAACAGCGGG
   122341 AGGGGAGAAA AACACCGCAT CAGGCTCCGG AGAATGAGTA TCGCTGGCAC GAAAGCACCG
   122401 TTGCTTACAT CCTCGAATAC ATGGAGTACA CCGGCTGCAC CGTCAATTTC AAGACCTATA
   122461 CCAACTCCAT CTGGGACAAG AAGCAGCGGG AAAATCCAAT GGAGAATCGC AAGATTTTCT
   122521 ATAACACCCA CCCGGCAATC ATCTCTCTGG AAGTCTTTGA TAAGGTGCAG GAGATTCGGC
   122581 AGCAGCGGCA CCGCAGAACG GCAACGGGAA AGAGCAATAT GTTTTCCGGC CTGGTGTTCT
   122641 GCAACGACTG CAAGCAGAAG CTCTACTACT CCACCACCAG CTATTTTGAA AAGCGGCAGG
   122701 ACTTCTTCAT CTGCTCCACC CATCGTGCCA ACAAGGACAA GTGCAGCGGA CATTATATCC
   122761 GTGCTGTTGT ACTGGAACAA ATCGTCTGGA AGCACATTCA GGAGGTCATA TCGGTAGTCA
   122821 CTCGCTACGA GGCTTATTTC CGTTCTGAGA TGGAGCAAAA GCTCCGTGTG CAGAGTGAGG
   122881 AATCGCTGCG GCTGTATCAA AAGCGGCTGG CACAGGCTGA GAAGCGAATC GGAGAGCTTG
   122941 ACCGCCTTTT CATCCGCATT TATGAGGACA ATGTAGCCGG ACGGCTGGAC GATGAGCGCT
   123001 TTGCTATGAT GAGCAGAAAC TACACCGAGG AACAGAAAGA CCTCAAAGCC GAGGTCAAGG
   123061 GTCTGCAACA GCAAATCCAT GAACAGGAAC AACAGGCAGA GAATATAGAG CAGTTTGTTC
   123121 AGCGGGTAAA AAGGAACAGC ACCCTTACGG AGCTGACGCC CTATGCCCTC AGAGAGCTTG
   123181 TCAAGGCGGT CTATGTGGAT GCGCCGGACA AGTCCAGCGG CAAGCGCAGA CAGAAGGTAC
   123241 ATATCGAATA TGACCTTGTG GGCTACATTC CCGTGGGTGA ACTGCTAAAA GCGGAACAGG
   123301 CATGACCGAA ATCATGCCTG TTCCAAGAAA TTTGATTTTA CTGTCTTACC AACAGAGAGC
   123361 CTTCGCCGCC TTTTTACTAT ATTATTCAGA ATATCAAGAG TAATAATATT TGTATACTAA
   123421 CCTTACGAGA GGATATTATT AAAGATGGCA GAAAAATCTA TACTTTCATA TTTGTATAGT
   123481 CACAATTACA ATAAAATAGA TCCCTCTAAT TTTGTTCTTC CAACAACAAA TGATTTCAAG
   123541 TCCACTGAAT TGCCTTATGA ACTTGAAAAG AAAATAAATT ATGATGGCGA CTTTACTAAA
   123601 ATGCTGTATT TCATTGAAAA ACCATATTCT GAGAATCCCG GTTTTTACAG TGATGACAAT
   123661 GTTATTATAG TTAAAGGTAA GTCAATTTTA ACTGGTGAAT ATCTCGGTAA CTTCGACTCT
   123721 GATACCGTGT ATTTTCCATT GTCTGATATA GATGACAATA ATGCAATGGT TTCTTATAAT
   123781 GATAATCTCT TTACTATTAA AGAATACCTT ACTTATGCCA GCGCAAGCTT TGGAAACAAT
   123841 GCTCAAGTCG GTGTACGTTT CGTCGGCGTC AACGCGCCTG AGACATATAA GTATAAGCTT
   123901 ATCGAAGCTG ACAAAGTAGA TTCCATTGCA AAACACTTTA CCAAGAGTGA TATAAAAGAC
   123961 AGCAGAGAAA ACTTCTTGTA TGATGAATTG TCTGAAGACT ATATATCTGA TACGATGTAT
   124021 TTTATTCAGA AGACGATAGA TGGTACGAAA TATTGGTGTC AGCTTACAAA TGAGTCAGAA
   124081 GAAAAATTCG GTCCTATTGA AGATGAGAAC GGCAATATAT CTTATGACAC TATCACTGTA
   124141 CGTAAGTATC TTTATAAGAC TGCTGATGCG AATGACAATA AAATAAGCCA TGAGATGACA
   124201 CAGAGAATGA TCGACCTTAT AGGCGATAAT GAAGTCGTCA TGATGCTCGA CCATAATATG
   124261 CTTAACAACA AATCTGGCGA TTATCCAACT ACTTATGACC AATATGATGA CTCTCTGATT
   124321 GGCACTCTGA AAAGATATAT AGGCGGATTG TATTCTGAGA ACAGCGGACC AAAATACGCT
   124381 GGCTTCTCTA ATTTTGGTCA GGATGGTTAC GGACGTTTTC TTGGATGCCT TTATGTTAAA
   124441 ACAAAGATTC CTGGACTTCC AGAAGAGATC CAAGAAAAGA TCGGAGACCA ATGGATCAAT
   124501 GTCACTAAGT ATCTGCTTTA TTATTATGGT CCGAATGGTA TCATAAATAA TGCTCTTGAG
   124561 CTTTCATTTA ATAGTTATAG CCCTACTCAT GTTGCCAACT ATAATTTTGC TTCAAGTGCT
   124621 TTTAAGGTAT GGACTTATAA TAATAACAAG CAGAGAATAG AAGATCTTCT TGATAATGCT
   124681 TCTTTTGATA GCATCACAAG ACAGAGAGAA ATTCAGAAAC AGATTCTTGG TTTTGACTTT
   124741 GATACTGAGT TGAAAGATTG GACTGTAATG ATTGGAGATT ATGCGTGCAT AATCCCTCCT
   124801 ACATCTATCA GATGTGTCAC AAGAAATAGT GCAGAATCTG TGCCGCTTAT TCGTTCACGT
   124861 GGATCAGCGA TGAAAGAAAC ACCTCAGAGT GAGCGCATTC TTGAAATGAC ATTGTATTTC
   124921 ACAGAGGATA GTGGAATAAA TGGTGTTGAG ATTGAAGTGC CGGTCACAGA AAATGGCGAG
   124981 ACTCATAGGC TTGATGAGCA TACTCTTGCT CCTACTGGTG AGACTATTAA GTATTATATG
   125041 AATGGTCTTC GTGCGCTTAT ATCTATGTTT AAGCTGTGCC CATTCATGCC TATAACTAAT
   125101 ACTTATATCA ACGATACACT AAATATAGAT GCTGTCGCAT TATCTAACCT CTATATATCT
   125161 ACTGTACCAG GCTATCCAAA ATGTATCTCA GCAAATCTCC AATTAAGAGA ATTCAACTAT
   125221 CATGCATACA TGACTGAGAT ACCTTATAAC GGCAGTGAAT CAGCAGATAC GCTTATGTAT
   125281 AGCAATTTAT TTGAGAAGTG TATCGATTAT GATGCTCTGA GATATTATTA TCAGAAACCA
   125341 TTGTATAGAG GAGAAGTTGC GGCAAGATAC CCATTCGATT CTAAAGAGTA TTTGAATTGT
   125401 ACTTATGGTA ACAAGACTGC TTTACAACCT ATGTCTTTTG AAGGATCAGG AATAGAATTC
   125461 TATATACCTG ATTCAGACCA TCTTAATAGA CTTCTACAAG TTAAAATGGA ATCTATAAGT
   125521 CAGCCTATCA AAACGCAGTA TAAAGTTACT GATGATGTAA AAGAGTGGGC TGCGGAATTA
   125581 GGTAAACTAT ATCCTGCATT AAATGATTTT ATCCTGTCTG ACGAATATCA AAACTTTGTA
   125641 GATTTTTTAA ATGACGGTCC TACAAATAGT AATGGCAATC ATTTATTTGT TAATGCTGAT
   125701 CTTATTCAGG ACTCTGAAAC AAGAGTTGAG ATAACTGATT ATAGCTCATT CGTATCCTCT
   125761 TTTAATAAAA ATGATACATA TTATGAAAAT GGATACGTTT ATCAACTCAC AAAAGCAAAC
   125821 CAATTTTTAA AGTCTGTATT TACAAGAAAT TTCAGACAAG ACAATTATAA TGTATATTGG
   125881 TATTTTAATA ATAGATATAT ACCTTTTAAT TTCGATGTAA ATAAGATAGC CGAACAAAGA
   125941 TTTGATTTTT CGAATTTAAT TGCAAGTAAT ATTATAAGCA ATTTTGATAT AGATAATAAT
   126001 AATATTAAAT TTGTTATCAA TAAGGCTAAA GAAACAAACA CTTACAATAT AATAAATTTC
   126061 TTAAAAAATC TGTCTATAGA TATAGAAACA AATTATACCA ATTATTTTAA TGATGATGGT
   126121 TACTTTGTTA TTCCATTTAT GGAAAAGAAT AAAGACAAAA CTGTCACATC AAATATCAAA
   126181 AATAGCAATG CTTATAAAGT TATTGAATAT TGCTTCAATT ATTATACAAA CGAGCGTCCA
   126241 TTCGAACTTC CTTCAGACAC TATGCAGTCT ACTGTCATGG ATATAAAAGA AGATGTAGAT
   126301 CTTGATACTG AGGATTCATT TAAGTTTATC AAGTATCCAA ATGATACTAT AATGGATTCG
   126361 GCTATAGTAA CCAATGTCTC TGCTTCATTC AATAATAATC TGACTAATAC ATATCTTAAA
   126421 GCTATTGACG GGTATGCGCC ACAATATTTA GGTGGACAAG ATACTGTTAT CGAATTATCT
   126481 CTACAAACAC AAGACGAAAG TGTGGTTTCT GCGCTCAATC TTTTGCCTAA ACTTTGTGCA
   126541 GAGTATATGC GAAATTATAG GCTCATTCTG TCTTGTTGCC CATTAAGAAT CAATACTGAT
   126601 ATAACACGTA TGCTCGGTGT TAATGAAGTG ATGATTGAAA GTGTTGATGT TTCAACTGTC
   126661 GATGGCTATC CAGGGCTATA TCAAGTCAAT ATGAGATTTA TTGCGATGGA TAGAACCGTG
   126721 CGCAATAAAG AAGCTCTTAA GAGACTTGAC GTAAATAATG CTGGATCGAG AACCATTGCA
   126781 ACTACTCAGA CATTTACTAC AAGAGACTAT TTTGGATTAA AAGACAAAAT CTCTGCCGCT
   126841 GAGATATATC CGGATCTTGA ACTTCCTACT ATAGCAGAGC TTAATGCCTA TGGTTTTACT
   126901 TATATTAAAT ACAAGATATT TGATACAAGC AGAATATATC CTGATCCAGA TTTTTATTTT
   126961 GTATATGGAG CCACTACTAC CAACAAAATT ATACGAGATA GTATAATCAA CAATCTTGAA
   127021 AACAAGAATG ATAAGACATT TACCATGTCT GATTATCTTG GTGGGCAGTT AAATATCAAT
   127081 ATCGCTCAGG ATGGCAATGA GCAATTATTA AGCTATGACA ATGAGAATGC TACTGCTAAA
   127141 CTTGAGGGTA GCATATCACA GAATATTGAA GAAGCTGTAC AAAAATACAA GAACGCAATA
   127201 TATAATTTAA AGATACAAAC AGACAAAGTT ATCAATAACG GTTTTGATTT ATATAATATA
   127261 TCAGATGTAA ATCGAAATAT AAACATGTAT ACATCTGATG AGCTATATAA TCTTGTAAAT
   127321 ATAATTAGTA ACCTTAAAAG TAATGAATAT TGGAATTTTT CATCAAACGC AAAAGGATTA
   127381 TTTAGAAGCT CATTAAGTTG GAATATTGAA AGCGATGATG ATTTTTCTGG TTTTGTTGAA
   127441 TATTTTGATC AAGCCACAGA TATTGTTAAT TATATCATTG GAGACCATAA TAAATATGGA
   127501 ACAAAACCAT ACTATAATGG AATTGATGAT TATATTTATC AAGAAATATA TGAAAAGTCA
   127561 ATTGATAAAC AAGGCAATAT CTTATCAAAT GATAAGCTAT TAAATAACTT TAATGAGAAA
   127621 TACAATATTG ATAAATGTAA TAGCAAATAT AGAGAAGATA TTAAAACTTG GATTTCCTTC
   127681 ATCTTTAACG ATTATAATTT TCCTGATATA ACATACGATA GTGGATATGC TGAACCACAT
   127741 TATAAACCAT CTCTATTTTA TGTTGCTACG GTCAATGGAG AGTTAAATAG AAGTGGTTCA
   127801 CTTGCTCCAC AATTTACTTA TGTTGAAAAT TATCTTGTTA AATCTATTTT ATCTATTGCT
   127861 GATTCTTTTA CTGGTATATC CTCTTATCAC GATATAGATG ACAAAAATAA TAATTCGTGG
   127921 AAATTAAATG CTTTTACCAA CGTAAATGAT TCTATTTATC CATTGATTGG TAAGAATAAT
   127981 AAACTTGAAG AAGTAAAAGA TATAATTAAC ACAGAAACTA CATTTGGTCC TTTTAAAGTT
   128041 TCGCAATATT CTGGAAGATA CATTAAACGA CACCTTGGAT TGAATTATTT TGATGCATAT
   128101 TTAAGTGATT TACTAACTGA AACACAATCA CACTATGACG ATACAAAACG CGAAAAAGCA
   128161 TATTTTAATA AAATAGATGA TGAAAAATAT TATTTCTTCA ATCCAGCAAT AATGAGACAT
   128221 CAAATCAAAT ATTATAGTGA CAATGATGAG TATTCTAAAA AAATTATTGA TGGTTATAAG
   128281 ATAGGATTAT TATATAGCCC TAAAATAGCT GCTGCTGAAA TAGTTATTAA CTTGGCAATC
   128341 ATAATGCAAT ATCTTATTTG TCATAATATT TTGATTTCCG AAATTCAGTG CCTTGCCAGA
   128401 GATGTAATAA ATAATAAAAA CAAAATTATT GAACTTCACA CTATTATGGA GTCAAATAAA
   128461 ACTGAAACAA TTTATACCAA TAAAGATTAT ACAGTTTTTA AAGCAGAGTA TGATAAAGCA
   128521 TCTAAAGCTA CTATCGCAAA AAAATGCACC AAAACCATAT TTGATCAATT ATTAGAAGCA
   128581 CAGGATGCAT ATGATTCTGC TAAAGAAACA ATATCAGATG AGGAAATAGA TAGTGTAGAG
   128641 GCAAGTCTTA AAGAACTTGC TAATAATACT TTTGAATCAC AAGATGACTT TAATAACATT
   128701 GTTTCATCTC TAACAGATAT TTACAATAAA CTGATATTGG GCAACACACT TATAGCTTCT
   128761 TTGGTATATA TCAATGGACT TGACAGCACA ATGATGGACG CAATATCTAA CAAGAACTAT
   128821 CAAGTACTTA ATGATATGCT ACATTCTTCT CAGCTTGCAT TAAATAGCAC AAATAATATT
   128881 TTCACCTATA AATTTCTGTT GTCTTTAGCC GGTAGAGAAG TTATTAAGTC TATTGAAGAC
   128941 CTTGGTGCTA GTGAGAATAC AGTTTCATCT ATTGCTACTG GCATTATTGA TGAAAAATTT
   129001 AAGGTAAATC AAGAGAGTCA GCCATATATT TATACCAGAG ATTCATTCTA TGATATGATT
   129061 ACAAGTGACA TGAGAGGTAG AATGGCGCGA GCATTCCCTA CATTCTATAT GCTTTTTGTA
   129121 GATGAGGGAA GGGAAATAGG TTTATGGAAA CTCAATGATA ACTTCTATAA TATGTCTTCA
   129181 ATAAGCGAGA TAACAATAAC AAAGTCTCGT AAAATAGCTG CTGACACTTG CACTGTCTCG
   129241 ATGACAAATC TGTTTAAGAC ATTTACTACT GATGACGAAG ATGGTAAAGA AATGGCATAT
   129301 GACCTCGAAA CACTGTCTTC TATAGATAAT AGCTTTGGTG ATCTCTGGGA TTCAATTTTC
   129361 AGCCCTCGAA AGTTATTCTT AAGAGAATAT CAAGAAAGAC TTGAGCAGAA TCCTATAGAG
   129421 AGAGCGCAGC TCAAACCCGG TGTTCGCATT CATGTCAGAA TGGGATATGG CGGCGATGCT
   129481 TATTCACTTC CTACTGTATT TAACGGTGTC GTCACCCAGG TGTCTACTGG TGAGTATATC
   129541 AATATAGTTT GTCAAGGTGA TGGTGTTGAG CTCACTAATC CTATAAACAG TGGACTTAAG
   129601 TATTCTGAAG ACATAACAAA CTATGGAGAT ATACCGATAG TAAAACAGAT TAAGAATTGG
   129661 GCTACTGCTG GTGCTACACC AAAAACTATT ATGCATGGAT TCTTGACGAC TAAAGGCAAA
   129721 TGGACAAGGC AACTTATCAA TAAGATTTCT TCTGGTAGAT TCTTTGATGA CAATCCATTT
   129781 GGTATAACTC ATTTTGGTGA CCCGGATTTT AAAAATATCT TCAGCAACAG TGAGTGTGTT
   129841 CAGAATATAT ATGAAGCATA TAGTACTCCT AATTTCAATG GTGATTCTCC AAATGCGGTA
   129901 ACTTATATGC AATATGATTA CGCGACTAAT GATATTCCTA AAGTGTCTAC TCAGATTATT
   129961 GATAAATCTT TCTGGGATCT CATGCACGTA ATGGCTGGAG TAGCACCCGA TTATATAGCA
   130021 AGTATCATTC CATTCGGACT TCGCAGTTCT GTTTTTTATG GACTTCCTCA TTATTATTGT
   130081 GCTTATGAAT ATATGAAAGA TTCCGATGGA AGAATAAAAG AGAGAAGGAA ACCATTCCAG
   130141 CAATATCACG TATATAATTC ATATAGTGAT ATTATAGAAA ATAATATCTC AACCTCATCT
   130201 GAATTTATGA AGACAAATGC TGTAGGTCTA TATGGATTAA AAGGTGCGCT CGGAAATATG
   130261 ACAACTAAAC GTGTCGGCCC AATCTACGCT GATATAGACA TCTACTCTGA ATATCAGAAG
   130321 TCAATGACAG TAGATACGAC TTTTGTATCT CAGTATAATG GCGCACTAAG TCCACTTGGT
   130381 ACTATTGTTC CATTCCTCAA TAATATTCTT GAAGATACAA ATGCTCTTGT AAAATATGGT
   130441 ATAGACAATG AAAGTATTGC ATTCAGAATA ACCGCGAGAG CACTAAAGGA TTCTGTCAAA
   130501 GAAATGTATC AAGGTGAACT TATTACTATT GGAGATCCTT CTGTTAAGCC ATATGATGTA
   130561 ATGTATTTAT CAGATGTATA TGAAAATATG CAAGGTGGCT GTGAGGTTGA AGCTGTTACT
   130621 CATATTCTTA ATTCGCAGAC TGGTTTTACA TCAAGTATCT ATGTAGATCC AATGATAGAC
   130681 ATTGATAACA GATACTATCA AGTAGCTCAT TCATTAGGTA TATCTACTCT TGCAAGTTGT
   130741 GTCGGTGTAT GTGGTGCTAT TTGGAGCACA TCAGCATTAT TCGGCAGAAC AACTCAACCA
   130801 TTTACTAAAA TGGCTGCTAA AATGTTAACC AAAGGTACTG ATAGGCTTGC AAGCAGCGTT
   130861 ACTGATATAC TCAACTTCTT ACCTATTGGA GATGAGATAA GTAATAAGGT TGCAAACTTT
   130921 ATTAAAGGTT CTAATATCTT TGCTAATCTC AATGCTTCAT ATCAATGTGA TAAAATTCAA
   130981 GAACTTGCAA GTAACTTGGC TAAGATAGAT TTCTCTAAGA TAAATGATTT ATCAAAAGCT
   131041 GGTCAACTTG AATCTTATCT TGATGCAATC AATAGTATTG GTAAGATAGA TACATCAAGC
   131101 CTATCAGATC TCGTAAATCT TACAAAAGCG TCTGATGAAC GTCATCAAGC ACAGATTTAT
   131161 TCTTATATTG CCAACCATCT CGATGACATA CTTAAAGAGC AAACAAGTAA TATCAGTTCC
   131221 AGCTTAACTA ATATTGCAGA CATACTTAAA AAATCAGATG GATTACAAAC ACTTGGTAAA
   131281 GCCGATGCTA ATATCGGTGA TGCATTGACC CTATTGAATA ATATAAATGA TGCAGACTTT
   131341 ACAAATCGCA GAACAATTCA AAAATATATT GATGCTATAA AACTTCTTCA AAATTCTGAC
   131401 GAAGCTAAGG ATGTTGCCAC AGATCTCGCT CAGATAACCA AAAATGTTGT TGATAGTACA
   131461 AAAACTGCTG CGACTAATAT TGATAATGTC GCTTCTGGTC TTGCTGCAAG TAAAATAGCA
   131521 TCAGCAGTCA GTGGCACTAC AGATGATGTT GCTGATGCTC TTAAAAAAGC ATACTATGTT
   131581 AAAACTGGTA CTGCTATTGC TACAACTGTT GGATTAACTC TTGTAGAAAT GGCTCTTGAA
   131641 GCAATTATTT GTGGCGTTGT AAGAAACAAT ATAACAAGAT TTTATCGTAA TCTTGAGGTT
   131701 CTTAGAATTT ATCCTCTCAC CAAAAATGGT AAAGTGTATA CTGCTGGACT AAGTGGTTCA
   131761 AGAGGATTAG TAGTAGGTTC ATCAACATTT GATAAGCAAG GATGGTTACA AAACTTCCTT
   131821 ACTGATCTGA GTGATAATTT CTTATTCAGC AATATTTTTT ATGGTTGGAT ACTTGGCGGA
   131881 GATTCAAGAG ATATAAGTAA CATTACTACT GCGTGGAGAC GAGGAAATAA GATGAAAGAG
   131941 CCTGACTCTG ATCTTGTCGG CGCATCTTCT GCTCTCATAA ATCTTCTTAG CTCTGTCAAT
   132001 GCCAACATGA ATAATTATGA TGGTATGATG GTTAACCGTA TCGCGTTAAA CAGAATTACA
   132061 AATCTTTATG GTAATGATTC TGATACAGAA ACTGCGGCTA CTTTAAAAGC ATTCAGTAAT
   132121 TTGTATATAA GTGATGGCGA CACATTAGAG TATGATGTAA GGTTGTCTGC ATTACAGCCA
   132181 ATAGATTATC TTATGGATTC TCTTAAAGAA TCCGGTGTCC CTGATGGCAC ACTCACTTGC
   132241 TATCATACTA TGACAGATTA CAATGAAGGT ACTGTTCAGA TACATTATAA TGATAATTTA
   132301 TTGGATGTCC CTTATTATCA TTCGATAGCT GATCAGCCAG ATCTCATTGA TATGTCTATG
   132361 TTAAGCTTTG ATTGTAATAT GGTACTCAGC AATCTTATAA AGTATTATAT ACCAAGTCAA
   132421 TTCTCTGGAT ATACTAATTC AGAAGGTAAG CAAGTAAGTA TATCAATTGT AAACGCTCTC
   132481 ATTCCTGGTT ATAGTAACTC ATGGTTATCT ACTGGATATT CGACAAACTT CTATATAAAC
   132541 AACATGGATC ATGAGACTTT CTTGATGATT CTTGATATGG AAAAGCAGGC TTGCAATAAT
   132601 ATGTTTACTT ATGATTTTGT AAAACAGGAT GATGAAAATA TCTTATATAA TATCTCTGTT
   132661 TATCCTGAAG TAATAAGTGA GGGTTGATGT ATGTATTATA ACAATTTTAA AGATAAGATC
   132721 AAGGACATAT CGAACAGTAC ATCATTAAAT ACCACATATT ATACTTGTGC TGCTTTTGTA
   132781 AATAAGGCTT ATGAAGAGTC AAATGTTTGT GATATTACAT TCATTGATCA GAACGGCGAA
   132841 AGACAATCTC TTGAGAAAAT ACCTGTTATT CTATCAAACA GTAGCACAAT AGGATGGTTT
   132901 CCAAATGACA ATGAATATGT CACAATTGAA ATGAAGAATG GCTCATGCCA GATAATTTCA
   132961 CCTCACATAA ATGATTATAA TTCTTCATAT AAGCACACGA ATGATATTAA AACAAACATA
   133021 TTGACCGACT TTTTCAATTA CACTATAGGC GGTACAATAT TCTAAAAATA ATAAGGCTGT
   133081 ACTTTCGCGG TACAGCCTTA TTTGTCTTCA ATTTAGATAG TGTGCAATGG TAATATAAAA
   133141 TATAGATTAA GATACTCAAC TCAACTGGAG TTTTTTATAA TGAGCAATGA AAATTTGAAA
   133201 GCAATTTCAG ATAATTATCT AAGAAAGATA AAAAGAGAAT CTGTCACACC AAACAGACAG
   133261 AATACATCTG GAATTGTATC AACAGATAAT AAGAGTGGAT CACTTCTTGA AAACGGCACG
   133321 AATAAAACAA TCACTGATAC TCTTAATCAG TCAAAGGGAT CTTCTGAATC ACAAAGTCAG
   133381 ACAGATATAT GCTATGAGAA AAATATAATC ACAAACAGAC TTAATATCAA AACAGATGAT
   133441 ATTTTCATAA ATAATAATAG GCTTAATCCG ATATTATTTT CCTCTGCGTT ATTCAGTCAG
   133501 AATGATGTAT GTACTCAAGG CGATTTAAAT CTTTTCGGCA CTGTGCTTGT AAAGGCTTGG
   133561 GATAAGTCAC TTAATAAAGC TGTTTATATA AGACGGCAAA TCAGGTTCCC AATAGCTTAT
   133621 CCAACTGCGC AGATTGCAGA TATTGATCCA CAGTTTGGAA TACCTATAGA TGGTAATGGA
   133681 GGTACATTAT GAGTACTGTA GACTTAGCTA CAACATTATC AGGAGATATA TATTTTGAAA
   133741 ATGCCGTAGA AAACAATTCA TTAAGACTTA CATACAATCT GCGTTTTGAT GATTTACAGT
   133801 CATTGAGATT GTCATTTATG CATTCACGAG CCAAGATACC TGACATAACA GAAAAGTCTT
   133861 TGAATTTGTC GTTCAACTAT GACGATGAAT CTGAGAAGGT AAAGGCTGCT TGTGTATTTG
   133921 ACAACAACGC TACAAAAAAG CAATTAGAGT ATGCAATCAG ATCAACACTT ACAGATCTCA
   133981 AAGAGAATTC TGATTTTGGC TCTGATATGG AGTTATATAT CCATTCGAAT CTCAGAGATA
   134041 AGAATGTACT TGCAAATATA GAGACAGTTA TATCTGACGC AATCGCGCCC ATTCTCTCGT
   134101 CTCCTACTGT TAAAGTAATT CCTAAAGTAA GTCTTTCTTC AAATGGATAT TTCCAAGGTA
   134161 TTCTGATTGA GATATATGAT AACAATCAAC TCTTTATGAC TTATAACCTT AAATAAATTA
   134221 AAGGTAAAAA TATAGATGAA AACAATAAAA GAGATACATG ACAGCATACT GAATACATTC
   134281 AGTACACTAT CAGGATTCAC TGTTCAGGAT GGTACTGTAC TTGATGATCA GACATATGCT
   134341 TTAGCCGATG CGCTCGCAGA GGCATATATA GAAATTGAAA ACAATAAAAA TCCATATTTG
   134401 TATTCTAAAA TATCTGGAAG TAATCTTGAT GACTTAGGAT ACATGGTTAA TTGCCCAAGA
   134461 CAAGCGAATG AAGAAGATGA TTCTTATCTT CATAGACTTG TTGAGTGGAT GATAAGCTGC
   134521 GAAGCCGCAA ACTATGATAG TATAGAAAAT GCGCTGATGA ATCTTCAGTT CGCTTCTTAT
   134581 GCCACTTATG TACCATTCGT CTATGGTGTC GGAACGGCTA TAGTTTACAT TATACCTAAT
   134641 TCTTATGATG ACGACACCAT TATTTCAGCA AAGCTTGAAG TAAAAAACAG AGTAGACAAA
   134701 GTAAAGTCGG CAGCATCTTA CATTGAATAT GTTGTGCCCG AACAAAAGCA CGTCTCACTT
   134761 GCTATAAGAA TCGAATACGA GGATAACGCT GATAAGAGTT ATGTACTTAC TCAGCTTACC
   134821 AAAAAGATTC AGGATTACAT AAATAATATA GCTATAGGTT CAAAGCTTGA GATAGGTGAA
   134881 TTAAATAAGA TTGGAACTAA TCAGGTTGGC GTCGATTATT TTGTTATAGT ACAGATGTAT
   134941 ATGAACGGTG AGCCAGCAAA TGAACTTTCT TATCTGCAAA CCATACATAG GAAATTTGTC
   135001 TTTGATAACC TGATCTATTA AGGAGTAGAT ATATGCTTGA ACAAGATAAA ATACTCTCTT
   135061 TAATGACAAA GCACTTTCCA AGATGGATGG ATATAAGAAA GAGAGTAAAA ACGTCTAATG
   135121 GCGGCAAATA TCTGCAATCA CTCGCTTATG AGGTTGCAGA TATACAGACC GCTATAGATG
   135181 AATATAAGAA AGATTTTTTT CTTATTAACT ATCGTGACAA ATATGATGAT ATTCCATACT
   135241 ATGTTTACTA TATAACTGTA GGCGAGATAG ATACAAATGA TTTTGTGCTT ATATCTCCCA
   135301 GTGGTTTATC TGAAGCGTCC AGTGTAGAAG AGTTCTATAA CACTGATAAC AAGTACTTCT
   135361 ATGAAGACAA CAAAATATTC TTCAGAAAAG AAAATGTCGA TGAGACTTCG GCCCAAGTAA
   135421 AATATATTCT TGATGATATA GAGTATACTT CTATTATAAG TAAGTTATTT GTATGGAATA
   135481 TTTACGATGA ATTCGCCGCG TTTGTAGGAC TTAAGAGATT TACCAATGAA GATAATGAAT
   135541 CTCTTACGAA TCGAATACTT AATGTATTCA GATGTATTCC TAACAGCACC GAAGAAGGTT
   135601 TAAAGAACGC AATCATAAAT GATTTACTTG AACCGATCAA CGAAGCTTAT CCAAACCTCA
   135661 GCTATGATGA GATCAGGAAT AAGATTATAA TTGAACGCCC GACTCCAGAA AACCTTGAAC
   135721 TTAAATATGA TGAGTTCACT ACTATTTTAG ATAAACTGGC AGAGATAAAC GCTGATGTCT
   135781 ATAGAATGAA GATATGGGAC GAGGATATAT GGCAATTCAA ATTGTCCGGA ATTGATTATC
   135841 TACCTCATGT ATGGGATCAT ATCTTAGCAG CTTATGATAA TGGTATAGGA TTCAAAGATG
   135901 ATCTTAAACC AGAAATCATA GAGCACATAG ACGAAACTGA TGCTACAGCT AAAATCTCTG
   135961 TATATAAGCA GGACTTTGAT GTTATTCAGG AGTACTTGTC TGGACACTCA ATCAAGAAAA
   136021 ATATAAAGCT GAGACTTCTG AAATACAATG ATGACCTGAA AGCCACTGAT GTTGAGTACA
   136081 CGATTACGGC ATCTAAGCCA GTCAATATAA CAAACAGACT CGATGACATA TCATTATCTG
   136141 TTACCGATGG AACAAAAAGC GCTTCAATCT CACTTTCTGA TATTTTCGAA CTTACAGAAG
   136201 ATGATGAGTT ATATCTCAAT AATGTAACTC AGTCATTTGT AAAGTGTCAC AAAGATTATA
   136261 TCTATGAGGA AGTCCCTGTG CCTGATCCTG ACCCAGATCC CGACCCTGAT CCAACAGACC
   136321 CGACTGATCC AACGGATCCA ACTAATCCTG ATCAAGATGA AACCGGTGAT AATACTGAAG
   136381 AAGAGACTGG TGGCGACACT GGCGACAGTA AAGACGATAC TGACGACAAA GAAGAAGAAA
   136441 AACCTCCAAA AACTGAATTA GTAGTTAAGG AAATCATCAG AACATATTCT ATTGTAAGAA
   136501 TTACGCCTAA TAATAAAGCT GTTGCAGACA AAATTAAGTC AGCTCGAATT GATTCAAACA
   136561 AGGCAGTCTA CTCAATTGTA TGCAGTGATA ATGATTTTAA CTTTGATCCG ATATTCGTTT
   136621 ACAAGAATGA AGACGAATAT CGCTATGACA TAACCAACTC TCATTCAGGA GCATTTGAAT
   136681 ACTGTTATCT TACACAGAAG TCTGAGATTA TCCATTATTC TTATAATAAA GTTAAGACAT
   136741 ATACAAAAGT TACCAATGAT ATTGAGATGG CTAATAACTT CTCACCAGTG ATGCAATTTG
   136801 AAGATCAGTA TATCTATGTA ATCACAAATT ATAAGAATTG TACTGCCGTT TTCCAGAATA
   136861 ACCTTACGGA CACATTCATT GGTTCATGGA GCTTTGGGAA CAGTTCACTG TCTATAATTT
   136921 CCTCTATAGA TTATGATAAT GTTGAATCTA TAAGTTACAC ATTTAATGCT GATATAATTA
   136981 CTAATTCTCC GAGAATTACT TTCAGTGATA TGTTTACTGA GAATAATATA TCTCAGTATC
   137041 TTACTGCTGA TGATGGATCT TCTATCAATC CGGCAGATTT TACTCCAAGG AATTTGTCAA
   137101 GATATGAGAT CAGCTCGCTT ATCAGTGACG ATGCGTCCAA AGAAGATATT AATTACAGCA
   137161 AAACTTATTT ATCTAATGCT GATCTTGCCA ATGACACTGT AAGCACAAAT AAATATGTTC
   137221 GTTCAGTCCG CGCCACCAAC ATAACCTCTG AGTACATAAA ACTGCCTCAT GTTAAAATAG
   137281 ATAATATAAT CTATATAGGC TGTAACATGA ATTGGAGACT TGGCGATCCT GTGACTAACA
   137341 CCGTAAGATA TACGTTGCAG GCAGAGAAGG GACTTATCAT CTTTGATTCG ACACCTTCAA
   137401 CCGATCTGTA TATTGTCTAT ACCATTTATG TTCCTGAATC GGTTTCTATT CCACTGAATG
   137461 AACTTTATAG GCTTGCCGAA TATAATAGAC AAGCATATAA AAAGATATAT GATTCTACCA
   137521 TTTCAGGTAT AACTGATGGA TATGTATACA CTGTAGAGAA TGTGGATGAC AGCGACCTAT
   137581 ATAATATTAT TGTCACTGAT TATCCCACAT ATTTTATCCC TGCGATTATA GATAACACAG
   137641 TTGTATTCAA TAAAGTTCCA GAGAATGCTC TGTCCATCAA ATACGGGTAT TATTATTTTG
   137701 GCGAGCAAGA ATACTATTTA CTTGCTGACA AAACTCCTAC ATCAGAAGAA AATATCTCTA
   137761 ATGTCAAATT TGAAAATACA AGGTCAAATG GCTCTGAGAT TATTCTGAAT AAATACAATG
   137821 AAAACTATAT AAAGAATTCG CGTATGCGAC TTAATACAAT AAGCAACACA TACGCCATAG
   137881 ACCTTATAAA GCATACTGAT AAGATTATAA ATAATAAGCT CGGCGCGATT TCTACCTGTG
   137941 ACAACTTCTA TAAATGGAAG TCATTCGGAG TAGACCTGTC TCTCGAAAAA TACGGAATCT
   138001 ATAATAATAT CGGCATCAGA CTCATTTCTA ATATGCCTAA TGGATATACT TATTACGACA
   138061 TCACAGTAGA TAAGGATTCA GATACTGCAA AAGATTATTA TGTTTCATTG TATCTCAGCG
   138121 GAAAACTTAA TGCCTATATC GCAAAAGAAA CCACTTATGA TGGCATGAGA TTTCGTAGAT
   138181 CATTGACTGC TGAGATTGTC AAAAAACTTG ATGTATTAAA AGCAGATAAC AGAGTTTCTG
   138241 CTGTGTTTAC TCAGGATCCC GGATATAACT ATTATCTCAT AATAACCGCT GAATCTCAGA
   138301 ATAAAAATTA TATCAATATA TTCGATGATA TAATGATGTA TGAAAATACA GACAAGCTTG
   138361 ATATTAACGC GCAGAAAAAC ATAGATATAC TTGGATATAG TATTAAAGAG AAAGTCACTG
   138421 ATAATAATTA TAATAACAGA ATCTATTTTG ATAGCAACAA ATATACTGAC AAAAACAATG
   138481 TCGACATAGA CCAATATGGC TATATCATCA ATTCATGTAA TATTGACTGG GATATGACAA
   138541 AACTCTTTGA ATATAAGAAC GCCGATGATT TCAAGAGATA TTTATCAGTG CGCAGCAAGG
   138601 TCAATATAGA CGAACATGGT AATTATCTGT ATACTACCAG TGATAGTGTC GGTAGAATTG
   138661 TGACTGAACC GATAGCTATA AATAACTACA GGCTTATTAA AAATCTCATA ATTGAGATAA
   138721 ACGATATGCC ATTCGAAAGT CTTACTGGAT TCCAGACACG TTTGCTTGTA TCTCAAACCG
   138781 AAGATGGCAT TTATGAAGAT ACCGGAGTTA TTGCGTATAA GAATACCGAT AGTTTTTCTG
   138841 GCGATCTTCT CTCTGGAAAC TTTGTCAAGC TCAGTATAGT CATGCCTGTC AATAAATATA
   138901 TCGGTAGTAT AGCGATGTAC GCAGAATACA AAACTACCGA AACAGAGCAG CCGGTCGGCG
   138961 CGATAAGACC CAACGGCTCT ATCACATCTG CTATTCTCGA TACTTATTAT ATGACAGATT
   139021 ATATAATTGA TAAAGTCAAT ATGGAATGTG AATGTCCGCT GTCTTCGTTC AGAATAAAGA
   139081 TAAGGTCTTA TAAAGACAAT AGCATATGGA CTGACTGGAA AGACATTTCT GTTGATTCAA
   139141 ACGGCAATGT AACTACACCA GTCAAGTTTG AAAATACGAG ATACTTCCAG GCAATCGTTG
   139201 AAGTATTACA GAATGACACT CGTGTCAAAA TAAATTATAT CGATGTAAGG AGATCCGATA
   139261 ATGATTCAGA ATAATTGCAG AATAGATGCC AGCAATGGTA TAAGATTCTT TGATCAGGAT
   139321 ATTCTTATAG ACGATTTCGT ATATAATGAT TATGCGGAAG TGGAACTCAC CATTGCCTAT
   139381 AATACTCCCG GCTTTGGAAT CGTATTATTC AATAATGCCA CTTCTGCATT ATTATCGTCA
   139441 GACAGTGAGA CATTCTTATT CAGAATTGGC TACAGAGAGG CATCCATTGA ATACAAGACT
   139501 GGCTACTTGA ACAGAACCAT CCTATCTATA CCGACAACGA TATATCCTGG CATACATAAT
   139561 GACAACATCA AAGTCAAATT CAGAAAATAC AGGCGCAATA TATATCTTGA TGTTGACGGT
   139621 ACTTCTGTTT TTGATACGAG ACTATATAAG CTGCCCAAGG ACATCAGCAA ATTCTGTATT
   139681 GGTATATATT CGAATGCCGG AAATGTCATT AAATATATTC AGTCAAACTC CAAAATACCA
   139741 GATTATTGGA GTATAAATAT GTACAATACC ATCGGTGGAA GAATCAAATT CTTCAATGAC
   139801 GGATTCGAGG TATCTGAATG CAATGAAAAG GCTGAGATAG AGCAGATGAA GATAGATCTC
   139861 CCGGCAGGAA AATTCTATCT TCATTACAAG CTGAGTGACC AGAATGATAT TAAGTGCTAT
   139921 GTTTTCGCTT CAAATGACGC TTTGATAAAA GACGCCGATA AAAACATTCT GGACTATTCG
   139981 GATAATTCCA TAACCCTTGA AAAAGACACA GAAGTCAATA TTAAGTTTGT TGGTACATAT
   140041 GGAACTGTCT CTGAGATTAT CCTGAATCAG GATAAAAATA GTGGATATGT TTACACCACT
   140101 GATGACAACA AAGAGGTCCC TCCAAGCAAT ATTATTATCA ATAAAAATAA TATAAGTAAG
   140161 GTTGTCTGGT CCGCCGTTAT TACTTCATTC GGTACTAAAG AAGAGGTTTA TCTATTCAAA
   140221 GACGGAGAAT ATTCTCTTAA AGAATATAGC GGAGATAAAT CATTTGAATT CGGGAAGACA
   140281 TATCAGTATA CTTATGATCT TGAAACCAAT AAATTCGATA TAAACTATAA TGATGATATT
   140341 GAATTTACAG AGACACTGAG TGAAGATGAG ATAGACAAAG ATACGTTCTC TATTTTAAAG
   140401 AATGTGGACG CGACATTATT CTATCTTACT ATTTATGAGA AAGATGGCAC TATTACAAAT
   140461 ATCATAACCG ATAACGTAAA GAAGATAAGC GTTCCATTCA GCAGAAGAGA TCCAATTATA
   140521 GTTACCGATG AATATGATGA GCCGCTCAAT ATTTCAAGCT CTTACAGAAT ATATACTGTA
   140581 TTCAAAGACG GTACTGACAT TATAGATCAT GATCAGGACA GATATGTATT TACGAACATT
   140641 GAGAGGGAAG TATACCCTGT AAGCACATAC AATAATTACA AGACTCAATT CGATATAAGT
   140701 GAAAATATCA ATGCGGTGAG AATATATGGA ATCACAAATG AGACAATAGA TTATGATAAT
   140761 GTCTATCGTG TTATTAACCA CGTTGATGAT ATAGGTTTAT GTTGTGATAA TAACTATAAG
   140821 CAAATAGACG GTTCAGAAGT TGTCATATCA AGACTCACAA ATGAGATCGT TATAAATTCC
   140881 GATACTTCTG AATTCAGTTA TATCATTATT GATTATCTGA AGGATCAGAG CTATTGTATC
   140941 AATCCTAATT TTGATAAAGA CACTTATGAT ATTGAGATTT CATCGTCTTC AAAATTAAAA
   141001 TATTATTTCG CTCCGAACTC CAGCACCGTT ATGAGTGATT ACAAGGTATT ATCTTTTGAT
   141061 AATTTCGGCA ATGACTCATA TTATCTATGT ATAAGAAAGG AAGTGTAATT TATGAAAATA
   141121 CATCCAGGGC TTCACGATAT TGTTTCTTCA CAGACAATAA ATAAAGAAAC AGATGTCCAG
   141181 CTTGCCTACA TTACAAATGA ATCAGAGGAA CCCACTCTGA CATTGAACGC AAATTATTAT
   141241 ACTTCCTCAA GAACCGCGCT TATACCATAC GAAACCTTTG ATAAACAGAA TTTGCTTCTC
   141301 TATGATGAAG ATAATAACGA GATAACAGAT TCTTATAATT ATATAACAAG AATTGGCACT
   141361 GATAAATATC AGTATATACC ACAGAATATC GCGGCATCCA TTCAGCCTGA TACATTTCAG
   141421 TACAGAGTCA TTGGCAAGAA AAATGAGACC TATAATAACA CTAAAAACTA TTATATCTCA
   141481 GTTAAGGCAT TCAATGACAA ATACAATTCA TCTGATCAGA CATCTCTTAT AAGCACATTG
   141541 AAGACTGTCT TTCTTGACGC TTCTGTGAGA GGGTTGTGCC CAGAATCAAT TGTATTCAAT
   141601 GGAAACGATC AGAATGATTT CGTATATGAC CAGACATCTG ATGATTGTGA TTTTTGCTTT
   141661 ATAAAATCGA ATGATGGTAT AAATGCCGAT GGTACAAAAA TTATAGATGA AAAGAATTTC
   141721 TTTGGCAAAA ATCTTTGGAT AATAGTTCCT GATAACAGTT TTCCTATGTC CTCGAATGTC
   141781 ATGAGTCTTT ATGATTATGA TGGTACTGAC CATAATTTTA AGACATCTTC AGACATCTAT
   141841 AAGACTATAG ATTATTCTGG CTTAAAGTTA TTCTTGGCAC AGCGTTATAA AGAACAAGTG
   141901 GACGCTGAAA TATTCACTTA TTCTGATACG ATGTATGCTC CACTATTTAT CAAAGAAGAT
   141961 CGTGAACATA ACAGGTATAT AATATACAGC CCATCTTCAT TATTTGAGAA GCCAACAATT
   142021 TCAAAGATCA ACCTGATTAT TGAATATATC TTGAAGATAT ATCTTTGCTC GTATGTTTAC
   142081 TCTTCAAAAG CTTATTCATC ATGGATAGCT GATGAGATGC CCGATTATGT AGTCAACAAT
   142141 CATAAGCTTA CAAAACAACT CAAGTTCGTA TCTGATAAGC CATATTATGA GCTTCTTGAT
   142201 GCTTCTAAAT CAGATATTTC ATATGTTGAT ACAGAGATAC TTGACAATAC GAATATCGTA
   142261 TGCGCACTTG ACGCCTCAGA TTACATCATC TTTTCTAAGA AGCAAAACAG TTCATCAGGT
   142321 GTCACTAAGC CAGATGGATA TATCTCTATA TATTGTCCGA ATAAGACCAT AATCTATTAT
   142381 AAAGACAATG TGTATGTAAA AACCACTGAC CTTAATAAGT CGATTAATTA TTCTCTTGAT
   142441 CTGGATACAT TGACCGTTAC CATCAAAGAC TATTATGACT CATACCAGGG TATTAGCCTG
   142501 ATTGAAAATA CAGCTTCATT GATTATTAAA CACGGAACAA ATAGTAATGT ATATATAGCT
   142561 GTAAAAGATA ATAAATTACA ACTTATTGCA GAGGGCAAAT ATAGTACAGA AGATGGTATA
   142621 GTGCTTGGTA TATTGTACAT TCAGTATGAC AAGACGGTTG AGCGTCAACT ATACGATATT
   142681 CGGCTTCGCG GAGGCGGATT ACCTAAAAAC AAGAAGCATG ATTTTCAATC AATTCTTGAT
   142741 ATAGGTTCAA TTAAAGGAAT GGCTTACAGA CGAGCCGGGT CACTTATCAT ACAGATACCT
   142801 GAAGAGTTCA GGCAGTATGA TAGTATCATC AAAGCTGCTA TAGATAAACA TAAAGCGGCA
   142861 GATGAATACG CCATTGTCCT GTATTATTAA GCCCACATGA AAGGATAAAC TAATGTCTTT
   142921 AAAGCGCGTA GATTTCTCAG ACGGAATCAG AAGTGATAAT ATCCAGTTTA ACTTTGAAGA
   142981 CTTGCAGAAT CAAATCAACT ATGATCGATC TTTCATAGTA GGTCCTGGTA TAGCTAAAGG
   143041 ACTCAATATC GACGTAGATG AAAAAGAATA TATTGTCACT ATCAGCGATG GAACAATAGT
   143101 TGATCCTGAC GGTGAGATTA TAAATGTTGA GGGCAAAAAA TATGAAATTG ATTTGCCCTC
   143161 AAACATTATG CAAACTATAA TCAAAGATTA TACTGTAAAA GATAATAAGA TTATATTATC
   143221 GGATATTCCA TACGCTACAA ATGGCAGATA TATAGCAGCG ATTGATGGCA AGCTTAATGA
   143281 CTATCATAAT GATATTGTAG TTTCTACATT GACCGGAACC GAGATAAGCG ATTATAGTAT
   143341 AGACAGTGAT TTGCCCAATA TCCTTACGTT TAATAATGTA AGTGATGGCA CAATTTATAC
   143401 TATACAATAC TATATCGCTT ACAATATCAT TTTCACGGTT TATGTGAATA CTGCCAACGA
   143461 GATTCAGATA TGCAGAAGTA TATCATCGAC ATCTCCAAGC GAATATGGAT TATCTGATTT
   143521 TAAATACAGA TTAGGAAATG TATTCGTCAG AAGCAATGTA AATGGCTATA CCACCATATC
   143581 CAAGATTCAG GATATGAGTG ACCGAGTCAA TATATACACT GATGAAAATG GCGAGTTGTA
   143641 TATAAACGGC AAGCCATTCA GCTCCATAAC AAATATATAC CTGTACTGCC CACTTAATCC
   143701 AAAAGAAAAT GATATTTGGT ACAATGGTCA ATATGGAAAT AACCAATTAC TCGTATATCG
   143761 TATTATAGAT GGAATCGGCG GCTGGTACCC CATAAGTACT TATACTTATG CTTTGCATAA
   143821 TAAGAAGAAA CTATGGAATC CAACAAACGA TTTAACTTAT AATAAGGATA CGATGCATCC
   143881 TTCGTACTTC TTGTTTACTA ATCTTGAAAA AGACTTGTAT TTCGAACCAA AGACTGAGTC
   143941 CCTCAAGGTT ATTGTAGATA ACACTATCTT ACATAGTGAC CAGTATGAAG AAGTAACTGC
   144001 GAGAGACATA TACGATATTT TCCAAACGAA TTCTGATCCA GAGCTTGTAC AGTATATAAG
   144061 CAATTGCGGT TATACAAAGA ATAATCTTCT TAGTCTGTTA TACGAAATTG ACTCATCAGG
   144121 AAATGTCGTA GGCGAAAAAG ATGATACCTG TATAGGCTTC AAAATGGTCG AGGCATTCAC
   144181 ATATAAGTTT ACTTATAATG GTTATGTAAG AGGACCATAT GTCGAGGCGA TCGTTACACA
   144241 ATCTTATCTT ACTCCCTCTC TTAAGAGAAA GATAGACAGA GTATCAACCT ATGTAGTAGA
   144301 GCAGACAATA ACTCCTGAAA GTACTTGTAT TGCATATAAC CAAGACAATA AGATGTATAT
   144361 TGTCACTACT GACACGTCTT ATCTGTATAA TGAAAATCAG CTTGAAGTCT TTATCAATGG
   144421 CGTCAAACTC ATAAAGAATG TTGATTATTC AGAAGTCATG ATGAATGCCA CTTCAAAAGA
   144481 AACTAACAGG TTTACTATCA ATAGAAGTCT CAGTACATCA GATTATATCA CATATAGAAT
   144541 CAATACAAAC GTATATTCTT ATGAAGAACT CAAAAATGAC AACAGTCGTT ATTGGCTGTT
   144601 CGATCTTATT ATAACAAGAA ATGACGCTTC TCAGGATATT ACGCTACCTG AATCACTTGC
   144661 ACTTAATAAT GGCTCATTTG TAATAGCCGT TCGTAAATCT GACAGATGTA TTCTTATAAG
   144721 GAAGACTGAA AATGTTAAAG ACAATGCCGA TTATGAGATA ATTCATAATG AGGATACTAA
   144781 TCAGTCTGTA TTCCATATCA TAGACGAATC TGCTGTTAAG ATTGGCGACA GCATATATCT
   144841 TGTAGGACTC AAACAGAAGT TTGATGGTGT TGATTACAGC TCCAGCTTGC TTAAGATAAT
   144901 TGATTCTGGT GCGATAGAAG GACAGTTCCT CAGAGTCATT GAAACAGATA ATGGAAATGT
   144961 CACTAAGATA AAAGCTGATA ATGTAATCAA GATAATCGGA GAAGAGGCGG TGGTAGGATG
   145021 AAAGACGCGA GCATTACATG GATCATAAAA CAAGATAATA ATGAAGAGAC AGTAACCTAT
   145081 GATTATTATC TCGGCAATGT CAATGGTCTT AATACTACTA CCGTTCATAT TCAGGCATGG
   145141 AACAATTATC AGGGATTTGA TGATGCCAAA GACGTTACCA ATGCCAGACT TGTTATAAAA
   145201 ACGCTTACAA TAGATGACTC ATATATCTTT GATTATCTGA CTGTTAAGAT AAATAATCAG
   145261 GTTAAGTCAC TTACTAAGTA CGATGATATA AAATATGGCA TATCTATTGG ATCACTTTCC
   145321 GGCGCAAAAA ACACCGGCAT AGAGAGTGAA CAATATAAGC TTACAAATAG AAATATGTGC
   145381 GACATAGAAC TCACATTTAA CTCTATTGAC TATAGAGTCA AAGAAGGTAT CAAGAATCTT
   145441 ATTCTCGATA TAGAATCAAA TTAAAAGGAG TATCTAAATG GCTCAGACAC AAAAGCTCCC
   145501 TGGAATTATA GTATTCAGGG GAAATACAAA AGAAGTTGAA GCCCGCCCAA TCATTGATAG
   145561 GCAATTTGTA TTTGATGTTG AGAAGAACGA ATTCTTCATA GATACAAATA AGGCAAGAGT
   145621 TAAATGCGGA CAAGACGCTT CTAAAATGGA AGATCGTATC AAAGAGATTC AAGATAAATT
   145681 TGAATCCGGT GATATTGTCT CGAAAGATGA AGTCGATGAA ATCATAGAAC AGGTTACTGA
   145741 AAACAAGCAG GACAAGATCA AGAATTATGA TGATGTCCTG TATAAAGCTA ACTGGGATCT
   145801 GTTCAGCACA GATGGTGATA ATTCAATCCA TGAGTATTAT TATAAGAATG ATAATATCAA
   145861 AGAAGACTCA GAAATTCATA TAACTCCTGC TGTTGAAACA TTGGAAGATT ATGACAATGT
   145921 CGTAAGCGCA GAATTGTTCC CAGCTATAGA TACATTTACT GACAGCAGCG GACAACATTA
   145981 TTGCCTTATC CGCGCCAAGA ATATCCCTGA ACATGATATA AAAATTCATG TCTCTGTTAT
   146041 ATAAAATAAG GAGGACTTAA ATTGCCTACC ACAATTCAAG AAGTAGCTAT TCTTAATGGC
   146101 AAACCGATTA AAGATACAAC TGCCAGAAGT AGCATCAATA TAATAAGTGA TACTATTGGC
   146161 AGTAAGGACG ATCTTGATAC AACAAGTAAA ACTATTGTCG GCGCAATAAA TGAAGTTAAA
   146221 AATGGTTCAA ATAAATTCTC GTATCATGAA GGTGTCAAGA CGGCTTCTGA CGCTGATGAC
   146281 AATGCCGTTA TTACAAGAGT TCTGAATGGT ACAAGTGTAG ATAAAGGCTC GATCTTTATT
   146341 GTCAAGACAT TGATCGGCAC AGATACATAC GCTTATACTG GTTACGTTTA TAACGGTACT
   146401 GCTTGGGCTG CTATGGATGG AAACTATAGT GCTGATAACG TATATTTCAC AAAGGATCTT
   146461 GTTTACACAG CTCCTATTGG TGTTCTGACT GTCCCTACAT CTGGATCAGG TAAAATAGCA
   146521 TCAACAGGGA AGAATGCAAC TACTGTCTTA TCTTCAATTT TAGCTGAAGA GAAGAATCCT
   146581 GTCACTACTA AGCCAAGTGC ATCTATTAAG CTCAATAACG CAGGAGCAAA GGAAGTTGGC
   146641 ACAAAGGTTA CCCCTGCTTA TGTTGCTTCG TTTAATTCGG GCGCATATAC CTACGATACC
   146701 TCTACTGGAG TAACTGCTTC TGGCTGGACT ATCACAGATA CTGATAAGCA TACTTCAACA
   146761 GAATCAACTG GATCATTTGC TGAAATTACT GTAACTGATT CTACTAATTA TAAAGTTTCG
   146821 GCAACTGCCT CATATACAGA TGGTATAGTT CCTAAGACTA ATATTGGTAA CGCATATAGT
   146881 GCTGGTCAGA TTAAGGCAGG AACTACTGCA CAAGCTACAT CTAGTGCAAT CACAGGATTC
   146941 AGAAAGTATT TTTATGGATC CAGTGTCGCG GCTATTGAAC AAACCTCTGC TGGCATTCGT
   147001 GGGCTTACAA ACAGCACTTC TGCTGTAGGT AACTCAAAGA CATTCAGTAT GGATATAGTG
   147061 GAAGGCGCGA AATACGTTAT AGTCGCTTTT CCAACTAATA TAAATAAGAC TCTTAAAAAA
   147121 GTCGAAGACA CAGGTGCTTT CGGTACTGAT ATAGTAGGTA AATTTGTTAA GACCACAGTC
   147181 TCTGTGAATG GTGCTAATAA TTATGACGCT ATTGATTACG ATGTGTACAC TTATGCTCCT
   147241 GACACTGCTC TTGGTGCAAA TAAGTATAAT GTAACTATTG GGTGAGGTGA AATAAATGGC
   147301 TAATTATAAT GAAGAATCAT CAGTAAAACT AGACTTTGCT ATGCCTTTTC AGAGGACCGG
   147361 AAAGTTTCCT CTTGACAGAT CGTCCATGTT CAGTTCGTAT GATGATGCTG TTAAATACGC
   147421 TAAAGGTGAC ACCTCTGACC CTGATAGTAG AGGACTCTGT GGATCATCTT ATATAGGACA
   147481 ACAGATTTGT GTCTATGAGA ATGATGAAGT TAAACTATAT GTAATTGATC AGAATAGAAC
   147541 GCTTAAATCA ATCGAAAATG ATGCGTTCAT CGTTTTGTTT AGTGGCACAA CTGTTATTGA
   147601 TGCGAATCAT ACTGTATCTG AAATCAATCA AGCTTTTTAT AAAAATAAAA GAGTTATCGC
   147661 CTTATACTAT ATAAGCAGGG AACAACAATA TTATTTACTC ACTCTCCAAA AAGCAACGCT
   147721 TAACCGTGTC ATTTTTTATC AAAATAATAT TAGTTATGAT AGTAGTAGTA CATTATATTA
   147781 TTTTTGCATA GTAGGAACCA AAACAGATAA TGGTAGTGAT TATTGGACAT GTAAAATTGG
   147841 TTCAATCGAT TTTGATGGAT ACGCTTTAAG AAATCTTGGT ATTTACAAAG CTGTACCAAA
   147901 TCAAATAGTA TCTATAGCAA CAGTAGATGA TGGTGCGCCC AAATCTTATT CTACTTTAGA
   147961 TATAGCTTCA GATGATGATG TAAACGCCAT GATCACAGAA GTCTTAGGAT CATATAGCAC
   148021 GCAGCAGCAA CCTTCTTCTA TTATTCTTAA TTCAAATACC GCAGATTCTA CTAAGCAATT
   148081 TGAATTAACT ATAGATGATA CTGGAACATT AACTTCACAA GAATTATAAT TCTTATTATC
   148141 TGACTTTATA ATAATTATGA CTACACTCGT TTCTCTTGAC AAGCTCAAAA ATATTCTTGA
   148201 AAAGCTTATA TCTAAGATCA ACAGTAAAGC TAATAAAACA GATGTCGATG CAATAAGTTC
   148261 TATACTGGAT ACTAGCACTA CAGATAATAA TAAAGTCTTG ATGGTAGTAA ATGGCGCACC
   148321 ATCTTGGCAA TCAGTACAAG TATTTTATTC AAGTACATCC GAGCCACAGA GCTCTACTGG
   148381 TTCTGATGGC GATATATATC TTGTTACAGA ATAAGTATAT TAAGATTAAG AAGGTAAGAT
   148441 TAAAATGGCA GAGGCTCCAA ATACAACTTT ATGTTTAATA AATTGCGACT CTGCCATTTA
   148501 TGATATAACG GGCCAGAGTA TAATTATAAA CACAAGTGTG ACTATATCAG AAAATCAGAA
   148561 GCATTTTGAT TCACCTAGTA TCTATTTTGA TAAGTCATCT AATACTAATA TTACAATAGA
   148621 TCTTCCAGCG GCGGCAAAAT CAATACAGTT CTGGTTTTAT CCAACCGGCA GCAATACATC
   148681 TGGTTGGTGG CCGACATTAT TCAGTACTAA TTGTGGTTCA AATACTTCTG GTGGTACTTA
   148741 TATGCATATT GATGATGCTA AAGACAGTAC TTATCCTGCG TTCAGAGTAA ATAACATTTC
   148801 TTCATCATCA TCGTCTACAC TAAACGGAAC ATATGGCACT GAAGCAATAA CAAGAGATAC
   148861 ATGGCATCAT TTTGCTTTAT GCATTGATGG TACAAGCCAC ATGTTTTTTA TAGATGGTTC
   148921 AAAAGTCGCA ACTCTTACTG GCACTAATGC CGCTGAAATA ACAACTGTTT ATCTCGGCGC
   148981 ATTAAAACGT CCATCTACTT TTGCTTCTGA CGCTTATTAT TCTGGTTATA TAGATGATAT
   149041 ACTAATAACA AGTGATTGCT TATATACAGA AGATTTTACT GTACCTACAG ATCCGTGGTA
   149101 TAGTATGAAT TCTGGTGATA TACCATTACA TCACGTAGAT ACCACCAGCT ATGGTACATA
   149161 TGAAGGTACT ATAGCAAATC TTACAGATGG AGATACATCT ACTTATTGGT GGACTAATAA
   149221 TGCTCAGAGC TCTGGCAGCT TCGTTAAATT CAGCTTTAAT AAATATATAA ATTTTAATGG
   149281 TTTGACCGCC ATTACTACAA CTAATACTGG TGACTGTATT CAAAGCGGTA CAGTATTACA
   149341 AACTTCAGTA AATGGAGAAG ATTGGACTAC AGTAGGTAAT TTTACGGGCC AAACAACTAC
   149401 TACGTTTACT GATCTTAATA TAAAGAAAAT AAAACATATT CGTATTTATG TTGAAACAAG
   149461 CTCAAATCAA TGGCTTTGTG TAAATGAAAT CACATTAGAT TATACAGAGT ATTGTCCATT
   149521 GAAAATCAAG AAGGATAATA CATGGATAGA CGTTAAAAAA GTATATCAGA AATTTGATGA
   149581 TACTTGGAAA GTCGTTTCTG ATTATAGCAG CTTGTTTAAC ACAAATACTT TATATAAACA
   149641 TTATAGCAAT TGAGGTAATG AAATAAATGG CAGAAGAAAA TACTAAAGTA AAAAGTATAT
   149701 ATTATACTAC TAATAATCCT CAACCAGAAA CGCAACCAGA TTGGAACCAA AATGACCCTA
   149761 CAGCTCCTGA CTATATAAAA AATAGAATAG GTGGATATTA TGAAACTCAG ACTTTTGAAG
   149821 ATATAGTATG GGATGGAAAT ACTGACGGCA GAGAATCGAT TACTTTAGGA GGTAGTCAGA
   149881 ATCTTTATAA AATAAGCGAT TTTTTTATTG ACTCAGATAC ACTAATTGGA AAAACATATA
   149941 CTTTGTATAA TTCAGAAGAA GATGGTAATG AAATCATTTT TACTATTACA TCTAAAATGA
   150001 TTGTGACTCT CTCAAATACT TTATATACTA TTGATGATGG TAATATTATT GTTTCTAACG
   150061 CTGCTTGTAT ATTTGAAGGT ATAACAATAC CATCTCCTGG TATATATTTT TTTTAAAGTC
   150121 AGTGATACAC TGTTTGTTAA ATCGCTGAAT ATTGCATCTA CGTCTCAAAA ACTTATTCCT
   150181 ATAGATGGCA ATCTCACTAA TATAGTTGGT GGATATGACA CAGTTCAAAC ATCCGAAAAT
   150241 ATTTACACCG GAACAATCAC CAAAGACATG ACAACATATA AAATATTATA TGCATAAAGG
   150301 AACATTATAA AAATGAATAC AATAAACCTT ACTGCCCAAA ATTATTATTC ATCACGATTG
   150361 ATTAAAATTA CTCCTGATGT TGATATAACT GATGGCGATT GTATTACAAT AACAATAAAA
   150421 GATGGTAGTA CAAATAGACC TATACGCGCA TTAAAAGGCG TTGTTAAAAA TCGCGGTTCA
   150481 TCGTTATATT CATTTATGTT TGATAATTAC TATAATTTTT ATATATTGTC AAATAATGAG
   150541 TCTATCAATT TAAGTAATAA ACTGGAGTAA TTTTATGTCA AATAAGCAAT TATATTTATA
   150601 TTGTGAAGAT GCTGATTTGC TTTATCAAAT TGCACGTAGC GATCAAGTAG GAGTTAAACC
   150661 TGTAAACATA ACAATTACTA AAGAAGCTAA TGCTCCAAAA GTAATATCAA AAGAATATCT
   150721 TGATCTTGAT ACAATATATG CATCGATAGA TAATATTAAA AAATATATTT ATTATATTCG
   150781 TGAGGTCTCA TCTTTCACTT CTGACGATAA TGGAAAAGTT CTTGGAGTAG TAAATGGTCA
   150841 ATTGGCATGG GTTGACAAAA CATCAACATT ATCTTAAATA TTTTTTGGGC TAGCATTTTA
   150901 AACCGTCACT AATCTAATAT ACAATATAAT AAATTTAAAA TACAATTAAC GAGGCAAATA
   150961 ATATGGCAAC AGTAAACGAT AGTGTACTTT TAGGCAAACA TCTTAAATCA GCTTTAACTG
   151021 CTGTAGTAGC TAAACTTAAT ACTAAGGCAA ATGCAAGTGA TGTAATATCT AAGGGTTCAC
   151081 AAACTTTAAC AGACGACGAA AAGGCACAAG CAAGAGAGAA CATCGGCGCA GGCACTTCAT
   151141 CTTTCTCTGG TAACTATGCA GATCTTTCTG ATAAGCCCAA TGTAGTCTTA TATGACTCAC
   151201 AGACACTCAC AGAGGCTCAG AAAGCTCAGG TAAGAGCAAA TATCGGAGCA GGCGCGTCTT
   151261 CGTTCTCTGG TAATTATTCA GACCTTCAGA ATACTCCTAC AAAGCTCAGT GATTTCACCA
   151321 ATGACCAAAA CTTTGCTACA ACCACTGAGG TTAATACTGC TATAGCAAAT TCGAAGCACG
   151381 CATCATTCTC CATCGTAACT GCATTACCAG CAGTGGCAGA CGCACAAGAA AATATCTTAT
   151441 ATCTCTTCAA GAATACTACC ACAGGGTACT ATGATATTTA TGCTAAGATA AATAACAAGC
   151501 TTGAGAGACT TGATGATGTC AGCGTAGATC TTACTAATTA TTCTACTACT GACCAGATGA
   151561 ATACGGCTAT AACTACTGCC GCTGGTACAG CAGTTAAGTA TGATACACAG TCTCTTACTG
   151621 ATGCACAGAA GACTCAAGCA CTTACTAACT TAGGCATTGA ATTTGTAACA GATCAGCAGG
   151681 TTACTGATAT GCTTACTGAG CTTGGATTAA CTACTGCTTG AACGAAATAA AAAAAATAGA
   151741 CTGGGCTAAC CAGTCTATTT TTTTAATAGT CTTTTCTCTC ATATTGGTTA CTATGCAATC
   151801 TGCTATTTGA TTCGACTATT ATATTTTTAT TATTTTTATT GTCTTTTATA CCAGCTAATT
   151861 TTTTCAATTC TGTCCATGTC TCAACTTCAA ACAATCTCAT CAAAGTCGCT GATACAGGCG
   151921 AGCTCTTTTT TCGTTTTCTG TCATAATCGA TTCTTGAAAT GGCGTTAAGC ATCTCCATTT
   151981 CTTCTTTGAA ATTTTTAAGT AGTTTCTCCT TTTCTGACTT TTGGTACGTG AATGCAGCAG
   152041 AATATCCTTC TGGCGGAGTA AAGTATTCAT ATATGAATTC ACTCACAGAC ATCTTAAAGT
[truncated: 112,876 more chars]
