# Supplementary material for: Clades of huge phages from across Earth’s ecosystems
Source: Nature. 2020 Feb 12;578(7795):425–31. doi: 10.1038/s41586-020-2007-4 (PMC7162821; doi:10.1038/s41586-020-2007-4)
Supplement: Supplementary file 6 — Genbank files for all genome. [file 41586_2020_2007_MOESM6_ESM.zip › genbank_genomes_SD-4/RIF_PHAGE_29_7.gbk]

LOCUS       Rifle_16ft_4_minimus_37632_prodigal-single     281267 bp    DNA     linear   BCT NOV-13-2019
DEFINITION  Rifle_16ft_4_minimus_37632_prodigal-single, contig.
ACCESSION   Rifle_16ft_4_minimus_37632_prodigal-single
VERSION     Rifle_16ft_4_minimus_37632_prodigal-single.1  GI:
KEYWORDS    .
SOURCE      RIF_PHAGE_29_7
  ORGANISM  RIF_PHAGE_29_7
            .
COMMENT     Data sourced from ggkbase. For additional details see
            http://ggkbase.berkeley.edu/organisms/405180
FEATURES             Location/Qualifiers
     source          1..281267
                     /organism="RIF_PHAGE_29_7"
                     /mol_type="genomic DNA"
     gene            <2..1363
                     /locus_tag="Rifle_16ft_4_minimus_37632_prodigal-single_1"
     CDS             <2..1363
                     /product="Conserved domain protein n=1 Tax=Prevotella sp.
                     CAG:1092 RepID=R5PW98_9BACT"
                     /codon_start=2
                     /transl_table=11
                     /translation="GVVSAKGGTYVGLQSPGEYSDGISPVTQLLKPTNGEIGTAISMM
                     SNTVPGDAIAVDFNKHERGVTHIINTIKNAPGTEGIDLSKNYNQRTKKFLISADPNAK
                     KAYARYTIANPYKPSKDAGTLELRIKNYAIQNGDSTLNHTMSFPPYVKSFSNSDSANW
                     NKVDFLGRPEPIYTYSNSNREGSISFFVLTDYSQTVDVGVNWEDSTTYSETFSKHFES
                     ENGINTANDNIEVEIKNKKKQISEYNAQLLAIASDDVGNTSTLKSQISELNSEISNLE
                     AKQKDNSSNVGNRKYGDEGGKIYRELIKGGEETNSSGDISLKTKETKERLKEMKKDLM
                     FQPAFFSGDKVDFLTRMEFLSKLTRPSRNTSGKGFSFTYPPVSHLKLGDWFNYDVIIN
                     NISFSYDDSPWSIDGSGGRVQPMWCVATLSFNIVGNWGESTSGSNAPLADDIGGFYQA
                     RIK*"
                     /db_xref="UniRef100_R5PW98"
                     /db_xref="R5PW98_9BACT"
     gene            1414..1719
                     /locus_tag="Rifle_16ft_4_minimus_37632_prodigal-single_2"
     CDS             1414..1719
                     /product="Uncharacterized protein n=1 Tax=Prevotella sp.
                     CAG:1092 RepID=R5PAS0_9BACT"
                     /codon_start=1
                     /transl_table=11
                     /translation="MATSRYKHLITVNREMMTVPAITISKRDTDKFVIYNSDKMRFDT
                     IAADIYNDDTYSWLISLANPEYALEFDIPNNTVIRVAFPLRDAETEYEQKVVILKNK*"
                     /db_xref="UniRef100_R5PAS0"
                     /db_xref="R5PAS0_9BACT"
     gene            1721..6331
                     /locus_tag="Rifle_16ft_4_minimus_37632_prodigal-single_3"
     CDS             1721..6331
                     /product="Uncharacterized protein n=1 Tax=Prevotella sp.
                     CAG:1092 RepID=R5P9N0_9BACT"
                     /codon_start=1
                     /transl_table=11
                     /translation="MSFQPLPTFLEMDKLYLDIRLEAIPLLKNSVVDLMGSKTFSVGM
                     MRENKGFGIIDIQVETKTSLQPIIDITFKDLYGNTVFEKLDNVDGNGSELDYSLLFDW
                     PPPKFRFTFKGYLGKPVVWIMNLKKTHTRYNSSDGSYEIKASFVPNQFGFLADIPFLY
                     LLAKKRLKRDVNGEANSNTNILPKQNKIESIFDIIKIGKTIETKTKQVTKEYDKLQKQ
                     LSILKINSIDGLINKDFEPRDVIDGKVAGRPTIARVKNVSGQNDLPAFSIITIKLPPS
                     LEKDSGNSSKFQEVLKSLKGNPTQSNIEHRKIIALIGNPDSVAKNMTILGSDSNGTLT
                     GKFADASATSFQNDVKAGLKKIDDNLNLIEVEKKRRLFQTSETQLGAVTISEVFSRLA
                     ADGGYILGSILDAGYNGYNLNEKVRILNKLPNGDKLIGKFFPLTIDSKGEQVPATEAG
                     IETEGCEMSFVRRFLTAISEGIAENQSSQNQDALNNSENKIISRINNLEIISPNPYKD
                     ASGQQFLETLLVRSGIAAFITRSFDSNQPGDYNTSGLDDDSPDQIEKLADKELKNITD
                     VILSSLTTEDYGYVKKFCRFINNLLTSDGEGLYMYGINSNTETEIVKVSKTPIQTIKT
                     HAVIAKGTGESKEFLGTVDSMFKNFLGTGNTKSIFYPGSDATYTREISDSINYDDFTA
                     KYLYNNNTLWMIPDIDAYKTLTSIDSFLNPLSDTPLNKIKYSFVIFDKSSDQGAIDGV
                     QNSDTDSEFSDKKHKETEEPLGVVKISNGNSDEEQNKDEFQRVKTINSHIPFCTVFDY
                     SKLQNLKSIPLLDGYPDVSMLNDGKGVYYYKIIDQDNIGNGVTYLAYSQITDDNSPRL
                     TWGLFLPKQNATDVRGKNQRIFLRKICVDIENRMSKLEDEKNNILSQVLGRAQSNENS
                     LYIQMHHIFHQWGVLGYSMDNVSINTNKSSDGSNKPKNQPIEPKTIADTLEKEYGTII
                     EEIEGGKITKSRSVEDLPGEKSSLGTLTSSTGFKYDFPMEKINPPAILTNVAHSIINI
                     DSLYKPNANTTLLNIIQQLCTKNNFMFIPIPGNIDYSNISEIFKPSNNVEPKIGNVFH
                     VLFTPTPENRTKENDGTSLSLTSVAQNSKMDAFEINFGSPDNPVVKNIDVSTDESRPT
                     AESILNLQRLVDKDNSNKVVTTDCSILSVMEGRSYKMKVDVIGNAQISPMQYFHVAKH
                     PIFSGLYQIMNVTHSIKPNDMSTTFEGIKMRFDGTSMKGIGPITLESLKALCSEESSI
                     IQPNVGTTSPTSFEGAVLQGLLNPFQDVPNNSDLDLIPGTYLNNNKKPITLIQVDGRP
                     VEMVTAKAYLTMQSAASKEGISFRIISGFRPQFGGNLNVVSSKGVLVKAESQHTLRVS
                     NLKTPNYPDQNNITNPQGINVNVDSDTLKPQKFIQISPNKTQGYFLANVAAPGQSNHG
                     NGIALDLNTGTRNIDKNHTSPLKDATYIWLIQNSWKFGFVRTVKGEEWHFDYRPDLAK
                     LGPYGGFADMSNPATFPGSIQSRNSSLFYTDLGLSNLITPST*"
                     /db_xref="UniRef100_R5P9N0"
                     /db_xref="R5P9N0_9BACT"
     gene            6363..8039
                     /locus_tag="Rifle_16ft_4_minimus_37632_prodigal-single_4"
     CDS             6363..8039
                     /product="hypothetical protein"
                     /codon_start=1
                     /transl_table=11
                     /translation="MLNKEIKICKILTFLEEDLLAFSLEFSTSGVDIILCDIEKKIEE
                     ENVPTIIVGWEYVKKLFPAQRVSQHKISNNISWAYSTSEEKSNTILNTKTFIKNIISN
                     WLPDTYITYDCILDGKLSKFLEKNFIKPYKFYAYFSGKAMYLYNSEDCKKIIGINLES
                     MRYFGMDIRKSVTSIIEKYSPICLSYSNVSPYLTEKHEPFFETIENLFWSRYFEEISE
                     KYFYDFIMDTESDRFIPFVMHELYKRQEITDHEKSYIIRLNKKDIITDWLSKRELFFD
                     KKYENEKIDFKKTSDGMQYVRLLYSNKRTITGRINCVDRRFNPQMLAKDSNDRKMIVS
                     RFKGGKIVVLDYVSFETKLALFFSQDKDFIKKFKDKDLHEETAKVIFKNKKVNAKERS
                     IGKSINHTLIYGGGEEVLKKILKEVPDVNDAILRVREFLNPIIEFSKQIQCSYDELGY
                     IVNSFSTIVKPQKTWATFSNFISAMAADILVEKLYLIRKFFADKKSKFIFQVHDSFII
                     DVHPEEFSIIEEIKSVLSDFTNISLQVGSSEGSNLYECGIAEGEVDFTNF*"
     gene            complement(8211..8657)
                     /locus_tag="Rifle_16ft_4_minimus_37632_prodigal-single_5"
     CDS             complement(8211..8657)
                     /product="hypothetical protein"
                     /codon_start=1
                     /transl_table=11
                     /translation="MKQSTIKENQEKIKDTPWTKLGIKVDLCSFLTRKVLVEKFSPQK
                     AKKIEMRNFFISKIDGCELYVNDIYPYYIFYIKNINGNNEILMEKHEKSKTFCIKYDG
                     IWSVFESLYMLQYDEIQSFTQITFDELLKLQGYKTCLLIFPVNCFL*"
     gene            complement(8694..9362)
                     /locus_tag="Rifle_16ft_4_minimus_37632_prodigal-single_6"
     CDS             complement(8694..9362)
                     /product="hypothetical protein"
                     /codon_start=1
                     /transl_table=11
                     /translation="LPFYYFNRIRPDFTYANKTSRNIKSKLHHIIIKFILNALCLLFK
                     NKVFYYIMAIPKINRFNSKPLYYLQMLHEGNIFTWKIENFTITSTPRFNFISTNFAEV
                     SHKDENIIELELNAESYLNDTLLTRIVLVEKIGNKKVEIGDPLIRWALHDLQKIPFIN
                     TRDFLIKTLIESPVERKIFLEQCVLLKYQTSDLCDYNLEEQFEQVPTIIKLKLKPKII
                     MQYP*"
     gene            9371..9691
                     /locus_tag="Rifle_16ft_4_minimus_37632_prodigal-single_7"
     CDS             9371..9691
                     /product="hypothetical protein n=1 Tax=Hymenobacter
                     norwichensis RepID=UPI0003B6B0BC"
                     /codon_start=1
                     /transl_table=11
                     /translation="MVVKKKIGKNVYTFMLSAPSFHEVVIESSKLSFGDVDTCGICGN
                     DDLFLHGHVTKEDNFEYAYVRCKKCKSTLNFGKQKKDTSVVYLTTKDDKSLDWVKFEP
                     KINE*"
                     /db_xref="UniRef100_UPI0003B6B0BC"
                     /db_xref="hsw:Hsw_2170"
                     /db_xref="W8F7Q1_9BACT"
                     /db_xref="UPI0003B6B0BC"
     gene            9719..10765
                     /locus_tag="Rifle_16ft_4_minimus_37632_prodigal-single_8"
     CDS             9719..10765
                     /product="Protein RecA n=1 Tax=Odoribacter sp. CAG:788
                     RepID=R5NWZ9_9PORP"
                     /codon_start=1
                     /transl_table=11
                     /translation="MAKTKKDNEVVDGLSQAEMEAKFSGENEPAEKEAKKIKIKSKSN
                     FSLADYQKEIKIPIVNYKPDSWIPMSKAFMETTQLPGIPEGRVIACWGFEDSGKSSVA
                     LELMANAQKKGILPILINTEKKFNWEHAETMGVDKDNMIYVDSLETVEDCCEFIKERL
                     RDQKEGRLPTDIVFVWDSIGNVISGAELRADEKGDTSAIMATAKLLTQQIHRIIEKRI
                     SDTRKEEYPYNATLFVVNHAYQGTMANTLTPYGGRGVLKAATLSIRMGGILSNSTKCY
                     AVKDGVEMAYAIKTSIVVEKNHITNVSVKAKIICTAHGFIMDSKEAIDEYKKQHKDSW
                     ELKFAKDWDKYGND*"
                     /db_xref="UniRef100_R5NWZ9"
                     /db_xref="R5NWZ9_9PORP"
                     /db_xref="tpz:Tph_c11580"
     gene            10836..11993
                     /locus_tag="Rifle_16ft_4_minimus_37632_prodigal-single_9"
     CDS             10836..11993
                     /product="hypothetical protein"
                     /codon_start=1
                     /transl_table=11
                     /translation="MEKEKFERNCPQCNENIYYTNKKNRNNSERKKKLCRKCVNNRFF
                     EENEIKMKEVYLHKFDADTNDKIIILFQKNGARWEKFVKSIQPLIKEFYKNKKEQKYY
                     RNCPECVEEISYVAKFDRDEAEKEKRLCKSCGSKGDKNSFYGKTHSQETINKIQNSHQ
                     TSESWANFQERQQTDEFRKKISEKLSGENNPAFGRGTLKDIWIKKLGEEEGNKRNDEW
                     LKLQSKNSSGENNPMFGKPSPNGSGNGWSGWYKNWFFRSLRELSYMINVIEKEELKWE
                     TGESQKYKIEYIDYTGETRNYFPDFVIEGKRIIECKPQKLHNSPAVLAKKLAAEKFCE
                     LNNFTYELIDIDKISFEELQKLHDEKIITFTEKYEEKFQNYTFKESNIKRS*"
     gene            12009..13037
                     /locus_tag="Rifle_16ft_4_minimus_37632_prodigal-single_10"
     CDS             12009..13037
                     /product="DNA polymerase I n=1 Tax=Prevotella sp. CAG:1092
                     RepID=R5PGF0_9BACT"
                     /codon_start=1
                     /transl_table=11
                     /translation="MRVLILDSDWNLKRNFKKRENMFAKGEHCGGSFGFLESLRAVIN
                     KESPDRVVAMWDGIAGGKFRHDIYPHYKENRDKSWDEESYLLTEEETGHEAAKKYSQL
                     TQKIKVKNYLEELYIRQVEVNLIEADDLIAKYVLLKEPEENIVIFSSDKDYYQLISEG
                     VSVLRPSDNFLITYNNFKETFGYIPENSLIMKCFEGDTSDCIPGVDGVAEKSILKYFP
                     RFADEVYDIERFIKEAVELYQNKKIKLFEKIIGCRRTIERNKKLMDLHNPFLTEEAIE
                     EIETIRECVIVEDNSFTQRSISNAMKMMIKDGYNKLVWQENMDFFFRPFFRLVAKETE
                     YSRKILGN*"
                     /db_xref="UniRef100_R5PGF0"
                     /db_xref="R5PGF0_9BACT"
                     /db_xref="ctec:EC599_5111"
     gene            13039..13335
                     /locus_tag="Rifle_16ft_4_minimus_37632_prodigal-single_11"
     CDS             13039..13335
                     /product="hypothetical protein"
                     /codon_start=1
                     /transl_table=11
                     /translation="MEKKDKELIKKLNEAGKTANFFSLKLEYNGKVIVVKRDFPADKY
                     SPESIEKSSLHFLMVDFVRKIQEELRKSEQEILEKIKKEQMDKLWSENHDIEKS*"
     gene            13595..14944
                     /locus_tag="Rifle_16ft_4_minimus_37632_prodigal-single_12"
     CDS             13595..14944
                     /product="Gp21.1 n=2 Tax=Myoviridae RepID=B6V2S0_BPSP1"
                     /codon_start=1
                     /transl_table=11
                     /translation="MENTEINSAIKNVNQPLTLLDLNFQKKLIKVIIEDKQGEFSTQI
                     IDILKPEYFDGIYIKTLIRHILDFVTKYNIIPEYQTLRDIVNEKELEGQLKDNLIELI
                     RLIEEQRITDKLNVKDIALNFCRKQSLKKGLIDAVDNWEKGDYENIAQIISEALKVGE
                     PKSSGHNYLKDMEKRLIKKYRTPIPAMSGLDSKIGGGLAGGELGIILSPTGGGKSMML
                     VKFACTALKAGKQVIYYTLELQESAIGNRIDSCLTGLPLKDVIEYPDVIRETLLEISK
                     QGGNLIIKEFPTGSASLNTIKSHLKVLEREGIVPDVIIIDYADIMKATSSFSEKRFAL
                     TSIYEGLRGMAMEMNIPIWTASQSGRCLGLNSLIDTPDGKKEIQYLKVNDLILTHLGF
                     KKVINIFPIEKQSVYKIKLKSGKEILCSSKHFFPIKNNEYKSIESGLSKGDFLFSKK*"
                     /db_xref="UniRef100_B6V2S0"
                     /db_xref="A0A0G0Q6G1_9BACT"
                     /db_xref="eclx:LI66_23965"
                     /db_xref="B6V2S0_BPSP1"
     gene            14988..16244
                     /locus_tag="Rifle_16ft_4_minimus_37632_prodigal-single_13"
     CDS             14988..16244
                     /product="Uncharacterized protein {ECO:0000313|EMBL
                     :KKM62447.1}; Flags: Fragment;;  TaxID=412755
                     species="unclassified sequences; metagenomes; ecological
                     metagenomes.;" source="marine sediment metagenome.;""
                     /codon_start=1
                     /transl_table=11
                     /translation="MEKIKKFKTIEELLNIKSLKCLDVNKINEFQKEQLTNIIEEFNK
                     IFIHNNFKLIVDFIINNIECDWITRIKLIKEKFNRNSSSLESFILRYGEVEGQKQFDE
                     KNEKCVVTLEKLIVKLGEDEGNKIWDEIRKSKRSVSLEIMTERYGEEEGLKRWNSYLE
                     KWRVGIQKKKEKGDWKNGSTLERRIEIYGEEEGTRIWNENSIRMSKRNSLETYIEKHG
                     EEKGKDEYEKYCKSMDKTSLKAFKKRYGEVDGKKRYEEYCKKVSYSNSVEGYIERYGP
                     IVGPIKRQERFTQLIINGRFLKNYSKISQELFWSIYEQIDEFEKSKCYFAELNEEHVF
                     YTYQNDIYVISVDFKFENKIIEFDGDFWHSSTKQKERDILRDCFLISKGYEVLRIPEL
                     DYKNDKKQIIEKCINFIKNEKTEYSK*"
                     /db_xref="A0A0F9LZJ5_9ZZZZ"
     gene            16219..16656
                     /locus_tag="Rifle_16ft_4_minimus_37632_prodigal-single_14"
     CDS             16219..16656
                     /product="Replicative DNA helicase n=1 Tax=Nostoc sp. PCC
                     7107 RepID=K9QGP4_9NOSO"
                     /codon_start=1
                     /transl_table=11
                     /translation="MKKQNIVSESIIDILEDEIMSIELIGEEETVDITVEDAHMFFAN
                     DIYTHNSSMNKDKFGLDTISESLGKAQTADIILGIARPDEDKVIKKATMMVLKNRNGE
                     DGYSLRMIFDTSKIDIQIEDENNANIKSGIKALTMEAQIRNRN*"
                     /db_xref="UniRef100_K9QGP4"
                     /db_xref="A0A0G0Q6G1_9BACT"
                     /db_xref="can:Cyan10605_0241"
                     /db_xref="K9QGP4_9NOSO"
     gene            16760..19330
                     /locus_tag="Rifle_16ft_4_minimus_37632_prodigal-single_15"
     CDS             16760..19330
                     /product="Ribonucleoside-diphosphate reductase n=1 Tax
                     =Salinibacter ruber (strain M8) RepID=D5H5J3_SALRM"
                     /codon_start=1
                     /transl_table=11
                     /translation="MAIETMENQTKGKLKEIKGTKFVDEFSKEIYEQTYKYLNETIDE
                     TQLRVAKDLAKVELNQEYWTNQFMWALEDFKFVPGGRITSNAGTGIKGTTYINCFVDG
                     FVGEDRDSMEGILSALRRQALILKSEGGYGFCADTMRPRGGFIEGIGNESPGSVRMLD
                     MWDTQSAVITEGSGKKSKNEKAKGKIRKGAQMVTMSCYHPDIEEFITAKQTPGRLTKF
                     NMSLLITDEFMKSVQNNLPWNLEFPDFDFNKDIYNKEWDGNLKKWKEKGYPVIIYKTY
                     KNANELWDLIMKSTYNRNEPGVLFVDTINRLNNLYYNEYISASNPCGEQLLPTGGVCL
                     LGSINLTQFIDFEKKDWDYKKIKEIIPIAIRFMDNVNDITSVPLDSQKENLKSKRRIG
                     LGIMGYGSALMMLNIRYGSDYALEITENLMKFIANESYQASSLIAKEKGAFPLFDKEK
                     YLASKFISNLSTETQSMIERYGIRNSHLLSIQPTGNSSIFANVVSGGLEPVFMPTYTR
                     TTMMPYPPEGLVVPSNIDWENKAFNTQPSSLNSDNLQSWKWIKEGDENLLKTDFDGYS
                     WKIDKSRGLLRETVVKDYAVRFLELKNKWENTAEWAATTVQLGIDEHSKTMEVMSKYI
                     DSAMSKTVNIPSDYPFENFKKLYMDLFNTKTVKGGTTYRAGTMTEVLGSAEKKEEEKS
                     NKINKTTAPHRPKTLPCDIYHVTTDGKKWIVLVGLLSEEPYEVFTFKEKSIHLPVKLK
                     NGTLTKVKRGRYDLDADGMIIENIVEHFETDEQEALTRMISLSLRHGSDIKFIVEQLN
                     KSEGNITSFARAIGRTLKKYILDGEKSTETCSNCNAKNTLVYQEGCVVCINCSSSKCS
                     *"
                     /db_xref="UniRef100_D5H5J3"
                     /db_xref="srm:SRM_00377"
                     /db_xref="87655511"
                     /db_xref="D5H5J3_SALRM"
     gene            19560..21200
                     /locus_tag="Rifle_16ft_4_minimus_37632_prodigal-single_16"
     CDS             19560..21200
                     /product="hypothetical protein"
                     /codon_start=1
                     /transl_table=11
                     /translation="MKNIKLTKKQLQKFISEGVKKFLKENGAQPAPTTKPAPVITPQR
                     ERRPNPIKIPKPGTFPKPNPKAKKKEIQNSIKTEEFLNEWVKMAKLEKEKSRMKRLIK
                     EAPMDIDPGEHEPHPSIRSGIQGQSETPFGNVELFSKQRLDQSTIEKIGSEEFKSIVR
                     TLGDVGSMSMMEIQNALNMILTYERRNRGALENLAKEIVKRKFGLSDEVMQMIDAKLK
                     NPGEIEPPEDNDDPEEEVAQQFTPEELEIIKKHVNKRIVSNTLMMGAGYRAHKVFDEI
                     KNALDGIDPRLYPLYNKMMPNVEIFMWKMPVEQSFGARQMWGSSKLDTQGDEVKAEAT
                     AIIFPVLLHEVAKAAVEILFLQHLSDIQEKHGEPLAKEVVKQADSYYDEHWLKLIGPQ
                     FWKYLHDALSFVVVEEGEDYTIIAYVLNKMASMEPDEFMTLMDDTIHDGPRAIEKIKQ
                     IVRLVSGEIEAYENQGEEIPEPEDMFPPEHEDEIAALLGRNQEDLLTRTPEEEKGPAP
                     TKNVTDMNIDELNIELEKALEYEDYRKAAQVRDEINRR*"
     gene            21252..21428
                     /locus_tag="Rifle_16ft_4_minimus_37632_prodigal-single_17"
     CDS             21252..21428
                     /product="hypothetical protein"
                     /codon_start=1
                     /transl_table=11
                     /translation="MKKPANKKKATQKRGLKRNKRLKATQKVKHVRKKELVDARKIAE
                     KKFEKHMKDLFGQK*"
     gene            21470..22261
                     /locus_tag="Rifle_16ft_4_minimus_37632_prodigal-single_18"
     CDS             21470..22261
                     /product="hypothetical protein"
                     /codon_start=1
                     /transl_table=11
                     /translation="MVAFPFLMLFIIMKSGLRYMDKAVLFEINKIIKEQEQEDDEKSD
                     EETLSTFDKMDSFIDDEKTQSNLSIQGSVKMMSALKEPNKRNAEGLNMKAQKEKMKKL
                     DTMKKSVEDQKKKAEDKIKLSKMQQNISNQPDVSSQTTTQTSAITEHIKKVIKKMSAP
                     IIKRTFAEQSSPVQAPVQTPTESLPSNKAYLVKFDKTSQRPFDVKFTERGFSIEGTRL
                     SFEALENALSKNYTITLNNGKGLILDAIKMQKILKYKDKWFNGQQ*"
     gene            22248..22691
                     /locus_tag="Rifle_16ft_4_minimus_37632_prodigal-single_19"
     CDS             22248..22691
                     /product="hypothetical protein"
                     /codon_start=1
                     /transl_table=11
                     /translation="MDSNETYIGRKRSVFIEKVSCGHNISKDGMLKRYGLPLFFTMDF
                     LRKNRFIVEMQIDDEIINNDNIQGFFISNFNNEKTIKISTAIHIKEWIHDFERVNIIK
                     IYLLDGLGNEHRQFDLDVIYKGYTFDCDYREDSPIIPYFFFNIIE*"
     gene            22764..23036
                     /locus_tag="Rifle_16ft_4_minimus_37632_prodigal-single_20"
     CDS             22764..23036
                     /product="hypothetical protein"
                     /codon_start=1
                     /transl_table=11
                     /translation="MEYLGYTFETPEFNKSTGKWNPVELVYEEQESFNDATSKVLKAF
                     RHPDGEGKCITSDADGQKYVLDIVHATYDIYANSIKVFPTDCRKMK*"
     gene            23048..23347
                     /locus_tag="Rifle_16ft_4_minimus_37632_prodigal-single_21"
     CDS             23048..23347
                     /product="hypothetical protein"
                     /codon_start=1
                     /transl_table=11
                     /translation="MKQEKIAEIELELLELKSRARHAGYKNIIPKLSKKLQSQSNEIQ
                     ESVMMGFRKRLSNWKQGLTIVENPSGMTSAEKESKKEEEFVVSTTALAEHFNAQQ*"
     gene            23428..24066
                     /locus_tag="Rifle_16ft_4_minimus_37632_prodigal-single_22"
     CDS             23428..24066
                     /product="hypothetical protein"
                     /codon_start=1
                     /transl_table=11
                     /translation="MAKRYNKDFFKELKEKSDLLYNSTPPLNWGETINNKYVISDRYN
                     FVWKTEQGEEKHLTKIDCDIKDYILNFITVEKEKQKISKIEKEISIFFGTDSQSYLSY
                     TRFVSVIVLYVDGNGAHVVVSRFDLPKMYDYRYRLLRETDITGEVVRNLKPFLKKNKI
                     NFEVHSDYNLSIQYKSSGVIQEAKNYMKYLGFNLEVKPCSWAASYAADHFCK*"
     gene            complement(24078..24830)
                     /locus_tag="Rifle_16ft_4_minimus_37632_prodigal-single_23"
     CDS             complement(24078..24830)
                     /product="hypothetical protein"
                     /codon_start=1
                     /transl_table=11
                     /translation="MLISESYKNRLRELAGIKIISEANGDDERTAAFAMSNQRVPYNK
                     DLMIQAIEEGREVGILFQSNNEKYKMPVAKYRTIFPVCLGTSKAGKQVIRAVHKIGQS
                     ESAALKTGKRSQEVKDEWRMFKVSNIKSMWMTGKFFSIPPKNYNAADKGMVNIEVAAD
                     FDKIQKFQSELIKNMGIEGRPKPNIIPLFKEPEQVINPEQQTDAIKEPKPKKAKGTIT
                     PIKTIPTPSSRVKKTIPPPPTIARKQKKKDNI*"
     gene            complement(24835..25179)
                     /locus_tag="Rifle_16ft_4_minimus_37632_prodigal-single_24"
     CDS             complement(24835..25179)
                     /product="hypothetical protein"
                     /codon_start=1
                     /transl_table=11
                     /translation="MKLNLKMWKDILTEKVGTEKLYSQGRVYLLFSVIAYYITLGFVT
                     WKALKPTIDIAEPTLNTIIDALQWAILLFASYSMGTKVIGGVKTVLGKTPQLPQEPVV
                     VPKDENVDNAGA*"
     gene            25250..26194
                     /locus_tag="Rifle_16ft_4_minimus_37632_prodigal-single_25"
     CDS             25250..26194
                     /product="hypothetical protein"
                     /codon_start=1
                     /transl_table=11
                     /translation="MDKNTEYEEIKSKNPNLIHISFSELTQFRGCGHKHLLEKYLKLA
                     VSPTSIHLIFGSAIHSALEIGVRDKINLEGRIAHFKEYFTKEMMDKMMNTKDYENVES
                     FTEQGEHILRLLSTEKILEKYDLIGVEMLLYENLFNNFHFKGFIDLILKDKKTGRILI
                     IDWKSSSEQWDVQKKKKDKIFVAQMRLYKYFYSRKFNVPMDEIDCKYIVLNRLKSKKC
                     PELGFGAIQPVEIFSTNDDINEAVTLVANTLRDIHINKDFQKAKCVDRKKDCFFCQYK
                     SNPTLCNNNENQYKYMLDEHRERRISIEKGEDVKVLYN*"
     gene            26201..26374
                     /locus_tag="Rifle_16ft_4_minimus_37632_prodigal-single_26"
     CDS             26201..26374
                     /product="hypothetical protein"
                     /codon_start=1
                     /transl_table=11
                     /translation="MKKEESINSEYIFGKITPLVIAKNTIIKPVMTEEEYESVNRVSE
                     NWINWIKENCDFK*"
     gene            26375..27226
                     /locus_tag="Rifle_16ft_4_minimus_37632_prodigal-single_27"
     CDS             26375..27226
                     /product="Putative uncharacterized protein n=1 Tax
                     =Methylobacter tundripaludum SV96 RepID=G3IRD5_9GAMM"
                     /codon_start=1
                     /transl_table=11
                     /translation="MKKKLLVSFSGGETSGFMAQWLWKNKQDEYDMIFVFANTGEENE
                     QTLDFVQKCSDHFGFPVVWIEADVVSEKGKGTKSKIVTFETASRKGEPFEEVIKKYTI
                     PSIKFPHCTRELKQVPIKHYARSIGWKKRDYETAIGIRVDEIDRVNEKFAEEKLFYPL
                     VSIMPMTKQKINFFWNQMPFRLELKGYQGNCKWCWKKSLRKHLTIAVENPEYFDFPKR
                     MEEKYGNTEKKLRFFRKNMMAQEIIDLSKEPFEKAMDDATKYEQFDINGNDLDISNGC
                     SESCEVF*"
                     /db_xref="UniRef100_G3IRD5"
                     /db_xref="G3IRD5_9GAMM"
                     /db_xref="gfo:GFO_2454"
     gene            complement(27223..27825)
                     /locus_tag="Rifle_16ft_4_minimus_37632_prodigal-single_28"
     CDS             complement(27223..27825)
                     /product="hypothetical protein"
                     /codon_start=1
                     /transl_table=11
                     /translation="MSQPAIKEKQEKVKNTPWTNIGIKVDLCSFLTRKVLTEKFSPQK
                     AKKIEMRNFFISKIDGCELYVNDIYPDYIFYIKNINGNNEILMEKSEKNKTFYIKYTG
                     IWSVFESLYLLEYSDIQSFTQIALEELLKLQGYKTLRGIQCVHYGLEELLKLQGYKTR
                     HRGQAILQVLEELLKLQGYKTDCPTTILFPSLEDGLKSND*"
     gene            27902..28186
                     /locus_tag="Rifle_16ft_4_minimus_37632_prodigal-single_29"
     CDS             27902..28186
                     /product="hypothetical protein"
                     /codon_start=1
                     /transl_table=11
                     /translation="MHSRKQILENQKKFKKEIVDSLKVEFKQAKRELAKIETKDKVVN
                     LEKEKLTNKFNKIKISEQIEKLFITEKNIYPNYYAWWDEENIQVIKLKYK*"
     gene            28186..28575
                     /locus_tag="Rifle_16ft_4_minimus_37632_prodigal-single_30"
     CDS             28186..28575
                     /product="hypothetical protein"
                     /codon_start=1
                     /transl_table=11
                     /translation="MKPERLSTTCVLIDLQYFSSMNAFEECYGDNVSYQELEQSSYIE
                     FKELMFEKIGRGIKFRKYGRIGNILTLKADMLSYEIEKFKNILEKNQIKLIHEWVVSN
                     VTILTDKLSGEGNISEEEGEEEDFDDF*"
     gene            28601..29353
                     /locus_tag="Rifle_16ft_4_minimus_37632_prodigal-single_31"
     CDS             28601..29353
                     /product="hypothetical protein"
                     /codon_start=1
                     /transl_table=11
                     /translation="MANINEDRLKKFKDMGIPLPMSPVDPATVQLPVRNTEFARKLME
                     IKNGKKKEEINTFIEKEKAQNGFIPLELPVKKNIPGQPQQKQIAESIAKPSVSGPSFD
                     AYEKALYGDNTPSSDTFERASSPTRSYSSDVESENNGTDFFTDIKNRLAEKQNKAKQG
                     NGQVLLNENQTNRTQNVPEGYKLINEVELKRTITEISSNLMKKFMSELLVSVPSLIKE
                     NEKVKKAEMVREDIAKIDGKFFKLTPVTMKKK*"
     gene            29350..29763
                     /locus_tag="Rifle_16ft_4_minimus_37632_prodigal-single_32"
     CDS             29350..29763
                     /product="hypothetical protein"
                     /codon_start=1
                     /transl_table=11
                     /translation="MKKAIEHKVQAQIKSEAPEIILEVIYQDDFTNDHYILKGSGLSD
                     KGSKSINFNISKNGKEFPSLEMKERNVETFLNEFLNTTKDADFNSEFKSKIYEQSTKE
                     IKDFFEFFDDSIILRGLTLEGERLRMRKLSGILKE*"
     gene            29784..30224
                     /locus_tag="Rifle_16ft_4_minimus_37632_prodigal-single_33"
     CDS             29784..30224
                     /product="GCN5 N-acetyltransferase n=1 Tax=Methanosarcina
                     mazei Tuc01 RepID=M1QCQ5_METMZ"
                     /codon_start=1
                     /transl_table=11
                     /translation="MNLSKLKIIIKEEVKKTLDSPTLKFYSHEDQGYDRVSLSSKMDI
                     IGQIMLFYKIYKEFHFDRLAISYFKNKKLCIVSDVSVGKEFRGKGYSKLLLKEAIKQM
                     KKKNIDIAILGVYEGNSVAIRIYEKFGFKEYHKRKGEIYMYLEL*"
                     /db_xref="UniRef100_M1QCQ5"
                     /db_xref="A0A0E3SBD6_9EURY"
                     /db_xref="mmaz:MmTuc01_2724"
                     /db_xref="M1QCQ5_METMZ"
     gene            30284..31198
                     /locus_tag="Rifle_16ft_4_minimus_37632_prodigal-single_34"
     CDS             30284..31198
                     /product="N-acetylmuramoyl-L-alanine amidase family 2 n=1
                     Tax=Desulfococcus multivorans DSM 2059 RepID=S7TUP9_DESML"
                     /codon_start=1
                     /transl_table=11
                     /translation="MANLPVKKGDRNETVSEVQKLLSLNGYDLIIDGDFGSRTELGVI
                     DFQSHNNLKADGIVGQITYNLLKSKSELTGNPSLSPLKVQPPVNYGDLVVNKSIRQPD
                     AQYIKKETSKTQIFLHFTAGGPIAKNVIGGWNADETTVSTAFVIDRNTGEVYECFDPK
                     YYSYHLGLKGTNGRLDRTSIGIEICSWGPLTFKDGKYYNYVNKEVPEANVLKLDKPFR
                     GYSFFENFTDTQISNVEKLLRVLIKTYKIKVQTSFDYNWFEYNQAVIDNTLPGIFTHC
                     NVRLDKSDIFPNKNIINILNKLSKEFNG*"
                     /db_xref="UniRef100_S7TUP9"
                     /db_xref="S7TUP9_DESML"
                     /db_xref="sgn:SGRA_3302"
     gene            31191..32054
                     /locus_tag="Rifle_16ft_4_minimus_37632_prodigal-single_35"
     CDS             31191..32054
                     /product="Putative uncharacterized protein N616L n=1 Tax
                     =Paramecium bursaria Chlorella virus FR483
                     RepID=A7J7X0_PBCVF"
                     /codon_start=1
                     /transl_table=11
                     /translation="MDNLCYIYTLTDPNTQQVRYVGKTINPKVRFRSHKKDKKGRSYR
                     VNWIKSLRKQKLFPIFEILDIVDNNDWEFWEQYWICQFKVWGFKLVNANAKGTGAINF
                     KHSEETKKRISISSTNRKHSEETKKLMSDNKKGIIFSDSHIENLRESHLGQKNENFFK
                     GIIQINIKTGEIIQKFKSLTEAEYITGINNSSLSRCCKKNGKSAGGFYWCYECEIKNF
                     IFEPYKRIGNIPKNTKKINQLDKNGVFINCFRSIKNAFETLNVSRKQISKCLKNNKYT
                     AGGFKWEYSKL*"
                     /db_xref="UniRef100_A7J7X0"
                     /db_xref="A0A0F9RLR1_9ZZZZ"
                     /db_xref="A7J7X0_PBCVF"
     gene            32061..32276
                     /locus_tag="Rifle_16ft_4_minimus_37632_prodigal-single_36"
     CDS             32061..32276
                     /product="hypothetical protein"
                     /codon_start=1
                     /transl_table=11
                     /translation="MNTKTQIILETEMTKTEIKDLIKDVLDTELKSRIKDGKITDEEK
                     VKTIIKDLLKKHYKTLWLKANYFIEEL*"
     gene            32278..32457
                     /locus_tag="Rifle_16ft_4_minimus_37632_prodigal-single_37"
     CDS             32278..32457
                     /product="hypothetical protein"
                     /codon_start=1
                     /transl_table=11
                     /translation="MTKKELLKLIEAEVTKVANETIREPEKQLPMNPLKQVFNPALKD
                     EGEIDEYLFRAGMKA*"
     gene            32472..33056
                     /locus_tag="Rifle_16ft_4_minimus_37632_prodigal-single_38"
     CDS             32472..33056
                     /product="hypothetical protein"
                     /codon_start=1
                     /transl_table=11
                     /translation="MEPENTIPKETQAPKITKAEVIKWENDFREKVSPLVKFDKQDNG
                     YSMKFYNGESGVDSLWSGTIILKSDNYLKWSFSVTNGVFVESKMSLDENNYKIPANLY
                     DFFKSWQGEVAKSITEPKEGGDTLSQPEQTPDLAGPESNNTPEAPVQGPPPMSEGLLV
                     GNSNNSKNKASRINTSRKDTIMNSGERMRRLAGL*"
     gene            complement(33131..33634)
                     /locus_tag="Rifle_16ft_4_minimus_37632_prodigal-single_39"
     CDS             complement(33131..33634)
                     /product="hypothetical protein"
                     /codon_start=1
                     /transl_table=11
                     /translation="MSLEIKRSELDSLIQEEVLKQNKKLALESKKNKILKSLNELDGS
                     GQNTAGELNAAVSTPTPSTPPPSTPAPSEAGKKEEKQESIFDAKPGETVIFNFQDVTI
                     KVQRQLDDLFRVVDASESKKLKDGDYVKIQGNDTLANGKKFKFIILRQALNYESNPLQ
                     SWKVIKN*"
     gene            33741..34331
                     /locus_tag="Rifle_16ft_4_minimus_37632_prodigal-single_40"
     CDS             33741..34331
                     /product="hypothetical protein"
                     /codon_start=1
                     /transl_table=11
                     /translation="METKQHKQLQVPADSAWNRKSIKRYLPIWLNQFIEGIKSIITWI
                     PIIYKDKNWDDHYIFEIIKFKLLQQRKYLVEANRHTGVEALNKDITLCLNLIEKVQEE
                     YYSMEYMDYCKDDFNWIQSEEHADCHELDIIPVWEKFDDYFGKHKASVKKVLKQDRNL
                     TSSKKKLAMMLADFNQKRCQELLFKVLNERINHWWD*"
     gene            34339..36240
                     /locus_tag="Rifle_16ft_4_minimus_37632_prodigal-single_41"
     CDS             34339..36240
                     /product="Helicase, putative n=1 Tax=Entamoeba nuttalli 
                     (strain P19) RepID=K2G7C9_ENTNP"
                     /codon_start=1
                     /transl_table=11
                     /translation="MSIEIKKLRTNFEVRFNFIKPYFHFNKSLSEFIKSLPKDQQQTK
                     MDSVRKEDGTIFNDWYRVVNEAALAKIIDFIKSNNLKFKFTNMEPEDVEKLKKEFELR
                     LKTKKEALQAKYETIDTSVIDWGFMKIEPYEYQKQAAIFCDKSRGLAIIGDEPGTGKS
                     LESILYGIMTKKDKKILAIMPASLKLNFRNEVLKFSNEKAFVYKWKPRRKSNEVVYTK
                     EESLFHIINYESLESFIRYNFSHKCTTPKCGFIEINDRKKYKECPNCKRQKSIKTKAD
                     ALEFIKKDDVELRVEDYDLIIFDEAHYLKNMDSARSKISRKAFKSIKRKILMSGTAIL
                     NRSYELFPLLNMIAPDEFKNQHHFGVRYCNGHENEYGYWDFSGNSNLEELSERISPYF
                     IRRKKEDILKHLPPKTFTDIPIELSLEQWREYKKAEKGVVDEITEVETELGYLAKAQK
                     LKQITCSIKTKQAIEIIENYIENGEKIVVFAEFLKNIDELHQYFGNKSVVFTGKKSMD
                     EKNEAVQKFMDKDSEVMVFLGSLGAASVGITLTIANTAIVISQSFSPSINTQAHDRIH
                     RATTIGNVQIITLYCCETIDEDIMNLLKEKEKVISKVLDGEETFTQSNKVESTVFKDL
                     IKIFLNKKS*"
                     /db_xref="UniRef100_K2G7C9"
                     /db_xref="K2G7C9_ENTNP"
                     /db_xref="mgz:GCW_03935"
     gene            36289..37023
                     /locus_tag="Rifle_16ft_4_minimus_37632_prodigal-single_42"
     CDS             36289..37023
                     /product="hypothetical protein"
                     /codon_start=1
                     /transl_table=11
                     /translation="MTETLKKITPDQIEILKQFSTEEDIEKFFLRLNCNFGDGEILSF
                     EQIQSFFTQGMNEPSVSGKDYLTIYVDTVRMLKIYGRDENEILNLNKYSVEILHNKLV
                     SEFKTDGSLDKKLAEEFKKAVAPFVKLSGAYGDIRIELIATIDELNHEGSTMNHCIAS
                     YYNYVIEKHYIGFRVFNDKTNERLTLGCVRRQESEKHQLYFNQLKAYGNHPAQKDSCL
                     SIIKFCAQNGIILHESEVSDLLPAFQ*"
     gene            37113..38018
                     /locus_tag="Rifle_16ft_4_minimus_37632_prodigal-single_43"
     CDS             37113..38018
                     /product="hypothetical protein"
                     /codon_start=1
                     /transl_table=11
                     /translation="MEDKNCVICNAKFVGTKVQQICSKECRRILSNKIASENYKQRHE
                     DKECKYCLNKFTGTKHQVLCEKCKGTKHNNYKTVEKKIKCPQCNKIYATVKRNATKTK
                     SRIILGKKCEKCKKKNKKKIVDLMKSDNNPSIKKYGRTVKKKRLTKKQVSKLNSDRMK
                     GNKNPMKNEETKEKVSKSLIEGYTSGRIKKVTGEKHWFWKGNRERNQVIRTRLYPVWV
                     KPILIRDDFTCQFCFVKNRELEVHHKSKSFNDIVLGILSGRKIAELNNEEFENLIILV
                     IKEHENIDGITCCVNCHKKIDPQRH*"
     gene            38043..38291
                     /locus_tag="Rifle_16ft_4_minimus_37632_prodigal-single_44"
     CDS             38043..38291
                     /product="hypothetical protein"
                     /codon_start=1
                     /transl_table=11
                     /translation="MSRTKKINKKIKNWIKQRKMKPYCLTGDKRNTPAFIDHNTSYEN
                     YDNIGDAKRERADIKTEKKVEKHRTRQQAKLKIKKELE*"
     gene            38293..39078
                     /locus_tag="Rifle_16ft_4_minimus_37632_prodigal-single_45"
     CDS             38293..39078
                     /product="Uncharacterized protein n=1 Tax=Bacteroides
                     cellulosilyticus CL02T12C19 RepID=I8VKD9_9BACE"
                     /codon_start=1
                     /transl_table=11
                     /translation="MEIAGKKEFSNGAVYCLKLKDGMLIETTDTFLPFYTKNAIGKHQ
                     NFLKDENLGSRKERYMIGVSVMSGCPIRCKFCATGQMKKWRNLTAQEIVEQVMFVIEK
                     NKDIDPSKSQEFKINYTRMGDFGLNVENVKEAIRRITSLYSNTHHYVSTIGIKDADFS
                     WIKDNITLQVSLHSLEDEKRNWLIPYKKKMTISELGKIKTFSNLKTTLNMTLVDESDF
                     NIDKLKENFDKDNFFIKLSPINPNEVSNNNHLGEGVIEGVNLK*"
                     /db_xref="UniRef100_I8VKD9"
                     /db_xref="I8VKD9_9BACE"
                     /db_xref="vvm:VVMO6_03565"
     gene            39086..39397
                     /locus_tag="Rifle_16ft_4_minimus_37632_prodigal-single_46"
     CDS             39086..39397
                     /product="hypothetical protein"
                     /codon_start=1
                     /transl_table=11
                     /translation="MAKKDEIAFLEEYYKFFSKTHPNDMETFVEAAEKTLVDTGQISE
                     AVLKEFKLKCKTQIELDKKCLELEKLKKEIEDLKRKSSSNSSDVDPCGRGGKTSNFSH
                     C*"
     gene            39400..40287
                     /locus_tag="Rifle_16ft_4_minimus_37632_prodigal-single_47"
     CDS             39400..40287
                     /product="Protein containing Radical SAM domain protein n
                     =1 Tax=human gut metagenome RepID=K1SHP4_9ZZZZ"
                     /codon_start=1
                     /transl_table=11
                     /translation="MQTTIFGKTIDLKSHNCSLNGCEMVPITEPYINLYVQLNGCNAN
                     CSFCEFKNVANAFDFEKFEQTLISLKEEIEVKKISITGGEPTLELKKLYKIIDLIRFY
                     FPETFLVMNTNGFQLLNLFENGEINNFDSISISRHHYEDVKNNEILGFKALSTVELKR
                     AQEKLINKNLLHLSCNLIKNNIDSEKEIYEFLEFANFLKIYDVGFVSLMKINDFCKEN
                     FIDFSSFDFKTKRMLLSKQWNYFDSCKCNNYLYIPEKLDIEVVKAYSRCVLKPEHPSN
                     LVVFNGKNLKFGFNGLTLI*"
                     /db_xref="UniRef100_K1SHP4"
                     /db_xref="A0A0D0HA61_9BACT"
                     /db_xref="K1SHP4_9ZZZZ"
     gene            40300..40449
                     /locus_tag="Rifle_16ft_4_minimus_37632_prodigal-single_48"
     CDS             40300..40449
                     /product="Uncharacterized protein n=1 Tax=Parabacteroides
                     merdae ATCC 43184 RepID=A7AF86_9PORP"
                     /codon_start=1
                     /transl_table=11
                     /translation="MNEEIKKQLEESGFEYAVAVATQSEINNGAACGQLSVIIEELSK
                     EEKCK*"
                     /db_xref="UniRef100_A7AF86"
                     /db_xref="A7AF86_9PORP"
     gene            40516..41052
                     /locus_tag="Rifle_16ft_4_minimus_37632_prodigal-single_49"
     CDS             40516..41052
                     /product="hypothetical protein"
                     /codon_start=1
                     /transl_table=11
                     /translation="MNITVSEALRLKNEISKSVQSIQSETFRAPLGSTKEDDQVITDE
                     ADIKKFGEAVSRLEKALGFSEEINSKISSFNKENQVDNKVRSMHNNKLLLSIYENALA
                     RTKPTKTTKFENLGNGTRKSIKVEYIPAVTSTEVKSKISHFKTKYRTTQNEIEILNQK
                     TIELSFSHVDLESLMSSE*"
     gene            41656..41735
                     /locus_tag="Rifle_16ft_4_minimus_37632_prodigal-single_trn
                     a_1"
     tRNA            41656..41735
                     /product="Phe"
     gene            42030..42350
                     /locus_tag="Rifle_16ft_4_minimus_37632_prodigal-single_50"
     CDS             42030..42350
                     /product="Uncharacterized protein n=1 Tax=Flexibacter
                     litoralis (strain ATCC 23117 / DSM 6794 / NBRC 15988 /
                     NCIMB 1366 / Sio-4) RepID=I4ALC3_FLELS"
                     /codon_start=1
                     /transl_table=11
                     /translation="MRNYKLERLQNGETFVTSEKGNSMVPLIKSGQEHKIAPITIDEV
                     KVGDIVYAKVHGNFYTHLVKAINAQKGCLIGNNKGGINGWTKKVFGKVIEVGDSITKE
                     EIKK*"
                     /db_xref="UniRef100_I4ALC3"
                     /db_xref="fli:Fleli_2389"
                     /db_xref="I4ALC3_FLELS"
     gene            42357..42431
                     /locus_tag="Rifle_16ft_4_minimus_37632_prodigal-single_trn
                     a_2"
     tRNA            42357..42431
                     /product="Asn"
     gene            42500..43270
                     /locus_tag="Rifle_16ft_4_minimus_37632_prodigal-single_51"
     CDS             42500..43270
                     /product="HNH endonuclease n=2 Tax=Salmonella phage
                     FelixO1 RepID=K9K917_9CAUD"
                     /codon_start=1
                     /transl_table=11
                     /translation="MDKGLKNKIISLREKGSTIKEIVEQLKCSKSTVSYHINNVGLGG
                     VRNSFLIGITDEVINKIIAYRRELKSYDEIRSILDIGEDKLIKICNLYGLNKSSGTFK
                     KKELIEIEVVNFYIESKSLRKTAAYFKVDRTTIRNYISDDLIKTNKKRQKTKTKSQAV
                     IDWRKRSKIRLIEYKGWKCECCGYNKSTSVLQFHHTNPSEKDFTIGGKSYGFERLKVE
                     VDKCIMVCANCHIEIHDEIRNFGYSEKVNNIKVLKFVF*"
                     /db_xref="UniRef100_K9K917"
                     /db_xref="K9K917_9CAUD"
                     /db_xref="oac:Oscil6304_2169"
     gene            43285..43359
                     /locus_tag="Rifle_16ft_4_minimus_37632_prodigal-single_trn
                     a_3"
     tRNA            43285..43359
                     /product="Pseudo"
     gene            43374..43520
                     /locus_tag="Rifle_16ft_4_minimus_37632_prodigal-single_52"
     CDS             43374..43520
                     /product="hypothetical protein"
                     /codon_start=1
                     /transl_table=11
                     /translation="MNKLKVVKVDSDAIEFENEVKLYSNHESDCCESHSLTLDDLTIA
                     DLKD*"
     gene            43960..44049
                     /locus_tag="Rifle_16ft_4_minimus_37632_prodigal-single_trn
                     a_4"
     tRNA            43960..44049
                     /product="Lys"
     gene            44051..44127
                     /locus_tag="Rifle_16ft_4_minimus_37632_prodigal-single_trn
                     a_5"
     tRNA            44051..44127
                     /product="Lys"
     gene            44213..44285
                     /locus_tag="Rifle_16ft_4_minimus_37632_prodigal-single_trn
                     a_6"
     tRNA            44213..44285
                     /product="Lys"
     gene            complement(44313..45326)
                     /locus_tag="Rifle_16ft_4_minimus_37632_prodigal-single_53"
     CDS             complement(44313..45326)
                     /product="Uncharacterized protein n=1 Tax=Pelagibacter
                     phage HTVC008M RepID=M1I7X7_9CAUD"
                     /codon_start=1
                     /transl_table=11
                     /translation="LENKLRKYIQKILQESLNTEDIPEDIPIKKDLKFTETSRGSHHG
                     QQDLTAYATIEGIVVGYVEYSIFQNEIHIEMIEVVEEQKRQGIATKLFHFIRLKNSGM
                     KIIPGYSTEEGSKFYNAYKSKKLKEDINVPINVGDTVLGGRFKNKKIIIKDIGKSDKG
                     DITINDKPLLKVRIPKKINEEKLTCLYIHGLGAEISDDIKNSLSKYNLIYPKINYDKT
                     TKPYYQCLEILNKDKVDFIIGHSIGGVMGYYLAKETNIPALLLCPAFGDEYKVLTSKL
                     VKDNNPKIVVIIGKKDDEVDNKKVKSTLENQPNCVIKELNIGHDITEKNLILFADGFV
                     ENL*"
                     /db_xref="UniRef100_M1I7X7"
                     /db_xref="M1I7X7_9CAUD"
     gene            complement(45334..46707)
                     /locus_tag="Rifle_16ft_4_minimus_37632_prodigal-single_54"
     CDS             complement(45334..46707)
                     /product="hypothetical protein"
                     /codon_start=1
                     /transl_table=11
                     /translation="MNNKELRKSIRRILKENLENSDWVNASDAQKAAMQDIDSEDEFE
                     HLGTNRFEKDFDVEDFLYDLEAQKNMSEPSVKRLEKQIGQLKRFGKGSLNELSPEIRQ
                     SALKKAVDYIEQPGDTYHKDPLQYIKKKNQANSFISHVNPELKKEAMEIAKMIDVNCE
                     SRIEKEAVGSTLEPNVVLYFGQNIADLSNQILKIAIKKDNHTWETKKFIPENIQRRLA
                     NFIKKIQTKEISSPVKQLNERFLGGWHYFATPEGKEEYIKDLESKKINAKGEELEQIE
                     KELKKLKSIKPKSLKEETSKLDKPKDSAGNSISSGVRVEDLESGSAGRVERFGIDDKG
                     QLTVHVAWITKYGQIAPKSIVYPKNIIVKDSAKKITDEGIKDTLKNIYKELNPIEKWK
                     QMKENRKKLEKEVSDLRREVSEKEKELEKIVNSNHIKADVSNDVDEGIGAGLSLPIKK
                     GAGSRFK*"
     gene            46790..47362
                     /locus_tag="Rifle_16ft_4_minimus_37632_prodigal-single_55"
     CDS             46790..47362
                     /product="nicotinate (nicotinamide) nucleotide
                     adenylyltransferase (EC:2.7.7.18)"
                     /codon_start=1
                     /transl_table=11
                     /translation="MKIGLFFGSFNPIHNGHTILASYMLEHTELECVWFIISPHNPLK
                     DKNSLLSEKERLKMVNMALIDNEHMRASDIEFNLSKPSYTIDTLNLLKETFKENEFVI
                     IMGTDNLENLHKWKDYQKILEEYQIYVYSRSSSDGGNLILHPKVKMFDVNLIEMSSTF
                     IRNEIKENRDVKDFLAPQVANYIKRKGFYQ*"
                     /db_xref="psn:Pedsa_2743"
                     /db_xref="UniRef100_F0S721"
                     /db_xref="88871758"
                     /db_xref="F0S721_PEDSD"
                     /db_xref="2.7.7.18"
     gene            47359..47706
                     /locus_tag="Rifle_16ft_4_minimus_37632_prodigal-single_56"
     CDS             47359..47706
                     /product="Uncharacterized protein n=1 Tax=Oscillatoriales
                     cyanobacterium JSC-12 RepID=K8GN31_9CYAN"
                     /codon_start=1
                     /transl_table=11
                     /translation="MRKDLEKIENIRDRFSGIFEKFGTKKNYHGYPVETILLKDIKDK
                     SDKIVTDHLWFNKTKGFEKLGALNNGDVIFFDARVTPYVKGYVNYREYVDERQVDYRL
                     SHPTKFQLITSPT*"
                     /db_xref="UniRef100_K8GN31"
                     /db_xref="K8GN31_9CYAN"
                     /db_xref="jeo:JMA_43560"
     gene            47745..47945
                     /locus_tag="Rifle_16ft_4_minimus_37632_prodigal-single_57"
     CDS             47745..47945
                     /product="Tax=RIFOXYD2_FULL_Sphingobacteria_35_12_curated"
                     /codon_start=1
                     /transl_table=11
                     /translation="MEKVVLEAYCLKTKSKGVMVNAVISLTKKGGYIAKGESKDGHKM
                     SLLMSKANAEAAVASGVTKEGF*"
                     /db_xref="90046818"
     gene            complement(47950..48480)
                     /locus_tag="Rifle_16ft_4_minimus_37632_prodigal-single_58"
     CDS             complement(47950..48480)
                     /product="hypothetical protein"
                     /codon_start=1
                     /transl_table=11
                     /translation="MSLLEKIKIERFISEDIDEVKQLIKNIHSKICFNETNIHIYNNL
                     MYKLFFNGYSFLLDFSLKVTYRKKIIGVMLLSDFSFYWLLETYKEDDKNISKKIKKYK
                     NKEGLRSVFFGIDRKYQKKGLGSKMIEYIQKNYKQFDYLWGIQHKEISNMEFFLKRRK
                     VVAEIGNSVYTVQDLK*"
     gene            complement(48482..49090)
                     /locus_tag="Rifle_16ft_4_minimus_37632_prodigal-single_59"
     CDS             complement(48482..49090)
                     /product="hypothetical protein"
                     /codon_start=1
                     /transl_table=11
                     /translation="MIKINETNDSVIDVYIKKYNINALTKIDKTIENLGYFISIFSIN
                     GFQKKFNKDSFFKKIKDLKELTPIYLKLEKKMDSNEDIDTIIPSMLYHITHERHLAKI
                     KKIGLVPKSKSKKSAHPERIYLAWNEESAIKLVKEFSDLEYEFEHNYVLLKIDTSKIS
                     EFRRDKNFKLHNDPNFTDGYFTYDNIPPAAINFENMKLINLE*"
     gene            complement(49065..49235)
                     /locus_tag="Rifle_16ft_4_minimus_37632_prodigal-single_60"
     CDS             complement(49065..49235)
                     /product="hypothetical protein"
                     /codon_start=1
                     /transl_table=11
                     /translation="MKNLKKIIEETVSKVLGEGDFLTHQIKNSISVLNNVFKDNLVAK
                     INETNDKDKRNK*"
     gene            49340..49543
                     /locus_tag="Rifle_16ft_4_minimus_37632_prodigal-single_61"
     CDS             49340..49543
                     /product="Uncharacterized protein {ECO:0000313|EMBL
                     :KHD90213.1};  TaxID=1511133 species="Bacteria; candidate
                     division TM6.;" source="candidate division TM6 bacterium
                     Zodletone_IIa.;""
                     /codon_start=1
                     /transl_table=11
                     /translation="MSTLIVLEGYCMKLKSKQTFVNPIISKNAKGGYVCKGETKEGHK
                     MCAIMSSANAEAAVASGVAKEGW*"
                     /db_xref="A0A0A6VHP0_9BACT"
     gene            49856..49984
                     /locus_tag="Rifle_16ft_4_minimus_37632_prodigal-single_62"
     CDS             49856..49984
                     /product="hypothetical protein"
                     /codon_start=1
                     /transl_table=11
                     /translation="MKNLTHTTITTIWAVMPTVGYACITPGDYSRDNMGVLKHFVS*"
     gene            50130..50201
                     /locus_tag="Rifle_16ft_4_minimus_37632_prodigal-single_trn
                     a_7"
     tRNA            50130..50201
                     /product="Gly"
     gene            50212..50288
                     /locus_tag="Rifle_16ft_4_minimus_37632_prodigal-single_trn
                     a_8"
     tRNA            50212..50288
                     /product="Met"
     gene            50291..50366
                     /locus_tag="Rifle_16ft_4_minimus_37632_prodigal-single_trn
                     a_9"
     tRNA            50291..50366
                     /product="Val"
     gene            50724..51671
                     /locus_tag="Rifle_16ft_4_minimus_37632_prodigal-single_63"
     CDS             50724..51671
                     /product="Endodeoxyribonuclease I n=1 Tax=Pelagibacter
                     phage HTVC019P RepID=M1IDW1_9CAUD"
                     /codon_start=1
                     /transl_table=11
                     /translation="MKTCPHCKESFEFEIPQQFGAHIVNCESNPKLKERLKNLSISLL
                     GKPKNTKCCDKCNKNISVSNFERHYNKCNTVNKKQITVDESWKVDVDKYKCPHCELIF
                     HKLGICGHIFQMHTPDGVEYKNKKYSNAETKSKMGWSRGLTKETDNRVNKASEQQKEM
                     YATGKRIHHQLGKPLSSEQKSKISKSHSKMLEENEISNNFKHVKFYKQKNIIGEEYSL
                     RGKYELKMSQWLNDNKILWIRKIYIQYIKEGVEKTYVPDFYLPNFNLYIETKGYYSII
                     DKTKMSLVLEQNNINVKMIFKKTIDNLNSILTIDELLLE*"
                     /db_xref="UniRef100_M1IDW1"
                     /db_xref="M1IDW1_9CAUD"
     gene            51761..51836
                     /locus_tag="Rifle_16ft_4_minimus_37632_prodigal-single_trn
                     a_10"
     tRNA            51761..51836
                     /product="Gly"
     gene            51940..52012
                     /locus_tag="Rifle_16ft_4_minimus_37632_prodigal-single_trn
                     a_11"
     tRNA            51940..52012
                     /product="Pseudo"
     gene            52426..52501
                     /locus_tag="Rifle_16ft_4_minimus_37632_prodigal-single_trn
                     a_12"
     tRNA            52426..52501
                     /product="Asp"
     gene            52540..52613
                     /locus_tag="Rifle_16ft_4_minimus_37632_prodigal-single_trn
                     a_13"
     tRNA            52540..52613
                     /product="Ala"
     gene            52630..52704
                     /locus_tag="Rifle_16ft_4_minimus_37632_prodigal-single_trn
                     a_14"
     tRNA            52630..52704
                     /product="Pseudo"
     gene            52991..53069
                     /locus_tag="Rifle_16ft_4_minimus_37632_prodigal-single_trn
                     a_15"
     tRNA            52991..53069
                     /product="Pseudo"
     gene            53124..53810
                     /locus_tag="Rifle_16ft_4_minimus_37632_prodigal-single_64"
     CDS             53124..53810
                     /product="Putative uncharacterized protein n=1 Tax
                     =Lachnospiraceae bacterium 2_1_58FAA RepID=F7K085_9FIRM"
                     /codon_start=1
                     /transl_table=11
                     /translation="MKEHKEYTKEELQKLVSESITFRDVIVKSGRSDSSSSYKILKTN
                     LNKWSIDTSHFLNRSDFAKKMFNEDRLLRKSDEEIFCENSSVARACLKKRIRDNNMIE
                     YECKECGQGEIWRGKKISLIIDHENGINNDNRLENLRFLCPNCNFTLETHCRGKIGVD
                     RKNAKKNKTNKKTTRKYVPRLNFRKVKNRPSKEELKEMIENNSYCALGRKFGVSDVAV
                     RKWAKRYELI*"
                     /db_xref="UniRef100_F7K085"
                     /db_xref="F7K085_9FIRM"
                     /db_xref="oac:Oscil6304_2163"
     gene            complement(53895..54332)
                     /locus_tag="Rifle_16ft_4_minimus_37632_prodigal-single_65"
     CDS             complement(53895..54332)
                     /product="hypothetical protein"
                     /codon_start=1
                     /transl_table=11
                     /translation="MIRKILIEESKPTVVYSAVVIEKLEGIGKLDLIFSKYIENGWQK
                     PVHYHMTIGPGKFPESLYLKGDLDKEVTLEITSVGISENAIALGVSGYYSRNDNPHIT
                     IAFNKENGGNPEDSKVIENWGHIDNFYVTGIIREVGENNLVIK*"
     gene            54388..54714
                     /locus_tag="Rifle_16ft_4_minimus_37632_prodigal-single_66"
     CDS             54388..54714
                     /product="hypothetical protein"
                     /codon_start=1
                     /transl_table=11
                     /translation="MEQIRKIIRKCLFESYFENTSKPGEYSTEEMNYFLLKLIDLVHY
                     SNKPEVYEIKKSINIPSSWPSNSVSNTGEEAIQNWEKSKVIYTEPDTKWYVWKVDVGG
                     SLNTKI*"
     gene            54889..55701
                     /locus_tag="Rifle_16ft_4_minimus_37632_prodigal-single_67"
     CDS             54889..55701
                     /product="hypothetical protein"
                     /codon_start=1
                     /transl_table=11
                     /translation="MPLDIKITERDNSVFNVISNWTNLVNETKKVEEESSSETREVLF
                     EKHNKSIDLENQRKIIYKNWKNSGFLDGLHGYQKSNIVQLYENQASCFINDVNSPIQR
                     TYTVPVGKLTTKETNDLIRKFSSSIIGVSSRSFDSKWKKIFLKIKSFFVSIWNKIFKK
                     KKEETNFDGIVFPMIRQVFAQTIALDLVPVQPLSASTGMLNYFDYTFEREDVYSRIVL
                     FEKYKPKVNRWNNNVSGSTDFNAVIFERDYFIPARSGSTEMMMRFDGRNRNL*"
     gene            55708..55959
                     /locus_tag="Rifle_16ft_4_minimus_37632_prodigal-single_68"
     CDS             55708..55959
                     /product="hypothetical protein"
                     /codon_start=1
                     /transl_table=11
                     /translation="MENIFTRFVIIEKYFGRRYYTPKFDCYGNVPIWWASPKMFVNPG
                     IYTSEIDISLFSYDLVASPVFETEFQVSMESLMFKNMKS*"
     gene            55956..56201
                     /locus_tag="Rifle_16ft_4_minimus_37632_prodigal-single_69"
     CDS             55956..56201
                     /product="hypothetical protein"
                     /codon_start=1
                     /transl_table=11
                     /translation="MKKNNDESLNSVGKIVELLATGDYKIDEMHFANHDENTRFVIFE
                     KYPEKNKGVMYINVKVTKPIQYISTTFTVYKSGEIEY*"
     gene            complement(56198..57139)
                     /locus_tag="Rifle_16ft_4_minimus_37632_prodigal-single_70"
     CDS             complement(56198..57139)
                     /product="Cytosine-specific methyltransferase {ECO:0000256
                     |RuleBase:RU000417}; EC=2.1.1.37
                     {ECO:0000256|RuleBase:RU000417};;  TaxID=883154
                     species="Bacteria; Bacteroidetes; Flavobacteriia;
                     Flavobacteriales; Flavobacteriaceae; Myroides.;"
                     source="Myroides odoratimimus CIP 101113.;""
                     /codon_start=1
                     /transl_table=11
                     /translation="MKKLKLGSLYSGVEGIGLGFEQAGSETLWANEMDANACKTIMAN
                     FNNKVYECKVEELKPDSLVPVDILTAGFPCQSFSIAGYQKGFEDERGHHFFEVIRLAK
                     IIKPKVIFLENVKNLKSHDKGKTFQIMCDTLTNIGYNFKYDILNTYEYGNIPQNRERI
                     YIVCFRNDLDITKFEFPNKIPLTLSFEELLENNVDEKFYYREDKYNYTQLAETMTKTD
                     TVYQWRRVYARENKKGLCPTLTANMGTGGHNVPLILTKEGIRKLTPRECFNLQGFPLN
                     FILPDKMSNAQLYKQAGNSVSVPVIKRIAENILNALN*"
                     /db_xref="H1HAI4_9FLAO"
                     /db_xref="UniRef100_H1HAI4"
                     /db_xref="mcm:MCAL160_0864"
                     /db_xref="2.1.1.37"
     gene            complement(57117..57902)
                     /locus_tag="Rifle_16ft_4_minimus_37632_prodigal-single_71"
     CDS             complement(57117..57902)
                     /product="hypothetical protein"
                     /codon_start=1
                     /transl_table=11
                     /translation="MENNVTKIEKEGVSYICAPDLKKQHINKFISFTPFEIERCAQFS
                     IDMMNNKNKPRGKHAKENRQRDDEEYLFNWFIGSLGEVATYNKALKSTIDCSPVDLTM
                     IEGFDNQDFIFFDKFPISVKSTKHYGGNMLLEDDKYDLDALYLHSEGGKTTPLEVTAF
                     IGVAVGLDKYRFDEGLKKEDYKKFLMSLNPKYHIYGFLGKNDLKKEKEKGNLFLKHTI
                     ISGKTKMEENNVVIRLDALRPFEGLIKLKEKILKEKNEEIEIR*"
     gene            57991..58647
                     /locus_tag="Rifle_16ft_4_minimus_37632_prodigal-single_72"
     CDS             57991..58647
                     /product="Uncharacterized protein n=2 Tax=Alteromonas
                     macleodii RepID=K7RKA0_ALTMA"
                     /codon_start=1
                     /transl_table=11
                     /translation="MISYYGTKSKVKGCYPAPEKDTIIEPFAGFARYSLEYFEKNVIL
                     YETYDKVFKIWKYLQGATANDILNLPDAPPGFDLRTIKSLSNEERWLIGYQGNRGAAR
                     PNNIMSVRSTWEKDRKRIAGEVYKIKHWKIYQKDAMTMPVNENFTYFIDPPYSVQSHK
                     YTYWKVDYDKLKNIINSLDTQVIVCGNQNDKWLNFKSLKEMMGTNKKHMECVYLKNCK
                     *"
                     /db_xref="UniRef100_K7RKA0"
                     /db_xref="A0A0F9J533_9ZZZZ"
                     /db_xref="amai:I635_08700"
                     /db_xref="K7RKA0_ALTMA"
     gene            58649..58915
                     /locus_tag="Rifle_16ft_4_minimus_37632_prodigal-single_73"
     CDS             58649..58915
                     /product="Uncharacterized protein {ECO:0000313|EMBL
                     :KKK81016.1};  TaxID=412755 species="unclassified
                     sequences; metagenomes; ecological metagenomes.;"
                     source="marine sediment metagenome.;""
                     /codon_start=1
                     /transl_table=11
                     /translation="MSKRTKYEKNQRILERHRIIDSLEEKEEYIVRLYDRFDNLWIDI
                     TKNVSKQEAVAEWDEKTKNGIWNTKYEDGDYYCIFQSNTRMIFS*"
                     /db_xref="A0A0F9B991_9ZZZZ"
     gene            58993..59415
                     /locus_tag="Rifle_16ft_4_minimus_37632_prodigal-single_74"
     CDS             58993..59415
                     /product="hypothetical protein"
                     /codon_start=1
                     /transl_table=11
                     /translation="MKFIKVITKHTVKQMETIVGKLEDSYVVELCELYNSFECIEFTT
                     KEGFEAMYAVVDDSTIEKLFTEYLRCEINFSYEDITKFVLFGNSLEISGESKKDYLNY
                     LTTSFIRENLNSDAVLDKISEKGISSLTEIDKKILALT*"
     gene            complement(59466..59987)
                     /locus_tag="Rifle_16ft_4_minimus_37632_prodigal-single_75"
     CDS             complement(59466..59987)
                     /product="hypothetical protein"
                     /codon_start=1
                     /transl_table=11
                     /translation="MEKKIIKISAKQLQTIISEEASRYKKVLELKRKQKSIISQLNEM
                     YEAQELQELMGGEINVDEGFKEILQKAKKAIGMQTPEEKREAALAKINSNKNLKAKYA
                     EALSISSERGEAYIKYWEKWPNSNEGAEWDEAQKNYVPLSDVGLSNRPLAQRLGAGTS
                     SMTTGGGAGAVKK*"
     gene            60081..60662
                     /locus_tag="Rifle_16ft_4_minimus_37632_prodigal-single_76"
     CDS             60081..60662
                     /product="hypothetical protein"
                     /codon_start=1
                     /transl_table=11
                     /translation="MDAYLNEMKENLIRTIIVSNEKRIDVFRIHAFEKSLKFDPHFAY
                     GISQNDEAYNMVINIENLWKERKIELPEVFTMMVGILEKCEKHLEQFYFRPEELDISG
                     KLLMVRSYSSYDDKNYAYFMCLKNKDNIKAISRQEFEFNMKNEEIANSYVENYSGKDA
                     KFFNYRATGLKHSGKNCYFMFVNNNIKVGFVKS*"
     gene            60697..61188
                     /locus_tag="Rifle_16ft_4_minimus_37632_prodigal-single_77"
     CDS             60697..61188
                     /product="hypothetical protein"
                     /codon_start=1
                     /transl_table=11
                     /translation="MKHFKLIPSISPSEKEFLKSLPGGREKYNEIIKDVFENGSDTCL
                     GCGYTNGDKESLQAHLQWWNGTEHDTAEFILLCEACHALKHFDLVVKNNWAVLVNSIY
                     QQYELLRRNRSTAFIKEDLDTHKIVLLKKTAEEYFKEITESDLNRNEKTKVLFRKDFP
                     WIK*"
     gene            61249..62046
                     /locus_tag="Rifle_16ft_4_minimus_37632_prodigal-single_78"
     CDS             61249..62046
                     /product="hypothetical protein"
                     /codon_start=1
                     /transl_table=11
                     /translation="MANIKKITAEDFKKMVLAEAKNIQKQLSEEKEQPAKIKSLGSPI
                     DQKMNKNDGLGDSNKALVFKSTKNSESKTGKAPSVAPADVKLNSTAKNLGSDQKAATA
                     VSVKAGTEKGGKGVTAGQHNATFESKKENPKKEVSAPFVEKNKEEMNTMDGLTDKETK
                     TYVEAGAAKGGKGVTAGQAKAVVKEKAPVVKDEAPIMKGIETDQGNSNQDGEPKDAPK
                     EALQVELKESYTRKELIETVRREARKMAKKSMLEEELKKINEELKNL*"
     gene            62152..64263
                     /locus_tag="Rifle_16ft_4_minimus_37632_prodigal-single_79"
     CDS             62152..64263
                     /product="hypothetical protein"
                     /codon_start=1
                     /transl_table=11
                     /translation="MRELIKEEEILNKFTFHYDDAKNDTDLFFCKCGHLIKQDRKVVA
                     SEMKVSIKEGADIGDITGLFDENSMARFSLKCEKCDTDYSTKETAGIIQECEKQFFES
                     YCFYEDENDVKLIKQRFIAKINFDKKRSMPFVISKDEPSLELNESLSWIKFDKTAKKL
                     YFKDFSKEEIEFNLDRVMSIVLEFFLYGEVKTTERLFDVHLFINRMANFVSDSQNINI
                     IDELMSQMVGKSGLDIIIKVASIFFGIICYSNLSTIALTKGTIFLFDMMNDCKLPNPQ
                     ELSDNGATSPLKIFNYLVNYKNEEISKELDAYDSEKMGYVFKAESGREVTFKFDASRF
                     NNNENQTGKNKDGERFLREDIKEKSVSPYVFNIIERFSDYKILIKYTKFISFNELIEL
                     VKKNNVNLLVNLWYSLEFRADMNMLKINQIISLALSSLERKKLFSFNKTNTELKYARE
                     RFLIKDTEQIQEVNEEELSKIPLDYTLLKSFDLTSYDDSLRMIRALNWDSNKEFHKIK
                     KIEELEEYHNKLIDHFNLLSNDAKNKEFVSFVSQYKILEEYEKNLKVRLIRTPELLLK
                     ASQDMKNCAGSYVNRVSNSQYVLCIVEDIDEKREGGEPEKFMLGLKADKYGKLEFDQV
                     KATCNRQGSDRFKTNIMEFLQEKEISYKELADLRLSTSRGNESELNLDNFIQNIQRIE
                     DLGGVNPIEFIRNLQNNNDNL*"
     gene            complement(64267..65184)
                     /locus_tag="Rifle_16ft_4_minimus_37632_prodigal-single_80"
     CDS             complement(64267..65184)
                     /product="Sulfotransferase n=1 Tax=Teredinibacter turnerae
                     (strain ATCC 39867 / T7901) RepID=C5BRC9_TERTT"
                     /codon_start=1
                     /transl_table=11
                     /translation="MRKFNIIGGMPRCGTTLAGQILNSNPNFHVTPTSSILDSLKNIR
                     STFSHNPTWKAQDRLKLMPNIRASMKGFLNGFFENENVVFDKNRGWSNNISLLDDVLG
                     NNDTKIIWFYRNPVEIISSIESQHNKTILLENTDEATIPGMFMSLDRRIGTYTNEDGL
                     VGHPVATLKDAIEMGYLSRILFVKYYDLTNNTQFVMNAIHQFIGEDFYEYDLKNVKQT
                     TYEFDGTYNYKFPHTIKEGEIKWKKADMTLPMKYIQAINERFSTLNKLIFEGDVSEFA
                     GEEFSSHQLNIVMPPTQQNSVIEQNPFQI*"
                     /db_xref="UniRef100_C5BRC9"
                     /db_xref="A0A099L5H7_COLPS"
                     /db_xref="ttu:TERTU_3504"
                     /db_xref="C5BRC9_TERTT"
     gene            65308..65472
                     /locus_tag="Rifle_16ft_4_minimus_37632_prodigal-single_81"
     CDS             65308..65472
                     /product="hypothetical protein"
                     /codon_start=1
                     /transl_table=11
                     /translation="MKKNFQLNMRMSKELHEELKREAIKRSSEKNNFISVAEVIREIL
                     EKKFIKNVKE*"
     gene            65459..66415
                     /locus_tag="Rifle_16ft_4_minimus_37632_prodigal-single_82"
     CDS             65459..66415
                     /product="Uncharacterized protein n=1 Tax=Bacteroides
                     nordii CL02T12C05 RepID=I8WZ13_9BACE"
                     /codon_start=1
                     /transl_table=11
                     /translation="MLKNNNGLVIEKITTETFIERANDIHNKLYTYPKSIFVNWDTHI
                     IITCEKHGDFSQLPRNHLSIHGCKKCANELVGDRCRKTKETFVKEGNDVHDSFYIYDK
                     FIYIDAFTKGIITCPSHGGFSQTPDAHLNQEQGCPECGIIKKGNSQRGTHEKFVNDSN
                     AIHKNKYTYVNFIYINNHTKGFITCKEHGDFLQIPLAHTGHEQGCPECDFVKRTGLNY
                     EEYEKTLSERQKYYRKVKSITEKQPIRSLIHHEKRGNYRTEGAYHLDHKYSISEGFRN
                     NIPPEVIGHIANLEFITWRKNSSKYKKCSITIEELYFKIFKE*"
                     /db_xref="UniRef100_I8WZ13"
                     /db_xref="I8WZ13_9BACE"
                     /db_xref="ppr:PBPRB0128"
     gene            66607..67077
                     /locus_tag="Rifle_16ft_4_minimus_37632_prodigal-single_83"
     CDS             66607..67077
                     /product="hypothetical protein"
                     /codon_start=1
                     /transl_table=11
                     /translation="MPKNNNKYIFKYNQQNELYNYIELNKADKVISYFIIKDKTLIRF
                     DRTTDTKQLITFKSKIKLKQKFMSGESFVTVFDSNTDECVQYNMPDKEKQITLIKNNI
                     SVSDFGKFVVERWKTIKKDIKESIPEFEKTLTISNAPLFDLKIAPNIQYYMKKF*"
     gene            67126..67614
                     /locus_tag="Rifle_16ft_4_minimus_37632_prodigal-single_84"
     CDS             67126..67614
                     /product="hypothetical protein"
                     /codon_start=1
                     /transl_table=11
                     /translation="MKKLNKKLSVKSWLSNIILESEDTGNEIPKFSPDNISSVSNVQI
                     KPEKGVIIIDFTTKDNRNAQFKTKSINFFKWLRTSQEDDENPTYGFVVWFLKHHQQSV
                     NKVMSEIVDEYNGLIGDEDMPKNSDRMIGLSTKDSTSDYQSRTKGWDNFNTGAISGFV
                     SW*"
     gene            67633..68091
                     /locus_tag="Rifle_16ft_4_minimus_37632_prodigal-single_85"
     CDS             67633..68091
                     /product="hypothetical protein"
                     /codon_start=1
                     /transl_table=11
                     /translation="MNKNTSEKDRMKKLVKSFEEKNEILKETTENKVDKSAILKEAGR
                     LKEIARIDEWITNPQKNATNLNNASNGVTVNTFMPSTTEQNVKMYNPNYTYLQSNEAL
                     SLAIKRAIDSGAPINNLGFYEEINWNLNNMGFNSRQPLDIKTMLKKMVND*"
     gene            68106..70616
                     /locus_tag="Rifle_16ft_4_minimus_37632_prodigal-single_86"
     CDS             68106..70616
                     /product="hypothetical protein"
                     /codon_start=1
                     /transl_table=11
                     /translation="MNLSEKYIAKLMSLAGLLNENRIDKLRSQRVPEDIINTVIQFSK
                     KTVKNPEDENLIQQNQYIPWFASELKLNEKIINDARLKVIINWINQSNFPKFPSNMPF
                     DKVYETAVKWFESKNIDPLTLKEISGGKAVINYPDGSKWIIVKDKNFCMKVGEERGWC
                     FSEIGRAKEFVKSKGGYMLVNKDGSVKIAIQFDKAKKELIDFQGAFNKVPDKNSAMKS
                     ADLISKLGEILNIDFGHNNTINQTIKMYPDFKKLISSLFNIKILPLNRYLLGIDINQE
                     QLMSIPVESKLKFKIPLTDEEIKEMSPDLKLKHKIPLTDEEIKNLSPIAKLANGYKIK
                     SAEIKSLPMFMQKIIAVMRGYDEPHSVFGYSDFNDKKMYSNFEANNKEIQLYIGDDWR
                     DWAGFSDEDESAFYYVENHYAVEEGESREEKQMSYHMLGKQNEKLLKTISNFLKTPID
                     EESNNGEGIWDFINEFLPNSEDIKRIYISEIYEKKSDEFAKVRDKMIRKEQRFKIDFN
                     TDVITFPWTKLLRYIAEKNFNSNDVIEDFEDLKDSDVNKITGAHGYGLDDAWQNIWPK
                     PKDLSYMQEEIERLLEEDLEQLQTTPEVVQNSEEAGRILRNLGFISKNGERNSVKMPD
                     GDFIEVLETNIHNRKFKIRLLTKKGVKEGFIPFENLAHYVTMKSLFEEKVRATIRKIL
                     FEGGNFRYSDTNDNTVATFKPSGDVIKTAQQALQAVQNNKLVQSDASNEGSGIQKANS
                     LSNAELMTHAQLKRMEAFFTNNEQAVNQELAAGKNINNSPLIQKWNLWGGNAGRNWVR
                     QQLKSQESSNQTKKKIRNPEDGVDTKTLMNPLNTRIKR*"
     gene            70682..71251
                     /locus_tag="Rifle_16ft_4_minimus_37632_prodigal-single_87"
     CDS             70682..71251
                     /product="hypothetical protein"
                     /codon_start=1
                     /transl_table=11
                     /translation="MDKELELKLKNATPVFQSIEKFEDADDEMLFIANHIKKTTQHNE
                     YIEPNRIKFLYSDKPKKDGSSYSLFDLFKRNDMDKMINDTYDFILTVFYDVWKDITPE
                     QKIIMLDKALCGIDMGDMEKQKVGKNPPDSKEYKSNMRFFGADKVMSTSEIVDLACRR
                     NLEERKEEKKLAKEGKVKKGKKQVELEDM*"
     gene            71258..71581
                     /locus_tag="Rifle_16ft_4_minimus_37632_prodigal-single_88"
     CDS             71258..71581
                     /product="hypothetical protein"
                     /codon_start=1
                     /transl_table=11
                     /translation="MEKENLILKAVESKLYSQRDNVLAQLDLVLNKNISDSGVSGIVN
                     QAVDLFTELSKIESTIETLTIIKNGNEKPDQFTKQVGEITAALQEQFSQIKENNNLEN
                     HDNNS*"
     gene            71565..71804
                     /locus_tag="Rifle_16ft_4_minimus_37632_prodigal-single_89"
     CDS             71565..71804
                     /product="hypothetical protein"
                     /codon_start=1
                     /transl_table=11
                     /translation="MIIILKIFLALLSIAFGYVSYFIIKEYKKFTKSQESESGSLIEK
                     FMIGAMAFSSVSLMILLSAFCILLICSSISLILPF*"
     gene            71808..72071
                     /locus_tag="Rifle_16ft_4_minimus_37632_prodigal-single_90"
     CDS             71808..72071
                     /product="hypothetical protein"
                     /codon_start=1
                     /transl_table=11
                     /translation="MVNNWKYSTLRFYILNAIWNYKFWLNAKKIFDTVTFNKKDRFGI
                     LESSVTKKRFKGYLYKGKLYLDNPGIPDIERDIWEVWKSKNLI*"
     gene            72165..73943
                     /locus_tag="Rifle_16ft_4_minimus_37632_prodigal-single_91"
     CDS             72165..73943
                     /product="hypothetical protein"
                     /codon_start=1
                     /transl_table=11
                     /translation="MANPKDKEPSTNPEVKRTDDFQQGVEIKESVIELAKELLESTTE
                     DAFSKMGFEKNEKKAGFYGTGKAYGTGTEQNKFSIKIAGKTKSSLEKQVILGVKRVQS
                     DINFEFNGKTVNVEYRTTEAGFFRGVDSNKYSGKSTTAYAFIKSISADASKKAELQKA
                     MKELFSEAAKKEVGYLSNTKLGVEDKTDKSTTSIVNENKQSMKKLTLKSIFSSSEELF
                     GSINESKKEEKNIKPIKDANTKPLSKVSPYDKIDKKAEKGKSLLFDKNEKELNERAEN
                     SAMGKEEYIDLVKSQMKKKFGTSDFKSLTPIEKKDLFNHIDKIHVSKTEKAEELNEEG
                     GAGAGVTASGPSGAGAGAYLTPNAFKKTVKETAYGKQKANKRPKIAEGYKIVSMNEGD
                     NFWTTVPQKNLDNLKHNHIIGAPGMDGIKVNSPEELEFASKGLKKHGIKNESVESPKA
                     RLDLTKKKMFSTSENEAKGINKRYLVTEKTSDEYLKERWKKLTSFKLNESIVENEELN
                     EFLNECDYTSKPIIPSKPCKEPIKVIKEHVKEINSNSEETVIVKKPGSLFELEYKFYK
                     KDFLNENKKYILDLNSKVFVPNPNIK*"
     gene            74043..74615
                     /locus_tag="Rifle_16ft_4_minimus_37632_prodigal-single_92"
     CDS             74043..74615
                     /product="hypothetical protein"
                     /codon_start=1
                     /transl_table=11
                     /translation="MKLIKNISPMGIKVNVSVMKTDSQSITVELFHGNCILVDDIGTE
                     TKSIIIQRKKGNIESIENFSVPFGMISYQVYPIVPVNEQALDIFEQTSKPQKEDVSIY
                     DFPYKEPKLENEGTSIKFIVTEPISKIEEAPEVSDATKVIEPTPNKGGRPKGAGRKPL
                     TKPQLKKKYREQYQMRKKRKIEAEKNNNSN*"
     gene            74615..74881
                     /locus_tag="Rifle_16ft_4_minimus_37632_prodigal-single_93"
     CDS             74615..74881
                     /product="hypothetical protein"
                     /codon_start=1
                     /transl_table=11
                     /translation="MPATKQFLFSFPKFQRRKRTTIQHKLRVVMNCYTVSEFHMNEDN
                     NTFSFRKNYMINGKRFEDKKILTGNFLVEEIDEQQCRITITVNS*"
     gene            74915..75601
                     /locus_tag="Rifle_16ft_4_minimus_37632_prodigal-single_94"
     CDS             74915..75601
                     /product="Adenylyl-sulfate kinase n=1 Tax=Hippea maritima 
                     (strain ATCC 700847 / DSM 10411 / MH2) RepID=F2LWR0_HIPMA"
                     /codon_start=1
                     /transl_table=11
                     /translation="MTKSVIYRIYSFVVTFVVSFLLTGNIKLSIMLGLVENIVKILTY
                     YWFDIVWDKLTKKKYRTSMLFFTGLSCSGKTTIAKEVLTRLKEGGHAAMLLDGDEIRE
                     IFKNYGFDKAARIRHNQDVGKMAVYLQSQGIIPVVSLISPYAEARDYVRSISKDFTEI
                     YVNTPLSICEQRDVKGLYAKARSGEIKDFTGVHDTAPYEIPLNPEIIVDTQKFNVEDC
                     AKQILNYIKK*"
                     /db_xref="UniRef100_F2LWR0"
                     /db_xref="gba:J421_6047"
                     /db_xref="87187441"
                     /db_xref="F2LWR0_HIPMA"
     gene            75605..76273
                     /locus_tag="Rifle_16ft_4_minimus_37632_prodigal-single_95"
     CDS             75605..76273
                     /product="Uncharacterized protein n=1 Tax=Paenibacillus
                     alvei DSM 29 RepID=K4ZF04_PAEAL"
                     /codon_start=1
                     /transl_table=11
                     /translation="MAEQLTKKEKYLLDNFKIDEELVRKISEIGRLSGTDKFNIWIGG
                     QVKKDDTLLNNLDGFLFIIDWAKKEKPNILSLSFLEAYVLAQVWHDDMKFDETIKNKE
                     KEEDDKILYRCRDGIHYFVLLDVEDLATEGETMRNCVGTYTTKVKQGNSLIVSLRDEK
                     NESHVTIEIDTHTGMAIQTKGKANGEPSPKYLKLITEFAIFSSGYSDSMDKELLELMN
                     MKFD*"
                     /db_xref="UniRef100_K4ZF04"
                     /db_xref="A0A0F9I132_9ZZZZ"
                     /db_xref="K4ZF04_PAEAL"
     gene            76361..77395
                     /locus_tag="Rifle_16ft_4_minimus_37632_prodigal-single_96"
     CDS             76361..77395
                     /product="Putative uncharacterized protein n=1 Tax
                     =Phytophthora sojae (strain P6497) RepID=G4YTY1_PHYSP"
                     /codon_start=1
                     /transl_table=11
                     /translation="MEFKSNITPGIQAKIGRNLHNQKNHPLEIIKRKIYDYFGDEYKK
                     FDDLNPKVTTENCFDKLLIPKDHPARSLSDTYYFDENHILRTHTSAHQNELLTAGHTK
                     FLVTGDVYRKDDIDSSHYPVFHQMEGVCVIEDGKNAEEELKKTLKGLIDVLFPNCEYR
                     FNEDYFPFTHPSFEVEVMFQGKWLEVLGAGVVQPKIMENCGLENKAAFAFGLGLERLS
                     ILLFEIPDIRYFWSSDERFINQFISGDVVKFKEYSSYPPISRDLAFWADTNFAHNNFC
                     EIVRENGGDLIENVSLIDEFAHPKTGKQSKCYRIVFQSNDRTLTNTEINEIQENIKFT
                     SIERLNVEIR*"
                     /db_xref="UniRef100_G4YTY1"
                     /db_xref="G4YTY1_PHYSP"
                     /db_xref="eao:BD94_3017"
     gene            77475..77744
                     /locus_tag="Rifle_16ft_4_minimus_37632_prodigal-single_97"
     CDS             77475..77744
                     /product="hypothetical protein"
                     /codon_start=1
                     /transl_table=11
                     /translation="MVYRKPKNIMDSKLKKELEIISKKYPIGIYDNPNRKYSIKIVKH
                     LIESNGLGDEIVTWQFFTNNKNDKSHWGHTGKSRDSFMEGYKLRK*"
     gene            77854..79368
                     /locus_tag="Rifle_16ft_4_minimus_37632_prodigal-single_98"
     CDS             77854..79368
                     /product="Marine sediment metagenome DNA, contig:
                     S01H4_S17678 {ECO:0000313|EMBL:GAH14938.1}; Flags:
                     Fragment;;  TaxID=412755 species="unclassified sequences;
                     metagenomes; ecological metagenomes.;" source="marine
                     sediment metagenome.;""
                     /codon_start=1
                     /transl_table=11
                     /translation="MDDKLKKRLQELAGILSESKVSDIYEKYYVDIRLDFFYDIIKAD
                     PTTPIKKGIPDKLGQYSKWLLSLHKKGKLRKEDLYKAKEYLIMYNELKKQNILPENAK
                     DIGKISSLPELFILNSRFGGTGQVKDDESYLLTDRFFINNGQAELFFENRRWMVVVPK
                     SYESSKFYACTSQWCTRFPDNYEHYTKDGPLYIIIDKLKLNQDDATRRYQFHFESNQF
                     MNMNDSQIDVGEFFKNNPSIADALNEAIAKYLSTSQDLSDTALSLLGAIAERNPEAIQ
                     RFMPALEERIRKGLKIPETIIDTIPGLRELQIKIFAENGWTIAEKYLLLMEPEERQKA
                     IEKKLSKYSSTSLPSYYFKNAENRLKVYYYKDIVKKGGELPHSVALDSDPKLVAYYIE
                     QMSNSGKKLPSWAYEMATPEQKERYRKGLLKNKVHLIEPEQFSELDEREKKLYINKYL
                     DNFYTFMPNRFFNLLSKDLKNYYISKIANKKGLEKVPNFLTAEQYRWATTEGFL*"
                     /db_xref="X1F292_9ZZZZ"
     gene            79415..82000
                     /locus_tag="Rifle_16ft_4_minimus_37632_prodigal-single_99"
     CDS             79415..82000
                     /product="hypothetical protein"
                     /codon_start=1
                     /transl_table=11
                     /translation="MKKPSIKPFLIECGLITEVSADWKKDFLIGAKGLPKTDERILDF
                     VEHIYFRAFGGEQNVAVINKKMVKWIIEQITVLGGIENFGTGDIEKLVTVMSWFKIAG
                     SEGNLPKMDLNTAYEFSKKKIEEKNKKEISQKTAEEFPEPPITKVEEEGLVKRVYTIP
                     DGSGRVWVKVDTQRAGEFFDRLCDANKAFGVGCQSKHNGMMHDEHRKYSRTTYTLLGP
                     EKGTKVPISTLMSLSIVTTTKIMVESKQVGNQPVGTNLYGWDDLFEKLVEFLGTPVAK
                     QTIEKTTDSYTFSWAFDNKKFDIFNRLDLLRPDFVENSKPYIISNKEGKEWFENRSLD
                     ALEALKKFGPEKFIENIDSYSKSITFNQSLQELSIHIPELSKRKPNLILSKVNFLLDF
                     LPAEDFKKMFEHVNLQNYITTKKDDFEKLLKKLSNVNSKEAKSYKEIFKSILDNYFPV
                     MSDAFGGGTVGINKMMSFLEMPKSDKHKFLRKTPEGKIIAQKKDVKVAPDGTRTESDA
                     EFELGDQLSLLPQKERRDLLKKNEEFIKSKIEGDSERKEINFLRLLFKESNPQEIQRN
                     LKAEKERFIRYYDDPSHVTKYNILRGVHLPGIFEFYRMFNRGILTKYGKEEADKPYIK
                     FDLEDIRDPQVAKIIINFFAKLYKVDKPESYSADSPDMLYTVLKDYVTMLEIAGESKE
                     KIEEFIKKYKPTSLKSFKGNTSNISLVVYRKYYDFLTDFTSKEKSKEDIVINRDEIIS
                     RIGFGEYEKLISGFSSSKYNIEVGDFVEFLDRDVKENDSRYFALQKGYKYSIMDVDPE
                     IINGIANSRIKVMGGNKKTTDWLEIKAFKWEEFGKVLMKESYVIRKIISKKLLEAYKL
                     KTKKQ*"
     gene            81997..82788
                     /locus_tag="Rifle_16ft_4_minimus_37632_prodigal-single_100"
     CDS             81997..82788
                     /product="hypothetical protein"
                     /codon_start=1
                     /transl_table=11
                     /translation="MKILDLFSKLFANKNLFIFILTAAVVILILLNFKSCGDLKEQKA
                     LAIQNAEASKNELTIEKNKSGFYQTSIVAFEGKVKDIQKYSEDLAKEIKDLKNRRPEI
                     IIKTQVIYVGDTITSKNLLSDKGNGNYDLNWDFINADSSRILKGKSSFNAKANIFGDN
                     KTYTLDILPGTTSILQDELRMDFVVGVAKNKKTGFKEIFVTPKNPNVHVGKLEGAILN
                     PEKQNNFSLSAQLGYGIVYGKQNLTFGPYIGVGLSYNLLVGLFKK*"
     gene            complement(82789..83028)
                     /locus_tag="Rifle_16ft_4_minimus_37632_prodigal-single_101"
     CDS             complement(82789..83028)
                     /product="hypothetical protein"
                     /codon_start=1
                     /transl_table=11
                     /translation="MEENTIKTEKKEDSVFEIDSLVAETYNEIVKWHNEEPTKEGLKQ
                     LSLEIVEKIAGATLSHVGLKGNLSIFKGEEAKKAK*"
     gene            complement(83028..83459)
                     /locus_tag="Rifle_16ft_4_minimus_37632_prodigal-single_102"
     CDS             complement(83028..83459)
                     /product="hypothetical protein"
                     /codon_start=1
                     /transl_table=11
                     /translation="MFEMAEEKFDTSGRLIKHIEPVTGIIYEYEYLEDSSRIITITNE
                     SNKSNFKTIKKQKFEDGNYIDVEANEFGDTYNILKRFNKDNKENYYERTNIKTGKIFK
                     KKSIWKEGKVYLWTTEYDGETKKIGFRMTQNIITGLTNNNV*"
     gene            83495..84400
                     /locus_tag="Rifle_16ft_4_minimus_37632_prodigal-single_103"
     CDS             83495..84400
                     /product="hypothetical protein"
                     /codon_start=1
                     /transl_table=11
                     /translation="MSSVKIPDIQSKREIIKKAICHYAALIDYRILPEPIFKVLSKFI
                     NPNFIDDKSLLKNERIKDIIEWDKLDKMKLIRLIVRDKYILERLDLNKHDFTLRDLIP
                     IFIVHPDMIEYFDLDYENLSAIDAIKMLEINISFLPKIDLGKYTYSKHEIGKIIESFH
                     KTPEIIEKLNLETLDHYAVRVLIKKSGEKYIHKLDLKKLKALDWVEILTTKPELLKHC
                     DLSIFQIGDCFLLIKIVQLFPHLDYLIEENKYKISALGWETLLIHNPDKYSKHCDFES
                     LSKKNWEIITQHHPSLTNLMNRYIL*"
     gene            84415..84900
                     /locus_tag="Rifle_16ft_4_minimus_37632_prodigal-single_104"
     CDS             84415..84900
                     /product="Uncharacterized protein n=1 Tax=Xanthomonas
                     citri phage CP2 RepID=K7ZRM7_9CAUD"
                     /codon_start=1
                     /transl_table=11
                     /translation="MKKNLTEEIKRMRELAGINEAKFSSVYDLTKDQFLGKPSITTNA
                     NAKFLKPSELTTLKDDKLEPFLKGKYSAKFNEDGAVVYDGDKIIASYHFGNTLVVDKK
                     YRGLGVAKELVYQWRVRYPDEASANSRTKASQAIQKSVWNRIENEKLRDEWIKSGKPG
                     K*"
                     /db_xref="UniRef100_K7ZRM7"
                     /db_xref="K7ZRM7_9CAUD"
     gene            84914..85183
                     /locus_tag="Rifle_16ft_4_minimus_37632_prodigal-single_105"
     CDS             84914..85183
                     /product="hypothetical protein"
                     /codon_start=1
                     /transl_table=11
                     /translation="MKKNLTEELKRMRELAGIINEDEQSSQGGESVPQQTQSPSIGNP
                     EVIKQDQTPLPKQPVPEPEQIEETEEAPVKLERKPRRANRRGKYS*"
     gene            85221..85670
                     /locus_tag="Rifle_16ft_4_minimus_37632_prodigal-single_106"
     CDS             85221..85670
                     /product="hypothetical protein"
                     /codon_start=1
                     /transl_table=11
                     /translation="MDIEEFEETTTLFGISFNTIHLEEELKVIKNNRSKVEELISKLG
                     KFDERFISKKSSTAHSEEALECLYYLVKPEVLVEKIGNQNKGVFIGLHADYGFDIKSQ
                     RDKYKEDNNIFKMWVKGEIQSSVVVTSEAGLTSNVLTNETFFGCNYD*"
     gene            complement(85716..86255)
                     /locus_tag="Rifle_16ft_4_minimus_37632_prodigal-single_107"
     CDS             complement(85716..86255)
                     /product="hypothetical protein"
                     /codon_start=1
                     /transl_table=11
                     /translation="MTTEEKKLRIAIRKSLMEMENVSESDILTRAGVNWQEMKPKFLK
                     TVKCLVSKIDDDKYNDAEDLIGKAIGMLKIWKAKMKKGIGMVDRTSNTETLDEIDITE
                     TFGGKYALGTGYKKDEIGDKKYQGKLIDYILYNQGRNTDQREPTDRKMYCGYDLEQLS
                     NKDLQKIKDNMEHPRGRYW*"
     gene            complement(86733..87479)
                     /locus_tag="Rifle_16ft_4_minimus_37632_prodigal-single_108"
     CDS             complement(86733..87479)
                     /product="Uncharacterized protein n=6 Tax=Bacillus cereus
                     group RepID=A9VL49_BACWK"
                     /codon_start=1
                     /transl_table=11
                     /translation="MFALKVFYCIFIVNILKMKTETEKTEEKQKIKELVDKGLKNKEI
                     GKILGMKYRTVCFKLREYKLIRYSKPQISQEKIDEMIRLYNEGYNCTEICEKINISKI
                     TISFILKENGIKIVKRSADSKPELRLLRGEKCIICDRNLGPYVTICSTCVSQVRRYKI
                     KKKMFDFKGGKCEDCGDDSLCVDIYDFHHLDPDEKDFNLSKVLIDGKSWDDIEKELKK
                     CALLCSNCHRIRHSVERKSEKFWKYIKLIS*"
                     /db_xref="UniRef100_A9VL49"
                     /db_xref="bmyo:BG05_2840"
                     /db_xref="85851704"
                     /db_xref="A9VL49_BACWK"
     gene            complement(87576..88973)
                     /locus_tag="Rifle_16ft_4_minimus_37632_prodigal-single_109"
     CDS             complement(87576..88973)
                     /product="hypothetical protein"
                     /codon_start=1
                     /transl_table=11
                     /translation="MPSKNKKQLNFFLLVKAYKESGENGVFRQLKHLEGYKPRLTPTY
                     MNKLIKTAESIADSDLIDMTSGVEGENPLGDTRNLKVGYWALFTGKYKPAGSKDEIPK
                     EGEFIAQIKKVDNAKGLVEFNQKGFRNKYGNTIFIPRRAVVINQEFQYLDYALFDNVI
                     RTGKNPQELAKPKENMEESIELKSKSHKGNRLFDMLKTAKFQHYDSPKGELSTLNHGE
                     EDRKRIVSKLGKADKKTYREWIKTPEGKESLERFEDFTSPLFKKNKIEESVRKMVRKL
                     LRENLSGENLIPDDIIDSFYNRIKKILDAGADKKHPSVERELNRIKMLNADVIPEKIK
                     ALLTEEIENNNIDLSNYNGWEKQSEWFGNPSLGLESYKKIFQNPFNNKMVPVFIYGKE
                     GEGKDKPILGGTDEKGNRVLSGEKFDASDWHFVVHAGANSQYSYSGGFYPETPTLKQA
                     MDIVDEKYKNKKLIH*"
     gene            89046..90158
                     /locus_tag="Rifle_16ft_4_minimus_37632_prodigal-single_110"
     CDS             89046..90158
                     /product="Thymidylate synthase {ECO:0000256|HAMAP-Rule
                     :MF_00008, ECO:0000256|SAAS:SAAS00215270}; Short=TS
                     {ECO:0000256|HAMAP-Rule:MF_00008};; Short=TSase
                     {ECO:0000256|HAMAP-Rule:MF_00008};; EC=2.1.1.45
                     {ECO:0000256|HAMAP-Rule:MF_00008,
                     ECO:0000256|SAAS:SAAS00215290};;  TaxID=1262919
                     species="Bacteria; Bacteroidetes; Bacteroidia;
                     Bacteroidales; Prevotellaceae; Prevotella; environmental
                     samples.;" source="Prevotella sp. CAG:1092.;""
                     /codon_start=1
                     /transl_table=11
                     /translation="MANKLDLDYQNLLKDILENGTKKSDRTGTGTLSVFSREIRHKLS
                     TGFPLLTTKKMAFKTIVTELLWFLKGDTNIKYLVDNNCHIWDGDAYKAFEKEKKMLYD
                     YATKEAKKYSPEFNPAPLRYESKEEFIDKIKNEEGFSEKWGNLGEIYGKQWRKWTFTE
                     YEKTEKGIQAKIGFVDQISNLINDLKANPDSRRLMVSAWNPGTLDKCVLPPCHYGFQC
                     WTRELTTEERNKWFDKNLGYGGSDKGGKNNWKDFELDQQNIPKRAISLSWNQRSIDTA
                     LGLPYNISSYSLLLSMIAKQVSMIPYEIIGNLGDCHIYLNQIDGVNEQLLRESYELPI
                     VKISDKIVNDISEYALEDITLENYKSHPKIHFPLSN*"
                     /db_xref="R5PST3_9BACT"
                     /db_xref="UniRef100_R5PST3"
                     /db_xref="wko:WKK_03940"
                     /db_xref="2.1.1.45"
     gene            90164..92371
                     /locus_tag="Rifle_16ft_4_minimus_37632_prodigal-single_111"
     CDS             90164..92371
                     /product="hypothetical protein"
                     /codon_start=1
                     /transl_table=11
                     /translation="LKEKNPYLALIFDLVRTPQYNDSSNPSFDDVESTPETNVKKEFS
                     HFQNNYSNKRWALYCTCGQMTEIPFEAISRNGYGKIISSQKTICNSCSKEYKSLSGVK
                     LIYSKEIEGNVTSKRFGVVEKENFYALYSFATIVFVSVTTKKLIFRNISNRSLYLSKK
                     SDTIKIKIKEKIITVPFRFLVKHCSSIVNNMTLNALYENVISQGLFERQVIKPLIKFC
                     ELVESKCDQRDVNRINLILEKERDEMYLNSLFRNLSSSPTNCGEESFLNNCHYKPESL
                     SNYNGNMSTSRYIWIQYLKRRLCIMLSLSVYQPIVTLILTYGPDKFLNLLTNSSFVCS
                     LTNLKKKNPTNPKTILETMFKSKVTSEFSKHTKIIKYIKTEEKKRKRKLKAHPQKKDL
                     LFSITTHPTVQVDTRVPIYKDIKLRLKNIQFRKFYVDLFLERNFDEVAQVFYGFLHNN
                     SAFDEIETVDKIILNNNIKDAYDFIVCVQNMYNQNINRIGHFKITHKHFCHILKIFHT
                     SDANFEKILQLYMDTIFMLINVEIQLTEILKSKTFDALVDMHNSLSLSFRLIADKKLS
                     EDLKIHIDKFRHTEGIFDNIKFNLIDTPEKFYEESSVMSHCVKTYCANVAKGSFVIYS
                     VEDLETMDRATLSINIQYSNIDSDGSKKTIYTFNQLKAKHNAKATETIINSVKDFIKK
                     FFEIKEYNNCYDLKLPETIQQAKHIENEMLDFNFNVQELQNIAHNDNNNVVDF*"
     gene            92368..93177
                     /locus_tag="Rifle_16ft_4_minimus_37632_prodigal-single_112"
     CDS             92368..93177
                     /product="hypothetical protein"
                     /codon_start=1
                     /transl_table=11
                     /translation="LICGFLYLNLDMEKIDIEIPGELLTSGDGEINFDLLKNKTIIGC
                     CGYSKSGKDTFGNLMVEKLGFKRISFGDVVKGDIDEYMRPQVFNDLIDKGIEISIEDV
                     NFLNPKNSEIKEILRPYMIWFAELMKEKNGMHYWTNRALLKIGDNKKIVITDVRRVNE
                     LELFQHNKEQHNKRVENMFLAEMPNSSLEFIKDNEYKCDFESLLIHVNQFKLTDNDHR
                     TTETIRIAHENWLFDHIIYIDSRIPDKEKYREKYMYNNFLKLVNKFPKYFI*"
     gene            93227..93373
                     /locus_tag="Rifle_16ft_4_minimus_37632_prodigal-single_113"
     CDS             93227..93373
                     /product="hypothetical protein"
                     /codon_start=1
                     /transl_table=11
                     /translation="MKNNFSPEPTTAPPVTKPXTEPTTKPGTKPGNDPWSIPSPSTKP
                     SPKA*"
     gene            93411..94502
                     /locus_tag="Rifle_16ft_4_minimus_37632_prodigal-single_114"
     CDS             93411..94502
                     /product="hypothetical protein"
                     /codon_start=1
                     /transl_table=11
                     /translation="MPEIQKIEQDATLMFAEYLENGNYMPNPRIVRMIDEKTFPFNEN
                     RFFSYNPAFLGADEFNRCTRIYIERAEGQSPMHAMMLMQELLQLEAPHREELTEIAID
                     LVREMYNVPETINLRAFLENSDEEAGDGDFDDSDVEEEMISDERKEELKVEIEKRRIL
                     NSIVHGAAIHQWTSAYYIAADKLNDINPELLGKYNRLSALVNYWNWQMIQADAMQMGG
                     RPVVQGHNKVDIEKKDIKASAMNFPVLIHELSKGVVDYLASIGIPQLPPYELEYVYAE
                     ADKYSHEQWHYFFGPTLWRALLSTADVTSHDLAPFINYIAQLDYTDLSNLCIDICHHP
                     EELGKKQIEAIKNAIEKRNSEEPESKLED*"
     gene            94509..94700
                     /locus_tag="Rifle_16ft_4_minimus_37632_prodigal-single_115"
     CDS             94509..94700
                     /product="hypothetical protein"
                     /codon_start=1
                     /transl_table=11
                     /translation="MNEINKLIKDKSKLIERISLGLDRELKRQKKAGKKFLSDDEIDS
                     FIDDIIKEELGDSWKENYK*"
     gene            94717..95088
                     /locus_tag="Rifle_16ft_4_minimus_37632_prodigal-single_116"
     CDS             94717..95088
                     /product="hypothetical protein"
                     /codon_start=1
                     /transl_table=11
                     /translation="MEYERIEFSKNWNNKLLCDTFSTIRPAYKSYNPGMEFDIRIGER
                     FFCYARVLKSDNRTISGIIASGVYLTDTGLNEKEFFTLMSNMYSKKPWWIGEETEMKV
                     IFLQRIQQLTIFDDGKYNTPA*"
     gene            95211..95504
                     /locus_tag="Rifle_16ft_4_minimus_37632_prodigal-single_117"
     CDS             95211..95504
                     /product="hypothetical protein"
                     /codon_start=1
                     /transl_table=11
                     /translation="METTTIIFLTILSTLCVVTVIALVVVAIFRLGRKIDELDNTVNQ
                     SINFGDEELRKDINELHRELDSRCDKLDNKIKISNNTANVAGPVANAKQILQG*"
     gene            complement(95527..97386)
                     /locus_tag="Rifle_16ft_4_minimus_37632_prodigal-single_118"
     CDS             complement(95527..97386)
                     /product="Putative uncharacterized protein n=1 Tax
                     =Synechococcus phage S-CRM01 RepID=F5B3Z5_9CAUD"
                     /codon_start=1
                     /transl_table=11
                     /translation="MNLSESYKNRLKLLSGIISENVSNIQELDIEDVSIPASYIKDSL
                     NPQIWDGDKLKPEIREHLLNIVNGYKKHLELKIEPKDVKFLGSMANFNWTDASDIDVH
                     LFYDIKNISDNTELTKQLLESKGKDWKDNHDIKIKGFNVELYAQDINDQYHSGGVYDL
                     LNNDWISKPKKEDVKVDKELIKRKSSSIATRIEHVEKLSDNNPDKVYKEAKKLKDKIK
                     KMRQAGLDKTGEFSAENLVFKYLRNNGYLDRLGKVISKSFDKNLSLDETNITEANHDI
                     DPRHLRKVIFKSKRRPEMIIVVSKTLDGRIVDIENKFNINFPFKVGQILNRNHETWAC
                     NNHYFVNDKDTCPEEKVFGIRKSDIPQGHELRMMFPGKFKNESKMELNEETNKLSSKE
                     SLEIKRVAKKGNLNIGRYDINELIMGFQIEKEHGTVNPITNVTNDDEVKTLKIALAHL
                     NEVPDYYTKLKKYVENGISESKKVKKKLMNESTDFEEKQKHKLIIKKSVDNLDENKIN
                     LIKKFIIFCCKELKIDSSCTVFLTGKRGGPITTTASYNPENDHIWIYTKNRNMLADPM
                     RSMAHEIRHFKQKLDGVLTEKSGEDGSIHENEANSFSGCMIRKFGKNNREIYQ*"
                     /db_xref="UniRef100_F5B3Z5"
                     /db_xref="F5B3Z5_9CAUD"
                     /db_xref="deg:DehalGT_0178"
     gene            complement(97427..98065)
                     /locus_tag="Rifle_16ft_4_minimus_37632_prodigal-single_119"
     CDS             complement(97427..98065)
                     /product="hypothetical protein"
                     /codon_start=1
                     /transl_table=11
                     /translation="MYLSESYKNRLKLLSGVILEDGSDAVKHTPGLDEFLEKVVERYK
                     IDNTFVDIIKQFILNSDCKKISIENLKMGDAVAMSDRLILSPNVFRNHLGRFLFILFH
                     ETAHQYQFKKYGEDKMLSLYTGDISIKEAAELMKKIEVIADDFAARKIRELIKLKFLH
                     PKHSEFKGFYKDVPIEKLSQTIIQIKDMLKKLNITEPSKISEVFYNWVKADL*"
     gene            complement(98095..98319)
                     /locus_tag="Rifle_16ft_4_minimus_37632_prodigal-single_120"
     CDS             complement(98095..98319)
                     /product="hypothetical protein"
                     /codon_start=1
                     /transl_table=11
                     /translation="LGHYIDNYLKALPPFLKQNQNDENVLTRIVIVEKYNINPWICSG
                     NLIEDLKKDMDYFRAKMFNCVGIPSKYFEI*"
     gene            complement(98322..98945)
                     /locus_tag="Rifle_16ft_4_minimus_37632_prodigal-single_121"
     CDS             complement(98322..98945)
                     /product="Uncharacterized protein n=1 Tax=Clostridium sp.
                     CAG:678 RepID=R5KQ74_9CLOT"
                     /codon_start=1
                     /transl_table=11
                     /translation="MVKSISYNEEEIINWILNLHCKTSIELDPTYSKGNFYKGSITKP
                     KYKFDLYPQIDGVERANAEKLPLEDISINTIMFDPPFLATKGKSLTIDNGSNKINKRF
                     GVYPTEKELHTFYINALIEFHRILKPNGVLIFKCQDKVSSGTQYFSHNFIINEANKLG
                     FYTKDMFILLAKQRIVANWQLKNQKNARKFHSYFLVFEKSNKTVKYI*"
                     /db_xref="UniRef100_R5KQ74"
                     /db_xref="R5KQ74_9CLOT"
                     /db_xref="srd:SD10_09165"
     gene            complement(98945..99532)
                     /locus_tag="Rifle_16ft_4_minimus_37632_prodigal-single_122"
     CDS             complement(98945..99532)
                     /product="hypothetical protein"
                     /codon_start=1
                     /transl_table=11
                     /translation="MEDSEFFLKIDAMLSKTLKNQTLKEMQDELIVEITKNKENHKEN
                     FNPALVFKKIGQNIFRKFLETERGYTLLYDCEDNTFDQTYIKNGKIEVFELKTDYTHM
                     INDDNTGEIADTKNIVIEFKSIDKMAKFFVTYFPQINELWLIRTEKLKKLIEEEKYNF
                     QTIKTGDNITYLTNRIEIKSEFSITNVCKEEIVVV*"
     gene            complement(99649..99894)
                     /locus_tag="Rifle_16ft_4_minimus_37632_prodigal-single_123"
     CDS             complement(99649..99894)
                     /product="hypothetical protein"
                     /codon_start=1
                     /transl_table=11
                     /translation="MKRFTESELKKYLQSQVEKIVISEGLIKKQKSNPVPEFESSKKE
                     TVSESDNIQIEDVKLLAEEIKRMKELIDFRNPLLKKE*"
     gene            99992..100561
                     /locus_tag="Rifle_16ft_4_minimus_37632_prodigal-single_124"
     CDS             99992..100561
                     /product="Uncharacterized protein id=2097405 bin
                     =GWE2_Bacteroidetes_39_28 species=Bacteroides dorei
                     genus=Bacteroides taxon_order=Bacteroidales
                     taxon_class=Bacteroidia phylum=Bacteroidetes
                     tax=GWE2_Bacteroidetes_39_28 organism_group=Bacteroidetes"
                     /codon_start=1
                     /transl_table=11
                     /translation="MKISKKYKKNIFCLEGDWQKDLRQQSSIFASLMFLEKNCDIKYI
                     HKHCGTKESLFYYLSQWKLKKYSNYSICYIAFHGNEGEIKIGKEDITLEEISEILKDS
                     CKDKIIFFGSCLVLQAENSRIKDFLKKTGALCVCGYKVSVDFLTSSVFEMLVFDMFQK
                     YRDVSCVQRDIGIYYDTLSKELDFKIHTL*"
                     /db_xref="gwe2_scaffold_58_35"
                     /db_xref="stp:Strop_1087"
                     /db_xref="86430305"
     gene            complement(100549..101220)
                     /locus_tag="Rifle_16ft_4_minimus_37632_prodigal-single_125"
     CDS             complement(100549..101220)
                     /product="hypothetical protein"
                     /codon_start=1
                     /transl_table=11
                     /translation="MEFDELISNIDLHSPFHKMLEKNKLTITQNELLKYVDDNHFTII
                     HKRRQEGVSTALSVYILWLLINNPGHSIALIFSQTEEREKFRQIINMNLTLLEKIFKL
                     HGYDMVLTAKNHNINETIFPNGSRIHYWSKNNKHAGRGHSLDFVYISEVTHQDNYMEL
                     IQCLYPCVAMSKKGRFLITSSTIRTLKEDFFMNGEGISEYWCNDFFDGKRFVIVEKYE
                     FNHKV*"
     gene            complement(101223..101480)
                     /locus_tag="Rifle_16ft_4_minimus_37632_prodigal-single_126"
     CDS             complement(101223..101480)
                     /product="hypothetical protein"
                     /codon_start=1
                     /transl_table=11
                     /translation="MNEPDNQQQNSDETMQYDSKINNVVALTQLIGTIVDYYSFKSKI
                     IEDEDDVEKWKKNPDETPIIPTKIDGVIEKSFLFQLKKFTE*"
     gene            101588..101944
                     /locus_tag="Rifle_16ft_4_minimus_37632_prodigal-single_127"
     CDS             101588..101944
                     /product="Uncharacterized protein n=1 Tax=Amoebophilus
                     asiaticus (strain 5a2) RepID=B3ES24_AMOA5"
                     /codon_start=1
                     /transl_table=11
                     /translation="MEIIAKIIRVENLEQISEKFKKRRLIVEHSKSTNYPQTSEFTLI
                     QNNVSLADGLNPGDEVKLLFDLKGKEFVDKNSIVRVFNSLEVWRIEIIKKSPDFVETP
                     AENSGIVYDDKEDLPF*"
                     /db_xref="UniRef100_B3ES24"
                     /db_xref="aas:Aasi_0628"
                     /db_xref="B3ES24_AMOA5"
     gene            complement(101947..103512)
                     /locus_tag="Rifle_16ft_4_minimus_37632_prodigal-single_128"
     CDS             complement(101947..103512)
                     /product="Uncharacterized protein {ECO:0000313|EMBL
                     :KFL31229.1};  TaxID=46914 species="Bacteria;
                     Proteobacteria; Alphaproteobacteria; Rhizobiales;
                     Hyphomicrobiaceae; Devosia.;" source="Devosia
                     riboflavina.;""
                     /codon_start=1
                     /transl_table=11
                     /translation="MSIISESYKNKLMRLAGVNLKTLTEASRIDFLKNDFIERVGRKY
                     DKFLKFYSTGIWNPEKEPDNFIKNILWNEKLVFTNTRNVKNVLIPRQRFVETMTNAYF
                     IQLENADPTENNQYLTWLINIFLAGNLPTEDIYKVNEALTLFYKNKEKLPVEQRNINS
                     FKDLSSLFSTISKYSSEDELSTSEKERIIKLEGAEQIYDSPNWKIIIPKTKEAACLYG
                     KSTKWCTASEDNNRFKYYSQQSPLYILIDKRIKDDRDIFKKLQFHFSSNQFMDTTDRQ
                     ISVNKFFNENRELKDFFKKIGEIDASFEIEHILVSKEEGLNLLKTTKNKIALIERKNF
                     NFLKDFFLGIGAKKEFIQAILTDKEFIKHLFEYGLFDNLIDSYKEMDVPLEGLNVIKS
                     LPWLNSWIMNKDTKPERIQDFIFSISKNLGNEGQEFVKHLLTKGGIIWNALLQPGNIR
                     ITHYFNMLSSRKSLGTSGMIMSKKLLRNPSVIAELLSKGVSKTSIEMLNNFYNSGIKE
                     CYQARLYLRNILR*"
                     /db_xref="A0A087M2X6_9RHIZ"
     gene            complement(103531..103638)
                     /locus_tag="Rifle_16ft_4_minimus_37632_prodigal-single_129"
     CDS             complement(103531..103638)
                     /product="hypothetical protein"
                     /codon_start=1
                     /transl_table=11
                     /translation="MDKKPENTEMEIKPENEISENLAIVSCEYDNWHSE*"
     gene            103782..104153
                     /locus_tag="Rifle_16ft_4_minimus_37632_prodigal-single_130"
     CDS             103782..104153
                     /product="hypothetical protein"
                     /codon_start=1
                     /transl_table=11
                     /translation="MAKKDIISFRKGINNSFKLLKNDKFAHLMAVSFTFHSKYMESIS
                     IEKGKIIQESPKFLSLMEKLSLSEKKIEISLNEVKILNEWIKCITEIIIALPSTDLKD
                     KNMQVFFRLAQDFVSKTNKEF*"
     gene            104221..104493
                     /locus_tag="Rifle_16ft_4_minimus_37632_prodigal-single_131"
     CDS             104221..104493
                     /product="hypothetical protein"
                     /codon_start=1
                     /transl_table=11
                     /translation="MKNAFIVGIVIAVSLAIFTVFHFVHPIVVLTIGDIFWMIIIDVF
                     VAFFLALYLGDGKNQNMVIFWTIVGSACLAIPIIAALIKYNRNEKK*"
     gene            104632..105087
                     /locus_tag="Rifle_16ft_4_minimus_37632_prodigal-single_132"
     CDS             104632..105087
                     /product="NUDIX hydrolase n=1 Tax=Thermomonospora curvata 
                     (strain ATCC 19995 / DSM 43183 / JCM 3096 / NCIMB 10081)
                     RepID=D1A6W5_THECD"
                     /codon_start=1
                     /transl_table=11
                     /translation="MKVIYAGEEFNNPEFSVFLAGPTPRDVSVKSWRPEFIKALKLKG
                     FKGSVFAPENRILGSLYDFEKQIAWEVKGLNKASLIIYWIPRNLETMPAFTTNIEFGE
                     FMHSGKIAVGFPPESVNNRYIGKRCEMHKIPLFQTIESLISYICEEKTK*"
                     /db_xref="UniRef100_D1A6W5"
                     /db_xref="tcu:Tcur_2824"
                     /db_xref="89061803"
                     /db_xref="D1A6W5_THECD"
     gene            105174..105923
                     /locus_tag="Rifle_16ft_4_minimus_37632_prodigal-single_133"
     CDS             105174..105923
                     /product="hypothetical protein"
                     /codon_start=1
                     /transl_table=11
                     /translation="MSLSNYKPGKIYNSKNYNSFKFSQNRPVDRNRVEKLKKEIEIAD
                     YGKSYPIIISKNGVVRDGQHRLTARKELGLVIYFHIAEQTLNLDAVAKTNSLQKPWST
                     DDHIVARAKSGNKVFQAIESFSMSNGLKPSQAVSFLRGEGSSDIRKGILAGEIVEITQ
                     NQINEAQKVLNIWKSFRTYLPKMDYRSAVTACKRLVKTKDYNHNRMISQIDKNPRKFV
                     HCADGEMYLQMFEEIYNYNFQRKNRLVFTNK*"
     gene            105990..106439
                     /locus_tag="Rifle_16ft_4_minimus_37632_prodigal-single_134"
     CDS             105990..106439
                     /product="hypothetical protein"
                     /codon_start=1
                     /transl_table=11
                     /translation="MESIAKLMVISGNKQMNKFMQCADVFENGKVLGTIKIITANYKE
                     NEKVSLKRAGIIINSIKEALEKDEIVSFVHVLEVTNGSVTTENKGEVLPYINKGVRCI
                     SDGKKWFVLAKFIEQKTELKVLTNQHMFITGVGFKDGIGQVKFKIKK*"
     gene            106456..106869
                     /locus_tag="Rifle_16ft_4_minimus_37632_prodigal-single_135"
     CDS             106456..106869
                     /product="hypothetical protein"
                     /codon_start=1
                     /transl_table=11
                     /translation="MANAKYIHNEIIEIEAHKKYVKSIPKLPVDIDLHKSLPKALKIL
                     STEKCSSDNTGRCNKELIKIIEPLLTNIHGQFIYMKDENERKKVKEVLEFFVKIKAFR
                     MLKEYYVVINEVLKMNIFWIRDISTLEFKSKNTYK*"
     gene            106891..107619
                     /locus_tag="Rifle_16ft_4_minimus_37632_prodigal-single_136"
     CDS             106891..107619
                     /product="Uncharacterized protein n=1 Tax=Blastopirellula
                     marina DSM 3645 RepID=A4A083_9PLAN"
                     /codon_start=1
                     /transl_table=11
                     /translation="LFCEYEVPEFMFQSWTEKSSFNTDKHKEWFLHLASGKSARELFK
                     FPIPITKKMAHEFIETPFPGYSIDDAVRRSQVLGLGGDSRLADAILMSRLRHDFTNND
                     FWTAVIKFFVNIPMLNYDEVGTVLDYINEKKFVSKRMVNNGVAVYRPESPNFNMKGRN
                     IVALIRDTHAWHKEINQLGRIARAENNNVYSYHKPDLTSKWNRSIVRPFTFSEGKNDK
                     RKTWTITEISNAADLYELDLNKNK*"
                     /db_xref="UniRef100_A4A083"
                     /db_xref="A4A083_9PLAN"
     gene            107699..108298
                     /locus_tag="Rifle_16ft_4_minimus_37632_prodigal-single_137"
     CDS             107699..108298
                     /product="Uncharacterized protein n=1 Tax=Lactobacillus
                     crispatus FB077-07 RepID=K1MHU4_9LACO"
                     /codon_start=1
                     /transl_table=11
                     /translation="MKAKEVRKTLGITQKTLNSYSKKGIIKYVAINPYHYVYDNEDVY
                     KLIGLSNTKKEKINVTYSRVSLSKQKNDLISQEKRLMDFCVSKGIVINKQYQDIKSGM
                     NFSDRKFFNELLEEVIKGNIDNIVVEHKDRLCRFGFDLFETFCRFFGTKIVVATQTVE
                     KNYEQELTEDLVSIIHYFSMKSYSHRRKLNQFKKELQEK*"
                     /db_xref="UniRef100_K1MHU4"
                     /db_xref="K1MHU4_9LACO"
                     /db_xref="dav:DESACE_01120"
     gene            108299..110035
                     /locus_tag="Rifle_16ft_4_minimus_37632_prodigal-single_138"
     CDS             108299..110035
                     /product="hypothetical protein"
                     /codon_start=1
                     /transl_table=11
                     /translation="MKSILLDIKSLSDEEFVSEKQMQYSHAKRVLYRMTNGNTKEEEL
                     VAFAKNNLGLNLIESRSVASEVISLFKKTLSNKEEVNNRIIDINKSIEKLEAKGKKQD
                     KFNKKKLYKLKNKLSELNFLMPKDITFGGKENLRYISYLSNMVSAEKEEDKKQDFAGK
                     LAKTKEEYQEQRNNSLYILGESNQKGNRFFTFDLCNGIIIYKPGKGKKIKIEFSDKRK
                     NLLSELQAMSDKKEISLSVYLSTKTISIAYDDSILEGFNIDKSKRRQECLDIKKKNLS
                     KEQTKELISNIYKKHYNELDKKMLFGKNKNRYIAYDSNPNYIGVAIIDKNNDTGDFSF
                     VHGSYYDLKELNANPPKEATKEERACITNKRTHGISHIWKDVFKTARYFKCAYFICEE
                     LNFNKKDSNDKPKEANRQIYNVWHRTLSEEIINSYCTKIGIKKLEINCAYSTTIGNIN
                     NSFVDCVNAAIEIGRRGAFKFTKGTFYPSISQTGLHAMRRMNSGSLRDVEALEECCNW
                     KELHDKIQLSGLRYRKSLRDLWLDEQEKEATFFHLRSAKLRHSKIDKHVFVLNAKQTK
                     QKESCLYLSSIV*"
     gene            109980..110291
                     /locus_tag="Rifle_16ft_4_minimus_37632_prodigal-single_139"
     CDS             109980..110291
                     /product="hypothetical protein n=1 Tax=Hymenobacter
                     norwichensis RepID=UPI0003B3AD59"
                     /codon_start=1
                     /transl_table=11
                     /translation="MQNKQNKKNHVYIYLLLFKVSDEGKSMAHCVYSYLSSCLKWSCS
                     IFSLRLFGISMVTIEVRDGRAVQIRGPHNKRPTDKELSIIDNWAKKEFIGITKYAVAG
                     R*"
                     /db_xref="UniRef100_UPI0003B3AD59"
     gene            110304..110546
                     /locus_tag="Rifle_16ft_4_minimus_37632_prodigal-single_140"
     CDS             110304..110546
                     /product="hypothetical protein"
                     /codon_start=1
                     /transl_table=11
                     /translation="MTKEMIINGIINPIDGFQIHFITPEIEECFAFFANSGQKIKKFS
                     IKFNIYPHYSATIEGENKITRIVLTEKIIDFGRFRP*"
     gene            110550..110765
                     /locus_tag="Rifle_16ft_4_minimus_37632_prodigal-single_141"
     CDS             110550..110765
                     /product="hypothetical protein"
                     /codon_start=1
                     /transl_table=11
                     /translation="MLKHIKITSHSSQEQIDSEAISSALAFISLEGHAFISMNTTVFG
                     SNNDNFRTDIIYRENQTRKVLFEKSDN*"
     gene            110800..111450
                     /locus_tag="Rifle_16ft_4_minimus_37632_prodigal-single_142"
     CDS             110800..111450
                     /product="hypothetical protein"
                     /codon_start=1
                     /transl_table=11
                     /translation="MSQLKKYISKQLDVLLEADNSKRNPIVVANKLKSLGIPPRIVKK
                     AVSKIKNIDVPKTNNDFSGEDLFPGRIHSDEDIKSIIIIRKNLKGKSPKFVEENLKNE
                     KEAFIKHYDNLFNNGVSEFPGILELYSLFRSKRSKPLLGKGYIFKMIPEDAKTHAKDI
                     VKYFLVKNADIFPMNSRAKIALDAYLYLLEVSRVDKSYIDKTRKFYYEKYNLDKTV*"
     gene            111451..111681
                     /locus_tag="Rifle_16ft_4_minimus_37632_prodigal-single_143"
     CDS             111451..111681
                     /product="hypothetical protein n=1 Tax=Desulfitobacterium
                     hafniense RepID=UPI0003804A9C"
                     /codon_start=1
                     /transl_table=11
                     /translation="MVYVDRVHMVADSLKELHSFAEKIGLKRHFFEGVRKGHPHYDLT
                     NKTIMLKAIENGAIIVSGKKIVEISHNLVLKK*"
                     /db_xref="UniRef100_UPI0003804A9C"
                     /db_xref="A0A0F9ABU6_9ZZZZ"
                     /db_xref="UPI0003804A9C"
     gene            111739..112005
                     /locus_tag="Rifle_16ft_4_minimus_37632_prodigal-single_144"
     CDS             111739..112005
                     /product="hypothetical protein"
                     /codon_start=1
                     /transl_table=11
                     /translation="MSLDLENHNHTVDSPMRGWTNDPTKALSFPKKEIAEIIINREKE
                     LLNFQKEQIKNYQTVLSLNICSWTWINITFSSLFLELFLQVVSF*"
     gene            complement(111953..112165)
                     /locus_tag="Rifle_16ft_4_minimus_37632_prodigal-single_145"
     CDS             complement(111953..112165)
                     /product="hypothetical protein"
                     /codon_start=1
                     /transl_table=11
                     /translation="MKNFLINLWKELFGKTPNTTIIIPAETISEKTIEVHKVDCACKE
                     KKEVKKVKPVKKTQPAKIAPKTKKKK*"
     gene            112293..112721
                     /locus_tag="Rifle_16ft_4_minimus_37632_prodigal-single_146"
     CDS             112293..112721
                     /product="Uncharacterized protein n=1 Tax=Burkholderia
                     phage DC1 RepID=I6NRL8_9CAUD"
                     /codon_start=1
                     /transl_table=11
                     /translation="MKKTTKSSAKTAKPARLKKAATKSPLKKSANRLTKSVTTTKKAP
                     VAKKMLSKVRPALKTPVAKKTIIKKYVKPSSQYDMVLKHLMKKGSINVLEAIELYGVL
                     RLGALVFDLKKGGMNIETSVHSFVNKSGRTSKIAKYILRS*"
                     /db_xref="UniRef100_I6NRL8"
                     /db_xref="X1B7I6_9ZZZZ"
                     /db_xref="I6NRL8_9CAUD"
     gene            113083..114639
                     /locus_tag="Rifle_16ft_4_minimus_37632_prodigal-single_147"
     CDS             113083..114639
                     /product="ISCaje4 transposase TnpB n=1 Tax=Campylobacter
                     phage CP220 RepID=D5GVD8_9CAUD"
                     /codon_start=1
                     /transl_table=11
                     /translation="MLTLKLKITNINQEDKEFIISLQKQYSIAFRKMYRNIELIEDKN
                     FIDEIISKHIHSNKAYSYLIKEVIAFKEREKSNKERINKNIIKLHEKLKNETKPNLKK
                     KLQRKISSLNKSLNLNVVFGGRKLLQVITKQKISNPELYLKNKQKFKENRLLPITFYG
                     DSASKGNRFFNLKELGNGNVIFKYENSKRKVNISFYATQKQKGILKIIALLCQQKEIP
                     VTIKLTSTYICITYEESRISGKWFNEKQLYKDIKHVTDKTERKQLISQAHRDHEQRMF
                     GIKMQNRYCGIDLNPKGIGYSICDKNELSSSLEGDFKIIKKGFIDFVKLSEKEVSSDK
                     RKHELSIAIKNLFSELEHYHTCNFVIEELTNISGKDNGNKNSNRQINNIWCRNLIAQL
                     SDKWCSFYGIKKIEINPCYSSFIGNINYNTFDPIAASIEICRRGMIKYIKGGKFMPSF
                     HEGVITNVSNITQMDYNELQNISSWKEMCKRLQLTKKSVRRANKNNYLFQQNAQNKTE
                     KSKVKTMLFL*"
                     /db_xref="UniRef100_D5GVD8"
                     /db_xref="D5GVD8_9CAUD"
     gene            114823..115509
                     /locus_tag="Rifle_16ft_4_minimus_37632_prodigal-single_148"
     CDS             114823..115509
                     /product="Putative uncharacterized protein n=1 Tax
                     =Bacillus sp. BT1B_CT2 RepID=E5W276_9BACI"
                     /codon_start=1
                     /transl_table=11
                     /translation="MKKYEYNKNVFKNINTEEEAYWLGFILADGCNIGNKNLRVNIKD
                     KGHLEKLSKLIYIDEKPISITDHGFGPIYYFSCTKKEIINNLNNYGVVPRKSKIAKFP
                     IIKEHLYRHFIRGLFDGDGSICYTMDKNYRRYQFSIVGTEQLMKKIYDIFLKETNIVL
                     GYGKMKMIYRVYKKGNQQIMSILNWLYKDASVYLDRKHDKYEDMLNYYILKANTYSRN
                     VLIEKVNILK*"
                     /db_xref="UniRef100_E5W276"
                     /db_xref="cbv:U729_3203"
                     /db_xref="A0A0A7G2V2_9CLOT"
                     /db_xref="E5W276_9BACI"
     gene            115509..116045
                     /locus_tag="Rifle_16ft_4_minimus_37632_prodigal-single_149"
     CDS             115509..116045
                     /product="hypothetical protein"
                     /codon_start=1
                     /transl_table=11
                     /translation="MGADIHIHVETRKNGKCKWELFTGKHFTPSYSFDTEKSSSPFDW
                     RSYSMFGFLAGVRSNVKPIKEPSYKLPIDVSIAVKSNWIGWEGDGHTISFVTLRELVE
                     FDFNQDLRTPEQEFSTNSRNVIFEKISFPREYDEDWEDKTYYDIIGGPDGTFCKHIEE
                     LSELGNLDDVRIVFWFDN*"
     gene            116050..116442
                     /locus_tag="Rifle_16ft_4_minimus_37632_prodigal-single_150"
     CDS             116050..116442
                     /product="hypothetical protein"
                     /codon_start=1
                     /transl_table=11
                     /translation="MKQVYPYFVCKKHKLKEFEVRPSKIWNLYFVYFNNKNIGYFEKD
                     KSIRRDKNGRQIYFFISEPFNYKNNLNNSKYISHDKIGTISFFFNDKTEKWKIYYVTL
                     SKVPLQFLNDRKVLTEKYKNEHNNTYNI*"
     gene            116414..117061
                     /locus_tag="Rifle_16ft_4_minimus_37632_prodigal-single_151"
     CDS             116414..117061
                     /product="Uncharacterized protein n=1 Tax=Bacillus phage
                     vB_BanS-Tsamsa RepID=U5J9P1_9CAUD"
                     /codon_start=1
                     /transl_table=11
                     /translation="MNTTTRTIFDIPFTVAEIIEKAGIHPIKIRNIFLYGSRVYSNNR
                     VDSDYDIIIIGAALLEHNEMTAEIDNCRLNIHVITPDKFKRDLENHDIMNLECFFSPT
                     WARFQEKESLKFVLNKKKLAKNIIAQSFNSWRGGKHKLNEGDIYRALKSIFHSLKMLI
                     FAIQIMEYGKIVDFTAANYLHKEINECDETEWEYFREKYLTFKIELENKLKELSK*"
                     /db_xref="UniRef100_U5J9P1"
                     /db_xref="U5J9P1_9CAUD"
     gene            117061..117519
                     /locus_tag="Rifle_16ft_4_minimus_37632_prodigal-single_152"
     CDS             117061..117519
                     /product="hypothetical protein"
                     /codon_start=1
                     /transl_table=11
                     /translation="MATDLQNKLYRSDPKNIYLAELMAQQIYPRIINALNRLGIEEAK
                     CEEVKGLKEFRITSNNKILFFSADNSFFAMDFSGEKSCPLFWTAPNSNVEKYDSPFLA
                     YKLYCESIIKKLEELEEIILNANALIVKIENMGGVSLERKVLTEKLENNG*"
     gene            117512..117727
                     /locus_tag="Rifle_16ft_4_minimus_37632_prodigal-single_153"
     CDS             117512..117727
                     /product="hypothetical protein"
                     /codon_start=1
                     /transl_table=11
                     /translation="MDEEKEIILQAYKLGWDDCFSGDDTNILSFNESPLLKKAYEIGW
                     QDYIIGDDVSSSDLQTNEQILKRIKND*"
     gene            117778..118755
                     /locus_tag="Rifle_16ft_4_minimus_37632_prodigal-single_154"
     CDS             117778..118755
                     /product="hypothetical protein"
                     /codon_start=1
                     /transl_table=11
                     /translation="MILSTKANTRISNNTLLKYYQNKGYDFETAGINITVKVEDLSPN
                     SHSRIDVQCDCCGNKKNIQYRHYLKNIKKYNLYSCSEQCAHNLRKNKNTLFEKYGDEN
                     YVNIEKAKNTNLKKYGYVSNFSDKNEREKHSIIKEKKYGDKNFNNKEKTKITVNNKSF
                     EEKDEIIKRTSKTKKDRPQYLRDLQISRLEETNLKRYGVKSAMHNDKIHQKSLKNAFR
                     NRIHIGTGLKYQGLNEKDFLDFCINNKIQVEKGKSIKYFFDNKERCYYSDFLLPKYNL
                     IIEIKSLYTLRYDLKKNFSKRRNTIKNGYNFLFIIDFDYTKIKSIINLQ*"
     gene            118757..118957
                     /locus_tag="Rifle_16ft_4_minimus_37632_prodigal-single_155"
     CDS             118757..118957
                     /product="hypothetical protein"
                     /codon_start=1
                     /transl_table=11
                     /translation="MKEEIKKLEIEKSTLLERVKKIDNAINAFREVCAHAHVSGLDAM
                     KYDGHDSHNDYYKCDICGCESK*"
     gene            118970..119290
                     /locus_tag="Rifle_16ft_4_minimus_37632_prodigal-single_156"
     CDS             118970..119290
                     /product="hypothetical protein"
                     /codon_start=1
                     /transl_table=11
                     /translation="MNMALNPKDENVSTEELQREANDRNISEERIIEILSQIIIRTVK
                     EWKNPGWFTEWVSNTSKKDAEKFLQKTLDTLIDLELFEYCKDVELMKGQLELFNSIKN
                     RKNE*"
     gene            119348..119548
                     /locus_tag="Rifle_16ft_4_minimus_37632_prodigal-single_157"
     CDS             119348..119548
                     /product="hypothetical protein"
                     /codon_start=1
                     /transl_table=11
                     /translation="MEKEYKTNFIAAYLYKKGYEDAMSNDAISINNQNVSQHMKDAKK
                     AYKEDVKEKRKSNPHHHSNRID*"
     gene            complement(119545..119949)
                     /locus_tag="Rifle_16ft_4_minimus_37632_prodigal-single_158"
     CDS             complement(119545..119949)
                     /product="SufE protein probably involved in Fe-S center
                     assembly n=1 Tax=Aequorivita sublithincola (strain DSM
                     14238 / LMG 21431 / ACAM 643 / 9-3) RepID=I3YVI1_AEQSU"
                     /codon_start=1
                     /transl_table=11
                     /translation="MNTEEQEIIKEFSILEDWMEKYDHLIKLGKSMKTMDENNKIDEN
                     LIKGCQSRVWLHSEFLNDKVIFTADSDTTITKGMVSMLVRVFSNRTALEIINGNLDFI
                     SEIGLMQHISPTRSNGLVSMFKQMKNDAREFI*"
                     /db_xref="UniRef100_I3YVI1"
                     /db_xref="asl:Aeqsu_1510"
                     /db_xref="88870873"
                     /db_xref="I3YVI1_AEQSU"
     gene            complement(120455..120634)
                     /locus_tag="Rifle_16ft_4_minimus_37632_prodigal-single_159"
     CDS             complement(120455..120634)
                     /product="hypothetical protein"
                     /codon_start=1
                     /transl_table=11
                     /translation="MDKDKLNWGLISWVLYSISAYVLLIPFFEYSLKTLSGSIILGFF
                     GSLLNIIIQLLNKKN*"
     gene            complement(120641..121438)
                     /locus_tag="Rifle_16ft_4_minimus_37632_prodigal-single_160"
     CDS             complement(120641..121438)
                     /product="hypothetical protein"
                     /codon_start=1
                     /transl_table=11
                     /translation="MKLKLNTLLAKTDHLATSYKNSIKDYIGFFKDKQSAFKGEKKTY
                     DPKSGTIDIPSERGNKMVVTTVKEKLDWLKETNTEYINALFSQEATNANGLAKAKLAI
                     DGIEFGEFSSLELLRLKSLIENGELEQMYANIPVRADDEEWNKTDEDQYVEREIFEGK
                     KQEGIKKSITKESYILSDPNIKELKDSSSYKPQMASKDTIIELGDYSYQKFSGEWSHR
                     ERAELLRRRTKLLSAVIEALKIANEAEVINSNMTADKLFNFLHTGKI*"
     gene            complement(121537..121839)
                     /locus_tag="Rifle_16ft_4_minimus_37632_prodigal-single_161"
     CDS             complement(121537..121839)
                     /product="hypothetical protein"
                     /codon_start=1
                     /transl_table=11
                     /translation="MNEFSKYDTVMAIKGDRLRFEKGLYLTSFKRHVEFESEYKTIIL
                     YNTERKRIIKFYGKRHIIRIFSTRMVLTEKSIVKKVTIAIENNVGFKNRINSNTFF*"
     gene            121976..123097
                     /locus_tag="Rifle_16ft_4_minimus_37632_prodigal-single_162"
     CDS             121976..123097
                     /product="Thiol-activated cytolysin n=1 Tax=Cellulophaga
                     lytica (strain ATCC 23178 / DSM 7489 / JCM 8516 / NBRC
                     14961 / NCIMB 1423 / VKM B-1433 / Cy l20)
                     RepID=F0RBJ7_CELLC"
                     /codon_start=1
                     /transl_table=11
                     /translation="MKKHFYFISLMFITLITLNSCKKDVSPSENVSYEEVLKSGGEFA
                     PFSDYKNLIDVNTTSVPVDSGNWNCTNSTWSVLQGNMYYPLYDPNVSVVYPGSLLQGA
                     SLNNATPDVIAVKRGGGTVSIDIINGSGSVYVNLNEIKKSVVTQALNNIIFSNNKVMP
                     ARFTFNHELVKTNEELSLALGLNVEISPVTIVANLSFLNNSTANHYLVELKQTFFTMS
                     YDIPPSYDDFFDPTVKPMDLAKYVGKDNPACYVSDVTYGRVFYLLIESTSSKEEITAA
                     INVSFDGIPVSGNIDANYLSTLENLSIKVIALGGSTTSTFSAINSNSLSSLTTLLGQS
                     SDLKTGVPLSYVVRTVYSNKLVKNKLDIEYTINDCQLVP*"
                     /db_xref="UniRef100_F0RBJ7"
                     /db_xref="clh:IX49_14245"
                     /db_xref="F0RBJ7_CELLC"
     gene            complement(123002..123325)
                     /locus_tag="Rifle_16ft_4_minimus_37632_prodigal-single_163"
     CDS             complement(123002..123325)
                     /product="hypothetical protein"
                     /codon_start=1
                     /transl_table=11
                     /translation="MKKVLLVIVAFSLSNCDISVRKTNAQSEIFYQTYTREIVEFDGM
                     KYLLLYVVNKSSQTGYSITTINLTKDKLEVELLRHQLTVVNCIFNIQFVFYQLITING
                     SDHIR*"
     gene            complement(123347..123514)
                     /locus_tag="Rifle_16ft_4_minimus_37632_prodigal-single_164"
     CDS             complement(123347..123514)
                     /product="hypothetical protein"
                     /codon_start=1
                     /transl_table=11
                     /translation="MKTVLTFLFGTLMVIGLIIGIIFVFVFIFNPSVIYFKILISGWA
                     AYLIFGRLVPD*"
     gene            complement(123511..123693)
                     /locus_tag="Rifle_16ft_4_minimus_37632_prodigal-single_165"
     CDS             complement(123511..123693)
                     /product="hypothetical protein"
                     /codon_start=1
                     /transl_table=11
                     /translation="MGIIDGQAWEHTYPDDVRKVKEEEKISEEDFRNFIRANHLTDLW
                     ETWIKNNIQNSKERSK*"
     gene            complement(123708..124187)
                     /locus_tag="Rifle_16ft_4_minimus_37632_prodigal-single_166"
     CDS             complement(123708..124187)
                     /product="hypothetical protein"
                     /codon_start=1
                     /transl_table=11
                     /translation="MKEFLKEAQSYLSVFSSLLMIGLIYQLYTLPDKISNVFGIKDIT
                     HDTVTITKTVTATLQTSGNFVYFEGTLTSEKFRFRDKFEYDTRYPTEIYQGWLILAES
                     KAKGKFFLWNRNEPPNLSIPIQGWFFGDNLSVFGTNENKEFCQVLYPIVEKQWKDNN*"
     gene            complement(124184..124369)
                     /locus_tag="Rifle_16ft_4_minimus_37632_prodigal-single_167"
     CDS             complement(124184..124369)
                     /product="hypothetical protein"
                     /codon_start=1
                     /transl_table=11
                     /translation="MEKQETFTKENFENLKNVCEKIIALSDENIDGKLMFSQLQCLGE
                     RIKDFKQNPIINNSGLI*"
     gene            complement(124373..124651)
                     /locus_tag="Rifle_16ft_4_minimus_37632_prodigal-single_168"
     CDS             complement(124373..124651)
                     /product="hypothetical protein"
                     /codon_start=1
                     /transl_table=11
                     /translation="MDSSQIYRMMIYFAHSTIIIYGKTIIDKKEMTIKEFREQNKEVV
                     QRIFDEGLSIFNYELSYDQVSKAIAVYLKSKYDPSSVFERKIYQTKSV*"
     gene            complement(124766..125104)
                     /locus_tag="Rifle_16ft_4_minimus_37632_prodigal-single_169"
     CDS             complement(124766..125104)
                     /product="hypothetical protein"
                     /codon_start=1
                     /transl_table=11
                     /translation="MKKDLLKEELGRMRKLAGIINENSFLEDVNITEAQDVMVADMKE
                     EAQGLMIEVKDSLDFASAKLYELQKMASAIIMDYPELSIYISGTVEPMMEAFEKTYPT
                     QLKELLKKFH*"
     gene            125794..126138
                     /locus_tag="Rifle_16ft_4_minimus_37632_prodigal-single_170"
     CDS             125794..126138
                     /product="hypothetical protein"
                     /codon_start=1
                     /transl_table=11
                     /translation="MNKETSEALILEYIKSSGELFHIELIDIVRDGGTKVLRTNKPDS
                     KNIKQFYYIHKEEFTIHDAYPVSDSNILQDKLLNAYLLDRITAYVVHLEFKAEVSRNI
                     LSQIISTQKKQQ*"
     gene            126135..126398
                     /locus_tag="Rifle_16ft_4_minimus_37632_prodigal-single_171"
     CDS             126135..126398
                     /product="Tax
                     =RIFOXYA2_FULL_OD1_Falkowbacteria_47_19_curated"
                     /codon_start=1
                     /transl_table=11
                     /translation="MKTIKKGRAQKGWVKEIECTGKGNGEGGCGSILLVEEGDFYNTY
                     NEDYGGGREIYTTFECCECGVQTDVNIPSSVRVRKTKQDKLID*"
                     /db_xref="89382157"
     gene            126426..126635
                     /locus_tag="Rifle_16ft_4_minimus_37632_prodigal-single_172"
     CDS             126426..126635
                     /product="hypothetical protein"
                     /codon_start=1
                     /transl_table=11
                     /translation="MLWNIIWAIITGLATGVCINDAIYSSAWWWILAPFLFITCLYEV
                     KKIATYDDDEDDYYASGPNRGKRKM*"
     gene            126641..126898
                     /locus_tag="Rifle_16ft_4_minimus_37632_prodigal-single_173"
     CDS             126641..126898
                     /product="hypothetical protein"
                     /codon_start=1
                     /transl_table=11
                     /translation="MTTTLKLVNELIAKMEPSGYENVSFDKYLSDLSTISNSIIDETS
                     LLELNNKIKEKTVRNEIFSEVNRLDNSQEKENLFQLLNKHF*"
     gene            126973..127716
                     /locus_tag="Rifle_16ft_4_minimus_37632_prodigal-single_174"
     CDS             126973..127716
                     /product="Uncharacterized protein n=1 Tax=Selenomonas
                     ruminantium subsp. lactilytica (strain NBRC 103574 /
                     TAM6421) RepID=I0GWB9_SELRL"
                     /codon_start=1
                     /transl_table=11
                     /translation="MAKTKAKKEKTSKKKTTKATDETTDIICVLDRSTSIRTSGLTEK
                     TIEGFNSFLADQKKSTGKAKLTLCLFDGGSSYGAVDGKTYEIIHERLDIKDVPELNKD
                     TFVPRGMTAMFDAIGATIDSVYTKWKDSKDKSDKVIFLIMTDGQENSSKEYTQKSVFD
                     LIQKRKDDDKWAFLFIGANIDTMQAGGGMGVSAGNTMSYSNTLRGVNVAYMNMSSSVK
                     RMRSASFATMDSNFSDTLLSDNGEEKEKI*"
                     /db_xref="UniRef100_I0GWB9"
                     /db_xref="sri:SELR_pSRC102490"
                     /db_xref="I0GWB9_SELRL"
     gene            127730..127909
                     /locus_tag="Rifle_16ft_4_minimus_37632_prodigal-single_175"
     CDS             127730..127909
                     /product="hypothetical protein"
                     /codon_start=1
                     /transl_table=11
                     /translation="MTIFIIYLIGAIIAYVITRKNTDDNASFFCTVLSWITVLFFGIG
                     FLLQWSKDSNSENDQ*"
     gene            complement(127974..128210)
                     /locus_tag="Rifle_16ft_4_minimus_37632_prodigal-single_176"
     CDS             complement(127974..128210)
                     /product="hypothetical protein"
                     /codon_start=1
                     /transl_table=11
                     /translation="MEEILFLEGDTINLKNSDVKGFLFKILDWILINSYDDETPYKTI
                     IIENCKEERGFYIVKKKDLSLYTCRMVLIEKNKL*"
     gene            complement(128221..128475)
                     /locus_tag="Rifle_16ft_4_minimus_37632_prodigal-single_177"
     CDS             complement(128221..128475)
                     /product="hypothetical protein"
                     /codon_start=1
                     /transl_table=11
                     /translation="MEEIEFELGDTIAFISQHGYNKKGFIIFKNSWFYNKDCFTYRLI
                     EYSGRRYQVDRGCGFESTMRTCRMVLFEKTHKCLRKRIII*"
     gene            complement(128475..128747)
                     /locus_tag="Rifle_16ft_4_minimus_37632_prodigal-single_178"
     CDS             complement(128475..128747)
                     /product="hypothetical protein"
                     /codon_start=1
                     /transl_table=11
                     /translation="MKDFKLGDTVDIINFGTNKTEERSLKTFLCGCDKYKSINSKGTV
                     HENYYFYAFDNQNVLREYYAGDSYPYMRIYTCRMVLFEKQNKYLIL*"
     gene            complement(128744..129019)
                     /locus_tag="Rifle_16ft_4_minimus_37632_prodigal-single_179"
     CDS             complement(128744..129019)
                     /product="hypothetical protein"
                     /codon_start=1
                     /transl_table=11
                     /translation="MEEFLKGDTIELINPYWRSKRFIVSTEVYHTLTKDMKTIKETKY
                     TIVSLNLYNQIRTNYVSNLYNTLKILTCRMVLTEKRNKKLNLYFDFE*"
     gene            complement(129022..129285)
                     /locus_tag="Rifle_16ft_4_minimus_37632_prodigal-single_180"
     CDS             complement(129022..129285)
                     /product="hypothetical protein"
                     /codon_start=1
                     /transl_table=11
                     /translation="MEDFLREQKEEYKQGDTVSYYLKDVNRHVKLFFKSVETKVKYDI
                     IETLSMKKKRFSFPIRNYSLVLCTCRTVLTEKTINWDIEIESN*"
     gene            complement(129485..129934)
                     /locus_tag="Rifle_16ft_4_minimus_37632_prodigal-single_181"
     CDS             complement(129485..129934)
                     /product="hypothetical protein"
                     /codon_start=1
                     /transl_table=11
                     /translation="MLELEKITEAIINIEDGVINITIGNINKTHDDFHDRVRINIVEN
                     EILISGHKLECKKIYGHVTELNKEFEIYRKKLIGFEEDIIESKFLSWYECLTISEFKK
                     IFSWKKLRFNKFKMIKNGYYTTKYIYKPEFWTQKEYRANNWVITEYK*"
     gene            complement(129976..130326)
                     /locus_tag="Rifle_16ft_4_minimus_37632_prodigal-single_182"
     CDS             complement(129976..130326)
                     /product="hypothetical protein"
                     /codon_start=1
                     /transl_table=11
                     /translation="MIDWININCDKLIEKPSSEELKRYIRRFRFINFMRGDTVHIYSL
                     DSNRESLVKGFYRNREDYGVADYSPNSIFEIIKNNGQIIVGTIGIDNINRKINTCRLV
                     LTEKIIESDKTIWY*"
     gene            complement(130323..130586)
                     /locus_tag="Rifle_16ft_4_minimus_37632_prodigal-single_183"
     CDS             complement(130323..130586)
                     /product="hypothetical protein"
                     /codon_start=1
                     /transl_table=11
                     /translation="MKEILENTFTENIGNQEYHFFDTVRCVSITGHVFDGLLFEVGNS
                     CFIKVLYNEWLYEFRYKTVNPLRKVLIEKVEKMIYLNFEFSNK*"
     gene            complement(130583..130852)
                     /locus_tag="Rifle_16ft_4_minimus_37632_prodigal-single_184"
     CDS             complement(130583..130852)
                     /product="hypothetical protein"
                     /codon_start=1
                     /transl_table=11
                     /translation="MESFSIGDTVSMRRNGNSIGAGYYIKPICIDGFITNNRVFHRNQ
                     VIYQILVNKGETHHIDTRYKYEAELYTCRLVLTEKIKFKIKEEMR*"
     gene            complement(130852..130959)
                     /locus_tag="Rifle_16ft_4_minimus_37632_prodigal-single_185"
     CDS             complement(130852..130959)
                     /product="hypothetical protein"
                     /codon_start=1
                     /transl_table=11
                     /translation="MTHTNLITENTDFMTGDIISVFRMEENFKEKGENY*"
     gene            complement(131024..131863)
                     /locus_tag="Rifle_16ft_4_minimus_37632_prodigal-single_186"
     CDS             complement(131024..131863)
                     /product="hypothetical protein"
                     /codon_start=1
                     /transl_table=11
                     /translation="MNSLSENIIRTQIRKILLKEEFLKEVFLKELTGKFKDEVEIIYR
                     DKNIVCLIPKSQMTSYIYGNKANWCQKEKNGFEGWSKAGLLIRFLFKEGGRKIRFTYF
                     TGQNESRGFYWANESGHHILSEEGKGKNPFEASSKNKTLWPNEIDTLNLINQIPEECK
                     QKVLEFIEKHKEAYEYCYKDTEYKPVGLKAKMDEFESIYNYYIDAFHAIHEHNQNIII
                     SIHFDKSTKEFTINHSNEYGIKINYLVQNERFKDSKSFEKRIKELIVMYRKQFNIFSS
                     PEK*"
     gene            complement(131873..132406)
                     /locus_tag="Rifle_16ft_4_minimus_37632_prodigal-single_187"
     CDS             complement(131873..132406)
                     /product="hypothetical protein"
                     /codon_start=1
                     /transl_table=11
                     /translation="MKTKMTITELKQYVNSEAKRIIKEQKLNKEKSRIISEISKLDET
                     EETFKSYKFKVKHDKGFTTISTTGSSEEVAKKKIAKSEGCPESAITLMNKKLNEMSTS
                     SELDGTFNKSADSVRRKDKTWSDGNLTYDFNESNEFDRLKCRNCGGTTFEVLHTDDWQ
                     TSAKCNNCGMYYIVHSG*"
     gene            complement(133173..133346)
                     /locus_tag="Rifle_16ft_4_minimus_37632_prodigal-single_188"
     CDS             complement(133173..133346)
                     /product="hypothetical protein"
                     /codon_start=1
                     /transl_table=11
                     /translation="MIILYYYFNPNQIEFLNLKNLNTMKQQLAVIANNLTKMERYEQM
                     ERIAQNLLDMEIE*"
     gene            complement(133411..133773)
                     /locus_tag="Rifle_16ft_4_minimus_37632_prodigal-single_189"
     CDS             complement(133411..133773)
                     /product="hypothetical protein"
                     /codon_start=1
                     /transl_table=11
                     /translation="METKTLDNLKDLHSKLEVVFKAENEAIKTKQKDVLSEQLKLQVN
                     LIYDFVKENNLILVELNTAWVEKNEARRTIYNPKTLEHKSFKNLSDKDFVNKFNKGKN
                     NCLFVHSTFWGMDYMLIM*"
     gene            complement(133853..134179)
                     /locus_tag="Rifle_16ft_4_minimus_37632_prodigal-single_190"
     CDS             complement(133853..134179)
                     /product="hypothetical protein"
                     /codon_start=1
                     /transl_table=11
                     /translation="MNLLNVIYSKNTYKKAICKGCSNKLIEGSTILSIVRTQGRFTSV
                     SNYCQKCAEKELQDALNEVLPLAQRIIKIQETLDNDLIMAKKIEGIAKEAMEKYDTTM
                     KKLGNE*"
     gene            134662..135249
                     /locus_tag="Rifle_16ft_4_minimus_37632_prodigal-single_191"
     CDS             134662..135249
                     /product="hypothetical protein"
                     /codon_start=1
                     /transl_table=11
                     /translation="MENGIFNELLDAFMKYRGCGFVSLKYRSKEGELSRRLLNVGAKI
                     ENAKKSDLELIADGIPYVASEKYTKIDWDLAMAEKKQSLIKPDENRSLGQTNAYVVLN
                     EDNGSVKYNMNTEELYLFAKSEKKEVLEACTYKVVKSRAKTIAKKVIEKSLKSSQFRS
                     FLLKNLAGTVKVNKQVINIDGEDREEIVIEIEYRD*"
     gene            135576..135926
                     /locus_tag="Rifle_16ft_4_minimus_37632_prodigal-single_192"
     CDS             135576..135926
                     /product="hypothetical protein"
                     /codon_start=1
                     /transl_table=11
                     /translation="MQSITSVRPKISNWKVVKEQFGLTTPIGKNYKTAIEICNDLFVA
                     NSFLDLNDKREQPQSTQGRKGVITHVEKDGDNTNACVMIDCEKENFDSAICIFRLVKI
                     EGETRIYEYEGTAK*"
     gene            135988..136164
                     /locus_tag="Rifle_16ft_4_minimus_37632_prodigal-single_193"
     CDS             135988..136164
                     /product="hypothetical protein"
                     /codon_start=1
                     /transl_table=11
                     /translation="MNLFNYKSGKKLTNIQMRIVRIVCKIQIYLPIVIVMAIGLLGII
                     SVTYVITHFVVKYW*"
     gene            136185..136391
                     /locus_tag="Rifle_16ft_4_minimus_37632_prodigal-single_194"
     CDS             136185..136391
                     /product="hypothetical protein"
                     /codon_start=1
                     /transl_table=11
                     /translation="MKKNYNNNRIRLWYPNLSHIMVLKTIFRLAIYYFIPMLIGILSK
                     PNWYLMFGILIPYMAIVIYIDSKN*"
     gene            136396..136551
                     /locus_tag="Rifle_16ft_4_minimus_37632_prodigal-single_195"
     CDS             136396..136551
                     /product="hypothetical protein"
                     /codon_start=1
                     /transl_table=11
                     /translation="MNNKNSFYSFAIIVWQGVICQYGSISHLINDDDDIRVATDFEVK
                     SYQKANL*"
     gene            136780..136983
                     /locus_tag="Rifle_16ft_4_minimus_37632_prodigal-single_196"
     CDS             136780..136983
                     /product="hypothetical protein"
                     /codon_start=1
                     /transl_table=11
                     /translation="MSCIHCGKNPYVKSEIQTLAEAKEIKFWSEGKILTEKAKRYNDA
                     FYEIVSGKHKGNLVHIFDLINKI*"
     gene            136988..137170
                     /locus_tag="Rifle_16ft_4_minimus_37632_prodigal-single_197"
     CDS             136988..137170
                     /product="hypothetical protein"
                     /codon_start=1
                     /transl_table=11
                     /translation="MREYSYRIHDGKSKLQRQADFPYLSDLLYKQTAGKIPLTREEKI
                     RVQKYEKEQREKKKHK*"
     gene            137621..138205
                     /locus_tag="Rifle_16ft_4_minimus_37632_prodigal-single_198"
     CDS             137621..138205
                     /product="Uncharacterized protein (Fragment) n=2 Tax=human
                     gut metagenome RepID=K1RVL8_9ZZZZ"
                     /codon_start=1
                     /transl_table=11
                     /translation="MPYISTEQIAEKRKAIKLAFPNWKFSITRRHYSSINVVILETDI
                     KLTEKDYEGVNHYYIKDHYKDNTEVAEALQKIVDIMEGNNEIVSIDGDYGAIPKFYTS
                     LSIGEWDKPFKYIPKTELPKKPTNVKVEPIENDGKIKVVDYSEKAIAIIGDTKPIKDT
                     LKALGGRFNFRLTCGAGWIFPKTKEAEIRSVLQM*"
                     /db_xref="UniRef100_K1RVL8"
                     /db_xref="rbc:BN938_1801"
                     /db_xref="A0A060R8M2_9BACT"
                     /db_xref="K1RVL8_9ZZZZ"
     gene            138237..138356
                     /locus_tag="Rifle_16ft_4_minimus_37632_prodigal-single_199"
     CDS             138237..138356
                     /product="hypothetical protein"
                     /codon_start=1
                     /transl_table=11
                     /translation="MKAEKEKVSRGKYSNDKYGKAYQTLLKNKKIKHPKSQKI*"
     gene            138356..138457
                     /locus_tag="Rifle_16ft_4_minimus_37632_prodigal-single_200"
     CDS             138356..138457
                     /product="hypothetical protein"
                     /codon_start=1
                     /transl_table=11
                     /translation="MILSTPYILANFPYVFKNEENERKILHRAVDEQ*"
     gene            138454..138609
                     /locus_tag="Rifle_16ft_4_minimus_37632_prodigal-single_201"
     CDS             138454..138609
                     /product="hypothetical protein"
                     /codon_start=1
                     /transl_table=11
                     /translation="MRERGRISFLERPIQLWRLGNEKICTVKRVIKDIVADRGQEWRN
                     RTVRILG*"
     gene            139091..139234
                     /locus_tag="Rifle_16ft_4_minimus_37632_prodigal-single_202"
     CDS             139091..139234
                     /product="hypothetical protein"
                     /codon_start=1
                     /transl_table=11
                     /translation="METININKLIFELEQLSEKGCVNVQIEGTLLCKEDGNSVIVSTE
                     KQM*"
     gene            139237..139467
                     /locus_tag="Rifle_16ft_4_minimus_37632_prodigal-single_203"
     CDS             139237..139467
                     /product="hypothetical protein"
                     /codon_start=1
                     /transl_table=11
                     /translation="MKNPLKSEIKEAERNLQILRDKQRAQMYEIPPLELKAKAMVKTG
                     YSEAYIQSYLYASKTQNIGIKDIVKAIEKAKM*"
     gene            139844..140665
                     /locus_tag="Rifle_16ft_4_minimus_37632_prodigal-single_204"
     CDS             139844..140665
                     /product="hypothetical protein"
                     /codon_start=1
                     /transl_table=11
                     /translation="MDTDTEKIEKPIKIKNGYEMLRELCAFNADFNAFTNNLNPITNR
                     VQYIMHQLEINDIKFIVSMYQPILDVPDFVEGLPAEVNIVVEIEGHNKEITTIFTAHH
                     DVANINSESCQDNSASVCNLLDLCIQLSKEKPANNVVICFNDSEERVSLTTSGATKIA
                     KQILENKYGNVNKIFVLELTANGQNYWMGYRMSNMIDKPEIRRVRIPPSDSNTFEKNG
                     LPSICIGSLNDVCMNNVITRGFCYTWSLCHSINDKFENANEVDMNAFVLYLKTLI*"
     gene            140824..141060
                     /locus_tag="Rifle_16ft_4_minimus_37632_prodigal-single_205"
     CDS             140824..141060
                     /product="hypothetical protein"
                     /codon_start=1
                     /transl_table=11
                     /translation="MARKPQKPKFLRESLANVTREICEKLYTATGATAVYDYANKVKL
                     AYHKCILCDAETPTISDPKRSTCAICGTEKEIKL*"
     gene            141228..141300
                     /locus_tag="Rifle_16ft_4_minimus_37632_prodigal-single_trn
                     a_16"
     tRNA            141228..141300
                     /product="Undet"
     gene            141683..141919
                     /locus_tag="Rifle_16ft_4_minimus_37632_prodigal-single_206"
     CDS             141683..141919
                     /product="hypothetical protein"
                     /codon_start=1
                     /transl_table=11
                     /translation="MTTTTMILAILLGMAMLLIVRLIKNVINWRKAYYLKESSSEFQR
                     QTIENQRDIINSYKQMLSTGIKISVKDQDKLCAN*"
     gene            141930..142085
                     /locus_tag="Rifle_16ft_4_minimus_37632_prodigal-single_207"
     CDS             141930..142085
                     /product="hypothetical protein"
                     /codon_start=1
                     /transl_table=11
                     /translation="MAKKKRTVKSLILERKREAMKEAGAYDGRFMPKTFKDKTKYNRK
                     KSKNDNE*"
     gene            142078..142263
                     /locus_tag="Rifle_16ft_4_minimus_37632_prodigal-single_208"
     CDS             142078..142263
                     /product="hypothetical protein"
                     /codon_start=1
                     /transl_table=11
                     /translation="MNKARRQEISKLKQKKRCNELGLNPKEHYEYKEQGKPCSCYMCS
                     GTKHSRKTKHKSKDDEL*"
     gene            142313..142504
                     /locus_tag="Rifle_16ft_4_minimus_37632_prodigal-single_209"
     CDS             142313..142504
                     /product="hypothetical protein"
                     /codon_start=1
                     /transl_table=11
                     /translation="MENKNIKFRGYIENEWLDMRANLKCFQPILNYELKKFPSWIVLY
                     VWLGDKNLYPETHIKYSMN*"
     gene            142515..142796
                     /locus_tag="Rifle_16ft_4_minimus_37632_prodigal-single_210"
     CDS             142515..142796
                     /product="hypothetical protein"
                     /codon_start=1
                     /transl_table=11
                     /translation="MPIFKYIITDSGAILFNENTIHKQVAKGFKKVYSAGFVNVKIMR
                     REVEIEAYGESTSLKIKSIPIVDKIIINDLFEPVSKIKYFNMSVKAFYV*"
     gene            142867..143121
                     /locus_tag="Rifle_16ft_4_minimus_37632_prodigal-single_211"
     CDS             142867..143121
                     /product="hypothetical protein"
                     /codon_start=1
                     /transl_table=11
                     /translation="MNTDKKVVKIQNNEFNCASKPTTQEDNFGQINNRWDLFRVNTIG
                     CPAIKVGQLIEYMNGDYAVIHLTIVQGIKYNFPKSEIKFF*"
     gene            143513..143749
                     /locus_tag="Rifle_16ft_4_minimus_37632_prodigal-single_212"
     CDS             143513..143749
                     /product="hypothetical protein"
                     /codon_start=1
                     /transl_table=11
                     /translation="MKRYKYYLSESANCYSINANNKKEAIKGIRKCWKLSYYQTKKID
                     IWEAEKTVEQEIVEKQEFYKDVLSKNSHLCLTDM*"
     gene            143801..144157
                     /locus_tag="Rifle_16ft_4_minimus_37632_prodigal-single_213"
     CDS             143801..144157
                     /product="hypothetical protein"
                     /codon_start=1
                     /transl_table=11
                     /translation="MEIDDIFGDLDSLNLDVICDLNITKSIEVVEEENFILVPLDYKI
                     FSTHNNEVSGQREPIDTYKCDRTKGIVPIGKARQKANLMKQAFKNKVFFVEESSSKIL
                     ESGKVRTVHQIVYQTK*"
     gene            144164..144433
                     /locus_tag="Rifle_16ft_4_minimus_37632_prodigal-single_214"
     CDS             144164..144433
                     /product="hypothetical protein"
                     /codon_start=1
                     /transl_table=11
                     /translation="MTNKKKSQIKKLAVQMLKESFEQAKKKVDKALNCGAIDIDAWSP
                     NSNPMLIPKAIVVAILNDESEQYDVSGTSFEKQMKKDIKEIGLYL*"
     gene            144486..144779
                     /locus_tag="Rifle_16ft_4_minimus_37632_prodigal-single_215"
     CDS             144486..144779
                     /product="Uncharacterized protein n=1 Tax=Microvirga sp.
                     WSM3557 RepID=I4YXC4_9RHIZ"
                     /codon_start=1
                     /transl_table=11
                     /translation="MKVKLSSVGNPDFGQNPNQRLYGSEKNKVVTVTSFKEASDVCRD
                     FIDNNDLGSGNWSGGEILDENNKIIAHVSYNGRVWEGRIGDWNGNTKQIEIKP*"
                     /db_xref="UniRef100_I4YXC4"
                     /db_xref="X1BHC0_9ZZZZ"
                     /db_xref="I4YXC4_9RHIZ"
     gene            144792..145196
                     /locus_tag="Rifle_16ft_4_minimus_37632_prodigal-single_216"
     CDS             144792..145196
                     /product="hypothetical protein"
                     /codon_start=1
                     /transl_table=11
                     /translation="MNTLLKIIIVGLCAWFVIYLDTLLYDLIINAIPQTEWLGLIKII
                     LVIVMIVYTSGIVILLTMLASIIALGILNIILPKSGRYKDNRRLLKENSATSAPVQTD
                     GWMLPKKKSSFQLKLEEMAKERKDKLGIKGDL*"
     gene            145247..145585
                     /locus_tag="Rifle_16ft_4_minimus_37632_prodigal-single_217"
     CDS             145247..145585
                     /product="Strain DSM 12611 Contig21, whole genome shotgun
                     sequence {ECO:0000313|EMBL:KIO50963.1};  TaxID=37752
                     species="Bacteria; Bacteroidetes; Flavobacteriia;
                     Flavobacteriales; Flavobacteriaceae; Flavobacterium.;"
                     source="Flavobacterium hibernum.;""
                     /codon_start=1
                     /transl_table=11
                     /translation="MKIGEKINIEGLREGRIMDHKEIVDFLYAHKAKFWSWGAHGFTK
                     MTESALRFKVNGHHHKGHVYIYLNFMDAFDIYLTSTQGTIQQIFNEIYIDEIFNLLDE
                     KIEKIADYKF*"
                     /db_xref="A0A0D0ERZ1_9FLAO"
     gene            145603..145848
                     /locus_tag="Rifle_16ft_4_minimus_37632_prodigal-single_218"
     CDS             145603..145848
                     /product="hypothetical protein"
                     /codon_start=1
                     /transl_table=11
                     /translation="MKNATTKFEIATFKSDVHGAVPVATGLPFKTAVDQAKEIWKSNK
                     YYGVAVIDQTPNCPEPIQWLKSNSTLIENIELAKDWD*"
     gene            145829..146092
                     /locus_tag="Rifle_16ft_4_minimus_37632_prodigal-single_219"
     CDS             145829..146092
                     /product="hypothetical protein"
                     /codon_start=1
                     /transl_table=11
                     /translation="LQKIGINSVFVTQYNFFWYSALRTPPKAVHYKPKLKVMETTEIK
                     SKSKVVNAEVKYVVAKINHYCNHCKTNRLMIAKYCCTCGNRNL*"
     gene            146123..146236
                     /locus_tag="Rifle_16ft_4_minimus_37632_prodigal-single_220"
     CDS             146123..146236
                     /product="hypothetical protein"
                     /codon_start=1
                     /transl_table=11
                     /translation="MDLKQWLLLGLTIDQAIQKINSVIVAELVAKHIIRVN*"
     gene            146719..146916
                     /locus_tag="Rifle_16ft_4_minimus_37632_prodigal-single_221"
     CDS             146719..146916
                     /product="hypothetical protein"
                     /codon_start=1
                     /transl_table=11
                     /translation="MKKCLDDIEVPARCYYYLLEWNERDNRKTMLELFGVIQLCLLES
                     KQFWELFKIATETELKNCGKV*"
     gene            146970..147128
                     /locus_tag="Rifle_16ft_4_minimus_37632_prodigal-single_222"
     CDS             146970..147128
                     /product="hypothetical protein"
                     /codon_start=1
                     /transl_table=11
                     /translation="MQPDLFATPISKTKVRNGVYAYKYSNGVVNIQGKKFLFYSIKDA
                     IKIWRSKN*"
     gene            147148..147411
                     /locus_tag="Rifle_16ft_4_minimus_37632_prodigal-single_223"
     CDS             147148..147411
                     /product="hypothetical protein"
                     /codon_start=1
                     /transl_table=11
                     /translation="MKKTDEFKLMIIENFIDYFTSNEAERIQMKESASLYVEEDHVDE
                     IGTLLEVAYHKIDTECISETDTVRMISVSNVLAELGANVEEMV*"
     gene            147503..147913
                     /locus_tag="Rifle_16ft_4_minimus_37632_prodigal-single_224"
     CDS             147503..147913
                     /product="hypothetical protein"
                     /codon_start=1
                     /transl_table=11
                     /translation="MSKTKKKYKGEEYTAKDRKKHKDKKHFGETSGSHSRTRDNITHK
                     KGVRRTNETNIKGKDFIKYGWPLEVRDGKVIKNLQKERDAKEQIEEINEESDDFWCKC
                     ECDTKAIYVDDGVSEVCDKHHWICKECGKVKQVG*"
     gene            147995..148225
                     /locus_tag="Rifle_16ft_4_minimus_37632_prodigal-single_225"
     CDS             147995..148225
                     /product="AIG2 family protein n=1 Tax=Alteromonas
                     macleodii str. 'English Channel 615' RepID=S5ALF7_ALTMA"
                     /codon_start=1
                     /transl_table=11
                     /translation="MDEKVKGICDRCNEPTNNITKMSMFNREILCISCIDKEKLHPKY
                     REACDAELAECKKGNYNFDGVGLPDDLKNQSK*"
                     /db_xref="UniRef100_S5ALF7"
                     /db_xref="amh:I633_22821"
                     /db_xref="S5ALF7_ALTMA"
     gene            148222..148437
                     /locus_tag="Rifle_16ft_4_minimus_37632_prodigal-single_226"
     CDS             148222..148437
                     /product="Tax=GWA2_Bacteroidetes_31_9_curated"
                     /codon_start=1
                     /transl_table=11
                     /translation="MKKKALPTDKEIFAERNIKELTYHRKPTALEIKFGEGATHYRDF
                     PVEECLKKDGSMKERLKAKNDGLIYTR*"
                     /db_xref="85659243"
     gene            148469..148612
                     /locus_tag="Rifle_16ft_4_minimus_37632_prodigal-single_227"
     CDS             148469..148612
                     /product="hypothetical protein"
                     /codon_start=1
                     /transl_table=11
                     /translation="MLEIERIGFWADLKKEFIQATDTQININALKPDTIPERVTTIKG
                     NQA*"
     gene            148991..149200
                     /locus_tag="Rifle_16ft_4_minimus_37632_prodigal-single_228"
     CDS             148991..149200
                     /product="hypothetical protein"
                     /codon_start=1
                     /transl_table=11
                     /translation="METKTEIKVQKYYLLTDYIHWRGGMWNVQRSRIVPVGQAWGFIK
                     CFTSEIDKAEQRAKSWAKKHNIVFV*"
     gene            149300..149551
                     /locus_tag="Rifle_16ft_4_minimus_37632_prodigal-single_229"
     CDS             149300..149551
                     /product="hypothetical protein"
                     /codon_start=1
                     /transl_table=11
                     /translation="MLLNGQNLEAKIVKIVEKEAKLLEEFKKINERYATAENLNDKKE
                     LEVIDSEGTLLEQKYKMHFTEKIVLMTIAINKNRNFAYN*"
     gene            149563..149847
                     /locus_tag="Rifle_16ft_4_minimus_37632_prodigal-single_230"
     CDS             149563..149847
                     /product="hypothetical protein"
                     /codon_start=1
                     /transl_table=11
                     /translation="MKKVFILFMSHKSGEHGLTVHNSIEEVKAEVKSVVDIIHEGTKN
                     AEVLEEDLKVIDEITGDGDFHELSDTTWFDVFEREIVLPVTYENKYNKLF*"
     gene            149916..150041
                     /locus_tag="Rifle_16ft_4_minimus_37632_prodigal-single_231"
     CDS             149916..150041
                     /product="hypothetical protein"
                     /codon_start=1
                     /transl_table=11
                     /translation="MKEQKEIMNRECEMYHFHAKELEAQAQASSKVVLTIKTKED*"
     gene            150047..150433
                     /locus_tag="Rifle_16ft_4_minimus_37632_prodigal-single_232"
     CDS             150047..150433
                     /product="hypothetical protein"
                     /codon_start=1
                     /transl_table=11
                     /translation="MKRIGLIFMLTQIIFTLSAVTAPRITEHGKSARGQPLIFETSIV
                     NIELPANILGISIVASEVFNEENLGIVARNSEKRNEMVICKGIRRERDVDLCSVIPNY
                     LYNETIETITRHVLPNKFGLSQSFYC*"
     gene            150620..150850
                     /locus_tag="Rifle_16ft_4_minimus_37632_prodigal-single_233"
     CDS             150620..150850
                     /product="hypothetical protein"
                     /codon_start=1
                     /transl_table=11
                     /translation="MKNKATALKAKVQNIIDNSEYRGVKVLGITCSRADLEMIVHYLD
                     RFLRNGNINGLMFPCGNVKEVIEKSGIKLINN*"
     gene            150862..151053
                     /locus_tag="Rifle_16ft_4_minimus_37632_prodigal-single_234"
     CDS             150862..151053
                     /product="hypothetical protein"
                     /codon_start=1
                     /transl_table=11
                     /translation="MEELIIFALKLIGGTLLALAYFYLMGRYLAKIDKECFEKVFKDH
                     TEEEKQKAKAIMNFIENNH*"
     gene            151069..151350
                     /locus_tag="Rifle_16ft_4_minimus_37632_prodigal-single_235"
     CDS             151069..151350
                     /product="hypothetical protein"
                     /codon_start=1
                     /transl_table=11
                     /translation="MNKITHNGFKVILSGKSLKITKYGEERIYTIKEANNGIEHKKGE
                     EYFYIRTVRNGFHYQFKFEGDDTIIGDKFSDYNDQEFIDTFACHVFGEE*"
     gene            151704..151913
                     /locus_tag="Rifle_16ft_4_minimus_37632_prodigal-single_236"
     CDS             151704..151913
                     /product="hypothetical protein"
                     /codon_start=1
                     /transl_table=11
                     /translation="MKKGQICNYEEISNFANDNDYEVIEYGGNTIGENFIVLKHNDKD
                     LTVSFMLEGGSSLGCSYECVYSDVK*"
     gene            151972..152223
                     /locus_tag="Rifle_16ft_4_minimus_37632_prodigal-single_237"
     CDS             151972..152223
                     /product="hypothetical protein"
                     /codon_start=1
                     /transl_table=11
                     /translation="MKPKTKTLYRTVYQVEVLSEEPIDRNMSIDDIEEECNTGSFSGV
                     HDFKIRNQKVKGLKAVKLVQKQGSSIDFFQMDENGKELE*"
     gene            152290..152604
                     /locus_tag="Rifle_16ft_4_minimus_37632_prodigal-single_238"
     CDS             152290..152604
                     /product="Uncharacterized protein {ECO:0000313|EMBL
                     :KKN53865.1};  TaxID=412755 species="unclassified
                     sequences; metagenomes; ecological metagenomes.;"
                     source="marine sediment metagenome.;""
                     /codon_start=1
                     /transl_table=11
                     /translation="MKTSFKSTGTVLGNLWGGGTGAYPATKLTGKTKDEIIKQATKGL
                     DGSLDSGMGFERLLGAELIIVKTTTTVIEGKVFTCDEIEYEFVGELTDKQKEFLSNCS
                     FL*"
                     /db_xref="A0A0F9RBI5_9ZZZZ"
     gene            152636..153178
                     /locus_tag="Rifle_16ft_4_minimus_37632_prodigal-single_239"
     CDS             152636..153178
                     /product="hypothetical protein"
                     /codon_start=1
                     /transl_table=11
                     /translation="MENKFLYINEGGSDGTLLAEDGGVAIIWHNGEHLVGQCYRERLN
                     GRFLKKDYAYAFEKMVNDSSNSSLFDFENEDDILPSHLQEMADWLIAGREGEFFENLT
                     YLKISELNEKEIDEKVKEFLKNVKQEYAIDTYRVSQHEGTRIVDCVELIEEPKKYAKK
                     ALVYSSVLQANVLVFRNDLK*"
     gene            153185..153457
                     /locus_tag="Rifle_16ft_4_minimus_37632_prodigal-single_240"
     CDS             153185..153457
                     /product="hypothetical protein"
                     /codon_start=1
                     /transl_table=11
                     /translation="MEGLNFIEKKGDVTFLADAKGRLFQQIGSNEPFKVKEGKISYRH
                     ISTKNGIEIKYNTNGVWGFTLFKREKAMEDNIWTLAEAERISEEIR*"
     gene            153523..153777
                     /locus_tag="Rifle_16ft_4_minimus_37632_prodigal-single_241"
     CDS             153523..153777
                     /product="hypothetical protein"
                     /codon_start=1
                     /transl_table=11
                     /translation="MLFEIIRPLFTFSGELNTLQTQTWQKVCTKAETSPKDLTPLEAF
                     QMGKFTERAIQRNIEFGGAEMEDETKFLKDLQTSIKIALL*"
     gene            153815..153891
                     /locus_tag="Rifle_16ft_4_minimus_37632_prodigal-single_trn
                     a_17"
     tRNA            153815..153891
                     /product="Phe"
     gene            153911..154144
                     /locus_tag="Rifle_16ft_4_minimus_37632_prodigal-single_242"
     CDS             153911..154144
                     /product="Uncharacterized protein {ECO:0000313|EMBL
                     :KGF48777.1};  TaxID=1401075 species="Bacteria;
                     Bacteroidetes; Bacteroidia; Bacteroidales; Prevotellaceae;
                     Prevotella.;" source="Prevotella disiens DNF00882.;""
                     /codon_start=1
                     /transl_table=11
                     /translation="MTNYDVVKKLIGEIRPVGKSEVDAKRLENLKAMCELMNEIHSAI
                     DAVAYDFKDDHQASIKNAVEYANNFLNKLGIVE*"
                     /db_xref="A0A096C1C4_9BACT"
     gene            154756..154944
                     /locus_tag="Rifle_16ft_4_minimus_37632_prodigal-single_243"
     CDS             154756..154944
                     /product="hypothetical protein"
                     /codon_start=1
                     /transl_table=11
                     /translation="MTEKEQIKKRLIEVNINGFKWFVDNLKRKIYLDRELNGITDYNF
                     LSEDEMAQLTNMLKYGRK*"
     gene            154931..155479
                     /locus_tag="Rifle_16ft_4_minimus_37632_prodigal-single_244"
     CDS             154931..155479
                     /product="polypeptide deformylase (EC:3.5.1.88)"
                     /codon_start=1
                     /transl_table=11
                     /translation="MEENKILPIIGYGSKMLREVCIEAENTPEIKTLANDMLFTMKSI
                     GTAVGLASPQLNVNSRVFVMKMGNKEIVVVNPIIKKQRGIQKSHEGCLSIAGVYEDVF
                     VRNEIIDVEFYDIDFNKQKLRLRGFDAVVFSHEIDHLNGILFTDLLTAEGKERVADKL
                     SDITKGIYIASHTVVFPDVLPS*"
                     /db_xref="ccm:Ccan_18180"
                     /db_xref="F9YST9_CAPCC"
                     /db_xref="UniRef100_F9YST9"
                     /db_xref="3.5.1.88"
     gene            155518..155736
                     /locus_tag="Rifle_16ft_4_minimus_37632_prodigal-single_245"
     CDS             155518..155736
                     /product="hypothetical protein"
                     /codon_start=1
                     /transl_table=11
                     /translation="MKATDVKIGTIFLFTPTGKEFEVVKVTEKRISWNVPTHNLGRNT
                     MSMAWTSVKQFQHGLDSGAYKLIENKTT*"
     gene            155733..156053
                     /locus_tag="Rifle_16ft_4_minimus_37632_prodigal-single_246"
     CDS             155733..156053
                     /product="hypothetical protein"
                     /codon_start=1
                     /transl_table=11
                     /translation="MNSKKKNKAKIIVIGMGLVGEEAQRIAEKLIEAGEIIIIDSIEE
                     LSKKTGIDIKDLPEEVKIKSTVFDREPIPIRNYRLNELINVDLLRENNPWPSPKGRNG
                     KKKW*"
     gene            156131..156481
                     /locus_tag="Rifle_16ft_4_minimus_37632_prodigal-single_247"
     CDS             156131..156481
                     /product="hypothetical protein"
                     /codon_start=1
                     /transl_table=11
                     /translation="METQSIGKVKVLNTSALKAQARKAKAIDLNTLTADELFLHALKQ
                     IGKPAIVRDMVKELKKDESLKTEEAKLLIKLYASASLLNKVGFVKREPVNKSMFVYGM
                     SGWKFGKAKEKKVA*"
     gene            complement(156557..156958)
                     /locus_tag="Rifle_16ft_4_minimus_37632_prodigal-single_248"
     CDS             complement(156557..156958)
                     /product="hypothetical protein"
                     /codon_start=1
                     /transl_table=11
                     /translation="MNTISKKKVKVKVPTPSAKAVKSKTKEEKTTKKAIEEKTKDVDL
                     NNLTADEIFLQTLKEIGAPSRVRDMVALLKKNKRVSIAKKKLLIKFYASASHLNRDGV
                     VKRTPVNGSMYAYSLLGWKKNKTKAKLSVAA*"
     gene            complement(157107..157424)
                     /locus_tag="Rifle_16ft_4_minimus_37632_prodigal-single_249"
     CDS             complement(157107..157424)
                     /product="hypothetical protein"
                     /codon_start=1
                     /transl_table=11
                     /translation="METNYVNVENLDLKNLTSKELFLYTLNKIGRPSLARDMAEYLER
                     NKLISMKKEEILIRLYTGATQLNKSKVVSRMPYDGRMYMYAIIKQQQFVNLTAQNKFK
                     MVA*"
     gene            157726..158343
                     /locus_tag="Rifle_16ft_4_minimus_37632_prodigal-single_250"
     CDS             157726..158343
                     /product="hypothetical protein"
                     /codon_start=1
                     /transl_table=11
                     /translation="METKKLILAKSLKCPKWSHAVCPIEKGTEVEVEIHTFENVYTVK
                     HPKLMGIYIQADKSYFVDTRIKSDVKVGDVFWFSSVYSHKVWSDVITKITPRFAYFEK
                     HNSKIGVYKINLFDLNILGIVCCEISIQEEVGKNVWGAVHGDKVNISKNKREVQIEVL
                     TCIKKLKIDKEKVIEKLATEHTNKLNEYAQLETEEVEMLKEIEKN*"
     gene            158404..158844
                     /locus_tag="Rifle_16ft_4_minimus_37632_prodigal-single_251"
     CDS             158404..158844
                     /product="hypothetical protein"
                     /codon_start=1
                     /transl_table=11
                     /translation="MKTFKKYLDAEKYAMELSAKRMECISIVHLFIEGKSRNDLKGLK
                     RDFTVIDTKDEWSYGIDFVMNIKNFETPFELSYISPKVGRIYQNFPTKESRDVRYKEL
                     IKENFFKYVYTRDLTPEQYFKECVEPYHWSNEISNSYRQTLISQ*"
     gene            158905..159105
                     /locus_tag="Rifle_16ft_4_minimus_37632_prodigal-single_252"
     CDS             158905..159105
                     /product="hypothetical protein"
                     /codon_start=1
                     /transl_table=11
                     /translation="MKTITIKNLTIQVDIPRIHGNMVADALTAIDLINLALQNEPSCL
                     GAQILSSGIDADDINIQENEEV*"
     gene            159156..159476
                     /locus_tag="Rifle_16ft_4_minimus_37632_prodigal-single_253"
     CDS             159156..159476
                     /product="hypothetical protein"
                     /codon_start=1
                     /transl_table=11
                     /translation="MAKLTLTLKEVLNPGPKEIHVYETLNGEKFSFRAGKKAFTWEVI
                     VAETPLLLEQSSNILEKFVEQGIKQHKYKGGWKEAIAILEIYYEVGKKQLLHWKFTIN
                     PKQI*"
     gene            159476..159862
                     /locus_tag="Rifle_16ft_4_minimus_37632_prodigal-single_254"
     CDS             159476..159862
                     /product="hypothetical protein"
                     /codon_start=1
                     /transl_table=11
                     /translation="MKNKIQIFAEVITDYTNEETGEISIDCYPDTNPNSENARVIATI
                     TIDGEIISNIGKTNPEVKSSDFDCILVKNAIAEVQEEQKKRKQLLIDECLELIKEQCA
                     SGDVTAIDELLMFCPAVNLKGYLCID*"
     gene            160245..160439
                     /locus_tag="Rifle_16ft_4_minimus_37632_prodigal-single_255"
     CDS             160245..160439
                     /product="hypothetical protein"
                     /codon_start=1
                     /transl_table=11
                     /translation="MKITGEKVKEVTIGKDEAGLFLFKDTGISIEAGDKAFTIKEQNP
                     FAGTMDTVYFKNRENAEKHI*"
     gene            160495..160830
                     /locus_tag="Rifle_16ft_4_minimus_37632_prodigal-single_256"
     CDS             160495..160830
                     /product="hypothetical protein"
                     /codon_start=1
                     /transl_table=11
                     /translation="METATYNNVKYKIEKDDYSKIKVGNLAYSPYMKAIVSISYEDDL
                     KYVNDNYYKVKPLIGLERYPEFKEVVAKIASQVCKEIKKEAKNVDSEMPYKEQFILEE
                     LIQNLQDRV*"
     gene            160896..161228
                     /locus_tag="Rifle_16ft_4_minimus_37632_prodigal-single_257"
     CDS             160896..161228
                     /product="Uncharacterized protein {ECO:0000313|EMBL
                     :KIF32169.1};  TaxID=1304833 species="Bacteria;
                     Cyanobacteria; Nostocales; Microchaetaceae; Hassallia.;"
                     source="Hassallia byssoidea VB512170.;""
                     /codon_start=1
                     /transl_table=11
                     /translation="MKKIKKIKDEVFYKEYKPQINHIIRAETNILIKDEDVCSFGGTM
                     YETYREEEAYILKMAQDEKTKKRVWTILDVDGKLIISAGFHYVNRFGYIITEKEWETG
                     EEEVENDD*"
                     /db_xref="A0A0C1XJJ3_9CYAN"
     gene            161293..162054
                     /locus_tag="Rifle_16ft_4_minimus_37632_prodigal-single_258"
     CDS             161293..162054
                     /product="hypothetical protein"
                     /codon_start=1
                     /transl_table=11
                     /translation="MHFSVLLIHESEESSIMAKHNCDATEDDGAEITFEVEYTAKQAK
                     KLYKNTIKEVPEIEKTYPTLAEFMEGEYSHLDLKYGEYGNSYNSDSMYDWCEVGGRWK
                     NILPTCKSEEELKALLKKALNLKDEKVAEKYRDNVQEYVKISEMELIEACSHLELDGQ
                     SEMLISEDISAQDIINKFKAIQKSWNENMSKEDAVKRMICNIIIEDENGDEETYYEGD
                     ENINEKFLIEKYNYFLNLNKTEDRNFQITILDCHI*"
     gene            162066..162341
                     /locus_tag="Rifle_16ft_4_minimus_37632_prodigal-single_259"
     CDS             162066..162341
                     /product="hypothetical protein"
                     /codon_start=1
                     /transl_table=11
                     /translation="MGEKSKEKQWYRINEDVEYSTHFKFFLDNQINIVKSGTIHKFIS
                     RLESKLFLRITCPYSSGDYPQGDILAFCSKIHTEILTGKHGEGELVK*"
     gene            162492..163304
                     /locus_tag="Rifle_16ft_4_minimus_37632_prodigal-single_260"
     CDS             162492..163304
                     /product="hypothetical protein"
                     /codon_start=1
                     /transl_table=11
                     /translation="MPNIGKTWAKRIKIDSKKEWREDITGYVANQEIYKKWKQMYGEE
                     NTIIVAFHHQWLYGRSFALVASQVLFAVKDFHEDTYGYNNLLHKKCDSIKNPNDVIEW
                     FKNYMQNMFDFELGKYCRIGIDHLSLLNEEHIDENELIYSSSFDKGDNNDGVLIMDFT
                     LKNPKYCFVNIGGDSTVEKLKRMTPVDASTYLKAYYPESKNDCSKDELKSAKEDKKPI
                     EFEQNISINKKFLERFKGFKTLTVEELGDIFPQNREEMKNARIENSKIAVEA*"
     gene            163379..163555
                     /locus_tag="Rifle_16ft_4_minimus_37632_prodigal-single_261"
     CDS             163379..163555
                     /product="hypothetical protein"
                     /codon_start=1
                     /transl_table=11
                     /translation="MEELEIKITGSGTAVEIATKLKELSEMMLASFYADGGKSLDGAE
                     LEDFILMTEINVKN*"
     gene            163561..163758
                     /locus_tag="Rifle_16ft_4_minimus_37632_prodigal-single_262"
     CDS             163561..163758
                     /product="hypothetical protein"
                     /codon_start=1
                     /transl_table=11
                     /translation="MTLDKLKSEYKKSITLEGDDLEQITEEIDEADTLDEFIAIAGMW
                     ANKIKNGNVERMILDRILQVE*"
     gene            163818..164036
                     /locus_tag="Rifle_16ft_4_minimus_37632_prodigal-single_263"
     CDS             163818..164036
                     /product="hypothetical protein"
                     /codon_start=1
                     /transl_table=11
                     /translation="MSKTHTFLVTLTFSDKITSDEDIKTITNNIAGGLQDVADHQGLA
                     PDDAEFYTTKVEVTPQFLPEAKVIISIP*"
     gene            164041..164226
                     /locus_tag="Rifle_16ft_4_minimus_37632_prodigal-single_264"
     CDS             164041..164226
                     /product="hypothetical protein"
                     /codon_start=1
                     /transl_table=11
                     /translation="MENEIIDLDVETIADSLKKELTDAEIQEVLKRYPAAQNQDETAN
                     WSLVVEDLIYQVINERK*"
     gene            164230..164466
                     /locus_tag="Rifle_16ft_4_minimus_37632_prodigal-single_265"
     CDS             164230..164466
                     /product="hypothetical protein"
                     /codon_start=1
                     /transl_table=11
                     /translation="MKTITKIIENPVFKNHKLEFIDDGVGNFWIFRTIDGQRSRIGHL
                     SSTGLEVDKAEGNGSILIHAEELEAIAKFLITAL*"
     gene            164521..164982
                     /locus_tag="Rifle_16ft_4_minimus_37632_prodigal-single_266"
     CDS             164521..164982
                     /product="hypothetical protein"
                     /codon_start=1
                     /transl_table=11
                     /translation="MEKKLYRVVLKENNHARADQKRNGYLASYGVIQEYTRGEAIKKA
                     RAFGGEIELVKHNILKSMHKMSIMTMPENVLLDDVVKLLKGREAFKDVTDMSERIFQG
                     DIFAEISGEIAEVEKSELKGKLYELVPKKVINQINELAQLVDTDYVMITMN*"
     gene            165042..165266
                     /locus_tag="Rifle_16ft_4_minimus_37632_prodigal-single_267"
     CDS             165042..165266
                     /product="hypothetical protein"
                     /codon_start=1
                     /transl_table=11
                     /translation="MDKLSVDTASATTSVAEMEERIINDVKQMDLDTFTALIEFMYHV
                     KAEINPDSEIEEISIKVDDSLGFKTLKEIF*"
     gene            166010..166333
                     /locus_tag="Rifle_16ft_4_minimus_37632_prodigal-single_268"
     CDS             166010..166333
                     /product="hypothetical protein"
                     /codon_start=1
                     /transl_table=11
                     /translation="LAGGDGTGEPKFTDDIIIFNGENKDDMSHETFVIERQSEGRAEN
                     GLIFEFCKSARKPYDLMVKISMLRLKHHFPQTEISCDGGAEDWKQAKEIYKKAFKTTP
                     PKINR*"
     gene            166347..166523
                     /locus_tag="Rifle_16ft_4_minimus_37632_prodigal-single_269"
     CDS             166347..166523
                     /product="hypothetical protein"
                     /codon_start=1
                     /transl_table=11
                     /translation="MNVKKEVFDKCKQMVSRELLTAQNKLSANKRQINTIAHEQRILK
                     AQIGELYKTLRLFK*"
     gene            166608..167402
                     /locus_tag="Rifle_16ft_4_minimus_37632_prodigal-single_270"
     CDS             166608..167402
                     /product="Uncharacterized protein {ECO:0000313|EMBL
                     :KKN10938.1};  TaxID=412755 species="unclassified
                     sequences; metagenomes; ecological metagenomes.;"
                     source="marine sediment metagenome.;""
                     /codon_start=1
                     /transl_table=11
                     /translation="METLPYYIPNSLLTTRNIKTMKGEKLGWKTYILYLSPHKQNSLG
                     KTVCPMATAGCSKSCLYGSGKGGLTQVQKGRTNKTELFLHDQPLFLKTLYSEIAQIEV
                     KHKIEGGNFVIRLNGTSDIPYEKLKIKDGKNIFQLFPKVIFYDYTKNHTRFNSVLPKN
                     YNLVFSRSETNDSIAMDMLRNKVNVAMVFDVVPKSHLGYKVIDGDINDLRHLDPKGVI
                     VGLRYKKVIFKGFDNSLAFKTGFAIKTNVKSNEVSKSIIIKLKKAA*"
                     /db_xref="A0A0F9R0E3_9ZZZZ"
     gene            167402..167656
                     /locus_tag="Rifle_16ft_4_minimus_37632_prodigal-single_271"
     CDS             167402..167656
                     /product="hypothetical protein"
                     /codon_start=1
                     /transl_table=11
                     /translation="MAQQRRRGKKPGCWVRKSFYVSAEYKSFKTYQELKKNLKSLIEE
                     NTVDDNEVTITRTRRGEWGEWFEKWRITEGKPEKFKEGWL*"
     gene            167749..167961
                     /locus_tag="Rifle_16ft_4_minimus_37632_prodigal-single_272"
     CDS             167749..167961
                     /product="hypothetical protein"
                     /codon_start=1
                     /transl_table=11
                     /translation="MENSKKYDVISPDGISIDMGKTYTGLKATLEAFKNWVKRFERQG
                     YYSSVKFGRIDLRDLEDFCEFKPVKN*"
     gene            167967..168974
                     /locus_tag="Rifle_16ft_4_minimus_37632_prodigal-single_273"
     CDS             167967..168974
                     /product="hypothetical protein"
                     /codon_start=1
                     /transl_table=11
                     /translation="MKKPIVITKHIHSCFASSSSMDEFLVIVTDTKEIDFKIELNSII
                     VSKKFPGLNGETIAEIYGDSKYVGFYLEADKTFYNKGLHSNKIFGRDAEFQSTSEFIS
                     LVKSYYDKGFKKDRNIPAQKAFWEREKIKSQKEAKKQKLVLWMDLDILTANPKLYQGG
                     FSDEVFNSPKLKEYVSKGYAHGWIGHSSGRTAVNDKQIEAGLRKRGIPSHRMFNWISS
                     SDGRHFGDSLEGSTKKEQKISIENYLNGIYNCCILYGASFHEGTMSSTHELEILFGGF
                     GILLPIGGKYNSKEHLKKLIVAKQKLSGKETLTKEEEYIEEIINEVFANKLSKVVTPL
                     I*"
     gene            169016..169570
                     /locus_tag="Rifle_16ft_4_minimus_37632_prodigal-single_274"
     CDS             169016..169570
                     /product="Uncharacterized protein n=1 Tax=Selenomonas
                     ruminantium subsp. lactilytica (strain NBRC 103574 /
                     TAM6421) RepID=I0GRW5_SELRL"
                     /codon_start=1
                     /transl_table=11
                     /translation="MGYFSFKTSDTQKSIPNAGSIRETFKVHMITEDGQVFTEEDYGG
                     YGEFGGKDIYTLIGEMNGITGKNSDDIRKKVFSGKITERGITDGKVKLAYIKDFHNYE
                     TPISSQGGKTANQLIKEGWKDYGGCNLTVVANRGFKVPKLVENLPSKENWKKVWDSLP
                     YPEDCEHQGFFYDEEDVEYQFNNN*"
                     /db_xref="UniRef100_I0GRW5"
                     /db_xref="sri:SELR_17940"
                     /db_xref="I0GRW5_SELRL"
     gene            169724..170353
                     /locus_tag="Rifle_16ft_4_minimus_37632_prodigal-single_275"
     CDS             169724..170353
                     /product="Putative uncharacterized protein id=1819930 bin
                     =GWE2_Spirochaete_31_10 species=Desulfotomaculum
                     kuznetsovii genus=Desulfotomaculum
                     taxon_order=Clostridiales taxon_class=Clostridia
                     phylum=Firmicutes tax=GWE2_Spirochaete_31_10
                     organism_group=Spirochaetes organism_desc=Good +"
                     /codon_start=1
                     /transl_table=11
                     /translation="MGTRSAVIIIEDEKAKGFYNQFDGYPDGGVGEEVVIELQKIDEI
                     NGWDQFKKNCKKVELVDENKKPSKLIQEKYNKFFNSGVSTGKSEEWYALLRELQGAKY
                     IPEIMSGKVEHMLDGTNFIKDSLFCEYAYVIDLDKMVLELYKGFQKEPQKGNRFGEKL
                     AKGEDTYYPCKKVGEIALKGIFDKSSNKNAVENKAIDKMLEIYKQEVEK*"
                     /db_xref="gwe2_scaffold_1508_7"
                     /db_xref="dku:Desku_0926"
                     /db_xref="86467051"
     gene            170379..170690
                     /locus_tag="Rifle_16ft_4_minimus_37632_prodigal-single_276"
     CDS             170379..170690
                     /product="id=1871035 bin=GWE2_Bacteroidetes_29_8 species
                     =unknown genus=unknown taxon_order=unknown
                     taxon_class=unknown phylum=unknown
                     tax=GWE2_Bacteroidetes_29_8 organism_group=Bacteroidetes
                     organism_desc=Good"
                     /codon_start=1
                     /transl_table=11
                     /translation="MSLSKRKFYRTVVQIEILSEEPYSSTDLEKINYDITEGHNVGDV
                     TITTDSEIMDVKTCVERLFAVGSGPEFFCLNKHGHDTEDAEDYLNDDDEEKVKVKKMK
                     D*"
                     /db_xref="gwe2_scaffold_1996_7"
                     /db_xref="86426199"
     gene            170776..171759
                     /locus_tag="Rifle_16ft_4_minimus_37632_prodigal-single_277"
     CDS             170776..171759
                     /product="hypothetical protein"
                     /codon_start=1
                     /transl_table=11
                     /translation="MKDQEYKYDDYEFEENWRNLFFLQQLAALEKSNTSYEFLVDLSS
                     VHNLYSANIPQPNPITNRAMYIIDTLNKLGVKYSLDIFEAQGGNDITWGNSSYSSHKL
                     VNIIAEPNPQVTGPAIVFCAHHDVMNVHSQNAQDNSASVCNLLRLSSLIKTSKDEHQR
                     TIILFSDSEEISAKGANRFAKKSSSIKGSRNISHEIYGEISAVINLELTGNGTIIWSD
                     CEKNKSEDELHISLETTLGHNIQKLRTPPSDAIAFRRYKYPVLCIGILPEYDMKKHDT
                     WRICHSIDDTIEKCNGTDMENFTKFLFNITKKPIITTDNGNQNQTEELKKI*"
     gene            171719..172057
                     /locus_tag="Rifle_16ft_4_minimus_37632_prodigal-single_278"
     CDS             171719..172057
                     /product="hypothetical protein"
                     /codon_start=1
                     /transl_table=11
                     /translation="METKTKQKNSKKYKKALDKIIPTCHNSACGKPVKSGRNLYCCWD
                     CYIIDNKKHKPETPAEDKFNNNLTPSKKVTQSEKKENKTMTNRKFIGRSDIKTKGEEK
                     LKKQIAGFSV*"
     gene            172064..172546
                     /locus_tag="Rifle_16ft_4_minimus_37632_prodigal-single_279"
     CDS             172064..172546
                     /product="hypothetical protein"
                     /codon_start=1
                     /transl_table=11
                     /translation="MKASDFYFQLSNNDGDYFFLITPRTYYDSQGCLSDESGIADGIL
                     PEGFSELAESTYEYNKEPQLGRQILIDIGMKEINFGLQPGEPSKDGSEEDEYYDDEDP
                     EDNEIDNLLYRDTDQLQINAFDYKNISTDKLIRHMNIMVSTEAFEEAAKIKKELDSRA
                     *"
     gene            173139..174038
                     /locus_tag="Rifle_16ft_4_minimus_37632_prodigal-single_280"
     CDS             173139..174038
                     /product="hypothetical protein"
                     /codon_start=1
                     /transl_table=11
                     /translation="MKNSAKETQTQVLLHYFEVLTCDVANLNERKFPKNEVEKFIYNI
                     NQRKLNTSIFEDAGEVQEEVKFIGDVVGEIISAHLSKEDILILEVEINNDYITKNNIT
                     KEKLDEFSLLPLGAGTLLEDGTLTDFELMGFHLVTKKESSFYLDGLLITKEVEKKIIE
                     LNNKIKTFKISYLERLIGVQKQSTTNKTKLFLKLSGEDSYIITDIDENLIFNKENKSL
                     NNREKLLFLPKSKKNDALKKTAALVPNLSFDLIKDKNFRDKLLKYFNGKNISIPKSIL
                     EKFDIEWSMAEIELFDMFELIVV*"
     gene            174107..174553
                     /locus_tag="Rifle_16ft_4_minimus_37632_prodigal-single_281"
                     /gene="lipA"
     CDS             174107..174553
                     /gene="lipA"
                     /product="lipA; lipoyl synthase (EC:2.8.1.8)"
                     /codon_start=1
                     /transl_table=11
                     /translation="MKKKKEKVYKFPSDQRIFNKLESDSIKKVGWYTHFVFNESPDEF
                     PYGTNIHTHGIAENFDHLDLQFCMRVSPEIANGIMWAAFRLIKSGTKLEPGKEYNDIL
                     TGYKVKAILARELGRNVIRIILPAKDGTYSGHFAEQLEKTGRENIN*"
                     /db_xref="btm:MC28_4106"
                     /db_xref="UniRef100_K0FU50"
                     /db_xref="A0A0C2R5K0_9BACL"
                     /db_xref="K0FU50_BACTU"
                     /db_xref="2.8.1.8"
     gene            174582..174953
                     /locus_tag="Rifle_16ft_4_minimus_37632_prodigal-single_282"
     CDS             174582..174953
                     /product="hypothetical protein"
                     /codon_start=1
                     /transl_table=11
                     /translation="MTKQFNLLQLFSIVDGRLSTKIDDVYLMLNHICDDNLMTHHLPV
                     AMNYLKEKKPKWFLEVEQRLTAIKATCQSNTFEVLIDYIKNNVNDTYDIPQLKDDFDT
                     SDFQSFMVDNSLLLKRMSSGS*"
     gene            175055..175324
                     /locus_tag="Rifle_16ft_4_minimus_37632_prodigal-single_283"
     CDS             175055..175324
                     /product="hypothetical protein"
                     /codon_start=1
                     /transl_table=11
                     /translation="MNTNIILIAMMAIAGLVGVLISRRIRKADERKNQVLDDKYNDFH
                     LGEMTSLDTKPKFTQRNDGTTQWSGRTENKNDKNKNIKTNGKQKN*"
     gene            175305..175511
                     /locus_tag="Rifle_16ft_4_minimus_37632_prodigal-single_284"
     CDS             175305..175511
                     /product="hypothetical protein"
                     /codon_start=1
                     /transl_table=11
                     /translation="MENKKIEIELVRDIKNAERFFDRTGEGTKEAYKCIDNDIDEINK
                     DTGMQNVFLYIPESDNDLYPIFLN*"
     gene            175524..175757
                     /locus_tag="Rifle_16ft_4_minimus_37632_prodigal-single_285"
     CDS             175524..175757
                     /product="hypothetical protein"
                     /codon_start=1
                     /transl_table=11
                     /translation="MKFKYNNIEDVISISNNEEGIVLLESLYDDIKKPVFIDLINKMS
                     TKLGIFKKGKDGFYIKTEEVCKNLSLLGTLNLE*"
     gene            175759..176022
                     /locus_tag="Rifle_16ft_4_minimus_37632_prodigal-single_286"
     CDS             175759..176022
                     /product="hypothetical protein"
                     /codon_start=1
                     /transl_table=11
                     /translation="MEAIRVTAHFTQKKQMLSAVTKLKKKCPNDWDEMHSIGKKVSFT
                     TTLCTLPHLSVGRTRSLLEESSANVLHHLNDCEGLVFCTVVNI*"
     gene            176134..176340
                     /locus_tag="Rifle_16ft_4_minimus_37632_prodigal-single_287"
     CDS             176134..176340
                     /product="Uncharacterized protein {ECO:0000313|EMBL
                     :KKT87336.1};  TaxID=1618493 species="Bacteria;
                     Microgenomates.;" source="Microgenomates bacterium
                     GW2011_GWA1_45_10.;""
                     /codon_start=1
                     /transl_table=11
                     /translation="MLTIKDFKAPKGKFRVVGVDTFDGSDWIEGDFKTKEEAFKEANT
                     KGGSMLKTHVYDDSGNHLHDAGSF*"
                     /db_xref="A0A0G1KUN1_9BACT"
                     /db_xref="gwe2_scaffold_711_11"
     gene            complement(176384..176794)
                     /locus_tag="Rifle_16ft_4_minimus_37632_prodigal-single_288"
     CDS             complement(176384..176794)
                     /product="hypothetical protein"
                     /codon_start=1
                     /transl_table=11
                     /translation="MIKSLEYIKIHILKEGEKPVLLSELENKIVAWALHLPEKIQISH
                     CNSKENSNPIKFIGGREYRSLGDTCRMFCKMRLQNRMFDYFFWDGIVKVIHNDYDYFS
                     EEYYAFKNSFYYYIVTGSYNHRMVLIEKFNREKW*"
     gene            178010..179485
                     /locus_tag="Rifle_16ft_4_minimus_37632_prodigal-single_289"
     CDS             178010..179485
                     /product="adenine-specific DNA methyltransferase (EC:2.1.1
                     .72)"
                     /codon_start=1
                     /transl_table=11
                     /translation="MTNAKKNQFETLIDQMMIDEVSGIDKDIKITLEGLSTSKKRMAI
                     LSILDGDRDLFIKVKNMMKDESIGKYHYSKEIVKMLREYVKVGEVEKKAFGEVMTPIS
                     LVQDMLDTLPKEVWSNPKLKFLDPCNGCGIFSSVIVNRLMYGLKEFEPDEELRYKHIV
                     ENQLYVGELQAKNMFLFLCAFDPNDEYSLNIYNGSFLDEKFDEHTREIWGIEKFDVIV
                     MNPPYQELKEGNKKSQPLWDKFVKKSIESCLVEAGYFVGVHPSNWRDFDGGFKTIQTL
                     LRSKKILSLNLHNREDGVKMFGVQTTFDFYCIKNSPSNNTITTIKCQDGIIEKLDISN
                     MEFIPNGMFNEIQKLIAKEGEEKVEVLYSRSAYGSDKKHMSKEKTEDFKYPCVYTILK
                     DGTVNLFWSLSKNGHFNTPKVIWSNGISKPIIDKTGEYGLTQFAYAIVDEPINFENIQ
                     KSMLNEKFIKLMSFCDGTMGHRYKRKVISTFRKDFWKEFLD*"
                     /db_xref="rca:Rcas_2228"
                     /db_xref="UniRef100_E3T5P3"
                     /db_xref="E3T5P3_CROVB"
                     /db_xref="E3T5P3_9VIRU"
                     /db_xref="2.1.1.72"
     gene            179504..179911
                     /locus_tag="Rifle_16ft_4_minimus_37632_prodigal-single_290"
     CDS             179504..179911
                     /product="hypothetical protein n=1 Tax=Polaribacter
                     franzmannii RepID=UPI000380FDCB"
                     /codon_start=1
                     /transl_table=11
                     /translation="MKNNLLIRQKSISIIKDNNSVVLKNKKMLINTEVGFSIELIENF
                     LELRGEHEGLPLYESIGGKITAIAIVNNPAIEINAVADNENQTLAGPVMRPDIKILRN
                     AGLNGQENCYWYFSAETIEKLKNTFTGKIKFGH*"
                     /db_xref="UniRef100_UPI000380FDCB"
     gene            179924..180535
                     /locus_tag="Rifle_16ft_4_minimus_37632_prodigal-single_291"
     CDS             179924..180535
                     /product="hypothetical protein"
                     /codon_start=1
                     /transl_table=11
                     /translation="MKIHHQFQTKCHNLSDLFSDKVNTMSKFMRSLERQSLIDPTRYD
                     SLKYLGDGFEFFIEIFLSLHPCDNRVGVYDYVPVQENDNGVDGTGLNIKMEKCVVQVK
                     YRTDTSELLTASKDSLSNMFSDGMLTHNVITDNTDSNNYRHFVFTTADGLHFYTDQEM
                     FKRKVKCIGYKDLKGLLDNNLPFWNKVRELVKSIDNKLKEVKP*"
     gene            180559..182082
                     /locus_tag="Rifle_16ft_4_minimus_37632_prodigal-single_292"
     CDS             180559..182082
                     /product="Helicase n=3 Tax=dsDNA viruses, no RNA stage
                     RepID=Q58LP9_BPPRS"
                     /codon_start=1
                     /transl_table=11
                     /translation="MNVLEKLYGYQKDSVTMTFYNSKGIICLPTGVGKTYCEAAIIAN
                     DIIMNPNQFRMYVVNAPRIILTYQLLKEVYGFLISNGIEARYMFVHSGGKTEENELEE
                     MRIHSNLDGNNIPFSEIGSGTSVQGIKYMIEKSKSQDLPLIFFSTYNSADKIEDARKS
                     QKQPISIVLNDEAHYLVQEQFHDILHTLTSPRSYFFTATTIHTPSDKGRGMNNIDLYG
                     NVLYSMTPREAIELGKMVRPRLHVVKTDGFYHSDDYNKSLSLIISESFYQHKKVLTKL
                     KPKILISVKGTQDIKKFLESVEYVNLRNSGVNVYAVASNDEIGNDINGEKVSRQEFLK
                     RLKSDGSDIEKELIVLHYDILAEGIDVSGFTGIMPLRTLNKSKFLQTFGRAARLDKED
                     RKRIESGEILPHELEKLNKPYAYIIIPNIIHDNEDDKQNLIQLITELRQYGFNPSEDI
                     ISSSMVNGIPEIEELGSLNVIKDKLPNIGELIQGLEAEIESELNAKLSKKEFLLKNL*"
                     /db_xref="UniRef100_Q58LP9"
                     /db_xref="A0A0E3HJU6_9CAUD"
                     /db_xref="Q58LP9_BPPRS"
     gene            182416..182904
                     /locus_tag="Rifle_16ft_4_minimus_37632_prodigal-single_293"
     CDS             182416..182904
                     /product="hypothetical protein"
                     /codon_start=1
                     /transl_table=11
                     /translation="MEDFFLSFIEGCELKISDKHPHYIFYVKNDLLLFQQETENRYFY
                     VRFDLIWSVFEDKYKFSYSKTQSFIKDVLETHIRLDEYTPIIPIANAAQTLETLINLN
                     GYTPNTSSGNGVNISETNIKLKDYTPGAGKWRMGRLSNAHLKLVKPNLDHPVLTNFLQ
                     IK*"
     gene            183023..183820
                     /locus_tag="Rifle_16ft_4_minimus_37632_prodigal-single_294"
     CDS             183023..183820
                     /product="hypothetical protein"
                     /codon_start=1
                     /transl_table=11
                     /translation="MKTEKHEPYKDSNEKEQAFEKLLNILEDRECYTEIHKDTSYNLE
                     ESDSIRNNIQRLFDLKQTIWLGSTENRSVNDRGELDIYEEEADDATRHKLSPIRTMTI
                     TCPYDLEKIQSFPFLYIVSVCVLWVKTLSEPYRVIELSFMECNLRKKKVTFTITEEIF
                     EKFNILADKLAINKSKFIENKMKELLQYKYNTETNKISIVIDTETGQEKIGDVEGGFN
                     SIELKKHIQKYGICNLLEIMAWMNFQIFETYRELNSEKDKNLIDGKM*"
     gene            183857..184336
                     /locus_tag="Rifle_16ft_4_minimus_37632_prodigal-single_295"
     CDS             183857..184336
                     /product="hypothetical protein"
                     /codon_start=1
                     /transl_table=11
                     /translation="MKTDVIYLKNGRFYNNFSDYFSFKTRENSVVKNEKSLKTYVNRI
                     LSGANIVIKIINNDYYTKLYEFNDKFNDNFPDILKTLKIIAPDIVSEGVEFIHKDSQN
                     GDGIYFYNLKSNPTELHKDFLNFIDFLNTTGLSMNIYTTIQPSFEEEIVQYIRTIQK*"
     gene            184479..184814
                     /locus_tag="Rifle_16ft_4_minimus_37632_prodigal-single_296"
     CDS             184479..184814
                     /product="hypothetical protein"
                     /codon_start=1
                     /transl_table=11
                     /translation="MKEINKFICNTNIGKIDVNLLCNKADVPQHGTIYTLAKCFYHVG
                     YRIKDCKYAMHFEELNHGNLVGYDAKYFTPVNEQGQILNYESVYIEVSKEENHKFEIK
                     DGIITPIKN*"
     gene            184821..185240
                     /locus_tag="Rifle_16ft_4_minimus_37632_prodigal-single_297"
     CDS             184821..185240
                     /product="hypothetical protein"
                     /codon_start=1
                     /transl_table=11
                     /translation="MKLFEVTITHRDSCKTYPLKRIGLAHLINWDNATPTIKDLYESK
                     DFEHLKEPEIGCILIWTGKGKSSTEGYWQPHKITEDGQIISIKRFDYGHCGVFEKNNM
                     VSDNGWYNDEGTKLRIRNYNDLPKPDYILKFIKNENN*"
     gene            185227..186192
                     /locus_tag="Rifle_16ft_4_minimus_37632_prodigal-single_298"
     CDS             185227..186192
                     /product="N-acetyltransferase GCN5 {ECO:0000313|EMBL
                     :KKQ36023.1};  TaxID=1618742 species="Bacteria;
                     Parcubacteria.;" source="Parcubacteria (Nomurabacteria)
                     bacterium GW2011_GWB1_37_5.;""
                     /codon_start=1
                     /transl_table=11
                     /translation="MKIIEINESHRSYVTSIIQLRWNVQNEEANVEFDRWLINDKDSI
                     CYVGLINNMPMATGVFDTERDGEGLDISPYNTLLWVEPQYRGNGYGELLSKIRYKWAI
                     DHNYKVIYLDTIDAYDYHNKRGWILNKKLTHNGENYSIMQKVLNNKLSFFKTRNIYDY
                     SQVLKPLAEDFTPIFYQTMLVWCEIIPSDNAQSDRLWEVWLIKLGNKQVGVCGLYTLN
                     GATDTKELWLGWLGIVPELRNLKLGTQVMEHLYAFAKSVGCERIYSYVDKDGRPLNFY
                     KREGFEIIGTVGEYCDKNCLGNIDGGDFEDKNDFVIMKNINLNKI*"
                     /db_xref="A0A0G0GYF9_9BACT"
     gene            186194..186823
                     /locus_tag="Rifle_16ft_4_minimus_37632_prodigal-single_299"
     CDS             186194..186823
                     /product="hypothetical protein"
                     /codon_start=1
                     /transl_table=11
                     /translation="MKKIEAIKDGTGNIIISENSFKTLLAYLDIQKNVHETRHGRYVG
                     EEQYKSAQQDTQNTIDEYSTACKKILHQKYVLETNNDEYWLSKRYEHQKELTPWSNKD
                     ISVVNELFKDTRIKWEKPENLRPIPEGAITMSGTNPIGMDENDFFVCEPEPTPWLIEA
                     PMRRNGEYLTISEDGKINRPWEFNEIERVGWALNSSNGKYDGKGESRNK*"
     gene            186835..187395
                     /locus_tag="Rifle_16ft_4_minimus_37632_prodigal-single_300"
     CDS             186835..187395
                     /product="hypothetical protein"
                     /codon_start=1
                     /transl_table=11
                     /translation="MTKNFKNVGDVNFEKLTIRKINELTDLIWNTYQREGIWLTYSKA
                     DIEEELICSFTNINYRPTYYIALLDGKIIGCGSWLWSHTSSNVLELSFGTVHHDYQRK
                     GIGKYLTYLRLKEIIEKSNSDSVVVTSSRRPKFFEALNFKHSFDFKNENEQSYFMYCK
                     VVDLPMYNEIINEKNKTIRTNKKRFH*"
     gene            187397..187645
                     /locus_tag="Rifle_16ft_4_minimus_37632_prodigal-single_301"
     CDS             187397..187645
                     /product="hypothetical protein"
                     /codon_start=1
                     /transl_table=11
                     /translation="MEDFNLVMSFNDQSNSFTHGFECGQIWEQMKSNKKFDKYLFHIN
                     NKEQIEMMCKKFLYTYSIEIIDDTWCYLTGEINLAFAN*"
     gene            187672..188061
                     /locus_tag="Rifle_16ft_4_minimus_37632_prodigal-single_302"
     CDS             187672..188061
                     /product="hypothetical protein"
                     /codon_start=1
                     /transl_table=11
                     /translation="MKTEIEIICDTKTELLNHLMTIIHEILPLEIGENNTCFSDSNCY
                     GRHYVNCQNSDTEKVKIILQEELEEMRENIVPIKEFLQKSLESLEYFNEKHNLKNISN
                     STSHIECKKCMDTGFYGDEFAKYICFH*"
     gene            188278..188535
                     /locus_tag="Rifle_16ft_4_minimus_37632_prodigal-single_303"
     CDS             188278..188535
                     /product="hypothetical protein"
                     /codon_start=1
                     /transl_table=11
                     /translation="MSNTLTRQVLIEKSYSFVGELKNRGYFQKIHPFGTKIFSRAELE
                     FCDFCKRRTQVKIGYESFFFGITDIGLCERCSMGFDKFLSL*"
     gene            188532..188972
                     /locus_tag="Rifle_16ft_4_minimus_37632_prodigal-single_304"
     CDS             188532..188972
                     /product="hypothetical protein"
                     /codon_start=1
                     /transl_table=11
                     /translation="MMNNILTRKVLTEKSSLFERYSNVDDVPWIMWIKVAEELNFEIL
                     ASKGNLNNGIIVLEFVIEKIISPMLKMRNYNITYVPYAITTTKHPNIRPTTMIRPAHH
                     LIEFAGINRKIKSLKVERETLVDLSDIYSYIGLKYNIEYILNGK*"
     gene            188974..189396
                     /locus_tag="Rifle_16ft_4_minimus_37632_prodigal-single_305"
     CDS             188974..189396
                     /product="hypothetical protein"
                     /codon_start=1
                     /transl_table=11
                     /translation="MNTLTRKVLIEKSSHFWRYPNPSLVPEKLWLKHFNIIQDMFNDT
                     GETKIADKLIHYIAGQILSPLIKEDFTISPIKFVNNNFAYSYRDIIFDNDCYFEVSMN
                     LLCNKRHYQSSFMLKETIEILWEYSMKCSSKFLRREIT*"
     gene            189393..189626
                     /locus_tag="Rifle_16ft_4_minimus_37632_prodigal-single_306"
     CDS             189393..189626
                     /product="hypothetical protein"
                     /codon_start=1
                     /transl_table=11
                     /translation="MNNTLTRHVLIEKGSSIGTLKKKGYHIRISGSMFVSECLTSCDC
                     CGEKTFTKIGYEKDYPNNPDMGLCIECSNVMLS*"
     gene            189650..190054
                     /locus_tag="Rifle_16ft_4_minimus_37632_prodigal-single_307"
     CDS             189650..190054
                     /product="hypothetical protein"
                     /codon_start=1
                     /transl_table=11
                     /translation="MEHQSLTRRVLTEKSSPFWKYNFPLEVPEHIWNKVRDSMLKISD
                     TVVESQRADKIIEYLAYEILSPLMHEKDFTISEVEMLYLSLSDSKRKIIFNHYYFNMP
                     FSTLNTMVSDFSTGEFLRDIIDIFWRNKHKTS*"
     gene            190068..190490
                     /locus_tag="Rifle_16ft_4_minimus_37632_prodigal-single_308"
     CDS             190068..190490
                     /product="hypothetical protein"
                     /codon_start=1
                     /transl_table=11
                     /translation="MSNTLTRKVLIEKSSPFWRYTNIEDVPDKLWDITFKRIENKNNL
                     ERIVFIVSKIICPVTGQKIDLYHISELNRIGDSMENRIITLTLKNKNMGELNPFYHIT
                     TYCYTEDISSFLKNGVNLRTLVIDYLHTLGLVNYLRIL*"
     gene            190490..190918
                     /locus_tag="Rifle_16ft_4_minimus_37632_prodigal-single_309"
     CDS             190490..190918
                     /product="hypothetical protein"
                     /codon_start=1
                     /transl_table=11
                     /translation="MKLTRRVLTEKYLSFSNFSEHGLLMLISYELWKKAYKEMFVINQ
                     KSCIWGTENINGINYIASKVLSPMMGNNTNYVIGENLYHPTTFIPMRKIIFYDVSEFY
                     ISYEELDNYIEFREFVCRTWNNRRTLNNNRRILNLVKIKH*"
     gene            190915..191130
                     /locus_tag="Rifle_16ft_4_minimus_37632_prodigal-single_310"
     CDS             190915..191130
                     /product="hypothetical protein"
                     /codon_start=1
                     /transl_table=11
                     /translation="LKDKTGHKICFQCDYEITPKDNGLCINQGTIHEIYQCNDCHFSE
                     FGFNINGQLLVFNKINDESGQKTGDKI*"
     gene            191167..191499
                     /locus_tag="Rifle_16ft_4_minimus_37632_prodigal-single_311"
     CDS             191167..191499
                     /product="hypothetical protein"
                     /codon_start=1
                     /transl_table=11
                     /translation="MNIELIPTRKVIFEKFNIEHEMEDFFLSFIDGCEIRLSKKYPNF
                     IFYVKNDLILFEQETKIKYFYMRFDLIWSVFENKYKLNYSDIQSFIKDRLETHVKLEG
                     YTPEVLSR*"
     gene            191512..191793
                     /locus_tag="Rifle_16ft_4_minimus_37632_prodigal-single_312"
     CDS             191512..191793
                     /product="hypothetical protein"
                     /codon_start=1
                     /transl_table=11
                     /translation="LETHVKLEGYTPVGRINILQKKLETHVKLEGYTPVGGAIQSWAW
                     LETHVKLEGYTPKEVFPSPKSLLETHVKLEGYTPVILGDLWSTINLFDK*"
     gene            191790..192311
                     /locus_tag="Rifle_16ft_4_minimus_37632_prodigal-single_313"
     CDS             191790..192311
                     /product="hypothetical protein"
                     /codon_start=1
                     /transl_table=11
                     /translation="MKIELVITRKVLTEKYSSTEGAKEFFLSFIEGCEIKTSKEYPEL
                     YFYVKEDMILFHQQIKYKFFYVRYDIIWSVFKMKFGFSYAKTQILIKGLLKNSIKLNG
                     YSPYSMGSIKNSKDWMILENEIKNDCMPVRGSFILAKEIIEFKSLGEYHPSSLNLATT
                     SFKELSKKNEVSI*"
     gene            192328..192495
                     /locus_tag="Rifle_16ft_4_minimus_37632_prodigal-single_314"
     CDS             192328..192495
                     /product="hypothetical protein"
                     /codon_start=1
                     /transl_table=11
                     /translation="MLARFRISEEEAFDIIKYGRAMMTVPDIIYIRRVLIEKTYLSQK
                     LLKLCRIPIKL*"
     gene            192543..192956
                     /locus_tag="Rifle_16ft_4_minimus_37632_prodigal-single_315"
     CDS             192543..192956
                     /product="hypothetical protein"
                     /codon_start=1
                     /transl_table=11
                     /translation="MEKVENNLKTIFEYKPFLEETEAGVFEEVWTTKDGVKIPFSQVT
                     QQHWSNIYWYHRYIFETSKKHYEFIRWDDEIDEPVLLELTNKFLFLMGVAERELNLRF
                     KGEILEWVPIYPNEKAWYKIQNTRKVLIEKWKSQK*"
     gene            192938..193159
                     /locus_tag="Rifle_16ft_4_minimus_37632_prodigal-single_316"
     CDS             192938..193159
                     /product="hypothetical protein"
                     /codon_start=1
                     /transl_table=11
                     /translation="MEEPKIAYFTTMFTNEKSDAQIRRTRADEAYLWLKKCRFEKEAE
                     EKQKKFIEENTRTVLIEKFKLKKNYIKFI*"
     gene            193156..193317
                     /locus_tag="Rifle_16ft_4_minimus_37632_prodigal-single_317"
     CDS             193156..193317
                     /product="hypothetical protein"
                     /codon_start=1
                     /transl_table=11
                     /translation="MKTGIKTASDISFDEYIEYYRKIAKERHAQRKFIEENTRKVLIE
                     KWKLISIYF*"
     gene            193329..193475
                     /locus_tag="Rifle_16ft_4_minimus_37632_prodigal-single_318"
     CDS             193329..193475
                     /product="hypothetical protein"
                     /codon_start=1
                     /transl_table=11
                     /translation="MKQRNYNPDKQKYAAQKRSEIYKWKKNKLREEFLEENTRKVLVE
                     KMQS*"
     gene            193491..193667
                     /locus_tag="Rifle_16ft_4_minimus_37632_prodigal-single_319"
     CDS             193491..193667
                     /product="hypothetical protein"
                     /codon_start=1
                     /transl_table=11
                     /translation="MGKNSYYNSLDFRKSNKEASLKRIEEFRLKKRLIMEFIERNKII
                     KENTRTVLIEKYIN*"
     gene            193689..193847
                     /locus_tag="Rifle_16ft_4_minimus_37632_prodigal-single_320"
     CDS             193689..193847
                     /product="hypothetical protein"
                     /codon_start=1
                     /transl_table=11
                     /translation="MLRKCSPFYSSIKEIEATKKIKIIAENTRKVLIEKYIPMPNWIV
                     KGHEWNFW*"
     gene            193828..194199
                     /locus_tag="Rifle_16ft_4_minimus_37632_prodigal-single_321"
     CDS             193828..194199
                     /product="hypothetical protein"
                     /codon_start=1
                     /transl_table=11
                     /translation="MNGIFGKKQQMKSKAQKILQWIKCHIFNRHVYIKNNYGLEEESE
                     NSGLEGYTINWDNDSLGDICSYYDCQNCDSFHVSSYNPISKETLQRILHLKKVYKISL
                     EKRVVLIEKFADDERYCQKVR*"
     gene            194181..194612
                     /locus_tag="Rifle_16ft_4_minimus_37632_prodigal-single_322"
     CDS             194181..194612
                     /product="hypothetical protein"
                     /codon_start=1
                     /transl_table=11
                     /translation="LSKGKIKMKVELIITRKVIFEKFNIKHEMEDFFLSFVDECEIKL
                     SKKYIYSIFYVKNDLILFEQQIKNRHFYVRYDLIWSVFEMKYKFNHNDIQSFIKDRLE
                     THVKLEDYTPSAALLAVTTKLETHVKSDGYIPFDVYKRNSN*"
     gene            194801..195226
                     /locus_tag="Rifle_16ft_4_minimus_37632_prodigal-single_323"
     CDS             194801..195226
                     /product="hypothetical protein"
                     /codon_start=1
                     /transl_table=11
                     /translation="MKIELIITRKVLFEKFNIKHEMNVFFLSFLEGCEIKISDKYQDF
                     VFYVKNDLILFQQELKNRYFWVKYDLIWSVFESKYELNYAETQLFIKDILETHIKLEG
                     YTPCFGDSVHLFKLETHIKLEGYTPITQKSKTLSDWKHI*"
     gene            195395..195907
                     /locus_tag="Rifle_16ft_4_minimus_37632_prodigal-single_324"
     CDS             195395..195907
                     /product="hypothetical protein"
                     /codon_start=1
                     /transl_table=11
                     /translation="MKVELIITRKVLTEKFSIKSDMEGFFLSFLDGCELKVSDMYPGN
                     IFYIKDGFIFFQQGTATKNFYVRYKMIWFVFEKEYQMAHKEIQEFIKSIIYNYINLNN
                     YMPYIGWKGLDESLTESNSTLEKEFQNCRLKEYTPCAKLAQSEWEEYNYLGLHTLIEK
                     DFPENIVFDI*"
     gene            195916..196245
                     /locus_tag="Rifle_16ft_4_minimus_37632_prodigal-single_325"
     CDS             195916..196245
                     /product="hypothetical protein"
                     /codon_start=1
                     /transl_table=11
                     /translation="MKRIRNIFLWIKCYWFNIHNIKKGYIWNSEFQRKDMCKHCGMPV
                     YVFDKDGYEVFWYSVNAQRQTRKVLIEKTDNSLSVFVKQINEDIILRKVRKMQGLNES
                     SEWEICW*"
     gene            196255..196509
                     /locus_tag="Rifle_16ft_4_minimus_37632_prodigal-single_326"
     CDS             196255..196509
                     /product="hypothetical protein"
                     /codon_start=1
                     /transl_table=11
                     /translation="MRINFLYRLNIKNILCFFGIHKIQKGCYWYIHSRQDLCIKCGKT
                     FWKLDIKGHNLILYQEQIQRETRKVLIEKFKEPDWEIDYH*"
     gene            196515..196865
                     /locus_tag="Rifle_16ft_4_minimus_37632_prodigal-single_327"
     CDS             196515..196865
                     /product="hypothetical protein"
                     /codon_start=1
                     /transl_table=11
                     /translation="MIKLLFKIFLWGKSLYYMILCHYEKHDIVKGITWSNDMRYDACK
                     RKGCKFSYWVLDLEHSKLIKFRLKLFQEKRRVLFEKAPKMKDDIKSFLEYKEAMKSIG
                     AISFKETANRIEYF*"
     gene            196933..197211
                     /locus_tag="Rifle_16ft_4_minimus_37632_prodigal-single_328"
     CDS             196933..197211
                     /product="hypothetical protein"
                     /codon_start=1
                     /transl_table=11
                     /translation="MIKGISWCAEMRYDVCKNCTYSRYKEDNKGYKLWLFKIQTLDET
                     RRVLFEKMHNECRSVKHINGDFKEIARESSRRFARKIGINRAWNHYEI*"
     gene            197220..197597
                     /locus_tag="Rifle_16ft_4_minimus_37632_prodigal-single_329"
     CDS             197220..197597
                     /product="hypothetical protein"
                     /codon_start=1
                     /transl_table=11
                     /translation="MKKIVYLYNKILCFFGYHKKLKGVAWSKHNRYDVCIRGKFNYTE
                     WVPDEDGYNLMKFQSRINKERRKVLVEKSKPEKYDISDYSDVFQQNRVKSLKRINTVH
                     DDGKLLRIHYIVDENVTFTKNDE*"
     gene            197590..197910
                     /locus_tag="Rifle_16ft_4_minimus_37632_prodigal-single_330"
     CDS             197590..197910
                     /product="hypothetical protein"
                     /codon_start=1
                     /transl_table=11
                     /translation="MNRLLQIIGRILCFLGIHKMKKGKRYGISAISCTKERYDECACD
                     YCVYGYWRKDEEFYNTQRLKEQMRKETRRVLVEKYTENRALKYYLDENNWAEITKFKN
                     LSGI*"
     gene            197913..198338
                     /locus_tag="Rifle_16ft_4_minimus_37632_prodigal-single_331"
     CDS             197913..198338
                     /product="hypothetical protein"
                     /codon_start=1
                     /transl_table=11
                     /translation="LKIELHITRKVLFEKYSIQNEIEYFFLSILDGCDIKILDSYPGS
                     IFYLKNDKILFTYECVPNIFRVRYNLVWLMFKEKYLISNMQIQTFIKNLINKNFKVEN
                     VCLLFGIYLDELEVGLISDYTSCIVQKSFGKVAKKIYFK*"
     gene            198377..198700
                     /locus_tag="Rifle_16ft_4_minimus_37632_prodigal-single_332"
     CDS             198377..198700
                     /product="hypothetical protein"
                     /codon_start=1
                     /transl_table=11
                     /translation="METEKSLFNSESDRQLWIKLNAERQIVWEKGLTYFNKKTGKYEP
                     TLQALNPRSIEEAIEVSVCQCKIDEKNGKLRYTLEELLTLDKDGIDEVDRKRQAEWIK
                     KFEAL*"
     gene            198713..198979
                     /locus_tag="Rifle_16ft_4_minimus_37632_prodigal-single_333"
     CDS             198713..198979
                     /product="hypothetical protein"
                     /codon_start=1
                     /transl_table=11
                     /translation="MEVEDLHEEILSFIKNKREELNTELDETTMPFIKTLAEPESDED
                     EKYAQKELDDALSDKCDCDELLNELEQFLTENSKTPSKNQKRHA*"
     gene            198972..199295
                     /locus_tag="Rifle_16ft_4_minimus_37632_prodigal-single_334"
     CDS             198972..199295
                     /product="hypothetical protein"
                     /codon_start=1
                     /transl_table=11
                     /translation="MLNNKMKTMKLSKKTEASIISQVNAVADAYAVFEALSVKLGDKM
                     DKYNKIALKNQDRDLISRLIDLTCPVDKHGQVRHGEFVRRIYLYMTSSEIDAKLKKKK
                     PAKKK*"
     gene            199347..199568
                     /locus_tag="Rifle_16ft_4_minimus_37632_prodigal-single_335"
     CDS             199347..199568
                     /product="hypothetical protein"
                     /codon_start=1
                     /transl_table=11
                     /translation="MENPENTEPKPLDKELVKKIILALKAEHKRRYGEKIVVSGPDNK
                     YVSVPKVMSYKLVHLYDDLEFALNHLHIK*"
     gene            199581..199760
                     /locus_tag="Rifle_16ft_4_minimus_37632_prodigal-single_336"
     CDS             199581..199760
                     /product="hypothetical protein"
                     /codon_start=1
                     /transl_table=11
                     /translation="MKKLLYYSPFIPFVGFIIHLLWIVFGYNIFTINEDTPTCFIPMW
                     LQGLYILIAGIILIS*"
     gene            199763..200068
                     /locus_tag="Rifle_16ft_4_minimus_37632_prodigal-single_337"
     CDS             199763..200068
                     /product="hypothetical protein"
                     /codon_start=1
                     /transl_table=11
                     /translation="MEEAEYNKKLQQINVDYESAKRALYQEYGLSKAIYKVGDIINDT
                     IRTMLIDKITVSVSFGVVDPVYHGFELRKDLTPKKSGERGSTYGNNDTKLIKVVNGE*"
     gene            200058..200372
                     /locus_tag="Rifle_16ft_4_minimus_37632_prodigal-single_338"
     CDS             200058..200372
                     /product="hypothetical protein"
                     /codon_start=1
                     /transl_table=11
                     /translation="MVNDKEKTILTRRVLIEKFEFMGIGAVVKVVHSGMHYSNYRVKF
                     IEMGFKSIASRLNYSSLIFYDKEFEIFSKSTNHRNGELICGIEDEEGNQFLFGQTGLS
                     YI*"
     gene            200377..200712
                     /locus_tag="Rifle_16ft_4_minimus_37632_prodigal-single_339"
     CDS             200377..200712
                     /product="hypothetical protein"
                     /codon_start=1
                     /transl_table=11
                     /translation="MEIVEKTKLTRRVLVEKFEFMGIGTIVKVKYPGERYASYTQKFK
                     EMMFKNCEIQGRISPKFFKKKEFKIFSKSEFHSNILGFQREDILLCGIEDEEGNQFLF
                     NQSALSYIE*"
     gene            200714..201046
                     /locus_tag="Rifle_16ft_4_minimus_37632_prodigal-single_340"
     CDS             200714..201046
                     /product="hypothetical protein"
                     /codon_start=1
                     /transl_table=11
                     /translation="MEIVEKNKLTRRVLVEKYTLINIGDVVNITNSGFHYSTYNVKFH
                     EMEFREPTKRHYFTYGLYGEYVDRKLLEFEVFSRSLHDITGELICGIEDKEGNQFLFA
                     AHALRYYR*"
     gene            201066..201257
                     /locus_tag="Rifle_16ft_4_minimus_37632_prodigal-single_341"
     CDS             201066..201257
                     /product="hypothetical protein"
                     /codon_start=1
                     /transl_table=11
                     /translation="MNYLQNLANFTTVEDGEKNLAEAILQRNKMGGAMYYNILNDDCI
                     EIAQKLERLKSKEHKTNKI*"
     gene            201277..201489
                     /locus_tag="Rifle_16ft_4_minimus_37632_prodigal-single_342"
     CDS             201277..201489
                     /product="hypothetical protein"
                     /codon_start=1
                     /transl_table=11
                     /translation="MENTFEKFSNMNMFNNPFEIMEAFKNVADNSDKIIENNIKYRRA
                     CIAYNQAILDMTEAINDNMKLMSKKE*"
     gene            201492..201650
                     /locus_tag="Rifle_16ft_4_minimus_37632_prodigal-single_343"
     CDS             201492..201650
                     /product="hypothetical protein"
                     /codon_start=1
                     /transl_table=11
                     /translation="MENHKDTTTEIIKGLSAFNKKFDGDVNLDLSDIGNEIGFLIGKH
                     ISKKKDGL*"
     gene            201640..201735
                     /locus_tag="Rifle_16ft_4_minimus_37632_prodigal-single_344"
     CDS             201640..201735
                     /product="hypothetical protein"
                     /codon_start=1
                     /transl_table=11
                     /translation="MGYSLDDFIAGIKHGVSLVDGTHYNPKNKKS*"
     gene            201732..201947
                     /locus_tag="Rifle_16ft_4_minimus_37632_prodigal-single_345"
     CDS             201732..201947
                     /product="hypothetical protein"
                     /codon_start=1
                     /transl_table=11
                     /translation="MNLTTQQIKENEKYFQQVINVLGEGGVFGWKSTAEVCIKRNGKL
                     ICPKKSYDIAKGILSTEFFVNHFDLKK*"
     gene            201950..202348
                     /locus_tag="Rifle_16ft_4_minimus_37632_prodigal-single_346"
     CDS             201950..202348
                     /product="hypothetical protein"
                     /codon_start=1
                     /transl_table=11
                     /translation="MKNPEFMKHLEFTDKLNELGISIRSNNVEGKVKKIEINIFFTGK
                     DELIIDGFKLSYSNKLNNSDPLKDLIKMAIDMGQWKHSWHNEVIPENYDKFQQIIQEK
                     ILDKAKEIELLLTTYFQINHEKAKIVTPLI*"
     gene            202385..202603
                     /locus_tag="Rifle_16ft_4_minimus_37632_prodigal-single_347"
     CDS             202385..202603
                     /product="hypothetical protein"
                     /codon_start=1
                     /transl_table=11
                     /translation="MENSVIDEKKAKLIIALKKERDLFSKRNQDTFEHDITISYLETG
                     KTNEDPEKFELLYATMYDYECVCRDYAE*"
     gene            202623..202829
                     /locus_tag="Rifle_16ft_4_minimus_37632_prodigal-single_348"
     CDS             202623..202829
                     /product="hypothetical protein"
                     /codon_start=1
                     /transl_table=11
                     /translation="MEKAKKIIKQEIAQRKLALQIKGALNRQEIEEELLSLEKTLINI
                     ADEEEFERKFSDIKQKNNTADGKI*"
     gene            202816..203235
                     /locus_tag="Rifle_16ft_4_minimus_37632_prodigal-single_349"
     CDS             202816..203235
                     /product="hypothetical protein"
                     /codon_start=1
                     /transl_table=11
                     /translation="MAKYKFDPLKHGYEPISKYPELSYHFPIIDDIWFIKPICYGNYG
                     GLVYWYSAITLSVGPAGDDRVKILSGSHDTRRSAISEIQGKTSIDFCGLISSDEFAKE
                     LLLHLFGTTKNESVYKEGLERYEKNVGDKIRAEFNRV*"
     gene            203294..203887
                     /locus_tag="Rifle_16ft_4_minimus_37632_prodigal-single_350"
     CDS             203294..203887
                     /product="hypothetical protein"
                     /codon_start=1
                     /transl_table=11
                     /translation="MKPIKAKEQSQQKMLQDLIIEYFKDTDNKTLVAFIESFVYHQPI
                     TDRNSNTSKLIEKFLKDNELELAYCNYMIDYVRGADAMWLKSSGSQREMIDGIKQALL
                     NLAFNRFRNINHSSIESSKVVQTKVKKTYKTDKIKILGTSEIEKSVHIVSNINSDYAL
                     CSILFEGSMAGDTEPTDEKVDCKHCLSIVKSVQKIEL*"
     gene            203884..204306
                     /locus_tag="Rifle_16ft_4_minimus_37632_prodigal-single_351"
     CDS             203884..204306
                     /product="hypothetical protein"
                     /codon_start=1
                     /transl_table=11
                     /translation="MKIEQVIKQDKIDSSITKQAIIYKGEAFTFFDTGLTRFVFTNKD
                     KTKVIKLLINKDSVDYNLEEEQIYKNASEEKRKELAKTELTYNGSIIEQEFCNPIKFD
                     ERKLTIPQMMFASSCRNEVGWTKEGKLVCFDLDEYKKY*"
     gene            204323..204637
                     /locus_tag="Rifle_16ft_4_minimus_37632_prodigal-single_352"
     CDS             204323..204637
                     /product="hypothetical protein"
                     /codon_start=1
                     /transl_table=11
                     /translation="MKTLEGLKNEEISLKKSLLENQEAQQNFHSEEWQKEHGLTIGDK
                     ISFTSGKKEIIGIFSKLDFNSYDHEVSYPYYRSIKKDGTPGELEKRIWNDELATIKIL
                     EK*"
     gene            204640..205128
                     /locus_tag="Rifle_16ft_4_minimus_37632_prodigal-single_353"
     CDS             204640..205128
                     /product="hypothetical protein"
                     /codon_start=1
                     /transl_table=11
                     /translation="MNEEQNFMKKIFEGLNKPASILWNKKPNKWVGKFNIETIKYEIF
                     IKNFSKKQRHFLFKFTADNSFNLKNDLKKAFTVIPTIDKAAENFIKETMPEAFLFCAL
                     DSSTSRKIFYDRFCNKIRRKYKYNYESKVSGDYEFYILAQKNVDINDLNNTINKIIKT
                     NK*"
     gene            205130..205393
                     /locus_tag="Rifle_16ft_4_minimus_37632_prodigal-single_354"
     CDS             205130..205393
                     /product="hypothetical protein"
                     /codon_start=1
                     /transl_table=11
                     /translation="MKIIKIETKIKFKILASIVLYSSLFMSCETNVPNKRVKSDLYSG
                     MGFDVITVDSCEYLMLSSDIRSLTHKGNCSFCRNWNLKHLKQQ*"
     gene            205689..205949
                     /locus_tag="Rifle_16ft_4_minimus_37632_prodigal-single_355"
     CDS             205689..205949
                     /product="hypothetical protein"
                     /codon_start=1
                     /transl_table=11
                     /translation="MKNKDVTKMPVIGTLITKVIKMKVSYGKSVSVPYELPSETYKIV
                     SIEEIEDKKIYITNIWYKEHKMMPVIISEDMIKIYIPVAGLN*"
     gene            205961..206452
                     /locus_tag="Rifle_16ft_4_minimus_37632_prodigal-single_356"
     CDS             205961..206452
                     /product="hypothetical protein"
                     /codon_start=1
                     /transl_table=11
                     /translation="MKTKIRIQESTNKNEVYKHMCIQILTERYKGARYLEPIGEITFQ
                     MNVVDKDNYLWYAMNFVVNTDNAKYIQKMANLAKFIKKNRSGFNAQPEEIIQLIGGVK
                     HVYFDSEFVPASDEGKNIYRVIREGSLYDKITAPNIIVAEGIMDKMKITGATLEFDKV
                     ISF*"
     gene            206460..206693
                     /locus_tag="Rifle_16ft_4_minimus_37632_prodigal-single_357"
     CDS             206460..206693
                     /product="hypothetical protein"
                     /codon_start=1
                     /transl_table=11
                     /translation="MKKHKSNNSTPELDLHGIKHADAEVLVEEFVLLRTPPIVIITGH
                     SKTMKDIVIKVLERHDYKFSDGGFHRGSIIVLS*"
     gene            206756..207232
                     /locus_tag="Rifle_16ft_4_minimus_37632_prodigal-single_358"
     CDS             206756..207232
                     /product="hypothetical protein"
                     /codon_start=1
                     /transl_table=11
                     /translation="MKRIPLIRLIIIAISIPSTIIFVLYYNGQLKSLKNEPLTFVESI
                     CQNIVWHSSDWKRIQTPDSLIFSVIDLYKITIENKTCNVKIRCDNAVSVSLFNLKDTL
                     LLNLDDSYEVYKAINLNILAPIQEKEYAKQKSIADSIKVIHDKEYNLKGEKFKFCK*"
     gene            207242..207640
                     /locus_tag="Rifle_16ft_4_minimus_37632_prodigal-single_359"
     CDS             207242..207640
                     /product="hypothetical protein"
                     /codon_start=1
                     /transl_table=11
                     /translation="MAQKTKIKKDHLGLYVTAGSWISRPFFGTRFKEGDEVKSHHFAV
                     NTYAGVTFNKPEFKFNVGGKYEVWSTTGVTNHEYIKKEMYPNCCDDEVSKTFEEKLKS
                     QFDWYLKNSKSRTGDILKEQNEKFAKTHNL*"
     gene            208030..208809
                     /locus_tag="Rifle_16ft_4_minimus_37632_prodigal-single_360"
     CDS             208030..208809
                     /product="ATP-dependent DNA ligase n=1 Tax=Beggiatoa sp.
                     PS RepID=A7BVD2_9GAMM"
                     /codon_start=1
                     /transl_table=11
                     /translation="LNVIEESEVQKYINDDEWVGQMKFDGVRRMIKSEGDTSIKPVGL
                     NKKGIVIQLSEIINDAIVYFKCIIDGESVGEKVYIFDILSNNGKDLTNIPLVERLKVL
                     DSLHFGTALEVVKTAYTKEEKQKMYDELVKSNAEGIVFKRKDGKYAAGRPNSGGNQVK
                     FKFIKEASFIVKDHTKSKRSIGLELIDTNGNRIFMGKCSVPTNKKLPEIGAVVEVKYL
                     YAYLGGAIAQPVFKEERTDVDVEECLMSQIIYKQGQEETED*"
                     /db_xref="UniRef100_A7BVD2"
                     /db_xref="A7BVD2_9GAMM"
                     /db_xref="lic:LIC12677"
     gene            208811..209056
                     /locus_tag="Rifle_16ft_4_minimus_37632_prodigal-single_361"
     CDS             208811..209056
                     /product="hypothetical protein"
                     /codon_start=1
                     /transl_table=11
                     /translation="MKRTNISKNTDDGLYGNSQLELKYIGELSDGKFRVAVWSTDDFG
                     IGRDFEKESDAIKMFENLKTFEKINQSDLFDLKFTVF*"
     gene            209114..209476
                     /locus_tag="Rifle_16ft_4_minimus_37632_prodigal-single_362"
     CDS             209114..209476
                     /product="hypothetical protein"
                     /codon_start=1
                     /transl_table=11
                     /translation="MRNNKHIERQRPIVPTSINKQNLSGWNAMGNPVPANRLQKGYKT
                     ILEILECDRETAMDIARRCAQFILNDECAYIIGDVSLEAFYSRELKFNRNLKATDLSI
                     RSIDLTGRYRVLAEMLTD*"
     gene            209485..209727
                     /locus_tag="Rifle_16ft_4_minimus_37632_prodigal-single_363"
     CDS             209485..209727
                     /product="hypothetical protein"
                     /codon_start=1
                     /transl_table=11
                     /translation="MKKDRNWISVEEKLPYGCGAVHVLTATENEYYGSYRMGKHFLDE
                     GRWLIMDKDPKSCFVIKWAEISDAEREVPEFKKYFK*"
     gene            209740..210060
                     /locus_tag="Rifle_16ft_4_minimus_37632_prodigal-single_364"
     CDS             209740..210060
                     /product="Tax=RBG_16_Acidobacteria_64_8_curated"
                     /codon_start=1
                     /transl_table=11
                     /translation="MAKNKKIPEETNKTISFETFNTFGAHEITNMTRTIPTCFNGMVK
                     IKKYKVTIEPIEESIDVYTERLQDMWDKCDNHHHVAPIESVAKSLGIALKGERGSKIK
                     KYKL*"
                     /db_xref="87033649"
     gene            210057..210218
                     /locus_tag="Rifle_16ft_4_minimus_37632_prodigal-single_365"
     CDS             210057..210218
                     /product="hypothetical protein"
                     /codon_start=1
                     /transl_table=11
                     /translation="MKILTKKEKEIWNEAVRKTCNELKLWNGLVPDDDDRNRLAVVLK
                     EKMSCKLKK*"
     gene            210302..210589
                     /locus_tag="Rifle_16ft_4_minimus_37632_prodigal-single_366"
     CDS             210302..210589
                     /product="Cro/Cl family transcriptional regulator"
                     /codon_start=1
                     /transl_table=11
                     /translation="MNINKEIGIRAKKYRKQLKYSQENIADMLGVTRVNYVNMEAGRQ
                     NWQTIYLYNLCRVFKCRPTNLFPPVTSIRLKSKIVKRRIVKTKAKKYFSKI*"
                     /db_xref="aoc:Aocu_01330"
     gene            210659..211396
                     /locus_tag="Rifle_16ft_4_minimus_37632_prodigal-single_367"
     CDS             210659..211396
                     /product="Uncharacterized protein id=2918900 bin
                     =GWF2_Bacteroidetes_40_14 species=Bacteroides dorei
                     genus=Bacteroides taxon_order=Bacteroidales
                     taxon_class=Bacteroidia phylum=Bacteroidetes
                     tax=GWF2_Bacteroidetes_40_14 organism_group=Bacteroidetes"
                     /codon_start=1
                     /transl_table=11
                     /translation="METKEQILQKCTVEGKIVKLPSIPLDRKLYMDVAKSLNLIGGKW
                     TGGKIQGFTFNEDPTELLTQIAGGEKRNIKKEFQFYATPAGLADRLVELADVQKDDEI
                     CEPEAGQGSIIKSIQRVLGNDKKVFGYELMPENQKVLKDIKNFVLLGEDFLTCTKKFD
                     KIVANPPFNKNQDIQHIMKMWDCLKDEGRIVTIASKHSQISTNKKEVNFQNWLKEVGA
                     EIQELPEGEFKESGTNTASVIIVINKR*"
                     /db_xref="gwf2_scaffold_120_35"
                     /db_xref="bdo:EL88_22910"
                     /db_xref="86535887"
     gene            211470..211694
                     /locus_tag="Rifle_16ft_4_minimus_37632_prodigal-single_368"
     CDS             211470..211694
                     /product="hypothetical protein"
                     /codon_start=1
                     /transl_table=11
                     /translation="MKKSKVDTDKRVCKNQECGKIHSAKEVKRVYGEGNPFYLGYCSA
                     GCYTTXLLNKELDKNALGEKLLQADKELDA*"
     gene            211699..212073
                     /locus_tag="Rifle_16ft_4_minimus_37632_prodigal-single_369"
     CDS             211699..212073
                     /product="hypothetical protein"
                     /codon_start=1
                     /transl_table=11
                     /translation="MKTTLSAIDFRFFIGCSCHIKGNSDFSIIEGIDIKLNVVVINKI
                     NYNPSLVKLILRKFDSLSRNEIEQLNKLWPKENIKRTLFDSIQLDAEIIDFLTLLHID
                     VNGWIEQGLAIDAAYNTISYNH*"
     gene            212097..212282
                     /locus_tag="Rifle_16ft_4_minimus_37632_prodigal-single_370"
     CDS             212097..212282
                     /product="hypothetical protein"
                     /codon_start=1
                     /transl_table=11
                     /translation="MNRTERLKKWIETLSTEQMKKILLETVDYCIDSEYVGFYDSTTA
                     PYWDNTGERLDGIKDDE*"
     gene            212354..212680
                     /locus_tag="Rifle_16ft_4_minimus_37632_prodigal-single_371"
     CDS             212354..212680
                     /product="hypothetical protein"
                     /codon_start=1
                     /transl_table=11
                     /translation="MATKIDNSKKKLVRLLSENGKILYKNGFVDLVKGVYDESGQIYP
                     AGFDSDGMAYGTNGEIETGQIIFEDGKDTGYNINTNYFPLVCMRVVHRNFNNTAQLNK
                     IYNYGL*"
     gene            212670..212984
                     /locus_tag="Rifle_16ft_4_minimus_37632_prodigal-single_372"
     CDS             212670..212984
                     /product="hypothetical protein"
                     /codon_start=1
                     /transl_table=11
                     /translation="MDFEGKYIDKLIEDRKEARVSKDWKLSDEIRNYLDTKLVFIFDA
                     KWGQEVHYLTEGYFKNKDQKIETTAMSKRQYVEYLIKRDINAENNFESWLYSTKKKAG
                     LI*"
     gene            212945..213166
                     /locus_tag="Rifle_16ft_4_minimus_37632_prodigal-single_373"
     CDS             212945..213166
                     /product="hypothetical protein"
                     /codon_start=1
                     /transl_table=11
                     /translation="MVIFNKKESWIDLKQKMEELIIHKFEAEQIEDTLRIVANILGSR
                     KVEGQTCADRQVMKSIKMIKRVLAKTPYK*"
     gene            213284..213556
                     /locus_tag="Rifle_16ft_4_minimus_37632_prodigal-single_374"
     CDS             213284..213556
                     /product="hypothetical protein"
                     /codon_start=1
                     /transl_table=11
                     /translation="MVACGGRKHSTYILKQIMKNILKFLFILQEVSNKKRTPHLGKGY
                     STARRFNPYNPLSYITIVLIIIVGIVMFGVVGFWKEIDYTNPFKWN*"
     gene            213559..213867
                     /locus_tag="Rifle_16ft_4_minimus_37632_prodigal-single_375"
     CDS             213559..213867
                     /product="hypothetical protein"
                     /codon_start=1
                     /transl_table=11
                     /translation="MKEYLEKLKDNTYYDQTGKQILIGDLLKVFHFMIGKRKQYMYHV
                     VVMEETQYFPVMAVKGHYSDKPHCRMYVCADKENRIYKSAKIIGEKDWETKRKRIKIS
                     *"
     gene            214050..214232
                     /locus_tag="Rifle_16ft_4_minimus_37632_prodigal-single_376"
     CDS             214050..214232
                     /product="hypothetical protein"
                     /codon_start=1
                     /transl_table=11
                     /translation="MACVSKFYPVSYLPNDEGFEFIAIYENGNEKKQLVKKRDNGFHY
                     IDNYKQIKGWKRYYGY*"
     gene            214222..214713
                     /locus_tag="Rifle_16ft_4_minimus_37632_prodigal-single_377"
     CDS             214222..214713
                     /product="hypothetical protein"
                     /codon_start=1
                     /transl_table=11
                     /translation="MDIRIKIDGNNYFVKPIITIAQLKRIIGADNDYYTIECINRPKR
                     WEDKVVAENEFIDLSQPDCQNLEFVCVQKNIKNTKFKTKFKIEIDQKLIITEIQFINI
                     GNLRELFLQRGSINEEDKWKFYLIIPSTLPDKLVDLKFMLDLNTSPYPRFYSVDTTPM
                     SGG*"
     gene            214942..215184
                     /locus_tag="Rifle_16ft_4_minimus_37632_prodigal-single_378"
     CDS             214942..215184
                     /product="hypothetical protein"
                     /codon_start=1
                     /transl_table=11
                     /translation="MKNYIDVTKTVKVRYELKEPLTQEQLDIIKEDDIYELPDGIIDF
                     DKEEILDENHHLSVAYEDGEELVKHGRKGILSISVD*"
     gene            215184..216014
                     /locus_tag="Rifle_16ft_4_minimus_37632_prodigal-single_379"
     CDS             215184..216014
                     /product="Methyltransferase {ECO:0000256|RuleBase:RU362026
                     }; EC=2.1.1.- {ECO:0000256|RuleBase:RU362026};; 
                     TaxID=290315 species="Bacteria; Chlorobi; Chlorobia;
                     Chlorobiales; Chlorobiaceae; Chlorobium/Pelodictyon group;
                     Chlorobium.;" source="Chlorobium limicola (strain DSM 245
                     / NBRC 103803).;""
                     /codon_start=1
                     /transl_table=11
                     /translation="MESNKVYLGDCLELMKTIDTNSIDLVFTSPPYAERRKATYEGTN
                     ENEYIDWFLPIGAEIKRILKPTGSFFLNIKPHTNKGERSLYVYDLICRLKRETGFMFV
                     EEYCWTKNAFPTGTKGRMKNGFEPVYHFTKDNPNQITFNALACGTTVSEETKSRAFRK
                     NCKTPTNGSGMVVDRDNFKDIEFARPSNVINANNVTNQFTSKMEHSAVFPEKLVEFFV
                     KTFTNENDVVLDPFGGSGTVGVVCKNLKRNYIIMEKKQEYFELATNRINEYKPNLLLF
                     *"
                     /db_xref="B3EHU0_CHLL2"
                     /db_xref="UniRef100_F4ENC6"
                     /db_xref="bql:LL3_02262"
                     /db_xref="F4ENC6_BACAM"
                     /db_xref="2.1.1.-"
     gene            216163..216981
                     /locus_tag="Rifle_16ft_4_minimus_37632_prodigal-single_380"
     CDS             216163..216981
                     /product="integrase family protein n=1 Tax=Thermophagus
                     xiamenensis RepID=UPI000255CF11"
                     /codon_start=1
                     /transl_table=11
                     /translation="MEFRNYSPNSVSNYCSNFTGFLAYFEKKGVTHPDRINTTMIIEF
                     LGQFKEPSTHSGYHSAIKIYYEKIARVGIEKFKYIERPRKNKKLPIVLSVNEIQRMFD
                     ACENKKHKVILALLYSCSLRVSELLNLKWEHIDRSRMIINVIQAKGNKDRQVGLNEQL
                     IIILKDYCKEYNIKKDQFVYVLTGQNNAEQYSEHSVGXVIKQLAKKAGIDNKRVYTHL
                     MRHTSATHMVENGVDINLIQKLLGHSSVKTTSIYTHISHNLISKIASPISNIHL*"
                     /db_xref="UniRef100_UPI000255CF11"
                     /db_xref="A0A0G1EQA9_9BACT"
                     /db_xref="win:WPG_2229"
                     /db_xref="UPI000255CF11"
     gene            216978..217460
                     /locus_tag="Rifle_16ft_4_minimus_37632_prodigal-single_381"
     CDS             216978..217460
                     /product="Putative uncharacterized protein n=1 Tax
                     =Bacillus phage 250 RepID=D2XPY2_9VIRU"
                     /codon_start=1
                     /transl_table=11
                     /translation="MKQTCGIYKITSPNGKIYIGKSINIEKRWNAYKLYNCKGQRQLY
                     NSLKKYKYENHIFEIIHICEKEKLDDAESYYIKLFDCLNSGLNLLYKGVCGLVLKQQR
                     EKIKEKRLILNNKQKIYYQNKKNDYIKSQSLINNTIIQKIESPLEQIVKTMNGKLSIA
                     *"
                     /db_xref="UniRef100_D2XPY2"
                     /db_xref="D2XPY2_9CAUD"
                     /db_xref="D2XPY2_9VIRU"
     gene            217619..217924
                     /locus_tag="Rifle_16ft_4_minimus_37632_prodigal-single_382"
     CDS             217619..217924
                     /product="hypothetical protein"
                     /codon_start=1
                     /transl_table=11
                     /translation="LGYFAKENHTCCNSCGWSDVPDVQYDKVIFYHNQDLDSLKESQG
                     CYLSWSGKGKEIVDVLERNGLKVKWNGKDNARIHIQIVQKNVETREIINCKLQNNLK*"
     gene            217921..218307
                     /locus_tag="Rifle_16ft_4_minimus_37632_prodigal-single_383"
     CDS             217921..218307
                     /product="hypothetical protein"
                     /codon_start=1
                     /transl_table=11
                     /translation="MKIDDLDITDAQLYLVSSSLDVKSGISIKVKALPLAVKKEKIWS
                     FPKQIMVGFRHVWIEDLGKIDDERFKSDTLFNKYFGFCLKEDVESFIEKLRLRHVDDI
                     LDADDKIAKVKHGILSNRGKSVKELF*"
     gene            218372..218878
                     /locus_tag="Rifle_16ft_4_minimus_37632_prodigal-single_384"
     CDS             218372..218878
                     /product="hypothetical protein"
                     /codon_start=1
                     /transl_table=11
                     /translation="MGKVRPGNKLNSALNGEWATHVKKDMKKSTSRIRRTVIKKDNDV
                     RLEEKLDADNEYSYDVNDLDYFDFEFGKKEIKEIKPRLTFNLKKDNVKTKTIWLTAME
                     MIERLQLSKNLVIADMCKRIINKESTISQEWDKNHGNFAKAVLIGEFNIAMALADLDN
                     KQILEEEL*"
     gene            218913..220019
                     /locus_tag="Rifle_16ft_4_minimus_37632_prodigal-single_385"
     CDS             218913..220019
                     /product="RNA polymerase sigma factor id=4144475 bin
                     =GWF2_Ignavibacteria_33_9 species=Caldithrix abyssi
                     genus=Caldithrix taxon_order=unknown taxon_class=unknown
                     phylum=unknown tax=GWF2_Ignavibacteria_33_9
                     organism_group=Ignavibacteria"
                     /codon_start=1
                     /transl_table=11
                     /translation="MKNTGKISAIKLAPLYSLMGKVKNDKLNVRVFPLTKAMRKGKDW
                     SYPSKSGAKKISNDRIGIVDILNLSGENIVFLGYCLKSGINSLNKLIEVTFASSKEKN
                     YKINKLVKPAKSSTVTPEKEVKPVLKEVLTKPEEVLTVTEVEQIIXEVATKENSVATK
                     VFSKIDQEDINAVNEILSGKKEKFSVLYKRYYAIINYKYTSSLKFDKDLADDLTAELF
                     VRVFEKLHQYKPTFTFNSWISRIASNFLIDYTRKKRLETISLSAGVSSEKMRNEGDEY
                     SSFDVKDDGTLNPEEILITEQKKSLINKAVNKLGENCRIIMNKRFVEEKSYNEIAEEL
                     NIPLGTIKATIHRGKSELKSIIKANRNVFESVLS*"
                     /db_xref="gwf2_scaffold_3943_13"
                     /db_xref="bbd:Belba_0432"
                     /db_xref="86588046"
     gene            complement(220078..221055)
                     /locus_tag="Rifle_16ft_4_minimus_37632_prodigal-single_386"
     CDS             complement(220078..221055)
                     /product="hypothetical protein"
                     /codon_start=1
                     /transl_table=11
                     /translation="MKKIRQIIRKFLFEAHGIQISVHEFSKEIATDMLGVIEDNFIRM
                     NNGREWKFEVDFQSPETIKKDTKINIVKIGFTFISSEVFKVSGSFDPNRTVLLTDDNY
                     NVFIKLEIETNTIENVLQQIESVVSHELNHAFVHIKGLSGKLKAKNLNYSNKFTRGEL
                     KTLIDKTPALKEFTKMIYMANPYEVQSRVQQSALELKYIDKKEAKDTIDALLQYAPLR
                     DAKMMISYNLDEINKVDGQILENFVKKFNDNIKSASKEENPKTIYKVDKFFDYWKDVI
                     NNAGDKLARKIYKIVADKHQIHEGCVYELTDGGAYNIIFGESYGYNSHG*"
     gene            221180..221491
                     /locus_tag="Rifle_16ft_4_minimus_37632_prodigal-single_387"
     CDS             221180..221491
                     /product="hypothetical protein"
                     /codon_start=1
                     /transl_table=11
                     /translation="MLADRTSSEPIIVLYDEDREKLIKDILDIKRDAYYDPKYVIAKH
                     SKTTRQRPQEFAGGFEEWFCKVRELHLTEQRESKATLIEKTANRKKFVEHVMNRMMQV
                     D*"
     gene            221516..221779
                     /locus_tag="Rifle_16ft_4_minimus_37632_prodigal-single_388"
     CDS             221516..221779
                     /product="hypothetical protein"
                     /codon_start=1
                     /transl_table=11
                     /translation="MEPPSDLKIKNLSKKIEEAHLAQIKEERKMDNLIKDYISDCLKR
                     KDEKGLSNLVDKMPRSYFGKLYIYQAMGEIKEKSKLKTTKQTP*"
     gene            221776..222108
                     /locus_tag="Rifle_16ft_4_minimus_37632_prodigal-single_389"
     CDS             221776..222108
                     /product="hypothetical protein"
                     /codon_start=1
                     /transl_table=11
                     /translation="MKKEILILSIICISTFCFAQKNIREDNKKTYESYTASPESAENW
                     RSSSSYGNGISQPIFRNKSNNQVSNKVAGPITQEVKRNIGMVVGIFMTAIAGVIYVKT
                     TKAAGAIQ*"
     gene            222136..222663
                     /locus_tag="Rifle_16ft_4_minimus_37632_prodigal-single_390"
     CDS             222136..222663
                     /product="hypothetical protein n=1 Tax=Lewinella persica
                     RepID=UPI00037F104B"
                     /codon_start=1
                     /transl_table=11
                     /translation="MKNLILILSVLISLLFSSCVSKKIAYTSSIQKEYQFSEEKLKKI
                     QFYTSGKIVLVKANQDGEAKISDGMLLMINKNDIETVIIPRNTKCIVEQVLDDNRFLF
                     SFEVGDGKFILFGNNGGEGCYSLMSKEWAGGVGTIQYANKNYVTQDGNVFLLIEAKKL
                     NKLKAKERLVKGRTI*"
                     /db_xref="UniRef100_UPI00037F104B"
     gene            222778..223134
                     /locus_tag="Rifle_16ft_4_minimus_37632_prodigal-single_391"
     CDS             222778..223134
                     /product="hypothetical protein"
                     /codon_start=1
                     /transl_table=11
                     /translation="MEVFFLSFLEGCEINTCEEYPNFYFYVKAGKILFQYEIREPNLD
                     YGDIFWFDDLIWIGFERKFKMKRTEVIKFLNGIKHIEKLKEFTTKKKLYFGRSTFDEK
                     FFKLIDATDLKYNFKS*"
     gene            223154..223894
                     /locus_tag="Rifle_16ft_4_minimus_37632_prodigal-single_392"
     CDS             223154..223894
                     /product="hypothetical protein"
                     /codon_start=1
                     /transl_table=11
                     /translation="MKKPSSHIKNNDYTSSRVVLVEKSNRRLDLIMGFITRTKFLSTE
                     VIPLSKEEKKYIGTSFKENKNIVLVYQESKKLSSIIFRKKSSNIIIARIIILQIILNE
                     SSEIFHNVYNINPLINKSHYNQLFVSGNQFSFSMLLAIPASAKHEFIKSCLNYDLLDR
                     NGLCMESFPVFKFPGYFSQNKLEDGTFLEELNPKFKALSYTTAGKLLSMSHREELDIF
                     KTYVSMYNKGMWGEMNKENNLNRELNEL*"
     gene            223972..224244
                     /locus_tag="Rifle_16ft_4_minimus_37632_prodigal-single_393"
     CDS             223972..224244
                     /product="hypothetical protein"
                     /codon_start=1
                     /transl_table=11
                     /translation="MDNSPSLNREVLFEKFPKRITVSDYSLESDADANISWWYQLRIG
                     ESFHVTELSDTKRVAWTGRNTLDFYKVSGGAEEGSIILKKHCKKPV*"
     gene            224241..224537
                     /locus_tag="Rifle_16ft_4_minimus_37632_prodigal-single_394"
     CDS             224241..224537
                     /product="hypothetical protein"
                     /codon_start=1
                     /transl_table=11
                     /translation="MKNEDVASREVLVEKYPIRIRIYLPNREDIEHPFRTWWYVKEKF
                     NGMIFHVNNCTKEDFASFNKEWIAKTNYNNFYTVSTKGKNEGDYILKKHCKKPV*"
     gene            224534..224803
                     /locus_tag="Rifle_16ft_4_minimus_37632_prodigal-single_395"
     CDS             224534..224803
                     /product="hypothetical protein"
                     /codon_start=1
                     /transl_table=11
                     /translation="MKNNIATREVLTEKAFIKVRILPHDDFHLLNLYWYSEFVGEVFQ
                     VADYQNDNELYIFKKFIGEQIFLEEFYGRNIIGAVILKRHCTKKI*"
     gene            224800..225105
                     /locus_tag="Rifle_16ft_4_minimus_37632_prodigal-single_396"
     CDS             224800..225105
                     /product="hypothetical protein"
                     /codon_start=1
                     /transl_table=11
                     /translation="MNKFLSYSILTRSVLIEKYPIRIEIADFRFENDVEVVVSWWYTN
                     FIGKIFHVRECYNGEFAEYSWLLYYKFSDFYTVVDEVKHKNYVILKKHCKQINKKSV*"
     gene            225115..225393
                     /locus_tag="Rifle_16ft_4_minimus_37632_prodigal-single_397"
     CDS             225115..225393
                     /product="hypothetical protein"
                     /codon_start=1
                     /transl_table=11
                     /translation="MITLQKISSTGKECPICGNNSVFKNDVYNIFGLFYDYTEEQCEM
                     GYKICNYRKRLGVDVLTRSVLIEKSSPEKFSYESISLLKNTDKFNEKN*"
     gene            225425..225745
                     /locus_tag="Rifle_16ft_4_minimus_37632_prodigal-single_398"
     CDS             225425..225745
                     /product="hypothetical protein"
                     /codon_start=1
                     /transl_table=11
                     /translation="MIHKQKIHIPSSEKIVELFVSSCIKCDNDDIKIEEYEDKYGFIS
                     TATCKKCNNEIKQNTTEGGIIKAWNDVNDISILIENKSNLIISLKEEINFLKVKQKKR
                     RKLK*"
     gene            225745..225993
                     /locus_tag="Rifle_16ft_4_minimus_37632_prodigal-single_399"
     CDS             225745..225993
                     /product="hypothetical protein"
                     /codon_start=1
                     /transl_table=11
                     /translation="MNVFELISTKRPVFATIKGEILEIDYASKYKNSYEDVKNIEYLG
                     CGNYYSYDGTLNVDKSKMYFWRRQTNNLSTKIVMIEKY*"
     gene            225998..226312
                     /locus_tag="Rifle_16ft_4_minimus_37632_prodigal-single_400"
     CDS             225998..226312
                     /product="hypothetical protein"
                     /codon_start=1
                     /transl_table=11
                     /translation="MKTEKVYVTTPTLCKNGVTKPITRVHLETPCDVCSQPMIIEKHI
                     KGSLKKRAWIRWRCTDKSCNHSKISEGEMDTAIRIGLRDKSLDILKPHIDTKGNKKIK
                     IQ*"
     gene            226333..226695
                     /locus_tag="Rifle_16ft_4_minimus_37632_prodigal-single_401"
     CDS             226333..226695
                     /product="hypothetical protein"
                     /codon_start=1
                     /transl_table=11
                     /translation="MKTIIFFLLISLNVSAQYLSQSKEYISTVLKNQKVDFSYEEDKY
                     ILLNNVSGCICLFEFNKEGICIKETITALSNTSVVSLIMGLNEKNYVKLGDSYFHEEP
                     YGLVEAKIKNNTFVFTYE*"
     gene            226688..226948
                     /locus_tag="Rifle_16ft_4_minimus_37632_prodigal-single_402"
     CDS             226688..226948
                     /product="hypothetical protein"
                     /codon_start=1
                     /transl_table=11
                     /translation="MNKVITLTKEEKTIIYLQAIPMSGKEFSASYRNLRKKRCQSQDR
                     SLYEIQHRLRVKSIIYGCVFHTYHPDMDFTNAENAGWFKQIH*"
     gene            226963..227139
                     /locus_tag="Rifle_16ft_4_minimus_37632_prodigal-single_403"
     CDS             226963..227139
                     /product="hypothetical protein"
                     /codon_start=1
                     /transl_table=11
                     /translation="MKESIKETLDAGFIVETRNGAYMRKEEDTYLYQTSYKSSNYGDF
                     EELIDEFIANNNEE*"
     gene            227157..227471
                     /locus_tag="Rifle_16ft_4_minimus_37632_prodigal-single_404"
     CDS             227157..227471
                     /product="hypothetical protein"
                     /codon_start=1
                     /transl_table=11
                     /translation="MFNKQSHIEKMQPVVKKFLAQLSTTKGISFIPTDGEFENVIFKQ
                     GDKEIRISHHSFYRYSGICCLYEEKGEGENKKFKIIDVTDEIFLNTFMKPIIDALFKI
                     KK*"
     gene            227468..227746
                     /locus_tag="Rifle_16ft_4_minimus_37632_prodigal-single_405"
     CDS             227468..227746
                     /product="hypothetical protein"
                     /codon_start=1
                     /transl_table=11
                     /translation="MKKPLPYNYDITVTNMIDMTIEQEVNGFVIRDADFYNRSGKLVK
                     MRTLCKEGNGAEIYQMKDGKFVIEDCSRDYQGDDIEYFYSDNLADLTT*"
     gene            227761..227976
                     /locus_tag="Rifle_16ft_4_minimus_37632_prodigal-single_406"
     CDS             227761..227976
                     /product="hypothetical protein"
                     /codon_start=1
                     /transl_table=11
                     /translation="MWVLQRKKTKEYLYISGNTYKLGELNKCSTYLSKSGATQSLTKH
                     KSMFYLKMVHGLTTLDFDVVEATLTLK*"
     gene            227978..228262
                     /locus_tag="Rifle_16ft_4_minimus_37632_prodigal-single_407"
     CDS             227978..228262
                     /product="Uncharacterized protein n=1 Tax=Lachnospiraceae
                     bacterium A2 RepID=R9KL27_9FIRM"
                     /codon_start=1
                     /transl_table=11
                     /translation="MNNKIKDLQEQIKAEERKILNCRHDFKTAFYNPEVVKEGYGSVQ
                     DGAGSDPHWSFAGYHDVNKPRWTRECKLCGHEQHTYNQKPIITGQEPDFK*"
                     /db_xref="UniRef100_R9KL27"
                     /db_xref="R9KL27_9FIRM"
     gene            228259..228675
                     /locus_tag="Rifle_16ft_4_minimus_37632_prodigal-single_408"
     CDS             228259..228675
                     /product="Uncharacterized protein n=1 Tax=Bacteroides sp.
                     4_3_47FAA RepID=C6ZA09_9BACE"
                     /codon_start=1
                     /transl_table=11
                     /translation="MKKQTKPRELKSYKCSLDGEHWSFFNALSQGMAKSEFWSHNLER
                     EVPFIYIKCRTEGLPYTSEEYIRMAKYRNIEFSYCGMPVKVGEWNGVIVGHNSSSNLN
                     VLAVDGKYKDQVLNCHPHSEVIYFNKKGEIVKSFNK*"
                     /db_xref="UniRef100_C6ZA09"
                     /db_xref="C6ZA09_9BACE"
     gene            228680..229081
                     /locus_tag="Rifle_16ft_4_minimus_37632_prodigal-single_409"
     CDS             228680..229081
                     /product="hypothetical protein"
                     /codon_start=1
                     /transl_table=11
                     /translation="MWPFKKKTKYFKIGDTIKCIDDRGWNVSLHSINLIFGNTYKILL
                     VVKCPVCSCVCYDIGSRFHNPTYYTDCRLGIKGHELPGMGIHLAGHFRFEKTIEAEQT
                     AKQIQERINECIKNEEFEKIKGLQKELEKAI*"
     gene            229154..229534
                     /locus_tag="Rifle_16ft_4_minimus_37632_prodigal-single_410"
     CDS             229154..229534
                     /product="Uncharacterized protein n=1 Tax=Fusobacterium
                     necrophorum subsp. funduliforme ATCC 51357
                     RepID=I3DJW2_9FUSO"
                     /codon_start=1
                     /transl_table=11
                     /translation="MATMIINNNSHIGKSITIIDGKVMIDGKNVTPENTKEITITVNG
                     NVEDLSVDYCSKVSISGDVGSVKTMSADVDIKGHNAGSVNTQSGDVKIGLQVEGDVKT
                     MSGDVTCGNIAGKVSTMSGDIKHK*"
                     /db_xref="UniRef100_I3DJW2"
                     /db_xref="I3DJW2_9FUSO"
                     /db_xref="sbc:SbBS512_0025"
     gene            229564..229812
                     /locus_tag="Rifle_16ft_4_minimus_37632_prodigal-single_411"
     CDS             229564..229812
                     /product="Tax
                     =RIFCSPLOWO2_12_FULL_Bacteroidetes_35_15_curated"
                     /codon_start=1
                     /transl_table=11
                     /translation="MLIFSFSYSQSLKGSNEKYRAGFFKKKIRQHRQMSHFDNKEKDQ
                     MLKSNGTSYRMNRKLRYKVDGDGFDMPNQGRRNKKKTK*"
                     /db_xref="88870492"
     gene            229825..230055
                     /locus_tag="Rifle_16ft_4_minimus_37632_prodigal-single_412"
     CDS             229825..230055
                     /product="hypothetical protein"
                     /codon_start=1
                     /transl_table=11
                     /translation="MNSTILITPVSNIVDNAVVDNSKITKETYDTHMDVFVFYNEKQN
                     QKRRANLLDVSLYDDVIIRNEIHYKILHMLSK*"
     gene            230082..230303
                     /locus_tag="Rifle_16ft_4_minimus_37632_prodigal-single_413"
     CDS             230082..230303
                     /product="hypothetical protein"
                     /codon_start=1
                     /transl_table=11
                     /translation="METQEVLEKYFKDGKTLYFQSSDAHRNIEGDTFLRYAKTGKIEL
                     WFGGNNGEVCLCCTTDGEKLESLIKAMIY*"
     gene            230305..230751
                     /locus_tag="Rifle_16ft_4_minimus_37632_prodigal-single_414"
     CDS             230305..230751
                     /product="hypothetical protein"
                     /codon_start=1
                     /transl_table=11
                     /translation="MIDVLKVTKKILFKEFHRIARENGVKLNIKSMLGGWYCITENKI
                     SINRNARKQALPFMFFHELGHLHCCKNNIWKNYHNWSSDTWKGYKSTALKAEKWIDLW
                     AEKEVNKYFKNVDSYKPYHTKEGVKEFKKTVDSIYYNYWILTHKKH*"
     gene            230752..231072
                     /locus_tag="Rifle_16ft_4_minimus_37632_prodigal-single_415"
     CDS             230752..231072
                     /product="Two-component system response regulator n=1 Tax
                     =Flavobacteriales bacterium ALC-1 RepID=A8UJC1_9FLAO"
                     /codon_start=1
                     /transl_table=11
                     /translation="MTEHVFVKIKDNALKSIPISNILFVKVSGDYCTIKTKDLQYTTH
                     STMINIESILSKELFVRIHNSTLVKLSEIAEIHADSVIISSRETLTVSRSRMKELKEK
                     IVII*"
                     /db_xref="UniRef100_A8UJC1"
                     /db_xref="A0A0D7W4R2_9FLAO"
                     /db_xref="win:WPG_1731"
                     /db_xref="A8UJC1_9FLAO"
     gene            231087..231308
                     /locus_tag="Rifle_16ft_4_minimus_37632_prodigal-single_416"
     CDS             231087..231308
                     /product="hypothetical protein"
                     /codon_start=1
                     /transl_table=11
                     /translation="MDKWKNARGEQEMLESGKEIMKKAAKDNKKAEDEKWNKVKEKLY
                     TGDSVEDSFISFTIEKMKIHYQLPQELKK*"
     gene            231348..232172
                     /locus_tag="Rifle_16ft_4_minimus_37632_prodigal-single_417"
     CDS             231348..232172
                     /product="Band 7 protein id=2748697 bin=GWF2_WWE1_40_14
                     species=Bacteroides coprosuis genus=Bacteroides
                     taxon_order=Bacteroidales taxon_class=Bacteroidia
                     phylum=Bacteroidetes tax=GWF2_WWE1_40_14
                     organism_group=WWE1"
                     /codon_start=1
                     /transl_table=11
                     /translation="MKKRLSILSVVGILAMFSLSSCYRVKPDAGQESVLVMQPFVFGH
                     GGVDEQSISTGATWVVFTTDHKEFMITPVTITEDFINMIPSDNTPVSFSAYLKVQIQK
                     GRTPQLYNNFSDRWYEHSLQASFRTMVRDKASVFKMFDLASKREISSKLESDIFKDIS
                     EYAKKINLPVDIMQVSIGAITPPDQVLTETKLTAAQNQSILTQGARKLAEDSRKEAEK
                     SKAIADKAYKTEMGMTVEEYLNLRHLEIEKEKVELIKDNKNISIIFGPASPTFSVK*"
                     /db_xref="gwf2_scaffold_10990_4"
                     /db_xref="nde:NIDE1252"
                     /db_xref="86680753"
     gene            232175..232450
                     /locus_tag="Rifle_16ft_4_minimus_37632_prodigal-single_418"
     CDS             232175..232450
                     /product="hypothetical protein"
                     /codon_start=1
                     /transl_table=11
                     /translation="MSKKRIPRKLKKKIPIGQYCYKGIKFDLKTGVYHIKPCVFYGYI
                     KIGDMPVEEHMKDWKEEFKDEMVGWCKLIKSEIDDQCKSCGERYGNN*"
     gene            232462..232632
                     /locus_tag="Rifle_16ft_4_minimus_37632_prodigal-single_419"
     CDS             232462..232632
                     /product="hypothetical protein"
                     /codon_start=1
                     /transl_table=11
                     /translation="MRVKSITIRRPSGFQYSMTVSVVDTPKGAIRTIELKDHEVLMAD
                     AEPSDTLDNDFQ*"
     gene            232723..233079
                     /locus_tag="Rifle_16ft_4_minimus_37632_prodigal-single_420"
     CDS             232723..233079
                     /product="hypothetical protein"
                     /codon_start=1
                     /transl_table=11
                     /translation="MIKTPAQFINDNLGEKWVGKNDWLADDVHELAEDYAKYYHTENI
                     KEEERIWRKISEVKSIEKDESYNKLPKPRTEYDIVVKGEIIYRYYYGGSISDDRYVEK
                     NVEYFRFSQILKLPVR*"
     gene            233103..233330
                     /locus_tag="Rifle_16ft_4_minimus_37632_prodigal-single_421"
     CDS             233103..233330
                     /product="hypothetical protein"
                     /codon_start=1
                     /transl_table=11
                     /translation="MKIFYILLTLTIFCGCETKNAEINPTEVLINGRTIKIYVIDNCE
                     YIGSVQGNNGDILTHKGNCKFCAKRNEKHGQ*"
     gene            233311..233607
                     /locus_tag="Rifle_16ft_4_minimus_37632_prodigal-single_422"
     CDS             233311..233607
                     /product="Putative uncharacterized protein n=1 Tax
                     =Alistipes shahii WAL 8301 RepID=D4IIW6_9BACT"
                     /codon_start=1
                     /transl_table=11
                     /translation="MKNMDNKSIGGELSPILCEIEETLWEFEANNGMKPDFTIEGFRA
                     ATKIFMSVLMDKIWELQSDEKIDMQTRLDMAEKAGEDVRKLIKTYTDIDTHSLY*"
                     /db_xref="UniRef100_D4IIW6"
                     /db_xref="ash:AL1_01650"
                     /db_xref="D4IIW6_9BACT"
     gene            233610..233897
                     /locus_tag="Rifle_16ft_4_minimus_37632_prodigal-single_423"
     CDS             233610..233897
                     /product="hypothetical protein"
                     /codon_start=1
                     /transl_table=11
                     /translation="MKKKIENFYVDSIYEDLAPSVFADRILQLFNVKGSLPEGWISPD
                     DELPKNAETVTTLTLSGKEIVARFESFLGNQIWESCGYEGSGEIVVACKKR*"
     gene            234052..234264
                     /locus_tag="Rifle_16ft_4_minimus_37632_prodigal-single_424"
     CDS             234052..234264
                     /product="hypothetical protein"
                     /codon_start=1
                     /transl_table=11
                     /translation="MAKKLNKKQYDKLTEQQRIASSANDYSKMIMGGDKNDIAMKEYF
                     RENICKHLYVGTNGGGDYCKSCGKTW*"
     gene            234268..234483
                     /locus_tag="Rifle_16ft_4_minimus_37632_prodigal-single_425"
     CDS             234268..234483
                     /product="Uncharacterized protein {ECO:0000313|EMBL
                     :KKB45939.1};  TaxID=1078087 species="Bacteria;
                     Bacteroidetes; Bacteroidia; Bacteroidales;
                     Porphyromonadaceae; Parabacteroides.;"
                     source="Parabacteroides sp. HGS0025.;""
                     /codon_start=1
                     /transl_table=11
                     /translation="MKTEDNVNNWTIPDEDGTIHVPDELDSLVNRIGMQLRFHTISDK
                     NEVQTICDMVWIAEQFFKEKYEKLKEK*"
                     /db_xref="A0A0F5IK34_9PORP"
     gene            234491..234880
                     /locus_tag="Rifle_16ft_4_minimus_37632_prodigal-single_426"
     CDS             234491..234880
                     /product="hypothetical protein"
                     /codon_start=1
                     /transl_table=11
                     /translation="MNFNKETLELIEKKLLKKGYRKLNGHYKSEDYAWWKSFEVTSYN
                     DEEKEKHGYQIAFSIYDFSKYPRFEGDKPIGIQNEFLLGSNNIIDRLDLSVSDREMTI
                     EQFEKMCAKFYKTICVGFIFKNSNKKN*"
     gene            234905..235051
                     /locus_tag="Rifle_16ft_4_minimus_37632_prodigal-single_427"
     CDS             234905..235051
                     /product="hypothetical protein"
                     /codon_start=1
                     /transl_table=11
                     /translation="MSYRLNYMKKASKIKTSTKRKTKKSTNQALILSPVELLCLEYKF
                     KNNL*"
     gene            235054..235611
                     /locus_tag="Rifle_16ft_4_minimus_37632_prodigal-single_428"
     CDS             235054..235611
                     /product="Putative uncharacterized protein n=1 Tax
                     =Burkholderia phage Bups phi1 RepID=A9YWV9_9CAUD"
                     /codon_start=1
                     /transl_table=11
                     /translation="MSEKIKIAKKAYRVWVHSDIGEYPVFSKYDVEVIYADNATKAKS
                     HCNYHDGKNEDGDDARWIDIKCIRAKEYDKIEYNGNLISRKDYKLKLAEEKRNKKLQE
                     LDETDLYYVQDDRGYVGNAVSWWAHGGSGYTCKIKNAHKYTKDEVIKDFTNGRETDVI
                     WSARHVDANISEIVDVQNINRAHSY*"
                     /db_xref="UniRef100_A9YWV9"
                     /db_xref="A9YWV9_9CAUD"
                     /db_xref="nii:Nit79A3_1384"
     gene            235694..236245
                     /locus_tag="Rifle_16ft_4_minimus_37632_prodigal-single_429"
     CDS             235694..236245
                     /product="Gp142 n=1 Tax=Bacteroides sp. CAG:770 RepID
                     =R6U473_9BACE"
                     /codon_start=1
                     /transl_table=11
                     /translation="MNTKTIVTLAVSVFVGIFLIILTSMYFSTQNTEIDLRTTTVAQN
                     KKCEAYFDKMWKILKQKAGVTDQYKQAFTEIYPKLIEGRYSKGDGSLMKWVTESNPDF
                     KTSMYEDLMKSIEIERTGFYNEQSVLIDMQREHEAYLKKAPNRWFLSSDLKPIEIKVI
                     TSASTKETYRTGEENEVDLFEKK*"
                     /db_xref="UniRef100_R6U473"
                     /db_xref="A0A0E9F716_CHLTH"
                     /db_xref="R6U473_9BACE"
     gene            236248..237384
                     /locus_tag="Rifle_16ft_4_minimus_37632_prodigal-single_430"
     CDS             236248..237384
                     /product="Uncharacterized protein n=1 Tax=Paenibacillus
                     dendritiformis C454 RepID=H3S969_9BACL"
                     /codon_start=1
                     /transl_table=11
                     /translation="MISWLFIFIPVIAAVLLLVFFFKKIIWWELAILIAPSAIIILLL
                     NTIMVSYRTGDTEYLGNYIKKVIYYQAWDEEVSCRHSYDCNCSTDKDGHETCSTCYMH
                     SYDVDYHSEYWTKEDNLGNEYGISKIEYDILVKRFSTKSYFVDLHRDFHSIDGDSYHT
                     DWGGEPERSDVISTEHSYMNKVKVSHSIFKFENIDEKSKKLWSLYDYPTVANYYQRVV
                     LGYNVDQATERKLQYLNGFYGTSKQFRMYIVFFRNQSPEVAYKQRSYWEGGNKNEFIV
                     CIGLNKVRKFDWVKCFSWMDKPELEVEVQDYFNKSKDINLLNFANWMPKQIEQHWHRK
                     PFKDFDYLEIELTNTQMWWILIIVLFYNVGASAWIVINEFKNDE*"
                     /db_xref="UniRef100_H3S969"
                     /db_xref="pta:HPL003_12540"
                     /db_xref="87481512"
                     /db_xref="H3S969_9BACL"
     gene            237390..237827
                     /locus_tag="Rifle_16ft_4_minimus_37632_prodigal-single_431"
     CDS             237390..237827
                     /product="hypothetical protein"
                     /codon_start=1
                     /transl_table=11
                     /translation="MTKEELDKRVEEDKKLRQARIKEHWNNLKPFISADDVPSLPIGK
                     DKDEWKNFYVQKLITAGAIAKEKLVDGIWYYGEYRNSNFGKWDAEKQEFGLWRYKFNW
                     MWDTCNHFEDDNGYALFVPLRIATLEEIEQQNEKEKERNTKKH*"
     gene            237833..238438
                     /locus_tag="Rifle_16ft_4_minimus_37632_prodigal-single_432"
     CDS             237833..238438
                     /product="hypothetical protein"
                     /codon_start=1
                     /transl_table=11
                     /translation="MEKLIKLNNEFYLVKSDYHDGIKQSILIVSGREVLACTQKFEKL
                     PLLNRTQIESMLPREINIEELSKEEIPTTSSTTLLVQRMRFIHGYEKALQDTKNKFTL
                     EDLKSAYIQGGFDSNAMARTLHKEIKSYKSAEDYIYSILEKKNEWDVEVETTEDLKKC
                     SCHKSNVEDKHSCEHYNYDNKCTKSLQLKIISGFVNILSIK*"
     gene            238440..238847
                     /locus_tag="Rifle_16ft_4_minimus_37632_prodigal-single_433"
     CDS             238440..238847
                     /product="hypothetical protein"
                     /codon_start=1
                     /transl_table=11
                     /translation="MEKLFSSYEISLILKEKGFNGKCFGYYNKAGELTISECEKSPTG
                     GVKTSSIVHIIDVISAPLLDQTQDWLEEKHGLGIETALDNTLSWVWRITPLHPEATHQ
                     EQIKSQFVYCKGRKEALIAAIEESLKLIPNEIL*"
     gene            238834..239103
                     /locus_tag="Rifle_16ft_4_minimus_37632_prodigal-single_434"
     CDS             238834..239103
                     /product="hypothetical protein"
                     /codon_start=1
                     /transl_table=11
                     /translation="MKYYKIKAKNFYDESHTFLIEARCEESSYIIQETRNEFTIWKDE
                     FGEFECGEQPIYAELDDCKSLDEVHLILLAGDLIPKDAKFVDVEE*"
     gene            239118..239843
                     /locus_tag="Rifle_16ft_4_minimus_37632_prodigal-single_435"
     CDS             239118..239843
                     /product="putative 5 (3 )-deoxyribonucleotidase (EC:3.1.3
                     .-)"
                     /codon_start=1
                     /transl_table=11
                     /translation="MKKFLTKEQIQIFLDAFEKKIGKKTLLLDMDGVVVLFENTAEKW
                     AFKLGVTVDEFKDKKMYRDIPEFYLELELMPGAKESIMRLDEFYDIIFVSAPSWGNIN
                     SFSAKRIWMEENFGEWGEKRMDLSFHKGHYMGHYLVDDRTKYGAGDFIGEHIMYGTEP
                     FKNWKEVEEYLLQEHINSKKNTPKANRAEKGLTVEKIDKAYRYAFSEISNKTPKKNKT
                     NNFVSRLINKYFYNFSCKEQNKP*"
                     /db_xref="fbr:FBFL15_2516"
                     /db_xref="G2Z3Q5_FLABF"
                     /db_xref="UniRef100_G2Z3Q5"
                     /db_xref="3.1.3.-"
     gene            239840..240346
                     /locus_tag="Rifle_16ft_4_minimus_37632_prodigal-single_436"
                     /gene="dfrA"
     CDS             239840..240346
                     /gene="dfrA"
                     /product="dfrA; dihydrofolate reductase (EC:1.5.1.3)"
                     /codon_start=1
                     /transl_table=11
                     /translation="MKHTISLIVAIANNNVIGKDNNLIWKLPADMAFFKEKTSGHCII
                     TGRKNFESIPKKFRPLPNRTNIILSRENYFYPDTITARSIEEAILYAKSLNEKEIFVI
                     GGSEIYKQFLPFADKLYITNIFHDFEGDTFFPELNFFEWYEESCVEGIVDDKNIYPHE
                     FTILERIR*"
                     /db_xref="bha:BH3450"
                     /db_xref="gwb2_scaffold_52_11"
                     /db_xref="88871538"
                     /db_xref="1.5.1.3"
     gene            240315..240557
                     /locus_tag="Rifle_16ft_4_minimus_37632_prodigal-single_437"
     CDS             240315..240557
                     /product="hypothetical protein"
                     /codon_start=1
                     /transl_table=11
                     /translation="MSLQYLKELDNMSKLKTAGLAFGIDGEIVILSNFNKGWYKLAIP
                     EKYKTIENYEHYCYLRYMCIDAETEFITKVRQLEKK*"
     gene            240562..240960
                     /locus_tag="Rifle_16ft_4_minimus_37632_prodigal-single_438"
     CDS             240562..240960
                     /product="hypothetical protein"
                     /codon_start=1
                     /transl_table=11
                     /translation="MNTKEIFVPFTIAEKLKEDGFNEPCLAVYTGGKKLKIPFEIESA
                     TTQYKAEKIFLGGILAPIYQQAVDYFRKNHKLVITVNSFKDGTFHWSIKRLKGDIYSV
                     SHEHINQGEFKKYYKAFDNAIDEAFKIKSK*"
     gene            240960..241262
                     /locus_tag="Rifle_16ft_4_minimus_37632_prodigal-single_439"
     CDS             240960..241262
                     /product="hypothetical protein"
                     /codon_start=1
                     /transl_table=11
                     /translation="METLHKGIQERLKYLESQEQTEEIKIRINEITLAIVKIQQLRLR
                     TLVKNSDCCSCSYPVDACNGTQRCVTCGKKLSFDFLMKPRNNFCDIRNQKLNSNEK*"
     gene            241252..241458
                     /locus_tag="Rifle_16ft_4_minimus_37632_prodigal-single_440"
     CDS             241252..241458
                     /product="hypothetical protein"
                     /codon_start=1
                     /transl_table=11
                     /translation="MKNKDVKVKMFKCKCGKARMLSVIEPDGTPFSKDILKKHVLLVK
                     SGCDVTTISLKEARKIDLCFDCKL*"
     gene            241462..241830
                     /locus_tag="Rifle_16ft_4_minimus_37632_prodigal-single_441"
     CDS             241462..241830
                     /product="Uncharacterized protein n=1 Tax=Clostridium
                     botulinum CFSAN001627 RepID=M1ZT53_CLOBO"
                     /codon_start=1
                     /transl_table=11
                     /translation="MEHKHTNQIICPYCGHEDDESWNLEEEGETQKTCESCEKEFNVE
                     KEVSITYSTSRIECENEKHNYQLESYFIKSREHISGKDWIELPEHKWEYIKIVVCDIC
                     DDKDFPRISKEEYEKSNINK*"
                     /db_xref="UniRef100_M1ZT53"
                     /db_xref="M1ZT53_CLOBO"
     gene            242475..242777
                     /locus_tag="Rifle_16ft_4_minimus_37632_prodigal-single_442"
     CDS             242475..242777
                     /product="hypothetical protein"
                     /codon_start=1
                     /transl_table=11
                     /translation="MSDSIRVDFPIVSIDIQFDTTLSESEYTPRRKVIFEKYSESKRL
                     NNLNFLRELKSKLVRSQNYHKAGFLRDAERIIEIDYNVFEEYIYFLKDEQIYKQNV*"
     gene            242783..243058
                     /locus_tag="Rifle_16ft_4_minimus_37632_prodigal-single_443"
     CDS             242783..243058
                     /product="Uncharacterized protein n=1 Tax
                     =Haliscomenobacter hydrossis (strain ATCC 27775 / DSM 1100
                     / LMG 10767 / O) RepID=F4L421_HALH1"
                     /codon_start=1
                     /transl_table=11
                     /translation="MSDCSKHKKTVEKYPGDLKSLAEDIGNLHYEYLTEFLTHLSWKL
                     NSDADKDYNAGRTKLSWELGDASALLTKTSKSINRAWKISEPYMKGK*"
                     /db_xref="UniRef100_F4L421"
                     /db_xref="hhy:Halhy_1853"
                     /db_xref="F4L421_HALH1"
     gene            243058..243408
                     /locus_tag="Rifle_16ft_4_minimus_37632_prodigal-single_444"
     CDS             243058..243408
                     /product="hypothetical protein"
                     /codon_start=1
                     /transl_table=11
                     /translation="MDELVKEILIAWQKADEQAHENPSLLLQNHELFTGLCEARMEVC
                     IITEKLLYNLPIDNINYPEELTRHLKANADQGCFACRCSSFTEDNHPECNDKMKEWFN
                     SKEQLLMFVELILQ*"
     gene            243410..243976
                     /locus_tag="Rifle_16ft_4_minimus_37632_prodigal-single_445"
     CDS             243410..243976
                     /product="hypothetical protein"
                     /codon_start=1
                     /transl_table=11
                     /translation="MANHAKVLTGKTLNPDEINNIVQRINQEKLGGVFTLTYDVDFPN
                     GWSKYQWTLRYKDDDYLAIQFWLSDDEEYGTEENGEFITYDEPKVLSTQSCIEFRHGH
                     SFQFMWWVEGVFRENLGKYYNAKMWDDGVGDCGHATPEKYETFKHYVVRDETNKKNIK
                     ESKKHYFGWQKDKIPAELTKALDLDFEI*"
     gene            244339..244602
                     /locus_tag="Rifle_16ft_4_minimus_37632_prodigal-single_446"
     CDS             244339..244602
                     /product="hypothetical protein"
                     /codon_start=1
                     /transl_table=11
                     /translation="MYSGWDGDGIIIKPFRKHIEVKHETEFVKGESFLTVEFFHLTGE
                     KNEKGFLKFDMVLNVKKGRFEPSIYGKDASLNPKNIKYIEFVD*"
     gene            244622..244804
                     /locus_tag="Rifle_16ft_4_minimus_37632_prodigal-single_447"
     CDS             244622..244804
                     /product="hypothetical protein"
                     /codon_start=1
                     /transl_table=11
                     /translation="MDDGKIMATVFISLWLIIGAIVIFGDTENTEKVKLEQEKTKQLI
                     IQYKIDSINALKVNVK*"
     gene            244794..245204
                     /locus_tag="Rifle_16ft_4_minimus_37632_prodigal-single_448"
     CDS             244794..245204
                     /product="hypothetical protein"
                     /codon_start=1
                     /transl_table=11
                     /translation="MLNKIMNYKEAIAIYEKINGIETIPVEVMRVIVDYENKNSKDKS
                     PGISLKDLKKKLCKKDLELLSSKGYEIYKYFSNQEYINYEGLKNGDLLAVKFNGTNYE
                     TENILECVKNKNRTINVHPEFHFSQRYKLVKIKL*"
     gene            245216..245398
                     /locus_tag="Rifle_16ft_4_minimus_37632_prodigal-single_449"
     CDS             245216..245398
                     /product="hypothetical protein"
                     /codon_start=1
                     /transl_table=11
                     /translation="MAKNLGLIVQTKTGKTGRTYHNKCIINGKVPVYLEVDNKSYSDK
                     AILCEPNSLKQIGFID*"
     gene            245407..245643
                     /locus_tag="Rifle_16ft_4_minimus_37632_prodigal-single_450"
     CDS             245407..245643
                     /product="hypothetical protein"
                     /codon_start=1
                     /transl_table=11
                     /translation="MTFSDIINNENKCVRKVLIEKYSIKSMKKWIVLQKINSVKNLNF
                     EQAAGWRELENNISRELSLDLWNRMIYFKLFEKI*"
     gene            245647..246606
                     /locus_tag="Rifle_16ft_4_minimus_37632_prodigal-single_451"
     CDS             245647..246606
                     /product="Uncharacterized protein n=2 Tax=Bacteroides
                     RepID=R9HHP3_BACT4"
                     /codon_start=1
                     /transl_table=11
                     /translation="MKIIIISDLHGHESWKDIVSKEENNSDLWIFMGDYFDSKTIPAQ
                     QQIENFKDIIDFKKEHLDKVILLWGNHSHHYLRGNKKQYTGYQGLHAIEIGELLNKAL
                     SENLIQICYKVENFLFSHAGVTKTWCEENEIDINNIEQSINDLFRYKPYCFEFNMGER
                     FDKHGDDINQSPIWVRPRSLSEDKIEGFIQIVGHTAQESLITTGDIILTDTLGTSGEY
                     LEINNGILTAKKCNSKEEIKNEDDRIDFIKKKMRKEQIIAGIERRIGDEQRKHPLLDW
                     KKIAAYKIYATYFDDKNKELITAVEGDSCAVCGCTEFWNDEEE*"
                     /db_xref="UniRef100_R9HHP3"
                     /db_xref="R6Z836_9BACE"
                     /db_xref="R9HHP3_BACT4"
     gene            246551..247054
                     /locus_tag="Rifle_16ft_4_minimus_37632_prodigal-single_452"
     CDS             246551..247054
                     /product="hypothetical protein"
                     /codon_start=1
                     /transl_table=11
                     /translation="VILVPCVDVLNFGMMKKNNTDCYIADNTHWIIGTYPIEFNPLIE
                     LYNTWICFFTKERIEHMSFRYLGTRGDAIETDTVRLGNVIVEYLNNGYKPNIGMLSFM
                     EDIKNSRAFDRGFYEKAKAWFPVKDAKYHVHPEQSFFKMINLFKVHSLKNSMDELGIN
                     ISFNVTA*"
     gene            247076..247981
                     /locus_tag="Rifle_16ft_4_minimus_37632_prodigal-single_453"
     CDS             247076..247981
                     /product="hypothetical protein"
                     /codon_start=1
                     /transl_table=11
                     /translation="MKKLSKSLFDLTEEQKESSISIYGKVIKCLIAPYHNILNIPLEP
                     NNEVYVYPERDLSIQQRKEIVSVMAGSAKTEICFVTADLFIILDMIDCCCRILTPDGK
                     IENVREKTFSANPHSIIYNVLQDDKHVDKYKDNANDYRTKINAVITAVNEKKMTQAEF
                     DKNKAFINLIGEDIIRNKLREMLSGVEIIRESFKKDKFTGVVEFSEEELKFIKNKEWF
                     KENQTIKVCLERCREDAKNDEKRLSIYKKLITLQEGDASYKDELKENLNKKKETEIGI
                     KLRHKLEYWLTEQKEEAKIKDLIKN*"
     gene            247986..248240
                     /locus_tag="Rifle_16ft_4_minimus_37632_prodigal-single_454"
     CDS             247986..248240
                     /product="hypothetical protein"
                     /codon_start=1
                     /transl_table=11
                     /translation="MIHSDLYAHNILRPYGEGEEYIKKEKEKPSEHKLSLTKNLPVDL
                     IGPYPSSIFVNENCDIIFKTPRGSRYYDSVPNKLIAKFKI*"
     gene            248285..249124
                     /locus_tag="Rifle_16ft_4_minimus_37632_prodigal-single_455"
     CDS             248285..249124
                     /product="hypothetical protein"
                     /codon_start=1
                     /transl_table=11
                     /translation="MRRAESDYSIIKEKEIFYGISLGYDYCSEHEWGIKKMNNKLGID
                     KSKGKLGIDNYTISKHDCIVFLKEENKAFLTSRKHWKKTENVTIKDLLPHDLEFAYNN
                     SNLRTAWDEEDFCVIVSGEENVTFLEDLYEQFLKNNIAITRINRSIPAFSNASLSLLI
                     VDRLPKEAIDEMYKSDKKQKDLVDYEAEIGMTKLKEDTRPASGYKKENYYMACSPKWI
                     DYENAENLNKIKDLKKTKFDIQYWINYSDDDDNYGWYTVEEIREWLSTPGLKLKQIRH
                     ANK*"
     gene            249151..249276
                     /locus_tag="Rifle_16ft_4_minimus_37632_prodigal-single_456"
     CDS             249151..249276
                     /product="hypothetical protein"
                     /codon_start=1
                     /transl_table=11
                     /translation="MKEAFEVMSTHPLLTVFLGVVLLFSLMIIGSTLTDIFSKND*"
     gene            249288..249770
                     /locus_tag="Rifle_16ft_4_minimus_37632_prodigal-single_457"
     CDS             249288..249770
                     /product="hypothetical protein"
                     /codon_start=1
                     /transl_table=11
                     /translation="MGYNLRVGELQTLWDDSDGLESIIRNSAEGAHHDNAPSFGEPTD
                     GSNGRWPSYTAWHDFTRFVDLEDFFYSKETGLLRSHPGCFPLTKKHKEIIDKAYEKFY
                     KKYPNAKAGFSPKINEEKGVWEDKDWPEENTWAVRLEWLKYWVDWAIKECEQPVFYNS
                     *"
                     /db_xref="yal:AT01_1351"
                     /db_xref="A0A0B6LXB4_YERAL"
     gene            249785..250240
                     /locus_tag="Rifle_16ft_4_minimus_37632_prodigal-single_458"
     CDS             249785..250240
                     /product="Uncharacterized protein n=1 Tax=Bacteroides sp.
                     CAG:633 RepID=R6GA74_9BACE"
                     /codon_start=1
                     /transl_table=11
                     /translation="MSEQTKHTIKEVLHRITPNEITVLLSGQVFGFGSNLSGRHSKGA
                     AKTAMGWGAKFGQAAGLQGRTYGIPTKDKTIRRVLRIDEIKHFVDDYIEFAKQHPELT
                     FLTTEVGCGLSKMKPKDIAPLFENAIDVPNIFLPERFWHKLGYVENLMT*"
                     /db_xref="UniRef100_R6GA74"
                     /db_xref="R6GA74_9BACE"
                     /db_xref="bfg:BF638R_0713"
     gene            complement(250303..251514)
                     /locus_tag="Rifle_16ft_4_minimus_37632_prodigal-single_459"
     CDS             complement(250303..251514)
                     /product="All1684 protein n=1 Tax=Nostoc sp. (strain PCC
                     7120 / UTEX 2576) RepID=Q8YWC9_NOSS1"
                     /codon_start=1
                     /transl_table=11
                     /translation="VITKKTYNFSLYDPRFFELAKEAGDVYSRSLEEFWKVYDETGVW
                     LSKFDLQKHMRNKLERKLLHSDSFIGAMQQVHANLASWKQAKKVVKDACPPRKPKFLQ
                     AILFKKSQIKYKNGFLKLTLGIGNEYLNLKWNQEIPLPIYGSVTYSKTRGWKINLCLE
                     TDVEQKNLDNNKFLSIDLGVKRIATIFDGENTITLSGKKFMGLMHYRNKLNGKTQSRL
                     SHKKKGSNNYKKIQRAKRRTTDKILNIQKDMLHKYSSFVVNYAIKNNIGNIIIGDNSS
                     THDSPNMRGKTNQKISQNPEQKLKNYIKYKFEGISGQVNIVPEPYTSRKCPCCKNIKK
                     SSPRGRTYKCKKCDFVFDRDGVGAINIYNENVSFGTCLNLDSGRIRFLTEPIGMKFHN
                     EVYFKSYVAVA*"
                     /db_xref="UniRef100_Q8YWC9"
                     /db_xref="A0A0G0MLM5_9BACT"
                     /db_xref="ana:all1684"
                     /db_xref="Q8YWC9_NOSS1"
     gene            complement(251511..251669)
                     /locus_tag="Rifle_16ft_4_minimus_37632_prodigal-single_460"
     CDS             complement(251511..251669)
                     /product="hypothetical protein"
                     /codon_start=1
                     /transl_table=11
                     /translation="MSRIKKNNNKRLNVLISAELRKKYRKMCLDKDIMVSDRIREIME
                     KDLNGEIK*"
     gene            251766..252431
                     /locus_tag="Rifle_16ft_4_minimus_37632_prodigal-single_461"
     CDS             251766..252431
                     /product="hypothetical protein"
                     /codon_start=1
                     /transl_table=11
                     /translation="MKIEDIEITFGKSVLVEKTQRMDFLRLVDSLCEDVLGSFLHCNI
                     TGTGWATIIRYSDIKTVTEENYCLLRIILFKDTKTEQIHIDESHLRVFMCDHSYREQS
                     YIAEELGIFLADSCPLICHKETLPALILEIMSNLIEIISWKNFNLSFVLSDMTVPFAF
                     CNKPSHCGGLYGLTNVLISTGEDVIYPLHFKTLFKKTNQWKKNLKRKGRRALKKNLTL
                     EPI*"
     gene            252497..252790
                     /locus_tag="Rifle_16ft_4_minimus_37632_prodigal-single_462"
     CDS             252497..252790
                     /product="hypothetical protein"
                     /codon_start=1
                     /transl_table=11
                     /translation="MVSTTDVLKNLSGFLKKTKNLKNKMENKRDEILKWAEETNFSAH
                     DVFDDMNDQLEIIKAFYSEECPKDQSGIVLTLHDAEILAYEYARRLIEHQKKQ*"
     gene            252828..253406
                     /locus_tag="Rifle_16ft_4_minimus_37632_prodigal-single_463"
     CDS             252828..253406
                     /product="hypothetical protein"
                     /codon_start=1
                     /transl_table=11
                     /translation="MSYDISYYSKETWNRPYEERELIKVYPHKAEGGTVRAELVDGIL
                     VPATITECEMNITYNYSSFYYKHLDSKKGIRWIFGKTGAKVKKRLEKAIMELGANINT
                     SPFWQVDSKHTIGRIFKNSILPGSVSEEMHNEYRTVEDWDNHPDKEYLVEIGYLRDGG
                     AYWKATPGNAGYALLQILTWIAQNPDGVFNGD*"
     gene            253384..253782
                     /locus_tag="Rifle_16ft_4_minimus_37632_prodigal-single_464"
     CDS             253384..253782
                     /product="hypothetical protein"
                     /codon_start=1
                     /transl_table=11
                     /translation="MAFLMETKINIMKNSLFYNPPRYTATHRFVMVEKINNSSLLKGN
                     SLYELLKTCGFDEYTTEVPLNDFNKVKKILNLPFKTKTVKISEWLIGIIGENRYDVYF
                     NIWDVELKKNGMTIFSARRFDNIDFFNLID*"
     gene            253787..254926
                     /locus_tag="Rifle_16ft_4_minimus_37632_prodigal-single_465"
     CDS             253787..254926
                     /product="Nucleotidyltransferase n=1 Tax=Haliscomenobacter
                     hydrossis (strain ATCC 27775 / DSM 1100 / LMG 10767 / O)
                     RepID=F4L5M6_HALH1"
                     /codon_start=1
                     /transl_table=11
                     /translation="MNKEEVKKKYFDLINQKCAGAIPLLIVVVGSQAYGTNLPTSDFD
                     MSGIFIQSKEDIYGFNYKEQIEEKKEKGDFEKKDKDDAVFYEIKRFLQLAQTANPTVL
                     SILFSPDDCIIYKHPAFDKILSQKYNFVTKLCKNSFAGYATSQVVKAKGQDKKNNWEK
                     ERTERKTVLDFCFVPNKQGSIPIKKWLEERHLKQELCGLVNINHMKYMYGVFYDETNT
                     KYSGIVSNEETSNDVSLSSVENKNELPICHIQFNKDGYSTHCREYREYLDYLKNRNTQ
                     RWVDSKNHGQKIDSKNIMHLVRLLRMSREISEKGKFIIRRPDAEYLKSIRRGEVDLQE
                     IVDWAEKEIKIIDDLFKKSNLPENVDKKIINDLLVTIRTEIYEKL*"
                     /db_xref="UniRef100_F4L5M6"
                     /db_xref="hhy:Halhy_4013"
                     /db_xref="F4L5M6_HALH1"
     gene            254923..255684
                     /locus_tag="Rifle_16ft_4_minimus_37632_prodigal-single_466"
     CDS             254923..255684
                     /product="Uncharacterized protein n=1 Tax=Flavobacterium
                     johnsoniae (strain ATCC 17061 / DSM 2064 / UW101)
                     RepID=A5FLY2_FLAJ1"
                     /codon_start=1
                     /transl_table=11
                     /translation="MNNEELIKVYQNTKEICVDIPAPDSVKYIGIHYKGEMHSRKTEG
                     NVIVEPLDTVSALIKYSNRKNTKGFQKSNAILNNASSKRPGGGILSGQKAQEESLFRC
                     SNLFHIPNSFYSILSNEFIYTKEAFFVKDVNYKIINPIQADVITMPAVNLNKTHIDNL
                     KTQDSIENYEQVMIEKIEKIFDVAAFHLCDNLILGAWGCGVFKNEPKVVAEFFNKVIE
                     KKRMLFDNIIFAVINDKNSVANNYEIFLNTIKTEF*"
                     /db_xref="UniRef100_A5FLY2"
                     /db_xref="A0A086AUP8_FLAHY"
                     /db_xref="fjo:Fjoh_0754"
                     /db_xref="A5FLY2_FLAJ1"
     gene            255687..256010
                     /locus_tag="Rifle_16ft_4_minimus_37632_prodigal-single_467"
     CDS             255687..256010
                     /product="hypothetical protein"
                     /codon_start=1
                     /transl_table=11
                     /translation="MPKLNVISNPNNVSISCVVNGKISVASIDNLQDGRWWIFNVQGA
                     EKGKGLGSLMLQKAISEVLSFGIAEIIVVPGGYDNNIDKQMNFYKKNGFTLTNKEGLM
                     TYKNK*"
     gene            256012..256587
                     /locus_tag="Rifle_16ft_4_minimus_37632_prodigal-single_468"
     CDS             256012..256587
                     /product="hypothetical protein"
                     /codon_start=1
                     /transl_table=11
                     /translation="MKTKTYKIILLPSENSSKLLLNYKTLHYDDGNLDLDGEVFSQHL
                     YIISNEINEGDNIVCIKNGTIANQMGINKTGRTGICVFPNGNDGSVWVKIIASTDKSL
                     ELPWIPKLFIFNYIEKYNRNNIIAEVELECENVVSNNQNIKINSDGSIIIHHQVKTYT
                     KKEVIELLKQRGNDFANDKEYTLDQWIEENL*"
     gene            256589..256954
                     /locus_tag="Rifle_16ft_4_minimus_37632_prodigal-single_469"
     CDS             256589..256954
                     /product="hypothetical protein"
                     /codon_start=1
                     /transl_table=11
                     /translation="MKENYIIEMHKAVDSCKANTIYTDEQLIKMKSDGEKIFNEIFEV
                     DGKIITFDDNGTEKEVKVEIEKYVFGHNDFKIYCSDFMIKKAMKEVFFNLKKDEKIGH
                     QSTNGYGTAFVLSYDLKNN*"
     gene            256958..257173
                     /locus_tag="Rifle_16ft_4_minimus_37632_prodigal-single_470"
     CDS             256958..257173
                     /product="hypothetical protein"
                     /codon_start=1
                     /transl_table=11
                     /translation="MTRQETNRLILKQILAMVEGAPDLRFQQILINMGINQTQLVGTM
                     PNEIMMCKDLYHEESIKTLERINKKDA*"
     gene            257166..257423
                     /locus_tag="Rifle_16ft_4_minimus_37632_prodigal-single_471"
     CDS             257166..257423
                     /product="hypothetical protein"
                     /codon_start=1
                     /transl_table=11
                     /translation="MLKSKIFNFFAVKLVEGAHTQFYKERDEHNREISEFIEQLGKDG
                     NTFINMNSVGYGRFESVDRIRTIIIYIENQTRKVLVEKIKS*"
     gene            257426..257656
                     /locus_tag="Rifle_16ft_4_minimus_37632_prodigal-single_472"
     CDS             257426..257656
                     /product="hypothetical protein"
                     /codon_start=1
                     /transl_table=11
                     /translation="MAKCKTFYSDDNRTNYEMHDLEIKSFLEELETNGHTFININTIS
                     FGRNNGYVDRFRTEITYMENPTRKVIVEKSEA*"
     gene            257659..258462
                     /locus_tag="Rifle_16ft_4_minimus_37632_prodigal-single_473"
     CDS             257659..258462
                     /product="Methyltransferase {ECO:0000256|RuleBase:RU362026
                     }; EC=2.1.1.- {ECO:0000256|RuleBase:RU362026};; 
                     TaxID=1053239 species="Bacteria; Firmicutes; Bacilli;
                     Bacillales; Bacillaceae; Bacillus; Bacillus cereus
                     group.;" source="Bacillus cereus VD156.;""
                     /codon_start=1
                     /transl_table=11
                     /translation="MEINKCYNEKAEEFLVKAPDNFIDLTVTSPPYDDLRNYKGFTLD
                     LDFVIKELYRATKKGGICVWVVADQVKKNSETGTSFRQALKFIDHGWKLHDTMIYKKL
                     NPTPNARARYQQCFEYMFVFSKGKPKTTNIELRERRNKCNDKRTFRKKKFSRNANGDF
                     NTNDYHFKERVPKENIWEYYVGGGNSSKDKIAFKHPAIFPEELAKDHILSWTNEGDLV
                     CDIMAGSGTTFKMARLNKRNYIGCEISKEYCDDIIDERMKKYPEEILIK*"
                     /db_xref="J8M4K7_BACCE"
                     /db_xref="UniRef100_J8M4K7"
                     /db_xref="baz:BAMTA208_06525"
                     /db_xref="2.1.1.-"
     gene            258470..259048
                     /locus_tag="Rifle_16ft_4_minimus_37632_prodigal-single_474"
     CDS             258470..259048
                     /product="Uncharacterized protein n=2 Tax=Cyanothece RepID
                     =B1X2V0_CYAA5"
                     /codon_start=1
                     /transl_table=11
                     /translation="MTAEQFLALKKDPLQKYKKLYSFAVEFSTKAHFLKSYGNLPYQA
                     HLFDVEYVIVKFGYGEETVEGYENRIAALLHDTIEDSIYNYSDVKKIFGINVAEMVYL
                     CTDFRGRNRKQRKPDALYEEMKGNPRAVIIKLADRIANVMFSIESGEMIDTYKKEHNH
                     FKESLYTPGVGEEMWKCLDLLLIPSYQELLKN*"
                     /db_xref="UniRef100_B1X2V0"
                     /db_xref="cyt:cce_5115"
                     /db_xref="B1X2V0_CYAA5"
     gene            259053..259694
                     /locus_tag="Rifle_16ft_4_minimus_37632_prodigal-single_475"
     CDS             259053..259694
                     /product="Putative uncharacterized protein n=1 Tax
                     =Beggiatoa sp. PS RepID=A7BU77_9GAMM"
                     /codon_start=1
                     /transl_table=11
                     /translation="MGYSTDFSGKLLFTKELKASELAELNNFLGKDCREHPEWGNANL
                     SYIDLQLTKDFFGLEWDGSEKTYDLVEKTNLVIENMRIKYPDFGLTGKLLAQGEDIGD
                     AWILAIENGKAKHKKIDLSHKKKITCPHCEEEFFLDEEKKYSFSFVFSGFRDKILENK
                     IREKDWEVTENISKNTTHLVMKDETKISSKKTQALKNGCVILSIEKLANFLNN*"
                     /db_xref="UniRef100_A7BU77"
                     /db_xref="A7BU77_9GAMM"
     gene            259734..260174
                     /locus_tag="Rifle_16ft_4_minimus_37632_prodigal-single_476"
     CDS             259734..260174
                     /product="hypothetical protein"
                     /codon_start=1
                     /transl_table=11
                     /translation="MVTKSNKEIQKECTVNTCLNTDCETHKENQVVHSKFCANCGYSI
                     GKKKYIEIEKITPYSLLEDEFLDELHCAYDYENIEIYISNQCSPFDREFDSDRFFEID
                     LQKADSQKEIDWFKERFKKIISCFELEFGKDSIEFKWGIIKWFS*"
     gene            260185..260562
                     /locus_tag="Rifle_16ft_4_minimus_37632_prodigal-single_477"
     CDS             260185..260562
                     /product="hypothetical protein"
                     /codon_start=1
                     /transl_table=11
                     /translation="MEKEIKFKVWDTKQNIFLEEVPCVESWIGNDCWDDAEDASPYDW
                     TTAPTHNGRLIWLQFINSTDTNGKEVYDGDILEAPSGNKFIVKWYDEEMRWVMFSKDT
                     WYNMNMKLHKVIGNIFENPELIS*"
     gene            260564..261025
                     /locus_tag="Rifle_16ft_4_minimus_37632_prodigal-single_478"
     CDS             260564..261025
                     /product="Uncharacterized protein n=1 Tax=Tetrahymena
                     thermophila (strain SB210) RepID=I7M9V8_TETTS"
                     /codon_start=1
                     /transl_table=11
                     /translation="MEAQEKLETVLNHIQNVQRNCYKLGLKLIKLGEIELGRNLIANG
                     QIHDNSKLKGIEFDHLFYDDPMLPDVIKHHSSTNPHHPEYWSKIQSMPELYLIELVCD
                     CTGRSAEFGSDIRIWFHEEATKKYNFSMDDEVGKKIIYYLDLLLDKPFKKK*"
                     /db_xref="UniRef100_I7M9V8"
                     /db_xref="A0A0F9EBZ9_9ZZZZ"
                     /db_xref="plm:Plim_3222"
                     /db_xref="I7M9V8_TETTS"
     gene            261027..261254
                     /locus_tag="Rifle_16ft_4_minimus_37632_prodigal-single_479"
     CDS             261027..261254
                     /product="hypothetical protein"
                     /codon_start=1
                     /transl_table=11
                     /translation="MTDTFSKEILFKENDLIEVKPEFIQDITYTNKPTIGTKYRIRTV
                     FGGDIWTYGLNFETGGDTYINISHKHVKLAK*"
     gene            261258..261467
                     /locus_tag="Rifle_16ft_4_minimus_37632_prodigal-single_480"
     CDS             261258..261467
                     /product="hypothetical protein"
                     /codon_start=1
                     /transl_table=11
                     /translation="MTDYRNLSDWAKAKVDKTIAEEIEPGPRENKHNGFKWNEPEYTL
                     NRVHNGDYCSECWMIYYNCLCSHDN*"
     gene            261472..261768
                     /locus_tag="Rifle_16ft_4_minimus_37632_prodigal-single_481"
     CDS             261472..261768
                     /product="hypothetical protein"
                     /codon_start=1
                     /transl_table=11
                     /translation="MKEKDDFTISTRYSETEYPDKHGRWARKVYFKNMMIAWINRVEY
                     NGFVFYTITDYFPSLMQDNPCYTGKDDDFNKIVSDAKIRFLSFLNACNTYDCNK*"
     gene            261774..262019
                     /locus_tag="Rifle_16ft_4_minimus_37632_prodigal-single_482"
     CDS             261774..262019
                     /product="hypothetical protein"
                     /codon_start=1
                     /transl_table=11
                     /translation="MPKHKKKYPHLPHGEYNKRNYKKGETEPTQIGGLHRKVTNGEKI
                     LIFKHEITDRELSKKINRSVKSIHMIRHKIKTGIYLL*"
     gene            262022..262213
                     /locus_tag="Rifle_16ft_4_minimus_37632_prodigal-single_483"
     CDS             262022..262213
                     /product="hypothetical protein"
                     /codon_start=1
                     /transl_table=11
                     /translation="MTEESRNKLIAQGRQDLVDTYDLLQTGYAGINRSGTIVDRRLFP
                     EAIEIKHNSMFDTPPPKKI*"
     gene            262215..262691
                     /locus_tag="Rifle_16ft_4_minimus_37632_prodigal-single_484"
     CDS             262215..262691
                     /product="hypothetical protein"
                     /codon_start=1
                     /transl_table=11
                     /translation="MKKKVTLVLVPFYPNKLEPGMLMAYKRKKLQPETHDYNPFYLTQ
                     SDVTVLHHYNDINSEIIKYWTPVQPYLISNDELEEFENDDPLVFSVYGRLCVAFFDDL
                     LGNDISWVRKVIAGPLELGSLDIELIKKIIKNGESSGGKCEIDMEEKNKGNIVIFS*"
     gene            262745..263179
                     /locus_tag="Rifle_16ft_4_minimus_37632_prodigal-single_485"
     CDS             262745..263179
                     /product="hypothetical protein"
                     /codon_start=1
                     /transl_table=11
                     /translation="MAKKNSKREKITFETINGFKSINGGHILKPGAKLIPRDITKEKE
                     ADEKKVKEDLVRYEKDLKEEEIRFKNLPCPSCKNKKKEINIISHIDGPTVYGGHNNRA
                     VVLAEYCICQGCGIMYVDLNKKKVTPPYSGMFSTSLYNRNYY*"
     gene            263181..263438
                     /locus_tag="Rifle_16ft_4_minimus_37632_prodigal-single_486"
     CDS             263181..263438
                     /product="Uncharacterized protein n=1 Tax=Microscilla
                     marina ATCC 23134 RepID=A1ZNC1_9BACT"
                     /codon_start=1
                     /transl_table=11
                     /translation="MVVICKNASCRPNDIPTSQWVVKNNEYTVVGVWKMNMQGGILGF
                     ELAEINLTGCAPYKYYAANRFVIKELQPQVKVEEKFAEELA*"
                     /db_xref="UniRef100_A1ZNC1"
                     /db_xref="A1ZNC1_9BACT"
     gene            263504..264382
                     /locus_tag="Rifle_16ft_4_minimus_37632_prodigal-single_487"
     CDS             263504..264382
                     /product="Putative uncharacterized protein n=1 Tax
                     =Mucilaginibacter paludis DSM 18603 RepID=H1YI04_9SPHI"
                     /codon_start=1
                     /transl_table=11
                     /translation="MKIQADKQLGLMFQDNAIFNQHLFKVHYEKYIKDKSLSENDLKD
                     YTSELVDFIMNPSMKNWDNVRIQNPILQPIEGLAFPVNKNYVFSQKALTIANSIKLDI
                     TKFDPVIISSLTEGKMCTFLCGKNLAFRYWYKNKQLLGMILEFNEQDGMVRYVNFRLK
                     ASDSSYYFPQDHPDTMHWKDTYFIQFLKLLFFLEFSDVEYKLLGPNQKYGTKREGNYL
                     NATKRNITIVDSNWNIVTINKNAFTVSGHLRMQPVGKDRMGRKLIFIEEFDKSGYTRK
                     GQGTAGTTQEEIDKNI*"
                     /db_xref="UniRef100_H1YI04"
                     /db_xref="H1YI04_9SPHI"
     gene            264383..264925
                     /locus_tag="Rifle_16ft_4_minimus_37632_prodigal-single_488"
     CDS             264383..264925
                     /product="hypothetical protein"
                     /codon_start=1
                     /transl_table=11
                     /translation="MIEYLNIIKIEPPNLINFPQKRRVLVEKFIYKEYPLKKVLENYR
                     NSIVAPGEYVWVIDANSLVIERYIISLVPEILENGSKIFFFDKKGKFREIHTMMHVFL
                     DTNNTLNTFHLYGGHSSGDKLICSSEEDVLISLKKYIPLLIKKIQENLFRGNMSIEKQ
                     AGKKTRIKELQKFQKFLAKS*"
     gene            264922..265434
                     /locus_tag="Rifle_16ft_4_minimus_37632_prodigal-single_489"
     CDS             264922..265434
                     /product="hypothetical protein"
                     /codon_start=1
                     /transl_table=11
                     /translation="MNYLKCKDYFIFKFRFYADKRILDKWHRDGGGVPKQHCDRAVAS
                     CNFLLALVKKITGKKQEYWFSEYLFEPYDCMIEEIQETHGIYRFLLSDGYYTFFIPIR
                     HTEIIEWIKPKIKFPHKIIKKTSVGFINHNEDCSFHRSLSAQRTKDFKQKILIAESTR
                     KVLFEKCNNW*"
     gene            265435..265761
                     /locus_tag="Rifle_16ft_4_minimus_37632_prodigal-single_490"
     CDS             265435..265761
                     /product="Uncharacterized protein {ECO:0000313|EMBL
                     :KKN62245.1};  TaxID=412755 species="unclassified
                     sequences; metagenomes; ecological metagenomes.;"
                     source="marine sediment metagenome.;""
                     /codon_start=1
                     /transl_table=11
                     /translation="MYNILKNKEVKIRKPRKCFGCLDIVPIGRIMTYVVGVEDGVFGT
                     TYWCDLCDAYFHSCSEFAEDGISEGEFRNEMSYNQFKKEYLCQERKVLFEKDNLRLII
                     NKVLNK*"
                     /db_xref="A0A0F9S0F9_9ZZZZ"
     gene            265766..266134
                     /locus_tag="Rifle_16ft_4_minimus_37632_prodigal-single_491"
     CDS             265766..266134
                     /product="hypothetical protein"
                     /codon_start=1
                     /transl_table=11
                     /translation="MEKKEKLIIGILTEDLKGIKKTLKNQEEQLSDIRKNGINKEIHK
                     AYHIEIQTGLSYTSGYCTGHIKLAESVIGLLGMSNKEIEELIADNKRISAENKKYLKE
                     MFDDIKKEIKSDDKKKKSKK*"
     gene            266106..266543
                     /locus_tag="Rifle_16ft_4_minimus_37632_prodigal-single_492"
     CDS             266106..266543
                     /product="hypothetical protein"
                     /codon_start=1
                     /transl_table=11
                     /translation="MTRRKRVKNKWHFTLGDFEFKKATYHPAGKKSFEVWYKNDFIGD
                     CIVPFYRSKNNIQKLEIFSKEDSGTKYSAYDFANGGKQPIGNVFCIGLRSNFPTTIIK
                     AELFADKSDMVSIRKILFEKYPEKLKFVTLDVILRELNHGELF*"
     gene            266552..266959
                     /locus_tag="Rifle_16ft_4_minimus_37632_prodigal-single_493"
     CDS             266552..266959
                     /product="hypothetical protein"
                     /codon_start=1
                     /transl_table=11
                     /translation="MKRTKNSKPKKKWSKQCGDFSFKNATQNKEGSISVDVFFKDEFI
                     GVMSCTNRKFTDKYGLGIYDFSEQRRSGTAIGFVECSGIIHGLPKSILKVELKRNSIL
                     SLERKVLIEKFKLIEEIDWMETFSFNNLRLLLR*"
     gene            266996..267760
                     /locus_tag="Rifle_16ft_4_minimus_37632_prodigal-single_494"
     CDS             266996..267760
                     /product="hypothetical protein"
                     /codon_start=1
                     /transl_table=11
                     /translation="MNNSRLYRYPALNEFNNTLSIHHDESHSHAKFHPDFRKPIINKA
                     QARSIRKKTGCNFVITGDIFYYKLYWVNFCHEYGLVNHVNIKEQNGMAIVRDNEVIWY
                     SIPGQPEGLAERKVLIEKTRTKFILEGVRPYLNFITENRKMTKEELNKYADQEASWLR
                     YYGNIDTRTSDPFDDAKFYDRIIGIGYAKRVFPLPFRCVAGYVTSKKPALESSVEELE
                     FSSGPRSAENNIYSALEYVFATNFEGSEKLRDFIRS*"
     gene            267788..268270
                     /locus_tag="Rifle_16ft_4_minimus_37632_prodigal-single_495"
     CDS             267788..268270
                     /product="hypothetical protein"
                     /codon_start=1
                     /transl_table=11
                     /translation="MSKQKKSSLKTKRVLFDTQYDMCDMIYRKLSELMLSVNKLEIII
                     KHEKFGNFKLLINESESEKIQFYTITEKNILIKNIGYVPLNNISLEQLEDPFIYFICG
                     EIKFINSRPEIYSEWFEQIKCTMQELLDEEKKYEELRSKIEELPIFSPTREVLIEKNN
                     *"
     gene            268272..268544
                     /locus_tag="Rifle_16ft_4_minimus_37632_prodigal-single_496"
     CDS             268272..268544
                     /product="hypothetical protein"
                     /codon_start=1
                     /transl_table=11
                     /translation="MIFKKGNIITTNERNAFEILGVNESEICVRDLITEDFSVFSKTE
                     HTYSLFNPKIVLKNCIKEVVDDTEISIHDKEFITDNINILLEKFII*"
     gene            268541..269497
                     /locus_tag="Rifle_16ft_4_minimus_37632_prodigal-single_497"
     CDS             268541..269497
                     /product="Uncharacterized protein {ECO:0000313|EMBL
                     :KKN85498.1};  TaxID=412755 species="unclassified
                     sequences; metagenomes; ecological metagenomes.;"
                     source="marine sediment metagenome.;""
                     /codon_start=1
                     /transl_table=11
                     /translation="MSNNTNNFNFDAVGTCYFVDPEYHMMLQINQLWDSTGDLGKGDS
                     IGRTFEAYYTYRDKRFVDAIKSCWVEIDLESEHGYYYQGYRFPSHDDKTLSRDHYLNT
                     ILTLIASNHTEGEVKEFVTHVNWKLSEKYNQTLDLWLWSRAVSGIWWAKILSPIVEIS
                     LMSINVLWQKFCYLIAPFSPELSQEEFCSTPKPVKTKWQKIVGNALFPSYTMTQIAWK
                     IHYSKNSISKTILKWLLLKIANKHNYVVKLLLDDSKVTKEQVYSYKPMLGGRWDGILN
                     PQINDRDLHIIDGARYGNHEQLLSANVLDVDLVREIYKNKTN*"
                     /db_xref="A0A0F9X233_9ZZZZ"
     gene            269500..270378
                     /locus_tag="Rifle_16ft_4_minimus_37632_prodigal-single_498"
     CDS             269500..270378
                     /product="23S rRNA m(2)A-2503 methyltransferase (EC:2.1.1
                     .-)"
                     /codon_start=1
                     /transl_table=11
                     /translation="MKLLEKVKSTQDKTIKYVFKLKDGLISEATYIDNNTGKDIICIS
                     CQTLCAMGCTFCHLTDYIGKLKLRNLSNWEMTEPVDYIYDDLKLKDNNRALLISYMGI
                     GEPLLNIDNVTESMRLLKGHYENVRFGLATSLPKGQWKNIFTLASYVNFHKIPLKVHL
                     SLHYTKDDQRNKSMPNALNIKASIAALEFYKQVTGNSVEIHYTLIKDENDTNNDLSTL
                     LVMLTNRDIPVKFLRFNEKETSESRKAELSRIGHFRTLLENNEIKTEYYKPPGKDVSS
                     SCGEFLSDYYLKYNKI*"
                     /db_xref="coo:CCU_24580"
                     /db_xref="UniRef100_R6YIL6"
                     /db_xref="R6YIL6_9CLOT"
                     /db_xref="2.1.1.-"
     gene            270375..270614
                     /locus_tag="Rifle_16ft_4_minimus_37632_prodigal-single_499"
     CDS             270375..270614
                     /product="hypothetical protein"
                     /codon_start=1
                     /transl_table=11
                     /translation="MISDDFVFKIGKYAGITYKIVKQTNPSYIEWAKEKAPYLLKEKK
                     KKEPLPAPKMIIPPEINDKKGYVLTPNLNFLNEKK*"
     gene            270611..270811
                     /locus_tag="Rifle_16ft_4_minimus_37632_prodigal-single_500"
     CDS             270611..270811
                     /product="hypothetical protein"
                     /codon_start=1
                     /transl_table=11
                     /translation="MKYIIIYIISLILLIVGLISWQYFLIIDFCWYDIKMFISYTIAY
                     FIIIRPVINYWFVEIQKILLKK*"
     gene            270815..271126
                     /locus_tag="Rifle_16ft_4_minimus_37632_prodigal-single_501"
     CDS             270815..271126
                     /product="hypothetical protein"
                     /codon_start=1
                     /transl_table=11
                     /translation="MPHNKKIIDKFLNDWINTSTFDLYSKNLLDDLSKYEKVEEEKPE
                     ALTRKVLIEKTSKLNIGVWQFLNEHLRNTINNDSLFSSHYILRALNITQEDVNDNNLE
                     H*"
     gene            complement(271127..272113)
                     /locus_tag="Rifle_16ft_4_minimus_37632_prodigal-single_502"
     CDS             complement(271127..272113)
                     /product="hypothetical protein"
                     /codon_start=1
                     /transl_table=11
                     /translation="MKKDKNISLLIKEIRSILLTEAKNTDIIVNKIGLPSEISEWLTN
                     DYNEKFQLWIANNFKKEAVKRISGGKEIVANIMIKMLKGDKTQSSLKIQLNRQKLYFQ
                     GVFQLVVTWLQNRREISPETDEINLNTLTFELAVQRADIWHEKVQRLKAEQITDESGK
                     IIKTYPDGFYWLDLQTGNCRAEANAMGHCGQAGASGTLYSFRKNRQPYLTGEVNKING
                     VLVQLRGRANTKPKVEYHDRIMDFLLEPKVGVISFSPSTYRPDANFELKDLNLNQIIQ
                     LYSQKPTLFSENELYKVLLKYPDFATQVNFRVTPLHEDQKENFKRRYPNIQI*"
     gene            272164..272316
                     /locus_tag="Rifle_16ft_4_minimus_37632_prodigal-single_503"
     CDS             272164..272316
                     /product="hypothetical protein"
                     /codon_start=1
                     /transl_table=11
                     /translation="MKTKKQRRERVNTTIKESTIDKFNQFCEDNNINKSKLIEKLIKE
                     HISNNM*"
     gene            272361..272510
                     /locus_tag="Rifle_16ft_4_minimus_37632_prodigal-single_504"
     CDS             272361..272510
                     /product="hypothetical protein"
                     /codon_start=1
                     /transl_table=11
                     /translation="MKTDKRVQFPLTLSSELRKEFDNFCEERAINKSQLIEWLILQYI
                     GKNEK*"
     gene            272500..273585
                     /locus_tag="Rifle_16ft_4_minimus_37632_prodigal-single_505"
     CDS             272500..273585
                     /product="Uncharacterized protein n=1 Tax=Vibrio sp.
                     HENC-03 RepID=K5VFH8_9VIBR"
                     /codon_start=1
                     /transl_table=11
                     /translation="MKNKERKPMGYWTKENCEKEALKYSSRSNFERGSNGAYDKSLKN
                     NWLNDICKHMITKKKPNGYWTKEKCLEEALKYRTKTDFAKKSSGAYDSVYRNKWVEEC
                     CSHMEILGDLYKRLIYVAVFADNHIYVGLTGNPNKRFDEHLTDNRCIVYKHINRTELK
                     PKFIKLTDYLDNENASIQEGVFKEKYEKEGYVILNIAKTGSLGSAPRKWTKEKCTEEA
                     KKYESRSEFKIKNNSAYSAVIRNNWGDDCCKHMVRRKKPNGYWNIKENCINVALQCES
                     RTEFIQKYPRAHDYACKNKWLEEICSHMKLLKEIWTFEKIYNIAKNHKTLFEFRTKNK
                     RDYEILRSNLEWKEKIYTEFGWKSRKK*"
                     /db_xref="UniRef100_K5VFH8"
                     /db_xref="V9LZ18_9CAUD"
                     /db_xref="vca:M892_27120"
                     /db_xref="K5VFH8_9VIBR"
     gene            273629..274123
                     /locus_tag="Rifle_16ft_4_minimus_37632_prodigal-single_506"
     CDS             273629..274123
                     /product="hypothetical protein n=1 Tax=Paenibacillus
                     peoriae RepID=UPI00026C66A4"
                     /codon_start=1
                     /transl_table=11
                     /translation="MEDKKYTFFWKTESPFSNWHHAEFTIDGVKFKNTEMHMMWKKAM
                     LFGDADTAEDILKAKHPRDCKDFGRKVKGFDKNIWEENCKQFVYDGNYAKFTQNPTLL
                     KALMATGNTKLTEASPFDKIWGIGLSETDAKNIPEEKWNGTNWLGEILTTLRENLKEQ
                     SLKK*"
                     /db_xref="UniRef100_UPI00026C66A4"
                     /db_xref="pta:HPL003_20840"
                     /db_xref="G7VU86_PAETH"
                     /db_xref="UPI00026C66A4"
     gene            274129..274509
                     /locus_tag="Rifle_16ft_4_minimus_37632_prodigal-single_507"
     CDS             274129..274509
                     /product="hypothetical protein"
                     /codon_start=1
                     /transl_table=11
                     /translation="MGLDTSHNAWHGPYSSFNNFRRWLAEKIEINLNDYIGYRNESAT
                     KKLTSIDHKLMPLFNHSDCEGILTPDECKQIAEGIEEVLKNMSKEEIEHPENEYSFSN
                     YNKAKQFREGCLLAYSLDENIEFS*"
     gene            274527..275024
                     /locus_tag="Rifle_16ft_4_minimus_37632_prodigal-single_508"
     CDS             274527..275024
                     /product="hypothetical protein"
                     /codon_start=1
                     /transl_table=11
                     /translation="MTKLHKFDYSKERIPKIDKLELSKRMTLIFPCVVEENEIFLIKN
                     IGNPINYSFSWDAKKGKNVGLISHDGLSKRDRPAENGGWYCKKVADKVGMFITLHNFG
                     YYGFYKPSIEEVLAQLPAELFDEKKLSGRKLYFTNKMISDDVNTSLLDQEYHIAKTVV
                     YIDVI*"
     gene            275049..275204
                     /locus_tag="Rifle_16ft_4_minimus_37632_prodigal-single_509"
     CDS             275049..275204
                     /product="hypothetical protein"
                     /codon_start=1
                     /transl_table=11
                     /translation="MRTAIFLGLTAIADATRKDWLTDKNVIHFLVITLCCMIVMDIAE
                     FIKTMKK*"
     gene            275201..275407
                     /locus_tag="Rifle_16ft_4_minimus_37632_prodigal-single_510"
     CDS             275201..275407
                     /product="hypothetical protein"
                     /codon_start=1
                     /transl_table=11
                     /translation="MKKEFTGYKDDNGKPIFVGQKLKSEWGYKVIVTKSGTEFLGKLV
                     CNDSHSCKNIPYSLNNGTGHKICR*"
     gene            275479..275955
                     /locus_tag="Rifle_16ft_4_minimus_37632_prodigal-single_511"
     CDS             275479..275955
                     /product="hypothetical protein"
                     /codon_start=1
                     /transl_table=11
                     /translation="MEFSKKYRHIGNSYAGVPRHWKPVVEKHLVRIEKVMWKQWWMPR
                     FIMRAIHFLATGGSVVRIKFWWAYNLRNKLTGSQIIQDIKEKYGSLRIYGYFGKEIDD
                     IITEAVKECANTCMDCGSNNNVEYIDNGWVYVLCAECRDRPEFSPTREVLIEKNGN*"
     gene            275970..276155
                     /locus_tag="Rifle_16ft_4_minimus_37632_prodigal-single_512"
     CDS             275970..276155
                     /product="hypothetical protein"
                     /codon_start=1
                     /transl_table=11
                     /translation="MEEKIRNICTELNDMKITVSQATEQLLYLFNVKDSVIEQEIIDA
                     YMKEAKKFYPKKRPIIL*"
     gene            276152..276385
                     /locus_tag="Rifle_16ft_4_minimus_37632_prodigal-single_513"
     CDS             276152..276385
                     /product="hypothetical protein"
                     /codon_start=1
                     /transl_table=11
                     /translation="MIKDNTATNISNEAEGSTSWRVVMPCLFFVVARNNEDNWEQITQ
                     GLNTYEKAKNYRDSDFCKNKWKHAFIVCTINEE*"
     gene            276343..276723
                     /locus_tag="Rifle_16ft_4_minimus_37632_prodigal-single_514"
     CDS             276343..276723
                     /product="hypothetical protein"
                     /codon_start=1
                     /transl_table=11
                     /translation="MEACFHCLHNKRGIAIMDIKKTYDSLKNEIFELETKRSELQNKK
                     NKFVRDNFDKMFVGKFWKNDNVNAITYSYCKKSGIEEDAFDDYCNYGIIDYFKIDNTK
                     CASKFYKDHKEFLDNALYVFLKKK*"
     gene            276847..277122
                     /locus_tag="Rifle_16ft_4_minimus_37632_prodigal-single_515"
     CDS             276847..277122
                     /product="hypothetical protein"
                     /codon_start=1
                     /transl_table=11
                     /translation="MKTNIVMGKLLDFENEKCEKGYEPFQLTKENIKANIGKKICYVD
                     YVEPHRGTYFVRYGIIFGVKYSQLILNDGEKNVDIRNVRECGIETGV*"
     gene            277198..277515
                     /locus_tag="Rifle_16ft_4_minimus_37632_prodigal-single_516"
     CDS             277198..277515
                     /product="hypothetical protein"
                     /codon_start=1
                     /transl_table=11
                     /translation="MEKVKSLRELTEKEFDTLEKSGLLKTIYSDAPETYKEIRGTRPK
                     LSANPDFSSLIKLCEQYLDSKQDPENKRLKDGEHYIFEEAIQCVYGRNNESGIWDFIN
                     LNS*"
     gene            277529..277819
                     /locus_tag="Rifle_16ft_4_minimus_37632_prodigal-single_517"
     CDS             277529..277819
                     /product="hypothetical protein"
                     /codon_start=1
                     /transl_table=11
                     /translation="MLKLRCIKNYITCGTGFSKTAFEIGTSYTIHSIEEYTISILNNN
                     GQPYIFALEYDPEGFCCWVDDFFESNKRFVIFEKKCRTSNLKKFIKLFDLND*"
     gene            277812..278081
                     /locus_tag="Rifle_16ft_4_minimus_37632_prodigal-single_518"
     CDS             277812..278081
                     /product="hypothetical protein"
                     /codon_start=1
                     /transl_table=11
                     /translation="MIKLECIKRLYEVDYKSFTLGKNYKITYQDGHFIELLDNRGREI
                     SFSKISGSYFHYVFKYFNPNPANKRFVIFEKTSEPFNFKLKQLND*"
     gene            278074..278382
                     /locus_tag="Rifle_16ft_4_minimus_37632_prodigal-single_519"
     CDS             278074..278382
                     /product="hypothetical protein"
                     /codon_start=1
                     /transl_table=11
                     /translation="MIKLRCIKTLYKSTYKGNAFTRNKLYEIRSDKNHDFIHILDNQG
                     RFFGFEKPQLRFTKQYYKQAGMYRIQDYFSPNPANKRFVIIEKINEPFNFKEKDYENK
                     *"
     gene            278369..278617
                     /locus_tag="Rifle_16ft_4_minimus_37632_prodigal-single_520"
     CDS             278369..278617
                     /product="hypothetical protein"
                     /codon_start=1
                     /transl_table=11
                     /translation="MKINRITPPTVDLYNPDGEKIGTVNEYEFNDFLIQLKNNYIEGY
                     HSIFNGERIDILEYGRISKQPKGFFDIIEFQMGELLGF*"
     gene            278619..279125
                     /locus_tag="Rifle_16ft_4_minimus_37632_prodigal-single_521"
     CDS             278619..279125
                     /product="hypothetical protein"
                     /codon_start=1
                     /transl_table=11
                     /translation="MTEHLNQYVINQPYHRFVLFEKRNKSAELFLDIVNDAGWTDVIY
                     MDYYMMIAINETSKKIIFFIISPKDESNSSFVFHNFGEKNNSDALNVASIFDCNYSEK
                     SKNLKIPEFIHWYLSVLSICLKSVGEVKILMKKYNSGNSKNFEKDFDIIKRFLSSEFK
                     KLELLANE*"
     gene            279118..279444
                     /locus_tag="Rifle_16ft_4_minimus_37632_prodigal-single_522"
     CDS             279118..279444
                     /product="hypothetical protein"
                     /codon_start=1
                     /transl_table=11
                     /translation="MNKNSENLYTNLNIDIPTLHGVLIEKFKEPVVSYWAIRWNDRND
                     ELHSFNGFPSCIERSIFNRVCYLRWHKHGKEIKSLTVQIIPRSEIIAEKIKARDFQER
                     AKKREL*"
     gene            complement(279501..280244)
                     /locus_tag="Rifle_16ft_4_minimus_37632_prodigal-single_523"
     CDS             complement(279501..280244)
                     /product="Calcineurin-like phosphoesterase n=1 Tax
                     =Polaribacter sp. MED152 RepID=A2U3H1_9FLAO"
                     /codon_start=1
                     /transl_table=11
                     /translation="MKKTKIVLMSDSHSKHNGIYILKQGEKFDDEYVKEYIISGVYLP
                     AEADVIICSGDISMSGSENEIDNFLAWYSKLPYTHKILVPGNHDRLFEQKRSIAQELL
                     KKYPNIIYLESQGVTIDGIKFYGEPVQPTFGYNWAFNVDRGEKIKRYWDAIPDDVEFL
                     ILHGPPYSILDSTIRGEQVGCKDLLKRIYELKNLKLVSFGHIHEHAGYKFIDGVHFVN
                     ASVLNLRYEIQNKPMIFEIDENKNITRIE*"
                     /db_xref="UniRef100_A2U3H1"
                     /db_xref="A0A098LD01_9BACT"
                     /db_xref="pom:MED152_12259"
                     /db_xref="A2U3H1_9FLAO"
     gene            280344..280835
                     /locus_tag="Rifle_16ft_4_minimus_37632_prodigal-single_524"
     CDS             280344..280835
                     /product="RNase HI (EC:3.1.26.4)"
                     /codon_start=1
                     /transl_table=11
                     /translation="MEIINLYTDGSCLKNPGYGGCACILEYKGNKKELSSGYKLTTNN
                     RMELMAVIIGLEAIKTKDKKVIIYSDSKYVIDSFDKGWIYNWEREGFYKRTNADLFIR
                     LLNLYRSFPNIEFSWVKGHNGHEENEKCDVLAVAMSSRNPQTEDTGYLEQLKNNNHER
                     NTN*"
                     /db_xref="fte:Fluta_1070"
                     /db_xref="gwe2_scaffold_113_194"
                     /db_xref="107202615"
                     /db_xref="3.1.26.4"
     gene            280816..281187
                     /locus_tag="Rifle_16ft_4_minimus_37632_prodigal-single_525"
     CDS             280816..281187
                     /product="hypothetical protein"
                     /codon_start=1
                     /transl_table=11
                     /translation="MKGTLTKIGNVWVIKHWIKDPCFHGMPGRTCSEIVELLPLHPDE
                     TDMDSLTLNPEGKEVEFEIEEVYIEPEGIHCNRGGFKKYAVIVEPEDIWDDIQDKATK
                     DGVDIPIGWFKERYNVPIKKN*"
     gene            281189..>281266
                     /locus_tag="Rifle_16ft_4_minimus_37632_prodigal-single_526"
     CDS             281189..>281266
                     /product="hypothetical protein"
                     /codon_start=1
                     /transl_table=11
                     /translation="MKTKSNISIELKSTSDNDDIIYIIKS"
ORIGIN      
        1 AGGAGTAGTT AGCGCTAAGG GTGGAACATA TGTAGGATTA CAATCTCCGG GGGAATATTC
       61 TGATGGAATA TCTCCTGTTA CACAATTGTT AAAACCAACA AATGGAGAAA TAGGAACGGC
      121 TATTTCTATG ATGTCAAACA CAGTTCCAGG AGATGCAATT GCTGTTGATT TTAATAAACA
      181 TGAAAGAGGC GTTACTCATA TTATAAATAC AATAAAGAAT GCTCCCGGAA CAGAAGGAAT
      241 AGATTTATCT AAAAATTATA ATCAAAGAAC TAAAAAATTT TTAATTAGTG CTGACCCAAA
      301 TGCTAAAAAA GCTTATGCCA GATATACAAT AGCCAATCCC TATAAACCAA GTAAAGATGC
      361 TGGGACCCTT GAATTGAGAA TAAAAAATTA CGCTATTCAA AATGGGGATT CTACTCTTAA
      421 TCATACAATG AGTTTTCCTC CATATGTTAA GTCTTTTTCA AATAGCGATA GTGCAAATTG
      481 GAATAAGGTA GATTTTCTTG GAAGACCGGA GCCAATTTAT ACTTATTCTA ATTCAAATAG
      541 AGAAGGCTCC ATATCCTTTT TTGTTTTAAC TGATTATTCT CAAACTGTTG ATGTTGGTGT
      601 TAATTGGGAA GATTCAACAA CATATTCAGA AACTTTTAGT AAACATTTTG AATCGGAAAA
      661 TGGAATAAAT ACAGCAAATG ATAATATTGA AGTAGAAATA AAAAATAAGA AGAAACAAAT
      721 ATCTGAATAT AACGCTCAAT TATTAGCTAT AGCATCTGAT GATGTTGGAA ACACTTCTAC
      781 TTTAAAATCT CAAATAAGTG AATTGAATTC CGAAATTTCA AATTTAGAAG CTAAACAAAA
      841 AGATAATTCT TCAAATGTGG GAAATCGTAA ATATGGAGAT GAAGGTGGAA AAATTTATAG
      901 AGAATTAATT AAAGGTGGAG AAGAAACTAA TTCTTCTGGG GACATTTCTT TAAAAACTAA
      961 GGAAACCAAA GAAAGATTAA AAGAAATGAA AAAAGATCTT ATGTTTCAGC CAGCTTTCTT
     1021 TTCCGGTGAT AAAGTAGATT TCTTAACAAG AATGGAATTT TTATCCAAAC TTACTAGACC
     1081 ATCAAGAAAT ACTTCTGGCA AAGGATTTTC TTTTACATAT CCACCTGTAA GTCATTTAAA
     1141 ATTAGGTGAT TGGTTCAACT ATGATGTTAT TATAAATAAT ATTTCGTTTT CATATGATGA
     1201 CTCACCTTGG TCTATAGATG GCTCTGGTGG CCGAGTTCAG CCTATGTGGT GTGTTGCGAC
     1261 CCTGAGTTTC AACATAGTCG GAAATTGGGG TGAGTCTACA AGTGGAAGTA ATGCTCCTCT
     1321 CGCTGACGAT ATTGGAGGAT TCTATCAAGC AAGAATAAAA TAAAATAGTT TTCTATTATT
     1381 TATTTTAATT AATAATAAGT TAATTTTAAA ACAATGGCAA CCAGCAGATA TAAACATTTA
     1441 ATCACTGTCA ACAGAGAAAT GATGACCGTA CCAGCAATTA CCATATCTAA AAGAGATACT
     1501 GATAAGTTTG TTATATATAA TTCAGATAAG ATGAGATTTG ATACCATTGC TGCTGATATA
     1561 TACAATGACG ACACATACTC TTGGCTTATT TCATTAGCTA ATCCGGAATA TGCATTAGAA
     1621 TTTGACATTC CCAACAATAC AGTAATTAGA GTTGCATTTC CGCTTAGGGA TGCAGAAACA
     1681 GAATATGAAC AAAAAGTAGT AATTCTAAAA AATAAATAAC ATGAGCTTTC AACCTCTTCC
     1741 AACTTTTTTA GAAATGGACA AACTTTATTT AGATATAAGG CTTGAGGCAA TTCCTTTGTT
     1801 AAAAAATAGC GTGGTTGATT TAATGGGAAG TAAAACTTTT TCTGTTGGAA TGATGAGAGA
     1861 AAATAAAGGT TTTGGGATAA TAGATATTCA AGTAGAAACA AAAACGTCTC TACAACCAAT
     1921 AATTGATATC ACCTTTAAGG ATTTATATGG AAATACTGTT TTTGAAAAAT TAGATAATGT
     1981 TGATGGAAAT GGAAGTGAAT TAGACTATTC TCTTTTATTT GATTGGCCAC CACCAAAATT
     2041 TAGGTTCACA TTTAAAGGTT ATCTTGGTAA GCCGGTTGTT TGGATAATGA ATCTAAAAAA
     2101 AACTCATACA AGATATAATT CTTCTGATGG AAGTTATGAA ATAAAGGCGT CGTTTGTGCC
     2161 TAACCAATTT GGATTCCTAG CGGATATTCC ATTTTTATAT CTTCTTGCAA AAAAAAGATT
     2221 AAAAAGAGAT GTTAATGGCG AAGCTAATTC TAACACTAAT ATTCTTCCTA AACAAAATAA
     2281 AATTGAATCT ATATTTGATA TAATTAAAAT AGGTAAAACT ATAGAAACAA AAACAAAACA
     2341 AGTAACAAAA GAATATGATA AATTACAAAA ACAACTTTCT ATATTAAAAA TAAACTCTAT
     2401 AGATGGTTTA ATTAATAAAG ATTTTGAACC AAGAGATGTT ATTGATGGAA AAGTAGCAGG
     2461 AAGACCAACA ATAGCGAGAG TAAAAAATGT ATCTGGACAA AATGATTTGC CAGCATTTTC
     2521 CATAATAACA ATTAAACTTC CACCAAGTCT TGAAAAAGAC TCCGGTAACA GTTCAAAATT
     2581 TCAAGAGGTT CTTAAATCTT TAAAGGGAAA TCCTACTCAA TCAAATATTG AACATAGAAA
     2641 AATTATAGCA TTAATAGGAA ATCCGGATAG TGTTGCCAAA AATATGACTA TTTTAGGAAG
     2701 CGATTCTAAT GGAACTTTAA CTGGAAAATT TGCTGATGCT TCTGCAACTT CTTTTCAAAA
     2761 TGATGTAAAA GCTGGTTTAA AAAAAATAGA TGATAATCTT AATCTTATTG AAGTTGAGAA
     2821 AAAAAGGAGA TTATTTCAAA CGTCAGAAAC TCAATTGGGG GCAGTCACTA TTTCAGAAGT
     2881 ATTTTCAAGA TTAGCTGCTG ACGGAGGGTA CATTTTAGGT TCAATACTTG ATGCTGGATA
     2941 TAATGGCTAT AATCTAAATG AAAAAGTAAG AATTTTAAAT AAATTACCTA ATGGCGATAA
     3001 GTTGATTGGT AAGTTTTTTC CATTAACTAT TGATAGTAAA GGAGAGCAAG TTCCAGCCAC
     3061 TGAAGCTGGA ATAGAAACAG AAGGATGTGA AATGAGTTTT GTGAGAAGGT TTTTAACGGC
     3121 AATTAGTGAA GGTATTGCAG AAAATCAATC AAGCCAAAAT CAAGATGCAT TAAATAATAG
     3181 TGAAAATAAA ATAATATCAA GAATTAATAA TCTTGAAATT ATAAGTCCAA ATCCATATAA
     3241 AGATGCTAGT GGACAACAAT TTTTAGAAAC TCTTTTAGTG CGTTCTGGAA TAGCAGCTTT
     3301 TATAACTCGC TCATTTGATT CTAATCAACC TGGGGATTAT AATACATCAG GATTAGATGA
     3361 TGATAGTCCA GATCAAATAG AAAAACTTGC GGATAAAGAA TTAAAAAACA TAACAGATGT
     3421 GATTCTTTCA TCCCTAACAA CAGAAGATTA TGGTTATGTT AAAAAGTTTT GTAGATTTAT
     3481 AAATAATTTA CTTACTTCAG ATGGGGAAGG ACTTTATATG TATGGAATAA ATTCTAATAC
     3541 AGAAACCGAA ATAGTTAAAG TATCAAAAAC TCCAATACAA ACAATAAAGA CACACGCAGT
     3601 TATTGCAAAA GGAACTGGAG AGTCAAAAGA ATTTTTAGGA ACTGTAGATT CTATGTTTAA
     3661 AAATTTTTTA GGAACAGGAA ATACAAAATC AATTTTTTAT CCAGGAAGTG ATGCAACATA
     3721 TACAAGAGAA ATTTCTGACA GTATAAATTA TGATGATTTC ACCGCTAAAT ATTTATATAA
     3781 CAACAATACA TTATGGATGA TTCCAGATAT TGACGCATAC AAAACATTGA CGTCAATAGA
     3841 TTCGTTTTTA AATCCATTAT CAGACACTCC TTTAAACAAA ATAAAATATA GTTTTGTTAT
     3901 TTTTGATAAA TCATCTGATC AAGGAGCAAT AGATGGTGTA CAAAATAGTG ATACTGATTC
     3961 AGAGTTTAGT GATAAAAAGC ACAAAGAAAC AGAAGAGCCG TTAGGAGTAG TAAAAATATC
     4021 TAATGGAAAT TCTGATGAAG AACAAAATAA AGACGAATTT CAAAGAGTAA AAACAATAAA
     4081 TTCGCATATA CCATTTTGTA CCGTATTTGA TTATTCAAAA TTGCAAAACT TAAAATCAAT
     4141 TCCTTTATTA GATGGCTATC CGGATGTTTC TATGTTAAAT GATGGTAAAG GAGTTTATTA
     4201 TTATAAAATT ATAGATCAAG ATAATATTGG AAATGGAGTA ACATATCTTG CTTATTCTCA
     4261 AATTACAGAT GATAATAGTC CGAGATTAAC GTGGGGATTA TTTTTACCAA AACAAAACGC
     4321 AACTGATGTT AGAGGCAAAA ACCAAAGAAT ATTTTTAAGA AAAATATGTG TTGATATTGA
     4381 AAATAGAATG AGCAAGCTTG AAGATGAGAA AAACAATATT TTAAGTCAAG TACTTGGTAG
     4441 GGCTCAATCT AATGAAAACT CTTTATACAT TCAGATGCAT CACATATTCC ACCAATGGGG
     4501 TGTTTTGGGG TATAGCATGG ATAACGTAAG TATTAATACA AATAAGTCTT CTGATGGCTC
     4561 TAATAAACCT AAAAATCAAC CAATAGAACC TAAAACAATA GCTGATACTT TAGAAAAAGA
     4621 ATATGGTACA ATAATCGAAG AAATTGAAGG TGGAAAAATA ACCAAATCGA GAAGTGTTGA
     4681 AGATTTACCT GGAGAAAAAT CATCATTAGG TACATTAACT TCATCAACTG GATTTAAGTA
     4741 TGATTTTCCG ATGGAGAAAA TAAATCCACC GGCTATATTA ACAAATGTCG CCCATTCAAT
     4801 AATAAATATT GACTCGCTTT ATAAACCAAA TGCAAACACA ACTTTATTGA ACATAATTCA
     4861 ACAATTATGT ACAAAAAACA ATTTTATGTT TATTCCAATT CCTGGAAATA TTGATTATTC
     4921 TAACATATCT GAAATTTTTA AACCATCAAA TAATGTAGAA CCAAAAATTG GCAATGTTTT
     4981 TCATGTTCTC TTTACTCCAA CTCCAGAAAA TAGAACAAAA GAAAATGATG GAACATCATT
     5041 AAGTTTAACT TCTGTTGCAC AAAATTCAAA AATGGATGCT TTTGAAATTA ATTTTGGTTC
     5101 ACCAGATAAT CCAGTGGTCA AAAACATAGA TGTTTCTACA GATGAATCAA GACCTACTGC
     5161 TGAAAGTATT TTAAATTTAC AAAGATTAGT TGATAAAGAC AATTCAAATA AGGTGGTTAC
     5221 AACTGATTGT AGTATTTTAT CTGTAATGGA AGGAAGGAGT TATAAAATGA AAGTGGATGT
     5281 AATTGGTAAT GCACAAATAT CTCCTATGCA ATATTTTCAT GTTGCAAAGC ACCCTATATT
     5341 TTCTGGATTA TATCAAATTA TGAATGTGAC ACATTCTATA AAACCGAATG ATATGTCTAC
     5401 AACATTTGAG GGAATAAAAA TGAGATTTGA CGGTACTTCA ATGAAAGGAA TTGGACCAAT
     5461 TACTCTTGAG TCATTAAAAG CTCTTTGTTC TGAGGAAAGT TCAATTATTC AACCAAATGT
     5521 TGGAACAACC TCTCCAACAT CATTTGAAGG AGCTGTTTTA CAAGGATTAC TTAATCCATT
     5581 TCAGGATGTG CCAAACAATT CAGATTTAGA TTTAATACCT GGAACTTACT TGAATAACAA
     5641 TAAAAAACCA ATAACATTAA TTCAAGTTGA TGGTCGACCC GTTGAAATGG TCACAGCTAA
     5701 AGCATATTTA ACAATGCAAA GTGCTGCCAG TAAAGAAGGT ATTAGTTTTA GGATTATTAG
     5761 CGGTTTCAGA CCTCAATTTG GAGGAAATCT TAACGTTGTG TCTTCTAAAG GCGTGTTAGT
     5821 AAAAGCTGAA AGTCAACATA CTCTTAGAGT TTCAAATTTA AAAACACCTA ATTATCCAGA
     5881 CCAAAACAAT ATAACAAATC CACAAGGAAT TAATGTAAAT GTAGATAGTG ATACATTAAA
     5941 ACCTCAAAAA TTCATTCAAA TTTCACCAAA TAAAACTCAA GGATATTTCC TTGCTAATGT
     6001 CGCTGCGCCA GGTCAGTCTA ACCATGGAAA TGGTATTGCG TTAGATTTAA ATACAGGGAC
     6061 AAGAAATATT GATAAAAATC ACACTTCTCC ACTAAAAGAC GCTACTTATA TATGGTTAAT
     6121 TCAAAATAGT TGGAAATTTG GATTCGTTCG TACTGTAAAA GGAGAAGAAT GGCATTTCGA
     6181 TTATAGGCCA GATTTAGCAA AATTAGGTCC ATATGGAGGA TTTGCTGACA TGTCTAATCC
     6241 AGCTACATTT CCAGGCTCAA TACAATCGCG TAATTCATCA TTATTTTACA CAGATTTAGG
     6301 TTTAAGTAAT TTAATTACAC CATCAACTTA GAAAATCATA ATATTTTCTT ATCTTTGTTT
     6361 TTATGTTAAA CAAAGAAATA AAAATATGCA AAATACTTAC TTTTTTAGAA GAGGATTTAT
     6421 TGGCATTTAG CTTGGAGTTT TCTACTTCTG GAGTCGATAT TATTCTTTGT GACATTGAAA
     6481 AAAAAATTGA AGAAGAAAAT GTACCAACTA TAATAGTTGG ATGGGAATAT GTAAAAAAGT
     6541 TATTTCCGGC TCAGAGAGTT TCTCAGCACA AAATTTCAAA TAACATTTCT TGGGCTTACA
     6601 GCACTTCCGA AGAAAAGTCG AACACTATAT TAAACACAAA AACCTTTATA AAGAACATAA
     6661 TATCAAACTG GTTGCCAGAT ACATACATTA CATATGACTG TATTTTGGAT GGAAAATTAT
     6721 CCAAGTTTTT GGAAAAAAAC TTTATTAAAC CATATAAATT TTATGCATAT TTTTCTGGTA
     6781 AGGCCATGTA CTTGTATAAT TCAGAAGATT GCAAAAAAAT AATAGGAATA AATCTTGAAA
     6841 GCATGAGATA TTTTGGAATG GATATAAGAA AATCAGTTAC TTCTATTATT GAAAAATACT
     6901 CTCCAATTTG TTTAAGTTAT TCTAATGTAA GCCCATATCT AACAGAAAAG CATGAACCGT
     6961 TTTTTGAAAC TATAGAAAAT CTTTTTTGGT CAAGATATTT TGAAGAAATA TCCGAGAAAT
     7021 ACTTCTATGA TTTTATTATG GATACTGAAT CTGACCGGTT TATTCCATTT GTTATGCATG
     7081 AATTATATAA AAGACAGGAA ATAACTGACC ATGAAAAATC ATACATCATT AGATTAAATA
     7141 AAAAAGACAT CATAACTGAC TGGCTCTCTA AAAGAGAGTT GTTTTTCGAT AAAAAATATG
     7201 AAAATGAAAA AATAGACTTT AAAAAGACTT CTGATGGAAT GCAATATGTA AGATTGCTGT
     7261 ATTCCAATAA AAGAACAATA ACTGGACGTA TAAACTGTGT TGATAGAAGG TTTAACCCTC
     7321 AAATGTTAGC AAAGGATAGT AATGATAGAA AAATGATTGT TTCAAGATTT AAGGGCGGAA
     7381 AAATAGTTGT ATTGGATTAT GTTTCTTTTG AAACAAAATT AGCTTTATTC TTTTCTCAGG
     7441 ATAAGGATTT TATAAAAAAA TTTAAAGATA AAGATTTGCA TGAAGAAACT GCAAAAGTTA
     7501 TTTTTAAGAA TAAAAAAGTG AATGCAAAAG AACGCTCTAT TGGCAAATCT ATTAATCATA
     7561 CATTAATTTA TGGTGGAGGA GAAGAAGTGT TAAAAAAAAT ATTAAAAGAA GTTCCGGATG
     7621 TTAATGATGC AATTTTAAGA GTGAGAGAAT TTTTAAACCC AATTATAGAA TTTTCAAAAC
     7681 AAATACAATG TTCTTATGAC GAATTAGGAT ATATAGTAAA TAGTTTTAGT ACCATTGTTA
     7741 AGCCACAAAA AACATGGGCT ACATTTAGTA ATTTTATATC AGCCATGGCT GCTGATATTT
     7801 TGGTAGAAAA ACTTTATCTT ATAAGAAAGT TTTTTGCAGA CAAAAAATCA AAATTTATAT
     7861 TTCAGGTACA CGACTCTTTC ATAATTGATG TTCATCCAGA AGAATTTAGT ATAATTGAAG
     7921 AAATTAAGAG TGTTCTGTCG GATTTTACAA ATATTTCCCT CCAAGTAGGT TCCTCAGAAG
     7981 GTAGTAATTT ATATGAATGC GGAATAGCAG AAGGAGAGGT TGATTTTACA AATTTTTGAA
     8041 ATTAAGTTTT ATACCCTTGT AATTTTAGGA GCTCATCAAA GTCATTTATG CTTCCTGCCC
     8101 GGATAACTGG TCTCGTTTTA TACCCTTGTA ATTTTAGGAG CTCATCAAAG TATTTTACGA
     8161 TTTGATCTTG CAACACCTTT GTTTTATACC CTTGTAATTT TAGGAGCTCA TCAAAGAAAA
     8221 CAATTAACAG GGAAAATCAA AAGACAGGTT TTATACCCTT GTAATTTTAG GAGCTCATCA
     8281 AAGGTAATCT GTGTAAATGA CTGAATCTCA TCATATTGGA GCATGTACAA GCTCTCAAAA
     8341 ACTGACCATA TGCCATCATA TTTTATGCAA AACGTCTTGC TTTTTTCATG TTTTTCCATT
     8401 AAAATCTCAT TATTTCCATT GATATTTTTA ATGTAAAATA TGTAATAAGG ATAGATATCA
     8461 TTCACGTATA ATTCACACCC ATCAATCTTC GAAATAAAGA AATTACGCAT TTCTATTTTT
     8521 TTAGCTTTTT GAGGAGAAAA CTTTTCAACC AACACTTTCC TCGTCAAAAA CGAACATAAA
     8581 TCTACCTTTA TCCCAAGTTT TGTCCATGGT GTATCCTTTA TTTTTTCTTG GTTTTCTTTG
     8641 ATTGTTGATT GTTTCATAAC TGTTTAAACG AAAAATCCTA TCATTTGTTG TAGTTATGGA
     8701 TATTGCATTA TGATTTTTGG TTTTAATTTA AGTTTTATAA TGGTTGGAAC TTGTTCAAAC
     8761 TGTTCTTCAA GGTTGTAATC ACATAAATCT GATGTCTGGT ATTTTAACAA TACACATTGT
     8821 TCTAAAAATA TTTTTCTTTC CACTGGTGAT TCTATTAATG TTTTAATTAA AAAATCTCTT
     8881 GTATTTATAA AAGGAATTTT TTGTAAATCA TGAAGTGCCC ATCTTATCAA AGGGTCTCCT
     8941 ATTTCTACTT TTTTATTACC AATTTTTTCT ACAAGTACAA TTCTGGTTAA AAGTGTATCA
     9001 TTTAAGTATG ATTCTGCATT TAATTCCAAT TCTATAATAT TTTCATCCTT ATGTGAAACT
     9061 TCGGCAAAAT TTGTTGAAAT AAAATTAAAA CGAGGAGTTG ATGTTATTGT AAAGTTCTCA
     9121 ATCTTCCAAG TGAAAATATT TCCTTCATGT AGCATTTGAA GATAATATAA TGGCTTGGAA
     9181 TTAAATCTGT TAATTTTTGG TATTGCCATT ATGTAATAAA AAACTTTATT TTTAAAAAGT
     9241 AAACACAACG CATTTAAAAT AAATTTAATA ATAATGTGAT GTAACTTGCT TTTTATGTTT
     9301 CTACTCGTTT TATTTGCATA TGTAAAATCT GGTCTTATCC GGTTAAAATA ATAAAATGGC
     9361 AAAAATTGAA ATGGTTGTTA AAAAAAAGAT AGGCAAGAAT GTCTATACTT TTATGTTGTC
     9421 CGCACCTTCT TTTCATGAGG TGGTAATAGA GTCTTCAAAA TTATCATTTG GAGACGTTGA
     9481 CACATGTGGA ATATGTGGAA ATGATGACTT GTTCTTGCAT GGTCATGTAA CGAAAGAAGA
     9541 TAATTTTGAA TATGCTTATG TGAGATGTAA AAAATGTAAG TCAACTTTGA ATTTCGGAAA
     9601 GCAAAAGAAA GATACCAGCG TGGTGTACTT AACAACAAAA GATGACAAAA GTCTTGACTG
     9661 GGTAAAATTC GAACCAAAGA TTAATGAATA ATAATTAACT AAAATAAGGA GCAAAAAAAT
     9721 GGCAAAAACA AAAAAAGACA ATGAGGTAGT TGATGGATTA TCTCAGGCAG AAATGGAAGC
     9781 AAAGTTTTCT GGAGAGAATG AACCGGCTGA GAAGGAAGCA AAGAAAATTA AAATAAAATC
     9841 AAAAAGTAAT TTTTCTTTGG CGGATTATCA AAAAGAAATT AAAATTCCTA TTGTAAATTA
     9901 CAAACCAGAT TCATGGATTC CTATGAGTAA AGCATTTATG GAAACCACCC AATTACCGGG
     9961 GATCCCAGAA GGGAGGGTAA TAGCCTGCTG GGGTTTCGAA GATTCTGGAA AATCGAGCGT
    10021 AGCATTAGAA TTGATGGCAA ATGCTCAAAA AAAAGGCATA CTTCCAATAT TAATCAACAC
    10081 TGAAAAAAAG TTCAATTGGG AGCATGCTGA AACTATGGGA GTAGATAAAG ATAATATGAT
    10141 ATATGTTGAT TCATTAGAGA CAGTAGAAGA TTGTTGTGAG TTTATTAAAG AAAGGTTAAG
    10201 AGATCAAAAA GAAGGAAGAC TTCCTACTGA CATTGTGTTT GTTTGGGATT CTATCGGAAA
    10261 CGTTATTTCG GGGGCAGAAC TAAGGGCGGA CGAAAAAGGT GATACTAGTG CAATTATGGC
    10321 AACTGCAAAA TTATTAACAC AACAAATTCA CCGAATAATT GAAAAAAGAA TTTCTGATAC
    10381 AAGAAAAGAA GAATATCCTT ATAATGCCAC TTTATTTGTT GTTAATCATG CTTATCAAGG
    10441 TACAATGGCT AATACATTGA CTCCATACGG AGGTCGTGGC GTTTTAAAAG CAGCCACTTT
    10501 ATCAATAAGA ATGGGTGGAA TTTTATCAAA TTCAACAAAG TGTTATGCGG TAAAAGATGG
    10561 CGTAGAAATG GCTTATGCTA TTAAAACATC AATTGTTGTG GAAAAAAATC ACATTACCAA
    10621 TGTTTCTGTT AAGGCAAAAA TAATTTGTAC AGCACACGGA TTTATTATGG ATAGCAAAGA
    10681 AGCAATTGAT GAATATAAAA AGCAACACAA GGATAGTTGG GAATTAAAAT TTGCAAAAGA
    10741 CTGGGATAAA TATGGAAATG ATTAGCCGGT GTTAAAAATG TTTTTAGGTT GAAGTGATTC
    10801 TGGAATAATT ATTCTATTTA TAATAAAAAT AAATCATGGA AAAAGAAAAA TTTGAAAGAA
    10861 ATTGTCCTCA ATGTAATGAA AATATTTATT ACACAAATAA AAAAAACAGA AACAATTCTG
    10921 AAAGAAAGAA AAAACTCTGT AGAAAATGTG TTAATAATAG GTTTTTTGAA GAAAATGAAA
    10981 TTAAGATGAA AGAAGTTTAT CTTCACAAAT TTGACGCAGA TACAAATGAT AAAATAATAA
    11041 TTTTATTTCA AAAAAATGGA GCGCGTTGGG AAAAGTTCGT AAAATCCATA CAGCCTTTAA
    11101 TTAAAGAATT TTATAAAAAT AAAAAAGAAC AAAAATATTA CAGAAACTGT CCAGAGTGTG
    11161 TAGAAGAAAT ATCATATGTC GCAAAATTTG ATAGAGATGA GGCTGAAAAA GAAAAAAGAT
    11221 TATGTAAATC TTGTGGTAGT AAAGGAGATA AAAATTCATT TTATGGAAAA ACACATTCAC
    11281 AAGAAACTAT AAATAAAATA CAAAATTCAC ATCAAACATC AGAATCTTGG GCAAATTTTC
    11341 AAGAGCGACA ACAAACAGAC GAGTTTAGAA AAAAAATAAG TGAAAAACTT TCTGGTGAAA
    11401 ACAATCCAGC ATTTGGTAGA GGGACTCTGA AAGATATTTG GATAAAAAAA TTAGGAGAAG
    11461 AAGAAGGAAA TAAAAGAAAT GACGAGTGGT TAAAATTGCA AAGCAAAAAT TCGTCTGGAG
    11521 AAAATAATCC AATGTTTGGA AAACCATCTC CAAATGGCTC CGGTAACGGT TGGTCTGGTT
    11581 GGTATAAAAA TTGGTTTTTC AGAAGTTTAA GAGAATTGTC TTATATGATT AATGTTATAG
    11641 AAAAAGAAGA ATTAAAATGG GAAACAGGAG AATCTCAAAA ATATAAAATC GAATACATTG
    11701 ATTATACTGG TGAAACAAGA AATTATTTTC CTGATTTTGT AATTGAAGGT AAACGAATAA
    11761 TTGAATGTAA ACCACAAAAA TTACATAATT CTCCAGCTGT TCTTGCTAAA AAATTGGCTG
    11821 CTGAAAAATT TTGTGAACTT AATAATTTTA CATACGAACT GATAGATATA GATAAAATTT
    11881 CTTTTGAAGA ATTACAAAAA TTACATGATG AGAAAATCAT CACTTTCACT GAAAAATATG
    11941 AAGAAAAGTT TCAAAATTAT ACTTTCAAAG AATCTAATAT CAAAAGAAGT TAAATAAAAA
    12001 ATAAAATTAT GCGTGTGTTG ATTTTGGACT CGGATTGGAA TCTTAAAAGA AATTTTAAAA
    12061 AAAGAGAAAA CATGTTTGCT AAAGGCGAAC ACTGTGGAGG TTCTTTTGGT TTTTTAGAAA
    12121 GTCTACGAGC TGTGATAAAC AAAGAGTCAC CGGACCGCGT AGTTGCGATG TGGGACGGAA
    12181 TCGCAGGCGG AAAATTCCGA CACGATATCT ACCCTCACTA CAAGGAAAAT AGGGATAAAA
    12241 GCTGGGACGA AGAATCATAT CTTCTTACAG AGGAAGAAAC CGGTCATGAG GCTGCAAAAA
    12301 AATACAGCCA GTTAACTCAA AAAATAAAAG TTAAAAATTA TTTAGAAGAA TTATATATTA
    12361 GGCAAGTAGA AGTAAATTTG ATTGAGGCGG ATGATTTAAT AGCAAAATAT GTTCTTTTAA
    12421 AAGAGCCGGA AGAAAATATT GTAATATTCA GTTCTGATAA AGATTATTAT CAGTTAATTT
    12481 CAGAAGGAGT TTCGGTTCTT AGACCATCAG ATAATTTCTT GATTACATAT AATAACTTCA
    12541 AAGAAACGTT TGGTTATATT CCGGAAAATT CTTTGATAAT GAAATGTTTT GAAGGAGACA
    12601 CATCAGATTG CATTCCAGGA GTAGACGGAG TGGCTGAAAA ATCCATTTTA AAATACTTTC
    12661 CAAGGTTTGC TGATGAAGTG TACGACATCG AACGATTTAT TAAAGAAGCG GTAGAATTAT
    12721 ATCAAAATAA AAAAATAAAA TTATTTGAAA AAATAATTGG ATGCAGAAGA ACTATAGAGC
    12781 GTAATAAAAA GCTTATGGAT TTACATAATC CGTTTTTAAC AGAAGAAGCT ATTGAAGAAA
    12841 TTGAAACCAT ACGAGAATGT GTAATTGTAG AAGACAACAG TTTTACACAA AGAAGCATAT
    12901 CAAATGCGAT GAAAATGATG ATAAAAGATG GTTATAATAA ATTAGTATGG CAAGAAAATA
    12961 TGGATTTTTT CTTCCGGCCA TTTTTTAGGT TGGTTGCCAA AGAAACTGAG TATTCACGGA
    13021 AAATTTTAGG AAATTAAAAT GGAAAAAAAA GATAAAGAAC TTATTAAAAA ATTAAACGAG
    13081 GCTGGGAAAA CAGCTAACTT TTTCTCTTTA AAACTTGAAT ATAATGGAAA AGTTATTGTT
    13141 GTTAAAAGAG ATTTTCCAGC AGATAAATAC TCGCCGGAAT CAATTGAAAA AAGTAGTTTA
    13201 CATTTTCTGA TGGTAGATTT TGTTAGAAAA ATCCAAGAAG AACTCAGAAA GAGTGAGCAG
    13261 GAAATTCTTG AGAAAATTAA AAAAGAACAA ATGGATAAGT TGTGGTCAGA AAATCATGAC
    13321 ATAGAAAAAA GTTGATATCC ACCACAAAAA CGTCTAAAAT CAACTAAACG AATTTAAAAT
    13381 TGTTCTTTAA ATAATAGCCT ATTTAATAAA GTAAGCTGGT TAATAATAAT CTTTTATTTT
    13441 GTTAATAGTT TTTATTTATT AAGCTCTGGA ATGGAAAAAA GTTAAATACA TTTGCAACAT
    13501 AATAAAAGAA TCGAATCTGT GTTTGTTGGA GCAAACGCAC AGGTTTGTGT TAAAGCAGGA
    13561 ATAATATCAT ATTGGTATTA TAAAAATACG TGACATGGAA AATACTGAAA TTAATAGTGC
    13621 AATAAAAAAT GTTAATCAGC CCCTTACCTT ACTGGATTTA AATTTTCAAA AAAAGTTAAT
    13681 CAAAGTTATA ATAGAAGATA AACAAGGCGA ATTCTCAACA CAAATTATAG ATATTTTAAA
    13741 GCCGGAATAT TTTGATGGTA TATATATCAA AACATTAATT AGGCATATTC TTGATTTTGT
    13801 TACAAAATAC AATATTATAC CAGAATATCA AACTCTTAGA GATATAGTAA ACGAAAAAGA
    13861 ACTCGAAGGA CAATTAAAAG ACAATCTCAT TGAATTAATC CGGCTTATTG AAGAACAGAG
    13921 AATTACTGAT AAGCTTAATG TAAAAGATAT TGCTTTAAAT TTTTGTCGTA AACAATCGTT
    13981 AAAAAAGGGA CTTATTGATG CTGTTGATAA TTGGGAAAAG GGAGATTATG AAAATATAGC
    14041 TCAAATAATT TCCGAAGCGC TTAAGGTTGG TGAGCCAAAA AGTAGTGGTC ACAATTATCT
    14101 TAAGGATATG GAAAAGAGAT TAATAAAAAA ATATAGAACT CCAATTCCGG CAATGAGTGG
    14161 TCTTGATTCA AAAATAGGTG GAGGTCTTGC TGGTGGAGAG CTTGGAATTA TACTTTCTCC
    14221 AACTGGTGGA GGAAAATCCA TGATGTTAGT AAAATTTGCG TGTACTGCAT TAAAGGCAGG
    14281 AAAACAAGTA ATATATTATA CACTCGAGTT ACAGGAAAGT GCTATTGGCA ATAGAATAGA
    14341 TTCGTGTTTA ACCGGTTTAC CTTTAAAAGA TGTTATTGAA TATCCTGATG TAATAAGAGA
    14401 AACTCTTTTA GAAATTTCAA AACAAGGTGG AAATCTTATA ATTAAGGAAT TTCCAACTGG
    14461 TTCAGCGTCT TTAAATACTA TTAAATCGCA TCTTAAAGTT TTAGAAAGAG AAGGTATTGT
    14521 GCCAGATGTA ATTATTATTG ATTATGCTGA CATAATGAAG GCTACATCAA GTTTTTCAGA
    14581 AAAAAGATTT GCACTGACTT CAATTTATGA AGGTCTGAGA GGAATGGCAA TGGAAATGAA
    14641 TATTCCAATC TGGACAGCTT CTCAGAGTGG AAGATGTTTA GGGTTAAATT CTCTAATTGA
    14701 TACTCCAGAT GGTAAAAAAG AAATACAATA CTTAAAAGTT AATGATTTAA TTTTGACACA
    14761 TCTTGGTTTT AAAAAAGTAA TTAATATTTT CCCAATTGAA AAACAAAGTG TGTATAAAAT
    14821 TAAACTAAAA AGCGGAAAGG AAATATTATG TTCTTCAAAA CATTTTTTTC CAATAAAAAA
    14881 TAATGAATAT AAATCTATAG AAAGCGGATT ATCAAAAGGA GATTTTTTAT TTTCTAAAAA
    14941 GTAGTTTGTG TCGCTCTCAA AATTTTATTT TCATACTATT TATATGTATG GAAAAAATAA
    15001 AAAAGTTTAA AACAATAGAA GAATTATTAA ATATTAAATC TTTAAAATGT TTAGATGTTA
    15061 ATAAAATTAA TGAGTTTCAA AAAGAACAAT TAACAAATAT TATAGAAGAA TTTAATAAAA
    15121 TTTTTATACA TAACAATTTT AAATTAATAG TAGACTTTAT AATAAATAAT ATAGAATGTG
    15181 ATTGGATAAC GAGAATAAAA TTAATAAAAG AAAAATTTAA TAGAAATTCA TCATCATTAG
    15241 AATCTTTCAT ATTAAGATAT GGAGAGGTTG AGGGTCAAAA GCAATTTGAT GAAAAAAATG
    15301 AAAAATGTGT TGTCACTCTT GAAAAACTTA TTGTTAAATT AGGAGAAGAT GAGGGTAATA
    15361 AAATTTGGGA TGAAATTAGA AAAAGTAAAA GAAGTGTATC ATTAGAAATA ATGACCGAAA
    15421 GATATGGAGA AGAAGAGGGT TTAAAAAGAT GGAATTCTTA TTTAGAGAAA TGGAGAGTCG
    15481 GAATTCAAAA GAAAAAAGAA AAAGGAGATT GGAAAAATGG GTCCACATTA GAAAGGCGCA
    15541 TTGAGATATA TGGAGAAGAA GAAGGTACAA GAATTTGGAA TGAAAATTCA ATTAGAATGT
    15601 CAAAAAGGAA TTCTCTTGAA ACGTATATTG AAAAGCATGG CGAAGAAAAA GGTAAAGATG
    15661 AATATGAAAA ATATTGCAAA TCAATGGATA AAACAAGTTT AAAAGCATTT AAAAAAAGAT
    15721 ACGGTGAGGT TGATGGCAAA AAAAGATACG AAGAATATTG TAAAAAAGTT TCTTATTCAA
    15781 ATTCTGTTGA GGGTTATATA GAAAGGTATG GTCCAATTGT TGGTCCCATA AAAAGACAAG
    15841 AACGATTTAC ACAGCTTATT ATTAATGGAA GATTTTTAAA AAATTATAGT AAAATATCAC
    15901 AAGAATTGTT TTGGAGCATA TATGAACAAA TTGATGAATT CGAAAAAAGT AAATGTTATT
    15961 TTGCAGAACT TAATGAGGAA CATGTTTTTT ATACATATCA AAATGATATA TATGTTATAA
    16021 GTGTGGATTT TAAATTTGAA AATAAAATAA TAGAATTTGA TGGTGATTTT TGGCATTCAT
    16081 CCACGAAACA AAAAGAAAGA GATATTTTGA GAGATTGTTT TTTAATTAGT AAAGGATATG
    16141 AAGTGTTAAG AATACCAGAG TTAGATTATA AAAACGACAA AAAACAAATA ATAGAAAAAT
    16201 GTATAAATTT TATAAAAAAT GAAAAAACAG AATATAGTAA GTGAGTCAAT AATAGACATT
    16261 TTAGAAGATG AAATAATGTC CATAGAATTA ATTGGAGAAG AAGAAACTGT TGATATAACA
    16321 GTGGAGGATG CACATATGTT TTTTGCAAAT GACATTTACA CTCATAATAG TTCAATGAAT
    16381 AAAGACAAGT TCGGTCTCGA TACAATCTCT GAAAGCCTTG GTAAAGCACA AACAGCTGAT
    16441 ATTATTTTAG GAATTGCGAG ACCAGATGAG GATAAAGTTA TTAAGAAAGC CACAATGATG
    16501 GTTTTAAAAA ACAGAAATGG AGAAGATGGA TATTCGTTAA GAATGATCTT TGACACTTCA
    16561 AAAATAGATA TACAAATAGA AGATGAAAAT AACGCAAATA TAAAATCCGG CATTAAGGCG
    16621 TTAACTATGG AAGCTCAAAT TAGAAATCGT AATTAAAATA TTCTATTATT TTAGCATTTC
    16681 TTTTTAGGAC TATCCTCTTT TCTCTGAACA TTAAGAAAAA TACTTATTAT TTAATTCAAC
    16741 AAAAAATAAA TTAAAACAAA TGGCAATAGA AACAATGGAA AATCAAACAA AAGGAAAATT
    16801 AAAAGAAATA AAAGGGACGA AATTTGTAGA TGAATTTAGT AAAGAAATTT ATGAACAAAC
    16861 ATATAAATAT TTAAATGAAA CAATTGATGA AACTCAATTG AGGGTTGCTA AAGATTTAGC
    16921 AAAAGTAGAA TTAAATCAAG AATATTGGAC AAATCAGTTT ATGTGGGCGC TTGAAGATTT
    16981 TAAATTCGTT CCAGGAGGAA GAATTACATC AAATGCTGGA ACCGGAATAA AGGGCACCAC
    17041 TTATATTAAT TGTTTTGTAG ATGGATTCGT TGGAGAAGAC AGAGATTCTA TGGAAGGAAT
    17101 CTTGTCGGCT TTAAGAAGAC AAGCTCTTAT TTTAAAGTCT GAAGGTGGTT ATGGATTTTG
    17161 TGCTGATACA ATGAGGCCAA GAGGTGGATT TATTGAAGGG ATTGGGAATG AAAGTCCTGG
    17221 TTCTGTTAGA ATGCTTGATA TGTGGGATAC ACAATCTGCT GTGATAACAG AAGGAAGTGG
    17281 TAAAAAGTCA AAAAACGAAA AAGCAAAAGG AAAAATAAGA AAAGGTGCCC AGATGGTAAC
    17341 AATGTCGTGT TATCATCCTG ATATTGAGGA GTTTATAACA GCAAAACAAA CACCTGGAAG
    17401 GTTGACAAAA TTTAATATGT CACTTTTAAT AACGGATGAA TTTATGAAAT CTGTACAAAA
    17461 TAATCTTCCT TGGAATTTGG AATTTCCTGA TTTTGATTTT AATAAAGATA TATATAATAA
    17521 AGAGTGGGAT GGAAACCTGA AAAAATGGAA AGAAAAAGGT TATCCAGTAA TTATTTATAA
    17581 AACTTATAAA AATGCAAATG AATTATGGGA TTTAATAATG AAATCCACAT ATAACAGAAA
    17641 TGAACCAGGA GTTCTTTTCG TTGATACAAT TAATAGATTA AATAATTTAT ATTATAATGA
    17701 ATATATATCA GCAAGTAATC CTTGTGGTGA ACAATTACTT CCAACTGGCG GTGTCTGTTT
    17761 ACTTGGCTCA ATAAATTTAA CGCAATTTAT TGATTTTGAA AAAAAAGATT GGGATTATAA
    17821 AAAAATTAAA GAAATAATAC CAATAGCAAT ACGTTTCATG GATAATGTTA ATGATATAAC
    17881 TAGTGTACCT CTTGACTCTC AAAAAGAAAA TCTAAAAAGC AAAAGAAGAA TTGGACTTGG
    17941 AATTATGGGA TATGGTTCAG CTTTAATGAT GTTAAATATA AGATATGGTT CTGATTACGC
    18001 TTTAGAAATA ACAGAAAATC TAATGAAATT TATAGCAAAT GAATCTTATC AGGCGTCTTC
    18061 TTTAATTGCA AAAGAAAAAG GAGCATTTCC ATTATTTGAT AAAGAAAAAT ATCTTGCAAG
    18121 TAAATTTATT TCAAATCTTT CCACTGAAAC TCAATCTATG ATTGAAAGAT ATGGAATCAG
    18181 AAATTCCCAC TTACTTTCTA TTCAACCGAC AGGAAACTCT TCTATTTTTG CAAATGTTGT
    18241 AAGTGGTGGT TTAGAACCAG TATTTATGCC TACGTATACA AGAACGACAA TGATGCCTTA
    18301 TCCACCAGAA GGTCTTGTTG TGCCTTCCAA TATTGATTGG GAGAATAAAG CCTTTAATAC
    18361 ACAACCATCT TCTCTTAATT CAGATAACTT ACAGTCGTGG AAATGGATTA AGGAAGGGGA
    18421 TGAAAATTTA TTAAAAACAG ATTTTGATGG ATATTCTTGG AAGATTGATA AATCAAGAGG
    18481 GCTATTAAGA GAAACTGTTG TTAAAGATTA TGCTGTTCGT TTCCTTGAAT TAAAAAACAA
    18541 ATGGGAAAAT ACTGCTGAAT GGGCGGCAAC AACTGTTCAG TTAGGAATTG ACGAACACTC
    18601 AAAAACAATG GAGGTTATGT CTAAATATAT TGATTCAGCA ATGAGTAAAA CGGTAAATAT
    18661 ACCAAGTGAT TACCCATTTG AAAATTTCAA AAAACTATAT ATGGATTTAT TTAACACTAA
    18721 AACCGTAAAA GGAGGAACTA CATATAGAGC AGGAACAATG ACAGAAGTTC TTGGTTCAGC
    18781 AGAAAAAAAA GAAGAAGAAA AATCAAATAA AATTAATAAA ACAACAGCTC CACATAGACC
    18841 AAAAACACTA CCATGTGATA TATATCACGT AACAACCGAT GGTAAAAAAT GGATTGTTCT
    18901 TGTTGGGCTT CTTTCAGAAG AACCTTATGA GGTTTTTACT TTTAAAGAAA AATCCATCCA
    18961 CTTACCGGTA AAATTAAAAA ATGGCACTCT TACAAAAGTG AAAAGAGGAA GATATGACCT
    19021 TGATGCAGAT GGAATGATAA TTGAAAATAT TGTAGAGCAC TTTGAAACTG ATGAACAAGA
    19081 GGCTTTAACT CGTATGATTT CGCTTTCATT GAGACATGGT TCTGATATAA AATTCATTGT
    19141 TGAACAACTA AATAAATCAG AGGGAAATAT AACATCTTTT GCAAGAGCAA TTGGTAGAAC
    19201 TTTAAAAAAA TACATATTAG ATGGTGAAAA AAGTACAGAA ACCTGTTCTA ATTGCAATGC
    19261 TAAAAATACA CTTGTTTATC AAGAAGGGTG CGTTGTTTGC ATAAATTGTT CCTCAAGCAA
    19321 ATGTTCATAA TTTTAACCTA TCGTTAACCA AAGAAGCCAT CTCTAAAAAA GATGGTTTCT
    19381 TAATTTAAAA CTATTTAATA AAAACAATTT ATAGTGGCAA AAAAGGATTT TACCAAAGAG
    19441 CAACTTCAAA CTATTGATGA TTTGTTAAAA GCAATATCTT TTGGAGAAAT AGAATTGTTT
    19501 TAATGATTAT GAAAACACAT TAATTTGACC TATTTAATGT AAATCATAAT ACTGAGACCA
    19561 TGAAAAACAT AAAACTTACC AAAAAACAAC TTCAAAAGTT TATTTCAGAG GGAGTCAAAA
    19621 AATTTTTAAA AGAAAATGGT GCACAGCCTG CTCCAACAAC TAAGCCAGCT CCGGTAATAA
    19681 CTCCACAAAG AGAAAGACGT CCAAATCCTA TTAAGATACC TAAGCCCGGA ACTTTTCCAA
    19741 AGCCAAATCC TAAAGCTAAA AAGAAAGAAA TTCAAAATTC TATAAAAACA GAAGAATTTC
    19801 TTAATGAGTG GGTTAAAATG GCTAAGTTAG AAAAAGAAAA ATCCAGAATG AAGCGCCTTA
    19861 TAAAAGAGGC TCCAATGGAT ATTGACCCAG GAGAACACGA GCCACATCCA TCAATCAGAA
    19921 GTGGAATTCA AGGACAATCA GAAACGCCTT TTGGTAATGT TGAATTATTT TCAAAACAAA
    19981 GACTTGACCA AAGTACTATT GAAAAAATAG GAAGTGAAGA ATTTAAATCA ATTGTAAGAA
    20041 CTTTAGGTGA CGTCGGTTCA ATGAGCATGA TGGAAATTCA AAATGCTCTT AATATGATTC
    20101 TTACTTATGA AAGAAGAAAT AGAGGGGCAT TAGAAAATTT AGCTAAAGAA ATTGTGAAAA
    20161 GAAAATTTGG TCTTTCTGAT GAAGTGATGC AAATGATTGA TGCTAAATTA AAAAACCCAG
    20221 GTGAAATCGA ACCACCTGAA GATAACGATG ATCCAGAAGA AGAAGTTGCA CAACAGTTTA
    20281 CTCCAGAAGA ATTAGAAATT ATAAAAAAAC ATGTAAATAA GAGAATTGTA AGCAATACTC
    20341 TTATGATGGG TGCCGGATAT AGAGCACATA AAGTTTTTGA TGAAATAAAA AATGCATTAG
    20401 ATGGAATTGA CCCAAGACTT TATCCTTTAT ATAATAAAAT GATGCCAAAT GTTGAAATAT
    20461 TTATGTGGAA AATGCCAGTA GAACAATCAT TTGGAGCAAG ACAGATGTGG GGAAGTTCTA
    20521 AGTTAGATAC TCAAGGAGAT GAAGTGAAAG CAGAAGCAAC GGCTATTATA TTTCCAGTTC
    20581 TTTTACATGA AGTAGCAAAA GCTGCAGTTG AAATCTTGTT TTTACAACAT TTGTCAGACA
    20641 TTCAAGAAAA ACATGGAGAA CCTTTGGCTA AAGAAGTTGT TAAACAGGCT GATTCTTATT
    20701 ATGATGAGCA TTGGTTAAAA TTAATTGGAC CTCAATTTTG GAAATATCTT CATGATGCAT
    20761 TATCGTTTGT TGTTGTCGAA GAAGGTGAAG ATTATACCAT AATAGCTTAT GTTCTTAATA
    20821 AAATGGCCTC AATGGAACCT GACGAATTTA TGACATTAAT GGATGACACA ATTCATGACG
    20881 GACCAAGAGC TATAGAAAAA ATAAAACAAA TAGTAAGACT TGTAAGTGGT GAAATTGAAG
    20941 CATATGAGAA TCAAGGAGAG GAAATTCCTG AACCAGAAGA TATGTTTCCT CCAGAACATG
    21001 AAGATGAAAT AGCAGCTTTG TTAGGTAGAA ATCAAGAAGA TTTATTAACG AGAACTCCAG
    21061 AAGAAGAAAA AGGACCGGCT CCGACAAAAA ATGTAACTGA TATGAATATA GATGAATTAA
    21121 ACATCGAACT TGAGAAAGCT TTAGAATATG AAGACTATAG AAAAGCGGCA CAAGTTAGAG
    21181 ATGAAATAAA TCGTAGATAA TAGTTCTTTA CTTTAGTTTG TTTTGGCTTT ATTTTTATCA
    21241 AAAAAAGAAT TATGAAAAAA CCAGCTAATA AGAAAAAAGC CACTCAAAAA AGAGGACTTA
    21301 AAAGAAATAA AAGACTCAAA GCTACGCAAA AAGTTAAGCA TGTAAGAAAA AAAGAATTGG
    21361 TAGATGCCAG GAAAATTGCT GAAAAGAAAT TTGAGAAACA TATGAAAGAC CTATTTGGTC
    21421 AAAAGTAGTT TTAATCTTAA AACAAGTAGA ATTGAAAGGT TGCCGGTTTA TGGTGGCCTT
    21481 TCCTTTTTTA ATGCTATTTA TTATTATGAA ATCTGGTTTA AGATATATGG ATAAAGCTGT
    21541 TCTTTTTGAA ATTAATAAAA TAATCAAAGA ACAAGAGCAG GAAGATGATG AAAAAAGTGA
    21601 TGAAGAAACA TTAAGTACTT TTGACAAAAT GGATTCTTTC ATTGATGATG AAAAAACACA
    21661 ATCCAATTTA TCTATTCAAG GTTCTGTGAA AATGATGAGT GCATTAAAGG AACCAAACAA
    21721 AAGAAATGCA GAAGGTCTAA ATATGAAAGC TCAGAAAGAA AAAATGAAAA AACTTGATAC
    21781 AATGAAAAAA AGTGTCGAAG ACCAAAAGAA AAAAGCGGAA GATAAAATAA AACTTTCAAA
    21841 AATGCAACAA AATATTTCAA ATCAACCGGA TGTAAGTTCA CAGACAACAA CACAAACTTC
    21901 TGCCATAACA GAACATATAA AGAAAGTAAT AAAAAAAATG TCAGCACCAA TAATAAAAAG
    21961 AACGTTTGCA GAACAAAGTT CGCCAGTTCA GGCACCAGTT CAAACCCCCA CTGAATCATT
    22021 ACCTTCAAAC AAAGCTTATT TGGTTAAATT TGATAAAACT TCACAAAGAC CATTTGATGT
    22081 GAAATTCACA GAAAGAGGCT TTTCCATAGA GGGAACAAGA CTTAGTTTTG AGGCTTTAGA
    22141 GAACGCTTTA TCAAAAAACT ACACCATAAC ATTGAATAAT GGAAAAGGCT TAATATTAGA
    22201 TGCTATAAAG ATGCAAAAAA TACTAAAGTA TAAAGATAAG TGGTTTAATG GACAGCAATG
    22261 AAACTTATAT AGGTAGAAAA AGATCAGTAT TTATAGAAAA GGTTTCTTGT GGTCACAACA
    22321 TTTCTAAAGA TGGCATGTTG AAACGTTATG GATTACCGTT GTTTTTTACT ATGGACTTTT
    22381 TAAGAAAAAA TAGATTTATA GTAGAAATGC AAATCGACGA TGAAATAATT AATAATGATA
    22441 ATATACAAGG ATTTTTCATC TCAAATTTCA ACAATGAAAA AACAATAAAA ATAAGTACTG
    22501 CTATTCATAT TAAAGAATGG ATTCATGATT TTGAGAGAGT TAATATAATA AAAATATATC
    22561 TTTTAGATGG TTTAGGAAAT GAACATAGAC AATTTGATTT AGATGTTATC TATAAAGGTT
    22621 ATACTTTCGA TTGTGATTAT AGAGAAGATT CCCCAATAAT TCCGTATTTC TTTTTTAATA
    22681 TTATAGAATA ATTTAAAATT TCTTGGTTTT TTAAATACTA CTCTATATCT TTGTTGAAGC
    22741 AAACAAACAA ATAATTTTAA TATATGGAAT ATTTAGGGTA TACTTTTGAA ACGCCAGAAT
    22801 TTAATAAATC AACTGGAAAA TGGAATCCAG TAGAATTGGT GTATGAAGAA CAGGAAAGTT
    22861 TTAACGATGC AACATCCAAG GTGTTGAAAG CATTTAGACA TCCGGATGGA GAAGGAAAAT
    22921 GTATAACATC AGATGCGGAT GGCCAAAAGT ATGTATTGGA CATAGTTCAT GCAACTTATG
    22981 ACATCTATGC TAACTCCATA AAGGTTTTTC CAACTGATTG TAGAAAAATG AAATAAAAAA
    23041 ATATATTATG AAACAAGAAA AAATAGCAGA AATTGAATTA GAGCTTCTTG AGCTTAAATC
    23101 AAGAGCGAGA CATGCCGGGT ATAAAAACAT TATACCAAAA CTTTCTAAAA AATTACAATC
    23161 ACAAAGTAAC GAAATTCAAG AAAGTGTAAT GATGGGTTTC CGAAAAAGAT TATCTAACTG
    23221 GAAGCAAGGA TTGACAATTG TTGAAAATCC AAGTGGAATG ACTTCTGCTG AAAAAGAATC
    23281 AAAAAAAGAA GAAGAATTTG TTGTATCAAC AACTGCTCTT GCTGAACATT TTAATGCACA
    23341 GCAATAGGAA CAATTAACCA CAATGCGTTG TTCAAAGGCA GGGAGTTTTC TCTGCCTTTT
    23401 TTAATAATTA TAAAGAATGG AAATAAAATG GCAAAAAGAT ATAATAAGGA TTTTTTTAAA
    23461 GAATTAAAAG AAAAGAGTGA TTTACTATAT AATTCCACAC CTCCATTGAA TTGGGGTGAA
    23521 ACAATTAATA ATAAGTATGT TATAAGTGAT AGATATAACT TCGTTTGGAA AACCGAACAA
    23581 GGAGAAGAAA AACACCTTAC AAAAATTGAT TGTGATATAA AGGATTACAT TTTAAATTTC
    23641 ATAACAGTAG AAAAGGAAAA ACAAAAGATT TCTAAAATAG AAAAAGAAAT TTCCATTTTT
    23701 TTTGGAACAG ATTCTCAAAG CTATCTTTCT TACACAAGGT TTGTGTCTGT GATTGTATTA
    23761 TACGTAGATG GTAACGGTGC ACACGTTGTC GTATCAAGGT TTGACCTTCC TAAAATGTAT
    23821 GATTACAGAT ATAGATTATT AAGGGAAACT GATATAACCG GCGAAGTTGT GAGAAATCTT
    23881 AAACCTTTTT TAAAGAAAAA TAAAATTAAT TTTGAGGTGC ACTCTGATTA TAACTTAAGT
    23941 ATTCAATATA AATCATCAGG CGTGATTCAG GAAGCAAAAA ACTACATGAA ATATTTGGGA
    24001 TTTAATTTAG AGGTTAAACC ATGTTCGTGG GCAGCAAGCT ATGCAGCCGA CCACTTCTGT
    24061 AAATAAGAAA AGGAAACTTA AATGTTGTCT TTCTTTTTTT GTTTTCTTGC TATTGTAGGA
    24121 GGTGGTGGAA TTGTTTTTTT AACTCTTGAT GATGGAGTTG GTATTGTCTT TATCGGCGTT
    24181 ATTGTACCTT TTGCCTTTTT AGGTTTAGGT TCTTTTATGG CATCTGTTTG TTGTTCAGGA
    24241 TTTATGACTT GTTCTGGTTC TTTAAATAAG GGAATAATAT TTGGTTTTGG TCTACCCTCA
    24301 ATTCCCATGT TTTTAATAAG TTCAGATTGA AATTTCTGTA TTTTATCGAA ATCTGCCGCC
    24361 ACTTCTATGT TCACCATCCC TTTATCTGCT GCATTGTAAT TTTTTGGCGG AATACTGAAA
    24421 AATTTTCCAG TCATCCACAT CGATTTAATA TTAGACACTT TAAACATTCT CCACTCGTCT
    24481 TTTACTTCTT GGCTTCTTTT TCCAGTTTTT AAAGCGGCTG ACTCTGACTG ACCTATTTTA
    24541 TGTACAGCTC TAATTACCTG TTTACCAGCT TTAGACGTGC CTAAACAAAC CGGAAAGATT
    24601 GTTCTGTACT TAGCTACTGG CATTTTATAT TTCTCATTAT TACTTTGAAA TAAAATACCA
    24661 ACTTCTCTAC CTTCTTCAAT TGCTTGAATC ATTAAATCTT TATTATAAGG AACTCTTTGA
    24721 TTGCTCATAG CAAAAGCTGC CGTTCTTTCA TCGTCTCCAT TTGCTTCTGA AATTATTTTT
    24781 ATTCCAGCAA GTTCTCTTAA TCTGTTTTTA TATGATTCGC TAATCAACAT TTAATTATGC
    24841 TCCGGCGTTA TCAACGTTTT CATCTTTAGG AACAACAACT GGTTCTTGCG GTAATTGTGG
    24901 TGTTTTTCCT AATACGGTTT TAACTCCGCC AATCACTTTA GTTCCCATAG AATACGAAGC
    24961 GAAAAGTAAA ATTGCCCATT GTAACGCATC TATTATTGTA TTTAGTGTTG GCTCGGCTAT
    25021 GTCAATTGTT GGCTTTAAAG CCTTCCAAGT AACAAAACCC AAAGTTATAT AATAAGCTAT
    25081 TACGGAAAAT AACAAATACA CTCTTCCTTG AGAATACAAT TTTTCAGTAC CAACTTTTTC
    25141 GGTAAGAATA TCTTTCCACA TTTTTAAATT TAGTTTCATT GTAAATTATT TTTAGTTTAT
    25201 ATAATATAAA TAGTTGTTTT TAACATAAAA ACCAGTTATT TTTGAATTTA TGGACAAAAA
    25261 CACAGAATAC GAAGAGATTA AAAGTAAAAA TCCTAATCTT ATACACATAA GTTTTAGCGA
    25321 ATTAACACAA TTCAGAGGAT GTGGTCATAA ACATTTACTT GAGAAATATT TAAAATTAGC
    25381 AGTTTCTCCT ACGTCTATTC ACTTGATATT TGGAAGTGCA ATACATTCGG CTTTAGAAAT
    25441 TGGAGTTAGA GATAAAATAA ATTTAGAAGG AAGAATAGCT CATTTTAAAG AATATTTCAC
    25501 AAAAGAAATG ATGGATAAAA TGATGAATAC AAAAGATTAT GAAAACGTAG AATCATTCAC
    25561 TGAACAAGGT GAACATATAC TACGACTCTT ATCCACTGAA AAAATACTTG AAAAATACGA
    25621 TTTGATAGGC GTAGAAATGC TTCTTTATGA AAATTTATTT AATAATTTTC ATTTTAAAGG
    25681 ATTTATAGAT TTGATTTTAA AAGATAAAAA AACTGGAAGA ATATTAATTA TTGATTGGAA
    25741 GTCCAGTTCC GAACAGTGGG ATGTACAAAA GAAAAAGAAA GATAAAATAT TTGTGGCTCA
    25801 AATGAGATTA TATAAATATT TTTATTCAAG AAAATTCAAT GTACCTATGG ATGAAATTGA
    25861 TTGTAAATAC ATTGTTCTAA ATCGATTAAA AAGCAAAAAA TGTCCAGAAT TAGGATTTGG
    25921 AGCTATACAG CCGGTAGAAA TCTTCTCAAC GAATGATGAC ATTAATGAAG CAGTAACTCT
    25981 TGTGGCTAAC ACATTACGAG ATATACACAT TAATAAAGAC TTTCAAAAAG CTAAATGTGT
    26041 TGACAGAAAA AAAGACTGTT TCTTTTGTCA ATATAAATCA AATCCTACAT TATGTAATAA
    26101 CAATGAAAAT CAATACAAAT ACATGCTTGA TGAACATAGA GAAAGAAGAA TTTCAATAGA
    26161 AAAAGGAGAA GATGTAAAAG TTTTATATAA TTAAATTATA ATGAAAAAAG AAGAATCAAT
    26221 AAATTCAGAA TATATTTTTG GAAAAATAAC ACCATTAGTC ATTGCGAAAA ATACAATAAT
    26281 AAAACCTGTG ATGACCGAAG AAGAATATGA ATCAGTTAAT AGGGTGTCTG AAAATTGGAT
    26341 TAATTGGATC AAGGAAAATT GTGATTTTAA ATAAATGAAA AAAAAATTAT TAGTAAGTTT
    26401 TAGTGGAGGT GAAACATCTG GTTTTATGGC TCAGTGGCTT TGGAAGAATA AGCAAGATGA
    26461 ATATGATATG ATTTTTGTAT TTGCCAACAC TGGAGAAGAG AATGAACAAA CTTTAGACTT
    26521 CGTTCAAAAA TGTTCTGACC ATTTTGGTTT TCCAGTAGTT TGGATTGAGG CAGATGTTGT
    26581 TTCTGAAAAA GGAAAAGGAA CAAAAAGTAA AATCGTAACA TTCGAAACTG CTAGTCGCAA
    26641 AGGCGAACCA TTTGAAGAAG TAATAAAAAA ATACACAATA CCAAGTATAA AATTTCCACA
    26701 CTGCACAAGG GAGTTAAAAC AGGTTCCAAT AAAACATTAT GCCAGGTCTA TTGGTTGGAA
    26761 AAAAAGAGAC TATGAAACAG CAATCGGAAT CAGAGTAGAT GAGATAGACC GGGTAAATGA
    26821 AAAATTTGCA GAAGAAAAAC TTTTTTATCC ATTGGTTTCA ATTATGCCGA TGACAAAACA
    26881 AAAAATAAAT TTCTTTTGGA ATCAAATGCC ATTCAGATTA GAACTTAAAG GTTATCAAGG
    26941 AAACTGTAAG TGGTGTTGGA AAAAAAGTTT AAGAAAACAT CTTACTATAG CTGTTGAAAA
    27001 TCCGGAATAT TTTGATTTTC CTAAAAGAAT GGAAGAAAAA TATGGAAATA CAGAAAAAAA
    27061 ATTAAGATTT TTCAGAAAAA ATATGATGGC TCAGGAAATA ATAGATTTAA GCAAGGAACC
    27121 ATTTGAAAAA GCCATGGACG ACGCTACAAA ATATGAACAA TTCGATATTA ATGGCAATGA
    27181 CTTAGATATA AGCAATGGGT GTTCAGAAAG TTGCGAAGTT TTTTAATCGT TAGATTTTAG
    27241 ACCATCTTCA AGGGAAGGAA AAAGTATTGT TGTAGGGCAA TCAGTTTTAT ACCCTTGTAA
    27301 TTTTAGGAGC TCTTCAAGGA CTTGCAAAAT AGCCTGTCCC CGATGCCGTG TTTTATACCC
    27361 TTGTAATTTT AGGAGCTCTT CAAGGCCGTA ATGTACGCAT TGAATCCCGC GGAGAGTTTT
    27421 ATACCCTTGT AATTTTAGGA GCTCTTCAAG GGCAATCTGT GTAAATGATT GAATATCAGA
    27481 GTATTCAAGT AGGTACAGGC TCTCGAAAAC TGACCAAATA CCGGTATATT TTATATAAAA
    27541 CGTCTTGTTT TTTTCACTTT TTTCCATTAA AATCTCATTA TTTCCATTGA TATTTTTAAT
    27601 GTAAAATATG TAATCAGGAT AGATATCATT CACGTATAAT TCACACCCAT CAATCTTCGA
    27661 AATAAAGAAA TTACGCATTT CTATTTTTTT AGCTTTTTGA GGAGAAAACT TTTCAGTTAA
    27721 TACTTTCCTC GTCAAAAATG AACACAAATC CACCTTTATA CCAATGTTTG TCCATGGCGT
    27781 ATTCTTAACT TTTTCTTGTT TTTCTTTAAT TGCCGGCTGA CTCATAGTTG TTTAAACGGA
    27841 ATTATAACAA AATTGTTTGC CCTTTACATT AAATAATGAC AGCTTATATT TGAACTTATC
    27901 TATGCACAGC AGGAAGCAAA TATTAGAAAA TCAAAAAAAA TTTAAGAAAG AAATTGTAGA
    27961 TTCTTTAAAA GTTGAGTTTA AGCAAGCCAA AAGAGAGCTT GCTAAAATAG AAACTAAAGA
    28021 CAAGGTTGTT AACTTGGAGA AGGAGAAACT TACCAATAAG TTCAATAAAA TAAAAATATC
    28081 CGAACAAATA GAAAAGCTTT TTATAACTGA AAAAAATATT TATCCTAATT ATTATGCTTG
    28141 GTGGGATGAA GAAAATATTC AAGTAATTAA ACTAAAATAC AAATAATGAA ACCAGAAAGA
    28201 CTTAGTACTA CGTGCGTCCT TATTGATTTA CAATATTTTT CTTCTATGAA TGCATTTGAA
    28261 GAATGTTATG GAGATAATGT ATCTTATCAA GAATTAGAAC AAAGCAGTTA TATAGAATTT
    28321 AAAGAATTAA TGTTTGAAAA AATAGGTAGA GGTATAAAAT TTAGAAAATA TGGAAGAATA
    28381 GGAAATATAT TAACATTAAA AGCCGATATG TTAAGTTATG AAATTGAAAA ATTTAAAAAT
    28441 ATATTAGAAA AAAATCAAAT TAAATTAATT CATGAGTGGG TTGTTTCTAA TGTGACTATA
    28501 TTGACTGATA AGTTATCAGG TGAAGGTAAT ATTTCAGAAG AAGAAGGAGA AGAGGAAGAT
    28561 TTTGATGATT TTTAATATAT TTAATAGTAA ATAAAACAAA ATGGCTAATA TTAACGAAGA
    28621 TAGATTAAAA AAATTTAAAG ATATGGGAAT TCCACTTCCA ATGTCTCCTG TTGACCCAGC
    28681 TACAGTTCAA CTTCCGGTTA GAAATACTGA ATTTGCAAGA AAGCTTATGG AAATAAAAAA
    28741 TGGTAAAAAG AAAGAAGAAA TAAATACTTT TATCGAAAAA GAAAAAGCTC AAAATGGATT
    28801 TATTCCACTT GAACTTCCTG TTAAGAAAAA TATTCCAGGC CAACCTCAAC AAAAACAAAT
    28861 AGCAGAAAGT ATAGCAAAAC CATCAGTTTC AGGTCCAAGT TTTGATGCTT ATGAAAAAGC
    28921 ATTATATGGA GATAACACCC CATCAAGCGA TACATTTGAA AGAGCTTCTT CTCCTACAAG
    28981 AAGTTATTCA TCTGATGTGG AATCAGAAAA TAATGGTACA GATTTTTTCA CGGACATCAA
    29041 AAATAGACTT GCAGAAAAGC AAAATAAAGC TAAACAAGGA AATGGACAAG TTCTTTTAAA
    29101 TGAAAATCAA ACTAATAGGA CTCAAAATGT TCCAGAAGGA TATAAGCTTA TAAATGAAGT
    29161 TGAATTAAAA AGAACAATAA CTGAAATTTC TTCTAATCTT ATGAAAAAAT TTATGAGTGA
    29221 ATTATTAGTT TCCGTTCCAA GTCTTATAAA GGAAAATGAA AAAGTAAAAA AAGCAGAAAT
    29281 GGTAAGAGAA GACATTGCTA AAATTGATGG CAAATTTTTT AAATTAACGC CGGTAACAAT
    29341 GAAGAAAAAA TGAAAAAAGC CATAGAACAT AAAGTTCAGG CGCAAATAAA GTCCGAAGCT
    29401 CCTGAGATAA TTTTAGAAGT AATATATCAA GACGATTTTA CTAATGACCA TTATATTTTG
    29461 AAGGGTTCCG GACTTAGCGA TAAAGGTTCT AAATCAATTA ATTTTAATAT ATCAAAAAAC
    29521 GGAAAAGAGT TTCCCTCTCT GGAAATGAAA GAAAGAAATG TTGAAACTTT CCTGAATGAA
    29581 TTTTTAAATA CTACTAAAGA CGCCGATTTT AATTCTGAAT TTAAGTCTAA AATATACGAA
    29641 CAATCCACAA AAGAAATTAA GGATTTTTTT GAGTTTTTTG ATGACTCTAT AATACTACGT
    29701 GGATTAACTC TTGAAGGGGA GCGCTTAAGA ATGAGAAAAC TGTCAGGGAT TTTAAAAGAA
    29761 TAATTTATCG CTATTTATTT CTGATGAACC TATCGAAACT AAAAATCATT ATAAAAGAAG
    29821 AAGTTAAAAA AACTTTAGAC TCTCCTACTC TTAAATTTTA TAGTCATGAA GACCAAGGAT
    29881 ATGATAGGGT TTCTTTATCA TCAAAAATGG ATATAATTGG ACAAATAATG TTGTTTTATA
    29941 AAATTTATAA AGAATTTCAT TTTGACCGAT TGGCAATTTC TTACTTTAAA AATAAAAAAT
    30001 TATGTATAGT ATCTGATGTT AGTGTTGGTA AAGAATTTAG AGGAAAAGGT TATAGTAAAT
    30061 TACTTTTAAA AGAAGCGATT AAACAAATGA AAAAGAAAAA TATAGATATT GCTATTTTAG
    30121 GAGTTTATGA AGGAAATTCA GTAGCAATAA GAATTTATGA AAAATTTGGT TTTAAAGAAT
    30181 ATCATAAAAG AAAAGGGGAA ATTTATATGT ATTTGGAATT ATAATATATT AAGAATTAAA
    30241 TAAGAATCAA AGAATTTTAG CCTATTTATT ACAAAATAAG CATATGGCTA ATTTACCAGT
    30301 AAAAAAAGGA GATAGAAACG AAACTGTATC TGAAGTACAA AAACTACTTT CATTAAATGG
    30361 TTATGACTTA ATAATAGATG GAGATTTTGG CTCAAGAACC GAATTGGGTG TTATTGATTT
    30421 TCAATCTCAC AATAATCTTA AAGCCGATGG AATAGTTGGA CAAATTACTT ATAATTTATT
    30481 AAAGTCTAAA TCAGAACTCA CTGGCAATCC ATCACTTTCT CCATTAAAAG TTCAACCACC
    30541 TGTTAATTAT GGCGATTTAG TAGTAAATAA AAGCATAAGA CAACCTGATG CTCAATACAT
    30601 TAAAAAAGAA ACTTCTAAAA CGCAAATATT TCTGCATTTT ACAGCTGGTG GTCCAATTGC
    30661 GAAAAATGTA ATTGGAGGAT GGAATGCTGA TGAAACAACT GTATCAACAG CATTTGTTAT
    30721 AGATAGAAAT ACAGGTGAAG TTTATGAATG TTTTGACCCC AAATATTATA GTTATCACTT
    30781 AGGTCTTAAA GGTACCAACG GAAGATTAGA TAGAACTTCT ATAGGAATAG AAATCTGTTC
    30841 TTGGGGTCCA TTAACTTTTA AAGACGGAAA ATACTATAAT TATGTAAATA AAGAAGTCCC
    30901 AGAAGCGAAT GTTCTAAAAT TAGATAAACC ATTTAGGGGT TATAGTTTTT TTGAAAACTT
    30961 CACAGATACT CAGATATCTA ATGTTGAAAA ATTATTAAGA GTTTTAATAA AAACTTATAA
    31021 AATAAAGGTT CAAACTTCTT TTGATTATAA TTGGTTTGAA TATAATCAAG CAGTAATTGA
    31081 TAATACATTG CCTGGAATTT TTACTCATTG TAATGTGAGA CTTGATAAAT CTGATATTTT
    31141 TCCTAATAAA AATATTATAA ACATACTTAA TAAGCTTTCA AAAGAATTTA ATGGATAATC
    31201 TTTGTTATAT ATACACTTTG ACTGACCCCA ATACTCAACA AGTGAGATAT GTTGGAAAAA
    31261 CAATTAATCC AAAGGTTAGG TTTCGCTCTC ACAAAAAAGA CAAAAAAGGA AGAAGTTATA
    31321 GAGTTAATTG GATTAAATCA TTGCGGAAAC AGAAATTATT TCCAATTTTC GAAATATTAG
    31381 ATATTGTAGA TAATAATGAT TGGGAATTTT GGGAGCAATA TTGGATTTGC CAATTTAAAG
    31441 TATGGGGTTT TAAACTTGTT AATGCAAATG CGAAAGGAAC AGGGGCTATA AATTTTAAAC
    31501 ACTCCGAAGA AACAAAAAAG AGAATATCAA TTTCAAGTAC AAACAGGAAA CATTCTGAGG
    31561 AAACAAAAAA ATTAATGTCA GATAATAAAA AAGGAATTAT TTTTTCAGAT TCTCATATTG
    31621 AAAATTTAAG AGAATCTCAT CTTGGTCAGA AAAATGAAAA TTTTTTTAAA GGGATAATAC
    31681 AGATTAATAT AAAAACTGGA GAAATAATAC AAAAATTCAA ATCACTAACA GAGGCTGAAT
    31741 ATATAACAGG AATAAATAAC TCATCATTAA GTAGGTGTTG TAAAAAAAAT GGAAAAAGTG
    31801 CCGGAGGTTT TTATTGGTGT TATGAATGTG AAATTAAAAA TTTTATTTTT GAGCCATATA
    31861 AAAGAATTGG AAATATTCCA AAAAATACCA AGAAAATAAA TCAATTGGAT AAAAATGGTG
    31921 TTTTTATAAA TTGTTTTAGA AGTATAAAAA ACGCTTTTGA AACATTAAAT GTTTCAAGAA
    31981 AACAAATATC AAAATGTTTA AAAAATAATA AATATACTGC TGGTGGATTT AAATGGGAAT
    32041 ATTCTAAATT ATAATATATA ATGAATACAA AAACACAAAT AATATTAGAA ACAGAAATGA
    32101 CCAAGACTGA AATAAAAGAC TTGATTAAAG ACGTTTTAGA TACAGAATTA AAAAGTAGAA
    32161 TAAAAGATGG AAAAATCACT GATGAAGAAA AAGTCAAAAC CATTATAAAA GATTTATTAA
    32221 AAAAACATTA TAAAACCCTT TGGTTAAAGG CTAATTATTT TATTGAAGAA TTATAAAATG
    32281 ACAAAGAAAG AATTATTAAA GTTAATTGAA GCAGAAGTTA CAAAAGTAGC TAACGAGACT
    32341 ATTCGAGAGC CTGAAAAACA ACTTCCAATG AATCCGCTTA AACAAGTATT TAATCCAGCA
    32401 CTTAAAGATG AGGGCGAGAT AGATGAATAT TTATTTAGAG CCGGCATGAA AGCTTAACAA
    32461 AAAAAATTAA AATGGAACCA GAAAACACAA TACCAAAAGA AACGCAAGCA CCAAAGATAA
    32521 CAAAGGCAGA AGTTATAAAA TGGGAAAATG ATTTTAGAGA AAAAGTTAGT CCTCTTGTTA
    32581 AATTTGACAA ACAGGATAAT GGATATTCTA TGAAATTTTA CAATGGAGAA AGCGGAGTTG
    32641 ATTCCTTGTG GTCAGGAACA ATTATTTTAA AATCTGACAA TTATCTTAAA TGGAGTTTCT
    32701 CTGTGACGAA TGGAGTTTTC GTTGAGTCTA AAATGAGTCT TGATGAAAAT AATTATAAAA
    32761 TTCCAGCTAA TCTATATGAC TTTTTCAAAT CATGGCAGGG AGAAGTTGCT AAATCAATAA
    32821 CTGAACCAAA AGAAGGTGGA GATACGCTTT CTCAACCAGA GCAAACACCT GATTTAGCCG
    32881 GACCAGAATC TAACAATACA CCAGAAGCTC CAGTTCAAGG TCCGCCACCT ATGTCAGAAG
    32941 GACTTCTTGT CGGAAATAGT AATAATAGCA AAAACAAAGC TTCAAGAATT AATACAAGTA
    33001 GAAAAGATAC CATAATGAAT AGCGGAGAAA GAATGAGAAG ATTGGCCGGA TTGTAAAAAT
    33061 AAAGCTTTTA ACAACAAAAA CCCTCTCAAC GATAAATTGA GAGGGTTTTT AATTCTTTAA
    33121 CTGTGGTTAG TTAATTTTTA ATTACTTTCC AAGATTGTAG CGGATTTGAT TCATAATTTA
    33181 ATGCTTGTCT TAAGATTATA AATTTAAACT TTTTACCATT AGCAAGAGTA TCATTTCCTT
    33241 GAATTTTTAC ATAATCCCCA TCTTTAAGTT TTTTACTCTC AGAAGCATCA ACCACACGAA
    33301 ATAAATCGTC CAATTGCCTT TGTACTTTGA TTGTTACATC CTGAAAGTTG AAAATAACTG
    33361 TTTCTCCGGG CTTAGCATCA AAAATGCTTT CTTGTTTTTC TTCTTTTTTT CCAGCTTCAC
    33421 TCGGTGCTGG AGTGCTTGGA GGTGGAGTGC TTGGTGTTGG AGTGGATACA GCAGCATTAA
    33481 GTTCGCCTGC TGTGTTTTGG CCGGAACCAT CAAGCTCATT TAAGCTTTTT AATATCTTAT
    33541 TTTTTTTGCT TTCTAAAGCA AGTTTCTTAT TTTGTTTTAA AACCTCTTCC TGAATTAAGG
    33601 AATCGAGTTC ACTTCTTTTT ATTTCTAATG ACATGTTAAT ATGGTTTTAT TCTTATAAAT
    33661 ATCTAATAAT TTATTAAACG AACATTGCAT TTTACATTAA AAACAGTTTT ATTTGCATTT
    33721 ACGGTTATTT ATAATATAAA ATGGAAACAA AACAACATAA ACAATTACAG GTTCCAGCAG
    33781 ATTCTGCTTG GAATAGAAAG TCAATAAAAA GATATTTACC TATTTGGTTA AATCAATTTA
    33841 TTGAAGGAAT TAAATCTATT ATTACTTGGA TTCCGATTAT TTATAAAGAT AAAAATTGGG
    33901 ATGACCACTA TATTTTTGAA ATAATCAAAT TTAAGCTATT ACAGCAACGC AAATATCTTG
    33961 TTGAGGCAAA TAGACATACA GGAGTAGAAG CTCTTAATAA AGACATTACA TTATGCCTTA
    34021 ATTTGATAGA AAAAGTTCAA GAAGAATATT ATAGTATGGA ATATATGGAT TATTGTAAAG
    34081 ATGATTTTAA TTGGATTCAA TCTGAGGAAC ATGCAGATTG TCATGAGTTG GATATTATCC
    34141 CTGTATGGGA AAAATTTGAT GATTATTTTG GAAAACACAA AGCAAGTGTA AAAAAAGTTC
    34201 TTAAACAAGA TAGAAATTTA ACATCAAGCA AAAAAAAGTT AGCAATGATG TTAGCTGATT
    34261 TTAATCAAAA AAGATGTCAA GAATTGTTGT TTAAAGTATT GAACGAAAGA ATAAATCATT
    34321 GGTGGGATTA AAAAGTATAT GTCAATAGAA ATAAAAAAAT TAAGAACAAA TTTTGAAGTA
    34381 AGGTTTAATT TTATTAAGCC TTATTTTCAT TTTAATAAAT CGTTGTCTGA GTTTATTAAG
    34441 TCCTTGCCTA AAGACCAACA ACAAACCAAA ATGGATTCTG TTAGGAAAGA AGACGGAACA
    34501 ATATTCAATG ATTGGTATCG CGTAGTTAAT GAAGCTGCTT TGGCTAAAAT TATTGATTTT
    34561 ATTAAGTCTA ATAATTTGAA GTTCAAGTTT ACGAATATGG AGCCGGAAGA TGTTGAAAAG
    34621 TTGAAGAAGG AATTTGAATT GAGACTAAAA ACAAAAAAAG AAGCACTTCA GGCCAAATAC
    34681 GAAACAATAG ACACTTCTGT TATTGATTGG GGCTTTATGA AAATAGAACC GTATGAATAT
    34741 CAAAAACAAG CAGCTATTTT CTGTGATAAA AGTAGAGGAT TGGCCATAAT CGGTGATGAA
    34801 CCAGGAACCG GTAAAAGTTT AGAGAGTATT TTGTATGGTA TAATGACAAA AAAAGACAAA
    34861 AAAATTTTAG CAATTATGCC GGCCAGTCTT AAATTAAATT TTAGAAATGA AGTTTTAAAG
    34921 TTTTCTAATG AAAAAGCCTT TGTGTATAAA TGGAAACCAA GAAGAAAATC AAATGAAGTA
    34981 GTATATACAA AAGAAGAAAG TTTATTTCAT ATTATTAATT ATGAAAGTCT TGAGAGTTTT
    35041 ATAAGATATA ATTTTTCTCA CAAATGCACA ACGCCAAAAT GTGGATTTAT TGAAATTAAT
    35101 GATAGGAAAA AATACAAAGA ATGTCCAAAC TGTAAAAGAC AAAAATCGAT AAAAACTAAG
    35161 GCTGATGCTT TGGAATTTAT TAAAAAAGAC GACGTTGAAC TAAGGGTAGA GGATTATGAT
    35221 TTAATAATAT TTGATGAAGC ACATTATTTA AAAAACATGG ATAGTGCTCG TTCCAAAATT
    35281 TCAAGAAAGG CTTTTAAAAG CATTAAAAGG AAGATTCTCA TGTCGGGAAC CGCTATTTTA
    35341 AATAGGAGCT ACGAACTATT TCCTCTATTA AATATGATAG CTCCAGATGA ATTTAAAAAT
    35401 CAGCATCATT TTGGTGTTAG ATATTGTAAT GGTCACGAAA ATGAATATGG ATATTGGGAT
    35461 TTTAGTGGAA ATTCTAATTT AGAAGAATTA AGCGAAAGAA TATCTCCATA TTTTATAAGA
    35521 AGAAAAAAAG AAGACATCCT TAAGCATTTA CCTCCAAAAA CTTTTACCGA CATTCCTATT
    35581 GAACTTTCTT TGGAACAGTG GCGAGAATAT AAAAAAGCTG AAAAAGGTGT TGTTGATGAA
    35641 ATTACAGAAG TAGAAACCGA ATTGGGATAC TTAGCTAAAG CCCAAAAACT AAAACAAATA
    35701 ACTTGCTCCA TAAAGACAAA ACAAGCCATT GAGATAATTG AAAATTATAT TGAAAATGGT
    35761 GAAAAAATTG TTGTATTTGC AGAATTTTTA AAAAACATTG ACGAATTACA TCAATACTTT
    35821 GGTAATAAAT CGGTGGTTTT TACCGGTAAG AAATCAATGG ATGAAAAGAA TGAAGCAGTT
    35881 CAAAAATTCA TGGATAAAGA TAGTGAAGTT ATGGTGTTTC TTGGAAGTTT AGGCGCCGCC
    35941 TCGGTTGGGA TAACACTCAC TATAGCAAAT ACTGCTATTG TGATTTCTCA GTCATTCAGT
    36001 CCAAGCATTA ATACGCAAGC TCATGACAGA ATTCATAGAG CAACAACAAT TGGCAATGTA
    36061 CAAATTATCA CACTATACTG CTGCGAAACT ATTGATGAAG ATATAATGAA TTTATTGAAA
    36121 GAAAAAGAAA AAGTTATTTC CAAAGTTTTA GATGGTGAAG AAACGTTTAC GCAATCAAAT
    36181 AAAGTAGAAA GTACCGTATT TAAAGATTTG ATAAAGATAT TTTTAAATAA AAAAAGTTAA
    36241 TTGGAAACAT TTTATTAACT TTATCGTTTA ATTAAGTAAA AAATATTCAT GACCGAAACT
    36301 CTCAAAAAAA TAACACCGGA CCAAATAGAA ATATTAAAAC AATTTTCCAC TGAAGAAGAT
    36361 ATTGAAAAAT TCTTCCTGAG ATTAAATTGT AATTTTGGTG ATGGTGAAAT TTTATCTTTT
    36421 GAACAAATAC AATCATTTTT CACTCAAGGT ATGAATGAAC CTTCTGTGTC TGGTAAAGAT
    36481 TATTTGACGA TATATGTAGA CACAGTTCGC ATGTTAAAGA TTTATGGTAG AGACGAAAAT
    36541 GAAATTTTAA ATCTCAATAA ATATTCTGTT GAAATTCTTC ATAATAAACT TGTATCCGAG
    36601 TTTAAAACCG ATGGAAGTTT AGATAAAAAA CTCGCTGAAG AGTTTAAAAA AGCAGTAGCT
    36661 CCATTCGTTA AATTATCAGG TGCATATGGA GATATTAGAA TAGAGTTGAT TGCAACTATT
    36721 GACGAATTAA ATCATGAAGG CTCAACAATG AATCATTGCA TTGCTTCATA TTATAATTAT
    36781 GTAATTGAAA AACATTATAT AGGTTTTCGT GTTTTTAATG ACAAAACAAA TGAAAGACTT
    36841 ACATTGGGAT GTGTTAGAAG ACAAGAGTCT GAGAAACATC AGTTATATTT CAATCAATTA
    36901 AAGGCATATG GAAACCATCC TGCCCAAAAA GACAGTTGTT TGTCAATTAT AAAATTCTGT
    36961 GCCCAAAATG GAATAATACT TCACGAATCA GAAGTTTCTG ATTTATTGCC AGCTTTTCAG
    37021 TAAAAATTCA CAACATTTTA TTAATAATTT GTTTTGAAAT AAAATTCACA TATATTTACA
    37081 ATTGACACGT ATGTTAAGTT GGTGTAAATA ATATGGAAGA TAAAAATTGT GTAATATGTA
    37141 ATGCTAAATT TGTAGGAACA AAAGTTCAGC AAATTTGTTC TAAGGAATGT AGAAGAATAC
    37201 TTTCTAATAA GATAGCATCA GAAAACTACA AGCAAAGACA TGAAGATAAA GAGTGTAAGT
    37261 ATTGTTTAAA CAAATTTACA GGAACAAAAC ATCAAGTTTT GTGTGAGAAA TGTAAAGGTA
    37321 CCAAACATAA CAATTATAAA ACTGTAGAAA AAAAAATAAA ATGTCCACAG TGTAACAAAA
    37381 TTTATGCTAC TGTAAAAAGA AATGCAACAA AAACAAAATC CAGAATAATA TTAGGAAAAA
    37441 AATGTGAAAA ATGTAAGAAA AAAAATAAAA AGAAAATAGT GGATTTAATG AAATCTGACA
    37501 ATAATCCATC TATAAAAAAA TATGGAAGAA CTGTTAAAAA GAAAAGATTA ACTAAAAAAC
    37561 AAGTATCAAA ATTAAATTCA GACAGAATGA AGGGTAATAA AAATCCAATG AAAAATGAAG
    37621 AAACAAAAGA AAAAGTTTCA AAATCACTAA TTGAAGGCTA TACGTCTGGA AGAATAAAGA
    37681 AAGTAACCGG AGAAAAACAT TGGTTTTGGA AAGGAAATAG AGAAAGAAAT CAAGTTATAC
    37741 GAACAAGATT ATATCCAGTA TGGGTAAAAC CAATATTGAT AAGAGATGAT TTTACATGTC
    37801 AATTTTGTTT TGTTAAAAAT AGAGAATTGG AAGTGCATCA TAAAAGTAAA TCATTTAATG
    37861 ATATAGTTTT AGGTATATTA AGTGGAAGGA AAATAGCAGA ATTAAATAAT GAGGAATTTG
    37921 AAAATTTAAT TATATTAGTA ATAAAAGAAC ATGAAAATAT TGATGGAATA ACTTGTTGTG
    37981 TTAATTGTCA TAAAAAAATA GACCCACAAA GACATTAAAG AATAATTTGC AACTTTTTAA
    38041 ATATGAGCAG AACTAAAAAA ATAAACAAAA AAATAAAAAA CTGGATAAAA CAAAGGAAAA
    38101 TGAAACCTTA TTGTTTAACC GGAGATAAAC GTAATACTCC GGCTTTTATA GACCATAATA
    38161 CTTCTTATGA AAATTATGAT AATATAGGAG ATGCTAAAAG AGAAAGAGCA GATATTAAAA
    38221 CTGAAAAAAA GGTTGAAAAA CACAGAACCA GGCAACAAGC TAAATTAAAA ATTAAGAAAG
    38281 AATTAGAATA ATATGGAAAT CGCCGGTAAA AAAGAATTCT CAAATGGAGC CGTGTATTGT
    38341 TTAAAGTTAA AAGATGGAAT GTTGATAGAA ACCACTGATA CATTTCTTCC ATTTTACACA
    38401 AAAAACGCAA TAGGTAAACA CCAAAATTTT TTAAAAGATG AAAATTTAGG AAGTCGAAAA
    38461 GAGCGCTATA TGATTGGTGT AAGCGTAATG TCAGGATGTC CTATTCGTTG TAAATTTTGT
    38521 GCAACTGGAC AAATGAAAAA ATGGAGAAAT TTAACAGCTC AGGAAATAGT TGAACAAGTA
    38581 ATGTTTGTCA TTGAAAAAAA TAAAGATATT GATCCATCTA AAAGCCAGGA GTTTAAAATT
    38641 AATTATACCA GAATGGGTGA TTTCGGACTT AATGTTGAAA ATGTTAAAGA AGCAATTCGT
    38701 AGAATTACAA GTTTGTATTC AAATACCCAT CATTATGTTT CTACAATTGG AATTAAAGAT
    38761 GCTGATTTTA GTTGGATAAA AGATAATATC ACTCTTCAAG TATCTTTGCA TTCACTGGAA
    38821 GATGAAAAAA GAAATTGGCT AATTCCATAC AAAAAGAAAA TGACAATTTC AGAACTTGGA
    38881 AAAATAAAAA CTTTCAGCAA CTTAAAAACT ACTTTAAACA TGACTTTAGT TGATGAAAGT
    38941 GATTTTAATA TTGATAAATT AAAAGAAAAT TTTGATAAGG ACAATTTTTT CATTAAATTA
    39001 AGTCCTATAA ATCCAAATGA AGTTTCTAAT AATAACCATC TTGGAGAAGG AGTTATTGAA
    39061 GGTGTAAATT TAAAATAAAA ACAACATGGC AAAAAAAGAC GAAATAGCAT TTTTGGAAGA
    39121 ATATTATAAA TTTTTTTCTA AAACTCACCC AAACGATATG GAAACTTTTG TTGAAGCAGC
    39181 AGAAAAAACA CTTGTTGATA CTGGGCAAAT TTCAGAAGCA GTTTTGAAAG AATTCAAATT
    39241 AAAGTGTAAA ACACAAATTG AATTAGATAA AAAATGTTTA GAGTTGGAAA AATTAAAAAA
    39301 AGAAATTGAA GACTTAAAGA GAAAATCTTC TTCTAATTCT TCTGATGTAG ATCCGTGTGG
    39361 TAGAGGAGGT AAAACAAGTA ATTTTAGCCA CTGTTAAAAA TGCAAACAAC TATTTTTGGG
    39421 AAAACTATAG ATTTAAAATC TCATAACTGT TCATTAAATG GCTGTGAAAT GGTTCCAATA
    39481 ACGGAACCGT ATATTAATTT ATATGTTCAA TTAAATGGAT GTAACGCAAA TTGTTCTTTT
    39541 TGTGAGTTTA AAAATGTAGC AAACGCTTTT GATTTTGAAA AATTTGAACA AACTTTAATT
    39601 TCATTAAAAG AAGAAATTGA AGTTAAAAAA ATATCAATCA CTGGAGGTGA ACCAACTTTA
    39661 GAACTAAAAA AACTTTATAA AATAATTGAT TTAATTCGAT TTTACTTTCC GGAAACATTT
    39721 CTTGTAATGA ACACAAATGG ATTTCAATTA TTAAATTTAT TCGAGAATGG CGAAATAAAT
    39781 AATTTTGATA GCATTTCTAT TAGTAGACAT CACTATGAAG ATGTTAAGAA TAATGAAATT
    39841 TTAGGTTTTA AGGCATTATC TACCGTAGAG TTAAAAAGAG CTCAAGAAAA ATTAATTAAC
    39901 AAAAACTTAC TACATTTAAG TTGTAATCTA ATTAAAAACA ATATTGATTC TGAGAAAGAA
    39961 ATATACGAAT TTTTAGAATT TGCAAATTTT TTAAAAATAT ATGATGTTGG ATTTGTTTCT
    40021 TTGATGAAAA TTAATGACTT TTGTAAAGAA AATTTTATAG ACTTTTCGAG TTTTGATTTT
    40081 AAAACGAAAA GAATGTTATT ATCAAAACAA TGGAATTATT TTGATAGTTG TAAATGTAAT
    40141 AACTATTTAT ATATACCAGA AAAATTAGAT ATAGAGGTTG TAAAAGCATA CTCAAGATGC
    40201 GTTTTAAAGC CAGAACATCC TTCTAATTTA GTTGTATTTA ATGGTAAGAA TTTAAAATTT
    40261 GGATTTAACG GTTTAACTTT AATTTAAAAA AACAAAAAAA TGAACGAAGA AATAAAAAAA
    40321 CAATTAGAAG AAAGCGGTTT TGAATATGCC GTAGCAGTGG CAACTCAATC AGAAATTAAC
    40381 AACGGTGCCG CATGTGGACA ACTTTCTGTT ATTATAGAAG AGTTATCTAA AGAAGAAAAA
    40441 TGTAAATAAA TTTGTTTGTA TTAAATTTAT TATTACATTT GTATCCCAAA CAATAAATAA
    40501 TTAAAATATA TCATCATGAA CATTACTGTA TCAGAAGCAC TAAGACTTAA AAATGAAATT
    40561 TCTAAATCAG TTCAATCTAT TCAAAGTGAA ACTTTTAGAG CTCCACTTGG TTCAACTAAA
    40621 GAAGATGACC AGGTCATTAC TGATGAGGCA GATATTAAAA AATTTGGAGA AGCTGTTTCT
    40681 CGTTTGGAAA AAGCCCTTGG ATTTTCTGAA GAAATAAATT CAAAGATTTC TTCTTTTAAC
    40741 AAAGAAAATC AAGTAGACAA TAAAGTTCGC TCTATGCATA ATAACAAATT GCTATTATCA
    40801 ATTTATGAAA ATGCATTAGC TCGCACTAAA CCAACAAAAA CAACAAAATT TGAGAACCTT
    40861 GGAAACGGAA CAAGAAAATC AATAAAAGTT GAATATATTC CGGCTGTTAC TTCTACGGAA
    40921 GTGAAAAGTA AAATTTCACA CTTCAAAACA AAGTACAGAA CCACTCAAAA TGAAATTGAA
    40981 ATATTAAATC AAAAAACAAT AGAGCTTTCT TTTTCTCATG TAGATTTAGA ATCTCTTATG
    41041 AGTTCTGAAT AAAAACATTC TCGGGCCAGT ATGGATGGTT CCGGCAACAT TTACCGGATA
    41101 GGTTCAGGTG ACGATACACC AGATAGTTTC AAGAAAGTTT CTAAAAAACG TTCATAGTAA
    41161 TTAACTTCGA AAGGAGATAA ATACAAAAAA CAAGTCTCAC AAGACATCCT TATGGAAAAG
    41221 GCAATAGAAT CAAAAAGGCC GACTTTGTAA AAATGTAAAT TGTAGAAATG TAGAAACGCA
    41281 ACACGATTAG TTCGACTCTA ATCAGTATGA CAACGGCAAA TTATCAGAAA ACCCGAGATA
    41341 CCTTTTTTAA TGAAATAAAA AATAAATCAA AATAAATTTG CTTTTTTGAA ACTTTAATTA
    41401 TATCTTTGCG TTATAATTGA TAATAAGAAT TTTTAGAAAA ATAATTTTTT ATACTATTTA
    41461 AAGAATATTA AGAATACAAA ATGACAACAA ATAATACACA TAAGCATTTT AACAAATCGA
    41521 GTTTTAGTAA TAAAAGCCGA GCGGGTGTGT ATTGTCCTTT TGAATCGTAA AAGATTAAAA
    41581 TTAAAACAAC ATAAACACAC CCGGACTTAC AAAAGAGTTC GGGTTTTTTG TTTTATAACG
    41641 TTTTTTGAAA ATAATGGAGA TTTAGCTGAG ACGGTCTAGC TGCGGTTTGA AGAACCGTGA
    41701 AATTAACGCC AGTTCAATTC TGGCAATCTC CACTAACTGA ACAGGAATAA AATCCTGCCG
    41761 AAGTTCTGTA ATCCACCGTT TAGGTGAGTG ATAGAGTTAA TAGGCAAACA TAGAGGCTCC
    41821 CAGTTGACGG AGGTACACTA TCTTGAAAAT AGCTAGGACT TGAAAAGGTT GTAAGAGTTG
    41881 AACTCTCTTA GCCTCTGCAA AAAATGTTCT TTGAAATAAT AAATGGAAAA CGAAACAACC
    41941 AGGGAGTTGT CTCCGCCTGC TAAGCGAGAG GTTCGTTAAT TTGAATGGTA TTCGATTTGC
    42001 CCGTTTTCCG CCAAAACAAA TAATAAAAAA TGAGAAATTA TAAATTAGAA AGATTACAAA
    42061 ACGGTGAGAC TTTCGTCACC AGTGAAAAAG GAAACTCAAT GGTTCCTTTA ATTAAGTCGG
    42121 GACAAGAACA TAAAATTGCC CCAATTACAA TAGATGAAGT TAAAGTAGGA GATATAGTCT
    42181 ATGCGAAAGT GCACGGCAAT TTCTACACAC ATTTAGTAAA AGCAATTAAT GCACAAAAAG
    42241 GTTGTTTAAT AGGAAATAAT AAAGGAGGAA TAAATGGTTG GACAAAAAAA GTTTTTGGCA
    42301 AAGTAATAGA GGTTGGTGAT TCTATTACTA AAGAAGAAAT TAAAAAATAA ATATTGGGAC
    42361 CTGTGGTGAA ATTGGTATCA CTTCAGATTG TTAATCTGCG TTTTCTGGTT CAAGTCCAGG
    42421 CGGGTCCGCA ACGTTCTTTG AAATAAATTT TGTTTTTTTG AATTTTATCC CATATTTATT
    42481 AACAAATAAA GTTAATAATA TGGATAAAGG TTTGAAAAAT AAAATTATCT CTTTAAGAGA
    42541 AAAAGGCTCA ACTATAAAAG AAATAGTTGA ACAATTAAAG TGTTCAAAAA GCACTGTGTC
    42601 TTATCACATA AATAATGTTG GACTTGGCGG AGTAAGAAAC AGTTTTTTAA TTGGAATAAC
    42661 TGATGAAGTT ATAAACAAAA TAATTGCTTA CAGAAGAGAA TTGAAAAGCT ATGACGAAAT
    42721 AAGGTCAATT TTGGACATTG GAGAAGATAA GTTAATTAAA ATATGTAATT TGTATGGATT
    42781 AAATAAATCA AGTGGTACAT TTAAGAAAAA AGAACTTATT GAAATAGAAG TTGTTAATTT
    42841 TTATATAGAA AGTAAGTCTT TAAGAAAAAC AGCCGCTTAT TTTAAGGTAG ATAGGACAAC
    42901 AATTAGAAAT TACATTTCTG ATGATTTGAT TAAAACAAAT AAAAAAAGAC AAAAAACTAA
    42961 AACCAAAAGT CAGGCTGTTA TAGATTGGAG AAAAAGAAGT AAAATTAGAT TAATTGAATA
    43021 TAAAGGATGG AAATGTGAAT GTTGTGGATA TAATAAATCA ACATCAGTTT TACAATTTCA
    43081 TCATACAAAT CCAAGTGAAA AAGATTTTAC TATTGGTGGC AAATCTTATG GTTTTGAAAG
    43141 ATTAAAAGTA GAAGTTGATA AATGTATTAT GGTTTGTGCA AATTGTCACA TAGAAATACA
    43201 TGATGAAATT AGAAATTTTG GATATAGTGA AAAAGTAAAT AATATTAAAG TCTTAAAATT
    43261 TGTATTTTAA ACAAATTTAA TATGGTGTTA TTAGCTCAAT TGGTAGAGTG TCTGTTTGTG
    43321 GTACAGAAGG TAATCGGGTC GTAGCCGATA TAGCACCCAA AAACATAAAT AAAATGAACA
    43381 AATTAAAAGT AGTAAAAGTT GACTCAGATG CAATTGAATT TGAAAATGAA GTAAAGTTAT
    43441 ATTCAAATCA TGAATCAGAT TGTTGTGAAT CACATTCATT AACATTAGAT GATTTAACAA
    43501 TCGCTGATTT GAAGGATTAG AATTTGATTT AACAAATGAT GATTTCTTCA AAAGAATTCC
    43561 TGATTACGGA ATTGAATTAA TTCCAATACA AGGACATTCT GTAAAAATAG CTGGACACGG
    43621 TTCTAATAAC GGGTACTATT CAAGTAACTT GGATTTAATA ATAACTGATG GTAAGGATTT
    43681 TATAAAGACC TATAACATCA CGGAATGTCA AGATATTCAA GGTTAAAATA ACAATAGAAA
    43741 TTTGTCATAG TGGATGACAG AACTTGGGTA ATACTCGTTC ATAAAAATTA GCCACCAGTT
    43801 GAGTGTGGGC TCTTTTTAAT TTAAAAAAAT AAACAAAATG TTAACAATAA TCAAAATAAA
    43861 AAAATCTAAG AAACCCTGGT CTCCGGGGAC GATAGCTCAT TGACTTTTTT ATAAGTCCAA
    43921 AAAGCCTGAG TCTCTGTGTA GATTCAGGCT TTTTTATTTG TACCCATGGC TCAATTGGTA
    43981 GAGCAACAGG TTTTTACCCT GTGGGGAGCC GAAAGGCCGT TGAAAGTTCG AATCTTTCTG
    44041 GGTACACTAT GTGTTCGTAA TTCAGCTGGT TAGAATACCG CACTTTTAAT GCGGAGGTCA
    44101 CAAGTTCAAA TCTTGTCGGA CACACAATTA CATATTTGTT GAGCACAATC CATAAAATAG
    44161 AACATTCTGT GGATTTTACT CAACATATAT CTATAATACA TTATAAATTA TTGCTTTCAT
    44221 AGCTCAGATG GTAGAGTAGG AAATTCTTAA TTTTCGGGTC GTTGGTTCAA GTCCAACTGG
    44281 AAGCACTTTA TATTAAAAAA TAATAATTTC AATTATAAAT TTTCAACAAA ACCATCAGCA
    44341 AATAAAATCA GATTTTTTTC TGTAATATCA TGTCCGATAT TTAATTCTTT AATAACACAA
    44401 TTGGGTTGAT TTTCTAAAGT GGATTTAACT TTTTTATTAT CAACTTCATC ATCTTTTTTT
    44461 CCTATGATAA CAACTATTTT TGGGTTATTA TCTTTAACTA ACTTACTTGT GAGAACTTTA
    44521 TATTCATCTC CAAATGCCGG ACATAATAAT AAAGCTGGAA TATTTGTTTC TTTAGCTAAA
    44581 TAATAACCCA TAACTCCACC TATAGAATGA CCTATTATAA AATCCACCTT ATCTTTATTT
    44641 AATATTTCTA AACATTGATA ATATGGTTTT GTTGTTTTGT CGTAGTTTAT TTTGGGATAT
    44701 ATGAGATTGT ATTTGGAAAG AGAATTTTTA ATATCATCAG ATATTTCAGC TCCTAAACCA
    44761 TGAATATATA AACATGTCAA TTTTTCTTCA TTTATTTTCT TTGGAATCCT AACTTTTAAA
    44821 AGAGGCTTGT CATTAATTGT AATGTCGCCC TTATCTGACT TTCCTATATC TTTAATAATA
    44881 ATTTTTTTAT TTTTAAAACG GCCACCAAGA ACGGTATCTC CAACATTTAT AGGAACATTT
    44941 ATATCTTCTT TTAGTTTTTT GCTTTTATAA GCATTATAAA ATTTACTTCC TTCTTCGGTT
    45001 GAATATCCTG GAATAATTTT CATACCAGAA TTTTTAAGTC TTATAAAATG AAATAATTTT
    45061 GTTGCTATTC CTTGTCTTTT TTGTTCTTCA ACAACTTCAA TCATTTCTAT GTGGATTTCG
    45121 TTCTGAAATA TAGAATATTC AACATAGCCA ACTACTATTC CCTCTATTGT GGCATAAGCT
    45181 GTTAAATCCT GCTGGCCATG ATGCGAACCT CTTGAGGTCT CAGTGAATTT TAAATCTTTT
    45241 TTAATGGGGA TGTCTTCAGG AATGTCTTCT GTATTTAAAG ATTCTTGAAG GATTTTTTGA
    45301 ATATATTTTC TTAACTTATT TTCCAAAATA GTTTTATTTA AATCTGCTTC CGGCTCCTTT
    45361 TTTTATTGGA AGTGATAATC CAGCTCCAAT TCCTTCGTCA ACATCATTAC TTACATCAGC
    45421 TTTAATATGA TTACTATTCA CTATTTTTTC TAATTCTTTT TCCTTTTCAG AAACTTCTCT
    45481 TCGTAAATCA CTAACTTCTT TTTCGAGCTT TTTACGATTT TCTTTCATTT GTTTCCATTT
    45541 TTCAATAGGA TTCAATTCTT TATAAATATT TTTTAAAGTA TCTTTAATTC CTTCGTCTGT
    45601 TATCTTTTTT GCAGAATCTT TAACAATTAT ATTTTTGGGA TAAACAATGG ACTTTGGAGC
    45661 TATCTGTCCA TATTTTGTTA TCCAAGCAAC ATGAACTGTT AATTGTCCTT TGTCGTCAAT
    45721 ACCAAATCTC TCAACTCGTC CAGCACTACC CGACTCTAAA TCTTCAACTC TCACTCCGGA
    45781 TGATATTGAA TTTCCTGCAG AATCTTTTGG CTTGTCAAGT TTTGATGTTT CTTCTTTTAA
    45841 GGATTTTGGT TTTATTGATT TTAACTTTTT AAGTTCTTTT TCAATTTGCT CTAATTCTTC
    45901 TCCTTTTGCA TTAATCTTTT TAGACTCGAG GTCTTTAATA TATTCTTCTT TACCTTCTGG
    45961 AGTTGCGAAA TAATGCCATC CACCAAGAAA TCTCTCATTC AATTGTTTAA CTGGACTAGA
    46021 TATTTCTTTT GTTTGAATCT TTTTTATAAA ATTAGCCAAT CTTCTTTGAA TATTTTCAGG
    46081 AATAAATTTT TTGGTTTCCC ATGTATGATT ATCTTTTTTA ATGGCAATTT TAAGTATTTG
    46141 ATTACTTAAA TCTGCAATGT TTTGACCAAA ATATAATACA ACATTTGGTT CAAGTGTACT
    46201 TCCTACCGCT TCTTTTTCTA TACGACTTTC ACAATTTACA TCTATCATTT TTGCTATTTC
    46261 CATAGCTTCT TTTTTTAACT CAGGATTAAC ATGAGAAATA AATGAATTTG CTTGGTTTTT
    46321 TTTCTTAATA TATTGGAGCG GGTCTTTATG ATAGGTATCT CCAGGTTGTT CAATATAATC
    46381 AACAGCTTTT TTAAGTGCGG ATTGTCTTAT TTCTGGCGAT AATTCATTCA AAGAACCCTT
    46441 TCCAAATCTT TTTAATTGCC CAATTTGTTT TTCTAATCTT TTTACAGATG GCTCAGACAT
    46501 ATTTTTTTGA GCTTCTAAAT CATATAGAAA ATCTTCAACA TCAAAATCTT TTTCAAACCT
    46561 ATTAGTTCCT AAGTGTTCAA ATTCATCTTC TGAGTCTATA TCTTGCATTG CAGCTTTTTG
    46621 AGCATCACTG GCATTCACCC AATCAGAATT TTCAAGATTT TCCTTTAAAA TCCTTCTTAT
    46681 CGATTTTCTT AGTTCTTTAT TATTCATTTT ATATTTCTTT TTTCAATAAA TAGTTTAAAA
    46741 AAGTTAGTTG CAACATTATA ATGATTATCT TCGTTTAATA ATATCACATA TGAAAATAGG
    46801 TTTATTCTTC GGTAGTTTTA ATCCAATCCA CAACGGTCAC ACAATATTGG CGTCTTACAT
    46861 GCTTGAACAT ACCGAATTGG AATGTGTGTG GTTTATAATA TCTCCTCACA ATCCTCTCAA
    46921 GGATAAAAAT TCTCTACTAT CAGAAAAAGA AAGGTTAAAA ATGGTTAATA TGGCATTAAT
    46981 TGATAATGAA CATATGAGAG CCAGTGATAT TGAATTTAAT TTATCAAAAC CTTCGTATAC
    47041 TATAGATACG CTCAATTTAT TAAAAGAAAC ATTTAAAGAA AATGAATTTG TTATAATAAT
    47101 GGGAACTGAT AATTTAGAAA ACTTACACAA GTGGAAAGAT TATCAAAAAA TACTTGAAGA
    47161 ATATCAAATT TATGTATATT CACGTAGCTC CAGCGATGGC GGTAATCTAA TTTTACATCC
    47221 AAAAGTAAAA ATGTTTGATG TTAATTTAAT TGAAATGTCT TCCACATTTA TCCGAAACGA
    47281 GATAAAGGAA AATAGAGATG TGAAAGATTT TTTAGCACCG CAAGTTGCTA ATTATATAAA
    47341 AAGAAAAGGG TTTTATCAAT GAGAAAAGAT TTAGAAAAAA TAGAAAATAT ACGGGACAGA
    47401 TTTAGTGGAA TATTTGAGAA ATTTGGAACA AAGAAGAATT ATCATGGATA TCCTGTAGAA
    47461 ACAATACTCT TAAAAGATAT TAAGGATAAG TCTGATAAAA TTGTTACTGA CCATTTGTGG
    47521 TTTAACAAAA CAAAAGGATT TGAGAAATTA GGAGCGTTAA ATAACGGAGA TGTTATTTTT
    47581 TTCGATGCTC GCGTAACTCC ATATGTTAAA GGTTATGTTA ATTATCGAGA ATATGTTGAT
    47641 GAAAGACAAG TTGATTATAG ATTGTCGCAT CCTACTAAAT TTCAATTAAT AACATCACCG
    47701 ACTTAAAATA AAAATTTTTA ATATTTACTA TAAAACCAAA AAAAATGGAA AAAGTAGTAT
    47761 TAGAGGCTTA TTGTCTTAAG ACAAAATCAA AGGGAGTAAT GGTTAATGCT GTTATTAGCT
    47821 TAACTAAAAA GGGTGGGTAC ATTGCAAAGG GCGAAAGTAA AGATGGACAT AAGATGAGTC
    47881 TATTAATGAG TAAAGCCAAC GCAGAAGCTG CCGTAGCATC TGGAGTTACT AAAGAAGGGT
    47941 TTTAAGCTTT TATTTCAAAT CCTGCACAGT ATATACGGAA TTTCCTATTT CTGCAACAAC
    48001 TTTTCTTCTT TTTAAGAAAA ATTCCATATT TGAAATCTCT TTATGTTGAA TTCCCCACAA
    48061 ATAATCAAAC TGCTTATAGT TTTTTTGTAT ATATTCAATC ATTTTAGAGC CTAATCCTTT
    48121 TTTTTGATAT TTCCTATCAA TTCCAAAAAA AACACTCCTT AAACCTTCTT TGTTCTTATA
    48181 TTTTTTTATT TTTTTGCTTA TGTTTTTGTC ATCTTCTTTA TATGTTTCTA ATAGCCAATA
    48241 AAACGAAAAG TCAGATAATA ACATAACTCC TATTATTTTT TTTCTATATG TTACTTTTAA
    48301 TGAAAAATCC AAAAGAAAAC TATAACCGTT AAAAAAAAGT TTATACATTA AATTATTATA
    48361 AATGTGAATA TTTGTTTCAT TAAAACAGAT TTTTGAATGT ATGTTTTTAA TTAACTGTTT
    48421 AACTTCGTCA ATATCTTCCG AAATAAATCT TTCTATTTTA ATTTTTTCTA ACAAACTCAT
    48481 ATTATTCAAG GTTTATTAAT TTCATATTTT CAAAATTTAT TGCAGCAGGA GGTATATTAT
    48541 CATATGTAAA ATAACCATCT GTAAAGTTTG GGTCATTATG TAATTTGAAA TTTTTATCAC
    48601 GTCTAAACTC AGAAATTTTA CTTGTGTCAA TTTTTAATAA AACATAATTA TGTTCAAATT
    48661 CGTATTCTAA ATCTGAAAAT TCTTTTACTA ATTTTATAGC AGATTCTTCA TTCCACGCTA
    48721 AATATATTCT TTCAGGATGA GCTGATTTTT TAGATTTAGA TTTTGGAACT AAACCTATTT
    48781 TCTTGATTTT TGCGAGATGT CTTTCATGTG TAATGTGATA TAACATAGAT GGGATAATTG
    48841 TATCTATATC TTCATTTGAG TCCATTTTTT TCTCCAGCTT TAGGTATATT GGAGTTAATT
    48901 CTTTTAAGTC TTTTATTTTT TTAAAAAATG AATCTTTGTT AAATTTCTTT TGAAATCCAT
    48961 TTATACTAAA AATAGAAATA AAATATCCTA AATTTTCTAT CGTTTTATCT ATTTTTGTTA
    49021 ATGCATTTAT ATTGTATTTC TTAATATAAA CATCAATAAC ACTATCATTT GTTTCGTTTA
    49081 TCTTTATCAT TTGTTTCGTT TATCTTTGCA ACTAAGTTGT CTTTGAAAAC ATTATTTAAC
    49141 ACGCTTATTG AATTTTTTAT TTGATGTGTT AAAAAATCGC CTTCACCCAG AACTTTACTT
    49201 ACTGTTTCTT CTATTATTTT TTTTAAATTT TTCATGAGCT TGTTTTTATA TAAATATAAG
    49261 CTAATTTAGA ACATAAACAT ATATTAAAAC TTGTTTTATA AAATATTTCA TATTTATAAA
    49321 AAACTTAAAA CTAAAAATCA TGAGCACATT AATCGTATTA GAAGGATATT GTATGAAATT
    49381 AAAAAGCAAA CAAACTTTCG TTAATCCTAT CATATCTAAA AACGCAAAAG GTGGATACGT
    49441 ATGTAAAGGA GAAACTAAAG AAGGACATAA AATGTGTGCT ATAATGAGCT CTGCTAACGC
    49501 AGAAGCTGCA GTTGCATCCG GAGTTGCTAA AGAAGGTTGG TAAAAACAAA TTGCAAGGAA
    49561 ATATTATTGA CTGACATACT CCAACGAATA AATTCGTTGG CTCCCTTGCT TAAAAAAATT
    49621 GTGGATTTTT TGTTTAATAT TATCAATGAC AGGATTTTAC GATTATGTTT AGGATTTTAC
    49681 AAAAAATTAT TTAGCTGAAT ATCAGGATTT TACAAGTTAA ATAAAAAATA AATGAAAATA
    49741 AATTTGCTTT TTATTAAACT TTAATTATAT CTTTGCGTTA TAATTGGTCG AAAGAAATAT
    49801 TTGAGAAAAT AATTTTTTAT ACTATTTAAG TTTAATTAAA AAGAAAACAT CTTCAATGAA
    49861 AAATTTAACA CATACAACAA TTACAACGAT TTGGGCAGTC ATGCCGACAG TCGGGTATGC
    49921 GTGTATTACC CCTGGCGATT ATAGCCGCGA TAATATGGGT GTGTTAAAAC ATTTTGTTTC
    49981 ATGAAGTAAG ATATAAAAAC TTAAAAGGGA AACAACATAA CACACCCGGA CTTAAAAAAG
    50041 GTTCGGGTTT TTTGTTGCTT AAAAAGTTTA CAAGTCGAGC AATGACTTAA AAGTTTGCAG
    50101 AGTTATTTGA CATATTGATA ATCAAAAAAG CGGGTGTAGC TCAGCGATAG AGCGCATCCT
    50161 TGCCAAGGAT GAGGCCGTGA GTTTAATCCT CATCACCCGC TCTTTTTAAA TAGCATATTA
    50221 GCTCAGTTGA TTAGAGCGTC CTTTTCATAT GAGGAAGGTC ATCAGTTTGA TTCTGATATA
    50281 TGCTACTAAT AGCCCCTTAA CTCAGTTGGT AGAGTGCATT TTTTACATGA ATGAAGTCGT
    50341 CGGGTCAGGA CCGGCAGGGG CTACAAAAAA ATATATTGCG AAAAGGATGT TGGTTTCCCA
    50401 CCAGTCTCAT AAGCTGTGTC TACATTGGTT CGATTCCAGT TTTCGCTACT TAGCTAATTA
    50461 TCTTACAGCT TAAAAAATAG ATAAAATACA GACGACAGGC TTGGTGTCGG TGAGTTCTCC
    50521 AAAAACTACA CGTAGTTATT TCGATTATAA CCGTCTGTGC AACATTAAAA TGGGAGTTTA
    50581 TTCCGTAGGG GTAGCGGGAC CGACTGTAAA TCGGTTGTTT TAAAACTCGG GTGGCTCGTC
    50641 TCCATCAACT CCCACTCAAA AAACAATAAC GTGCTAACAA TTTTCTAACC TGCAATTTTT
    50701 TATACTATTT ATAATAAAAA AGTATGAAAA CTTGTCCGCA TTGCAAAGAG TCTTTTGAGT
    50761 TTGAGATCCC ACAACAATTT GGTGCTCATA TAGTAAATTG TGAATCTAAT CCAAAGTTAA
    50821 AAGAAAGATT AAAAAATTTA AGTATTTCTT TACTTGGAAA ACCTAAAAAC ACAAAATGTT
    50881 GTGATAAATG TAATAAAAAT ATTTCTGTTT CTAATTTTGA AAGGCATTAT AATAAATGTA
    50941 ATACAGTTAA TAAAAAACAA ATAACAGTAG ATGAATCTTG GAAAGTTGAT GTAGATAAAT
    51001 ATAAATGTCC TCATTGCGAA TTAATATTTC ACAAACTTGG TATATGTGGT CATATATTTC
    51061 AAATGCATAC ACCGGATGGA GTTGAATATA AAAATAAAAA ATACAGTAAT GCAGAGACTA
    51121 AATCAAAAAT GGGATGGTCA AGAGGACTTA CAAAGGAAAC TGATAATAGG GTAAATAAAG
    51181 CATCTGAGCA ACAAAAAGAA ATGTATGCTA CTGGTAAGAG AATACATCAC CAATTAGGAA
    51241 AGCCACTTTC TTCTGAACAA AAATCGAAAA TTAGCAAATC TCACTCCAAG ATGTTAGAAG
    51301 AAAATGAAAT AAGTAACAAT TTTAAACATG TGAAATTTTA TAAACAAAAA AATATTATTG
    51361 GTGAAGAATA TTCTTTAAGA GGAAAATATG AATTAAAAAT GTCGCAATGG TTAAATGACA
    51421 ATAAAATATT GTGGATTAGA AAAATATATA TTCAATATAT TAAAGAAGGT GTTGAAAAAA
    51481 CGTATGTGCC AGATTTTTAT TTGCCAAATT TTAACTTATA CATAGAAACT AAAGGATATT
    51541 ATTCAATAAT AGATAAAACA AAAATGAGTT TAGTATTAGA ACAAAACAAC ATTAATGTTA
    51601 AAATGATATT TAAAAAAACA ATAGATAATT TAAATTCAAT TTTAACAATT GATGAATTAT
    51661 TATTAGAATA ATTTAATTAA ATACAATTCT GCTCACTTTT AAAATACGGT GAGTCCAAAG
    51721 TAAATCTTGG TAATATGGTC TGAGAGAATT ATATACATAA GCGAAAATAG CTCAGTTGAT
    51781 AGAGCGCCAG ATTTCCACTC TGGGGGTCGC CAGTTTGAAC CTGGTTTTTC GCTCCAATGT
    51841 TCAAGTGTCT GCAGAGAAGG CTAATGCAGT CCTTCGAATC GGTGGATAAC CGAGCTTGAA
    51901 CTCTTATTAA AAGACAGTTT GGAAAGATAA ACAAAATTTC TAGGTGTGGG AAAGTTGGAA
    51961 ATCCGCCAGT TTTGGGAACT GGAGACCGCC TGGTCGGAGC AGGCCACCTA GACTTTAAAT
    52021 AAAAACAGTG CATTAACTCA TCGGTCCAGA GTGCCACGCC GATAACGTGG AAGTACTGAG
    52081 TTCAATTCTC AGATGCACTA CAAGAAAAGT AAGTTACTAA TGTTGTCCGT GAAAAAGACG
    52141 TGTTGTTTTA GCCTAATGAA CTAAACAATG TACAAAACGT TTACCGGATG AAAAATAAAG
    52201 TTTATCAGAC GTTAGGTTTG TTTGTTGATT TTTACCCTGG AAATAAAAAT CAACCTACTA
    52261 TGCAAACTCA AAATAGGTAA TCAGACAATA TTAGGAATGT TAGTATGTTA TAATAACCAA
    52321 GCATGAACGC TAAATGCTGA ACATAATCAG ATGTTCTTTG GCGCATTAAA CAGAACACAA
    52381 AAAACGCTAT CAGCGAAATG GCGTCTTACT TTTTTAAAAA ATAATGAGTG TGTAGTTCAG
    52441 TTGGAAGAAT GCCTCACTGT CTATGAGGAG GTCGCCGGGT CAGGACCGGT CATACTCGCC
    52501 AAAAGTTTTT AATAATTTGT ACTTTGAACA AATTAAATTG GGGTCTTAGT TCATTTGGCT
    52561 TAGAACACTT GCCTTGCACG CCTGAGAGAC CGGTTCAATG CCGGTAGATT CCACATAAGA
    52621 ACAAATAATG GCTCCGTAGT TTAAGTGGCA AAACACGAAT CTTGTAAATT TGAGTCCTGA
    52681 CATCGATTGT CAGTGGAGCC TCAAGAAAAG TAAAATCCTG AAGGACTCAT CGCTCGATTC
    52741 TTAAAATCGA GAGGAAGTTC GCGACATCTT TTAAAAGGAG GAAGAAGCTA TAACAAATAG
    52801 CGTATGTACT TCCGCAACAT AGGATGCAAG CCAAACAGAC TGTAGACGGG GAACCTTTAC
    52861 GTTGTTGATA GTCGGGTAGG TGCGTGGTAG ACGTTTAAAG TCTCCAGTTG GTAGCAATAC
    52921 CTTCAGATAA ATGATGAGAT AGAACAAAAT CGCGGCTATA CTTAGGATTT TACTTTTTTA
    52981 ATTTTTACAA GGATAAGTAC CCAATGTTGA AATCGGGATA TGTCTGCAAA ACATATTTAA
    53041 CAGGAGTTTA ATTCTCTTCT TATCCTCAAC TATTTACTTT ATTAAAAAAT TCTAACCTAT
    53101 TTACATTAAA ATAAGTTAGA ATTATGAAAG AACATAAAGA ATATACAAAA GAAGAATTAC
    53161 AAAAATTAGT ATCTGAAAGC ATCACATTTA GAGATGTTAT AGTAAAATCT GGAAGAAGCG
    53221 ATTCTTCTTC ATCTTATAAA ATACTTAAAA CAAATTTAAA TAAATGGTCA ATAGATACTT
    53281 CTCATTTTTT AAACCGTAGT GATTTTGCTA AAAAAATGTT TAATGAAGAC AGATTATTAA
    53341 GGAAAAGTGA TGAAGAAATT TTTTGTGAAA ACAGTTCTGT TGCAAGGGCT TGTTTAAAAA
    53401 AAAGAATACG AGATAATAAC ATGATAGAAT ATGAATGTAA AGAATGTGGA CAAGGAGAAA
    53461 TATGGAGAGG TAAAAAAATT AGTTTAATTA TTGACCACGA AAACGGAATA AATAATGATA
    53521 ATAGATTAGA AAACTTAAGA TTTTTATGTC CAAACTGCAA TTTCACATTA GAAACTCATT
    53581 GCCGTGGTAA AATTGGCGTA GACAGAAAAA ATGCAAAAAA AAATAAAACA AATAAAAAAA
    53641 CAACGAGAAA ATATGTACCT AGATTAAATT TTAGAAAAGT AAAAAACAGA CCCTCTAAAG
    53701 AAGAATTAAA AGAAATGATA GAAAATAATT CATATTGTGC ACTTGGTAGA AAATTTGGAG
    53761 TTAGTGATGT TGCGGTGAGA AAGTGGGCAA AACGATATGA ATTAATATAA TGCCTTTATA
    53821 GCCACATTGA GCTACGGACT CAATAAGTGT AACGGAGCTG AAAATGTAGG TTCGAATCCT
    53881 ATTGAAGGTA CTAATTATTT AATAACTAAA TTATTTTCTC CAACTTCTCT TATTATTCCG
    53941 GTTACATAAA AATTATCAAT ATGTCCCCAA TTTTCAATCA CTTTGCTATC TTCCGGATTT
    54001 CCTCCGTTTT CTTTATTGAA AGCAATAGTA ATGTGTGGAT TGTCATTTCT TGAATAATAT
    54061 CCTGAAACTC CCAATGCTAT AGCATTTTCT GAAATTCCTA CAGACGTTAT TTCTAATGTT
    54121 ACTTCTTTAT CTAAATCTCC TTTTAAATAC AAGCTCTCAG GAAATTTTCC CGGTCCGATT
    54181 GTCATATGAT AATGAACCGG TTTTTGCCAA CCGTTTTCGA TGTACTTACT AAAAATCAAA
    54241 TCCAACTTCC CAATACCTTC AAGTTTCTCA ATAACAACAG CAGAATAAAC AACCGTGGGT
    54301 TTTGATTCCT CTATTAAGAT TTTCCTTATC ATTTTTCTGA TGTTTCTCAT ACAAAGATAA
    54361 ATAGAATTTT AAATCTATTT ATCATCAATG GAACAAATTA GAAAAATAAT AAGAAAGTGT
    54421 CTTTTCGAAT CATATTTTGA AAACACATCA AAACCAGGAG AATATTCTAC TGAAGAAATG
    54481 AACTATTTTT TGTTGAAATT AATTGATTTG GTTCATTATA GCAATAAGCC AGAAGTTTAC
    54541 GAAATTAAGA AAAGTATTAA TATCCCAAGT TCCTGGCCAT CAAATTCAGT TTCAAACACA
    54601 GGAGAAGAAG CTATTCAGAA TTGGGAAAAA TCCAAAGTAA TATACACAGA GCCAGATACA
    54661 AAATGGTATG TATGGAAAGT TGACGTTGGT GGAAGTTTAA ATACAAAGAT TTGATTTTGA
    54721 AAGTATTTTA AAAATTATTG AAAAATCGCC AGAATCTTTT AGAAGCATAT CTATAGGTGT
    54781 AGAAAACGAA CTTACCAGAA ACCAAGAAAA AAACATTTCT ACAAAAGGTG ACTAAAAAAT
    54841 AGGCAACTAA AAAATTGATT TTAACAAAAA TATAAGTTAA AATTGCACAT GCCTTTAGAT
    54901 ATAAAAATAA CCGAAAGAGA TAATTCTGTG TTCAATGTTA TTAGTAATTG GACAAATCTC
    54961 GTAAATGAAA CCAAAAAAGT AGAAGAAGAA AGCAGTTCTG AAACCAGAGA AGTTCTCTTT
    55021 GAAAAACACA ACAAATCCAT AGATTTAGAA AATCAAAGAA AGATTATTTA TAAAAATTGG
    55081 AAAAACTCAG GATTCCTTGA TGGTTTACAC GGTTATCAAA AAAGTAATAT TGTTCAATTA
    55141 TATGAAAATC AAGCATCTTG TTTTATAAAT GATGTTAATA GTCCGATACA AAGAACATAT
    55201 ACAGTTCCGG TTGGAAAATT AACTACAAAA GAAACTAATG ATTTAATACG TAAATTTTCA
    55261 TCTTCTATTA TTGGTGTTAG TAGTAGAAGT TTTGATTCTA AATGGAAAAA GATATTCTTA
    55321 AAAATAAAAT CATTTTTTGT TTCTATCTGG AATAAAATAT TCAAGAAAAA AAAGGAAGAA
    55381 ACAAATTTTG ACGGAATAGT ATTTCCTATG ATAAGGCAAG TTTTTGCACA AACTATAGCT
    55441 CTTGATCTCG TCCCGGTTCA ACCATTATCA GCATCTACTG GAATGTTAAA TTATTTTGAT
    55501 TACACATTTG AAAGAGAAGA TGTTTATTCA AGAATTGTTC TTTTTGAAAA ATATAAACCA
    55561 AAAGTTAATC GGTGGAACAA TAATGTATCA GGCTCAACTG ATTTTAATGC CGTAATATTT
    55621 GAAAGAGATT ATTTTATTCC GGCAAGAAGC GGTTCGACAG AAATGATGAT GAGATTTGAT
    55681 GGTAGAAATA GAAATTTGTA ATAAATAATG GAAAACATAT TTACAAGATT TGTTATAATT
    55741 GAAAAATACT TTGGTAGACG TTATTATACT CCCAAATTTG ATTGTTATGG AAACGTTCCT
    55801 ATTTGGTGGG CTAGTCCTAA AATGTTTGTA AATCCTGGAA TTTATACAAG TGAAATAGAT
    55861 ATTTCATTAT TTTCTTATGA TTTAGTGGCT AGTCCTGTAT TTGAAACAGA ATTTCAAGTC
    55921 TCAATGGAAA GCTTAATGTT TAAAAATATG AAATCATGAA AAAAAATAAT GATGAATCAT
    55981 TAAATTCTGT TGGCAAAATT GTTGAACTAT TAGCTACGGG TGATTACAAA ATTGATGAAA
    56041 TGCATTTCGC TAATCATGAT GAAAACACCA GATTTGTAAT ATTTGAAAAA TATCCAGAAA
    56101 AAAATAAAGG CGTAATGTAT ATTAATGTTA AAGTCACAAA ACCGATACAG TATATTTCAA
    56161 CAACATTCAC GGTTTATAAA TCAGGAGAAA TTGAATATTA ATTCAATGCA TTTAATATGT
    56221 TTTCAGCTAT TCTTTTGATT ACTGGAACAC TTACGCTATT TCCTGCCTGC TTGTACAATT
    56281 GAGCATTAGA CATTTTATCT GGTAAAATAA AATTCAACGG AAAACCTTGT AAATTAAAAC
    56341 ATTCTCTTGG AGTTAATTTT CTTATTCCTT CTTTTGTTAA AATAAGCGGA ACATTGTGAC
    56401 CTCCAGTTCC CATGTTTGCG GTTAACGTTG GACATAATCC TTTTTTGTTC TCCCTAGCAT
    56461 AGACTCTTCT CCATTGATAA ACAGTATCTG TTTTGGTCAT TGTTTCTGCT AATTGTGTGT
    56521 AGTTGTATTT ATCTTCTCTA TAATAAAATT TTTCATCTAC ATTATTTTCT AATAACTCTT
    56581 CAAAAGATAA GGTTAAAGGT ATTTTATTTG GAAATTCAAA TTTTGTTATA TCTAAATCAT
    56641 TTCTAAAACA GACTATATAA ATTCGCTCTC TGTTTTGTGG AATATTTCCA TATTCGTATG
    56701 TATTTAAAAT ATCGTATTTA AAATTATAAC CAATATTAGT AAGTGTATCG CACATTATTT
    56761 GAAATGTTTT ACCTTTGTCG TGTGATTTAA GGTTTTTAAC ATTTTCAAGA AATATTACTT
    56821 TTGGTTTAAT TATTTTTGCT AATCGAATAA CTTCAAAAAA ATGATGTCCC CTTTCATCTT
    56881 CAAACCCTTT TTGATATCCA GCAATACTGA AGCTCTGGCA TGGAAAACCT GCAGTTAAAA
    56941 TATCAACTGG CACCAAAGAA TCTGGTTTTA ATTCTTCAAC TTTACATTCA TATACTTTGT
    57001 TGTTGAAATT AGCCATTATT GTTTTGCATG CGTTCGCATC CATTTCATTT GCCCATAAAG
    57061 TTTCTGAACC AGCCTGTTCA AATCCTAACC CTATCCCTTC TACTCCAGAG TATAGACTAC
    57121 CTAATTTCAA TTTCTTCATT TTTTTCTTTT AAAATTTTTT CTTTTAATTT TATGAGCCCT
    57181 TCAAATGGTC TTAATGCATC TAAACGTATA ACAACATTAT TTTCTTCCAT TTTTGTTTTT
    57241 CCGCTTATTA TTGTGTGTTT TAAAAAAAGA TTCCCTTTTT CCTTTTCTTT TTTTAAATCA
    57301 TTTTTTCCTA AAAAACCATA AATGTGATAT TTTGGGTTTA ATGACATTAG AAATTTTTTG
    57361 TAATCTTCTT TTTTAAGACC TTCATCAAAT CTATATTTAT CTAATCCAAC TGCAACGCCT
    57421 ATAAATGCAG TTACTTCCAA AGGAGTAGTT TTACCACCTT CACTATGCAA ATAAAGTGCG
    57481 TCTAAATCAT ATTTATCGTC TTCTAATAAC ATGTTTCCTC CATAATGCTT AGTCGATTTT
    57541 ACGCTTATCG GAAATTTATC AAAAAATATA AAATCTTGAT TATCAAAACC TTCAATCATT
    57601 GTTAAATCAA CTGGAGAACA ATCTATTGTT GATTTTAATG CTTTGTTATA GGTTGCAACT
    57661 TCTCCCAATG AGCCAATAAA CCAGTTGAAA AGATATTCTT CATCATCTCT TTGCCTGTTT
    57721 TCTTTTGCGT GTTTTCCTCT GGGTTTGTTC TTATTGTTCA TCATATCAAT AGAAAATTGA
    57781 GCGCATCTTT CTATCTCAAA CGGAGTGAAG CTTATGAATT TGTTAATATG TTGTTTTTTT
    57841 AAATCAGGGG CACATATATA TGAAACGCCT TCTTTTTCTA TTTTTGTAAC ATTATTTTCC
    57901 ATAGTGCAAT TTTAATTAAA AAATATCCAG CAAACAACAA TGTTAATAAA AAAATAGTAT
    57961 TTTTGCATAA ACAATTAAAA ACATAAAAAC ATGATTAGCT ATTACGGTAC CAAATCGAAA
    58021 GTCAAAGGAT GTTATCCAGC TCCAGAAAAA GACACTATTA TAGAGCCATT TGCTGGATTT
    58081 GCAAGATATT CATTAGAATA TTTTGAAAAA AATGTAATTC TTTATGAAAC ATATGATAAA
    58141 GTTTTTAAAA TCTGGAAATA TTTGCAAGGT GCAACTGCAA ATGATATTTT AAATTTACCA
    58201 GATGCTCCTC CTGGTTTTGA TTTACGAACC ATAAAAAGTT TAAGTAATGA AGAAAGGTGG
    58261 TTAATAGGTT ATCAAGGAAA TAGGGGAGCG GCGCGACCAA ATAACATAAT GAGCGTAAGG
    58321 AGTACGTGGG AAAAAGATAG AAAAAGGATT GCAGGCGAAG TATATAAAAT AAAACATTGG
    58381 AAAATTTATC AAAAGGATGC TATGACCATG CCAGTAAATG AAAATTTCAC ATATTTTATA
    58441 GACCCACCTT ATTCCGTTCA ATCTCACAAA TACACATATT GGAAAGTTGA TTATGATAAG
    58501 CTTAAAAATA TAATAAATTC TTTAGATACA CAGGTTATAG TTTGTGGTAA TCAAAATGAT
    58561 AAATGGTTAA ATTTTAAATC ATTAAAAGAG ATGATGGGAA CTAATAAAAA ACATATGGAA
    58621 TGTGTTTATT TAAAAAACTG TAAATAATAT GAGCAAAAGA ACAAAGTATG AAAAGAATCA
    58681 AAGAATATTA GAACGTCATC GAATTATTGA TTCTTTAGAA GAAAAAGAAG AATATATTGT
    58741 AAGGCTATAT GACAGATTTG ATAATTTATG GATTGATATA ACAAAAAATG TATCAAAACA
    58801 AGAAGCTGTT GCTGAGTGGG ATGAAAAAAC AAAAAATGGT ATTTGGAATA CAAAATACGA
    58861 AGATGGAGAT TATTATTGTA TTTTCCAATC AAATACGAGA ATGATATTCT CTTAAATTTA
    58921 AAATTTTGCA ACAAATTGTG CTAAAATTCG TTTTAATAGG AAAGGATTAG TATTTATTAA
    58981 AAACTAATGA TTATGAAATT CATTAAAGTA ATAACAAAAC ACACAGTTAA ACAAATGGAA
    59041 ACAATTGTTG GAAAACTTGA AGATTCTTAT GTAGTGGAAT TATGTGAGTT ATATAATTCT
    59101 TTTGAATGTA TTGAATTTAC TACAAAAGAA GGATTTGAAG CAATGTATGC AGTTGTTGAT
    59161 GATTCGACAA TTGAAAAATT ATTTACCGAA TATTTGAGAT GTGAAATTAA TTTTTCCTAT
    59221 GAAGACATCA CAAAGTTTGT TTTATTTGGT AATTCATTAG AAATATCTGG AGAATCGAAA
    59281 AAAGATTATT TAAATTACTT GACAACTTCA TTTATTAGAG AAAATCTCAA TTCAGATGCT
    59341 GTATTGGATA AAATAAGTGA AAAAGGAATT TCTTCATTAA CAGAAATAGA TAAAAAAATA
    59401 TTAGCACTTA CTTAAAACAG AAAAGACTCC GAGGAGTCTT TTCTAATGTT TAAATATTTA
    59461 TATGTTTATT TTTTAACAGC ACCAGCTCCG CCACCAGTAG TCATAGAGCT TGTTCCTGCT
    59521 CCAAGTCTTT GAGCTAAAGG TCTATTAGAA AGTCCAACAT CAGATAATGG TACATAATTT
    59581 TTTTGAGCTT CATCCCATTC TGCACCTTCG TTGCTATTTG GCCATTTTTC CCAATACTTA
    59641 ATATAAGCTT CTCCTCTTTC TGAGCTTATC GATAATGCTT CTGCATATTT AGCCTTTAAA
    59701 TTTTTGTTTG AATTTATTTT TGCTAACGCT GCTTCTCTTT TTTCCTCTGG AGTTTGCATT
    59761 CCTATAGCTT TTTTAGCTTT TTGAAGTATC TCTTTAAATC CCTCATCAAC ATTAATTTCT
    59821 CCACCCATCA ACTCTTGAAG TTCTTGAGCC TCATACATTT CATTTAGTTG GGATATAATT
    59881 GATTTTTGTT TTCTTTTAAG TTCTAAAACT TTTTTATATC TTGACGCTTC TTCGGAAATT
    59941 ATTGTTTGAA GTTGCTTTGC TGATATTTTT ATGATTTTCT TTTCCATTGT TTATGTATTT
    60001 TATCTTAGAT ATTTTCTTAT AAATACTAAG AAAAAACAAA TTTCCGTTCA CTATTTTAAA
    60061 ATTGATGTTA ATTTTGAACT ATGGATGCAT ATTTAAATGA AATGAAAGAA AATCTTATAC
    60121 GAACTATTAT AGTATCAAAC GAAAAAAGAA TTGACGTTTT CAGAATACAT GCTTTTGAAA
    60181 AATCTCTAAA ATTTGACCCT CATTTTGCTT ATGGGATTAG TCAGAACGAC GAAGCGTATA
    60241 ATATGGTTAT AAATATTGAA AATTTATGGA AAGAGAGAAA AATAGAGCTT CCAGAGGTAT
    60301 TTACTATGAT GGTAGGTATT TTAGAAAAAT GTGAAAAACA TCTTGAGCAA TTTTATTTCA
    60361 GGCCGGAAGA ATTAGATATA TCAGGAAAGC TTCTTATGGT AAGGTCATAT TCTTCATATG
    60421 ACGATAAAAA TTACGCATAT TTTATGTGCC TTAAAAACAA AGATAATATT AAAGCGATAT
    60481 CAAGACAAGA GTTTGAATTT AATATGAAAA ACGAAGAAAT AGCTAATTCT TATGTTGAAA
    60541 ATTATTCAGG AAAAGATGCT AAGTTTTTCA ATTATAGAGC AACCGGTTTA AAACATTCTG
    60601 GAAAAAATTG TTATTTTATG TTTGTTAATA ATAATATTAA GGTTGGTTTT GTTAAAAGCT
    60661 AATATTTTAC TATCTTTGTT TGGTTAATAT CCAAATATGA AACATTTTAA GTTAATACCG
    60721 TCAATTTCTC CTTCTGAAAA GGAATTTTTA AAATCACTAC CTGGAGGCAG AGAAAAATAT
    60781 AATGAAATTA TAAAAGATGT TTTTGAAAAC GGCTCAGATA CATGTCTTGG TTGTGGATAC
    60841 ACTAATGGCG ATAAAGAGTC ATTACAAGCA CATTTACAAT GGTGGAATGG AACTGAACAT
    60901 GATACTGCAG AGTTTATTCT TTTGTGTGAA GCGTGCCATG CTTTAAAGCA TTTCGATTTA
    60961 GTAGTTAAAA ATAATTGGGC TGTTTTAGTT AATTCAATAT ATCAACAATA TGAATTACTT
    61021 AGAAGAAATA GAAGTACTGC TTTTATTAAA GAGGATTTAG ATACGCATAA AATAGTCCTT
    61081 CTTAAAAAAA CTGCCGAAGA ATATTTTAAA GAAATAACAG AAAGTGATTT AAACAGAAAT
    61141 GAAAAAACAA AAGTATTGTT CAGAAAAGAT TTTCCATGGA TTAAATAACA CTTTAAATTC
    61201 TTGATTTTCC TTTTTTCACG CTATTTATTC TAAAAAACAA TAGAAAAAAT GGCAAATATA
    61261 AAAAAAATCA CTGCAGAAGA TTTTAAAAAA ATGGTTCTTG CAGAAGCAAA AAATATCCAA
    61321 AAACAATTAT CAGAAGAAAA AGAACAACCT GCAAAGATTA AATCTCTCGG GAGTCCAATC
    61381 GATCAAAAAA TGAATAAAAA TGATGGTCTT GGAGACTCTA ATAAGGCTCT TGTTTTTAAA
    61441 AGCACAAAAA ATTCAGAATC TAAAACAGGG AAAGCTCCAT CAGTTGCTCC GGCAGATGTG
    61501 AAACTAAATT CAACTGCTAA AAATTTAGGT AGTGACCAAA AAGCTGCTAC CGCTGTCAGT
    61561 GTAAAAGCCG GCACAGAAAA AGGCGGAAAA GGTGTTACTG CTGGTCAACA CAACGCAACT
    61621 TTTGAATCCA AAAAAGAAAA TCCAAAAAAA GAAGTTTCTG CACCATTTGT TGAAAAAAAC
    61681 AAAGAAGAAA TGAATACAAT GGATGGTCTT ACGGATAAAG AAACAAAAAC ATATGTTGAG
    61741 GCAGGTGCTG CAAAAGGTGG AAAAGGTGTT ACTGCTGGTC AAGCTAAAGC CGTTGTGAAA
    61801 GAAAAGGCTC CTGTTGTAAA AGATGAAGCA CCTATTATGA AAGGTATAGA AACCGATCAA
    61861 GGTAACAGCA ATCAAGATGG GGAGCCAAAA GATGCTCCTA AAGAAGCTCT TCAGGTAGAA
    61921 CTTAAAGAAA GCTATACCAG AAAAGAATTA ATCGAAACAG TCAGAAGAGA AGCTCGTAAA
    61981 ATGGCAAAAA AATCTATGTT AGAAGAAGAG CTTAAAAAAA TAAACGAAGA GTTGAAAAAT
    62041 TTATAAAAAA ATAATTTTTA TTTAGAAATC CGGATGGTAT TACTGTCCGG ATTTTTGTTT
    62101 TTTAACTTTA TTTGATTTAA ATTTGAAAAG CGAACAATAA CAATCCAAAA AATGAGAGAA
    62161 TTAATCAAAG AAGAAGAAAT ATTAAATAAG TTTACTTTTC ATTATGATGA CGCAAAAAAT
    62221 GATACAGATT TATTTTTTTG TAAATGTGGC CATTTAATCA AACAAGATAG AAAGGTCGTA
    62281 GCCTCAGAAA TGAAAGTAAG TATAAAAGAA GGAGCTGATA TAGGTGATAT TACAGGTTTA
    62341 TTCGATGAGA ATAGTATGGC CAGATTTTCT CTTAAATGCG AAAAATGCGA TACAGATTAT
    62401 TCAACTAAGG AAACGGCTGG AATTATTCAA GAATGTGAAA AACAATTTTT TGAGTCATAT
    62461 TGTTTTTATG AAGATGAAAA TGATGTTAAA TTAATAAAAC AAAGATTTAT AGCAAAAATA
    62521 AATTTTGATA AAAAAAGGTC AATGCCTTTC GTCATTTCAA AAGATGAACC TTCTTTAGAA
    62581 TTAAATGAAA GTTTATCTTG GATAAAATTT GATAAAACTG CCAAAAAACT TTATTTTAAA
    62641 GATTTCAGCA AGGAAGAAAT TGAATTTAAT CTTGATAGGG TGATGTCAAT TGTTTTAGAG
    62701 TTTTTTCTTT ATGGAGAAGT AAAGACAACT GAACGATTAT TTGATGTTCA TTTATTTATA
    62761 AATAGAATGG CTAATTTTGT ATCCGATTCA CAGAACATAA ATATAATAGA TGAATTAATG
    62821 AGTCAAATGG TCGGTAAATC AGGACTGGAC ATTATTATAA AAGTAGCCTC AATATTTTTT
    62881 GGAATAATTT GCTATTCAAA CTTATCTACA ATAGCATTAA CAAAAGGAAC TATATTTCTT
    62941 TTTGATATGA TGAATGATTG CAAACTTCCT AATCCACAAG AGTTATCAGA TAATGGAGCA
    63001 ACATCTCCTC TTAAAATTTT CAATTATCTT GTAAATTATA AAAACGAAGA AATAAGCAAA
    63061 GAATTAGATG CTTATGATTC TGAAAAAATG GGTTATGTAT TTAAGGCTGA AAGCGGAAGA
    63121 GAGGTAACGT TTAAGTTTGA TGCTTCCAGA TTTAACAACA ATGAAAATCA AACAGGAAAA
    63181 AATAAAGATG GTGAAAGATT TTTGCGTGAA GACATAAAAG AAAAAAGTGT TTCCCCATAT
    63241 GTTTTTAATA TAATAGAAAG ATTTTCTGAT TATAAAATTT TAATAAAATA TACTAAATTC
    63301 ATTTCATTTA ATGAACTTAT AGAACTTGTT AAAAAAAATA ATGTTAATTT ATTAGTTAAT
    63361 TTATGGTATA GCTTAGAATT TAGAGCAGAT ATGAATATGC TTAAAATTAA TCAAATAATT
    63421 TCGTTGGCCT TAAGTTCTTT AGAAAGAAAA AAACTATTTT CTTTTAATAA AACTAATACT
    63481 GAATTGAAAT ATGCCAGAGA AAGATTTTTA ATTAAAGACA CAGAACAAAT TCAAGAAGTA
    63541 AATGAGGAAG AATTGTCAAA AATACCTTTA GATTATACTT TATTGAAGAG TTTTGATTTG
    63601 ACGAGTTACG ACGATAGTCT TAGAATGATT AGAGCGCTCA ACTGGGATTC AAATAAAGAA
    63661 TTCCACAAAA TAAAAAAAAT AGAGGAATTA GAAGAATATC ATAATAAATT AATTGACCAT
    63721 TTTAATTTAC TTTCTAATGA TGCTAAAAAT AAAGAATTTG TAAGTTTTGT TTCACAATAT
    63781 AAAATTCTTG AAGAATATGA AAAAAACTTA AAAGTAAGAT TGATAAGAAC ACCAGAATTA
    63841 CTCCTTAAGG CTTCGCAGGA CATGAAAAAT TGTGCCGGCT CATATGTAAA TAGAGTTTCT
    63901 AATTCTCAAT ATGTGTTATG CATAGTAGAA GATATTGACG AAAAAAGAGA GGGAGGGGAA
    63961 CCTGAAAAAT TTATGCTTGG ATTGAAAGCT GATAAATATG GAAAATTAGA ATTTGACCAA
    64021 GTTAAAGCAA CTTGCAATAG ACAAGGTTCT GACCGATTTA AAACTAATAT AATGGAATTT
    64081 TTACAAGAAA AAGAAATTTC TTATAAAGAG CTTGCAGATT TAAGACTTTC TACTTCGAGA
    64141 GGAAATGAAT CTGAATTAAA TTTAGATAAT TTCATTCAAA ACATTCAACG TATTGAAGAT
    64201 TTGGGAGGAG TTAATCCTAT TGAATTCATA AGGAATTTAC AAAATAATAA TGATAATTTG
    64261 TAAACATTAT ATTTGAAAAG GATTTTGTTC TATAACCGAA TTTTGTTGTG TTGGTGGCAT
    64321 AACAATATTT AATTGATGTG AAGAAAATTC TTCTCCAGCA AATTCAGATA CATCACCTTC
    64381 AAAAATTAAT TTATTAAGAG TGGAAAATCT TTCATTTATT GCTTGTATAT ATTTCATAGG
    64441 AAGAGTCATA TCTGCTTTTT TCCATTTTAT CTCTCCTTCT TTTATTGTGT GTGGAAATTT
    64501 ATAATTATAA GTCCCGTCAA ATTCATATGT TGTTTGTTTA ACATTTTTTA AATCATATTC
    64561 ATAGAAATCT TCTCCTATAA ATTGATGAAT AGCGTTCATA ACAAATTGTG TGTTATTAGT
    64621 TAAATCATAG TATTTTACAA ATAAAATTCT TGAAAGATAT CCCATCTCAA TCGCGTCTTT
    64681 CAATGTGGCA ACTGGGTGTC CAACTAATCC ATCTTCATTT GTATACGTTC CTATGCGCCG
    64741 GTCGAGCGAC ATAAACATTC CTGGAATAGT AGCTTCATCA GTGTTTTCTA AAAGTATTGT
    64801 CTTGTTGTGT TGGCTTTCTA TGGAAGAAAT AATTTCAACA GGATTTCTAT AAAACCAGAT
    64861 TATTTTTGTG TCATTATTTC CAAGAACATC ATCTAATAAA GAAATATTAT TTGACCAACC
    64921 TCTGTTTTTG TCAAACACAA CATTTTCATT TTCAAAAAAT CCATTTAAAA ACCCCTTCAT
    64981 AGAAGCTCTA ATATTTGGCA TAAGCTTTAA TCTATCTTGA GCCTTCCAAG TTGGGTTGTG
    65041 ACTAAATGTG CTTCTTATAT TCTTTAATGA ATCCAAAATT GAAGAAGTTG GTGTCACATG
    65101 AAAATTCGGA TTAGAATTTA AAATTTGTCC AGCTAAAGTT GTGCCACATC TAGGCATGCC
    65161 TCCGATAATG TTGAATTTAC GCATTGTTGT TTTATTTTTA AAAATAAATA ATTAATGAGT
    65221 AAAAATAAAC ACTTAATTAC AATTAAATAA GAGTTTACAT TTTTTCTATA CTATTTATGT
    65281 TTGTATAACA CTAAAGCTTG TAAAACAATG AAAAAAAATT TTCAATTAAA TATGAGAATG
    65341 TCAAAAGAGC TTCATGAAGA ATTAAAAAGA GAAGCAATAA AAAGGTCTTC TGAAAAAAAC
    65401 AACTTTATAA GCGTAGCAGA AGTCATACGT GAAATACTTG AAAAAAAATT TATAAAAAAT
    65461 GTTAAAGAAT AACAACGGTT TGGTTATTGA AAAAATAACA ACAGAAACAT TTATTGAAAG
    65521 AGCAAATGAT ATTCATAATA AATTGTATAC ATACCCTAAA TCAATATTTG TTAATTGGGA
    65581 TACGCATATT ATAATTACTT GTGAAAAACA CGGAGATTTT TCTCAACTAC CAAGAAATCA
    65641 TTTGAGTATT CATGGATGTA AAAAATGTGC AAATGAATTA GTTGGAGATA GATGTAGAAA
    65701 AACAAAAGAA ACATTTGTTA AAGAAGGAAA TGATGTTCAT GATTCTTTTT ATATATACGA
    65761 TAAATTTATA TATATTGATG CTTTCACAAA AGGAATTATA ACTTGTCCAA GTCATGGAGG
    65821 TTTTTCACAA ACTCCAGATG CTCATTTAAA TCAAGAACAA GGATGTCCAG AATGTGGAAT
    65881 AATAAAAAAA GGCAACTCTC AAAGAGGTAC ACATGAAAAG TTTGTAAACG ATTCAAATGC
    65941 AATTCATAAA AATAAATATA CATATGTAAA TTTTATATAT ATTAATAATC ACACAAAAGG
    66001 ATTTATAACC TGTAAAGAAC ATGGTGACTT CCTTCAAATT CCACTTGCAC ACACAGGACA
    66061 CGAACAAGGA TGTCCAGAAT GTGATTTTGT TAAACGTACA GGATTAAATT ATGAGGAATA
    66121 TGAAAAAACA TTATCTGAAA GACAAAAATA TTATAGAAAA GTCAAATCAA TTACAGAAAA
    66181 ACAACCAATA CGTTCACTTA TTCATCATGA GAAAAGAGGA AATTATAGAA CTGAAGGAGC
    66241 TTATCATTTA GATCATAAAT ATTCAATTTC AGAGGGCTTC AGAAACAATA TTCCTCCTGA
    66301 AGTTATAGGG CATATTGCTA ATCTTGAATT TATTACATGG AGAAAAAATT CTTCGAAATA
    66361 TAAAAAATGT TCCATAACTA TAGAAGAGCT ATATTTTAAA ATATTTAAGG AATAATTATT
    66421 CTTATGTTCT AAATATATTT TATCAAGTAA AACATCAATT ATAGTGTCAT CAGAATCATC
    66481 TTGTGAACTT TAAATTCGCA TTCACAATTA TAATTTTTTT AAAAAAACTT AGAAAAGCAG
    66541 AACAAATAAT TATTAACTAT TTCCAATCTC ATCTAAACTC GTTTGTTTTA TAAAAATACC
    66601 AAATATATGC CAAAAAATAA TAATAAATAT ATTTTCAAAT ACAATCAGCA AAACGAACTT
    66661 TACAATTATA TAGAACTTAA TAAGGCTGAT AAAGTAATTT CTTATTTTAT AATAAAAGAT
    66721 AAAACTTTAA TAAGATTTGA TAGAACAACA GACACTAAAC AACTTATAAC ATTTAAATCA
    66781 AAAATTAAAT TAAAACAAAA ATTTATGTCT GGAGAAAGTT TTGTAACAGT TTTTGATTCA
    66841 AATACCGATG AATGTGTTCA GTATAACATG CCAGATAAGG AAAAACAAAT AACTTTGATA
    66901 AAAAACAATA TTTCTGTATC TGATTTTGGA AAATTCGTAG TAGAAAGATG GAAAACAATC
    66961 AAAAAAGACA TTAAAGAATC AATTCCTGAA TTTGAAAAAA CATTAACAAT TTCCAATGCT
    67021 CCTCTTTTTG ATCTTAAAAT AGCTCCCAAT ATTCAATATT ATATGAAGAA GTTTTAAACA
    67081 TTTTTAAGTT ATTACAGACT ATTTAATCTT AAATCGTAGT TTGTAATGAA AAAACTTAAT
    67141 AAGAAACTTA GTGTTAAATC CTGGCTTTCA AATATAATTT TAGAATCAGA AGATACAGGA
    67201 AATGAAATAC CTAAATTTTC ACCTGATAAT ATTAGTTCTG TTTCTAATGT ACAAATTAAA
    67261 CCAGAGAAGG GTGTGATAAT TATTGATTTC ACTACAAAAG ATAATAGAAA TGCACAATTT
    67321 AAAACAAAAT CTATTAACTT TTTTAAATGG CTAAGAACAA GCCAAGAAGA TGATGAAAAT
    67381 CCAACATATG GTTTTGTGGT TTGGTTTTTA AAACATCACC AGCAATCAGT AAATAAAGTT
    67441 ATGTCAGAAA TAGTAGATGA ATATAATGGG CTGATAGGAG ATGAAGACAT GCCAAAAAAT
    67501 TCAGACAGAA TGATAGGGTT ATCTACTAAA GATTCGACAT CAGATTATCA ATCAAGAACA
    67561 AAAGGATGGG ATAATTTTAA TACTGGAGCG ATAAGTGGAT TCGTAAGTTG GTAATTATAA
    67621 AAATCATAAA AAATGAACAA AAATACAAGC GAAAAAGATA GGATGAAAAA ACTCGTTAAG
    67681 TCTTTTGAAG AAAAAAACGA GATTTTAAAA GAAACCACTG AAAATAAGGT GGATAAAAGT
    67741 GCTATTTTAA AAGAAGCAGG CAGACTTAAG GAGATTGCAA GAATAGATGA GTGGATTACA
    67801 AATCCTCAAA AAAATGCAAC CAATCTTAAT AATGCAAGTA ATGGGGTGAC TGTAAATACA
    67861 TTCATGCCAA GTACCACGGA ACAAAATGTA AAAATGTATA ATCCAAATTA TACTTATCTT
    67921 CAATCTAATG AGGCTTTAAG TTTAGCCATA AAAAGAGCAA TTGATTCAGG TGCACCTATT
    67981 AATAATTTAG GATTTTATGA AGAAATTAAT TGGAATTTAA ATAATATGGG TTTTAATTCA
    68041 AGGCAACCAT TAGACATAAA AACAATGTTA AAAAAGATGG TTAACGATTA ATCATTTAAC
    68101 TATCTATGAA TTTATCTGAA AAATATATAG CAAAATTAAT GTCACTCGCA GGTTTACTTA
    68161 ATGAGAATAG AATAGATAAA CTTCGTTCTC AAAGGGTTCC TGAAGATATA ATTAATACCG
    68221 TTATTCAGTT TTCTAAAAAA ACAGTAAAAA ATCCTGAAGA TGAAAATTTG ATTCAACAAA
    68281 ACCAATACAT ACCTTGGTTT GCTTCTGAAT TAAAATTGAA TGAAAAAATT ATAAACGATG
    68341 CAAGATTAAA AGTTATAATA AATTGGATTA ATCAATCTAA TTTTCCAAAA TTTCCATCAA
    68401 ATATGCCATT TGATAAAGTT TACGAAACTG CAGTTAAGTG GTTTGAAAGT AAAAATATAG
    68461 ACCCTCTAAC TTTAAAAGAA ATATCTGGAG GAAAAGCAGT AATAAATTAT CCAGATGGTT
[truncated: 269,486 more chars]
