# Supplementary material for: Clades of huge phages from across Earth’s ecosystems
Source: Nature. 2020 Feb 12;578(7795):425–31. doi: 10.1038/s41586-020-2007-4 (PMC7162821; doi:10.1038/s41586-020-2007-4)
Supplement: Supplementary file 6 — Genbank files for all genome. [file 41586_2020_2007_MOESM6_ESM.zip › genbank_genomes_SD-4/GD_PHAGE_CIR_35_878.gbk]

LOCUS       S16_GE16_scaffold_55267_prodigal-single     437772 bp    DNA     linear   BCT NOV-13-2019
DEFINITION  S16_GE16_scaffold_55267_prodigal-single, contig.
ACCESSION   S16_GE16_scaffold_55267_prodigal-single
VERSION     S16_GE16_scaffold_55267_prodigal-single.1  GI:
KEYWORDS    .
SOURCE      GD_PHAGE_CIR_35_878
  ORGANISM  GD_PHAGE_CIR_35_878
            .
COMMENT     Data sourced from ggkbase. For additional details see
            http://ggkbase.berkeley.edu/organisms/404913
FEATURES             Location/Qualifiers
     source          1..437772
                     /organism="GD_PHAGE_CIR_35_878"
                     /mol_type="genomic DNA"
     gene            <1..2481
                     /locus_tag="S16_GE16_scaffold_55267_prodigal-single_1"
     CDS             <1..2481
                     /product="hypothetical protein"
                     /codon_start=1
                     /transl_table=11
                     /translation="NCTIFITTPTSVVVPSNVIFDFNASDNITFKNCSINVVYTEEAN
                     GGAVFRLTSSGKFRFDGNDLDVQFKFSNGQEVPGQVFIIRSHSQVNAPHANTKITDSR
                     FSGNFLQFMVNSASNVYMDRLDITSTHQVSVTPDIYLSDATNGMPYGFTFDKTDFVNS
                     GRGYIYCDVSQEMYDIVINRVNFNYKPTNADGYRLSFINFDLSSNTAKLDDVTITNCK
                     FNSTSVPTDWDDLAPAIAIINKASVVTSINPQPVISNIEIANNHCNRNQMILLTSVCD
                     GYGEMLYPGLVASNVNIHDNICGTIGYWTAADTKFINVPPTINSYTDKNSGLNIKDNI
                     CHYIASMDHKGRYWYPVRVIHGMVGDYTVNQCNYPSGFVTISGNKSNWIHTAITTTEN
                     SALQIMKNSLCAYDSNYWLNYHTGPTGSGLGTSSGFAITVGANVHQFAATSADTDYPD
                     SPCVISGNSVGAGYWLQTSFTSQTYRYLGGYIYSQGSSQITDNVLKGIDSFIVGGFPL
                     SAGILVGGANNIVTNNRIYRNGKTILAYVAFGSPDFPVWNGEQSHGIVTENFFDSPWI
                     SDAAHTDVTEYLVNITTLGTAKASKWIIERNINQTLSVSVPLTTSQLFGSFGMATTTI
                     EPPYNLNLFVATAPGVDAVGSNVVGLYKSQVLWLHEATIVTPAIRVLGWQENLDKYLP
                     NSVRIIKAQLGVRSFDSLVDPANSQIYLSLNRYTFASDYVNLDYFTGPPTGSAPYPAG
                     IRDAKILNDTSPQAALLTGMALNSTNLTIPMIIDTTTAGPSGTDISDQFTTGRGTSYS
                     ITLDLKYSRTAGVDLDLYFSPLLIKYRW*"
     gene            2485..3306
                     /locus_tag="S16_GE16_scaffold_55267_prodigal-single_2"
     CDS             2485..3306
                     /product="Uncharacterized protein {ECO:0000313|EMBL
                     :KKN61318.1};  TaxID=412755 species="unclassified
                     sequences; metagenomes; ecological metagenomes.;"
                     source="marine sediment metagenome.;""
                     /codon_start=1
                     /transl_table=11
                     /translation="MSSNNVFKSDLYNIHNIVQSSMLIYPKEIIISALRDFFSKDSYY
                     HYSKDQWGFPNVTDHTDLEPGADIPSPENSSSILSTRLYIGENYHKDGIFYPAILVKS
                     GGSRYVPISINREKGSVKYEDVIYEDGYGNYTTIKRPKSFVTAGIWEGSVIIDIFSRS
                     LRARDDLAELIGMFFSEISVDYLYDIGIIIKPPQISAPSESDDRSDKLFKLTMTLDVR
                     TEWRREIPVENLIDAIFFVVEFQDLSNPNAPVANNLTINTDVNIIDTLLNVLATT*"
                     /db_xref="A0A0F9V648_9ZZZZ"
     gene            3419..6172
                     /locus_tag="S16_GE16_scaffold_55267_prodigal-single_3"
     CDS             3419..6172
                     /product="Uncharacterized protein {ECO:0000313|EMBL
                     :KKN61317.1};  TaxID=412755 species="unclassified
                     sequences; metagenomes; ecological metagenomes.;"
                     source="marine sediment metagenome.;""
                     /codon_start=1
                     /transl_table=11
                     /translation="MPNIPGATNILPGVVTDVVTQSRGVSIPGGSRIAALIGEGSTDE
                     VIVSQANGGGKDGLNSNYTSTNGSDGRHFQLTNYPLISNRTTLYRNGVPLVGKEATID
                     NNAFSNSYDYRIDITTGKIELQRAHLVDQGGSYYVPLSTNVGDGYISALTLVDVNAPP
                     ETWTIRCVSVQRNGLNQPIQGTAKFIAIGSISGAKLDANGNPIIWKADNTVVSNSILS
                     FSIGETMSGPTAISPFREGDAFTVKVVSGVLVRGDSLTANLVPELNLNDPVILQGMDD
                     VVKRHGLPSVDNNLALGAQLAFDNSAPVIVGVQAAPPMPRRTSYVLSNAVQSTSTNND
                     DFIFPLPFGVTPDLNSNIHFFVTNNSTNVESQILPNKLTYYTLDTLGNPTTSDFITSA
                     TTWDFFYTVVDAYATLVTGFDGYIGRNLAYTTKGVFSSSVTFDSTYAGKVLKVIDATN
                     NANIGQYTIDSVSGGKLYVTHEPFTAFNNETALSFQVIDVATGLPLGAATDGYLAALV
                     TPTATLGSSSVTGLDFSTITNMTTRRLQINGSLNGNDGLYDIIAYNNLSNTMTIEKAV
                     VNESSMRFEVLDPLETSKYVVINKSVVPNGYGLRVTIVDSRDASFYDAGWYNALTSLE
                     KVECDILVPLPKQTISVIFQNALSHCITMSNIRNKKERVLFAGAINGLKPENLTGASA
                     AAVENIGILEGIQGESVTDVLAGNIEDLANYSVADAFGSTFRCVYFYPDQIVVQAGSD
                     NVLIDGFYIAAAAAGYLSAQVRIEEPLTNKVLSGFTILRNKLLSTFTMEQLAAAGVSI
                     LQPVAGGGRVIWGITTTQSGYPEEQEISIVFIRDRVAKTLRAGFAGFIGTAETPETQA
                     ILNTRAIQILNSLASQNLITAYKDLVVKRDDVEPRQWNISVRVQPTYPINWIYIKVNV
                     GQL*"
                     /db_xref="A0A0F9SGA6_9ZZZZ"
     gene            6189..6827
                     /locus_tag="S16_GE16_scaffold_55267_prodigal-single_4"
     CDS             6189..6827
                     /product="Uncharacterized protein {ECO:0000313|EMBL
                     :KKN61316.1};  TaxID=412755 species="unclassified
                     sequences; metagenomes; ecological metagenomes.;"
                     source="marine sediment metagenome.;""
                     /codon_start=1
                     /transl_table=11
                     /translation="MALAPNTQSTLSFGSGANRTSTAISTNILILVGNTPVGAVQSLS
                     IGEKRPIKMIDEVGTDGHIDSVPTGSSNFIGTCRRVRFDRLRIAEAFSRGFTHVQSQA
                     YPFDIVIIDKQKADVANQVSTVIKNVWITGIDYEYNADNWIITDNMSWEAETIYSVLT
                     SGTGVPIAQGGERGIPYMNLSIERLTDSGANGRRGSLDAAGLIDIGSSGTLF*"
                     /db_xref="A0A0F9UJD4_9ZZZZ"
     gene            6915..7523
                     /locus_tag="S16_GE16_scaffold_55267_prodigal-single_5"
     CDS             6915..7523
                     /product="hypothetical protein"
                     /codon_start=1
                     /transl_table=11
                     /translation="MAKFDSPLGDKNFSGPQMREFTVPDATFDQGSNPGMAQFHGRTF
                     EATSPDIESEFKAAREAKRQGDRLNEGAKKRIEILLGMTRTTRDVPVGEHTFTLQTLK
                     SKELREAIVAASQYDGTVQSSFEIRRQYLARSLTQVAGVDIDSFLGSTDLQSKLLFID
                     ELDEPLINHLYSEYLELIKTAREKFSVNNENDAKEIAEDLKK*"
     gene            7559..7873
                     /locus_tag="S16_GE16_scaffold_55267_prodigal-single_6"
     CDS             7559..7873
                     /product="hypothetical protein"
                     /codon_start=1
                     /transl_table=11
                     /translation="MKMKNTIKVDDPDILDMDPVQKRWLYENWLADQKDTAEIAKNHA
                     YLVGSFWNPEAVKDLIDDKNQHSSTEEEYEESIKMVMEAGKNQQNNSDGVRKRRRRKL
                     QG*"
     gene            7877..10057
                     /locus_tag="S16_GE16_scaffold_55267_prodigal-single_7"
     CDS             7877..10057
                     /product="Uncharacterized protein {ECO:0000313|EMBL
                     :KKN61312.1};  TaxID=412755 species="unclassified
                     sequences; metagenomes; ecological metagenomes.;"
                     source="marine sediment metagenome.;""
                     /codon_start=1
                     /transl_table=11
                     /translation="MADIPDPSVLDQTTVAAEGTKTAIDSVTVASESAAAALGKLYTT
                     ADSAADSFNDFITAYSALGKLTPQQANQFNLLSTAILGVRRAFNDVSLAGGGFVNQLL
                     FITNGFKNSTGAIGALANISANVFGKVMPNSVKTSVGAAKEFVLNLAMSADNALRLQT
                     RFLALSAASGNLGKVYQAAGKDLGNINELLLRQRTYIDLAADSTGLTANEVEKYYEQL
                     GKIPGALESTISGTHKSGMQMNMLTAAIKLAHGSGRDFSDIVNDLSVAFKDYGLTGEK
                     ALTFSARMGDVANSLGLNLKDVQSHLMGAADAFARFADAGDKSLKMSEGLARITNEYV
                     NALKLTGMSGTHALGVVKGMTNAIANMSLAQKAFLSGQTGGPGGLMGAFQIEKMMRDS
                     DVEGVLKKMRDQMRQQFGKIVTLDEAASNQAAAAQMTRQIAILKSGPLGKLVQTDQDA
                     YRMLESFEKIDSGGLGGVGLTADVLKEGMDKGTDIQQGMATDIAVMRSLMEKQQGVAD
                     VSGLGLMKGVAKTSGAAAFMKGSAEAGGDKTKMYAAGIEAHTMSDTMSQEIVYNINNL
                     KKLVGSVPTNLSKAFDKLKISLLNPSDYKAIESANAELEKSIKEQQAKLKSAPKSQQD
                     AIKKQIAAEQAVHDQVMSGLYSKPDFAGGIGKVLFTPGAILEESTAAKTAKTKPGAVS
                     AGPITVPGGQPFSGTIEVKVTGYCLHCGNILDDPQAKAILPIKK*"
                     /db_xref="A0A0F9SGA0_9ZZZZ"
     gene            10067..10930
                     /locus_tag="S16_GE16_scaffold_55267_prodigal-single_8"
     CDS             10067..10930
                     /product="Gp184 n=1 Tax=Bacillus phage G RepID
                     =G3MBQ0_9CAUD"
                     /codon_start=1
                     /transl_table=11
                     /translation="MAIIDALNSAQDFLNNNNPLTEEQRSQFKNDGFMLPSTFSADGN
                     GLPYQKVPSFNSGQIKRNIITWFVPEFGTVKMYVNPSQIRYSHQKAISKDRTKGGFTL
                     QYWGENLTNISITGTTGSSGVEGINMLYEIYRAEQYAFDGTGLTLAANNASADLAGNL
                     INGIGGAIGGIIGGESGSIIGSGLLGGILGMNSPQNTLSAQNIPSLAQLAFGIEMYYG
                     GLVYRGYFENMNVTEGTDFLWNYDINFVATQRRGYRTNYFPFHRSPKDGPSQYSTATS
                     FNLDDIKNIIL*"
                     /db_xref="UniRef100_G3MBQ0"
                     /db_xref="A0A0F9UJC9_9ZZZZ"
                     /db_xref="G3MBQ0_9CAUD"
     gene            10942..15981
                     /locus_tag="S16_GE16_scaffold_55267_prodigal-single_9"
     CDS             10942..15981
                     /product="Uncharacterized protein {ECO:0000313|EMBL
                     :KKN72140.1}; Flags: Fragment;;  TaxID=412755
                     species="unclassified sequences; metagenomes; ecological
                     metagenomes.;" source="marine sediment metagenome.;""
                     /codon_start=1
                     /transl_table=11
                     /translation="MSFLNKLADQISSQFSLGDNNNNSLDMVDPLTGKQEKYGALGDF
                     AKKVDQSAERRYVEEGYLRRDPYNTNPKQFEILLQEPSATVLLKKRMFSSIAENFRPD
                     FMDKDEKLYYKAMRILFQNKCNQISAIEKLSKIEKISSAVGNFNEQLMPLVFSLTDTF
                     SDGLISDSGLGSNFGLGAFSSSNPFAKPDFSKFVKTIDKIRRVYSFNTTNKLTTWITD
                     ANKLFASSLGDGTGVIEITNFTNLSTGVGTTLNSGNCNFSISDPYELMLITEWDIEKA
                     ISDATNSFYRHKSFQFGQSSIEQIINDNMSKLSRMRAGRKASPIQFKVTPDTVLGKRV
                     AAIIERNGTELLFAYDSTAGTGVFPGIGGFTSNSVSISNEFLRGGEVAGYDGLDSSSS
                     NNELAVFKSIITSIYSKIQLEANSRNAIIVNNKNTNYARRKLRFNFSGKLIIQPQDTV
                     HIYISSKSRYDNRVLSGLNNMLSGNGVLQNINKTFTDLKTSVDLAFNPNNINIQVEKS
                     VYVGDDFPNYLWSIMRNQFVTEHEGTHVFAGVVNSANSSWAEGRFTVSVSCDDNTSYL
                     NKGKINFKPGADTFNGAIFDPLTPFKTSFDSVTTNFGDKPPVLLDENQYLLSPDGKNT
                     KTALVRFKSGPYAGNKAASNNLVHDQSIDPINGITTRTYYAPDGLVYKWKEGIGVFTQ
                     FGSSLDLNDPNKVGNPNTFQEPFAGQDIMNVLSLLVTGQPYNFATYWNAAVKFQGFSN
                     DPQSLQAPIHSFLSSLRQDLTKSNLLWGNFIPFKNLTISEQAYASALQNTLQITTLNQ
                     KIEENLKKFNELNSQAEIMGVANLESEQVGAATVAQDALVKLKASKDALYNDINNQIK
                     ELQEKSKTANYLSDIGGDVTFDFDEFVNSDPAAKQAADPRLRRFLRRKLNELTRRMSY
                     NVRANEDKNLFIVDDFYDKDYDILAYDAAIQNSIELYNQEFNSVRDKVDNVSKLLNLE
                     VFADTQGHIRVRPPQYNRMPSSVFYRMMYMKQTLGVQIFPEFLNEMFNDQITTLVKRV
                     EILEDLIRLDCAVLGYDNDHDAMVFITSTGIDGLTAIKNFGETFVFVSSQNGLISDIP
                     KLLNSANPDVEDSNKDQTFVNLQKQATSTKPIFTNEQRYNTLVNALKKSSDDGLSTSA
                     TYSFPNDSVVDNLISRIQTKSGQKIQRTFFTKNNGKIGGGIEFAGNTTLDLFKITSDL
                     SDKLKERQKVIKLLYSAIKNSAEFKSLDNDDGTLSNRLMMPGLFGNQNIPEIFEHMIQ
                     DESYDDYGPGSGNRYIIKRSQIRSMNIYENPPDYTMVEVHGYLNTFTSAGENQSGDLA
                     VPGFGNGMTTAVAVDYDLWRNYGFLTPSALTVPFLNDPISQCAPFATMLLSQARKNIF
                     RGTITISGNEYMQPGEVVFIEDRGMLFYVNKVSHNYSYSDSGGNFTTTLDLTYGHSPG
                     EYIPTTLDIFGKLIYKNKDIASYAIQRQSGFSNDINMGALIKPGGNVPSSSLIAGTDN
                     KSPNPVSSFNEQVINNTLFTAANVINANNTQGNLTVAKLELRIYHDGNVDTDLQNFAI
                     QVSESFLGNNTGPKKYPTPPSLGTKKDGYVQIVPVDLTSDTEYRSPSQKALDLAREQL
                     KMISVSGGGASAPTATSDGGSGTKPVGETDNSGKIREENDRLRTALFKYIIDCWITFE
                     NKGTTQSKAGS*"
                     /db_xref="A0A0F9ST20_9ZZZZ"
     gene            15983..18010
                     /locus_tag="S16_GE16_scaffold_55267_prodigal-single_10"
     CDS             15983..18010
                     /product="Uncharacterized protein {ECO:0000313|EMBL
                     :KKN72141.1};  TaxID=412755 species="unclassified
                     sequences; metagenomes; ecological metagenomes.;"
                     source="marine sediment metagenome.;""
                     /codon_start=1
                     /transl_table=11
                     /translation="MIDKKQDFKEEVGLLKRGAIVGFDMAKGIMLVQLTANLAINGPK
                     PKPVPVPLPFPLLYNNGLFLGSKPSIGSTVIIGQGNGGSNYFVSFLPENVNAIPNLKD
                     NELRLESGSNTTISLQKDNIYVGNTSYFSHIDTNSGLQTSSFDNSNLFTQASRSINGS
                     VKRDLSRNINFSQDVKLTSDIYDSEFKVIGLDPTVKTNLLISGANKNPALVENRELVY
                     EFKNESMVLDDYTESLLYSNNIPTQSDYVFPNRRLSRSDTLSLSLVYPNHLMETVKGT
                     VVDIFGNILDINRVPLPVGQDTATLKSDNKNIDKKSSFLQIKELERKSIAFHFEINAR
                     KDLISSSTKQLILPDINSNDDYARNRSRFFVDIDKEGQFKINVPASSERGNVPLLTRY
                     ENYSTVGDEDNNNPNKLIFRDDNLDIMHDSFAAPQMTATFDGFIASTDKGSIKLDNEG
                     ANGAPLDRITSVHIKHGTAHHDILNTCYAHQTTDRLSYPNEWGIDTFPLNVDDIPLLK
                     NIASSVIKLSGDNANAGGRSGTINLDGSIELNIGANTVDRQSIWLDTAGGIVGNIGRD
                     LNNNSAILSLDGNVYVQIGALGVSTDSRFSSKNNGEMGSSLDIRILNKGGRATLIRVD
                     ENGSATIMVPGNMALHAGQNMKLSADGNIEIDAETVIMQGRYVMKVLGGSM*"
                     /db_xref="A0A0F9VEY3_9ZZZZ"
     gene            18021..18380
                     /locus_tag="S16_GE16_scaffold_55267_prodigal-single_11"
     CDS             18021..18380
                     /product="hypothetical protein"
                     /codon_start=1
                     /transl_table=11
                     /translation="MKKFNSVIFNKLLLQAEEAEYQGLNKLATALHTNLKPYLNEENS
                     SSEYSMDEMKQEIYNNLWAAASSIIKYYDVQSVDAIKVHAAIEEMTENMLQNIKNSIE
                     VSSTFGPLEPKTPGETE*"
     gene            18402..20561
                     /locus_tag="S16_GE16_scaffold_55267_prodigal-single_12"
     CDS             18402..20561
                     /product="Uncharacterized protein {ECO:0000313|EMBL
                     :KKN72143.1};  TaxID=412755 species="unclassified
                     sequences; metagenomes; ecological metagenomes.;"
                     source="marine sediment metagenome.;""
                     /codon_start=1
                     /transl_table=11
                     /translation="MPCSPNDITINTSDVPSGPPIPGFGIPFALKVPDISPFPDGFPE
                     DLMDILNKLQFIIPPGTLKPALNPNFGKDVFDGIMKLLDQFMPFLMLYKFFLPVLNLI
                     VCIIEVLCAIPNPYKLVRAIRRLFRNCLPPFLSLFPIFALIIMIISILLLMIALVEYI
                     IQQLLKLIKAMLRNILALNKAISENNSTSVLAIAKKLGSLLCMFQNLFVLLSLFSIII
                     DVIKNILKVAFSIPPCNSNSDCCGTDVCPSIVKQNYTRVTGTFKYLNAVKQSSSFGSP
                     FTVGLRDESWQLFDSNQEIAQKFINIVDGYDITVSPKPVFFPTDATYNASTPTNQAPY
                     LIDMRMYYNPSSWGRIGAPRWIRFKDCIVTNAPTNYYFDYQNAAIGMSSGTLKIVGGL
                     GYEDNGSTPLIGFLSDGTTSSGKQATVQNFFHYQDNVGIAPTLLSTDGYQFSNVEYTF
                     KPMIEVLINKNLVTLGCHPDLAADKAAVNELFAGDASLKFQMLSDLINSDAFPNPNAT
                     LECLNTAVSALRNNLTVSGLATFQTMATVCLEKLKSDASLSLSSAIDLGFDPCNSLLS
                     GSPKIQFTSQPIQIKVDLRDRNGISLGMGLPSDVGSNIANKMRGYPTFGTLSNFKYDG
                     YQYFTADLNSLETGSGELTVSYDDNILCTNIAPADLSLPVTHSLQKFEYKFIYTLGNI
                     TSVTTSIGNESDGPAQRRDASDLIGEYSGNNGSGGSE*"
                     /db_xref="A0A0F9W239_9ZZZZ"
     gene            20561..22240
                     /locus_tag="S16_GE16_scaffold_55267_prodigal-single_13"
     CDS             20561..22240
                     /product="Uncharacterized protein {ECO:0000313|EMBL
                     :KKN72144.1};  TaxID=412755 species="unclassified
                     sequences; metagenomes; ecological metagenomes.;"
                     source="marine sediment metagenome.;""
                     /codon_start=1
                     /transl_table=11
                     /translation="MTDILNQANYEDFLNLKIDIDEAYNSFIKVIDNIRSKNNISGSI
                     AYLNHLDLDTYQTINYKIKPELTPQESRCHAFFRWVGFPVVAENKDYYNPGHDIIKSS
                     KKKITDQIKLNTANSVGESFRLISLYRENYVANFLKIFATGDTINAGTIALMSGANIR
                     KFSDHFSNIDPFNFEIKTQQYKIPLESQVGVNNNISLLSYASSSGQIPYGAGLKILKD
                     NKSHLIKPFMVDPRIDFAVSPSYNRIAVPFVPDNTYLKVSEGNSAVRPILEKVIRERW
                     SSNNETQTMGTNQKFINDLIKKNDIIKNEALIQKVQENTGDLSLTDKMQFAYFLSVIR
                     TMIAKLVESQNIIKKAQGLYYWLPITTKAGPEEKCTSHNTFVSVPFIKNHKELITVLD
                     NKVTQAYIQTTANSFTKQANEEAKGKVEVLNFGISSPFTTSFGTDTSSSMGDLAKKHF
                     DELLSDREKLLDNAAQALRTVEIIMGEFSGLGLCDIIAVMGALYVMPKEDLLGFLDDD
                     AFNRMNDILKLNKKRTANNIVKSYESFTRNVSDFYHLMDKLYEDQIKDVKS*"
                     /db_xref="A0A0F9SYX1_9ZZZZ"
     gene            22303..22734
                     /locus_tag="S16_GE16_scaffold_55267_prodigal-single_14"
     CDS             22303..22734
                     /product="Uncharacterized protein {ECO:0000313|EMBL
                     :KKN72145.1};  TaxID=412755 species="unclassified
                     sequences; metagenomes; ecological metagenomes.;"
                     source="marine sediment metagenome.;""
                     /codon_start=1
                     /transl_table=11
                     /translation="MSFDLKISNRDLVIQSGSLKTVQDSEKLIQDILKMCITSAGSNP
                     MFPWYGSFLSRTIVGTAQDTSIIIQISKSQLKTALDNLKSLQELQVKSMQRVSADEQI
                     AAISDISIVRSQIDPRYFDVKLKVLTKGLKPITTNFIVSTI*"
                     /db_xref="A0A0F9ST25_9ZZZZ"
     gene            22731..23501
                     /locus_tag="S16_GE16_scaffold_55267_prodigal-single_15"
     CDS             22731..23501
                     /product="hypothetical protein n=1 Tax=unclassified
                     candidate division KSB1 RepID=UPI00035C9E72"
                     /codon_start=1
                     /transl_table=11
                     /translation="MNIKICKICMQEKDSLNFSKRKTKNGTIYFRTECNDCRAKYHSN
                     YYQNNQLSIKNNINKFRKHNKDIIKKRQRNYYMKNKLEISKKNKSYYVNNKAKITEQK
                     QKYYLTNKDKINAHKLGYQKIREYNDPIFKLRRRVSNMVYIAIKKFGATKNNLSILNF
                     LPYTIAELKIHLEKQFETWMSWNNWGNFNAKSWNDNDSATWTWNIDHVIPQSDLPYSS
                     MEDENFKKCWALNNLRPYSAKQNIIDGPARSRHFKKVV*"
                     /db_xref="UniRef100_UPI00035C9E72"
                     /db_xref="A0A0F9S2Q9_9ZZZZ"
                     /db_xref="UPI00035C9E72"
     gene            23501..27595
                     /locus_tag="S16_GE16_scaffold_55267_prodigal-single_16"
     CDS             23501..27595
                     /product="Gp188 n=1 Tax=Bacillus phage G RepID
                     =G3MBQ4_9CAUD"
                     /codon_start=1
                     /transl_table=11
                     /translation="MVTIRSVNEIILNLIDFFKISQPDLDTKPGTVARDLFVDAPASQ
                     LAILYDQLSSVSNKQSLSLVVGTDLDKLAKNFGIIRRNATSSTGVALLTFSSINAAIN
                     INKGDLIFASNNFSYSVANGTTVDPNATNFYRSIASKYRDQLDFAGISDEYAVEVTVV
                     ATTTGSSGNIGKYSLSRTSISGVSNVTNINGFSGGTDQESDASFRNRVLSSFSGSSVG
                     TALGYLNIALSVTGVSSAAVIEPGNPLMTRDGTITKKNADGSSTIISEGAGGKVDIVI
                     LGSSLTENSDSFIYNDKSNNNDPTSSKNDVVLGQIDGDENKTINRKRIDNIANGVLPS
                     QPVENIVDVIGSLSGANFTEKVVDSFGRVSGNYELIKDTGVYGGSPWGFDKLHWVSNK
                     ISLFSEDRIKGQFNGQDTTTFSDVLEIPKITQNIAITNENSKLTSDRSIIQLLHTPVS
                     NVTRVVNVNTGERYLITDQNPDQTGTYNTTGRIKISGNTLPTASDILQVDYNWVVDYD
                     QYSDYDGLQYTYNPRTVNDSIDWGYSSVIKNEKISFTLTGGNFFTGVASHNINSIVSA
                     SKFLEVDAPVVKVTSGLFVNRLAVVLTNLAQPATSVDYVTLKNSNKEIFNTAQNDGTY
                     VNSTGVVGIDVVYNVTIILPVDTAAKEGDFATAVINSADVFNSASGIGSTNGSQITIP
                     ATSVDTTATQIALNVTYIASVTDLVSTSVSNMPASRAGNGFALLNNTGFSSFSPANIS
                     RRENLAVQKNLSNQFYVETTLSSTEFSFDTTGIVAIIRLSDGKELWNASNIGSIAVGI
                     SGNYQIILNGLNSPAINDRVLAVYYATDIRKFQPFSYANSVIKTRVNRLLEDPSTGRL
                     YVPLNDLTEQISGLSFDIKEPNTDITLFNVTDGYMSAINGIGYITSLSVNFNSVHDIV
                     GKKITIYQATDPNNNGTYDIVEYSSTTNVLTIKNVLNHITADNVCIVRLLDNKEVWNY
                     SGTVSASNNKLLLPAGAGAAFNDLVFVMLFKFNNLRQSAARVISTTVDQTVNPGVISL
                     SGTTIFKAADVVFTATNTGLKLNVAEVIRKALNLNSTSAIPSNIKLAKIAKLEKVSTV
                     SINSDEVLTVSATYDVKNTAIQNNLLFSNEMISDATLSSLDFVLPSTTNNTLNADIVN
                     LPKIGDKLRVTLYYTVDNDIESLSYTRNGTLYGNKKFALINKVYVSSGFKTSQSTRLT
                     LTSFNQPSLGTRYSAYYDYVAPKQNERITVRFNSNKLITDVTFNVENNRPINADVIVR
                     AAKAVLLDLTLNIVLTDTYKNSATTVVQSVKDKLLTAMTTNELGTIIDVPTLVNVAQS
                     VTGVARARVVYFNKTGSAGQVLSVQAQGDEYLAPNLITVNTETR*"
                     /db_xref="UniRef100_G3MBQ4"
                     /db_xref="A0A0F9VEZ1_9ZZZZ"
                     /db_xref="bxh:BAXH7_02318"
                     /db_xref="G3MBQ4_9CAUD"
     gene            27597..34697
                     /locus_tag="S16_GE16_scaffold_55267_prodigal-single_17"
     CDS             27597..34697
                     /product="Uncharacterized protein {ECO:0000313|EMBL
                     :KKN72147.1};  TaxID=412755 species="unclassified
                     sequences; metagenomes; ecological metagenomes.;"
                     source="marine sediment metagenome.;""
                     /codon_start=1
                     /transl_table=11
                     /translation="MQNLRILNVDVTSSTSIEVKFSSTLTTNLITSNVTITSDDKHIP
                     NSEVLQIKVLNDTLTISCQPLTPLAAYYIEFKSLPLHKFSSLHGDAIISEDGISNKYL
                     INGPMSSDNPVQNYLKAYLHDNIYNLDDSNSIISKYVTALSTILSKALYDIKQSVNEN
                     YISHTIVDEQHTREDGPFDRLNEESAYEVIRVGRTPSKTSVTLTDSYDAFESSPITLQ
                     KQTNTETLLVDSIDEAGRFNINSLTLNLSNSPVTKLTGLVFTLSTPSPIYTYNIETLG
                     YQIADSRYDQNYASTYVTLSDNQIRLNEKVLEDPNFSISNILRIDVQYESKDLGRIIN
                     TDTVEVYTYLTSTREVLPPIINIFNLKHAPIVDASNKIPVVGGVKFNDANNTGLPHPA
                     FASEIPFRLNGLPALPGQYSIDYATGTVYVYGAGVSRDGTGPFPPVATYNYKFSYKPQ
                     LDYVYDEGLRELVALPFGNLLDYSGTISFQYEQVLVPGTDYQADMHVEELSERVGNKL
                     VALNALKTAHSPITNVFKVYNETTGEIYTINRWNDNKIYFNYFTAPNIKTEINERAAF
                     NTIINELLFVDSSSINTSTIKVVKILLKNNNIVASSEDTLGASFNSTAYFSNTNIFKV
                     ERWFNRMDTESNNINRLTSVGDYMIDYSNGIVYCAVSNSQSSDIGTVTYKNNVIVPQF
                     AHVISVEDIFYRINPLANKNKNFSYSSFGEGSIIPEVLEYADEQVLNNGSDTYQVYND
                     SVGTFISTTFVAGVTNQVKAIRGLYEYQDLLNNSTPINFASASNFSDFNVTVQPISKK
                     SFDTVQFDGTNYFVTINESINYLSPNITQTISIVRASDSAQLWDVSGVVTPGNPVKLV
                     LSGANSPAVGELVEIDYQFTINNLSRIILDYNRGELYVDYTYLADELIVSYEYGDNVI
                     DFRQNKNLPAGTNYYVTYRVGALRDALLKNFGNLINIPELTNFDVYFDRERYRDAVSA
                     ALSSFIKGPTLSAIKNIGKTISHIEPIVTESAFQSWSLGSSWLNPEKIETSGSFDLVT
                     AKFGQGVLVNSDSQSITFPVNSNIRLEEGTFQEWVVPQWNGIDNDADLSFNILKDGYA
                     IDPLQVFIGASEIHPGSSEFTINKNSVYSGLPNFNKDGVFIYYDKDVSGTFNRWYVKV
                     VDGYVSTAGTYKIKMTTNGKIYDSKSISTPKSSNLSILTSTNSVTLTVNSATVTSDGI
                     TFVADHEHYILDFGKDKSKSRLSIYKDVSGYLNFRVFDKEGTSYVISSDVSSWREGEQ
                     HFVAASWKLNTINNQDEMHLFIDGFEVPNIIRYGQNLAPYLHEKYRTVNPEEIVGIIT
                     SDIVGSVDLVTTAGSSVVTSSINFGAYNILPGDTIYIDETGFSTSGYTISAVSGQSLI
                     LGTAMPLSITNGRFSVNRAFINVSSEIDIYPNIYVTTISYNLTNNDLSTLAGSSTVTS
                     SSVNFETSGVLVGSSIRIDYPGLEKTYTILQVSANSLLLSGNIPLTLSNVTFYIYPNN
                     EVEIPGVRALRPSYSIEKDINNNNLLVLSNNVKANDLVLLRTLGLNFRKVRRQYYVWA
                     DGYENVLMTKMPPPISLDEAKVTKIILQPVGIGPSNSTYSAGLFYSNNISTAQPTYSS
                     AGRTLSVTINGNNTDFTSPVQVTINGTVGVSTVSETISFTDYGTLNFANSYSQINFIS
                     VVAQPINSARNALSVSIKEKYPLTYNESSITYPTIKYSYVINLGYDLYSNYPNEVTDN
                     SKLFSDFANNNYLYVKSPVSAAGYYQIVGISADRKSLTLNTPISSFSGGQYQILNVSS
                     YRSGLQNGFFTFEHADAPGQPFYLNAGFYELEYYTYASVRMDPLSGYAHLGHDMFVNN
                     NVNSVLDSAYIYSVMLTDTRVGETVPNNQKSITKNFNSIKPIAKDQNTLMLLSFDSFP
                     FANSADYYARVGEIKNQFQSSVVVNENFGNSLVVLDKPIVIQNEGILDTKKEGTIEFW
                     TSPLYDTGNDPNERFYFDAFGAVTEDCVSVNNTAVKLSAPASKILKVIVKGGDPTVDY
                     FAGGKLEIDTQNAIQEEGTSISNSVVIASKPILQVISVKIVNDPMERDFFGAGSVGTD
                     RKTIYLETPLPSSTLPLIITYKAAENKNNKLNTQVVRLNRKLPNQNTHVQVTYLPKGV
                     KGDRISVFKDVFGFINFGISASGKDYVVRAPTRWVKGTWHRIKASYKINGGLGQDEMR
                     LFVDGYEYTNSLFGTGLIFGEFPVIFGSSTTGDGYIVKDNIRFTDPINQIVIGGQYDN
                     RSPLFSILDNFRISNVFRPIYAPYGEPIDINYNNNIDMAFPVTPDLYTTYLLNFTESL
                     TKMDDFATLKNRENGNFDFSINVLDSFGIINSSLKVQDVLEKLIKTLKPANSRVFISY
                     TK*"
                     /db_xref="A0A0F9TB04_9ZZZZ"
     gene            34705..35346
                     /locus_tag="S16_GE16_scaffold_55267_prodigal-single_18"
     CDS             34705..35346
                     /product="hypothetical protein n=1 Tax=unclassified
                     candidate division KSB1 RepID=UPI00035C9E72"
                     /codon_start=1
                     /transl_table=11
                     /translation="MTKKCRKCLIIKNNFDFYQSELNRKSGTCKLCIKNYKKTYYLKN
                     KKHITEKVTNYKIKNKRKVQRLSADYYQNNKVKINTKNLVYQKNRKKTDKQFNLRMII
                     SNSIWCGLKRNNSYKKESSITKLPYTIQDLKIHLEKQFESWMNWSNWGRYNSKTWNDN
                     DQSTWTWQIDHIIPHSTFKYTSMDDDSFKRCWTLENLRPLSSKQNNLKGNKYD*"
                     /db_xref="UniRef100_UPI00035C9E72"
                     /db_xref="A0A0F9S2Q9_9ZZZZ"
                     /db_xref="UPI00035C9E72"
     gene            35339..38902
                     /locus_tag="S16_GE16_scaffold_55267_prodigal-single_19"
     CDS             35339..38902
                     /product="Uncharacterized protein {ECO:0000313|EMBL
                     :KKN72148.1};  TaxID=412755 species="unclassified
                     sequences; metagenomes; ecological metagenomes.;"
                     source="marine sediment metagenome.;""
                     /codon_start=1
                     /transl_table=11
                     /translation="MTKRSPVSAPSNIWFDARQVDDTDLTLEQQYNDTIQSGTINNHI
                     GTGVLPESLERVVLFDSTLASGFLDGVAVDSQNQPTDNNLGNQLELELTGSNAAGKKH
                     VKVAVIGLDFESNLQYETFVFKTNEIQVGTKHFTKILLLLFNDFVGDPDLSFNLGGRL
                     IIREVKPVTLSRSPIMVAQDIEPNLFFRDFFVSSAPSLLTLLRTALPLYNVDNLAIYT
                     AEKDNKVLLNGDVTTHIGQKFMATTNNIQKVTLLLSVRNLDNPADLIWNGDLVVSVYP
                     LQSNIECSTDVVPNLPIDFSPSNIPIVQTSIDYGSLLSSGIILDSVPQPVDFVFSNSP
                     IAAGNVLTPGNYYAVTVKRSGSANKSDILLAVGNDRISDSRLTTFTGSLWVDLPDEDL
                     WFRVYTDAAKVSDGQAYDAGHGIIIPKIIQDSITQANIDYSLQNIQFTGNDVYRAVLA
                     AITEQNTLIPDQRTGDQVYSRKEYSPDVKLLNSIDIVNLQKTADPLLIGAISDQNIKY
                     YDSISSDIGANLYSATMVNNELLVRIVDDPTDTVRFDTTVTGLVTRLLNGEFIGAKIY
                     PDADNLAAVYRIAEARLCTMIVGDVNGDGIIDNTDLDLLNSYIGYNLNSGLPTSTTIT
                     TDGYVTTYKNGYTTYIKPFSNDYALSFQLVDPLTNNVIVSGSDGILVADPTDHRLARF
                     TSSTVNFGSIIGLYNLKLVILNPLPLENYGAFDVISLDLLSDVLTVRKVLLNVETLYQ
                     MLRADIDGDFYVTNNDGYLLQNYIDRYPSSSAPGTTYPAPATDPYTKIGTTFKVVKFK
                     LESFIDRTDDYTTLSAGRSTGCHPTSDIFLTDGYFAEHNFYTSPIPILIQKQLSWDES
                     LVVTNARPKLVPSVFSTNTGFVTHDCNLEGIICNIYPAKPTFDSGKVDYFVPNNLIIG
                     ESGELVRSSGDFYKVDFEVGTIVLEIPDGLFDSEKTINVVEDFIASAVDGSGLLTGLT
                     KLGFPAMKFADCSMVTGDALTRDQLRFSVAVQSFSPNTNGLSEDGYYGAIVDGKIGVS
                     IDYATGLLTLNFTNLYKDTILPTLNTKIQINVFLKKGGFNNQPLYVDSTKVQNMLKLI
                     SVFSGTAGGPSALVDLSADTTGVLPLIHGGTGLNAVGISGTVLTSNGSSLSYEFVLSS
                     NISYTPATPLIWAGIAPTNVQSALDRLAALIYTLNGSVPIP*"
                     /db_xref="A0A0F9W243_9ZZZZ"
     gene            39009..39755
                     /locus_tag="S16_GE16_scaffold_55267_prodigal-single_20"
     CDS             39009..39755
                     /product="hypothetical protein n=1 Tax=unclassified
                     candidate division KSB1 RepID=UPI00035C9E72"
                     /codon_start=1
                     /transl_table=11
                     /translation="MEYLTCTKCQVSKELIKDNFYYRKSSNNWIKQCKTCILLKEKDK
                     YAANSDHIKKIAAIYRINNREKIRNHATYYNNQLTVKTRSKEWRKQNKKLLRLKEKAW
                     ILKNPEKYKAILKRKIKVQRQKPTFKLKTHVSRQVNFALRAVSKSKLGNSVVKFLPYT
                     IKELKEHLEKNFEPWMTWENYGIYRAKMWNDNDQSTWTWQIDHIIPQSNFSYSSMKDE
                     DFCKCWSLNNLRPYSAKQNCLDGATRIRHK*"
                     /db_xref="UniRef100_UPI00035C9E72"
                     /db_xref="A0A0F9S2Q9_9ZZZZ"
                     /db_xref="UPI00035C9E72"
     gene            39752..40888
                     /locus_tag="S16_GE16_scaffold_55267_prodigal-single_21"
     CDS             39752..40888
                     /product="Uncharacterized protein n=1 Tax=Candidatus
                     Kuenenia stuttgartiensis RepID=Q1PYZ0_9BACT"
                     /codon_start=1
                     /transl_table=11
                     /translation="MKICWFGFLGRNHSWSIVAQNISRELIKMGHDVDLFSTNGTNHF
                     PDDLKPYLRGSIEEGIQMTPEQFHDQISAKLKSEYDMQLSYTALPNFSRHFIRGSKNR
                     FGIWNYETTVLPKAFAKNHKYVDKVVPSSEFSKKIFTDNGMPADKQVVIPHGIHLDRF
                     ENLGKFPLKTKKKYKILANIAQPHLRKNIPGLLEAFGKAFTKEDDVCLVLKISKKGPN
                     AQFDIPFNPIFSDWQKTYKNHAEVEIIDYFIPDIEPLYNACDVVFTMTKAECFWMPGL
                     EGFAANKIVVAPRYGGQLDYMNDDNSVLIDGKEVRADLKMQYWEPSPFAKVFEPDVNQ
                     AAEKLRDVIKNYDDYHAKFSPRIKEMLPNYTWKKVAEQFINLCE*"
                     /db_xref="UniRef100_Q1PYZ0"
                     /db_xref="A0A0F9TB09_9ZZZZ"
                     /db_xref="Q1PYZ0_9BACT"
     gene            40891..41205
                     /locus_tag="S16_GE16_scaffold_55267_prodigal-single_22"
     CDS             40891..41205
                     /product="hypothetical protein"
                     /codon_start=1
                     /transl_table=11
                     /translation="MNHKKIVSISKIENVKYIDNHDSETYAICLECNERITYGMTSCP
                     DQRWGCCVAHWGFGCKNCKTVYHIKFDSPTTVNMEKFKILEEVGVGFINTNGLSKLKI
                     NQ*"
     gene            41220..42428
                     /locus_tag="S16_GE16_scaffold_55267_prodigal-single_23"
     CDS             41220..42428
                     /product="hypothetical protein"
                     /codon_start=1
                     /transl_table=11
                     /translation="MNKRDLIHIVKKAYLFEFKALAEETIDPYSSVGLFYRKFRTFLE
                     KNGFKDITSAEFLEWFKRNQSAFEAINTSYDTFFLKDDKLSSEVRYGKGKYPRMGLQF
                     SIISLSPLDKDSPDFDILSESFLTGMGSIPQLRLYSILNYYKNPEADFSKEMSHFGTI
                     LSGISHTFSVFKSDDVKRVYESIKPKLEALRPYFQQTPKKLGAGMDGIAFDIGGGKIL
                     KIFRSERAYREAIKSMDRLYKRPELAKTEAMIYDVGVLGSLRGKDPLYYWIMEKMPVT
                     LENIDNFDLETLNGLITIITRVYDDMPHPMKLDISSNIEDPAQKEKVTQFIKDATKYV
                     VTELNRHPYFAKENRLKKFETNHKLSPGWLETFAEEIIFKLMSGRVDLHEGNVGITNY
                     GQLRFFDPVI*"
     gene            42539..43561
                     /locus_tag="S16_GE16_scaffold_55267_prodigal-single_24"
     CDS             42539..43561
                     /product="Uncharacterized protein n=1 Tax=Brevibacillus
                     laterosporus PE36 RepID=U4WUP8_BRELA"
                     /codon_start=1
                     /transl_table=11
                     /translation="MPCKNNIFLYQKIAAQKGGECLSTEYLNASSKLKFKCKHGHVWE
                     TKGVNISGKGRWCPHCAPNKKLSLADAIDFANQFDGYCISKTYVKCTDKLQWKCKYGH
                     EWESTFVSIKNSKGWCPQCTGKLFSENLVRLMFERLTGKKFIKIKPKWLKYGKSFLEL
                     DGYCSELGLAFEHQGAQHYKLTGFSSTKKILNKIKHRDEIKQKLCNANNITLIMVPDV
                     FSIIGIDNLFDFIQNKLKRNNVPINEINFHLEFFLKEIKTKPYDNIMSEINDLVKLRG
                     GKCLSSYTHYNVKLKFQCNNGHEWLAKWNNIKFGSWCPFCYKTKPRGKYKVNNGKKTV
                     NSSPVL*"
                     /db_xref="UniRef100_U4WUP8"
                     /db_xref="A0A0G0R063_9BACT"
                     /db_xref="lpm:LP6_1252"
                     /db_xref="U4WUP8_BRELA"
     gene            43524..44210
                     /locus_tag="S16_GE16_scaffold_55267_prodigal-single_25"
     CDS             43524..44210
                     /product="Uncharacterized protein {ECO:0000313|EMBL
                     :KKN72153.1};  TaxID=412755 species="unclassified
                     sequences; metagenomes; ecological metagenomes.;"
                     source="marine sediment metagenome.;""
                     /codon_start=1
                     /transl_table=11
                     /translation="MVKKLSIVVPCYNRWNFTKSCLNDLSRLPNDHEIIVVDNASTDE
                     TNDQLAGSKEIVYIRNLSNQGFAKACNKGYYNSSAPNVLFLNNDIRVKSNHEDWTRPL
                     IEKCDSGLVGPTMGQLDKDLNFVQEANKVLTGNSYMSGWCLASSRNIWNKLDISGNKE
                     IFSEEFFCYFEDTDLSFRAKELGITLIVQEVPVVHFGKVSSKQLNTHQLYLNARNIFI
                     KKWIKRKAKK*"
                     /db_xref="A0A0F9W248_9ZZZZ"
                     /db_xref="RBG2_12_45"
                     /db_xref="bsr:I33_0854"
     gene            44183..45184
                     /locus_tag="S16_GE16_scaffold_55267_prodigal-single_26"
     CDS             44183..45184
                     /product="Uncharacterized protein n=1 Tax=Bacillus cereus
                     HuA2-1 RepID=J9BB81_BACCE"
                     /codon_start=1
                     /transl_table=11
                     /translation="MDKTQSKKIKFLNECKLLAESRGGACVSEYYISTHTNLTWKCVY
                     GHIWDAMPSNVKRGKWCPVCSKNKKLTINNCIELALSRDGYCLSKEYISSGSLMKWQC
                     KYGHVWEATYNNLKTKKCWCPECKLSIGEKICRILFEQYFNKSFDKCRPNWLLNNKGS
                     KMELDGYNSDLKIAFEYQGIQHYKVDGFFIKDKNELESRILDDKVKVQLCSDRGISLV
                     VVPYFKNFSNEILMDTFYNSLDGCGLKVERKEFNINFSEIYNNKIEIYKKIAITRGGK
                     CLSNTYIDYYSKLTWECKFGHVWNSLGYSIERGHWCPDCAGNRKGSIYKSKNNLNRI*"
                     /db_xref="UniRef100_J9BB81"
                     /db_xref="A0A0F9DEP7_9ZZZZ"
                     /db_xref="lpn:lpg1269"
                     /db_xref="J9BB81_BACCE"
     gene            45210..46073
                     /locus_tag="S16_GE16_scaffold_55267_prodigal-single_27"
                     /gene="mutM"
     CDS             45210..46073
                     /gene="mutM"
                     /product="mutM; formamidopyrimidine-DNA glycosylase (EC:3
                     .2.2.23)"
                     /codon_start=1
                     /transl_table=11
                     /translation="VPEGAEVKLSADTIKPLVINHIISNVIIGETSKYSKEQPEGFNN
                     FLNCIRSNDGSNIVFVNGVKVTDVSVHGKFMYWAFSNDWYMFCGFGMTGQWSTEHGKH
                     VCLQLKLIPEEFDSAKLIYFNDPRHFGTIKFVESKAKLQEKLNELGWDPLQHDLTKYE
                     PWLKSKLRLSNKNIGELLLDQSLFSGVGNYIRAEALYLSKISPWRKGSSLSDNEINLL
                     CQSIVEVMTDSYNHQGATIQTYKTVLGAEGKFADKFKVYGKKADPLGNKILKEEMPKG
                     RAIHWCPNLQK*"
                     /db_xref="tsc:TSC_c04300"
                     /db_xref="UniRef100_E3T574"
                     /db_xref="E3T574_CROVB"
                     /db_xref="E3T574_9VIRU"
                     /db_xref="3.2.2.23"
     gene            46082..47083
                     /locus_tag="S16_GE16_scaffold_55267_prodigal-single_28"
     CDS             46082..47083
                     /product="Uncharacterized protein {ECO:0000313|EMBL
                     :KKN60988.1};  TaxID=412755 species="unclassified
                     sequences; metagenomes; ecological metagenomes.;"
                     source="marine sediment metagenome.;""
                     /codon_start=1
                     /transl_table=11
                     /translation="MSLINKILITLGVFVVLGMLSVIIYQQIQINKRQQAIEAQVVAQ
                     KQLVDGIVRSQNEYTTKKDLENFIKDNGINLKAIQDDVKKLRAEVIAANVVTVISKPQ
                     NGTFIPTTNTGPDNPNTTPPTCQDGKPCPNADPYGYLKSQQNLLLSEDFGTVKVPIGS
                     VGFSAWQDKPWTLDIKSRTYSVSNVIGVDENQRTYFYNKFTVTVGDKTYTVPITKAET
                     KQEYPDPKWYFWNPRLYLGVDSGITLSAPLRGEISPGVSLAIMSYGKFKTQPDFTVLG
                     LGVGYGAINKSAQFSLTPFTYNIGKHIPLMTNVHLGPSLQINASGDFSVMGSIKVGL*"
                     /db_xref="A0A0F9V525_9ZZZZ"
     gene            47092..47931
                     /locus_tag="S16_GE16_scaffold_55267_prodigal-single_29"
     CDS             47092..47931
                     /product="Glycosyl transferase, group 1/2 family protein 
                     (Fragment) n=1 Tax=Leptospirillum sp. Group II 'C75'
                     RepID=U4QUE8_9BACT"
                     /codon_start=1
                     /transl_table=11
                     /translation="MSHLYIFTLSWNGADKLEKLKESLIPCLQNFNWTWLIKDNGSKD
                     NSVELVNSWNDPNIKVIPYKDNSQNFSQGMNFLYQEASPKDEDYVLLLNNDVIFNDKK
                     SINNMVKIMDQDPDVGVVGARLLFTGTNLLQHAGVVFNPAYHAPTHFRLKQSADQLSE
                     KNREFQVVTGAVLLTKSEYYKQACTTNKSGIPGMDENYHWAFDDVDFCLSIKYNLNKK
                     IVYCGKTNIFHEEGASLKKNPANKLFMRHNLDLLRGKWSSKMLMDQGIYDKQPRYNLY
                     KEV*"
                     /db_xref="UniRef100_U4QUE8"
                     /db_xref="A0A0F9SYX7_9ZZZZ"
                     /db_xref="rar:RIA_1285"
                     /db_xref="U4QUE8_9BACT"
     gene            47931..48884
                     /locus_tag="S16_GE16_scaffold_55267_prodigal-single_30"
     CDS             47931..48884
                     /product="dTDP-glucose 4,6-dehydratase {ECO:0000256
                     |RuleBase:RU004473}; EC=4.2.1.46
                     {ECO:0000256|RuleBase:RU004473};;  TaxID=1348973
                     species="Bacteria; Firmicutes; Bacilli; Bacillales;
                     Bacillaceae; Bacillus.;" source="Bacillus azotoformans
                     MEV2011.;""
                     /codon_start=1
                     /transl_table=11
                     /translation="MNKKLLITGTGGFILGNFIRKAIYEKQPYQFVSLDRINSNNVNS
                     LYWNKSHTFHIADLRDQHVIDTIFKFEKPDIVIHGAAETFVDASLSDPNVFMTSNVLG
                     TQTIINACIKNNVERLIYISTDEVYGHLTDENDNPWTEEAPLNPRNPYSASKAAGELL
                     VKAAHQTHGLTYNITRSSNNYGPRQTSEKLIPKVIKCILNNQPIPIYGKGLQIRDWTH
                     VFDNCSGLMTVLNNGEPNQIYNIAANQEYTNIEVVQKICNVMESGHQLISFVNDRPGH
                     DFRYSINTDKLSELGWKPAIKFKDGIRDTIQWYKNNQWFLK*"
                     /db_xref="A0A072NHP0_BACAZ"
                     /db_xref="UniRef100_D3ELG3"
                     /db_xref="gym:GYMC10_5806"
                     /db_xref="D3ELG3_GEOS4"
                     /db_xref="4.2.1.46"
     gene            48959..50317
                     /locus_tag="S16_GE16_scaffold_55267_prodigal-single_31"
     CDS             48959..50317
                     /product="hypothetical protein n=1 Tax=Anaeromusa
                     acidaminophila RepID=UPI00036D3470"
                     /codon_start=1
                     /transl_table=11
                     /translation="MSATSITEDNKPEELVDDVSNTEVKKEESVDLSKLAALKAKSQA
                     KQQENKMAAKIVAKKERSLALGVVGSGQAGSRIAEAFFKLGYDAVVINTAMQDLKFID
                     VPDSNKLLLQYGLGGAAKEIEIGKAAAEEHRGEILQLINEKLDNSQVNVLCLSLGGGS
                     GAGSCETLVDVLADTGKPLVVITVLPMDTEDAQTKANALETLSKLAKLTQTKKVNNLI
                     VVDNAKIEAIYQDISQVEFYGVANKAIVDPIDIFNTLSSMPSSTKALDPMEWSKLFID
                     GEGLSVYGEFSVSNYEEDTAIAEAVINNLSGNLLASGFDLKQSRYVGFIITANKEIWS
                     KIPASSINYANSMINDLCGSPKGIFKGMYVIESLDKDVKVYSIFSGLGLPSSRVEQLK
                     NETKDLQLKVKDKDNVRNLNLQLETNTNDTVSQAQKVREKIAAKNSSFGKLLNGVVDR
                     RK*"
                     /db_xref="UniRef100_UPI00036D3470"
                     /db_xref="A0A0F9VYM2_9ZZZZ"
                     /db_xref="UPI00036D3470"
     gene            50365..51096
                     /locus_tag="S16_GE16_scaffold_55267_prodigal-single_32"
     CDS             50365..51096
                     /product="Putative uncharacterized protein n=1 Tax=Blautia
                     hydrogenotrophica DSM 10507 RepID=C0CLN3_9FIRM"
                     /codon_start=1
                     /transl_table=11
                     /translation="MASYIYLVTNIINNKCYIGKTNNKNIRWSQHKSKSKNNNSYFYN
                     AIRKYGTQSFSFEIIKECETEEDAYEYERVLIELFSLRNRKYGYNIIEGGSGGSKGYK
                     VKESLKQYFSKKYVGTNSVRSKFLKEDIYNILNDYSSCNFTTEFLSQKYNCSKSTIIR
                     IISGKSYSNIEFDRSNFKEISKINKIKNTPHGINVKTHKLSDNDVINIRKLYSTGDYS
                     YNDLSKKFNVSKTNIYFIINNLSRK*"
                     /db_xref="UniRef100_C0CLN3"
                     /db_xref="A0A0F9GUT6_9ZZZZ"
                     /db_xref="efau:EFAU085_02467"
                     /db_xref="C0CLN3_9FIRM"
     gene            51214..51624
                     /locus_tag="S16_GE16_scaffold_55267_prodigal-single_33"
     CDS             51214..51624
                     /product="hypothetical protein"
                     /codon_start=1
                     /transl_table=11
                     /translation="MYSYNKEKFKFSESFSFPHRARCSCCGSLVNLDAFYLYFKSAYI
                     SSKMPPKMKNFKFVQYRVTQSPISYKRKRAASNRIPIKYHKNNHIFDNGEYSKDVSGA
                     LFCQKCQKRAWGFVSSIDLNPESRHRRSRYNTRL*"
     gene            51626..52381
                     /locus_tag="S16_GE16_scaffold_55267_prodigal-single_34"
     CDS             51626..52381
                     /product="acm; Lysozyme M1 precursor (EC:3.2.1.17)"
                     /codon_start=1
                     /transl_table=11
                     /translation="MSNILDGIDVSIYQTTPNQKSIDWKTVAGSGKASFACARATMSY
                     DKVDTQFKNNWKGIKDNGLIRGAYAFGKSQYDPIKQASFFVSQLDNLSPEDFLMLDIE
                     VPGLTGKSFTDWILTWLETVEKQTGKIPFVYTYGPFFRETAGKVDKETAAKLQKYPFW
                     LAAYVKNPNLYVPDVWKSKGWVLWQKSGDIAAPGDSVYRVPGIPTVVDHNVFNGTLEE
                     FKEIILNLHTGKENAITYAVNAIVDNSDADPQV*"
                     /db_xref="elb:VO54_01982"
                     /db_xref="UniRef100_I3ID48"
                     /db_xref="A0A017T004_9DELT"
                     /db_xref="I3ID48_9GAMM"
                     /db_xref="3.2.1.17"
     gene            52443..53942
                     /locus_tag="S16_GE16_scaffold_55267_prodigal-single_35"
     CDS             52443..53942
                     /product="hypothetical protein n=1 Tax=BRC1 bacterium SCGC
                     AAA252-M09 RepID=UPI00036F1579"
                     /codon_start=1
                     /transl_table=11
                     /translation="MTKIVIRNSNCQITEESDLNHILALDKHLSFKVQGAEHTAAYRG
                     FFNSEGDFIKWDGLKKLLTPTLQFPTGLLSRVEDFYKDANKEYEIVDKRAPKSIGKPF
                     DILPKLAQLNKNPYPYQLETLDAVDKNDRGIIKVATGGGKSLIAALIAAKIGKKSIIY
                     VIGKDLLYQFHSFFSTIFDEPIGIIGDGKCEIHNINIASIWTIGQAIGLDKKSILLDS
                     DDDEESVSKNKYVEINKMMKDSKLHIIDECHMSACDTIQQIFRHSSAEHIYGLSGSPW
                     RDDGADLLIESILGKYIVNISASRLIKGGFLAQPLIRFRVTPPYPEELEKSYPSVYKK
                     YVVENEVRNNLVLEAAKTMVDKGYQTLVLFNSLKHGKILYDLFSQHMECALLDGKNDQ
                     EEREKVKQDLLNHKINCVLASRIFDIGVDIPSLSGLVIACGGRSSVKSLQRIGRVIRK
                     YPSKKYAVVVDFWDQAPFLENHSKIRAKVYKSEPGFDVKTPNKKKSINK*"
                     /db_xref="UniRef100_UPI00036F1579"
                     /db_xref="A0A0F9SVG6_9ZZZZ"
                     /db_xref="eclx:LI66_23445"
                     /db_xref="UPI00036F1579"
     gene            53963..54970
                     /locus_tag="S16_GE16_scaffold_55267_prodigal-single_36"
     CDS             53963..54970
                     /product="Uncharacterized protein n=1 Tax=Paenibacillus
                     alvei DSM 29 RepID=K4Z9D3_PAEAL"
                     /codon_start=1
                     /transl_table=11
                     /translation="MTVFNGSELILTANKGLSLVKDLREGDLLWSSESNTCSILKITN
                     HHDQVIRLRTIIGQDIYYSLDDEIVVFQTNINKLRKFLVSDYIKSSNYIKHNCKLKIQ
                     DIDFTNVKDPSIDPYFLGLFLGDGNISDTIGITSKDYEVINYVYDFARNNNLRVSPSG
                     KKSCKTYRICGLEKKNNPLLSSMRNYGLGFSRASTKFIPDEFLFNSKSNRLKLLAGLL
                     DSDGHKHRNNNYDYITKSEKLAMDISILCRSLGFRVNISLCSKKAQNGFTGQYFRLGI
                     SCHDNIIPNLIARKQSQKRLKVNSPSNVGFFMEEISYKNFIKIQTNSSNYIDHNFYLS
                     A*"
                     /db_xref="UniRef100_K4Z9D3"
                     /db_xref="K4Z9D3_PAEAL"
                     /db_xref="smul:SMUL_2232"
     gene            54996..55598
                     /locus_tag="S16_GE16_scaffold_55267_prodigal-single_37"
     CDS             54996..55598
                     /product="hypothetical protein"
                     /codon_start=1
                     /transl_table=11
                     /translation="MSRKKESKELELFGAPNSQYEKFFAKFQEIDSLKTEEWKVPHIL
                     GYFCKKYKETYNTDYQFKFNSPSPTKSFEVFQIKKLASILTANPKLLKEYIDWVYLNK
                     VVKAKRKLTSISFMTHEGLVNDYKFNVLLAGKKNLNIDRSTALPEIIKTIFNDAGVSI
                     SNYGDLAFLSQMTDKPQLVEDAFSKAEANGLDKDVLRRIV*"
     gene            55595..56002
                     /locus_tag="S16_GE16_scaffold_55267_prodigal-single_38"
     CDS             55595..56002
                     /product="hypothetical protein"
                     /codon_start=1
                     /transl_table=11
                     /translation="MNIKNGDCISVLLKIGTTITGNVVDFSPKTLQLSSTDGGESYFI
                     LEPTQNIIMLTKHNQPQKAEPKPVKQEVVATESNSSFESYHAEKIKNLAELRLELAKR
                     EKEEIENRLVDHTFSGKPLNKYGTPNFNKIKGR*"
     gene            56003..56710
                     /locus_tag="S16_GE16_scaffold_55267_prodigal-single_39"
     CDS             56003..56710
                     /product="Uncharacterized protein {ECO:0000313|EMBL
                     :KKL48340.1};  TaxID=412755 species="unclassified
                     sequences; metagenomes; ecological metagenomes.;"
                     source="marine sediment metagenome.;""
                     /codon_start=1
                     /transl_table=11
                     /translation="MELIDFTRSKCLSNIPQRKLQEVINSIEASDLPLASKNVKIIAV
                     NRYAESNIPIEYWSLKMESDFSGDPRLLTKYQEYTQDVKKSYIDGSSVCFAGGHGRGK
                     TMAVSCILKKASQKGYSCLYSTLSDIVSALTQSSAEEKFLARRELVMVDFLAIDEFDP
                     RFMPSENAADLYARTLENVFRTRSQNKLPTLMCTNSPNVVESFNGALKLSIDSLMNGY
                     LKVFPVLGEDFRKKKTP*"
                     /db_xref="A0A0F9ETR1_9ZZZZ"
     gene            56726..58138
                     /locus_tag="S16_GE16_scaffold_55267_prodigal-single_40"
     CDS             56726..58138
                     /product="Replicative helicase dnaB2 n=3 Tax
                     =Cycloclasticus RepID=K0C4V4_CYCSP"
                     /codon_start=1
                     /transl_table=11
                     /translation="MSFNQLDLCVIKSLINNKKHALDFVNECDTNLFSPDIWNAAKLI
                     TGYVKTYKEAPTINVILDKLSKGNNDKLIEHVKQVWLELDSVKSDDKEYQYNVDKLKK
                     RFAEKQISQLKDSLNKIDPGNVDVNKTVTDIQKSIQTIKSLNKQKTFENYSIKDYLPT
                     FVEKFNAKRENPNIEAGLMTKYSFFDFATNGVKPADMILIAGESGFGKSLLLNNIAIQ
                     TWMQDNNVNMQSDFGPGKDIAYFSLEMPYEDCFNRLISRLSGVPSRDIENAKLSKEDF
                     AKVKKALDFINKYPYNFRIIDIVDACANDIENILIDGGEKFDALFIDYLGIMNPNEKS
                     DEADWLKQGIVSYEVRAIARKHRIPLFSAVQLNRKKDSKDSAENIGLSRLARSGTIAT
                     HATHVIQIENRQNEEKYPDFLYHFIKNRKGPKGKGTLYKNLACATLIDKPMEKDANYD
                     NMFIDQDDISGEIEKLELEL*"
                     /db_xref="UniRef100_K0C4V4"
                     /db_xref="A0A0F9SVG8_9ZZZZ"
                     /db_xref="cza:CYCME_1885"
                     /db_xref="K0C4V4_CYCSP"
     gene            58135..58326
                     /locus_tag="S16_GE16_scaffold_55267_prodigal-single_41"
     CDS             58135..58326
                     /product="hypothetical protein"
                     /codon_start=1
                     /transl_table=11
                     /translation="MKNYEEIVGEAVRIEYNESTGKLFLIFEITNEKFKQVIKKDWTN
                     DIEFKLKNKSLVIEGDENE*"
     gene            58319..58519
                     /locus_tag="S16_GE16_scaffold_55267_prodigal-single_42"
     CDS             58319..58519
                     /product="hypothetical protein"
                     /codon_start=1
                     /transl_table=11
                     /translation="MSNEIDKCKFASFYCEPCGLEWITSRDYSSVHYCPDCNSDNIYA
                     SELTDYLPQMSDEEFKKLTVRD*"
     gene            58521..58829
                     /locus_tag="S16_GE16_scaffold_55267_prodigal-single_43"
     CDS             58521..58829
                     /product="hypothetical protein"
                     /codon_start=1
                     /transl_table=11
                     /translation="MPTYCHKCSDVECAHEWEDIYSISAEPPKVCPKCNKETAQRVIS
                     YATPGTVELVGQDLVDKVKSETKQLKKDMSNDAKKYANLLGESLYHQLQTQLDRRKKR
                     *"
     gene            58890..59081
                     /locus_tag="S16_GE16_scaffold_55267_prodigal-single_44"
     CDS             58890..59081
                     /product="hypothetical protein"
                     /codon_start=1
                     /transl_table=11
                     /translation="MATYVYFCEIHKEFEFEHPMSEKLEECPKCKEEGLAPQKVTRLI
                     AGSGSFILTGGGWAREGYS*"
     gene            59078..59233
                     /locus_tag="S16_GE16_scaffold_55267_prodigal-single_45"
     CDS             59078..59233
                     /product="hypothetical protein"
                     /codon_start=1
                     /transl_table=11
                     /translation="MTKKKLKPNPRVQKLQKIVGLLKFILSIDDEEITKSTIESVIEL
                     LEEEINK*"
     gene            59282..59911
                     /locus_tag="S16_GE16_scaffold_55267_prodigal-single_46"
     CDS             59282..59911
                     /product="Uncharacterized protein {ECO:0000313|EMBL
                     :KKN70818.1};  TaxID=412755 species="unclassified
                     sequences; metagenomes; ecological metagenomes.;"
                     source="marine sediment metagenome.;""
                     /codon_start=1
                     /transl_table=11
                     /translation="MLTDQESQELMTKLIQLREISKSSNDSKVLLELKRHENICIEKF
                     KYLVTMRTSRYKAFSNYEDLNQEGFEALIKAMNNYNPNKGSFFWWAHKYIDTRISRSA
                     NLHTTIRYPLKVAKDNTPHKEAIMPTLIEERHCPDKELEDVQTHNIIQNVFSSLSKEQ
                     REIVELAFGFDGDKPMSINKICKKLQISRPFCIKTINNALSIMKEKIKS*"
                     /db_xref="A0A0F9VYN0_9ZZZZ"
     gene            59961..63863
                     /locus_tag="S16_GE16_scaffold_55267_prodigal-single_47"
     CDS             59961..63863
                     /product="Ribonucleoside-diphosphate reductase n=1 Tax
                     =Porphyromonas gingivalis JCVI SC001 RepID=T2NFJ1_PORGN"
                     /codon_start=1
                     /transl_table=11
                     /translation="MKRYTYSQVLEASTEYFSNDEFAAKVFVDKYALQNQQGEYLELT
                     PYDMHKRLAKEFARIERNYPNPLSEEEIFNLIDRFKYIVPQGSPMSAIGNDYQLQSLS
                     NCFVIQGVHSDKLDSYGGIMLADQELAQIMKRRGGCGLDISGIRPKDVLTNNAAKTTD
                     GLAVFMERFSNTCREVAQNGRRGAEMQTLSVNHPEIDTFINIKKDLSKVTGANISIKL
                     TDEFMTAVKNDQDYILRWPVNVSPDKAKVTRTVKARDVWNNIIEAAWRSAEPGLLFWD
                     TVQRTTPSDLYKEFGHESISTNPCFSGDTLIAVADGRNAVSIKQLAEEGKDVPVYSMN
                     KETGILEIKMGRNPRVTGYNKKIVRVWLDDESYIDTTPDHKFILLNGEKKEAKDLSSG
                     DSLPRFTKALEPVKSGSKDYYRIYTNTRNMSEDKIFEHRLIAKFNYPEQWKKIYSQTK
                     ENGFAKTGGLVVHHKDYNQLNNSPDNLQIMTFKDHVQFHGEKDNSGELNGNYSGFTSE
                     EIKQHALELTKQLGQRFTYEQWQKYAVENELPQTFSLFRKDQLGSVIQLAKICAAELN
                     IDHSNEDPRLVKTYQSMLEQGYNANIINHVVMVKKKCEICFNEFEIDHLHREGSICST
                     KCKNIYLNADSAVKEKRDLSRDKFNADKMVKVKTSQAKIYSELKFDLKRDPLMREWED
                     ACKLNGISCRIGKTLKFGFKNFKEIAQAGNDYNHKVVKVEELSGDHTVYNITVDDNHT
                     VAAITKVNEKRNNKWFSGILLSQCGEIVLPAYDACRLLVLNLWSYVKNPFTPDAVFDY
                     KLFHKHTMIAQRLMDDIIDLEIESVDKIIAKIKSDPEPDDVKAVELNLWNKIRAMNIS
                     GRRTGLGITALGDALAALNIKYGSPESITATKKIYRALAVAAHTSSCIMAKERGAFPI
                     FDYKREKGHAYLNSIMTDAGKTVMAMWKKTGRRNIALTTTAPTGSVSTLTQTTSGIEP
                     AYLLSYVRRKKINPSDKNAKVDFVDALGDKWQEFTIYHHGVKKWMEVTGETDITKSPY
                     WGATSNEINWVASVDLQAAAQESIDHSISKTCNLPGNATQEIVSAVYMRAWESGCKGF
                     TVYRDGSRTGVLVSESTKKPKSKNERPDGIENSLAPKRPTELPCDIKKAKVNGEAWTI
                     FVGLLNGRPYEVFGGLSKYVDIPNKYKLGKIIKNGKNSDGVTSYNLSIGDGDDKMLIK
                     DIANVFENKSYGAFTRMISLSLRHGTPIEYVVEQLTKDQYAEITSFTTVIARVLKSYQ
                     KEEKVLSGVKCPECGKENSLIYYEHCTKCTSCTYSKCG*"
                     /db_xref="UniRef100_T2NFJ1"
                     /db_xref="A0A0F9BFL2_9ZZZZ"
                     /db_xref="pgn:PGN_1226"
                     /db_xref="T2NFJ1_PORGN"
     gene            63899..64264
                     /locus_tag="S16_GE16_scaffold_55267_prodigal-single_48"
     CDS             63899..64264
                     /product="hypothetical protein"
                     /codon_start=1
                     /transl_table=11
                     /translation="MKGTILLNYDANVRAEAELERQRFLRGLLDQMGVPVSEFWTSDG
                     LLSIDQKIKLRETLLTYNIQVIDDLDGHMQIFVEDQLVGEWQKCTYKLKRDLRQLDPK
                     KQLFVEMEISFWSLFEESE*"
     gene            64273..66660
                     /locus_tag="S16_GE16_scaffold_55267_prodigal-single_49"
     CDS             64273..66660
                     /product="Helicase domain protein n=1 Tax=mine drainage
                     metagenome RepID=T1BHL8_9ZZZZ"
                     /codon_start=1
                     /transl_table=11
                     /translation="MRKTFILDTSVLVQDPYVFEKFTNGDVIIPAAVLNELDDLKKNS
                     NDAGKNARVAIRLLDELTTDEDLSKGIDLEGDIKLFIDTNYFNIKDLNLKSFGNQDYG
                     DTQILVCAYMFKSEHPDTEVTLVTNDINLKIKARSRGINAESHLDKKSSLNDLYSGVQ
                     VVKDVDAGIELQQNGSLDPRLFNIVANPHECILFEDDDGNAIALGRKVNFDKVKLIKK
                     SYPWKISAKNKEQAFAIDLIMDRGVDLVTMVGKAGSGKSLIALAAALELVLNKKEYDK
                     LIIYRPIQSVGNDIGYLPGPQPLSSKIMTPSGWTTMGDIQPDDFVIGSDGTSKKVLKI
                     FPKGEKEVFKVMFSDGSYTECCEDHLWYTTSLQESQRKNGVGSVKSLKEIRATLKVYK
                     TQINNHKIPMINPVFFNKKETVINPYIMGVLLGYGTLSEQYSIYFTSSDNEMYEHCSA
                     CLPDNMLCKIKNQVKNSFNYSFIMKENEKCQHRIDNIFNAEIKKYGLLGTKSNSKFIP
                     EDYKINDIESRIAILQGLMDTDGFVSEDGSDVSYSTTSEQLALDVQFIVQSLGGLAKI
                     NDKKSTYVYDGIIKELNSKVVSISLPNGICPFRLSRKVNRFKSRKYDLHRMIVDIVSV
                     GMKETKCILVDSEDHLYATDYFILTHNTMEEKLAPWFQAIMDNFEFLFSNKDNHSNND
                     WKKDLEMYQRKDRIEMDAITYIRGRSIPNSVMLIDEAQNLTKDEIKTILTRAGEGTKI
                     ILNGDIDQIDNSDLDALNNGLTYVIEKFKTSELAGHVTFVQGERSRLASKAAEIL*"
                     /db_xref="UniRef100_T1BHL8"
                     /db_xref="A0A0F9SZX9_9ZZZZ"
                     /db_xref="hym:N008_08395"
                     /db_xref="T1BHL8_9ZZZZ"
     gene            66680..66952
                     /locus_tag="S16_GE16_scaffold_55267_prodigal-single_50"
     CDS             66680..66952
                     /product="hypothetical protein"
                     /codon_start=1
                     /transl_table=11
                     /translation="MVDQEKVSPNETTHIDELDRLLLEVAKSKKQTALAEAKLALANN
                     ENAELNYKYLVLQIYMKYGLSPTDGIKEEDGSIIRGQTAESTQGKS*"
     gene            66949..67203
                     /locus_tag="S16_GE16_scaffold_55267_prodigal-single_51"
     CDS             66949..67203
                     /product="hypothetical protein"
                     /codon_start=1
                     /transl_table=11
                     /translation="MKIDEITGLIKIKEYMQSAMASYTIDKKSLNDFSIMINLIDNKI
                     ISLLQSSEFKDYLGYDNFKAEQESIKQSKISSGAVNYRHK*"
     gene            67222..68013
                     /locus_tag="S16_GE16_scaffold_55267_prodigal-single_52"
     CDS             67222..68013
                     /product="Methionine aminopeptidase n=1 Tax=Mycoplasma
                     yeatsii 13926 RepID=S6G3G0_9MOLU"
                     /codon_start=1
                     /transl_table=11
                     /translation="MKLNHRDPFVSNGFFTLKGQDWLEKQRVAGAVVAKCLKHLEQRV
                     KEKTNLTTKELSLEAEQIILDNKCTPTFKGYKGFPEAVCISVNKELVHGIPKDNKLEE
                     GDVVSFDLGATFEGAIADSAITCIYGEPKSSRHQELILATEQALLEGIRAVKVGDRLG
                     VIGNAISKYAKSKGFGLVTLYGGHGLTWNVPHDQPFVANKSDPNMGPRIHPGLTIAIE
                     PMLTLGSPETKIMPDNWTVMTSDIGSHFEHSIYVNEDHVEIVTLR*"
                     /db_xref="UniRef100_S6G3G0"
                     /db_xref="A0A0F9SVH3_9ZZZZ"
                     /db_xref="myt:MYE_03410"
                     /db_xref="S6G3G0_9MOLU"
     gene            68010..68288
                     /locus_tag="S16_GE16_scaffold_55267_prodigal-single_53"
     CDS             68010..68288
                     /product="hypothetical protein"
                     /codon_start=1
                     /transl_table=11
                     /translation="MSCQPDPFICIKNELKKYNGSLIFKFTALFPAPKDSDHYVLAGG
                     KIIIKGRSVGATTIFNSLIEEDQLKVYFKNTEDFWYRWNRFKKLIIFR*"
     gene            68297..68470
                     /locus_tag="S16_GE16_scaffold_55267_prodigal-single_54"
     CDS             68297..68470
                     /product="hypothetical protein"
                     /codon_start=1
                     /transl_table=11
                     /translation="MYSANFTPLWENAINETYHFYDFDEALKFCIKRLDRFKDVKILN
                     FVGKVVVAFRTVK*"
     gene            68467..68649
                     /locus_tag="S16_GE16_scaffold_55267_prodigal-single_55"
     CDS             68467..68649
                     /product="Uncharacterized protein {ECO:0000313|EMBL
                     :KKN70825.1};  TaxID=412755 species="unclassified
                     sequences; metagenomes; ecological metagenomes.;"
                     source="marine sediment metagenome.;""
                     /codon_start=1
                     /transl_table=11
                     /translation="MKLSFDDKSYVEVKKSTNPGKIIIIISAKDQSNPLKKITNAVEI
                     SEEEFKNLISDVKITY*"
                     /db_xref="A0A0F9SP84_9ZZZZ"
     gene            68696..69148
                     /locus_tag="S16_GE16_scaffold_55267_prodigal-single_56"
     CDS             68696..69148
                     /product="Uncharacterized protein n=1 Tax=Pseudomonas
                     fluorescens R124 RepID=K0WXU2_PSEFL"
                     /codon_start=1
                     /transl_table=11
                     /translation="MSFLNPGYVRWDGVKYTTDNTVDITGPSGPAGPQGIPGPTGPTG
                     PAGPAGIMSPIIVKSPLVITSYIIIPVTDYYIGVGTLSGIITISLPAAPSLGDTYEVK
                     DVNGSANTYNITIDSVDAKNIDGSSTYVFNTNYQAAKFVFTGTQWSIS*"
                     /db_xref="UniRef100_K0WXU2"
                     /db_xref="X0UDW2_9ZZZZ"
                     /db_xref="ddr:Deide_07150"
                     /db_xref="K0WXU2_PSEFL"
     gene            69145..71061
                     /locus_tag="S16_GE16_scaffold_55267_prodigal-single_57"
     CDS             69145..71061
                     /product="hypothetical protein"
                     /codon_start=1
                     /transl_table=11
                     /translation="MSHIGKPNNVYETIFWDGYKFSAAKVLNNNVDDAAAIAGTKLSV
                     TQINGLNVSYDVTPPTDGYVLTWENSNNRWTAKSVGLSFATYADARSVPSSLLANVRS
                     IMISGRDSQGDGGAGQFVWNATSTDNTNDGISLRPDDIVPANPGRLVRVYSDSIYTKW
                     FGSDEFALRNAILFAESDLSKTNVVLLPNEPINVDVNANGPILIGDAASLKKTIILRA
                     SSSGEGGFRSVIRAIGTLTSQPLVKILNVNRGLLEYVTIDSNSITDYGVQVFQKLGIS
                     LTSTTDCGFISCYFIGARVNNLLIGDTAPGSGDCSGTYLSGCYFHHQAGLTTPSHIRL
                     NAWETFPLSVTSCVFTGDGTYPSHAISGVGGVVDVDGCELASLGNGDLHGEADINCPF
                     ICYTVDGCESQSYMFINADNTGSGQASQRPWTVTGCYHADITGRGSTTSIIWNVGTFA
                     ALVLNGFRSTLNIDIQHASADVFSNGVQFADTGADFIGYTQRVSGHWKKGSLFIQQGA
                     TSSVRNRSLFCYDQTYSAGAWTGIASLCGAPFASALNDEHRLFGKEFTGKLIIISDGG
                     PGAVGWVSEWLIYNGQPTAVLQADPSTQYSTVAGTAGKVNLFWDIGTDRWVIQNKAGG
                     LRITVVYLGTPPTF*"
     gene            complement(71067..71675)
                     /locus_tag="S16_GE16_scaffold_55267_prodigal-single_58"
     CDS             complement(71067..71675)
                     /product="hypothetical protein"
                     /codon_start=1
                     /transl_table=11
                     /translation="MASIERCHAIVAKNRVYTPPGHQTTDGYNASQDGYHVSGGNIIP
                     GEGYPSVVNSYGKVGFSAWIQVDQNTGDRDSPPSRSLVINSPAFKYTALPGQQISSRV
                     ASIDGYTIDGYNNHITAYLNIIGDKLPYAGYIKVNPNMVSSYGKGGQDSGALVRYYCM
                     WGLDTTNTVRVWVVTGSPDIGGTYAGATMNPTSIRIIKEWTV*"
     gene            complement(71675..73762)
                     /locus_tag="S16_GE16_scaffold_55267_prodigal-single_59"
     CDS             complement(71675..73762)
                     /product="hypothetical protein"
                     /codon_start=1
                     /transl_table=11
                     /translation="MATIYSPNIAPVTGDLFAHAWQGIRAQLKAGWLLKHSSDGSAKS
                     SANSADPMNCKWGVPAIVQDYSATGIGHITTQSGKDFLFTELSGLVVPTNTNRGGSEG
                     NLLVVTNATNAGNNVTWLITNVVSTTSCYARPLVPTATTAFGTAPPTCTINGHLARTN
                     RWNLKVQADTTGALGTCKVKISLDGGTNYATAVTVPTAANGATVEVIDNNGIATGVYL
                     TFSGAINNLDNYWTSTSAVVNDDGVGGTSGVGNGLIRWVERSWITTAYPAITSGGWLG
                     MEGPCTIKVPFTTAPTNNPSNGSPFLRGENAVQTGSGAEGEVMGVSYEPTTGVGYMLI
                     SPRLQGNSTGVEGWGAGVITGSVSGATVTPSAAPTKRLVREAVWVRGTSTTNGTIVYQ
                     PVLDATENANRYGYLAVAASGCTATVFPGGGGTNNGAPTIANVVAGTLGSVSHQGSPW
                     TNTNYTALTGWTVGNLQHFAANCIERQNVSADGSHIGIIGQPTQSTQSAGMICPFMRF
                     DGAEEGDFEPYGWWAFNWNVTTPSRTTNTSGYTNAPYDSIIGISTGYAGAGDTLGAGG
                     PFFTWQKRDLTGDTFAGAHPLIPGGYMRYGWNVFQFTNIYATNVSDPERIANSAQTIK
                     PLALLPVDLFCYASAIRGRKGSLRWVFAFHGNNAFDTFGGKTWMQAFPFTANQVYGIP
                     FVVPYDGSTTPVQ*"
     gene            complement(73784..75574)
                     /locus_tag="S16_GE16_scaffold_55267_prodigal-single_60"
     CDS             complement(73784..75574)
                     /product="Putative uncharacterized protein n=1 Tax
                     =Clostridium ljungdahlii (strain ATCC 55383 / DSM 13528 /
                     PETC) RepID=D8GTN3_CLOLD"
                     /codon_start=1
                     /transl_table=11
                     /translation="MTIIKKDGTKNRLIVDQLGYGTGDSPTEGSSSVVLSSDADYTLS
                     NTQYNAQIIFLTSSVSLTAPRNIIVPLDAGSDWMIRNYTTGGQSVIIKGSTGTGVTID
                     SNESVHVFTDGVNVYAIGGLAGPVWNSVDIDFTTYATTSSLTDGVQIGNSMVGWKVEN
                     SANTTTFQITNGTGLVITLSSAASELTGSTRSAPMVTIPLSTLASSLNWTEVADIRIS
                     AIISTTNMNENFESAYLCTCKWNAAAGTDQRAELSKVYSGALGFYPSINISGSTTGGT
                     FDASRSTDDILVLHGYAGAKLWNAYSLASSGGNFPTDRTGQRLRGRMDLMYSNISTPL
                     FIDPGDLGVMLAVKNVNAGLVTPVTVTYKKLRIEWRNVTGPTGPVGATGPAGASAYTT
                     TNGSFTQPSANGTVAITVLDTSWMSVGGLIFIETGGTYEVTSIGGPTSVTIKWLGYDG
                     TVGAGGTVATGKKVMASGVRGATGAGGIPLVTIAQTRVMTNYPHTTWSAIAAATLVLN
                     TGATNTFKAVLAAPAGFTMNIRLCDLTAGGTQLVALSTSNTSLTSVSGTFTPTDNTNR
                     IYTVEIKLSGTTQPSTTDIGVSWGSYIEVT*"
                     /db_xref="UniRef100_D8GTN3"
                     /db_xref="clj:CLJU_c16180"
                     /db_xref="D8GTN3_CLOLD"
     gene            complement(75593..77716)
                     /locus_tag="S16_GE16_scaffold_55267_prodigal-single_61"
     CDS             complement(75593..77716)
                     /product="hypothetical protein"
                     /codon_start=1
                     /transl_table=11
                     /translation="MSTLTKKVGSRQHTITDRVQLNSGNAPQLGFTTVDLGGAFSGNY
                     TLTNIQYNNLVIRVIGTLTGDGYIIVPDDAGAFWTFKNDTTGLFALAVKTSGQSAATA
                     VDIPAGGAADVFEGYVAPNYLVYQKSASGSGGAPVNANYFTFGTDPTLTNERSLVHTA
                     NFSTVDGGAGANYTVDLSTTGVTPGTYKNATVTVDGYGRVTVVADGYSGILSFNNIAD
                     LRAYNTTGLVEGTYAFVNTLNALFEYSNNAVDAAAYTNDAIEFMSLTSTNGSSPANGR
                     WFRKVATDWRWVTTTNWYIDGISGNNENSGASNAPLKTVAELYRRLGDAHLPQNTTIH
                     IISDLIDNDRVKINPTWTSDGYSLIFRGVPSVTNTYTLTGTTIFSRSGNTPFAVTKAT
                     SWGVDDMEQIFKLNDGVNDGYGVSITYGTTDLTVTNAFTYNDILYGTQSTIMSPATGN
                     TLSILSLPIVEFDKISAQKVYIQLLTIRSDIGGIISEAGGEVTVNRCKFIPKLGPEGS
                     VNAGLTASSGGHAYLDNCFVAHIYASSGGYIAAHNAYINYGIFVDDASTFYHDNSATD
                     SEGDLFFNMSHSNVASDAVYSDVTNSIIELANVCLINTSGLTPAASVITLGTGSSLFF
                     RDGAAIYADINTNIDGYLANVYGVRSMLILGDIPNINIYAKFDGSGTNILGEFIHNGV
                     VRWGSTDFPITNLVKFNGVIAKSSS*"
     gene            complement(77728..79446)
                     /locus_tag="S16_GE16_scaffold_55267_prodigal-single_62"
     CDS             complement(77728..79446)
                     /product="Uncharacterized protein n=1 Tax=Pseudomonas
                     phage Lu11 RepID=I1TQJ5_9CAUD"
                     /codon_start=1
                     /transl_table=11
                     /translation="MPINLISKIKPKNNGSFPIYEDVDVEGGFQVRATISARNNIPTL
                     NRKEGMLVYVVADGYFYQLGPGLTNSDWAVSSMNNFINGGISYFSNVTALKNFNANNL
                     PDGYLVFVASNLSWYEFVNSAAGYSNDTTNFLIIQPTTGPVNGRWFRTDSDHPIWLSN
                     ISNFYINESSGSNENSGVSSSSPLKNWQELYRRIGNNIILNDISINIDGYLSDEIIIS
                     PIWTSRNKNINIIGTFSPINVSPIVLSGTTSRNRATNTIFGLDKGTNWSVGYERKIAK
                     YTGISGDGYGLLLEINPLNSLEIWSNDFYVQNSLNPNSFTLQNPTTSSSLYAYNLSDV
                     LVGSIETIGKGVISFINCQIRGDLKINNAKVNFVRCISGNSNYLNIYAHSGAEIYINT
                     CFIDSLYANQGGKVKITNSLIGTDSNNNSIVLNGGVVEHTSSSDGDLVVTQSSNNNII
                     QNLLSEDGYVCFSMMRFYNLCILKPSTNNIIDFKVPHNSAIMSSGGSIYGSSNAVNTG
                     FIVNISASNCTFMCQDTSPNIYIKKDNSGSSLNDNEFQLFGNTYNFTDDYPVNDLLRM
                     SGLYQY*"
                     /db_xref="UniRef100_I1TQJ5"
                     /db_xref="I1TQJ5_9CAUD"
     gene            complement(79458..83861)
                     /locus_tag="S16_GE16_scaffold_55267_prodigal-single_63"
     CDS             complement(79458..83861)
                     /product="Putative uncharacterized protein n=1 Tax
                     =Solibacter usitatus (strain Ellin6076) RepID=Q02CD0_SOLUE"
                     /codon_start=1
                     /transl_table=11
                     /translation="MSIKVISKIKPKNNGQFPVVEDADIEGGLRIVDTLTDRDNIPTL
                     SRKAGMLVKVNETGLTYTLSGGVTNVDWITDPIVPGVSPQDLASGINQDTIKLVAEEL
                     GVQVNFEAPREIEVDGNFIYVAQSTQNNPTSGVGTIWKIEVNGSTIISAQSINLAGFF
                     PTSNIQVRDIAQDTSYIYATLWDKSNVVIIDKATFTIAGWAYTGANSNAVSVAADNAD
                     NFYVTSAGSVKKIYKFTTSAHLGQAPYNAVPATASALNGSNLRWVDYGAGKLWITKGN
                     NSNPGNSFYKVDAATMVLDSALLTVGTNDYAISVLYAFNYVWVGCGNGEIYKLDPTTL
                     SVMVGYPLTLPNAPSVTGLGVGPDAAGNANSRVWVGTVNDPYINAINPNTDTFDYASD
                     IYPELTGSVEGIASIGNYVYVPNYDSTNIGFYNALTAEKGIIKSAKTYDWKQKYTRSL
                     GDVVDGYNRLAIASLNGMPITKSIPNVNDSLVAKSYYLTYVSDLAYDSINNIIWIADS
                     NAAAITSYDVTNNTFKRTSFKDTNVNNITELNNSVAGIFAPIGAFAATSTVIENGNFV
                     FYGSYNRIYKNIMVVDKTSGAAISVANSPAKEIIKSLMIADGYLYSHGERSITKYSLA
                     KLTSNTQKYISPESSLQIKNVSYNGRVSRMAYDGYHVFSTTCGAGSNEDTITVIDPAT
                     MLPVSTWVHPINSTINNLLYAFGYLWAACDQSIYKIDVSNPLSLSATAVTGLTPGGAI
                     WQSLTSDGTYIWAGDIGLSSGDIALINPATAAYVGAVTGNAGDYFYSAIYNGVNKMWM
                     ATGNTTPNNGGLVQFYTTTHEVGTPAGRISSYKEIGFAANAFTAAGDLSGTSSSQTVI
                     GIQGKPVLNTAPSLNDVLTFNGTQWGPAAAAGGSFTAGGDLSGTSSSQTVIGIRGNPV
                     TSSSPLNGYMMFYNGGSAQFQFSGPGGDLSGNYPSPTVAKVNGVAVTGTPQDGYMLTA
                     TGATTATWQMKGATIAVANFAALAGIVDAGLPNGTVAYVNSVKDYFMLDHASSKSTDS
                     ITTSATNSAVGRWLRLNIPHPDWQSQTTWYIDSSTGNDENTGAVGSKLKTHAELFRRV
                     GNEYVPSANITINITSTTIDDIDVPYRPYNTYVYYVGTKTSVISDSVNSVTVRNAASN
                     QPLLVTATAGGTFWSTYAAAPYLVTMTSGAASGSSFWVQANLGTGQGRMTSCVQTQIV
                     PFPTLTENNVIANTDTFTVYSLTTVPTIRVSAIKSYSGQTQPYIFQNFNFTSSVNIHT
                     NVAFMDCYFTNNLFINIESGIHTSNVSSILLNTAHTNGTSLINGGSTIIQAGKIPWVD
                     NNKYLEVLTGTYFERLTAYTGSSTRLQDSWSWDWSNYAVFIHPNANVRIGGNFWGTST
                     TGSSYAVRIYPNATLTYNSSTYLKMAGAVGYDFAFGDTLTSSCRAFDDSIGSFTAQRT
                     LTWTNLTTAVASGGFGDNVSDPITGATVAKG*"
                     /db_xref="UniRef100_Q02CD0"
                     /db_xref="sus:Acid_0274"
                     /db_xref="Q02CD0_SOLUE"
     gene            complement(83876..84979)
                     /locus_tag="S16_GE16_scaffold_55267_prodigal-single_64"
     CDS             complement(83876..84979)
                     /product="Uncharacterized protein n=1 Tax=Bifidobacterium
                     longum subsp. longum CECT 7347 RepID=T2I2J2_BIFLN"
                     /codon_start=1
                     /transl_table=11
                     /translation="MIKYPAQIDDSASLPATVDNNTPVQADVVNKLRNAILAVESELG
                     VKPSGIYSTVRARLDAMDTLIGTFDFIKLKGDLGGTTSIPLVIGIQGNPISDQSPNLL
                     DVLMWNGISWTPMSVGAAGITISGDLSGDTTTQQVVGLQSRPLDSAAPTIGQALIWDG
                     TKWSPGNVSAGTVFTATLAGGGIVEVSQTIANPAFTATYTATPDLATLSDTDGNSQDV
                     TATPTSFNSIYSFVKNTFGATVTFTLMATKDAVTESPTATLSWGQKAYWGVGPAGLVG
                     NTFITTYSTGNATALTRSTTFSVTAGASDKIYFACRSGYGSGTAVFTVGGFEGGFTFV
                     GTFSRTNTYGFIENYDLYESDNVGLGATTVTVS*"
                     /db_xref="UniRef100_T2I2J2"
                     /db_xref="A0A087DA77_9BIFI"
                     /db_xref="bbw:BDW_00900"
                     /db_xref="T2I2J2_BIFLN"
     gene            85079..85738
                     /locus_tag="S16_GE16_scaffold_55267_prodigal-single_65"
     CDS             85079..85738
                     /product="Uncharacterized protein {ECO:0000313|EMBL
                     :KKN70833.1};  TaxID=412755 species="unclassified
                     sequences; metagenomes; ecological metagenomes.;"
                     source="marine sediment metagenome.;""
                     /codon_start=1
                     /transl_table=11
                     /translation="MSFQNLVENAKRYYPNLEIKYKDQSKFMRFLGLLLFFNSKFMAN
                     YTTTIGSTVYFPNEQSVTSRPISSSVVLLHELVHVYDSQKIGGVPFKLLYLFPQILVL
                     FCLPVLFISWKLALVLMFLFMLPLPAYFRMNYEKRAYLVSLYSLHKLSKQLVFTVDLQ
                     ETKKYYLKQFKSGYYYFMWPFSNIDKEFDLAVEKILKNEKPYEDEIFKIIDVLIASMQ
                     K*"
                     /db_xref="A0A0F9VYP1_9ZZZZ"
     gene            85791..86999
                     /locus_tag="S16_GE16_scaffold_55267_prodigal-single_66"
     CDS             85791..86999
                     /product="Uncharacterized FAD-dependent dehydrogenases n=1
                     Tax=Ruminococcus obeum A2-162 RepID=D4LXW1_9FIRM"
                     /codon_start=1
                     /transl_table=11
                     /translation="MTTFDIGIIGAGVAGSFAALRVSKEYKNVKTIVFDLGRPPMKRR
                     RQLEGWLGCLPNSDGKFYLSDLNKVSKVTGLRKAKTANTWINHILDEIDNFKIIKDKP
                     LGINLEKRISKLGFNIVQNNYLQMYPKEIHSLSKYISDNLENNENVTLSFDNEIKTIY
                     KQRGHFIVVGENQEYKCKKIIIAVGRSGWRWARNLFKSFDIIENNDIAKIGIRVELNS
                     SYMKEFNKSSCSLLREDLEIGPFSWNGTVIPEDHVDMAISAFRSNENRWSSDKVSFSL
                     IGNRHFSDNGFEQADRLAKLTFVLTNDRIIKEKISNIVSGKSKISIIPEYDWLKNTVT
                     EVSSIIPELVSKGYYHAPTIMPMAPKINIGNNLESEIDGMFVVGESAGLPGLLSAALS
                     GVAAVDSILK*"
                     /db_xref="UniRef100_D4LXW1"
                     /db_xref="A0A0F9SVI0_9ZZZZ"
                     /db_xref="rob:CK5_09600"
                     /db_xref="D4LXW1_9FIRM"
     gene            87011..87361
                     /locus_tag="S16_GE16_scaffold_55267_prodigal-single_67"
     CDS             87011..87361
                     /product="Uncharacterized protein {ECO:0000313|EMBL
                     :KKN70835.1};  TaxID=412755 species="unclassified
                     sequences; metagenomes; ecological metagenomes.;"
                     source="marine sediment metagenome.;""
                     /codon_start=1
                     /transl_table=11
                     /translation="MSNNKPTQDNNTPEEFKDQNLKYNLSKFEYDLYHEEDDVVQKVI
                     RVKRFSLPNKGERWKVFEDNKVLWTLEGTKLTKKEREFLRTVDGINWILSEYKNGIKS
                     FNAFKQNLKKKISE*"
                     /db_xref="A0A0F9SP94_9ZZZZ"
     gene            87435..88022
                     /locus_tag="S16_GE16_scaffold_55267_prodigal-single_68"
     CDS             87435..88022
                     /product="Uncharacterized protein {ECO:0000313|EMBL
                     :KKN70837.1};  TaxID=412755 species="unclassified
                     sequences; metagenomes; ecological metagenomes.;"
                     source="marine sediment metagenome.;""
                     /codon_start=1
                     /transl_table=11
                     /translation="MNYVLYVADTETTGLDSRVHDVIELSLLRLNDGTQKTWTLKPLN
                     VSSADPGALRVNGHKLEDLKLETKLGRETYKEPSSVLVEIENWIAEDGVPAENRVLVG
                     QNVAFDKDMLEKLWEKCHAKDTYPFGRRLLDTMSIEFFLNLCQNKMAESYSLSALVKK
                     YGIVNAKAHSAEADVKATSEVFQKQLEFFQTILNR*"
                     /db_xref="A0A0F9T7C5_9ZZZZ"
     gene            88442..89413
                     /locus_tag="S16_GE16_scaffold_55267_prodigal-single_69"
     CDS             88442..89413
                     /product="hypothetical protein"
                     /codon_start=1
                     /transl_table=11
                     /translation="MKILYAANNNENSKIQLMRILNFFKTQPHQLKTAAYKRSSPSIN
                     IDWTLDALLNPLRPDLLSIDNDNVHIYYEQIKAFKPDLIISDLEYFTSYIAGVLNIPL
                     WNCSSLLINYSLSHKSKYNSGITNQYSYLLRLDSDHHQKIMSTIHNADLNLVYSHFGD
                     CQPQPTLKENFKWVRPYFKIGKPYVPCHHDVVACATENKYKIISLLKNRPDSVVFSET
                     YHDNYDNIIIKSLYESEDYYCNIYNSNYFICEGQTNFLADAFYNGKKSFIVTNYKDME
                     SITNSMYSKHLGTGQIISNIRDVQDAEIIEPTLNQDIYYLHQLIEEL*"
     gene            89410..90021
                     /locus_tag="S16_GE16_scaffold_55267_prodigal-single_70"
     CDS             89410..90021
                     /product="Uncharacterized protein {ECO:0000313|EMBL
                     :KKN65671.1};  TaxID=412755 species="unclassified
                     sequences; metagenomes; ecological metagenomes.;"
                     source="marine sediment metagenome.;""
                     /codon_start=1
                     /transl_table=11
                     /translation="MKNLALDIGNVLCRVDFDPFRKLLSRTVNISNDEIDYFLNRTQK
                     FHDLGITTVEEELIDRYKIKSNYLLQDLNLAWNKCVIPDKQVIEFFSTIREAHNIKIA
                     LLSNIGTEHALIMKSLLKGLFDESILHFSCFVGARKPTDLYYQSFISKYPDFSNCVYV
                     DDLDINLNAGRKFGFTTFNFNLEFVDNTMLDLQKIEKLILEVP*"
                     /db_xref="A0A0F9UWU4_9ZZZZ"
     gene            90018..90383
                     /locus_tag="S16_GE16_scaffold_55267_prodigal-single_71"
     CDS             90018..90383
                     /product="hypothetical protein"
                     /codon_start=1
                     /transl_table=11
                     /translation="MSFITNVNHVDKEDGKSEQLNTSMSLDTLASKLNRFCLSEAANA
                     YLERDHNKTRFADLLSGMSTIYWLIKTSNNKPIFIVQNSYDPESTDGFYFFIGTHQEI
                     ENKLKKLAENSENLKQFCY*"
     gene            90425..90910
                     /locus_tag="S16_GE16_scaffold_55267_prodigal-single_72"
     CDS             90425..90910
                     /product="hypothetical protein"
                     /codon_start=1
                     /transl_table=11
                     /translation="MNKTTEEKNKFLAPGKTKVIKGTILAPENSGLRFVLSVTNMAGK
                     PESPMYPLFEKKWKKVKQEAKGWFTTKTGAYKLGATNTTAVQSDVWVIHMLCQDDQLN
                     TDEKALEECLNKVCASAKYEKATIHVSTILTEAVPALSPLLKKCLVDKGVSVYLYEEV
                     A*"
     gene            90992..91648
                     /locus_tag="S16_GE16_scaffold_55267_prodigal-single_73"
     CDS             90992..91648
                     /product="Peptidase, family M23 n=1 Tax=Mariniradius
                     saccharolyticus AK6 RepID=M7XAM3_9BACT"
                     /codon_start=1
                     /transl_table=11
                     /translation="MSNLDQEIAELLEQTEESPETAPSTQPQQYQAPIKGNWFNSGGF
                     TYSTSPSHPKGHPGVDMRALGGTGVYPLTDGVVKNVGNSSIGGNFVKIQHSDGLSSYY
                     AHFGTVNVQEGQQVNKNTVIGTVGNTGSAAQTFPHVHLEVYKNNKPVDPAQFFYIPPY
                     TDPKNNPREPKTIGQYWISDQEKQNAQSFKMTEHKKKATKTINELVALANSYYLLSKY
                     *"
                     /db_xref="UniRef100_M7XAM3"
                     /db_xref="A0A0B8ZYL8_9SPHN"
                     /db_xref="lfc:LFE_1702"
                     /db_xref="M7XAM3_9BACT"
     gene            complement(91645..92139)
                     /locus_tag="S16_GE16_scaffold_55267_prodigal-single_74"
     CDS             complement(91645..92139)
                     /product="dihydrofolate reductase (EC:1.5.1.3)"
                     /codon_start=1
                     /transl_table=11
                     /translation="MITIIAATSPEGIIGIGNELPWKGKYSSDLKRFKKLTSGGSIIM
                     GSNTWRSIGEKPLPNRINYVVSSILDTTEDMIVCNGVSTAIRSSRFNDPDKSIWIIGG
                     ASIYLQALPLADKIDLTIIPENINAHHNENIVRFPWINPLQFRIENIETGSEGLVHVQ
                     YSRY*"
                     /db_xref="aex:Astex_1733"
                     /db_xref="UniRef100_F8UVU9"
                     /db_xref="F8UVU9_9BACT"
                     /db_xref="1.5.1.3"
     gene            complement(92136..92435)
                     /locus_tag="S16_GE16_scaffold_55267_prodigal-single_75"
     CDS             complement(92136..92435)
                     /product="Uncharacterized protein n=1 Tax=Polysphondylium
                     pallidum RepID=D3B1V7_POLPA"
                     /codon_start=1
                     /transl_table=11
                     /translation="MSEYKKYVVHCKKDKYDVYIGRPSKWGSPFAFRGGTAAEVIVES
                     REEAMACFKNYIFATPWLLEAAKKELKGKILGCWCAPDLCHGEILAEIANSEEVK*"
                     /db_xref="UniRef100_D3B1V7"
                     /db_xref="A0A0F9TL26_9ZZZZ"
                     /db_xref="tkm:TK90_2749"
                     /db_xref="D3B1V7_POLPA"
     gene            92484..93158
                     /locus_tag="S16_GE16_scaffold_55267_prodigal-single_76"
     CDS             92484..93158
                     /product="Uncharacterized protein n=3 Tax=Bacillus
                     thuringiensis RepID=C3IV04_BACTU"
                     /codon_start=1
                     /transl_table=11
                     /translation="MLKFPSGKNYIGQSVNIEKRFTEHKKDSKKCFISDKLETITKLH
                     SAYKKYSWNLIEKVILEECKPEELNDREIYYISFYNTFNEGLNCTTGGDSLFKVSEQT
                     KQKLRDINLGKRGGVQAIPFYIDGIRYVSILDASSKLKIPHKTIYNRLNSTNIKYSNY
                     LYEDITLIPIRRKRKTKQAQKVKIDGILYTSASEASIVLNISTTTILRRARSSSKKFI
                     NYEVMD*"
                     /db_xref="UniRef100_C3IV04"
                     /db_xref="btn:BTF1_31132"
                     /db_xref="A0A0B5QJ19_BACTU"
                     /db_xref="C3IV04_BACTU"
     gene            complement(93155..94045)
                     /locus_tag="S16_GE16_scaffold_55267_prodigal-single_77"
                     /gene="thyA"
     CDS             complement(93155..94045)
                     /gene="thyA"
                     /product="thyA; thymidylate synthase (EC:2.1.1.45)"
                     /codon_start=1
                     /transl_table=11
                     /translation="MNKEELEYLNLLSKILNGNERSDRTGVGTYSVFGTQLRFSLENG
                     KIPMLTTKKMFARGVIEELLFFLRGDTDTKKLEAKGVNIWKGNTTREFLDKRGLTYLP
                     EGDMGKGYGFQWRNFDGDDKRDTEWSKTSDPIVKGTDQIKKALHMIKNDPNSRKIIVS
                     AWNPNQLNEMALEPCHCFFQFEVNDGELSCQWYQRSVDTFLGLPFNILSYAILTHMFA
                     KASGLKAKELIFCGGNTHLYKNHINQAKLQISRTPYDFPTLEINQNISSIEDMEKLSF
                     DNFEIIGYQSHPAIKADMAI*"
                     /db_xref="abad:ABD1_04290"
                     /db_xref="UniRef100_E3XAX1"
                     /db_xref="W5JIC5_ANODA"
                     /db_xref="E3XAX1_ANODA"
                     /db_xref="2.1.1.45"
     gene            complement(94042..95631)
                     /locus_tag="S16_GE16_scaffold_55267_prodigal-single_78"
     CDS             complement(94042..95631)
                     /product="Inosine-5-monophosphate dehydrogenase n=1 Tax
                     =Bdellovibrio exovorus JSS RepID=M4V7Z9_9DELT"
                     /codon_start=1
                     /transl_table=11
                     /translation="MIDGNVTLKGDSVFNLTFNSKELVAKKCDRCGKIKHVSWNTVAR
                     CRKKHNTNFDYCFSCSMKVYNTGTNNPTKRPAVKAKMSLAMKGKSKTFRDGKNLRILY
                     RKISSSGHVLKWDEEHNSYVQEHRLIMSNELKKPLNELNEIHHINGIKTDNSLSNLIE
                     LSASEHGLLHSQLEKLAFNMVANNLILFDKVSKQYVLSPQLLISSMEKSLGFENVAIK
                     QKKNICKSRLDAKIESEVIRGIKLQIPLIAANMSTVVNSNFCIKLYELGALGILHRAD
                     SEENLIKSTKEVAKKCHLVPVSIGIESSQFDLAKTLIKNGANIVTIDIAHGYSDSVLD
                     LAKKIKHYSPDTKIIVGNTTNPDIIYECYDFVDAIKVGIAQGLACETKNTAGCTEKQF
                     STVLKFKTLSRNFGIPIISDGGIREPADFTKSIAAGANSVMAGSIFAACPESAAEIVL
                     VNGEQKKLYAGMASEYVQNKWKNGLKPGTCAEGGVRFLDIGLSLEKLLERYSGALKSG
                     ITYAGASDIISFQSNVEFIQI*"
                     /db_xref="UniRef100_M4V7Z9"
                     /db_xref="A0A0F9VGP4_9ZZZZ"
                     /db_xref="bbw:BDW_06615"
                     /db_xref="M4V7Z9_9DELT"
     gene            95721..96038
                     /locus_tag="S16_GE16_scaffold_55267_prodigal-single_79"
     CDS             95721..96038
                     /product="hypothetical protein"
                     /codon_start=1
                     /transl_table=11
                     /translation="MKFFNLIFLITLVPSCPNNDFVPPKPPPAVTDTEFCGPAEDNLK
                     KLGCIPSDKPYTKKGLSFKEFCEKKQDDGVFLNPKCLANEVTEKTGCSYVDVCTGTAN
                     KPK*"
     gene            95998..96819
                     /locus_tag="S16_GE16_scaffold_55267_prodigal-single_80"
     CDS             95998..96819
                     /product="Peptidase C1A papain n=1 Tax=Haliangium
                     ochraceum (strain DSM 14365 / JCM 11303 / SMP-2)
                     RepID=D0LZA3_HALO1"
                     /codon_start=1
                     /transl_table=11
                     /translation="MLMFAPEQQTNQNKEYNMNFGWKPGKEDFNDYSFSDIKSGLIKI
                     ASSSGNEHVIQEFTPISNQLKLGSCVANATVDALEILMGLTGNVTQLSRLFVYWNARL
                     YDGTTNLDEGTYIKNAFASLSKDGVCPESVWEYNVNKVFAQPPLEAYRQGSDNTIDSY
                     YRIKSSGSQRLDEIAAAVRANHPVVFGTGVTNSFLTYYNDNSVVWAAPKDKIVGLHAM
                     IITGVREVNGELQFLVRNSWGSSWGDQGHTWFESSYILHESTGDIWVPTLMTGLM*"
                     /db_xref="UniRef100_D0LZA3"
                     /db_xref="A0A017TGE1_9DELT"
                     /db_xref="hoh:Hoch_3866"
                     /db_xref="D0LZA3_HALO1"
     gene            96821..97597
                     /locus_tag="S16_GE16_scaffold_55267_prodigal-single_81"
     CDS             96821..97597
                     /product="Uncharacterized protein n=1 Tax=Pedosphaera
                     parvula Ellin514 RepID=B9XDX5_9BACT"
                     /codon_start=1
                     /transl_table=11
                     /translation="MDLTEVLGKDIIPIRDPAAVSGSEFINNNINLEGSVREQNILNE
                     FLSGNIPSFLRRFVPLQIKNKTDIITYLVMSDVLSIGNDDDYVRMPMNPHTAQKIADL
                     YDCSLPTTKICKDIWKYSFKLDPQPWGPPYDSDMWKTHRILTHNQKINDQIKLKRINK
                     TKLLSGHKKDVVLTNKLYPNNPNKRVAIFGWFYPTGEYIQGLNPKDHDDLYEDYSHGI
                     RLISNDVIVNGSYMKIQDVFKDSRLCELLSEEGKLLFSRY*"
                     /db_xref="UniRef100_B9XDX5"
                     /db_xref="scl:sce8234"
                     /db_xref="107285478"
                     /db_xref="B9XDX5_9BACT"
     gene            97598..98455
                     /locus_tag="S16_GE16_scaffold_55267_prodigal-single_82"
     CDS             97598..98455
                     /product="hypothetical protein n=1 Tax=Zavarzinella
                     formosa RepID=UPI0003615A7C"
                     /codon_start=1
                     /transl_table=11
                     /translation="MKWSSDRKIQIRSNAAKQRAANLLSLAQSNFRDQFYSLSPAERE
                     NLVYQTAINMGPPKLVKVNLPRDPKTGIEVSYDVMPNYFTIDNMVVPMTPATAEKIGD
                     KFGLSLPTSKMSKQIWQMSDVKMQPLPQAINEQSWSDSVKKFNDSYAQQLANKKIRPN
                     QIIGGGMKDLVIPEGNSQYVHATGWYNPTTGEALQKFVQTKHPSSYTDYSHGTRLVGN
                     FTFKKGNETVGPLTMKELMSNPKYKEYARLISDKPETYSSYVNPQSAQSNKTNGYQNL
                     IDNLSKEFL*"
                     /db_xref="UniRef100_UPI0003615A7C"
                     /db_xref="X1RG68_9ZZZZ"
                     /db_xref="UPI0003615A7C"
     gene            complement(98456..98677)
                     /locus_tag="S16_GE16_scaffold_55267_prodigal-single_83"
     CDS             complement(98456..98677)
                     /product="translation initiation factor IF-1 n=1 Tax
                     =SAR324 cluster bacterium JCVI-SC AAA005
                     RepID=UPI00026257CA"
                     /codon_start=1
                     /transl_table=11
                     /translation="MADDKLEFEGEVVDASRGQFKVKIDNNNTNLTVLCTLSGKIRQN
                     SIRILTGDRVRIEVSMYDTSKGRIVHRYK*"
                     /db_xref="UniRef100_UPI00026257CA"
                     /db_xref="cni:Calni_1485"
                     /db_xref="86992169"
                     /db_xref="UPI00026257CA"
     gene            complement(98685..99329)
                     /locus_tag="S16_GE16_scaffold_55267_prodigal-single_84"
     CDS             complement(98685..99329)
                     /product="hypothetical protein"
                     /codon_start=1
                     /transl_table=11
                     /translation="MKSLSLEAFYLKIKKHILLLQGYTEIEYLESLIKSCRLKPFNKA
                     TKDVSIHDKWVDEFGNSFNLVNGKKFKIIYNDLSISSKGIITDIYYGLDIVNVAKISK
                     LAYICYGKDEEYNEMYFIAFMGIDNYLRCFLNLGGDWEKVSPLLLGTKHLQNIIKNSD
                     IRFFKKFPNKEKTPFPCVSGEAWLTSLPVSTIFVKTVSKEHDVLLELLNSNKGI*"
     gene            complement(99310..99690)
                     /locus_tag="S16_GE16_scaffold_55267_prodigal-single_85"
     CDS             complement(99310..99690)
                     /product="hypothetical protein"
                     /codon_start=1
                     /transl_table=11
                     /translation="MGIVFIVIQVIAALFLLLSVWHTNLQSNIKVNIYNLPTVLLSIV
                     LMAAATYIEYLHILWFLPTGVLLAIIVWVLFSVEVPGAENISTTHKIIASLLSILLWN
                     HVMIYLFYYFSNSKQIEAHEKFKP*"
     gene            complement(99690..100328)
                     /locus_tag="S16_GE16_scaffold_55267_prodigal-single_86"
     CDS             complement(99690..100328)
                     /product="Uncharacterized protein {ECO:0000313|EMBL
                     :KKN66639.1};  TaxID=412755 species="unclassified
                     sequences; metagenomes; ecological metagenomes.;"
                     source="marine sediment metagenome.;""
                     /codon_start=1
                     /transl_table=11
                     /translation="MSLKFYVIDTETNGLKANYHEMTEIGIIRCADRVQLHRKLRCLN
                     PERSSFDALAITKKTLADLESGNEREDVVAECERFFNEDGATSAHRVIIGHNIPFDRK
                     FLHALWESCGKKFPADLWLDTIALTKEYAKKIGLVKPKVNLHAACDIVGIKKLSDAHN
                     AKVDSRNTFLLHKDLVEVKNIDYLPFIKTAIHNFSTSQFSDEGLDPSLLDIE*"
                     /db_xref="A0A0F9SHV1_9ZZZZ"
     gene            complement(100329..100811)
                     /locus_tag="S16_GE16_scaffold_55267_prodigal-single_87"
     CDS             complement(100329..100811)
                     /product="lysine methyltransferase n=1 Tax=Sphingomonas sp
                     . KC8 RepID=UPI0002489F70"
                     /codon_start=1
                     /transl_table=11
                     /translation="MYNKFLKIKENHLGKCVVTSIDIPAKSPILEMRGDRLSDISHLD
                     PTYCLQVGNSMFLGPSGDIDDFINHSCNPNCYLHIVGSRAILYSLYEIKANSELTFDY
                     SLSSTDTHDSWSLACKCGDPNCRKTISGFQYLDENVKDRYKKLGIIPIFISEKPFKGE
                     *"
                     /db_xref="UniRef100_UPI0002489F70"
                     /db_xref="tpx:Turpa_3709"
                     /db_xref="87186922"
                     /db_xref="UPI0002489F70"
     gene            complement(100813..101049)
                     /locus_tag="S16_GE16_scaffold_55267_prodigal-single_88"
     CDS             complement(100813..101049)
                     /product="hypothetical protein"
                     /codon_start=1
                     /transl_table=11
                     /translation="MKKEVKPKQYFDIRIECMLPATVTYRVLAENAEDAINLIKNKPP
                     HSVSYKLNGKRDLVIRVYDAGSSMMRFIKKVLNR*"
     gene            complement(101053..101793)
                     /locus_tag="S16_GE16_scaffold_55267_prodigal-single_89"
     CDS             complement(101053..101793)
                     /product="Uncharacterized protein n=1 Tax=Opitutaceae
                     bacterium TAV1 RepID=I6B1F5_9BACT"
                     /codon_start=1
                     /transl_table=11
                     /translation="MSKIIKVKRFDEDAALISEAVEQIKSSENQRIINDLIAFGHLKV
                     SEKPAHFVDLNDFDPAEDWIETYSGARFTPMAPKAGAICIQDIAHSLSMQCRFGGHSK
                     NFYSVAQHSVLVSYLCDSKDALHGLLHDASEAYLVDVPRPIKRSGKIKEYVTLEKKLQ
                     ETINFRFALTPAEPESVKMADYKLLVTEARDLLKRHRGDWSETVKPFPFTITPLPPNE
                     AKRQFLDRFYELTDNLELYEELKKIDIF*"
                     /db_xref="UniRef100_I6B1F5"
                     /db_xref="A0A0F9PIA7_9ZZZZ"
                     /db_xref="afi:Acife_0751"
                     /db_xref="I6B1F5_9BACT"
     gene            complement(101801..102568)
                     /locus_tag="S16_GE16_scaffold_55267_prodigal-single_90"
     CDS             complement(101801..102568)
                     /product="Putative uncharacterized protein N267L n=1 Tax
                     =Paramecium bursaria Chlorella virus FR483
                     RepID=A7J6X1_PBCVF"
                     /codon_start=1
                     /transl_table=11
                     /translation="MVKCDFNLSNKCRKEYFVEYRRYLKILSQNDNKIICLFCSRTLK
                     FSGRNNPNTKYHQIDDNYFDNINSPDKAYILGWIASDGHIGKRGFKIAIHQKDIAILE
                     YIKNKISTELPINIFKTKTSNLASLEVNSQKMSKDLCKLLKVSPGKKSNSINFPNLDG
                     NLIHFFARGYFEGDGSINDINKTKYPYIKGNIRSNSKKILESFKQIYGGSISNNILCL
                     SNKKMLEFLDKIYTEPFMVLKRKYDRYFEWKINSQKK*"
                     /db_xref="UniRef100_A7J6X1"
                     /db_xref="A0A0F9PSP6_9ZZZZ"
                     /db_xref="A7J6X1_PBCVF"
     gene            complement(102588..103172)
                     /locus_tag="S16_GE16_scaffold_55267_prodigal-single_91"
     CDS             complement(102588..103172)
                     /product="Uncharacterized protein {ECO:0000313|EMBL
                     :KKN60984.1}; Flags: Fragment;;  TaxID=412755
                     species="unclassified sequences; metagenomes; ecological
                     metagenomes.;" source="marine sediment metagenome.;""
                     /codon_start=1
                     /transl_table=11
                     /translation="MKEIPEYKFAIREDLENCEINFMPRRAEPYATGYDVRAALHNRS
                     SLVIKPGEYFKIPLGFRALPEEGWWFELHPRSSSFVKKYMHNLIGIIDEHYSHEVIFA
                     GQYIPTIEPVSEVKFKTGAYSLSSDNISTDYQVLNFNAPPLQINFGDAIGQIIPVKRI
                     DMLTTKISNKDYDDLCSKRMAFRQGGFGSTDKNQ*"
                     /db_xref="A0A0F9S1L3_9ZZZZ"
     gene            103241..103735
                     /locus_tag="S16_GE16_scaffold_55267_prodigal-single_92"
     CDS             103241..103735
                     /product="hypothetical protein"
                     /codon_start=1
                     /transl_table=11
                     /translation="MTTLPPAIIFVNSDLNASLQSKIQSQLQIHETISGQEFDNRIIV
                     DPNYKTNVELNGLRVLVIRDSFHDLTNRTLADVVIFVKNGLAYIEKNNFGPPGQSYSV
                     DKLNIYNLLRANNSPNVVILPSASPPPNGLGGIFSIQSRDTSGVNDPNPDNIYNNPDF
                     INRK*"
     gene            103793..104536
                     /locus_tag="S16_GE16_scaffold_55267_prodigal-single_93"
     CDS             103793..104536
                     /product="hypothetical protein"
                     /codon_start=1
                     /transl_table=11
                     /translation="MKKIEFLLKKAESFEKLSAYGDKRQFLISLSQAEYVPNDKSSHE
                     TMVDNLKKSFDESRAVSPGTPLTGDDIEISNALTRLQSTLPSETNKIKDLLGFISTNA
                     NSPLAGLAKQYLNVLNYAAPSVAPSVKKPVVLPPHPKAAAAKKEIAFANKLVNDIRQS
                     SNKMSFFDTFNKTVSSLNKTKIDLTADMFEINSELVDAGLTKPELPPQKEAEMKRHFS
                     ELETAVGQIEKTLLALNAANPKMPLREKF*"
     gene            104765..105373
                     /locus_tag="S16_GE16_scaffold_55267_prodigal-single_94"
     CDS             104765..105373
                     /product="hypothetical protein"
                     /codon_start=1
                     /transl_table=11
                     /translation="MSTRKNCLCGSELKHSFSYNSSDHENEFWFAPRKSFKFEGNQLI
                     LSYIMNSNSDLESTNFDIIIDCDNGSCDIVTDGSRNLIASQFNLEVQRKLCIIAYKYC
                     NNLDCTFRINIYTFPFAFQFFWENGIVTSGLYHETFSIVDGKNSYVIDNDYLLNISKF
                     YTHNKNEPLNKEIFNMDLEKFLAIPFNREDILKKIKKLAIFS*"
     gene            105422..106066
                     /locus_tag="S16_GE16_scaffold_55267_prodigal-single_95"
     CDS             105422..106066
                     /product="hypothetical protein"
                     /codon_start=1
                     /transl_table=11
                     /translation="MNLKSFLSYNEKCPICGDCNFYTYFHSNRRQKYRINENNYEFLF
                     SLGGLKKQKDYKVGYCVDLDNNDLKIEFYTKDMNHFKNHVNTGIISRFLDFQLNLGQF
                     RLLKRCESCDRYYYSSSYLDIDIKSATIGDIEIEDENFSCIKKSDTSIAYQIFNNLIT
                     KTTEISIYKIDDEFDATFGSIISARTKSSLDMPLLNFSSETEIVNKLSKIIIFS*"
     gene            complement(106063..106614)
                     /locus_tag="S16_GE16_scaffold_55267_prodigal-single_96"
     CDS             complement(106063..106614)
                     /product="hypothetical protein"
                     /codon_start=1
                     /transl_table=11
                     /translation="MDIKYIMTIKRISLTPEDFLKMVKECSDNTGEDIEIIPDNINMD
                     PYDTYEDYLDGPNELSDFHPNYNGIVNASDFKRSEVKKLIWSFANIKINNFTIKIVKY
                     HLSVFVTKKSELLMDVTIYEDARNEINNSIVPKRIHFKTDKRFKDQPWIGKLEVLIPK
                     IDEDTVSQIIDHVFIISKLKAFI*"
     gene            106632..107285
                     /locus_tag="S16_GE16_scaffold_55267_prodigal-single_97"
     CDS             106632..107285
                     /product="hypothetical protein"
                     /codon_start=1
                     /transl_table=11
                     /translation="MNINKILRFSSMFLSLAKSSGEKLPKNSDDKTVVLKNIESLETY
                     DARKKYAEKNFKRLSSGSSRIVFKTKDDTVIKLAKNDKGIAQNKAESNPKIKSKYVNK
                     VLKNAKNYSWIEVPFLEKMDLDKFKEYTDLDFEEFGEAIRYSLKSVSGNSDKETPENF
                     EEIKKNKFFKEITELGKKFDLMPGDLAKKSSWGYRNGCPVLVDVGLTKKIFEEFYES*"
                     /db_xref="csb:CLSA_c23910"
     gene            107275..107808
                     /locus_tag="S16_GE16_scaffold_55267_prodigal-single_98"
     CDS             107275..107808
                     /product="hypothetical protein"
                     /codon_start=1
                     /transl_table=11
                     /translation="MSHKFESFKDALFYKTNCVFCNSELKMDEYYEDEYITFNISTSS
                     NEAITLNKITEEVSYSKISKKIHFRNKYISCDNTFLTSLWVECKNCYKYSYRISLDFN
                     LDAPSLEEVNLASEIFSFEENNLILELKLNYHSNCCDFISYDSDKTRTTTLPIIDVNY
                     KNPQETLERVKKIVSFL*"
     gene            107805..108365
                     /locus_tag="S16_GE16_scaffold_55267_prodigal-single_99"
     CDS             107805..108365
                     /product="hypothetical protein"
                     /codon_start=1
                     /transl_table=11
                     /translation="MMTFNSINEFINFRNKCIICGSKFNIYINGLFDGKNISRKSKYE
                     NDVLKFKNNGCEYSFNCIDNSLTMTNLNNGSSTQEAMFALFVKAYPNIELNCNSCNKY
                     SVVSRIITVSDNKVQPFKLSWESFHTDPYWVQNDWDELKTKIYSISSSVEDSISDEPI
                     VVDIIPFDGLTPSQLLKKIKTIVTFS*"
     gene            108424..109515
                     /locus_tag="S16_GE16_scaffold_55267_prodigal-single_100"
     CDS             108424..109515
                     /product="Peptide chain release factor 2 n=1 Tax
                     =Marinitoga piezophila (strain DSM 14283 / JCM 11233 /
                     KA3) RepID=H2J3R8_MARPK"
                     /codon_start=1
                     /transl_table=11
                     /translation="MIEIIQKIAVCKEKVKALEKMIPLRDHQLRIDELDHLLSKPDIW
                     NNPQKASSLMKERQKISSLLDRYFKINEQVSFYDEYIKEYPQDIGSVIDQIAHVHADV
                     IDFEFRQLLNNPIDDNPAILSINAGAGGLEAANWVTILLRMYMRWADSNEFKIEFLDT
                     KPSEEHSSICTDSVSIRIDGKYAYGLLKGESGVHRLIRNSPFNAGDARHTSFAAVSVT
                     PDIEDSIDIQINEKDIEITSQTAGGPGGQNQNRVKSAIRIKHIPTGINVIARSERDQL
                     TNKKTAFKLLKSKLYDLEYKKREEENNKIISQLSDISFGAQIRTYTETPYSLVVDHRT
                     NKKINNFSSVLDGNIKEFIYSYLANFAQK*"
                     /db_xref="UniRef100_H2J3R8"
                     /db_xref="mpz:Marpi_1411"
                     /db_xref="H2J3R8_MARPK"
     gene            complement(109478..110065)
                     /locus_tag="S16_GE16_scaffold_55267_prodigal-single_101"
     CDS             complement(109478..110065)
                     /product="hypothetical protein ORF032 n=1 Tax=Pseudomonas
                     phage PA11 RepID=UPI0001554370"
                     /codon_start=1
                     /transl_table=11
                     /translation="MTVKKKNTWTKERQSAYYKEWRAKNKEKLAKYNKKWHEENIEHI
                     QQYLKNNSDHIKMIQKDYRDNHKEEISKMWKDWYKEHPERSPKRRFTESKNKAIKRRG
                     ILWSLSFEEYSQLIELPCHYCNNNLGSPVKRSCGLDRLDSSRGYEAGNVVSCCFICNT
                     IKNEHLTQEETKAAVKAILAVRGIIFEQNLPDTNI*"
                     /db_xref="UniRef100_UPI0001554370"
                     /db_xref="A0A0G1YSY3_9BACT"
                     /db_xref="UPI0001554370"
     gene            110126..110725
                     /locus_tag="S16_GE16_scaffold_55267_prodigal-single_102"
     CDS             110126..110725
                     /product="hypothetical protein"
                     /codon_start=1
                     /transl_table=11
                     /translation="MKKLTVKDFILYNSPCINCNSPIVFKFGTAFSDSDIENFYEEHL
                     YSPHIDGSILEIDLRINYSGTIKLKIDAKTNKFSTNSPRYLTKFLSEHKFFLESACSK
                     CYTKLRSSALNFNIDYGFIYPTTTCVEYINLYNITETYNIHSLADKSEIIIYPAKNNQ
                     IDPQFINKPTYLSLPIMRLSKFKSKSDFIRKIKVCLLFS*"
     gene            complement(110720..111136)
                     /locus_tag="S16_GE16_scaffold_55267_prodigal-single_103"
     CDS             complement(110720..111136)
                     /product="hypothetical protein"
                     /codon_start=1
                     /transl_table=11
                     /translation="MSIRKITHEQNVLYDFSNQSLTSKTIKKSLQNIGMYPSIQDRNY
                     QRNGSISIVDNIIVVGNYTLTIAANNCKYYKRRKISSINSFSIELSEKSNNFYKTINV
                     ENDCRFYNIKNENSSFSNLIELIYRCYRLDKLSAFS*"
     gene            111172..111522
                     /locus_tag="S16_GE16_scaffold_55267_prodigal-single_104"
     CDS             111172..111522
                     /product="hypothetical protein"
                     /codon_start=1
                     /transl_table=11
                     /translation="MEKKHICPICNSHLTPELYVKYTDFSCRDDAHFFSIREREDAFS
                     KTIHKVKLKVRVGDMEKQAFVLKLNYDECTSEIWTINNGNNSDRLKINTVLNVDFSDI
                     EKIKNKILTYLNFS*"
     gene            111519..111851
                     /locus_tag="S16_GE16_scaffold_55267_prodigal-single_105"
     CDS             111519..111851
                     /product="hypothetical protein"
                     /codon_start=1
                     /transl_table=11
                     /translation="MKIPSKCPFCNNIFVKTYYAAGVRKDFSTHQCTKTSHDIKYYSS
                     DTDSDMADEIHLIIPEISYVLVWHFVNNDFGLSSHNDNFYPLQWIDPDFSDRKKLIKK
                     IKTMITFS*"
     gene            111882..112241
                     /locus_tag="S16_GE16_scaffold_55267_prodigal-single_106"
     CDS             111882..112241
                     /product="hypothetical protein"
                     /codon_start=1
                     /transl_table=11
                     /translation="MDDISVCPICNNKFRITKNVPLKTVSSLVAYTEKLCTTGMNHAL
                     QAFYNPSSKKIDLIKFSLDPKYSKFIEINFIDNKTEIHCYKNSKLSVLKIDKIISPDF
                     PDLESLKKKVDIYILMS*"
     gene            complement(112243..112848)
                     /locus_tag="S16_GE16_scaffold_55267_prodigal-single_107"
     CDS             complement(112243..112848)
                     /product="hypothetical protein"
                     /codon_start=1
                     /transl_table=11
                     /translation="MYKIILLFCFILVGCHFKHTNIHPIYIVREGAGTPIKVIPVYID
                     PSFTKNDKASITRAINTWNTALNGYIILKIESTNCQFTKSLIDRAKNGEIYLISEIFS
                     SAPMIVKRDSGDNATLGLANKIGGNWFYIVRDRLTESDIYYIALHELGHLLGSDHTKH
                     FLMQPYYNKSQYECIDDITIEAVADYWRLPLNKLNYCTYYQ*"
     gene            complement(112850..113488)
                     /locus_tag="S16_GE16_scaffold_55267_prodigal-single_108"
     CDS             complement(112850..113488)
                     /product="hypothetical protein"
                     /codon_start=1
                     /transl_table=11
                     /translation="MKLSLSIVLILLNILLMGCASSPKYWSYKTVPAPSHINHVTEIP
                     VWIDSNFSKTQVSEINKAIAEWNMVFNGQVIVKVESTFKSVAEAETKLEEAFKTGLGI
                     LIINLPESNPLLGNLIDDSDGVLAFVRGPGGHLMTVIGDHVGNRNLKTIVLHEMGHLF
                     GCYHVNIPNSLILPFYSNDQANCVDKISAAQAAGYLGLNLNTLNYCVTPNFE*"
     gene            113583..113750
                     /locus_tag="S16_GE16_scaffold_55267_prodigal-single_109"
     CDS             113583..113750
                     /product="hypothetical protein"
                     /codon_start=1
                     /transl_table=11
                     /translation="MEKITCFFCNQEAVRSNIIDHTKNKYKCNRHNFNIIYVSRSRRN
                     TFNIVECYVFF*"
     gene            113737..113904
                     /locus_tag="S16_GE16_scaffold_55267_prodigal-single_110"
     CDS             113737..113904
                     /product="hypothetical protein"
                     /codon_start=1
                     /transl_table=11
                     /translation="MYFFEGNSIFYKFDDNKSFYCNKRDLFNLIDINIIIFDYTEEQL
                     LQKFKTYDLFY*"
     gene            113888..114274
                     /locus_tag="S16_GE16_scaffold_55267_prodigal-single_111"
     CDS             113888..114274
                     /product="hypothetical protein"
                     /codon_start=1
                     /transl_table=11
                     /translation="MIFFIDEEAPEQITCWFCNRSVKKITDAIYYIHKCEASKHQPTV
                     SYYIFSHSSSVNNKKYYIGMLDIIYADLRLIHLFLSKRTIFKELCEVDDNKFAWIQVA
                     ELSDDFTFSKNLDEIIQKMKVYSIYS*"
     gene            114684..115049
                     /locus_tag="S16_GE16_scaffold_55267_prodigal-single_112"
     CDS             114684..115049
                     /product="hypothetical protein"
                     /codon_start=1
                     /transl_table=11
                     /translation="MTAHKHHPINCWYCNNIIKVPLEDPIYDISNRKYLYYGSAKHKC
                     NKLNISYILSKNSDEELLDVEFVNVAWDKYTIMTEVASGECKLVCKGKFITKLNNYFI
                     FSHSIPDILSKTKKYVNFS*"
     gene            115046..115411
                     /locus_tag="S16_GE16_scaffold_55267_prodigal-single_113"
     CDS             115046..115411
                     /product="hypothetical protein"
                     /codon_start=1
                     /transl_table=11
                     /translation="MIIKCKYCHSEIGYHVPPYQYMSCPNDVYGGLGFNSVCKNTSYV
                     CLECNVDFIYRSDDFIASLIFIRIHMNSLDTISINIYDRKISLESITNGFITNLPYEL
                     SNESLKDIKKRANKILIFS*"
     gene            115413..115745
                     /locus_tag="S16_GE16_scaffold_55267_prodigal-single_114"
     CDS             115413..115745
                     /product="hypothetical protein"
                     /codon_start=1
                     /transl_table=11
                     /translation="MNGLTIHEKCFFCNKDLKFSTSLTSAMYTIVCGFCDIFYIFTGN
                     GKISLSHIYFNVDGVTVFMFPKNTTFKHLVTIFVSPGCSESFNFPDWEKSSIDDIKAR
                     IKKLLVFL*"
     gene            115742..116077
                     /locus_tag="S16_GE16_scaffold_55267_prodigal-single_115"
     CDS             115742..116077
                     /product="hypothetical protein"
                     /codon_start=1
                     /transl_table=11
                     /translation="MNNNDEFCLFCGDKIKQGKLSSCNKCQVVYDKNYKTGSLQFLEF
                     KIKPNITLFYNVKKQLAIIYKWKEDNWNIHEYFFEDNDKIKKIFEFKIDFCEREILTQ
                     KALTYINFL*"
     gene            116074..116400
                     /locus_tag="S16_GE16_scaffold_55267_prodigal-single_116"
     CDS             116074..116400
                     /product="hypothetical protein"
                     /codon_start=1
                     /transl_table=11
                     /translation="MICLFCSKEISFQYIKNDVFHMVKCHDCDIEYGLTGDDFVTYEF
                     EVKPNITLMYEIHLGFSLWKWTDWEKLRDELPQRIDVFESELSYLEIDQKLKMIKKVN
                     TILNFS*"
     gene            116397..116729
                     /locus_tag="S16_GE16_scaffold_55267_prodigal-single_117"
     CDS             116397..116729
                     /product="hypothetical protein"
                     /codon_start=1
                     /transl_table=11
                     /translation="MICLFCNKPTDVGGNKRFCRECGTVYYYFYRSLVSSFEFPINEH
                     FTFFYDVIRQRAEIYHYENPVVWDEEVKCYFLNNMSHRIAYFDFPSDKLTHQNPLIEK
                     MNKYLLFM*"
     gene            116731..117102
                     /locus_tag="S16_GE16_scaffold_55267_prodigal-single_118"
     CDS             116731..117102
                     /product="hypothetical protein"
                     /codon_start=1
                     /transl_table=11
                     /translation="MNKDFPKCHIDLYCLYCNNSVGDNEFISFRSITCINCKVTYRVF
                     DNNGEPYVSSWFTSTHVGVPNFDFELPKVVNGQNRYIPPKLYVYYDRHLLELNGDYLM
                     DIIFLPLNKIIKTVERIKNLI*"
     gene            117099..117401
                     /locus_tag="S16_GE16_scaffold_55267_prodigal-single_119"
     CDS             117099..117401
                     /product="hypothetical protein"
                     /codon_start=1
                     /transl_table=11
                     /translation="MKMIVCLYCNKEICGESVDIECINCNTYYRVSFESNDILWWYCI
                     FPDYDLYFNCKKLRLSLFSDSSPTPFLNLNGEEAMDFIFRTKDSLLIKTKNLYILS*"
     gene            117398..117742
                     /locus_tag="S16_GE16_scaffold_55267_prodigal-single_120"
     CDS             117398..117742
                     /product="hypothetical protein"
                     /codon_start=1
                     /transl_table=11
                     /translation="MSDLSKIYCLYCNICLNFSFPRRVVSLTCNKCDSVYLISRKFSG
                     KFEADGASFDITPELTAHLIFPSEHFAGLITIHNTGVVSVDSLFKSDDFTYFTMHKDD
                     IIKKFSKLKNFI*"
     gene            117744..118079
                     /locus_tag="S16_GE16_scaffold_55267_prodigal-single_121"
     CDS             117744..118079
                     /product="hypothetical protein"
                     /codon_start=1
                     /transl_table=11
                     /translation="MKNKLTCLYCNKEIPFESSNVVKCKVCRIFYYIAWNAIPIEDFN
                     ENQLLFSVFSITIPINNFPMDNFEVAFSLKNNYCHLHTPKGTIRMNIEPSTPIDFIKN
                     KVKTVINFS*"
     gene            118227..118637
                     /locus_tag="S16_GE16_scaffold_55267_prodigal-single_122"
     CDS             118227..118637
                     /product="hypothetical protein"
                     /codon_start=1
                     /transl_table=11
                     /translation="MQYLFIFISIRITVGWLQEELVKSNTQYLSLMTPICLYCNKPTT
                     PPAPESVGLKCRDCDSYFIVQNGKVVSIQLNYKSLLLQFLINPNIINIYALNHLLDMP
                     QYDTICVIRDGAQDFMLQSLNSIHKRLNMIGNFS*"
     gene            118634..118978
                     /locus_tag="S16_GE16_scaffold_55267_prodigal-single_123"
     CDS             118634..118978
                     /product="hypothetical protein"
                     /codon_start=1
                     /transl_table=11
                     /translation="MTRYCLYCAQPIICNVQNDWIDCDHCNVEYFIVNGYLDTFKVDL
                     GEYSFRFHLYPDKYAYSNDALGVSPSALVVFKPKSKTFRERGKIIPLVNFDPMMPLNL
                     LKNKIKTIVNFS*"
     gene            118975..119280
                     /locus_tag="S16_GE16_scaffold_55267_prodigal-single_124"
     CDS             118975..119280
                     /product="hypothetical protein"
                     /codon_start=1
                     /transl_table=11
                     /translation="MNPVCLYCAQPIPNSIYKNYIYCEQCDVDYYFDLVNDLPRLNLF
                     VIKLDKSCFISYSPPIGSIMLFLVNGQSSLSYPISNFDPLLPIPQIKQKIYRIINFS*"
     gene            120775..121413
                     /locus_tag="S16_GE16_scaffold_55267_prodigal-single_125"
     CDS             120775..121413
                     /product="hypothetical protein"
                     /codon_start=1
                     /transl_table=11
                     /translation="MDDILSLLIADSILATHIEGGEQDESVVRTVVARKVDGNPDERS
                     KGFAKVKAPKVAAPVALAPAAPPPVPTKDTAIAFLVAVRDAGKRPNADGVMVRETKLV
                     RDDEAKALATFVGYSKAMPHGTQLETARRKATALTKDGWAEDKPIRTAPTVGGYVAGA
                     PDPSARLLQDLRAKQRAIIDAACKLEKAGKKADADKLLAASRKFDEQIQAMR*"
     gene            complement(121817..122002)
                     /locus_tag="S16_GE16_scaffold_55267_prodigal-single_126"
     CDS             complement(121817..122002)
                     /product="hypothetical protein"
                     /codon_start=1
                     /transl_table=11
                     /translation="MVQVSNRLDDVAVDARRADVVQRALVQLGGTLIRRGTLGSLVDH
                     LASRLALAHLDANDVEH*"
     gene            complement(122017..122763)
                     /locus_tag="S16_GE16_scaffold_55267_prodigal-single_127"
     CDS             complement(122017..122763)
                     /product="hypothetical protein"
                     /codon_start=1
                     /transl_table=11
                     /translation="MGRPGFLEGSRKPCVSRKLLETEFPLIQKRKEQQNILSCRGAPE
                     STTRVDVDGDDSVCARVDLTNFLHVFSSAWRSMGSERFVAGHVATALDRVGHVPEGRK
                     LARLQRDIHPLDCVRRDAVNVALGSDRWVAENRHDLARHLEGSGERHVGGELDDAGVG
                     VVDDQRVVLEVNHVPTLDDPPREAVEAGTMRHAEMGRVEAVLAVNHEERIRRTDDDIV
                     TLLLLETLDVGRLATARDARHENDVHDVTS*"
     gene            complement(122918..123397)
                     /locus_tag="S16_GE16_scaffold_55267_prodigal-single_128"
     CDS             complement(122918..123397)
                     /product="hypothetical protein"
                     /codon_start=1
                     /transl_table=11
                     /translation="MYCMIPPRVNDRWEESWIEMRYRAPRLNSGLCNPPPSYLDAYHC
                     PPYIPRDNVIIIVVIQEKVSDQLGLLAGEGRTLGMNAAEDEPALLTELLQAQGRDDGP
                     DHGLVLGIEDENFVAHGRHVARLRLLEPLHFDGVASDDRLGAHVSPRCQQSMGHSHY*"
     gene            complement(123865..124299)
                     /locus_tag="S16_GE16_scaffold_55267_prodigal-single_129"
     CDS             complement(123865..124299)
                     /product="hypothetical protein"
                     /codon_start=1
                     /transl_table=11
                     /translation="MHPAQYPATIGASYGSERGCMYHMSFVIGSILLGIFIQVSQSRQ
                     SSRERINPSHGNLQGFYNALTPEPFPKERLPGQRRSIVEDMRVEGFVLLRFLVVTNSI
                     GWLHQTIEVKRRTILLVGFVGKHSDVDTGRLVVVVARSVIHC*"
     gene            124931..125557
                     /locus_tag="S16_GE16_scaffold_55267_prodigal-single_130"
     CDS             124931..125557
                     /product="hypothetical protein"
                     /codon_start=1
                     /transl_table=11
                     /translation="MTERRMTPKGFLSKLSSAKSAIGFLAAHREYLTTGELAALTSPI
                     VAMVDEKQLMPTPALQEIQAVVFRAVMESELKKAEKSLVPSTATKEPKAFEATIRNAE
                     GQVQWYTTEGGDEKELSASFDMPQDAERWCDRKLFDGAPDWYGEIVWTKCPEKLQDFK
                     VRKVIREDAIARTLRGKPGAVTKTLKVGGSGLGFGTKVRNDVSKFSRG*"
     gene            126267..126722
                     /locus_tag="S16_GE16_scaffold_55267_prodigal-single_131"
     CDS             126267..126722
                     /product="hypothetical protein"
                     /codon_start=1
                     /transl_table=11
                     /translation="MNKQRGVFLPSIVQPRFHHEEECRQGASGQVRVFHLWADCHGGQ
                     GYSPQLLPRIQGGQAASGNVSQPDQSRPQGNVEGALISVKPCLDIDNAQEVFLDSKGS
                     EGSRYIGVVTFDANKRSWLYGFNGFFREAHSRDSAIDALVMRDAQLSTR*"
     gene            126806..127252
                     /locus_tag="S16_GE16_scaffold_55267_prodigal-single_132"
     CDS             126806..127252
                     /product="hypothetical protein"
                     /codon_start=1
                     /transl_table=11
                     /translation="MEKFPCTRCNGSGSVTYQGFTTLNGEVVPDRTNTCSCCNGEGFF
                     PPIDQSGIVQAIVATRGKNKGSIRAAMVSPLRKDGPEAARAYYVWRLARFHGGKDMTM
                     PVAADMVVRGDPFKKELDSLAETCAKAFFGTDLAAALRWAKVFGIL*"
     gene            127277..127573
                     /locus_tag="S16_GE16_scaffold_55267_prodigal-single_133"
     CDS             127277..127573
                     /product="hypothetical protein"
                     /codon_start=1
                     /transl_table=11
                     /translation="MFKRRFDWFKAFVVFVICLVALLFVGLVASLISANNPGKHEANA
                     HKWAESMGIPDAKINCDPGTTCGCAVRYTDESKTDHIVPLACCGSGCEIMIPRR*"
     gene            127635..127709
                     /locus_tag="S16_GE16_scaffold_55267_prodigal-single_trna_1"
     tRNA            127635..127709
                     /product="Asn"
     gene            128250..128435
                     /locus_tag="S16_GE16_scaffold_55267_prodigal-single_134"
     CDS             128250..128435
                     /product="hypothetical protein"
                     /codon_start=1
                     /transl_table=11
                     /translation="MSKSFKKMRREPKEPRSEVAFKAIFERKGGPHRPARAFRERDDE
                     RSIIHRGMEDYERPEEG*"
     gene            128442..128681
                     /locus_tag="S16_GE16_scaffold_55267_prodigal-single_135"
     CDS             128442..128681
                     /product="hypothetical protein"
                     /codon_start=1
                     /transl_table=11
                     /translation="MSAYEEIDEEDVPLPPIDLFKEREKRKQKEFWSDSCWHDAKCQH
                     EYLPDADGTVYTCGGTDDLQFVDGIALCEHHRKDH*"
     gene            128682..129032
                     /locus_tag="S16_GE16_scaffold_55267_prodigal-single_136"
     CDS             128682..129032
                     /product="hypothetical protein"
                     /codon_start=1
                     /transl_table=11
                     /translation="MSKELCFKVRGKVSFNQRDASVDATGERIVVTLDTPKRMGLTCT
                     SLARLGKAGIADITKDINRRHALKYVEGDIRHVVRRLVKLGLLIQEGEGFDTVYKLTR
                     NAIPRLKKATKLVV*"
     gene            129139..129537
                     /locus_tag="S16_GE16_scaffold_55267_prodigal-single_137"
     CDS             129139..129537
                     /product="hypothetical protein"
                     /codon_start=1
                     /transl_table=11
                     /translation="MDIILIRNVSAADLKLIMREFGARAIVPSIAHEPLDVPPSEEEL
                     SALDKKILEGALSAVETRAGRPIDRGSMRQTIIDLLKTKPHTRAELREILIPKFPGKN
                     VDFSIRNVFYNTRSRNHIYKDGKLYSWKEA*"
     gene            129655..129903
                     /locus_tag="S16_GE16_scaffold_55267_prodigal-single_138"
     CDS             129655..129903
                     /product="hypothetical protein"
                     /codon_start=1
                     /transl_table=11
                     /translation="MIDLLKNGGAALLVAALYQKYSPGMRMSLDFIALRTWEIAFEVI
                     SPSQIEWLRKPANSLEFRQAIIDYVKGNLSLKLGGYEI*"
     gene            complement(130051..130641)
                     /locus_tag="S16_GE16_scaffold_55267_prodigal-single_139"
     CDS             complement(130051..130641)
                     /product="hypothetical protein"
                     /codon_start=1
                     /transl_table=11
                     /translation="MPKPETGVSLDCASRYITCHIRAIDGIAASSMIGQFCLASLTAS
                     PLPANQRDRWEPTPSQHETLTRFHCRHNSTLAGIMPATVRASLYRVGCLYHQALTTID
                     GNRFPTMTRRRRVACLPLRFSNLITIDGSIPRSHVRIARVRIALPSISTFHAIPDYMQ
                     DPCRAGAGGFAKCARVKIRSHARRSLISNPRASLLN*"
     gene            130677..131093
                     /locus_tag="S16_GE16_scaffold_55267_prodigal-single_140"
     CDS             130677..131093
                     /product="hypothetical protein"
                     /codon_start=1
                     /transl_table=11
                     /translation="MSVALTSAVLAAYVVRGSDGAVDLASTILKFEDDLSRFVAERET
                     EQSVIAEAIAAIFDQHKGTAINMPALQTFALQKLNAQPSNYTVLSERVAEYVRENSQG
                     EVKEGVEERPQSLFVIKKGKGGGVHRRCDMKPKNAG*"
     gene            131301..131555
                     /locus_tag="S16_GE16_scaffold_55267_prodigal-single_141"
     CDS             131301..131555
                     /product="hypothetical protein"
                     /codon_start=1
                     /transl_table=11
                     /translation="MNVVPCSYGMKNGAYAPIDPQSGGSIMTIDEFVAKYGTETPSLL
                     IERFILLAPEFKGDCELAHEIGKMLGDLQSVLNAVAHPVK*"
     gene            131576..131839
                     /locus_tag="S16_GE16_scaffold_55267_prodigal-single_142"
     CDS             131576..131839
                     /product="hypothetical protein"
                     /codon_start=1
                     /transl_table=11
                     /translation="MSERKFTPEQEKEILECLDKIFDKHPNTPVNMLYLVSGIWTQMP
                     EYQKINTVDFGKIIMNIIRNDPEKKFQVIPHKSKGGIMRKVRA*"
     gene            131946..132173
                     /locus_tag="S16_GE16_scaffold_55267_prodigal-single_143"
     CDS             131946..132173
                     /product="hypothetical protein"
                     /codon_start=1
                     /transl_table=11
                     /translation="MNKFSTPEPIPDSVREWMESVLIALGQMKHPPRGSVDGHMLMEV
                     GLRTKLIHQGHNLLGYPGFPIANELADNGEK*"
     gene            132174..132395
                     /locus_tag="S16_GE16_scaffold_55267_prodigal-single_144"
     CDS             132174..132395
                     /product="hypothetical protein"
                     /codon_start=1
                     /transl_table=11
                     /translation="MPKFYTVILCEVEADTYEEAQKETEEFAEIAAMNYPKTDSPAVL
                     FFDPEPDFSRDNLNQRVLYLHDEAFPIDR*"
     gene            132787..132957
                     /locus_tag="S16_GE16_scaffold_55267_prodigal-single_145"
     CDS             132787..132957
                     /product="hypothetical protein"
                     /codon_start=1
                     /transl_table=11
                     /translation="MKRCSECDHELEGKGSNDHYSSCSFGAEVLESEGSSYMEEDFYD
                     AETSYCKNFAGA*"
     gene            132960..133148
                     /locus_tag="S16_GE16_scaffold_55267_prodigal-single_146"
     CDS             132960..133148
                     /product="hypothetical protein"
                     /codon_start=1
                     /transl_table=11
                     /translation="MKIQACEFQLKNEPWERGIAFLTGEFGVYDIKFIIDKDGKRLPE
                     VWNYRLMEGIGKHIDTGL*"
     gene            133285..133357
                     /locus_tag="S16_GE16_scaffold_55267_prodigal-single_trna_2"
     tRNA            133285..133357
                     /product="Lys"
     gene            133391..133723
                     /locus_tag="S16_GE16_scaffold_55267_prodigal-single_147"
     CDS             133391..133723
                     /product="hypothetical protein"
                     /codon_start=1
                     /transl_table=11
                     /translation="MTNAEFIRMRSQQWNMCSTDPKTYKRAKPFKVPLELFANRRSYG
                     HICFYQVGYVCGGSVSLGTDQDDNVYACFVGGYTINPYTRKAECLEYVSKLSINLETE
                     AVELGTLL*"
     gene            133726..134052
                     /locus_tag="S16_GE16_scaffold_55267_prodigal-single_148"
     CDS             133726..134052
                     /product="hypothetical protein"
                     /codon_start=1
                     /transl_table=11
                     /translation="MTNADFIRRRAQQWATISTNPVVYETGTPITQHLELFHNKMKYG
                     GVHFFRVGTIYGGTLSMGTDMNDNVYARFYGWVRNHFLEKNEQMEVICKVSINLETEA
                     VELGML*"
     gene            134169..134654
                     /locus_tag="S16_GE16_scaffold_55267_prodigal-single_149"
     CDS             134169..134654
                     /product="hypothetical protein"
                     /codon_start=1
                     /transl_table=11
                     /translation="MKTVFVVVREWGEYSDHGESTICVCHSETAALRAIEIMKELDQI
                     QHDECGKFKAASEEYRKSLGEKPYPVKPKKSFVDPDNLISQRDWYLNHVLPYDMDYKE
                     VSEHNHKINLKAIELERKYVSEYPLPEKYKLFAKFFHPAPYTYLNNKYSYTVNEVMVF
                     E*"
     gene            134723..135046
                     /locus_tag="S16_GE16_scaffold_55267_prodigal-single_150"
     CDS             134723..135046
                     /product="Uncharacterized protein n=1 Tax=Phaeospirillum
                     molischianum DSM 120 RepID=H8FXY8_PHAMO"
                     /codon_start=1
                     /transl_table=11
                     /translation="MTIRKDDPDYIHCLLINNDRAVERALLAIFARQTQSEQSSGTTN
                     ESNGVGLSACDAPLATYWVKWLRSGRHLSGKHLDKARVMMRKYVRQLADIASDNLERQ
                     AIQNQ*"
                     /db_xref="UniRef100_H8FXY8"
                     /db_xref="H8FXY8_PHAMO"
     gene            135056..135370
                     /locus_tag="S16_GE16_scaffold_55267_prodigal-single_151"
     CDS             135056..135370
                     /product="hypothetical protein"
                     /codon_start=1
                     /transl_table=11
                     /translation="MENRYNLAESEYVYFRAECFTGKEYLFKTIKCHKTKVGQIVLNF
                     FGNEIQTFHLEKIGGFIILDKASVKDPSPDEKFYKNGGKYMVPLEYHYDNVLIIEGDS
                     NE*"
     gene            135363..135509
                     /locus_tag="S16_GE16_scaffold_55267_prodigal-single_152"
     CDS             135363..135509
                     /product="hypothetical protein"
                     /codon_start=1
                     /transl_table=11
                     /translation="MNNKKALLEMINANRDKVIAEMKRKAQENPNMDPALREAIGKIR
                     TNGA*"
     gene            135512..135820
                     /locus_tag="S16_GE16_scaffold_55267_prodigal-single_153"
     CDS             135512..135820
                     /product="hypothetical protein"
                     /codon_start=1
                     /transl_table=11
                     /translation="MSDFSKYSDSQLIDELNRRSAERERIEQERLEKRKENTRELLKD
                     IRVIDMLAPEHERTSCDDANRKNGDPYKIRCRRCLLLNYNADPEVYGDITLDYLSITF
                     *"
     gene            136029..136226
                     /locus_tag="S16_GE16_scaffold_55267_prodigal-single_154"
     CDS             136029..136226
                     /product="hypothetical protein"
                     /codon_start=1
                     /transl_table=11
                     /translation="MNERLQKLIEAECEYLRESGWVLTTTDSWSHHVWNFPAWSDPLN
                     EYDHDWALALQKSIDKEKASK*"
     gene            136223..136474
                     /locus_tag="S16_GE16_scaffold_55267_prodigal-single_155"
     CDS             136223..136474
                     /product="hypothetical protein"
                     /codon_start=1
                     /transl_table=11
                     /translation="MNYLAIFIWHGDDGATWSTEVYSSDKDHVVRALLHKGAHHSLEY
                     AEILLIENGRQNNNFHSDPMAERYPPKIIAHWSALNGDF*"
     gene            136490..136678
                     /locus_tag="S16_GE16_scaffold_55267_prodigal-single_156"
     CDS             136490..136678
                     /product="hypothetical protein"
                     /codon_start=1
                     /transl_table=11
                     /translation="MEAIVAGVSLKGKNRIRENGETWDIIQSNQDRILIQSKKNTNIV
                     RWVDRVGDSDMKIISISN*"
     gene            136690..136878
                     /locus_tag="S16_GE16_scaffold_55267_prodigal-single_157"
     CDS             136690..136878
                     /product="hypothetical protein"
                     /codon_start=1
                     /transl_table=11
                     /translation="MEEDIHSILTRVFANTKKVTKYTPKRWYTLVDGLQQLNINMVDV
                     RMSVEDLQKIQEFLEKGK*"
     gene            136915..137139
                     /locus_tag="S16_GE16_scaffold_55267_prodigal-single_158"
     CDS             136915..137139
                     /product="hypothetical protein"
                     /codon_start=1
                     /transl_table=11
                     /translation="MCSVCPEEAYSLKRFVDDWLSGNEKEEVFIKEFGTIMAFRHNRC
                     ELWILEDANWVLHDPGMYQHYCDQFMGEVK*"
     gene            137136..137465
                     /locus_tag="S16_GE16_scaffold_55267_prodigal-single_159"
     CDS             137136..137465
                     /product="hypothetical protein"
                     /codon_start=1
                     /transl_table=11
                     /translation="MITIILGYITGVVITFLFLILLHKLGLIDFDFENNFDKIKGLPG
                     PYEPWVVDYNRRVWSRKMAENRAETSLLFSSVWIFMIPIFLIYFGYIWGEKFYREYIV
                     RLFASKV*"
     gene            137468..137788
                     /locus_tag="S16_GE16_scaffold_55267_prodigal-single_160"
     CDS             137468..137788
                     /product="hypothetical protein"
                     /codon_start=1
                     /transl_table=11
                     /translation="MYVSRKMKKNIKIAAENSKVQIAVLKAMFDGCEAGTDIWEYIDS
                     ADDIPSQINDLLYGPNCKDPETPEEEVRMMQENANFGAIYYGGHEAAVLLINAVKDNI
                     LKKL*"
     gene            138157..138318
                     /locus_tag="S16_GE16_scaffold_55267_prodigal-single_161"
     CDS             138157..138318
                     /product="hypothetical protein"
                     /codon_start=1
                     /transl_table=11
                     /translation="MTNDEQVNQLLNQVGGTVRDRYTESVLPESATVELLAILIIEIR
                     ELKKLLQEK*"
     gene            138320..138877
                     /locus_tag="S16_GE16_scaffold_55267_prodigal-single_162"
     CDS             138320..138877
                     /product="hypothetical protein"
                     /codon_start=1
                     /transl_table=11
                     /translation="MYRFIAMHCGYVESCKTSLLVFQAFNNGYKSMKEAITELALDMY
                     NKFHHECLSIYENRYSFGLKDCCRLALIEKHDANFCSNCGSQLKDKEFDPDYFMQFIS
                     ELHNTDCDSYGESEYANGEAFSWYPFQTGAFIGAPKKSIIYIAEKAEVVLLCALFDAK
                     PELKKLDYKNDDWLSFKKGKQPSYY*"
     gene            138893..139060
                     /locus_tag="S16_GE16_scaffold_55267_prodigal-single_163"
     CDS             138893..139060
                     /product="hypothetical protein"
                     /codon_start=1
                     /transl_table=11
                     /translation="MNRSNLDKISDPVIKNVVEIAIKTAKRKDIPLSSGYDIARDLWG
                     LYWKYKSEGGK*"
     gene            139129..139377
                     /locus_tag="S16_GE16_scaffold_55267_prodigal-single_164"
     CDS             139129..139377
                     /product="hypothetical protein"
                     /codon_start=1
                     /transl_table=11
                     /translation="MRYADSRCKITKDEKNDIYIVSGKDMFTGTAVEVRIPGPALFAY
                     RQGALIQDAMPMLSLSEREFLISGMFDSFDDLVPEEDE*"
     gene            139377..139781
                     /locus_tag="S16_GE16_scaffold_55267_prodigal-single_165"
     CDS             139377..139781
                     /product="hypothetical protein"
                     /codon_start=1
                     /transl_table=11
                     /translation="MHLESVYKEIGTNRGSGYSAALGWQSKYLDMKISYGGNSKCKLF
                     IVRLDHEQFRFELIVWDDYPLFGDLKRELPKSQDTKYQEIPDELYESIKTRVYNNFSV
                     PEVLSALIKMRGYYMDEGKRQLQNDLKKLLNL*"
     gene            139856..139942
                     /locus_tag="S16_GE16_scaffold_55267_prodigal-single_trna_3"
     tRNA            139856..139942
                     /product="Leu"
     gene            139969..140466
                     /locus_tag="S16_GE16_scaffold_55267_prodigal-single_166"
     CDS             139969..140466
                     /product="hypothetical protein"
                     /codon_start=1
                     /transl_table=11
                     /translation="MAWILQWSYPSASDVRVTVFAQKDSAYKQACYEILNHIRDYLDL
                     SKPDVRFDVTQINNLVKNGDYFGATNYWNNCSTNIDRDGVMYWFVYQQSALDFSSNPV
                     PLSDIELGIPPPVEEKKEEGPFVPTTAGAICRCCHNPSEYAYADKPDGTYECCSCKMM
                     KSVFT*"
     gene            140477..140953
                     /locus_tag="S16_GE16_scaffold_55267_prodigal-single_167"
     CDS             140477..140953
                     /product="hypothetical protein"
                     /codon_start=1
                     /transl_table=11
                     /translation="MRGWTFIDDATPSDHYDENGELTLKGKIREEMINKLASQWNEIH
                     NKMERDSFRSEEDRDNEADYLACRAEEEEDSAVEEALKKNPNLSMEEQNSVREEASRK
                     FYKAQQDKDQEDILRKDTLEELLADLGVRMMRPYEHWNEDERYMEYMETRYDDERW*"
     gene            140901..141176
                     /locus_tag="S16_GE16_scaffold_55267_prodigal-single_168"
     CDS             140901..141176
                     /product="hypothetical protein"
                     /codon_start=1
                     /transl_table=11
                     /translation="MSGTWNTWKLDMMMSGGKLMTKDWRADIRDIASLDDVDPGEMMI
                     YLRHQFLTSAKDLLKSHHKDDREMGNYCSEVAERLQDTIDFFLPGSA*"
     gene            141173..141514
                     /locus_tag="S16_GE16_scaffold_55267_prodigal-single_169"
     CDS             141173..141514
                     /product="hypothetical protein"
                     /codon_start=1
                     /transl_table=11
                     /translation="MNDSQTISDKDAIWKINKIAQEIYNDDSHIEIDGNCVMIAHKGN
                     PNTSCIDSEKYLTWKMPENFSDLRPLLKEISLFLREEYTVYWKRSCEDNEDSYELNEA
                     MEYLYENIRGI*"
     gene            141580..141885
                     /locus_tag="S16_GE16_scaffold_55267_prodigal-single_170"
     CDS             141580..141885
                     /product="hypothetical protein"
                     /codon_start=1
                     /transl_table=11
                     /translation="MEDFEKQWKRLLKKRKMAGVPDDRGIHLAYNGESWLLMEVQKVR
                     SGDLATTHVLSFTPSLAICLNSYEEKLDNQLKSEMQSLRRRTKEIQQELGQDFKDSE*"
     gene            141882..142064
                     /locus_tag="S16_GE16_scaffold_55267_prodigal-single_171"
     CDS             141882..142064
                     /product="hypothetical protein"
                     /codon_start=1
                     /transl_table=11
                     /translation="MNNISQYNFGSQSVTLDQDELGNCRVALDRSYTSGSHDGALELS
                     FPGWVNMLLDFLNGKA*"
     gene            142070..142246
                     /locus_tag="S16_GE16_scaffold_55267_prodigal-single_172"
     CDS             142070..142246
                     /product="hypothetical protein"
                     /codon_start=1
                     /transl_table=11
                     /translation="MEVFAMARQTILMRRAMECDHEKWEKISDTEEQCCYCSVICTEQ
                     GKINLAQMQKRWRR*"
     gene            142246..142434
                     /locus_tag="S16_GE16_scaffold_55267_prodigal-single_173"
     CDS             142246..142434
                     /product="hypothetical protein"
                     /codon_start=1
                     /transl_table=11
                     /translation="MELDESRKKALKVFHQLKDESPSDYDTLRWEGWMLHRAHSMFRN
                     DELSPQEFAFLMDEVVCW*"
     gene            142434..142769
                     /locus_tag="S16_GE16_scaffold_55267_prodigal-single_174"
     CDS             142434..142769
                     /product="hypothetical protein"
                     /codon_start=1
                     /transl_table=11
                     /translation="MTKPTLKFRKEVVITVDSFELDSFVEQVLGQPLEFIASEECSNN
                     SQHRYVIDGKLDKWSAKCYLDFKKGENTLYPARAVLNGLCSEGYIEPGTYLIVVCWWR
                     LPSIALVVP*"
     gene            142830..143108
                     /locus_tag="S16_GE16_scaffold_55267_prodigal-single_175"
     CDS             142830..143108
                     /product="hypothetical protein"
                     /codon_start=1
                     /transl_table=11
                     /translation="MSINIPNPTELDNQSNVKIHRWVDLDSEEIRMLDDNIDLTKKWY
                     KMLFGDYMFADSLGRLWCRGETSDKWFPYHFENSGKNYGIRVSKKAAN*"
     gene            143111..143476
                     /locus_tag="S16_GE16_scaffold_55267_prodigal-single_176"
     CDS             143111..143476
                     /product="hypothetical protein"
                     /codon_start=1
                     /transl_table=11
                     /translation="MEKEISLMNKKCMAIDSEKFPLHSNVKAIVAAFNESVKGLSDGD
                     AAVAEGLFLKRASPSSILAVKAHNYEEQFAVAFYLGSLTTSDHTKVYYLHMNHYVAFW
                     IANDVTDRSTAAIPAWLAG*"
     gene            143783..145873
                     /locus_tag="S16_GE16_scaffold_55267_prodigal-single_177"
     CDS             143783..145873
                     /product="Uncharacterized protein n=1 Tax=Gloeocapsa sp.
                     PCC 73106 RepID=L8LMW6_9CHRO"
                     /codon_start=1
                     /transl_table=11
                     /translation="MVDNTTNILARYGFVEIPNGIESASQEALATIMMNLSYYGYCLN
                     QEAFAAVQKLSDSELAAWWAPLEKEFKSITGDDRKIGDFVVYKNFPAEVLDKSFAEYW
                     IPQLLMYWGFPKEFFTEEVVARAPKKEKTTFKLLKRAGKFTLKSILDSLVASPARWKT
                     QESNDVLELSSKFNVNFAKFAFKENLVYLASVLIARGESVLVSNATDVLRLAAGLSES
                     DVSLRENVKLKSFDKKTRRYLLSMLEKSANLAEDVARRPEMWKKFLHHLHPGDWASRF
                     PNVCSVMNQLYHNNLMTFNTKVEALLLKKDPEVLKLLSTRPGDFRRRLVHTIDLFGDK
                     AVKEFSSQNVLDKLTTMQLVTLRSYLETVNDRFHRVFPPKGNWNKLQIGEARWVNEPH
                     VNNLVKSISSVLSNRLPKIHSLDEATKLVKLPNNGAEVSPYSRGTVFPIPKNVNFIRT
                     ASYWKKAGYSTTWFDNGWNFFDSEWNNVGACCWNQTAFPGYNHSKQKKNNQNTDGAVF
                     SGDPVNSKEMEGRAAQLIDLYPEQLRKAGVRYAVWNILCYSRIAFADADEVFAALQWG
                     EDAQSGKLFEPSRCQLAFPLSGKQFTKYVCLIDLEKNEMIYLDANLAGKVESAASNGQ
                     KLSEVMPSFMEYIRSLPSVHDLFRDAKVSENDGIHVLYSDKDTPLNGESAYVFKPENK
                     DNKFKPVDLNSLLG*"
                     /db_xref="UniRef100_L8LMW6"
                     /db_xref="L8LMW6_9CHRO"
                     /db_xref="csn:Cyast_0023"
     gene            146265..146582
                     /locus_tag="S16_GE16_scaffold_55267_prodigal-single_178"
     CDS             146265..146582
                     /product="hypothetical protein"
                     /codon_start=1
                     /transl_table=11
                     /translation="MYYDLEEDSADWNSVQRGIIAACKEKHNDAWLVNINDKDHPLTR
                     VDGFVHNFQGSAVIPSYDETLQKLILDRLNAPYTGTVDDARRLEPIQNRISELGGKYL
                     FWL*"
     gene            146594..146818
                     /locus_tag="S16_GE16_scaffold_55267_prodigal-single_179"
     CDS             146594..146818
                     /product="hypothetical protein"
                     /codon_start=1
                     /transl_table=11
                     /translation="MPIIIGSIVVILCIWGAKIISASLMQGTVNHSLLTGLFSCGFVT
                     GAVFIAVVGYILLNRALNDLVFIFTGKSKK*"
     gene            146909..147643
                     /locus_tag="S16_GE16_scaffold_55267_prodigal-single_180"
     CDS             146909..147643
                     /product="hypothetical protein"
                     /codon_start=1
                     /transl_table=11
                     /translation="MTLYKMSEWEHNGRDDSDWYAVVYDSEKDTLYRVETGTTRFANA
                     LHCGPPMENPTPEIMEKAKAANLKIALPGLLSYELRRVMEPYADLVKGTKVRLLSECR
                     IMEKTHSSCQKCSGSGFWVNPRNESDKRTCFACSGSGQVTGGKAKDENGKQKWIKLSQ
                     GMVGEVLDTQVWGTFYRNGYNRPCRENTRVLIKFDDGSTHWVSATHVCLNDKIRSEEE
                     LVAAWKARGGDVDFYSHWRTSSLSML*"
     gene            147658..147840
                     /locus_tag="S16_GE16_scaffold_55267_prodigal-single_181"
     CDS             147658..147840
                     /product="hypothetical protein"
                     /codon_start=1
                     /transl_table=11
                     /translation="MKKIFLSICAAAGAWGLLGVAFVFGKVATTVVLFGHSFSQATIL
                     AVCAGLVGLLCYRSIH*"
     gene            147954..148202
                     /locus_tag="S16_GE16_scaffold_55267_prodigal-single_182"
     CDS             147954..148202
                     /product="hypothetical protein"
                     /codon_start=1
                     /transl_table=11
                     /translation="MKIGKYRLYQKVKVVLSDKNLTCRGVIVGRATTFDAKGKSSNSI
                     IIRLNDMDSGHLTDYRGRRRGYIREIMVHPDNLEVDND*"
     gene            148195..148377
                     /locus_tag="S16_GE16_scaffold_55267_prodigal-single_183"
     CDS             148195..148377
                     /product="hypothetical protein"
                     /codon_start=1
                     /transl_table=11
                     /translation="MIEILKPPKKETVTCNSCKAVLQYEMSDTRRQLVGGGPRVRLHA
                     YFIDCPCCNSPVRVSE*"
     gene            148374..148517
                     /locus_tag="S16_GE16_scaffold_55267_prodigal-single_184"
     CDS             148374..148517
                     /product="hypothetical protein"
                     /codon_start=1
                     /transl_table=11
                     /translation="MSTVHVVVMAAMMLVTKSVGGDAMIAALIYLAIQFVSNVVNGKH
                     FPQ*"
     gene            148664..149329
                     /locus_tag="S16_GE16_scaffold_55267_prodigal-single_185"
     CDS             148664..149329
                     /product="hypothetical protein"
                     /codon_start=1
                     /transl_table=11
                     /translation="MSNPNFVCTTELKPFLGEVVGFVKINKPYVHHNASFECAAWWED
                     SEIKPGVYPLTLEKNYHVPYDLQLATKLDAVVVDDFFPSLFGGVAVSSKPYVPQNLGE
                     PRKIGRRFDIVEAIERSGNSPDGDYNLFLNPILWQAFVDSANQSLDDFSKKLGEYYAE
                     YLDKTREDKYNSRLSMVSYCAENMAALGKAIQCILRSLEYSQQSWFISRHDENTRWVL
                     KGV*"
     gene            149329..149556
                     /locus_tag="S16_GE16_scaffold_55267_prodigal-single_186"
     CDS             149329..149556
                     /product="hypothetical protein"
                     /codon_start=1
                     /transl_table=11
                     /translation="MSLLKSLRSLKKRYIKSMDKMVFSKEADYYYINVDNMSYDKQAC
                     IGDFDYLLKELEDMEKAYNKAVKKYKKDHSK*"
     gene            149553..149879
                     /locus_tag="S16_GE16_scaffold_55267_prodigal-single_187"
     CDS             149553..149879
                     /product="hypothetical protein"
                     /codon_start=1
                     /transl_table=11
                     /translation="MKAIYLSDQEYQTLLTELQSLHSYHWNDKSIHADDCGSKIQLTI
                     EQRAHTIHNDEAYRHWMENEFVSFDSEIDLAAECCSAFNMWEPDGSAHKHIMELAKEV
                     FREMEP*"
     gene            150205..150534
                     /locus_tag="S16_GE16_scaffold_55267_prodigal-single_188"
     CDS             150205..150534
                     /product="hypothetical protein"
                     /codon_start=1
                     /transl_table=11
                     /translation="MELFYFLQKNPGDLKQVEKSSDVPKDHHYAILVYKTQSVFIPGD
                     ERSRTHPGHGYPEHTETFGTFEHYVTKDKVLWEKAVTYLVENNKTNMVFFEVNKLGTW
                     KTSVNLE*"
     gene            150558..150797
                     /locus_tag="S16_GE16_scaffold_55267_prodigal-single_189"
     CDS             150558..150797
                     /product="hypothetical protein"
                     /codon_start=1
                     /transl_table=11
                     /translation="MDVKIVFTVCCPTCGNMDVPDNKRRGLIINRRATIGSDMVMIKN
                     QISRLDPKKEPAQIILLQDRLVKLQKEFNELEASV*"
     gene            150812..151075
                     /locus_tag="S16_GE16_scaffold_55267_prodigal-single_190"
     CDS             150812..151075
                     /product="hypothetical protein"
                     /codon_start=1
                     /transl_table=11
                     /translation="MAQLSLTSSNIGFATHEFFDSLPPGTKVSAQIAVTKILSIMGVN
                     RRSKTGGRYGVAIMDFLMKNSTNKFHMHGVRMFHFSNGKIERI*"
     gene            151099..151272
                     /locus_tag="S16_GE16_scaffold_55267_prodigal-single_191"
     CDS             151099..151272
                     /product="hypothetical protein"
                     /codon_start=1
                     /transl_table=11
                     /translation="MSGQSESFINGFILACGIAYTLYCFATHESALWCLANVLLDIVC
                     SYFYFKKGLSQEN*"
     gene            151274..151513
                     /locus_tag="S16_GE16_scaffold_55267_prodigal-single_192"
     CDS             151274..151513
                     /product="hypothetical protein"
                     /codon_start=1
                     /transl_table=11
                     /translation="MPKNILDRLPDSPQENCNGLTINEWAAAAGFPRDKVGPELVIAW
                     RKGVDPTEYRAALINKCSYDNSKMTFESIYDDSIY*"
     gene            151528..151869
                     /locus_tag="S16_GE16_scaffold_55267_prodigal-single_193"
     CDS             151528..151869
                     /product="Putative uncharacterized protein n=1 Tax
                     =Ralstonia solanacearum UW551 RepID=A3RXX6_RALSL"
                     /codon_start=1
                     /transl_table=11
                     /translation="MSNNIDVVEITCLNGTEEWTLNGVRHREKGPAFIGPVAELWYLH
                     GKLHRIGGPAATNPAGEFWYKNGRLHRLDGPAVKTSKDDDGIYAIDGHIWTDINQYWE
                     AAKSYKDDNDA*"
                     /db_xref="UniRef100_A3RXX6"
                     /db_xref="A0A094IJ36_9MOLU"
                     /db_xref="A3RXX6_RALSL"
     gene            151859..152170
                     /locus_tag="S16_GE16_scaffold_55267_prodigal-single_194"
     CDS             151859..152170
                     /product="hypothetical protein"
                     /codon_start=1
                     /transl_table=11
                     /translation="MTPKNLSVSVHEFRGKLYCNCTFELDGELPKEFVGEPDANGKVA
                     MRVASWGRKKLASFLGKFLSGVNIPDVLSDESQASTFWYGEPSEQTKAIQAVLNKKTV
                     P*"
     gene            152214..152687
                     /locus_tag="S16_GE16_scaffold_55267_prodigal-single_195"
     CDS             152214..152687
                     /product="hypothetical protein"
                     /codon_start=1
                     /transl_table=11
                     /translation="MTMLASSRERYTLIVVDMQAKFSSSLKRSTMRECKTLVSRAIFD
                     DQPIILLEYVGFGTTLPSIYNMIDGYDQVFIGRKNDDGSHEVSGIINGFSLPKNNFKV
                     CGVNTDACVLRTVRGLRKRFKTADIEVYEKACNTNYSHEHGMKLIKDIKNVQVVI*"
     gene            152782..152967
                     /locus_tag="S16_GE16_scaffold_55267_prodigal-single_196"
     CDS             152782..152967
                     /product="hypothetical protein"
                     /codon_start=1
                     /transl_table=11
                     /translation="MPGKVFDLRTEEGRKAFYKYCEDFERDDHHYLRILSLRFRAQAF
                     YKKHVRSIFYDDNQDCI*"
     gene            152942..153133
                     /locus_tag="S16_GE16_scaffold_55267_prodigal-single_197"
     CDS             152942..153133
                     /product="hypothetical protein"
                     /codon_start=1
                     /transl_table=11
                     /translation="MMITKTASEKIQFIETMNCDVRRSINDDGDVVYTIIDRVPFGYF
                     NVGGSEILDEAIRYFLNIN*"
     gene            153140..153361
                     /locus_tag="S16_GE16_scaffold_55267_prodigal-single_198"
     CDS             153140..153361
                     /product="hypothetical protein"
                     /codon_start=1
                     /transl_table=11
                     /translation="MRVKPSKEELWLANNPTKLKDYAGLNVAVHADKGIVASSTSFDY
                     LIDMVIELNLLDDVLFTKIPSEADDGERD*"
     gene            153345..153548
                     /locus_tag="S16_GE16_scaffold_55267_prodigal-single_199"
     CDS             153345..153548
                     /product="hypothetical protein"
                     /codon_start=1
                     /transl_table=11
                     /translation="MAKEIDTCSGCHKPRHDLQSCGKDYNGDPDAPELCFICRKESAR
                     GRIFNLELHRYESIHSVLYQEEV*"
     gene            154029..154235
                     /locus_tag="S16_GE16_scaffold_55267_prodigal-single_200"
     CDS             154029..154235
                     /product="hypothetical protein"
                     /codon_start=1
                     /transl_table=11
                     /translation="MLCQTNTNNCVTSGVTTPDAELSLIQLKNKLESILALWIKKNQS
                     CLTPGRQDVLIELMDRIEALNNLL*"
     gene            154244..154813
                     /locus_tag="S16_GE16_scaffold_55267_prodigal-single_201"
     CDS             154244..154813
                     /product="Metallophosphoesterase n=1 Tax=Rhodomicrobium
                     vannielii (strain ATCC 17100 / ATH 3.1.1 / DSM 162 / LMG
                     4299) RepID=E3I115_RHOVT"
                     /codon_start=1
                     /transl_table=11
                     /translation="MIYFTSDTHFHHANIIKYCNRPFSSTEEMNEVLIKNWNDTVKPE
                     DTVYHLGDFCFARDIYAHSKILSSLNGTKHLVYGNHDKSLRTVHEFTRHFASLSDILE
                     IRHHNTKIVLCHFSMRVWDKSHHGSWHLFGHSHGSLPPFGKSVDVGVDSASITGNAEY
                     RPFSFDEIISFMNKQEVSEVDHHIASQAR*"
                     /db_xref="UniRef100_E3I115"
                     /db_xref="A0A0F9NH20_9ZZZZ"
                     /db_xref="rva:Rvan_3136"
                     /db_xref="E3I115_RHOVT"
     gene            154821..155156
                     /locus_tag="S16_GE16_scaffold_55267_prodigal-single_202"
     CDS             154821..155156
                     /product="hypothetical protein"
                     /codon_start=1
                     /transl_table=11
                     /translation="MKVSIDQDLLGIVHWLCFRMGEDNPTWLRQIFDQVKDVDTYIAN
                     MAFNALSMQERQLLVQLVETGKLDNDSLKLFRRRGFILGFDNKIPGHITKLCITYSKV
                     IKEMASESK*"
     gene            155609..156058
                     /locus_tag="S16_GE16_scaffold_55267_prodigal-single_203"
     CDS             155609..156058
                     /product="hypothetical protein"
                     /codon_start=1
                     /transl_table=11
                     /translation="MPNCTRCDGNGSFDFEEDNRIFTDTCYHCGGTGKISEEELWHDR
                     LAMVAKHMAFDIVSAYRKVRNEDPDGEGWDFCAAENGMSPWDYFQVCVMDKQDEMMSK
                     LIDLPLEMQQVLVAWSEMPAEEPVAKIPLPKKESAFIESSVENDILF*"
     gene            156513..157745
                     /locus_tag="S16_GE16_scaffold_55267_prodigal-single_204"
     CDS             156513..157745
                     /product="hypothetical protein"
                     /codon_start=1
                     /transl_table=11
                     /translation="MSYKYDDHDDGAIQWTHYTLKENLQKKVSDDPSDEEIIWKNTFA
                     ESVFDLLEAPEYAKGKDKEAYVYGGYVRDLIGQSYDGYTPGERRVEYNDIDIFFQCEE
                     DFADFCGKLRDLDYEICYSHDNSGKNYTGYHPRYIVTGNQDDRYSMEIDVSFASKIKT
                     PFSRNELDADINALKIYGNGKIEPLFSDLNILNIKKNINTGSFDPQPGLTKYREQKLN
                     SSGFSKMSKNTLDAKSNNVSDKKEKVTMTAQLGIMDILKVDGEDAMYRIAGTQMTRGT
                     KAALLKLLEQQGHGSERVKAISEILDTEGGSAAIAMLLGMMLHYLPQINQDPRAQRLS
                     KEFRVKGMEIAGNAVFDVAISSFLPVLLESLKTLPVPEQPSAQLRVATPPMSVPHSEE
                     DDIDEVVTKSAKKSQANL*"
     gene            157839..158390
                     /locus_tag="S16_GE16_scaffold_55267_prodigal-single_205"
     CDS             157839..158390
                     /product="hypothetical protein"
                     /codon_start=1
                     /transl_table=11
                     /translation="MDVCILQYKSANHNYESVWSNKDLAINEALFLIVETILLIWKAP
                     HCTPSQFRDAAEINNLIQQNKLEDALDFWNTCGSNTLSSSWFQFKTLLKTVETASVAT
                     LSASRLNLAVNGSANATTTTTAIPVATPINIVMASPKPATPVQYGAVCRKCNQKNDYA
                     LADKSDGTYICRSCKMLMDVFSK*"
     gene            158398..158640
                     /locus_tag="S16_GE16_scaffold_55267_prodigal-single_206"
     CDS             158398..158640
                     /product="Putative uncharacterized protein n=1 Tax
                     =Catenulispora acidiphila (strain DSM 44928 / NRRL B-24433
                     / NBRC 102108 / JCM 14897) RepID=C7Q4F1_CATAD"
                     /codon_start=1
                     /transl_table=11
                     /translation="MSDSNAAASSGGIGFFGLLTILFIALKLMHYIDWSWLWVLSPLW
                     VPASFVVLVFLIIILGAFLISTISFVWHWLYNKIYG*"
                     /db_xref="UniRef100_C7Q4F1"
                     /db_xref="cai:Caci_3011"
                     /db_xref="C7Q4F1_CATAD"
     gene            158643..159122
                     /locus_tag="S16_GE16_scaffold_55267_prodigal-single_207"
     CDS             158643..159122
                     /product="Uncharacterized protein n=2 Tax=Coprobacillus
                     RepID=C3RQV9_9FIRM"
                     /codon_start=1
                     /transl_table=11
                     /translation="MKVIFCDVDGVLNSSEYMTYCYYNKIDPDDRMDPKAVKLLNELT
                     DKTGAKIVVSSTWRLPFVHSNNLRDLVTIFKNNGVTGDIIGMTPDLWAKKHNRVRGDE
                     IKDWMDNCGFEIESFVILDDDSDMGELWQSLIKTTTKSGLQRVHILEAIQVLGEKDV*"
                     /db_xref="UniRef100_C3RQV9"
                     /db_xref="G9R6M6_9FIRM"
                     /db_xref="C3RQV9_9FIRM"
     gene            159115..159567
                     /locus_tag="S16_GE16_scaffold_55267_prodigal-single_208"
     CDS             159115..159567
                     /product="hypothetical protein"
                     /codon_start=1
                     /transl_table=11
                     /translation="MSEKISQYLRLKENNSTYKKFDELCAKAEELGLTLYFDSGVLSI
                     SDKDSEYTGIRVVDVENRDYPQYDFPPTMEFLILCDNPKYLEKLKLEREQYAKLAEEK
                     KKEEARLQEERLKKAMQQKAERLAQQKAALEAEEKETLRILKEKYPDP*"
     gene            159727..159812
                     /locus_tag="S16_GE16_scaffold_55267_prodigal-single_trna_4"
     tRNA            159727..159812
                     /product="Leu"
     gene            159838..160089
                     /locus_tag="S16_GE16_scaffold_55267_prodigal-single_209"
     CDS             159838..160089
                     /product="hypothetical protein"
                     /codon_start=1
                     /transl_table=11
                     /translation="MKPKFEHNCSGCTHLDSDAEYDYYFCRQGGANMPTVIARYGNRG
                     HEYCSGLHVAESLETLENVSHETGLVRALHLAREKGFVK*"
     gene            160091..160273
                     /locus_tag="S16_GE16_scaffold_55267_prodigal-single_210"
     CDS             160091..160273
                     /product="hypothetical protein"
                     /codon_start=1
                     /transl_table=11
                     /translation="MKVPFEIVDLEVAKMYDGFSDTENFDQVDWQCQKIVKFLHSCGW
                     SEDEYLARLLELDKFN*"
     gene            160396..160629
                     /locus_tag="S16_GE16_scaffold_55267_prodigal-single_211"
     CDS             160396..160629
                     /product="hypothetical protein"
                     /codon_start=1
                     /transl_table=11
                     /translation="MADKSMSKKVKKAWTASKSNLSLKEFARKLVADGETWVENWFLN
                     KKGACKASRKPENVTRANMERSATKAARTKKKS*"
     gene            161094..161363
                     /locus_tag="S16_GE16_scaffold_55267_prodigal-single_212"
     CDS             161094..161363
                     /product="hypothetical protein"
                     /codon_start=1
                     /transl_table=11
                     /translation="MDRFMPGDRVDYVGNKTFTDNKGEALSLYGKVGTILSRVQGTEN
                     GYSVEFGDDGFVMGGHVLKAHKFTQKELERERNLVKTRRGLDDDD*"
     gene            161416..161676
                     /locus_tag="S16_GE16_scaffold_55267_prodigal-single_213"
     CDS             161416..161676
                     /product="hypothetical protein"
                     /codon_start=1
                     /transl_table=11
                     /translation="MFVCQITGAASAPGDKCHKVVIAKRARTYYEDYFNEETREWEQI
                     EVGRGWEIVKEVNATEDGVSAWNSLSDADRERFARDLMKGKL*"
     gene            161678..161845
                     /locus_tag="S16_GE16_scaffold_55267_prodigal-single_214"
     CDS             161678..161845
                     /product="hypothetical protein"
                     /codon_start=1
                     /transl_table=11
                     /translation="MKNLAKRLATSVASGVMSGFAFTVGSHMARELIAKVAKPEKKLP
                     TKCCARVCTDK*"
     gene            161985..163970
                     /locus_tag="S16_GE16_scaffold_55267_prodigal-single_215"
     CDS             161985..163970
                     /product="Uncharacterized protein n=1 Tax=Ralstonia
                     solanacearum IPO1609 RepID=B5SFV5_RALSL"
                     /codon_start=1
                     /transl_table=11
                     /translation="MSEHVFNVEKTSSLTRYTRDGKAHREDGPALIYSDGYNEWYFDG
                     QLHREDGPAVEYANGTKEWWLNGERHRVDGPAFIHPCGDSYWYQNNRLHRVDGPAVEY
                     ANGNYEYFFEGQLHNLNGPAIRYNGREVHYIEGRAYQLPQFLERVKILKGDKVINSFD
                     DLNQIIGYRYFPDIESYAELAGALQCFDPGLRQVFRNYMQKFLDASGEVIEEDALVVY
                     TYCGDCDHMVSDETDHQHCITCKRAFYADDEAILSCDQCESCCNHKECESCESHITMV
                     CRDCNCCNNCCECVHCESCNALADCECGEGYCSNCCDCNNIDDEYESCGDPLVVRAGE
                     KHTFNSKRLAGVEWEFNEINEGEKLLKSWKTRWDGRIHGDGSCGHEAVSAPAAGDYIA
                     KNLNDLGEAIKHADVDDRCGLHVHVDARDLSWHDMWRLLRVYSKYEPFLYMLAGQHRM
                     VNDYCSPIASRIGGASERENFFDVKGEILSFYVNEEVSYARSRMRDLSKKDGSRYKSL
                     NIMPWLSGRRFKASDTTVEFRLHRNTKDANRVIGWTQLCVRLVDWCATASEADVRALP
                     DSALHAFCKVIAPDLKDWILNRLKGWHEDTAIKRGAPRRVRFRNGKYVAVPYPEREIK
                     RNAVQSESSDDTPQGCGCSICLRNRQRQYAQSINNDF*"
                     /db_xref="UniRef100_B5SFV5"
                     /db_xref="A0A0F9B6H1_9ZZZZ"
                     /db_xref="magq:MGMAQ_3498"
                     /db_xref="B5SFV5_RALSL"
     gene            164044..164874
                     /locus_tag="S16_GE16_scaffold_55267_prodigal-single_216"
     CDS             164044..164874
                     /product="hypothetical protein"
                     /codon_start=1
                     /transl_table=11
                     /translation="LCGISGFAGINDYHAKLMLTIGLGMGIDDRGGDAAGYVSLSKES
                     FNYAKKGGLWSNSRLRFLKTAARGDLCMMHARFATCGNKSIEEAHPFAIKRDNKVVLW
                     GAHNGVIPDAWESAFMRDRSIDVDSQELFHLIADKDYQGLNELSGYGVVTWMEAADPH
                     HVNFARLSDHSDMCLVSLTTGGFAWASTWKILSKALAMAKLEAKNEITVDEVGRVYQI
                     HADKVIKTEQDNVKVGSYFSSKKFGFNFAYSDLSEKSKYELELAELFERWSEETYRGE
                     *"
     gene            164922..164996
                     /locus_tag="S16_GE16_scaffold_55267_prodigal-single_trna_5"
     tRNA            164922..164996
                     /product="Arg"
     gene            165018..165275
                     /locus_tag="S16_GE16_scaffold_55267_prodigal-single_217"
     CDS             165018..165275
                     /product="hypothetical protein"
                     /codon_start=1
                     /transl_table=11
                     /translation="MSESDINERLSSLEDEMKSCRSLIASLKDAIIKAETKLIHTKIN
                     YDKLIEEKRLIESRKIDKSTTPRQQEILDFKNKLPDLLKKV*"
     gene            165278..165904
                     /locus_tag="S16_GE16_scaffold_55267_prodigal-single_218"
     CDS             165278..165904
                     /product="hypothetical protein"
                     /codon_start=1
                     /transl_table=11
                     /translation="MLYSISYTQENAPDKTGYNDPPVALREISAEEFAKCSVTNHIPS
                     HMEFRQMWLNSKLEKCMSSPDGKMISAQLFWMADDTGYAISTDYWKGTIRYFLFGCNH
                     DLEQKKFDASTQEYNCKKCHANVRQSWFDLLVEDSGWSLNEATSRPMRGIRDYERTIK
                     FSREPSKDELDAIRKFLRKTNCPGWTGVSIKVISTTHYRFETCYDSSD*"
                     /db_xref="bgu:KS03_2950"
     gene            165907..166071
                     /locus_tag="S16_GE16_scaffold_55267_prodigal-single_219"
     CDS             165907..166071
                     /product="hypothetical protein"
                     /codon_start=1
                     /transl_table=11
                     /translation="MKKIIFIATIAATLVCSYYAVIYQLQHEKHASHFMIVLSLIWGA
                     VTFMIGLSDD*"
     gene            166223..166540
                     /locus_tag="S16_GE16_scaffold_55267_prodigal-single_220"
     CDS             166223..166540
                     /product="hypothetical protein"
                     /codon_start=1
                     /transl_table=11
                     /translation="MLLLKFSDNYADEFYISGVMLVEDDVWNEFVNCLNDSMFKGKEF
                     YFGTNEYLEFQNVKDYMRSFNVTSLTDDESKLCKKLFPYMWGFIPFPSDIPEHLSEKL
                     TTY*"
     gene            166554..166886
                     /locus_tag="S16_GE16_scaffold_55267_prodigal-single_221"
     CDS             166554..166886
                     /product="methionyl-tRNA synthetase/methionyl-tRNA
                     synthetase subunit beta (EC:6.1.1.10)"
                     /codon_start=1
                     /transl_table=11
                     /translation="MSDTISFEDFFKVDIRVGQILAVEAVPKSKKLLRLEVDFGELGK
                     RTIMAGISQYYTPESLIGLKVAAVVNLAPRNMMGIESHGMLLAGHAGEESVFLVSCPD
                     LPVGARLG*"
                     /db_xref="ctm:Cabther_A1546"
                     /db_xref="G2LIS8_CHLTF"
                     /db_xref="UniRef100_G2LIS8"
                     /db_xref="6.1.1.10"
     gene            166867..167085
                     /locus_tag="S16_GE16_scaffold_55267_prodigal-single_222"
     CDS             166867..167085
                     /product="hypothetical protein"
                     /codon_start=1
                     /transl_table=11
                     /translation="LALDWADGFPMKEINVGDKVCVYGHGPAAVSEVKLDEESNAIRL
                     ILDWGDRGTSKVWLHDEGDVWFRYSDMN*"
     gene            167087..167707
                     /locus_tag="S16_GE16_scaffold_55267_prodigal-single_223"
     CDS             167087..167707
                     /product="Uncharacterized protein n=2 Tax=Ralstonia RepID
                     =E2SYB1_9RALS"
                     /codon_start=1
                     /transl_table=11
                     /translation="MNDDLEQDGVLAEHSNGHKEWLLNGKLHRLNGPAVLATNGDYSY
                     FVNGKRHRIDGPATEYLGYLKEWYQNGLLHREDGPAIEYHHGDKEWWLNDKCHRIGGP
                     AIERQDGSKEWWVCGHRHRENGPAFIQVDGYKEYWVNGKLHRENGPAIVYANGDKQWF
                     VNGELHREDGPATEYKNSKEWWYHGVHLNVNSLQAFKRLIKLKNFW*"
                     /db_xref="UniRef100_E2SYB1"
                     /db_xref="U3GAU0_9RALS"
                     /db_xref="magq:MGMAQ_3498"
                     /db_xref="E2SYB1_9RALS"
     gene            167714..168250
                     /locus_tag="S16_GE16_scaffold_55267_prodigal-single_224"
     CDS             167714..168250
                     /product="hypothetical protein"
                     /codon_start=1
                     /transl_table=11
                     /translation="MSFYCPIHDTTKCKTELIYNPIDSYDEYYCYQCFDNQDIFKKFK
                     AWIRDTNSTLPTKVKKVMKEGSFFLYSEANLMYEIGHKNIQSVDHLFYYKNKPAHISL
                     YECGNILSAFSYKIINHDLIDDVYEFVPNKNFKTSFRIRFETPGKFITKEVPDISFIN
                     KEVIGNIFDHQNLNSLLK*"
     gene            168431..168646
                     /locus_tag="S16_GE16_scaffold_55267_prodigal-single_225"
     CDS             168431..168646
                     /product="Uncharacterized protein {ECO:0000313|EMBL
                     :KKK81016.1};  TaxID=412755 species="unclassified
                     sequences; metagenomes; ecological metagenomes.;"
                     source="marine sediment metagenome.;""
                     /codon_start=1
                     /transl_table=11
                     /translation="MSDSNLKIVRLWDMFDGWIYITDPLPEEEALKVWNQKTGNGTHN
                     TKYSDGDYYHIFPADTKMLVTPEYLGR*"
                     /db_xref="A0A0F9B991_9ZZZZ"
     gene            168688..168763
                     /locus_tag="S16_GE16_scaffold_55267_prodigal-single_trna_6"
     tRNA            168688..168763
                     /product="Glu"
     gene            168865..169596
                     /locus_tag="S16_GE16_scaffold_55267_prodigal-single_226"
     CDS             168865..169596
                     /product="hypothetical protein"
                     /codon_start=1
                     /transl_table=11
                     /translation="MKINIRHNVFETNSSSTHSISINNSVKSIYDTLIPDTDGVIRLT
                     GGEFGWEWESYNDPMTKANYCAMDQCNHKTNLDMLVEVIKEHTGAVDVDVSNINGYVD
                     HQSVGTSHDAFVSKETLKNFIFSPESWLFTGNDNSSAPPNFYDVEFGIEYLYELSVEE
                     CSLTWKFQSKPDNEELARCLRDILGTRETRQYHIASEWVDEKDNSFSHIDDGIVVLFD
                     EEHNYSTNVRTIRDRKNLKFFLKKI*"
     gene            169626..170552
                     /locus_tag="S16_GE16_scaffold_55267_prodigal-single_227"
     CDS             169626..170552
                     /product="Putative Fe-S oxidoreductase n=1 Tax=Microcystis
                     aeruginosa phage Ma-LMM01 RepID=A0A7P2_9CAUD"
                     /codon_start=1
                     /transl_table=11
                     /translation="MNLLYSYTNGNYSVELFDDGTKVRRFDDEPSPIHPESLDVKITN
                     FCEPTENNPICSYCHEKSGLNGKHADLEKLFNVLSVLPAGVEIAIGGGNPLSHPGLID
                     FLNRLKNNGLIVNMTINQKHIGKYNNLISELINNKLIHGVGISYSKKEYLNDIKSILS
                     LTTNMVFHLIMGINSTKDINDLYALCQSENKECKILVLGYKQYGFGLNYYLRNKEVED
                     NKKQWYMFLPKYFKYRDMVLSFDNLAISQMNLKRFFPDDVWNKFYMGDDGKYTMYIDS
                     VKQEFAKSSTSDNRINFNNSSLLEFFSGLNNE*"
                     /db_xref="UniRef100_A0A7P2"
                     /db_xref="A0A075BS31_9CAUD"
                     /db_xref="A0A7P2_9CAUD"
     gene            170545..170730
                     /locus_tag="S16_GE16_scaffold_55267_prodigal-single_228"
     CDS             170545..170730
                     /product="hypothetical protein"
                     /codon_start=1
                     /transl_table=11
                     /translation="MNKILAGLQILATYSPDFEMAAEHDQIWAGHTDQIKMSSEDLEQ
                     MRKMGWFIDMDSWSHYV*"
     gene            170737..171177
                     /locus_tag="S16_GE16_scaffold_55267_prodigal-single_229"
     CDS             170737..171177
                     /product="Uncharacterized protein {ECO:0000313|EMBL
                     :AKF13645.1};  TaxID=1647405 species="Viruses; dsDNA
                     viruses, no RNA stage; Caudovirales; Myoviridae;
                     Tevenvirinae; T4likevirus.;" source="Sinorhizobium phage
                     phiN3.;""
                     /codon_start=1
                     /transl_table=11
                     /translation="MPRYKFDKSHSDYFGNVDYIVEADSYAQHSLWRNHATASKEFGS
                     PCLDGPFVDWIQENVGYLLQIGKVDDRPIAISVNYARINNKRIMFYYASSQLIDYVMV
                     ESWLKKFGKNIETCDANNFYRCLDFSGAYKSENKKDDPKETYSL*"
                     /db_xref="A0A0F6WD07_9CAUD"
     gene            171268..171501
                     /locus_tag="S16_GE16_scaffold_55267_prodigal-single_230"
     CDS             171268..171501
                     /product="hypothetical protein"
                     /codon_start=1
                     /transl_table=11
                     /translation="MKINATLIEDETEFFPGSTQYVVEIHIPDKEPQEVILRRDNFHG
                     TFSGGERTNPILKAMAISCIKDHLANIYSQGSY*"
     gene            171510..171773
                     /locus_tag="S16_GE16_scaffold_55267_prodigal-single_231"
     CDS             171510..171773
                     /product="hypothetical protein"
                     /codon_start=1
                     /transl_table=11
                     /translation="MEVYSVGDKVHITDFYRANYRDWSVGNAEGTVKFAKMKMVRFED
                     IGKDERPIYQARYGLLSEFPLWELHVEIMGKTYIVSQLGFTKQ*"
     gene            171878..172414
                     /locus_tag="S16_GE16_scaffold_55267_prodigal-single_232"
     CDS             171878..172414
                     /product="hypothetical protein"
                     /codon_start=1
                     /transl_table=11
                     /translation="MKTLSYHEYIEKYPDEASSLVELANPEATNNYYQGLVLVRSGFL
                     QFTPETASSWGGPFKGDYAIFLIRDWTNAHFTLTKFNKNKEGGRKAIEVWSEGEKDFK
                     RKVEAGYYKHFNIAAYRCERPTVDYPIEIKLYGNDDTSWSKFYKTLQEAEDEFSLFEI
                     NQPLEYRIVYDFNFVFTN*"
     gene            172454..172876
                     /locus_tag="S16_GE16_scaffold_55267_prodigal-single_233"
     CDS             172454..172876
                     /product="hypothetical protein"
                     /codon_start=1
                     /transl_table=11
                     /translation="MSINILLAAIEEYLEIKRSGATELEELDAASQRFERAFREACQS
                     YFDRAIFEDRRRTSSITTKVDVIHPNEAAYTWDDILQLTDALSNAPVPLKKLDNQEDI
                     ILWMKVYAEWFREKRKIAIKPIKQKLEIDLDDLSKKIK*"
     gene            172894..173388
                     /locus_tag="S16_GE16_scaffold_55267_prodigal-single_234"
     CDS             172894..173388
                     /product="hypothetical protein"
                     /codon_start=1
                     /transl_table=11
                     /translation="MVLEILVIGISAVSLSVAVVAIAGISFAKKVQLNELDLERRELQ
                     AEIDKETAERQAAEKKAREEYNKQHPQPNRLESLPIFQDVEDSDYCPFCKADPPIERV
                     SGNEAYQLVISTGSAHCLFDNYNEDSHGPTTGLVVSVKNKSMLWQACIACCGEWLTDY
                     DFNK*"
     gene            173393..173716
                     /locus_tag="S16_GE16_scaffold_55267_prodigal-single_235"
     CDS             173393..173716
                     /product="hypothetical protein"
                     /codon_start=1
                     /transl_table=11
                     /translation="MDAKRCPICDGDLIQTNLLDDGAVSMYKKCYYTAAYPHYSVSCN
                     SNCLQLLYCVGEFKVVNTQFSDGQLYLTIINTNTHRVLFETENVFFPYEKSSLSKIKT
                     IINFS*"
     gene            173718..173981
                     /locus_tag="S16_GE16_scaffold_55267_prodigal-single_236"
     CDS             173718..173981
                     /product="hypothetical protein"
                     /codon_start=1
                     /transl_table=11
                     /translation="MNKFQTLFIENPLLESFRDELPNDYCWVLVEMNDSGNVERIVET
                     DFGEPEDKTLARDFSWVADELNLLYSKNKELEEVIKTMMEKSK*"
     gene            173978..174205
                     /locus_tag="S16_GE16_scaffold_55267_prodigal-single_237"
     CDS             173978..174205
                     /product="hypothetical protein"
                     /codon_start=1
                     /transl_table=11
                     /translation="MKVYAITCNQHQNTLLSAELFSTIELARKRLLELKEERQYNFGV
                     HMHEDTLDLFNFTLGWEEHFVSFKIVELSVK*"
     gene            174266..174451
                     /locus_tag="S16_GE16_scaffold_55267_prodigal-single_238"
     CDS             174266..174451
                     /product="hypothetical protein"
                     /codon_start=1
                     /transl_table=11
                     /translation="MIWQGFEINLFNPYAAKASLESEMKKFHALINDKDHKDAFKSLH
                     QFLQDYQSMIDKYEFNI*"
     gene            174448..174816
                     /locus_tag="S16_GE16_scaffold_55267_prodigal-single_239"
     CDS             174448..174816
                     /product="hypothetical protein"
                     /codon_start=1
                     /transl_table=11
                     /translation="MIITPNCPLCEKTMVFSMEKTSRLIMECPTLYEKESHYIWMWTY
                     GDILGSTLYDFSEIFSIGKYRIVNKLNVLGVTSTISYILPKPEQGTDYKYLAGHIFSV
                     SNRIQPTKDENNIKTYIVFS*"
     gene            174870..175244
                     /locus_tag="S16_GE16_scaffold_55267_prodigal-single_240"
     CDS             174870..175244
                     /product="GIY-YIG endonuclease n=1 Tax=Serratia phage
                     phiMAM1 RepID=K7YIR2_9CAUD"
                     /codon_start=1
                     /transl_table=11
                     /translation="MTIKFNYDKLSEIKNVSNCIYKIINTVNGKIYIGKTQAPLILRI
                     RKHCCEVRKGTNRYLCDAIRHYNWDNFTVEVIETCSSDEELPRGCSCMMSDSDPPEYL
                     LDDQGRKLPCCEFDYNKEGFDP*"
                     /db_xref="UniRef100_K7YIR2"
                     /db_xref="K7YIR2_9CAUD"
     gene            175269..175556
                     /locus_tag="S16_GE16_scaffold_55267_prodigal-single_241"
     CDS             175269..175556
                     /product="hypothetical protein"
                     /codon_start=1
                     /transl_table=11
                     /translation="LIRCLRFFFGIIILFFVVIGLFLGIIVSNEYFDLNNKISYCTVI
                     PAGNNNKVLYSNEFNLVGVRRLRTTDIVLGVYPSAKEAAEAAKEKHCELRN*"
     gene            175605..175913
                     /locus_tag="S16_GE16_scaffold_55267_prodigal-single_242"
     CDS             175605..175913
                     /product="hypothetical protein n=1 Tax=Vibrio harveyi
                     RepID=UPI00030BBF4C"
                     /codon_start=1
                     /transl_table=11
                     /translation="MKIFLDDVRETPPGWERTFSVEETIELLMTRKVTELSLDNDLGD
                     GYLEGFKVLDWLEMILYYDMDFPLPQITIHSANSVRAPIMRLVASKLENIRQQQIGGR
                     *"
                     /db_xref="UniRef100_UPI00030BBF4C"
                     /db_xref="bbag:E1O_10340"
                     /db_xref="A0A0A1H4P0_9BURK"
                     /db_xref="UPI00030BBF4C"
     gene            175913..176254
                     /locus_tag="S16_GE16_scaffold_55267_prodigal-single_243"
     CDS             175913..176254
                     /product="hypothetical protein"
                     /codon_start=1
                     /transl_table=11
                     /translation="MKVKVYYYKSSLEGAVSFLSRNNPFLKGESELIRQTILDALPEM
                     AKCVVQDNYTYSTMGFTLAVNEMRSESVEDEENSVIVDILVNPGIGDATYDAEDEVVM
                     IIDVPLESKIK*"
     gene            176251..176589
                     /locus_tag="S16_GE16_scaffold_55267_prodigal-single_244"
     CDS             176251..176589
                     /product="hypothetical protein"
                     /codon_start=1
                     /transl_table=11
                     /translation="MKSLILLAVTFLLGCSPDHSSCSKDSDCKGSRICQDGECVGSPS
                     PTSTGTTNPPPSGLACGVIDIQCNCLYTSAYPGAVTSTSLCQSGRHQFFACTGSCGGG
                     VPWGTVCYCN*"
     gene            176600..176749
                     /locus_tag="S16_GE16_scaffold_55267_prodigal-single_245"
     CDS             176600..176749
                     /product="hypothetical protein"
                     /codon_start=1
                     /transl_table=11
                     /translation="MYAFHLTACIVFVLAALGNAGKALKQPEYFFAVMVDMALAIWGF
                     LTLPK*"
     gene            176746..177456
                     /locus_tag="S16_GE16_scaffold_55267_prodigal-single_246"
     CDS             176746..177456
                     /product="phosphatase n=1 Tax=Rhizobium leguminosarum
                     RepID=UPI00037B7176"
                     /codon_start=1
                     /transl_table=11
                     /translation="MKIQIASDLHFEFHSSPEDFIDELKSDCDVLILAGDIANEKIAK
                     DCLPIFADKFKQIIYVAGNHEFYFSTRERLFEAIEKITSKYSNIHFLNKSSVSIGDRR
                     FLGATLWFGKNNLPKLNSMNDFSKIKRFNWVYQENADCINFFKNNLQRGDVAISHHLP
                     TINSIMYPYKENPINAFYVSDISDTIKERSPKLWVHGHSHESVDYIFENTRIVSNPFG
                     YLNYETNNNFSFYKIVEI*"
                     /db_xref="UniRef100_UPI00037B7176"
                     /db_xref="rga:RGR602_CH02378"
                     /db_xref="A0A0B4X181_9RHIZ"
                     /db_xref="UPI00037B7176"
     gene            177553..178242
                     /locus_tag="S16_GE16_scaffold_55267_prodigal-single_247"
     CDS             177553..178242
                     /product="hypothetical protein"
                     /codon_start=1
                     /transl_table=11
                     /translation="MSSIIEKIKMLRELSKSSNINEATAAALAADKLIQKHRIAEEEL
                     KVSLPGIIEDSNVLYETSRITAWKNNLAAVIAENYGCTLIIKQSYDSKEASRRTSRYH
                     LVGLKSDIDIVRYMFGWLSLEIERLARLNCKGKGMIASQSYCDGAVAGIKQQFIAAKA
                     QSKKDAESTNQAQALVKLDNRLQESKNHLRSLYSNMRKMNQSSRHFDSSAYDKGVEDG
                     SKIHLGKSLKE*"
     gene            178270..178467
                     /locus_tag="S16_GE16_scaffold_55267_prodigal-single_248"
     CDS             178270..178467
                     /product="hypothetical protein"
                     /codon_start=1
                     /transl_table=11
                     /translation="MLFPTIKKVPVRKNELVIVKLLEGEVIAGVVDEIKGDSFWLRSS
                     QDPNSYRSKLSFKIDQIVKLD*"
     gene            178470..178742
                     /locus_tag="S16_GE16_scaffold_55267_prodigal-single_249"
     CDS             178470..178742
                     /product="hypothetical protein"
                     /codon_start=1
                     /transl_table=11
                     /translation="MQAIITSLGAEEKVIIATDINKLTELGKSGIKYLIDGWKDFSKL
                     TESSLMKDALTNGDLETCLELFNDLTLKYNKPFYMRLAPVMLLQDA*"
     gene            178856..179191
                     /locus_tag="S16_GE16_scaffold_55267_prodigal-single_250"
     CDS             178856..179191
                     /product="hypothetical protein"
                     /codon_start=1
                     /transl_table=11
                     /translation="MKPTDYKKIAEEASLKLYEKMLAEDKKKSDRANKNFPKVLKKVY
                     QAIDKAAHEGRTSTSFNDGSLLCFWRWNHDMRILIAEELESRGFVCSTTYFNGLFNED
                     QGALYISWK*"
     gene            179194..179529
                     /locus_tag="S16_GE16_scaffold_55267_prodigal-single_251"
     CDS             179194..179529
                     /product="hypothetical protein"
                     /codon_start=1
                     /transl_table=11
                     /translation="MKNETYRDAEVKLRLVDQVKAISMNAVSRNKNKEIFKAERNLEK
                     VYKKITKKIIKAAQNEELSCLIYNPFWFRKSLWSKELRNLLVDKFKTEGFNAYYDRET
                     LYIKWSHDR*"
     gene            179526..180137
                     /locus_tag="S16_GE16_scaffold_55267_prodigal-single_252"
     CDS             179526..180137
                     /product="Dephospho-CoA kinase {ECO:0000256|HAMAP-Rule
                     :MF_00376}; EC=2.7.1.24
                     {ECO:0000256|HAMAP-Rule:MF_00376};; Dephosphocoenzyme A
                     kinase {ECO:0000256|HAMAP-Rule:MF_00376};  TaxID=857293
                     species="Bacteria; Firmicutes; Clostridia; Clostridiales;
                     Clostridiaceae; Caloramator.;" source="Caloramator
                     australicus RC3.;""
                     /codon_start=1
                     /transl_table=11
                     /translation="MITFGLTGGIACGKSTATNMIKSLGIPMVDADLISRKVVEPNTI
                     GWQQVYNTFGPNYFSNGLLLRSKLGELVFSDAAAMSALNEIMKPLIVEEAELQINMHH
                     AQGNFIVGYDSALLIESGEYLKYKPLLVVSCPLEIQICRLMKRSAVSREYAEIIIANQ
                     MTSAEKEKFADFVIDTSLEKEKTEKQVLSIINKLYELEDSNKI*"
                     /db_xref="G0V407_9CLOT"
                     /db_xref="ctm:Cabther_B0606"
                     /db_xref="UniRef100_G0V407"
                     /db_xref="2.7.1.24"
     gene            180109..180765
                     /locus_tag="S16_GE16_scaffold_55267_prodigal-single_253"
     CDS             180109..180765
                     /product="Uracil-DNA glycosylase {ECO:0000256|HAMAP-Rule
                     :MF_00148, ECO:0000256|RuleBase:RU003780}; Short=UDG
                     {ECO:0000256|HAMAP-Rule:MF_00148};; EC=3.2.2.27
                     {ECO:0000256|HAMAP-Rule:MF_00148,
                     ECO:0000256|RuleBase:RU003780};;  TaxID=1408226
                     species="Bacteria; Firmicutes; Bacilli; Lactobacillales;
                     Enterococcaceae; Vagococcus.;" source="Vagococcus lutrae
                     LBD1.;""
                     /codon_start=1
                     /transl_table=11
                     /translation="MNWKTLIKSESEKDYFKSLTDFILKDSEQHIIYPPHKNIYKAFN
                     LTPFNKVKVVVLGQDPYINENQAQGLAFSVPKDCQIPPSLKNIFKEINSDLNQTHQFT
                     HGNLEGWAKQGVLLLNTTLTVRAGQSNSHKDKGWEIFTDKAISLLNDHPNNLVFILWG
                     ASAKSKSKLITNTKHLIITAAHPSPLSAHNGFFGSKCFSKCNEFLINNNIVPINWFDT
                     *"
                     /db_xref="V6QDP4_9ENTE"
                     /db_xref="UniRef100_V6QDP4"
                     /db_xref="buc:BU183"
                     /db_xref="3.2.2.27"
     gene            180776..181087
                     /locus_tag="S16_GE16_scaffold_55267_prodigal-single_254"
     CDS             180776..181087
                     /product="hypothetical protein"
                     /codon_start=1
                     /transl_table=11
                     /translation="MDFRFMFLRDEKGAPVGCVAITLEKDYAFFQVSTLNPADRFDRK
                     LARQLAIGRTVENPMSVKVTKKGNIHDVSRAVMQAISKSALLPTRSVKAAKLWLKTRN
                     G*"
     gene            181199..181528
                     /locus_tag="S16_GE16_scaffold_55267_prodigal-single_255"
     CDS             181199..181528
                     /product="hypothetical protein"
                     /codon_start=1
                     /transl_table=11
                     /translation="MRDEVKTHIEDSLATIREMFERAAERIEALPEDGKSKIPATKLA
                     EEIGKEFGLSGPTMYPTMLFLFKGYPGTALKKGAHGGIVRLAPKSADADKQEAEVSDE
                     GSTQDSE*"
     gene            181591..181962
                     /locus_tag="S16_GE16_scaffold_55267_prodigal-single_256"
     CDS             181591..181962
                     /product="hypothetical protein"
                     /codon_start=1
                     /transl_table=11
                     /translation="MDKFTKRDASGSVDVVASATAYAEALQKWVADNEVASDTIEGAV
                     EAVFDRFDGKRLPVPALVAMSVSELGATPEQHKALTTRVQAYVKGQKEAGRLDVGKGK
                     GGGVTRLARPGEPIPAKPESK*"
     gene            182400..182606
                     /locus_tag="S16_GE16_scaffold_55267_prodigal-single_257"
     CDS             182400..182606
                     /product="hypothetical protein"
                     /codon_start=1
                     /transl_table=11
                     /translation="MTLEELEEALEELMPGFSLGVDDNGQVIIYTNLAESEDGELVDL
                     DDVDDASIFDDDTEQLDEDEDYDD*"
     gene            182613..182786
                     /locus_tag="S16_GE16_scaffold_55267_prodigal-single_258"
     CDS             182613..182786
                     /product="hypothetical protein"
                     /codon_start=1
                     /transl_table=11
                     /translation="MKIKKDRLHCNRCLHPDLKSRALEKLMVVPFLNVINAIIVGQVA
                     QAASHILILYQNK*"
     gene            183183..183265
                     /locus_tag="S16_GE16_scaffold_55267_prodigal-single_trna_7"
     tRNA            183183..183265
                     /product="Gln"
     gene            183273..183350
                     /locus_tag="S16_GE16_scaffold_55267_prodigal-single_trna_8"
     tRNA            183273..183350
                     /product="Gln"
     gene            complement(183352..183819)
                     /locus_tag="S16_GE16_scaffold_55267_prodigal-single_259"
     CDS             complement(183352..183819)
                     /product="HNH endonuclease n=1 Tax=Mycobacterium rhodesiae
                     (strain NBB3) RepID=G8RR47_MYCRN"
                     /codon_start=1
                     /transl_table=11
                     /translation="MSKRKYTEEQLINAINSSTSYRQVLEKLGLNSKGGGGYISLKNK
                     IIELNLDTSHFKGQAWNNGKKLGHKRDLNDYLSNKITIQSHQLKMRLLSEKVFDHKCY
                     SCNLTSWLDCPIPLELDHINGNHDDNSLYNLRLLCPNCHALTPTHAGKNKKKT*"
                     /db_xref="UniRef100_G8RR47"
                     /db_xref="A0A0F9QPR5_9ZZZZ"
                     /db_xref="mrh:MycrhN_3452"
                     /db_xref="G8RR47_MYCRN"
     gene            183885..183958
                     /locus_tag="S16_GE16_scaffold_55267_prodigal-single_trna_9"
     tRNA            183885..183958
                     /product="Leu"
     gene            183987..184072
                     /locus_tag="S16_GE16_scaffold_55267_prodigal-single_trna_1
                     0"
     tRNA            183987..184072
                     /product="Leu"
     gene            184229..184495
                     /locus_tag="S16_GE16_scaffold_55267_prodigal-single_260"
     CDS             184229..184495
                     /product="hypothetical protein"
                     /codon_start=1
                     /transl_table=11
                     /translation="MKLNQQIKIKTATINGYEKVVHPSYDGKTQIKTFTIICCPNNYN
                     QYYSILIEDKMLGWTINQFHVEHYHIDKKFLGKKFFDIDESYVI*"
     gene            184661..185473
                     /locus_tag="S16_GE16_scaffold_55267_prodigal-single_261"
     CDS             184661..185473
                     /product="hypothetical protein"
                     /codon_start=1
                     /transl_table=11
                     /translation="MLIAPNYSLDPEWSNRKPYKKEIIPGFRQPWTNGMNGLSFDSDG
                     VAYVTTRKKIYRFPKTKYYHKWYEYDPEASSTPYPEGLFDHAGDLDIDQNGNIWVPIE
                     GPAGPAIALLNCDLEFQWYSKLDKQEFASWVACNDDYIYSSDFHSDHINVYQLNNDHL
                     EYVGRYNLSEKLYRIQGGAVYNNKLYLCLDDVDNPRIVSIENGNVTTETTIPRKAFSW
                     LEKTVNWFARDDISRNQELQGIAIHENELQVILGDINWFYDDDLILLHYEIK*"
     gene            185473..185715
                     /locus_tag="S16_GE16_scaffold_55267_prodigal-single_262"
     CDS             185473..185715
                     /product="hypothetical protein"
                     /codon_start=1
                     /transl_table=11
                     /translation="MSYQKSYEAVRLFKPTSPEDVPSGEHYVIIYFQSGKSDYWVTVD
                     KEEWSARVLASVKRAEPIVYFRVDKLSKVVTKTYIE*"
     gene            185869..186567
                     /locus_tag="S16_GE16_scaffold_55267_prodigal-single_263"
     CDS             185869..186567
                     /product="Membrane metalloprotease n=1 Tax=Photobacterium
                     sp. SKA34 RepID=Q2C2Y3_9GAMM"
                     /codon_start=1
                     /transl_table=11
                     /translation="MVAVGWHEMGHKWAMKKTGMENPRIYFVPFMGGVTHSTSKFKTY
                     WNKFYVSIMGPAWGALMAGASLILYFITGNVLWAAVAGWTAIFNLFNIIPAMPFDGGH
                     ITNSIVFSLPDKKRIPIFAVALIISAVAYTKLGLTFFILISIFSLFGEYANIDYLSKY
                     EERQITKKALPHHLLDYEGNVIPKMTSLSKREIIKSTTVYIGLAISLSMIFLYTVYIL
                     QVNLKGLISLLEHM*"
                     /db_xref="UniRef100_Q2C2Y3"
                     /db_xref="A0A0B7J8N7_PHOPO"
                     /db_xref="awd:AWOD_I_1510"
                     /db_xref="Q2C2Y3_9GAMM"
     gene            186699..187460
                     /locus_tag="S16_GE16_scaffold_55267_prodigal-single_264"
     CDS             186699..187460
                     /product="Metallophosphoesterase n=1 Tax=Anaeromyxobacter
                     sp. (strain Fw109-5) RepID=A7HDV6_ANADF"
                     /codon_start=1
                     /transl_table=11
                     /translation="MNRITVAVGDIHGCFEEFNELLKTIQYNPNQMRLVLLGDLMDRG
                     PAQAELVSKVREMGIECVLGNHEEKHIRWRKHELVRQQTGESNPMKPLSELDASEHSK
                     LSDDDLKWMKRLPAKIDLGNNWWAVHAGVEPGVPFDSQITSQIIRVRYVNQAGRGVSS
                     NPDHSQPPNTTYWSRIWSGPQSIIYGHCIWSLTDIRKDDHPNGVVCRGLDTGCVFGGH
                     LTAMLFDPSVSNSETFVKVKAKKQYYSGFGEGLQD*"
                     /db_xref="UniRef100_A7HDV6"
                     /db_xref="A0A0F6W6N3_9DELT"
                     /db_xref="afw:Anae109_2701"
                     /db_xref="A7HDV6_ANADF"
     gene            187463..187966
                     /locus_tag="S16_GE16_scaffold_55267_prodigal-single_265"
     CDS             187463..187966
                     /product="hypothetical protein"
                     /codon_start=1
                     /transl_table=11
                     /translation="MGIFYTFGLCVGFKVEEDEIKKVFRKEDLIPGEFHMKKRFDPKT
                     GEELSPAKVWDKKPVRLSWYEVDGKRFEPVKFFDHLGEILSKKFECTVTYWFNAYDTS
                     YVVFSTLLTDSENRIDEGKITVSTDSVSIDKIVKAEKSLNDLRLRLEEAGLKVGEPKV
                     FIASSAG*"
     gene            188085..188429
                     /locus_tag="S16_GE16_scaffold_55267_prodigal-single_266"
     CDS             188085..188429
                     /product="Uncharacterized protein {ECO:0000313|EMBL
                     :KER11007.1};  TaxID=1519464 species="Bacteria; Chlorobi;
                     Chlorobia; Chlorobiales; Chlorobiaceae;
                     Chlorobium/Pelodictyon group; Chlorobium.;"
                     source="Chlorobium sp. GBChlB.;""
                     /codon_start=1
                     /transl_table=11
                     /translation="MDGYVPNDLGIGGGDYVEFRLCLNCGQMQGNYPMAVSALEYQPP
                     DQEVIDFYLNTIGPVLNKQDKYSAVKNAEYLSPKLAKFVSTFFEVNHFKPAPSPEKFL
                     LMYKCGNCYLDY*"
                     /db_xref="A0A081SJA4_9CHLB"
     gene            188433..188612
                     /locus_tag="S16_GE16_scaffold_55267_prodigal-single_267"
     CDS             188433..188612
                     /product="hypothetical protein"
                     /codon_start=1
                     /transl_table=11
                     /translation="MVSEKPCPICKKMIWIVGKSKNGKTIASCGHSFRFKKTKSQKIL
                     DRKYRETPWGLENIK*"
     gene            188626..189378
                     /locus_tag="S16_GE16_scaffold_55267_prodigal-single_268"
     CDS             188626..189378
                     /product="RING finger protein 6 n=1 Tax=Cricetulus griseus
                     RepID=G3H174_CRIGR"
                     /codon_start=1
                     /transl_table=11
                     /translation="MFKTVALTLSLFVVGCSSANFDIAEPLAECADCIDSTSLNDGAI
                     VTVDGEVSDSSVSNPDSSLDESSLPDTYVTDSNVPDTLVVDTSVTDTFVPDTYKPDTY
                     VADTYIPDTYTPPKDTAPSCTPKTCTSIYLATGNQACGTQSDGCGGYVTCPACTDITK
                     ACGGSPGFDHIWSPSTGSLGSPLPPVPYQCVGTCESLGSTPSFCSNTHGWTSFMRCSN
                     PILSPLTKCVGSSYAAFAGDKSAWCCESPVIQ*"
                     /db_xref="UniRef100_G3H174"
                     /db_xref="G3H174_CRIGR"
     gene            189508..189849
                     /locus_tag="S16_GE16_scaffold_55267_prodigal-single_269"
     CDS             189508..189849
                     /product="hypothetical protein"
                     /codon_start=1
                     /transl_table=11
                     /translation="MRHLVVLFALTTGCSAPLDGSKDYSSSDETATPTNYSYPSSETN
                     DCPPPMVAVVVLDGKPTEQLIIQPCYGGSSNTTKASEPPGWGSDDNHETWIPEDIPDL
                     KVPKPGDPIPH*"
     gene            189851..190342
                     /locus_tag="S16_GE16_scaffold_55267_prodigal-single_270"
     CDS             189851..190342
                     /product="hypothetical protein"
                     /codon_start=1
                     /transl_table=11
                     /translation="MKLIFLDIDGVLNSKGYFKSTKYCNETSNIPFEDLIFDYPELNI
                     DPSKIKLINDLVNLTGAKIVLSSSWRLFYDISRVQEILNNRGANFNIFGKTERIFADY
                     AERGLEIKAFLNSLNEECRFVIFDDVEEMGSLEPFLVKTNSDIGLTEVDISIAIKILN
                     GEK*"
     gene            190343..190486
                     /locus_tag="S16_GE16_scaffold_55267_prodigal-single_271"
     CDS             190343..190486
                     /product="hypothetical protein"
                     /codon_start=1
                     /transl_table=11
                     /translation="MKWNVFAVKDGVEDLYISFETEEAAKAWVENYNTNRQRPREFVI
                     RQD*"
     gene            190494..190865
                     /locus_tag="S16_GE16_scaffold_55267_prodigal-single_272"
     CDS             190494..190865
                     /product="hypothetical protein"
                     /codon_start=1
                     /transl_table=11
                     /translation="MTYKDIINKYPLTCRNLKYIECGEGWLPLVNDVCRIIEHHIAIL
                     PKEEQEKVTATQIKSKFGELRFYMTLPSLPYIRGIIDLAEIISRRTCEECGAFARSCE
                     INHWIWTLCEEHENAKRAARK*"
     gene            190840..191196
                     /locus_tag="S16_GE16_scaffold_55267_prodigal-single_273"
     CDS             190840..191196
                     /product="hypothetical protein"
                     /codon_start=1
                     /transl_table=11
                     /translation="MQKEPPVNNIGEFFIGKYKLWITPASLDISNDDPSAKTKPYYWV
                     LVSELKNDMFYFVDLSKPDGLNPMFLDTRKYPTSQTNDGEYTWYLSSKDGSQPLIKLT
                     ANHVNLLLDKCAAANL*"
     gene            191348..191800
                     /locus_tag="S16_GE16_scaffold_55267_prodigal-single_274"
     CDS             191348..191800
                     /product="hypothetical protein"
                     /codon_start=1
                     /transl_table=11
                     /translation="MNCKELGTITKAEIYVEDHGILTSSILIDFKGSFQSFGGLALSK
                     EVSSDYISSVCEIFGVKSLDDLVGKQCYALRNSNSWGEMIEGLESLDGKRFTHYSWRK
                     RLFPEHTKHPLEEKKNRIINLIGSLKRQLADAEHNLLVIEDNFIDWEK*"
     gene            191802..192200
                     /locus_tag="S16_GE16_scaffold_55267_prodigal-single_275"
     CDS             191802..192200
                     /product="hypothetical protein"
                     /codon_start=1
                     /transl_table=11
                     /translation="MIDMLRLAAKVALPNHDSDRRNFWLGAIGIRKDKVSVSAQNGAI
                     AYFDTIPRHQLIPNSHAEGRVLRKLGRGGIIFVSRVSRKDRTLAMAMPCQMCQVRIRS
                     AKVEKVYYSINESQYGLWIVEKDYHRVFSL*"
     gene            complement(192230..192655)
                     /locus_tag="S16_GE16_scaffold_55267_prodigal-single_276"
     CDS             complement(192230..192655)
                     /product="endonuclease n=1 Tax=Bacillus sp. m3-13 RepID
                     =UPI0001E895A9"
                     /codon_start=1
                     /transl_table=11
                     /translation="MNWLLSNECVPNKSLIVNFPNIPEKYLPDLIRGCIDGDGSITHK
                     QYKRYRNKNGKPYLFYSAHYSLTSASEKFINELSRILKQKNMGHSIIKCLPGTKKSII
                     DGRTIIHKNTIYNLSGGHRSAFDFLKWIYYPNHKVSMAR*"
                     /db_xref="UniRef100_UPI0001E895A9"
                     /db_xref="85851104"
                     /db_xref="UPI0001E895A9"
     gene            192954..193556
                     /locus_tag="S16_GE16_scaffold_55267_prodigal-single_277"
     CDS             192954..193556
                     /product="hypothetical protein"
                     /codon_start=1
                     /transl_table=11
                     /translation="MSNKKCSQCDVSISDNDYYYVLYTKDTEKYKCEVCYDIDSFYKF
                     AESRVISTNLLLKSLLINRDLGTDYMKPHLIRFTHLIKEIASSSDSLRNKCKEFEANV
                     WFAGLQEFLAKATKKGVSAKLNNFSVLTYCIAGRSMITIEDDKGSITFLTEEDSKESR
                     MGLHGMASTSEHAHALVNAAIEYWKSGELIFLEDSNISMI*"
     gene            193566..193835
                     /locus_tag="S16_GE16_scaffold_55267_prodigal-single_278"
     CDS             193566..193835
                     /product="hypothetical protein"
                     /codon_start=1
                     /transl_table=11
                     /translation="MIFLGSYFFMIIAFLLWDAYIGFGVDWEFEKIPVFIPAIMWWFM
                     IPLLLIMNFSDFLSEKKNNRDLKKKIIIGELKEPRKIKQIILKKM*"
     gene            193885..194490
                     /locus_tag="S16_GE16_scaffold_55267_prodigal-single_279"
     CDS             193885..194490
                     /product="hypothetical protein n=1 Tax=Demetria terragena
                     RepID=UPI000375B6C9"
                     /codon_start=1
                     /transl_table=11
                     /translation="MKEKIKTLPDLLETAPFHKEAIANGNDHFRLWERNVADKYKSLP
                     DEDIKADLKSTAFPYAVCFENWINDFNIASGIRNANAFNAKEVYYLGNKKIDRRGMCG
                     VHNYTDVKWIPTIDEFLALKDKYVFVGVDNIDNATALNNYSWKHNSMMIFGSEGVGLT
                     PAMISMCDDFVYIKQFGSVRSLNAATASGIIMNDYVTKFSK*"
                     /db_xref="UniRef100_UPI000375B6C9"
                     /db_xref="N1V3Y9_9MICC"
                     /db_xref="ske:Sked_35250"
                     /db_xref="UPI000375B6C9"
     gene            complement(194553..195371)
                     /locus_tag="S16_GE16_scaffold_55267_prodigal-single_280"
     CDS             complement(194553..195371)
                     /product="Uncharacterized protein n=1 Tax=Pseudomonas
                     aeruginosa BWHPSA027 RepID=U8NF82_PSEAI"
                     /codon_start=1
                     /transl_table=11
                     /translation="MIKPTPHLFINDNEYKLCTKCKNYIATLMFTKMQKTFDGLHSSC
                     KDCNKSYNKNYIPKKKEDKIINSIIFRYCSKCNSYKEKSTFPTQERTCKDCIKIRNNN
                     YRKNNADNIKLYMIQYREEHKDDLIAKRKKWEENNKAHLSQYGKQYRKNNKEKLSTYN
                     KEKHHKYKLNINYRLTKNLRRRVLDAIKNNPKITTTLNLIGCDINYFKLYIQNMFTDG
                     MNWDNYGDWHLDHILPCSSFDLSKEEDQKKCFHYTNMQPLWAIDNLIKGNKLPK*"
                     /db_xref="UniRef100_U8NF82"
                     /db_xref="A0A0F9S548_9ZZZZ"
                     /db_xref="put:PT7_P051"
                     /db_xref="U8NF82_PSEAI"
     gene            195814..196296
                     /locus_tag="S16_GE16_scaffold_55267_prodigal-single_281"
     CDS             195814..196296
                     /product="hypothetical protein"
                     /codon_start=1
                     /transl_table=11
                     /translation="MGIEYTVINKNNKTMYDLGKGGWSALSLDKEAFQDLEYLSNYIM
                     YECYCHVFDDDIMHYTEEEKNSVKNYITTRIAPDLFEFTKDALPDDIEIFGDGGDELS
                     ICRSLGYIFTGTRFEEKLSPQWNVYLNDLNYHIHNAFYKSRYAITDYIADPFYKKLIK
                     *"
     gene            196293..196478
                     /locus_tag="S16_GE16_scaffold_55267_prodigal-single_282"
     CDS             196293..196478
                     /product="hypothetical protein"
                     /codon_start=1
                     /transl_table=11
                     /translation="MTDYKELSGKLTEPFDSLPIGEEVDLVNFRGVWLLNYGSWKDSA
                     SIELSLEDVAFLQGIIK*"
     gene            196475..196882
                     /locus_tag="S16_GE16_scaffold_55267_prodigal-single_283"
     CDS             196475..196882
                     /product="Putative ADP-ribose pyrophosphatase protein n=1
                     Tax=Acinetobacter phage Acj9 RepID=E5EQ01_9CAUD"
                     /codon_start=1
                     /transl_table=11
                     /translation="MKEAAVILVVKDGLILSISRRNDKTKFGLLGGKVDPGETPEQAA
                     IREAKEESGIDITKLVKIYERTEPPEKHGGLEFFAHCFYATEWSGEPSKSEEGELRWL
                     TSEQVTATMSAFPEYNKNTLKRFKELFPEVYLK*"
                     /db_xref="UniRef100_E5EQ01"
                     /db_xref="E5EQ01_9CAUD"
                     /db_xref="bamy:V529_04180"
     gene            196879..197073
                     /locus_tag="S16_GE16_scaffold_55267_prodigal-single_284"
     CDS             196879..197073
                     /product="hypothetical protein"
                     /codon_start=1
                     /transl_table=11
                     /translation="MSKKKYIYLLDADGPWRVSVGAFSSKEEANKAWRRWKYAYRATE
                     WQHATKILVAHTIDTMFDEV*"
     gene            197094..197327
                     /locus_tag="S16_GE16_scaffold_55267_prodigal-single_285"
     CDS             197094..197327
                     /product="hypothetical protein"
                     /codon_start=1
                     /transl_table=11
                     /translation="MSCRKKPVTKAMRLERRKYAEERNEAYSKLSLEEKLARLPVDGA
                     KRQREKLMAKLAEKSAAPTNSETAESKPKKGKK*"
     gene            197327..197968
                     /locus_tag="S16_GE16_scaffold_55267_prodigal-single_286"
     CDS             197327..197968
                     /product="Uncharacterized protein n=1 Tax=Sorangium
                     cellulosum So0157-2 RepID=S4XK50_SORCE"
                     /codon_start=1
                     /transl_table=11
                     /translation="MRIKSFVFALAIALAPMSMSIMGCDQAVHKYDTLVDKDEVCNQK
                     WADYEAQLQRRSDLIPNIVNVVKASASHEEKVLKEVTEARASATQIKLSAEDLSDPEK
                     VKKFTEAQDKLKGSLSRLLMVQETYPDLKANSQFHDLMVTLEGTENRILVARRDYNTS
                     VMKYNTELRHVSGKVINPVTGHEFKPRVYYQADEGAKTAPKVDFGSAPSAAVK*"
                     /db_xref="UniRef100_S4XK50"
                     /db_xref="scu:SCE1572_02850"
                     /db_xref="S4XK50_SORCE"
     gene            197970..198197
                     /locus_tag="S16_GE16_scaffold_55267_prodigal-single_287"
     CDS             197970..198197
                     /product="Putative uncharacterized protein n=1 Tax
                     =Acidobacterium capsulatum (strain ATCC 51196 / DSM 11244
                     / JCM 7670) RepID=C1F4G2_ACIC5"
                     /codon_start=1
                     /transl_table=11
                     /translation="MTITTIFIIIFVVALVLILAYVFGILEFLLELFLAILEGLISGG
                     GGGGGGGSGGSSSGGGFGGGDAGGGGSSSDW*"
                     /db_xref="UniRef100_C1F4G2"
                     /db_xref="aca:ACP_3005"
                     /db_xref="89340493"
                     /db_xref="C1F4G2_ACIC5"
     gene            198206..199531
                     /locus_tag="S16_GE16_scaffold_55267_prodigal-single_288"
     CDS             198206..199531
                     /product="Putative uncharacterized protein n=1 Tax
                     =Acidaminococcus fermentans (strain ATCC 25085 / DSM 20731
                     / VR4) RepID=D2RNK6_ACIFV"
                     /codon_start=1
                     /transl_table=11
                     /translation="MKNILFIIALLCVSLFAFNVSASTVPPKPDNGWYVLDQTGKLSS
                     SQLDDLNKKIDNIKKSSKNEMGVLMIPSLNGESIEDLSQSVFRSWGIGDKEANNGVLI
                     VVALAERKSRIHTGKGVEGLLPDLMCNDILRNNLNPHLKKGDFYGGLSETIDVVSSKL
                     NPAPVKAPVATHTPTVTMNGNGSDAAHGLLIVITFVVALSFFLWIFLSSESKRKKEEE
                     KYMLAERLARQRRLESERQEILRRQKENENRIKEQQARNFAIAEQVSRYKESYKDEPK
                     SVAEKNTVRRHDSSNDLPTVPVKVPTRAPAKVINVPKVSPVITNRVDRSATIPSLAGS
                     SYKSTSVPIMTKTSMDSSIEGRRREESRRTEEREEEYRRNREREQREREEEDRRRRRD
                     EEDRRRREEDDRRSSSSSSGSSWSSWDSGSSGGGWGGGDSGGGGSSSDW*"
                     /db_xref="UniRef100_D2RNK6"
                     /db_xref="afn:Acfer_0224"
                     /db_xref="D2RNK6_ACIFV"
     gene            199632..200348
                     /locus_tag="S16_GE16_scaffold_55267_prodigal-single_289"
     CDS             199632..200348
                     /product="hypothetical protein"
                     /codon_start=1
                     /transl_table=11
                     /translation="MNGVTYVVNSGNSKIMGSKPVDATYASIKATCPKTCSLKNGNGC
                     YAELSFVGIQVRRLDDQAEGLSTLELARAEAKAIDSAYNGKGIPNKRDMRLHVAGDSR
                     TIAGSKMINSAVGRWKKRGGGDCWSYTHAWRTISRDIWSNVSILASVDNVSEAKEARK
                     QGYAPAMVVPEHPSDKAFLVDGSDIKWIPCPAQTRDVGCSDCRLCFNADRLFEGNFGI
                     AFAAHGSKKNNIKKRLNVLK*"
     gene            200603..200896
                     /locus_tag="S16_GE16_scaffold_55267_prodigal-single_290"
     CDS             200603..200896
                     /product="Uncharacterized protein n=8 Tax=Mycobacterium
                     abscessus RepID=I8C8N0_MYCAB"
                     /codon_start=1
                     /transl_table=11
                     /translation="MEKPEVGMGATVNHWSDRTACTIIYVSPSAKKIVLQADRAVRTD
                     NHGPSDSQSYEYSRDSEGRIFEVSLRKDGTYRVVKSTLRVTIGVRRQYYDYSF*"
                     /db_xref="UniRef100_I8C8N0"
                     /db_xref="X8DLZ9_MYCAB"
                     /db_xref="I8C8N0_MYCAB"
     gene            200909..201136
                     /locus_tag="S16_GE16_scaffold_55267_prodigal-single_291"
     CDS             200909..201136
                     /product="hypothetical protein"
                     /codon_start=1
                     /transl_table=11
                     /translation="MILYNDCITFNILGKEIEVISSETEYGLSTVVDFDGKYYYLGNE
                     PPNLDTVVFAWQDYYNVQFSDQDLKEITNKN*"
     gene            201152..201343
                     /locus_tag="S16_GE16_scaffold_55267_prodigal-single_292"
     CDS             201152..201343
                     /product="Histone H1 n=1 Tax=Stenotrophomonas sp. SKA14
                     RepID=B8L6J0_9GAMM"
                     /codon_start=1
                     /transl_table=11
                     /translation="MAAKKVSKKSSKKPAKKAVKKTAKKSSKKTVKKATKKVAPVVVV
                     SPVVDSTGTVTVTPVDEIR*"
                     /db_xref="UniRef100_B8L6J0"
                     /db_xref="B8L6J0_9GAMM"
                     /db_xref="smt:Smal_3071"
     gene            201400..202035
                     /locus_tag="S16_GE16_scaffold_55267_prodigal-single_293"
     CDS             201400..202035
                     /product="hypothetical protein"
                     /codon_start=1
                     /transl_table=11
                     /translation="MRALSLAQTLCPDSVPIGISEMLGGGADGDVYSIKHESNKVIKF
                     SKLYEFHSLDPLPLDEQFANIISVLDLLIKNDNKLFAKVFEYKYLGTFDRDQVYYPNN
                     IESKRKQKFILYYYVMEKLQPLSDDEKRVFHSLLSHEDRGLKKDLSSQRIESMVYGMS
                     KSLDFDKLKVIYFCNHISNMIIHHNDLHPRNIMKDNCGNFKLIDFDRSFIK*"
     gene            202052..202378
                     /locus_tag="S16_GE16_scaffold_55267_prodigal-single_294"
     CDS             202052..202378
                     /product="hypothetical protein"
                     /codon_start=1
                     /transl_table=11
                     /translation="MATKLLKVDLSLFKKLSDSLEKSVELADRIRTSTTGSKEDLQEY
                     VLEMSKAIGFCASLSQESSMLMLDIMTILRQETSGASPEDTNAIFNSILGALKPPVDK
                     GGSNKN*"
     gene            202452..202625
                     /locus_tag="S16_GE16_scaffold_55267_prodigal-single_295"
     CDS             202452..202625
                     /product="hypothetical protein"
                     /codon_start=1
                     /transl_table=11
                     /translation="MSYDDTRNDVKVLVEKIETLATQVKDKLDNGGDYLTLANELVRI
                     VARLYSLLVRCAP*"
     gene            202729..202962
                     /locus_tag="S16_GE16_scaffold_55267_prodigal-single_296"
     CDS             202729..202962
                     /product="hypothetical protein"
                     /codon_start=1
                     /transl_table=11
                     /translation="MFEAIKRISIAFIIATINIAIAICVASVVFFELYSQHFMDKNIT
                     MMLAILAAVATIVYIKFNHKLEFLIDKGEIENE*"
     gene            202955..203350
                     /locus_tag="S16_GE16_scaffold_55267_prodigal-single_297"
     CDS             202955..203350
                     /product="hypothetical protein"
                     /codon_start=1
                     /transl_table=11
                     /translation="MSNYVDSVLDSLKPVFEKVDECLTEWKGDGNLQMPTLISMVALK
                     LSWSEKDIKKYDPMVRFYVRDHKDWYITRGAHGGIMPITEKQKKDAAKLAKELAKQQV
                     KQALDAKLAAQPSSTEDSEDTDESDSTDD*"
     gene            203352..203939
                     /locus_tag="S16_GE16_scaffold_55267_prodigal-single_298"
     CDS             203352..203939
                     /product="hypothetical protein"
                     /codon_start=1
                     /transl_table=11
                     /translation="MNKNYLIVIFSSMLFAGLLSCNSCAKNNNVVPPNVCWDAGCAYD
                     SHHDSPDSSEVADSAPQPKVVSGTGWKLTLPLGWVLKDNVDPSMVVAGFNPDNKTLFM
                     GMTEEYLGPVEGYLLEAVRGIKGAGGKIVSINPVDVNNKKFFLIESKKDSVQVWTWVT
                     LRNNKGFVFTCGGSQEQAELHKADCQSVIDSLELE*"
     gene            203943..204284
                     /locus_tag="S16_GE16_scaffold_55267_prodigal-single_299"
     CDS             203943..204284
                     /product="hypothetical protein"
                     /codon_start=1
                     /transl_table=11
                     /translation="MSDPVYYKYIVEATQQCNYRIYHVLVRHTVSTTGTFMVDRNHNK
                     NYGICNRSFRADQLFDTRAEAVFYAETVLMPKVIEKKQKQLNQLIDYYNKVISKISTS
                     KPKQRFINLVK*"
     gene            complement(204306..205172)
                     /locus_tag="S16_GE16_scaffold_55267_prodigal-single_300"
     CDS             complement(204306..205172)
                     /product="Putative uncharacterized protein n=1 Tax
                     =Desulfotomaculum kuznetsovii (strain DSM 6115 / VKM
                     B-1805 / 17) RepID=F6CQV3_DESK7"
                     /codon_start=1
                     /transl_table=11
                     /translation="MTSRKNRYAYKTEHLTKEILQQEYEELKSVRKLASKHNIHHKTM
                     SELLTKLNIEFAPKLKRNKNENIFQEESEKSFYLAGFIAADGNINHSKTNYNLNIRLG
                     LEDELHLIKLQKLLGSNSKLIEIKDHKSIINKRTIISSTKGFTVCSKTIYEDLQNNFL
                     VTPNKSLTLKFPDHLSNHPMIHHFIRGYFDGDGSWSIRNPNLKNKQNKINIVFELLGT
                     EHFTTNVNKVLHQNILLPNNKISKINNIYRLRYSGNRLSSLIGDWLYKDATIFLGRKY
                     DRYLTSKSLIND*"
                     /db_xref="UniRef100_F6CQV3"
                     /db_xref="A0A0F9S2R7_9ZZZZ"
                     /db_xref="dku:Desku_1111"
                     /db_xref="F6CQV3_DESK7"
     gene            205212..206138
                     /locus_tag="S16_GE16_scaffold_55267_prodigal-single_301"
     CDS             205212..206138
                     /product="5'-3' exonuclease n=1 Tax=Actinosynnema mirum 
                     (strain ATCC 29888 / DSM 43827 / NBRC 14064 / IMRU 3971)
                     RepID=C6WIF4_ACTMD"
                     /codon_start=1
                     /transl_table=11
                     /translation="MWRANVGFGASRNPYTGSHAVCAGGFDESCNHPFGVDGKVHCSC
                     GKLWSTDTNNCSSLVTDEYVVIFNFFRNLRPIIELFSPDKCYFILEGKPQFRFDLYPE
                     YKANRIIKLASQKEEKDEFFKSAEEIVRLLKYLPITIAKADKYECDDVIGTLCDNLKD
                     EDLTVVSGDTDFIQLLQRNYKSCKVYNPIKKEFMSAPTYPYVAWKCLVGDKSDNITGF
                     SNIGPKKAEKLLADPEKFKKFMEVEENRAQFSIFRKLIEFSSVPEEEILLTEGSSNFP
                     ELKKEFERMKFQSLINDQSWEKFQKTFKCIKF*"
                     /db_xref="UniRef100_C6WIF4"
                     /db_xref="ami:Amir_2257"
                     /db_xref="C6WIF4_ACTMD"
     gene            206141..206449
                     /locus_tag="S16_GE16_scaffold_55267_prodigal-single_302"
     CDS             206141..206449
                     /product="hypothetical protein"
                     /codon_start=1
                     /transl_table=11
                     /translation="MKKFIGLFIKGKPHIFECEVSLVSPKPSSLKEEENLFKVLAPSK
                     LKGELYYSFFFQDSLDESKEKMIALISDGLLRDSRKLNIEFSDEDLKSQINSIVIEVL
                     *"
     gene            206446..207039
                     /locus_tag="S16_GE16_scaffold_55267_prodigal-single_303"
     CDS             206446..207039
                     /product="hypothetical protein"
                     /codon_start=1
                     /transl_table=11
                     /translation="VKVFIIGLPQSGRTTIANSLSSLDGFAYIQATAWLKESFRSPNP
                     NENHHQFNDEYHHFLTNRLKINPDIFASNVEDAIKSNMMDGKSNFIIDGINSPRDFIK
                     LFDYNKDVIVFLNRTDAEPEYKDYENISISVIRDYCFWLSSASLLTKDRWLELNFKIP
                     GEETDQIKFLGSKNTVCIVKSINNAQRHLKSHITGLL*"
     gene            complement(207041..207235)
                     /locus_tag="S16_GE16_scaffold_55267_prodigal-single_304"
     CDS             complement(207041..207235)
                     /product="hypothetical protein"
                     /codon_start=1
                     /transl_table=11
                     /translation="MSKKTRKNILSKIAQEESHKQLIKEAAEAVSSGAATNLADEIFA
                     KLVNQISAEIADDIIEDLDK*"
     gene            complement(207244..209097)
                     /locus_tag="S16_GE16_scaffold_55267_prodigal-single_305"
     CDS             complement(207244..209097)
                     /product="hypothetical protein"
                     /codon_start=1
                     /transl_table=11
                     /translation="MRQLEKLINVINNFHKEAVKLLKIKKMAQSSTFVMPDDEDDVPE
                     SKSPMSGLTPYQELVGLSQQVSDKNLSYDLGLLAKMYQKAIDMNGGFAAISNAINNVF
                     SEYLEDPAPGTEEEVEGVEDVLNLINNDIRKRAGGKLPKADDPAAIDALKKVRHDYQF
                     GGGDEEVASEAEAIESQRGEAGEAGEGGPGFEMGVFDPTGGMGQEEARKGKGRGFYFR
                     TLTENRDWAQKYFDEAQRYQDILNKTTDPVMKSQLSKIIELLKKLSSNISEQKKLFAQ
                     IQPAAPGAYPELEARSQEITEENKKLKSAYEALNFSNRKARFSEINSRLEDRLKKERD
                     PYEKLLIEQSIEKNNLLASRDLNKREELKLRQALVRILKGVGLQSGVKTQKGAWWHAF
                     EEDIDPTKRSKTAQDIINRYLAQIEEAKKKTKKLSDVHKERAATTKAVKESGTLKGLI
                     VILGQVIASKKNDLKKPIKSKLERDLFKEQHIHFADVMQALNTAAKANNVVLVEKLTK
                     DLAKSIKLKASELADNDPKIVDFTNTVKAIYDFRDICEGLNAAMDTLDSESVRSMTLN
                     TISMGNDIMSAYAKYPIYGTILKAMAPILNLLEEQLQATSEEEEAPDTIKN*"
     gene            209244..210140
                     /locus_tag="S16_GE16_scaffold_55267_prodigal-single_306"
     CDS             209244..210140
                     /product="Uncharacterized protein n=1 Tax=Cystobacter
                     fuscus DSM 2262 RepID=S9PDX3_9DELT"
                     /codon_start=1
                     /transl_table=11
                     /translation="MVKAPFSYFGGKSRVAPIIWDGLGEVSNYVEPFAGSLAVLLANP
                     KIPKIETINDKDCHIANFWRAVANSPDDVIKYADSPVHEADLHARHKWIVESTTKDFV
                     EKMHSDPDFFNAKMAGWWVWGMGASIGNNWLQPKGLKASPLLSSAGGGIHGLTLSVKD
                     WMYKLHARVRRVRMCCGDWSKLVTPSVTFGNKGLSSKDITAVFLDPPYDYSGRDKVYK
                     EESNVWYDTYKWAMDNGDNPKLRIVLCGYEGDYEIPPNWQTTSWKSNGGMANLGDSRG
                     KDNAKKERIYFSPHCLKVTKDL*"
                     /db_xref="UniRef100_S9PDX3"
                     /db_xref="A0A0F9JDN7_9ZZZZ"
                     /db_xref="dpd:Deipe_1570"
                     /db_xref="S9PDX3_9DELT"
     gene            210140..211303
                     /locus_tag="S16_GE16_scaffold_55267_prodigal-single_307"
     CDS             210140..211303
                     /product="Gp334 n=1 Tax=Bacillus phage G RepID
                     =G3MA75_9CAUD"
                     /codon_start=1
                     /transl_table=11
                     /translation="MEIIYALESPPDKITKSIFLAGPTPRTAEVDSWRTEALEILEKL
                     GFDGTVFIPEPRDQKWHNNYDRQVNWEEDFLNMADCIVFWVPRDLETMPAFTTNVEFG
                     AWCESGKIVFGAPPDAPKNTYLKHYAEKYKAPTSESLEDTLAAAIKMLGDGVERKDGE
                     VTVPLFIWKTPSFQSWYKQLREAGNILQHATLLWSFRHGHKSFVFLWILSAAIYVTSE
                     KRSKTNEIVLSRTDITSVCMYYDVPDSESIFDKEIVLIKEFRSPSNTEDGFIRELPGG
                     SSFKSNLSLEEVALTEVSEETGLQLDPSRLVKLDSRQLCGTLSAHKSYLYSYQLNDDE
                     IKWLRSQEGISHGQANDTEKTFVEVYPLKHLLENPLTDWVTLGQILSVLNISD*"
                     /db_xref="UniRef100_G3MA75"
                     /db_xref="tcu:Tcur_2824"
                     /db_xref="88730765"
                     /db_xref="G3MA75_9CAUD"
     gene            211340..211501
                     /locus_tag="S16_GE16_scaffold_55267_prodigal-single_308"
     CDS             211340..211501
                     /product="hypothetical protein"
                     /codon_start=1
                     /transl_table=11
                     /translation="MFNGKIRKFLFKCDSCSLILSVDLEDEEDLEKVVEDKIVLECPC
                     GGLCYILRD*"
     gene            211589..212137
                     /locus_tag="S16_GE16_scaffold_55267_prodigal-single_309"
     CDS             211589..212137
                     /product="Uncharacterized protein {ECO:0000313|EMBL
                     :KKN60286.1};  TaxID=412755 species="unclassified
                     sequences; metagenomes; ecological metagenomes.;"
                     source="marine sediment metagenome.;""
                     /codon_start=1
                     /transl_table=11
                     /translation="MDKKEFIQELAKLRPSSTFLSLIGYRNASSEVADFNIIFHISYK
                     SALQKSLDILNSFDPQTDLDLLAKEELIQSYNNSLLKIESQSIEEIDDAYQRFFDENN
                     NYIKGVKLHRGSNALHLYGMVVHKRLRIPGNYDAKNSKPLTIAKKKISKLCPVSKFRQ
                     FKITPNQVDHISVDNLKLLPPV*"
                     /db_xref="A0A0F9UGE1_9ZZZZ"
     gene            212302..213861
                     /locus_tag="S16_GE16_scaffold_55267_prodigal-single_310"
     CDS             212302..213861
                     /product="RNA-binding protein n=1 Tax=Verrucomicrobium
                     spinosum RepID=UPI0001746451"
                     /codon_start=1
                     /transl_table=11
                     /translation="MSSKKLFSNTSSSKTVVKTADTTNNAGGMAYSLSDKAALAQLAM
                     TGCFNGTFYTSDKDQLNKVLELSKKVDTLFLAKLAVYSRKEGLMKDMPAVLAAIVAGR
                     DSNLLTKIFPLVIDNPKMVRNFVQILRSGVTGRKSLGTRPKKLVQKYLESLTDEQLFK
                     ADIGNDPSLQDIIKLVHPRPADKQRSAMYGYLLDKQYSKKDICSLVNEFEVFKKDMSK
                     EIPNVPFQMLTALPLTDGHWKSIAENATWNQTRMNLNTFARHGIFKDANLTKALANKL
                     QDANQIKRAKVFPYQLFSAFLNIDATVPTSMSIALQKAADIALENIPEIDGKVYVMVD
                     TSGSMSSAVTGNRGSVTSKMRCIDVAALIASAIMKKNPEAEVIPFDMRVHAHKLNPLD
                     SIMTNAQALSKFGGGGTNCSEALAHVNRKSGKGDLVIYVSDNESWMDSGRWGATATMQ
                     EWTKFKSRNPKAKMVCIDLTPNTTTQAHDRPDILNVGGFSDQVFEVINKFIKLGNDKD
                     LWVQTIESVSV*"
                     /db_xref="UniRef100_UPI0001746451"
                     /db_xref="vpe:Varpa_5106"
                     /db_xref="E6V472_VARPE"
                     /db_xref="UPI0001746451"
     gene            213963..214319
                     /locus_tag="S16_GE16_scaffold_55267_prodigal-single_311"
     CDS             213963..214319
                     /product="Uncharacterized protein n=1 Tax=Myxococcus sp. 
                     (contaminant ex DSM 436) RepID=U2TXH4_9DELT"
                     /codon_start=1
                     /transl_table=11
                     /translation="MIKRNGQQITSSNKRYPKHAAEILSAINDKHYISPNGNKIDLSN
                     DIEDSVKNTVLFEDYLSDSYPTESTSIEVTEETTTVAAERLISEGHNNIAILNFASAK
                     SPGGGFLAGAIAQEED*"
                     /db_xref="UniRef100_U2TXH4"
                     /db_xref="U2TXH4_9DELT"
                     /db_xref="mxa:MXAN_6120"
     gene            214521..214787
                     /locus_tag="S16_GE16_scaffold_55267_prodigal-single_312"
     CDS             214521..214787
                     /product="Putative uncharacterized protein n=1 Tax
                     =Actinoplanes sp. (strain ATCC 31044 / CBS 674.73 /
                     SE50/110) RepID=G8S768_ACTS5"
                     /codon_start=1
                     /transl_table=11
                     /translation="MDEVDEGYLKPLLEKRIEKIFQIAAKFGHKTIILGAWGCGAFGN
                     DPDLMSKLFAKAIKDMPWFKHVCFAIFDKSTNKTTLSSFKVNII*"
                     /db_xref="UniRef100_G8S768"
                     /db_xref="ase:ACPL_5412"
                     /db_xref="A0A0B7CFQ5_9PSEU"
                     /db_xref="G8S768_ACTS5"
     gene            214788..215024
                     /locus_tag="S16_GE16_scaffold_55267_prodigal-single_313"
     CDS             214788..215024
                     /product="Uncharacterized protein n=1 Tax=Clostridium sp.
                     7_2_43FAA RepID=V9H267_9CLOT"
                     /codon_start=1
                     /transl_table=11
                     /translation="MDIWFVYLLECSDLTLYTGITNSLTKRVEKHNSGKGAKYTRGRT
                     PVKLLKFWTCQSKGDALRLEYKIKQLSREEKLKL*"
                     /db_xref="UniRef100_V9H267"
                     /db_xref="V9H267_9CLOT"
                     /db_xref="clj:CLJU_c01940"
     gene            215026..215328
                     /locus_tag="S16_GE16_scaffold_55267_prodigal-single_314"
     CDS             215026..215328
                     /product="Uncharacterized protein {ECO:0000313|EMBL
                     :KKN60279.1};  TaxID=412755 species="unclassified
                     sequences; metagenomes; ecological metagenomes.;"
                     source="marine sediment metagenome.;""
                     /codon_start=1
                     /transl_table=11
                     /translation="MAKEKFILTPTGKTSDNKIVLAGCYQMYQTHGVPLDIILSYLKD
                     NNYVPDWIDIYKSARVNGMSHERILSKLEPDIDDSFGPEWTKIVLEKLNKIFGEKK*"
                     /db_xref="A0A0F9RZN3_9ZZZZ"
     gene            215325..215945
                     /locus_tag="S16_GE16_scaffold_55267_prodigal-single_315"
     CDS             215325..215945
                     /product="Uncharacterized protein n=1 Tax=Desulfotomaculum
                     gibsoniae DSM 7213 RepID=R4KJM9_9FIRM"
                     /codon_start=1
                     /transl_table=11
                     /translation="MKENFTSLNVIVDKSGSMFTLLGSTLEGFNGFLEEQKKAPGEAV
                     LTLCTFNTKYELVHDFVPLDKVSNLDETKYLPSGGTALLDAMGKTINEVGSKLAAMDE
                     NDRPSKVLFLIITDGQENSSLEFSKEKIKEMVEHQQTVYNWEFIFMGANIDAIAEGAS
                     LGITPDKAFQYSATPVGTRNLYKSVSDNTTKYRSSTTKHKFDISSK*"
                     /db_xref="UniRef100_R4KJM9"
                     /db_xref="A0A0F9GSX8_9ZZZZ"
                     /db_xref="dgi:Desgi_3508"
                     /db_xref="R4KJM9_9FIRM"
     gene            215955..216449
                     /locus_tag="S16_GE16_scaffold_55267_prodigal-single_316"
     CDS             215955..216449
                     /product="pantetheine-phosphate adenylyltransferase (EC:2
                     .7.7.3)"
                     /codon_start=1
                     /transl_table=11
                     /translation="MIGIYTGSFDPITYGHVDIIKRSMDFCSQLIIGIGINPEKKVLF
                     STIERLDMIHKVINSEFDFLTSTNIKAVSFNGLLVKFAKEVGASVIIRGIRSVSDFEY
                     EINLANVNKTLEPSIETIFLPTSPNLSVVSSSSAKTIAKFGGNIESFVPKYVSGKLKE
                     KLSE*"
                     /db_xref="tmt:Tmath_1343"
                     /db_xref="UniRef100_D3T2V3"
                     /db_xref="87189273"
                     /db_xref="D3T2V3_THEIA"
                     /db_xref="2.7.7.3"
     gene            complement(216439..217248)
                     /locus_tag="S16_GE16_scaffold_55267_prodigal-single_317"
     CDS             complement(216439..217248)
                     /product="hypothetical protein"
                     /codon_start=1
                     /transl_table=11
                     /translation="MKINADKILKRCNDYLISSAGLLAFPHGMAKEITELYYSDKNSF
                     LKLSEYGVNIQSYSHTVEINLQDLPKSYHADELEGIAKSFNKDTDQLNVMFVFEMGTH
                     SPRGDFFPTNMSITFYPVIDPKEIDEHDTTMESYIQHELMHFVQFLLSKRADKFQSPP
                     PKIEIPGYDTLVGYPTQSSPKEFNKLVSLLKDNKQALYELNPAEFYPKLNDALNRFLQ
                     KKYQTARTFKIFVGLEGNNPDYFFRYLKKFNSKLWTKAIKELWKKVEPIIR*"
     gene            217407..217486
                     /locus_tag="S16_GE16_scaffold_55267_prodigal-single_trna_1
                     1"
     tRNA            217407..217486
                     /product="Undet"
     gene            217568..217641
                     /locus_tag="S16_GE16_scaffold_55267_prodigal-single_trna_1
                     2"
     tRNA            217568..217641
                     /product="Trp"
     gene            217867..218616
                     /locus_tag="S16_GE16_scaffold_55267_prodigal-single_318"
     CDS             217867..218616
                     /product="id=5087246 bin=GWF1_OP11_31_35_complete species
                     =OP11_1 genus=OP11_1 taxon_order=OP11_1 taxon_class=OP11_1
                     phylum=OP11 tax=GWF1_OP11_31_35_complete
                     organism_group=OP11 (Microgenomates)
                     organism_desc=Complete genome (was OP11_1)"
                     /codon_start=1
                     /transl_table=11
                     /translation="MKNNSLKEKAIHLRKNNYSYGEISKILGINKSTLSYWLKEIPFD
                     KKIQKIKSNKGLNTPLNFEIKNKAVLLRQQNKTIHEISLELNISTSSVSRIVKNLPKI
                     KFKDIKVNLWKEDAILSFNKHKTDPLFMLGLGLYWGEGSKLQNLEICNSDAGVIKQWM
                     CWCSTFLPNRKVRFRLNIHECSNIEQVLKFWNEKCNIPKNIKVYTLKKRSTSFNDKKN
                     KMPNGVMYVTICEGSFEEHVKMMQWLEMLRE*"
                     /db_xref="OP11_1_1_706"
                     /db_xref="87754669"
     gene            218669..218753
                     /locus_tag="S16_GE16_scaffold_55267_prodigal-single_trna_1
                     3"
     tRNA            218669..218753
                     /product="Pseudo"
     gene            218807..219700
                     /locus_tag="S16_GE16_scaffold_55267_prodigal-single_319"
     CDS             218807..219700
                     /product="Ribosomal protein L11 methyltransferase n=1 Tax
                     =Clostridium sp. CAG:813 RepID=R7MBG0_9CLOT"
                     /codon_start=1
                     /transl_table=11
                     /translation="MNIEINKKIFTQENLTDMILSCYDKTNFASKLGFTYFNGKISKK
                     IDEIISKNNLDSSHFDSKKKHKARRKYPIIKKNCPVCNLKFDTQIGNKEERTTCSYKC
                     SNIYFNSIRHTTESKKKTSDALNAFHVGNGTSARRDIICNYCQNIFSTKRYFRKFCSV
                     VCAAKSNWNNIEYRKNLTNQANDRVKSGVHKGWAGRSKLKPSFPEQVTMEVLNELGVS
                     NYLREKKVGSWFIDFAFEESKIAIEIDGKQHEEPVRKAKDKIKDEYLIKNGWKVFRIK
                     WGKLTKEFRFNLKIRLMSILL*"
                     /db_xref="UniRef100_R7MBG0"
                     /db_xref="87094158"
                     /db_xref="R7MBG0_9CLOT"
     gene            complement(220717..221391)
                     /locus_tag="S16_GE16_scaffold_55267_prodigal-single_320"
     CDS             complement(220717..221391)
                     /product="Uncharacterized protein n=1 Tax=Oscillatoria
                     nigro-viridis PCC 7112 RepID=K9VBC8_9CYAN"
                     /codon_start=1
                     /transl_table=11
                     /translation="MIVENTPEFIEFLQRLPPNSLVSIECPFCKKTFTRAKNVLQSKL
                     ITHKMKNIYCSRACSNKHKIKIMNVQCKQCNKSFFKKADQVAKHPNNFCSSSCSATYS
                     NTHKTKGNRRSKLEIWVESKLKELYPNLDIIFNDKETINSELDIYIRSLNLAFELNGI
                     FHYEPIYGPEKLESIKNNDNRKFQACLERGIELVIIDTSTQKYLKEKTSKKYLDIIIN
                     IINIKL*"
                     /db_xref="UniRef100_K9VBC8"
                     /db_xref="X0RM61_9ZZZZ"
                     /db_xref="oni:Osc7112_0387"
                     /db_xref="K9VBC8_9CYAN"
     gene            221875..221949
                     /locus_tag="S16_GE16_scaffold_55267_prodigal-single_trna_1
                     4"
     tRNA            221875..221949
                     /product="Gly"
     gene            222005..222256
                     /locus_tag="S16_GE16_scaffold_55267_prodigal-single_321"
     CDS             222005..222256
                     /product="hypothetical protein"
                     /codon_start=1
                     /transl_table=11
                     /translation="MLIEANAHKDYIEYNMRQFLACQGYPSFQVSIPGYLYKNCCFTF
                     RCGRKGIREAVNFDFTGSNPVAGTEWIVFFEKYYPGCVV*"
     gene            222135..222206
                     /locus_tag="S16_GE16_scaffold_55267_prodigal-single_trna_1
                     5"
     tRNA            222135..222206
                     /product="Pseudo"
     gene            222481..222557
                     /locus_tag="S16_GE16_scaffold_55267_prodigal-single_trna_1
                     6"
     tRNA            222481..222557
                     /product="Asn"
     gene            223579..224355
                     /locus_tag="S16_GE16_scaffold_55267_prodigal-single_322"
     CDS             223579..224355
                     /product="hypothetical protein"
                     /codon_start=1
                     /transl_table=11
                     /translation="MSINNLSILNDLKTSLAIRKTNFKSSFSISREHAPLLFHLMIND
                     CESYYADVDSTSITIKDNRLVFNLPNNATLFAVRSALDKFFDGVSYNQEINDDNLINL
                     DFLKQSPQTTEIVELIKALEISEEVIRSIDRKNSAENEISSFFEKEIKILKEAFLKKT
                     NLNLTYSCEQFPHFELKKYPNWLSKYELLDKNRCEAVKLLLTKDDYENLNKLLLFPDH
                     IFVLCAKKIGLIRIITYWLDELAPFKSKMSKVESLLSLSE*"
     gene            224388..224570
                     /locus_tag="S16_GE16_scaffold_55267_prodigal-single_323"
     CDS             224388..224570
                     /product="hypothetical protein"
                     /codon_start=1
                     /transl_table=11
                     /translation="MQPYGYKSSISIYLKIRRGGICYCLDCEADENQERKNKKRHRKR
                     ARRWAKLEIKKQLLES*"
     gene            224572..224889
                     /locus_tag="S16_GE16_scaffold_55267_prodigal-single_324"
     CDS             224572..224889
                     /product="hypothetical protein n=1 Tax=Paenibacillus elgii
                     RepID=UPI000248C2E9"
                     /codon_start=1
                     /transl_table=11
                     /translation="MGYYTDFIIECHDNDCYQTMLEEFSYDDHKDNQIIIPYRKWYEH
                     EEELCAFSTRFPAVLITVTGYGEENDDIWRKYFKNGKVQMEFAEMTFESFDESKLRDP
                     KIL*"
                     /db_xref="UniRef100_UPI000248C2E9"
                     /db_xref="bao:BAMF_0907"
                     /db_xref="E1UPF0_BACAS"
                     /db_xref="UPI000248C2E9"
     gene            225040..225115
                     /locus_tag="S16_GE16_scaffold_55267_prodigal-single_trna_1
                     7"
     tRNA            225040..225115
                     /product="Ile"
     gene            225133..225351
                     /locus_tag="S16_GE16_scaffold_55267_prodigal-single_325"
     CDS             225133..225351
                     /product="hypothetical protein"
                     /codon_start=1
                     /transl_table=11
                     /translation="MASIEIVLSSGKCYCRGYGKNCAFTNGKISKGAKALKISIYASG
                     GVATSFYYHKCMILLLEMAKEAIRNAED*"
     gene            225382..225795
                     /locus_tag="S16_GE16_scaffold_55267_prodigal-single_326"
     CDS             225382..225795
                     /product="Bacteriophage protein n=1 Tax=Gloeobacter
                     kilaueensis JS1 RepID=U5QIB4_9CYAN"
                     /codon_start=1
                     /transl_table=11
                     /translation="MKQCSKCNRSDVEFGKNSYKKDGFQSQCKKCKSESDAKHYSKNK
                     NKQKLRVKEQRRKTRQFIYDYLKNNPCVDCYEKDPVVLDFDHLNDKTINVSQMVSGGF
                     SIENIMLEISKCEVRCANCHRRKTAIQFNWYKDLT*"
                     /db_xref="UniRef100_U5QIB4"
                     /db_xref="glj:GKIL_2486"
                     /db_xref="89856137"
                     /db_xref="U5QIB4_9CYAN"
     gene            225797..225875
                     /locus_tag="S16_GE16_scaffold_55267_prodigal-single_trna_1
                     8"
     tRNA            225797..225875
                     /product="Lys"
     gene            226014..226226
                     /locus_tag="S16_GE16_scaffold_55267_prodigal-single_327"
     CDS             226014..226226
                     /product="hypothetical protein"
                     /codon_start=1
                     /transl_table=11
                     /translation="MKKLLFALLLVSGCEVNQPTKDNKVEFRYVKDDKTNLCFIDNTV
                     DSTTLITYHIYSSVPCSPEVEKLIKK*"
     gene            226233..226308
                     /locus_tag="S16_GE16_scaffold_55267_prodigal-single_trna_1
                     9"
     tRNA            226233..226308
                     /product="Lys"
     gene            226504..226752
                     /locus_tag="S16_GE16_scaffold_55267_prodigal-single_328"
     CDS             226504..226752
                     /product="hypothetical protein"
                     /codon_start=1
                     /transl_table=11
                     /translation="MGKIIIGLLVFILGVAFLFGAAMMNRSDMIDHKSDRDIQYLQWA
                     LGYFVDTRTNLCFAKTSVDTLTSVPCTPEVLKLAKQIK*"
     gene            complement(226745..227383)
                     /locus_tag="S16_GE16_scaffold_55267_prodigal-single_329"
     CDS             complement(226745..227383)
                     /product="hypothetical protein"
                     /codon_start=1
                     /transl_table=11
                     /translation="MKISEIEKLAEKYELESKGAAGAFFMALPFISNLIRSTLIDTAK
                     DMPTAIKDINTAFSNLDKEAADAWFDSMGAGTYKKYKPDFDSFRKETSELGTVYSDII
                     TGKTTPENFIKLQNLINQVSQKGSSARAKLEEVKTWATKTVEVAEDIGMTLGMHNSVR
                     KGQDAIDRLLTEISKVVPELERIKNEAEKQKETTPVKTDMVDPFAELSQVII*"
     gene            complement(227380..228363)
                     /locus_tag="S16_GE16_scaffold_55267_prodigal-single_330"
     CDS             complement(227380..228363)
                     /product="hypothetical protein"
                     /codon_start=1
                     /transl_table=11
                     /translation="MRNIDIILSSCQEYDLLSEGQFVGLNEPMRSFKPSISPAPHISP
                     IVEPTFKTEPFKYGPTETRTIKLEPSAPKAAPKSTKPSAHDVFDEHGKVKPGKYWEYM
                     KGEFKGAGEAVKQQRIQAKKDLINSLNKSILNIYGKLYKLTHPTKIQMVKASIPVILG
                     LTAYVKFFANQKPASNNKEVAEVVDEAFINLDAAPGMPDVKGSELISKISGLTSKLKS
                     LKPRTPRGEKIINDSMDELNNINKSLTALQTAPNLTSASSAQSYSNLATSFALTGVTA
                     TEKLDLLASALEKSNKLELANEVTAVSNDIAELISGVNSVKSISKTDEGTI*"
     gene            228468..228884
                     /locus_tag="S16_GE16_scaffold_55267_prodigal-single_331"
     CDS             228468..228884
                     /product="hypothetical protein"
                     /codon_start=1
                     /transl_table=11
                     /translation="MDSFEDTAKQLDLESVKSAEELNEKIKEQFGISLDDMILHLAEE
                     VKNNPNKVAATFINVAPMGDYSKLLESPEEIAKFFSEEGYKPEFWIPETILSTESGFI
                     EFSFTNTSVDDGTTCKGYVVISSNGKIKHAFAQGEE*"
     gene            228881..229021
                     /locus_tag="S16_GE16_scaffold_55267_prodigal-single_332"
     CDS             228881..229021
                     /product="hypothetical protein"
                     /codon_start=1
                     /transl_table=11
                     /translation="MIKIGFDIGGVLSKYPEIFKPLIEALSISKDISLIMSVHVVEHV
                     IE*"
     gene            229091..229444
                     /locus_tag="S16_GE16_scaffold_55267_prodigal-single_333"
     CDS             229091..229444
                     /product="hypothetical protein n=1 Tax=Streptomyces
                     scabrisporus RepID=UPI00037679C3"
                     /codon_start=1
                     /transl_table=11
                     /translation="MSRHNIILENLEKFGELSFKPKGNSMNPIIKSGATVRLKKVDPI
                     VYRVGDAVYAKVQGNYYLHLISAIDETKNRYQISNNHGHVNGWTNAENVFGLCVEVDG
                     KIIVSDEEIEKRKNK*"
                     /db_xref="UniRef100_UPI00037679C3"
                     /db_xref="A0A086H4A9_STRSC"
                     /db_xref="afs:AFR_27140"
                     /db_xref="UPI00037679C3"
     gene            229492..229567
                     /locus_tag="S16_GE16_scaffold_55267_prodigal-single_trna_2
                     0"
     tRNA            229492..229567
                     /product="Ala"
     gene            229573..229646
                     /locus_tag="S16_GE16_scaffold_55267_prodigal-single_trna_2
                     1"
     tRNA            229573..229646
                     /product="Pseudo"
     gene            229651..229724
                     /locus_tag="S16_GE16_scaffold_55267_prodigal-single_trna_2
                     2"
     tRNA            229651..229724
                     /product="Ala"
     gene            229754..230122
                     /locus_tag="S16_GE16_scaffold_55267_prodigal-single_334"
     CDS             229754..230122
                     /product="hypothetical protein n=1 Tax=Fischerella sp. PCC
                     9339 RepID=UPI0002F594E8"
                     /codon_start=1
                     /transl_table=11
                     /translation="VSDKKQISIGDSIADFVSNIVKSWKFIIIQTIFIVSWIILNFSH
                     YKWDAYPFSFLKLILIIEACFVALMIFKSNSRLSKIDRKTMYNDYIVDLSIRNDVKKI
                     KILSEDNSKKISKIDKKLEK*"
                     /db_xref="UniRef100_UPI0002F594E8"
                     /db_xref="A0A0G0FE85_9BACT"
                     /db_xref="ppn:Palpr_1029"
                     /db_xref="UPI0002F594E8"
     gene            230122..230514
                     /locus_tag="S16_GE16_scaffold_55267_prodigal-single_335"
     CDS             230122..230514
                     /product="hypothetical protein"
                     /codon_start=1
                     /transl_table=11
                     /translation="MSDQDPIMKKFFEAIRSSDRTCLFCSDQFKGFREWCDKEECRKA
                     GVAYMDYKRGSYLRDNYGLIDYIPPPSHSSGLLFYIDYMSRDNSDQNDSDESSKNTSG
                     SAISEEDIKMGESLLEIFRSRLKNNTNK*"
     gene            230529..230602
                     /locus_tag="S16_GE16_scaffold_55267_prodigal-single_trna_2
                     3"
     tRNA            230529..230602
                     /product="Gln"
     gene            230690..231130
                     /locus_tag="S16_GE16_scaffold_55267_prodigal-single_336"
     CDS             230690..231130
                     /product="hypothetical protein"
                     /codon_start=1
                     /transl_table=11
                     /translation="MRANGNKIIHRHSNAPKLMYSLEIKRQLNHIKCPICQGPIDIAT
                     FLGKTVYGCAVDIDHYHIEFDSKSSEIVNEFVRFYDEKHKYQILKNNNKTNCNLYIYN
                     IDSEKRVIEDGRIRILYPDKSLFDFRNFNVAKAITRVKLLLNFS*"
     gene            231157..232023
                     /locus_tag="S16_GE16_scaffold_55267_prodigal-single_337"
     CDS             231157..232023
                     /product="Uncharacterized protein n=1 Tax=Haliangium
                     ochraceum (strain DSM 14365 / JCM 11303 / SMP-2)
                     RepID=D0LTV2_HALO1"
                     /codon_start=1
                     /transl_table=11
                     /translation="MSTKNLSRTIIEGGRRKRNKWERRHSNRALRAKVREYMHGVMKN
                     PDASDEDYEPTREKVYKDFDDKLGPIYRWLHAQEGRPWDDVRSEIHQKFDLRTTAGRH
                     IIYDHLLRSVQETPNYDYGRNEESWFVSIWKNDFYVEDGILRAKDRVKCNWYPYPAIN
                     TYPIVEWLNGRIIGKSGNKLYWFLIKSKSSDGWADEWKCEWLNSYYGHPTNLVYLKKT
                     QVPVYIKDKLTSYKEEWREPFYYKFKRLNARQWKELSDKDVEYFNSLPEYYQEAILEW
                     SPLNKNPRKISW*"
                     /db_xref="UniRef100_D0LTV2"
                     /db_xref="hoh:Hoch_3294"
                     /db_xref="D0LTV2_HALO1"
     gene            232046..232600
                     /locus_tag="S16_GE16_scaffold_55267_prodigal-single_338"
     CDS             232046..232600
                     /product="Uncharacterized protein n=1 Tax=Salmonella phage
                     SSE-121 RepID=K4I1V4_9CAUD"
                     /codon_start=1
                     /transl_table=11
                     /translation="MSYADNFTIYGPYARKSDGRQIVIVIDRNGKRRTVSYPKWLLET
                     QLGRPLDTNLETVDHWDSNHENNDLSNLRIVPRDQHSADDTRRVKPVKFECAWCNKEF
                     ERSPRLIRDKARKNKAGPFCSRSCAGKYSRMLQLKLIDKFDSQQAVDSEYYKRKYVTA
                     STKLVALSSDQIIDYLCDIWDADE*"
                     /db_xref="UniRef100_K4I1V4"
                     /db_xref="K4I1V4_9CAUD"
     gene            complement(232646..233704)
                     /locus_tag="S16_GE16_scaffold_55267_prodigal-single_339"
     CDS             complement(232646..233704)
                     /product="hypothetical protein"
                     /codon_start=1
                     /transl_table=11
                     /translation="MVTNINKLLKKSDFLYKMAGILPYPPKMKEEVLKIVKEAYAAYQ
                     NSKQMSSEKLINIDLTGLPPQYSKLEKELADSGYSILVSTDIVEMTEENKFKTVTMGS
                     WNPHYEELNVKLIIHNGKPFFDRIEDIVEHELIHMMQTLIEKHNPRLAEHSKVLKTKP
                     GYPSEWKPSKQEEVYSDAYRIHGRHYLSSGVEFFSQLRNNIEIFKKLQNKTKYDFLRF
                     VNGTEFFVNLKLEKPKLWERAVKEAWKELSDDFNTDPEKELEAKNDYDSWNFMSKNKV
                     KLLEKANSMGFDAPFSLQSADPLIQEAFKHLLHATRLSDYSEDQFVFLQDARMDGINF
                     CIVQNGEIIPLIVLLNPK*"
     gene            233741..234394
                     /locus_tag="S16_GE16_scaffold_55267_prodigal-single_340"
     CDS             233741..234394
                     /product="hypothetical protein n=1 Tax=Scytonema hofmanni
                     RepID=UPI0003824739"
                     /codon_start=1
                     /transl_table=11
                     /translation="MKIPLIYPKIPGPANCPLKQCVVFEKLDGTNMHWKFTPGIGWTH
                     FGTRRTQFSLDDNGIVEFGKTHPEISEAPHLFLRSMIGIVNAPICLNEIILYTEFLGN
                     NSFAGSHLSSDRKKLVLFDALINGRILDPKSFIDAFSSYNPPDEFDDDFDLPKIVYQG
                     KFSGQLVEDIRNGKYKVNEGVIIKGPYKGEVYMCKVKTNEYLNRLKKSFDDWENYWE*"
                     /db_xref="UniRef100_UPI0003824739"
                     /db_xref="A0A0C1MWU0_9CYAN"
                     /db_xref="oni:Osc7112_6217"
                     /db_xref="UPI0003824739"
     gene            234397..234645
                     /locus_tag="S16_GE16_scaffold_55267_prodigal-single_341"
     CDS             234397..234645
                     /product="hypothetical protein"
                     /codon_start=1
                     /transl_table=11
                     /translation="MASIKENKKIVLNTIDNCSLELIEWLSYLRQSCQFGLHKGKLGN
                     ISWYVNILRELADALEAYNDDSFTLSDLQDYHDWKIKK*"
     gene            234652..234981
                     /locus_tag="S16_GE16_scaffold_55267_prodigal-single_342"
     CDS             234652..234981
                     /product="Uncharacterized protein n=1 Tax=Bacteroides
                     fragilis (strain ATCC 25285 / NCTC 9343)
                     RepID=Q5L958_BACFN"
                     /codon_start=1
                     /transl_table=11
                     /translation="MGMLKTFNLKNFIKGWIIGNFEPTLIKTNEVEVGVKRYVAGDYE
                     SAHHHKIATEITVIVSGKVEMNGVEYSENDIIVIEPNQSTDFKCLTDVVTVVVKYPGA
                     NNDKYVD*"
                     /db_xref="UniRef100_Q5L958"
                     /db_xref="bfs:BF9343_3593"
                     /db_xref="A0A017N3I0_BACFG"
                     /db_xref="Q5L958_BACFN"
     gene            234984..235169
                     /locus_tag="S16_GE16_scaffold_55267_prodigal-single_343"
     CDS             234984..235169
                     /product="hypothetical protein"
                     /codon_start=1
                     /transl_table=11
                     /translation="MSVHYCISNPCWICFQHLAPKSDDSNDNLWKTYRQKVPDDSLEA
                     KLIDLIIEDIENEDPTM*"
     gene            235150..235491
                     /locus_tag="S16_GE16_scaffold_55267_prodigal-single_344"
     CDS             235150..235491
                     /product="hypothetical protein"
                     /codon_start=1
                     /transl_table=11
                     /translation="MKILQCKECGVDFDLHSAEKRRVGGLICNCPDCSEDNVIKYAGV
                     QAADGKQSQATILKFNSEQDKNQYLAFWQNNSGLHKGKSCQLGNHLSTTPSIKFETIT
                     GFNPTNHKGKL*"
     gene            235491..235730
                     /locus_tag="S16_GE16_scaffold_55267_prodigal-single_345"
     CDS             235491..235730
                     /product="hypothetical protein"
                     /codon_start=1
                     /transl_table=11
                     /translation="MALCKMESLAAAVVSGRPIMLVTLDKVINAQPMSAVISCNHKTG
                     EIQGSVTFLMDNNEVLSKTFYEMWVDGWSPANFRD*"
     gene            235809..236117
                     /locus_tag="S16_GE16_scaffold_55267_prodigal-single_346"
     CDS             235809..236117
                     /product="hypothetical protein"
                     /codon_start=1
                     /transl_table=11
                     /translation="MSTNVKSQMETVEKVFSATLTALSSLQDGERVQLKELAKTVGLS
                     TALEPKVVLPFVSYFVHNTTVAYVTRGKKGGIIKGVKPAKVVKSRKKDSDDSDSSDQS
                     *"
     gene            236140..237231
                     /locus_tag="S16_GE16_scaffold_55267_prodigal-single_347"
     CDS             236140..237231
                     /product="Uncharacterized protein n=1 Tax=Clostridium sp.
                     CAG:465 RepID=R6U7J0_9CLOT"
                     /codon_start=1
                     /transl_table=11
                     /translation="MLITIVAGSFNDDGGKTSGWASKFFDQCQSNIDKNSDFIYQFVN
                     GGPASLLSELLDDFQKIKPDVIIWMADVPNDKPKLVKSIKELLPHTLLITSKRNLDLA
                     YSLQDLVSRALSIKSNLVMEFSGDRSDIKTSIYDPLGNCFLNKSSSINEVASVLINRL
                     RVLKSVARTKSYSIGDKINVPVNNETNEFMSLVREQAETFHLIIHGVSTERMLGNASF
                     RCARGFPSFRHESLIFVSQRNIDKRYISPDAFVACSLHGGNDVKYFGETKPSVDTPVQ
                     IKLYNYYGNINYMLHSHTYIDGAPTTKDILPCGAIEEYDQIIKEVPERDNINFNINIR
                     GHGSIVFASDLKFIENTKWIARPVPEFVV*"
                     /db_xref="UniRef100_R6U7J0"
                     /db_xref="A0A0F9W2A2_9ZZZZ"
                     /db_xref="R6U7J0_9CLOT"
     gene            237258..237809
                     /locus_tag="S16_GE16_scaffold_55267_prodigal-single_348"
     CDS             237258..237809
                     /product="Putative uncharacterized protein id=3152318 bin
                     =GWC1_OD1_38_17 species=Ruminococcus albus
                     genus=Ruminococcus taxon_order=Clostridiales
                     taxon_class=Clostridia phylum=Firmicutes
                     tax=GWC1_OD1_38_17 organism_group=OD1 (Parcubacteria)
                     organism_desc=Good + Candidate for curation"
                     /codon_start=1
                     /transl_table=11
                     /translation="MSKKIEIERRFLVEFPKSWSDLAELFDDLVDVKRIFQTYLEADS
                     DNISPRVRKTIQGLTGDRETVYDYNKKHPAGVGANHEKEFEISKSQFEDKLKQKRKDK
                     ETVVKTRFVFKYDSFVFELDVFKGALRGLAILEIELDDLNEKFKLPPFLKIIKEVTEN
                     KKFNNFHLASIKSPEELKKLLNE*"
                     /db_xref="gwc1_scaffold_397_45"
                     /db_xref="A0A0G0H346_9BACT"
     gene            237802..238044
                     /locus_tag="S16_GE16_scaffold_55267_prodigal-single_349"
     CDS             237802..238044
                     /product="hypothetical protein"
                     /codon_start=1
                     /transl_table=11
                     /translation="MSNIYTTIFLLLFIMFISWMILNQDHILFSNPKEIWNEKEDSYF
                     LENKKCQVELIYYGLDKPKVWQKKVIIGKRTVCYAE*"
     gene            238034..238255
                     /locus_tag="S16_GE16_scaffold_55267_prodigal-single_350"
     CDS             238034..238255
                     /product="hypothetical protein"
                     /codon_start=1
                     /transl_table=11
                     /translation="MPNKVENPYEYCTNYQHQCYCEKCERDKISLLALYKQNPNINDF
                     INHVIFSMRLRDQEIVNLKNILMDNYNGN*"
     gene            238245..238556
                     /locus_tag="S16_GE16_scaffold_55267_prodigal-single_351"
     CDS             238245..238556
                     /product="hypothetical protein"
                     /codon_start=1
                     /transl_table=11
                     /translation="MEINHILWKDIQIVHIKNKKEVDKIKFATFDMANGSLAIRGYDY
                     YNSPNNMHHLYTRPKIIKLTPVKVQIEAFWWGTSFKKLKNGKTKMIKMPEHKVIITAM
                     F*"
     gene            238563..238850
                     /locus_tag="S16_GE16_scaffold_55267_prodigal-single_352"
     CDS             238563..238850
                     /product="hypothetical protein"
                     /codon_start=1
                     /transl_table=11
                     /translation="MTNFEDSLIAKLIYVSYMSFCISFCVVGGFRIYAENSFYEKLPQ
                     QTWAEIQNEFVINDKKCHTHFLFKGVNVPKWENRKMLIGRFVRCDNDALLY*"
     gene            238937..239011
                     /locus_tag="S16_GE16_scaffold_55267_prodigal-single_trna_2
                     4"
     tRNA            238937..239011
                     /product="Cys"
     gene            complement(239043..239762)
                     /locus_tag="S16_GE16_scaffold_55267_prodigal-single_353"
     CDS             complement(239043..239762)
                     /product="Uncharacterized protein n=1 Tax=Oscillatoria
                     nigro-viridis PCC 7112 RepID=K9VBC8_9CYAN"
                     /codon_start=1
                     /transl_table=11
                     /translation="MLHDQINIYDEKELLLSNRKRKCYLIDCHCCGKRHYKEHAEIMR
                     GLRRNKKFFCSKNCHSKYYSKKQNVICANCTDKFQKKQSQIKKSKNNFCSKSCAATFN
                     NKNKSYGLRRSKIEVLIEKTIQKDFPKISFKTNDKTVINSELDFYFPDIKLAIQINGP
                     LHYKPIYGQLKLNNIQKLDEEKRNKCKEKSIKLIELDYSEDKYLNKKLILRRLNEFKI
                     ILAEEIGLDPNTLTNTTSFPN*"
                     /db_xref="UniRef100_K9VBC8"
                     /db_xref="X0RM61_9ZZZZ"
                     /db_xref="oni:Osc7112_0387"
                     /db_xref="K9VBC8_9CYAN"
     gene            239958..240194
                     /locus_tag="S16_GE16_scaffold_55267_prodigal-single_354"
     CDS             239958..240194
                     /product="hypothetical protein"
                     /codon_start=1
                     /transl_table=11
                     /translation="VGIARYGVRVSPSSAMNKPPNLYNNDYSEIVKDVCNRFPELVLN
                     KSIKELQKIIMTEQRGSVHPGLVLEYLERKINNL*"
     gene            240212..240685
                     /locus_tag="S16_GE16_scaffold_55267_prodigal-single_355"
     CDS             240212..240685
                     /product="hypothetical protein"
                     /codon_start=1
                     /transl_table=11
                     /translation="METNENFSLLTNLCKNEDWFHSLAVDEFNRMIVYTKYMSLDVYN
                     YVPDELNEQKILVHFAQSVLANKDRYKEEIGSPFSGESAPPVPVSVPVTELILELEKL
                     EKICGSNILQDIFFEVHDGENAVTNLSDRYPEVRKPMDKLYTTYGFDAIYNELDG*"
     gene            240688..240972
                     /locus_tag="S16_GE16_scaffold_55267_prodigal-single_356"
     CDS             240688..240972
                     /product="hypothetical protein"
                     /codon_start=1
                     /transl_table=11
                     /translation="MKCIDILCQEKILGTIEWDGQNKYYQIINYDRFDNDIIKQLYYL
                     SLNKINIWVGLGKLPYPMPREEMFPWEDDWWIHIKKFMIHAIKFGDIYEK*"
     gene            240962..241294
                     /locus_tag="S16_GE16_scaffold_55267_prodigal-single_357"
     CDS             240962..241294
                     /product="hypothetical protein n=1 Tax=Zavarzinella
                     formosa RepID=UPI0003136804"
                     /codon_start=1
                     /transl_table=11
                     /translation="MKNKKEIRQNFRNVCLKRDKLSCRMCGKKAKSHDEALEIFDVHH
                     ITDRSLMDGGGYVLENGITLCKDSCHLKAESYHSTGIAVEGAAPEDLYKIIGSSLEKA
                     QEASKKLI*"
                     /db_xref="UniRef100_UPI0003136804"
     gene            241409..241756
                     /locus_tag="S16_GE16_scaffold_55267_prodigal-single_358"
     CDS             241409..241756
                     /product="hypothetical protein"
                     /codon_start=1
                     /transl_table=11
                     /translation="MTVQDLEHSKISTVSENDEYNIPLDISDIISICREYNKLGWKIQ
                     NQIESIVENGVEESLKTGILTKESLPLIKSFLKSISRNPYFGDAVSQADDCVNIINEY
                     EYRLKINHSSDLN*"
     gene            241816..242319
                     /locus_tag="S16_GE16_scaffold_55267_prodigal-single_359"
     CDS             241816..242319
                     /product="hypothetical protein"
                     /codon_start=1
                     /transl_table=11
                     /translation="MSLLAILVTVFFTYLFVTFFGYVVHRSLHQPWMGRFNKMHMTHH
                     LKLYPPSDYYSEEYRDPGKDSTAKFFAFTTLPVFAIVILLAIFGVLSKLVLFVVLVEM
                     VILGWMHDYLHDSFHITNHWLSRTLLIEKLFNYWNKLHFNHHVNMQTNFGIFDFVWDK
                     LFKTFWK*"
     gene            242340..243113
                     /locus_tag="S16_GE16_scaffold_55267_prodigal-single_360"
     CDS             242340..243113
                     /product="Uncharacterized protein n=2 Tax=Singulisphaera
                     acidiphila RepID=L0DLM0_SINAD"
                     /codon_start=1
                     /transl_table=11
                     /translation="MYLITQARVGYAYSEIMALHFAAREMGWEVYPAPVTWRMEEDFI
                     NSKPTGVPYGSQLFAEIISDQLGWELSGNTFDWLTKIPIEFTKRNIIFTNTKDAKFYP
                     ERKFIKPADAKMFPAKVYESGTFDYTSNVDPKYSELVSDDCPTIISDVVEFTSEFRCF
                     VKDQKVQTWSCYTLDGVINHEGNWRNPEVFEGFEPPDTFVNKMLETVHSEPAVIDVGI
                     IPGLGWAIIESNQAWASGIYGCDPVAALNVMAESVKRKQ*"
                     /db_xref="UniRef100_L0DLM0"
                     /db_xref="A0A0D8ZTD3_9CHRO"
                     /db_xref="saci:Sinac_6032"
                     /db_xref="L0DLM0_SINAD"
     gene            243110..243814
                     /locus_tag="S16_GE16_scaffold_55267_prodigal-single_361"
     CDS             243110..243814
                     /product="hypothetical protein"
                     /codon_start=1
                     /transl_table=11
                     /translation="MIKEFLPTLYKMCSNEDHDSYAVDEVMDFISIISQNKDFENLNE
                     FLVQVDLSKLTTGVLYCIVWQVCSYINQLPEYRNFYSRVREEYARRNRSEQDIKSLFD
                     KLRDGGPHLYDPNAPKYIPPHVKDKIRMEEALQRAIDSGDKDLANYITWYMADRESRI
                     SRDNEFHKLRHQLGDEELRKRAIKSLRGIADILERSAGSYPGIYYCTLSKWVEGKDKK
                     DIMDGVTVVLSYPWGG*"
     gene            243874..244566
                     /locus_tag="S16_GE16_scaffold_55267_prodigal-single_362"
     CDS             243874..244566
                     /product="hypothetical protein n=1 Tax=Zavarzinella
                     formosa RepID=UPI0002E07307"
                     /codon_start=1
                     /transl_table=11
                     /translation="MKKILITGGHTQIPIDQVRVISNIFKGKTACDIANEFWMSTPLN
                     DQEIVVVGNPDMKSKIEFVQDLSYMDHDIPNKFIPYKSYDELYSIMEKEITTGNYDVI
                     IHSAAVSDYYVSGVQSEPGKYLDTSSKISSSYDTLYLELKKTRKIVDDIRYLWGFSGT
                     LVKFKLQVGLSDEELLSIARKSRTDSMADFIVANCLEWAKERAYVIGDNREYSVSRED
                     LGKALYMETVSQ*"
                     /db_xref="UniRef100_UPI0002E07307"
                     /db_xref="88336650"
                     /db_xref="UPI0002E07307"
     gene            244563..245090
                     /locus_tag="S16_GE16_scaffold_55267_prodigal-single_363"
     CDS             244563..245090
                     /product="phosphopantothenoylcysteine decarboxylase
                     /phosphopantothenate/cysteine ligase (EC:6.3.2.5)"
                     /codon_start=1
                     /transl_table=11
                     /translation="MNILLGITGSVAAIKGSELVDELSKIGSVKVVQTESAYKFNTIA
                     IKQAEIFRDHHEWRWEKLGDPVLHIELRDWYDVFVIAPTSANTIAKMAHGICDNLLTT
                     IWMASRNKKVIIAPAMNTQMWKHPIVENNIRTLKLLDVKVIPPVSKALACGEVGVGAM
                     ANIEDIVKEIQNIGG*"
                     /db_xref="ant:Arnit_2915"
                     /db_xref="UniRef100_Q9J5A8"
                     /db_xref="A0A061R429_9CHLO"
                     /db_xref="Q9J5A8_FOWPN"
                     /db_xref="6.3.2.5"
     gene            245142..245214
                     /locus_tag="S16_GE16_scaffold_55267_prodigal-single_trna_2
                     5"
     tRNA            245142..245214
                     /product="Met"
     gene            245300..245374
                     /locus_tag="S16_GE16_scaffold_55267_prodigal-single_trna_2
                     6"
     tRNA            245300..245374
                     /product="Val"
     gene            245399..245587
                     /locus_tag="S16_GE16_scaffold_55267_prodigal-single_364"
     CDS             245399..245587
                     /product="hypothetical protein"
                     /codon_start=1
                     /transl_table=11
                     /translation="MSSLEDYDGLCGIPHFQLSDSDQQVKCTYKIGHDGPHSWQKYVT
                     GGPVIAFTHTTTLDRSVK*"
     gene            245587..246057
                     /locus_tag="S16_GE16_scaffold_55267_prodigal-single_365"
     CDS             245587..246057
                     /product="hypothetical protein"
                     /codon_start=1
                     /transl_table=11
                     /translation="MFKTTAIYDNRIADKQELEEKLKIPEEGNSSTKFYLPNGDLLCE
                     GYDRIVYGDHGPYLEFSLHHLKAQLYSKFGNKVVTDNLPGEDYKYYYFWLTPKNNPQI
                     KIYLQIKTVHNLPNAPKRDDGKPSRFNRKEGYADYKRGYFYVDPYSIVMDNSIT*"
     gene            complement(246059..247834)
                     /locus_tag="S16_GE16_scaffold_55267_prodigal-single_366"
     CDS             complement(246059..247834)
                     /product="Uncharacterized protein {ECO:0000313|EMBL
                     :KKL53767.1}; Flags: Fragment;;  TaxID=412755
                     species="unclassified sequences; metagenomes; ecological
                     metagenomes.;" source="marine sediment metagenome.;""
                     /codon_start=1
                     /transl_table=11
                     /translation="MSIFSCIDGGKMSNENVFAEGIKNYNTSFVIKNKSNKYISIFNN
                     KLKPNSTLDLLTIPGISETEIKASLLKGVLSRKIKSGELEVLSNTSDIINSSIIKPAL
                     NVSELSLISLLNVDEHSLVYVKSVRDYFQLNKSSSLSVDNITVLLASDGVSKWIRKNI
                     RDISWSLQSNWYIDPVSGNDNNTGDTLNSAIKTWAEFMRRVVSINIGMTLTITSSLSE
                     PLRGTFETSSSSAYLKIIFIPTILASGSASTFVDPTSSARGTTTVTDLTLSAGGVGDF
                     SNFVGKLLRAEGNADGYRYAQIFKAAAPTVANVGFWTRYLSNTKPTNGALVEVIDLPT
                     VPTVDIVTLGGLPVEVQGCDILGGNTNPGDVPIINPLRSQQGVRTGVGTILLSSFNGC
                     IFRSAFHGSQTWFLGCLVASGSGINILPMNGSTASFIGGGSLQNINLTAPGVIALQGF
                     TLQGAQLTIGAFNFSANTAGVGVAVNGLTGSLPICVYDSPGDGVYVRNGAQFNVSTLW
                     GSGNTGYGVQVDNGGFMRATGTPIITGTAGDVRLDLSTTAIPPLTAGATVPAASNLTT
                     WAQWAASPFNRNVISYTTGSRIIGL*"
                     /db_xref="A0A0F9FRW3_9ZZZZ"
     gene            247857..248909
                     /locus_tag="S16_GE16_scaffold_55267_prodigal-single_367"
     CDS             247857..248909
                     /product="Putative uncharacterized protein n=1 Tax
                     =Coprinopsis cinerea (strain Okayama-7 / 130 / ATCC
                     MYA-4618 / FGSC 9003) RepID=A8NET2_COPC7"
                     /codon_start=1
                     /transl_table=11
                     /translation="MIKLSNQILIFATYGLVNSRSQAYTILGLQEGASLEEVKTAFKN
                     KALKLHPDRNPDPNALKDMQLLNAAKDFILNNEQPQEVVEGIPQEDMDNPFDLSYEEI
                     SELRDRMGREEFDKKFPGWKDEIMREMGLDAYNKLFEKYDPTYNPEDDPYFVGQMEQL
                     WDHVKGIAEDIASALYEKGMEDHVIDVYTNTSSLMEKYPNLVEYPEWIDKKGFSKDLL
                     KAIDDKFNELLLENIGEFDIPFDYIIEFPNEKVINAFLAKEGNIAKYDFPDDFLTSKN
                     FGRAFIFLLREDPETAEIFINKYKDNKAFMQGLVKSVGFLHYMRDNAVAKMLLKLINF
                     DEEQRKLINRWLTKIG*"
                     /db_xref="UniRef100_A8NET2"
                     /db_xref="A8NET2_COPC7"
                     /db_xref="aza:AZKH_0290"
     gene            248927..250123
                     /locus_tag="S16_GE16_scaffold_55267_prodigal-single_368"
     CDS             248927..250123
                     /product="hypothetical protein"
                     /codon_start=1
                     /transl_table=11
                     /translation="MLIPELLKQASFYEDLCIKLAGNDSLFEEKILRELSKLNATLGK
                     PLIALSDFKIWYDLNKSALSAAKINNLFFSEGLIWFRPAEKYEGVISPNSDLSKDSYF
                     SDEESYKLIYEAKLTGYQSIPDLWLFVVKYIYDQYQSNIFESFTPSKEMADYSKLLSI
                     ISEMLNMSRAKDIVEFYNTYKDNLKKIRDISGAQPKFLGGGADGRAYDIGNNMVLKLF
                     LEEYSFESAKKALETPYTDPKAARTEARIYDAGIVGSYKGEKLYYLLIEKMNKIADRH
                     DMRDLLYGIVKNINKFHTIVDPLRNKFTQESKLEDKDYAEINEIVQKISSEITIDKSR
                     YKLDVIKKLNNLKDNWLPLFIEEIIMKYISRRGDLHTGNLGVTNFGELRYFDPAHPSH
                     QVAINY*"
     gene            250276..251199
                     /locus_tag="S16_GE16_scaffold_55267_prodigal-single_369"
     CDS             250276..251199
                     /product="Elongation factor Ts n=1 Tax=Sorangium
                     cellulosum So0157-2 RepID=S4Y0D6_SORCE"
                     /codon_start=1
                     /transl_table=11
                     /translation="MSNLNLIKELRALTLAGMGDCRSALEESNWDMEKAVDLIKARGK
                     NIASKNESKVATEGVVRIKEFSKPSGFSGASMVEVNCQTDFVANSPDFLSFVEFTSNA
                     LTDAAMQDQAFDVSSVGNERQELMSLTKEKIDVRRWWIEESSNPLVKVFNYTHSNNKI
                     GVMLTLLAPSKEALTNDVFSSLGNDLCLQIAAMSPLAIDRDSVDPAEVDRQKEIFKVQ
                     LTESNKPAASWSKILEGKFNKWYSEVVLTEQESIVAPKTTIGQIIKLIESKLGGNIKV
                     VNFIRCQVGEGLSVDKKDFADEVSQLVGESK*"
                     /db_xref="UniRef100_S4Y0D6"
                     /db_xref="scu:SCE1572_18905"
                     /db_xref="S4Y0D6_SORCE"
     gene            251196..251561
                     /locus_tag="S16_GE16_scaffold_55267_prodigal-single_370"
     CDS             251196..251561
                     /product="hypothetical protein"
                     /codon_start=1
                     /transl_table=11
                     /translation="MIKEVLLKELKESIGNKDPILFFEKFVDVFSLLFDKIDRLEKKV
                     KLVQNNSALAIKWEPKLAADMLVKEIEVLRKDKDTYASEISELKRAYAEGEVVKDYVS
                     FCTFWQDTLGWHPFLDYDQ*"
     gene            251558..252001
                     /locus_tag="S16_GE16_scaffold_55267_prodigal-single_371"
     CDS             251558..252001
                     /product="Gp116 n=1 Tax=Bacillus phage G RepID
                     =G3MBH8_9CAUD"
                     /codon_start=1
                     /transl_table=11
                     /translation="MKSIGKLVYSPKTHLASSERWLVLLCDDEISKYYRTLFQREFPW
                     KSKLTRPVWGTHISVIRGEKIPNAHLWKLKENKIVEFEYDGGVLDNGEYYWLKVKCPE
                     LEDIRKAYGLSAYPKYGFHLTIGRSTDAPPKFKLEFEEVQTDNVI*"
                     /db_xref="UniRef100_G3MBH8"
                     /db_xref="G3MBH8_9CAUD"
     gene            251991..252668
                     /locus_tag="S16_GE16_scaffold_55267_prodigal-single_372"
     CDS             251991..252668
                     /product="Fructose-2,6-bisphosphatase (EC:5.4.2.1)"
                     /codon_start=1
                     /transl_table=11
                     /translation="MLYDLTFNLTLIRHGESEVNARPDEMGQSPIVPLTEKGKNQAKL
                     LGQYFEKNKILFDRVFSSPYLRAYNTAEIVLDNGQIYCPIITVPELREYDSGDWLGAS
                     RQSVMTDDVRHRMNVLNHSFLPPNGESMHQVERRASLWLEEKILYNKEMIELSQELQS
                     KNDTLGIVCFSHGMTIKCLLHYVMGFDKSMTWRVNISNTSITKLHFNKYGWGVGCINN
                     TPHLDKE*"
                     /db_xref="cct:CC1_10150"
                     /db_xref="UniRef100_K2F8S5"
                     /db_xref="88671279"
                     /db_xref="K2F8S5_9BACT"
                     /db_xref="5.4.2.1"
     gene            252675..253190
                     /locus_tag="S16_GE16_scaffold_55267_prodigal-single_373"
     CDS             252675..253190
                     /product="Putative uncharacterized protein n=1 Tax=Vibrio
                     alginolyticus 40B RepID=D0WZ87_VIBAL"
                     /codon_start=1
                     /transl_table=11
                     /translation="MGLQERKRLKRIREQVINRDGFICSYCKANLTLDTLTMDHIVPE
                     SKRGTYNATNLIVACSSCNNKRGNKPFFEFCKQYDLSEKQLLKYKNMYFNNLKIKILN
                     IAKEECLDDNEAVPNELIKRACEILKIRTVDFSPYENKYLFEIKFGEVSNRKKIKYCF
                     ELLIRIIESEC*"
                     /db_xref="UniRef100_D0WZ87"
                     /db_xref="D0WZ87_VIBAL"
                     /db_xref="paa:Paes_0170"
     gene            253216..253506
                     /locus_tag="S16_GE16_scaffold_55267_prodigal-single_374"
     CDS             253216..253506
                     /product="10 kDa chaperonin n=1 Tax=Syntrophus
                     aciditrophicus (strain SB) RepID=Q2LTG3_SYNAS"
                     /codon_start=1
                     /transl_table=11
                     /translation="MSLLPLRDYVLVEKEAVAESKTPSGLVLVPTAVEKLASGTVVAV
                     GGGWHTSDGKLVSLGVSVGDKVMFSPGMATEVKHDDKNLLLLREEHLVAVVK*"
                     /db_xref="UniRef100_Q2LTG3"
                     /db_xref="A0A091AG41_9DELT"
                     /db_xref="sat:SYN_00062"
                     /db_xref="Q2LTG3_SYNAS"
     gene            253570..254172
                     /locus_tag="S16_GE16_scaffold_55267_prodigal-single_375"
     CDS             253570..254172
                     /product="hypothetical protein"
                     /codon_start=1
                     /transl_table=11
                     /translation="MNYIECDHCKNMLENYPIEYWIEHPCPFCKNTRKVIDPREVLCN
                     LCTGPMCPLGTMNEQIPHGLYRAKVIGGYDSYHLSDCYKYTFNICEKCLRELFIKCKI
                     KPDIRDVGITGDADIICDWEKDQEGYEYRVWKDTGGFHQAYMDGKCNSIKDCPNKAVY
                     TILLNDEFTEDSTCEDHKGMRLYANSKLTTFIPNKIRVFL*"
     gene            254258..255319
                     /locus_tag="S16_GE16_scaffold_55267_prodigal-single_376"
     CDS             254258..255319
                     /product="LAGLIDADG DNA endonuclease family
                     domain-containing protein n=1 Tax=Thanatephorus cucumeris
                     (strain AG1-IA) RepID=L8WM15_THACA"
                     /codon_start=1
                     /transl_table=11
                     /translation="MICLSCGKENILTKGYCRNTCYQRFLKTGNPKKQYDIKIGSLPA
                     LLNQFQEEVLTGLMLGDGCLFYNKLSKSKYPMLTISRKISDIEYLRDNFLCFKQFCNY
                     DDVKLFNYHDKRTNKIYYGCKFSTFACPLFTNYYNLWYINGKKQIPKDLKLTPLTCAI
                     WFCDDGSVVVSKNKRLKIKLSTHGFSLDENVYLINLLFKMFNEKFTLSCDNGKYFITA
                     ADSGCKSFIKYIEKYIPISMKRKIVWNTGHFSLNRSRPHLKSRLDSDLNDKEILILKS
                     LNKNDNISSKDICKNINWGNGIKIPSAYFRYLKKFLFKQWITPNKIVINGKNNIKYSI
                     SNLGREVLSEALSFNKQND*"
                     /db_xref="UniRef100_L8WM15"
                     /db_xref="88163027"
                     /db_xref="L8WM15_THACA"
     gene            255322..255903
                     /locus_tag="S16_GE16_scaffold_55267_prodigal-single_377"
     CDS             255322..255903
                     /product="Uncharacterized protein n=1 Tax=Plesiocystis
                     pacifica SIR-1 RepID=A6G9C4_9DELT"
                     /codon_start=1
                     /transl_table=11
                     /translation="MIYISTHSINKDGTNIRAEWNSKKGFYKFGTRTQLIDENSKPFG
                     RSISLIKESFEEDLSMVFEEQKYKSAICFFEYWGEDSFAGNHNFDKPMKATLIDVAPY
                     NMGILPPTQFIKLFGHLDIADCLYEGHITTEFVDSVKTSTLEGIGLEGVVCKGANDKK
                     TKMPIMFKIKSRAWLERLKIYCNGDEKLFEKLA*"
                     /db_xref="UniRef100_A6G9C4"
                     /db_xref="A0A0F9KNH4_9ZZZZ"
                     /db_xref="A6G9C4_9DELT"
     gene            255916..257073
                     /locus_tag="S16_GE16_scaffold_55267_prodigal-single_378"
     CDS             255916..257073
                     /product="hypothetical protein n=1 Tax=Flexithrix
                     dorotheae RepID=UPI00038071A8"
                     /codon_start=1
                     /transl_table=11
                     /translation="MNIWSKQHNFAQVGYQVDIRARSMGTLPLIRCILEDKLNKQVTM
                     LNGGGATYKKLDYFLSEIEKLSKMKCVYTEGNDSFVHKFYASDDSFMDFTCGLNSSNN
                     YANVEVATTTPEYFKDFIEYVDDVVEPPITTGSIFAIVQHNGRLSLDNIGMAGLTLVK
                     ENYNDSVLSDYNEAVQDLRSSTPSGRIVILEGPPGTGKTHLIKSFLMDVPDAMFVLIP
                     PDMVASLAGPELLQLLIANKEEFAADAPIILLLEDADRCLVVRQNDNISSIQSLLNLG
                     DGILGSMLDLRIIATTNAKKLEMEGALLRPGRLSKRIEVAPLKSVKARELLSKLCPDL
                     NSEKLVSLIKADAMLAEVYSIARKNGWVPPAKNDKKTRESNNEGRLTEIKD*"
                     /db_xref="UniRef100_UPI00038071A8"
                     /db_xref="A0A0F9V353_9ZZZZ"
                     /db_xref="mtt:Ftrac_2691"
                     /db_xref="UPI00038071A8"
     gene            257153..258043
                     /locus_tag="S16_GE16_scaffold_55267_prodigal-single_379"
     CDS             257153..258043
                     /product="Tax
                     =RBG_19FT_COMBO_Thermodesulfovibrio_42_12_curated"
                     /codon_start=1
                     /transl_table=11
                     /translation="MSYSPYTLEIVSKLPEFNNKTLRKHHVNGQDIVGVYGNEPFEVK
                     FRNNTRDRIQVKISIDGTDILTGDLANTQSSGKMWMVEPYSTLSLSAWPETNNGGASF
                     VFTNHENGVSSNTHGNVSSRGIIAAAVYIEGEPKATRIDYYRHYHNYNYPYYNYPNYL
                     YNLWSNLDSRDLGLSDNDFAFNSTLSCNTSGGSTFDMPECKSTQSLAAVGAGSFVKQD
                     LRNVEGLNKPVFAQAIQVKYEWWDDVVSMLKKQNEQPSYNSGFPGDKNFPNINLGKTP
                     RINTLNGSFKRSTEMTFSRF*"
                     /db_xref="87290139"
     gene            258231..259265
                     /locus_tag="S16_GE16_scaffold_55267_prodigal-single_380"
     CDS             258231..259265
                     /product="hypothetical protein n=1 Tax=Synechococcus sp.
                     PCC 7336 RepID=UPI0003466591"
                     /codon_start=1
                     /transl_table=11
                     /translation="MKKYGFCVFIGRFSPFHLAHSELLNEALKIANNIIVVLGSANRA
                     RDIKNPWTVSEREDMIRATLSETDSKRVKFIRMRDYLYNDNLWLTDLQQKVFEITSES
                     PVDIRQESIALIGHEHDRCSFYLKLFPQWKFESKSNIDKYPHATKIRDLYFTHDLEYK
                     NYVHPAIFNKMEEFKKTEEFKNLKSDYDYIKEYKAKWEGAPFKPTFVTVDSVVIKSGH
                     VLVVRRKGNPGKGLIALPGGFLNQEEKILTGALRELKEETGIKVPKEDLESSVIDQRV
                     FDHPDRSLRGRTITHAFLINLKAGALPYVKGSDDAEKAFWMPLSEFYSRESDFFEDHW
                     HIIHFFVSRF*"
                     /db_xref="UniRef100_UPI0003466591"
                     /db_xref="syu:M744_02030"
                     /db_xref="Q31RT2_SYNE7"
                     /db_xref="UPI0003466591"
     gene            259284..259547
                     /locus_tag="S16_GE16_scaffold_55267_prodigal-single_381"
     CDS             259284..259547
                     /product="hypothetical protein"
                     /codon_start=1
                     /transl_table=11
                     /translation="MSVKYVTIYLKSNNNIVDCHSYMSENIKDIEKWLVNFISQDEVK
                     NSIKLLEEQCEIPNQFPNLLLFIEYVNKTRKMTTIDSFMKKSR*"
     gene            259577..260980
                     /locus_tag="S16_GE16_scaffold_55267_prodigal-single_382"
     CDS             259577..260980
                     /product="nicotinate phosphoribosyltransferase (EC:2.4.2
                     .12)"
                     /codon_start=1
                     /transl_table=11
                     /translation="MKTKLSYLFDTDSYKASHYLQYPPNTTSMFSYIESRGNDEGKYA
                     ETVFFGLQYYLKEYLSHKVTVEEVKKAKEFFAVHGEPFNYEGWMYIAQELGGKLPVRI
                     RAVPEGTIVPTRNILVSIESTDPKVFWIASWLETSLLRSIWYPVTVATRSRFIKQIIL
                     ESLKKSSDDPEGEIAFKLHDFGSRGVSSQESAMIGGVAHLVNFMGSDTVAGVLCANDY
                     YNTPMAAFSIPAAEHSSITSWGKENEVEAYRNMLKQFAKPGALVACVSDSYDIYNACE
                     KLWGEALKQEVIDSGAVVVVRPDSGNPPEVVLKCAQILDTKFGSTVNSKGFKVLNNVR
                     IIQGDGINENSIKLILDNLMNAGYSATNVTFGMGGALLAQVHRDTLKFAMKCSHITVN
                     GESRDVFKDPITDSGKKSKSGRLDLVKWANGKFETVKLASGSNANEFSIMRTVYENGE
                     LLIDENFKTIRDRAKNR*"
                     /db_xref="glj:GKIL_3232"
                     /db_xref="U5QKT7_9CYAN"
                     /db_xref="UniRef100_U5QKT7"
                     /db_xref="2.4.2.12"
     gene            260937..261833
                     /locus_tag="S16_GE16_scaffold_55267_prodigal-single_383"
     CDS             260937..261833
                     /product="Uncharacterized protein n=1 Tax=Bacillus cereus
                     VD196 RepID=R8GQ12_BACCE"
                     /codon_start=1
                     /transl_table=11
                     /translation="MKTLKPLEIGQKIGKLTILKFVADQKVDVVCDCGALKTISRRSI
                     KQGSATSCGNGKCHARYRDLDGQRFGKLLVLKSDLPNSKVLVVCDCGTKIEVQKSSLT
                     AGKSTSCGKGFCHAATIDLTGKTFGYLIVTKFVEGKSVHGYGTLWECICVCGKTHQVV
                     SHSLVTGQTKSCGCKTGEIYSNLRTIPDNGAIINAIYASYKLHAKKLNINFLLTLDEF
                     KNLIQSPCYYCGDDLSNVRTVRNKFGNSKFYYNGIDRKDSVLDYVSSNCVTACKNCNL
                     AKRKLSHDRFIELVKKIAENFK*"
                     /db_xref="UniRef100_R8GQ12"
                     /db_xref="A0A0F9NM85_9ZZZZ"
                     /db_xref="R8GQ12_BACCE"
     gene            261973..262539
                     /locus_tag="S16_GE16_scaffold_55267_prodigal-single_384"
     CDS             261973..262539
                     /product="Uncharacterized protein n=2 Tax=Burkholderia
                     RepID=A4JTV6_BURVG"
                     /codon_start=1
                     /transl_table=11
                     /translation="MIYALSFKHKIPEDSIVLDVTSRSNTWARAFSPFCLGPIDLYDG
                     YVSLNLENAFQFSKVYAEYNGYDDCPSPNYWEWAVKGWSNKFPIKYPLGVWNKHLYHW
                     WDGKKLTNLEAQNNIFLRSYKEAVLKTREFKKLKELYENTDKDIYLLDFEGYNHRFLE
                     RSWDQVISNPDQPVGQGFALCMILEGYL*"
                     /db_xref="UniRef100_A4JTV6"
                     /db_xref="A0A0F9UGE4_9ZZZZ"
                     /db_xref="byi:BYI23_E000410"
                     /db_xref="A4JTV6_BURVG"
     gene            262536..262763
                     /locus_tag="S16_GE16_scaffold_55267_prodigal-single_385"
     CDS             262536..262763
                     /product="hypothetical protein"
                     /codon_start=1
                     /transl_table=11
                     /translation="MKKLYLATRNAIFSSEETDEGKLNLEADQWLREEAGNFSGLSQK
                     DDSITVTLITKINQVPETFLSTLVWGRRRRC*"
     gene            262839..263105
                     /locus_tag="S16_GE16_scaffold_55267_prodigal-single_386"
     CDS             262839..263105
                     /product="hypothetical protein"
                     /codon_start=1
                     /transl_table=11
                     /translation="MKILKQEDISNWEYKHVCSSCDSELLVEPSDLKHQESYDQRDGS
                     YDGTFTSKCPVCSQVFYIPAKVIPKRLQIQVKQQQKDYYDNHSH*"
     gene            263086..263652
                     /locus_tag="S16_GE16_scaffold_55267_prodigal-single_387"
     CDS             263086..263652
                     /product="Hydrolase, NUDIX family protein n=1 Tax
                     =Acanthamoeba castellanii str. Neff RepID=L8GKU1_ACACA"
                     /codon_start=1
                     /transl_table=11
                     /translation="MTITVINFQYKVPSDAVVIDTTSRSSNWSAGLSPFFVGPVDLYG
                     DYKSHNVENGWQYSKLFAYYADENGDPTDRYFKWAQEGWSKIRADRYPMGKGIVPLCS
                     IWNGEKLDYISARKKIYIPLYKSAVENTFAFNKLKEIYKTGEPLYLRDFDAHNLQPGA
                     FSYDKLWDNPNIKVGHAYVLAMMLENKI*"
                     /db_xref="UniRef100_L8GKU1"
                     /db_xref="A0A0F9UGE4_9ZZZZ"
                     /db_xref="byi:BYI23_E000410"
                     /db_xref="L8GKU1_ACACA"
     gene            263649..263903
                     /locus_tag="S16_GE16_scaffold_55267_prodigal-single_388"
     CDS             263649..263903
                     /product="hypothetical protein"
                     /codon_start=1
                     /transl_table=11
                     /translation="MKIRKLIIKIKRLIFGPKTEIEFVEASLNRHLWQLKDLKIRLGD
                     ERDHCCYDCASGGEYTRLVDKIERIEHRLKVLKKRKAKNG*"
     gene            263896..264507
                     /locus_tag="S16_GE16_scaffold_55267_prodigal-single_389"
     CDS             263896..264507
                     /product="hypothetical protein"
                     /codon_start=1
                     /transl_table=11
                     /translation="MAKDFYSMILKDFQLKDNDIVNVYPFGSKIYQTDSYKSDWDFIV
                     LLKDGIPIKNNRLKSNNQLNVNLFSETEFNNSLKKHRMSSLECIFLPEEKLLKNSKKI
                     PFNLDLDKLRVYAIDKSQEDWGKAKRAFSNNSHDMIKSVFHAFRTLEFAKQIIDNKKI
                     VDYSSANNYLSELNSFKDEGLLFDEEILCYYEEDFYLLLKEFL*"
     gene            264504..264599
                     /locus_tag="S16_GE16_scaffold_55267_prodigal-single_390"
     CDS             264504..264599
                     /product="hypothetical protein"
                     /codon_start=1
                     /transl_table=11
                     /translation="MMKNNCIFCDSTNLFPKKYSIPVELDGQKTM*"
     gene            264715..265524
                     /locus_tag="S16_GE16_scaffold_55267_prodigal-single_391"
     CDS             264715..265524
                     /product="Putative uncharacterized protein n=1 Tax
                     =Acidaminococcus fermentans (strain ATCC 25085 / DSM 20731
                     / VR4) RepID=D2RK79_ACIFV"
                     /codon_start=1
                     /transl_table=11
                     /translation="MPSQIDYFNSRGSTFHDPIFDNQIEATKFYVRHREGYPETELQD
                     YARRGFWTLGVEVQPFEWVDDIDEIKDLSPTVGIAGYIGDVHRALSVNNKKIPQNIDY
                     PEQLHYLLKRSMCRGTIGDVRKTIKPVFIKPEMEHKLFSGFLWNNDEISRRRIVTCDD
                     DIAVWISEPISFVSEFRTFILDNKILDCRKYKGHWGIAPNSSVVEEAVKKMAGHAPRA
                     YCLDFGVTDSGETALVEMNEGFAMGHYGLHPVQYARMLSARWNELMSDKGK*"
                     /db_xref="UniRef100_D2RK79"
                     /db_xref="A0A081P757_9BACL"
                     /db_xref="afn:Acfer_1113"
                     /db_xref="D2RK79_ACIFV"
     gene            265524..265781
                     /locus_tag="S16_GE16_scaffold_55267_prodigal-single_392"
     CDS             265524..265781
                     /product="hypothetical protein"
                     /codon_start=1
                     /transl_table=11
                     /translation="MKKILLITLLMIGCNDFAENHASNTGEVNINGKQCKVSIVSGPG
                     MSRLYYVDCGPCSESAVNYQQSKTHVTVVQSAEPSCSCPAK*"
     gene            265789..266637
                     /locus_tag="S16_GE16_scaffold_55267_prodigal-single_393"
     CDS             265789..266637
                     /product="23S rRNA m2A2503 methyltransferase n=1 Tax
                     =Clostridium sp. CAG:433 RepID=R6YIL6_9CLOT"
                     /codon_start=1
                     /transl_table=11
                     /translation="MQLIDVFKSSTEDVFKLVFKEKESPVMEVSIIRKGDGKDILCVP
                     TQTNCKMGCKFCHLTGLDVPSVNLTANQIVDLVENSLTFSPPQNKTLLVSYMGVGEPL
                     LNVDGVIESAKQLTQLNTYKTVRFGVSTLIPGKKPFLNLMEQVAVNNLNMKLHWSLHT
                     TQSATRKSLMPSAFGIRESAALVGQYLDNTKCPVEIHYTLINGINDQLRDIKNIDLLI
                     DKRIPIKILRFAPHKLEPDLEESTRVEAFRKSLESIGYTVEVYSPPGRDIGSSCGQFI
                     LDKYTT*"
                     /db_xref="UniRef100_R6YIL6"
                     /db_xref="R6YIL6_9CLOT"
     gene            266647..267507
                     /locus_tag="S16_GE16_scaffold_55267_prodigal-single_394"
     CDS             266647..267507
                     /product="ADP-ribosylation/Crystallin J1 n=1 Tax
                     =Ferroglobus placidus (strain DSM 10642 / AEDII12DO)
                     RepID=D3S2M7_FERPA"
                     /codon_start=1
                     /transl_table=11
                     /translation="MSNVLLGGAIGDALGMPFETKRSDDAELVKWDGKTFLPSKHHGL
                     SAGQFTDDSQFSLVVAESLIENSGFDPDDLSKRYVELFASKKLRGYGKTTAIAINSLI
                     AGKHWTESGVVGSYGNGSAMRAAPFGVFFRNDLYSLANIIRIDSAITHVSEEAEAGAV
                     AIGLAAALAVNNDMDDFLQRIVEKLPDSKTKRTLANLDSMLESNIAPSQVLRVLGTKA
                     NVAETVPSAIYCFLKFKEYHEAVVTAIKAGGDTDTTAAIVGALFGAKDGMKKLFVVFI
                     RLKTLISWLD*"
                     /db_xref="UniRef100_D3S2M7"
                     /db_xref="mtp:Mthe_0488"
                     /db_xref="88148480"
                     /db_xref="D3S2M7_FERPA"
     gene            267560..267682
                     /locus_tag="S16_GE16_scaffold_55267_prodigal-single_395"
     CDS             267560..267682
                     /product="hypothetical protein"
                     /codon_start=1
                     /transl_table=11
                     /translation="MAASKVNKFPPKKPDNSHVVKPVVKHNWSNYQYLYISLVV*"
     gene            267722..268444
                     /locus_tag="S16_GE16_scaffold_55267_prodigal-single_396"
     CDS             267722..268444
                     /product="Uncharacterized protein n=1 Tax=Ruminococcus sp.
                     CAG:330 RepID=R7FC76_9FIRM"
                     /codon_start=1
                     /transl_table=11
                     /translation="MGKFIDFTGQKFGSLTVISFFGVKNKRSYWNCICDCGAEIISWQ
                     GNLRNRKSCGKKECCNPTFIEDLSGKTFSYLKVIKYELRKGWLCECECGKTSYVKGWS
                     LVNGLTKSCGCKSYILNAKAHLLPDNMSFVNKLYSIYKRGAESRKLIFNLSLEQVKEL
                     TSQNCFYCGSPPIEKSHMKRKYFDNNFKSNGIDRKDNTVGYTPNNSVSCCKICNKAKC
                     NMKYDEFINWLDAISNFRKTIK*"
                     /db_xref="UniRef100_R7FC76"
                     /db_xref="A0A0F9NM85_9ZZZZ"
                     /db_xref="R7FC76_9FIRM"
     gene            268389..271004
                     /locus_tag="S16_GE16_scaffold_55267_prodigal-single_397"
                     /gene="pcrA"
     CDS             268389..271004
                     /gene="pcrA"
                     /product="pcrA; ATP-dependent DNA helicase PcrA (EC:3.6.1
                     .-)"
                     /codon_start=1
                     /transl_table=11
                     /translation="MNLLIGWMLFLILEKQLSNMKKQFKKQTESTIKPKPKHQWSEYQ
                     KAIFKDIAGIGAAGNTIIIARAGSAKTSSLVEGSKYIPRGKKSLFCAFNKSIQEELKS
                     KLGSYVECLTLHSLGLRAIKLKFGNNVELNDNKCWEIVSDFFSKPKENFDLIDNICKT
                     VAFCKANLVDTPKEIEKIIDQYDIELCELEPKQFIVYVAQALRKCKEITNVIDFNDMI
                     WFPFVYRLNPGKYDYVFIDESQDLNKCQIELALSAVRSPGGRVIAVLDNFQCVDQTTT
                     VRLENEVKSIKDIKIGDKVESYQNGKITFNRVLNKSQSDWKFGYQITTASNKKLIMSP
                     NHKIWAEQQEVNNKFLIYLMYRQDLGFRIGKTNKWKSKQNHFGARAIHEQADKLWVLD
                     IVDSNEEAILLEEIYSLKYGIPTSVFNALERGLNQDRINKIFENFGKNGFKCLEDKFY
                     DFNYPHWIGRSMSASNRKRLVVRLISHSQSHGSIVFIEFSDLDIAKKLNNHNISYTNY
                     KRRPTDLEHFVVKKQFKNYIDAIKFAKKLQSILDCYLTENISFGKEDNLRLLTASQLF
                     PGMQIISIENGIPIKDEILKIDKVDGVFFDIEVENSSNFIGNQILSHNCIYSWRGADS
                     RVLDNLRERLKPKELSLPICYRCPKLIVEEAKKFVPDIIPYEKSPDGKITEMPIWDLM
                     KTAKPGSYVVSRYNAPLIKHCLKFLKNGIPANMLGRDIGNNLLFLIKKSKKKNIKDFL
                     KWVDDWGKEEKEKLLAKYPKANTDTISDKIECMYNLCDGASTLEEVKSNINDLFQDND
                     ETKIVLFSSVHKIKGKETDKVFVLADTLQSSSQEELNIHYVAITRAKKELFMVWNKMP
                     DPELEEEKKRILDSF*"
                     /db_xref="cad:Curi_c03110"
                     /db_xref="UniRef100_I7HXJ9"
                     /db_xref="I7HXJ9_9CAUD"
                     /db_xref="3.6.1.-"
     gene            271051..272247
                     /locus_tag="S16_GE16_scaffold_55267_prodigal-single_398"
     CDS             271051..272247
                     /product="Kelch repeat protein n=1 Tax=Paenibacillus
                     larvae subsp. larvae BRL-230010 RepID=UPI0001693C5E
                     id=8689 bin=ACD15 species=Paenibacillus larvae
                     genus=Paenibacillus taxon_order=Bacillales
                     taxon_class=Bacilli phylum=Firmicutes tax=ACD15
                     organism_group=OD1-i organism_desc=OD1-i"
                     /codon_start=1
                     /transl_table=11
                     /translation="MTKFKMLARDVNSQPTQYRTWVVGTEPDLTAQYYTGYKSGENEL
                     VDISVHPVSDSAVMDFNMPNPKSWDTTKKVLPEAISNSQLAIIDGYIYLFGGKNTNKI
                     YRATTKNPATWEDTGKTLPNKLYDSQLAIVNDTVYLFGGIADGYASANIYSASIYDPL
                     TWTNTGYSLPEKISNSQLMVLDGYLYLVGGLSDNEPTNKIFVAGTTNPTFWTTTAFTL
                     PVPLYNSQISILGNRVYLFGGQLSDRSYSSYIFDAPDNDLSSWTASGSLPAPMSNAQF
                     VVVGYDGYLFGPTDAGGVAKYTSIFRCRVTSPHVWYDTGNFIPGEVTSSQLAIIYDRL
                     FLFGGNGSSIIFASNPEYHFHESEARVFEYGYISKTAVKFTPSNLELFKTLGFPYWKT
                     DYLALI*"
                     /db_xref="ACD15_37_11"
                     /db_xref="87816162"
                     /db_xref="UPI0001693C5E"
     gene            272339..272779
                     /locus_tag="S16_GE16_scaffold_55267_prodigal-single_399"
     CDS             272339..272779
                     /product="hypothetical protein"
                     /codon_start=1
                     /transl_table=11
                     /translation="MDNKLEDPIVMYLIVRESLGMSIGKTAAQCAHASSMLSLLATEM
                     SGDIKEYEGNLDLQRISEKDYKIFLDKELYFSKWLDSGYRKIVLRADEKEWLKLKENL
                     EACDAIVVDYGLTELEPQTETVIGLFPMPKSKCGKLIKRLQVLK*"
     gene            272776..273267
                     /locus_tag="S16_GE16_scaffold_55267_prodigal-single_400"
     CDS             272776..273267
                     /product="Putative uncharacterized protein n=1 Tax
                     =Acetohalobium arabaticum (strain ATCC 49924 / DSM 5501 /
                     Z-7288) RepID=D9QQE6_ACEAZ"
                     /codon_start=1
                     /transl_table=11
                     /translation="MNIFVLDEYPGDAARYLCDKHVVKMILESTQILSTVSTERGFPG
                     PYKITHANHPCTKWIASNPANWAWLMYHAITMCEEYSQRYSKIHKCQKLIYDLEENSP
                     KIWAGTKFENHSDYWAAHTPFVQCMPDQYKKPNAVDAYRAYYIGAKKDIAKWSYSEKP
                     SWF*"
                     /db_xref="UniRef100_D9QQE6"
                     /db_xref="aar:Acear_1218"
                     /db_xref="D9QQE6_ACEAZ"
     gene            273277..273465
                     /locus_tag="S16_GE16_scaffold_55267_prodigal-single_401"
     CDS             273277..273465
                     /product="hypothetical protein"
                     /codon_start=1
                     /transl_table=11
                     /translation="MKYFVSVMTYVLPKDNGPGYYYPGNFTISIHPLEWIKLSKNRMK
                     TIIWWQDITNVKIKENVK*"
     gene            273462..273740
                     /locus_tag="S16_GE16_scaffold_55267_prodigal-single_402"
     CDS             273462..273740
                     /product="hypothetical protein"
                     /codon_start=1
                     /transl_table=11
                     /translation="MSDLDDKFSWSKWSDKCPYCSKESLVKSAGNMFRALSGIIKCTS
                     CSYRRSVSSHLACSLIQIEPLPRGALSTYDRDIDIGSIICDKKDDKDD*"
     gene            complement(273737..274327)
                     /locus_tag="S16_GE16_scaffold_55267_prodigal-single_403"
     CDS             complement(273737..274327)
                     /product="GIY-YIG catalytic domain containing protein
                     possible intron encoded endonuclease n=1 Tax=Bacillus
                     cereus (strain ZK / E33L) RepID=Q637A6_BACCZ"
                     /codon_start=1
                     /transl_table=11
                     /translation="MRYIYVIQNETNYKIYVGQSKAPNKRWVRHKYDAMIRNHKLPLY
                     NSIRKYGVDNFNFYIIEELPDNEIDSSEEFWIQYFRSWDANYGYNLELGGCKNKIISQ
                     ETKNKQSISSKKRYTNETTIKLRESKRTPLARKHASESSTGSKNPRANINEDIVLSIR
                     KLWQTGNYKQIELAVIFNIPKTTINHIIKRYTWKHI*"
                     /db_xref="UniRef100_Q637A6"
                     /db_xref="bcz:BCZK3428"
                     /db_xref="Q637A6_BACCZ"
     gene            274377..275168
                     /locus_tag="S16_GE16_scaffold_55267_prodigal-single_404"
     CDS             274377..275168
                     /product="M1_3866; putative tRNA(His) guanylyltransferase 
                     (EC:2.7.7.-)"
                     /codon_start=1
                     /transl_table=11
                     /translation="MLKSKDSLGDRMKSSYEDAYRIHLPRRMPVIVRYDGKSFHSYTR
                     GCKKPIDQDLVDCMNETAIYVCKNVQGCKLGYVQSDEVSLLITNYDQLETNSYFDNNL
                     QKIVSIISAMASSYFTSISAKIFGEIKLAQFDARAFVLPKEEVNNYFLFRQQDATRNS
                     VQMLARSLYSHKECTDKNNSELQEMCWQKGINWNDCPTSQKRGRCVIKTKTIKTGINP
                     ITKEVSSSERSEWVVDNEIPIFSKDKSYINKYLLTEFEESLNQIP*"
                     /db_xref="ppo:PPM_3497"
                     /db_xref="UniRef100_M4HPC2"
                     /db_xref="M4HPC2_9CAUD"
                     /db_xref="2.7.7.-"
     gene            275165..275458
                     /locus_tag="S16_GE16_scaffold_55267_prodigal-single_405"
     CDS             275165..275458
                     /product="HNH endonuclease:HNH nuclease n=3 Tax
                     =Podoviridae RepID=M1PXG3_9CAUD"
                     /codon_start=1
                     /transl_table=11
                     /translation="MSEATNRKLIRRRYKKKQIRINKRFKRQFESLIFYPCFYCQRAF
                     LISELTVEHIMPKCLGGTNEPANLTLACLECNQERGREAWFFKRKENRLKYGS*"
                     /db_xref="UniRef100_M1PXG3"
                     /db_xref="M1UH75_9CAUD"
                     /db_xref="dto:TOL2_C36090"
                     /db_xref="M1PXG3_9CAUD"
     gene            275448..275732
                     /locus_tag="S16_GE16_scaffold_55267_prodigal-single_406"
     CDS             275448..275732
                     /product="Uncharacterized protein n=2 Tax=unclassified
                     Siphoviridae RepID=U5PWI2_9CAUD"
                     /codon_start=1
                     /transl_table=11
                     /translation="MGVDYFTCAICGYNFPDCGEFVSCDCGEHFCSWDCGRTDYTIYN
                     EKGEPTEEDGDKCTCVICRKEDANNDILFEALLKHFNLTREQALEIWEKQ*"
                     /db_xref="UniRef100_U5PWI2"
                     /db_xref="A0A0E3GMP1_9CAUD"
                     /db_xref="U5PWI2_9CAUD"
     gene            275919..276110
                     /locus_tag="S16_GE16_scaffold_55267_prodigal-single_407"
     CDS             275919..276110
                     /product="hypothetical protein"
                     /codon_start=1
                     /transl_table=11
                     /translation="MKTDFDIYHNALSIIGSANSCSKEELLIHINDINSIIGTEYYDS
                     DGDVLLGQIVNYLKSKLEE*"
     gene            276110..276313
                     /locus_tag="S16_GE16_scaffold_55267_prodigal-single_408"
     CDS             276110..276313
                     /product="Tax
                     =RIFOXYD1_FULL_OD1_Magasanikbacteria_40_23_curated"
                     /codon_start=1
                     /transl_table=11
                     /translation="MENKESFKLRIQPHFSPSDTLDVCLAYYLAKYGHRGQVRKELDS
                     DGNPTRYFEHVRRVALILMDEVL*"
                     /db_xref="89892686"
     gene            276450..276998
                     /locus_tag="S16_GE16_scaffold_55267_prodigal-single_409"
     CDS             276450..276998
                     /product="Uncharacterized protein n=1 Tax=Azospirillum
                     lipoferum (strain 4B) RepID=G7Z9E2_AZOL4"
                     /codon_start=1
                     /transl_table=11
                     /translation="VTCIIGLVDKGNVYMDGDSAGVAGLSITTRIDEKVFVKGPFIMG
                     FTSSFRMGQLLHYKLEVPKQEVSQTDMEYMVTDFIDAVRRCFADNGFGKMAERSDNEG
                     GTFIVGYNQKIYTIYDDFQVGESIHGYDSVGCGSDLALGSLYSTKGKQPEARVKMALE
                     AASTFSAGVTPPFLILKQLKKK*"
                     /db_xref="UniRef100_G7Z9E2"
                     /db_xref="paee:R70331_25765"
                     /db_xref="A0A089L5Y8_9BACL"
                     /db_xref="G7Z9E2_AZOL4"
     gene            277099..278976
                     /locus_tag="S16_GE16_scaffold_55267_prodigal-single_410"
     CDS             277099..278976
                     /product="DNA ligase {ECO:0000256|HAMAP-Rule:MF_01588}; EC
                     =6.5.1.2 {ECO:0000256|HAMAP-Rule:MF_01588};;
                     Polydeoxyribonucleotide synthase [NAD(+)]
                     {ECO:0000256|HAMAP-Rule:MF_01588};  TaxID=1192034
                     species="Bacteria; Proteobacteria; Deltaproteobacteria;
                     Myxococcales; Sorangiineae; Polyangiaceae; Chondromyces.;"
                     source="Chondromyces apiculatus DSM 436.;""
                     /codon_start=1
                     /transl_table=11
                     /translation="MSDRIKELAEKINKARKDYYNGTSQVSDKVYDAWIDELAQLDPK
                     NPAVIGIGSDPVSNWEKYNHLVPMGSLNKVQTDDEYQKWHDKYISDKDDIFVTLKLDG
                     LSVSLIYENGVLVKAATRGSGVTGELISPNVAKMRGVPLRLPEKLNVTIRGEILLSKE
                     NHEKYFPEYSNPRNAASGISRRYDGAGSDKLTVLTYQIFSDDLKIETQEEQFSMLSKM
                     GFLVPTFYVVKSFKEVCDLKAKYQASLRDKFSFDLDGLVAHNNDITKQESFGSLNGRP
                     YASIAIKFESIAKEGTISNIIVQVGNSGRLTPVAVFSPKIQLMGAEVERASLHNFSNI
                     YELGIDVGAKVLVCRSNDVIPYVEEVISSTGTIFATPTVCPKCGTKVIESGEYVQCPN
                     TVTCPAQVVGRIKNWIKELNVLEWGDTLIERLVESGKVTTVADLYRLSVDDLASIDRM
                     GKRSAQKCYDLLWASKVVPLEVFLGALSIPMIGQSTIKSIMSVGCDTLEKFGQLKSVH
                     FEQVPGVGPNKAKSLADGLVNNQSLILDILDAGVKIKEKIEGKLTGYRIAITGSTKTK
                     RADLEKFISDNGGENKSSVSKSCTHLVIADINSTSSKAATARKLGIKLVDEESLLNLA
                     I*"
                     /db_xref="A0A017T8F1_9DELT"
                     /db_xref="UniRef100_S4XXB3"
                     /db_xref="scu:SCE1572_27220"
                     /db_xref="S4XXB3_SORCE"
                     /db_xref="6.5.1.2"
     gene            278990..279757
                     /locus_tag="S16_GE16_scaffold_55267_prodigal-single_411"
     CDS             278990..279757
                     /product="Uncharacterized protein n=1 Tax=Clostridium
                     difficile CD002 RepID=U3VXP8_CLODI"
                     /codon_start=1
                     /transl_table=11
                     /translation="MMKKCARCQEIKNSSEFGKRRSSKDGLDSRCLQCIKECSKQSAD
                     KNRIKNSNGTTASNKLCPTCRVEKTADFFGTNPGSKDGLRNECKDCRNIKTRHKYKTD
                     PAFKESESIRAAQNYLEDKEYILNRTKKWSKENPDKKVEQRHRRQARLYGQIEFDLPK
                     DFIKLLKESQNNSCAYCSRNDVKLTVEHMLPLSRGGKHCFVNIVLACTTCNFSKHNKT
                     LEEWLWHNQNLQNAGINSEILDIICENLTKLVKLKGD*"
                     /db_xref="UniRef100_U3VXP8"
                     /db_xref="A0A0E3D9U2_9CAUD"
                     /db_xref="nhl:Nhal_1393"
                     /db_xref="U3VXP8_CLODI"
     gene            279760..279963
                     /locus_tag="S16_GE16_scaffold_55267_prodigal-single_412"
     CDS             279760..279963
                     /product="hypothetical protein"
                     /codon_start=1
                     /transl_table=11
                     /translation="MSVNKNEVLHWCSSVEETFQPREDIPRNEKPKQIPEQFLAVAIR
                     YLRSTCAELPEPISEEEFLDLVK*"
     gene            279960..280259
                     /locus_tag="S16_GE16_scaffold_55267_prodigal-single_413"
     CDS             279960..280259
                     /product="hypothetical protein"
                     /codon_start=1
                     /transl_table=11
                     /translation="MSILDKLNLFPGKIIKSSLLEAKVLSFDENSIEIEVISNPTSFM
                     QRYIDVGKKYKLFRHEHWNGDLLLWEIPGKQMKRDFSQVLLQWEKDIGWTWDLDS*"
     gene            280298..280516
                     /locus_tag="S16_GE16_scaffold_55267_prodigal-single_414"
     CDS             280298..280516
                     /product="hypothetical protein"
                     /codon_start=1
                     /transl_table=11
                     /translation="MMSDDDEYYMGIDFGFNQISFDFMDQMAYDSPKENDGMDGCFCK
                     KCKEFFQYARPNQKDGTLICYSCRTPWW*"
     gene            280572..281168
                     /locus_tag="S16_GE16_scaffold_55267_prodigal-single_415"
     CDS             280572..281168
                     /product="Uncharacterized protein {ECO:0000313|EMBL
                     :KKP53317.1};  TaxID=1619080 species="Bacteria; candidate
                     division TM6.;" source="candidate division TM6 bacterium
                     GW2011_GWF2_33_332.;""
                     /codon_start=1
                     /transl_table=11
                     /translation="MEIEKKFIISSEVFDKCTTFAKESVSTSADKYARRNQFDVEKIV
                     KDIRNGKIGEEGVWASVSQVYPDLSAPDHKIYSKKDKSWSPDLIAEKSALRLAVKSQD
                     IDSSLAFGESWVFQFGNGGKYDCDAGVFKEKDPNHYVAFVSLNVPKRFGEIKALVKIN
                     WLHENNLFKAMKKATLRGNKVAVYYEDLLKYNDQLWQL*"
                     /db_xref="A0A0G0DDI0_9BACT"
     gene            281156..281482
                     /locus_tag="S16_GE16_scaffold_55267_prodigal-single_416"
     CDS             281156..281482
                     /product="Uncharacterized protein n=1 Tax
                     =Propionimicrobium lymphophilum ACS-093-V-SCH5
                     RepID=S2W0B0_9ACTO"
                     /codon_start=1
                     /transl_table=11
                     /translation="MAIIVFKKGLKYYHNNEYRRHRIDGPAVICPDGTKFWYQNDVYH
                     REDGPAIELSNGDKYWYYLGTHHRADGPATEMANGKCSFWYMGNFIDVNSTQEYIKYI
                     KLHPFW*"
                     /db_xref="UniRef100_S2W0B0"
                     /db_xref="S2W0B0_9ACTN"
                     /db_xref="ptq:P700755_002393"
                     /db_xref="S2W0B0_9ACTO"
     gene            281486..281698
                     /locus_tag="S16_GE16_scaffold_55267_prodigal-single_417"
     CDS             281486..281698
                     /product="hypothetical protein"
                     /codon_start=1
                     /transl_table=11
                     /translation="MKCKYCEYEFICFYENEVGPCFGPMQPIALAHCFDDDDNFGIHT
                     CQAHQYMDLENAEEWWRGPRGYQPND*"
     gene            281649..282494
                     /locus_tag="S16_GE16_scaffold_55267_prodigal-single_418"
     CDS             281649..282494
                     /product="Uncharacterized protein n=1 Tax=Enterococcus
                     faecalis EnGen0305 RepID=R3VZ98_ENTFC"
                     /codon_start=1
                     /transl_table=11
                     /translation="MPKNGGEDQEVINQMIKTPFRYPGAKNKLLPMLMDYLNPLLSNS
                     TEFIDVFVGGGSVLLEIAEKYPKMILHANDKDYWMYCFWNIVAGNDSYKLNKLLNLID
                     TPPTLELFYKLREEKTTDEVESAYRAIFFNRTTFSGIFYSGPIGGKEQKSKYTVDCRY
                     NAKKIKSKINACHNLLKDRTTVYNLDFSQLQSLINSDIVAYLDPPYYDKGDALYIEKM
                     SHSDHQNLSNILFNRKNWVLSYDDCAEIRDFYKNSQIIDLSARYCINGKKDNWEHKNE
                     LVIMP*"
                     /db_xref="UniRef100_R3VZ98"
                     /db_xref="C2HC70_ENTFC"
                     /db_xref="css:Cst_c04350"
                     /db_xref="R3VZ98_ENTFC"
     gene            282574..282744
                     /locus_tag="S16_GE16_scaffold_55267_prodigal-single_419"
     CDS             282574..282744
                     /product="hypothetical protein"
                     /codon_start=1
                     /transl_table=11
                     /translation="MKNLFVVLLCLLFVLACSFQKTYTVKYKTPGLSSVQYSSGGYVR
                     PDYVFFYFRIDF*"
     gene            282745..283053
                     /locus_tag="S16_GE16_scaffold_55267_prodigal-single_420"
     CDS             282745..283053
                     /product="hypothetical protein"
                     /codon_start=1
                     /transl_table=11
                     /translation="MIIIYILAIFGLAFSIKEIDGPWNILTKSRNWLITNKYFGVFFY
                     NLLSCYVCVGFHAGWIVWLLSQFAFGQIICWGLAGSTICILLNSIISLLTAINNKIGE
                     *"
     gene            283057..283974
                     /locus_tag="S16_GE16_scaffold_55267_prodigal-single_421"
     CDS             283057..283974
                     /product="Abortive infection protein id=1748020 bin
                     =GWE2_OD1_46_68 species=GWE2_OD1_46_68
                     genus=GWE2_OD1_46_68 taxon_order=GWE2_OD1_46_68
                     taxon_class=GWE2_OD1_46_68 phylum=OD1 tax=GWE2_OD1_46_68
                     organism_group=OD1 (Parcubacteria)"
                     /codon_start=1
                     /transl_table=11
                     /translation="MSIELKVEPSTPALSWNKFIKTYPSYSIALDGFVNEGPMFNANG
                     PHMNMNHHEGVDRLATRSTCAQALLSVRLGLFSSFRDKNGPKATIYVNDCDEDVCTSF
                     FILKNHYLTNNTINPLLNKLVSMEDSLDCTAGAYPFPADLPTLQELAWVFAPYRQFRL
                     SGGLEKRDADSFYNIITDVCSRISKYIVGQGECIPLDTRYERIGSGKNFAVVKEIGAY
                     AKTGMFSDGIKAYLSIKERSDGKYQYVIGRLSPFVFVDTMIIAKALNQEENKTTDCWG
                     GGNSIIGSPRISGSSLPPEKVIEIINSLV*"
                     /db_xref="gwe2_scaffold_1037_9"
                     /db_xref="88726933"
     gene            284154..284444
                     /locus_tag="S16_GE16_scaffold_55267_prodigal-single_422"
     CDS             284154..284444
                     /product="Poly(ADP-ribose) polymerase n=1 Tax=Bacillus
                     thuringiensis Bt407 RepID=C3CU79_BACTU"
                     /codon_start=1
                     /transl_table=11
                     /translation="MALKVLKENEIGPLSVKESIKRWTFNYTDIVNNNNKFYNLEILQ
                     TIDNKYYLYTQYGRVGGTAAKEYRVCDDQVHAESEAEKIIKSKTKKGYVEVK*"
                     /db_xref="UniRef100_C3CU79"
                     /db_xref="btg:BTB_502p03890"
                     /db_xref="A0A0F6J8Z7_BACTU"
                     /db_xref="C3CU79_BACTU"
     gene            284428..285513
                     /locus_tag="S16_GE16_scaffold_55267_prodigal-single_423"
     CDS             284428..285513
                     /product="Putative cobalamin B12-binding/Radical SAM
                     family protein id=3730145
                     bin=GWC2_Deltaproteobacteria_55_46 species=Leptospirillum
                     ferrodiazotrophum genus=Leptospirillum
                     taxon_order=Nitrospirales taxon_class=Nitrospira
                     phylum=Nitrospirae tax=GWC2_Deltaproteobacteria_55_46
                     organism_group=Deltaproteobacteria organism_desc=Clade
                     sibling to the Geobacter/Pelobacter"
                     /codon_start=1
                     /transl_table=11
                     /translation="MLKLNEFVRFSKQVGRHKIIAGGYHPTALPKQILPFAHKVVTGY
                     CDNIDDIINGPEGILKGSFGFTKMRRDLVDMSTMKQVYPDIYNDDISGSMVSSVGCPF
                     DCDFCSTPSMSGRKMRTATLDYVASEIENLLEHKVTTVFIRDESFATHPMMKEVAPLF
                     KGKFKTLYSFGTSGVFAKNPELLKVLKDSGWHSLNLGLEDVGVKYKKNINLKLGVENI
                     HKNGLQHVMSFIVNDENKSFEEAKANYYALYDAFIDLKPLQTCANFLMPFPGTKLWES
                     YKDKVSDQDFDRFDSKTPLFSSGDMAAWHRRMLVAVQLKYYLSDVYNKQVRKFDCGDT
                     LFHRMMELAKEFNLADISWGNLLEIKV*"
                     /db_xref="gwc2_scaffold_188_13"
                     /db_xref="tna:CTN_1120"
                     /db_xref="87844291"
     gene            285523..286233
                     /locus_tag="S16_GE16_scaffold_55267_prodigal-single_424"
     CDS             285523..286233
                     /product="hypothetical protein"
                     /codon_start=1
                     /transl_table=11
                     /translation="MKTVYIEDSFDKKAFVKAISSFPKYGFAEYTSESYYPCQNGSSC
                     CDNDYCRCGQITNTEVLSVNDQQIIDYFIKKVKDPINAYCVDRLIRTSSLLNPKCWAV
                     EVSGGYYGEEIGGVHPLPKVLEDFQRIVESFLYKSDLQKVKDLLIQEYGFLLPALENT
                     KNVSVVRVTVGDVKIPNMDYSRKINQKVVDSYKDFNLPRAVCQKLNSDEYKLVDGYHR
                     MVSALKFKKRKIDIIVME*"
     gene            286235..286714
                     /locus_tag="S16_GE16_scaffold_55267_prodigal-single_425"
     CDS             286235..286714
                     /product="Putative uncharacterized protein n=1 Tax
                     =Trichomonas vaginalis RepID=A2FIL1_TRIVA"
                     /codon_start=1
                     /transl_table=11
                     /translation="MPEIITGNLLEATEQYIAHQCNCISDYAAGLAGAIFEKFPYSDC
                     YSDRSHYDVPGTIQICGNGQDQRYVINMFAQYYPGHPKYLTSRKDGTLAREAFFSLCL
                     DEISQIQNLESIAFPWHIGCNLGGGTWVNYLNMLTIFENTVKDSGVNVKIYRRPEDE*"
                     /db_xref="UniRef100_A2FIL1"
                     /db_xref="A2FIL1_TRIVA"
     gene            286723..287004
                     /locus_tag="S16_GE16_scaffold_55267_prodigal-single_426"
     CDS             286723..287004
                     /product="hypothetical protein"
                     /codon_start=1
                     /transl_table=11
                     /translation="MSELLVKLSKAASYAFKDDATAPGVLVSHLKDGRVYASVVRYGA
                     KFPRGKMVVCNVYSDDFDAALKTLSELFLAKVSVAPTNPLEDLRVSVGK*"
     gene            287006..287440
                     /locus_tag="S16_GE16_scaffold_55267_prodigal-single_427"
     CDS             287006..287440
                     /product="Uncharacterized protein n=1 Tax=Rhodopirellula
                     sp. SWK7 RepID=M5T921_9PLAN"
                     /codon_start=1
                     /transl_table=11
                     /translation="MSNVIKFYKSNEPQGFLNNFYPCRFFLYDHWWNHVEGAFQYAKT
                     FVPSEQEQIVKAASPRDAKNLGQKVSLRKDWEFVKLSVMRECVLAKFTQNHELREKLL
                     ETGGAFLIENSPIDYYWGCGSTGTGLNKLGETLMNVRSLLKE*"
                     /db_xref="UniRef100_M5T921"
                     /db_xref="M5T921_9PLAN"
                     /db_xref="cyj:Cyan7822_3925"
     gene            287442..287786
                     /locus_tag="S16_GE16_scaffold_55267_prodigal-single_428"
     CDS             287442..287786
                     /product="hypothetical protein"
                     /codon_start=1
                     /transl_table=11
                     /translation="MAKRKISNFEVHFDDKWNMYEHSDRWRQHKNVQLNAVFSDTLEY
                     VGYISAGRGGNSKIKLKSLNSNRTYIMFISDFDIVVKAKKFIDNLIVGNFVFVKKGAA
                     QGISLILENDDF*"
     gene            287869..288348
                     /locus_tag="S16_GE16_scaffold_55267_prodigal-single_429"
     CDS             287869..288348
                     /product="hypothetical protein"
                     /codon_start=1
                     /transl_table=11
                     /translation="MSSLDDLVLTVVRNFVSNGELFTALDVSNKVKETMPLARHREIR
                     DIVRTNFHSEIEVNSYARTPIVVTLADGSTAEALLYHPLASSWDLETIYDAQKRSASA
                     TRPGSNATTVVAAPAVSVTPVVPVVSQPTPVVAPPSLSPRQQWANLFNTQPSLFQKK*"
     gene            288355..288927
                     /locus_tag="S16_GE16_scaffold_55267_prodigal-single_430"
     CDS             288355..288927
                     /product="hypothetical protein"
                     /codon_start=1
                     /transl_table=11
                     /translation="MRFVELINYLYFCKVCKNNTREIACSTSPDEFVLNSFSFHNDEA
                     IFRLSMKDRAIYCDSDNLDIKSGSVDIDLAVDYDTNTYNSNFDLGYGYPLSITFDSYC
                     NVCGSATYSSDVFFTDGEIKSIYIEQDKFILDNKNFIYTVRVYPTRIKVYRYAANDAR
                     STPVYLPPFNMDFSNIKSICNKIDKLLLLS*"
     gene            288940..289143
                     /locus_tag="S16_GE16_scaffold_55267_prodigal-single_431"
     CDS             288940..289143
                     /product="hypothetical protein"
                     /codon_start=1
                     /transl_table=11
                     /translation="MATFQEANQLKSSLKMRFVNYAWFKSVAVVTSDGGYDVIIYSSK
                     VDNSVRKLVPQVINGVGVKLELE*"
     gene            289140..289862
                     /locus_tag="S16_GE16_scaffold_55267_prodigal-single_432"
     CDS             289140..289862
                     /product="hypothetical protein"
                     /codon_start=1
                     /transl_table=11
                     /translation="MIIKRISDSFVKKNKLRICHFSDNHGKLPTLYGRFDAVVCTGDF
                     FPNTPMVLSGQKNLEMAFQLDWTRQNANAIKKWLRGTPMFICMGNHDFLHPDLFVGAL
                     MELGVNNITSLHDRVVEFEGCSFYGFPYVPAISGSWNYEREIPEMQVEVDKMVSVLNS
                     TKVNVIAAHAPIHGTLDLSMGNARLGSSIIANALDFSIDKSHLPRYYLHGHIHEANGI
                     AFRNGMVVSNAATTQQIIEVDL*"
     gene            289859..290128
                     /locus_tag="S16_GE16_scaffold_55267_prodigal-single_433"
     CDS             289859..290128
                     /product="hypothetical protein"
                     /codon_start=1
                     /transl_table=11
                     /translation="MKVKPKEVLLNLPIVLMFEDYHEIPAFASVINQLIHGKVHVKCE
                     ELGLLGTQYVGLFYLQRNDEFDELRRSFKSLIEKEELENYNKLSK*"
     gene            290125..290475
                     /locus_tag="S16_GE16_scaffold_55267_prodigal-single_434"
     CDS             290125..290475
                     /product="Uncharacterized protein n=1 Tax=Cronobacter
                     phage vB_CsaM_GAP32 RepID=K4F6A9_9CAUD"
                     /codon_start=1
                     /transl_table=11
                     /translation="MNKIKHILETLDIDNKDLYSLKYKEDVEYLLSLVTDLQDKLNQI
                     KEITDNTSLPIDVSEQYDPEFGDDVECLCGHPYYRHFDPYDDMEPVGCKYCSHYSYND
                     KHTEGYCPFFKEKQ*"
                     /db_xref="UniRef100_K4F6A9"
                     /db_xref="A0A0F9MRI2_9ZZZZ"
                     /db_xref="K4F6A9_9CAUD"
     gene            290472..290942
                     /locus_tag="S16_GE16_scaffold_55267_prodigal-single_435"
     CDS             290472..290942
                     /product="Uncharacterized protein n=1 Tax=Crinalium
                     epipsammum PCC 9333 RepID=K9VTT5_9CYAN"
                     /codon_start=1
                     /transl_table=11
                     /translation="MIIAGTGHRPQKLGGFKLPNPTYNYVCQQIEKHFLELKPEKVIS
                     GMALGYDQWLAVIAIKLKISLIAAVPFEGQEKAWNAESQTIYKKILSKASEVVIVSDG
                     GYANWKMQVRNEWMVNHADLMLACYDGSAGGTANCINYAKKIGKELIIINPLDI*"
                     /db_xref="UniRef100_K9VTT5"
                     /db_xref="A0A0F9PZ82_9ZZZZ"
                     /db_xref="cep:Cri9333_0392"
                     /db_xref="K9VTT5_9CYAN"
     gene            290955..291248
                     /locus_tag="S16_GE16_scaffold_55267_prodigal-single_436"
     CDS             290955..291248
                     /product="hypothetical protein"
                     /codon_start=1
                     /transl_table=11
                     /translation="MMLRPVTINCLDFNDVVKNSKLISKLRELTIFPFSGMNYELTEL
                     TKLSKKRKVNCRILTATHNNQIIGWALMSKESSNYSFKGDYFRAGDGILFQVL*"
     gene            291423..291508
                     /locus_tag="S16_GE16_scaffold_55267_prodigal-single_trna_2
                     7"
     tRNA            291423..291508
                     /product="Leu"
     gene            291592..291675
                     /locus_tag="S16_GE16_scaffold_55267_prodigal-single_trna_2
                     8"
     tRNA            291592..291675
                     /product="Leu"
     gene            complement(291680..292174)
                     /locus_tag="S16_GE16_scaffold_55267_prodigal-single_437"
     CDS             complement(291680..292174)
                     /product="Uncharacterized protein {ECO:0000313|EMBL
                     :KKN67675.1};  TaxID=412755 species="unclassified
                     sequences; metagenomes; ecological metagenomes.;"
                     source="marine sediment metagenome.;""
                     /codon_start=1
                     /transl_table=11
                     /translation="MSYSIDELCNLAINFEKLAAKKDLDPKAEVRSRGKVVFPAESPK
                     VKDNKDHFPINDADQARNALARAGQYTKAPSWYKGTLESLKSSIQRAVHKHYPSIGKE
                     KKSSETVNLLVKAAEKFEKPLIFRLFDQLKDAIKIGDEESIKELKQAIDEECTKLPSF
                     KYKE*"
                     /db_xref="A0A0F9SFK6_9ZZZZ"
     gene            292322..292398
                     /locus_tag="S16_GE16_scaffold_55267_prodigal-single_trna_2
                     9"
     tRNA            292322..292398
                     /product="Glu"
     gene            292511..292699
                     /locus_tag="S16_GE16_scaffold_55267_prodigal-single_438"
     CDS             292511..292699
                     /product="hypothetical protein"
                     /codon_start=1
                     /transl_table=11
                     /translation="MKLKIISDGTTVGTKLINEETGEMIHYVQKITWEVNAQGAISKA
                     TIELAKIPIEVVVDSKVE*"
     gene            292726..293022
                     /locus_tag="S16_GE16_scaffold_55267_prodigal-single_439"
     CDS             292726..293022
                     /product="hypothetical protein"
                     /codon_start=1
                     /transl_table=11
                     /translation="MACKACGKESLGYCLYEIKETEYYKRFVTVCDECVDKKFEIAPC
                     GSKVVRAWSGVITCPHGYHYKVKCQFENNKAELFYKFVKRNWWSFLFSKKHPTE*"
     gene            293198..293272
                     /locus_tag="S16_GE16_scaffold_55267_prodigal-single_trna_3
                     0"
     tRNA            293198..293272
                     /product="Arg"
     gene            293322..293407
                     /locus_tag="S16_GE16_scaffold_55267_prodigal-single_trna_3
                     1"
     tRNA            293322..293407
                     /product="Arg"
     gene            293428..293721
                     /locus_tag="S16_GE16_scaffold_55267_prodigal-single_440"
     CDS             293428..293721
                     /product="hypothetical protein"
                     /codon_start=1
                     /transl_table=11
                     /translation="MLAQELRKISEDCQNKSNNARALILKKLLEDKARTYAIEGKFSY
                     RYWIGSSDWSVSDLHNVKPLLEQEGFKVIVDLEITSMYSNTDWDSDDFIQIEW*"
     gene            293741..294271
                     /locus_tag="S16_GE16_scaffold_55267_prodigal-single_441"
     CDS             293741..294271
                     /product="Translation initiation factor IF-3 n=1 Tax
                     =Roseiflexus sp. (strain RS-1) RepID=A5US38_ROSS1"
                     /codon_start=1
                     /transl_table=11
                     /translation="MQPQKQFNNQNRVRTNNQIRVPQVRVILEDGTSLGILSTYDALK
                     KAKELGLDLVEVNAKASPPVCKILDYGKFKYEEKKKAVAAKKNQKQVELKEITFRPNI
                     DENDLNHKIAQAREFLLDSKKVQFTVRFAGREITHLDIGKEKLEMVIKSLSDIPVNIS
                     QTFLEGKKLSLTVSPK*"
                     /db_xref="UniRef100_A5US38"
                     /db_xref="A0A017TDG5_9DELT"
                     /db_xref="rrs:RoseRS_1032"
                     /db_xref="A5US38_ROSS1"
     gene            294541..294843
                     /locus_tag="S16_GE16_scaffold_55267_prodigal-single_442"
     CDS             294541..294843
                     /product="hypothetical protein"
                     /codon_start=1
                     /transl_table=11
                     /translation="MRPNDISDEDIQRWNSIIENDKAHITDVVIKETYNRPEVIEVCL
                     AGLWMAEQLSEMGVEDETIYEIQYQAGRLSVGRDPWEISKFFIESFKSSQGQTADT*"
     gene            294896..296023
                     /locus_tag="S16_GE16_scaffold_55267_prodigal-single_443"
     CDS             294896..296023
                     /product="hypothetical protein"
                     /codon_start=1
                     /transl_table=11
                     /translation="MSKQDNKGMAISDFNLKKLTTANLSKHLSASIAIGENVAIFGRR
                     GTGKTEISKQEIAEAGCKEVYVNLSVLERVDLGGYPNMLAASQNKKFVDFILPSMYES
                     MIEGNQKVVALLDEVDKADPSLWAPLLEFVQFKSINGKKLPNLLAVVMTGNLISEGGS
                     RPSLPLLDRAEKYLVEADAASWLNWAGKSGKIHPAVTAFISDNITMLFGAVDPEDRYA
                     DPSPRGWARASNILFQGEKLGWDLELLNAKVHGCVGKEAGMKYDNYYAYYRKLLPLVD
                     RIFKGENILSEYSDLDPTKKLVIAMMVSSRLAVQLDQASSGSSPPPAVKHVGKFFSIV
                     DPETVLVSVRSQIQVSRIVKFNLDEHPDWAPFINDINDKMS*"
     gene            296047..297639
                     /locus_tag="S16_GE16_scaffold_55267_prodigal-single_444"
     CDS             296047..297639
                     /product="Uncharacterized protein n=1 Tax=Acinetobacter
                     baumannii NIPH 1362 RepID=N8T335_ACIBA"
                     /codon_start=1
                     /transl_table=11
                     /translation="MKFSKVIGKIDPKLVAKAEELLSRVFLELATRYTNDHTASKIGG
                     DPLLFSLLYPIEHVCTLNIKTAATDGKRFYWNPKFILKQHPIGLRIVCAHEAWHALYM
                     HPQRRGHRNPKLWNIAVDYIVNGTVMDDFAARKLDPKEYFTKYLGKYMTLEQYAEMLK
                     DPTKPVKGFEDVTPSASVPENTKLPHPMEDRDLTDEEKKELERHEKKVKFYFADPALS
                     DEMKRPEKIYEYLYNLLPKCPKCGKVGVYPPNKPKKQRGKSNQKDQDQNQDQDQDQDS
                     SCSPQPSQGKGKGCDHCGGGHDVFGMGDTLDDHMDADESEEKMAQRISDAIDTAKRLA
                     GHVPASLEEELGKLTAPKISWQDIIRARLLKARAGNGRNDWTRFRSRPMFTGLMVPKR
                     KNYFAKFGCLLDTSGSMSRDDMAFGLSQLCSLDDRSEGTIVPADATIYWDQATKIRKA
                     NSEEITKVKVVGRGGTKYAEFFSDYEKNIGKCDFLIVITDGFLDDVDIANMTNPGIDV
                     IWLVTSGATFKAPFGRVFDLKS*"
                     /db_xref="UniRef100_N8T335"
                     /db_xref="A0A0F9SA02_9ZZZZ"
                     /db_xref="mcs:DR90_1115"
                     /db_xref="N8T335_ACIBA"
     gene            297639..298094
                     /locus_tag="S16_GE16_scaffold_55267_prodigal-single_445"
     CDS             297639..298094
                     /product="hypothetical protein"
                     /codon_start=1
                     /transl_table=11
                     /translation="MKDYLAQIIESQDLKSYLGLVREFVIDSNHSPNNSADLEIFDTL
                     IFHTKFGKNHIYFYTDLLEKLSYENHIELLKVFSKYLQYLDGLSLALLLDALDYFFEF
                     IAKQNQTLAVSAGDYIFVSLPDNIKEIIMNYNSEFINTLPKIKLYRTFY*"
     gene            298190..298495
                     /locus_tag="S16_GE16_scaffold_55267_prodigal-single_446"
     CDS             298190..298495
                     /product="hypothetical protein"
                     /codon_start=1
                     /transl_table=11
                     /translation="MSKQYFTISTPQYHIVGVSGEHFDIFNKRANAIKEAIKLAFEFP
                     GENFSVIKKVNLKEKKIFSFTLSVEMDFADIKSIYEFITEASANKSNRMRYWRFKGK*"
     gene            298612..300690
                     /locus_tag="S16_GE16_scaffold_55267_prodigal-single_447"
     CDS             298612..300690
                     /product="RIIA protein n=2 Tax=unclassified Myoviridae
                     RepID=S4TPL9_9CAUD"
                     /codon_start=1
                     /transl_table=11
                     /translation="MKLNDIRPFVETSGELEEQFFSIQDQGMIFDILRNKMYSNPILA
                     ICREISCNARDAHREVGKTDVPVEITLPNSLEPFYKIKDYGPGISPDRMSNIFIKYTA
                     STKRDDNIQTGGFGLGAKTPFSYSDTFTIKTVVDGIEYNYACFIDETKVGKLALLNQA
                     ASSEPNGTEIIIPVKPIDFRAFTDNTELATRHWEVLPKIKGGNITYIKNEFIISGTNW
                     AIAKSTDWNKSVKLIIDGIEYPVDLTALRGFANTKVLDASRSNIFLYFNIGELSLSAS
                     REQIYLDKPTQKIIADRFSLVVSEIKKNISNKINSFPNLWEANIYYATELYANFHSLD
                     FLGNLDWKGYPLSSASLYLDCTVYYYSKGHYTRKTGMDPNRIKRSHATSLTFGPNSKL
                     FINDTNLREPTPKHVKQAFENDPTLKNIQLVCPNDKTTLDVLNKKANLDKMGPELLSS
                     ITSATGRAPTSGNKSSAPRLLMFKFDMSVSAFRQVPYSSVEDDKNKKVICRLYKEYNE
                     RVVRFNKTSFNHVQMLFLAKQNPKISFYGVDADIDTARLDEDYPDFVDIEKFVTDYLK
                     SITNFVEIKYALTQQYNIESRLLSAKSNIEKLIEDKNSLFLKKIKMSEIIGELVKNAQ
                     LLQFYEAVNKEIPSSDLKDFVSKNPDYDLIKLGEKINKKYPLLSALSIYNYAQFADPI
                     CQYINLIDKV*"
                     /db_xref="UniRef100_S4TPL9"
                     /db_xref="A0A0F9S9H2_9ZZZZ"
                     /db_xref="nml:Namu_2668"
                     /db_xref="S4TPL9_9CAUD"
     gene            300702..301610
                     /locus_tag="S16_GE16_scaffold_55267_prodigal-single_448"
     CDS             300702..301610
                     /product="RIIB protein n=1 Tax=Klebsiella phage KP27 RepID
                     =K7NQ43_9CAUD"
                     /codon_start=1
                     /transl_table=11
                     /translation="MSQKRFSYLITDQNITVNYDGQTHIVPRTDGLADRLIQAVREKR
                     MEEIPNLVSTAKRIETLSKGNFVVRDGEILVKGVPAPAALSRKILQFLDEDLPHEPLV
                     KFAENLQRNPSYRSVNELFQFLEKNDHPITDDGKFIAYKKVRNDFKDVHSGTFDNSPG
                     NVVEMPRNQVNEDSTQTCSYGLHVANWDYAFQFYSGGVMLEVEVDPADVVAVPVDYNQ
                     AKMRVCRYKVLGVVDKEHSSDTVLRRTHEEPVTDSGCHNCEDCEECDEEFRYCDYCGD
                     ETEAGNNLCPECQREEDDYPWEDEVL*"
                     /db_xref="UniRef100_K7NQ43"
                     /db_xref="A0A0F9UCC5_9ZZZZ"
                     /db_xref="K7NQ43_9CAUD"
     gene            301707..302741
                     /locus_tag="S16_GE16_scaffold_55267_prodigal-single_449"
     CDS             301707..302741
                     /product="hypothetical protein"
                     /codon_start=1
                     /transl_table=11
                     /translation="MIDLNKISPKFRQLVDVLLFSEKFSINISDFKSLVKTNRHVHLA
                     YLLEKFKTSLEIFWENSPVIWQKRISFLFSLKDKAISKYISLFIEKRFFDYIKNEEKP
                     NPKIHLELIQFIEYCKYFKNKKSKLSLLKQNILELINKTKYKKMIKIVESLIPHLFKD
                     MNEFTALVAPKALNYIPYYEILKELEQNGYSYNKKIFTNYLVNCFFKPNGLFEPAIAF
                     HLLNDADVRNKLKDHYNPNCKIHLLNYIDRCNLWHLEEKWLRNLKNIMEIDSSLPDEV
                     FVIYINKVYSEMCFHKMTAFDRAMRFYQKFPQTSIKKILLHFSQEKKLPDINLLIKKY
                     PELQKLSVFI*"
     gene            302738..303064
                     /locus_tag="S16_GE16_scaffold_55267_prodigal-single_450"
     CDS             302738..303064
                     /product="Iron-sulfur binding protein n=1 Tax=Sorangium
                     cellulosum So0157-2 RepID=S4Y154_SORCE"
                     /codon_start=1
                     /transl_table=11
                     /translation="MTITLTDKAVSKIKEISESEGIGHLNLRIKVVGGGCYGLQYDIS
                     FLDLSSEYDEVVKQDDVSLFIDPLSLQYLDGTEVDFLEGLISSGFKFSNPNSVGNCAC
                     GNSFGV*"
                     /db_xref="UniRef100_S4Y154"
                     /db_xref="scu:SCE1572_34935"
                     /db_xref="S4Y154_SORCE"
     gene            303066..303230
                     /locus_tag="S16_GE16_scaffold_55267_prodigal-single_451"
     CDS             303066..303230
                     /product="hypothetical protein"
                     /codon_start=1
                     /transl_table=11
                     /translation="MSKDFSFIEQCDCDCHNPNEFIMHFMPCCFTCPDCGKRVKDRFL
                     EFHKKSCKKE*"
     gene            303235..304383
                     /locus_tag="S16_GE16_scaffold_55267_prodigal-single_452"
     CDS             303235..304383
                     /product="Putative nucleotidyltransferase n=1 Tax
                     =Synechocystis sp. PCC 7509 RepID=L8L007_9SYNC"
                     /codon_start=1
                     /transl_table=11
                     /translation="MPKHIVLDSIIKKGPHMKWIENGAVFLVRHGSHAYGTNTATSDE
                     DFKGVAIPPKEYLLGGIKRFEQAELKAPDPDAVIYDIRKYFNLAADCNPNIIETLHAE
                     DSDYIFVDDIGREILDHKYDFLSKKAKHTFSGYAVSQLHRIKLHRRWLLNPPKAPPTR
                     AELGLPEQTLIPQDQFLAAQAEVQKELDRFQFDFLEDLSESNKIAIRNTVFDMLAELK
                     ITTDQHWLSAARKVGLSDNFIELMQKERQYLALKREWDQLQSWKKTRNVARAALEEKY
                     GYDTKHGYHLVRLMRMCREILETGKVIVKRPDREELLAIRNGAWTYDQLIEFAEREDK
                     LLQELYDASKVLPKSPDKEKLDKLCVSLIEKSLSKFSLYSLKKRFLSI*"
                     /db_xref="UniRef100_L8L007"
                     /db_xref="A0A0F9V2D0_9ZZZZ"
                     /db_xref="nos:Nos7107_0689"
                     /db_xref="L8L007_9SYNC"
     gene            304416..304640
                     /locus_tag="S16_GE16_scaffold_55267_prodigal-single_453"
     CDS             304416..304640
                     /product="hypothetical protein"
                     /codon_start=1
                     /transl_table=11
                     /translation="MIHGVYVKNRSKSKWHLISTSVSAEIAVKDKNAILERAKLEGNA
                     DFQVAIKVFDSNFYIPEYLSEIVEQQLLFN*"
     gene            304640..305548
                     /locus_tag="S16_GE16_scaffold_55267_prodigal-single_454"
     CDS             304640..305548
                     /product="hypothetical protein"
                     /codon_start=1
                     /transl_table=11
                     /translation="MSFKCLFEALTKPHAQIDIPATDIDLAAESFFSYVRFLLIKKED
                     INVLYTIFDNLYKLKIDRLMESFADAIISSAINLDQDLYYFYHLKVLEKSLKTSNLIV
                     FNRTAHHISHAGLSKIIAYFKQIHLHLEDNKYKIYLSILNQNNKSNYFIDQIIALVPA
                     KEKLNFWVDSLSYSKLSLGMAYYIDSDDSLKDLLYDNIRECGDKSKFAQALLNKEITI
                     DLILITGIRHVITNLAAYMPDAIEDLFNRSCEEQSWRMMLHLKNCIDKKRILKELIKS
                     NDKQLIDNFVRDNSDDPVIKKIIPFI*"
     gene            305603..306715
                     /locus_tag="S16_GE16_scaffold_55267_prodigal-single_455"
     CDS             305603..306715
                     /product="Putative uncharacterized protein n=1 Tax
                     =Brevibacillus brevis (strain 47 / JCM 6285 / NBRC 100599)
                     RepID=C0Z5D4_BREBN"
                     /codon_start=1
                     /transl_table=11
                     /translation="MNNKLNLPEINQEQALNLGKFFIQSQQNLFLFGRRGVGKTEIAI
                     QAAQECGYKVSYINLSVIERPDLAGYPDINSPGELVNFKSPYFLPSLSENQKPNHVLL
                     FDEVDKASPEVTAPLLEILKFKKINGKPLNIVGCILTGNLANEGAYSNAISSALLDRG
                     AKYILKFDLEKWIDWAKMNAVHDLIIGFLRANQDFACGKIEDSCYASPSPRSWTQASE
                     ALNKAKDHKILDNQSIFQIISGFVGEEAGIRFNMWYTHYREFEPHVKSLIDNGELTIN
                     FAKLAPTEQLVFVITACYFAKLKLFSEIPKNKNKFYFLENLINFFTQSNVDLEIQLMG
                     LNNSFDFEMIANQKLYTCIPFFNHFKKLNENINIKK*"
                     /db_xref="UniRef100_C0Z5D4"
                     /db_xref="A0A0F9SFC5_9ZZZZ"
                     /db_xref="bbe:BBR47_50630"
                     /db_xref="C0Z5D4_BREBN"
     gene            306769..307095
                     /locus_tag="S16_GE16_scaffold_55267_prodigal-single_456"
     CDS             306769..307095
                     /product="Thioredoxin n=1 Tax=Oxalobacter formigenes
                     OXCC13 RepID=C3X7C8_OXAFO"
                     /codon_start=1
                     /transl_table=11
                     /translation="MSNVKSVDDADFASEVLNSDKPVLVEFGAEWCGPCKRLAPILDE
                     YAHKNETVKVLKVDVDDAPSTAAKFGIRGVPTLMVFKNGQSVGTKVGLIGLSAMEVFV
                     SDSVNK*"
                     /db_xref="UniRef100_C3X7C8"
                     /db_xref="put:PT7_1429"
                     /db_xref="C3X7C8_OXAFO"
     gene            307157..307369
                     /locus_tag="S16_GE16_scaffold_55267_prodigal-single_457"
     CDS             307157..307369
                     /product="hypothetical protein"
                     /codon_start=1
                     /transl_table=11
                     /translation="MKYSIGQIVYVNKPLYGWHDYSLGDCIPINAACIIEKAFDNELY
                     RVKFIGKWIEFGSIEILGLNLKQDND*"
     gene            307371..308303
                     /locus_tag="S16_GE16_scaffold_55267_prodigal-single_458"
     CDS             307371..308303
                     /product="Oxidoreductase n=1 Tax=Sorangium cellulosum 
                     (strain So ce56) RepID=A9F4D3_SORC5"
                     /codon_start=1
                     /transl_table=11
                     /translation="MSVIMICGAPASGKSTLVKSLLNSKTIYLSRDKEGGNVSDLLPK
                     LEKSLQNKEDVVLDNLFTTIDSRKPFIDLCKKYNTDISCEYMTTSIEDCTFNAVQRSF
                     SLIGKFPSPEEIRSAKHPNIFPPAVLFKYKKEHQKPTVAEGFSKINEHSFSRKDDPSF
                     VNKALILDYDGTLRECVGGNGKYPVSEDQIVIKDNVKNKLLDFKNKGYILLGVSNQSG
                     VHKGDLTYEKCCELFDHTNKLLGVDIDYKFCPHQSAPISCYCRKPQTGTFVEFMLKYK
                     LDRKQCLMVGDMTSDKTMATRAGIKYYDQAEFFK*"
                     /db_xref="UniRef100_A9F4D3"
                     /db_xref="A0A0F9UZ89_9ZZZZ"
                     /db_xref="scl:sce7528"
                     /db_xref="A9F4D3_SORC5"
     gene            308300..308800
                     /locus_tag="S16_GE16_scaffold_55267_prodigal-single_459"
     CDS             308300..308800
                     /product="hypothetical protein"
                     /codon_start=1
                     /transl_table=11
                     /translation="MKKCSQCKLDFSIYPLEDCSDLEHWKSYSKHATYQLNLLQSKLE
                     MKDDDRDKYEIIERLKRYPKVKKYKCSGCKREYNIPVHLIYFSCVCGHRCKLRYFGAE
                     PLEEELLDAAMNFFGNERIAQLAWIAEVVGGKHAITYTGDEIRKIIRNELDRWEETED
                     GWRKKQ*"
     gene            308797..309297
                     /locus_tag="S16_GE16_scaffold_55267_prodigal-single_460"
     CDS             308797..309297
                     /product="Uncharacterized protein n=1 Tax=Nostoc
                     punctiforme (strain ATCC 29133 / PCC 73102)
                     RepID=B2ITB3_NOSP7"
                     /codon_start=1
                     /transl_table=11
                     /translation="MKYFFDTEFIENGKTIDLISIGIVAEDGRELYCVNQDAKLHLAS
                     DWVRQNVLPHLPKYGNPAWMLHAKISDKIRDFIVRPYYEIDPAKRSNIEFWAYYADYD
                     WVAFCQLFGTMMDLPGCFPKFCMDLKQLSVMKGSPKHPEQIGTEHNALEDARWNKQLY
                     IFLADQ*"
                     /db_xref="UniRef100_B2ITB3"
                     /db_xref="npu:Npun_R2590"
                     /db_xref="B2ITB3_NOSP7"
     gene            309299..309688
                     /locus_tag="S16_GE16_scaffold_55267_prodigal-single_461"
     CDS             309299..309688
                     /product="hypothetical protein"
                     /codon_start=1
                     /transl_table=11
                     /translation="MEKIKFVLNTEVMYDDIHIEYQINGTRDRYFCLSKREDHITLSC
                     FKFDEKDYVFKKMCQTFNISVLKKQYVGNPYWRFYTVDCDWNQFVPDINKYVRENRIA
                     DLEIELASVPTDYLQEIINRRLNNRDK*"
     gene            309690..310181
                     /locus_tag="S16_GE16_scaffold_55267_prodigal-single_462"
     CDS             309690..310181
                     /product="hypothetical protein"
                     /codon_start=1
                     /transl_table=11
                     /translation="MAIKKHTEEFYYWRDLVNAVEKKSGKSIRDWAGKFRRKSSKLED
                     YPVSRWAIKHGYDYKVLHDPVDEAGLKLRIKINEKYKTAKDGACLEEEIPYQDFWHYA
                     LDHMWEINNGVIRHFCPIETLEYLKEDDDKNLYWVQEILQLFVDVLKENNLPEEIPVK
                     FEW*"
     gene            310193..311170
                     /locus_tag="S16_GE16_scaffold_55267_prodigal-single_463"
     CDS             310193..311170
                     /product="Polynucleotide 5'-hydroxyl-kinase (EC:2.7.1.78)"
                     /codon_start=1
                     /transl_table=11
                     /translation="MLKVILLVGIPASGKSSYAKLEVAKDPNNWVRINNDDLRAMMNG
                     SVWSADYEKMITDARNYLLRDALKRGKNVIIDNLNLNRRHFDTVCDIAKSVNVDVQIL
                     EKAFYVELDEAVSRDAKREGKAKVGEDVIKKWWKESGGKQFKFYNPRVQIFNQSSFAT
                     DEYMKPDFDPNLPNAVICDLDGTLALLNGRSPYDASSCEDDIPNLPVIETLKHFYKAG
                     YKILFCSGREDKYKRQTINFIETYVTVENDQFTQDPMETSGTKPIQYELFMRKTDDFR
                     KDSIVKDEMFNKNIRGKYNVFLVLDDRTTVVKKWRELGLTCFQVAPGDF*"
                     /db_xref="oni:Osc7112_2734"
                     /db_xref="UniRef100_F5UF79"
                     /db_xref="A0A086ADY5_FLAHY"
                     /db_xref="F5UF79_9CYAN"
                     /db_xref="2.7.1.78"
     gene            311182..311400
                     /locus_tag="S16_GE16_scaffold_55267_prodigal-single_464"
     CDS             311182..311400
                     /product="hypothetical protein"
                     /codon_start=1
                     /transl_table=11
                     /translation="MEWKNTDPRYDINKRATIVILRKTIDGDSACIAFVDTKEEWSIY
                     SHKDNLYLGVDDNWDPNWYWVWFPNVIL*"
     gene            311411..311944
                     /locus_tag="S16_GE16_scaffold_55267_prodigal-single_465"
     CDS             311411..311944
                     /product="hypothetical protein"
                     /codon_start=1
                     /transl_table=11
                     /translation="MKEPFINNMFPNNYRKPYESDFIKRTKNIKICSIYKPFYGDRYN
                     EEKCGACGNAECIRYECEEYEENDPEFLKLIEARRQNKNKTLQDILNKLPEGITPDKV
                     KITVNIDSNDFGVEGSEVVFSYEKEMPDDPEGYKKALEVYERNYQAYLVEKQKYDQWK
                     KEQDINELEAKLAQLKK*"
     gene            312046..312285
                     /locus_tag="S16_GE16_scaffold_55267_prodigal-single_466"
     CDS             312046..312285
                     /product="hypothetical protein"
                     /codon_start=1
                     /transl_table=11
                     /translation="MSFGIGLIIVSFVLYVLLVKGVLWKLLVAIFAFLGMHTFLTSNF
                     HNSTHTFVTVGDTTFSWATTISIFIILMASLYTRE*"
     gene            312288..313502
                     /locus_tag="S16_GE16_scaffold_55267_prodigal-single_467"
     CDS             312288..313502
                     /product="Uncharacterized protein {ECO:0000313|EMBL
                     :KKM74281.1}; Flags: Fragment;;  TaxID=412755
                     species="unclassified sequences; metagenomes; ecological
                     metagenomes.;" source="marine sediment metagenome.;""
                     /codon_start=1
                     /transl_table=11
                     /translation="MSLLVQDFLKTHSFKDLAEMHGVYSSFSKSGHKFSLNYDQIEAK
                     EDNPLTQECRGLILSSVNGLPFSFNEINGKRNFDHIIPGDTRILAFPMRRFFNYGQGS
                     AANVNWNDPNLSILEKLDGTLCIVYFDVWTNQWCVATRSVSEADLPLDNGLFAFRTLF
                     EKALLETTGSSFEEYTQKLDKEITYCFELTTPYNRVVVYYPDNKITLLAARSVIYSEN
                     WSSFEELNIKDVPTFGVPIVKGYSYSSINDLVEWVSSRNPVEYEGVVVRDSNFNRIKI
                     KNAAYVAQSKMRDTLGSSIRNCLTIILLEKDDDVLPLLPEDIKNNLIKIKGQLQEFIK
                     KYDNLYIMYKEQVNSKKEFAQLVLSNKDIWSAPFFNIFDGKSKNVKDFILNNKREGEW
                     SNSFLDSILSAL*"
                     /db_xref="A0A0F9KHU8_9ZZZZ"
     gene            313633..314370
                     /locus_tag="S16_GE16_scaffold_55267_prodigal-single_468"
     CDS             313633..314370
                     /product="hypothetical protein"
                     /codon_start=1
                     /transl_table=11
                     /translation="MSKYLYENDFSADSLRWLKKIDEYQLKTHLLKINKSSHIKELEE
                     IQDQIIVDNDSALAYFFACDFPYKIYKMQKVILDNKDPKYAFLFAQNIPGCDIKALQN
                     IVVDSKKTKYICKFACFVPTADQVLLEKLVLKSRNVKYCHMYVKHVPGANVEKFKKII
                     LQSRKPRYLFELAKHTSSISEISKIEDLIIACKSYTYIRMMAEKIKNSNIDKLEQAVL
                     SSGNTAEIKKFAKYVRKSRLRNFLIVV*"
     gene            complement(314357..315178)
                     /locus_tag="S16_GE16_scaffold_55267_prodigal-single_469"
     CDS             complement(314357..315178)
                     /product="Uncharacterized protein n=1 Tax=Selenomonas
                     ruminantium subsp. lactilytica (strain NBRC 103574 /
                     TAM6421) RepID=I0GWP0_SELRL"
                     /codon_start=1
                     /transl_table=11
                     /translation="MINYINKICKQCLCEFAVTLTNKNRIFCSKKCYSLSMIKEPKIR
                     HCLSCNKEYICKNITEEQKYGYGKFCSRKCSKYSINENYFHTIDSSEKAYWLGMLLSD
                     GNVYKNTLTLKLMLSDYDHVVKFQKALEAEQPIRCGKNYASFSTNNKKLCEDLLKFNM
                     IPRKSLIVDYPIIEPTYNKDFIRGYFDGDGCISFDYKTPKYKRFSIFSGSKKIISKIK
                     KIIEDEVGIEINQSKCNGGFSINTAKKINIEKLFHYLYNASTIHLERKFIKFIQQ*"
                     /db_xref="UniRef100_I0GWP0"
                     /db_xref="sri:SELR_pSRC500030"
                     /db_xref="I0GWP0_SELRL"
     gene            complement(315226..315828)
                     /locus_tag="S16_GE16_scaffold_55267_prodigal-single_470"
     CDS             complement(315226..315828)
                     /product="hypothetical protein"
                     /codon_start=1
                     /transl_table=11
                     /translation="MKMANLTFWLSEIITIVIIGIVFAYISPILDKNIINHVEHKTRT
                     LYVDPSFSDEEQEAIISAAIIWTCKTHYIVNIGIVFLPSKNIDATDGIIILPISRYNP
                     DIIGLDEFNQHTTLGFFTREGAVPSINLVSSRIEDEEYQTVVLHELGHALGLKHNSTV
                     DGIGTLMYPSINFGAPTITNDDLVNFCKLYKCNSLELTNQ*"
     gene            315904..316572
                     /locus_tag="S16_GE16_scaffold_55267_prodigal-single_471"
     CDS             315904..316572
                     /product="Uncharacterized protein n=1 Tax=Sorangium
                     cellulosum (strain So ce56) RepID=A9GXB4_SORC5"
                     /codon_start=1
                     /transl_table=11
                     /translation="MNSPKYNRTYHLPWSKGATNDDKIATDIDNLINKKIIISEKMDG
                     SNTSLEYSGCFARTHSGPPTHLSFDGLKALHASVKYKIPENFQIFGEWLYALHSIPYK
                     ALPSYFMMFNVRDLFTNQWLSWEEVEMWAEELKVPTVPVLFKGTVTSMKEFQELTNHF
                     MTGPSCCGSPVREGIVIRVAGSFNDDEFPTHCMKMVRENHVTTDDHWKDQEIIKNCLK
                     NDNI*"
                     /db_xref="UniRef100_A9GXB4"
                     /db_xref="A0A0F9S9G7_9ZZZZ"
                     /db_xref="scl:sce6901"
                     /db_xref="A9GXB4_SORC5"
     gene            316598..316933
                     /locus_tag="S16_GE16_scaffold_55267_prodigal-single_472"
     CDS             316598..316933
                     /product="hypothetical protein"
                     /codon_start=1
                     /transl_table=11
                     /translation="MNHSIDSLRKLAQSDSNRFIQLLSSTKDVHVATMGAEILGEELD
                     EEIALPILMKLTRHINAIIREGALIGISALFYGKNFPPEIIERLIDISRNDPSTTLRE
                     YSKELLDFT*"
     gene            316930..317094
                     /locus_tag="S16_GE16_scaffold_55267_prodigal-single_473"
     CDS             316930..317094
                     /product="hypothetical protein"
                     /codon_start=1
                     /transl_table=11
                     /translation="MKLLRCIICRGEVDIIDDSTTVKKIKCKSCGFSNGEVSANKAPE
                     ILVIRKRISE*"
     gene            317091..317801
                     /locus_tag="S16_GE16_scaffold_55267_prodigal-single_474"
     CDS             317091..317801
                     /product="Uncharacterized protein n=1 Tax=Clostridium
                     hathewayi 12489931 RepID=N9XCE9_9CLOT"
                     /codon_start=1
                     /transl_table=11
                     /translation="MKNYDFSLDMTTDNSNSVILKNINPKSKVLEIGCAHGRMTKYLK
                     EILECYVCIAEINELGGEIAKNWADIGFVGDLGNVENNNYMFFDILIDKFGFDNYFDN
                     IIYADVLEHLHYPNYVLRQSKRLLSPNGSIWISIPNVAHNSVIIDLWNNKFEYRETGL
                     LDETHLRFFTEKSLRKMILSEGFSVEKEINLRNVVENTEFKNSYNDVPKEIIEALQQR
                     EFADVYQFVWNIKPLNGE*"
                     /db_xref="UniRef100_N9XCE9"
                     /db_xref="N9XCE9_9CLOT"
                     /db_xref="pmq:PM3016_549"
     gene            317802..318581
                     /locus_tag="S16_GE16_scaffold_55267_prodigal-single_475"
     CDS             317802..318581
                     /product="Uncharacterized protein n=1 Tax=Desulfomicrobium
                     baculatum (strain DSM 4028 / VKM B-1378)
                     RepID=C7LT20_DESBD"
                     /codon_start=1
                     /transl_table=11
                     /translation="MFYLSSCSIVKNEYPYILEFYKIHKHMGVENFLFFDRSTEGPPL
                     VELFKGQPDVTVIHFPEPKRHAHAWMEGVKYFRGKSKWVQFIDIDQVTVPMNTKDIKE
                     MLVPYEPYASLGLNWHSFGSSHRETEPDTNTSTYEAYTMRAIGNTPINNHIQSILQPD
                     RVQPVVWDDPHHPTVNPGETQINERFQKFNGPFNIPPSQNVGFIAHYYTRSREYWAKK
                     CAKLRADTGTTGGKLEEFNHHQDYMNVENDLTVSNIWKTIK*"
                     /db_xref="UniRef100_C7LT20"
                     /db_xref="dba:Dbac_0115"
                     /db_xref="C7LT20_DESBD"
     gene            318578..319279
                     /locus_tag="S16_GE16_scaffold_55267_prodigal-single_476"
     CDS             318578..319279
                     /product="SAM-dependent methyltransferase n=1 Tax
                     =Acanthocystis turfacea Chlorella virus NTS-1
                     RepID=M1I504_9PHYC"
                     /codon_start=1
                     /transl_table=11
                     /translation="MINPKNKYTDMQQNQYDNDAKKWTVSNRDPVVGSFDAHNAWKDY
                     DILFKNIDAHGKIALDFGCGPGRNIVKFSNLFDRIDGVDISDINLKNAELWVQQNGIK
                     IPSLYKNNGVDIAEVPSSHYDVVFSTICMQHICVHEIRYSLFSEFFRVLKDNGWISIQ
                     MGFGTSHPRTVGYFDNYYDAPGTNSMCDVRIENPQNLEDDLSKIGFKNFSFEIRPVGP
                     GDGHSNWIFFKAQKA*"
                     /db_xref="UniRef100_M1I504"
                     /db_xref="M1I504_9PHYC"
                     /db_xref="arp:NIES39_K04620"
     gene            319276..319722
                     /locus_tag="S16_GE16_scaffold_55267_prodigal-single_477"
     CDS             319276..319722
                     /product="Putative uncharacterized protein n=1 Tax
                     =Prochlorococcus marinus (strain MIT 9215)
                     RepID=A8G604_PROM2"
                     /codon_start=1
                     /transl_table=11
                     /translation="MIYIAHRGNLYGPNPDVENHPDQIELCIKSGFDVEIDVRFVDNK
                     WVLGHDEPQYEVGLWFLKKQGLWVHAKNMDAFVRLVDQIPINSFFHDTDDVVLTTHRW
                     LWVYPGKPLLHRKCIAVMPEKVPDYDIKHAAGICSDFVANYKDNYK*"
                     /db_xref="UniRef100_A8G604"
                     /db_xref="A0A0F9M1G8_9ZZZZ"
                     /db_xref="pmh:P9215_14221"
                     /db_xref="A8G604_PROM2"
     gene            complement(319726..320772)
                     /locus_tag="S16_GE16_scaffold_55267_prodigal-single_478"
     CDS             complement(319726..320772)
                     /product="Uncharacterized protein (Fragment) n=1 Tax
                     =Ganoderma sinense RepID=V5KVN9_9APHY"
                     /codon_start=1
                     /transl_table=11
                     /translation="MICQSCNKDSPRIIKHNCSACYNRHYQKNKRKIQKEKNKIILTN
                     LQKQILTGLMLGDGCIQFASSASTNPRLTITRSVQDKDYMLWIYNHLKNICSSQPFEY
                     EVFDKRTNKNYCSINLQSKSLECLKQVREDWYPNKIKTVSKDLELTDLTLLIWFLDDG
                     SFINRGSKFEIKLSTHGFHKDDVMFLSKLLSLKFKSHFRVHNDNNHYYIAGSSKSAIL
                     FIKEINSIFPQCMDRKKKWNDLILDQQFNSSKMEKINKYNYQICRFIVDNNYNKFTSV
                     DIASKYNWFKPNGSPNGIINSYLNSFEKDGLLSIIGRSFKREIVFDVTLFGKQEFKSI
                     LDRSKKYLDGYGLL*"
                     /db_xref="UniRef100_V5KVN9"
                     /db_xref="A0A0D4D396_9APHY"
                     /db_xref="anb:ANA_P10053"
                     /db_xref="V5KVN9_9APHY"
     gene            320830..322212
                     /locus_tag="S16_GE16_scaffold_55267_prodigal-single_479"
     CDS             320830..322212
                     /product="Predicted phosphatase/phosphohexomutase n=1 Tax
                     =Prochlorococcus marinus (strain MIT 9215)
                     RepID=A8G603_PROM2"
                     /codon_start=1
                     /transl_table=11
                     /translation="MTIKLIISDFDGCVIDCRELHFEALNKALESIDKKYIISQDEHV
                     KIFDGLSTKRKLKILSEVKGFPLDKSDDVNNLKQQYTTELLGKFDKLNYNIIEVVSKL
                     KSDGYVFYIASNAIRQTIELGLKRLGIYHLVDKIYSNEDVKNQKPHPEIYLKCMIDAG
                     VSPKETLIIEDSKHGREAAANSGAFVCGIDNSHSFTYEEIQKSINLANSVKKKHKWEG
                     QDVTVLIPMAGAGSRFQQQGFKLPKPLIDVNGKPMIQWVVENLNIKANFVFVVQKSHY
                     EQYNLGIILPLIAPNCKIVQTDGLTEGAACTALLAKEFINNNDHLLIANSDQFVEWDS
                     CDFMWHMISADADGGILTFEDNTLNPKWSFAKINNLGNVTEVAEKKPISNLATVGIYY
                     FKRGNEFCKFTEQMISKNIRVNNEFYICPIYNEYIESGKVIKTKNCEKMWGLGTPEDY
                     NIFLDNYKEK*"
                     /db_xref="UniRef100_A8G603"
                     /db_xref="pmh:P9215_14211"
                     /db_xref="88705067"
                     /db_xref="A8G603_PROM2"
     gene            322213..323778
                     /locus_tag="S16_GE16_scaffold_55267_prodigal-single_480"
     CDS             322213..323778
                     /product="Uncharacterized protein n=1 Tax=Pedosphaera
                     parvula Ellin514 RepID=B9XDE9_9BACT"
                     /codon_start=1
                     /transl_table=11
                     /translation="MSFDGKYHDWNQKRIKAIIDFYNYQFIFSKKVLDLGCGHADIGG
                     ALYRLGADLTAVDARQPHLQIAGKKFPGIKTVKADLDGNWPFHGKSFDIILDLGLLCH
                     LINIENHLNYVCSSADSFVLETAVCDSDDAQKIVSIPENKNVYDLSANGQANYVSAQY
                     IERVLADCGMEFKRLDSNKLNSGSYKYDWKVTNSNKCDINNRRLWFVVRKASGYKISD
                     DCKLISVPGVVSSKPLIPPKLLHNNIALPSRVLQNTNIPVAPPILAAPPPPDSSTILE
                     NKKLKVALCISGHLRTFEQNYQSVYANILSRFDCDVFIHTWDTLGLNHRHLDNLVSTI
                     STHQLMDRINKIYNPKKIVIETNRNFDITPIIKQRSFEHRDVSGILSMYYKIEECNKL
                     KSEYEKENNFKYDCVIRFRGDIFVESPLPIDNKTNFNYLYMPVYGNFGGLNDQFAFGG
                     SEIMDKYSSLYSNIENHLKNNAVMNPEKLLDFHVRALSIPLARFNFKYVIKRSNGLVQ
                     DNYLLEKALGFIR*"
                     /db_xref="UniRef100_B9XDE9"
                     /db_xref="B9XDE9_PEDPL"
                     /db_xref="bto:WQG_4260"
                     /db_xref="B9XDE9_9BACT"
     gene            323775..324461
                     /locus_tag="S16_GE16_scaffold_55267_prodigal-single_481"
     CDS             323775..324461
                     /product="Putative uncharacterized protein n=1 Tax
                     =Cafeteria roenbergensis virus BV-PW1 RepID=E3T542_9VIRU"
                     /codon_start=1
                     /transl_table=11
                     /translation="MKVALCLSGHMRKFTHTFPALHKYVIQPYQCDVFIHTWDVLGYT
                     CAYKSDGSLDRHPVSLSQINALYNPKKIIVDSTDFVNELLVQAKQYAPHLINIPKPVS
                     HMAGMFYKIYAANELKNFYEIESGIKYDCVIRCRPDLMFLHPLDMEKNLKHNTIYIPR
                     HISGHMWYTDQFAYGTPESMDLYSSLYFDIPSYFRQGGEYFPERFMEWGLRHKKLNAE
                     MRHAHFDVYR*"
                     /db_xref="UniRef100_E3T542"
                     /db_xref="E3T542_CROVB"
                     /db_xref="E3T542_9VIRU"
     gene            324476..324985
                     /locus_tag="S16_GE16_scaffold_55267_prodigal-single_482"
     CDS             324476..324985
                     /product="hypothetical protein"
                     /codon_start=1
                     /transl_table=11
                     /translation="MNIKQRVKLLKIIAQEVVPQKHSVSGSPQAFNLVNVYPNIIVGL
                     NQVNANRLSILFNIINQALYYTSDGQIDLSWMRSRNFNFGTTSVIDRDLKNLMEFCKL
                     VYNLLITNRGSTYKAALSAEDLENRVLNLMQSQYLNNLSSTKPNSQLSTKIPGNLKTI
                     ILDNLRLIK*"
     gene            325002..325784
                     /locus_tag="S16_GE16_scaffold_55267_prodigal-single_483"
     CDS             325002..325784
                     /product="Uncharacterized protein n=1 Tax=Ruminococcus sp.
                     CAG:330 RepID=R7FE57_9FIRM"
                     /codon_start=1
                     /transl_table=11
                     /translation="MPLSLKDRIDLYSEASNYKLLPKLPLIISVNGRAFSKATSLVDK
                     PYCPKLGECMFSTMMKLCVDIEGSIFAYHHNDEITIAVRNDQNIDTSPWYDNKIQKIC
                     SAVSSIATMHFNACANAVDLNLLGEPIFITEVFAVPTIAEATNAFVFKQQQNFQTAIQ
                     FSCFYELIKKYDKPTIKEMLFGLNIDEKVDLLKQECDIDFNNYPSAYRRGAACYKVPK
                     VVNGVMKNKWMINEDLPIFTKDQSFLSNIFKNGSDIFRYDSF*"
                     /db_xref="UniRef100_R7FE57"
                     /db_xref="A0A0F9SKV2_9ZZZZ"
                     /db_xref="ppy:PPE_03273"
                     /db_xref="R7FE57_9FIRM"
     gene            325791..325982
                     /locus_tag="S16_GE16_scaffold_55267_prodigal-single_484"
     CDS             325791..325982
                     /product="hypothetical protein"
                     /codon_start=1
                     /transl_table=11
                     /translation="MNPNIPNECNGCGKSLLLENLYVDDGCPCNTPRGVNFKPIKCTK
                     CKTDDCVKPGHQLKQLFGL*"
     gene            325979..326131
                     /locus_tag="S16_GE16_scaffold_55267_prodigal-single_485"
     CDS             325979..326131
                     /product="hypothetical protein"
                     /codon_start=1
                     /transl_table=11
                     /translation="MKRCFEFPNKKRYNTKRDAETAILLSDKAKSLYVYFCDTCNGWH
                     LSSNVF*"
     gene            326121..326510
                     /locus_tag="S16_GE16_scaffold_55267_prodigal-single_486"
     CDS             326121..326510
                     /product="hypothetical protein"
                     /codon_start=1
                     /transl_table=11
                     /translation="MFFNSVGILKYSDNPNKLVVEVDEEISRYYRYFVPKFINLKRQA
                     FPAHISVVRKENPLNMEFWGKYNNKEVDFVYENVIYNDEVYYWLSAFSPDLEKIRLEL
                     GLSNISDITCSPDKKHKFHITIGNLKK*"
     gene            326605..326679
                     /locus_tag="S16_GE16_scaffold_55267_prodigal-single_trna_3
                     2"
     tRNA            326605..326679
                     /product="Thr"
     gene            326686..326759
                     /locus_tag="S16_GE16_scaffold_55267_prodigal-single_trna_3
                     3"
     tRNA            326686..326759
                     /product="Thr"
     gene            326799..327458
                     /locus_tag="S16_GE16_scaffold_55267_prodigal-single_487"
     CDS             326799..327458
                     /product="HNH endonuclease n=1 Tax=uncultured bacterium
                     RepID=K2CGN0_9BACT"
                     /codon_start=1
                     /transl_table=11
                     /translation="MRKGLSASEAGKLGAIKSAEIAAIKKQQRIDDWNLDPKLCKHCK
                     LAISYEKRYNDFCSHSCSANFNNYLRNFSSPIKENNCLFCCKKLKEKGQSKYCSRKCM
                     YSFHWKETKSELLNTGIDNSAENIIGKRYLIELSNGKCQLCGLDKWQNQTMPLVLDHI
                     DGNAYNNLLSNLRVICNNCDALQPTFKSRNKGNGRFKRAERYMLEKQLFKNLEGFKFR
                     H*"
                     /db_xref="UniRef100_K2CGN0"
                     /db_xref="A0A0G0M6Y6_9BACT"
                     /db_xref="msa:Mycsm_05700"
                     /db_xref="K2CGN0_9BACT"
     gene            327976..328545
                     /locus_tag="S16_GE16_scaffold_55267_prodigal-single_488"
     CDS             327976..328545
                     /product="hypothetical protein n=1 Tax=Calothrix sp. PCC
                     7103 RepID=UPI000314899A"
                     /codon_start=1
                     /transl_table=11
                     /translation="MKFIEIVCANCNKNFQKDFREYKRQIKNAKYRFFCNRSCLASKR
                     NSENKPDQNTIKGQEKIKKLIDQFGGKTRRDQYSPFRWFILRAEFRNKKKHYDCNITV
                     EYLKNLWEDQKGICPLTGWNLLLPNSTRKAWKYKDPANASLDRIDNSKGYIEGNVRFV
                     AVMANYARNNFSDDQLIEFCKSVTNNKTL*"
                     /db_xref="UniRef100_UPI000314899A"
                     /db_xref="oac:Oscil6304_2109"
                     /db_xref="K9THC2_9CYAN"
                     /db_xref="UPI000314899A"
     gene            328542..329009
                     /locus_tag="S16_GE16_scaffold_55267_prodigal-single_489"
     CDS             328542..329009
                     /product="protein phosphatase n=1 Tax=Streptomyces
                     acidiscabies RepID=UPI000287E26D"
                     /codon_start=1
                     /transl_table=11
                     /translation="MIIIDDLDANEIIPGLWVGSKPPKGDFLHKNGYTHVVLCSTDYQ
                     LPSKDFPEVNVIHCPFEDNSNIMGGNTMALVFVTAKLVAEAHKAGGKVLVTCYAGINR
                     SALITALALRVLGYSAFFAIESIRSNRNKRCLENKVFERIASGANNSSEFYLG*"
                     /db_xref="UniRef100_UPI000287E26D"
                     /db_xref="S4M7W7_9ACTN"
                     /db_xref="sdv:BN159_3070"
                     /db_xref="UPI000287E26D"
     gene            329012..329116
                     /locus_tag="S16_GE16_scaffold_55267_prodigal-single_490"
     CDS             329012..329116
                     /product="hypothetical protein"
                     /codon_start=1
                     /transl_table=11
                     /translation="MIWPLKNLTPSIVGINSVGDFAYRKLESLHLHQF*"
     gene            329131..329445
                     /locus_tag="S16_GE16_scaffold_55267_prodigal-single_491"
     CDS             329131..329445
                     /product="hypothetical protein"
                     /codon_start=1
                     /transl_table=11
                     /translation="MINYKSQCATCGSSEGELSSLNFGKRFHMSGMTCAAVLKNKNTI
                     LQDKINAHIEHIKMLQNKKMSCKRSLISLPVQKKMEYGFGKEVMIIQKHYHVQLLCLL
                     GN*"
     gene            329519..330001
                     /locus_tag="S16_GE16_scaffold_55267_prodigal-single_492"
     CDS             329519..330001
                     /product="Uncharacterized protein {ECO:0000313|EMBL
                     :KKN65709.1};  TaxID=412755 species="unclassified
                     sequences; metagenomes; ecological metagenomes.;"
                     source="marine sediment metagenome.;""
                     /codon_start=1
                     /transl_table=11
                     /translation="MKYPLKDKNVSIPEMGAVGDFAFRRSFYYHPGIDLYCDYGQEII
                     AIEDGIVVNMETFTGPMATPPSPWWNETFSIMIEGASGVLGYCEVKPVPYIKVGVKVK
                     EGDIIATVIPVLKKDKGNGTTMLHFELYEHGSREHVTWVLDETKPTSLLNPRDLLSKF
                     *"
                     /db_xref="A0A0F9SFA2_9ZZZZ"
     gene            330051..330209
                     /locus_tag="S16_GE16_scaffold_55267_prodigal-single_493"
     CDS             330051..330209
                     /product="hypothetical protein"
                     /codon_start=1
                     /transl_table=11
                     /translation="MWYGKNSSKYDDDWCPTIVIVKDCGCERREYIKELTKELENHFS
                     EVLEQDDE*"
     gene            330287..330631
                     /locus_tag="S16_GE16_scaffold_55267_prodigal-single_494"
     CDS             330287..330631
                     /product="hypothetical protein"
                     /codon_start=1
                     /transl_table=11
                     /translation="MNYYNICKVNFVGKINGLSEMSRKTSKILAAKKNLSSHKKDILK
                     RRKVILGDDIRHHLLAYAFLLGKKYHDLESKCAEDNKPSVEHIFDIIKLHVSSYDFRK
                     INIETIKEWLSQ*"
     gene            330639..330932
                     /locus_tag="S16_GE16_scaffold_55267_prodigal-single_495"
     CDS             330639..330932
                     /product="hypothetical protein"
                     /codon_start=1
                     /transl_table=11
                     /translation="MNIRGLTYKTDIENLFKDCPQNITWYDQADWLKKTYSKEYLATI
                     FKSLYRDLCTITDFDSNDPAADYIRDCLDPICLAGDADLFREKIREVLDERGE*"
     gene            331028..331279
                     /locus_tag="S16_GE16_scaffold_55267_prodigal-single_496"
     CDS             331028..331279
                     /product="Uncharacterized protein {ECO:0000313|EMBL
                     :KKL50215.1};  TaxID=412755 species="unclassified
                     sequences; metagenomes; ecological metagenomes.;"
                     source="marine sediment metagenome.;""
                     /codon_start=1
                     /transl_table=11
                     /translation="VQFGFDHSVIYNEWYKKSNYLGLLSVRDEYELHQLIEKAIAQNI
                     KFSVFREPDIGNKITAIAIEPGPVSKKFCSKIKLALRSK*"
                     /db_xref="A0A0F9EYV9_9ZZZZ"
     gene            331322..331400
                     /locus_tag="S16_GE16_scaffold_55267_prodigal-single_trna_3
                     4"
     tRNA            331322..331400
                     /product="Sup"
     gene            331406..331479
                     /locus_tag="S16_GE16_scaffold_55267_prodigal-single_trna_3
                     5"
     tRNA            331406..331479
                     /product="Pseudo"
     gene            331480..331950
                     /locus_tag="S16_GE16_scaffold_55267_prodigal-single_497"
     CDS             331480..331950
                     /product="Uncharacterized protein n=1 Tax=Acaryochloris
                     marina (strain MBIC 11017) RepID=A8ZK69_ACAM1"
                     /codon_start=1
                     /transl_table=11
                     /translation="MKLILTIDLIPKTSFFNNVRSALSKNEWDKIRKQVYEKAYYVCE
                     ICGDVGPQHPVEAHEVWEFNDKTSTQKLVRMIALCPNCHLVKHMGFAIINDKQDVAFK
                     HFSKVNKLKKDDAQQEIDKAFEVWDKRSKKNWKLDLTHLSEYGIDAEKIKEKKT*"
                     /db_xref="UniRef100_A8ZK69"
                     /db_xref="amr:AM1_A0059"
                     /db_xref="A8ZK69_ACAM1"
     gene            331919..332221
                     /locus_tag="S16_GE16_scaffold_55267_prodigal-single_498"
     CDS             331919..332221
                     /product="hypothetical protein"
                     /codon_start=1
                     /transl_table=11
                     /translation="MPRKSKKRKHKKPIPKERLLLSAKDIDYYISSKYGVDGEDFWKW
                     FFSELDVNIVDLASEPSPDENYLAYKFPEYFSILKEDFIECADDDKIIEIENDLFN*"
     gene            332235..332310
                     /locus_tag="S16_GE16_scaffold_55267_prodigal-single_trna_3
                     6"
     tRNA            332235..332310
                     /product="Arg"
     gene            332348..333064
                     /locus_tag="S16_GE16_scaffold_55267_prodigal-single_499"
     CDS             332348..333064
                     /product="Nucleotidyl transferase n=1 Tax
                     =Caldicellulosiruptor obsidiansis (strain ATCC BAA-2073 /
                     strain OB47) RepID=D9TGU2_CALOO"
                     /codon_start=1
                     /transl_table=11
                     /translation="MKNGIILAGGTGSRLFPLTHVVNKHLLGVDGKFIIDYPINTLKQ
                     MGVENVTVILGGAHFSQVVGYLQDGARYGMNFNYVYQGEPKGIAHAISLCKRYVSDQD
                     EFSVILGDNIYENPVNWQPYSGSAQIVLHKHPELTRFGVASLDLGEIVNIQEKPKTIN
                     SNYDNYAITGCYLFTNEYFDFFKKMTPSARGEYEITDIINSYNKESKLEWTSVDGLWS
                     DAGTHESISYVNDYFYNKRK*"
                     /db_xref="UniRef100_D9TGU2"
                     /db_xref="cob:COB47_0051"
                     /db_xref="82404097"
                     /db_xref="D9TGU2_CALOO"
     gene            333071..333898
                     /locus_tag="S16_GE16_scaffold_55267_prodigal-single_500"
     CDS             333071..333898
                     /product="hypothetical protein id=95845 bin=ACD63 species
                     =ACD63 genus=ACD63 taxon_order=ACD63 taxon_class=ACD63
                     phylum=OD1 tax=ACD63 organism_group=OD1 (Parcubacteria)
                     organism_desc=OD1"
                     /codon_start=1
                     /transl_table=11
                     /translation="MKICSIGNGFIASHLKYESINSRLELDSKQIGSLLDTHKPDVLV
                     NCVGKTGRPNIDWCESHKEETAAINTALPILLAEECAKRSIHLIHIGSGCIFFGDSPN
                     KKWFDIDPGWKETDFANPKSFYSKTKYACDLVLGNMDNVTTLRIRMPISSKNDQRNLL
                     NKLKGYSQIIDIPNSMTFVNDLVRCIDWAAKEHHTGIFHVTNPEPLNAVQIMREYQKY
                     VPTHSFSTISEEELDKLTLAKRSNCILDSSKLSEKGFEMSASKEALANCMKEYIKNI*"
                     /db_xref="ACD63_10_21"
                     /db_xref="vba:IMCC26134_07505"
                     /db_xref="89892904"
     gene            333912..334106
                     /locus_tag="S16_GE16_scaffold_55267_prodigal-single_501"
     CDS             333912..334106
                     /product="Uncharacterized protein {ECO:0000313|EMBL
                     :KKN67673.1};  TaxID=412755 species="unclassified
                     sequences; metagenomes; ecological metagenomes.;"
                     source="marine sediment metagenome.;""
                     /codon_start=1
                     /transl_table=11
                     /translation="MSNNNLTIDLKARKDVDGQTFYVGKIKAPLLIDCSKGAVFLVFV
                     SDQGGEQLQIAMMNNKDIDD*"
                     /db_xref="A0A0F9VPE4_9ZZZZ"
     gene            334099..334371
                     /locus_tag="S16_GE16_scaffold_55267_prodigal-single_502"
     CDS             334099..334371
                     /product="hypothetical protein"
                     /codon_start=1
                     /transl_table=11
                     /translation="MTKMHFEDLWEKCENYHKSNEDQNSPLNMDELIMKIGLYQSLNE
                     KPNISKNDLKTIKSRLLGEILFSISNISLKDDINVYQAMLDALNSR*"
     gene            complement(334374..334799)
                     /locus_tag="S16_GE16_scaffold_55267_prodigal-single_503"
     CDS             complement(334374..334799)
                     /product="hypothetical protein"
                     /codon_start=1
                     /transl_table=11
                     /translation="MSDKEILKKLYKIAVNQQKIQNRILEKLGFDMSTVDAALRKLGT
                     DTATKWLADNNISGDAKVFLSRDSAEPTATKANYDVDVKLTVNSQEAKAKAEDPKYGL
                     ISRLRNNFSLAAADSNSPLFGSSAEFTITVIVGTVSPIK*"
     gene            complement(334811..335251)
                     /locus_tag="S16_GE16_scaffold_55267_prodigal-single_504"
     CDS             complement(334811..335251)
                     /product="Marine sediment metagenome DNA, contig:
                     S01H1_L03983 {ECO:0000313|EMBL:GAF78981.1}; Flags:
                     Fragment;;  TaxID=412755 species="unclassified sequences;
                     metagenomes; ecological metagenomes.;" source="marine
                     sediment metagenome.;""
                     /codon_start=1
                     /transl_table=11
                     /translation="MDKCCKVAALYIATLKAMALIHQHNHWTTKGDNFYGDHLLFERL
                     YDSALENLDTAAEKFLGIFGEECLNFSLQADLLNKVLSKYKNVSNQPAALSLKIEKDF
                     IKLSQDSYKCFEDEGKLTLGLDDMIMSISSQREESVYLLQQTIK*"
                     /db_xref="X0SV38_9ZZZZ"
     gene            335436..335783
                     /locus_tag="S16_GE16_scaffold_55267_prodigal-single_505"
     CDS             335436..335783
                     /product="hypothetical protein"
                     /codon_start=1
                     /transl_table=11
                     /translation="MKKQKTTKPFYFKDKTHLQMIEQLNMDYPINLKYNEDLVERVHN
                     RYPLIDKAQVGFIIKLIFQSIRELLVMGKILNFNKLFFDTKLFVIDKKKNGNILPTLK
                     VKISTPPPMRKSK*"
     gene            335780..336100
                     /locus_tag="S16_GE16_scaffold_55267_prodigal-single_506"
     CDS             335780..336100
                     /product="hypothetical protein"
                     /codon_start=1
                     /transl_table=11
                     /translation="MTEDLFNDDYDLDQNDGDINVNKFMENKASFTNDKLCDIIAANR
                     YLNINEEVTILCMEELSNRRSNGDNFDFESTINSKLQELPPLDNVSLDLRLLVKQLNN
                     SIKG*"
     gene            336102..336638
                     /locus_tag="S16_GE16_scaffold_55267_prodigal-single_507"
     CDS             336102..336638
                     /product="hypothetical protein"
                     /codon_start=1
                     /transl_table=11
                     /translation="MNVKLTNEIVRHIFSNFGIVKTDFVNLESSKSLMDKSYLLTDKI
                     KLDNDGAVVTNNVWGCQMSADQQLITILLGDVSIQDDLGFVLLINMSSAPTYAIYFSP
                     SLSDVPYESALITCSVEDNKWFVCNTHLQATFLAAMEQIRDINFSWRKAENYNEQFVS
                     LLSFIEYYDSLFEENNEG*"
     gene            336628..337083
                     /locus_tag="S16_GE16_scaffold_55267_prodigal-single_508"
     CDS             336628..337083
                     /product="hypothetical protein"
                     /codon_start=1
                     /transl_table=11
                     /translation="MKGKKIDSDFLSLFIEECVNNSKSSTEEIVNEARSRISEIDKKI
                     VEVERLKTVRSKLLDVITTFEPKVKQSKSDDAKILALYNMHYSDLCKDICLKLKSAPI
                     KISALISDKNSNYIFCIKQLIEHKVLKKTGEILSHGEMYDLYLDKVLKV*"
     gene            337080..337421
                     /locus_tag="S16_GE16_scaffold_55267_prodigal-single_509"
     CDS             337080..337421
                     /product="hypothetical protein"
                     /codon_start=1
                     /transl_table=11
                     /translation="MNIDSKTNIDKRTFWRYVNSKVDRNIHSAHILSVINILFEEIIS
                     DLKAGKEIKMFNFGSLSLVKVLPRMYHDLRYHKMMYSAGNKKLSFKISKKIRDQIIKK
                     LDLDKTFGDIK*"
     gene            337418..337792
                     /locus_tag="S16_GE16_scaffold_55267_prodigal-single_510"
     CDS             337418..337792
                     /product="hypothetical protein"
                     /codon_start=1
                     /transl_table=11
                     /translation="MRRGARETYFVCSGIVQDKLVNRVISSNSPSEASQIYFDENHIV
                     PQEILGPFYKKRTQIIETTRELKLTSQIKKAVYNDWQVNAFILQEPENYAYLVFLKRV
                     DDKKISPPKGVIIVPISDLRIL*"
     gene            337795..338145
                     /locus_tag="S16_GE16_scaffold_55267_prodigal-single_511"
     CDS             337795..338145
                     /product="DnaK suppressor protein id=3981759 bin
                     =GWC2_CP_Nitrospirae-rel_42_7 species=Thermodesulfovibrio
                     yellowstonii genus=Thermodesulfovibrio
                     taxon_order=Nitrospirales taxon_class=Nitrospira
                     phylum=Nitrospirae tax=GWC2_CP_Nitrospirae-rel_42_7
                     organism_group=Nitrospirae"
                     /codon_start=1
                     /transl_table=11
                     /translation="MNKLFVEKMKKTLLEEKASIISKANQELNVDTEGDETDEIQANM
                     LIELNAQLETRDVSRLTEINNALQKISESTYGLCEDCGDAISEKRLTFNPYFLTCISC
                     AEEREFEAKQKKRS*"
                     /db_xref="gwc2_scaffold_2294_23"
                     /db_xref="bmx:BMS_2210"
                     /db_xref="86235234"
     gene            338147..338752
                     /locus_tag="S16_GE16_scaffold_55267_prodigal-single_512"
                     /gene="clpP1"
     CDS             338147..338752
                     /gene="clpP1"
                     /product="clpP1; ATP-dependent Clp protease proteolytic
                     subunit (EC:3.4.21.92)"
                     /codon_start=1
                     /transl_table=11
                     /translation="LNTLVLESTELGDAPIDVYNKLSNNRILFIFGEISDSLATYISA
                     SLMQKDTEDPEKKITLFINSRGGDIRNVFMIYDTMQMISAPVETICMGMALDEAAVIL
                     SGGTSGMRLATKNSVIAVGQLVHDWYTQSNLTDAKKILDQFVLDNKKMMEIFAKSSNK
                     PLKQVMDDFERRVFMNASQACKYGLIDKEVSFTKKVSNAKS*"
                     /db_xref="clt:CM240_1069"
                     /db_xref="W6RV74_9CLOT"
                     /db_xref="gwf2_scaffold_48_173"
                     /db_xref="3.4.21.92"
     gene            338739..339317
                     /locus_tag="S16_GE16_scaffold_55267_prodigal-single_513"
     CDS             338739..339317
                     /product="ATP-dependent Clp protease proteolytic subunit 2
                     {ECO:0000255|HAMAP-Rule:MF_00444}; EC=3.4.21.92
                     {ECO:0000255|HAMAP-Rule:MF_00444};; Endopeptidase Clp 2
                     {ECO:0000255|HAMAP-Rule:MF_00444};  TaxID=269084
                     species="Bacteria; Cyanobacteria; Oscillatoriophycideae;
                     Chroococcales; Synechococcus.;" source="Synechococcus sp.
                     (strain ATCC 27144 / PCC 6301 / SAUG 1402/1); (Anacystis
                     nidulans).;""
                     /codon_start=1
                     /transl_table=11
                     /translation="MPNHNDEISFASFQRYAETYVTLSKERQIFLSEDVTQELAADLS
                     ALLLYYDNENSELPITLFINTNGGDTSGLSNIYDVMQMISAPIKTVCLGKCYSAGAVL
                     LAAGSKGERYALKNSKIMIHGIQFVFPIPGDDILTSKNYFNFIKDNNDNIMKILSLHT
                     GQSLEKLKEDCKQDLYLTPKQALEYGLIDNIL*"
                     /db_xref="CLPP2_SYNP6"
                     /db_xref="gwd2_scaffold_2356_9"
                     /db_xref="syu:M744_03535"
                     /db_xref="3.4.21.92"
     gene            339314..340009
                     /locus_tag="S16_GE16_scaffold_55267_prodigal-single_514"
     CDS             339314..340009
                     /product="Putative uncharacterized protein n=1 Tax
                     =Methylobacterium extorquens DSM 13060 RepID=H1KCR0_METEX"
                     /codon_start=1
                     /transl_table=11
                     /translation="MKNLSLVSFVGIDVLTDLREIKEWESHIPCEFGILHSESQTGNR
                     YPSYKFCELYLKWATLKNVKTSLHLCGSEVINKFISNDPQIINLCKVAGRTQLNINIS
                     KFKDYNELADKILDVTFKHNLTVILQQNATKKSFNEVIFSKINKDTKINFLHDSSGGF
                     GRVISKVLPPDPEHFTGYAGGIKPENVSDIVKLIEENNPSGSSYYIDMESGIRENNLF
                     SLKKCREIIDNLK*"
                     /db_xref="UniRef100_H1KCR0"
                     /db_xref="H1KCR0_METEX"
                     /db_xref="mea:Mex_2p0605"
     gene            340087..341547
                     /locus_tag="S16_GE16_scaffold_55267_prodigal-single_515"
     CDS             340087..341547
                     /product="hypothetical protein"
                     /codon_start=1
                     /transl_table=11
                     /translation="MEKLARKKSQDPIQEKLREKKSLWNKEVSEFIDNLIHLKKMMNG
                     WPSKFHMERSSIGAPLPKSPETIIGALAGDFQDIANKGNDIVSSQIAYSQSRRKKTAP
                     SGAPQPHVASLDYDLVAEASNPLSRLLSKTKGPFWGKSPEARHRKYRLTMLKMCAKLE
                     DRFEILESEIMSKGAESIFKSFQIFEKISSDVQGLEEELSAYISGIVPFNEKPAELPK
                     DIKTYEASKAKEVGKLTDVLPERASEIAPPEEAKVMEAGLSFQDIFPLVEDFNKNRFN
                     FTEFDHQLFNALRVLSVRFSVALATKKADNALFSQIKDTYYKLLNDLKGKLNVEGSSF
                     EELKRNKKAAESLDNINKFAQSMLKKWLGKTRHFLSSDETTAKRSDIVTISERSRERL
                     QRIMDSLEDKIDHKFLEKEISILKSDIAGMNLVFNPLLRSIKELKFDKPFIDLLEGKR
                     VLDYDTDLSEGNKDLLKKKLEQERLRELLKMYRGMK*"
     gene            341544..341915
                     /locus_tag="S16_GE16_scaffold_55267_prodigal-single_516"
     CDS             341544..341915
                     /product="Uncharacterized protein {ECO:0000313|EMBL
                     :KKN67654.1};  TaxID=412755 species="unclassified
                     sequences; metagenomes; ecological metagenomes.;"
                     source="marine sediment metagenome.;""
                     /codon_start=1
                     /transl_table=11
                     /translation="MKTGYVYLNNSLFPTILAISAEEQANGLMYQEWPPPVMSFVYSS
                     PQLNRFWMKNTPSPLDIIFCCNGEIKEMCAGEPHSTTALGSVTSDLVIELPRGTVDLI
                     GLKVGHKVGLVSPTISEILKK*"
                     /db_xref="A0A0F9SKR5_9ZZZZ"
                     /db_xref="cthe:Chro_2050"
     gene            341995..342993
                     /locus_tag="S16_GE16_scaffold_55267_prodigal-single_517"
     CDS             341995..342993
                     /product="FtsK/SpoIIIE family protein n=1 Tax=Leptotrichia
                     sp. oral taxon 225 str. F0581 RepID=U2WHH3_9FUSO"
                     /codon_start=1
                     /transl_table=11
                     /translation="MENIHNFNSILNLFKIKALCVDYKSSDNYCSYDLRLHNNAKVKD
                     IQKYSDEISLALKSPCKPNVRILHNEGIVRLEFVTPQTKPLKLFDYFTNDNIPSVEIP
                     CLLGKRLDGKPVWMDLAQNPHLLIAGTTGSGKTTLVHNIIANLFNYNNVKLFLSDPKN
                     IEFSEYDNRIKSSNLEVVYSYADTVLLLEELVALMETRYKDIRNGLNPKVLPHIVFII
                     DEFADLIMQDEGNVFNDLLCRLAQKSRAAKIHLIIATQRPSVSIINGAIKANFPARIA
                     CRVSSHIDSKVILDSVGAENLLGKGDALLRDNSRYLDRFQIAYTNASEVCNYFGDK*"
                     /db_xref="UniRef100_U2WHH3"
                     /db_xref="A0A0F9VPC6_9ZZZZ"
                     /db_xref="smf:Smon_1370"
                     /db_xref="U2WHH3_9FUSO"
     gene            342990..344321
                     /locus_tag="S16_GE16_scaffold_55267_prodigal-single_518"
     CDS             342990..344321
                     /product="Uncharacterized protein {ECO:0000313|EMBL
                     :KKN67652.1};  TaxID=412755 species="unclassified
                     sequences; metagenomes; ecological metagenomes.;"
                     source="marine sediment metagenome.;""
                     /codon_start=1
                     /transl_table=11
                     /translation="MITYNLLDIDDLVDKFIKDSYSGIYNLHKYYYKTDSEVSLQALL
                     LSLKEELKTGSVSFLNKNSSTDGLYPYLFYIVNAYCKKNAVILPKKKHDYICPGCLFN
                     GQESILELYKNFVCHECSNNLKSEQDPKKKLLYKSFALHSKGGYRCPNCSRFLPDSIS
                     SNEEITCPYSDCIFSGSVSTLKKMHHPSTSYIPEVSVLDHNVNGASPKDIIPATDNSP
                     LESLENKENEKMVYDLLVSVIDSQKSLVHYNSSDSTSYHKVMVYQAISNLLEKYRQDM
                     IDYLIYDSRSGGFQHKIFQEYISLLEKELPLVFKKNGKVYRIESLLDDNLDLFKGISE
                     FSAIINENSEIKNNTSEFYIGGRKGSITRPYYIGKVLSVVNSLTKESLTSSIKEYSFN
                     KIKMQNVVPGTPVIVTHLRVIPHYQMGGMVYINRIRKKIVDKAKSSLSRLQ*"
                     /db_xref="A0A0F9SYA7_9ZZZZ"
     gene            344318..344710
                     /locus_tag="S16_GE16_scaffold_55267_prodigal-single_519"
     CDS             344318..344710
                     /product="hypothetical protein"
                     /codon_start=1
                     /transl_table=11
                     /translation="MIKITISNSSIFRGRCLHCGDFPQMFFDIINSLYKVSPQKMSRV
                     YVHKLFGMVDKFIVWEVTTKIPNLSFKVNHHKIHKKNPRFVTTDYISCGCGKTKWALN
                     DIYPKFTSKNKCGKYGVSTKIVNHYECK*"
     gene            complement(344688..345095)
                     /locus_tag="S16_GE16_scaffold_55267_prodigal-single_520"
     CDS             complement(344688..345095)
                     /product="hypothetical protein"
                     /codon_start=1
                     /transl_table=11
                     /translation="MMSKNKIINFFEEALSDINCQNDTKSYIVGIYGKYISATHDLSK
                     DSITLLFAQARNNHDFFAYQNLGDWIFYKNTIFKDDSINKEYYDTIARLSYNSCYKLI
                     NKKWKLFEELSDNLIKIEYEVKNKLTPIYIHND*"
     gene            345128..346912
                     /locus_tag="S16_GE16_scaffold_55267_prodigal-single_521"
     CDS             345128..346912
                     /product="DNA topoisomerase I (EC:5.99.1.2)"
                     /codon_start=1
                     /transl_table=11
                     /translation="MKTLVIVESPSKADKIQNYLGKGYIVLASKGHITDLAKGGRFGI
                     GVDVNNSFKPHYVLMDDKIETLDHLIKVGKNCDQIFVASDPDREGEAIAWHLAKRLED
                     LGKPIKRMVFNEIKKDKLLKAVKDVRDINLDLFHAQEARRILDRLVGFMASPFLMSFY
                     GPKLSAGRVQSVVTRMVIDREREIESFVPETFWTIQVALSADNKNGFATKYSGKLIDL
                     KSAETIRDKVSDKSASFVVSEVLAEEEKKNPPPPLVTSSLQQIMSKVHGFGADRTMKA
                     AQALYEGGYCTYIRTDSVRVGDEALEEVRTWLKDNKYDVPKKPNVYKNKDAAQDAHEC
                     IRPSDISLLPQENYAMIDPDEKLVYETIWKYFIASQMQPAVYNTLKLTAKLSSSKDVE
                     VKASGKALKSEGFMKILGLSDDSKIDIPNLNKGDVLNLFGKNPVKMEKKQTQPPARYS
                     EDKLIKELVNRNIGRPATYAELLSKITLRNYVEKKGNVYHATDLGKKITDVLAKYFTF
                     MDYNYTSNMEQQLDEIESGKINHTDMLKKFYPSFKQEIDQAYIDNGGCLCDKCKSPMV
                     TKTAKTNGERFLACSAYPKCQFTKSTVK*"
                     /db_xref="ctx:Clo1313_1760"
                     /db_xref="UniRef100_A3DCL9"
                     /db_xref="A0A0F9SYA2_9ZZZZ"
                     /db_xref="A3DCL9_CLOTH"
                     /db_xref="5.99.1.2"
     gene            346943..348244
                     /locus_tag="S16_GE16_scaffold_55267_prodigal-single_522"
     CDS             346943..348244
                     /product="Uncharacterized protein (Fragment) n=1 Tax
                     =Mycosphaerella graminicola (strain CBS 115943 / IPO323)
                     RepID=F9XAN7_MYCGM"
                     /codon_start=1
                     /transl_table=11
                     /translation="MEKQLNCMTPADVEKQEHLSSDLLNLVYSHITCPPDRPPSNFID
                     LMDWVKKHFEDHLKAKKPPMKVVNNRIIIDGQFLVFCKENNVKVTPLYSDSIVSWKTD
                     HDFEKFFAQGVFLIEGNGFSFIHAALFHKGNQNEDEISFFVIVSQENYEKYVSFRNSF
                     DEWIVQRDRSNLQIRVIDGEDIPYTQDNSWEDLFLPSDIKEDIRNLVEGFLASKDFYH
                     KNKIPWKRGFLLYGQPGNGKTSIIKTIMSSYNFKPVTIVPGANDDAVREAFSYAEEQS
                     PSLLFFEDLDSLLEKSVDISSFLNLMDGVSAKNGILVIATANDIGKLKTNLTQRPSRF
                     DRKFEIPLPNQEMAYIYLKRWFGNLIAATKCRAIAKVAVSNKLSYAYLKDIYVSSMFE
                     ALSNNRKVPIEKDIKNALEQIIKEKNVLNGNVINIDKYFNK*"
                     /db_xref="UniRef100_F9XAN7"
                     /db_xref="bcl:ABC0519"
                     /db_xref="86837940"
                     /db_xref="F9XAN7_MYCGM"
     gene            348267..348617
                     /locus_tag="S16_GE16_scaffold_55267_prodigal-single_523"
     CDS             348267..348617
                     /product="Uncharacterized protein {ECO:0000313|EMBL
                     :KKN67646.1};  TaxID=412755 species="unclassified
                     sequences; metagenomes; ecological metagenomes.;"
                     source="marine sediment metagenome.;""
                     /codon_start=1
                     /transl_table=11
                     /translation="MREDSYKRNKKSKKNVKSQDSYVPDVGTAPSEFAHIEPVQAKPL
                     EVIVYNNNFDKALRAFRALVQKERILSAYKEKQSYEKPSDRKRRKKNEAKRKLSENNR
                     PSRSFKNSKNDELV*"
                     /db_xref="A0A0F9V2A4_9ZZZZ"
                     /db_xref="CSP2_16ft4sub_bin3_scaffold_7_21"
                     /db_xref="rpt:Rpal_4529"
     gene            348629..349285
                     /locus_tag="S16_GE16_scaffold_55267_prodigal-single_524"
     CDS             348629..349285
                     /product="hypothetical protein"
                     /codon_start=1
                     /transl_table=11
                     /translation="MSNGGVKFYKNPHRSDGEDNKKYTPQYQLMGVVPEQGDGMSFVP
                     SMVKIANPSLADNPRTRQPSIRLDEESDTEPNEYGSGNGLVNIGNHQEQAWVGEGDHI
                     YDDISDLDIDPNHPMIDNNDYVMQEDPLPEKQFFSKNDFLEALGKDVLDSLSSLKNDD
                     YVIMYDNTLVGVGSHSDIESILNSLIFGEHPVCNNKPISPDRISVFKKIPIKVGAFVG
                     *"
     gene            349289..350023
                     /locus_tag="S16_GE16_scaffold_55267_prodigal-single_525"
     CDS             349289..350023
                     /product="Uncharacterized protein {ECO:0000313|EMBL
                     :KKN67644.1};  TaxID=412755 species="unclassified
                     sequences; metagenomes; ecological metagenomes.;"
                     source="marine sediment metagenome.;""
                     /codon_start=1
                     /transl_table=11
                     /translation="MENGSRKASDLLLEMENKIETLLHLVRSQDLNIKVLSNKLNSLY
                     EKLDNLNVKQADLPKIEAVDTPLPVSTIFGDRQMDNRQVMIQASNSIPVEQVPQGFRR
                     TSRPETYAGDDAYLPNNQEQFVEKEAEVVVNKKPPVKEKPKKKENVNPPDAPTIPVQQ
                     RMVDKNGKSLFLADIEVLNHETGEVIYKTRTNGAGKWMAALVPGKYKVKLKKREALTK
                     EQVDVVQDIVIDGTQSPLELPMVIVK*"
                     /db_xref="A0A0F9SKQ5_9ZZZZ"
     gene            350041..350553
                     /locus_tag="S16_GE16_scaffold_55267_prodigal-single_526"
     CDS             350041..350553
                     /product="Putative restriction endonuclease n=1 Tax
                     =uncultured bacterium 293 RepID=E3T633_9BACT"
                     /codon_start=1
                     /transl_table=11
                     /translation="MSKKTLLLNASYEVLSFIPERKVYKLLFKDKVEVVSTWDENITW
                     GSGRVKYPAILRLKKHVRRNFFNSNFSRKALVKRDRSMCQYCGVKLTASQITIDHVLP
                     RAQGGITSFTNCVTCCHACNNKKADRTPDEAGMVLLKKPTHPSFSAAHYVSEPQEYWH
                     DDWDGFLSHS*"
                     /db_xref="UniRef100_E3T633"
                     /db_xref="lfp:Y981_02275"
                     /db_xref="33280716"
                     /db_xref="E3T633_9BACT"
     gene            350613..351383
                     /locus_tag="S16_GE16_scaffold_55267_prodigal-single_527"
     CDS             350613..351383
                     /product="hypothetical protein n=1 Tax=unclassified
                     candidate division KSB1 RepID=UPI00035C9E72"
                     /codon_start=1
                     /transl_table=11
                     /translation="MKICCICNIEKTDDCFYPSILKNRLSKCKDCFSDYYKKNKQKIQ
                     QYKNKYWQENKEALYKYKKQWRKKYLNVLKICPIHKVEYYSEECNICSGIRNKIYKNT
                     HKKEIKEYQKSYASKNRDKININYKKRREKDPIYNLRRIISNSVYSMIKKQKCIKRGS
                     ISKYLPYSIQELREHLEKQFESWMNWYNHGKYIAEKWDDNDQSTWTWQIDHIIPQSKL
                     PYTSMLDDNFKKCWSLDNLRPLNAKQNVIDGTTKSRHF*"
                     /db_xref="UniRef100_UPI00035C9E72"
                     /db_xref="A0A0F9S2Q9_9ZZZZ"
                     /db_xref="put:PT7_P051"
                     /db_xref="UPI00035C9E72"
     gene            351470..351736
                     /locus_tag="S16_GE16_scaffold_55267_prodigal-single_528"
     CDS             351470..351736
                     /product="Tax=RBG_13_Bathyarchaeota_38_9_curated"
                     /codon_start=1
                     /transl_table=11
                     /translation="VFKKWEIAMTTYNCIVCAEECNEDEMQSVALSKINSTKFKICQN
                     CLDKCDPADDYRTAREIINSYLNFSEAKSLLKEAQEIVDSYKKL*"
                     /db_xref="86698715"
     gene            complement(351731..351889)
                     /locus_tag="S16_GE16_scaffold_55267_prodigal-single_529"
     CDS             complement(351731..351889)
                     /product="hypothetical protein"
                     /codon_start=1
                     /transl_table=11
                     /translation="MDSLFPIIIESIKENDKKKGPIPIQLELEIPDYYINQQDEKEEP
                     SSEVIQIL*"
     gene            352160..352687
                     /locus_tag="S16_GE16_scaffold_55267_prodigal-single_530"
     CDS             352160..352687
                     /product="peptide deformylase; K01462 [EC:3.5.1.88] id
                     =16596 bin=ACD1 species=ACD1 genus=ACD1 taxon_order=ACD1
                     taxon_class=ACD1 phylum=OD1-i tax=ACD1
                     organism_group=OD1-i organism_desc=OD1-i"
                     /codon_start=1
                     /transl_table=11
                     /translation="MLITNNEDLLRVHCDPVSADEVGELIATLETELIYQNKLGRGGI
                     GLAAPQIGLAKDIAIIRLNDTNINLVNCQMVKSYDPTIFRQEGCLSFPGRVEDTTRFQ
                     EILIKDDLFYPNGFVATGLLAVVCQHELDHLNKTLFMDRAIPKQQPIIVKTKQKPNEP
                     CLCGSGKKYKKCCGF*"
                     /db_xref="ACD1_6_17"
                     /db_xref="A0A0F9SFC8_9ZZZZ"
                     /db_xref="hhl:Halha_0881"
                     /db_xref="K01462"
                     /db_xref="3.5.1.88"
     gene            352702..352896
                     /locus_tag="S16_GE16_scaffold_55267_prodigal-single_531"
     CDS             352702..352896
                     /product="hypothetical protein"
                     /codon_start=1
                     /transl_table=11
                     /translation="MSDDKEKYETFLINLLVRVTVIEKVLLENKIVTEDFLLSEASNL
                     TEQIVKSIKDNLEKQAVNKN*"
     gene            352898..353197
                     /locus_tag="S16_GE16_scaffold_55267_prodigal-single_532"
     CDS             352898..353197
                     /product="Thioredoxin n=1 Tax=Coprobacillus sp. CAG:826
                     RepID=R7DPJ6_9FIRM"
                     /codon_start=1
                     /transl_table=11
                     /translation="MIYITDEKEIDFNEGKVVLYFYSDWMPFNKKMLNMLAKMEEEHT
                     NIRHLAINVDHLKLSIKRFDLESIPTVLLFNNGKEIKRITGVILTSAMRRAYADI*"
                     /db_xref="UniRef100_R7DPJ6"
                     /db_xref="scr:SCHRY_v1c08100"
                     /db_xref="86698713"
                     /db_xref="R7DPJ6_9FIRM"
     gene            353216..353494
                     /locus_tag="S16_GE16_scaffold_55267_prodigal-single_533"
     CDS             353216..353494
                     /product="Tax=RBG_13_Bathyarchaeota_38_9_curated"
                     /codon_start=1
                     /transl_table=11
                     /translation="MEKKTESTEKPNTKKTVTTAADAIWEDIKNTPLELFALPGQVVH
                     MFFSPVNIDPEKLYLTVTAPAAFPAMEAALGNKYNFERVDRFITVTRK*"
                     /db_xref="86698712"
     gene            353503..353976
                     /locus_tag="S16_GE16_scaffold_55267_prodigal-single_534"
     CDS             353503..353976
                     /product="Tax=RBG_13_Bathyarchaeota_38_9_curated"
                     /codon_start=1
                     /transl_table=11
                     /translation="MPFDEEDNDDLQQQPKIGLKNVSSQSSIFDKKPKVPTQQEFQEK
                     VKQAVDKNISYKEKAASLATQFKKMMQDKTLPQNKNVFAQGLEKEVLANMIQLAVEIN
                     NDPNEQEGMGSLTWITLLLSSCLSQRDKINQLEYLISDLQKTINLLSLDKKKASE*"
                     /db_xref="86698711"
     gene            354055..354672
                     /locus_tag="S16_GE16_scaffold_55267_prodigal-single_535"
     CDS             354055..354672
                     /product="DNA primase n=1 Tax=Clostridium sp. CAG:557
                     RepID=R6GE12_9CLOT"
                     /codon_start=1
                     /transl_table=11
                     /translation="MRPISSSNRPNSDSEAHSEAGGFTEPFTGKNEYKDLISKANAVP
                     LTIVFKYYGLRLDECNRKIICPFKSHNGGRENSASFNFYPQTNTFWCFGCKTGPGAVD
                     FVSEIEEIGKIQAANKILDIFSSDIDEDNILDRENYSLKLEIMLEFSSIVRDFRAKYN
                     SSKSFSYIENICSVFDSLNLKHNLNNDALKHVVSKLKEQILSYHE*"
                     /db_xref="UniRef100_R6GE12"
                     /db_xref="86698710"
                     /db_xref="R6GE12_9CLOT"
     gene            354665..355864
                     /locus_tag="S16_GE16_scaffold_55267_prodigal-single_536"
     CDS             354665..355864
                     /product="Uncharacterized protein {ECO:0000313|EMBL
                     :KKN61003.1};  TaxID=412755 species="unclassified
                     sequences; metagenomes; ecological metagenomes.;"
                     source="marine sediment metagenome.;""
                     /codon_start=1
                     /transl_table=11
                     /translation="MNNVIILGDVHLGKSMSIGKLNVGNSLNSRLEDQLNLLDWVLER
                     AIEHTAGHIIVTGDVFEEPKPPPHLITLFISWLKKCQAHNVHCHVIIGNHDVLRSGFF
                     YSSPLDIISEVELENVTIYKNIDTVVIGTTAFTMLPFRDRKSFSAATNAEALSILKES
                     LTYELGVIPITYKKILVGHLAIEGSIPIGDEIDDVTNELFCPVDMFNGYDSVWMGHVH
                     KPQVLKKKSPYIAHIGSMDISNFGETDHKKHIVIIDCDESSNNFLTEYIPTRSLKKII
                     VVVPKGTEDTTKFVMDYLGEVKDLEKSIVRVDITLSDPDLKSINKSLIDKELNKIGVF
                     NVAGISESKKTVVVKNSSSQNLDSKMDVLTAAKIYAENNVDAKVRPDFIDAITHLYNE
                     FKLENKE*"
                     /db_xref="A0A0F9V540_9ZZZZ"
     gene            355861..358062
                     /locus_tag="S16_GE16_scaffold_55267_prodigal-single_537"
     CDS             355861..358062
                     /product="ATPase involved in DNA repair n=1 Tax
                     =Thermoanaerobacterium thermosaccharolyticum M0795
                     RepID=L0ILY8_THETR"
                     /codon_start=1
                     /transl_table=11
                     /translation="MKPLRLYIENFLCHEYSFLDFTQFNSALVVAKISNNELLSNGAG
                     KTTIFKAIEYVLFNEADVNLEKIIRDDEPSCKVTLDIEVDNVEYRISRKRTRKGSSDL
                     TLWKRTSETGEFSEVYGETDPLTDKKYWKDISGRRAADTEKDLFKLIKLNFKSFRNTI
                     HFLQNDFSGLTKATPKDRKLILKEALNLAIYSKLEKIAKEKSSFLIKEIDKNKILLEN
                     IGDPQSIITDNKDKVAVSEKALEGKRKLLEETTSINNDLSEKLNELNQIYSATINKTA
                     DLKLKEKEFKASATKIETSIKEYSTKKSNVSKSAHAIVADLKSLKEEQASLVDKDYNQ
                     IDILNEKISTKKDEISSFKINIQNLINKVEELKIPMPDNTECKHCRQIISKEHKKNCQ
                     QQIDKELIESQTAIQNYKKNINSVTNEITEMQREVNSFLIYKQKLENVNLQISSKNKE
                     LQDKRTIFEEYSSLLKKFEEELSDKNKELLEVQENLANSSNEEESSLKEQIDQLKTKL
                     NETNQAISSLNKEISHLSNEIAVLNYTIDLKNKDLDKKKDLTDKLLKLEKEYSIYPTL
                     LQSLSTSGIPNLIIQNVLDDLQIEANNLLNQLKPGLQLQFSTEKTKGDGTSDDTLDIH
                     YLFNGRERDYDQLSGAMKLSVMFSLKLGLSFILQKLIGTEIKFILLDEIDQSLDKAGV
                     DAFADIVKFFQKDFKIFIITHNDRLKDKFSHAILVEQDINMVSRAKVVSSW*"
                     /db_xref="UniRef100_L0ILY8"
                     /db_xref="A0A0F9RX49_9ZZZZ"
                     /db_xref="tto:Thethe_01350"
                     /db_xref="L0ILY8_THETR"
     gene            358069..358659
                     /locus_tag="S16_GE16_scaffold_55267_prodigal-single_538"
     CDS             358069..358659
                     /product="hypothetical protein"
                     /codon_start=1
                     /transl_table=11
                     /translation="MYKIAICGKAGSGKDTVGKILRTLIKNDLNKPCFKAAFANPVKE
                     TARHLFPDLPRKYFYGASHYRATEIPGAFREGKPLTVRQLLIDVGTGLGRSYNQDIWV
                     NAMEHLLKNKEKSLYLGGIVITDVRFRNEFDMLKKRDYFMIKLVRNNLPSINDISETT
                     QNSFMDDEFDIILDNNGSIKDLPKIIKNQVLPIIPF*"
     gene            358675..358989
                     /locus_tag="S16_GE16_scaffold_55267_prodigal-single_539"
     CDS             358675..358989
                     /product="Uncharacterized protein {ECO:0000313|EMBL
                     :KKN61006.1};  TaxID=412755 species="unclassified
                     sequences; metagenomes; ecological metagenomes.;"
                     source="marine sediment metagenome.;""
                     /codon_start=1
                     /transl_table=11
                     /translation="MMESDFKTEILAKYLSIGEEKFYKFLLVQAITKLISIESGSYKG
                     ISPEIEFLAFSDKFITLYRREGDQNYLIIAKLFRRSAHKIYRIMLKKSLTTHNSKFLN
                     VV*"
                     /db_xref="A0A0F9UID9_9ZZZZ"
     gene            358991..359977
                     /locus_tag="S16_GE16_scaffold_55267_prodigal-single_540"
     CDS             358991..359977
                     /product="Uncharacterized protein {ECO:0000313|EMBL
                     :KKN25841.1};  TaxID=412755 species="unclassified
                     sequences; metagenomes; ecological metagenomes.;"
                     source="marine sediment metagenome.;""
                     /codon_start=1
                     /transl_table=11
                     /translation="MVAISVTITESSEQVISGIPRSIAFSANIPATIFYTLDGTDPTL
                     FSSIYIDPIVLPTDKLSITVKVFATNGVDTSPIITELYETNLLNNARLNHAATDAAAG
                     ENIPGIYPFGSNAPQPTTTFLNPGDASITVNDPDKTQIPSGFDGSGQPNSFTNEPFNT
                     ENYSIKYSTTDFLGRQGKGIGNLPATVTVEAEPTPPETSSAYSQIFDPRAKVIYQDVT
                     NENLDDPPIINRNYFSMENPEKARDGNLYFNSGLDAPPVSGSFVRSHYNPRDNTITYY
                     YLDTTVNKWIISKTPYQPNGSFDGNLSGVLSSREPGSRYVFNWIPFTRRVLF*"
                     /db_xref="A0A0F9RLJ6_9ZZZZ"
     gene            360005..360715
                     /locus_tag="S16_GE16_scaffold_55267_prodigal-single_541"
     CDS             360005..360715
                     /product="hypothetical protein n=1 Tax=unclassified
                     candidate division KSB1 RepID=UPI00035C9E72"
                     /codon_start=1
                     /transl_table=11
                     /translation="MTLPQKCKLCDENDISNFRTKKVRNKIYYEKICRACESKKALAH
                     YALNKEKISKYQKKYTENNKDIIRFKKKNYDKNRYHLIKDEKRKYDKKYRIENKDLLN
                     AKKRLRRKMDPAYKLRHYISVRICKILRMNGYKKKNSCMKHFNFSFQELKEHLEKQFE
                     PWMNWSNHGSYDPQLWNNTDPSTWTWNIDHIIPQSELPYTSMEDDNFKKCWSLDNLRP
                     LSAKQNILDGISRVRHGK*"
                     /db_xref="UniRef100_UPI00035C9E72"
                     /db_xref="A0A0F9S2Q9_9ZZZZ"
                     /db_xref="put:PT7_P051"
                     /db_xref="UPI00035C9E72"
     gene            360705..361490
                     /locus_tag="S16_GE16_scaffold_55267_prodigal-single_542"
     CDS             360705..361490
                     /product="Uncharacterized protein {ECO:0000313|EMBL
                     :KKN25840.1};  TaxID=412755 species="unclassified
                     sequences; metagenomes; ecological metagenomes.;"
                     source="marine sediment metagenome.;""
                     /codon_start=1
                     /transl_table=11
                     /translation="MENNLRLSVSKTKCFLQCKKQYEFSYIRKLPKKDRDYHIFGKFC
                     HKVLEDFHNVYINGSTDPFHKTMSKAYKDALTEYKGKMTPEMNKECWAIIDNYLQKIT
                     LDKKNNCLPNVIACEKNFNLILNEKVSLNGMIDRVQIDDDNVVHVCDYKTVKNKKYLK
                     KDFFQLLTYAYVMILENPDLEKIRASYILLRHDFEYMTTEFSIPEIMKIKDQYIEYAS
                     QIVSEKEFPANPTALCAYCDFLNNCPQGKGKVFDQHIYGEVAW*"
                     /db_xref="A0A0F9P210_9ZZZZ"
     gene            361499..362746
                     /locus_tag="S16_GE16_scaffold_55267_prodigal-single_543"
     CDS             361499..362746
                     /product="Trigger factor n=1 Tax=Pedosphaera parvula
                     Ellin514 RepID=B9XKB4_9BACT"
                     /codon_start=1
                     /transl_table=11
                     /translation="MQIEIKELEQCKLSVHYEADALEVLNKKSEVVNAFKKAPVPGFR
                     PGKASPAAINIHYRQQIEDSLKRALAEDAFHNTIFEKKLRVHGAPIFHTINYNGGAFS
                     CDFDVHTKPDFELSSYQGLEIPKPADPINATDLAEKMLQDLRMRVGEISPYSENDFIQ
                     EGDDVVLDYTATVDGEKLDNLSAEGEILKVGSSPMLDFDSNLYGMKMGETREFDLKVP
                     EDGLPSLAGKTVHFSVTLQMGSKLTPAALDDAMAQKFGKSSFEELKQFVGATASARVF
                     NTSKALVNEAICLKLIDNNKIDVPNWMALSEAQYLAFNSKLEWDKMSDVDKEKLVEMA
                     RKNVALALILDKIRELEPEAQLSDHEVFEIIKQHLAQTQTVQSVDDVIKEMNRTGQMQ
                     ILFSRIRDEYTLDFIVKHARIVE*"
                     /db_xref="UniRef100_B9XKB4"
                     /db_xref="A0A0F9P6Y9_9ZZZZ"
                     /db_xref="sbt:Sbal678_1666"
                     /db_xref="B9XKB4_9BACT"
     gene            362761..363075
                     /locus_tag="S16_GE16_scaffold_55267_prodigal-single_544"
     CDS             362761..363075
                     /product="hypothetical protein"
                     /codon_start=1
                     /transl_table=11
                     /translation="MSKKDQQPVEFADKWAKVLKELPEFKDTADAADTDELKKIIVDC
                     EGNIYTLENDKKEDVKLNGAKEIVKELSAPYRDAIKVQTAKIKYALFLLEGKGVDLNN
                     ND*"
     gene            363079..363357
                     /locus_tag="S16_GE16_scaffold_55267_prodigal-single_545"
     CDS             363079..363357
                     /product="hypothetical protein"
                     /codon_start=1
                     /transl_table=11
                     /translation="MKVTRFSVQSCCGSTSLILKLDRPIDNSLISFLKQQGFNELSHF
                     TQAGILYVDSLELIVTGPIGSNKLQVKCKRADCSQIFNNFEVLLQQIG*"
     gene            363361..364020
                     /locus_tag="S16_GE16_scaffold_55267_prodigal-single_546"
     CDS             363361..364020
                     /product="hypothetical protein"
                     /codon_start=1
                     /transl_table=11
                     /translation="MAIRGISDLRKKIAYTHGLISTAYHEAGHVVYGLLKGFKIDSVI
                     IFENKNNKRIDGATYYSDPPFLENNTDFDIKQYFLREEVCLRYAGLVSEKCHFKKISG
                     TDRFPLFLRDGSSDDTLFAASIIKTNNLAPPGKKRYALKKKLIKTTQNHIEEHWDAVT
                     AVAHELFNKKKLSFDDLRSILIKNTDSKKFWKEQFNNISKIYEKSVSIDKNNIKYILS
                     L*"
     gene            364113..367628
                     /locus_tag="S16_GE16_scaffold_55267_prodigal-single_547"
     CDS             364113..367628
                     /product="DNA polymerase III subunit alpha n=1 Tax
                     =Desulfurobacterium sp. TC5-1 RepID=UPI0003B341AC"
                     /codon_start=1
                     /transl_table=11
                     /translation="MTEFVSLHNQTHYSILDSLSSPKELFLRAKELGQSALAITDHGS
                     LAGAWEAFKASKEVGVKLIIGCEFYFLDSVKDTDKKLRHLVLLAKNAVGYKNLLTLNK
                     VGFDQSEIRGKRVYSIIDWNNLEKYSEGLICLTACGNGVLSQLLMNKQFDEAEVSLLK
                     LKNIFNDNLAIEIQPNNMRRGSTAYNDEIDQTFLNRQLINLGKKHDVKIVAATNSQYL
                     RKEDHEVHDVLLSIGSHQPIYSNFRLKYTVPDFYLKSGDEVKSFFIRNYGEELANEFC
                     SNSVYFANLCENPIWIDPKFSNPSGKELPIFPVKDESDYQEFINWKSAQLEKMQSLDE
                     DKLYLRFKCEKNLPSRVKNVEPERLKDYYDRLEEEYDVLEYHGFSSYMLIVGDFISWA
                     RNNGIAVGEGRGSAGGSLVAFLLGIHQADPIKYNLIFARFHNKEKSSFPDIDTDFAPS
                     GRERVQNYLRQKYGADHVAHVSNVNTITPKVYVRDIARACELGGSREAAVKLGNDVAD
                     CIPADIHSIDEALKRVPLFEEYCKKYPEFAKYKSICGKYRAWSTHAGGIIISARPLTG
                     LIPLRKDKDGAWAIEYNKEVAEENGLVKMDTLGLSTLDIIGQIEELIAESGKELPPKN
                     FDYDEYDDKTYKLISSGDTFGVFQLGTSGGTIDLCKRIKPTSINDISYINALARPSAR
                     DMRNDFIATKDGKKPFALLHPNLGRAFNNTFGFGLYEESLMYLAQDIAGWSLHSADRL
                     RKLTKEKGKNPLKAQQWRTEFINDAIKNSVNEEIAKRIWDEVVEKFQGYGFNQSHSVL
                     YSMTSYKTAYFKSHFPIEFLVANLMAEVNSNTPDAKKNIDKIKKEIRAHKVKIIPPDI
                     NTSQLVYKIKDGNKLITGLDALKFVGEDAIKDIIQKRPFKNFFDFMVRVDSRKVRANS
                     IQALAASGALDSFKIDRKLIFLYVSDYRKKLQVWLKKHNPNIEEFVYPWPKEPNWSLP
                     ELYALENFYLGEGFICKASDAYGSFFKDDHQTISDIKKAKEKANLNNIKLIVKDFFEF
                     KVKKETSQYYGQSMIKATVEDKYGEQCSLTIFPEKWKQLQDRIKEINSKIKFDVGLAL
                     HFSGNVNVYEDDVGIIFYQLYNIAAPPSVPADLKAKKVSLRETKVKETLTPEIVINNN
                     NPLQEEIEDSLYDNGLIDLDEENDD*"
                     /db_xref="UniRef100_UPI0003B341AC"
                     /db_xref="A0A0F9P206_9ZZZZ"
                     /db_xref="ccl:Clocl_2233"
                     /db_xref="UPI0003B341AC"
     gene            367721..368557
                     /locus_tag="S16_GE16_scaffold_55267_prodigal-single_548"
     CDS             367721..368557
                     /product="Resolvase, n terminal domain n=1 Tax=Thermus
                     thermophilus (strain HB8 / ATCC 27634 / DSM 579)
                     RepID=G9MBB6_THET8"
                     /codon_start=1
                     /transl_table=11
                     /translation="MKLTDWANKQGISYLTAYRWFKSGKLPVSAYQSESGTIIVQEDG
                     NDSASAEPMEKKMSSDGNVLSLFLKKTVEFSKNNSTIEDFAAFVISNFKLQTLDDKPK
                     YSKNKPHPAEIQEYFKTFIPNKEKPVPNMFVPEKDFVDSLTEESLDLSTDNTFSSKSA
                     MVNQIKQIAGTQTANAINVGLNSTLSFNQSPNLGASPFTMGDSLTPQHSTLTYSSSID
                     APKEDLIKLDENAITTTISASVSASPPIFVKFTDKELELSNRLSTIEDQPKKRGRKPK
                     NK*"
                     /db_xref="UniRef100_G9MBB6"
                     /db_xref="G9MBB6_THET8"
                     /db_xref="bts:Btus_2110"
     gene            368607..369380
                     /locus_tag="S16_GE16_scaffold_55267_prodigal-single_549"
     CDS             368607..369380
                     /product="hypothetical protein"
                     /codon_start=1
                     /transl_table=11
                     /translation="MKCISCEMQIDPKWKHAIDVNLCPFCGKGIMEEKLKDLLSSLRI
                     TMDALQEYPEQLDDWMLSNFDYIKSNSPNLKNLISRNAEDNRSSKDAKFKVKVETENG
                     MEEVLAEKIQSDEKTESFFKRADALKPNIDGFRSQTEKTEHLKKMVQQIKSSGSRGIN
                     MEGGADIITPEMLDNADPEAVAEMQNILSGGEAVSSSIDSLDDSDDPPPFVVAALTSK
                     TKTAGSNSADILKQQRMYDKVAESRRNFATGAKGSFSRS*"
     gene            369388..369720
                     /locus_tag="S16_GE16_scaffold_55267_prodigal-single_550"
     CDS             369388..369720
                     /product="Uncharacterized protein {ECO:0000313|EMBL
                     :KKM56170.1};  TaxID=412755 species="unclassified
                     sequences; metagenomes; ecological metagenomes.;"
                     source="marine sediment metagenome.;""
                     /codon_start=1
                     /transl_table=11
                     /translation="MTLRIVDKKKVDMTDDEWNMYQQICKSYTIPPNRGEDLFIDLFE
                     TDENGIIIFLKPPSKRGTTFEVFLFLMSLFQHQHLRQMHNQVDDVCDQMRKKIAEIDA
                     KLDLLSKK*"
                     /db_xref="A0A0F9IPY0_9ZZZZ"
     gene            369853..370362
                     /locus_tag="S16_GE16_scaffold_55267_prodigal-single_551"
     CDS             369853..370362
                     /product="hypothetical protein"
                     /codon_start=1
                     /transl_table=11
                     /translation="MIQKVRLGDMLGDNLEEEFVEFDVSEIQNVLSRLQETDAIDIAH
                     AEFLQQQALRGADILSEYLGRIVKTVGYLEAKVNSTKNKVALEYKAPDGSKTTSDMKK
                     WASEASTEVEEVQIKLAKAKASKVVLEKKYDILIKSHHHYKDIAAGLRKTVLGYSVVA
                     NDKVPEGYE*"
     gene            370375..371535
                     /locus_tag="S16_GE16_scaffold_55267_prodigal-single_552"
     CDS             370375..371535
                     /product="recombinase RecA n=1 Tax=Lactococcus garvieae
                     RepID=UPI0002D7BE9E"
                     /codon_start=1
                     /transl_table=11
                     /translation="MSNKLEAFFKSYSDSEDQLDFKLAHETVGQKLVGTSTGSLVLDD
                     ALSSGNLPKGRLFQYYGASGSGKTLMAMLAVKEAQQEDPDAQQMWIDAEGTFDPNWAE
                     SLGLDTSRLILVDQETAVIGRKCFEMILGVPKEDKKTHELTGKTKDGLLDLVMAGELN
                     INMVVLDSLGAIIPPGEDVSRVGKMNISLLARFLTTTLRKLSLEANKAKVPFIFINHK
                     KDGMDPYGSDHTFSGGNSYSHFLSANIYFSAASGKDKQIFDENEKKVGHVMYATIEKS
                     KFGPWPRKCEFKVDFRYGVVDRNEEIAQLAKDYGVITMSSSVTHEYGDNKWVGFPKLC
                     EAIQTNPELANELVEKINQARDAKLETKRKEQEEKKAALEEKKEKKSKKGKE*"
                     /db_xref="UniRef100_UPI0002D7BE9E"
                     /db_xref="A0A0F9NI23_9ZZZZ"
                     /db_xref="doi:FH5T_13795"
                     /db_xref="UPI0002D7BE9E"
     gene            371535..371855
                     /locus_tag="S16_GE16_scaffold_55267_prodigal-single_553"
     CDS             371535..371855
                     /product="hypothetical protein"
                     /codon_start=1
                     /transl_table=11
                     /translation="MSSTDVVVGSVGLPTNNIPPKKPSYLIILENVRGKTKNDENFIA
                     VDKPELLNGFIQVKGFFCELSADEISKSFLTVLTDSNKELYVEMMFPWHRVKSVKSLI
                     FKAK*"
     gene            371852..372286
                     /locus_tag="S16_GE16_scaffold_55267_prodigal-single_554"
     CDS             371852..372286
                     /product="hypothetical protein"
                     /codon_start=1
                     /transl_table=11
                     /translation="MNVYDSYIENWNLLNPLNHVNGLTELDENSWIENNSYAMKMFIH
                     SMRYNVERWNYNPNIIFLHPENLYHMYKSMGENIYYNHSNKKHIVYDMELSPSIKISD
                     KLIIFTTKFEVENTSRPRYEFLAFGKMDYVVLNKLNKLRNFW*"
     gene            372312..372614
                     /locus_tag="S16_GE16_scaffold_55267_prodigal-single_555"
     CDS             372312..372614
                     /product="hypothetical protein"
                     /codon_start=1
                     /transl_table=11
                     /translation="MASNSKTNTVKTDVNEVVLNGVLKVVNNHNEDTWIGTMTELNSV
                     LVRVLGRKAATVLPASPSALRVVLNRVVNKLRNRKVGVKFLRSTDHTRTRLVKFTR*"
     gene            372702..373415
                     /locus_tag="S16_GE16_scaffold_55267_prodigal-single_556"
     CDS             372702..373415
                     /product="Uncharacterized protein {ECO:0000313|EMBL
                     :KKM56174.1};  TaxID=412755 species="unclassified
                     sequences; metagenomes; ecological metagenomes.;"
                     source="marine sediment metagenome.;""
                     /codon_start=1
                     /transl_table=11
                     /translation="MTTFGEVSWEDDVFGGSEKKNTNSKDLFLRLDEGSNELRLITQP
                     YQYLVHKYKKEGEPGFGHKVSCSMVHGSCPLCALGDKPKPRWLLGVISRKTDTSKILD
                     ISFAVYSQIRKLARNTARWGDPTKYDIDIVVDKNGGATGYYSVQPISKEPLSASDQDK
                     KDKMDVDDLKRRVTPPTPELVQKRLDKINGTDGTAAAANTKAKAPVAPVTPKKAAAPV
                     AIEEDEEELSNSFPPYNGD*"
                     /db_xref="A0A0F9LQU1_9ZZZZ"
     gene            373504..374055
                     /locus_tag="S16_GE16_scaffold_55267_prodigal-single_557"
     CDS             373504..374055
                     /product="Uncharacterized protein {ECO:0000313|EMBL
                     :KKN74471.1};  TaxID=412755 species="unclassified
[truncated: 613,757 more chars]
