# Supplementary material for: Clades of huge phages from across Earth’s ecosystems
Source: Nature. 2020 Feb 12;578(7795):425–31. doi: 10.1038/s41586-020-2007-4 (PMC7162821; doi:10.1038/s41586-020-2007-4)
Supplement: Supplementary file 6 — Genbank files for all genome. [file 41586_2020_2007_MOESM6_ESM.zip › genbank_genomes_SD-4/M03_PHAGE_31_21.gbk]

LOCUS       SRR1747020_scaffold_5_prodigal-single     202495 bp    DNA     linear   BCT NOV-13-2019
DEFINITION  SRR1747020_scaffold_5_prodigal-single, contig.
ACCESSION   SRR1747020_scaffold_5_prodigal-single
VERSION     SRR1747020_scaffold_5_prodigal-single.1  GI:
KEYWORDS    .
SOURCE      M03_PHAGE_31_21
  ORGANISM  M03_PHAGE_31_21
            .
COMMENT     Data sourced from ggkbase. For additional details see
            http://ggkbase.berkeley.edu/organisms/405023
FEATURES             Location/Qualifiers
     source          1..202495
                     /organism="M03_PHAGE_31_21"
                     /mol_type="genomic DNA"
     gene            complement(445..609)
                     /locus_tag="SRR1747020_scaffold_5_prodigal-single_1"
     CDS             complement(445..609)
                     /product="hypothetical protein"
                     /codon_start=1
                     /transl_table=11
                     /translation="MKKLESLFVKRMFLENLIKEAYVKGEANSRLERLEEALKDVEYE
                     IDIENIKAFA*"
     gene            complement(739..1251)
                     /locus_tag="SRR1747020_scaffold_5_prodigal-single_2"
     CDS             complement(739..1251)
                     /product="hypothetical protein"
                     /codon_start=1
                     /transl_table=11
                     /translation="MAKYSKETIMCMVNRKDIVLVSNTETGKCKKYSNVEDIRGYMTY
                     LLASQLEKVAEEADTDKKYIFILNRSMIGIDKAENRQIWLDTGKTKAGDKVLEPEFLE
                     NIKVIHSICEQLGDRVSVLSSYSVRPREYEGRRYGSERLQKILARTWEAMDKICPVQR
                     ASAPDSFVLE*"
     gene            complement(1443..2237)
                     /locus_tag="SRR1747020_scaffold_5_prodigal-single_3"
     CDS             complement(1443..2237)
                     /product="hypothetical protein"
                     /codon_start=1
                     /transl_table=11
                     /translation="MLRIMIGNINTMQEILDNVFKPVLGEELEGVEVLDNDPNKLIKY
                     DLESLTFNQARIIEALLYNRKADGLLENIYADEAMTQNFEVLDGNSELLLGSFEITVE
                     NEARAKEIVDDVFKSAGVYDVHVSMKPVAPGMFTFCKISLLAVGLTEDQIKLLNRTTS
                     MKSVGLKTKKLVQSATTTGYSSAKIVANDIVTPLAECAGKYAGLTTSTAVKATYKAGA
                     TFADEVFSNITREEFTEYEPAKRAVAGFKRLIHGDKKQTSIMSRSL*"
     gene            complement(2396..2557)
                     /locus_tag="SRR1747020_scaffold_5_prodigal-single_4"
     CDS             complement(2396..2557)
                     /product="hypothetical protein"
                     /codon_start=1
                     /transl_table=11
                     /translation="MYSNYLFSESFESLKGVAIALSRKGIRNIIRKTPAGWSLEVKCS
                     MVEINSILL*"
     gene            complement(2579..2764)
                     /locus_tag="SRR1747020_scaffold_5_prodigal-single_5"
     CDS             complement(2579..2764)
                     /product="hypothetical protein"
                     /codon_start=1
                     /transl_table=11
                     /translation="MSEILDMYNNIIDLESDMILNPDNYSEEFRKKCKSVIKRTEKRL
                     RDLGYIIDEEGELKALN*"
     gene            complement(2800..3060)
                     /locus_tag="SRR1747020_scaffold_5_prodigal-single_6"
     CDS             complement(2800..3060)
                     /product="hypothetical protein"
                     /codon_start=1
                     /transl_table=11
                     /translation="MKQVIVSVDSLGTRAVDVDDKFICFYTVKDNGEPSIIIPDESDK
                     YEFFESMQDPKDFKTEKIFYLSHITNVYDLVKDCMHYYKECI*"
     gene            complement(3180..3491)
                     /locus_tag="SRR1747020_scaffold_5_prodigal-single_7"
     CDS             complement(3180..3491)
                     /product="Uncharacterized protein n=2 Tax
                     =Thermoanaerobacterium RepID=I3WBN8_THESW"
                     /codon_start=1
                     /transl_table=11
                     /translation="MLYLGNAFSLQMLDCTVAHTVSIKPISIDDVKTAGFVSVVGHPD
                     TAAVLSDMLGKDVACNRVSVSLTPHDTLIVAQVVGGRLPAGATKLPDGFKMTFLKVNI
                     L*"
                     /db_xref="UniRef100_I3WBN8"
                     /db_xref="tsh:Tsac_2690"
                     /db_xref="W9EHF3_9FIRM"
                     /db_xref="I3WBN8_THESW"
     gene            complement(3573..3839)
                     /locus_tag="SRR1747020_scaffold_5_prodigal-single_8"
     CDS             complement(3573..3839)
                     /product="hypothetical protein"
                     /codon_start=1
                     /transl_table=11
                     /translation="MNKYFVRAKYLTSHNNGVQFAEFIVSAETTEEARIACQKTYGWN
                     CMVFEVLFCLNLSTCKDECILSDMMRYCYKNREIVSDEEEDQYI*"
     gene            complement(3982..4512)
                     /locus_tag="SRR1747020_scaffold_5_prodigal-single_9"
     CDS             complement(3982..4512)
                     /product="hypothetical protein"
                     /codon_start=1
                     /transl_table=11
                     /translation="MKILLTEKERMSINELLDKMEVLCDSEDVKVLNDIRTSLKEKTE
                     IKEEYIIEACLRSGFILDETKDAAVDLNRAYMTMKGEWNSVLIKVYAKASKVFLLHNT
                     WTKRFFESVQYYVARFKKAYDDMLLKDFTVRPDTKEEPVMSDEIRPSVDGHCIGGSCH
                     QCEDYDNCPTGQMSEY*"
     gene            complement(4616..5437)
                     /locus_tag="SRR1747020_scaffold_5_prodigal-single_10"
     CDS             complement(4616..5437)
                     /product="hypothetical protein"
                     /codon_start=1
                     /transl_table=11
                     /translation="MATYNNNKKSSVTLDSNRKRYALVAGNGIAILMSDEHKFRRFSN
                     HNKNAIMNSLEALDYILEKCPTNDTISELVIDIGIPNCIKGVFGASFRQYIRTQKFVG
                     SGDIIPVYMLDKMKHVVKAYNDRNFNVNIYSLSLASVDEEMVKIKQRALDVLYKVQVE
                     DSQTQSQPASQPVQGFTQEQVNAMIQNAVAQALAGIMGNNPAPVQQQPVAQPEQPIVE
                     PVIEQPVSTLAPKSQPVQSQVIESEVVDFNADDFTDDFDDSGEDPFAGFDDQIPF*"
     gene            complement(5673..6212)
                     /locus_tag="SRR1747020_scaffold_5_prodigal-single_11"
     CDS             complement(5673..6212)
                     /product="hypothetical protein"
                     /codon_start=1
                     /transl_table=11
                     /translation="MIDIRICEECFNYDCPTPCPATDSQKISCIKRDMIYRLKDEFNF
                     DFENPKNYKKLASGKSEQIRAIYKEYTDMLHLDPSKPLYTHDGKLIATSFERLVIGDY
                     GAYIEYDLSQVPQGVRYYLERGQEYRTEPYWRNRVKYIWYTIPDSKPRIKIYWQLRTV
                     TYADYKRKKFYISPFEIMQ*"
     gene            complement(6716..7162)
                     /locus_tag="SRR1747020_scaffold_5_prodigal-single_12"
     CDS             complement(6716..7162)
                     /product="hypothetical protein"
                     /codon_start=1
                     /transl_table=11
                     /translation="MIRVFEEKMFEYQGVLVANPELLDDSDFTKLFDYKTVYIYDRNR
                     DNTDYIIGKVIRDIIINDRFVDIQCSFIKDTRDRRGCTQKQIESLRSILGSNYEYSLN
                     DLQLVFLAKQRRGLIQKLIDTFKNTEFIYWMPGMITVKDDKMYQLV*"
     gene            complement(7274..7654)
                     /locus_tag="SRR1747020_scaffold_5_prodigal-single_13"
     CDS             complement(7274..7654)
                     /product="Uncharacterized protein n=1 Tax=Bacillus
                     thuringiensis Bt407 RepID=C3CV28_BACTU"
                     /codon_start=1
                     /transl_table=11
                     /translation="MSRGTLYLKSYHSGVMKGGDVININVARGYMKGIDYRLIHLAPS
                     KELFYWYRNNMNRPDWFSIYCKRYMNQFRTDPKAIDELNEIKHLLDQGRNVCIYCFCR
                     DVNKCHRGIIGHLFSKKGYTITVL*"
                     /db_xref="UniRef100_C3CV28"
                     /db_xref="btg:BTB_502p00510"
                     /db_xref="A0A0F6J9V4_BACTU"
                     /db_xref="C3CV28_BACTU"
     gene            complement(7666..8304)
                     /locus_tag="SRR1747020_scaffold_5_prodigal-single_14"
     CDS             complement(7666..8304)
                     /product="hypothetical protein"
                     /codon_start=1
                     /transl_table=11
                     /translation="MNEYTMKNKLAVVGGNKGVNAILNMYRVPNSLKYYGVVRFNNYA
                     YSFMASERVFRATVYGFKGTLEELDKISAAIQSHMRPNREPACDSTNPDSPVFRDRYL
                     YDFLSKGIMIYKAPGLTDKNEEKYLGYVTSHAFVAYKKGNDITVLYKNVRFVFSVNKF
                     DRRPSTGTDVNKLNNVVYKLIFNVDKQLNDSMAKINTTNITEEVEDFDGDEF*"
     gene            complement(8387..10087)
                     /locus_tag="SRR1747020_scaffold_5_prodigal-single_15"
     CDS             complement(8387..10087)
                     /product="hypothetical protein"
                     /codon_start=1
                     /transl_table=11
                     /translation="MKETNKVVKIENIMGLSNNAYKEIVARKQVLDIKDVKDPLSLLI
                     STTVLGSDIGITIIRGSNVLMIKKSLIFEDGKMTEIGLALLHKMLVPLQELVDIKNID
                     SIKELRGKKIKTIYDAKNCATMTNRFGMVRQLKRISEAEIQAAVEQIKSFGIDTTEEE
                     FDTFVNDFVNIVRALGESSIDVKKHRDRHYSRDIHGFVGKGSACIGNMKAGRDPKKAL
                     TANLYLNSGAVMRSGEGYQMFLPEELENAFEDAIGDVKLAVKDSLEDCVNGELAKVHG
                     FDYDNYYKRLSNLHDLYPETRRVISYASSLVRGRKFTQPDEEEPDKYTDKFLAVLRNC
                     IFGVAKLEGMKMKDVYSLAIEICFLDNKGFYYKDANLKCVEVNKMLTAVDKIFGDIAV
                     FEYADNKLDVPLTVTDKPSDYADGNVYILEDGASEDFELCVEENFTGEATVVNGQLIA
                     SYDPYAQVDDNYVAIPVDNFFPVAPNERKEGKLVKNKKGAINALKSSDVTRVKVSADG
                     VSKIYVPVVVDGATKAKSVGFNNTTLFNGLKLKTVDLLCFEKEEYVDLAKYLYVARTR
                     *"
     gene            complement(10172..12289)
                     /locus_tag="SRR1747020_scaffold_5_prodigal-single_16"
     CDS             complement(10172..12289)
                     /product="hypothetical protein"
                     /codon_start=1
                     /transl_table=11
                     /translation="MKVLSVGQQTKIQKAIVKPLNEACNIVNGFNFVYEDVKVNGKRT
                     GKKRILVERTFEDIGMLNILNNFEVDNTRRSIRAIKKEDGKIISNRKYITGDCKEADA
                     AFIKGLYIVDFSGIIDLTTKDVMAERIRSLIFIGIKRENGKFRLAKDIKDADLVMMPY
                     AVSPSLIKHSRIYYAVVDKNGDLLKQAQARFNEIDAITGHSVGYKWAELLLKDNVSID
                     DISKIADRIGICTTTPMMKVGHINNVFFMDAELDYGSDYEENNDISAEIGTNFADGAV
                     RYNGDTLYHLFKTLFPRLKPWMMFGLSLQGRCDTLLMKAHGRFFRGRMIARYCNIMMA
                     QNINKCHLVYNGKMISGKALKKLPKAKLNAMLSNVDLVGTKDEFKAVNMAKIKNGCNL
                     YIVAMSNVTSGKLSNQAVAKVAKDYAEEIQHFCRMAAVRAFYNRETKYSLKFDSKSST
                     LKLAGQAYENKLAANPDVAEHDRHVGESLIKADDSFARSMTASANIPVNAMYLRLTPD
                     DSIILTGGTSILNSTWVDYVEPGADEGYGTHMLEVYCPAFEEKHLVRTYDNRLSDSLR
                     TCVGIKYPSQAPDEYAVFKCVSLEELKGRIAVLDVDDELKQDLIEFYETCPNNCIMVP
                     ADNTWKNQCAGSDFDGDDLAIYFEEVEYDDNDELVHYGLFEELNEETGEVNCHVPGFT
                     SLAVRKYAIKNNNVGQAAIITYK*"
     gene            complement(12398..13054)
                     /locus_tag="SRR1747020_scaffold_5_prodigal-single_17"
     CDS             complement(12398..13054)
                     /product="hypothetical protein"
                     /codon_start=1
                     /transl_table=11
                     /translation="MLKMIEIVLLVLAGIMTGLAIFAIAMSDETAKELDEISRLIYKK
                     VSARLQKENIGVMTIKQLIRAEMRKIDDKEIAMEEVAKSIVTTLAKDIIGRNMSTIAY
                     EKDECSLGSYNYVDDYVYVNSFYIDRAIRQKRSISDLNTLLDTICHELRHAWQNDNNV
                     YDNNEYINSFVDYAAYRKQPCEKDARYFAHIKVYTMSNKERERILKEAYMHLCRYNRA
                     *"
     gene            complement(13154..13627)
                     /locus_tag="SRR1747020_scaffold_5_prodigal-single_18"
     CDS             complement(13154..13627)
                     /product="hypothetical protein"
                     /codon_start=1
                     /transl_table=11
                     /translation="MMLNKMKIMLLVVLVIVIDTISMVSIISVAASRNDDILEAKEQI
                     AVIEATDVKDIKHELVKDNLSFMLNGCSEETAKENGLTENEVVRLVKEDDNSYSDIAI
                     VTFEEGKLIYNTVDTLNTSIECSMMNISTITMGCVMVATALIIAVVAVIAELLDK*"
     gene            complement(13835..14248)
                     /locus_tag="SRR1747020_scaffold_5_prodigal-single_19"
     CDS             complement(13835..14248)
                     /product="hypothetical protein"
                     /codon_start=1
                     /transl_table=11
                     /translation="MSSIGVICNVIPAAMGDIMREVLKNKKGITVIGKYRVVDWDGWN
                     DQPTYLLEKVQVYNKKGELLDKIDHLWFLTDEELYALEDSAIIKFVGDSYKYSKTGHI
                     VDYSVRPTSNILIMKWLDAKVKVGKWFKKKSGKCK*"
     gene            14467..14919
                     /locus_tag="SRR1747020_scaffold_5_prodigal-single_20"
     CDS             14467..14919
                     /product="hypothetical protein"
                     /codon_start=1
                     /transl_table=11
                     /translation="MAQVKINKERFVEGRFTVKQRVVDTDEIIIDKDGNEVPKQEIVI
                     HGIFSTHDYIEELDTLESERYLLQGVHVFEETFGTNDYEITYEFTADSLTVKKDYVPD
                     KVKVIVEANLYQDENTEYFHSVNWNIAEGIYDDIINGGKEVLEDGEQE*"
     gene            14903..15682
                     /locus_tag="SRR1747020_scaffold_5_prodigal-single_21"
     CDS             14903..15682
                     /product="Uncharacterized protein n=1 Tax=Bacillus cereus
                     BAG1X2-2 RepID=R8F7K9_BACCE"
                     /codon_start=1
                     /transl_table=11
                     /translation="MANKSNKQISEYEFEVDQEISHELVADEVKRQEVVENRKRLEND
                     LIAADNPWGYSPAGLESKSAAMAMLSTKSGLYARIPITCKGDCCPYSESCMLLKYDMA
                     PEGEKCALETALIEKNLEGYKRDFDLDPSSSFVDFTYVKELINTDIMIERAQALLTQE
                     GVAVEEVYTGSNERTGDDFFRKEVSKALEIYEKHCRRRDKILDNMLATRKAKAQMKQG
                     DEKSIYDMIQENINMDYVIEEVPEEFQEEYSTNNDTNNEEE*"
                     /db_xref="UniRef100_R8F7K9"
                     /db_xref="A0A069DIC5_9BACL"
                     /db_xref="R8F7K9_BACCE"
     gene            15688..16227
                     /locus_tag="SRR1747020_scaffold_5_prodigal-single_22"
     CDS             15688..16227
                     /product="hypothetical protein"
                     /codon_start=1
                     /transl_table=11
                     /translation="MAVGDIGKKAIQFGRNVAYGLKGSTVGWAEGIGIRQIQANMTAD
                     QKKHLLEYGKKAEQAALRNGKTAKQAKDISRDARRELGERILAKQTKGYQVGDFLGYG
                     VRNIYKNKKDGMPFDKAVQKAFTKTVKDDKGNLVKQLNAKAIAGTAVTAGMAARVASG
                     GGLYKDRNGNTNIPVIPFI*"
     gene            16243..16929
                     /locus_tag="SRR1747020_scaffold_5_prodigal-single_23"
     CDS             16243..16929
                     /product="hypothetical protein"
                     /codon_start=1
                     /transl_table=11
                     /translation="MKIPGLGFIGKRIGKVISQSGGPEASALKAIGKVGAFVGKGITK
                     GFKVGANAAAKVIGLTEEAADGRTIFEMGKDIGKAAGKKIGKAGAYVAAEGGAQLNYA
                     NFIAQQLTGKAPITSSLLGTNHPVTKIMKAMAPLKPSDKSLIGYKLSKTGKGLVIGGA
                     IMAGVKDGAVAFNNSRIGTNDGTVYNNLLQSNGQGNTWQSMQHNYLNNAGATGDLGLA
                     LHDLHHSPYY*"
     gene            16951..20568
                     /locus_tag="SRR1747020_scaffold_5_prodigal-single_24"
     CDS             16951..20568
                     /product="hypothetical protein"
                     /codon_start=1
                     /transl_table=11
                     /translation="MPRTPDNEYYRQRIINSMWNNMDPNMTIGDVQQSFASSGIEPVR
                     PGEINPQQAYRDMVNRRQQIQINDAWKNVNNNMSVENFMDQFVGVDGQTQLDINGQKL
                     RMRGIQNRNAGIPEQEIGGDIWDYINRNNINATIGDVQKSFEAAGVQPVNSGDINAQQ
                     AHQEMIGRRQQSQIEDAYKNIDKNTTIEEFMDRFVGIDGQTQQDIDAMKLSNRVKQNR
                     AAGLSEQESIDDMWNYISSNNINASLEDVQKSFEAAGVEAVKPGEIDTQQAVSELRAH
                     RDQSQIDDIYKNLDPNMSIEDFMDQFVGVDGQTQQDIDAMKLSNRVKQNKRAGLSEQE
                     SIDDMWNYINDNNLNASIEDVQKSFESAGVEGVVPGEVIPSQAVSELAGAREQERIDK
                     IWNNLDPNMSVEDFMDQFVGIDGQTQQDIDRQKLINRVKQNRAEGLGEQEAIDDMWKY
                     ISDNNLNASVEDVQKSFEVARGVRPESDLRRVTEEAALTYDGIPESVTKQFDTFKPTV
                     KTLKDGSRIETIDLGNDMFTNVKFDKDNNILSKGYTKGKDAYNVYYNTEGDIVSEAYK
                     HNKVTNNVVEYNKKFEPTDITTTKEFDLETAKGLKSEANKLWEQLQYGGINDQIPYVH
                     YKNYNQPINPNPNPQQPQPKPEPKTKPGPQPEPNTFNPEQPDPTLHFNQPDYKKYKMH
                     DVVADEFTPTPLSSYDRRMKEYSDYIEEYERMQKMAQESALTSEAGARNYEKNKDALE
                     KFFGKDKFSSEDAALKYEEAKLYGPHRDNPNDPLRRNSKAWWDEREELLRKRRAWSKN
                     RQSFVNSEKAARELADTKFLHEVAANRDIYDLLRTQPPNYLGTPEVIKSITDADKWLK
                     DEENIARYNSIPEEFRNQVEGDIKKKRFELNKARRNAKLDADYANFRSNYESLTASQK
                     EQMRRLRRLESRYRKVNDPTRRADILDEINQTKDKIKDLKSQRKSTKKDMKRTNAKTR
                     DRASNIKEEIGNIKNEINDNKIFGSIQEAFEKERAANPSLTMEQYLKDNYKNTRFENF
                     KPKADYEVEQLKDKLQFHKDLLKEKAGIDIAKEEGDIVERGLAKLKKASKLDIAMSTV
                     GAISKYKDSRKQGRGVMSSAARAGVDFAASQLMGPGLYMGLTAFRAAPKALVTGAMYL
                     QNEVRQMNTASRFRVFGDASFQDSDQLATMRQSGMEMAKMANYNLEQTLMGNEARYLH
                     K*"
     gene            20605..22383
                     /locus_tag="SRR1747020_scaffold_5_prodigal-single_25"
     CDS             20605..22383
                     /product="Uncharacterized protein n=1 Tax=Bacillus cereus
                     BAG1X2-2 RepID=R8F8G6_BACCE"
                     /codon_start=1
                     /transl_table=11
                     /translation="MANILPKAQQLKLQNVMNDPVKWAQTFLISYDKNLKKDTPWTAR
                     WYQVQMLRDKSLKKVYRCGRRTGKSEVMVVEALYNATTNRNYRVLLITPYEAQVRLLF
                     MRLNELKNSSPLLASLITSTTKNPYKMEFKNGSCIMGFTTGASSGSSGASIRGQAADL
                     LILDECDYMADGDFDSIIMIAGERPDIRVIMSSTPTGRRGNFYNCCTNKATGYVEHYH
                     PSTHNPQWCEKMEAEMRAMLSEQGYIHEVLAEFGDQDTGVFNKDRLDEALTFYDYSYR
                     ELDCYQKMRCEESGKWPEMLIYDETNPAPPNIFRTMGVDWDKYGASSSILILEYNMEL
                     QKFMVLLRYEMPKAEYSYDEAVNTIIRLNRIYNPSFIYCDRGAGEYQIERLHIYGDEH
                     PESGLKQKVVGWSFSNKLTVHDPVTGEEDSKPMKPFMVSQLQIAFERNNLALSPYDEV
                     LFKQLIDYEVERMGANGIPTFTSKEEHFIDALGLAYLAMTLRFKQLTGVMQDLEVSSN
                     FVTSNVNLARKDDTRAMGLGRTGKVAPEVQEFYENYQYDEHPDEQQKWVKTNFSSSYY
                     NNNSFYNSSSRSTWGSRSGGLGNFRR*"
                     /db_xref="UniRef100_R8F8G6"
                     /db_xref="A0A069DH80_9BACL"
                     /db_xref="cbv:U729_3279"
                     /db_xref="R8F8G6_BACCE"
     gene            22390..24183
                     /locus_tag="SRR1747020_scaffold_5_prodigal-single_26"
     CDS             22390..24183
                     /product="Ig domain protein group 2 domain protein n=1 Tax
                     =Desulfotomaculum kuznetsovii (strain DSM 6115 / VKM
                     B-1805 / 17) RepID=F6CIJ4_DESK7"
                     /codon_start=1
                     /transl_table=11
                     /translation="MADDKQRLGYTPQIKYTEDYYSDYNPPATTQTSNVSTTSSLAQA
                     ANRIDSLIDGLPSELANAIRDIYNPVIDMIYTPFLKDKVIPDKSIQKELIIKINKDDK
                     TPPDPNPKPPGGDPDNPPDKPPTPGGGDDPDKPPVNPPGPDPGGGDDKPSIINVQSIY
                     LDNRSIFINVGQYRKLNATIVPSNATDKTVYWSSDDESIATVDQDGNVYGVALGKCSV
                     YARTSDRRKYAKCRVRVLKNGGSGTDEPEKPDPTPGGDDDKDIHVLRVEVEPKYHAMN
                     KHKKVQLTATIYPDNASNKEVIWYSSDTNICTVDEYGVVNSHDEVGQCKIYVESVDTH
                     KKATCYINVVSDDENPDDKPDDDSHPGHHPNPDPTPGGNPDDDPSKDNPDGSDPDDDD
                     DDDDDGLWDTDDLPELIVKREDIRDVIENEFIRNISDLLDYYFNRLIKQLSGYYYNNL
                     SALMGLNTSSVKKLVGNIEDLTVKLDSQHLKDLALRQEKISNVKLSFFENNFNVHQTT
                     RHIQSFLVTYELKKRYVNIQFGNSKTNEGSLSNTVLKGARQSYDKQYEDTYIDLFKYL
                     NSSIKISDDIFDEIARGYKMKELMIKKGGTR*"
                     /db_xref="UniRef100_F6CIJ4"
                     /db_xref="F6CIJ4_DESK7"
                     /db_xref="ctet:BN906_00787"
     gene            24183..24503
                     /locus_tag="SRR1747020_scaffold_5_prodigal-single_27"
     CDS             24183..24503
                     /product="10 kDa chaperonin n=1 Tax=Hydrogenivirga sp.
                     128-5-R1-1 RepID=A8URU8_9AQUI"
                     /codon_start=1
                     /transl_table=11
                     /translation="MNIKPARGRVVLRLPREERKEEKTSSGIIIPKNSKSDAEARKDF
                     AEVYAVGEGKILSNGVIMPMEYEPGQIVLFNKYAGMQVIDASEPNYKYLIIRDTDIEG
                     IISE*"
                     /db_xref="UniRef100_A8URU8"
                     /db_xref="A8URU8_9AQUI"
                     /db_xref="hho:HydHO_0856"
     gene            24517..26685
                     /locus_tag="SRR1747020_scaffold_5_prodigal-single_28"
     CDS             24517..26685
                     /product="Uncharacterized protein n=3 Tax=Bacillus
                     thuringiensis RepID=J4ABX3_BACTU"
                     /codon_start=1
                     /transl_table=11
                     /translation="MSIRDRLFPPSKKDKIDPVEKELIETIQEGLVKSSPLEFKEVRV
                     DEGISFTKKVSSLFNPKAISNFAVKSVGFLTSQVYRREVFSRPEYNLEEIRDASESDS
                     YIKISFSKYSYLIFKAGWTFKSDNQEAIDYLNKRFKLMSYCTGKPMDILLQEIADDFT
                     RYSNVILLKSRVDSIPGVKATPFDSDQVVGGYCRVDPASVKIKRDKYGNVIKYEQGHG
                     ANKKQFFPRDVIHMYYDKDANNAFGTPRIIAALDDVKLLRKIEGNIVALIHRFSMPLY
                     QWKIGIPEVGFQGTDAEINRAKREVESSSLDGLIITNEKTEIKAIGAEGHALNAEPYL
                     RYFEDRVFSALGVSASQMGRGGAKQDADSMEAQIHDTVKFIQRTISTWIKETVITELL
                     LEGGFNPFDGSADVDFAFEEISLETKLKKENHEMLKYQSNITTFEEARRKMGMKDEVE
                     DEDRLYQRMIADKSSLDQIDRNGEWQERLAKINAAKTAANNSSSSSSSNSSSKSSVST
                     SKSKTRNTSGQKQPSKAATNNNRPQNQHGTSSVKVKELSDLVLDFILDLQEDSISNET
                     VISLYENTIYDYFIRELNRISLRAINEATIEINSVDESYHLLPNKKIDISSQNKELQK
                     NIRTILEDMNDSSSNNKDDISSLSNYCTYRLKLLLEQHAKTTYDFSYIKAGSLLGMKE
                     VYIKQGNEIENIDINFVESLNDVEVFNNYTITYDKRGDNE*"
                     /db_xref="UniRef100_J4ABX3"
                     /db_xref="btn:BTF1_30787"
                     /db_xref="C3IUW1_BACTU"
                     /db_xref="J4ABX3_BACTU"
     gene            26685..28106
                     /locus_tag="SRR1747020_scaffold_5_prodigal-single_29"
     CDS             26685..28106
                     /product="Protease/scaffold n=2 Tax=Bacillus phage
                     0305phi8-36 RepID=A7KUP6_9CAUD"
                     /codon_start=1
                     /transl_table=11
                     /translation="MAIEIREEVDAQIKFVPNYIPGKDLNESLSVNPISEDSIMVDIE
                     GIHSVITRNLNYYEPHCLETSVPRWTEPYERPLIMHHKEQDGVTIGRIKQCTYVDSCE
                     RTKGPGLVFTCNVGNKDGIEGIKNGTLVTTSIGVMVRDLRCSICGKNLAEEGECEHVK
                     GQRYDGKLCFWIIKDMEPKELSYVIVPSDKYAHNIKIYKPDAKMLGVSESYNNEDEVN
                     ELSIKDLYYDEISKSLAMKEAKALEEDGEKPEDKQVPDQPKPEGDEPKDDKATEDKKP
                     ENDKPKDDKPEGEDPKGKDEPKDDPKKDDPDNGDAAKDEDKDDEAKKENEALKAEVAE
                     LKKEITKLKKEVTDLQGERDKEKETREAVELKYLEVKKQQRIALAEKVNEMRTSLGLE
                     GENIEILSKSTEEALNTKIEVLKEFMCSGPELAKALPKVNSKISIDESADNTIKQNNK
                     DKKDSNNNIEMQMKEKYNNLLRR*"
                     /db_xref="UniRef100_A7KUP6"
                     /db_xref="A0A024QGY7_9BACI"
                     /db_xref="btn:BTF1_30782"
                     /db_xref="A7KUP6_9CAUD"
     gene            28127..29725
                     /locus_tag="SRR1747020_scaffold_5_prodigal-single_30"
     CDS             28127..29725
                     /product="hypothetical protein"
                     /codon_start=1
                     /transl_table=11
                     /translation="MALMPYTNMSQDFMQPGAYGEMFINDGIPGHRRDGQRINRSNNS
                     LNINDHDVLNFKYGLDPRLPDQFRYGWAYGYNAMVIPKGRIVAADPYLMVMDTDTNHY
                     LNAVTIANGGKNVRLAQPADFEAGGSLEKYTGVAEFLIGKIWVELDGEINEDEDFLKA
                     NGGNVGVGGVARRDVRPGNIPVGILERNEYTRFADAFNGITFGPIRTDAIVELPWFIE
                     GEKALKNPWGSVVGNVKPGDEVCSDENGRFVLSPLSKRHPDHAAVMADMELYEEARRQ
                     VIGEVYATDASLLPEGAARFAQWALDDRLRFNDYNPYIYPTSNRAGEDFVENPPTLYQ
                     SDFRYPGYPYDRTPMMNDLHMLASSREGLYSSRFDEAHRLDRGIPGLLDGTNAVVKAY
                     GSSEKSGDIELAGDPLLKVSTIGVLADQADIDDPERREIPIIFPSTKLESLKVQIGKD
                     TADSCIITETLAPGAVLECGKFDIVYADLHKGLIMIKQREVADKADMKCPVYGAYVKR
                     GEAGVPTNLDWDGCKGTVRILMTK*"
     gene            29748..30995
                     /locus_tag="SRR1747020_scaffold_5_prodigal-single_31"
     CDS             29748..30995
                     /product="Major head protein n=1 Tax=Bacillus phage
                     0305phi8-36 RepID=A7KUP9_9CAUD"
                     /codon_start=1
                     /transl_table=11
                     /translation="MSLNSFLNEINELKQDVKEAVSEGVAPVVTKEGFDSMEKMVRNA
                     YGDYSKGAMTIKEAITTTDTIKLIPKVIEGKLREAMEPTYLGTQFFQKVRVDGGSSAV
                     YVIPVVGELIAYEVGEGTKYQESRADVNTLENATLEIRVKKFGVRVSMTEEAINDSSW
                     DILGINLRKMGQAMGRIKEEQIFNNFSQHGKPIFDNNLRQQLPEAGTTGLGKDGNYND
                     TLAVEDLLDLAMALLGQGFNPTDVIMHPLVWVVFARNNMIGNGLTYGALGGNYVHPNG
                     AIQGTPAAFGMANNGDGQKFIMRPDQIQGRIPVMGLTVSFSPWIHFDKMGKKFDMYCL
                     DREEVGIIAQREELSMDDWVDPERDIKLLKCKERYGIGLLNNGRAITVAKNIAVAPSY
                     PAQPVINVRATESGIGYPDRPTN*"
                     /db_xref="UniRef100_A7KUP9"
                     /db_xref="A0A024QIP1_9BACI"
                     /db_xref="btn:BTF1_30772"
                     /db_xref="A7KUP9_9CAUD"
     gene            31018..31515
                     /locus_tag="SRR1747020_scaffold_5_prodigal-single_32"
     CDS             31018..31515
                     /product="Putative uncharacterized protein n=1 Tax
                     =Plasmodium knowlesi (strain H) RepID=B3L857_PLAKH"
                     /codon_start=1
                     /transl_table=11
                     /translation="MKRAIAKIRLAPGNAGWFDPLTNIYLTLSEKECFVYNDQDTSNI
                     RKAIKENKLELKEGRLPSPVSKDKKEVVKKKSVNKLEEPEQVKDEVIEKIEVIEEKKE
                     EVKAERPRKKVKRKPDDSNKLLKQEEEVKEEEAKKEEVPDESPLAKVAELIKEKDKAE
                     ENNNG*"
                     /db_xref="UniRef100_B3L857"
                     /db_xref="B3L857_PLAKH"
                     /db_xref="rsv:Rsl_496"
     gene            31508..32530
                     /locus_tag="SRR1747020_scaffold_5_prodigal-single_33"
     CDS             31508..32530
                     /product="hypothetical protein"
                     /codon_start=1
                     /transl_table=11
                     /translation="MANVQNVFCITGIDTNFSKKTIIIETNFHVDANTVDLDTVRVYS
                     INNEVDIELPQTIKIRGKKIYVYLEDFPTPNESYYLIVRNIKDKLGRVLADAFDKRIY
                     FDFGSMGELKIVSPKDQYLHTIKDEPIRIKLAISNEDTETKYRFEISSDIAFFNKETI
                     LISNSKAIEMPNNSMYELGDVSKENIVYATDEKGNVLVDENGTRVIESSEIVVNLFIK
                     KNEIFYLRARLEKTENYFSDWSEMVQFQTCYTAPLEDESGYLDDNVISNREAFEDFLS
                     YEDMFAEEDEVAPEIVSKSEIGKTNQEFYVEYNKNIKFKKTDESQFTEDGLLYIGKTF
                     MTRRDL*"
     gene            32530..33273
                     /locus_tag="SRR1747020_scaffold_5_prodigal-single_34"
     CDS             32530..33273
                     /product="hypothetical protein"
                     /codon_start=1
                     /transl_table=11
                     /translation="MAQFEFPDDKPRVLAGREKIPVYMFIDPDEPNIVYFQHNDQVEI
                     LDNSEYTLNVPSFEFEDGTTSAKESIKVTTELKPMYVSIQDVKSLAGGLPLEDADIAY
                     HIRQASLIAEYWSCKDSELVPEKLADIFGTTEQIKEDYYPFHMFIKYQAVVDCIREFY
                     IAAVARPSEYHDVLSDLERKEKMDLGAIKDLLDALTGEAEDWLAYVVTITADPQWALR
                     GKYSYAITNKSYKPYHPTLLDRGGWNRGY*"
     gene            33277..33747
                     /locus_tag="SRR1747020_scaffold_5_prodigal-single_35"
     CDS             33277..33747
                     /product="hypothetical protein"
                     /codon_start=1
                     /transl_table=11
                     /translation="MKTDEINEKTVRLLLNRYGYYFYIIKRIPNTRCTCVDPTTKDPD
                     LSCKKCLGLGTRVKIKKVFGAIRESQERETSVAQNISSTPKIVYIDGLEYVNKDDVVI
                     DSENVYNVLHIQYHRGGKGSQQFTRLVCPNRKSNTAKFAKNFKEVLHDHKLRKK*"
     gene            33722..34786
                     /locus_tag="SRR1747020_scaffold_5_prodigal-single_36"
     CDS             33722..34786
                     /product="hypothetical protein"
                     /codon_start=1
                     /transl_table=11
                     /translation="MIINYEKNNINYKSSININYNEMSIVLLGPADTMNEKCNIINPM
                     SLDNAIILYGEDSDLAQAYKQAYAITDTLNIFTVNCQTVSDYINIIDDLIQYDFTFIV
                     PIGIYLSDTFYDPSTQRTRSFVFYYLETLKNVNSLATLIMTDKHAELYEDIDDYLTKM
                     KKVWNTIKRRTGFMSLLTNYGSNLLITLNMLKDIKYSNVILSALLASCDLPNYPKSIN
                     YTPIYDLDVNDLTGLSDFIHFKYNYMTESTSIENLVNCRTTRNIYKNAIIDMIIKKVI
                     KVMDLNEYKGKLYNAYTKLQISNKITNVLKPYINKLFKSYELINIGFVKTGPSFGYIY
                     IELSIIPFGSIEELKVVMEV*"
     gene            34790..35578
                     /locus_tag="SRR1747020_scaffold_5_prodigal-single_37"
     CDS             34790..35578
                     /product="hypothetical protein"
                     /codon_start=1
                     /transl_table=11
                     /translation="MKQDDFKQLEDILTTLDVTLLNRHSYIQNEFDSIPTSDLETKKK
                     RLRAQGNAQVRDFVSMVGLIVESIFEDQHVEYLPYEKTYSVREDMDQTITHPYIAWRI
                     VHREYRDKSALGPYIRDTLIDDEGRTGEVSSECFQTRVRFYIINTEMNLCWDLMDEFE
                     DMLIEYKPHIKKQGIVNYYFDQQLEDDFAQDFRDIVSILTLDYIILTEKNRVIFRENT
                     KSILLRGEAVNEDGSPITASGKVYTDNEEEVLASLKNNTDINRK*"
     gene            35601..38567
                     /locus_tag="SRR1747020_scaffold_5_prodigal-single_38"
     CDS             35601..38567
                     /product="phage tail sheath family protein"
                     /codon_start=1
                     /transl_table=11
                     /translation="MSMTLFDDELTLPGVITQVVPDYSSGYDTSAWGTTESVTIIGTA
                     FNGPVGKPVQIATPEQAKYIFGDSFDTATKREATLVAEVYDAWQRGCRTIYAVRVSGD
                     EMYKDYDLAVESNLKLRISGLFPSNGNKACYMTFACKQGSSTAFGDEEGVIKIYKPGD
                     KTTIDEKIAGVVDSIDELLVTTINLDENGFERGSRLSDLLDTINNNSHNNVLRVDLVD
                     KDGVPRTNSDPEVQQLTVAAMFPGIYTICRDKTAEGVTLTTDVKVVADQTLSGAESEP
                     VWKHLIANTNPDKPYPIFAENISTFDKLLPSGIVVDANFDFLNDTGVIDRILVADNVD
                     YEGVDVTGFELYKKLGSGFARTACLKKLGDKLVSGSVEEGNAVYEPRYKVIAAPDGDK
                     YKVVGINDGIYSVLQMHESDYLVLAAATAETDLSAKLPKKKDFLFVESNDGIAVNDAE
                     QNKIMNISCKIDKEDLNAMPCKYDIKLASYPGDEDVKSKLMDEQILRLPCVTKDAAFD
                     HGVEKGQLAFVLADGIIQKFDGKKFVDAEAGIVELSRVLVEESGELKVYEKGTETTDS
                     GAVKFTAVADPFTSDSGTYEYLVAFCDDEAFVYKKDDDKIVPFMSLKDLADNVISTED
                     FMLVAAEPDIPVLDCDNITFIHIYSDMMDYCTVEEFVKELNECEMLNDRFTFECVEGK
                     DQDELEGLVLTGSGTNLALDEKGNVVTAYDTTLRIPYTTTDNFARHLAQHCLYTSLKS
                     YPTHGVIGCDRLQGISLNNIADRVNEICNLDLDMYAKKSNGRNMYDANNEPHPIGRCL
                     SVTFMQYTVTTGNGYYYISSGAAGYAGMISTLDPDRSSTNQPFNIDSLQYTLSNAQLT
                     KLNTIGIVCCKESPTLGIVVVDGVTQAPATSVYRRLSTTKIINAIGRILKEVIEPFIG
                     KPRTLSNLNAMETAIKSALNKIVGVLINDYSFEIVTDSASARLGVVKIDYAIYPAYEI
                     REVRNTITVTENAINE*"
                     /db_xref="cbv:U729_3077"
                     /db_xref="A0A0A7G2I2_9CLOT"
     gene            38610..39278
                     /locus_tag="SRR1747020_scaffold_5_prodigal-single_39"
     CDS             38610..39278
                     /product="Major structural protein n=1 Tax=Bacillus cereus
                     (strain G9842) RepID=B7IZH3_BACC2"
                     /codon_start=1
                     /transl_table=11
                     /translation="MANMTTEQYTSTYSSFGGCDITCTFNGKVIGELQAISYSINREK
                     VAIYTLGSAEPRSFSRGKRSIAGNLVFVSFDRDALLAELGTEQKISKFKANDAYAFMS
                     NDEPRFMSVEDWDKYMSELASPNGFTGGGETGGTSSDMVNDSATPVYADELLPFDITI
                     TLANEYGQKASIVLYGVELLNEGMGFSVDSLTTEKAYTFICRSVDTMKAIDENNAGKI
                     YSTW*"
                     /db_xref="UniRef100_B7IZH3"
                     /db_xref="bcg:BCG9842_A0100"
                     /db_xref="B7IZH3_BACC2"
     gene            39362..42100
                     /locus_tag="SRR1747020_scaffold_5_prodigal-single_40"
     CDS             39362..42100
                     /product="Uncharacterized protein n=1 Tax=Bacillus
                     weihenstephanensis (strain KBAB4) RepID=A9VUY0_BACWK"
                     /codon_start=1
                     /transl_table=11
                     /translation="MATYFNIDGYNSYSGCDAIVTAQLANIDEDSSISKNCYILGSLQ
                     TLSTSTHQDKVPVRNIGNINAVEYTMGQRTIAGSMVFAVFDRHFADEIFNDLKEYTND
                     TVILADEIPALNLTITLANEYGSRSRMALYGVKFVDEGQVLSINDLYTENTFQFVAVG
                     MDPLTAEKTEWAKSTSKSKKNKTYISKGNTPFPSYDGKSYPGSSGKPSDGEGNPQGPS
                     DINKYQPDDDGNKEPYYRINQPLAPGNKGIISVDLNDHPDVTVTITDINTNKSYNSVG
                     ANLSNNIWYVELSEGNYNIKFFDRKNNKELGSEYFSINSKLGNLESSNNDYPIIVNMT
                     HNSAEIEANDSRHDEAVLIDRTNQIVYDHIPLTKSTVTLNEESIGTNLISGNVYELYT
                     INSKEGYSSKSKSIMFSPLERQDYDVELLEDYVKSNKKLWVNDLNEFDYHALYNNEDD
                     NNLIDKVLNAPTATRMTRNFATYAAAPVNRATPTDKEAIKQEVLLYAIKLQNQLALIY
                     NNAIAENSIYNNNILNLDIQINDAINRINLYKIKGHKAYYMYSVKEQDEMKFYGTPNV
                     RYYLQPIFNQCKGISYNYCCFNNDTKEDLNVYSDINNLYAYDFNNYKTKYAKYSKDFL
                     YALIARDNFYSDKYMIDGPYCYYENNILYADVDYSETLQKGDYYLCIASIYEVLDHTP
                     IRKYKFSTDDKHLELDNYKTSITKDNYYLTWIEDNEFNSICKPTILCTYEDNSDLVDF
                     ESSLIKNYLKSRIDSIKARYSYSGVLESIYLSLISETLSFKNTMYRLQQEFISQFDES
                     SYFLYLDEIFYDLIRQDYESYSLVCSVQQKNKVFNFSSNMDDTHLVLIDYKIGEDLPT
                     KSTLYDTNTVDLTDRNSDYTLIYMIDKTMVYRSGFLLINNVTNKVYNYNMSLEVIK*"
                     /db_xref="UniRef100_A9VUY0"
                     /db_xref="A0A024QHT1_9BACI"
                     /db_xref="bwe:BcerKBAB4_5752"
                     /db_xref="A9VUY0_BACWK"
     gene            42100..43203
                     /locus_tag="SRR1747020_scaffold_5_prodigal-single_41"
     CDS             42100..43203
                     /product="Virion structural protein n=1 Tax=Bacillus
                     cereus (strain G9842) RepID=B7IZH5_BACC2"
                     /codon_start=1
                     /transl_table=11
                     /translation="MATRDYYTYGTNLSDREFFTTTVNTPYGIKRYFSNVDSEIYFGN
                     ILMEDIYKFDFTVEEKKLPIYGYNCFYADIIVPGQRFVSGSFVLNYTNSAHINDVLSK
                     IDDSIMNKTILESEVYNPGDKERDKPLWSKNFDIMLGYGYYKSDLPTYNANCQTICGV
                     QISGMQTVLDTTGQPIMEVYSFVAKDFIEGDGTGMTPSKDDSTKKDDKNDDKGSTSKT
                     DSSTDKVICADANDSDDYSKKYLEYQKSDGSDIGVVHSILYADDENSYYYIKVNIKDF
                     DGNVLNISDFKLIIDDQRIESNIQFTGKQDNNGIIYVSLLDHPTISKYINEILYDKDE
                     TDPKIGCTLKYTLTHNKKKYDVLYEGNMYLAKQ*"
                     /db_xref="UniRef100_B7IZH5"
                     /db_xref="bcg:BCG9842_A0102"
                     /db_xref="B7IZH5_BACC2"
     gene            43224..43616
                     /locus_tag="SRR1747020_scaffold_5_prodigal-single_42"
     CDS             43224..43616
                     /product="hypothetical protein"
                     /codon_start=1
                     /transl_table=11
                     /translation="MKVNEKAKITEEEIKEVEEMDTEEIAVQKIIDKFKKQYKRIYET
                     DVAGERIIWRPIKRSEYREIMAYEDKELSDREIVYVREEMMAKKVILYPKTEDIIEEF
                     AGVAEVIADECMYYSGFMPNGIKPTKQL*"
     gene            43618..44427
                     /locus_tag="SRR1747020_scaffold_5_prodigal-single_43"
     CDS             43618..44427
                     /product="Uncharacterized protein n=1 Tax=Bacillus cereus
                     BAG1X2-2 RepID=R8F882_BACCE"
                     /codon_start=1
                     /transl_table=11
                     /translation="MKTNGKDYNQVAFDAIVEKLSNEYDSIIYTEIMGEIFIYRPITR
                     YEYKNIMMADVEDIEKQDLICDTCVLYPDDYDWDDCIGGIPNELCTEILDKSCVSLED
                     MGILLEMYRDEMHELENQMTCIITKAFPAYKLEEIEKMDTIKFTKLFTRAEWILENLD
                     GLEVNTDVVEVINNALGKSKKAAIDENKETEEVAAEANDEENKTEQPQKSNRPAMSPE
                     QYRQYQEFCKKFPEFDMRTDYAFTGDTGMNASTVNPAQRVGWGISDRYSSR*"
                     /db_xref="UniRef100_R8F882"
                     /db_xref="R8F882_BACCE"
                     /db_xref="bcg:BCG9842_A0104"
     gene            44435..50863
                     /locus_tag="SRR1747020_scaffold_5_prodigal-single_44"
     CDS             44435..50863
                     /product="Uncharacterized protein n=1 Tax=Bacillus cereus
                     BAG1X2-2 RepID=R8F860_BACCE"
                     /codon_start=1
                     /transl_table=11
                     /translation="MARKRRDKKRDPSTLERLSKVSVTALAVGAGAVFLNRNKSVNKF
                     LTDTASPLLKSTKGFKKDLIGRDKKNLMTYYRAYQKNFGKNRSKLRDEIKRRKISPLA
                     LNVKNSKAVRDALEHKQFVSKTGYKALEKNKRIAGKILARQELYKYFLQSEKYKHLTE
                     DNARQIVKNVYDKLDDEAIASKIIDEMIPKTMEGIGIEKIDFNEIFTLINEVKKKSSP
                     KTNSLDPYLRKNKDLFDSLKGHRTREESAFDKVDKFFKKFLDVDINSEKFITSSKAAT
                     IGDLEDNLEKFDFESPLYEKMNVTAKKPSTRSKRKEFDYDTFIQTLKDMYGEEDYRNV
                     VLDPSIRIKDGADGPEFFSVEEMSETMKNIKNGFKDTLPGQILAKGFDDKRGMPDIAI
                     IPADTKSAFARARTFDIDEVGQAFKEDRERNISSTPSLYMDGYLYDMRENADGKVTID
                     FDSGQRVKMVSGYKRRVLNELLGTTDEYKPEAFHSELAKKLGLVQDGKFNPINHLMRS
                     LTKFEDPNWEFNQIESIEGIYLSTASPADTVKDMRSLGTAETEISKYKSRLHRNEETV
                     AALLNKKLTGITDETMEAIIDSGNITEKQRDMLQALMDGDITFYIKAAAFDEAGNYNL
                     KDIKNDKLRNIVNNLITDTKATLDSTETLYKKGAALPILELEFDSSTKLNLEGQLRIE
                     TVKDILLNKQGTDDAMFNWIDELNVNDIPITSKDNAMLKSMGTLAVFEDRTHLGTISN
                     FTSAVNSLYENTDYTLNTELELNPQMKNRFENDLGSIKSDFGLFSIGYNKNLNEEYGT
                     DYTKYGLIHMSSASQILTYNMNEGIKFNAQALKDTVRELNAGRNDPEHITELTINLQY
                     LLSRLSYSVEGEGLGLSANDMGSPLETVKNIALKRLLPAAAIYQGYNVLNYESQKLTG
                     TSIPGAFANSLANIDIASRRLIENTPLYGALNSLAESSVIHEYYFGDRHFNTAEEEQE
                     YYETGYSPVRKGRFWSFGSASEYRGGSITYWEPNYLKRANSDWKDAGIYGSIDNRWAH
                     SWIPTPQHPLAPIRRLLDPYWLEKYHLKENDRPYPLTGKMFTEGTAWGAVLNPTIGQI
                     LKPVKMLPQVKRRLGRDGRDSVAIIENLNNRIKQRAKENDDLMVVNGTDIRNAEYVPY
                     GNPDDDELNVTVSNGHATVQGMNYMDQVKNIREYEPPDGVTYTNDTIDYNSGTVSRKQ
                     QYIVSKAEKFVDELDRSSYNATSITESATNIIKKVNTAIKRKSKHARRIDNSTLMPDK
                     REGTFVYRNLANERLNYDNQYYSDHEIKKMVDRSVYKDYARDVKHSIKDLTGIYGFLG
                     DKAFGTDTYTYRFANAGEMTSFSRGFWDSNIGGLGGEFMEIARRFFPNTDKSRVSYNP
                     LRNNMPDWIPDTYHYGDPYVEIPKGEMRLPGKGYEAMYDLHPDQFGRYGAFDRYKILA
                     DIAPNSTEFKKWKNIAKNTVTDPNLVKEMEDIGVRASKMSGNHEFFDYKYIRNNLEYR
                     KGRVQGISNGQVVLAGGETLTLAGLNVNDQTTEALKEYLKPGQKITYRTYKDKKIDLE
                     NTQRITEAVVYSGSSNINERLLNEGYAEKNKEDNSALGIAGTQSGHQEVMGGLQEVIA
                     HAPLPYVHSKFLKVETPLESYKNELYYGHPFNTWDHPIKGFVTPAFNKNSGKSLAGEA
                     VALGYAYLHFSKIAGKTSSKLLSNVSTFTMATLNPASFLGIALGYATRLSNGKIEGNG
                     GSSLTNAQKGAAITTAISAAKYGWDNADNPLKAATTFAFAGSVISHNLKGVNEFAREA
                     FNKELNFLPGDFKAGAKIGALVGLGVSAIKNSHFDKDKIFSTKFVPKETKERWDIDEY
                     YDRMEYVKYMGLYRKAARKAEFFEHSNIRSTFKELDKNKEKIAKLDRKATKLATKNST
                     NEKIQSKLTEIQQQRQALEEQNNMFFKGGKYTQSAVAYKKKAESTLYGLSPTSTKDEL
                     LAAVPDEYKDHFQAFMDVTDKHEQKQILKYMPDYLKRPLQISWGQKPDKMESNYRYFK
                     RKKMPSMFWKGWKPNVNLKYVKMKTIQNEGMMLSDFGYYESEKAKPMYEAAPSIDDYN
                     NNSGQLYRTNLLTSLHGMGIGPMNISVKTTSAPGLWIYGDVKSTVSDATKVAGYKVAT
                     AAQTLSSLIF*"
                     /db_xref="UniRef100_R8F860"
                     /db_xref="R8F860_BACCE"
                     /db_xref="btn:BTF1_30712"
     gene            50923..60270
                     /locus_tag="SRR1747020_scaffold_5_prodigal-single_45"
     CDS             50923..60270
                     /product="hypothetical protein"
                     /codon_start=1
                     /transl_table=11
                     /translation="MANFNKNITIYDNKYSVVKGRRADGTFRSGSETLADRQKRVSTK
                     FADDITAIQDFVDTFANQSKVIFRDDNTLVLKTSHKPFDRVEESEAAKKALDILNTNK
                     FFNTITNKTSPSNVTLKYHNLANINTTASYDNMSHVFDKYQNIIKSNGTIVGYDLETL
                     GGMSDGIWNPLGITEFGINKQHIVNGKVAKTTSENIMLSGTVNHTAELNKIRAVLMSP
                     NGAKKLAEDPQYRGLLVSAKRYSMYGHKDTKIHFDGKKGYGVIDSFVGEKGEAWGNLE
                     QITAGVNKFINIEKQASQAIDEASGLRKDVKTSIDYIFDIMKTGNDQHGLVVGHNIRG
                     FDNAALNQYVKKLYNSDKAAQKYITSKMGILGINTPGFHLGPIAQADSLNFSRVVNNK
                     NYMGALLDVSDRGRQILAQAGRGINKQENIGAVFFPHLFEGAMAHSAGNDTAVVNAFF
                     THRFTEDYLKKIGIDQDAIGTFKGKTLIEAMNDMMGSFDNAVDIKANRQQIFMANKTM
                     NGSFGGKKVFNFTRDSQGNIITSTGHFINPNGGIEYNPVHGKQIGVVRNQPYTIVNYG
                     SVNTSQYSGQLANLVPEFATDEAYYLNLEQVVGDKYKSRTNPTQTTMLFSTKEEMEGF
                     IDSYLTPFAESTTGGGYKYLGNRKVAESYAKQYMLTDKGLEFNQQQWNSMFEAEQIKG
                     ALNSNFERRYEKKAAENFLFGDKSAKRIGESLDFIEYLNKKNLSAMTADDLGRIYYNK
                     YSGMKVGNVEITKNLADEIRENIKDTFGFHPRDENGKPLEKKILLDATADNAIASFEH
                     VKEQEKYYRNALNTVFKAHNINPSQHGSYGVTIAKSGQVMAAINNDFITLNDALSVPV
                     ANSVGEFMDLSEKGVRNLALNADTQLMPKALVDNMYEFKLSKDFYFNKKASNINGLMS
                     PKEYQNIIQYSLDSSDPGMNFIDKLIKIQTGATRQLTETERIQSGRQVFYQFVNDELS
                     KDKVLSKNQHIIELGSYVQKKDYNLRHALSYLEQGISEVREANPEAGVIRSTAKRGIK
                     TNYLMSKYRNNLTPEAMAETMKGIGKTVDVSSAKGTERKKMVEKLVNSFIIDEGTFSR
                     DLKALHGSNTDAIEDTMLAYRTLKKQYGTFVNDLIDAAGNVDMNLVFNEKSGRLFVQK
                     GEKMVDLDNIARIISDQGALYGKSGSQRLAIHHVLEYDQRAKALKYRTNLDDHFGGMK
                     TLVKRIDKLAEKGEVDLDSFRRAVGKLQVDLNEAPVYKYNYGSLLLANSPVDIRGVDP
                     LYPELFKEDGEFHSIITRMSNNDKFNVDDLQNIMERRIPESLEPGKLDPMQRSLMSPD
                     VVPILQEFNRATTNNSVVDRILKHINDTGKETKETKGIKVVNELYIPQGSGGFDNYGR
                     PVSVSAFNRNWIKANTIEEASKTYENLLIGARVIDTKQVHANIYKNVKEVGNLAGDFA
                     IRQLNMSNQNISQLVKYKRNSVIDSIINKYSNDPDRKYIADDVEQIMSEVEHIVRGSV
                     YEQGKLMDPELFERLIGDNPQDVRKISYNLNAIPAIEAMLEREDPEKLIKTKIPQMRE
                     MFGELKRDENGHYRYVKTPGTIIKRGETIFPYEAFGDIEKRFGSKFPESVLSLKFRNK
                     EGIELSEAEISKIINDTFGKQDIDIKDVINLFSNGDEFTAAYEVAHISQQELPKTFSN
                     SAEKSMTRIPYAKTGSHDPRIRKILTDTENDHWVKNIVLRDETLDAWYHDLEKAYKDG
                     GKTAKDILKQNGFDTIQDLKEAAKRERLLYRDFVFGENSIFGMVSVIANDNVTGHENM
                     GHQMSSALGEAIRLTGKYTAKPGASNTEQWESGINKVAEIIASDPKKFGFIREMDSSK
                     GVNEAKTLDISQNLSLLFSTNTYDKNKKGIEVLDSEKIVNLFREIDKTILKNAPEEDR
                     LVHTNLEGVDELVGAVKTITVDGKRHAIGSVGVTSTAFAEDSEVQSGVSQEYLDAKKA
                     LRQYTHMLDQVKAIKPEDLTEQHINLLKILPERIEEIRNEIDAMSDGAAFMKIDDQLR
                     NILSNSALNSTTERRLSNLIANSSDPYGYTKLIEEASDKLIARNKDGEFEINKKYKTD
                     NVNRPWLEDVKQQITFNPLEEDELTEKMLKEEEYRHLEPIYNEVVRKRGMKLGTDSAE
                     LFYQGNIAYAGAKFNAGGNVDLQPLLDKGVEVVPAEKYVGNLGRASAGQFVSSYADKT
                     ILLDLGENYANMSETGNRYIAVPGLGNVVNSQEIKRDWQKTAGALANTWQEWSNLGFN
                     DTEEGLRLVSRMDDLYDKLNTESQQIVKKGNVFAEKAKVRVNAPAQRLKIQATLGESE
                     LHDPLIDKIRANTPDNYKVDEDWFRDNATILGKSVSEWEKHGPNGPSLYYNYRLSSMS
                     DFQNKGYFDYDFMRQMGFTKKDASGNMVPITDKTELRSEMINYLKTHGTMDISDRYPN
                     IYDTSALTNYTFLDTTLADNATAIAGHTLSNLNGDLDGDSDSTVKIAKNNVNYLLYNK
                     HKEDSMAQMKADLKAQNIDIDSLDKDMVEENLRRNTIQSMKQNNVRGTAEELGEAYDF
                     FRGKELESIRVAVDNAKVVRENVAETLAKDSGRAYKSMALSVDGKNLLAEVEGGRSSL
                     GRLRTFNRRENVGAGELVKSDNELKDYFAEAVNVLDKQPDLFKGEKFKYVEGMREIGD
                     KESAKTVVSFGNNQREALDEMLYILQKSGSQMADQAETAALGRIQQNKYVESLLFKGS
                     KDAIGLVDAQLYAMKQASDNYFAQAEKDTERRLRLSGMSESEIRNSPELKSIALKRGN
                     ITLFSGGSEQDIISAKKLKMYAGDDRFMSFGGTMQSIRSGRATQETREDFLDWFERYG
                     KFSTVASQFDTWADDGTLSESMINKASSYIDKYEKEGVKDAAEKGKAMYLAEHYYDTI
                     DTLNKNNESFRADANLFAVFGRNGGSVERLVNVEGASGESHTALIQSLLSGQDVSYKD
                     HDFEKQGTRVMADRLKNINNFKNITKASSETLEHIVEGGKDSLLSSPASIIGFSAIGL
                     AIGVAAAGYAGGPLKKSKAVQDEQQQRQQTDDRMTVPEFFDNQGGFVTGNSQQGYIIN
                     INANTKKGERHMKRAMKEAVSASVGGAVSINMNFKSNSSGGWSDKDIEKIINNYM*"
     gene            60355..68730
                     /locus_tag="SRR1747020_scaffold_5_prodigal-single_46"
     CDS             60355..68730
                     /product="Baseplate hub protein n=1 Tax=Bacillus phage
                     0305phi8-36 RepID=A7KUS1_9CAUD"
                     /codon_start=1
                     /transl_table=11
                     /translation="MANNLSDIRDKWAEMKVSKVENTDMDIEDFVPNIYEMIKEDCIT
                     EYLGSISDSLNKGKDDYKNVAYYCEAPYSETLGYDDKEKVWVLSVDGIEYSKNMLDMG
                     SIDGDTYGFSFSDIDDGGKSATIGSKTYKGFEDYIKSMNCVSSGGDDRGGIKVRAAGV
                     DCAEIPHYEAVVVYNKDTELEALTWDQIEGLAVSKKAEIQYAPYLINKNKSDDPDKWT
                     LSERDKSHSVLFYKNKQDGITTYLEVVKKDASYLFSSSSDYAGGTPMLVVGAGKSWGK
                     DTVLDGYKAQRRIKELLIDKKSSIQDMILILDAHTTTAVRTAPTYTCYTSLYYFPETV
                     KNIIQSWIDKQDGRPLSRLTYSPFGTDKYGRLLGTLYVKMKMNGESVWINVSKYVQAG
                     TNLTEPDPDFSGSPELEGIYNGLSNDAFKIGSYNNSYRFIDDSNVSGNESFEKMIKLH
                     ESLTGLEWNAEKECTVLLGDSFFLIPPQSIRNVSNIDYTKVPLLRSKGTMVKNQANRE
                     QVLEMDVFFYGENGINGIPYKAETPNGTEVTYYMNGLRALFAQFRICPFLPIHNYYIN
                     NVLGIEAVTMVGISLDTVEGFPKLLKATLTLREFNYRVYMPDLPIQYVNSDTGKIQDF
                     EPIFAKCFEWEVYRYYYQRCIMHGEEISKYTYNTYEYGEYYYSYKNVLQRANLTSQSI
                     EFYVPDDNWLTKALQCKKDKDRYGQMISSVSLNDDESSYVNEIAGDDPLVDNDTFKSK
                     LKTLLKDSKVQLKNKYNTSDSVVGVNTNDIYRTDDYATTWSKSRTHVMDVKPSDLKTI
                     FKNRLNVLFNLGWVNDVTLDEGLNSANTAVVWTFNIKLDTSKVSLDNIREYVRDLSTK
                     TDEGASSANFFKDGCGKYIVTAQYDENSKFVGVSAAYDAGLAAIMAAGSGSNKPSEVS
                     TTSEVFNYANYTDPKAMKFVPYIKDLNGNSVSIDLDLLHVVTQNTFTEMYLKAQDGFA
                     PQFMGGGDVTFEIMFTTQDLLVVSLMNQLPAYALQTTKTYRRVMPCFPVKAKNDYLQM
                     LGINECLVENVNVTTVDGFPGTYQIQMRFTSVDRTLRQREALRKINTDGFTSDIASTN
                     IKDYFSLEEALAQSELYPDLDLPSLAELEKLGWSYLKYANENRAYVDPDFYIIYSYQY
                     SAQMTKEIVKTYLYDKYYVAAEKDKEDGTETKTVGQCSASDSVLHMEDDSGLVLATKL
                     NKIMGLDVCDNSQNSVSKYAQELMSQLNVAGEQETLFRKGSMFASDNFDDLMELGTTL
                     SCLTAYGIENGWQIKEGWFATLSQTYVNDLVERLKVSGINKANSKKEDKEAKWVNEIY
                     TKRRNAILAINEILYSPMELEGGNRYADLSCVADAFCKVFDTDAGIRLLNILDPMGNY
                     SKGGLKKLATTGGESGGASSGHFSEKDGYYYGDSSYTTDNAGEKFDEEVWAEGNLPLY
                     LQGYIYAAGCCRTGQQYNKSNNDWAPQQFINGDTNKPNIRYKDNKVVKAYDENDKDIK
                     KIAKDKNLGMEDAYWYYVATVGDFFGAWGIGKYNIKRIQDMMCPKSQVNYKCKEMYDL
                     SKDPKWCEKGFLDPYYNYQGYRSKKGRDYIKAISTNACDNCVAFIRVVLQKLKEMLID
                     GYFISEVDVIAGNYDQVKKEWDEYIDQWDSSLNYNSGDQDHGGSGKKLQEEALNDAIE
                     KKYGMSKEDMDALIEDDIPTSYSQIFSARMIYPVMLMAIDCNAKIAKLVTKRNYDELN
                     NMTLGTSVGTADCTPMNKFLQALAGIKMLGTTMETDTDAITSNAQKIFNTLMQEIAEN
                     FSNDPRRYVLHSFYDMLTTDKRGRLVRAFPTFYIIFVDEGRRIGTWKLYDNFYNMSAI
                     SNIDIVKSRKVPADTCTFTMSNLYTSYASTYDNTVYQQYVDVYGVKDYFNSIFSPRAY
                     LNTEEMIRGRKQLTDTTVLSAGVRIHVRMGYGSDGSKLPIVFNGKIAEVNCGETIDVV
                     CQGDGHELMNPLNAFGELEAKSLEEAQSWVTICKDIRGAIARGGETPKNLVAKLMTAK
                     YGGVVKTAIRKMFNNRFFSENPFGIYHFGDRRFKDIFADSEIVQNLYEVSDEAILSGV
                     TALVPDKSESNSTPTINCSIQDKSMWEIVNLCAHAGDDYFAAIRDFGMRSTLCMMKGN
                     HYYAYAYKKVNSVIYERRKPFQQYHYFDSYNDIIYNSIEATETNMKTNAVGTWQATDF
                     IWGHEQATVGPVYLDMNIYPEYQKSMTVDTGLIASGNGGIDIPLITGLSERWSTDADD
                     DKVNKQLARKITTNVLRESVKDMYDGQLCVIGDPSVKPYDRFDIVDTYEDMSGQMEVE
                     TVVFSMNSETGFTTTITPDLIVRAVDCTQETSYQNVTGHFLATEGIAVTARLGMAKLI
                     ESSATATLTSSIMSSAKLSSLVESLGGAEAWASLNQLITSTTVGTETAGVAAVLLNPV
                     TLIETVVAGACIFIIAKNIQAALFNWLRNVQALTVYPINKYQRQLIAGMAGHRGSVMG
                     YPYKQSKDSIQAMIMAGYEKITDVPIVGSLTKSFCKGSNVDSVFEHWRESLGIAQMSN
                     DTNLSIENLYQEICGYASKEYSSNGAEIQALKFKDRLLSFDTKGKTDQTFLLYQIGGI
                     DDPDKKEYESLPPDEKKKVTIKELPTNKRVLALTPIEDDDEIKLAKSGGHSVIKNFKI
                     AHATSALEVGMKFEGGDRVIKYITDNEGKVFDLPMIQTDAIYVIKVIMQDEALQGAEL
                     TFNSGTRVNDSRSWKSTGFAFVLDCDNKDSLITAIKNARKQTDCETLGPNSKKIKRHV
                     FSYQDTDNGVAITVYPGKSGE*"
                     /db_xref="UniRef100_A7KUS1"
                     /db_xref="A0A024QIL9_9BACI"
                     /db_xref="cbv:U729_3133"
                     /db_xref="A7KUS1_9CAUD"
     gene            68732..69088
                     /locus_tag="SRR1747020_scaffold_5_prodigal-single_47"
     CDS             68732..69088
                     /product="hypothetical protein"
                     /codon_start=1
                     /transl_table=11
                     /translation="MSSLKNTIRSNVVNRSDKYNISQQKIAKVIEISNSNCYTVSVIN
                     RDGANTVEYNVAIRKDNNDKGLVSWEPAVGDLVNIAEDGRRFVITGRYDSSVNNSTNY
                     DYYSNSINSTLGGFLQ*"
     gene            69105..69647
                     /locus_tag="SRR1747020_scaffold_5_prodigal-single_48"
     CDS             69105..69647
                     /product="hypothetical protein"
                     /codon_start=1
                     /transl_table=11
                     /translation="MSLEDSKDNLFTKAVAQSEKADTNTSKGIINKNSGSSMVYDKEG
                     NVNLSSGNYTQYKHNAKAGSATEISLHSNTITVQKDIVTSDLCVNYHKLNSQLYELTN
                     MKEVMNTSIGNLTMMGTVLVKVWEPTLQKWVLIRRQVRVPVFSNILDPYAVDKNIDLD
                     LDDAYDNIADYKISKDNSRK*"
     gene            69658..70194
                     /locus_tag="SRR1747020_scaffold_5_prodigal-single_49"
     CDS             69658..70194
                     /product="hypothetical protein"
                     /codon_start=1
                     /transl_table=11
                     /translation="MIDFQLNKNGDLLFEESQVLNNSFELNFFVSKSDTLAINFYTEN
                     LSSFSYLENHKEDRILNPGICLNLYIKKTENNKEVVIAKDEDYIEQQIKIRLQTALGT
                     LLNNEDIGSDLDLYKHNIIADNDNFSIIRESAKRAISDILPNAEIDVQKIETIYLDYS
                     NSLMITIKNDDYNYYYYV*"
     gene            70198..71007
                     /locus_tag="SRR1747020_scaffold_5_prodigal-single_50"
     CDS             70198..71007
                     /product="Uncharacterized protein n=1 Tax=Bacillus
                     weihenstephanensis (strain KBAB4) RepID=A9VUZ2_BACWK"
                     /codon_start=1
                     /transl_table=11
                     /translation="VIKIKTLLEIYKELKETFYQKTNIDIGRGTVIDMFFSAIADQFS
                     TIYQTIEDNKKPYLFTEQTGDELDSTGYFVSLPRIDGESDENYKYRLMNWNLRHASCN
                     STAINDKCKELEFSTAANYVQYTKGVGTATIYLTPLSYDEDDIRLAIDEATDKVSTVI
                     NPSSRVEFRVPTPVDVKFVAYLKIKTDGDQYIIKQEVSDKVKDYVNSIAPGDYLELGD
                     INEIGLAVDGVEYFNIVQVYLDDEESTDFEILQTIKARFVYNQIIWWDVES*"
                     /db_xref="UniRef100_A9VUZ2"
                     /db_xref="bwe:BcerKBAB4_5764"
                     /db_xref="A9VUZ2_BACWK"
     gene            71025..76151
                     /locus_tag="SRR1747020_scaffold_5_prodigal-single_51"
     CDS             71025..76151
                     /product="Putative uncharacterized protein n=1 Tax
                     =Bacillus sp. 7_6_55CFAA_CT2 RepID=G9Q414_9BACI"
                     /codon_start=1
                     /transl_table=11
                     /translation="MFDYEKMIKRAINFFPTWSDIRKRHSKSTGGKLLSTVTEQSLDI
                     EKAIQEYIDSYFLDRIEGHNIVAFSYMATIGIMQDTDNVKVVYNNTNYKLTLDVDEFL
                     NATDNYLSYYENGKIYIREEVYNGNNTITIYVDNDCLDYELTRIHVWNIYDEFACFIG
                     MERHEGESNEDLYKRMIYFNENKPNASESGLKNAIMSELLIDCPDLKREDIKIEPVDA
                     VNLRKAYKGYSELLDLLNEMNRDVYRWKRWDLDEWQYDFKSIEYLPYKWDEALTKWQN
                     GIGYGDDLKVILSNNVNKTNADITLYSKDKETLNAYIRNKEIYKNVKLTFQKYNQKLN
                     SVNVKYRLKAAPMKIIDPGAINLSIYSSNEVTETLKLQDVYKFGTDITRTDGSKITDA
                     YRYRLQFVPKNNNYNIEIYRATVAYRHKTTKAILKTESLLKNANGFVLNSSGTLASTS
                     ISKTINNINNMVTSNYLTNVDKGGFTIRNGYTNGSGTININGYGNQTITFTSNCEMSD
                     LAHSDIVTKGCLWRDNDLILRTDYDGYKEITIDIEANKFSFTLNTDTTLDFYMFDYED
                     NKYIPHSISGAGSVFETEETLTPRKIKMFLKLKNMIEVSLGNFKYNNYTIKLSAANGA
                     LVAVENNDRTFILPDYIQNKLFIEMKTESSHAPVINSIAIGSDVLNNYYTTDVITYLN
                     NYDRILDIDCNCDCTLIKYDANDIEIERIDNYVSSSYYKATSNDSYIRLNLDDWDEVY
                     SVISETGSIDLIEESGQYFYNLLLSNGEIATAVTINGIKHVDPVVVSLHDILKSQFEG
                     YDITKNRVYCSKLADGLIISTGNTTSDFEIFKINSDYFKRKNAVKYVFEDIPSDINVI
                     WGTDDILVDGFSNTHDFDYISFYPVNSVISTAINEYNLFLNEMKEIPVVNNFSPLIDT
                     TSLNFYTVEPYVGSDPIDIRFYPFDKQREFDELKNWSVGIKELYIKYDADLFNIEAYE
                     IQETVIINRMKLSNYMEIADMYSLSDNSVLYTQQYVIIPPDNAEIIYKTYDGTDETSD
                     LIIDETVDVDNYFVKLKYANIDRIVQLNEYYNYTDYDPYEDYKVLHDQGIIVWPAYER
                     DKDKKITVHIRYTIKKPIALVYTEDALYEAVSYVVDAYKELSTYTIFNIENGDKYDLR
                     NLEDFKDCDLVYVNCSEPSFESMMVDTYLKFNKFAEENTVLVKTGYYYINGKEYYLFS
                     NDGTLDIDTYTGLNSVNAKLRNGEIETYKATDNYVRNSAMNLRGMNNLYGFNYNKETI
                     YGISNFGKYTACNSFNEWNTFGVRLSLVSNLENYELNDVALEFNFEEDWGYAYIDITD
                     YLYDDISYIGYMAYGLDVYIGVERPYKDVRFSRALNIEIGDPIKSASYIYASELQRED
                     KCRYYLVVKNNVHSTYDHKLLDDIIITDDKDKLYSSTVHMKNLDILGLNIENQKTETT
                     CYRMAIKSNKYCDCKGASLCSDGCIKTTSNIDWGLTILAKYETKEEFTTCELDNLILT
                     NNYVQASHTGYGYLTTQPIYIENPNTIKRLFYKLNNINTEEMSGLKFAIYTSNTKDGV
                     YSPNKYENSNYGCIDNKDIEMYIKVKIAIPAGKILDNLILFAEYRSDKENLLMAPTCE
                     RGNFISYVFDAQENLSYKVKSISLKAISNINDVNLYVRASSDKYSADVWGDWKLLKFN
                     ADGKLINTVKWNSARFFQIKIAINNRNGYIDLDYIDLEVI*"
                     /db_xref="UniRef100_G9Q414"
                     /db_xref="G9Q414_9BACI"
                     /db_xref="btn:BTF1_30662"
     gene            76153..77988
                     /locus_tag="SRR1747020_scaffold_5_prodigal-single_52"
     CDS             76153..77988
                     /product="hypothetical protein"
                     /codon_start=1
                     /transl_table=11
                     /translation="VIKPTARVEIDNGIKFYEQDVLFDDYTYKGDTDITVTVDYANPG
                     FGIALLDSAGTYLAQKRELLMFKLGVKFVDVYYRNLDDLDSINNPIQGSLNAAYAKCY
                     TENLEFKISKRDNQYTIYVGGQKIAIYNSQCDLDSFNVAYYSVKDNVIKDIAIASSVP
                     YDWNVNMTNTHGGYIEFNEDGFELKGCKYNAEVEQLNIELEKGTYYLKYNKSDLCDIK
                     PYVMYSNDERIVDDEKNILNSNRTFTLPMDSKVSLKFVGTNGSINDIAITTAKNNSYI
                     QTTPETGDFVKIERSYLEFDLKELAKIEFDAIVYFVPGDTDFSPTEYAIVNILNRHYG
                     LNDLGLSVGIKYHFVYENGQLISSNEVNANKFTLPIDSLKFIMFDNVNAIITNLILTD
                     KDGSQTNVGVQFTTTKSVPGLIKSPIVVLNKHNDPLDLSASFRIVMQNDSPYYIFTNT
                     EREIFKADSLIKLNSLPINNSGAIIIYGIPKDAMLDMDKLYYIPERGKDNIDLCCNIY
                     DVMYEGDEYQVYIDYTTGYVTIRNPEKYKYFIVDYVKLDSYCINYNYEYNSYLVEIAT
                     DDKEGINVIYDNTEKKNGSYEYINEQKYYDTKLVPSENCYIVIGR*"
     gene            77999..79876
                     /locus_tag="SRR1747020_scaffold_5_prodigal-single_53"
     CDS             77999..79876
                     /product="hypothetical protein"
                     /codon_start=1
                     /transl_table=11
                     /translation="MKIYPSNHKIKTITTSRVDTDLNIPLAYMDIDYSKYNIDKLPSE
                     YFSTDSMTPLIPGQELENGKVKIFNRYKEEANTTNLIQYTNQKWYYMPNNIIQYTPKF
                     FLWKAMVKKSMSYCIDTVYNLNINCYNEYMSNSLSPVFTGASDNGYVPSNIKINDNQL
                     TADTFMNMSLEKADFCFIATANAAYYDDECTQQIDINEYFEKGCNLWIACEDARSFNE
                     NYEMLSSIDNVTYHLDSPIINSNASIMCDTYFNLNRIHEVTGISVHNIFNKDATSPIL
                     ILEYTNGGFVIISHISLFDSNHQSAGFPIIFETLMYVYMNSYKSSDYIKEWITYKVPD
                     YEVVGNTLTVKNNFTSNTNLSTYFGINSNDMSLVNISIIDDPNTRTAVSDTDLDYSTN
                     AIKCIGQNNNRLMFELDPDLKIDGYTEPDRPNGWKSIYYNGQIYYLSVLHYLIETDLT
                     NNIYMIEENDNLKILIYAFKSSSLGINVAKSTTITIPYIIANIDSGETIVQRIREANY
                     SVYYDKTADSISYCFSEDYIEKDEQYLLFTVSVSQTSDAITMYDIRQLGGGLPEGEPD
                     NYNLFDIGHINGRPYRQAGTLIITLPSRYKEYEDRIMNVVKKYMVAEDYPVIFFEDEE
                     V*"
     gene            79880..82504
                     /locus_tag="SRR1747020_scaffold_5_prodigal-single_54"
     CDS             79880..82504
                     /product="hypothetical protein"
                     /codon_start=1
                     /transl_table=11
                     /translation="MAKKLNIIDFDYGVRSEEIQENFEILQDEINRERISIGGPGIAN
                     GLDITVTANENDFYITVSSGTIITKDGEEIFIEEQTIDIERPMLSQQCEYLVADTKNQ
                     ITLNEVPYSFFSRYEPVEFSDSYLPTASGIDINYVNSIATDDGIRVKAIKDKTLTLTG
                     LIKRSLKIKYYSTADRIDTLYIDNNNQLQVKVSSITSTTPSAILPDNYKYLIAYLLIT
                     SDYKENSEDTPHANILIKKDLRDKRNLYTDSNGVLYICGIPFDDLEFINMEEPEDPHE
                     NQLWLNLNNNTLYVYKKVDSYFYKKTIEVTTDFQDGQDEVDYKTNIAYKVEQGELSVY
                     VNGVRLTKDIDYVEMFGGIPSTNQTILKDSESDIFRIYKSLYIGDKITYCINIKESGM
                     MWVPVNKESYVNTKEIKYYGVHDTWPGGNYWQTKLAKDLGENENYPYKYQFFFFDAEQ
                     DRRMLFTPNRHEVDVYVNQFPLHSDQYIELTLDNVFDYAPQCVIDSLFKDENYHWANY
                     KTTALNKDEDTGLGIMLVEPLDARYSEGLEDELRYDELGTPLIEEDLFVEIRVNRSVV
                     DTPSKRKLQRIATYINEDDIVVEDPNIKNIDIKTGYYRYGEKQLEVYLNGVRLTENVD
                     YIEGTDIGTPDADLLNKNLEYLDSYDTSVAMRDKGTPSRRFTIRRLLNTGDNITYRIT
                     STYYSYDHINSLLDSIDVDYEEFKTAIDSFGTKLDELEASFGSSIMNMQTTINQIAGN
                     LSQDQDTYLTVNSVIKESQINAEFSARVPQTLNFINASIKSDGTTKSYTVGSLNNDTY
                     NIREKDYVQLIHRMKEGTEFLKDRFLIRDENYTLEDVVVNNSYSVTQLTISDNYIGNI
                     SDGDELIITGIRFGREGR*"
     gene            82507..82935
                     /locus_tag="SRR1747020_scaffold_5_prodigal-single_55"
     CDS             82507..82935
                     /product="hypothetical protein"
                     /codon_start=1
                     /transl_table=11
                     /translation="MTVNITWFINEDDAFEPINTYTADGAYTPGDYLEKVIRIYNNYN
                     GATDIDSAVNAKLVVAFKSYEDNFLLNLFQVSIDGVNYFPLTINIDRGEYELGTLTGY
                     ANNGGSDSYNCKTIYIKIGPIPDNIKSSLKSVIFYLEYDK*"
     gene            82953..84347
                     /locus_tag="SRR1747020_scaffold_5_prodigal-single_56"
     CDS             82953..84347
                     /product="Hemagluttinin domain-containing protein 
                     (Fragment) n=1 Tax=human gut metagenome RepID=K1SZV3_9ZZZZ"
                     /codon_start=1
                     /transl_table=11
                     /translation="MLTKTQTLAAIQKSLIKYNDLVANQIDSKISAHNTLASATANGH
                     MSSGMVTKLNSIADGAEVNQNAISKIKIGDDTVTAAGKESTATFKGSNGISVSFDKDN
                     AIEISGADAVGAANKVSSDLSSYKTTVANTYMPKSGGTFTGIITLSGAPTSNLHAATK
                     KYVDDKVTGLSIGDYMPKSGGTFTGTVTLSGAPTTDLQAATKKYVDDAAAAAAAKVVD
                     SAPDTLNTLNLLAEALGDDPKFATTIATQIGTKVDKVDGKGLSTNDYTTDEKNKLKGI
                     ASGAEVNQNAFATIAVKVGTTTTNVEADAKQDVLTLTQGDNVTLTPNATNDTITISAK
                     DTTYPEATTSAHGLMSTGDKDKLNKIAAGAEVNQNAFSTVKVGNTSIASGGKTATLTL
                     AAGSNVTLTPDATGKKVTIAATDTTYPEASQSAHGLMSASDKTKLDSIVAEADVSDEE
                     ITSMIANVQTAINA*"
                     /db_xref="UniRef100_K1SZV3"
                     /db_xref="S2KWU6_BILWA"
                     /db_xref="ain:Acin_1902"
                     /db_xref="K1SZV3_9ZZZZ"
     gene            84458..86164
                     /locus_tag="SRR1747020_scaffold_5_prodigal-single_57"
     CDS             84458..86164
                     /product="Uncharacterized protein n=1 Tax=Parabacteroides
                     sp. CAG:2 RepID=R6IMP4_9PORP"
                     /codon_start=1
                     /transl_table=11
                     /translation="MLTKTQTMNAIQKSLIAYKTNVLDNLYTNQNAFSNVKVGNTTIA
                     ADSATDTLTLTAGNNITLTPNATDDSVSIAAKDTTYTTSSPISLSGTTISHATSGASA
                     GSYGDSTNQTPAYGATFKVPYLTINNTGHVTGISEHTVKIPASNNTDTKMNVTLNTTT
                     KAYLVGVSTTPTTTAKALTGIADTGVYLDTTAGSLTATTFNGALSGNATSADKVNNQL
                     NIVLKAIQGGARTSYDGSSVQTVLINPSSIGAAFESHTHSQYVNPNSYGYIFIGDDEN
                     ISATGTDDVIAFKPGDGINISFGTSDVATSSVLIANAGVRSISSGSTNGTISVNTGGT
                     TADVAVKGLGTAAYTASTAYASSSHTHKYAGSSSAGGTATEAAKTTGTLTIQGNGISI
                     NTFNGSANKTVNITPANIGAATSSHTHSGYASSTHAHGLLNSDFTKEVNGSTGGWELI
                     NSTNTGYLLTSLRGGNSVPDWFNSPYGSGIIFGGSDTKGVLSMSYTSPSITFAGGASS
                     PSWNLKITGSNNKTYNLNDYATNDVILTLQGYVSTLQSDVSTLKTQMGDVESILQEIN
                     GE*"
                     /db_xref="UniRef100_R6IMP4"
                     /db_xref="A0A090CG02_PODAN"
                     /db_xref="gka:GK0543"
                     /db_xref="R6IMP4_9PORP"
     gene            86179..87324
                     /locus_tag="SRR1747020_scaffold_5_prodigal-single_58"
     CDS             86179..87324
                     /product="hypothetical protein"
                     /codon_start=1
                     /transl_table=11
                     /translation="MAISDELDLTLQTKEGLKGVIEDNGQTAPTKFSQYPAVLDNIID
                     NMRSQLKIADFIIINDDTTLASLNSFFEFLPSVPAGSTTTTQATAEVTTSNLNVRASG
                     SSSGSYVGLLVKGDVVNVYGTASSGWYKINQWRSSSTGALTNHGSSYAYISNSSSYVT
                     YYPSTTISNKKQIDISSTDGTSVQQKCNYVLAETKGWEVLFDETYKPGTGSSGASTTT
                     ERTTDYSFNNCYTDNYSSSSYGSKVATNTSTVRQGYYSGYYYYKGNFRFTSSRLSEIK
                     SVLNNSTVKSVQIYVQRANTTHGTSGSATLKLYACNSSGSYSDVLVDGSSTLARGGGK
                     WITLSSDVVNGFKTGKYDHFKAYYPSTSLSYYIVFALNAKLRITYTA*"
     gene            87412..87945
                     /locus_tag="SRR1747020_scaffold_5_prodigal-single_59"
     CDS             87412..87945
                     /product="hypothetical protein n=1 Tax=Clostridium
                     tunisiense RepID=UPI0002E008E0"
                     /codon_start=1
                     /transl_table=11
                     /translation="MADINQKDWDKIKDVIVSPYYNDGYGRYDLSLEEVARGLQAMGY
                     DLNGGGGSTNPDESQADTSNYKLELLSTNGTQITDEGFYTTLYVKLYKDNKDVTDITS
                     ESNFKWTRFSGNSETDKLKDAAWNLRYAAGAKEILVTREDVNRRALFQCQYVQYEDEV
                     TWVKNAYSTYVDSITKN*"
                     /db_xref="UniRef100_UPI0002E008E0"
                     /db_xref="sbu:SpiBuddy_1879"
                     /db_xref="UPI0002E008E0"
     gene            87960..89525
                     /locus_tag="SRR1747020_scaffold_5_prodigal-single_60"
     CDS             87960..89525
                     /product="hypothetical protein"
                     /codon_start=1
                     /transl_table=11
                     /translation="MANNNYAAKATAQITIVDTTDASYLSGGLSIVSGSRNQIYVPTA
                     TGDSAYSPNWKFNNLVIRPFLTASNIKKADGTTYYNPDLFSPEEYPSFTTGTFTNIIS
                     DIHWYRRDNAGVETEIVSGTEGYSFNWDYSINNETVTINDKRQLVINENVLSPNTSMD
                     IICKFSYNDPYANMSIGQQFSINISNIAAGTGTSKVHIEAVNGNTIYNDSPEYIQLEA
                     SFYYNGDAIELASEIANAESTTSVLWYIRDIKTNTCWRLLDATQQDYINENSETGNKL
                     YEVCEYEQVTGSDSTITTELSPVKNSKGGTVLKVYPDLIAGSDVIKCVVTYNNVQYSE
                     LQVVYDNSDPIRMYIQSSTGDKLSRGQDNDNTILKPVIIYKGQLLDDTNTEDLQLLNS
                     LFSYFWYKDAIDGSVTWNVWNEYDGGIATLKSQVVTNSNEGLTLMEGTRELYVTADDI
                     DKQNKFTLDLVDKVQVAASNSRTYLMTNQLTEDQVMTASLINENAGINANDMDATLAT
                     AYEIQAYTQEENK*"
     gene            89543..94495
                     /locus_tag="SRR1747020_scaffold_5_prodigal-single_61"
     CDS             89543..94495
                     /product="hypothetical protein"
                     /codon_start=1
                     /transl_table=11
                     /translation="MISYKALTRASITLQLIDDIGLYDSEIFSSNGLLLQPYDRSTTL
                     TGIIYKNNRDITSEIKDIRWTMWSPDASNYATDEEWNENHKGSNVIEVTSDEIDSKCV
                     IQFEAYKKNKMNEDELIACSHITLVDINDLIAVTEKPDNPYDGQLWVDTSTDPATIWV
                     YKNGKWNRVGTVDAIVKNLIRNSAFTTFTNKYYDVVGSTVLSYTPSVFQRGSYNWLKL
                     QSDVAIDAERGVSYTVFDEDIKTNSDYSFQMLAYATSATSAVDNRINVRICSIDESNT
                     ETALYEYKDLEITTDVCKFFTSFKTLPNTKTIKIYITGRNGSVYDFNISHLALYNTAN
                     DYPWQPHPDDASLILDQETVFNALTNNGTVKGLYSIRDPKTGQLQIYFNANYIQSGTI
                     KGDRIDARNLTVIRDDGIKTLEITDKGEVNLIVNSFKLSSTGQTIEDFILDSIDLNDS
                     GQLKYLLKQIQKESSEADAIYTELYNTDELKDATYSKETATDLDLSMYTNEASSGQQR
                     ARRRSIITPGSDTGEEKLPSFVLGQSKLGYAVLGETGSGNLKTILYNVKRSYNGDTDR
                     LIAKIEERIAEIEKGGKAKTQAIAIYSNDEIIEESTLEDLYTVYIDKYSLLKRVFVIC
                     QDAVGIVRLTVVTDRWSKLEVETNQILSEVGEVKKYYAGPEGEEPTLLEAIGSIASEK
                     ITPEAIVNIVQNGVVDVDKDPQKVSEIISQTVINQTASDIDMSAENLKQGLKSSFDLS
                     INGIKLGTKDADGNTTLIDMHGDTVQIAAPQIDLSGYVTFSKFGDEFNKNFTTSFDKS
                     FNDSFGKKFDDSFTINLNKAFKGELPDITTINGGLITTNTILGNALVTNTITTDKLAA
                     DVLTANNIKTGNLQGTNSKSYFDLDNGTFRLANADKTFLTFDGSKLSFGDVAASDLGI
                     LVDDVTGVLPSWVKDWNGRTVEIDNENIVGVRAFLGHKEGTELTGIGLGVDLGTNTGE
                     EEFKGNVDSGIVGMRFGKKTFELKLDGTFKFGNDSRYISFDDEGLKVSAIYGEEIKAY
                     NLDVYKRSKDTEGNYVYDNKNKTFSVDDEGNISIKANSFSLTPTTANQQQLINGLTNS
                     STNSETNGLWINDGKLNINADNITTGKMSAGRVNITDGSFLIGTEDKPVFWIKNNDEV
                     IIKPSQFLLTDINGNTVIEVNENKKVTMNASYINTGSINGKFIEAETIDVSHLVAGTG
                     ATNINNILDQGGIAWSSKFGSETSATAITDCKLGYDVAQNITDKYSVGGIVNADEVNE
                     TAYIEIDLGNTYKISSSTIYFDTSAAPDSGVTYYYKIKYSYNGTDWYYIVGNEYSSYQ
                     SGWATGILPNQIAPLTNNFNAESGVEYINARYIRLCLGNLGTDPINMKVISWHLYSSG
                     RSTIIDSSGITTGAIKAEQIAANSISTEHIDILDDSFTFTDNDGNTVFAITEVNDNTT
                     VEIRPDTFILKDDSGNVGVSLKDGKLDIDASNITTGKLKADYIQGGTLDTSVIKSGSI
                     SGNQIDARELKVIRDGENGQVTTLQITNNGAIYANYEDFMLVSSDGTKNVGDYTDALR
                     DDIEEYIRFSGDTITLGKEIMEDGTANKFKAKLSSTSLDFMENDVAVASISNNRMFIT
                     NAQVKNVLTIGNSASGNNVGGFFDWTLRQNGHLSLKWRAN*"
     gene            94495..96900
                     /locus_tag="SRR1747020_scaffold_5_prodigal-single_62"
     CDS             94495..96900
                     /product="Phage structural protein n=1 Tax=Clostridium sp.
                     D5 RepID=F0YWS0_9CLOT"
                     /codon_start=1
                     /transl_table=11
                     /translation="MSTSCKLTVTETSVDQANNKSTISVKLTATTTGQSHNNYTSGSY
                     FPKGTITVNGTSYSIGRTLPYNSTVTLYNKSHTITHNSDGSKSVTVKYSFNTHIYDGT
                     LTGSKTLKLTDISIDKKSTPTASSSSVYIGSSITIDMNPYMSSYTHSISYKFNGGTTN
                     MTSGLSATSGIKDSCTFTPPSSLLNYMDPDSTSANAVFTVNTYKSSGTLIGSSTFTVA
                     VKTSATSYPPVMGSISASVYNNGSPFSNIYVKNYNGVKLSFSATAQQNAGIVSYKITG
                     GGVNTTVTSNTYTIPKLISSGSITYTVTATDTRGATCSGSVKITVNTYSPPSINNVTT
                     VRCDQNGTPADDGKYIKADVSATYSNIGNNQSGSIIVKIQYASNGGSYNSGNNLTVSK
                     SSGTAMATGIIGGSLSDGSYNVLYTITDAYNKQTTYEDILSTMFYVLDINSGGTSVGI
                     GAAASDANHVLTIGMEQIVFPNTTSLDLGVSGLDFASDTFQITSKDTTLNNTSLALNN
                     TSLTLKNKNTTLNSTVSMTLDATTLNLDSTAMNINSTSVTSSAEFLEYTKSLTITSSG
                     ITINNNGINDIQFNSDYVRIKEGATLAAVGWASSGSTSTNSFNLGRIYCESGIDMPNN
                     IAYRCINSTDAILPCMFINASNYCFLSHNDLTGTVLRGKTVKLSSASGTTVTSDERVK
                     KDFKTLEGYEDFFMSLKPIAYKYLTGTSDRYHVGFKAQDVKSSLENNKLTTQDFGGYV
                     ETDPDTDFYMETLGYDPFDGGKMCALSYEEFVGLAVYMIQKQHDQIEELKDRVAVLER
                     GDN*"
                     /db_xref="UniRef100_F0YWS0"
                     /db_xref="F0YWS0_9CLOT"
     gene            96900..97454
                     /locus_tag="SRR1747020_scaffold_5_prodigal-single_63"
     CDS             96900..97454
                     /product="hypothetical protein"
                     /codon_start=1
                     /transl_table=11
                     /translation="MTEYTLSDFKNLNFVDGNILNAYEMNILKQFVSTAYQATLTQLA
                     VNNIHVGPEPPTQEQYGENYKNMLWIDTNDNADAGIDDSTMGIISDLTDTVQNLSKQL
                     EELQRQLALIIAGGGGTGPISKLNDCLELEDGSLFTLEDGSFLKLEFASKPDDDKDLS
                     FEGCGLALEDGSIMITEDGYILLL*"
     gene            97510..100065
                     /locus_tag="SRR1747020_scaffold_5_prodigal-single_64"
     CDS             97510..100065
                     /product="Gp352 n=1 Tax=Clostridium sp. CAG:221 RepID
                     =R6FN56_9CLOT"
                     /codon_start=1
                     /transl_table=11
                     /translation="MATETKKLSALTEVITVNDNDYLLIVQNGDSKKVQASKLQGAKN
                     LSEKYVDLVSTDNTDKKFRMILRDDGEPIVYPMEVFTAEGWKQGDNLNVPFKTAAGSG
                     MAKVATADIETLFINQMYGGGTGTAGTVETSVSHSFVELYNNSEVDINLKGLYLNYKA
                     KSGTWQSLPLRGIIPAHCSFLVRGGAHYNINSDLVRLKIKDYDQSWDIQFSDEGFSMY
                     LSIGECAEETPVKFTKSSTDNKIISANQQWVDVIGAGGLTSEQTVPLYDGEQFIMGMS
                     RNTAVRRKTFFNNSTSLSNCEIIDYKTCNVDAYRPRCTRDGVWKENVSETQIKSDIPN
                     IVNMSFGKDEFTRTFTWQSTDFDKGFLKYKKEGDKEWTKVEAESDVISQYDKQVQVHH
                     VIIRNLTPGTYYYKVGTTGYYSDEEAFDVKDYSTDGFKFLWTTDQQGWNGFEYDMWDE
                     AFKGIKYYEYTDGVPNFDFHMNTGDMSQNGNRYFEWKYYFDYADDTVKNMPHVCTIGN
                     NDLVEKKYGYVFDYYNTLDDAPRLADVSPYDKFATTGYGSPAEERNEKMVSTCSYTLG
                     GFCHFINLNSNTEYMYEGLNTDQFLTKECAFLEKDLQEVAAKRASGEIKWVIIYMHLS
                     PMTIVRTKRLQRFIPIIEKYKVDLVLCGHNHTYSRSIPVYSGYMGDIAYDGKGKYTTS
                     PYNDYVTKVSTGSSELLLVDETQSDGSDINRKPDKVNGTHYIMLQAAGYKLSGKEKAI
                     IFSESQIDAKHMSRNWEEDPNGATTVLRPWWYSYAGKLPVQPTYAMLNVTPEQIEYTG
                     YYFTDLSVKDPDTGLVIQPKFDSTKNGRAQFDHLVITYAERHPSETESDNTTE*"
                     /db_xref="UniRef100_R6FN56"
                     /db_xref="R6FN56_9CLOT"
                     /db_xref="taz:TREAZ_3049"
     gene            100077..108587
                     /locus_tag="SRR1747020_scaffold_5_prodigal-single_65"
     CDS             100077..108587
                     /product="Uncharacterized protein n=1 Tax=Clostridium sp.
                     CAG:221 RepID=R6FZG4_9CLOT"
                     /codon_start=1
                     /transl_table=11
                     /translation="MSIKYHNDKTGKWEIIASNKASDIAINDNESNFDSNNVEGALKE
                     VGGLAKANNIKLSEIDGRVQYIEEHGTTGGGGSGGGALPTITSEYSATIIDANEEQII
                     KIFFSSPNLGSGTCYIVCNDIELLTVPVDQGYNNITIPALGSGTFKLSLYVKDRAGLL
                     SNTLNWNLTAGGLTATLTMNTSLDYSITDRILMTYNVEYSLDDEITMYLTVDYDDYTV
                     ICSKGYNSYNLTGLGVGIHKVSFYLKAGPYSTKTQTFNVVVVNTEDLYVSSTTDSKLS
                     MEEGDPLSINYRISKKSAEYFDVQITVDDKLVSQRQSIVGNYYYNNNTLPIGTHVIKI
                     SVTSESGESSELVFNVEITAGSYIRKQIVTGGLIANWDATGLSNQDANKTKWVDKVSG
                     IEGELYNFNYSSNGWITDNDTNETYLACNGNTYVKIPYAPFANNVTTGFTIDILFRTR
                     DVGDIDARVLDITDTLAPYKGVYIDTQNAHLISAIHDINSAVGDDEWTRVTYVIDRLN
                     KFGKIYINAILSSAFYLTDDSSGSSIRYEDFMHNEYIYLNSFKGTGHYGSCEIRCLRL
                     YERELNDEEVLQNHIADIVNTAEQKAKYDFNYNNNGIPKMYFWGDTTEMSLTQKKTMR
                     IKYVSPNNEEYGESFDYPYCKVYWQGTSSLTYVRKNYNIELFDEDQRAIKYTPFKTGK
                     AENVLCLKVNYMESSNVNNVGLAEFANNGLYSKKNPAQELDPDVRQTITGFPILVYIN
                     DECMGLYDFNLDRYSTNSFGYDLIDETLAYEVSANTDATAGAFNKWTSASGQGKIDYY
                     ASDFEVIYPPSKMNGNDDYADLITLIEFVSDADDEYFKAKFDEFFDRESVFRYLLFVL
                     VFGMVDSLGKNMKLVTFDRKKWYIQLYDLDTAMGLDNTGALTFDVDIEIEKGTFNTST
                     SQLWTKILRVFEAELKQEYASMRNEQFTLKNIMHYIYDEQMSKIPEVYYNEAAQVRYL
                     DFGGKFLYALHGSREYQIKRWIRERLLYVDTLLGYDASTADYITVRGDMDGFVHLDIQ
                     TYSPMYLTVKWRDQANNSGSQILKIKRGETIRFEKELHATDQEILIYGGQHLKSIGDV
                     SNTSPKHLLLSAAPNLIDLRCTADTLFNVSLSTCKMMQTVDLHDCSRLGVDASNAVLD
                     LSGCENLRTVDIRGTKITSVTTSIKGGNLESIYYPYSIQAIELYNQTNLLTLSLPTSV
                     VFNERPDHELNKLPSKLSTFIINNCPNLKTIRHEESEYEYYKDNMFLPLFYANNIEIT
                     NSFNNLDTFDFSYCMNLKSLKLSNLDGLKTLRLNNLVYNDSSYSKLSEVDFSKLDNLE
                     TLEMKVTDESIGEYTAKPAFAQNTTLDLSKCTNLKNILCNYAIHGLSELRLPTSIDKL
                     VFDNTFDKTYSDINKIYISSTVGATNTIDLFGSKLHEFNIKTINKIKAITNLYLYAYH
                     KEDVDVNKYRDNIEIPNATVQGVYDFTNYADSDFSNLFKDKDLTNIKLVSSEYLPLVV
                     NLESCFERSTVSSDTGLATFFTKLTGVTNIKNLFKNSVGLTNGVSMDTSKVINAYGAY
                     YGCSDLVSVPEYNLESAIDISYMFYKCSSLADIFTFNVPKCISANYTFYDCKSLVELM
                     FSSDNKISSATHMCDNCSSLERVTLFNTATLAYMSYMFYQCKMLSAYPDIDTTALKDV
                     NYTFYNCIAMQGTPDGTGLWNNSNIKNYSLCFAGCINLTNFYTEIPVEWGGGMEEIGV
                     NDLEFSIIPTTNQTDVIGDYLPTFYSTYNHNMVNQCSSAWTEHVAKTSIKLKEPIAVT
                     AGETYNLTQTTYGTIRVVACDASGNIRTDIVRNSYFQNKEFTVPAGVDYINVIYSSYG
                     DKYIARTANLSILKKDAQNVESGYTNIIITKTDGTITESLKTTINEVSKVYIKFNSDT
                     TYISFRNHDFLQSVSSIDLSNCPVCDYMFLNCPNLVSVGSLTTEGVLSMDSMFYGCTK
                     LSEISSIDLSTCINISRMFYGCTKLTDLSSIDLSKILYIEEAFTNCVSLAEINIRNLV
                     NVLSLYKTFYGCTALTSIPELNISNCDSLEYAFYNCKNLTRIASINTDTLKYMSYAFY
                     NCNSLQNIPTFDTSKVTNMDYSFYGCETIASIPAFSTSNVLTMNYTFAKCTSLIEIPI
                     FDYIGLVAVQNTFENCQSLTSITMANTNNLTSIPNMFYNCLALASIDGLDTANVTDMS
                     YAFYNCASLARMELNVKSVTSMAYAFYGCTKLKAIVFTDNSTTTACTTLLHAFDGCQS
                     LESISSLDTSVCEDITYIFNNCLVLNAIGLASWDISKITSLNHSFTNCKALSKQKETE
                     GADPADLNALLSWDVSKIVSFNSTFKGWDCTNLDLSNWTTSAATRMDYMFEDCKNLQT
                     IIGIDAFVMNTVTSITCMFRGCSSMTSLNLNTWNTTLLEDASNAFESCSSLETLEIGN
                     WNASNIQSLYCFLSDCTALKQLDISSWELTSITNLERMCYACESMTDFNINTTYIKDN
                     VISSMSYMLYQCTSLNNIPTDFYIKGAANYVFALCSALTYIKNVYVLNSTSSYQLFRG
                     CSALDTVDKIVFTNCNNISNLFMGCSSLTTINTFTVTNTAGNTNMQNVFNDCAKLTTL
                     NNSSIDSSVYTLYYCFNGCIALTDLDLTNWNITNCENLAYTFNNCQALKTITVGANWN
                     TSKVKNFNSTFSGCLELLVVPALDLSSATDMTGMCNGCKKMTKIDGMETTTYNSSKVI
                     NIQYAFYDCQNLLYLPVLTTTSVSNASYTFFNCISMTGEPLSGSYWNSSISSYSYCFY
                     NCKALDNYAAIPDRWKGIGMTTYGLRMARAVVPQNTDEVVVLQAEILEKQNELNMLIN
                     QMNSLLSE*"
                     /db_xref="UniRef100_R6FZG4"
                     /db_xref="R6FZG4_9CLOT"
                     /db_xref="bprl:CL2_15340"
     gene            108602..114835
                     /locus_tag="SRR1747020_scaffold_5_prodigal-single_66"
     CDS             108602..114835
                     /product="hypothetical protein"
                     /codon_start=1
                     /transl_table=11
                     /translation="MAAITMTETSDSPYLGKSHVFSKSYNSDKSKETFTWKCWPQEVP
                     YSYTYYGKSYSGYYTGGTSSKPGGILRGSELTRYTRRGIFEGIRIHQIKWRKNGGTWK
                     TKGYSEISNESDATVSVSTATNGDKFEIQVTYELCTMGFPHRNFPFFWFCAKGSTYYV
                     GGNGKSIKYTKPNSDPGRSYSKVSNTAWEKVRLDWGDPRDPSVKTADKTLAGWSYKNG
                     KAKTRIYNELGDGADKTAYSPTYTYEYQTHYPQLHGLGWKSEAGNDYQYARKSAYWTY
                     RRTFTYSVTSSDIKEAPDPVEAPNKPEITVVPNHCSTDLRGEEGTVKVKYTHPSNHDG
                     AILLYAYQFNEKTGDFIQKRVGGGFIEVDANEIYQYTVNFKDLGFARSREIRYMAVAK
                     VDDLYYNDTKRKTTASLIDANDTYSERLTKWNVYAKGHYFNEEPVVEEIHLKESLDYT
                     KKATLYWDRPIDPDGDKVHYSLCIARPGSEWENDSLDTFYGGNYGGVNGDVLYSYRID
                     NITSTTYDLDTTSFPYLEDLKVWLVSYDDYINSYYYASRPIEFKKVQSPYVKIECEEI
                     RSGEINPTNHDDMIDGTRGKVKLTYYHEKCVGGTVDLEIYQPTDYEGTNGYRKAVIKN
                     VASFTGSNGLNGETKEYIVDFKQYSALDRSKDINYFVKATDTNGTKSWLTGDDKWENT
                     VRGHYYNDEPAPVYPALDIDHSENRKDYAHLIWDQPIDPDYDSKLWYAIYLATGDSSK
                     DTNSKEFGKQKTKMSYYKVYYTTATEYYIDITDFTSSTGDLSVWIESHDQKWNNYYHY
                     GTPKQFQNTATAPNKPYIVCYNMYDELDGLKCSEQGEVYIYYSHDQGWSGYVKLYAMG
                     KYKDGSFRVANVFEKQLGKEEVLIQDGSPYDFVVDFRKVFGNEWTNRDCEVHYYATAR
                     TANRDLVDAASSEGDIDWVPTVANSSAKFNSWDGAHYYNDEPSDMSSGSPAKLTLGLD
                     DANSDIFTKVRLKWSTATDVAGDIVRYEVYLKPEHKIYTVNDEIRYFNNPDPDADEAI
                     RCDLLGITNNTFLDFDMTGYEVEGETYTAFIRAVDGWHNSYYYDSNKLVFTKKEYSRP
                     KTKINIENAHGEFGKAQLIYTHPDSKLTGEDATDRGSCDGKVWVYAYIDGYESRPINI
                     SSLFGDVVTKEDKDDDVDYIIMTPDQTIDKTIDFREIVRLGKEQNIAISQYRSNYITY
                     YAIAKDVNPGIYSIDTAPDDIGSYEREEYLSQTINGIQYFYTHYFNEEPPQPVPYTGS
                     PLTEADRAVFGFNYTIIQIEPISDPDRDPMHYYIYIDTPNSMGDAEHTTKVYKEVANV
                     NTRDVVIETTDRVYNRCYRIDPIYEKTGDEVNVNNILYYNVYKLTGDDFNSSSSWTYI
                     SKSDTPSLKIDYIADNYPLSKWVDEANGLSQSDGAGLFTYWVESRDDYENSYYRSSDS
                     MIVDRIQHKKPNKPELTVTPAHGERGEISIKYKHPEQLDSLIYLYAYFTDSKGVKHTG
                     LVDVIDVSYTDEEKNDYYLNRVPIVKEVEYTVEFTKEVHDHTKFFERSTAISYYAVAA
                     DKIVGYISELKDNTSASIDDFNPDSIAEADRRDGHYFNEEPEISSPYYLFTEKIAADE
                     GDSIFEKGVLDNLVVEETPFDTMTLLWEMPVTATDNKDIDGDIIDYYFYMYCPSTTLE
                     TKNKDEEKPDHVFYGNYTESDSYGGNDIMQPDNGDAGDLDEFSDNGQEPEYVKGVVEY
                     NYLVTVPHEKIIGQTVSDKNGKTWFYYTFDLSLYQEDGNVTIWIETRDRYENSYYRSG
                     YSLTLKRGHKAKPVQTAYPNNVNNVVYCKRPRILIELAEDDLRQEVIVTWKNVEYSNK
                     DYNQRQFFSSIPKVTKGDPGLNTTGENDCYVIFRPPVAYTEISGSKVQYSIKVNNTCT
                     TSESRYFSYMYYKFGYNLTEDTFIPIKAVHVNEFRKAAQRVIDAYGKSYEDPGEYQLK
                     DRAVVIKQVVDNEDYNEIAKPLMNLNNFLNTCDKCDNDMQDITDDVGNDDEQFVDMAQ
                     DYEVIGPYFEGDNTEFTVPDNVIMDVDYHINELLKIINSQDYYMTSDFIDWKILLYIL
                     QNM*"
     gene            114913..118053
                     /locus_tag="SRR1747020_scaffold_5_prodigal-single_67"
     CDS             114913..118053
                     /product="hypothetical protein"
                     /codon_start=1
                     /transl_table=11
                     /translation="MARKFNAGRQGEYLMNSQLFDVYNALKYINYKNVTPTQDKQAEI
                     PDGALWVDTSQGTNILKRYVAASRDWIPMFEGYFQPLPITENPVNPSDGQIWIDPSGV
                     IRYYDKQTAKWNVAAARSAANANISTAGIPNFYITPELKSSFTDTYSVSNVSIGKLFR
                     YDSPESGRGSYVDGSQYEDINTVAVYYPNSAKYDLAWCNVNPVRLSGSTKRLIKVINT
                     EPGDDQYFVETTTTNTEFYGFKEGDITGTFLRSRELVYGSEDISSEKMASIIASDTIS
                     DYVRVTGGIKLINKGKDYKYIYAITYHFADSAERNDGVVLSNGTTIGEINEIEVGDIN
                     DNNPTLFLDGIYLEQKDYSYDKTTGIMKFNGDGITNRMSMVAVSFTHTLCESIGDDDI
                     IFSNTEIVDNDIVINNSSALTDIDSWTTPIAFVSGVAGFEQISDQVTIDKTTNSITVK
                     DFGPVLENESYSIMLVDIGSETYDHGTATKNAITSDIIVSDTSVKYLLFIDGVCMSPK
                     DLVISNGQITISGDLSNDVEWFLIRISNTDTGIYLMFDEDVSYYTTMITDHNNNTIYN
                     NADMVVAYSKKQGSETYGVLIDDKFITDTPDGLTKYVTGQVLNMGYEDELGDIQYAYH
                     IYNSDGTYTWKKYDDVYGENSYLEVDDMVTQYATEGSLSIMSNKGLVGSNLYYYAYTY
                     ADTIDEPIRMGSRTCKINSSEAPVVGDTQAFYTNKNEVFLHGKGCIAAYVNGIMQEVS
                     DTTTMATCEFIIPTTVADPYKQKWGKQEELYAMFKAFDDTVTLGNLKQFMVDNGVTSL
                     AASEDVYNKIKVLHDAITEYESENSLCYIFEEIEAEESYSANRLTADASMRYDIFPNT
                     YIFENYSIGAGTINVYLNGVFLEKSCYSIFDGNKIMINNIDTVGGSDQWTKDGDHYTD
                     MKYYDESDGTVKWIECDECDYVTLEFRPDNSVKKVTYDVKQISYDTQSFDTEDYEFPS
                     SLKNSKDLIKIYINGILYDGTYVFKDGVLSLDTPVLNMDPIELYFNSHPYEYKIWKNK
                     NGEYIAPKDRVTFEWR*"
     gene            118058..119896
                     /locus_tag="SRR1747020_scaffold_5_prodigal-single_68"
     CDS             118058..119896
                     /product="hypothetical protein"
                     /codon_start=1
                     /transl_table=11
                     /translation="MAKGKISLGQLPMDQIDAYLSIVCGYTRKSEKATDTEQVGGIDA
                     EKIALAAQDDEGNLIEDRNTVQNALKLGGIDANEYITKGNSQTVMKDTYAVSDIVSDE
                     LKSNRDEMYQMQAQLVKAGFVKDTEPYNGFYDAFKSGNEKYINEIITSINSGSGNTVA
                     VADAQELSPNEYIAVDNNVAKIDSITGQNVVLNNAIGTAGDIYKTAGIYHQGEFVFGT
                     EDKNNSQGETTRAVVKDGSNRRVVYTLSESVTGFGTVLREWVSVQGSLDKVQVSLGCL
                     GRPGSIQMKIYRIDNEDDLVNGLYLLGESDYLSSSTMSASLNNVEFSFKDRVIIEPGF
                     DHLILLEAQGISTNNTYIIGGYTEPDANSAFYTDDVYIQSNDGTLAPNYGIKADMFLC
                     LYLKEIKTSAITYNKNGLYSCYKEMMYDDFTRLRVQMKVNREGIYTVASNSVVTAANS
                     ALLLEGEDNGVFAKDDKIVIGQNIYTINTKNAGDTSITLTENAYTPHGADVYRMGYKV
                     VVKARHKTIDLNNVTNPITYSEPKIVEVPLKAIIPGKEPDKEDFSSDRLIFEVDLRDQ
                     LGDLEAFNCFEVQIYWNSNLGANNISDSTCGKILDLTISTDKSYAH*"
     gene            119912..121426
                     /locus_tag="SRR1747020_scaffold_5_prodigal-single_69"
     CDS             119912..121426
                     /product="Uncharacterized protein n=1 Tax=Thermobacillus
                     composti (strain DSM 18247 / JCM 13945 / KWC4)
                     RepID=L0EC99_THECK"
                     /codon_start=1
                     /transl_table=11
                     /translation="MGMKKISENVVALGRSLTLINDQVRDNTNIQKGALKTQTTGSTY
                     TVNIPVEENNSYKDVTVSYTSGLKYKADTNKYVSFDAKGILEPLSIDAEVMLETHSIY
                     ARCLNTGCVITDKLAEQAVTTSKIKDANVTTEKIKDLAVTTPKLAEGAVVNSKIADKT
                     IVAYEKIVPSTVTTELLVDYSVTSRKIADGAVINEKLGTHAVTTEKIADKTITNTNIA
                     DKTILSSNIADGAIETINLKDLSVSTAKLQDGSVTTPKLADGAVTSEKIADNTITANN
                     IKQGAINSECIENETIITEDLHDECVTLEKLAPDVFGKVNDAVIYENSNPDYKINYGT
                     AHNHMVQIKRTVDGEKQDTDLYVSGHIYAAGNIEGARVYNMAYADIAEGYIPGEELEP
                     GDIVELRENGKVYKAGMHNGFAAATVGVITDEYAACYGATEAEILSGEKVAVALVGKV
                     HVKVDGSAYIGSAISVSDVPGAGTLYEGGIVIGRALETSKQRGVHKVLCLVRPC*"
                     /db_xref="UniRef100_L0EC99"
                     /db_xref="K2FEK7_9BACT"
                     /db_xref="tco:Theco_1143"
                     /db_xref="L0EC99_THECK"
     gene            121503..123017
                     /locus_tag="SRR1747020_scaffold_5_prodigal-single_70"
     CDS             121503..123017
                     /product="hypothetical protein"
                     /codon_start=1
                     /transl_table=11
                     /translation="MLKDSIDFDYNLEQINQEIDSEIQLQDEIMDSEKMNNTFSTIES
                     NLNSLYEKTRYLEDAIEYAKTFAELKINEYTTDINSMIKSIEDISNISRNLGYVQYEV
                     PFVEGVIDIPDRNKDYKIKPCKVRESTTSDNKKCDIITLNNYVNQTYKINSVTSKCDQ
                     VPFDSNLADFDGSNKYTTLYLEQKPVEGDLVQTMTVALAEPSEINELEITPVNCYIEN
                     IRYVYVNGIEEYAGDLITGIEPESRIVTHVKFDMRCNKYNTITYELDKEALSMNAWDF
                     VRSAEYPTVVADTKLDTDIILSRTEINSSGNTVTKSYKTAKQVEKVDMYVYNFGLDSL
                     KVNRVELYEDGYFLSDPISIGDFSSNEYVQLAVDDSIVSGCGVEYYIVDGDVDKSIVP
                     VGTKIITDEMIFPDTDLRFTVDDDLHSDGLRQIKKDGLNVNISLEDAKTSYDGRYSAD
                     YQPLSEYYNYTPLNNTIRVKAIIRTYGDQIDAIPYIKSISVNKYGGNTLWTNLY*"
     gene            122999..124351
                     /locus_tag="SRR1747020_scaffold_5_prodigal-single_71"
     CDS             122999..124351
                     /product="hypothetical protein"
                     /codon_start=1
                     /transl_table=11
                     /translation="MDKSILDEKRSLLLSDYTPKYEQLYIHPEEGEDFRINTALQDIK
                     SDIDKIDNLLIDKGNAVSTLLSDTITRLDLVKDKILAEKERIQDIKMLCNKYTDFDKV
                     ITINDKNSTGQYSYTDNSFLSYIKSYKKNTLYINDVVGNGNEGNPYVYLNGTYVQYSI
                     NTADRKSLSDNSINSYWEYQRITASTTEQYLIHDFYTDSEEAKCTITMSSSTKMNELQ
                     IMTPIDSTKVIGLQYSNDGVNYTAATIPDITFDKLDSYENTGYIYGSSLISVPNCYFV
                     KLTLQSNSSNNDTIAYERTMFKDETFNEDEVNDTKTETTFIQSAKRHVIKINDLYSYS
                     NQYINTSYFTTDNLVDGTDDVYAVSVFANVYIPSQLSDDSVEFTLTVNGIDYEVQPIN
                     SELDGVKVIRYSKGKSKTEYTELTDEVINSVILTVKIKSAKNLTPYINNVKVLLGGEV
                     *"
     gene            124351..125577
                     /locus_tag="SRR1747020_scaffold_5_prodigal-single_72"
     CDS             124351..125577
                     /product="hypothetical protein"
                     /codon_start=1
                     /transl_table=11
                     /translation="MAIEVKDADLYKDMMLKLQYYKEEVIKSFIRQGYYPSNDEIVAA
                     LEDIDYRSALFETYMSKEGSLFNTKEINYMFECIYKDLEILYSVLQDILIKDYNDLRL
                     YIETHIADLESTAKELEARCNEEMARTVFGNTIFFRAGNWNISTDDEYTIVDFGELNL
                     IQGSEIALFADVENIEANKVSFKLTATNDEQNKYSFDALPYNYNDNTYTVPGEMGCNK
                     YKMVLSAGTIVNGNISVNLATDPVNDYKILGGVDKMQVTYKDNSTTIIRDFAYDTNQF
                     IAEKACYIQFYYIDGDLLEYNFNQKPNHCNFSIVDGYVSSDVKIRKVFLDVPAGFACY
                     FKKSNDKGEIWAVAEDGIPNTPNTLLYTGNRDIEDFEIREYVKSNLINYNFKMYIKSI
                     KDVAKLINSVCIKQLD*"
     gene            125592..125828
                     /locus_tag="SRR1747020_scaffold_5_prodigal-single_73"
     CDS             125592..125828
                     /product="hypothetical protein"
                     /codon_start=1
                     /transl_table=11
                     /translation="MIFYNFRYRGPYEYDKYVLNVLQYSNMVNDFIHDINNTATWKTL
                     YDLNNEVNDIYNKTIGDGGRSDMIYETLILNRGD*"
     gene            125831..126943
                     /locus_tag="SRR1747020_scaffold_5_prodigal-single_74"
     CDS             125831..126943
                     /product="hypothetical protein"
                     /codon_start=1
                     /transl_table=11
                     /translation="VINKMSSQELNQIFEDVKKKQDEALILIQNMKNDINKKLMIKNY
                     ADEFIDQKLDSINAGVVSNQNIVNFTSNELAGIYNKYGCMVHPKFKNDPVDIFNLKVA
                     SGTISNIMFKQSMTCKVNDIENEEYINLLKSDSLIDKEIVFDELNIDTITISYELDNS
                     LALGTSRFNVIEIDPYIKGAYSLTSLECYALDTTGNLSSTPITTVQGFDNIGKTRIIL
                     DKKVKFSKVVMTFKINFSTEVNNISVYPFGLKHIYFMEADFLADTSFVIVPIIADDFI
                     EYIYNDIVLYTANGKFKTTCDMYDIELYTNYSNNTLTGRVYTSSEASINRISKNTNKL
                     YAKIPLVKKNVANDDKEYLSLNGIEFNFIVNEEIIL*"
     gene            126955..128226
                     /locus_tag="SRR1747020_scaffold_5_prodigal-single_75"
     CDS             126955..128226
                     /product="hypothetical protein"
                     /codon_start=1
                     /transl_table=11
                     /translation="MLTKKQTLDTIKKTLSLYKTNVLDNVYAKTEYVDSKALPIILIN
                     DENKTGSALFPLLPEHNLVFIAGDAQIPDSNGDITTIYGLCYSDLQDDGSKLITEYRT
                     GKAAKINSNGILESFEYIDTNVKSIVSNIKGGETNKLLAKNSDTDFDYKWVDMPSIET
                     LPVNYDKNCATNVAELKAHTIYVAPKDADFLYLGYEKLSGSFSGFFLSINPHGKFIYT
                     GYKDDSRIEVMIEGTCYTAYFKTDTEDAHTEKTVYYLTKNNNIGFTPTLDYEPATKKY
                     VDNAKASITVPTKTSELTNDSNFLTEHQSLDGYAKTTDLHTHDNKEVLDTITAEKVAQ
                     WDSNTGSSGGSTSGINIVTISQSDYDALETKDANTLYLITTTNAGDIDTSSNDITLSD
                     DLPAGTYTLKYEDENNQPLDGFDEITTLEVQ*"
     gene            128226..129665
                     /locus_tag="SRR1747020_scaffold_5_prodigal-single_76"
     CDS             128226..129665
                     /product="hypothetical protein"
                     /codon_start=1
                     /transl_table=11
                     /translation="MATYSDLIKQNVAPYTAKKIGVYDSNGERVGEISLGDFKPDYGE
                     RLYRFGILSDVHNQQDQTSESTEDLQHALDYFNNKQSVSFTVICGDISQNGTATEFAI
                     YQNNVNAKSPDTPVYTTTGNHDCGQGTSGLSLDTWKQYTGNHDRCFEITQGTDHFLFF
                     GMNKWDFGDSGTPYVTTDIDWLESKLQEYQNDRCFIITHLFFPSRAGNLNSIYPSGNW
                     LGGSQLTRIQGLCDTYKNTYWFSGHSHWKWYLQKYQSRANVYRNNCGWCVHIPSCAVP
                     IDSDGTTRVEKPLESEGAIIDVYADYIDIRGINFKTDKYIPIAQYRLYTDINHDSGGS
                     SGGGSGTSSIPDGYVAATADNFTVRTDTGATTTQSAATTTDDGYISVTFTAGSQKFWV
                     QTSNMTSSTSRVEVYVEDVIYDPEPSTSNKMGLGFYQNGGYYGIETGIEPYYDASENT
                     AVQFNSSGSKYSGTYPVTIKMKNLAFKCS*"
     gene            129680..130156
                     /locus_tag="SRR1747020_scaffold_5_prodigal-single_77"
     CDS             129680..130156
                     /product="PREDICTED: mucin-2-like n=1 Tax=Mustela putorius
                     furo RepID=UPI000344037B"
                     /codon_start=1
                     /transl_table=11
                     /translation="MATITKTGTATATPTASSISFSGTTQRSGTISWTTPTLPDNATI
                     LSCTLTGTMTGSSSYGSVTLTVNGTTVTSGTAFSIDLGTKGTTTSVTATAKGSSRWGS
                     GTATFSNLLYTIEYEYTETVKEKNKKRMIINNTNVKKMYFGENIVYKVYLGDIQVF*"
                     /db_xref="UniRef100_UPI000344037B"
                     /db_xref="A0A068NNE9_9BACT"
                     /db_xref="fgi:OP10G_1569"
                     /db_xref="UPI000344037B"
     gene            130176..130418
                     /locus_tag="SRR1747020_scaffold_5_prodigal-single_78"
     CDS             130176..130418
                     /product="hypothetical protein"
                     /codon_start=1
                     /transl_table=11
                     /translation="MLTKTQTLDAIRKALISYKTNVLDTIYAKASDVPSIDGLVSETS
                     LNNRLSNLSVVTMTQSQYNALETKDSNVLYLITNDE*"
     gene            130430..131956
                     /locus_tag="SRR1747020_scaffold_5_prodigal-single_79"
     CDS             130430..131956
                     /product="hypothetical protein"
                     /codon_start=1
                     /transl_table=11
                     /translation="MTVLKVKPSGYDAGGWDSSDYPMENAYDDDLTTVARCTLRRNRT
                     RKCTYNFTLPSLPEGCIVNGIKLHLLLKCANSNSSGACFLTIKHNDSTTLKEIHLEFV
                     NDGVDYDLELTKDQYDNLTSISFEGKYTTIMFTCYAYIFDMYISVDYTDLTQTMLLSD
                     SEVWVCENETHTITAQAYPITSVTWTTDDPNIIDLVPSNNGFTCDIIGKVPGQCYLTA
                     THADNSECTKRILVVVNQLTVICTPTINIGDNALKTLAIGPNEIKRIYLGDKQLFTEK
                     QEVVYTDIKHDNIPKDFSMNLYTRLVPDKYISGILCRVSTYIDTAGHLAGALRTTNNA
                     SGITGGDSSACYSFIPVYSGEDIIIDIPKTDYGIGLVGYDANKDYYQTWFGPDNGWAN
                     YKKYTDADIEKWTHMTCPIPQEGVKYIRWCMDSTDTDKYYFRRYSVQPIDLKVYPLNS
                     TESSKIIYTSSDENVAIVKDNMIVAKSAGTCVITITCGSVYSKINLTIVDNSSEFATY
                     *"
     gene            132077..132670
                     /locus_tag="SRR1747020_scaffold_5_prodigal-single_80"
     CDS             132077..132670
                     /product="hypothetical protein"
                     /codon_start=1
                     /transl_table=11
                     /translation="MPINDLMDTYVSIAYGYEISQDIKKKIYNFVCYMFDNDYNYDFI
                     LNYLLKHGTEITDELYENSLLKPNKFYYHSELRIMPDTSIWNPNIKEISKKFYLEMRT
                     QYSIEDLLSYFYSILSVPNSLRNHKRDKGALESLLKQYHVEGIETIDLILFAIDYNID
                     NKESISSPFDLKIDRDLLARIIRMIESSVYKKVIWRD*"
     gene            132672..133706
                     /locus_tag="SRR1747020_scaffold_5_prodigal-single_81"
     CDS             132672..133706
                     /product="Primase n=1 Tax=Bacillus phage 0305phi8-36 RepID
                     =A7KUV5_9CAUD"
                     /codon_start=1
                     /transl_table=11
                     /translation="LSCNIIEVGGKINDNFSRNYYIDKKELNEAIKRFDGDTYMTIYS
                     YESEDMATTNFVAPFYLDLDIDDIENNYDKLLIDLKIVYKKLCDTFKIDKSDIQLYFS
                     GSKGFHILISDKVFGFEPNRDLNKKFKKVALYIKSYTITKCIDTKIYDNRRLFRVPNT
                     VNTKTGLYKVYLPYNKLFKKQPDGCTKAMTYDELKEYASQPRNKRIALYKYNEQARIK
                     FDELIETIEQQERKKIDTKLAQEYIRKRKLLPCVEYILQNGATNGQRNNTTVALANSL
                     FQIGESLEDVRETITEWNMTKNEEPLPQSEINATVFSAYQNSRNNMFYGCSAFKDLDV
                     CVKGCSINKK*"
                     /db_xref="UniRef100_A7KUV5"
                     /db_xref="cbv:U729_3154"
                     /db_xref="A0A0A7G0K6_9CLOT"
                     /db_xref="A7KUV5_9CAUD"
     gene            133755..134831
                     /locus_tag="SRR1747020_scaffold_5_prodigal-single_82"
     CDS             133755..134831
                     /product="DnaB, putative n=1 Tax=Bacillus cereus (strain
                     G9842) RepID=B7IZM6_BACC2"
                     /codon_start=1
                     /transl_table=11
                     /translation="MREDIKSLLDADKDLSIETVDELDNKILATNFFENMANDIDEFD
                     KVAWENKAGFDTPSFPSFTEGLEGWSPGFYCFAGAANMGKTAIMLNIMEDLCMNADNK
                     LFGVYFSLDDSKNKVIPRIVAMRELLPINVVAKPGRFKQMIIDGHPDSINIATQLDRR
                     EEGLQKLKSESNRFVIFDSQEIRTIDDIYEKARQIYTYVKAIDEEMNIVIGIDSLKDI
                     EIPDLKLTTNERIDMVAKKIKDLSIELNCITFASMHLRKLNGNRRPTMDDLKDSNTLE
                     YELDACFLVYNDVSKNKQGAKIFYRDSEDSVDKQPVIEIDWGKNKISAYKGITFCNFA
                     PDYSKCIECSEDAAMRYNALIYEV*"
                     /db_xref="UniRef100_B7IZM6"
                     /db_xref="bcg:BCG9842_A0033"
                     /db_xref="B7IZM6_BACC2"
     gene            134922..135395
                     /locus_tag="SRR1747020_scaffold_5_prodigal-single_83"
     CDS             134922..135395
                     /product="Uncharacterized protein n=1 Tax=Psychrobacter sp
                     . (strain PRwf-1) RepID=A5WF04_PSYWF"
                     /codon_start=1
                     /transl_table=11
                     /translation="MARQQIAKITLYGNTVSWMDPYNCIYLTTHKAGKLEAVVYDDMD
                     LNSIREGIAKRLIKVIEGEIPEPSTGGDASVDEKTLNELISKKVQDAIASGVDLSNYA
                     TTSELADAITNLIGGADESSDTLKELADLLAKKADKEEIVAIEEATVEETKDLYK*"
                     /db_xref="UniRef100_A5WF04"
                     /db_xref="prw:PsycPRwf_1299"
                     /db_xref="A5WF04_PSYWF"
     gene            135411..136781
                     /locus_tag="SRR1747020_scaffold_5_prodigal-single_84"
     CDS             135411..136781
                     /product="hypothetical protein n=1 Tax=Coriobacteriaceae
                     RepID=UPI0003493755"
                     /codon_start=1
                     /transl_table=11
                     /translation="MAKHITLEGLQAVLQLVKQDVQAVDAKVDGIQVPSVEGLATEDF
                     VNQKIATVLGADDLAEDLDSLKEVIDVLTKDGADIVALQEAINKKVDAEDGKGLISLD
                     EITRLADVKNYDDTDVKNRLTALEGIDHSKYLTEHQDITGLATKEEVQAKADATALDG
                     KVDKAEGKSLIADTEIARLAEVKNYDDTEVKALIEAKADKEHTHDASAVVFADKTTLQ
                     AKLDDGSLKGAQGDPGEKGDAFTYADFTTEQLAALKGEQGAEGVGIDTVTIEYVDNVP
                     HVKVKYDDVDATVQDAGALDLTQIKEYTELKALVNKIQSQVNSTNPWGDCVWVDAEYA
                     QPTIGSFIPSPKLRAENDADEMALADRLEAGAYELYVVATTDMKDYDRRYDCMIPMDG
                     LREGQGGQVVQKRSDDAAWTRLLGQCPAWVKNNVNWAFNDTKNKEVELNCSPDTTCIF
                     VLVRRF*"
                     /db_xref="UniRef100_UPI0003493755"
                     /db_xref="ant:Arnit_1706"
                     /db_xref="L1PR36_9FIRM"
                     /db_xref="UPI0003493755"
     gene            136800..137255
                     /locus_tag="SRR1747020_scaffold_5_prodigal-single_85"
     CDS             136800..137255
                     /product="hypothetical protein"
                     /codon_start=1
                     /transl_table=11
                     /translation="MALTDEQKVLQADILAEKTDSDTNPNMTYSTSAAKNKALNPDTF
                     SGNNSKVVNAINLTYKQAEKAITTVDNFSTKVNEVLLDVGSTNGLAKLEQLRTDMGQQ
                     TLIEGLIDLYENKLPTYTTTDSIEYATSEELVNMYNSIDVKSSTDNTQE*"
     gene            137271..137603
                     /locus_tag="SRR1747020_scaffold_5_prodigal-single_86"
     CDS             137271..137603
                     /product="hypothetical protein"
                     /codon_start=1
                     /transl_table=11
                     /translation="MSNKVVTTDALSEVLSIIKKDINTNSTNISTIQESLNTVQTGLT
                     EIKQIIKDSGVTASSDWNDITNKPDFADTLSLNDNKLKLLGNKTSEMSSVDITTTDDI
                     NNILNSIE*"
     gene            137619..139076
                     /locus_tag="SRR1747020_scaffold_5_prodigal-single_87"
     CDS             137619..139076
                     /product="Uncharacterized protein n=1 Tax=Ruminococcus
                     gnavus CAG:126 RepID=R5TWW7_9FIRM"
                     /codon_start=1
                     /transl_table=11
                     /translation="MADFNKKLVDQAALEALAKGLNDKSKAAVEAEKARAQEAEQAAK
                     DAADAAKSTADSAAADLVNVKKDIADLTSTDSGAVKQAKDYTDAEVKKVSDIVGKAAV
                     PGEGDAEGTPATGLVARVDSADSKIAGLETANEDEEKRIAALETKVGAAKVEGEEAQA
                     ATGLFAEVDRLDKKIDDLSIPSVDGLATTEYVDGKVSDLIGGADEAYNTLKKLEDELK
                     DGDNTVSGLVTQIAEKADKDHNHDDVYAKIDHNHDDVYAAKEHTHSTADVKYTNEQYP
                     EMESVADALDQLLYVTPTVKTFSSTPAFGDYEIGSTVSNPKFTWTYNKAITNQNLKAG
                     GTTIALDDPAVREYAYTGDITANTTFTVSGNDNKLKACSKTGSFNFKHKRYFGVAEVP
                     AEYDSAFVLGLSGKEFCTNRQKGSFSLTAGAGKYMFYCFPASYGTPTFNVGGFDGGFE
                     LAATIDFTNASGNTTSFVIYKSENANLGTQSIIVK*"
                     /db_xref="UniRef100_R5TWW7"
                     /db_xref="A0A0F9KHE0_9ZZZZ"
                     /db_xref="cul:CULC22_01665"
                     /db_xref="R5TWW7_9FIRM"
     gene            139091..140242
                     /locus_tag="SRR1747020_scaffold_5_prodigal-single_88"
     CDS             139091..140242
                     /product="Gp4 n=1 Tax=Mycobacterium phage KSSJEB RepID
                     =G1D6U8_9CAUD"
                     /codon_start=1
                     /transl_table=11
                     /translation="MAITLISNIKQANNGTFWLVDSNDIRGGLYHVDSVAEMNVLPTD
                     NLKEGMLCYVAAEEKFYQYKKDADGQLKFDVWKVGFDKEETFTELSNKTIINSIIANS
                     DTLTNLQKQVDAITGTGEGGDATTIAGLNAQLASLKTTVGKATEGDTAATGLFARIEA
                     LEKQLTAHTHEIADVTGLQTALDDKAVKSDFDALKELVGTLPETATASNVVGYVDEKV
                     AALVDGAPETLDTLKELADALNNQPDAIAALTNSISQKADASALEALQQTVEKNKGVS
                     DTVSTKVDALDAILNGFGGADEPATVKDSLEELKTTLATKVDQNTVNTSIANAVNKFA
                     LSGSEDDSNLTISLDFGDGEGAVQLGKVDIPVITVSEVQTIIDNLDKTV*"
                     /db_xref="UniRef100_G1D6U8"
                     /db_xref="G4KKN8_9CAUD"
                     /db_xref="ckl:CKL_3248"
                     /db_xref="G1D6U8_9CAUD"
     gene            140260..142008
                     /locus_tag="SRR1747020_scaffold_5_prodigal-single_89"
     CDS             140260..142008
                     /product="Uncharacterized protein n=1 Tax=Emiliania
                     huxleyi CCMP1516 RepID=R1DMY0_EMIHU"
                     /codon_start=1
                     /transl_table=11
                     /translation="MAKKRLITYEQLNTLSKGIYAKLHDEINTVASGVNVANSNITAV
                     TERMTTAEGKLDTIQGDGAGSISKALQDAKDYADGQDTTLHTTITGEIGDAKAALQAE
                     IDKKAAQADMTTALAAKADAADLTTEQSRAQDAEGALAGRLDVIEGEDTVEGSIKKAV
                     ADHKKYADDTFATKGALNTVSEKVTTAEGNIEALKTAVGTDEKGNLKSVASQISDVNS
                     AAEALEGRVAANETAIGNIQKDYLKAADKTELAGNITEAKTAADNAQADATVAKDKIE
                     AFMKAADVQEGAIDTLKEIQDYITSDGAAAKQMTSDIAARVKQTDYDTEVQKLEAADS
                     ALADRATALEGLVGKEAGDDTEATGLVKKVADNASGVSSNKAAIASLQKAMGTVTEVA
                     SSTAVKAVEDRVQKTESAIGTKAAGETPATGLYKEIADEVTRATGVEDGLRTDVDALK
                     TTVGTDAKGLVKDVKDLQATVNTLEGSNHSHDNKEELDKFQDGDKAKLDNAVAKVTGD
                     ASVAGTIAEAKKAGDDAKAAVDALTITTADVAAEDGTVTGVTVALGNGKTAQIDYPYE
                     IVADSEIQAIIADLAK*"
                     /db_xref="UniRef100_R1DMY0"
                     /db_xref="R1DMY0_EMIHU"
     gene            142107..142361
                     /locus_tag="SRR1747020_scaffold_5_prodigal-single_90"
     CDS             142107..142361
                     /product="hypothetical protein"
                     /codon_start=1
                     /transl_table=11
                     /translation="LIYKLVESKDGEFLLDGKRYTVQETIDIDLEGTKYNPIDVIGKI
                     KGETGKYYKVNNKVYYCIAPRKNAVKRLDLYTENFYLAIM*"
     gene            142415..143041
                     /locus_tag="SRR1747020_scaffold_5_prodigal-single_91"
     CDS             142415..143041
                     /product="hypothetical protein"
                     /codon_start=1
                     /transl_table=11
                     /translation="MARKKDERSIVREMQNALDEKDLRELQNVKLKKEKEVAEEIADI
                     TTKANKELVDSIRDINDKASVLGVNVNFNRPNCPNYNNMKECGTCANFFDCYQHRQRP
                     TYEPMVEKVVKEPKKEVVDPDVHPVGCHCERCCPNPNPTWFEQHRNGLLAAALCMIMI
                     VLAIGWSPSGATFQAIQENYVNLLVDFFKMALLGGAGFIMFNIFRTKK*"
     gene            143053..143928
                     /locus_tag="SRR1747020_scaffold_5_prodigal-single_92"
     CDS             143053..143928
                     /product="hypothetical protein n=1 Tax=[Clostridium]
                     glycolicum RepID=UPI0003820303"
                     /codon_start=1
                     /transl_table=11
                     /translation="MKKIIALLLVSLMVCVPNISYCAPVDIIFDIINREHSTNSSRAM
                     ELLYSFKKSAKANKDNKEPKDVKIIKNEKELNEANLQKGKIQGTLIGIDVSKWNGNIN
                     WKQVKEAGIQFAVIRAGYGYTKDKKFKRNIEGAIKNDIYIGIYWFSYAYTVDMAIKEA
                     KVCADIIKPYKNEIDLPVYFDYEYDSVDYAHKRGKSITKTLTTNMADAFCSTITSYGY
                     EAGIYTNLDFSNNYFRKSMLEKWQIWIAQWTRTNTYKKTDYSMWQYSAKGYVKGIKGY
                     VDMDYFYGDKYEKKN*"
                     /db_xref="UniRef100_UPI0003820303"
                     /db_xref="E5VYZ9_9FIRM"
                     /db_xref="cbi:CLJ_0012"
                     /db_xref="UPI0003820303"
     gene            143903..144655
                     /locus_tag="SRR1747020_scaffold_5_prodigal-single_93"
     CDS             143903..144655
                     /product="hypothetical protein"
                     /codon_start=1
                     /transl_table=11
                     /translation="VINMRRKTKKLLVLFLAFALIFLTGASVNAYDIATEATTDVSQS
                     RQFLKDRNASDKMLDNLDFIYDYCKKIGIDPTIVVAISSIETGYGKSHLFVSYNNPGG
                     IKARGGWEKFDTVEDGYRYMIRLLATYAGLINKDSWLYGKATTTQQLGNYYWVENGCD
                     HGYHNQLTRQIKTIQSYKVKKTKTKTIKKESLELKNSKETGNKNAIDIIDNIINRKEH
                     SHNNALQEILNRSNNHKKNGSSLDLIYNSLKK*"
     gene            144667..144921
                     /locus_tag="SRR1747020_scaffold_5_prodigal-single_94"
     CDS             144667..144921
                     /product="Holin, phage phi LC3 family n=1 Tax=Clostridium
                     sordellii ATCC 9714 RepID=T0EDI9_CLOSO"
                     /codon_start=1
                     /transl_table=11
                     /translation="MKEFLDKHTKLKSPYFWLSVVALIFSASGVDFNQLTSWQLLGQA
                     LVSILNNPVSIVAVITAFLGIWNDNSTKGLDNVTNKKGGE*"
                     /db_xref="UniRef100_T0EDI9"
                     /db_xref="A0A0C7GXI0_CLOSO"
                     /db_xref="T0EDI9_CLOSO"
     gene            144993..146063
                     /locus_tag="SRR1747020_scaffold_5_prodigal-single_95"
     CDS             144993..146063
                     /product="N-acetylmuramoyl-L-alanine amidase n=1 Tax
                     =Clostridium bartlettii DSM 16795 RepID=B0ACG4_9FIRM"
                     /codon_start=1
                     /transl_table=11
                     /translation="MTVKKPTMVNKTPAKISKYIAGGTRSRTTKIAWHYTGLHDVKGI
                     NTINNWFNSINRGEQGNRYASAHFVMDLDGTIYEYVPMSRIAWTTNSANYYSIGIECA
                     TTGTNDHYSDKEYVSMVKLGAWLAQYYGLDPRTDFIRHTDVVGRAYKICPKYFVDHED
                     KWNQFKLDCYNYLKGKLTEKNIRNCTNGKGNSIVSSGGGATTSQPSVKETACNEVGYV
                     NVPDSTLNVRKGPGTAYDKLGSLKDDTKVEIKAICDNGWCKIVYDGGYGYVKESYLDG
                     IEEVQSVRKMIKNISDSPINIRKVADWDADAIAELQPGQSVTYADGPLVAANGSTKMY
                     KTISDTYITASTKYVKIIEVKL*"
                     /db_xref="UniRef100_B0ACG4"
                     /db_xref="B0ACG4_9FIRM"
                     /db_xref="rho:RHOM_04900"
     gene            146172..146510
                     /locus_tag="SRR1747020_scaffold_5_prodigal-single_96"
     CDS             146172..146510
                     /product="hypothetical protein"
                     /codon_start=1
                     /transl_table=11
                     /translation="MALMDIERRDGIQLGGPMDYCYECAKKEGKNNYGELEYKECFAV
                     TQNGNRKCYCMDCFKKMLGKYMLIDPAAALDEIEVAEPPEEFKEAPKEEEKENKKEEP
                     ATKSTRKTTK*"
     gene            146535..146807
                     /locus_tag="SRR1747020_scaffold_5_prodigal-single_97"
     CDS             146535..146807
                     /product="hypothetical protein"
                     /codon_start=1
                     /transl_table=11
                     /translation="MNVAKQPNMVRGNQISCPNYKQCPMCYGCRNYDERDPECIECFK
                     EGVDGTSRNFNVCDTDKHEAWKLNVMVTKPKVELDNITFTGCKYDN*"
     gene            146830..147543
                     /locus_tag="SRR1747020_scaffold_5_prodigal-single_98"
     CDS             146830..147543
                     /product="hypothetical protein"
                     /codon_start=1
                     /transl_table=11
                     /translation="MSCPIKFLASHNGHDIKRKTFNSCLHDAFNYLISKYTYEGVDNL
                     EYKIKKYWDKVCYENQDIIKNINVIHGWGRLYRAYEYLYNNKPNIMDLNVPYSLDIPG
                     TDYTITGQLNILIDRGSQIEVLIPSFSKTKPDEFKRRSDLKCTIDALVIKQVYNKMAV
                     FTFYNFNQNSNDFAIRNTKDFDRLCLIVENVCKGIESNIVYPHYGYECNSCAIKHLCS
                     SWGASTNLDPYNPFKDGKR*"
     gene            147548..147706
                     /locus_tag="SRR1747020_scaffold_5_prodigal-single_99"
     CDS             147548..147706
                     /product="hypothetical protein"
                     /codon_start=1
                     /transl_table=11
                     /translation="MARKRKNPTGIYLKEEFEFNPDFSSVNKKSTKGDKKDGKEKKKN
                     KTNGKDLS*"
     gene            147657..148145
                     /locus_tag="SRR1747020_scaffold_5_prodigal-single_100"
     CDS             147657..148145
                     /product="Uncharacterized protein n=1 Tax
                     =Sporolactobacillus laevolacticus DSM 442
                     RepID=V6IXF1_9BACL"
                     /codon_start=1
                     /transl_table=11
                     /translation="MAKKKRKTKQMGKIYHNKTVVNGIKFDSQTESEYYTYITTNKNK
                     LNIKSIELQPSFILQPKYILTPEGKKFVYEDDKSFKSLQKQYPNCTKAAIKYIADFKI
                     TYNDGRVEVIDVKGIKTADFKLKEKMFNFMYPEYHGLICVAKYKNEWLHWDEYQQRKK
                     KK*"
                     /db_xref="UniRef100_V6IXF1"
                     /db_xref="V6IXF1_9BACL"
                     /db_xref="lgy:T479_16340"
     gene            148195..149094
                     /locus_tag="SRR1747020_scaffold_5_prodigal-single_101"
     CDS             148195..149094
                     /product="hypothetical protein"
                     /codon_start=1
                     /transl_table=11
                     /translation="MKPYDNYTFLLLSDEERLEEWNEIEDLVIQYQTYFNDPIDSHKS
                     KEAADILLQRFSPLFKSYITLIKYNQIDWNSREQKTFIYQFIEDRSLKRALNRKKTSA
                     EFKAKIYHAFNFVKSTYGELSEEDILADLYVCFLTLMKRYKQKGKNFCAYVANSYHFE
                     VARYIKKQISNPLVVNYKNCQYEDVINGENSNEYDVVIEDNYYESMMGLPDYTWVNGD
                     TCSSLFSDFTPYQRKILIKYYLEDYNDRQISELFGTNIGVINSKRRNAVDRLCDLIGV
                     DKDKLPRKRKSGRKANLPVNNKK*"
                     /db_xref="cbv:U729_3163"
                     /db_xref="A0A0A7G0D8_9CLOT"
     gene            149109..150842
                     /locus_tag="SRR1747020_scaffold_5_prodigal-single_102"
     CDS             149109..150842
                     /product="Exonuclease RecJ n=1 Tax=Clostridium sp. CAG:269
                     RepID=R7IR00_9CLOT"
                     /codon_start=1
                     /transl_table=11
                     /translation="MKIQEPVINKELVKQIKKELHLNEDIVSFLVGRGYDKSTIDLLT
                     SNEYEPIVNDYVLTNTKEACDKIWNYLNDCTDIYIFNDYDSDGINAGYILYDCLSRLV
                     LLQESECEIRMYTPNRCEGYGLNMDFCKDVVSTMGRRILVITVDNGITKKEEVEYLLS
                     NSVDVVITDHHKPQEGLVPDCIVIDAHLNDTDNENALGLCGAAVAYKLCKYILEDKLN
                     DTVFHEIYVPYVAIATITDMMPITEENIIYVKDGLYLLNDKEYKSMFNTDGEETNILN
                     YYNKFKGYSITPKDIAFEFGPQLNSCGRMGDVNKAMELVLETDEDRIVDMYNEVCDIN
                     EERKLLTDTAVAEILATVEDNCVSVIRVVRGLQGVAGNVATHITNIKHVPTILFTDGK
                     DLITASSRSIPGLDLQYIYKAISTQLEMSFGGHELAAGVTIHKKDFNKFVDLFNSIVY
                     DIILSAQASEETEEPVMLVDKILSVKDLGDRIVNKYNNILYFNDLSEPVFCLKDVFIK
                     DVRESKNNKNNIQFFFKDKTGENKKGIWCWKYGNTYEEAGRPTKVNVVFTLNKFNSML
                     CMNIKYMEPVE*"
                     /db_xref="UniRef100_R7IR00"
                     /db_xref="R7L7A7_9CLOT"
                     /db_xref="dap:Dacet_0520"
                     /db_xref="R7IR00_9CLOT"
     gene            150908..154195
                     /locus_tag="SRR1747020_scaffold_5_prodigal-single_103"
     CDS             150908..154195
                     /product="DNA polymerase III subunit alpha (EC:2.7.7.7)"
                     /codon_start=1
                     /transl_table=11
                     /translation="LKDFTHIHVHTVGSLLDGYNRLSNLIDKVKELGMDAIAITDHGT
                     LAETFTFNKMCHKEGIKPLLGCEVYYTHDINTLSLSSDERRELALEKALADSIEIPEK
                     AKKKEITELIKPYMYDTKGYHLILIAKNQQGWDNLVKLTSEANDKCTFNGRGHCDLNL
                     LRKYSEGLICTSACVSSIICDSIRKGDIQRAEQMVKEFVDIFGDDFYLEIQPLNWEVQ
                     YEINLQLMRIANLYDVKLVASNDSHYTNKDDWYEHDVLLCMASGALLTDENRMKYAHE
                     FWIRSYDEMVEAFMGQSDDEGYMQLVREALANTREIVNKVEDNIKLGSDHELLPEIEV
                     PEGFTPETWLSRQCWLNLYKYLNKKNLWDKRLEYEARLKSELDIIITKGFASYILIVQ
                     DAINWGDKNGCSFGPGRGSGAGSLALFLLGIVKGTDPLEYNLLFSRFLTMDRKLCPDI
                     DSDVSMVDRQKLIDYLNNKYGHDNTCQVGTVTTLGVKNGIQDVAKVLGYSFAESTSIT
                     KRIDELIDAPELSFKMLDDLQEENEDLFDKWVTLQSEYSEVIRLARAFEGIPRNYGKH
                     AGGVLITPTAINDTFPTRTMEGRKVTVWDKNVVEEAGGVKYDFLGLTTISVIELCLSY
                     INKNYDINLKLTDLYENVAIRSDENSFGMLKHQDSEAVFQMESNLFKSLMRDIQPDSI
                     NDLIVITSLGRPGPLGAGMHTKYAKRKLGQEPVVMPLPNLDDILADTYGTIVYQEQIM
                     KISQVVAGFDDNQADTYMRKALAKKDKKKMALCKEWLIYGKPQQDEHGAPIDGGIKRG
                     YNEQELLAFWEDLKGYATYLFNKSHATSYSLLSSITAWLKYYYPKEFFAAILSLTKEP
                     SNKKKDKKRPKYIELLEKQFNIKVESPDINLSDELFTPLADQDKILFGLSAVKGVKNK
                     AIDAIINNRPYTSLEDFYDKVTKANVNKTAGTNLIKSGAFDRINPNRNALINEFHSIR
                     KDKDEELCEESYNSITCMAYEDEVLNAYVTYKPWIDSYNVGDIVNFEGQVIATEERYD
                     KNGGLMAFVTVYAEPCTIKLLVFSRQYRLHCDLFDRVNYGRTLKIKGEKKDKNTVAFK
                     IGSLVRE*"
                     /db_xref="cni:Calni_0109"
                     /db_xref="UniRef100_E1KZ26"
                     /db_xref="89693699"
                     /db_xref="E1KZ26_FINMA"
                     /db_xref="2.7.7.7"
     gene            complement(154285..154593)
                     /locus_tag="SRR1747020_scaffold_5_prodigal-single_104"
     CDS             complement(154285..154593)
                     /product="hypothetical protein"
                     /codon_start=1
                     /transl_table=11
                     /translation="MKYKIGDIVYVYLFELKKTILKADLIPNRFGEIINIEEIGKDMY
                     VYTVKNIEGTNITVKNYDKSFDLCNVDELINILYNSNLTKERKDKMMNIVNDMVKKLK
                     *"
     gene            complement(154821..162032)
                     /locus_tag="SRR1747020_scaffold_5_prodigal-single_105"
     CDS             complement(154821..162032)
                     /product="Membrane proteins related to
                     metalloendopeptidases n=1 Tax=Megamonas hypermegale
                     ART12/1 RepID=D4KHW5_9FIRM"
                     /codon_start=1
                     /transl_table=11
                     /translation="MAVKCIKQLATDSRPTQSQKYIVIHNAGGGIAKTVRDYFEQCLG
                     PNPEAGRAGVCAHYSVDQDTIYQILEDNWNGQHTKGNGHYAPWGEGLPKGTCTNANAI
                     GIEIADGSSVDFDKATDNAIELTRYLMKTYNIPIENVVRHGDTQDKPCPQTTMQKNLW
                     GYMKETIKSRNDANTPIAIDTSAFTTAGSMVDTGTSSGSSTGGSASISLVFANDGYTT
                     AQESLPNANTSDNWVDMHKIKGLTLHMYPPYHNCSVDAMKEYFKYYNWDRAFHYKVDY
                     DTEIDYSKKVPTTSGPFTGGNTVGTSVSDVTLVPGEGVYSGTVIGAGGGTSTGTSTPA
                     GTIDGNDVPAKIYNYCSSKGATKAVCCAIIGNCEGESGFDPTQITPPHSAAGLFQWLK
                     GSERFASLEKKAKAAGKEWTDPDVQIQHMWDELAGEETVCASLLKKQVGGFDAYIKME
                     DPYQAAVVFGKCFERGGYYERRGQLGKKWFDKIDSYMTSSSGSSDSSKDDSSKDKDST
                     TSKNSAKKAMKVATYADDVEESDTVYGWPIPGIARVSSAYGYRECEYHDRFEMHGGID
                     IPADQGENVHAYAEGVVVESRKDISFGYVVKLKHADGCYTYYAHMLNLEVSIGQTVAS
                     GDVVGKVGHTGETDKNHLHFELYIDDMRVNPLIYVKPGGGSRKIPKPLQQIAVYTVGA
                     TEDNVTKDNVNRSKICFACADNNQHTYIDRALFNNQNPKYTVSIGAFFETDTHAVEKD
                     KKYDWEDVEKKIIRQCAQALYFEGFTADNLWREFDLNRAPSPFVYLDRDKWKKFLIEV
                     DKQVTWLVKKYGQVHGTYVPYNLLTNTNLNEFIDLSPDLGMNGNVSAGTSTGNTTLAS
                     ADGGFWLGDSITVLMKSNKLLENQTVVANGGWAANSYYKKDGNKVDKTASFPKPSDVK
                     YVFVLLGVNNPIVKYQTDLLEKLLSMYPGLPIYVGEVLPTGKDYHYSSKWGSETAATL
                     NPKIKTFNSEVQAYCNQNNNLNWISTTAGLVKDGLMDPNYVEKDNLHPNAAGLKKLAE
                     NIMAAISGSSNTGTTDNNTNTSTNAITSSDFIVFDSPFDNPIAVYDNDKDKDKKDDKP
                     VSGGDAPEYDKVKADPANINKYAYVGDDATVNVYAKTDETSKVVEVLQLGDEALITDI
                     EKEYYYKVKANNKVGYVPSVSLYIISANKFGYVDTEKKNHEAWIKYDDTDLYKSTKMD
                     TTVVAADSQTRVKILDMDEKSGFYQVSILDEINKGKTGWVKAYRITFNKHDFTVEKAD
                     DNEDKGMMTQEIEIQNPDFEGTATGVMEKYPNVQTTDGSLEGWDKEGDVEFLLVANKD
                     FGEPGRWKYRGNYFARIRSIKSELAGIKQEIDTSSVDSDKSEFALRVSAWMKLVTSDD
                     EPGAIDVNATESYIEDGLTYYIVNKNNKVVASSKFALPSDTTKFARRTALLTGFKKDD
                     KYSLVIGSKKPFDIYIDDISVEKVYNYKDETETGNDFTTGNIGTAGVGATAYDNGGIM
                     IYTQDKAKGTKDPQPTIKTVVTNEEYEEIMSYSNYELIDTYILQFEPYDKGLDEVLNA
                     PVLEDDRLNTLTESLNTLTGNSIHYNVVEAGPGSTDHCVKPADELNVLYQQTEVKCDP
                     IYPDLIIPPNYSTSDYDMESKNSIPLQALQDGKLKNEEILKKQFSFDYDTLEDKEKKS
                     KGKPINYNDPYPYDDRITELEQHFPKIKIDEIESRLYSCNHPGCPLAHPMAKNFAMLD
                     DMQLAQSKKIEQRLVRIENVLATMVRNIGRVGSRINVNCVYYGGQDVFGKYKTIRCLC
                     DDRVNDGASVTIDQCMCCTRYEPIIGQIYDILDETGFNGSAILDDMQMSYMNLDDFKN
                     LNKVENRASSFSYADVSLDPDKKPGTLIDKWKKEDKKAYLKQLKKKLGDDEKAKAELE
                     KSLESDYVFTMNWETTEVDTQAPDVKAYPTEGIASKYLKDESDGEIGEIDTSNLDKKL
                     DADVIAKYKDYNTINRGEWVDTREEADTTQSNNYTSEDFYFENFNANRTGYAYDNGLK
                     GYIGLESSGSMGSVSNGLTGAECRNKIVEYVKKVCQENTDKKATYNNSPRTVDPNDIK
                     YYKGTLHGCTNPALYDCTSLVSTAYKYAGLSSLYNKRASDNSLVSEIVNNDGDMWYAD
                     EEGLNTALPGDVVMVSSSKVNPDSVKARKIIQTHHAMVYLGKDEDGDHIIGHASGPYN
                     PPKAIRVDKWGPGHYAWGYSFFVRSKELKEADKVASSSVANGAGVQEATGTIDGNSYV
                     CILNKCRLTNYGPWCGSSSITADGSKTKDWYGKGVAAHNMPIGTKLYIPELKGKVNSD
                     GIFTVKDTGGYCFDFDVLTKSENTNIVSEKSYKVYVISWGSGKVTSSFTAAKKVNDAN
                     DGTEKYKAAWNGYKTYGGSTMELLRFNQEDANIKNQSWY*"
                     /db_xref="UniRef100_D4KHW5"
                     /db_xref="mhg:MHY_08090"
                     /db_xref="D4KHW5_9FIRM"
     gene            complement(162032..162385)
                     /locus_tag="SRR1747020_scaffold_5_prodigal-single_106"
     CDS             complement(162032..162385)
                     /product="hypothetical protein"
                     /codon_start=1
                     /transl_table=11
                     /translation="MALILKRVTNPYECVRCSITRKCISYGEEYYEDDEDGTIIDFNY
                     YYDMMFQKKVEDAMPQLEASMDRFAYQQMMLEKQRQFLDKTKFDRKMATMDKSSTDNT
                     PFKPSGTPPTKGGGN*"
     gene            complement(162460..164772)
                     /locus_tag="SRR1747020_scaffold_5_prodigal-single_107"
     CDS             complement(162460..164772)
                     /product="Uncharacterized protein n=1 Tax=Firmicutes
                     bacterium CAG:129 RepID=R5S1M9_9FIRM"
                     /codon_start=1
                     /transl_table=11
                     /translation="MTGTDKYDQYVNDIDDFIHDKNKIELFEAQKSMIQAITNNWRIN
                     KSTILSGEMGAGKTLIASAATYTHHENRNKGLNCLIMCPSHLQKNWEKELTRFVPNAK
                     IFTVHNLDELLDIEGRLRNRNRAENIYVIMSKEVAKLSYDERPCAVWSQRKQAYVCPE
                     CGEVLMKEETQTVGRRRIKVTVPLTHTDFASKGIVNDRCHSKKKVFNEKTGKAEEVEC
                     GCKLWVPVTNNANHNWIKLGKHGWIMIDKIEQVTEELAMRDDLNKKETAYLDKLQEYY
                     ELLTTGETVRPTIKKNYKYPVAKYIKKRMPYVFDYFIADELHQLASESHQGQALHYLT
                     QSVKHMIGLTGTILNGYANSIYYILYRLCPSLMKNEGFDYEDEMEFARLYGVYSRETR
                     YQVRNSRDRVSRGTKEKLLPGISTLVFTKFLLNNTAFISLDDMTEGLPSYTEIPLGVT
                     MNSEVREGYRLYEQTIANNAFQQGSLKVMGQMIRGMTNYPDAPHCATEIRNPDTDDLI
                     MVPRVLPKQTREKEEKLMEIIRDRVRSGERVLVYYNAINQTDIGKSLVKLIASEGYYA
                     SELTAKTKAEDREDYINKLVNRGVNVLICNPTLVETGLNLLDFTTIVFYQMGYNLSTM
                     RQASRRSWRLSQKHAITVYFMYYEDSVQEQALSLMANKLAAAQSMEGKFSEEGLRAMS
                     NNQSILTQIANNVCNGMKNTVDSTLFKSSNFVKKAANNKRHHAKTKEDIEYLLDDRGR
                     RVVLKPRAVKPRIIHDINYNALNNPLQLFI*"
                     /db_xref="UniRef100_R5S1M9"
                     /db_xref="R5S1M9_9FIRM"
                     /db_xref="tto:Thethe_02880"
     gene            complement(164750..165400)
                     /locus_tag="SRR1747020_scaffold_5_prodigal-single_108"
     CDS             complement(164750..165400)
                     /product="hypothetical protein"
                     /codon_start=1
                     /transl_table=11
                     /translation="MYNKLNEYSKINIDHTLHAWTDKTIYDQDSGEFIFISMIGFSTT
                     TKDIIKVLNKSKNRVYISLRSAKWAYSSNEKYKTMSKKTSNSDYVHTILYQDDQITIN
                     QLREDYKLFIYTTKDETIEDKLFEKLKKYSSVPLLDEWKGFIKRRLMLEGAVSELTVY
                     GVKDDMNAYKVVFDRQLLVDIISNGLRTGEINIAGNNNPSVLLPSIHGLNDRNRQI*"
     gene            complement(165414..166763)
                     /locus_tag="SRR1747020_scaffold_5_prodigal-single_109"
     CDS             complement(165414..166763)
                     /product="hypothetical protein"
                     /codon_start=1
                     /transl_table=11
                     /translation="MQVNNYYVKHLLKVKLFSLKSYADSLKKNKYVDFTKCKSRFVND
                     IKLMIKYLKDIEIYTYNSTYNMRTQLEGLLETIKTVEAIEDLLEVLETCNGILSTNVD
                     NELSGNAIRYVLEETYESGENRIGTDLISTICEPIRADDHIKIFDPQCGDGTNVSNFA
                     RCIRNSVSEVYGLDEEQYGIYDAKKKIDKTIIGTLRGSKISNEVFDILFLKPRPQIEL
                     EHNFNQTIKEANEKAMLKQTYRFLKPGGLMVYTVPFYRMYNDMWYFIAKNFVEVMVIA
                     HKDKTEKLITIYAIKRSNPYYADALDRMLNIEFDSLRRYCDGQYTVNANPELEVQLFR
                     GSVIDVYELTDIIENDGLYNDFHKSFNEDKTKKDTSPLLPFNLGQIGLILTSGELDGI
                     VEEIPGVNHVIKGMTVKTVSSEEIRDSQTNTVTCKNTISNMVQLNAFTADGDFVSIN*"
     gene            complement(166795..168192)
                     /locus_tag="SRR1747020_scaffold_5_prodigal-single_110"
     CDS             complement(166795..168192)
                     /product="DNA-directed DNA polymerase {ECO:0000256|SAAS
                     :SAAS00057170}; EC=2.7.7.7
                     {ECO:0000256|SAAS:SAAS00057170};;  TaxID=1379698
                     species="Bacteria.;" source="candidate division
                     Zixibacteria bacterium RBG-1.;""
                     /codon_start=1
                     /transl_table=11
                     /translation="VNTLNIISECEKLTGDIFDIEFDNYDDEEVWKLISSRNTTGLFQ
                     IGSNTYKSRMYKLKPNSIEELANCLALVRGPCISSKLDQKYINVLNGKEDIELIHPMY
                     DSVVKDTCGIMIYQEQLMAVCSNMGLPLHEGYDLMKASAKKKFDKIKTYEEKLHSLVR
                     GSMDDETFNYIFKLILDSGKYSFNKSHAIAYATICYITAYYKVHHIKEFIAATLTCNY
                     NNKSGKTEEKKRKLYELYLDAVSNGVKFLPLDLKKSKWNFTVEGDKIRIGFCALAGFS
                     KAALDEIYDKMPEASDEPLVKQIHDNVEKRICSKKAMIPLILSGAIGDPVENYEYYCE
                     LRKEEPQSDIKISKDLILQPYAPQAEVEEVLYRVAYTENKFNTLPRIDLDDIKINNNY
                     TTEGYIQKVSKKKDSRGNEMAFIDVLTGDGLVSLVVFANVYKTYKSKLKKDNKIKFKA
                     VKQKHTHKFIKATVM*"
                     /db_xref="T0MIB6_9BACT"
                     /db_xref="UniRef100_T0MIB6"
                     /db_xref="aae:aq_1008"
                     /db_xref="2.7.7.7"
     gene            complement(168200..169279)
                     /locus_tag="SRR1747020_scaffold_5_prodigal-single_111"
     CDS             complement(168200..169279)
                     /product="Homing nuclease n=1 Tax=Bacillus phage
                     0305phi8-36 RepID=A7KUW8_9CAUD"
                     /codon_start=1
                     /transl_table=11
                     /translation="VNKPKYSKEEVYTEILRIYKIENNMNKNIFKTYTTFEISDYNNF
                     FTKYGGIKKICKELNIKNKPSKNTKKELLDAGKEVYEKYGYLTCELFEKKTKYSKTGV
                     KGLFGSFTNFLNELNIPLNIASKITPEEVKEDVYNFCIENHTTNSSLYRKYGKYNQCH
                     IDKNFGGWINLLKELELTPQKVKPGIDYMLSEVKKIYMKYDFISSKLINEECDFTYQA
                     FSAYYDSIEDISLAISDGESKYIFNNSWMSVDIQKILNYLYKYIDKDKISIEKTFDWL
                     ITEEGTHMRLDIYIEDKNLCIEYNGKQHYEYIPFFHKDKEAFRRSQKRDQLKKELLKQ
                     HNIKLVQIKYDTKITEELIKEIIKN*"
                     /db_xref="UniRef100_A7KUW8"
                     /db_xref="X1JXN5_9ZZZZ"
                     /db_xref="bpb:bpr_III095"
                     /db_xref="A7KUW8_9CAUD"
     gene            complement(169616..171337)
                     /locus_tag="SRR1747020_scaffold_5_prodigal-single_112"
     CDS             complement(169616..171337)
                     /product="DNA polymerase III subunit alpha (EC:2.7.7.7)"
                     /codon_start=1
                     /transl_table=11
                     /translation="MDYGKNYVITHLHLAYGSVGDSIILLDQLVDKLKELNMQTVCVT
                     NHGSLADMYDFYYACIDNNIKPIIGCEVYLQPEEEEEEKTNTHLILLAKNMTGVKNLL
                     KITSDASINNFYKVPRTTMEYLENHSEGLICTSACVGGIIPRLILREDIEGAKRYINK
                     FKSIFGDNFYLEIQPGEFQEQIDVNIELIYLSEEMNVPLVAANDVHYVNKEDWKTHDF
                     HIRINRKMKAPKNENESVYVDKIYYMMSYDELVGSFDSELYDRDVILKAIENTNVINS
                     KCETVEFKADKLNLPKFKVPDKYNSEKEYLEDLCFKRLDEIKYKITNPSEYVSRIYTE
                     LDVIDKLGFNSYFLIMQDLVNNAQLDGIKTGPGRGSVCGSIVAYLIGITKIDSIKYNL
                     LFDRFLSVYRTGSIPDVDLDCESGEGRDKLFKYTIDTYGIEKCAAVSTFGIRKARSAI
                     RDVGRLYGIDLKEIDTIAKLIPQVYYIEGTEDKKTDLSIKESLEYIPELKEWQKKYPD
                     LFDMAMKLENLPSHMSIHAAGTLIADTDIIDVAPMIRQVDKELNATSLDLHAAESQKL
                     VKYDYLG*"
                     /db_xref="txy:Thexy_0632"
                     /db_xref="F6BI75_THEXL"
                     /db_xref="UniRef100_F6BI75"
                     /db_xref="2.7.7.7"
     gene            complement(171324..171632)
                     /locus_tag="SRR1747020_scaffold_5_prodigal-single_113"
     CDS             complement(171324..171632)
                     /product="hypothetical protein"
                     /codon_start=1
                     /transl_table=11
                     /translation="MTEHKTTVKCDIYMCKYNSACCSQPRDSIKEEGTFCTRESIKIE
                     LDELNNIIDCVHYEEDYKKLRKCFACQIAENGEIDFEDDEINEFEIIEVNDDNDDGLW
                     *"
     gene            complement(171651..172040)
                     /locus_tag="SRR1747020_scaffold_5_prodigal-single_114"
     CDS             complement(171651..172040)
                     /product="hypothetical protein"
                     /codon_start=1
                     /transl_table=11
                     /translation="MLYTTYLSNIKNLPDNEDVVKILITRFRPTTTFNPKKYNLIWRP
                     SLAPSEYIFARYKDGLMNWQEFREEYIEQTSTSSEFEKSFYEIKEYLDEGKDVFLICY
                     EKDDLQCHRSILREIFNCNDIKCREYK*"
     gene            complement(172099..172554)
                     /locus_tag="SRR1747020_scaffold_5_prodigal-single_115"
     CDS             complement(172099..172554)
                     /product="hypothetical protein"
                     /codon_start=1
                     /transl_table=11
                     /translation="MTSYYDENSLLSAEYITDCLNDILRNYSIMQRFRVEDLVNCTIQ
                     VVEEPDRISYHSVVTGDRVETIGRTKSALCITYTLHSNLYPEGKIYLNEDIEFMEVDN
                     QIGLVTFQFSPEVTERVSRALSYYNIDQNIKSRSRKKVIPQININSYML*"
     gene            complement(172538..172954)
                     /locus_tag="SRR1747020_scaffold_5_prodigal-single_116"
     CDS             complement(172538..172954)
                     /product="hypothetical protein"
                     /codon_start=1
                     /transl_table=11
                     /translation="MTVNRNRNDYSEISEFAVGSLFANDEGDIIVGNHEPSLNVDYSR
                     TLAPNDFSSVAMVDPAAHRILTSSGTAGLMNEELEVLQLRKEQADFKEEMMARMANLE
                     NECYRLSQIVYELQMEKTRKQKPRTDDGVNVNDFLL*"
     gene            complement(172958..173440)
                     /locus_tag="SRR1747020_scaffold_5_prodigal-single_117"
     CDS             complement(172958..173440)
                     /product="Uncharacterized protein n=1 Tax=Clostridium
                     colicanis 209318 RepID=N9WHH6_9CLOT"
                     /codon_start=1
                     /transl_table=11
                     /translation="MTMKEPMKLRIKYFEGATKLKQKAIGKWIDVYARKDVFVKEGEM
                     AKVPLGFALELPKDYEGHLAPRSSTFKSWGVIQTNSVGVVDDTYIGDNDEWLMPVYCL
                     KGKDEILEGTGKCKGTMVHQGDKIGQFRIMESMPLLIFDEVETFGNKDRGGFGTTGER
                     *"
                     /db_xref="UniRef100_N9WHH6"
                     /db_xref="N9WHH6_9CLOT"
                     /db_xref="cpe:CPE1471"
     gene            complement(173441..173668)
                     /locus_tag="SRR1747020_scaffold_5_prodigal-single_118"
     CDS             complement(173441..173668)
                     /product="hypothetical protein"
                     /codon_start=1
                     /transl_table=11
                     /translation="MNADGIIQELGEKIKQLTISEAILKGQLVESQQEINRLNNMIDE
                     KDMEIAELQTSKCQCGDGGCSCHSEEDGGVR*"
     gene            complement(173693..176047)
                     /locus_tag="SRR1747020_scaffold_5_prodigal-single_119"
     CDS             complement(173693..176047)
                     /product="Ribonucleoside-diphosphate reductase,
                     adenosylcobalamin-dependent
                     {ECO:0000313|EMBL:EEX21876.1}; EC=1.17.4.1
                     {ECO:0000313|EMBL:EEX21876.1};;  TaxID=537007
                     species="Bacteria; Firmicutes; Clostridia; Clostridiales;
                     Lachnospiraceae; Blautia.;" source="Blautia hansenii DSM
                     20583.;""
                     /codon_start=1
                     /transl_table=11
                     /translation="MNLNDWLPNKLAHSTWRDKYQNNGETFDEWLDRVSNGDPDLKQL
                     IVDKKFIFGGRILANRGLQNQGTKITYSNCYVLKPPDDNIESIYDTCGKLARTFSYGG
                     GVGIDISNLRPNGAPVHNAAKTTTGACSFMDTFAQVTDTIGQKGRRGALMLSMDINHP
                     DIEEFIDKKTNTDKVTSANISVRVTDDFMNAVVTKQKYTCSYLLEDGSLVTKEVDADK
                     LFEKLAENNWDYAEPGILYWDNINNNNLLSEYIKAGDFAYAGVNPCAEEPLPAGGACN
                     LGAINLSKFVVDPYTETATIDYMELADTIYKAVDAINDLLIEGADLHPLEMQRESVKK
                     YRQIGLGIMGFADMLIKLGITYGSEESIKIIDELGSFILYHAIIASNAYMKENGEEPF
                     YGYDAERLKRSKPIRNLLENTEYNADRLCKALEEGLFNSQLLTIAPTGSIAGMLDTSY
                     GAEPFFSLKYTRKTKSLNGGEEVTYLIDNTQAEEYKELHDLSVSDELPGFFITTHQIP
                     VEDRVKVQATWQKYIDASISSTVNLPKSATVEDVKQAYIYAWQQGCKGLTIYRAGCKR
                     DAILTEAFKEEEIEVPVSEMKNESGLQFGDTLLIDNNVRGVYRELTTGCGHLHCNFYF
                     DPDTGDLRQVFLDKGSKGGCLSMLNAVSRLSSLCARKGAPAEEIVDQLLSVVDCPAYQ
                     VSKHVTHATSKGSSCASAVAYALLDAHKEFCEEYGINEYEDEDIPEPKKTVKPKITKE
                     KVKEKADSLDDYYTTCPACGKKTLLAIGGCVSCQNPECSWSKCG*"
                     /db_xref="C9L7Y1_BLAHA"
                     /db_xref="ain:Acin_0064"
                     /db_xref="UniRef100_C9L7Y1"
                     /db_xref="1.17.4.1"
     gene            complement(176060..176659)
                     /locus_tag="SRR1747020_scaffold_5_prodigal-single_120"
     CDS             complement(176060..176659)
                     /product="hypothetical protein"
                     /codon_start=1
                     /transl_table=11
                     /translation="MAKKKKKSIIDYKDVLAIPFSQVNEFDNGFTYANNKNIYTEFND
                     GKFISHDGLDKCIEVTQVMPFLMIRNDKNEFLVMKRSDAPINKPSDLYSIGLYDHIYP
                     EDGYSDHLFSSLVRLLHTNIIKYKPLPFKHVGFVKDVGDSHLGIVFVLDTFAFTMEPC
                     NKKYMYQWFTKEQLIDNYSRFKSWSQHIINYIIDDNNEL*"
     gene            complement(176718..177002)
                     /locus_tag="SRR1747020_scaffold_5_prodigal-single_121"
     CDS             complement(176718..177002)
                     /product="DNA-binding protein HU n=3 Tax=Clostridiales
                     RepID=B0AD12_9FIRM"
                     /codon_start=1
                     /transl_table=11
                     /translation="MNKTELTVTMADKLNKPKKEVEEFLNAFTDTITETLQSGDKIQI
                     TGFGTFEIRERAARKGRNPRNPQQEIEVPATVAPVFKAGKPFKEAVKKNK*"
                     /db_xref="UniRef100_B0AD12"
                     /db_xref="eac:EAL2_c02510"
                     /db_xref="R5XXF7_9CLOT"
                     /db_xref="B0AD12_9FIRM"
     gene            complement(177018..177338)
                     /locus_tag="SRR1747020_scaffold_5_prodigal-single_122"
     CDS             complement(177018..177338)
                     /product="hypothetical protein"
                     /codon_start=1
                     /transl_table=11
                     /translation="MEGFEYIISKSNIEGININTLEKLLQNTTCNQYSIKKVINSSII
                     AFDSNKGKICMINCVKNYYNLPDDNECVSTQKRLFGEFKDCPCDKCHLKAIELWKQQK
                     IEKK*"
     gene            complement(177379..178191)
                     /locus_tag="SRR1747020_scaffold_5_prodigal-single_123"
     CDS             complement(177379..178191)
                     /product="hypothetical protein"
                     /codon_start=1
                     /transl_table=11
                     /translation="MTNKPKKPTIDDLKKHLFKYKDATIIVGNDVISDKEMFLPYSDD
                     KHYSRKSMKKTPKEFWDFYEEKIYKEDADSLNKSQQLIEGLIDLGIVKTLVDDNSDGT
                     FSNCNIRYIPLQGNYKVLKCNKCKKEMIYDSSKIDISGKPLTHNMYEDTECDGTIVPT
                     LPFANSIMNADLTEELEEAIFNLDSDEPMHSHTLIFIGVDFDNNIMHYIADKFSTIKN
                     SPQYKSQYPDDTYYIVIVSDGDELPIVAYNADFGTEDKIEDSLGRLSEVLKS*"
     gene            complement(178181..178663)
                     /locus_tag="SRR1747020_scaffold_5_prodigal-single_124"
     CDS             complement(178181..178663)
                     /product="hypothetical protein"
                     /codon_start=1
                     /transl_table=11
                     /translation="MICSNCIKKDVCKHKEYLDMYSGLELNECEYKKVEGCMPSTLPN
                     ISVSHFEEPKQPRLSREEVNEKILELSKQQNEQPTLREMITCEICGAVDFKDQMHKCS
                     KCGNWVCSSCSLELPTIGVDPNKPMGTEFLCDNCWGQEQQEEPDIEIVEEDDDNSDDE
                     *"
     gene            complement(178667..179176)
                     /locus_tag="SRR1747020_scaffold_5_prodigal-single_125"
     CDS             complement(178667..179176)
                     /product="hypothetical protein"
                     /codon_start=1
                     /transl_table=11
                     /translation="MLIFPGQDKGVYELFPELKNETAEDFLDFFVVDDLRELIVKCLD
                     KFSKKLTEKDRKLCEIVCDMLINKGVLGPDAHNALTDELLMAAMLRDCEVDINKPSTL
                     IRPRDVLFETNKELGSKVPEEELEKVAQCIEAQFGELTPIPLLKGTVGSFQQLFADAC
                     FVIDRYIEV*"
     gene            complement(179178..180311)
                     /locus_tag="SRR1747020_scaffold_5_prodigal-single_126"
     CDS             complement(179178..180311)
                     /product="DNA primase n=1 Tax=Anaerococcus tetradius ATCC
                     35098 RepID=C2CGA0_9FIRM"
                     /codon_start=1
                     /transl_table=11
                     /translation="MIYEREFINTVKDATDMLELANEYTSMKKASPNTWQGQCPHPKH
                     RDSTPSFTVFTDTNTWACFGCNQDNQYGSDCIAFIQWITEGEYSWQDALLCLANRAGI
                     PIPDDKNQAKYDKNLKMSNKYHKDLSSEAMEYLESRGITSKEIEKWHIGYDKETNRIV
                     FPLYSKFNQVVGFNKRLLDTRTKGINNKYINSKNSEIFNKSTFLYGIHYIKQEVNYII
                     ITEGSMDVILATKYGLQNVVCTLGTSLSQQHVEVIKRMNKIPIIIYDGDDKGRYATQK
                     AANLFMENDMYCKVVNLPEGFDLADISLQTKNKLVKYINDNTYTYGYSKINELIKDYS
                     KKLYELQLDYSIEARKILERIPDNERDVLESYLKYSMGMIKED*"
                     /db_xref="UniRef100_C2CGA0"
                     /db_xref="arc:ABLL_2088"
                     /db_xref="89834497"
                     /db_xref="C2CGA0_9FIRM"
     gene            complement(180323..180913)
                     /locus_tag="SRR1747020_scaffold_5_prodigal-single_127"
     CDS             complement(180323..180913)
                     /product="hypothetical protein n=1 Tax=Paenibacillus
                     larvae RepID=UPI00016929B6"
                     /codon_start=1
                     /transl_table=11
                     /translation="MFNTEDFIKDLNESISKMEAEELNINVTGDEESDREIIQNPQQA
                     NYFCKVVNELREEKAKTEELINQELERVKREYEAYKTKELNRIDGQIQYFSGLLESYA
                     TKELQNSKKRSIKLPHGTLSIKKQQDKYDYDEDAILEWLKKNKQDKFINVQTKETVNK
                     KDLKKEGFSHNGKLYLDDIEVEGVVITAQPDKFEVK*"
                     /db_xref="UniRef100_UPI00016929B6"
                     /db_xref="W2E1X8_9BACL"
                     /db_xref="cth:Cthe_2464"
                     /db_xref="UPI00016929B6"
     gene            complement(180928..182424)
                     /locus_tag="SRR1747020_scaffold_5_prodigal-single_128"
     CDS             complement(180928..182424)
                     /product="Helicase Snf2 family n=1 Tax=Prevotella sp. CAG
                     :592 RepID=R6WE68_9BACT"
                     /codon_start=1
                     /transl_table=11
                     /translation="MSKNLIKNKKLKPRKNIWDNMGSTMKLQPFPYQKEAIYHAIHNP
                     NTLMILPVGSGKTPIAIGIFLELRNQGLTDKPGIICVKASLKYQWVEEVKKFSDLRVK
                     AIETPSKARGKKFDEQFEDTDLYVLNYETFKNEKVSSKLLEKGSEVIILDEIHYIGDY
                     KRNKSKALYCFNHLPYKFGLTATPITKNPENIYSIFKMIKPELFPTHGKFANNYLKYR
                     SYGQVSGLKNEEHLFNILKPYIFVKDGEEIYKQLPELIVNKVYCEMSKPMVETNRRIM
                     ERLDEINEQINDYEYRIKDKSKLEFDEKYNKLVTQKLMHQTFAQELVDDPRLLALSDS
                     EAAKEYMCNSSCPKLDILLSLVTDIISSGEKVCIFTKYERMQQLLVEEIQKQMVVKIA
                     LVNGSMNSKERHRQINELFAGDHDILIATNAMTEGISLSWCKYLIEYDLAESYALQTQ
                     RHGRIRRANSISRTSYVYQILVRDSWDEIQEKIIIKKQKYDEQIKNIK*"
                     /db_xref="UniRef100_R6WE68"
                     /db_xref="A0A0D0IWR1_9BACT"
                     /db_xref="lru:HMPREF0538_20523"
                     /db_xref="R6WE68_9BACT"
     gene            complement(182521..184419)
                     /locus_tag="SRR1747020_scaffold_5_prodigal-single_129"
     CDS             complement(182521..184419)
                     /product="DNA helicase {ECO:0000256|SAAS:SAAS00145970}; EC
                     =3.6.4.12 {ECO:0000256|SAAS:SAAS00145970};;  TaxID=626369
                     species="Bacteria; Firmicutes; Bacilli; Lactobacillales;
                     Carnobacteriaceae; Granulicatella.;"
                     source="Granulicatella elegans ATCC 700633.;""
                     /codon_start=1
                     /transl_table=11
                     /translation="MLNMNKLLEGLNDGQKRAVKHINGPALTTATAGAGKTRVIIARA
                     QYMIASGIDPSNILLTTFTNKAANEMKERIVSIVGDRGKRITVGTFHSICNRILRQHG
                     HHLNYEKTFTILDEEETDKIMKKIGKKYDIEFAMLKTYISDCKLHCKLTNQAYKEAAN
                     DTERKLADGYSEYQSELKRNQSMDFDDLLLQTVVLLENYPKVKKVINNKWKYISADEN
                     QDSSQLDCRLIYLLSGKNHNVFFVGDDYQSIYGFRGADLDVMLNLRSLYPELKMYNLG
                     VNYRSTETIVNAGKSIIRHNKKQIEKSVECGRGIKGAPIVITKCTNQKDEANKIVAYI
                     KMLHGKKGLKYSDIAILNRMSYLSRSVEEALMRARIKYTLIGGTPFFCRMEVQDILAY
                     ARLTVNEHDFLAFKRTIAIPKRGVGDKTIDKIDEFAREYPGGAISIRKALDDPNLPVK
                     GKAKTGIKEYNKFLKKLDSKKTELSSKDFIEYIIKETGYLQYLKESYKDTYQERLLNL
                     QELINVAEEYNSIEELLVESSLYREDIDENEDAVQIMTIHKSKGLEFPAVIMTNMCEG
                     TCPHYKSIDDPKQLEEERRLTFVGITRAEDYLFMTYPQQQKIQGKTQFVRPSRFLNEI
                     DQSLVYRN*"
                     /db_xref="D0BN23_9LACT"
                     /db_xref="lbn:LBUCD034_1759"
                     /db_xref="UniRef100_UPI0003B72237"
                     /db_xref="3.6.4.12"
                     /db_xref="3.6.1.-"
     gene            complement(184470..184688)
                     /locus_tag="SRR1747020_scaffold_5_prodigal-single_130"
     CDS             complement(184470..184688)
                     /product="Uncharacterized protein n=1 Tax=Bacillus
                     subtilis subsp. natto RepID=E9RJ75_BACNA"
                     /codon_start=1
                     /transl_table=11
                     /translation="MNEEKDDNVIVTIKWTYEDLENALRDRGYEPTDDNIDTLLSNGL
                     ASKLEDESIEKGWDIIDYIFCISEDQLE*"
                     /db_xref="UniRef100_E9RJ75"
                     /db_xref="E9RJ75_BACNA"
     gene            complement(184702..184899)
                     /locus_tag="SRR1747020_scaffold_5_prodigal-single_131"
     CDS             complement(184702..184899)
                     /product="hypothetical protein"
                     /codon_start=1
                     /transl_table=11
                     /translation="MKRVRITIDEKGNYDMDLLEGFSGMSCSQKAKELQLLIGGDSVE
                     ETKKPEYFDPEGDNFDEIFIK*"
     gene            complement(184960..185364)
                     /locus_tag="SRR1747020_scaffold_5_prodigal-single_132"
     CDS             complement(184960..185364)
                     /product="hypothetical protein"
                     /codon_start=1
                     /transl_table=11
                     /translation="MSVWKKIESKVMDKNVSRSTLAKALEKMNVTLDDSVKTISNAYG
                     SDTCDAALINKANPSRVSLGVKFNAQGGVELVGDIWGTGLGNDGGQEGLLDRIAHHYQ
                     VENITEQLSMSNWCIESTVDKNGKTIMEVVQY*"
     gene            complement(185385..185792)
                     /locus_tag="SRR1747020_scaffold_5_prodigal-single_133"
     CDS             complement(185385..185792)
                     /product="hypothetical protein"
                     /codon_start=1
                     /transl_table=11
                     /translation="MDKITLDMDFGNDLEQNEDIEIPKAEKTEDEKREYVTDLIKEGL
                     GQCEENAKNLSKLIEDIEPFLGAGITQEIVGVMQYLQGIFESNIPSLLRGNYDELIPE
                     EIVGHELEASLLIDLLKGTRKELLKKIEEKRNK*"
     gene            complement(185824..186318)
                     /locus_tag="SRR1747020_scaffold_5_prodigal-single_134"
     CDS             complement(185824..186318)
                     /product="ATP-dependent zinc metalloprotease FtsH {ECO
                     :0000313|EMBL:CDQ41911.1};  TaxID=1462526
                     species="Bacteria; Firmicutes; Bacilli; Bacillales;
                     Bacillaceae; Virgibacillus.;" source="Virgibacillus sp.
                     Vm-5.;""
                     /codon_start=1
                     /transl_table=11
                     /translation="MLVNNDKGIFTVMTSNNVKDLPPELTRAGRLDAIWYFSLPNEEE
                     RQEILAVHFKKREQKVPEPIVREIAKETQGYTGAELEQIVKSAIKKAYVRKAKNIDNE
                     FEITKKDLIESKKEVIPISKSSKEKITALEQWAKGRALFANEKTSNSKKIELDNIDID
                     NFEF*"
                     /db_xref="A0A024QIY2_9BACI"
                     /db_xref="gwc2_scaffold_9586_5"
                     /db_xref="oac:Oscil6304_3121"
     gene            complement(186692..187534)
                     /locus_tag="SRR1747020_scaffold_5_prodigal-single_135"
     CDS             complement(186692..187534)
                     /product="hypothetical protein"
                     /codon_start=1
                     /transl_table=11
                     /translation="MIVKCNYCNKEFKITITRYNESKNKIFHCCREHAKLAKQEGKVK
                     YSKEISLVCRHCGKNFKLKESYYNKQSKRGQIPKYCSTECRIAEQRKNKEFVKCNNCG
                     KEILVVKNKYNLHFCNEKCRIEYAKKGTQTVICDNCNKEFEKNKYAYNRAKKHFCSKE
                     CYDEYRANKKETYKEISHYLRTHEKYDEWRAKVFKRDEYECSKCGTKENLHAHHINQL
                     YDICDKYDMNIDKILNSKEFNDIDNGITLCQDCHALEHPYISRDEKGRFISRSGPKST
                     EDPE*"
     gene            complement(187595..188614)
                     /locus_tag="SRR1747020_scaffold_5_prodigal-single_136"
     CDS             complement(187595..188614)
                     /product="Ycf46 n=1 Tax=Phaeocystis globosa RepID
                     =R9ZTZ6_9EUKA"
                     /codon_start=1
                     /transl_table=11
                     /translation="MFEQQLTELLNIKKNCIWVKTEQEKEVVPAIFNVLTKNYFNHIY
                     VWSFLTNLQEVKIENNNFTKTDIPNTQGPAFLRYYNSLQTDPDLKLEEHAIVLRDYDL
                     QFENPSYIRLLREMVEVRNEKYVPLIFVSEGYNPPSKLAHLFTVVEYKNPTEEELVQL
                     LTDYEIAREVNIDNKEEVAKKMLGFSRSEIIEALDLSFYKYGEVNLKILNDKKMEMIN
                     KSDVIDYSIPTKTMADIGGNHNFKKWFEEIKICMDPDARQYGVEMPKGYLALGIAGCS
                     KSLMAEVIANELGVPFLKLNMSKILSKFVGESERKIEQAVELINASAPCVLLIDEVEK
                     NLGGK*"
                     /db_xref="UniRef100_R9ZTZ6"
                     /db_xref="A0A024QIY2_9BACI"
                     /db_xref="pmn:PMN2A_0806"
                     /db_xref="R9ZTZ6_9EUKA"
     gene            complement(188632..189573)
                     /locus_tag="SRR1747020_scaffold_5_prodigal-single_137"
     CDS             complement(188632..189573)
                     /product="hypothetical protein"
                     /codon_start=1
                     /transl_table=11
                     /translation="MYSKHTRGNDTVLILDDPLVVNDSEGTTTITEFNLNALNNFEEE
                     IYYTINYVKLMGTAGVNFHSNVRNEVMKIKISYDNEADQIELRITYDLSGNGNATKKC
                     ILDEERFISEVIDEMILANNKYIYSIPIIKEIAERTKEEIFFNYINDNAFVVNEQTIN
                     TTIKCLSREDGSCIATANRFMYVPEDDSIILCETIESTDLIDHEYVDLRIISDNHAVT
                     IERASLASRSKGKVKYVCLVVRNATITIEPTSDEFTRFDNMELRLPTIEDYLENKSIE
                     DLANTLYDYNNQDKINLYYKVNNFIDVILININAYLL*"
     gene            complement(189575..189901)
                     /locus_tag="SRR1747020_scaffold_5_prodigal-single_138"
     CDS             complement(189575..189901)
                     /product="hypothetical protein"
                     /codon_start=1
                     /transl_table=11
                     /translation="MVYTWRDLAKARKGYVTKDISDNNNKYPISTKKIDELLKYIDIV
                     VDGEFDPEQCLYNEEAGDGFLSSIGSGNQKIWNVHDMNFEYMKNLNGLYLDENDTLIF
                     LNKKED*"
     gene            complement(189972..190241)
                     /locus_tag="SRR1747020_scaffold_5_prodigal-single_139"
     CDS             complement(189972..190241)
                     /product="hypothetical protein"
                     /codon_start=1
                     /transl_table=11
                     /translation="MRKLEPNEGLRVFDIKLKATTAGPSPDNNQRVELFLLGCNKAMC
                     GNACKNCFNSITWNAGKAEFSWDPVEVAERINIMAPNKYITIGGG*"
     gene            complement(190273..191031)
                     /locus_tag="SRR1747020_scaffold_5_prodigal-single_140"
     CDS             complement(190273..191031)
                     /product="Uncharacterized protein n=1 Tax=Bacillus phage
                     vB_BceM-Bc431v3 RepID=M4HNJ1_9CAUD"
                     /codon_start=1
                     /transl_table=11
                     /translation="MAKGKWVDHTNEQTFNTFGSKMIITEYKNAKELTVYFPEYDWSC
                     KSRYKEFQKGWIVCPYEPRTVGIGYMGEGPFLSKMNNKKTKAYDTWHQMLRRCYDQKH
                     KENKPTYKDCIVAKEWHNFQNFAMWYEENYYEVPEEIMQLDKDILVKGNKIYGPNTCL
                     IVPNCINSLFKNKKGNSNLPKGVSKIGKKYRGTYTYNTIKINGPTVSTPEEAFEFYKQ
                     GMENKIKELADMYEIYLPGNVYNALIDYEINIED*"
                     /db_xref="UniRef100_M4HNJ1"
                     /db_xref="A0A0C7QE15_CLOSO"
                     /db_xref="dmt:DESME_08995"
                     /db_xref="M4HNJ1_9CAUD"
     gene            complement(191033..191245)
                     /locus_tag="SRR1747020_scaffold_5_prodigal-single_141"
     CDS             complement(191033..191245)
                     /product="hypothetical protein"
                     /codon_start=1
                     /transl_table=11
                     /translation="MSLIFHDDQVECPGCGSHLFKEETTYALIEKKDRFGSKYYDVDD
                     IAYSITCANCKHVISISQKSIINKER*"
     gene            complement(191256..192023)
                     /locus_tag="SRR1747020_scaffold_5_prodigal-single_142"
     CDS             complement(191256..192023)
                     /product="hypothetical protein"
                     /codon_start=1
                     /transl_table=11
                     /translation="MTEFKPLSIDNKTKLKLGKPLDPALIKQKPSGNSTVDYIAGSTC
                     VDMLNEIFGHMWSFEITKEWIQEGFDQIQRENRKYPFKPDDPFVEVDAAGKFKRIPQG
                     PTAWCEVKLTVYVQGPNGDVFPITKMACGSQAITGNQSLQANTGFKGAQTDGMKKAAS
                     LLGIAQELYRDDEEKALFVNKYDEMMPIVWTEDVIKKHETEWNAVLKVTEDYGWNIKD
                     DLGYYVYQVTNGYTSDLYKMPEDCLIDLLNTITSDDE*"
     gene            complement(192035..193021)
                     /locus_tag="SRR1747020_scaffold_5_prodigal-single_143"
     CDS             complement(192035..193021)
                     /product="ISE/inbred ISE genomic scaffold,
                     scaffold_pathogens_Hcontortus_scaffold_378 n=1
                     Tax=Haemonchus contortus RepID=U6PI30_HAECO"
                     /codon_start=1
                     /transl_table=11
                     /translation="MAGNFMSKPIGAKPVIPKKAGGIKKPILKGKPKVHHVEAKPIEE
                     APTLKEVTEELAQNLEAFSEKMEERVVQQTSEPMVGQCPPPGVEESLKQEVKIEAEEV
                     EVPITDPEDDDKFEDKAMKEMEKEVNEEETVEAIEEVEEEKPKTKKRTRKKAKKESSD
                     TTIIIDSEPLSVEEYKDYMAEIIRPSIQEWEDEKEEVKDKMSTLNLDPNMNPKEIREL
                     LAGLTDMHKEMQDRLDEAKVNLDNTVELIKSVEIKAAAEGANAEERKLKALIAKENYV
                     KEGETHSVNLTVFKQLLNERVLFYNSQINTLEYNKFLVMTFQKVCSTENKGF*"
                     /db_xref="UniRef100_U6PI30"
                     /db_xref="A0A061F1K2_THECC"
                     /db_xref="U6PI30_HAECO"
     gene            complement(193036..193671)
                     /locus_tag="SRR1747020_scaffold_5_prodigal-single_144"
     CDS             complement(193036..193671)
                     /product="Phage SPO1 DNA polymerase-related protein n=1
                     Tax=Thermodesulfobacterium geofontis (strain OPB45)
                     RepID=F8C2B6_THEGP"
                     /codon_start=1
                     /transl_table=11
                     /translation="MNNLYNILRSSDNPLETARQLVAPICKDKLNNHIINCNECDFMH
                     SGKNICYGNPNANILIIAGNATDVKEEQDYLESIIDNSSINKSDIFVVHSVNCICKRK
                     SGDDLVSRDPALAELNNCLPFVKYVIQFVRPRIIISMGATALNQFYPQYKFLDYIGET
                     VNYDGIKAIITYSVNDLFILSERIDSEKVEELVYQTIDSFSEAQNYINIIK*"
                     /db_xref="UniRef100_F8C2B6"
                     /db_xref="top:TOPB45_1295"
                     /db_xref="F8C2B6_THEGP"
     gene            complement(193789..194070)
                     /locus_tag="SRR1747020_scaffold_5_prodigal-single_145"
     CDS             complement(193789..194070)
                     /product="hypothetical protein"
                     /codon_start=1
                     /transl_table=11
                     /translation="MLLIANKETRDELKAYIKDIEDKDEVVHILKWKDGTRMSDFIKQ
                     HNVNNEQLRCITDEEAKIELYGENMLIESATANALLYLTLTEFKDSLLI*"
     gene            complement(194152..194718)
                     /locus_tag="SRR1747020_scaffold_5_prodigal-single_146"
     CDS             complement(194152..194718)
                     /product="hypothetical protein"
                     /codon_start=1
                     /transl_table=11
                     /translation="MKQLTILLDCDDTISTFMETCINKYNEIYGTNHSINEINDWYVD
                     GIFEHGLWSIFDKTDVLQHMPIKDGALDTIKKWHDMGHKIVIVTGVTSAKAYEDKMRW
                     VKLIGLEPYIYDVIPTRHKELINGDIFIDDNPVYLQEWQEIRGNANKLCLLMTAQHNK
                     DKTYDNFIRVDNWKEIDNILNILMLVVI*"
     gene            complement(194772..195464)
                     /locus_tag="SRR1747020_scaffold_5_prodigal-single_147"
     CDS             complement(194772..195464)
                     /product="Uncharacterized protein n=1 Tax=Marvinbryantia
                     formatexigens DSM 14469 RepID=C6LIR6_9FIRM"
                     /codon_start=1
                     /transl_table=11
                     /translation="MSMKEWAEREIELLKEANKPDEGECFDYVGGCCDSALKAFEVLL
                     DDEHSGLSIQITKMILDKLIDGKALTPIEDVPESWNYIGCFDEEEEAAGIKRYQCKRM
                     SSLFKKEYPDGTATYSDSDRECGVNLNNPSWVFGSGAVSRIINEMFPITMPYTPPAKP
                     YKVYTEDFLSNKDNGDFDTEGFFYVETPDGERIEINKFYHYPARGEKVEITREKYEAM
                     KANRVDKPIEED*"
                     /db_xref="UniRef100_C6LIR6"
                     /db_xref="C6LIR6_9FIRM"
                     /db_xref="bprl:CL2_14870"
     gene            complement(195480..196241)
                     /locus_tag="SRR1747020_scaffold_5_prodigal-single_148"
     CDS             complement(195480..196241)
                     /product="Uncharacterized protein n=1 Tax=Clostridium
                     difficile P50 RepID=T4R9A9_CLODI"
                     /codon_start=1
                     /transl_table=11
                     /translation="MFGLFKKDKEVEEKLTEESVEKKNKAVKTVETPERFELEEEWIE
                     VEGYKGMDKDMKGHYNFQYEIGKTYVIEDPSSVKACEFGYHFSLNLNDVFDYYRLGNN
                     NRFFKVKALVRKSDYKDYGKVEPGYIFATTINKLAAKQITILRELSDEEIYEEIKNIY
                     QNTIMIDRLEITDMPEVYDKGTIQVLVDKCSHELQDKMNFGESFMYLLTKNLDSRESL
                     NLLGSAILLSDEMKDRDLLILAITEQKERIIMLRK*"
                     /db_xref="UniRef100_T4R9A9"
                     /db_xref="T2YZK5_PEPDI"
                     /db_xref="T4R9A9_CLODI"
     gene            complement(196253..196471)
                     /locus_tag="SRR1747020_scaffold_5_prodigal-single_149"
     CDS             complement(196253..196471)
                     /product="hypothetical protein"
                     /codon_start=1
                     /transl_table=11
                     /translation="MRKGVREVFAGSKYRLTHKRGTFCLVNLITEKMYFLQFSFKEPW
                     LLPKSDIVCDNIKLYGWLFFYVGHKVIV*"
     gene            complement(196481..196642)
                     /locus_tag="SRR1747020_scaffold_5_prodigal-single_150"
     CDS             complement(196481..196642)
                     /product="Uncharacterized protein n=7 Tax=Clostridium
                     difficile RepID=T2XVA8_CLODI"
                     /codon_start=1
                     /transl_table=11
                     /translation="MFKSCEFEGRCENEDIDCEYCQYNDDAVLQDFFSWNGEDEEPTQ
                     EELDEAMRH*"
                     /db_xref="UniRef100_T2XVA8"
                     /db_xref="T2YZM9_PEPDI"
                     /db_xref="T2XVA8_CLODI"
     gene            complement(196653..198011)
                     /locus_tag="SRR1747020_scaffold_5_prodigal-single_151"
     CDS             complement(196653..198011)
                     /product="DNA ligase, ATP-dependent n=1 Tax=Clostridium
                     difficile RepID=UPI00016C6962"
                     /codon_start=1
                     /transl_table=11
                     /translation="MENIKDLCSKFLNLKSKSKVQDKLDTLDEYASDSDFCYLIEYLL
                     NDDKITGIKKSKIKKQIKDTSKLLNVQYDSLKALIEYLLKHNTGKDQNIFIVQNFLNK
                     IEDENDRQIIAEIITKDFKCGVTDLTAYGHIPGLKRNWRERKGHSLIDNKTGELKVKK
                     ILDKKITVTLKLDGYRFKAIKQGSEINLYTASGKIDNNIPEIISEMKSLPNGVYDGEM
                     IAHGEFEDSTARYNATSKILGKDGEKRGLDFIVFDYLMEVDKFFNYEEIIGARWKRLH
                     ILEDMLQSHSEAYKDKNHIRLVPIYIMHELCTENTVDKIITTYEQVVEQGEEGLVIDI
                     ADASYIRSKGTSMYKLKPEVTGDFKVVNLAQGKENSKFKDALGAFIVEYKNNTVNVGS
                     GIPDALREEVWNNKEFYLNKLIEVVYFGETQDEKTGLPSMRLPRFKRLRHDKNPNDVS
                     YD*"
                     /db_xref="UniRef100_UPI00016C6962"
                     /db_xref="U5JA36_9CAUD"
                     /db_xref="esm:O3M_26019"
                     /db_xref="UPI00016C6962"
     gene            complement(198011..198181)
                     /locus_tag="SRR1747020_scaffold_5_prodigal-single_152"
     CDS             complement(198011..198181)
                     /product="hypothetical protein"
                     /codon_start=1
                     /transl_table=11
                     /translation="MKVRIELIGCDDTTQFDMEMTLEQYDFLNEVSKRSIMRSEYQCM
                     PTMEIRILEDED*"
     gene            complement(198183..198662)
                     /locus_tag="SRR1747020_scaffold_5_prodigal-single_153"
     CDS             complement(198183..198662)
                     /product="hypothetical protein"
                     /codon_start=1
                     /transl_table=11
                     /translation="MPLIMRYKLSFKATGEDEFEYFDLGGYAFKIKGMEIPFDFSAYG
                     YDMDYDEDNGRICIDYESGKGIMFDEFEIDECYDEEYKNLQLDKNAITAEFLSKVDEI
                     LEMYMDYNYMFEINKLEDVRFEDITFEDVTTGKIYAVDSNVIKQFNKKIQAELAKED*"
     gene            complement(198662..199042)
                     /locus_tag="SRR1747020_scaffold_5_prodigal-single_154"
     CDS             complement(198662..199042)
                     /product="hypothetical protein"
                     /codon_start=1
                     /transl_table=11
                     /translation="MIVELKKQFRIDNAIAEQIIKLNEKKFETDFCCSGHAKGNVIGY
                     VAFNVPSSLDLEEYDIVPPRGWHYEKTEYDSRIGLYMDGINGSPEITEEYINERLQTL
                     NDWVDELPMNTLSFTDKIELKEVK*"
     gene            complement(199054..199290)
                     /locus_tag="SRR1747020_scaffold_5_prodigal-single_155"
     CDS             complement(199054..199290)
                     /product="hypothetical protein"
                     /codon_start=1
                     /transl_table=11
                     /translation="MNMTEAIVTRIYRIIIDDDNSYTLQKKYIGPMSKIPSADKDVEN
                     ILNEPFIKISNNLFIPTNKIKKILWINPETNNMY*"
     gene            complement(199287..199907)
                     /locus_tag="SRR1747020_scaffold_5_prodigal-single_156"
     CDS             complement(199287..199907)
                     /product="hypothetical protein"
                     /codon_start=1
                     /transl_table=11
                     /translation="MPNYCSYSMQVTGRPEDVNLFLNEMRSDYCYNEYGCEGITKDMR
                     HFCRVFEAAPSGEFTFLKQVNDNYEVFLKRLEISGDCAWSVASCMTSGAYTYYSQFKE
                     KYENRSQATTLQLESRRLNLIIEVYSEETGCAFSEHMLYVNGEEIINDCVDYNEIWYD
                     ENDNELDEPIREGGFDSWDFTNEYDLRIARAIFKKHGGLTTVVKVK*"
     gene            complement(199942..200565)
                     /locus_tag="SRR1747020_scaffold_5_prodigal-single_157"
     CDS             complement(199942..200565)
                     /product="Uncharacterized protein {ECO:0000313|EMBL
                     :GAK41950.1};  TaxID=1499968 species="Bacteria;
                     Firmicutes; Bacilli; Bacillales; Paenibacillaceae;
                     Paenibacillus.;" source="Paenibacillus sp. TCA20.;""
                     /codon_start=1
                     /transl_table=11
                     /translation="MPECANCANKDSNYCILCVDGSKFKMAKTFTPNYIKKNTNKKSN
                     RMGSQAEIINHQNNIDTVSANMTPNSGAGRVKGDEQIRGLVNIMQEVKTQEITRARGH
                     SQFTIKREWLDKLEREAPAENMDFWYLNFSFKDNDTQMYTVIDSKQMQDIVATMVEDR
                     KIAKQAQNKIDTANKKRILIEAENTKLLAEIDYLKAKIKELENNNEL*"
                     /db_xref="A0A069DHN5_9BACL"
     gene            complement(200582..200770)
                     /locus_tag="SRR1747020_scaffold_5_prodigal-single_158"
     CDS             complement(200582..200770)
                     /product="Uncharacterized protein n=1 Tax=Clostridium
                     botulinum CFSAN001627 RepID=M2A028_CLOBO"
                     /codon_start=1
                     /transl_table=11
                     /translation="MAWHFRKSIKLGPIRINASKSGIGYSIGNKIARHTKTSTGQTYN
                     TFKIPGTGISYTTKKKKK*"
                     /db_xref="UniRef100_M2A028"
                     /db_xref="M2A028_CLOBO"
                     /db_xref="cai:Caci_8546"
     gene            200938..201744
                     /locus_tag="SRR1747020_scaffold_5_prodigal-single_159"
     CDS             200938..201744
                     /product="hypothetical protein n=1 Tax=[Clostridium]
                     glycolicum RepID=UPI0003660A7A"
                     /codon_start=1
                     /transl_table=11
                     /translation="MKIVSFFNVKGGVGKTTLTILTSMALSKEGRRVLIIDADTQANL
                     TQFVYKVTHNDKTMFHGLADNLLAEEMVIESPMEKYKNIDIIPSDLSLSVLSEYLTTK
                     VNREKSVWRWFKNNVGFLRKYDYIFIDLSPSYDLVARNFMIVSDSIITPIAYQDIASI
                     RGCELFYQKYSKDLEEMEIQTSANRAVIINSYTNRNLSTGKVFDMKLNEFEDIKNDLL
                     DSKLSDTTVVKNAILSRLDIEDYCKKIRKNHKIKYEFRNVLDELIEKEIL*"
                     /db_xref="UniRef100_UPI0003660A7A"
                     /db_xref="A0A0B3W728_9FIRM"
                     /db_xref="lcz:LCAZH_p042"
                     /db_xref="UPI0003660A7A"
     gene            201746..202150
                     /locus_tag="SRR1747020_scaffold_5_prodigal-single_160"
     CDS             201746..202150
                     /product="hypothetical protein n=1 Tax=[Clostridium]
                     glycolicum RepID=UPI000369D080"
                     /codon_start=1
                     /transl_table=11
                     /translation="MGLDKFFNDLDKDDIRIPDNSYKYKVDKFVNRFDSSNFDLFKFE
                     KSTIEKKVPMSMYFDKQDLALLKAIAYTKDTTVNKILMSVLKESLEITINSLPNDFNV
                     ETLAKKYDAKNVTWLKCIISTNFDRKKLHFGR*"
                     /db_xref="UniRef100_UPI000369D080"
                     /db_xref="A0A0C7SYS2_CLOSO"
                     /db_xref="UPI000369D080"
     gene            complement(202220..>202495)
                     /locus_tag="SRR1747020_scaffold_5_prodigal-single_161"
     CDS             complement(202220..>202495)
                     /product="hypothetical protein"
                     /codon_start=1
                     /transl_table=11
                     /translation="ARDVARADGGGKGRGHGLQRRDLALARLALFEDLADGIFPPVAD
                     LCELDKAHGDAQVNACADEQRQHDRSPDEAVDRTVDLDDVFHVFSPL*"
ORIGIN      
        1 ACTACCTCCT GCCGTTTATC GTTATCATTT TTACTTGGAT TTGCCAAAAC GACACTGTAA
       61 TATGCGTTTA ACCCCGCCTT TTTTACTTAT TTGCGCCGAT TTTTGCATAA ACCTGAGTTT
      121 TCTACTCAGA ATTCTACTGT TTCCAATGAT TGCAGATCAA ATGAGTACTG TTGATACTTC
      181 ATTATGATCT TCCGTGCCGA CAGGCGACCG ATTAACTCCT CGCTAGCGCT CGTCGTTAAT
      241 AATGCTCGCT CGCTTCGCTC GCTCGCGCGT TATTCAGATG TATATACTAT TCAGATAATT
      301 CCCTTTACAG TTTGTTGTAT GTACTATATA TGTGAGAGCA TTAACTGTAA AGCTAAGCGC
      361 TATTCAGAGC GCGCACATGT AAATTCGTAA GCGACAGCTT TTTATAAGCA CGAGAGACAT
      421 AAAGCCTCCC GTACTGTTAT GTAATTATGC AAATGCTTTG ATGTTTTCTA TGTCAATTTC
      481 ATATTCTACG TCCTTTAATG CTTCTTCAAG TCTTTCTAGT CTACTATTAG CTTCACCTTT
      541 AACGTATGCT TCTTTTATTA AGTTTTCTAA GAACATTCTC TTTACAAATA ATGATTCTAA
      601 TTTTTTCATA TCAAATCCCC CTGGTAAAAA TAATATTATT CACAAAAATG TAAAGTATTG
      661 ATGCGCGACA GCGCACACAT TCCATAGCGA CAGCTTTTTA AAAAAAGAGA GTAGGCCTAA
      721 GCCCACTCCC TTGTCTGACT ATTCTAATAC AAAGCTATCA GGTGCAGAAG CTCTTTGTAC
      781 TGGACATATC TTGTCCATAG CTTCCCATGT TCTAGCAAGT ATCTTTTGTA GTCTTTCAGA
      841 ACCATATCTT CTACCTTCAT ATTCTCTAGG TCTTACAGAA TAACTAGATA GTACAGATAC
      901 TCTATCACCA AGTTGTTCAC ATATGCTATG TATAACTTTG ATGTTTTCTA AGAATTCAGG
      961 TTCTAATACT TTATCACCTG CTTTAGTTTT GCCAGTATCT AACCATATTT GTCTATTTTC
     1021 TGCTTTGTCG ATACCTATCA TACTTCTGTT TAATATGAAG ATATATTTTT TATCTGTGTC
     1081 AGCTTCTTCA GCAACTTTTT CTAATTGTGA TGCTAATAGA TATGTCATGT AACCTCTTAT
     1141 GTCTTCTACA TTAGAGTATT TTTTACATTT ACCTGTTTCA GTATTAGATA CAAGTACTAT
     1201 GTCTTTTCTG TTAACCATAC ACATTATAGT TTCTTTTGAA TATTTAGCCA TTTTTATACC
     1261 TCTTTCTGTG CATTATGCAC ATTGCATGCT CGACGACATG CTACCAATTA ATTATTATAT
     1321 GGAGGGGTTA ACCTCTCACA AAAATGTAAA GTCTTCGTGC GCGACAGCGC ATATACAAAT
     1381 TAACAAGGAC CAGAGTGTAC ATGTACAATG CTCCAGTCCT TATTACTATT TATATGTTAC
     1441 TTCTATAAGC TTCTAGACAT GATAGAAGTT TGTTTCTTGT CACCATGGAT TAGTCTTTTA
     1501 AAACCTGCAA CTGCTCTTTT AGCTGGTTCG TATTCTGTAA ACTCTTCACG AGTTATATTA
     1561 CTAAATACTT CGTCAGCAAA AGTAGCACCA GCTTTATATG TAGCTTTAAC TGCAGTAGAA
     1621 GTAGTTAAAC CAGCATATTT ACCAGCACAT TCAGCTAGAG GAGTTACGAT ATCATTAGCT
     1681 ACTATCTTAG CACTAGAATA ACCAGTAGTA GTAGCAGATT GAACTAGCTT TTTAGTTTTA
     1741 AGACCAACTG ATTTCATAGA AGTAGTTCTA TTTAAAAGTT TTATTTGGTC TTCTGTTAAA
     1801 CCAACTGCTA ATAATGATAT CTTGCAGAAA GTGAACATAC CAGGAGCTAC TGGTTTCATA
     1861 GATACATGAA CATCATATAC ACCAGCTGAT TTAAAAACGT CGTCTACGAT TTCTTTAGCT
     1921 CTTGCTTCAT TTTCTACAGT GATTTCGAAG CTACCAAGTA ATAACTCACT ATTACCATCA
     1981 AGTACTTCGA AGTTTTGAGT CATTGCTTCA TCAGCATAAA TGTTTTCAAG TAAACCATCA
     2041 GCTTTTCTGT TATAAAGTAA AGCTTCGATG ATTCTAGCTT GGTTAAAAGT TAAAGATTCT
     2101 AAGTCATATT TAATTAATTT ATTTGGGTCA TTATCTAAAA CTTCTACACC TTCAAGTTCT
     2161 TCACCTAATA CAGGTTTGAA AACATTATCT AGTATTTCTT GCATTGTGTT GATATTACCA
     2221 ATCATAATTC TTAACATAAA AAATTACCTC CTAAAATATA TAAAAATTTT ATTACACAAA
     2281 ACTGTTGAGT CTTCGTGTAC GACAGTACAC AGTATTCAGC CCCGACAGGG GCTACTTGAG
     2341 AGCAACTATT CAGAAGTAGT CCTCTAATGA ATTCGAGCCC GACAGGGCGG GGGTTCTATA
     2401 GTAGAATAGA ATTGATTTCT ACCATAGAAC ATTTCACTTC AAGAGACCAA CCTGCTGGTG
     2461 TCTTTCTGAT AATATTTCTT ATGCCTTTTC TACTAAGGGC GATAGCTACG CCCTTTAAAG
     2521 ATTCAAAACT TTCAGAAAAT AAATAGTTAC TGTACATAAT ACTTCCCCCT TTATAGTATT
     2581 AGTTTAAAGC TTTCAATTCG CCTTCTTCAT CTATTATGTA ACCAAGATCA CGAAGACGTT
     2641 TTTCAGTTCT TTTGATTACT GATTTGCATT TCTTTCTGAA TTCTTCACTA TAGTTGTCAG
     2701 GATTAAGAAT CATATCTGAT TCCAAATCTA TTATATTATT GTACATATCA AGTATTTCAC
     2761 TCATTATAAT AGCCTCCTTT CAAATAAAAA AAGGAGTGCT TAAATGCACT CCTTGTAATA
     2821 ATGCATACAA TCTTTTACAA GATCATATAC ATTAGTTATA TGGCTTAAGT AAAATATCTT
     2881 TTCTGTCTTG AAATCTTTAG GGTCTTGCAT AGACTCAAAG AATTCATATT TATCTGATTC
     2941 ATCTGGAATA ATGATAGACG GTTCACCATT GTCTTTAACA GTGTAAAAAC AGATGAATTT
     3001 ATCATCTACA TCTACTGCTC TAGTTCCAAG GGAATCAACA CTAACAATAA CTTGTTTCAT
     3061 AACAATACCT CCAGTAAATA ATATTTATTT CACAAAACTG TATTGTATTC GCGTGCGACA
     3121 GCACATAATA ATAATGGAAG AGAGCTTTTA AGGGATAAAC TCTCTAGAAC CCATGTTGTC
     3181 TATAAAATGT TAACTTTTAA AAATGTCATC TTAAATCCGT CAGGTAGTTT AGTAGCACCC
     3241 GCAGGTAATC TACCTCCTAC TACTTGTGCA ACAATCAAAG TGTCATGTGG TGTTAAACTG
     3301 ACAGAAACAC GGTTGCAAGC AACGTCTTTA CCAAGCATAT CTGATAGTAC AGCAGCTGTA
     3361 TCAGGATGTC CTACTACAGA TACAAAACCT GCAGTTTTAA CGTCGTCTAT AGATATTGGT
     3421 TTGATAGAAA CAGTGTGTGC AACAGTACAG TCTAACATTT GAAGTGAAAA AGCATTACCT
     3481 AAATATAACA TATAAATACC TCCTTGCCAT TTAAGGCTAA TATAACATTA AAATAACGAA
     3541 GCAGTTTAAC GACATGCTTA GGTCACAATG ATTTATATAT ATTGATCTTC TTCTTCGTCA
     3601 CTTACGATTT CTCTATTTTT ATAGCAGTAT CTCATCATAT CAGATAAAAT ACATTCGTCT
     3661 TTACAAGTTG ATAAGTTTAA GCAGAATAAA ACTTCAAATA CCATACAGTT CCAACCATAT
     3721 GTTTTTTGAC ATGCTATTCT AGCTTCTTCA GTTGTTTCTG CAGATACAAT AAATTCTGCA
     3781 AATTGTACAC CATTATTGTG ACTAGTTAAG TATTTAGCTC TAACAAAATA TTTATTCATA
     3841 ATAAAACCTC CTAATAAATA ATAATATACA CAATATTGTT AAGTATTCGA GCCCGACAGG
     3901 GCTTATTGAA TGGTAGGAGC TTTAAGGGTA AACTCCTGAA CCCACACATT ATTACCATCA
     3961 TGTGTGAGGA TGGTCTTGTT TCTAGTATTC AGACATTTGT CCAGTTGGAC AATTATCATA
     4021 ATCTTCACAT TGATGACAGC TGCCACCTAT ACAGTGACCG TCTACAGAAG GTCTAATTTC
     4081 ATCAGACATG ACTGGTTCTT CTTTAGTGTC TGGTCTAACT GTAAAGTCTT TTAAAAGCAT
     4141 ATCGTCATAA GCTTTTTTGA ATCTAGCTAC ATAATATTGA ACAGATTCAA AGAATCTTTT
     4201 AGTCCATGTA TTATGTAATA AGAACACTTT AGAAGCTTTA GCGTATACTT TAATTAATAC
     4261 AGAATTCCAT TCACCTTTCA TAGTCATGTA AGCTCTGTTT AAATCAACTG CGGCGTCTTT
     4321 TGTTTCGTCA AGAATGAATC CAGATCTTAG ACAAGCTTCA ATTATGTATT CTTCTTTTAT
     4381 TTCTGTTTTT TCTTTTAAAC TAGTTCTAAT GTCATTTAAT ACTTTAACGT CTTCAGAATC
     4441 ACATAATACT TCCATTTTAT CTAATAATTC ATTGATACTC ATTCTTTCTT TTTCAGTTAA
     4501 TAATATTTTC ATAATAATAC CTCCGATTTA ATAATAATAT AGGAGAGAAG ACTACTAACT
     4561 AGCAATCTCC TCACAAAATT GTTTAGTATT CGTGTCTGAC AAGACACACT GCTTTCTAGA
     4621 ATGGAATTTG ATCGTCAAAA CCAGCAAATG GATCTTCACC AGAATCATCA AAGTCATCTG
     4681 TGAAATCATC TGCATTAAAG TCTACCACTT CAGATTCTAT TACTTGTGAT TGTACAGGTT
     4741 GAGATTTAGG AGCTAAAGTA GATACAGGTT GTTCTATAAC TGGTTCAACA ATTGGTTGTT
     4801 CAGGTTGTGC TACTGGTTGT TGTTGAACTG GTGCTGGATT ATTACCCATA ATACCTGCTA
     4861 ATGCTTGTGC TACTGCATTT TGTATCATAG CATTAACTTG TTCTTGAGTA AACCCTTGTA
     4921 CAGGTTGAGA TGCAGGTTGA GATTGAGTTT GACTATCTTC AACTTGTACT TTATATAACA
     4981 CATCTAAAGC TCTTTGTTTA ATCTTGACCA TTTCTTCATC GACACTAGCT AAAGATAAAC
     5041 TATATATATT CACATTGAAG TTTCTGTCAT TATATGCTTT AACTACATGT TTCATTTTAT
     5101 CTAGCATATA TACAGGTATA ATATCACCAG AACCAACGAA TTTTTGTGTT CTGATATATT
     5161 GTCTGAATGA TGCACCGAAT ACACCTTTAA TACAGTTAGG TATACCGATA TCGATAACAA
     5221 GTTCAGATAT TGTGTCATTA GTAGGACATT TTTCTAATAT GTAATCTAAC GCTTCAAGTG
     5281 AATTCATAAT AGCATTTTTA TTGTGATTAG AAAATCTTCT GAATTTATGC TCATCAGACA
     5341 TTAGTATTGC TATACCATTA CCTGCTACAA GAGCATATCT CTTTCTGTTA CTATCTAAAG
     5401 TAACACTTGA TTTTTTATTG TTGTTGTAAG TAGCCATAAT AAGTACCTCC TAAAAAATAA
     5461 AAATAACAGG TTACAAAAAA CCTTCACAAA ACTGTAAAGT ATTCATGTGC GACAGCACAT
     5521 GCCCCTAGTG AGAGCCAATA TTCAGTAACG GCCCCGCAGG GGAGTAATCA CAAAAATGTA
     5581 CTACTGATAT TATGATTACA TATAATACTT CACAATACAG TTAAGTATTC CTCATACGAC
     5641 AGTACATATA GAATAGAGCC CGAAGGCTCA TTCTATTGCA TGATTTCAAA AGGAGAAATG
     5701 TAGAATTTCT TTCTCTTGTA ATCTGCGTAT GTAACTGTGC GCAACTGCCA GTATATCTTG
     5761 ATACGTGGCT TTGAATCTGG TATTGTATAC CAGATGTATT TAACTCTGTT GCGCCAGTAA
     5821 GGTTCAGTTC GATATTCTTG TCCTCTTTCA AGGTAATATC GAACTCCTTG AGGAACTTGC
     5881 GATAAATCGT ATTCAATGTA AGCGCCGTAA TCTCCGATTA CTAGTCGCTC AAATGAAGTA
     5941 GCGATTAACT TGCCATCATG TGTGTATAAT GGCTTACTAG GATCTAGATG TAGCATATCA
     6001 GTGTATTCTT TGTAAATAGC TCTGATTTGC TCACTTTTCC CAGAAGCTAG CTTTTTGTAA
     6061 TTTTTCGGAT TCTCAAAGTC AAAGTTAAAT TCATCTTTGA GTCTGTAAAT CATATCTCGC
     6121 TTAATGCAAG ATATTTTTTG AGAGTCCGTA GCAGGGCAAG GAGTAGGGCA ATCATAGTTG
     6181 AAGCATTCCT CGCAAATTCT TATATCGATC ATAAAAGACA CCTCCGAATA AAAGAATAAA
     6241 TTTCACATAA CTGTATAGTA TTCCCACGCG ACAGCGTGAG AAATTAATAC AGCTATAATA
     6301 ATAAATGCAG GCTAAATGCC TACATTTATT ATTTTCTTAT GATGGCTTTC TGCATATTTA
     6361 ATACAGTTAT AAGTACCGCC TTTTTTTACT ACCATCATAA GCAGTAACTA CGAACTTGGA
     6421 ATTATCGACC ATATAATGGT TTCTAATATC CAATTTCTTA GCGATACTAT AATTGCCAGT
     6481 ATAGCCATCA ACAGTGTCGA CATATATAAC TTTATCTGCT AATTTCAGCA TACGGTTATA
     6541 TCTATCGACA CTTTCAGCGT TCCAACGGCC TTCTTGACCT TTAAAAGGAA CAGCTAAGAT
     6601 ATTCTTTACA GGATAGCCTT TAGATTTGAC ATATTCAACT GCAAAGAAAG CAACAGTATC
     6661 AAGTCCTAAT GCACCACCAG TAATAAAATT ATCTACACCA TATTTAGTAT GTAGATTAAA
     6721 CTAATTGATA CATTTTATCA TCTTTAACAG TTATCATACC AGGCATCCAG TAGATAAACT
     6781 CTGTATTTTT AAATGTATCA ATTAGTTTTT GAATAAGGCC TCTACGTTGT TTTGCTAGAA
     6841 ACACAAGTTG TAAATCGTTG AGACTGTATT CATAGTTACT ACCAAGGATA CTACGTAGAG
     6901 ACTCAATTTG TTTTTGAGTA CAGCCTCTAC GATCACGAGT ATCTTTGATA AATGAACATT
     6961 GTATATCGAC AAATCTGTCA TTAATGATGA TATCACGAAT GACTTTACCA ATAATATAGT
     7021 CTGTATTATC ACGATTTCTA TCATAGATAT ATACAGTTTT ATAATCGAAT AATTTAGTAA
     7081 AGTCACTATC ATCTAATAAT TCTGGATTTG CGACTAACAC ACCTTGATAT TCAAACATTT
     7141 TTTCTTCAAA TACTCTAATC ATAACGTACC TCCTATAAAT ATAAAAATTC ACAAAAACGT
     7201 GTAATATTCG TGGCGACAGC CACAGCGACA GCTTACAGAT AGAACAAATA ACAAGCGGCC
     7261 CCGCAGGGGG CTATTAAAGA ACAGTAATAG TATAGCCCTT CTTGGAAAAT AGGTGGCCGA
     7321 TAATACCTCT ATGGCATTTG TTCACGTCGC GACAAAAACA ATAGATACAT ACATTACGTC
     7381 CTTGGTCCAG TAGATGCTTA ATTTCATTTA ACTCGTCAAT TGCTTTAGGG TCAGTTCTAA
     7441 ATTGGTTCAT GTATCTCTTG CAATAAATAC TAAACCAATC AGGTCTATTC ATATTGTTAC
     7501 GATACCAATA GAATAGTTCT TTGCTAGGAG CCAAGTGTAT TAATCTATAA TCAATACCTT
     7561 TCATATAGCC CCTAGCTACA TTGATGTTAA TTACGTCACC TCCTTTCATA ACACCACTAT
     7621 GATAACTTTT CAAATACAGA GTACCTCTAC TCATGCTATC ACCCCCTAGA ATTCATCACC
     7681 GTCAAAGTCT TCAACTTCTT CAGTTATATT TGTCGTATTT ATTTTAGCCA TGCTGTCATT
     7741 TAATTGTTTG TCAACATTGA AGATTAATTT GTATACTACA TTATTAAGTT TATTTACGTC
     7801 TGTGCCTGTT GATGGTCTTC TATCAAACTT ATTAACTGAA AATACAAATC TTACATTTTT
     7861 GTATAGCACT GTTATGTCGT TACCTTTTTT ATATGCAACA AATGCGTGAC TTGTAACATA
     7921 ACCAAGGTAT TTTTCTTCAT TCTTGTCTGT TAAACCAGGT GCTTTATAAA TCATGATGCC
     7981 TTTACTTAAA AAGTCATATA AATATCTGTC TCTAAACACT GGGCTGTCAG GATTTGTGCT
     8041 GTCACAAGCA GGTTCTCTGT TTGGTCTCAT ATGAGACTGA ATAGCAGCAC TTATTTTGTC
     8101 AAGTTCTTCA AGAGTACCTT TAAAACCATA CACAGTTGCT CTAAATACTC TTTCTGATGC
     8161 CATGAAACTA TATGCATAGT TGTTAAATCT AACTACGCCA TAGTATTTAA GCGAATTAGG
     8221 CACTCTATAC ATATTAAGTA TAGCGTTTAC GCCTTTGTTT CCACCAACAA CAGCTAATTT
     8281 GTTTTTCATT GTATATTCGT TCATATCATT TACCTCCAGT AATTTAAAAT AATAAAAAAG
     8341 GAAGACCATT ACTGATCTTC CCAAAAACAA CTAAACTTAC ATATAACTAT CTAGTTCTAG
     8401 CTACATATAA GTATTTAGCT AAATCTACAT ATTCTTCTTT TTCAAAGCAT AGTAGATCTA
     8461 CAGTTTTTAA TTTTAAGCCA TTAAATAAAG TTGTATTGTT GAAGCCTACT GATTTAGCCT
     8521 TAGTAGCTCC ATCTACAACT ACAGGTACAT ATATTTTGCT GACACCATCT GCTGATACTT
     8581 TAACTCTAGT CACGTCGCTG CTTTTTAAAG CATTTATAGC ACCTTTTTTG TTCTTCACTA
     8641 GTTTGCCTTC TTTTCTTTCA TTTGGAGCAA CTGGGAAGAA GTTATCTACT GGTATAGCTA
     8701 CATAGTTGTC ATCTACTTGA GCGTATGGGT CATAGCTAGC TATTAATTGA CCATTTACTA
     8761 CAGTAGCTTC ACCTGTGAAG TTTTCTTCAA CACAAAGTTC GAAGTCTTCA CTAGCGCCAT
     8821 CTTCTAGTAT ATAGACATTA CCATCAGCAT AGTCGCTTGG TTTGTCTGTA ACTGTAAGTG
     8881 GCACATCTAG TTTGTTATCT GCATATTCAA ACACTGCTAT GTCACCGAAT ATTTTGTCAA
     8941 CTGCAGTTAA CATTTTATTA ACTTCTACAC ATTTAAGATT TGCATCTTTG TAATAGAAGC
     9001 CTTTGTTATC TAGGAAGCAT ATTTCAATTG CTAATGAATA TACGTCTTTC ATCTTCATGC
     9061 CTTCTAGTTT TGCAACACCA AATATACAGT TTCTCAATAC TGCTAAGAAT TTATCTGTAT
     9121 ATTTATCTGG TTCTTCTTCA TCTGGTTGTG TGAACTTTCT ACCTCTTACT AATGAAGAAG
     9181 CATAACTTAT TACTCTACGT GTTTCAGGGT ATAAGTCATG TAAGTTTGAC AATCTCTTAT
     9241 AATAATTGTC GTAGTCAAAA CCATGTACTT TGGCTAGTTC ACCATTAACA CAGTCTTCTA
     9301 AACTGTCTTT TACAGCTAGT TTCACATCGC CTATAGCGTC TTCAAATGCG TTTTCTAGCT
     9361 CTTCTGGTAA AAACATTTGA TAGCCTTCAC CAGATCTCAT AACAGCGCCT GAGTTCAAAT
     9421 ATAAATTTGC AGTAAGCGCT TTCTTAGGGT CTCTACCTGC TTTCATGTTA CCTATGCAGG
     9481 CTGACCCTTT GCCAACGAAC CCATGGATGT CTCTGCTGTA ATGTCTGTCT CTATGTTTCT
     9541 TTACATCTAT AGAGCTTTCG CCTAGGGCTC TGACGATATT AACAAAGTCA TTTACGAATG
     9601 TATCAAATTC TTCTTCTGTT GTATCTATAC CAAATGACTT GATTTGTTCT ACTGCAGCTT
     9661 GTATTTCTGC TTCTGATATT CTCTTAAGTT GTCTAACCAT GCCGAATCTA TTAGTCATTG
     9721 TTGCACAGTT TTTAGCGTCA TAGATTGTTT TGATCTTTTT GCCACGAAGT TCTTTTATAC
     9781 TGTCTATATT CTTTATGTCT ACTAATTCTT GTAAAGGAAC TAGCATTTTA TGTAATAAAG
     9841 CTAAGCCTAT TTCTGTCATT TTGCCATCTT CAAATATTAA GCTTTTCTTT ATCATTAATA
     9901 CGTTGCTACC TCTGATGATA GTGATACCTA TATCGCTGCC TAAAACTGTA GTTGATATTA
     9961 ATAATGATAA TGGGTCTTTT ACATCTTTAA TGTCTAATAC TTGTTTTCTT GCTACAATTT
    10021 CTTTATATGC ATTGTTGCTA AGACCCATGA TGTTTTCTAT TTTTACGACT TTGTTTGTTT
    10081 CTTTCATACT ACTTACCTCC AGTAATTTTT ATTTTTTTTA AACATAAAGA AAGAGAGACC
    10141 ATTTCTGATC TCTCTTGAAG CATGATGATG ATTATTTATA AGTGATTATA GCTGCTTGAC
    10201 CTACGTTGTT ATTCTTGATT GCATATTTTC TAACAGCTAA ACTAGTAAAG CCTGGTACGT
    10261 GGCAATTAAC TTCACCAGTT TCTTCATTTA ATTCTTCGAA TAAGCCATAG TGTACTAATT
    10321 CATCGTTGTC ATCATATTCG ACTTCTTCAA AGTATATAGC TAAGTCGTCA CCATCAAAAT
    10381 CTGAACCTGC ACATTGGTTC TTCCAAGTAT TGTCTGCTGG AACCATTATG CAGTTGTTTG
    10441 GACAAGTTTC GTAGAATTCT ATTAAGTCTT GTTTCAATTC GTCATCTACG TCTAATACTG
    10501 CAATTCTACC TTTAAGTTCT TCTAAGCTGA CACATTTGAA TACAGCATAC TCGTCTGGAG
    10561 CTTGAGATGG GTATTTAATA CCTACACAAG TTCTTAAGCT ATCGCTAAGT CTATTATCAT
    10621 ATGTTCTTAC TAGATGTTTT TCTTCAAATG CTGGACAATA AACTTCTAGC ATGTGAGTAC
    10681 CGTAACCTTC GTCAGCACCT GGTTCAACAT AATCAACCCA AGTACTATTA AGGATTGAAG
    10741 TACCACCAGT TAATATAATG CTGTCATCAG GAGTTAGTCT TAAGTACATA GCATTAACTG
    10801 GTATATTTGC TGACGCTGTC ATACTTCTTG CGAAGCTATC GTCAGCTTTA ATTAGGCTTT
    10861 CACCTACATG TCTGTCATGT TCTGCTACGT CAGGATTAGC TGCTAACTTA TTTTCATAAG
    10921 CTTGACCTGC TAATTTTAAT GTAGATGATT TGCTGTCAAA TTTTAAACTG TATTTAGTTT
    10981 CTCTGTTATA GAAAGCTCTA ACTGCAGCCA TTCTACAGAA GTGTTGAATT TCTTCTGCAT
    11041 AGTCTTTAGC AACTTTAGCA ACAGCTTGAT TGCTTAATTT ACCTGAAGTC ACGTTGCTCA
    11101 TAGCTACTAT ATATAAATTG CAGCCATTTT TGATTTTAGC CATGTTGACT GCCTTGAATT
    11161 CGTCTTTAGT GCCAACCAAA TCTACATTGC TTAACATGGC ATTTAATTTT GCTTTAGGTA
    11221 ATTTCTTAAG TGCTTTACCA CTTATCATCT TACCGTTATA CACTAGATGA CATTTGTTGA
    11281 TATTTTGAGC CATCATGATA TTGCAATATC TTGCTATCAT TCTGCCTCTG AAAAAGCGGC
    11341 CATGAGCTTT CATAAGTAAA GTATCGCATC TACCTTGTAA ACTTAGGCCA AACATCATCC
    11401 AAGGTTTTAA TCTTGGGAAT AATGTTTTAA ATAGATGGTA TAGTGTATCG CCATTATATC
    11461 TAACAGCACC ATCTGCGAAG TTAGTACCTA TTTCAGCACT GATGTCGTTG TTTTCTTCAT
    11521 AGTCACTGCC ATAATCAAGT TCTGCATCCA TAAAGAATAC ATTATTGATA TGACCTACCT
    11581 TCATCATAGG TGTAGTTGTA CATATACCTA TTCTGTCGGC TATTTTACTT ATGTCGTCTA
    11641 TACTAACGTT GTCTTTTAAT AACAGCTCAG CCCATTTATA GCCAACTGAA TGGCCAGTGA
    11701 TAGCATCTAT TTCATTGAAT CTGGCTTGAG CTTGTTTTAA CAAGTCACCA TTCTTATCAA
    11761 CTACTGCATA GTATATTCTA CTGTGCTTAA TAAGAGATGG TGACACAGCA TAAGGCATCA
    11821 TTACAAGGTC AGCGTCTTTA ATGTCTTTAG CAAGTCTAAA CTTACCATTT TCTCTTTTGA
    11881 TGCCTATAAA TATTAATGAT CTTATTCTTT CTGCCATAAC ATCCTTAGTT GTCAAATCGA
    11941 TGATACCACT GAAGTCTACT ATATATAGAC CTTTGATGAA AGCTGCGTCT GCTTCTTTGC
    12001 AGTCGCCTGT GATGTATTTT CTATTGCTAA TAATTTTGCC ATCTTCTTTT TTGATAGCTC
    12061 TGATGCTTCT TCTAGTGTTG TCAACTTCAA AGTTATTTAA TATGTTTAAC ATACCAATAT
    12121 CTTCAAAAGT TCTTTCTACT AGAATTCTTT TCTTGCCTGT TCTTTTGCCA TTAACTTTAA
    12181 CGTCTTCATA AACAAAGTTG AAGCCATTAA CTATATTACA AGCTTCGTTT AATGGTTTAA
    12241 CTATTGCCTT TTGGATTTTT GTTTGTTGCC CTACAGATAA AACTTTCATG TTATTACCTC
    12301 CTACTAGGAA AAATATATTC AAGCCTTTTT AGGGCATGCT CAGGCCCATG AACTACTCAG
    12361 CCAATCTGGT TTATGCAAAT AAAAAAGAAA CTTATGTTTA TGCTCTGTTA TAACGGCATA
    12421 AATGCATATA AGCTTCTTTT AAGATTCTTT CTCTTTCTTT GTTGCTCATA GTGTAGACTT
    12481 TTATATGAGC AAAATATCTA GCATCCTTTT CACAAGGTTG CTTTCTATAG GCAGCATAAT
    12541 CTACAAATGA GTTTATATAT TCGTTATTGT CATATACATT ATTGTCATTT TGCCATGCGT
    12601 GTCTAAGTTC ATGGCATATT GTATCTAGCA ATGTATTTAA ATCTGATATA GATCTTTTTT
    12661 GTCTTATAGC TCTGTCTATA TAAAAGCTAT TTACGTATAC ATAATCGTCT ACGTAATTAT
    12721 AGCTTCCTAA ACTACATTCG TCTTTTTCAT AGGCGATTGT AGACATATTT CTACCTATTA
    12781 TGTCTTTTGC CAAAGTTGTC ACAATTGACT TAGCTACTTC TTCCATAGCT ATTTCTTTGT
    12841 CGTCAATCTT TCTCATTTCA GCTCTTATAA GCTGTTTTAT TGTCATAACT CCAATGTTTT
    12901 CTTTTTGAAG TCTTGCAGAT ACTTTTTTGT ATATTAATCT GCTTATTTCG TCTAATTCCT
    12961 TAGCTGTTTC GTCGCTCATA GCGATTGCAA ATATTGCTAA ACCTGTCATA ATACCAGCTA
    13021 ATACTAATAA TACTATTTCT ATCATTTTCA ACATAACCAA TTCCCCCTAT ATGTACCTAT
    13081 ATAATTGGAT TTATATAAAG AAAGCGTATA TAGGTAAAAT CCATAAAACC CTATATACGC
    13141 TTATATATGT ATATTATTTA TCTAAAAGTT CTGCTATTAC AGCAACAACA GCTATTATTA
    13201 AAGCTGTAGC TACCATTACG CAGCCCATAG TTATTGTTGA TATATTCATC ATACTGCATT
    13261 CTATACTAGT ATTTAATGTA TCAACAGTAT TGTATATTAG TTTACCTTCT TCGAATGTTA
    13321 CTATTGCTAT ATCACTATAG CTATTATCGT CTTCTTTAAC TAGTCTTACT ACTTCATTTT
    13381 CAGTTAAGCC ATTTTCTTTA GCTGTTTCTT CGCTGCATCC ATTTAACATG AATGATAAGT
    13441 TATCTTTAAC TAATTCATGT TTAATGTCTT TTACATCTGT TGCTTCTATT ACTGCTATTT
    13501 GTTCTTTTGC TTCTAATATA TCGTCATTTC TACTTGCTGC TACACTTATT ATAGATACCA
    13561 TTGATATTGT ATCTATTACT ATTACTAATA CTACTAATAA CATTATTTTC ATTTTGTTTA
    13621 ACATCATACA AGGGCCTCCT ACCCATATTT CATTATATAC ATACATATAT AATGCTACAC
    13681 TGTTTGTACC ATGAGATTGT AGCTTCTCAT ATCTTTAATT TACTAATAAC TATGAATAAG
    13741 CACTCCCCAC ACAATCATGT TTACATATGT ATGGAGTGCA TATAGCTTAC ATATGTAAAC
    13801 AATACAAATA GAATACTATG TACTGGTTCA ATTATTATTT GCATTTACCT GATTTCTTTT
    13861 TGAACCATTT CCCTACTTTG ACTTTTGCAT CTAGCCATTT CATTATTAGT ATGTTAGAAG
    13921 TAGGTCTAAC ACTATAATCT ACTATATGGC CTGTTTTGCT GTATTTGTAG CTGTCACCTA
    13981 CAAATTTAAT GATTGCACTA TCTTCTAGTG CATATAGTTC TTCATCTGTT AAGAACCATA
    14041 GGTGATCTAT TTTATCTAAT AGTTCACCTT TCTTGTTGTA TACTTGTACT TTTTCTAAAA
    14101 GGTAAGTAGG TTGATCATTC CAACCATCCC AATCAACAAC TCTGTACTTA CCAATAACTG
    14161 TTATACCTTT CTTATTTTTT AGTACTTCTC TCATAATGTC CCCCATTGCA GCTGGTATGA
    14221 CGTTGCATAT TACTCCAATA CTGCTCATAT ACACTACTCA CCCAGGTCTA AGTACCCTGG
    14281 GGCAACAATT CTATTGTTTG AGGAGTATAT ATATAAAGGT AGTACTGCTC GCAATTTTTG
    14341 AAAAAATTTT TTCCCCTTAT ACTGACATCA TATATATTTC AAGGACGCTT ATAGTTCTAT
    14401 TGACATCAGA TGCGCGTAAT ATATTTATAA CTATAGGTAA TAAGAATAGA GATAGGAGAT
    14461 GGTTATATGG CTCAAGTAAA AATTAATAAA GAGAGATTTG TTGAAGGTAG ATTTACAGTT
    14521 AAACAAAGAG TTGTCGATAC CGATGAAATA ATAATAGATA AAGATGGTAA TGAAGTACCT
    14581 AAACAAGAAA TAGTCATTCA CGGTATATTT TCAACTCATG ACTATATCGA AGAACTCGAT
    14641 ACTTTAGAAT CAGAACGTTA TTTATTACAA GGCGTACATG TATTTGAAGA AACATTCGGT
    14701 ACTAACGATT ATGAAATAAC ATATGAATTT ACTGCTGATT CTCTTACTGT TAAAAAGGAT
    14761 TATGTTCCAG ATAAAGTCAA AGTAATTGTC GAAGCTAATC TGTATCAAGA TGAAAATACA
    14821 GAATACTTCC ATAGTGTTAA CTGGAATATA GCTGAAGGAA TCTACGACGA TATTATTAAC
    14881 GGAGGAAAGG AGGTATTAGA AGATGGCGAA CAAGAGTAAT AAACAAATAA GCGAATATGA
    14941 ATTCGAAGTA GATCAAGAAA TAAGTCATGA ACTTGTCGCT GACGAAGTTA AGCGTCAAGA
    15001 AGTAGTAGAA AACAGAAAAC GTTTAGAAAA CGATTTAATT GCCGCTGATA ATCCATGGGG
    15061 ATATTCTCCT GCAGGATTAG AGTCTAAAAG TGCAGCTATG GCTATGTTGT CTACTAAGTC
    15121 TGGGCTTTAT GCAAGAATTC CGATTACATG TAAAGGCGAT TGTTGCCCAT ACAGTGAATC
    15181 TTGCATGTTA TTAAAATATG ATATGGCTCC AGAAGGTGAA AAATGCGCTC TTGAGACTGC
    15241 TTTAATAGAA AAGAATCTAG AGGGCTATAA ACGTGATTTT GACCTAGATC CTAGTTCTTC
    15301 ATTTGTAGAC TTCACATATG TTAAAGAACT GATAAATACA GATATAATGA TAGAACGCGC
    15361 CCAAGCTCTA TTAACACAAG AGGGCGTAGC TGTAGAAGAA GTATATACTG GTTCTAATGA
    15421 AAGAACAGGA GATGACTTCT TCAGAAAAGA AGTATCGAAA GCTCTCGAAA TATATGAAAA
    15481 ACATTGCAGA CGTAGAGATA AGATACTTGA TAATATGTTA GCTACACGTA AAGCTAAAGC
    15541 ACAAATGAAA CAAGGTGACG AAAAATCTAT TTACGATATG ATTCAAGAAA ATATAAATAT
    15601 GGATTATGTA ATAGAAGAAG TCCCTGAAGA ATTCCAAGAA GAATATAGCA CCAACAACGA
    15661 TACTAATAAT GAAGAGGAGT GATATATATG GCTGTTGGAG ATATAGGAAA AAAAGCAATA
    15721 CAATTTGGTA GAAACGTAGC ATATGGTTTA AAAGGTTCAA CTGTAGGATG GGCCGAAGGT
    15781 ATAGGCATAC GTCAAATACA AGCTAATATG ACTGCAGACC AAAAGAAACA TTTACTTGAA
    15841 TATGGTAAGA AAGCTGAACA AGCAGCTTTA AGGAATGGTA AAACTGCTAA ACAAGCTAAA
    15901 GACATATCAC GTGACGCTAG AAGAGAGTTA GGAGAACGTA TACTTGCTAA ACAAACTAAG
    15961 GGTTATCAAG TAGGAGATTT CCTTGGCTAT GGCGTACGTA ATATATATAA AAATAAAAAA
    16021 GATGGAATGC CATTTGATAA AGCAGTACAA AAAGCATTCA CTAAGACTGT TAAAGACGAT
    16081 AAAGGTAATC TTGTTAAACA ACTTAATGCT AAAGCTATAG CTGGTACAGC AGTAACAGCT
    16141 GGTATGGCTG CAAGGGTAGC ATCAGGTGGA GGTCTATACA AAGACCGTAA CGGTAATACA
    16201 AACATACCTG TTATTCCGTT TATTTAGGAG TGTGATTTAT AAATGAAGAT TCCAGGACTA
    16261 GGTTTTATAG GGAAACGAAT AGGTAAAGTT ATAAGTCAAT CTGGAGGACC TGAAGCTAGT
    16321 GCGCTTAAAG CTATTGGAAA AGTTGGAGCC TTTGTAGGTA AAGGTATAAC AAAAGGATTT
    16381 AAAGTAGGTG CAAATGCTGC TGCTAAAGTT ATTGGATTAA CAGAAGAGGC TGCAGATGGA
    16441 AGAACTATCT TTGAGATGGG TAAAGACATC GGCAAGGCTG CTGGTAAAAA AATAGGTAAG
    16501 GCAGGAGCAT ATGTAGCTGC AGAAGGAGGG GCTCAGTTAA ATTACGCTAA TTTTATTGCA
    16561 CAACAATTAA CTGGTAAAGC ACCAATAACT AGTTCCCTAC TAGGAACTAA TCATCCAGTA
    16621 ACAAAGATTA TGAAAGCTAT GGCTCCATTA AAACCTTCTG ATAAAAGCTT AATAGGATAC
    16681 AAATTAAGCA AAACAGGTAA AGGTTTAGTA ATTGGTGGAG CTATAATGGC TGGAGTAAAA
    16741 GACGGAGCTG TTGCTTTTAA TAATTCTAGA ATTGGTACTA ACGACGGTAC TGTTTATAAC
    16801 AACTTATTGC AATCTAATGG TCAAGGTAAT ACTTGGCAAA GTATGCAACA CAATTATTTA
    16861 AATAATGCAG GAGCTACAGG AGATCTTGGT CTTGCATTAC ATGACTTGCA TCATTCTCCA
    16921 TATTATTAAA ATTAAAGGAG GTGAGAATAG ATGCCAAGAA CACCAGATAA TGAATATTAC
    16981 AGACAACGTA TAATAAATAG TATGTGGAAT AATATGGATC CAAATATGAC TATCGGTGAC
    17041 GTACAACAAT CGTTTGCTTC ATCTGGTATT GAACCTGTTA GACCAGGCGA AATAAATCCA
    17101 CAGCAAGCTT ATCGAGATAT GGTTAATAGG AGACAGCAAA TACAGATAAA TGATGCATGG
    17161 AAAAATGTAA ATAATAATAT GAGCGTAGAA AATTTCATGG ATCAATTTGT CGGCGTTGAT
    17221 GGACAAACGC AATTAGATAT AAATGGACAA AAACTTCGTA TGCGCGGTAT TCAAAACAGA
    17281 AATGCTGGCA TACCTGAACA AGAAATCGGA GGAGATATAT GGGATTATAT TAATAGAAAT
    17341 AACATAAATG CTACTATAGG AGACGTTCAA AAATCATTTG AAGCTGCAGG TGTGCAACCT
    17401 GTCAACTCAG GAGACATCAA TGCTCAACAA GCACATCAAG AAATGATAGG TCGTAGACAG
    17461 CAATCACAAA TAGAAGACGC ATATAAAAAT ATAGATAAGA ATACAACTAT TGAAGAATTC
    17521 ATGGACCGTT TTGTAGGTAT AGATGGGCAA ACACAACAAG ACATAGACGC TATGAAGCTT
    17581 TCTAATAGAG TAAAACAAAA CAGAGCTGCT GGATTGTCAG AACAAGAATC TATAGACGAT
    17641 ATGTGGAACT ATATAAGTAG CAACAATATA AATGCTTCTC TAGAAGATGT ACAAAAGTCA
    17701 TTTGAGGCTG CAGGTGTAGA AGCAGTTAAG CCTGGAGAAA TCGATACTCA ACAAGCTGTT
    17761 TCAGAATTAC GAGCTCATAG AGATCAATCT CAAATCGATG ATATATATAA AAACCTTGAT
    17821 CCTAACATGT CAATAGAAGA CTTTATGGAT CAATTCGTAG GTGTCGATGG ACAGACTCAA
    17881 CAAGATATCG ATGCTATGAA ATTATCTAAT AGAGTTAAAC AGAACAAACG TGCTGGGCTA
    17941 TCTGAACAAG AATCAATAGA TGACATGTGG AATTACATTA ACGACAATAA CTTAAATGCA
    18001 TCTATCGAGG ATGTTCAGAA ATCATTTGAA TCAGCTGGAG TTGAAGGAGT AGTGCCAGGT
    18061 GAAGTAATTC CGAGCCAAGC TGTTTCTGAA TTAGCTGGCG CGAGAGAACA AGAACGTATA
    18121 GACAAGATAT GGAACAATCT AGACCCTAAT ATGTCTGTTG AAGATTTTAT GGACCAATTC
    18181 GTTGGAATAG ACGGTCAAAC TCAACAAGAT ATCGACAGAC AAAAACTTAT AAACAGAGTT
    18241 AAACAAAACA GAGCAGAAGG ATTAGGCGAA CAAGAAGCTA TCGATGATAT GTGGAAATAT
    18301 ATCAGTGATA ATAATTTAAA TGCATCAGTA GAAGATGTTC AAAAATCGTT CGAAGTAGCA
    18361 AGAGGCGTAA GACCTGAATC TGACCTTCGT AGAGTTACTG AAGAAGCCGC TTTGACTTAC
    18421 GACGGTATTC CTGAAAGCGT AACAAAGCAA TTCGATACAT TTAAACCTAC TGTTAAAACA
    18481 TTAAAAGATG GTTCAAGAAT CGAAACCATA GATTTAGGTA ATGACATGTT TACGAATGTC
    18541 AAATTCGATA AAGATAACAA TATTTTAAGT AAAGGTTACA CAAAAGGCAA AGATGCTTAT
    18601 AATGTTTATT ATAATACAGA AGGAGATATT GTATCTGAAG CATATAAACA CAATAAGGTA
    18661 ACTAATAATG TTGTTGAATA TAATAAAAAG TTTGAACCCA CAGACATAAC GACAACAAAA
    18721 GAATTTGATT TAGAAACTGC TAAAGGACTT AAATCAGAAG CTAATAAATT ATGGGAACAA
    18781 TTGCAATATG GTGGAATTAA TGATCAAATA CCTTATGTTC ATTATAAAAA TTATAATCAA
    18841 CCAATTAATC CGAACCCAAA TCCACAACAA CCACAACCAA AACCTGAGCC AAAAACTAAG
    18901 CCAGGTCCAC AACCTGAACC AAATACTTTC AATCCAGAAC AACCAGATCC TACATTACAT
    18961 TTTAATCAAC CAGATTATAA AAAATATAAA ATGCATGATG TTGTAGCTGA TGAATTTACA
    19021 CCTACTCCAT TAAGCAGTTA TGATAGACGA ATGAAGGAGT ACAGTGATTA CATAGAAGAA
    19081 TATGAAAGAA TGCAAAAGAT GGCTCAAGAG TCTGCTCTTA CTTCTGAAGC AGGAGCTCGT
    19141 AATTATGAAA AGAATAAAGA TGCACTTGAA AAATTCTTTG GTAAAGATAA ATTCAGTTCT
    19201 GAAGATGCTG CATTAAAATA TGAAGAAGCT AAACTTTATG GACCTCATAG AGACAATCCT
    19261 AACGATCCAT TACGAAGAAA TAGTAAAGCT TGGTGGGACG AACGTGAAGA ACTTCTTCGC
    19321 AAACGTAGAG CATGGAGCAA GAACAGACAA AGCTTTGTTA ATAGTGAAAA AGCTGCACGA
    19381 GAACTTGCTG ATACTAAATT CTTACATGAA GTAGCTGCTA ACAGAGATAT CTATGATTTG
    19441 CTTAGAACTC AACCTCCTAA TTATCTTGGC ACACCAGAAG TTATTAAATC AATAACTGAT
    19501 GCTGATAAAT GGTTAAAAGA TGAAGAGAAT ATAGCTCGTT ACAATAGCAT ACCAGAAGAA
    19561 TTTAGGAATC AGGTCGAAGG AGACATCAAA AAGAAAAGAT TCGAACTTAA TAAAGCTAGA
    19621 CGTAACGCTA AGCTTGATGC TGATTACGCT AACTTCAGAT CTAATTATGA GTCTTTAACA
    19681 GCATCACAAA AAGAACAAAT GAGACGTTTA CGTAGATTAG AATCTAGATA TAGAAAGGTT
    19741 AATGACCCTA CTAGACGTGC AGATATCTTA GACGAAATAA ATCAAACTAA AGATAAAATT
    19801 AAAGATTTAA AGAGTCAAAG AAAAAGTACT AAAAAAGATA TGAAGCGTAC AAACGCTAAA
    19861 ACGCGTGATA GAGCTAGTAA TATCAAAGAA GAAATAGGAA ATATAAAAAA TGAAATAAAT
    19921 GATAATAAAA TCTTCGGTTC AATTCAAGAA GCATTCGAAA AAGAAAGAGC TGCTAATCCT
    19981 TCATTAACTA TGGAACAGTA TTTAAAAGAT AATTATAAAA ATACTCGATT CGAAAACTTT
    20041 AAGCCTAAAG CCGATTACGA AGTAGAGCAA CTTAAAGATA AATTACAATT CCATAAAGAT
    20101 TTATTAAAAG AAAAGGCTGG TATAGATATA GCTAAAGAAG AAGGAGATAT AGTAGAGAGA
    20161 GGTCTAGCTA AACTTAAGAA AGCTAGTAAG CTTGATATAG CAATGTCAAC TGTCGGTGCT
    20221 ATCAGTAAAT ATAAAGATTC ACGTAAACAA GGACGTGGAG TTATGTCTTC TGCAGCACGT
    20281 GCTGGTGTTG ACTTCGCCGC ATCTCAATTA ATGGGTCCAG GATTATATAT GGGTCTTACT
    20341 GCATTTAGAG CAGCTCCTAA AGCGCTCGTT ACTGGTGCAA TGTATTTACA AAACGAGGTA
    20401 CGACAAATGA ATACAGCTTC TAGATTCAGA GTATTTGGGG ACGCTAGTTT CCAAGATTCA
    20461 GATCAATTAG CTACAATGAG ACAATCTGGC ATGGAAATGG CTAAGATGGC TAATTACAAT
    20521 CTAGAACAAA CATTAATGGG TAACGAGGCT CGTTATTTAC ATAAGTAAAT AATATATTAA
    20581 TTAATAGGAA GGAGGAAATA GTGTATGGCG AATATTTTGC CAAAAGCTCA ACAACTAAAA
    20641 CTACAAAACG TAATGAATGA TCCTGTTAAA TGGGCTCAAA CGTTTTTAAT AAGTTATGAT
    20701 AAGAATTTGA AAAAAGATAC GCCATGGACT GCACGTTGGT ATCAAGTACA GATGCTCCGC
    20761 GATAAATCTC TTAAAAAGGT TTATCGTTGT GGGCGTCGTA CTGGCAAATC CGAGGTTATG
    20821 GTTGTAGAAG CACTATATAA TGCAACCACT AACAGAAACT ACAGGGTTTT ATTAATAACA
    20881 CCGTATGAAG CGCAAGTACG TTTATTATTC ATGAGACTTA ACGAATTGAA AAACTCTAGT
    20941 CCGTTGCTTG CCAGTCTTAT TACATCTACT ACTAAGAATC CATATAAGAT GGAATTTAAA
    21001 AATGGTAGCT GTATAATGGG ATTTACAACA GGAGCATCCT CTGGTTCTTC AGGGGCTTCT
    21061 ATTCGTGGTC AAGCCGCAGA CTTACTAATA CTAGATGAAT GTGACTATAT GGCCGATGGT
    21121 GATTTCGATT CAATAATCAT GATAGCAGGT GAAAGACCTG ACATACGTGT TATAATGAGT
    21181 TCTACTCCAA CTGGTAGACG TGGTAATTTC TATAACTGTT GTACTAATAA AGCAACAGGT
    21241 TATGTTGAAC ATTATCATCC ATCTACTCAC AACCCTCAAT GGTGCGAAAA GATGGAAGCA
    21301 GAAATGAGAG CTATGCTTTC TGAACAAGGT TATATTCACG AAGTTTTAGC TGAATTTGGA
    21361 GATCAAGACA CAGGTGTATT CAATAAAGAT AGACTTGATG AAGCATTAAC ATTCTATGAC
    21421 TATTCATACA GAGAACTTGA TTGCTATCAA AAAATGAGAT GTGAAGAAAG TGGTAAATGG
    21481 CCAGAAATGT TAATATATGA CGAAACTAAT CCAGCTCCAC CTAATATATT CCGTACAATG
    21541 GGTGTTGACT GGGATAAATA CGGAGCGTCA TCATCTATAC TAATATTAGA ATACAATATG
    21601 GAATTACAGA AATTTATGGT TCTATTACGA TATGAAATGC CGAAAGCAGA ATACTCATAT
    21661 GATGAAGCAG TTAACACTAT CATAAGACTT AATAGAATAT ATAATCCATC ATTTATCTAT
    21721 TGTGATAGAG GTGCAGGCGA ATATCAAATA GAAAGATTAC ATATTTATGG AGACGAACAT
    21781 CCTGAAAGTG GTTTAAAACA AAAAGTAGTT GGTTGGTCAT TCAGTAATAA ATTAACAGTA
    21841 CATGACCCTG TTACTGGTGA AGAAGATAGT AAACCAATGA AACCATTTAT GGTATCACAA
    21901 TTACAAATAG CTTTCGAAAG AAACAATTTA GCTTTATCTC CATATGATGA AGTATTATTC
    21961 AAACAATTAA TAGACTATGA AGTAGAAAGA ATGGGAGCTA ATGGAATCCC TACTTTCACT
    22021 AGTAAAGAAG AACACTTTAT AGACGCACTT GGACTTGCTT ATTTAGCAAT GACTTTACGT
    22081 TTTAAACAAT TAACAGGAGT AATGCAAGAC CTAGAAGTAT CTTCTAATTT CGTTACATCT
    22141 AATGTTAATT TAGCTCGTAA AGATGATACT CGTGCAATGG GTCTTGGAAG AACTGGTAAG
    22201 GTAGCACCAG AAGTACAAGA ATTCTATGAA AACTATCAAT ATGATGAACA TCCAGACGAG
    22261 CAACAAAAAT GGGTTAAAAC TAATTTTAGT AGCAGTTATT ATAATAATAA CTCTTTCTAC
    22321 AATAGCTCAA GTAGGTCTAC ATGGGGCTCA AGATCTGGAG GACTAGGGAA TTTTAGAAGG
    22381 TGATAAATAA TGGCTGACGA TAAACAACGC TTAGGCTATA CGCCACAGAT AAAGTATACA
    22441 GAAGATTATT ATTCAGACTA TAATCCGCCT GCTACTACTC AGACATCAAA TGTATCTACA
    22501 ACATCATCTC TTGCACAGGC TGCTAATAGA ATAGACAGTT TAATAGATGG TTTACCATCA
    22561 GAGTTAGCTA ATGCAATACG AGATATCTAC AATCCTGTAA TAGATATGAT TTACACTCCT
    22621 TTCTTGAAGG ATAAAGTTAT ACCCGATAAA TCAATTCAAA AAGAATTAAT AATTAAAATA
    22681 AATAAGGATG ATAAGACACC ACCAGATCCT AATCCTAAAC CACCAGGTGG AGACCCAGAT
    22741 AATCCTCCAG ATAAACCGCC TACTCCTGGC GGAGGTGACG ATCCTGATAA ACCACCTGTT
    22801 AATCCACCAG GCCCTGATCC TGGTGGTGGA GATGATAAAC CGAGTATAAT TAATGTGCAA
    22861 TCTATCTATT TAGATAATAG AAGTATTTTT ATTAATGTAG GTCAATACAG AAAATTAAAC
    22921 GCTACAATCG TACCATCAAA TGCTACAGAT AAAACTGTTT ATTGGTCAAG TGATGATGAA
    22981 TCTATTGCTA CAGTAGACCA AGATGGTAAT GTATATGGAG TAGCACTTGG TAAATGTAGT
    23041 GTTTATGCAA GAACGTCAGA TAGACGTAAA TATGCAAAGT GTAGAGTCAG AGTATTAAAA
    23101 AATGGTGGTT CAGGTACTGA TGAACCTGAA AAGCCAGATC CTACTCCTGG CGGAGACGAT
    23161 GATAAAGATA TACATGTATT AAGAGTAGAG GTTGAACCTA AATATCATGC TATGAACAAA
    23221 CATAAAAAAG TACAACTTAC AGCAACAATA TATCCAGATA ACGCCAGTAA TAAAGAAGTC
    23281 ATATGGTATT CTTCTGATAC GAATATATGT ACTGTAGATG AGTACGGCGT TGTTAATAGC
    23341 CATGATGAAG TAGGACAATG TAAGATTTAC GTAGAATCAG TTGATACGCA TAAGAAAGCT
    23401 ACATGCTATA TAAATGTAGT ATCAGATGAT GAAAATCCAG ACGATAAACC AGATGACGAT
    23461 TCACATCCTG GTCATCATCC TAATCCTGAT CCAACACCTG GTGGTAATCC TGATGATGAT
    23521 CCATCAAAAG ATAATCCTGA TGGTTCTGAT CCAGATGATG ATGATGATGA TGATGATGAT
    23581 GGATTATGGG ATACAGACGA TTTACCAGAG CTTATAGTCA AGAGAGAAGA TATACGTGAC
    23641 GTAATAGAAA ATGAATTTAT TAGAAATATA TCCGATTTGC TAGATTACTA TTTTAATAGA
    23701 TTAATCAAAC AATTAAGTGG TTATTACTAT AATAATTTAA GCGCACTTAT GGGGCTTAAT
    23761 ACTTCTAGTG TTAAGAAGCT TGTAGGCAAT ATAGAAGATT TGACAGTAAA ACTTGATTCT
    23821 CAACATTTAA AAGATTTAGC TTTACGTCAA GAAAAAATAT CAAACGTTAA ATTAAGCTTC
    23881 TTTGAAAATA ATTTTAACGT ACATCAAACT ACACGTCATA TTCAATCATT CTTAGTTACT
    23941 TACGAATTAA AAAAACGTTA TGTAAATATA CAATTCGGTA ATAGCAAAAC TAATGAAGGT
    24001 TCGTTATCTA ATACAGTTCT TAAAGGAGCT CGTCAATCTT ACGATAAACA ATATGAAGAT
    24061 ACATATATAG ATTTATTTAA ATATTTGAAT TCATCTATTA AGATTTCAGA TGATATTTTT
    24121 GATGAAATAG CAAGAGGTTA TAAAATGAAA GAATTAATGA TTAAGAAAGG TGGAACACGA
    24181 TAATGAATAT TAAACCAGCT AGAGGAAGAG TAGTACTTAG ATTACCTAGA GAAGAAAGAA
    24241 AAGAAGAAAA AACTTCTTCA GGTATAATCA TACCTAAAAA TAGTAAAAGT GATGCCGAAG
    24301 CTAGAAAAGA CTTTGCTGAA GTATATGCAG TAGGGGAAGG TAAAATATTA AGCAATGGTG
    24361 TCATAATGCC TATGGAATAT GAACCTGGGC AAATAGTATT ATTTAATAAA TATGCAGGTA
    24421 TGCAAGTAAT AGATGCTAGC GAACCTAACT ATAAGTATTT AATAATAAGA GATACAGATA
    24481 TAGAAGGTAT TATATCAGAA TAGGAAGTGG TTACACATGA GTATAAGAGA CCGCCTATTT
    24541 CCGCCAAGCA AAAAAGACAA AATTGATCCT GTAGAAAAGG AATTAATAGA AACTATTCAA
    24601 GAGGGATTGG TTAAATCCTC TCCCCTTGAG TTTAAAGAGG TGAGAGTAGA CGAAGGCATA
    24661 TCTTTTACTA AAAAGGTAAG CAGCTTATTT AATCCTAAAG CGATAAGCAA TTTTGCTGTT
    24721 AAATCTGTAG GATTCTTAAC TTCTCAAGTA TATCGTAGAG AAGTATTTAG TAGACCAGAG
    24781 TACAATCTAG AAGAAATAAG AGACGCTAGT GAATCTGATT CATACATTAA GATTTCATTC
    24841 TCTAAATATT CATACTTAAT ATTTAAAGCA GGATGGACAT TTAAAAGTGA TAATCAGGAA
    24901 GCTATAGATT ATCTTAATAA AAGATTTAAA CTTATGTCTT ATTGTACAGG CAAACCTATG
    24961 GATATACTTT TACAGGAGAT AGCCGACGAC TTTACTAGAT ATTCAAACGT TATTCTATTA
    25021 AAGTCTAGAG TTGATTCTAT ACCTGGAGTA AAAGCTACTC CGTTTGACAG TGATCAAGTC
    25081 GTAGGTGGAT ATTGTAGGGT AGATCCAGCT TCAGTAAAAA TCAAAAGAGA TAAATATGGT
    25141 AATGTAATTA AATATGAACA AGGACATGGG GCTAATAAAA AACAATTCTT TCCACGTGAT
    25201 GTTATTCATA TGTATTACGA CAAAGATGCT AATAATGCTT TTGGTACACC AAGAATAATA
    25261 GCAGCATTAG ATGATGTTAA ATTATTAAGA AAAATAGAAG GTAATATAGT AGCATTGATA
    25321 CATAGATTTT CTATGCCACT ATATCAATGG AAGATAGGTA TACCAGAAGT AGGATTTCAA
    25381 GGTACTGATG CTGAAATAAA TCGTGCTAAA CGTGAAGTAG AATCAAGTTC ACTTGATGGA
    25441 CTTATTATTA CAAATGAAAA AACAGAAATA AAAGCTATAG GAGCTGAAGG TCATGCTCTT
    25501 AATGCAGAAC CTTACTTAAG ATATTTTGAA GACAGAGTTT TCTCTGCTCT TGGTGTTTCT
    25561 GCTTCTCAAA TGGGTAGAGG CGGAGCTAAA CAAGATGCAG ACTCTATGGA AGCTCAAATA
    25621 CATGATACAG TTAAGTTTAT ACAAAGAACT ATATCTACAT GGATAAAAGA AACTGTAATA
    25681 ACTGAGTTAT TATTAGAAGG TGGATTTAAT CCATTCGATG GTTCAGCAGA TGTAGATTTT
    25741 GCATTTGAAG AAATCTCACT TGAAACTAAA CTTAAAAAAG AAAATCATGA AATGCTTAAA
    25801 TATCAATCTA ACATTACTAC ATTTGAAGAA GCAAGAAGAA AAATGGGTAT GAAAGATGAA
    25861 GTAGAAGATG AAGATAGATT ATATCAACGT ATGATAGCAG ATAAATCTAG TCTTGATCAA
    25921 ATAGATAGAA ATGGAGAATG GCAAGAAAGA TTAGCTAAAA TAAATGCAGC TAAGACTGCA
    25981 GCTAATAATA GTTCAAGTTC TTCATCATCA AATTCTTCTA GTAAATCATC TGTTAGTACT
    26041 AGCAAATCTA AAACAAGAAA CACTAGTGGT CAAAAGCAAC CAAGTAAGGC TGCTACTAAT
    26101 AATAACAGAC CACAAAATCA ACATGGTACT TCTAGCGTAA AAGTTAAAGA GCTATCAGAT
    26161 TTAGTATTAG ATTTTATATT AGACTTACAG GAAGATAGCA TTTCTAATGA AACTGTAATA
    26221 AGTCTGTATG AAAATACAAT ATATGACTAC TTTATAAGAG AGCTAAACAG AATAAGCCTT
    26281 AGAGCCATTA ATGAAGCGAC AATCGAAATC AATTCAGTTG ACGAATCTTA TCACTTACTT
    26341 CCTAATAAGA AAATTGATAT TTCTAGTCAA AATAAAGAAT TACAAAAAAA TATTCGTACA
    26401 ATCCTTGAAG ATATGAATGA TTCTAGTAGT AATAATAAAG ATGATATCAG TAGTTTATCT
    26461 AATTACTGTA CATATCGTTT AAAACTACTA TTAGAACAGC ATGCGAAAAC TACATATGAT
    26521 TTTTCTTATA TTAAAGCAGG TTCTTTATTA GGAATGAAGG AAGTCTATAT TAAACAAGGA
    26581 AATGAAATTG AAAATATAGA TATTAATTTT GTAGAAAGTT TAAATGATGT AGAAGTTTTT
    26641 AATAACTATA CAATCACTTA CGATAAGAGA GGTGATAATG AATAATGGCT ATAGAAATTA
    26701 GAGAAGAGGT TGATGCTCAA ATAAAGTTTG TTCCTAACTA TATACCAGGT AAAGATCTTA
    26761 ATGAATCTTT AAGTGTGAAT CCAATAAGTG AGGATTCAAT AATGGTAGAT ATAGAAGGTA
    26821 TACATTCTGT TATTACAAGA AATCTAAATT ATTACGAGCC ACACTGTTTA GAAACAAGTG
    26881 TTCCTAGATG GACAGAACCT TATGAACGAC CTTTAATTAT GCATCATAAA GAACAAGATG
    26941 GCGTAACTAT AGGGAGAATT AAACAGTGTA CATATGTTGA TTCATGCGAA AGAACAAAAG
    27001 GCCCAGGATT AGTATTCACA TGTAATGTAG GTAATAAAGA TGGTATAGAA GGTATTAAAA
    27061 ATGGTACTTT AGTTACTACT AGCATAGGTG TTATGGTTCG AGACTTACGT TGTTCTATAT
    27121 GTGGTAAGAA TCTAGCTGAA GAAGGCGAAT GTGAACATGT TAAAGGACAA AGATATGATG
    27181 GCAAATTATG TTTCTGGATT ATAAAAGATA TGGAACCTAA AGAATTGTCA TACGTAATTG
    27241 TTCCTAGTGA CAAATATGCT CATAATATAA AAATTTATAA GCCTGATGCA AAGATGCTAG
    27301 GAGTATCAGA ATCTTATAAT AATGAAGATG AGGTGAATGA ATTGTCAATT AAAGATTTGT
    27361 ATTACGACGA AATCTCTAAG AGCTTAGCGA TGAAAGAAGC TAAAGCATTA GAAGAAGATG
    27421 GCGAAAAACC AGAGGATAAA CAAGTCCCTG ATCAGCCTAA ACCTGAAGGT GATGAACCTA
    27481 AAGACGACAA AGCTACAGAA GACAAAAAGC CTGAAAATGA CAAACCAAAA GATGATAAAC
    27541 CTGAAGGCGA AGATCCAAAA GGTAAAGATG AGCCAAAGGA TGATCCTAAA AAAGATGATC
    27601 CAGATAATGG TGATGCTGCT AAAGATGAAG ACAAAGACGA TGAAGCTAAA AAAGAAAACG
    27661 AAGCGTTAAA AGCTGAAGTA GCAGAACTTA AAAAAGAAAT AACTAAATTG AAAAAAGAAG
    27721 TTACTGACCT TCAAGGTGAA CGCGACAAAG AAAAAGAAAC TAGAGAAGCA GTTGAATTAA
    27781 AATATCTTGA AGTAAAGAAA CAACAAAGAA TTGCATTAGC TGAAAAGGTT AATGAAATGA
    27841 GAACATCTCT TGGCCTTGAA GGTGAAAATA TTGAGATATT ATCTAAATCT ACTGAAGAAG
    27901 CACTTAATAC AAAAATAGAA GTATTAAAAG AATTCATGTG CAGTGGTCCT GAATTAGCTA
    27961 AGGCATTACC AAAAGTTAAT TCTAAAATAT CTATAGATGA AAGTGCTGAT AACACAATTA
    28021 AGCAAAATAA TAAGGACAAA AAAGATAGTA ATAATAACAT TGAAATGCAA ATGAAAGAAA
    28081 AATACAACAA TCTATTAAGA AGATAAAAAG AGGAAGGTGA AGCGGTATGG CACTAATGCC
    28141 TTATACAAAT ATGTCTCAAG ATTTTATGCA ACCTGGTGCA TATGGAGAGA TGTTTATAAA
    28201 TGATGGAATA CCAGGACATA GACGTGATGG GCAAAGAATA AACAGAAGTA ATAATTCTTT
    28261 AAACATAAAC GACCATGACG TTCTAAATTT TAAATATGGT TTAGACCCTA GACTACCTGA
    28321 TCAATTTAGA TATGGTTGGG CTTATGGTTA CAATGCAATG GTTATACCTA AAGGTAGAAT
    28381 AGTTGCAGCT GACCCTTATT TAATGGTAAT GGATACAGAC ACTAACCACT ATTTAAATGC
    28441 TGTTACTATA GCTAATGGTG GTAAAAATGT AAGATTAGCA CAACCTGCTG ACTTTGAAGC
    28501 TGGTGGAAGT TTAGAAAAAT ACACTGGTGT TGCTGAATTC CTAATAGGAA AAATATGGGT
    28561 TGAACTTGAT GGCGAAATAA ACGAAGATGA AGATTTCTTA AAAGCTAACG GCGGTAACGT
    28621 AGGTGTTGGC GGTGTAGCTA GAAGAGACGT AAGACCTGGT AATATACCAG TTGGTATATT
    28681 AGAAAGAAAT GAATATACTA GATTCGCTGA TGCTTTCAAT GGTATAACTT TTGGTCCTAT
    28741 CAGAACTGAT GCAATAGTAG AATTACCTTG GTTCATAGAA GGAGAAAAAG CTCTTAAAAA
    28801 TCCATGGGGT TCAGTTGTAG GTAATGTAAA ACCTGGTGAT GAAGTATGCT CTGATGAAAA
    28861 TGGTAGATTT GTATTATCAC CATTATCTAA GAGACATCCT GATCATGCAG CAGTTATGGC
    28921 TGACATGGAA TTATACGAAG AAGCAAGAAG ACAAGTTATA GGTGAAGTAT ATGCTACAGA
    28981 TGCATCACTA TTACCAGAAG GTGCTGCTAG ATTTGCTCAA TGGGCTTTAG ACGACAGATT
    29041 AAGATTCAAT GATTACAATC CTTACATATA TCCAACTTCT AATAGAGCTG GTGAAGATTT
    29101 TGTAGAAAAT CCTCCAACTT TATATCAATC AGATTTTAGA TATCCTGGAT ATCCTTACGA
    29161 TAGAACTCCA ATGATGAATG ATTTACATAT GTTAGCTTCT TCAAGAGAAG GATTATATAG
    29221 CAGCAGATTT GATGAAGCTC ATAGATTAGA TAGAGGTATT CCTGGTCTAT TAGATGGTAC
    29281 TAACGCAGTA GTAAAAGCTT ATGGTTCATC TGAAAAATCA GGAGATATAG AATTAGCAGG
    29341 AGATCCTTTA TTAAAAGTAT CTACTATAGG TGTATTAGCT GATCAAGCTG ATATAGATGA
    29401 TCCAGAAAGA AGAGAAATAC CTATTATATT CCCAAGTACT AAATTAGAAT CTTTAAAAGT
    29461 ACAAATAGGT AAAGATACTG CAGATAGTTG TATCATAACT GAAACTTTAG CACCTGGTGC
    29521 TGTATTAGAA TGTGGTAAAT TCGATATAGT TTACGCTGAC TTACATAAAG GTTTAATAAT
    29581 GATAAAACAA AGAGAAGTAG CTGACAAAGC TGACATGAAA TGTCCAGTTT ACGGTGCATA
    29641 TGTTAAACGT GGCGAAGCAG GGGTTCCAAC TAATCTAGAC TGGGACGGAT GCAAAGGTAC
    29701 AGTAAGAATA TTAATGACTA AATAGAAACA GATAGGAGGA TTTTGATATG AGTTTAAACA
    29761 GTTTTTTAAA TGAAATAAAC GAGCTTAAAC AAGACGTAAA AGAAGCTGTT TCTGAAGGTG
    29821 TAGCACCCGT AGTTACTAAA GAAGGTTTCG ACTCTATGGA AAAAATGGTT AGAAACGCTT
    29881 ATGGAGATTA TTCTAAAGGT GCTATGACTA TAAAAGAAGC AATAACTACT ACAGATACAA
    29941 TAAAATTAAT ACCTAAAGTA ATAGAAGGAA AATTAAGAGA AGCTATGGAA CCTACTTATT
    30001 TAGGTACACA GTTTTTCCAA AAAGTAAGAG TAGATGGTGG TTCATCAGCT GTATATGTAA
    30061 TTCCAGTAGT TGGGGAATTA ATAGCTTATG AAGTTGGTGA AGGTACTAAG TACCAAGAAT
    30121 CAAGAGCAGA CGTTAACACT TTAGAAAACG CAACTCTTGA AATCAGAGTT AAAAAATTCG
    30181 GTGTAAGAGT TTCAATGACT GAAGAAGCTA TAAACGATTC TTCTTGGGAT ATACTTGGTA
    30241 TAAACTTAAG AAAAATGGGT CAAGCAATGG GAAGAATAAA AGAAGAACAA ATATTCAATA
    30301 ACTTCTCTCA ACATGGTAAA CCTATTTTTG ATAATAATTT AAGACAACAA TTACCTGAAG
    30361 CTGGTACTAC TGGTTTAGGT AAAGATGGTA ACTATAATGA CACATTAGCT GTTGAAGATT
    30421 TATTAGATTT AGCAATGGCT TTATTAGGCC AAGGATTTAA TCCTACAGAT GTTATAATGC
    30481 ATCCACTTGT TTGGGTTGTA TTTGCTAGAA ATAACATGAT AGGCAATGGT TTAACTTATG
    30541 GTGCATTAGG TGGTAACTAT GTTCATCCTA ATGGTGCTAT ACAAGGTACA CCTGCTGCAT
    30601 TTGGTATGGC TAATAATGGC GACGGTCAAA AATTCATAAT GAGACCTGAC CAAATACAAG
    30661 GTAGAATACC TGTAATGGGA TTAACAGTAA GCTTCTCTCC ATGGATTCAT TTTGATAAAA
    30721 TGGGCAAAAA ATTTGATATG TATTGCTTAG ATAGAGAAGA AGTTGGTATA ATCGCACAAC
    30781 GTGAAGAATT AAGTATGGAC GACTGGGTAG ATCCAGAAAG AGATATCAAA TTACTTAAAT
    30841 GTAAAGAAAG ATATGGTATA GGATTATTAA ATAATGGTAG AGCTATAACA GTAGCTAAGA
    30901 ATATAGCAGT AGCTCCATCT TATCCAGCTC AACCTGTTAT AAATGTAAGA GCTACAGAAT
    30961 CAGGTATAGG ATATCCAGAT AGACCTACTA ATTAATTATA GAAATTGAGG TGATACAATG
    31021 AAACGAGCTA TAGCTAAAAT CAGATTAGCA CCTGGCAACG CTGGTTGGTT TGATCCTCTA
    31081 ACTAATATAT ATTTAACTTT ATCTGAAAAA GAATGTTTCG TATATAATGA TCAAGATACT
    31141 TCAAATATAC GTAAAGCAAT TAAAGAAAAT AAACTGGAAT TGAAGGAAGG ACGACTTCCT
    31201 TCTCCAGTTT CTAAAGACAA AAAAGAAGTG GTTAAAAAAA AGTCTGTAAA TAAACTAGAA
    31261 GAACCAGAAC AAGTTAAAGA TGAAGTTATA GAAAAGATAG AGGTTATAGA AGAAAAGAAG
    31321 GAAGAAGTAA AGGCCGAAAG ACCTAGAAAA AAAGTTAAAA GAAAACCAGA TGATTCTAAT
    31381 AAGCTACTAA AACAAGAAGA GGAAGTAAAG GAAGAAGAAG CGAAAAAAGA AGAAGTTCCT
    31441 GATGAAAGTC CACTTGCTAA AGTAGCAGAG CTTATTAAAG AAAAAGATAA GGCTGAAGAA
    31501 AATAACAATG GCTAATGTTC AAAATGTATT TTGTATTACT GGAATAGATA CTAATTTTTC
    31561 TAAAAAAACA ATAATTATCG AAACTAATTT TCATGTTGAT GCAAATACTG TAGATTTAGA
    31621 TACAGTTAGA GTTTATAGTA TAAACAACGA AGTTGATATT GAATTACCAC AGACAATTAA
    31681 AATAAGAGGT AAAAAGATAT ATGTATACTT AGAAGATTTT CCTACTCCTA ATGAATCTTA
    31741 TTATTTAATA GTAAGAAACA TAAAGGATAA ACTAGGAAGA GTATTAGCAG ACGCTTTTGA
    31801 TAAACGTATT TATTTCGATT TTGGATCTAT GGGTGAACTT AAAATAGTAT CACCTAAAGA
    31861 CCAATATTTG CACACAATTA AAGACGAGCC TATAAGGATT AAATTAGCTA TATCTAACGA
    31921 AGATACTGAA ACTAAATATA GATTCGAGAT TTCGTCTGAT ATAGCTTTTT TTAATAAAGA
    31981 AACAATTCTA ATTAGTAATA GTAAAGCTAT AGAAATGCCT AATAATTCTA TGTACGAATT
    32041 AGGAGATGTA TCAAAAGAAA ATATAGTATA TGCGACAGAC GAAAAAGGAA ATGTTCTCGT
    32101 TGATGAAAAT GGTACACGTG TTATTGAATC TAGTGAGATT GTAGTTAACT TATTCATTAA
    32161 GAAAAATGAG ATATTCTACT TAAGAGCTAG ATTAGAAAAG ACTGAAAATT ACTTCAGTGA
    32221 TTGGAGTGAA ATGGTACAAT TCCAGACTTG TTATACAGCT CCATTAGAAG ATGAATCTGG
    32281 TTATTTAGAT GATAATGTTA TATCTAACAG AGAAGCTTTT GAAGACTTTT TATCTTATGA
    32341 AGATATGTTT GCTGAAGAAG ATGAGGTAGC TCCTGAGATA GTAAGTAAAT CTGAAATAGG
    32401 TAAAACAAAT CAAGAGTTCT ATGTTGAATA CAATAAAAAT ATTAAATTTA AGAAAACTGA
    32461 TGAATCGCAG TTTACTGAGG ATGGTTTATT ATATATAGGA AAAACATTTA TGACAAGGAG
    32521 GGATTTATAA TGGCTCAATT CGAATTTCCA GATGACAAAC CTAGGGTACT AGCTGGACGT
    32581 GAAAAGATAC CTGTGTATAT GTTTATTGAT CCAGATGAGC CTAACATTGT ATATTTCCAA
    32641 CATAATGATC AAGTAGAGAT ACTTGATAAT AGTGAGTATA CATTAAACGT CCCTTCTTTT
    32701 GAATTTGAAG ATGGTACTAC TAGTGCTAAA GAAAGTATAA AGGTAACAAC TGAATTAAAA
    32761 CCAATGTATG TATCAATACA AGATGTGAAG AGTTTAGCTG GAGGGCTTCC ATTAGAAGAT
    32821 GCAGATATTG CTTATCATAT AAGACAAGCT AGCTTAATAG CTGAATACTG GTCATGCAAA
    32881 GATTCTGAAC TTGTACCAGA AAAGTTAGCT GATATATTTG GTACTACAGA ACAAATAAAA
    32941 GAGGATTATT ATCCTTTTCA TATGTTCATT AAATATCAAG CTGTAGTTGA TTGCATACGT
    33001 GAGTTTTATA TAGCAGCTGT AGCAAGACCT TCTGAATATC ATGATGTATT ATCAGATTTA
    33061 GAGAGAAAAG AAAAGATGGA TCTTGGCGCT ATTAAAGATT TATTAGATGC TTTAACTGGA
    33121 GAAGCTGAAG ATTGGTTGGC ATATGTAGTA ACAATTACTG CAGATCCTCA ATGGGCATTA
    33181 CGTGGTAAAT ACTCATACGC TATTACTAAT AAATCTTATA AACCTTATCA CCCTACTCTA
    33241 CTTGATAGAG GCGGATGGAA CAGGGGGTAT TAGAATATGA AAACAGACGA AATTAATGAA
    33301 AAAACTGTCC GATTGTTACT TAATAGATAT GGATATTATT TCTATATTAT AAAAAGGATA
    33361 CCTAATACTA GATGTACATG TGTAGACCCT ACAACCAAAG ATCCCGATTT ATCATGTAAA
    33421 AAATGTCTAG GATTAGGTAC AAGGGTTAAA ATAAAAAAAG TATTTGGTGC CATTCGTGAA
    33481 TCACAAGAAC GTGAAACTAG TGTTGCACAA AATATATCTT CTACTCCTAA AATAGTATAT
    33541 ATAGACGGAT TAGAATATGT AAATAAAGAT GATGTCGTCA TAGATTCTGA AAATGTATAT
    33601 AATGTATTGC ATATACAATA TCATAGAGGA GGTAAAGGTA GTCAACAATT TACCAGACTA
    33661 GTATGTCCTA ATAGAAAAAG TAATACTGCT AAATTTGCTA AAAATTTTAA AGAGGTTTTA
    33721 CATGATCATA AATTACGAAA AAAATAATAT TAATTATAAG TCTAGTATTA ACATAAATTA
    33781 CAATGAAATG AGCATTGTTC TATTAGGTCC AGCAGATACC ATGAATGAAA AATGTAATAT
    33841 TATAAATCCT ATGAGTCTAG ATAATGCGAT AATATTATAT GGCGAAGATT CTGATTTAGC
    33901 ACAAGCTTAT AAACAGGCTT ACGCTATAAC AGATACTCTT AACATATTTA CAGTTAATTG
    33961 TCAAACTGTA TCTGATTATA TAAATATTAT AGATGACTTA ATACAGTATG ATTTTACATT
    34021 TATAGTTCCT ATTGGTATAT ATCTTAGTGA TACATTCTAT GACCCATCAA CACAAAGAAC
    34081 GCGAAGTTTT GTATTTTATT ATCTTGAAAC TTTAAAAAAT GTTAATAGTT TAGCTACTTT
    34141 AATCATGACA GATAAACATG CTGAACTATA TGAAGATATC GATGATTATC TAACAAAGAT
    34201 GAAGAAAGTA TGGAATACTA TAAAGCGTAG AACAGGCTTT ATGTCTTTAT TAACAAACTA
    34261 TGGTTCTAAC TTATTAATAA CTCTTAATAT GCTAAAAGAT ATTAAATACA GCAATGTTAT
    34321 ATTAAGCGCA CTTCTAGCAT CTTGTGACTT ACCTAATTAT CCTAAATCTA TAAATTATAC
    34381 GCCAATCTAT GATTTAGATG TTAACGATCT AACAGGACTT AGCGATTTCA TTCATTTTAA
    34441 ATATAATTAC ATGACTGAAA GCACAAGTAT AGAAAATCTA GTTAACTGTA GAACAACTAG
    34501 AAATATCTAT AAAAATGCAA TAATAGACAT GATAATTAAA AAGGTTATTA AAGTAATGGA
    34561 CTTAAATGAA TATAAAGGTA AGTTATATAA TGCCTATACT AAGCTGCAAA TCTCAAATAA
    34621 AATTACTAAT GTTTTAAAGC CATATATCAA TAAACTTTTC AAATCATATG AATTAATAAA
    34681 TATCGGATTT GTTAAAACAG GTCCTAGCTT TGGTTATATA TATATAGAAC TATCTATTAT
    34741 TCCGTTTGGA TCAATTGAAG AATTAAAAGT TGTAATGGAG GTTTAGGATA TGAAACAAGA
    34801 TGATTTTAAA CAACTTGAAG ACATATTAAC CACATTAGAT GTTACTCTAT TAAATCGACA
    34861 CTCATACATA CAAAACGAAT TTGATAGCAT ACCAACAAGT GATTTAGAAA CAAAGAAGAA
    34921 AAGATTAAGA GCTCAAGGTA ATGCTCAGGT CAGAGATTTT GTATCAATGG TAGGGTTAAT
    34981 AGTGGAGTCA ATATTTGAAG ATCAACATGT CGAATACTTA CCATATGAAA AAACATACAG
    35041 CGTACGTGAA GATATGGATC AAACTATAAC ACATCCTTAT ATAGCATGGA GAATAGTTCA
    35101 CAGAGAATAT AGAGATAAAT CAGCTTTGGG TCCTTATATC AGAGACACAT TAATAGATGA
    35161 TGAAGGGCGT ACAGGAGAGG TAAGTTCAGA GTGTTTTCAA ACTAGAGTTA GATTTTACAT
    35221 AATTAATACA GAAATGAATT TATGTTGGGA TCTAATGGAT GAGTTTGAAG ATATGTTAAT
    35281 TGAATATAAA CCACATATTA AGAAACAGGG TATAGTTAAT TATTATTTCG ATCAACAACT
    35341 AGAAGATGAT TTTGCACAAG ACTTCAGAGA TATCGTCTCT ATCTTAACCC TTGACTACAT
    35401 AATATTAACA GAAAAAAATA GGGTAATATT TAGAGAGAAT ACAAAAAGTA TTTTGCTTCG
    35461 TGGAGAAGCT GTTAACGAAG ATGGTTCACC AATAACAGCT AGCGGTAAAG TATATACCGA
    35521 TAATGAAGAA GAGGTATTAG CTTCATTAAA AAATAATACT GATATTAATA GAAAATAAAT
    35581 ACATAAGGAG GATAAAACCT ATGAGTATGA CTTTATTTGA TGATGAATTG ACACTTCCTG
    35641 GTGTCATAAC TCAGGTAGTT CCAGATTATT CTAGTGGATA TGATACAAGT GCTTGGGGTA
    35701 CTACTGAATC TGTAACAATA ATAGGTACAG CATTCAATGG TCCTGTAGGT AAGCCAGTAC
    35761 AAATTGCTAC TCCTGAACAA GCTAAATATA TATTTGGTGA CAGTTTTGAT ACTGCAACTA
    35821 AAAGAGAAGC TACATTAGTA GCTGAAGTAT ACGATGCTTG GCAAAGAGGA TGTAGAACTA
    35881 TATATGCAGT CAGAGTATCT GGAGACGAAA TGTATAAAGA CTACGACTTA GCAGTTGAGT
    35941 CTAATTTAAA ATTAAGAATT AGTGGATTAT TCCCTTCTAA TGGTAATAAA GCTTGCTACA
    36001 TGACTTTTGC TTGTAAACAA GGTTCAAGTA CAGCTTTTGG TGATGAAGAA GGTGTAATCA
    36061 AAATCTATAA ACCTGGCGAT AAAACAACTA TAGATGAAAA AATAGCTGGT GTTGTAGATT
    36121 CAATTGACGA ATTATTAGTT ACTACTATAA ACTTAGATGA AAATGGATTT GAACGTGGAT
    36181 CAAGATTAAG CGACTTATTA GATACTATAA ATAATAATAG CCATAATAAT GTTTTACGTG
    36241 TAGATTTAGT TGATAAAGAT GGTGTACCAA GAACTAATTC AGACCCTGAA GTTCAACAAT
    36301 TAACTGTAGC AGCTATGTTC CCAGGCATAT ATACTATATG TAGAGATAAA ACAGCTGAAG
    36361 GTGTGACATT AACTACTGAC GTTAAAGTTG TTGCTGATCA AACTTTATCT GGGGCTGAAT
    36421 CAGAACCAGT ATGGAAACAC TTAATAGCTA ATACAAATCC TGACAAACCA TATCCTATAT
    36481 TTGCAGAAAA TATTTCTACA TTTGATAAAT TACTTCCAAG CGGAATAGTA GTTGATGCAA
    36541 ACTTCGATTT CTTAAACGAT ACAGGTGTAA TAGATAGAAT ATTAGTAGCT GATAACGTAG
    36601 ATTACGAAGG TGTAGATGTT ACTGGATTTG AACTATACAA AAAATTAGGT TCTGGATTTG
    36661 CTAGAACAGC TTGCTTAAAG AAACTAGGAG ACAAATTAGT AAGTGGTTCA GTAGAAGAAG
    36721 GAAATGCAGT ATACGAACCT AGATATAAAG TTATAGCTGC TCCTGATGGT GACAAATACA
    36781 AAGTAGTAGG AATAAATGAT GGTATTTATT CTGTATTACA AATGCATGAA TCAGATTATC
    36841 TTGTATTAGC AGCTGCTACT GCAGAAACTG ATTTGAGTGC TAAATTACCT AAGAAAAAAG
    36901 ATTTCTTATT CGTAGAATCT AACGATGGTA TAGCTGTAAA TGACGCAGAA CAAAATAAAA
    36961 TAATGAACAT AAGCTGTAAG ATAGACAAAG AAGATTTAAA TGCTATGCCA TGTAAATACG
    37021 ATATAAAATT AGCTTCGTAT CCTGGTGATG AAGATGTTAA ATCTAAATTA ATGGACGAAC
    37081 AAATCTTAAG ATTACCTTGC GTAACTAAAG ACGCTGCATT CGACCATGGT GTTGAAAAAG
    37141 GACAATTAGC ATTTGTTTTA GCTGACGGTA TAATTCAAAA ATTTGATGGT AAAAAATTCG
    37201 TTGATGCTGA AGCAGGTATA GTTGAATTAT CTAGAGTACT TGTAGAAGAA AGCGGCGAAT
    37261 TAAAAGTATA CGAAAAAGGA ACAGAAACAA CTGATAGTGG AGCTGTTAAG TTTACTGCTG
    37321 TAGCTGATCC ATTTACTAGT GATTCTGGTA CTTACGAATA TTTAGTTGCT TTCTGTGATG
    37381 ATGAAGCATT CGTTTATAAA AAAGATGATG ATAAGATAGT ACCATTTATG TCATTAAAAG
    37441 ACTTAGCAGA TAACGTAATA TCTACTGAAG ACTTTATGTT GGTAGCTGCT GAACCAGATA
    37501 TCCCAGTATT AGATTGTGAT AATATAACAT TTATACATAT CTATTCTGAT ATGATGGATT
    37561 ACTGTACAGT AGAAGAATTT GTTAAAGAAC TTAATGAATG TGAAATGTTA AATGACAGAT
    37621 TTACTTTTGA ATGTGTTGAA GGTAAAGATC AAGATGAATT AGAAGGATTA GTATTAACTG
    37681 GTTCTGGAAC TAATTTAGCA TTAGATGAAA AAGGTAACGT AGTTACTGCA TACGATACTA
    37741 CTTTACGTAT ACCATATACT ACTACAGATA ACTTTGCAAG ACACCTTGCT CAACATTGTT
    37801 TATATACTTC ATTAAAATCT TATCCAACTC ATGGTGTTAT AGGTTGCGAT AGATTACAAG
    37861 GTATATCATT AAACAATATA GCTGATAGAG TAAATGAAAT ATGCAACTTA GATTTAGATA
    37921 TGTATGCTAA GAAATCTAAT GGACGTAATA TGTATGACGC CAATAATGAA CCACATCCAA
    37981 TAGGACGTTG TTTATCAGTT ACATTTATGC AATACACAGT TACTACTGGT AATGGTTATT
    38041 ATTATATTTC TTCTGGTGCA GCTGGATATG CTGGTATGAT ATCTACATTA GATCCAGATA
    38101 GATCTTCAAC TAATCAACCT TTCAATATAG ACTCATTACA ATACACATTA TCAAATGCTC
    38161 AATTAACTAA GTTAAATACA ATTGGTATAG TATGTTGTAA AGAATCTCCT ACTCTAGGAA
    38221 TAGTTGTAGT AGATGGTGTA ACTCAAGCTC CTGCAACTTC AGTATACAGA AGATTATCTA
    38281 CTACTAAGAT AATAAATGCA ATAGGTAGAA TATTAAAAGA AGTTATCGAA CCATTCATCG
    38341 GTAAACCAAG AACATTATCT AACTTAAATG CTATGGAAAC AGCTATAAAA TCTGCTTTAA
    38401 ATAAAATAGT AGGCGTATTA ATCAATGACT ATTCATTTGA AATAGTTACA GATAGTGCTT
    38461 CTGCTAGATT AGGTGTCGTT AAGATAGATT ATGCTATATA TCCAGCTTAC GAAATCAGAG
    38521 AAGTAAGAAA TACTATAACT GTTACTGAAA ATGCTATAAA CGAATAATTC CCTACTAGGA
    38581 ATTTAAATTA ATAAAGGAGG AATTTAACTA TGGCTAATAT GACAACTGAG CAATATACTA
    38641 GTACATATTC AAGTTTTGGT GGTTGTGATA TAACTTGTAC ATTTAATGGT AAAGTTATCG
    38701 GAGAATTACA AGCTATAAGT TATTCTATAA ATAGAGAAAA AGTTGCAATC TATACTTTAG
    38761 GTTCAGCAGA ACCAAGATCT TTTTCAAGAG GTAAAAGAAG TATAGCTGGT AACTTAGTAT
    38821 TCGTATCTTT CGATAGAGAT GCACTATTAG CTGAATTAGG TACAGAACAA AAAATCTCTA
    38881 AATTCAAAGC AAATGATGCT TATGCTTTTA TGAGTAATGA TGAACCTAGA TTCATGAGCG
    38941 TAGAAGATTG GGACAAATAC ATGTCAGAAT TAGCTTCACC TAATGGATTC ACAGGTGGAG
    39001 GAGAAACTGG CGGTACTTCT TCTGATATGG TTAACGACAG TGCTACTCCA GTTTATGCAG
    39061 ACGAATTACT TCCATTCGAT ATCACAATAA CATTAGCTAA TGAATATGGA CAAAAAGCTA
    39121 GCATAGTATT ATACGGAGTT GAACTATTAA ATGAAGGTAT GGGATTCTCT GTAGACTCAT
    39181 TAACTACTGA AAAAGCTTAT ACATTTATAT GCAGATCAGT AGATACTATG AAAGCTATAG
    39241 ATGAAAATAA TGCAGGTAAA ATTTATAGTA CTTGGTAGAA TATATACATT GATAAGTAAT
    39301 ATATTATAGA GAAGAGGGAT AGTATTATCC CTCTTTTTTA ATACGCGAAG GTGGTGAAAA
    39361 AATGGCTACG TATTTTAATA TAGACGGGTA TAATAGCTAT TCTGGTTGTG ATGCTATAGT
    39421 TACTGCTCAA TTGGCTAATA TAGACGAAGA TAGCTCTATC AGTAAAAACT GTTATATTCT
    39481 AGGCTCTTTA CAAACTCTGA GTACATCTAC ACATCAAGAT AAAGTTCCTG TACGTAATAT
    39541 AGGAAATATT AATGCTGTAG AATATACAAT GGGGCAAAGA ACAATAGCAG GGTCTATGGT
    39601 ATTTGCTGTA TTTGACAGAC ATTTTGCCGA TGAAATATTT AATGATTTAA AAGAATATAC
    39661 TAACGATACT GTTATATTAG CAGACGAAAT ACCAGCTCTT AACCTTACAA TTACTTTGGC
    39721 TAATGAGTAT GGCTCTAGAA GTAGAATGGC TTTATACGGA GTAAAATTTG TAGATGAAGG
    39781 ACAAGTATTA AGTATAAACG ATTTATATAC AGAAAATACA TTTCAGTTTG TTGCTGTAGG
    39841 AATGGATCCA TTAACAGCTG AAAAAACAGA ATGGGCTAAA AGCACATCTA AGTCGAAAAA
    39901 AAATAAAACA TATATCTCTA AAGGTAATAC ACCTTTCCCT TCATATGATG GTAAGAGCTA
    39961 TCCTGGAAGT AGTGGTAAAC CATCAGACGG TGAAGGTAAT CCACAAGGTC CTAGCGATAT
    40021 TAATAAATAT CAACCTGATG ACGATGGGAA TAAAGAGCCG TATTATAGAA TAAATCAACC
    40081 TTTAGCTCCT GGCAATAAAG GAATAATATC TGTCGATTTA AATGATCATC CTGACGTAAC
    40141 AGTTACGATA ACAGATATAA ACACAAATAA ATCTTATAAT TCAGTTGGAG CCAATTTAAG
    40201 TAATAATATA TGGTATGTAG AATTAAGCGA AGGTAATTAC AATATTAAAT TCTTTGATAG
    40261 AAAGAATAAT AAAGAATTAG GCTCTGAATA TTTTAGCATA AACTCGAAAT TAGGTAATTT
    40321 AGAATCATCA AACAATGATT ATCCGATTAT AGTAAATATG ACTCATAACA GTGCTGAAAT
    40381 AGAAGCAAAT GATTCTAGAC ATGATGAAGC TGTATTAATC GACAGAACTA ATCAAATAGT
    40441 TTATGATCAT ATACCTTTAA CTAAAAGCAC CGTAACATTG AATGAAGAAA GTATTGGAAC
    40501 CAATTTAATT AGCGGTAACG TATATGAATT ATATACAATC AATTCAAAAG AAGGTTATTC
    40561 TAGTAAGAGC AAATCTATTA TGTTCTCTCC ATTAGAAAGA CAAGACTATG ATGTTGAATT
    40621 GTTAGAAGAC TACGTTAAAT CTAATAAAAA GCTATGGGTC AATGATCTTA ATGAATTCGA
    40681 TTATCATGCT TTATACAATA ATGAAGATGA TAACAATCTT ATAGATAAAG TATTAAACGC
    40741 GCCTACCGCT ACTAGAATGA CAAGAAATTT TGCAACTTAT GCAGCTGCTC CTGTTAATAG
    40801 AGCTACTCCT ACTGATAAAG AAGCGATTAA ACAAGAAGTA CTTCTATACG CAATTAAGCT
    40861 ACAGAATCAA TTAGCATTAA TATACAATAA TGCAATAGCA GAAAACTCTA TTTATAATAA
    40921 CAATATTCTT AATCTTGACA TACAGATAAA TGATGCTATA AACAGAATCA ATCTATATAA
    40981 GATTAAAGGA CACAAAGCTT ATTATATGTA CTCTGTTAAA GAACAAGACG AAATGAAGTT
    41041 CTACGGGACT CCTAATGTAA GATATTATCT GCAACCTATA TTCAATCAAT GCAAAGGTAT
    41101 ATCTTATAAT TACTGTTGCT TCAATAATGA TACTAAAGAG GATCTAAATG TTTATAGCGA
    41161 TATAAATAAT TTATACGCAT ATGATTTTAA TAATTATAAA ACTAAATATG CTAAATACTC
    41221 TAAAGACTTT TTATATGCAT TAATTGCTCG TGATAATTTT TATTCTGATA AATATATGAT
    41281 AGACGGTCCA TATTGTTATT ATGAAAACAA TATATTATAC GCTGATGTTG ATTATTCTGA
    41341 AACATTACAA AAAGGTGACT ACTATTTATG TATAGCTTCT ATATACGAAG TATTAGACCA
    41401 CACTCCTATC AGAAAATATA AGTTTAGTAC AGATGATAAA CATCTTGAAT TAGATAATTA
    41461 CAAGACTTCA ATTACAAAAG ATAATTATTA TTTGACATGG ATAGAGGATA ATGAATTTAA
    41521 TAGTATATGC AAACCTACTA TTCTTTGTAC TTATGAAGAC AATTCAGATT TAGTAGATTT
    41581 CGAATCTTCA CTTATAAAGA ATTACTTAAA GAGCAGAATC GATTCTATTA AAGCACGCTA
    41641 TTCTTATTCT GGAGTACTAG AATCTATTTA CTTGTCTCTT ATATCAGAAA CATTATCATT
    41701 TAAAAATACT ATGTACAGAT TACAACAAGA ATTTATTAGT CAATTTGATG AATCATCTTA
    41761 TTTTTTATAT CTTGATGAAA TATTCTATGA TTTAATCAGA CAAGATTATG AATCATATAG
    41821 CTTAGTATGT AGTGTACAGC AAAAAAATAA AGTATTTAAT TTTAGTAGTA ATATGGATGA
    41881 TACTCACCTA GTTTTAATAG ATTACAAGAT AGGAGAAGAT TTGCCAACTA AGTCTACGCT
    41941 TTATGATACA AACACTGTCG ACTTAACAGA TAGAAATAGT GATTATACAT TAATCTATAT
    42001 GATAGATAAA ACTATGGTCT ACAGATCAGG CTTCTTACTA ATAAATAACG TAACTAATAA
    42061 AGTTTATAAT TACAACATGT CTTTGGAGGT GATTAAGTAA TGGCTACTAG AGATTATTAT
    42121 ACATACGGTA CCAATCTTAG TGATAGAGAG TTTTTCACAA CTACCGTTAA CACTCCTTAT
    42181 GGCATTAAAA GATATTTTTC AAATGTTGAT TCTGAAATAT ATTTTGGCAA TATATTAATG
    42241 GAAGATATCT ATAAGTTTGA TTTCACTGTA GAAGAAAAGA AGCTGCCTAT ATATGGCTAT
    42301 AATTGTTTCT ATGCAGATAT TATAGTTCCT GGTCAAAGAT TCGTAAGTGG CTCTTTCGTT
    42361 CTTAATTATA CTAATAGTGC GCACATAAAT GATGTGCTAT CTAAGATTGA TGATTCTATT
    42421 ATGAACAAAA CAATATTAGA GTCAGAAGTT TATAATCCTG GCGACAAAGA ACGTGATAAG
    42481 CCATTATGGT CTAAGAACTT TGATATTATG TTAGGATATG GTTATTACAA ATCAGATTTA
    42541 CCAACTTATA ATGCAAATTG TCAAACCATT TGTGGAGTAC AAATATCTGG TATGCAAACA
    42601 GTGCTTGATA CTACAGGCCA GCCTATAATG GAAGTATACA GCTTCGTTGC TAAAGACTTT
    42661 ATAGAAGGTG ACGGAACAGG AATGACTCCA TCTAAAGACG ATAGCACTAA GAAAGATGAT
    42721 AAAAATGACG ATAAAGGTTC TACAAGTAAA ACTGATTCAT CTACTGATAA AGTAATATGT
    42781 GCAGATGCAA ATGATAGTGA TGATTACAGT AAAAAATATC TTGAATATCA AAAATCTGAT
    42841 GGAAGTGATA TAGGTGTAGT TCATAGTATA TTGTATGCTG ATGATGAAAA TAGTTATTAC
    42901 TACATTAAAG TCAATATAAA AGATTTCGAT GGTAATGTAT TAAATATAAG CGACTTCAAA
    42961 CTTATTATCG ATGACCAGAG AATAGAATCT AATATACAGT TTACTGGTAA ACAAGACAAT
    43021 AATGGAATCA TATATGTATC TTTATTAGAT CATCCTACAA TAAGTAAATA CATAAATGAG
    43081 ATATTATATG ATAAAGACGA AACTGATCCT AAAATTGGTT GTACGCTTAA GTATACACTT
    43141 ACGCACAATA AAAAGAAATA CGACGTCCTT TATGAAGGAA ATATGTATTT AGCAAAACAA
    43201 TAAAAAATAT GGAGGTTATA TAAATGAAAG TTAATGAAAA AGCTAAAATT ACAGAAGAGG
    43261 AAATAAAAGA AGTAGAAGAA ATGGATACAG AAGAAATAGC TGTACAAAAA ATAATCGATA
    43321 AATTCAAAAA GCAATATAAA AGAATTTACG AAACAGACGT TGCAGGAGAA AGAATAATAT
    43381 GGAGACCTAT AAAACGTTCT GAATATAGAG AGATAATGGC CTATGAAGAT AAAGAATTAT
    43441 CTGACAGAGA AATAGTTTAT GTCAGAGAAG AAATGATGGC TAAGAAAGTT ATATTGTATC
    43501 CTAAAACTGA AGATATAATA GAAGAATTCG CAGGAGTAGC AGAAGTTATA GCTGATGAAT
    43561 GTATGTACTA TTCAGGATTC ATGCCAAATG GAATAAAACC TACAAAACAA CTATAAGATG
    43621 AAAACTAACG GCAAAGACTA TAATCAAGTT GCATTTGATG CTATCGTAGA GAAGTTATCA
    43681 AACGAATATG ATAGCATCAT CTACACTGAG ATTATGGGTG AAATATTTAT TTACCGCCCT
    43741 ATTACTAGAT ATGAATACAA AAATATAATG ATGGCTGACG TAGAAGATAT TGAGAAGCAA
    43801 GATTTAATAT GTGATACCTG TGTATTGTAT CCCGACGATT ATGATTGGGA TGATTGCATT
    43861 GGAGGTATAC CGAATGAATT GTGTACTGAG ATATTAGATA AATCTTGTGT GTCATTAGAA
    43921 GATATGGGTA TTCTATTAGA AATGTATAGG GATGAAATGC ATGAACTAGA AAACCAAATG
    43981 ACATGTATCA TAACTAAAGC TTTCCCTGCT TATAAATTAG AAGAAATAGA AAAGATGGAT
    44041 ACTATTAAGT TTACTAAACT ATTTACAAGG GCTGAATGGA TTTTAGAAAA TCTTGATGGT
    44101 CTAGAAGTCA ATACAGATGT AGTTGAAGTT ATTAATAATG CTTTAGGCAA ATCTAAAAAA
    44161 GCAGCAATTG ATGAAAATAA AGAAACTGAA GAAGTTGCTG CTGAAGCTAA TGACGAAGAA
    44221 AATAAAACTG AGCAACCACA GAAATCTAAT AGACCAGCTA TGTCTCCTGA ACAATACAGA
    44281 CAATATCAGG AATTTTGTAA GAAATTCCCT GAATTTGATA TGCGTACTGA TTATGCTTTT
    44341 ACTGGTGATA CAGGTATGAA TGCTAGTACT GTTAACCCAG CACAAAGAGT AGGTTGGGGT
    44401 ATATCTGATA GATATTCAAG TAGGTGATAA TTAAATGGCA AGAAAAAGAA GAGATAAAAA
    44461 ACGTGATCCT TCAACTCTGG AAAGATTAAG TAAAGTAAGT GTAACTGCTC TGGCTGTTGG
    44521 TGCTGGAGCA GTTTTTTTAA ATCGTAATAA ATCTGTTAAT AAGTTTTTGA CGGATACAGC
    44581 CTCTCCTTTA CTTAAAAGTA CAAAAGGATT CAAAAAAGAT TTAATAGGTC GTGATAAGAA
    44641 AAATCTTATG ACTTATTACA GAGCTTATCA AAAGAACTTT GGTAAGAACA GATCCAAACT
    44701 TAGAGATGAA ATTAAAAGAA GAAAGATTAG TCCTTTAGCT CTTAACGTAA AGAATTCAAA
    44761 AGCTGTACGT GATGCTTTAG AGCATAAACA ATTTGTTTCT AAGACTGGAT ACAAAGCGTT
    44821 AGAAAAGAAC AAGAGAATTG CTGGTAAGAT ATTAGCACGA CAAGAGCTTT ATAAATATTT
    44881 CTTACAAAGC GAAAAATACA AACATCTTAC TGAAGATAAT GCAAGACAAA TAGTAAAAAA
    44941 CGTATATGAT AAATTAGACG ACGAAGCTAT TGCGAGCAAG ATAATAGATG AAATGATACC
    45001 GAAGACCATG GAAGGTATAG GTATAGAGAA AATAGACTTT AATGAAATAT TCACTCTTAT
    45061 CAATGAAGTT AAAAAGAAAA GTAGTCCAAA GACTAATTCA TTAGATCCTT ATTTACGAAA
    45121 GAATAAAGAT TTATTCGATA GCTTAAAAGG GCATAGAACT CGTGAAGAAA GTGCATTTGA
    45181 TAAAGTCGAT AAGTTTTTTA AGAAATTCTT AGATGTAGAT ATAAACTCCG AAAAGTTTAT
    45241 AACAAGTTCT AAGGCTGCAA CCATCGGAGA TTTAGAAGAT AATTTAGAGA AGTTTGATTT
    45301 TGAATCTCCT CTGTATGAAA AGATGAATGT TACGGCCAAG AAGCCTTCGA CTAGATCTAA
    45361 ACGTAAAGAG TTTGACTACG ATACATTTAT CCAAACATTG AAAGATATGT ATGGTGAAGA
    45421 AGACTACAGA AATGTAGTAT TGGATCCTTC TATAAGAATA AAAGATGGAG CCGACGGTCC
    45481 TGAATTCTTC TCTGTAGAAG AAATGTCAGA GACTATGAAG AATATCAAAA ATGGATTTAA
    45541 AGATACTTTA CCTGGTCAAA TATTAGCAAA AGGTTTCGAC GATAAACGTG GAATGCCTGA
    45601 CATAGCTATT ATACCAGCAG ATACTAAATC AGCATTTGCT AGAGCCAGAA CATTTGATAT
    45661 AGATGAAGTA GGTCAAGCAT TTAAAGAAGA TAGAGAAAGA AATATATCAT CAACTCCGTC
    45721 TTTATATATG GATGGCTATC TATATGATAT GAGAGAAAAT GCTGACGGCA AGGTAACTAT
    45781 AGATTTTGAT AGCGGTCAAA GAGTTAAAAT GGTCAGCGGT TATAAGCGCA GAGTATTAAA
    45841 TGAATTACTA GGTACTACTG ATGAATATAA ACCAGAGGCT TTCCATAGTG AGCTTGCTAA
    45901 GAAACTTGGA TTAGTACAAG ATGGTAAGTT CAATCCTATA AATCATCTTA TGAGATCACT
    45961 AACAAAATTT GAAGATCCTA ACTGGGAATT TAATCAAATT GAATCTATAG AAGGTATTTA
    46021 TTTATCTACT GCATCTCCTG CTGATACTGT AAAAGACATG AGATCTCTTG GTACAGCTGA
    46081 GACAGAGATT AGTAAATATA AATCTAGATT GCATAGAAAT GAAGAAACAG TGGCTGCATT
    46141 ACTTAATAAG AAGCTTACTG GTATAACAGA TGAAACTATG GAAGCTATCA TTGATAGTGG
    46201 AAATATAACA GAAAAACAAA GAGATATGTT ACAAGCTTTG ATGGATGGGG ACATAACATT
    46261 TTATATTAAA GCCGCTGCTT TTGACGAAGC TGGTAACTAT AATCTTAAAG ATATTAAGAA
    46321 TGATAAGCTT AGAAATATAG TTAATAACTT AATAACTGAT ACTAAAGCTA CATTAGATTC
    46381 TACAGAAACA TTATATAAAA AGGGTGCAGC GTTACCTATA TTAGAACTAG AGTTTGATTC
    46441 TTCTACTAAA CTTAATCTTG AAGGTCAATT AAGAATAGAA ACAGTTAAAG ATATCTTACT
    46501 TAATAAACAA GGCACAGATG ATGCTATGTT TAACTGGATA GACGAATTGA ATGTTAATGA
    46561 TATTCCTATT ACTAGTAAAG ACAATGCTAT GTTAAAGAGT ATGGGTACAT TAGCTGTATT
    46621 CGAAGATAGA ACTCATTTAG GTACTATATC TAATTTTACT AGCGCAGTTA ACTCTTTATA
    46681 TGAAAATACT GATTATACCT TAAACACTGA ATTAGAGCTT AATCCTCAAA TGAAAAATAG
    46741 ATTTGAAAAT GATTTAGGCT CCATTAAAAG TGATTTCGGT TTATTCTCTA TAGGATATAA
    46801 TAAAAATCTA AACGAAGAAT ATGGTACAGA CTATACTAAG TATGGATTAA TCCATATGTC
    46861 TAGTGCATCT CAAATATTAA CATATAATAT GAATGAGGGC ATTAAGTTTA ATGCACAAGC
    46921 ATTAAAAGAT ACTGTACGTG AACTTAATGC TGGACGTAAT GATCCTGAAC ATATAACTGA
    46981 GCTTACAATA AATCTACAAT ACTTATTGTC TAGATTAAGC TACAGTGTTG AAGGCGAAGG
    47041 TCTTGGTTTA AGTGCAAATG ATATGGGTAG TCCCCTTGAA ACTGTAAAGA ATATAGCACT
    47101 TAAAAGATTA TTGCCTGCAG CCGCTATATA TCAAGGTTAT AACGTATTAA ATTATGAATC
    47161 ACAGAAATTG ACTGGAACTT CTATACCTGG TGCTTTTGCT AACTCTTTAG CTAACATAGA
    47221 TATAGCAAGT AGAAGATTAA TAGAGAATAC GCCTTTATAC GGTGCATTAA ATTCATTAGC
    47281 TGAATCTTCT GTAATCCATG AATATTATTT TGGTGATCGT CATTTTAATA CAGCTGAAGA
    47341 AGAGCAAGAA TATTATGAAA CAGGTTATTC TCCAGTACGT AAAGGTAGAT TCTGGAGTTT
    47401 TGGTTCTGCT TCTGAATACA GAGGTGGAAG TATTACTTAT TGGGAACCTA ACTATTTAAA
    47461 GAGAGCTAAC AGTGATTGGA AAGATGCTGG TATTTATGGA AGTATAGATA ATAGATGGGC
    47521 TCATAGCTGG ATACCAACTC CACAACATCC ATTAGCTCCT ATTAGAAGAT TACTAGACCC
    47581 ATACTGGCTA GAAAAATATC ATTTAAAAGA AAATGACAGA CCTTATCCTT TAACTGGTAA
    47641 AATGTTTACT GAAGGTACAG CCTGGGGTGC AGTACTTAAT CCTACTATTG GACAAATATT
    47701 AAAACCAGTT AAAATGCTAC CTCAAGTTAA ACGTCGTTTA GGTAGAGACG GTAGAGATTC
    47761 TGTAGCTATA ATAGAAAACT TAAATAACAG AATCAAACAA CGTGCTAAAG AAAATGATGA
    47821 CTTAATGGTA GTTAATGGTA CAGATATAAG AAATGCTGAG TACGTTCCAT ACGGTAATCC
    47881 AGATGATGAT GAACTTAATG TAACTGTTTC AAATGGACAT GCAACTGTAC AAGGCATGAA
    47941 TTATATGGAC CAAGTTAAGA ACATAAGAGA GTATGAGCCT CCAGATGGAG TGACTTATAC
    48001 AAATGATACT ATAGATTATA ATAGTGGTAC AGTTAGCAGA AAACAACAAT ACATAGTAAG
    48061 CAAAGCTGAA AAATTTGTAG ATGAATTGGA TAGAAGCAGT TACAATGCTA CTAGTATAAC
    48121 TGAAAGTGCT ACTAATATAA TTAAAAAAGT AAATACAGCA ATTAAACGTA AGAGTAAACA
    48181 TGCTAGACGA ATAGATAATT CTACTTTAAT GCCAGATAAA CGTGAAGGTA CTTTTGTATA
    48241 TCGTAACTTA GCAAATGAAA GGCTTAATTA CGATAATCAA TATTACTCAG ACCATGAAAT
    48301 TAAAAAGATG GTTGATCGTA GCGTTTATAA AGATTATGCC AGAGATGTTA AGCACAGTAT
    48361 AAAAGACCTT ACTGGTATAT ATGGATTCCT TGGTGATAAA GCATTTGGTA CAGATACATA
    48421 TACTTATCGT TTTGCTAATG CTGGTGAAAT GACAAGTTTC AGCCGTGGAT TCTGGGATTC
    48481 TAACATTGGT GGTTTAGGTG GAGAATTTAT GGAAATCGCT AGACGTTTCT TCCCTAATAC
    48541 TGATAAGTCT AGAGTAAGTT ATAATCCATT AAGAAATAAT ATGCCAGATT GGATACCAGA
    48601 TACATATCAT TATGGAGACC CTTATGTAGA AATACCTAAA GGCGAAATGA GACTTCCTGG
    48661 TAAGGGTTAT GAAGCTATGT ATGATTTGCA TCCTGACCAA TTCGGTAGAT ATGGTGCATT
    48721 TGATAGATAT AAAATCTTAG CAGATATTGC TCCTAACAGT ACTGAATTTA AGAAATGGAA
    48781 GAACATAGCT AAGAATACAG TAACGGATCC TAATTTAGTT AAAGAGATGG AAGACATTGG
    48841 CGTACGTGCA TCCAAGATGA GTGGTAATCA CGAATTCTTT GATTATAAAT ACATACGCAA
    48901 CAATCTTGAA TACAGAAAAG GTAGAGTTCA AGGAATAAGC AATGGCCAAG TCGTATTAGC
    48961 TGGCGGTGAA ACATTAACAT TAGCTGGACT TAACGTAAAT GACCAAACTA CTGAAGCATT
    49021 AAAAGAATAC TTAAAACCTG GACAAAAGAT TACATATCGT ACATATAAAG ACAAGAAGAT
    49081 AGATTTAGAA AATACTCAAA GAATAACAGA AGCTGTAGTA TATAGTGGCT CATCAAATAT
    49141 AAATGAGAGA TTATTAAACG AAGGATATGC TGAAAAGAAC AAAGAAGATA ATTCGGCTCT
    49201 TGGTATAGCT GGTACACAAT CTGGTCATCA AGAAGTTATG GGCGGTCTTC AAGAAGTTAT
    49261 AGCACATGCT CCTTTACCAT ACGTACACAG TAAATTCTTA AAAGTAGAAA CTCCTCTTGA
    49321 ATCTTATAAG AATGAATTGT ATTATGGACA TCCATTTAAT ACATGGGACC ATCCTATTAA
    49381 AGGATTCGTA ACTCCTGCAT TTAATAAAAA TAGCGGTAAG AGTCTTGCAG GTGAAGCAGT
    49441 AGCATTAGGA TATGCTTATC TACACTTTAG TAAAATAGCA GGTAAAACTA GTAGTAAGTT
    49501 ATTAAGTAAC GTTAGCACAT TTACTATGGC TACATTAAAT CCTGCATCAT TCCTTGGTAT
    49561 AGCTTTAGGT TATGCTACTA GATTAAGTAA TGGTAAGATA GAAGGTAATG GCGGAAGCTC
    49621 TTTAACTAAT GCACAAAAAG GAGCAGCTAT TACTACTGCT ATTAGTGCTG CTAAATATGG
    49681 TTGGGATAAT GCAGATAATC CTCTTAAAGC AGCTACTACA TTTGCATTTG CTGGTAGTGT
    49741 AATATCTCAT AACCTAAAAG GCGTAAATGA ATTTGCAAGA GAAGCATTTA ATAAAGAACT
    49801 TAATTTCTTG CCTGGTGATT TTAAAGCTGG TGCTAAGATA GGAGCTCTCG TAGGTTTAGG
    49861 AGTGTCAGCT ATAAAGAACT CTCATTTTGA CAAAGACAAA ATATTCTCAA CTAAATTTGT
    49921 TCCTAAAGAA ACAAAGGAAA GATGGGACAT AGATGAATAT TATGACAGAA TGGAATATGT
    49981 TAAATATATG GGATTATACA GAAAAGCAGC TAGAAAAGCT GAATTTTTTG AACATTCTAA
    50041 TATAAGAAGC ACATTTAAAG AGTTAGACAA GAATAAAGAA AAGATAGCTA AGCTTGATAG
    50101 AAAAGCTACT AAACTTGCAA CTAAGAATTC TACTAATGAA AAGATACAAA GCAAATTAAC
    50161 TGAAATACAA CAACAAAGAC AAGCTCTTGA AGAACAAAAC AACATGTTCT TTAAAGGTGG
    50221 CAAATATACA CAATCTGCTG TAGCTTATAA GAAGAAAGCA GAATCTACAT TATATGGATT
    50281 AAGCCCTACA TCTACTAAAG ATGAGTTACT AGCTGCAGTT CCAGATGAAT ATAAAGATCA
    50341 CTTCCAAGCA TTTATGGACG TTACAGATAA ACATGAACAA AAACAAATAT TAAAATATAT
    50401 GCCAGATTAT TTAAAACGTC CATTGCAAAT ATCATGGGGA CAAAAACCTG ATAAGATGGA
    50461 ATCTAATTAC AGATATTTCA AAAGAAAGAA AATGCCTTCT ATGTTCTGGA AAGGTTGGAA
    50521 ACCTAATGTG AATCTTAAAT ACGTTAAGAT GAAAACTATT CAAAACGAAG GTATGATGTT
    50581 ATCTGATTTT GGTTACTATG AATCTGAAAA AGCTAAGCCT ATGTATGAGG CAGCTCCTAG
    50641 TATAGATGAT TATAATAATA ATTCAGGACA ATTATATAGA ACTAATCTAT TAACATCTTT
    50701 ACATGGTATG GGAATAGGAC CAATGAATAT ATCTGTTAAA ACTACATCAG CCCCTGGTCT
    50761 ATGGATATAC GGTGATGTAA AGAGTACAGT AAGCGATGCT ACAAAAGTAG CAGGCTATAA
    50821 AGTAGCTACT GCAGCTCAAA CATTGTCTAG TTTAATATTT TAAAGCCATG TTAAACCATG
    50881 GCTTTCTTCG TAATATACAT AAGAAGGTAG GTGTGTGCGT ATATGGCGAA TTTTAATAAA
    50941 AATATTACGA TATATGATAA TAAATATAGT GTCGTTAAAG GTAGAAGAGC TGATGGTACT
    51001 TTTAGAAGTG GCAGTGAGAC ATTAGCAGAC AGACAGAAGA GAGTAAGTAC TAAGTTTGCT
    51061 GATGACATAA CAGCTATTCA AGACTTTGTT GATACTTTTG CCAATCAATC TAAAGTCATC
    51121 TTTAGAGATG ATAATACATT GGTTCTTAAA ACTTCTCATA AGCCATTTGA TAGAGTAGAA
    51181 GAAAGCGAAG CTGCTAAGAA AGCTTTAGAT ATATTAAATA CTAATAAATT TTTCAATACT
    51241 ATCACAAACA AAACAAGTCC TAGTAACGTA ACTCTTAAAT ATCATAATTT AGCTAATATA
    51301 AATACTACTG CTTCTTATGA TAATATGAGT CATGTATTTG ATAAATATCA AAACATAATA
    51361 AAGAGTAATG GTACTATAGT CGGTTACGAC CTTGAAACAC TTGGTGGTAT GTCTGATGGT
    51421 ATATGGAATC CATTAGGTAT AACTGAATTC GGTATTAATA AACAACACAT AGTTAATGGT
    51481 AAAGTAGCTA AAACAACTAG TGAGAATATC ATGCTATCTG GTACTGTAAA TCATACAGCT
    51541 GAGTTAAATA AAATCAGAGC CGTACTTATG AGTCCTAATG GTGCTAAGAA ATTAGCAGAA
    51601 GATCCTCAAT ATAGAGGTCT ACTTGTTTCT GCAAAACGTT ATAGTATGTA CGGTCATAAA
    51661 GATACTAAGA TACATTTTGA TGGAAAGAAA GGCTACGGAG TAATCGACTC ATTCGTCGGT
    51721 GAAAAAGGAG AAGCTTGGGG TAATTTAGAA CAGATTACTG CAGGTGTTAA TAAATTTATA
    51781 AATATAGAAA AACAAGCTTC ACAAGCCATA GATGAAGCTT CAGGATTAAG AAAAGATGTT
    51841 AAAACATCTA TTGATTATAT ATTCGATATA ATGAAGACAG GAAACGATCA ACACGGTTTA
    51901 GTAGTAGGTC ATAATATACG TGGATTCGAT AATGCTGCAC TTAATCAATA TGTAAAGAAA
    51961 CTTTATAACA GTGATAAAGC TGCACAGAAA TATATAACTA GTAAAATGGG TATCCTAGGA
    52021 ATAAATACTC CAGGATTCCA TTTAGGACCT ATTGCACAAG CCGATTCATT AAACTTTTCT
    52081 AGGGTAGTAA ATAACAAGAA TTATATGGGT GCATTACTTG ATGTATCTGA TAGAGGACGT
    52141 CAAATACTTG CTCAAGCTGG ACGTGGAATT AATAAGCAAG AAAATATAGG AGCAGTATTC
    52201 TTCCCTCACT TATTCGAAGG TGCTATGGCG CATAGTGCAG GTAACGATAC AGCCGTAGTT
    52261 AATGCGTTCT TTACTCATAG ATTTACAGAA GATTATTTAA AGAAGATAGG TATCGATCAA
    52321 GATGCTATCG GTACTTTTAA AGGCAAAACT CTTATAGAAG CTATGAATGA TATGATGGGC
    52381 TCTTTCGATA ATGCTGTCGA TATTAAAGCT AATCGTCAAC AAATATTTAT GGCTAATAAA
    52441 ACTATGAATG GTAGCTTTGG CGGTAAGAAA GTATTTAACT TTACACGAGA TAGCCAAGGA
    52501 AATATAATAA CTTCTACTGG TCATTTTATT AATCCAAATG GAGGTATAGA ATATAATCCT
    52561 GTACATGGTA AACAAATAGG TGTAGTTAGA AATCAACCAT ATACTATAGT TAATTATGGT
    52621 TCCGTAAACA CATCTCAATA TTCAGGGCAA TTAGCTAACT TAGTACCTGA GTTTGCAACG
    52681 GATGAAGCGT ATTATTTAAA TCTAGAACAA GTAGTTGGTG ATAAATATAA ATCAAGAACA
    52741 AATCCTACAC AGACTACTAT GTTGTTCTCT ACTAAAGAAG AAATGGAAGG CTTTATAGAT
    52801 TCATACTTGA CTCCATTTGC TGAATCTACT ACAGGTGGAG GATATAAATA TCTTGGTAAC
    52861 AGAAAAGTAG CTGAATCATA CGCTAAACAA TATATGCTTA CTGATAAAGG TTTAGAATTT
    52921 AATCAACAAC AATGGAATAG TATGTTTGAA GCTGAACAAA TCAAAGGTGC TTTAAATTCT
    52981 AATTTCGAAA GAAGATACGA AAAGAAAGCT GCTGAAAACT TCTTATTTGG AGATAAGTCT
    53041 GCTAAAAGAA TTGGTGAGTC ATTAGACTTT ATAGAATACT TGAACAAAAA GAATTTATCT
    53101 GCAATGACTG CTGATGATTT AGGACGTATC TATTACAATA AATACAGCGG AATGAAAGTA
    53161 GGAAATGTAG AAATTACTAA GAACCTAGCC GATGAAATTA GAGAGAACAT CAAAGATACA
    53221 TTCGGATTCC ATCCTAGAGA CGAAAACGGT AAGCCTCTTG AAAAGAAAAT ATTATTAGAT
    53281 GCTACTGCAG ATAATGCTAT AGCTTCATTC GAACATGTTA AAGAACAAGA GAAATATTAT
    53341 AGAAATGCGT TAAACACAGT TTTTAAAGCT CACAATATAA ATCCTAGTCA ACATGGTAGT
    53401 TATGGAGTAA CTATAGCTAA AAGTGGTCAA GTCATGGCTG CAATTAATAA TGACTTTATT
    53461 ACTCTTAATG ATGCATTAAG TGTTCCAGTA GCTAATTCTG TAGGAGAATT TATGGATTTA
    53521 TCTGAAAAAG GCGTACGTAA CTTAGCATTA AATGCTGATA CTCAACTTAT GCCTAAAGCT
    53581 TTAGTAGATA ATATGTATGA ATTCAAATTA AGTAAAGATT TTTATTTCAA TAAGAAAGCT
    53641 AGTAATATTA ATGGCCTTAT GTCACCTAAA GAGTATCAAA ACATAATTCA ATATAGTCTT
    53701 GATAGTTCTG ACCCTGGCAT GAACTTTATA GATAAGCTTA TTAAAATACA AACAGGTGCT
    53761 ACACGTCAAT TAACAGAGAC AGAAAGAATA CAATCTGGTA GACAAGTATT TTATCAATTT
    53821 GTAAATGACG AGTTATCTAA AGATAAAGTA CTTAGCAAAA ATCAACATAT AATAGAACTA
    53881 GGTAGTTATG TACAAAAGAA AGACTATAAC CTACGTCATG CTTTATCATA TTTAGAACAA
    53941 GGTATTTCCG AAGTTCGTGA AGCAAATCCA GAAGCTGGAG TTATTAGATC AACTGCAAAA
    54001 CGTGGAATAA AAACTAATTA TTTAATGAGT AAATACAGAA ATAATCTAAC TCCTGAAGCG
    54061 ATGGCAGAAA CCATGAAAGG TATAGGTAAA ACCGTAGATG TATCTTCAGC AAAGGGTACA
    54121 GAGAGAAAGA AAATGGTTGA AAAACTAGTC AACAGCTTTA TCATAGATGA AGGCACTTTC
    54181 TCTAGAGATT TAAAAGCATT GCATGGTTCA AACACTGACG CCATAGAAGA TACTATGTTA
    54241 GCATATCGTA CATTAAAGAA ACAATATGGA ACATTTGTTA ATGACTTAAT AGATGCTGCA
    54301 GGTAACGTAG ATATGAATTT AGTATTTAAT GAAAAGTCTG GCAGACTATT TGTTCAAAAA
    54361 GGAGAAAAGA TGGTCGACTT AGATAATATA GCTAGAATTA TAAGCGACCA AGGTGCTTTA
    54421 TATGGTAAGA GTGGAAGTCA AAGACTTGCT ATACACCATG TACTAGAATA TGATCAAAGA
    54481 GCGAAGGCTT TAAAATATAG AACTAATTTA GATGACCATT TCGGCGGAAT GAAGACTTTA
    54541 GTTAAAAGAA TTGATAAGTT AGCTGAAAAG GGCGAAGTAG ACCTTGACTC ATTCAGAAGA
    54601 GCTGTTGGTA AATTACAAGT TGATCTTAAT GAAGCTCCTG TTTATAAATA TAATTATGGT
    54661 TCTTTATTAT TAGCTAATAG CCCAGTTGAT ATAAGAGGAG TAGATCCATT ATATCCTGAA
    54721 CTATTTAAAG AAGATGGAGA ATTCCATAGC ATTATAACTC GTATGAGTAA TAACGATAAA
    54781 TTCAATGTTG ATGATTTACA AAACATAATG GAAAGAAGAA TACCAGAGTC TTTAGAGCCT
    54841 GGTAAACTTG ATCCTATGCA AAGATCATTA ATGTCTCCAG ACGTAGTCCC TATACTACAA
    54901 GAGTTCAATA GAGCTACTAC TAATAACTCT GTTGTCGATA GAATATTAAA ACATATAAAT
    54961 GATACTGGTA AAGAAACTAA AGAGACTAAA GGTATAAAAG TAGTCAATGA ATTGTATATT
    55021 CCACAAGGCT CTGGAGGATT TGATAACTAT GGTCGTCCAG TATCAGTATC TGCTTTTAAT
    55081 AGAAACTGGA TAAAAGCGAA CACTATAGAA GAAGCTAGTA AGACATATGA AAATCTATTA
    55141 ATAGGTGCTA GAGTTATAGA TACTAAACAA GTACATGCAA ACATATATAA AAATGTTAAA
    55201 GAAGTCGGTA ATCTAGCAGG TGACTTTGCA ATAAGACAAT TAAATATGTC AAACCAAAAC
    55261 ATATCTCAAT TAGTTAAATA CAAGAGAAAT TCAGTAATTG ATTCTATTAT AAATAAATAT
    55321 TCAAACGATC CAGATAGAAA ATATATAGCA GATGATGTTG AACAAATAAT GTCTGAAGTG
    55381 GAACATATAG TAAGAGGTTC TGTATATGAA CAAGGTAAAC TTATGGACCC TGAATTATTT
    55441 GAAAGACTTA TCGGAGATAA TCCTCAAGAC GTTAGAAAGA TAAGTTATAA CTTAAATGCT
    55501 ATTCCTGCTA TAGAAGCTAT GCTTGAAAGG GAAGATCCTG AGAAATTAAT CAAGACTAAA
    55561 ATCCCTCAAA TGAGGGAGAT GTTTGGTGAA TTAAAGAGAG ACGAAAATGG ACATTACAGA
    55621 TATGTTAAGA CTCCTGGTAC TATTATTAAA CGTGGAGAAA CTATATTCCC TTATGAAGCA
    55681 TTCGGCGATA TAGAAAAGAG ATTCGGTTCT AAATTCCCAG AGAGTGTATT AAGTCTGAAG
    55741 TTTAGAAACA AAGAAGGTAT TGAATTATCT GAAGCCGAAA TATCAAAAAT TATAAATGAT
    55801 ACTTTTGGTA AACAGGATAT TGATATAAAA GATGTAATCA ATCTATTTTC AAATGGCGAT
    55861 GAGTTTACTG CAGCATATGA AGTAGCGCAT ATTTCTCAAC AAGAATTACC TAAGACTTTC
    55921 TCTAACAGTG CTGAAAAATC TATGACTCGT ATACCATATG CAAAAACTGG TTCGCACGAT
    55981 CCGAGAATAA GAAAGATATT AACTGATACT GAAAATGATC ATTGGGTTAA AAATATTGTA
    56041 TTGAGAGATG AGACTCTTGA TGCTTGGTAT CATGATTTAG AAAAAGCTTA TAAAGATGGT
    56101 GGCAAGACAG CAAAAGATAT TCTTAAACAA AATGGTTTTG ATACTATACA AGATTTAAAA
    56161 GAAGCTGCTA AACGCGAAAG ATTACTTTAT CGTGATTTTG TATTTGGTGA AAATAGTATA
    56221 TTTGGCATGG TATCTGTAAT AGCTAATGAT AATGTTACAG GCCATGAAAA TATGGGTCAT
    56281 CAAATGTCTA GTGCATTAGG TGAAGCTATA AGACTTACTG GTAAATACAC AGCTAAACCT
    56341 GGTGCTAGCA ATACTGAACA ATGGGAATCA GGTATAAATA AAGTAGCTGA AATAATAGCT
    56401 TCCGATCCTA AGAAATTTGG CTTTATAAGA GAAATGGATA GTAGCAAAGG TGTAAATGAA
    56461 GCTAAGACAC TTGATATTTC TCAAAACCTA TCATTGCTAT TTAGTACAAA TACATATGAT
    56521 AAAAATAAAA AAGGCATTGA AGTATTAGAC TCTGAAAAGA TAGTTAATTT ATTCAGAGAG
    56581 ATAGATAAAA CTATACTTAA GAATGCTCCA GAAGAAGATA GACTAGTTCA TACTAATCTT
    56641 GAAGGTGTAG ATGAATTAGT TGGAGCTGTT AAGACAATAA CTGTAGACGG CAAGAGACAT
    56701 GCTATTGGTT CTGTAGGTGT TACTTCTACT GCATTTGCTG AAGATTCAGA AGTGCAATCT
    56761 GGTGTCAGTC AAGAATATCT TGATGCTAAA AAAGCTTTAA GACAATACAC TCATATGTTG
    56821 GATCAAGTAA AGGCTATTAA GCCTGAAGAT CTTACAGAAC AACATATTAA CTTGCTTAAG
    56881 ATTCTACCAG AGAGAATAGA AGAAATACGT AACGAAATAG ATGCTATGTC TGACGGTGCT
    56941 GCATTTATGA AAATAGATGA TCAGCTTAGA AACATACTTA GTAACTCAGC TTTAAACAGT
    57001 ACTACTGAAA GACGTTTAAG TAATTTAATT GCAAACAGTA GTGATCCTTA TGGGTATACT
    57061 AAATTGATAG AAGAAGCTTC TGATAAGTTA ATAGCTCGTA ATAAAGATGG AGAATTTGAA
    57121 ATAAATAAAA AGTATAAAAC AGATAATGTC AATAGACCAT GGCTAGAAGA TGTTAAACAA
    57181 CAAATTACTT TCAATCCATT AGAAGAAGAC GAGTTAACTG AAAAGATGTT AAAGGAAGAA
    57241 GAATACAGAC ATCTTGAGCC TATATACAAT GAAGTAGTCA GAAAACGTGG TATGAAACTA
    57301 GGAACTGATA GCGCCGAATT ATTCTATCAA GGTAATATCG CTTATGCTGG TGCTAAATTT
    57361 AATGCTGGCG GAAATGTTGA TTTACAGCCT TTATTAGACA AAGGAGTTGA AGTTGTACCT
    57421 GCAGAAAAAT ATGTAGGTAA TCTTGGCAGA GCTTCAGCTG GTCAATTTGT AAGCTCATAT
    57481 GCTGACAAAA CTATATTATT AGACTTAGGT GAAAACTATG CTAATATGTC TGAAACAGGA
    57541 AACAGATACA TAGCAGTACC TGGATTAGGT AATGTAGTGA ACAGTCAAGA AATTAAAAGA
    57601 GATTGGCAAA AGACTGCAGG CGCTTTAGCT AATACATGGC AAGAATGGTC TAACCTAGGA
    57661 TTTAATGATA CTGAAGAAGG TCTTAGATTA GTTAGCAGAA TGGATGACTT ATACGATAAA
    57721 TTAAATACTG AAAGTCAACA AATAGTTAAG AAAGGTAACG TATTTGCAGA GAAAGCGAAA
    57781 GTAAGAGTTA ATGCTCCTGC ACAACGTCTT AAAATACAAG CTACTCTTGG CGAATCAGAA
    57841 CTTCACGATC CATTAATAGA TAAGATAAGA GCAAATACTC CTGATAATTA TAAGGTTGAT
    57901 GAAGACTGGT TCAGAGACAA TGCGACAATA TTAGGTAAAT CAGTATCTGA ATGGGAAAAA
    57961 CATGGTCCTA ATGGTCCTAG CTTATATTAT AACTACAGAT TATCATCAAT GTCAGACTTC
    58021 CAAAATAAAG GTTATTTTGA TTATGATTTC ATGAGACAAA TGGGATTCAC TAAGAAAGAT
    58081 GCTAGTGGAA ACATGGTACC TATTACTGAT AAAACTGAGT TACGAAGTGA AATGATAAAC
    58141 TATTTAAAAA CTCATGGTAC TATGGATATC TCAGACCGTT ATCCTAATAT ATATGATACA
    58201 TCTGCACTTA CTAACTATAC ATTCTTAGAC ACAACATTAG CTGATAATGC TACAGCTATA
    58261 GCAGGACATA CTTTATCTAA TCTTAATGGT GACCTTGACG GTGATTCAGA TTCAACAGTT
    58321 AAAATAGCAA AGAATAACGT AAACTATCTT TTATATAATA AGCATAAAGA AGATTCTATG
    58381 GCACAAATGA AAGCTGATTT AAAAGCTCAA AACATAGATA TAGATTCTTT AGACAAAGAT
    58441 ATGGTTGAAG AAAACTTACG TAGAAATACT ATTCAATCAA TGAAGCAAAA TAATGTCAGA
    58501 GGTACTGCTG AAGAACTTGG CGAAGCTTAT GATTTCTTTA GAGGAAAAGA ATTAGAATCT
    58561 ATTAGAGTCG CTGTAGATAA TGCTAAAGTT GTAAGAGAAA ACGTAGCAGA GACACTTGCT
    58621 AAAGATAGTG GTAGAGCTTA TAAATCTATG GCTTTATCAG TAGATGGTAA AAACTTGTTA
    58681 GCAGAAGTAG AAGGTGGACG TTCATCTCTT GGTAGATTAA GAACGTTTAA TAGAAGAGAA
    58741 AACGTTGGAG CTGGAGAATT AGTTAAAAGC GATAACGAAT TAAAAGATTA TTTCGCAGAA
    58801 GCTGTAAATG TATTAGATAA ACAACCTGAT TTATTTAAAG GCGAAAAGTT TAAATACGTT
    58861 GAAGGCATGA GAGAAATAGG AGATAAAGAA TCTGCTAAGA CTGTTGTTTC ATTTGGTAAT
    58921 AACCAAAGAG AAGCTTTAGA TGAAATGCTT TACATATTAC AAAAGAGTGG TAGTCAGATG
    58981 GCTGACCAAG CAGAAACTGC AGCACTTGGA AGAATCCAAC AAAATAAATA TGTCGAATCA
    59041 CTATTATTCA AAGGTTCTAA AGATGCCATA GGTTTAGTTG ATGCTCAATT ATATGCTATG
    59101 AAGCAAGCAT CTGATAATTA CTTTGCTCAA GCAGAAAAAG ATACTGAACG TAGATTAAGA
    59161 TTATCTGGTA TGAGCGAAAG TGAAATCAGA AATAGTCCTG AACTAAAATC TATTGCATTA
    59221 AAAAGAGGAA ATATAACTTT ATTCTCTGGC GGTTCAGAAC AAGATATTAT ATCAGCTAAA
    59281 AAGCTTAAAA TGTACGCTGG TGATGATCGT TTCATGTCAT TTGGTGGAAC AATGCAATCA
    59341 ATAAGAAGTG GTAGAGCTAC ACAAGAAACT CGTGAAGACT TCTTAGATTG GTTCGAACGT
    59401 TACGGTAAAT TCTCTACTGT AGCTAGTCAA TTTGATACAT GGGCAGATGA TGGTACATTA
    59461 AGTGAATCTA TGATTAATAA AGCTTCTTCT TATATTGATA AATATGAAAA AGAAGGCGTT
    59521 AAAGATGCTG CTGAAAAAGG TAAAGCTATG TATCTTGCTG AACACTATTA TGATACTATA
    59581 GATACATTAA ATAAGAATAA TGAAAGCTTT AGAGCAGATG CTAACTTATT TGCTGTATTC
    59641 GGTAGAAATG GTGGTAGCGT AGAAAGATTA GTTAATGTAG AAGGAGCTTC TGGTGAGAGT
    59701 CACACAGCTT TAATACAAAG TTTATTAAGT GGCCAAGATG TATCTTATAA AGACCATGAC
    59761 TTTGAAAAAC AAGGCACTAG AGTTATGGCA GATAGATTAA AGAATATAAA TAACTTTAAG
    59821 AACATTACTA AAGCTAGTAG CGAAACATTA GAACATATAG TTGAAGGTGG CAAAGATAGT
    59881 TTATTAAGTA GCCCCGCTTC TATAATAGGA TTTAGTGCTA TCGGTTTAGC TATAGGTGTA
    59941 GCTGCTGCAG GATATGCAGG TGGACCACTT AAGAAGAGTA AAGCTGTTCA AGACGAACAA
    60001 CAACAAAGAC AACAAACAGA CGATAGAATG ACTGTCCCTG AATTTTTTGA CAATCAAGGA
    60061 GGCTTTGTTA CAGGAAATTC ACAACAGGGC TATATTATCA ATATCAATGC TAATACTAAG
    60121 AAAGGTGAAC GTCATATGAA GAGAGCTATG AAAGAAGCTG TATCAGCTTC TGTTGGTGGC
    60181 GCAGTAAGTA TAAATATGAA TTTCAAAAGT AATAGTAGTG GTGGATGGTC AGATAAAGAT
    60241 ATCGAAAAAA TAATTAATAA TTATATGTAA AACTATATTA TTAAGTAGGA TATATTATGA
    60301 TAGGCTTAGA TTGTCCTAGG CCTATCGTTT ATTATATGTA AAGGAAGTGA AAAAATGGCT
    60361 AATAATCTTT CAGATATAAG AGATAAATGG GCAGAGATGA AAGTCTCTAA AGTAGAAAAT
    60421 ACTGATATGG ATATAGAAGA TTTTGTCCCT AATATCTACG AAATGATAAA AGAAGATTGT
    60481 ATTACTGAAT ATCTAGGGTC TATATCTGAT TCTTTAAATA AAGGCAAAGA TGATTATAAG
    60541 AACGTAGCTT ATTATTGCGA AGCTCCTTAC AGTGAAACTC TAGGCTATGA TGATAAAGAA
    60601 AAGGTCTGGG TATTAAGTGT AGACGGAATA GAATATAGTA AAAATATGCT TGATATGGGT
    60661 TCTATAGATG GTGATACATA TGGTTTTAGT TTTTCTGATA TAGATGATGG TGGCAAAAGC
    60721 GCAACTATAG GTTCTAAAAC ATATAAAGGA TTTGAAGATT ATATTAAATC TATGAACTGC
    60781 GTTAGTAGTG GTGGCGACGA CAGAGGCGGT ATTAAAGTCA GAGCCGCAGG TGTAGACTGT
    60841 GCCGAAATCC CTCACTACGA AGCTGTGGTT GTTTACAATA AAGATACAGA ACTAGAAGCA
    60901 TTGACATGGG ACCAAATAGA AGGTTTAGCT GTATCTAAAA AAGCTGAGAT ACAATATGCT
    60961 CCTTATCTTA TAAATAAGAA TAAGAGTGAT GATCCTGATA AATGGACTCT TTCAGAAAGA
    61021 GATAAATCAC ACTCTGTTTT ATTCTACAAA AACAAACAAG ACGGAATTAC TACTTATCTA
    61081 GAAGTAGTTA AAAAAGATGC TTCTTATTTA TTTAGCTCAT CTAGTGATTA TGCTGGCGGT
    61141 ACTCCTATGT TAGTTGTAGG AGCTGGTAAA TCTTGGGGCA AGGATACAGT ATTAGATGGT
    61201 TATAAAGCTC AAAGAAGAAT CAAAGAGCTT TTAATAGATA AAAAGAGCAG CATACAAGAT
    61261 ATGATACTAA TACTTGATGC TCACACTACT ACTGCAGTTA GAACAGCTCC TACATATACA
    61321 TGTTATACCT CTTTATATTA TTTCCCTGAA ACAGTAAAAA ATATAATACA AAGTTGGATT
    61381 GATAAACAAG ATGGTAGACC ATTAAGCAGA TTAACTTATT CTCCATTCGG TACAGATAAA
    61441 TATGGACGTT TACTAGGAAC ACTATACGTT AAGATGAAAA TGAACGGAGA ATCTGTATGG
    61501 ATTAATGTAT CTAAATATGT TCAAGCAGGA ACAAACCTTA CTGAACCAGA TCCTGATTTT
    61561 AGTGGTTCTC CAGAATTAGA AGGTATTTAC AACGGACTAA GTAACGATGC ATTTAAAATA
    61621 GGAAGTTATA ATAACTCTTA TAGATTTATA GATGATAGTA ATGTTAGCGG AAATGAATCA
    61681 TTTGAAAAAA TGATCAAACT TCATGAATCT CTTACTGGTT TAGAATGGAA CGCAGAAAAA
    61741 GAATGTACTG TATTGCTTGG TGATAGCTTC TTCTTAATTC CTCCACAAAG TATTCGTAAT
    61801 GTAAGTAACA TAGATTATAC AAAAGTACCA CTATTAAGAA GTAAAGGTAC CATGGTTAAG
    61861 AATCAAGCTA ACCGTGAACA AGTACTCGAA ATGGACGTAT TCTTCTATGG TGAAAATGGT
    61921 ATCAACGGTA TTCCGTATAA AGCAGAAACG CCTAATGGTA CAGAAGTTAC TTACTATATG
    61981 AATGGTCTAA GAGCATTATT TGCTCAGTTC AGAATATGCC CTTTCTTACC TATTCATAAT
    62041 TATTATATCA ATAATGTATT AGGAATAGAA GCTGTAACAA TGGTAGGCAT CTCACTTGAT
    62101 ACGGTTGAAG GATTTCCTAA ATTGCTTAAA GCTACTCTTA CTCTTCGTGA GTTTAACTAC
    62161 AGAGTTTATA TGCCAGATTT ACCTATACAA TATGTAAATA GTGATACTGG TAAAATACAA
    62221 GACTTTGAAC CTATATTTGC CAAATGTTTC GAATGGGAAG TTTACAGATA TTATTATCAA
    62281 AGATGTATTA TGCACGGAGA AGAAATAAGT AAGTATACTT ACAATACATA TGAATACGGT
    62341 GAATACTATT ATTCTTATAA GAATGTCTTA CAACGTGCAA ATTTAACTTC TCAAAGTATA
    62401 GAGTTTTATG TGCCAGATGA TAATTGGTTA ACTAAAGCTT TACAATGCAA AAAAGATAAG
    62461 GATAGATATG GTCAAATGAT ATCTTCAGTA TCATTAAATG ATGATGAATC AAGTTATGTA
    62521 AATGAAATAG CTGGCGATGA TCCATTAGTA GATAACGATA CTTTTAAAAG CAAACTTAAA
    62581 ACATTGCTTA AGGATAGTAA GGTTCAACTT AAAAATAAAT ATAATACTTC AGATAGTGTA
    62641 GTTGGTGTCA ACACCAATGA TATATACCGT ACTGATGATT ATGCTACAAC ATGGTCTAAA
    62701 TCAAGAACTC ATGTTATGGA TGTTAAACCT AGCGATCTTA AAACTATATT CAAGAACAGA
    62761 CTAAATGTAT TATTTAACTT AGGATGGGTT AATGATGTTA CATTAGATGA AGGATTAAAT
    62821 AGTGCTAATA CAGCAGTCGT ATGGACTTTT AATATCAAGC TTGATACTAG TAAAGTTAGT
    62881 TTAGATAATA TCAGAGAATA TGTCAGAGAC TTATCAACTA AGACAGATGA AGGTGCTTCA
    62941 TCAGCTAACT TCTTTAAAGA TGGATGCGGT AAATATATCG TAACAGCTCA ATATGATGAA
    63001 AACAGTAAGT TTGTCGGCGT ATCAGCTGCT TATGATGCAG GACTTGCCGC TATAATGGCC
    63061 GCAGGTTCAG GAAGTAATAA GCCATCTGAA GTTAGCACAA CTTCTGAAGT ATTCAATTAT
    63121 GCAAACTATA CAGATCCTAA AGCTATGAAG TTTGTTCCTT ACATAAAAGA TTTAAATGGT
    63181 AACAGTGTAA GCATAGATCT AGATTTATTA CATGTAGTAA CACAAAACAC TTTTACAGAA
    63241 ATGTATTTAA AAGCTCAAGA TGGTTTTGCT CCTCAATTTA TGGGTGGAGG AGATGTAACA
    63301 TTTGAAATAA TGTTTACTAC ACAAGATTTA TTAGTAGTAT CATTAATGAA TCAATTACCT
    63361 GCTTATGCAT TACAAACAAC TAAAACATAT CGTAGAGTAA TGCCTTGTTT CCCAGTTAAA
    63421 GCTAAAAATG ATTATTTACA AATGCTAGGA ATTAATGAGT GCTTGGTCGA AAATGTTAAC
    63481 GTAACAACAG TAGACGGCTT CCCTGGAACT TATCAAATAC AAATGAGATT CACATCTGTA
    63541 GATAGAACAT TAAGACAAAG AGAAGCTTTA CGTAAAATAA ATACTGATGG ATTTACTAGT
    63601 GATATAGCAT CTACTAATAT AAAAGATTAT TTTTCATTAG AAGAAGCTCT AGCACAATCT
    63661 GAATTATATC CTGACTTAGA TTTACCTAGT CTTGCTGAAT TAGAGAAACT AGGTTGGAGC
    63721 TATTTAAAAT ATGCTAATGA GAATAGAGCA TATGTCGATC CTGATTTCTA TATTATATAT
    63781 TCTTATCAAT ACAGCGCTCA GATGACTAAA GAGATAGTTA AAACATATTT GTATGACAAA
    63841 TATTATGTAG CAGCTGAAAA GGATAAGGAA GATGGTACAG AAACAAAAAC AGTTGGACAA
    63901 TGTTCTGCCA GTGATTCTGT ATTACATATG GAAGACGATA GTGGTCTTGT TTTAGCAACT
    63961 AAGCTTAATA AGATAATGGG ACTTGATGTA TGCGATAATA GTCAAAACTC TGTATCTAAA
    64021 TATGCGCAAG AATTAATGAG TCAGCTCAAT GTAGCAGGTG AACAAGAAAC TTTATTTAGA
    64081 AAAGGTAGTA TGTTTGCATC TGATAATTTC GATGACTTAA TGGAATTAGG CACAACTTTA
    64141 TCTTGCTTAA CAGCTTATGG TATAGAAAAT GGATGGCAAA TAAAAGAAGG TTGGTTTGCT
    64201 ACATTGTCTC AAACTTATGT TAATGATTTA GTTGAAAGAT TAAAAGTATC AGGCATCAAC
    64261 AAAGCTAACA GTAAAAAAGA AGATAAAGAA GCAAAATGGG TAAACGAAAT ATACACAAAG
    64321 AGAAGAAATG CTATCCTTGC TATAAATGAA ATACTATATT CTCCAATGGA ATTAGAAGGC
    64381 GGAAATAGAT ATGCTGATTT ATCATGTGTT GCTGATGCTT TCTGTAAAGT ATTCGATACT
    64441 GATGCTGGTA TAAGACTATT AAATATTTTA GACCCTATGG GCAATTATTC AAAAGGCGGA
    64501 TTAAAGAAAC TTGCTACTAC TGGTGGTGAA AGTGGTGGAG CATCTAGCGG TCACTTTAGT
    64561 GAAAAAGATG GCTACTATTA TGGAGACTCT TCTTATACTA CTGACAATGC TGGTGAAAAA
    64621 TTTGATGAAG AAGTATGGGC TGAAGGTAAC TTGCCATTAT ACTTACAAGG ATATATTTAC
    64681 GCAGCAGGTT GTTGTCGTAC TGGTCAACAA TATAATAAGA GCAATAACGA CTGGGCTCCA
    64741 CAACAATTTA TTAATGGCGA TACTAATAAA CCTAATATAA GATATAAAGA TAACAAAGTA
    64801 GTTAAAGCAT ACGACGAAAA TGATAAAGAC ATAAAGAAGA TAGCTAAAGA TAAGAACTTA
    64861 GGCATGGAAG ATGCTTATTG GTATTATGTA GCTACTGTTG GAGATTTCTT TGGTGCTTGG
    64921 GGAATAGGTA AATATAATAT CAAAAGAATA CAAGATATGA TGTGTCCTAA AAGCCAAGTT
    64981 AATTATAAAT GTAAAGAAAT GTACGATTTA AGTAAAGATC CTAAATGGTG CGAAAAAGGA
    65041 TTCCTTGATC CATATTATAA CTACCAAGGT TACAGAAGTA AAAAAGGTCG TGACTATATA
    65101 AAAGCTATAT CTACTAATGC ATGCGATAAC TGTGTAGCTT TCATACGTGT AGTATTACAA
    65161 AAGCTAAAAG AAATGCTAAT AGATGGTTAT TTTATAAGTG AAGTAGATGT TATAGCTGGA
    65221 AACTATGATC AAGTAAAAAA AGAATGGGAC GAATATATTG ATCAATGGGA TAGTTCCTTA
    65281 AACTATAATA GTGGTGATCA AGACCACGGC GGAAGTGGCA AAAAGCTACA AGAAGAGGCA
    65341 CTTAATGATG CAATAGAAAA GAAATACGGT ATGTCTAAAG AAGATATGGA TGCATTAATA
    65401 GAAGACGATA TACCAACTAG TTATTCTCAA ATATTTAGTG CTAGAATGAT TTATCCTGTA
    65461 ATGTTAATGG CAATAGACTG TAATGCTAAA ATAGCTAAGT TAGTAACAAA GAGAAATTAT
    65521 GATGAATTAA ATAATATGAC TCTTGGTACT TCTGTAGGTA CTGCTGACTG TACTCCTATG
    65581 AATAAATTCT TACAAGCATT AGCTGGAATT AAGATGTTAG GAACAACTAT GGAAACAGAT
    65641 ACAGATGCCA TAACATCAAA TGCACAAAAG ATATTTAATA CTTTAATGCA AGAAATAGCT
    65701 GAAAACTTCT CTAACGATCC TAGAAGATAT GTACTTCATA GTTTCTATGA TATGCTTACT
    65761 ACTGATAAGA GAGGTAGATT AGTAAGGGCT TTCCCTACAT TTTATATTAT ATTTGTAGAT
    65821 GAAGGTAGAC GTATAGGTAC ATGGAAATTA TACGATAACT TCTACAACAT GTCAGCTATA
    65881 AGCAATATAG ATATTGTTAA ATCTAGAAAA GTACCAGCAG ATACATGCAC ATTTACTATG
    65941 AGTAACTTAT ATACTTCATA TGCTTCTACA TACGATAATA CAGTGTATCA ACAATACGTA
    66001 GATGTATATG GTGTTAAAGA TTACTTTAAT AGCATATTCT CTCCTCGTGC TTATTTAAAT
    66061 ACAGAAGAGA TGATACGTGG ACGTAAACAA TTAACAGATA CTACAGTATT AAGTGCAGGT
    66121 GTTAGAATAC ATGTAAGAAT GGGTTATGGT TCTGATGGTT CTAAATTGCC TATAGTATTT
    66181 AATGGTAAAA TAGCCGAAGT TAACTGCGGT GAAACTATCG ATGTAGTATG TCAAGGTGAT
    66241 GGTCATGAAT TAATGAATCC ATTAAATGCA TTTGGTGAAC TTGAAGCTAA GTCTCTCGAA
    66301 GAAGCACAAA GCTGGGTTAC AATATGTAAA GATATCCGTG GAGCAATAGC TCGTGGTGGC
    66361 GAAACTCCTA AGAACTTAGT TGCAAAACTA ATGACTGCTA AATACGGTGG CGTAGTTAAA
    66421 ACAGCTATCA GAAAAATGTT TAATAACAGA TTCTTCTCTG AAAACCCATT TGGTATATAT
    66481 CATTTCGGAG ATAGAAGATT TAAAGATATA TTTGCAGATA GTGAAATAGT TCAAAACTTA
    66541 TATGAAGTAT CAGATGAAGC TATATTATCA GGCGTAACAG CTTTGGTCCC TGATAAGTCA
    66601 GAAAGTAATT CGACTCCTAC AATCAACTGT TCAATACAAG ATAAATCAAT GTGGGAAATA
    66661 GTTAATCTAT GCGCTCATGC AGGTGATGAT TATTTTGCAG CAATCAGAGA CTTTGGTATG
    66721 AGAAGTACAT TATGTATGAT GAAAGGTAAT CATTATTATG CATATGCTTA TAAGAAAGTA
    66781 AACAGTGTGA TTTATGAAAG ACGCAAGCCT TTCCAACAAT ATCATTATTT CGATTCTTAT
    66841 AACGATATAA TCTATAATAG CATCGAAGCT ACAGAAACTA ATATGAAAAC TAATGCTGTA
    66901 GGTACATGGC AAGCAACAGA CTTTATCTGG GGACATGAAC AAGCTACAGT AGGTCCTGTA
    66961 TATCTAGACA TGAATATATA TCCTGAATAT CAAAAATCTA TGACAGTAGA TACTGGTCTT
    67021 ATAGCTAGTG GTAACGGCGG TATCGATATA CCACTTATAA CTGGTTTATC AGAAAGATGG
    67081 TCAACTGATG CTGATGATGA TAAAGTTAAC AAGCAATTAG CGAGAAAGAT AACTACTAAC
    67141 GTACTTAGAG AATCTGTAAA GGATATGTAT GATGGACAAT TATGTGTAAT AGGAGATCCT
    67201 TCAGTTAAAC CATATGATAG ATTTGATATC GTAGATACAT ATGAAGATAT GTCTGGACAA
    67261 ATGGAAGTAG AAACAGTTGT ATTTAGTATG AACAGTGAAA CAGGTTTTAC TACTACAATA
    67321 ACTCCTGATT TAATAGTTCG TGCAGTAGAC TGTACTCAAG AAACAAGTTA TCAAAATGTA
    67381 ACTGGACATT TCTTAGCTAC TGAAGGTATA GCTGTTACAG CTAGATTAGG TATGGCTAAA
    67441 TTAATTGAAT CTAGTGCTAC AGCAACTTTA ACTTCTTCAA TAATGTCATC TGCTAAATTA
    67501 AGCTCTTTAG TAGAAAGCTT AGGTGGAGCG GAAGCTTGGG CAAGTCTTAA TCAATTAATA
    67561 ACTTCTACTA CGGTTGGAAC TGAAACTGCG GGTGTAGCTG CTGTATTATT AAATCCTGTA
    67621 ACATTAATCG AAACAGTTGT TGCTGGTGCT TGTATATTTA TAATTGCAAA GAATATTCAA
    67681 GCTGCTTTAT TTAACTGGTT AAGAAACGTT CAGGCCTTAA CTGTTTATCC TATAAATAAA
    67741 TATCAAAGAC AATTAATAGC TGGTATGGCA GGTCATCGTG GTTCTGTAAT GGGTTACCCT
    67801 TATAAACAAT CAAAAGATTC TATACAAGCT ATGATAATGG CAGGTTATGA AAAGATAACT
    67861 GATGTGCCTA TAGTTGGTTC ATTAACTAAA TCTTTCTGTA AAGGCTCAAA TGTAGATAGC
    67921 GTATTTGAAC ATTGGAGAGA ATCTTTAGGT ATAGCTCAAA TGTCTAACGA TACTAATTTA
    67981 TCTATAGAAA ATCTATATCA AGAAATATGT GGTTATGCTT CAAAAGAGTA TTCATCTAAT
    68041 GGAGCTGAAA TACAAGCCCT TAAATTCAAA GATAGATTGT TGAGTTTTGA TACTAAAGGC
    68101 AAAACAGATC AAACATTCTT ACTTTATCAA ATAGGTGGTA TCGATGATCC AGATAAAAAA
    68161 GAATACGAAA GTTTACCTCC TGATGAAAAG AAAAAAGTAA CAATAAAAGA ATTGCCTACA
    68221 AATAAGAGAG TTTTAGCATT AACTCCTATA GAAGATGATG ATGAAATTAA GCTTGCTAAA
    68281 AGTGGTGGAC ATTCTGTTAT CAAAAACTTT AAGATAGCTC ATGCAACTAG TGCCTTAGAA
    68341 GTAGGTATGA AATTTGAAGG TGGAGATAGA GTTATTAAAT ATATCACAGA TAATGAAGGT
    68401 AAAGTTTTCG ACTTACCTAT GATACAAACA GATGCTATAT ATGTAATAAA AGTAATAATG
    68461 CAAGATGAAG CTCTACAAGG AGCAGAACTT ACTTTTAATA GTGGTACTAG AGTTAATGAT
    68521 TCACGTTCAT GGAAAAGTAC AGGATTTGCA TTCGTACTTG ACTGCGATAA CAAGGATTCA
    68581 TTAATAACAG CAATTAAGAA CGCTAGAAAA CAAACAGATT GCGAAACATT AGGACCAAAT
    68641 AGTAAAAAAA TAAAACGTCA TGTATTTTCT TATCAAGACA CTGATAATGG TGTTGCAATA
    68701 ACAGTATATC CAGGAAAGTC AGGTGAATAA TATGTCAAGT TTAAAAAACA CAATACGTTC
    68761 TAACGTAGTT AATAGAAGCG ATAAATATAA TATATCTCAA CAAAAGATAG CTAAAGTAAT
    68821 TGAGATATCA AATTCAAATT GTTACACCGT CTCTGTTATA AACAGGGACG GTGCTAACAC
    68881 AGTAGAATAT AATGTTGCCA TAAGAAAAGA TAATAATGAT AAAGGATTAG TTAGTTGGGA
    68941 ACCAGCTGTT GGTGATCTAG TTAATATAGC TGAAGACGGT AGACGTTTTG TTATAACTGG
    69001 AAGATATGAT AGCTCAGTTA ATAATAGCAC TAATTATGAT TATTACAGCA ACAGTATAAA
    69061 TAGTACATTA GGTGGATTTC TACAATAGAT AAGGAGTGAT GTATATGAGT TTAGAAGATA
    69121 GCAAAGATAA TTTATTTACT AAGGCCGTTG CACAATCAGA GAAAGCTGAT ACTAATACAT
    69181 CTAAAGGTAT TATAAATAAG AATTCTGGTT CATCCATGGT TTATGATAAA GAAGGTAATG
    69241 TTAACTTATC ATCTGGTAAT TATACGCAAT ATAAACATAA TGCTAAAGCA GGTTCTGCTA
    69301 CAGAAATAAG TTTACACTCT AATACAATAA CTGTACAAAA AGATATTGTA ACTAGTGACT
    69361 TGTGCGTAAA CTATCATAAG CTTAATTCTC AATTATATGA GTTAACTAAT ATGAAAGAAG
    69421 TTATGAATAC TTCAATAGGG AACTTAACTA TGATGGGTAC AGTACTTGTT AAAGTTTGGG
    69481 AGCCAACATT ACAGAAGTGG GTTCTTATAA GACGTCAAGT TCGTGTACCA GTATTTAGTA
    69541 ATATACTAGA TCCTTATGCT GTAGATAAAA ATATAGATTT AGATCTAGAT GATGCTTATG
    69601 ACAATATAGC TGATTATAAA ATATCTAAAG ATAATTCAAG AAAATAGGTG ATACAGTATG
    69661 ATAGATTTTC AATTAAATAA AAATGGAGAT TTGTTGTTTG AAGAATCACA GGTCTTAAAT
    69721 AATAGTTTTG AATTAAACTT CTTTGTATCT AAAAGTGATA CATTAGCTAT AAATTTTTAT
    69781 ACTGAAAATC TATCTTCGTT CTCATATTTA GAGAATCATA AAGAAGATAG AATATTGAAT
    69841 CCTGGTATAT GTTTAAATTT ATATATCAAG AAAACAGAAA ATAATAAAGA AGTTGTAATA
    69901 GCTAAAGATG AAGATTATAT TGAACAACAG ATAAAAATAA GACTTCAAAC TGCATTAGGC
    69961 ACGCTGTTAA ACAATGAAGA CATAGGATCT GATTTAGATT TATATAAACA TAATATAATT
    70021 GCGGATAATG ATAATTTTAG TATTATTAGA GAAAGTGCTA AAAGAGCTAT AAGCGATATT
    70081 TTACCAAATG CAGAAATTGA TGTTCAAAAA ATAGAAACTA TCTACTTAGA TTATAGTAAT
    70141 AGTTTAATGA TAACAATCAA AAACGATGAT TATAATTACT ATTATTATGT ATAGGTGGTG
    70201 ATTAAAATTA AAACATTATT AGAAATATAT AAAGAATTGA AAGAAACTTT CTACCAAAAA
    70261 ACCAATATAG ATATTGGAAG AGGAACTGTA ATTGATATGT TCTTTTCTGC AATAGCAGAT
    70321 CAATTTTCTA CAATATATCA AACCATAGAA GATAATAAAA AGCCATATTT ATTTACAGAA
    70381 CAAACTGGTG ATGAATTAGA CAGTACTGGT TATTTTGTTT CTTTGCCTAG GATAGATGGC
    70441 GAGAGTGACG AGAATTATAA ATATAGATTA ATGAACTGGA ATTTAAGACA TGCGTCATGT
    70501 AACTCTACAG CTATAAATGA TAAATGCAAA GAATTAGAAT TCTCTACAGC TGCTAATTAT
    70561 GTTCAATATA CTAAAGGAGT AGGTACAGCT ACTATTTATT TGACTCCTTT ATCTTACGAT
    70621 GAAGATGATA TTAGATTAGC TATAGACGAA GCTACTGATA AAGTATCTAC TGTTATTAAT
    70681 CCATCATCAA GAGTCGAATT TAGAGTTCCT ACTCCTGTTG ATGTAAAATT TGTTGCTTAT
    70741 TTAAAAATTA AAACTGATGG AGATCAATAT ATTATTAAAC AAGAAGTAAG TGACAAAGTA
    70801 AAAGATTATG TAAATAGCAT TGCTCCAGGC GATTATCTAG AACTTGGAGA CATTAACGAA
    70861 ATAGGATTAG CAGTAGATGG TGTTGAATAT TTCAATATAG TTCAAGTATA TTTAGATGAC
    70921 GAAGAATCTA CTGATTTTGA AATCTTACAA ACAATTAAAG CAAGATTTGT ATATAATCAA
    70981 ATAATATGGT GGGATGTTGA ATCTTAGAAG GGTAAGGTGA TAGAATGTTT GATTACGAAA
    71041 AAATGATTAA ACGTGCAATT AACTTTTTCC CTACATGGTC AGATATAAGA AAAAGACATT
    71101 CTAAATCTAC AGGTGGTAAA TTACTAAGTA CAGTAACAGA ACAATCTTTA GATATAGAAA
    71161 AAGCTATCCA AGAATATATT GATTCTTATT TTTTAGATAG AATAGAAGGT CACAACATTG
    71221 TGGCCTTTTC TTATATGGCT ACTATAGGGA TTATGCAAGA TACTGATAAT GTAAAAGTTG
    71281 TATATAATAA TACAAATTAT AAGTTAACAT TAGATGTTGA TGAGTTTCTA AATGCTACTG
    71341 ATAACTATTT ATCTTATTAT GAAAATGGTA AGATATATAT CAGAGAAGAA GTGTATAACG
    71401 GAAATAATAC TATAACAATA TATGTTGATA ATGATTGTCT TGATTATGAA TTAACTAGAA
    71461 TTCATGTTTG GAATATATAT GATGAGTTCG CATGCTTTAT AGGAATGGAA AGACATGAAG
    71521 GTGAATCTAA CGAAGATTTA TATAAACGTA TGATTTACTT TAATGAGAAT AAACCTAATG
    71581 CATCTGAATC AGGATTAAAG AATGCTATAA TGTCTGAACT ATTAATAGAT TGTCCAGATC
    71641 TTAAAAGAGA AGACATAAAA ATAGAACCTG TCGATGCTGT AAACTTACGA AAAGCATATA
    71701 AAGGTTACAG CGAATTACTT GATTTATTAA ATGAAATGAA CAGAGATGTT TATAGATGGA
    71761 AAAGATGGGA TCTTGATGAA TGGCAATATG ATTTTAAAAG CATAGAGTAT TTACCTTATA
    71821 AATGGGACGA AGCATTAACT AAGTGGCAAA ATGGCATAGG CTATGGAGAT GACTTAAAAG
    71881 TTATTTTATC TAATAATGTC AATAAAACCA ATGCCGACAT AACTCTTTAT TCTAAAGATA
    71941 AAGAAACGTT AAATGCTTAT ATAAGAAACA AAGAGATATA TAAGAACGTT AAATTAACAT
    72001 TCCAGAAATA TAATCAAAAG TTAAATAGCG TAAATGTTAA GTATCGCTTA AAAGCAGCTC
    72061 CTATGAAAAT AATAGATCCA GGTGCTATAA ATCTTAGTAT ATATAGTTCT AATGAAGTAA
    72121 CAGAGACTTT AAAATTACAA GATGTATATA AATTCGGTAC AGATATAACA AGAACGGATG
    72181 GTTCTAAAAT AACTGATGCT TACAGATACA GATTACAATT TGTTCCTAAG AATAATAATT
    72241 ATAACATAGA AATATACAGA GCTACTGTAG CATACAGACA CAAAACAACT AAAGCTATAT
    72301 TAAAGACAGA ATCATTATTA AAGAATGCCA ACGGATTTGT ATTAAATTCT TCTGGTACAT
    72361 TAGCATCTAC ATCTATAAGC AAAACAATAA ATAATATAAA TAATATGGTT ACTTCTAACT
    72421 ATTTGACTAA TGTAGACAAA GGCGGATTTA CTATAAGAAA TGGTTACACA AATGGTTCTG
    72481 GAACTATTAA TATAAATGGT TATGGAAATC AAACAATAAC TTTTACATCT AATTGTGAAA
    72541 TGAGCGACTT AGCTCATTCT GATATAGTAA CTAAAGGTTG CTTATGGAGA GATAATGATT
    72601 TAATACTTAG AACTGACTAT GATGGCTATA AAGAAATAAC AATAGATATA GAAGCTAACA
    72661 AGTTCTCGTT TACTTTAAAT ACAGACACTA CTTTAGATTT TTATATGTTT GATTATGAAG
    72721 ATAATAAATA TATACCACAC AGTATATCTG GAGCAGGCAG TGTATTTGAA ACAGAAGAAA
    72781 CATTGACTCC TCGAAAAATT AAGATGTTCT TAAAATTAAA GAATATGATA GAAGTATCTC
    72841 TTGGCAACTT TAAATATAAT AATTATACAA TTAAGTTGTC TGCAGCAAAT GGAGCTCTTG
    72901 TGGCTGTTGA AAATAATGAC AGAACTTTCA TATTACCTGA TTATATACAA AATAAATTGT
    72961 TTATAGAAAT GAAAACTGAA AGCTCACATG CTCCTGTAAT CAATTCCATA GCTATAGGAA
    73021 GCGACGTACT TAATAATTAC TATACTACAG ATGTAATAAC ATATTTAAAT AACTACGATA
    73081 GAATATTAGA TATAGATTGC AACTGTGATT GTACGCTTAT TAAATATGAT GCTAATGATA
    73141 TAGAAATAGA ACGAATAGAT AATTATGTTT CTTCTTCTTA TTATAAAGCT ACAAGCAACG
    73201 ATTCTTATAT TAGATTAAAT CTAGATGATT GGGATGAAGT ATATTCAGTA ATAAGCGAAA
    73261 CTGGTTCAAT TGATTTAATA GAAGAAAGCG GACAATACTT CTACAACTTA TTATTATCTA
    73321 ACGGAGAAAT AGCTACTGCA GTTACTATAA ATGGTATTAA GCATGTTGAC CCTGTAGTCG
    73381 TTTCTTTACA CGATATATTA AAGAGCCAAT TCGAAGGATA TGACATAACT AAGAATAGAG
    73441 TATATTGTAG TAAATTAGCT GATGGGTTAA TAATAAGTAC TGGTAATACA ACATCAGACT
    73501 TTGAGATATT TAAAATAAAC AGCGATTACT TTAAAAGAAA GAATGCAGTT AAATATGTAT
    73561 TTGAAGATAT ACCATCAGAC ATAAATGTAA TATGGGGTAC AGATGATATA CTAGTTGACG
    73621 GCTTCTCTAA TACTCATGAC TTTGATTATA TATCTTTCTA TCCTGTAAAC TCTGTCATAT
    73681 CTACAGCTAT AAACGAATAT AATTTATTCT TAAATGAGAT GAAAGAAATA CCTGTTGTTA
    73741 ATAATTTCTC TCCTCTAATC GATACTACTT CATTAAACTT CTATACTGTA GAGCCTTATG
    73801 TAGGTTCTGA CCCTATAGAT ATTAGATTTT ATCCATTTGA TAAACAGAGA GAATTTGATG
    73861 AACTTAAGAA CTGGTCTGTA GGTATTAAAG AGTTATATAT CAAATATGAC GCTGATTTAT
    73921 TTAATATAGA AGCATATGAA ATACAAGAAA CAGTTATTAT AAATAGAATG AAGTTAAGCA
    73981 ATTATATGGA AATAGCTGAC ATGTATAGTT TAAGTGATAA CTCTGTTTTA TATACTCAAC
    74041 AATATGTTAT AATTCCTCCA GATAATGCAG AGATAATATA TAAGACATAT GATGGAACAG
    74101 ATGAGACTTC AGATTTAATT ATAGACGAAA CTGTTGACGT AGATAATTAT TTTGTAAAGC
    74161 TTAAATATGC AAATATAGAT AGAATAGTAC AGTTAAATGA ATATTACAAT TATACTGATT
    74221 ATGACCCATA TGAAGATTAT AAAGTTCTAC ACGATCAAGG AATTATAGTA TGGCCTGCTT
    74281 ACGAAAGAGA TAAAGATAAG AAGATAACTG TTCATATAAG ATATACAATT AAGAAACCTA
    74341 TTGCTTTAGT ATATACAGAA GATGCTTTAT ATGAAGCTGT ATCTTACGTT GTAGATGCTT
    74401 ATAAAGAATT GTCAACTTAT ACTATATTCA ATATAGAAAA TGGAGATAAA TACGATTTAC
    74461 GTAACTTAGA AGATTTTAAA GATTGTGATT TGGTATACGT TAACTGCAGC GAACCATCAT
    74521 TTGAATCTAT GATGGTAGAT ACATATCTTA AATTTAATAA GTTTGCTGAA GAGAATACAG
    74581 TCCTAGTTAA GACGGGATAC TATTACATAA ATGGAAAAGA ATATTACTTA TTTAGCAATG
    74641 ACGGTACTCT TGATATAGAT ACTTATACAG GACTTAACTC TGTTAATGCT AAATTAAGAA
    74701 ATGGCGAAAT AGAAACTTAT AAAGCTACTG ATAATTATGT ACGTAATTCT GCCATGAATC
    74761 TACGAGGCAT GAATAATTTA TATGGATTTA ACTACAATAA AGAAACTATA TATGGAATAT
    74821 CTAACTTTGG CAAATATACT GCATGTAATA GCTTTAATGA ATGGAATACA TTCGGTGTAA
    74881 GATTAAGCTT AGTATCTAAT TTAGAAAACT ATGAATTAAA TGATGTGGCT TTAGAATTTA
    74941 ACTTTGAAGA AGATTGGGGC TATGCATATA TAGATATAAC AGATTATTTA TATGATGATA
    75001 TATCTTACAT AGGATACATG GCTTATGGTT TAGATGTATA TATCGGAGTA GAAAGACCAT
    75061 ATAAAGACGT TAGATTTAGT CGTGCATTAA ATATAGAAAT CGGCGATCCT ATTAAGAGTG
    75121 CTAGTTATAT ATACGCTAGT GAACTACAAA GAGAAGATAA ATGCAGATAT TATTTAGTTG
    75181 TCAAAAACAA TGTACATAGT ACATATGATC ACAAACTTCT AGACGATATC ATAATAACTG
    75241 ATGATAAAGA TAAACTTTAT TCTTCTACTG TACATATGAA GAACTTAGAC ATATTAGGAT
    75301 TAAATATTGA AAACCAAAAG ACAGAAACTA CATGCTACAG AATGGCTATC AAGTCTAATA
    75361 AATACTGTGA TTGTAAAGGT GCTAGTTTAT GTTCAGATGG TTGCATAAAA ACTACTTCTA
    75421 ATATAGATTG GGGATTAACA ATATTAGCTA AATACGAAAC AAAAGAAGAG TTCACTACTT
    75481 GTGAATTAGA CAACTTAATA TTAACTAATA ACTATGTACA AGCTTCTCAT ACTGGTTACG
    75541 GATATTTAAC TACACAACCT ATCTATATAG AAAATCCTAA TACTATAAAA CGTCTATTCT
    75601 ATAAACTTAA TAATATCAAT ACTGAAGAAA TGTCAGGACT AAAATTTGCT ATATATACTT
    75661 CTAACACAAA AGATGGAGTA TACAGTCCTA ATAAATATGA AAATTCTAAT TACGGATGTA
    75721 TTGATAATAA GGATATAGAA ATGTATATAA AAGTTAAAAT TGCAATACCT GCAGGTAAGA
    75781 TATTAGACAA TTTAATATTA TTTGCAGAGT ATCGTTCTGA TAAAGAAAAC TTATTAATGG
    75841 CTCCTACTTG TGAAAGAGGT AATTTTATAT CATACGTTTT TGATGCTCAA GAGAATCTAA
    75901 GTTATAAAGT TAAATCTATA AGTTTAAAAG CTATAAGTAA TATAAATGAT GTAAATCTTT
    75961 ATGTAAGAGC GTCTTCTGAT AAATATAGTG CTGATGTTTG GGGTGATTGG AAACTGCTTA
    76021 AATTTAATGC TGATGGCAAA CTAATTAATA CAGTTAAATG GAATTCAGCT AGATTCTTCC
    76081 AAATTAAAAT AGCAATTAAT AACAGAAACG GATATATAGA TTTAGATTAT ATAGATTTAG
    76141 AGGTGATATA AAGTGATAAA ACCTACGGCT AGAGTAGAAA TAGATAATGG TATCAAGTTT
    76201 TATGAACAGG ATGTCTTATT TGATGACTAT ACATATAAAG GAGATACAGA TATAACAGTT
    76261 ACTGTCGACT ATGCTAATCC AGGCTTTGGT ATAGCACTGC TCGACAGTGC TGGTACTTAT
    76321 TTAGCACAAA AAAGAGAATT GCTAATGTTC AAGCTTGGAG TAAAGTTTGT AGACGTATAC
    76381 TATCGTAATC TTGATGATCT TGACAGTATA AATAATCCTA TACAAGGAAG TTTGAATGCT
    76441 GCATATGCTA AATGTTATAC AGAGAATTTA GAGTTTAAAA TCTCTAAGCG TGATAACCAA
    76501 TACACTATTT ATGTTGGCGG GCAAAAAATA GCTATATATA ATTCTCAATG CGATTTAGAT
    76561 AGTTTTAATG TAGCATATTA TTCTGTTAAA GATAATGTTA TTAAAGACAT AGCTATTGCT
    76621 TCTTCTGTTC CTTATGACTG GAATGTTAAT ATGACTAATA CTCATGGCGG ATACATAGAA
    76681 TTTAATGAAG ATGGATTCGA ACTTAAGGGA TGTAAATACA ATGCCGAAGT AGAACAATTA
    76741 AATATAGAAT TAGAAAAAGG TACATATTAT TTGAAATATA ATAAGTCTGA TTTATGTGAT
    76801 ATTAAGCCTT ATGTTATGTA TTCAAATGAC GAAAGAATTG TCGACGATGA AAAGAATATA
    76861 TTGAACTCCA ATAGGACATT TACATTACCA ATGGATTCTA AAGTGTCATT GAAATTTGTT
    76921 GGAACCAATG GTTCTATAAA TGATATAGCA ATTACAACTG CAAAGAATAA TAGTTACATT
    76981 CAAACAACTC CCGAGACAGG TGATTTTGTA AAGATAGAAC GTAGCTATTT AGAATTTGAT
    77041 TTAAAAGAAT TAGCTAAGAT TGAATTTGAC GCTATCGTTT ATTTCGTTCC AGGAGATACG
    77101 GATTTTAGCC CAACTGAATA TGCAATAGTC AATATATTAA ACAGACATTA TGGATTAAAT
    77161 GATTTAGGAT TATCCGTCGG TATTAAATAT CATTTTGTTT ATGAAAATGG ACAATTAATA
    77221 AGTAGTAATG AAGTTAACGC TAATAAGTTT ACTCTTCCTA TTGATAGTCT TAAATTTATT
    77281 ATGTTTGATA ATGTAAATGC AATAATAACT AATTTAATAC TTACTGATAA AGATGGAAGT
    77341 CAAACTAATG TAGGCGTTCA ATTTACAACT ACTAAATCAG TTCCAGGACT TATCAAATCT
    77401 CCTATTGTAG TACTTAATAA GCATAATGAT CCTTTAGACT TAAGTGCATC TTTTAGAATT
    77461 GTAATGCAAA ATGATTCTCC TTATTATATC TTTACTAATA CAGAAAGAGA AATATTTAAA
    77521 GCAGATAGCT TAATAAAGCT AAACTCTTTG CCTATAAATA ATTCAGGAGC AATCATTATA
    77581 TATGGCATTC CTAAAGATGC TATGCTTGAT ATGGATAAGT TATATTATAT ACCAGAACGC
    77641 GGTAAAGACA ATATAGATTT ATGTTGCAAT ATATATGATG TAATGTACGA AGGTGATGAA
    77701 TATCAAGTAT ATATTGATTA TACAACAGGA TACGTTACTA TACGTAATCC AGAAAAGTAT
    77761 AAATATTTTA TTGTAGATTA TGTGAAGCTA GATAGTTATT GCATTAATTA CAATTATGAA
    77821 TATAACAGCT ATCTTGTAGA AATAGCTACA GATGATAAAG AAGGTATTAA CGTAATTTAC
    77881 GATAACACAG AAAAGAAAAA TGGTTCTTAT GAATATATCA ATGAACAAAA ATATTATGAT
    77941 ACTAAATTAG TTCCATCAGA GAACTGTTAC ATAGTAATAG GAAGATAGGA GGTGCAATAT
    78001 GAAAATTTAT CCGTCTAATC ATAAAATAAA AACTATAACA ACATCTCGTG TAGATACTGA
    78061 TTTAAATATA CCATTAGCAT ATATGGATAT TGATTACAGT AAATACAATA TAGATAAATT
    78121 GCCTAGTGAG TATTTCAGTA CAGATTCTAT GACTCCATTA ATACCTGGAC AAGAATTAGA
    78181 GAATGGTAAA GTTAAGATAT TTAATAGATA CAAAGAAGAA GCTAATACTA CAAATTTGAT
    78241 ACAGTATACA AATCAAAAAT GGTACTATAT GCCAAATAAT ATTATTCAAT ATACTCCTAA
    78301 GTTCTTCCTA TGGAAAGCCA TGGTAAAAAA GAGTATGAGC TATTGTATAG ATACAGTTTA
    78361 TAATTTAAAT ATTAATTGCT ATAACGAATA TATGTCTAAT AGCTTATCTC CTGTATTTAC
    78421 TGGTGCTTCT GATAATGGAT ATGTTCCTAG TAATATTAAG ATAAACGATA ACCAATTAAC
    78481 AGCAGATACA TTCATGAATA TGTCTTTAGA AAAAGCAGAC TTCTGTTTTA TAGCAACAGC
    78541 CAATGCTGCA TATTATGATG ATGAATGCAC TCAACAAATA GATATAAATG AATATTTCGA
    78601 AAAGGGATGT AATTTATGGA TAGCATGTGA AGATGCTCGT TCTTTTAATG AGAACTATGA
    78661 GATGTTATCA TCTATAGACA ACGTAACTTA TCATTTAGAT TCTCCTATTA TTAATTCTAA
    78721 TGCTTCTATA ATGTGCGACA CATATTTTAA TCTTAATCGT ATACATGAAG TAACTGGAAT
    78781 TAGTGTACAT AATATATTTA ATAAGGACGC TACATCTCCA ATATTAATTC TAGAATATAC
    78841 AAACGGAGGC TTCGTAATTA TATCTCACAT AAGCTTATTT GATTCTAATC ATCAATCAGC
    78901 AGGATTCCCT ATAATATTTG AAACATTAAT GTACGTATAT ATGAATAGCT ATAAATCAAG
    78961 TGATTATATA AAAGAATGGA TTACATATAA AGTCCCTGAT TATGAAGTAG TTGGCAATAC
    79021 ATTGACTGTA AAGAATAACT TTACTTCTAA TACAAATCTA TCAACTTACT TTGGAATTAA
    79081 TTCTAATGAT ATGTCTCTTG TCAATATAAG TATCATAGAT GATCCTAATA CTAGAACTGC
    79141 GGTATCAGAT ACAGATTTGG ATTATTCAAC TAACGCTATT AAATGTATAG GTCAGAATAA
    79201 TAATAGACTT ATGTTTGAAT TAGATCCTGA CTTAAAAATA GATGGCTATA CTGAACCTGA
    79261 TCGTCCTAAT GGCTGGAAAT CTATATACTA CAATGGACAG ATATATTATT TGAGCGTACT
    79321 TCATTATTTA ATAGAAACTG ATCTTACAAA TAATATCTAC ATGATTGAAG AAAATGATAA
    79381 CTTGAAGATA TTAATCTATG CATTTAAGAG TAGTTCTCTT GGTATAAATG TTGCTAAAAG
    79441 TACAACTATT ACAATACCTT ATATAATAGC GAATATTGAT TCTGGAGAGA CAATAGTACA
    79501 AAGAATAAGA GAAGCTAATT ATTCTGTATA TTATGATAAA ACTGCTGACA GTATTTCTTA
    79561 TTGTTTCTCT GAAGATTATA TAGAAAAAGA TGAACAATAC TTGCTATTTA CAGTTTCTGT
    79621 TAGTCAAACT TCGGATGCTA TAACTATGTA TGATATAAGA CAGCTAGGCG GAGGATTGCC
    79681 AGAAGGTGAG CCTGATAATT ACAATCTATT CGACATAGGT CATATTAATG GACGACCATA
    79741 TAGACAAGCA GGAACACTTA TAATTACATT GCCTAGCAGA TACAAAGAAT ATGAAGATAG
    79801 AATCATGAAT GTAGTTAAGA AATACATGGT AGCAGAAGAC TATCCTGTTA TATTTTTTGA
    79861 AGATGAGGAG GTATAATAAA TGGCCAAGAA ATTAAATATT ATAGATTTTG ACTATGGAGT
    79921 ACGTAGCGAA GAAATACAGG AAAATTTTGA GATACTACAA GATGAAATAA ACAGGGAAAG
    79981 AATAAGTATA GGAGGTCCTG GTATAGCTAA TGGTTTAGAC ATAACTGTTA CTGCTAACGA
    80041 AAATGATTTC TATATTACAG TATCTTCTGG GACTATAATC ACTAAAGACG GTGAGGAAAT
    80101 ATTTATAGAA GAACAAACTA TAGATATAGA AAGACCTATG CTTTCACAAC AATGCGAATA
    80161 TCTTGTAGCA GATACAAAGA ATCAAATAAC ATTAAATGAG GTTCCATATT CATTCTTCAG
    80221 TAGATACGAA CCTGTTGAGT TTAGTGATTC TTATTTGCCA ACAGCTTCTG GTATAGATAT
    80281 AAACTACGTA AATAGCATAG CTACAGATGA CGGTATAAGA GTTAAAGCTA TTAAAGATAA
    80341 GACATTGACT CTTACTGGTC TAATAAAAAG AAGTTTAAAA ATAAAATACT ACAGCACAGC
    80401 TGATAGAATA GATACATTAT ATATAGACAA TAACAATCAA CTACAAGTCA AAGTTTCATC
    80461 AATTACATCT ACAACACCTT CAGCTATCTT ACCTGATAAT TACAAATACT TAATAGCATA
    80521 TTTACTTATT ACAAGTGATT ATAAAGAAAA TAGTGAAGAT ACTCCACATG CTAATATATT
    80581 AATCAAAAAG GATTTACGAG ATAAAAGAAA TCTTTATACT GACAGTAATG GTGTCTTATA
    80641 TATCTGTGGT ATTCCATTTG ACGATTTAGA ATTTATAAAT ATGGAAGAAC CAGAAGATCC
    80701 ACATGAAAAT CAATTATGGT TAAATCTTAA TAACAATACT TTATATGTAT ATAAGAAAGT
    80761 AGATAGCTAT TTCTATAAAA AGACTATAGA AGTAACAACA GATTTTCAAG ATGGACAAGA
    80821 CGAAGTGGAT TATAAAACTA ATATCGCATA TAAAGTAGAA CAAGGAGAAT TATCTGTATA
    80881 TGTAAATGGC GTGCGTCTTA CTAAAGATAT TGATTATGTA GAAATGTTTG GTGGCATTCC
    80941 GTCTACTAAT CAGACAATAT TAAAAGATTC TGAATCAGAT ATATTCAGAA TCTATAAATC
    81001 ATTATACATA GGAGATAAAA TAACATACTG CATAAATATT AAAGAAAGCG GTATGATGTG
    81061 GGTTCCTGTA AATAAAGAGT CATATGTTAA TACAAAAGAA ATAAAATATT ATGGTGTACA
    81121 TGATACATGG CCTGGAGGCA ATTATTGGCA AACAAAACTT GCTAAAGATC TTGGAGAAAA
    81181 TGAGAACTAT CCATATAAAT ATCAATTCTT CTTCTTCGAT GCAGAACAAG ATAGACGTAT
    81241 GCTATTTACT CCTAATAGAC ATGAAGTAGA TGTATATGTA AATCAATTCC CATTACACAG
    81301 CGATCAATAT ATAGAATTAA CTCTTGATAA TGTATTTGAT TATGCTCCAC AATGCGTAAT
    81361 TGATTCATTA TTTAAAGATG AGAATTATCA TTGGGCTAAC TATAAGACTA CCGCTCTTAA
    81421 TAAAGATGAA GATACTGGTC TTGGAATCAT GTTAGTTGAG CCTCTTGATG CAAGATACAG
    81481 CGAAGGCTTA GAAGATGAAT TAAGATATGA TGAACTAGGT ACTCCATTAA TAGAAGAAGA
    81541 CTTATTCGTA GAAATAAGAG TTAATCGTTC AGTAGTAGAC ACTCCTAGTA AACGTAAGTT
    81601 ACAACGTATA GCAACTTATA TCAATGAAGA TGATATTGTA GTTGAAGATC CTAATATAAA
    81661 GAATATAGAT ATTAAAACAG GTTATTATAG ATATGGCGAA AAGCAATTGG AAGTATATCT
    81721 TAACGGCGTG CGTTTAACAG AAAACGTTGA TTATATTGAA GGTACAGATA TAGGAACACC
    81781 TGATGCAGAT TTATTAAATA AGAATCTTGA ATATCTAGAT AGCTACGATA CATCAGTAGC
    81841 AATGAGAGAT AAAGGTACTC CAAGCCGTAG ATTTACAATA CGTAGACTAT TAAATACAGG
    81901 CGATAACATA ACTTATAGAA TAACTAGTAC TTACTACAGT TATGATCATA TAAATAGTTT
    81961 ACTTGATTCT ATAGATGTAG ACTATGAAGA ATTCAAAACT GCAATAGATA GTTTTGGTAC
    82021 AAAACTTGAT GAGCTTGAAG CTAGCTTTGG TAGTTCAATA ATGAATATGC AAACTACTAT
    82081 AAATCAAATA GCTGGTAATC TATCACAAGA TCAAGATACA TACCTAACAG TAAACAGTGT
    82141 AATAAAAGAA TCACAAATCA ATGCTGAATT CTCAGCTAGA GTCCCACAAA CACTTAATTT
    82201 TATTAATGCT TCAATAAAGA GTGATGGAAC AACTAAGTCT TATACAGTAG GTAGCTTAAA
    82261 TAATGATACT TACAATATAA GAGAAAAGGA CTATGTACAA CTTATACATA GAATGAAAGA
    82321 GGGTACAGAG TTCTTAAAAG ATAGATTCTT AATTCGTGAT GAAAACTATA CTCTAGAAGA
    82381 TGTCGTTGTA AATAATAGCT ATTCTGTTAC ACAGCTTACG ATATCAGATA ATTACATTGG
    82441 TAATATAAGT GACGGAGATG AACTTATAAT AACAGGAATA AGATTCGGAA GGGAAGGTAG
    82501 ATAGTTATGA CAGTTAATAT AACTTGGTTC ATCAATGAAG ATGATGCTTT TGAACCAATT
    82561 AATACATATA CTGCAGACGG AGCATATACT CCAGGTGATT ACTTAGAAAA GGTTATTAGA
    82621 ATTTATAACA ATTACAACGG TGCTACTGAT ATAGATTCTG CAGTTAACGC TAAATTAGTT
    82681 GTAGCATTCA AATCATATGA AGACAATTTT TTATTAAATT TATTCCAAGT ATCTATCGAT
    82741 GGTGTGAATT ATTTTCCTCT TACAATCAAT ATAGATAGAG GCGAATATGA ATTAGGTACT
    82801 TTAACTGGCT ACGCTAATAA TGGAGGCAGT GATTCTTATA ACTGCAAGAC TATTTATATT
    82861 AAGATCGGCC CTATTCCTGA CAATATAAAA AGTAGTCTCA AATCGGTAAT ATTTTATTTA
    82921 GAATATGACA AATAAGAAAG GAGACATATT ACATGCTAAC AAAAACTCAA ACCCTTGCCG
    82981 CTATTCAAAA ATCATTAATC AAATACAATG ACTTAGTGGC TAATCAAATT GATTCCAAAA
    83041 TAAGCGCTCA TAATACTTTA GCTTCTGCTA CTGCAAACGG ACATATGTCA TCAGGTATGG
    83101 TGACTAAGTT AAACAGTATA GCAGACGGAG CTGAAGTAAA CCAAAACGCT ATATCAAAAA
    83161 TTAAAATAGG CGATGATACT GTAACTGCTG CTGGTAAAGA ATCTACTGCT ACTTTTAAAG
    83221 GTAGTAACGG TATATCTGTA TCATTTGATA AAGATAATGC TATAGAAATA TCTGGAGCAG
    83281 ATGCTGTTGG TGCTGCTAAT AAAGTTTCGT CAGATTTATC GTCTTACAAA ACTACTGTTG
    83341 CAAACACTTA CATGCCTAAG TCAGGTGGCA CTTTTACTGG TATTATCACA TTATCTGGCG
    83401 CTCCTACATC TAACTTACAT GCTGCTACTA AAAAGTATGT AGACGATAAA GTTACTGGAT
    83461 TAAGTATAGG AGATTACATG CCTAAATCAG GTGGAACATT CACAGGAACT GTTACACTAT
    83521 CTGGAGCTCC TACTACAGAT TTACAAGCAG CAACTAAGAA ATATGTAGAC GATGCTGCTG
    83581 CTGCAGCTGC TGCTAAAGTT GTTGATTCGG CTCCTGATAC ATTAAATACT TTAAACCTAT
    83641 TAGCTGAAGC TTTAGGCGAT GACCCTAAAT TTGCTACTAC AATAGCTACT CAAATAGGTA
    83701 CTAAAGTAGA TAAAGTAGAC GGTAAAGGAT TATCAACTAA TGACTATACT ACAGATGAAA
    83761 AGAATAAATT AAAAGGTATA GCATCTGGTG CAGAAGTCAA TCAAAATGCA TTTGCTACTA
    83821 TAGCTGTTAA AGTAGGAACA ACTACTACTA ATGTAGAAGC TGACGCTAAA CAAGATGTAT
    83881 TAACATTAAC ACAAGGAGAT AACGTAACAT TAACTCCTAA TGCTACTAAT GATACAATAA
    83941 CTATATCTGC AAAAGATACT ACATATCCTG AAGCAACTAC AAGCGCACAC GGTTTAATGA
    84001 GTACTGGTGA TAAAGACAAA TTAAATAAAA TAGCTGCAGG TGCAGAAGTT AACCAAAACG
    84061 CATTTTCAAC TGTTAAGGTA GGAAATACTA GCATAGCTTC TGGTGGTAAA ACAGCTACAT
    84121 TAACATTGGC AGCTGGTTCT AATGTTACTT TGACTCCAGA TGCAACTGGT AAAAAAGTAA
    84181 CAATAGCTGC TACAGACACT ACTTATCCTG AAGCCTCACA ATCAGCTCAT GGTCTAATGA
    84241 GTGCAAGTGA TAAAACTAAA TTAGACAGTA TAGTAGCTGA AGCAGATGTT TCTGATGAAG
    84301 AAATAACTTC TATGATAGCT AATGTTCAAA CTGCTATAAA TGCATAATAG AAAATAGAAT
    84361 AAATAGAATA TAGGCACAAA AATTTTTATA TTCTTGTGCC TATATTTTTA ATAAAAATAA
    84421 TATATTAATT ATTATAATGA AAGGAGATAA CGATTGAATG CTTACTAAAA CTCAAACAAT
    84481 GAATGCTATT CAAAAATCGT TAATAGCATA TAAAACGAAT GTGTTAGATA ATTTATATAC
    84541 TAATCAAAAT GCATTCTCTA ATGTAAAGGT TGGCAATACT ACTATTGCTG CTGATTCAGC
    84601 TACTGATACA TTAACATTAA CTGCTGGAAA TAATATAACT TTGACTCCTA ATGCAACTGA
    84661 TGATAGTGTT TCTATAGCTG CTAAGGATAC TACTTATACA ACTAGTTCTC CTATATCACT
    84721 ATCTGGAACT ACTATCTCTC ACGCTACATC TGGAGCATCA GCTGGTAGTT ATGGAGATAG
    84781 TACTAATCAA ACTCCTGCTT ATGGAGCAAC ATTTAAAGTG CCATATTTAA CAATAAATAA
    84841 TACTGGACAT GTAACAGGTA TATCTGAACA TACAGTAAAA ATACCTGCTT CAAATAATAC
    84901 AGATACTAAA ATGAATGTAA CTCTTAACAC TACTACTAAG GCTTATCTTG TAGGTGTTTC
    84961 TACAACTCCT ACTACAACAG CTAAAGCTTT AACTGGTATA GCAGATACAG GCGTTTATCT
    85021 TGATACTACT GCTGGTAGTT TAACAGCAAC TACTTTCAAT GGAGCTCTTA GCGGTAATGC
    85081 TACTAGTGCA GATAAAGTTA ATAATCAATT AAATATTGTA TTAAAAGCAA TACAAGGAGG
    85141 AGCAAGAACA TCATATGATG GATCTTCTGT TCAAACAGTT CTTATAAATC CATCAAGTAT
    85201 AGGCGCAGCA TTTGAAAGTC ATACACATAG CCAATATGTA AACCCAAATT CATATGGCTA
    85261 TATATTTATA GGTGATGATG AAAACATTAG TGCTACTGGC ACAGATGATG TAATAGCTTT
    85321 TAAACCTGGA GATGGTATAA ATATCAGTTT TGGGACTTCA GATGTTGCAA CATCTTCAGT
    85381 ATTAATTGCT AATGCTGGTG TTAGAAGTAT ATCTTCAGGT AGTACTAATG GTACTATATC
    85441 AGTTAATACA GGCGGTACAA CAGCAGATGT AGCAGTAAAA GGATTAGGAA CTGCAGCATA
    85501 TACAGCATCA ACAGCTTATG CATCTTCAAG CCATACACAT AAATATGCAG GTTCATCATC
    85561 AGCAGGTGGT ACTGCAACAG AAGCTGCTAA GACAACTGGT ACACTTACTA TACAAGGTAA
    85621 TGGTATAAGT ATTAATACAT TTAATGGTTC TGCAAATAAA ACAGTAAATA TTACACCAGC
    85681 TAATATAGGT GCTGCTACTA GCAGTCATAC CCATAGTGGA TATGCATCTT CTACTCATGC
    85741 TCATGGACTA CTTAACAGTG ATTTTACGAA AGAAGTAAAT GGTTCTACTG GAGGATGGGA
    85801 ATTAATAAAT AGCACTAATA CTGGTTATTT ATTAACATCA CTAAGAGGTG GTAATTCTGT
    85861 TCCAGATTGG TTTAACTCAC CATATGGTTC AGGTATCATA TTTGGTGGTT CTGATACAAA
    85921 GGGTGTATTG TCAATGTCTT ATACTTCACC TTCAATAACA TTTGCAGGCG GTGCATCATC
    85981 TCCTTCTTGG AATTTAAAAA TAACTGGTTC AAACAATAAA ACATATAATC TTAATGATTA
    86041 TGCAACAAAC GATGTAATCT TAACTCTACA AGGTTATGTA AGCACTTTAC AAAGCGATGT
    86101 AAGTACTTTA AAAACTCAAA TGGGAGATGT AGAAAGTATA TTACAAGAAA TTAACGGAGA
    86161 ATAGGAAAGG GTGATAAAAT GGCAATATCA GATGAATTAG ATTTAACGTT ACAAACAAAA
    86221 GAAGGTCTTA AAGGAGTTAT AGAAGATAAC GGTCAGACTG CTCCTACCAA GTTCTCGCAA
    86281 TATCCTGCAG TACTTGATAA TATAATAGAT AATATGAGAA GCCAATTAAA AATAGCGGAT
    86341 TTTATAATTA TCAATGATGA TACAACTCTA GCATCATTAA ATAGTTTCTT TGAATTTTTA
    86401 CCTTCTGTTC CAGCAGGTTC TACAACTACT ACACAAGCTA CGGCTGAAGT AACAACATCA
    86461 AACTTAAACG TAAGAGCTTC TGGTTCTTCT AGTGGTAGTT ATGTAGGACT ATTGGTTAAA
    86521 GGAGATGTTG TTAATGTATA TGGCACAGCA TCTTCAGGAT GGTATAAAAT AAATCAATGG
    86581 CGTAGTAGCT CTACTGGTGC ATTAACAAAT CATGGAAGTA GTTATGCTTA TATATCTAAC
    86641 AGTTCATCTT ATGTAACATA TTATCCTTCT ACTACAATAT CTAATAAGAA ACAAATAGAT
    86701 ATAAGTAGTA CAGATGGTAC TTCTGTACAA CAAAAATGTA ATTACGTATT AGCTGAAACT
    86761 AAAGGCTGGG AAGTATTATT TGACGAAACT TATAAACCAG GAACAGGTTC TTCTGGAGCT
    86821 TCAACTACAA CAGAAAGAAC TACTGATTAT TCATTTAATA ACTGCTATAC AGATAACTAT
    86881 TCTTCAAGCA GTTATGGTAG TAAAGTTGCT ACAAATACTT CAACAGTAAG ACAAGGTTAT
    86941 TATTCTGGAT ACTATTATTA TAAAGGTAAT TTCAGATTTA CAAGTTCTAG ACTTTCTGAA
    87001 ATTAAGAGTG TCTTAAATAA TTCAACTGTA AAATCTGTTC AAATATATGT ACAAAGAGCA
    87061 AATACTACAC ATGGTACGTC TGGCTCAGCT ACATTAAAAC TATATGCATG TAACAGTTCA
    87121 GGTTCATATT CTGATGTTTT AGTAGATGGC TCAAGTACAT TAGCTAGAGG CGGAGGCAAA
    87181 TGGATAACAT TAAGTAGTGA TGTAGTTAAT GGATTCAAGA CTGGTAAATA TGATCACTTC
    87241 AAAGCATATT ATCCTTCTAC TAGTTTATCA TATTATATAG TATTTGCATT AAATGCTAAA
    87301 TTGAGAATAA CTTATACAGC ATAATTTTAT AAGTATCATA TAAAAGGGTC GATCAACAAT
    87361 CGGCCTTTTT TATTGGTAAT AATATTATAG TTAATGAAAG GGTGTGTTAT TATGGCCGAT
    87421 ATTAATCAAA AAGATTGGGA TAAAATAAAG GACGTTATAG TATCACCTTA TTATAATGAC
    87481 GGATATGGTC GTTATGATTT AAGCCTTGAA GAAGTAGCTC GTGGCCTACA AGCTATGGGT
    87541 TATGATCTAA ATGGAGGCGG TGGTAGTACT AATCCAGATG AATCTCAAGC AGATACATCT
    87601 AATTATAAAT TAGAATTATT AAGCACTAAT GGAACACAGA TTACAGACGA AGGCTTTTAC
    87661 ACTACATTAT ATGTTAAGTT ATATAAAGAC AATAAAGATG TTACAGATAT AACGAGTGAA
    87721 TCTAATTTTA AATGGACCAG ATTTTCTGGT AATTCTGAAA CTGATAAATT AAAAGATGCT
    87781 GCATGGAATT TACGTTATGC AGCAGGTGCA AAAGAAATAT TAGTTACCAG AGAAGACGTA
    87841 AACAGAAGAG CATTATTCCA ATGTCAATAT GTTCAATACG AAGATGAAGT AACATGGGTA
    87901 AAAAATGCAT ACTCTACTTA CGTTGATTCA ATAACAAAAA ATTAAAAGAG GTGATATAAA
    87961 TGGCAAACAA CAATTATGCA GCTAAAGCTA CTGCACAGAT TACTATCGTC GATACTACAG
    88021 ATGCGTCTTA TCTATCAGGT GGGTTATCAA TAGTTAGCGG TAGTAGAAAT CAAATATATG
    88081 TTCCTACAGC TACAGGAGAT AGTGCATATT CTCCTAACTG GAAATTTAAT AATCTTGTTA
    88141 TTAGACCATT TTTAACTGCT TCTAACATAA AGAAAGCTGA TGGAACAACA TATTATAATC
    88201 CTGATTTATT TTCGCCTGAA GAATATCCTT CATTTACTAC TGGTACTTTT ACGAATATTA
    88261 TAAGTGATAT ACATTGGTAT CGTAGAGATA ATGCAGGAGT AGAAACTGAA ATAGTTTCTG
    88321 GAACAGAAGG TTATAGCTTT AATTGGGATT ACAGTATAAA TAACGAAACT GTTACTATAA
    88381 ATGACAAGAG ACAATTAGTT ATTAATGAAA ATGTATTGTC TCCTAATACT AGTATGGACA
    88441 TTATATGTAA ATTCTCTTAT AACGATCCAT ATGCTAATAT GTCAATTGGA CAACAATTTA
    88501 GTATTAATAT TTCAAACATA GCAGCAGGGA CTGGTACTTC TAAAGTTCAT ATAGAAGCTG
    88561 TTAATGGAAA TACGATATAT AACGATAGCC CTGAGTATAT ACAATTAGAG GCTAGCTTCT
    88621 ATTATAATGG AGATGCTATA GAGTTAGCAT CAGAAATAGC AAATGCAGAA AGTACTACAT
    88681 CTGTTTTATG GTATATAAGA GATATAAAGA CAAATACATG TTGGAGATTA CTTGATGCAA
    88741 CTCAACAAGA TTATATTAAC GAAAATTCTG AAACAGGAAA TAAATTATAC GAAGTTTGCG
    88801 AATATGAACA AGTAACAGGT TCAGATAGCA CTATCACTAC TGAATTATCT CCTGTTAAGA
    88861 ATTCTAAAGG CGGAACAGTA CTTAAAGTGT ATCCAGATTT AATAGCTGGT TCTGATGTTA
    88921 TTAAATGCGT AGTTACTTAT AACAACGTAC AATATAGTGA ATTACAAGTT GTATATGACA
    88981 ATTCAGATCC TATAAGAATG TATATTCAAT CAAGTACTGG AGATAAATTA AGTCGTGGTC
    89041 AAGATAATGA TAATACAATA CTTAAACCTG TAATTATATA TAAAGGTCAA TTATTAGATG
    89101 ATACTAATAC AGAAGACCTA CAATTACTTA ATAGCTTGTT TTCATATTTC TGGTATAAAG
    89161 ATGCTATCGA TGGTTCTGTT ACATGGAATG TATGGAATGA ATATGACGGA GGTATAGCTA
    89221 CATTAAAAAG TCAAGTAGTG ACTAACTCAA ATGAAGGATT GACACTTATG GAAGGAACTA
    89281 GAGAATTATA TGTTACTGCA GATGATATAG ATAAGCAAAA TAAATTCACG CTAGACTTGG
    89341 TTGATAAAGT ACAAGTAGCT GCTTCAAATA GTAGAACTTA TCTTATGACG AATCAATTAA
    89401 CTGAAGATCA AGTAATGACA GCTAGTTTAA TAAATGAAAA TGCAGGAATA AACGCTAACG
    89461 ATATGGATGC TACATTAGCA ACTGCATATG AAATACAAGC TTATACTCAA GAAGAAAACA
    89521 AATAATATAG CGAGGTGATA ATATGATATC TTATAAAGCA CTTACACGTG CCAGCATCAC
    89581 CTTACAACTT ATCGATGATA TAGGACTATA TGATTCAGAG ATATTCTCTA GTAATGGTTT
    89641 ATTATTACAA CCTTATGATC GAAGTACAAC TTTAACTGGA ATTATATATA AGAATAATAG
    89701 AGATATCACT TCTGAGATAA AAGATATTAG ATGGACTATG TGGTCTCCCG ACGCATCTAA
    89761 TTATGCTACA GATGAAGAAT GGAACGAAAA CCATAAAGGC TCAAATGTAA TAGAAGTAAC
    89821 TTCTGATGAA ATTGATAGTA AATGCGTTAT TCAATTCGAA GCTTATAAAA AGAATAAGAT
    89881 GAATGAAGAT GAACTTATTG CATGTAGCCA TATAACATTA GTAGATATTA ATGACTTAAT
    89941 AGCCGTAACC GAAAAACCTG ATAATCCTTA TGATGGACAA TTATGGGTTG ATACTTCAAC
    90001 AGATCCTGCT ACTATATGGG TTTATAAAAA TGGTAAATGG AATAGAGTTG GAACAGTAGA
    90061 CGCAATAGTT AAGAACTTAA TTAGAAACTC TGCTTTTACT ACATTTACTA ATAAATATTA
    90121 TGATGTAGTC GGTAGCACTG TTTTATCTTA TACTCCTTCT GTATTTCAAC GAGGAAGTTA
    90181 TAACTGGTTA AAGTTACAAT CAGATGTAGC TATTGATGCA GAGCGTGGTG TATCATATAC
    90241 AGTATTTGAT GAAGATATCA AAACTAATTC TGATTATAGT TTTCAGATGT TAGCATATGC
    90301 TACGTCAGCA ACATCTGCTG TAGACAATAG AATAAATGTA AGAATATGTT CTATCGATGA
    90361 AAGTAATACA GAGACTGCTT TATATGAATA TAAAGATTTA GAAATAACAA CTGATGTATG
    90421 TAAGTTCTTT ACATCTTTTA AAACTCTACC AAATACAAAG ACTATTAAGA TATATATAAC
    90481 TGGTCGTAAT GGTTCAGTGT ACGATTTTAA TATTTCACAT TTAGCTTTAT ATAATACTGC
    90541 TAATGATTAT CCATGGCAAC CACATCCAGA TGATGCTTCA CTTATATTGG ATCAAGAAAC
    90601 TGTATTTAAT GCATTAACTA ATAACGGCAC AGTTAAAGGC TTATATTCTA TTCGTGACCC
    90661 TAAAACTGGA CAATTACAAA TATACTTTAA TGCTAATTAT ATACAATCAG GTACAATAAA
    90721 AGGTGATCGT ATAGATGCTC GTAACTTAAC TGTTATTCGC GATGACGGCA TTAAGACTCT
    90781 TGAAATAACA GACAAGGGAG AAGTTAATCT TATCGTTAAT TCATTTAAGC TTTCTTCTAC
    90841 TGGACAAACA ATAGAAGATT TTATACTTGA TTCTATTGAT TTAAATGATA GTGGACAACT
    90901 TAAATATCTG TTAAAGCAAA TACAAAAAGA GAGCTCTGAA GCTGATGCTA TATATACTGA
    90961 GTTATATAAT ACAGATGAAT TAAAAGATGC TACATATAGC AAAGAGACTG CTACAGATTT
    91021 AGATTTATCT ATGTATACTA ATGAAGCTAG TAGCGGACAA CAAAGAGCTC GTAGACGTTC
    91081 TATTATTACT CCAGGTTCAG ATACAGGTGA AGAAAAGCTG CCTTCATTTG TATTAGGACA
    91141 GTCTAAACTT GGATATGCAG TTCTTGGAGA AACAGGTTCT GGCAATTTAA AAACTATATT
    91201 ATATAATGTT AAACGTTCAT ATAATGGCGA TACAGATAGA TTAATTGCTA AGATAGAAGA
    91261 GAGAATAGCA GAGATTGAAA AAGGTGGTAA AGCTAAAACT CAGGCTATTG CTATTTATTC
    91321 TAACGATGAA ATAATAGAAG AATCTACACT AGAAGATTTA TACACAGTCT ATATTGATAA
    91381 ATATTCATTA TTAAAAAGAG TATTTGTAAT ATGTCAAGAC GCTGTAGGCA TAGTTAGATT
    91441 AACAGTGGTA ACTGATAGAT GGTCTAAACT TGAAGTTGAA ACTAACCAAA TATTATCTGA
    91501 AGTTGGAGAA GTTAAAAAGT ATTATGCTGG ACCAGAGGGC GAAGAACCTA CTTTATTAGA
    91561 AGCGATAGGC TCAATAGCAT CTGAAAAGAT AACTCCTGAA GCTATAGTAA ATATAGTACA
    91621 AAACGGAGTA GTTGATGTTG ATAAGGATCC ACAGAAAGTA TCTGAAATAA TATCTCAAAC
    91681 TGTAATTAAT CAAACTGCTA GTGATATAGA CATGTCTGCA GAGAATCTAA AGCAAGGATT
    91741 AAAATCTTCA TTTGACTTAA GTATTAACGG TATTAAATTA GGCACTAAGG ATGCTGATGG
    91801 AAATACTACG TTAATAGATA TGCATGGTGA TACTGTACAA ATAGCAGCAC CTCAAATAGA
    91861 TTTAAGCGGT TATGTAACAT TTAGTAAATT CGGTGATGAG TTTAATAAGA ATTTTACTAC
    91921 TAGTTTTGAT AAAAGTTTCA ATGATAGTTT TGGTAAGAAA TTTGATGATA GCTTTACAAT
    91981 TAATTTAAAT AAAGCATTCA AAGGAGAGTT ACCAGATATA ACTACTATAA ACGGTGGTTT
    92041 AATTACTACT AATACTATTT TAGGTAACGC ATTAGTTACT AATACAATAA CTACTGATAA
    92101 ATTAGCAGCT GATGTATTGA CTGCTAATAA TATTAAAACA GGTAATCTAC AAGGAACTAA
    92161 TAGTAAAAGC TATTTCGATC TTGATAATGG TACGTTTAGA TTGGCTAATG CTGATAAAAC
    92221 ATTCCTTACT TTTGATGGAA GTAAATTAAG CTTTGGAGAT GTTGCAGCTA GTGACTTAGG
    92281 TATATTAGTA GATGATGTTA CAGGAGTTTT ACCTTCTTGG GTTAAAGACT GGAATGGTAG
    92341 AACTGTTGAA ATAGATAATG AAAATATAGT AGGGGTTCGT GCTTTTCTTG GACATAAAGA
    92401 AGGAACTGAA CTAACTGGTA TAGGACTAGG TGTTGATTTA GGAACTAATA CTGGCGAAGA
    92461 AGAATTTAAG GGCAATGTTG ATTCTGGTAT CGTAGGTATG AGATTTGGTA AAAAAACATT
    92521 CGAACTTAAA CTTGACGGTA CTTTTAAATT TGGTAATGAT TCCAGATACA TATCTTTTGA
    92581 TGACGAAGGA TTAAAAGTAT CTGCTATCTA TGGTGAAGAA ATTAAAGCAT ATAATCTTGA
    92641 TGTATATAAA CGTAGTAAAG ATACTGAAGG CAATTATGTA TATGATAACA AGAATAAGAC
    92701 TTTTAGTGTA GATGATGAAG GTAACATATC TATAAAGGCT AATAGCTTTA GTTTAACTCC
    92761 AACGACTGCA AATCAACAAC AATTAATCAA TGGTTTAACA AATAGTTCTA CAAATAGCGA
    92821 AACCAATGGT TTATGGATTA ATGATGGCAA ATTGAATATC AATGCTGATA ATATAACTAC
    92881 TGGTAAAATG AGTGCTGGAC GAGTAAATAT AACTGACGGT TCATTCTTGA TAGGAACAGA
    92941 AGATAAACCT GTATTTTGGA TTAAGAATAA TGATGAAGTA ATAATCAAAC CTAGTCAATT
    93001 CTTATTAACA GATATAAATG GCAATACAGT TATAGAAGTA AATGAAAATA AGAAAGTAAC
    93061 TATGAATGCT AGCTATATAA ATACTGGTTC TATAAATGGT AAATTTATAG AAGCTGAAAC
    93121 TATCGATGTT TCACATCTTG TAGCTGGTAC AGGTGCAACT AATATTAACA ATATATTGGA
    93181 TCAAGGCGGT ATAGCATGGT CTAGTAAATT TGGTAGTGAA ACTTCAGCTA CTGCAATAAC
    93241 AGATTGTAAA TTAGGATACG ATGTAGCTCA AAACATAACA GATAAATATT CTGTAGGAGG
    93301 TATTGTTAAT GCCGATGAGG TAAACGAAAC AGCTTATATA GAAATAGATT TAGGAAATAC
    93361 ATATAAAATA TCTTCTTCAA CTATTTATTT TGATACTAGT GCTGCTCCTG ATAGTGGTGT
    93421 TACATATTAC TATAAAATTA AATATTCATA TAACGGAACT GATTGGTATT ACATTGTTGG
    93481 TAATGAATAT AGTTCATATC AATCTGGATG GGCTACAGGC ATTTTACCTA ATCAGATAGC
    93541 TCCATTGACT AATAATTTTA ATGCAGAATC TGGTGTTGAA TATATAAATG CTCGTTATAT
    93601 TAGATTATGC CTTGGCAATC TTGGAACTGA TCCTATTAAC ATGAAAGTAA TATCATGGCA
    93661 TTTATATAGT TCTGGTAGAT CTACGATAAT AGACAGCTCT GGTATTACTA CAGGTGCAAT
    93721 CAAAGCCGAA CAAATTGCAG CAAATAGTAT TAGTACGGAA CATATCGATA TACTTGATGA
    93781 TTCATTTACT TTTACAGATA ATGATGGAAA CACTGTATTC GCTATAACAG AAGTTAATGA
    93841 TAATACTACT GTTGAAATAA GACCAGATAC GTTTATATTA AAAGACGATA GCGGTAATGT
    93901 TGGTGTAAGT CTTAAAGATG GTAAACTAGA TATTGATGCT AGCAATATTA CAACTGGTAA
    93961 GTTAAAAGCT GATTATATAC AAGGCGGTAC TTTAGACACT TCGGTTATAA AATCAGGCTC
    94021 TATATCTGGA AATCAGATAG ATGCTAGAGA ATTAAAAGTA ATCAGAGATG GCGAAAATGG
    94081 ACAAGTAACT ACTTTACAAA TAACTAATAA TGGTGCTATT TATGCCAATT ATGAAGACTT
    94141 TATGTTAGTA TCCAGTGATG GAACTAAAAA CGTAGGAGAC TATACAGATG CTCTACGCGA
    94201 TGACATAGAA GAATATATTC GATTTAGTGG AGACACTATC ACTCTTGGTA AAGAAATTAT
    94261 GGAAGATGGT ACAGCTAATA AGTTTAAAGC TAAATTAAGT TCTACATCAC TTGATTTCAT
    94321 GGAAAATGAT GTAGCTGTAG CATCTATATC AAACAACAGA ATGTTTATTA CTAATGCACA
    94381 AGTTAAGAAT GTTTTAACTA TTGGTAATTC AGCATCTGGA AATAATGTCG GTGGGTTCTT
    94441 CGATTGGACT CTAAGACAAA ATGGACATTT ATCATTGAAA TGGAGGGCTA ATTAATGAGT
    94501 ACATCATGCA AATTGACGGT AACAGAAACT AGCGTCGACC AAGCGAATAA TAAGAGTACT
    94561 ATATCAGTAA AGCTTACTGC AACAACTACT GGACAATCGC ACAATAATTA TACATCAGGA
    94621 TCCTATTTCC CTAAAGGCAC TATCACTGTA AATGGTACTT CGTATAGCAT AGGACGTACA
    94681 TTGCCATATA ACTCTACTGT TACTTTATAT AATAAATCTC ACACTATAAC ACATAACTCT
    94741 GACGGGAGTA AGAGCGTAAC TGTTAAATAT AGTTTCAATA CACATATATA TGATGGAACA
    94801 TTAACAGGCA GTAAGACTTT AAAACTAACA GATATATCGA TAGATAAAAA ATCGACACCA
    94861 ACTGCTAGCT CAAGTAGTGT TTATATTGGC AGTTCTATAA CTATAGATAT GAATCCATAT
    94921 ATGAGTTCAT ACACTCATTC AATAAGCTAT AAATTTAATG GTGGCACTAC AAATATGACT
    94981 AGTGGACTTA GTGCAACAAG TGGAATTAAG GACTCATGTA CATTCACACC TCCATCAAGT
    95041 TTATTGAATT ATATGGACCC GGATTCTACA TCAGCTAATG CAGTGTTTAC TGTAAATACT
    95101 TATAAATCTA GTGGAACATT AATTGGTTCA AGTACATTTA CGGTTGCAGT TAAAACATCT
    95161 GCTACTTCTT ATCCTCCTGT TATGGGAAGC ATTTCTGCTT CTGTATATAA TAATGGTTCA
    95221 CCGTTTAGTA ATATATATGT TAAAAATTAT AATGGCGTTA AATTATCTTT TAGCGCCACT
    95281 GCTCAGCAAA ATGCTGGTAT TGTTTCTTAT AAAATAACAG GTGGTGGAGT CAATACCACA
    95341 GTTACTAGCA ATACATATAC AATACCTAAA TTAATATCAT CAGGTAGCAT AACTTATACT
    95401 GTTACTGCTA CTGATACTAG AGGTGCTACT TGTTCTGGTA GCGTTAAAAT AACAGTTAAT
    95461 ACATATTCTC CTCCTTCTAT AAATAACGTA ACTACTGTAC GTTGCGACCA AAATGGCACT
    95521 CCGGCGGATG ACGGAAAATA TATTAAAGCA GATGTATCTG CTACGTACAG CAATATAGGA
    95581 AACAATCAAA GTGGTTCTAT AATAGTCAAA ATACAATATG CATCAAACGG TGGAAGCTAT
    95641 AATTCAGGAA ATAATTTAAC TGTTAGTAAA AGTTCTGGTA CTGCTATGGC TACAGGAATA
    95701 ATTGGCGGAA GTCTTAGCGA TGGATCTTAT AATGTTTTAT ACACTATAAC TGATGCATAT
    95761 AATAAACAAA CAACTTATGA AGATATACTA AGTACTATGT TCTATGTTCT AGATATAAAT
    95821 TCTGGCGGAA CAAGTGTTGG TATAGGTGCA GCAGCTAGTG ATGCTAATCA CGTATTAACT
    95881 ATAGGGATGG AGCAGATAGT TTTCCCTAAT ACTACTTCTT TAGATTTAGG TGTTAGTGGA
    95941 CTCGATTTTG CTTCTGATAC ATTCCAAATA ACAAGTAAAG ACACTACATT AAATAACACT
    96001 TCTTTAGCAT TAAACAATAC TTCTTTAACG TTAAAGAATA AAAACACAAC TTTAAATAGC
    96061 ACTGTCAGCA TGACATTAGA TGCAACTACT TTGAATTTAG ATTCTACTGC TATGAATATA
    96121 AATTCAACTA GTGTAACTTC AAGTGCTGAA TTTTTAGAAT ATACGAAATC TTTGACTATA
    96181 ACTTCAAGCG GTATAACTAT AAATAATAAT GGCATTAATG ATATACAGTT TAATTCTGAT
    96241 TATGTACGTA TAAAAGAAGG CGCAACGTTA GCTGCAGTTG GTTGGGCAAG TAGCGGATCT
    96301 ACTTCAACTA ATAGTTTTAA TTTAGGACGT ATATATTGCG AAAGCGGAAT TGATATGCCA
    96361 AATAATATAG CTTACAGATG TATCAATAGT ACAGATGCAA TACTGCCTTG TATGTTTATA
    96421 AACGCTTCTA ATTATTGTTT CTTAAGTCAT AACGATTTAA CTGGTACAGT TTTGCGTGGC
    96481 AAGACTGTTA AGTTATCAAG TGCTTCAGGT ACTACCGTAA CTTCAGACGA AAGGGTTAAG
    96541 AAGGATTTCA AAACACTTGA AGGATATGAA GATTTCTTTA TGAGTTTAAA GCCTATAGCA
    96601 TATAAATATC TGACAGGAAC TAGTGACAGA TATCATGTAG GATTTAAAGC ACAAGACGTT
    96661 AAAAGTTCAT TAGAAAATAA TAAGCTTACT ACTCAAGACT TTGGAGGTTA TGTTGAGACA
    96721 GATCCTGATA CAGATTTTTA TATGGAAACT TTAGGATATG ATCCATTTGA TGGAGGTAAA
    96781 ATGTGCGCAT TATCTTATGA AGAGTTTGTA GGTTTGGCTG TATATATGAT TCAAAAACAA
    96841 CATGACCAAA TTGAAGAATT AAAAGATCGT GTTGCAGTAT TAGAAAGAGG TGATAACTAA
    96901 TGACTGAGTA TACTCTATCA GATTTTAAAA ATCTTAATTT CGTCGACGGC AACATATTAA
    96961 ATGCTTATGA GATGAATATT TTAAAACAAT TCGTTTCTAC TGCATATCAA GCAACTCTTA
    97021 CTCAATTAGC TGTCAATAAC ATTCATGTTG GACCAGAACC ACCTACTCAA GAACAGTACG
    97081 GTGAAAACTA TAAAAACATG TTATGGATTG ATACTAATGA TAATGCTGAT GCTGGTATTG
    97141 ACGATTCTAC AATGGGAATT ATATCTGATT TAACAGATAC AGTACAAAAC CTAAGTAAAC
    97201 AACTAGAAGA GTTACAAAGA CAACTTGCAT TGATAATTGC AGGTGGTGGA GGCACAGGAC
    97261 CTATCAGCAA GCTCAATGAT TGTCTTGAAT TGGAAGACGG AAGTTTATTC ACGCTTGAAG
    97321 ATGGTAGCTT CTTGAAACTT GAATTTGCCT CTAAACCTGA TGACGATAAA GATTTATCTT
    97381 TTGAAGGTTG CGGTTTAGCT TTAGAAGATG GATCAATAAT GATTACAGAA GATGGTTATA
    97441 TTTTATTGCT TTAATCATTA TTTTAAATGC TAAAGGACAA GTAATATTTT TAAGAATGGA
    97501 GGCGATATAA TGGCAACTGA AACTAAAAAA TTAAGTGCGT TAACAGAAGT AATTACTGTT
    97561 AATGATAATG ACTATTTGCT TATCGTACAA AACGGTGATA GCAAAAAAGT ACAAGCTAGT
    97621 AAGCTACAAG GTGCCAAGAA TTTAAGCGAA AAATATGTTG ATTTAGTATC AACTGATAAT
    97681 ACTGATAAGA AATTTAGAAT GATATTAAGA GACGATGGTG AACCTATCGT TTATCCAATG
    97741 GAAGTATTTA CTGCTGAAGG TTGGAAACAA GGTGACAATT TAAACGTGCC TTTTAAAACT
    97801 GCAGCTGGCT CAGGTATGGC AAAAGTAGCA ACTGCTGATA TAGAAACTTT ATTTATAAAT
    97861 CAAATGTATG GTGGAGGTAC AGGTACTGCA GGTACTGTAG AAACTTCTGT TAGCCATAGC
    97921 TTTGTTGAAT TATACAATAA TAGTGAAGTA GACATAAATC TTAAAGGATT ATATTTAAAC
    97981 TATAAAGCTA AATCAGGTAC ATGGCAATCA TTACCTTTAA GAGGTATAAT ACCAGCTCAC
    98041 TGTTCTTTCT TAGTAAGAGG CGGAGCTCAT TATAATATAA ATAGCGACTT AGTAAGACTT
    98101 AAAATAAAAG ATTATGATCA AAGCTGGGAT ATACAATTTT CTGATGAAGG TTTTTCTATG
    98161 TATCTATCAA TAGGAGAATG CGCTGAAGAA ACTCCTGTTA AATTCACTAA AAGTAGTACA
    98221 GATAATAAAA TAATATCAGC TAATCAACAA TGGGTTGATG TAATAGGAGC TGGCGGGTTA
    98281 ACTAGTGAAC AAACAGTCCC TCTATATGAT GGAGAACAGT TTATTATGGG TATGAGTAGA
    98341 AATACTGCTG TACGTAGAAA AACATTTTTT AATAATAGTA CTAGTTTATC TAATTGCGAA
    98401 ATAATTGATT ACAAAACATG TAACGTTGAT GCGTACAGAC CTAGATGTAC AAGAGATGGA
    98461 GTCTGGAAAG AAAATGTAAG TGAAACACAA ATAAAAAGCG ATATACCTAA TATAGTAAAT
    98521 ATGAGTTTTG GTAAAGATGA ATTTACTAGA ACATTTACTT GGCAATCAAC AGATTTCGAT
    98581 AAAGGCTTTT TAAAATATAA AAAAGAAGGA GACAAAGAAT GGACTAAAGT AGAAGCTGAA
    98641 TCTGATGTTA TAAGCCAATA TGACAAACAA GTGCAAGTTC ATCATGTTAT AATAAGAAAC
    98701 TTAACTCCTG GTACTTATTA TTACAAAGTA GGTACTACAG GATACTACAG TGATGAAGAA
    98761 GCATTCGACG TTAAAGATTA TTCTACAGAT GGTTTTAAAT TTTTATGGAC TACAGACCAA
    98821 CAAGGATGGA ATGGATTCGA ATATGATATG TGGGACGAAG CATTTAAAGG TATTAAATAC
    98881 TATGAATATA CTGATGGTGT TCCTAACTTT GATTTTCATA TGAATACAGG AGATATGTCA
    98941 CAAAATGGTA ACAGATATTT TGAATGGAAA TACTATTTTG ATTATGCTGA CGATACTGTT
    99001 AAGAATATGC CTCATGTATG TACTATAGGA AACAATGACC TTGTTGAAAA GAAATACGGT
    99061 TATGTATTTG ATTACTATAA TACATTAGAT GATGCTCCAA GATTAGCAGA TGTGAGTCCA
    99121 TACGATAAAT TTGCTACAAC TGGATATGGT TCTCCAGCTG AAGAAAGAAA TGAAAAGATG
    99181 GTATCAACTT GCAGCTATAC TCTTGGTGGA TTCTGTCACT TCATAAATCT TAATTCTAAT
    99241 ACTGAATATA TGTATGAAGG ATTAAATACA GATCAATTCT TAACTAAAGA ATGCGCATTC
    99301 CTAGAAAAAG ACTTACAAGA AGTAGCAGCT AAGCGTGCTA GTGGAGAAAT AAAATGGGTT
    99361 ATAATCTATA TGCATCTTTC TCCTATGACA ATAGTTAGAA CAAAGAGATT ACAAAGATTC
    99421 ATACCTATAA TTGAAAAGTA TAAAGTAGAT CTTGTTTTAT GCGGACATAA CCATACTTAT
    99481 TCTAGAAGTA TACCTGTATA TAGCGGATAT ATGGGAGACA TAGCATATGA TGGTAAAGGT
    99541 AAATACACTA CATCTCCTTA TAACGATTAT GTAACTAAAG TATCAACAGG TTCAAGTGAG
    99601 TTATTATTAG TAGACGAAAC TCAAAGCGAT GGTTCTGATA TTAATAGAAA ACCTGATAAA
    99661 GTTAATGGTA CACATTATAT TATGCTTCAA GCTGCTGGAT ATAAACTTAG CGGTAAAGAA
    99721 AAAGCAATAA TATTCTCTGA AAGTCAAATA GATGCTAAAC ACATGTCACG TAATTGGGAA
    99781 GAAGATCCTA ACGGTGCTAC TACAGTACTT AGACCATGGT GGTATAGCTA TGCAGGTAAA
    99841 TTACCTGTTC AACCTACATA TGCAATGCTT AATGTTACTC CAGAACAAAT AGAATATACT
    99901 GGTTATTATT TTACAGACTT ATCTGTTAAG GATCCAGACA CAGGACTTGT TATACAACCT
    99961 AAGTTTGATT CTACTAAAAA CGGTAGAGCT CAATTCGATC ATCTTGTTAT CACATATGCA
   100021 GAAAGACATC CTAGCGAAAC TGAATCTGAT AACACTACAG AATAGGAGTG ATGTAAATGT
   100081 CTATTAAATA CCATAACGAC AAGACTGGCA AATGGGAAAT CATCGCTTCT AACAAAGCTT
   100141 CTGATATAGC GATTAATGAT AATGAAAGTA ATTTTGATTC TAATAATGTA GAAGGAGCTT
   100201 TAAAGGAAGT TGGTGGATTA GCAAAAGCCA ATAATATAAA ATTAAGTGAA ATAGACGGAA
   100261 GAGTACAATA CATAGAAGAA CATGGAACTA CAGGGGGCGG CGGTAGCGGA GGCGGCGCCC
   100321 TTCCTACTAT AACTTCAGAA TATAGTGCTA CTATAATAGA TGCCAATGAA GAACAAATAA
   100381 TAAAAATATT CTTTTCTTCT CCTAATCTAG GAAGCGGTAC TTGTTATATA GTATGTAATG
   100441 ATATAGAATT ATTAACCGTT CCAGTTGACC AAGGATATAA TAATATAACT ATACCAGCTC
   100501 TTGGTAGCGG TACATTTAAA TTATCTTTAT ATGTAAAAGA CAGAGCTGGA TTATTATCTA
   100561 ATACTTTAAA CTGGAATTTA ACAGCAGGTG GATTAACTGC TACTTTAACT ATGAATACTA
   100621 GTCTAGACTA TTCAATTACT GATAGAATTC TTATGACTTA TAATGTTGAA TATTCATTAG
   100681 ATGATGAGAT AACAATGTAT TTAACAGTTG ATTATGATGA TTATACAGTC ATTTGTTCTA
   100741 AAGGATATAA CAGTTATAAT TTGACAGGCC TAGGAGTTGG GATACATAAA GTATCATTCT
   100801 ATCTTAAAGC TGGACCATAT TCTACAAAAA CTCAAACATT TAATGTTGTA GTAGTTAATA
   100861 CAGAAGACTT ATATGTATCT TCTACTACTG ATTCAAAATT AAGTATGGAA GAGGGAGATC
   100921 CATTATCTAT TAACTATCGT ATATCTAAAA AGAGTGCTGA ATATTTTGAT GTACAGATTA
   100981 CTGTAGACGA TAAATTAGTA TCACAAAGAC AAAGTATAGT TGGTAACTAT TATTATAACA
   101041 ATAATACATT GCCAATAGGT ACCCATGTAA TTAAGATATC TGTCACTTCA GAAAGTGGCG
   101101 AATCTTCAGA ACTTGTATTT AATGTTGAAA TAACTGCAGG TTCTTATATT AGAAAACAAA
   101161 TAGTTACTGG TGGGCTAATT GCTAACTGGG ATGCTACAGG TTTATCTAAT CAAGATGCTA
   101221 ATAAAACTAA ATGGGTAGAT AAAGTAAGTG GTATAGAAGG TGAATTATAC AACTTTAACT
   101281 ATTCATCTAA TGGATGGATA ACTGATAATG ATACTAACGA AACATATCTA GCATGCAATG
   101341 GTAACACGTA CGTTAAAATA CCATATGCTC CTTTTGCAAA TAATGTTACA ACAGGATTTA
   101401 CTATAGATAT ATTATTTAGA ACTAGAGACG TCGGAGATAT AGATGCTCGT GTTCTTGATA
   101461 TAACAGACAC ACTTGCTCCT TACAAAGGAG TTTATATAGA TACACAAAAT GCTCATTTAA
   101521 TATCTGCTAT TCATGATATT AATTCAGCTG TTGGTGATGA CGAATGGACA CGTGTAACGT
   101581 ATGTAATAGA TAGACTTAAT AAGTTTGGTA AAATATATAT CAATGCAATA TTAAGTTCAG
   101641 CATTTTATTT AACAGATGAT TCTAGTGGTA GTTCTATTAG ATATGAAGAT TTTATGCATA
   101701 ATGAGTATAT CTATTTAAAT AGTTTTAAAG GTACAGGACA CTATGGTTCT TGTGAGATAA
   101761 GATGTTTAAG ACTATACGAA AGAGAACTTA ATGATGAAGA AGTACTACAA AATCATATAG
   101821 CCGATATAGT AAATACAGCT GAACAAAAAG CAAAATATGA TTTCAACTAT AATAACAATG
   101881 GCATTCCTAA GATGTATTTC TGGGGAGATA CTACTGAAAT GTCATTAACA CAAAAGAAAA
   101941 CTATGCGTAT AAAATACGTA TCTCCTAATA ATGAAGAATA CGGCGAAAGC TTTGATTATC
   102001 CTTATTGCAA AGTATACTGG CAAGGTACAT CTTCACTTAC TTATGTAAGA AAGAATTATA
   102061 ATATAGAATT GTTTGATGAA GACCAGAGAG CAATAAAATA TACTCCTTTT AAAACTGGTA
   102121 AAGCAGAAAA TGTTCTATGT TTAAAAGTTA ACTACATGGA AAGTTCAAAC GTAAATAACG
   102181 TAGGACTTGC TGAGTTTGCT AATAACGGAT TATATTCTAA GAAGAATCCT GCACAAGAAT
   102241 TGGATCCAGA TGTGAGACAA ACTATAACAG GTTTCCCTAT CTTAGTATAT ATCAATGATG
   102301 AATGTATGGG ACTATATGAT TTCAACTTAG ATAGATATAG TACTAACTCA TTCGGATATG
   102361 ACCTAATCGA TGAAACATTA GCATATGAAG TTTCAGCTAA TACAGATGCT ACAGCTGGTG
   102421 CATTTAATAA ATGGACTTCT GCTAGTGGAC AAGGTAAAAT AGATTATTAT GCTTCAGACT
   102481 TTGAAGTAAT TTATCCACCT TCTAAGATGA ATGGTAATGA TGATTATGCA GATTTAATAA
   102541 CTTTAATAGA ATTTGTTAGT GATGCAGATG ATGAGTATTT TAAAGCTAAG TTTGATGAAT
   102601 TCTTTGACAG GGAATCTGTA TTTAGATATT TATTATTTGT ATTAGTATTT GGTATGGTCG
   102661 ATTCACTTGG TAAGAACATG AAGCTCGTTA CTTTCGATAG AAAGAAATGG TACATACAAT
   102721 TATACGACTT AGATACAGCT ATGGGTCTTG ACAATACTGG TGCTTTAACA TTTGATGTTG
   102781 ATATAGAAAT AGAAAAAGGT ACATTCAATA CTTCTACATC TCAATTATGG ACTAAAATAT
   102841 TAAGAGTATT TGAAGCAGAA TTAAAACAAG AATATGCTAG TATGAGAAAC GAACAGTTCA
   102901 CTCTTAAAAA CATAATGCAT TATATATATG ATGAACAAAT GTCTAAGATA CCTGAAGTTT
   102961 ATTATAATGA AGCTGCACAA GTTAGATATT TAGACTTTGG CGGTAAATTC TTATATGCAT
   103021 TACACGGTAG TAGAGAATAT CAAATCAAAA GATGGATTAG AGAAAGATTA TTATATGTAG
   103081 ATACATTATT AGGTTACGAT GCTTCTACAG CTGACTATAT TACTGTCAGA GGAGATATGG
   103141 ATGGTTTTGT ACATCTTGAT ATACAAACTT ATTCTCCTAT GTATTTAACA GTTAAATGGA
   103201 GAGATCAAGC CAATAATTCA GGTAGCCAAA TACTTAAGAT TAAACGTGGA GAGACTATAA
   103261 GATTTGAAAA AGAACTTCAT GCAACAGACC AAGAAATTCT TATATATGGT GGTCAACACT
   103321 TAAAGAGTAT TGGTGACGTA TCCAATACAA GCCCTAAACA TTTATTATTA TCAGCGGCAC
   103381 CTAATCTTAT AGATTTACGA TGTACTGCAG ATACCTTATT CAACGTTTCA CTTAGTACTT
   103441 GTAAAATGAT GCAAACAGTA GATTTGCATG ATTGTAGTAG ACTTGGTGTA GACGCAAGTA
   103501 ATGCTGTTCT TGATTTATCT GGTTGTGAAA ACTTAAGAAC TGTAGATATA CGTGGTACTA
   103561 AAATCACATC AGTAACTACT TCAATTAAAG GTGGTAACTT AGAGTCTATT TATTATCCTT
   103621 ATTCTATACA AGCTATAGAA TTGTATAATC AAACTAATCT ATTAACTCTT TCATTGCCTA
   103681 CAAGCGTAGT TTTTAATGAA AGACCTGATC ATGAATTAAA TAAACTACCT TCTAAACTGT
   103741 CTACATTTAT AATTAATAAT TGTCCTAACT TAAAGACAAT ACGACATGAA GAAAGCGAAT
   103801 ATGAATACTA TAAAGACAAT ATGTTCTTGC CTTTATTCTA TGCCAATAAT ATAGAAATAA
   103861 CAAATTCATT TAATAATCTT GATACATTTG ATTTCTCATA TTGTATGAAT CTAAAGAGCT
   103921 TAAAATTAAG CAATCTGGAT GGATTAAAGA CATTAAGATT AAATAATTTA GTTTATAATG
   103981 ATAGTTCATA TAGTAAACTA TCTGAAGTTG ATTTCTCTAA ACTAGATAAT CTAGAAACAT
   104041 TAGAAATGAA AGTAACAGAT GAATCTATAG GAGAATATAC AGCTAAGCCT GCATTTGCTC
   104101 AAAACACAAC TTTAGATTTA AGTAAATGTA CTAATTTAAA AAATATATTA TGTAATTATG
   104161 CTATACATGG TTTATCAGAA TTAAGACTTC CTACTAGCAT AGACAAGCTA GTATTTGATA
   104221 ATACTTTTGA TAAAACATAT TCAGATATCA ATAAGATTTA CATATCTAGT ACAGTAGGAG
   104281 CTACGAATAC TATTGATTTA TTTGGTTCTA AATTACATGA GTTTAATATA AAAACTATAA
   104341 ATAAAATAAA AGCAATAACT AATCTTTATC TATATGCTTA TCATAAAGAA GATGTAGACG
   104401 TAAATAAATA CAGAGACAAT ATAGAAATAC CAAATGCAAC AGTACAAGGT GTATATGATT
   104461 TTACGAATTA TGCAGATTCT GATTTCTCTA ATTTATTTAA AGATAAGGAT TTGACTAATA
   104521 TAAAATTAGT TAGTTCAGAA TATTTACCAT TAGTAGTTAA TCTTGAAAGC TGTTTTGAAA
   104581 GATCTACTGT AAGTTCAGAT ACAGGACTTG CTACTTTTTT TACTAAGCTT ACTGGCGTTA
   104641 CAAATATTAA GAACTTATTT AAGAATTCTG TAGGATTAAC TAATGGTGTA TCAATGGATA
   104701 CTAGTAAAGT AATTAATGCA TATGGAGCAT ATTACGGATG TAGCGACTTA GTATCTGTTC
   104761 CAGAATATAA TCTAGAAAGT GCTATCGACA TATCATACAT GTTCTATAAA TGCTCATCTT
   104821 TAGCCGATAT ATTCACATTC AATGTTCCTA AATGTATATC TGCTAATTAT ACATTCTATG
   104881 ATTGTAAGAG TTTAGTCGAA TTAATGTTTA GCTCAGATAA TAAAATATCT TCTGCTACAC
   104941 ATATGTGTGA TAATTGTTCT AGTCTTGAAA GAGTTACATT GTTTAATACA GCTACATTAG
   105001 CTTATATGTC TTATATGTTC TATCAATGTA AAATGCTTAG TGCTTATCCT GATATAGATA
   105061 CTACTGCATT AAAAGATGTT AACTATACAT TCTATAACTG TATCGCTATG CAAGGTACAC
   105121 CTGATGGTAC AGGTTTATGG AATAACAGTA ATATCAAAAA CTATTCATTA TGTTTTGCAG
   105181 GATGTATAAA CTTAACTAAC TTCTATACAG AAATACCTGT TGAATGGGGT GGAGGTATGG
   105241 AAGAAATAGG TGTTAACGAC CTTGAATTCT CTATTATACC TACTACAAAT CAAACAGATG
   105301 TTATAGGAGA TTACTTACCA ACATTCTACT CTACATATAA TCATAATATG GTTAATCAAT
   105361 GTTCTAGTGC ATGGACAGAA CATGTTGCTA AAACATCTAT TAAATTAAAA GAACCTATAG
   105421 CAGTAACTGC TGGTGAAACA TATAATTTAA CTCAAACAAC TTACGGAACT ATAAGAGTAG
   105481 TTGCTTGTGA CGCTAGCGGA AATATAAGAA CAGATATTGT TAGAAACTCA TATTTCCAAA
   105541 ATAAAGAGTT TACGGTACCA GCTGGAGTAG ATTATATAAA CGTAATTTAC AGCTCATATG
   105601 GCGATAAGTA TATAGCAAGA ACTGCTAACT TAAGTATACT TAAAAAGGAT GCACAAAATG
   105661 TAGAAAGCGG ATATACGAAT ATAATAATAA CTAAGACAGA CGGTACAATA ACAGAAAGTC
   105721 TAAAGACTAC AATTAATGAA GTATCTAAAG TGTATATTAA GTTTAATTCA GATACTACTT
   105781 ATATAAGCTT TAGAAACCAC GACTTCTTAC AATCTGTATC TTCTATAGAT TTAAGTAATT
   105841 GTCCAGTATG TGACTATATG TTCTTAAACT GTCCTAATTT AGTTAGCGTA GGTAGCTTAA
   105901 CTACTGAAGG CGTATTAAGC ATGGATAGTA TGTTCTATGG TTGTACAAAA CTATCTGAAA
   105961 TATCTTCAAT AGATTTATCA ACTTGTATTA ACATATCTAG AATGTTCTAC GGCTGTACTA
   106021 AATTAACAGA TTTATCTTCT ATAGATTTAA GTAAGATATT ATACATAGAA GAAGCATTCA
   106081 CTAATTGTGT TTCTTTGGCC GAAATAAATA TTAGAAATCT AGTTAATGTT CTCAGCCTTT
   106141 ATAAAACATT CTATGGATGT ACAGCTTTAA CAAGCATACC AGAATTAAAT ATATCTAATT
   106201 GTGATTCATT AGAATATGCA TTCTATAATT GTAAGAACCT TACAAGAATA GCAAGTATAA
   106261 ATACTGATAC GTTAAAATAT ATGAGCTATG CTTTTTATAA CTGTAATTCC TTACAAAATA
   106321 TTCCTACATT TGATACTTCT AAAGTAACTA ATATGGATTA TAGCTTCTAC GGTTGTGAAA
   106381 CTATAGCTTC AATACCAGCA TTTAGTACAT CTAATGTTTT AACAATGAAC TATACATTTG
   106441 CTAAATGTAC TTCATTAATA GAAATACCTA TATTTGATTA TATTGGATTG GTAGCAGTAC
   106501 AAAATACATT TGAAAATTGT CAATCATTAA CTTCAATAAC AATGGCTAAT ACTAATAATC
   106561 TAACATCTAT ACCTAATATG TTTTACAACT GTTTAGCATT AGCTTCTATA GATGGTTTGG
   106621 ATACAGCAAA TGTAACAGAT ATGTCTTATG CATTTTATAA TTGTGCATCT TTAGCAAGAA
   106681 TGGAATTAAA CGTAAAATCC GTAACTTCTA TGGCTTATGC GTTCTATGGA TGTACTAAGT
   106741 TAAAAGCTAT AGTATTTACT GATAATTCTA CAACTACAGC ATGTACAACA TTACTTCATG
   106801 CTTTTGATGG TTGTCAATCA CTTGAAAGCA TAAGTTCATT AGATACTTCA GTTTGTGAAG
   106861 ATATAACATA CATATTTAAT AACTGTCTAG TATTAAATGC AATAGGTTTA GCTTCTTGGG
   106921 ATATTTCTAA GATAACAAGC TTAAATCATT CATTTACTAA TTGCAAAGCT TTATCTAAAC
   106981 AAAAAGAAAC TGAAGGAGCA GACCCAGCTG ATTTAAATGC ATTATTATCT TGGGATGTAA
   107041 GTAAGATAGT ATCATTTAAT AGTACATTTA AAGGTTGGGA TTGTACTAAC TTAGATCTTA
   107101 GTAATTGGAC TACTAGTGCA GCTACTAGAA TGGATTATAT GTTCGAAGAC TGTAAGAATC
   107161 TTCAAACTAT AATTGGAATA GATGCATTCG TAATGAATAC TGTAACATCT ATAACTTGTA
   107221 TGTTTAGAGG ATGTAGTAGT ATGACTTCTC TAAATCTTAA TACTTGGAAT ACAACATTAT
   107281 TAGAAGATGC TTCAAATGCA TTTGAAAGTT GTTCATCTCT TGAAACACTT GAAATAGGAA
   107341 ATTGGAACGC TTCTAATATA CAAAGCTTAT ATTGTTTCTT ATCTGATTGT ACAGCTTTAA
   107401 AACAATTAGA TATAAGTAGT TGGGAGTTAA CATCTATAAC TAATCTGGAA AGAATGTGTT
   107461 ATGCTTGTGA ATCTATGACT GATTTTAATA TAAATACTAC TTATATAAAA GATAATGTAA
   107521 TAAGTTCTAT GTCATATATG TTGTATCAAT GTACTAGTTT AAATAATATA CCAACAGACT
   107581 TTTATATAAA AGGAGCTGCT AATTATGTAT TTGCTTTATG TTCTGCTTTA ACATATATAA
   107641 AAAATGTATA TGTATTAAAT TCAACATCAT CATATCAATT GTTCAGAGGA TGCTCTGCAT
   107701 TAGACACAGT CGATAAAATA GTATTTACTA ATTGTAATAA TATATCTAAT TTATTTATGG
   107761 GATGTTCATC TTTAACTACC ATCAATACAT TCACTGTAAC TAATACTGCA GGTAATACAA
   107821 ATATGCAGAA TGTTTTTAAT GATTGTGCTA AATTGACTAC TTTAAATAAT AGTAGCATAG
   107881 ATTCTAGTGT TTACACTTTA TACTATTGCT TCAATGGATG TATTGCATTA ACAGATTTAG
   107941 ATCTTACTAA TTGGAATATA ACAAATTGTG AAAACTTAGC ATATACATTT AATAACTGTC
   108001 AAGCACTTAA AACAATAACA GTTGGAGCTA ACTGGAATAC ATCTAAGGTT AAAAACTTTA
   108061 ACTCAACATT CTCTGGATGT TTAGAACTTT TAGTTGTACC AGCTCTTGAT TTAAGCTCAG
   108121 CTACTGATAT GACAGGAATG TGTAATGGAT GTAAGAAGAT GACAAAAATA GATGGTATGG
   108181 AAACTACAAC ATACAATTCT AGTAAAGTAA TAAATATACA ATACGCATTT TATGATTGTC
   108241 AAAATCTATT ATACTTACCA GTATTAACTA CAACTTCTGT ATCTAATGCA AGTTATACAT
   108301 TCTTTAACTG TATTAGTATG ACAGGCGAAC CACTAAGTGG ATCATACTGG AACAGTTCTA
   108361 TTTCATCTTA TTCATATTGT TTCTATAATT GTAAAGCATT AGACAATTAT GCTGCTATAC
   108421 CTGATAGATG GAAAGGAATA GGTATGACAA CTTATGGATT AAGAATGGCT CGTGCAGTTG
   108481 TTCCTCAAAA TACTGATGAA GTAGTTGTAT TACAAGCAGA AATATTAGAA AAGCAAAACG
   108541 AATTAAACAT GCTTATTAAT CAAATGAATT CACTATTAAG TGAATAGAAA GGAGTGATAT
   108601 CATGGCAGCT ATAACAATGA CAGAAACTTC TGATAGTCCT TACTTAGGTA AGAGTCATGT
   108661 GTTCAGCAAA TCATATAATA GTGACAAGTC AAAAGAGACT TTTACATGGA AATGTTGGCC
   108721 TCAAGAAGTT CCTTATAGTT ATACTTATTA TGGTAAAAGT TACTCTGGAT ATTACACAGG
   108781 CGGAACTAGT TCTAAGCCTG GTGGTATATT AAGAGGAAGC GAGCTTACCA GATATACTCG
   108841 TAGAGGTATA TTCGAAGGAA TAAGAATACA TCAAATAAAA TGGAGAAAAA ATGGTGGTAC
   108901 TTGGAAAACT AAAGGCTACA GTGAAATTTC AAATGAAAGC GATGCAACAG TTTCAGTATC
   108961 AACTGCTACA AATGGAGATA AATTTGAGAT ACAAGTTACT TACGAACTAT GTACAATGGG
   109021 ATTCCCTCAC AGGAATTTCC CATTCTTCTG GTTCTGTGCT AAAGGTAGTA CATATTACGT
   109081 AGGAGGTAAT GGTAAATCAA TTAAATATAC TAAACCTAAT AGTGATCCTG GACGTTCATA
   109141 TTCTAAAGTT TCGAATACAG CATGGGAAAA AGTAAGACTT GATTGGGGAG ATCCTCGTGA
   109201 TCCCTCAGTT AAGACTGCTG ATAAAACTTT AGCTGGATGG AGTTATAAGA ATGGTAAAGC
   109261 TAAGACTCGT ATATACAATG AGTTAGGTGA TGGTGCAGAT AAGACTGCAT ACAGTCCAAC
   109321 TTACACTTAC GAATATCAAA CTCATTATCC TCAACTACAT GGTTTAGGAT GGAAATCTGA
   109381 AGCAGGTAAC GATTATCAAT ATGCTAGAAA GTCTGCTTAC TGGACTTATC GTAGAACATT
   109441 TACTTACTCT GTTACTAGTA GCGATATAAA AGAAGCTCCA GACCCTGTTG AAGCACCTAA
   109501 TAAACCTGAA ATAACTGTAG TACCTAACCA CTGTAGTACA GATTTAAGAG GTGAAGAAGG
   109561 TACAGTTAAA GTTAAATATA CTCATCCTTC TAATCATGAT GGTGCAATAC TTTTATATGC
   109621 ATATCAGTTT AACGAAAAAA CTGGAGACTT TATACAAAAA AGAGTAGGCG GCGGCTTTAT
   109681 TGAAGTGGAC GCTAATGAAA TATATCAATA TACTGTTAAC TTTAAAGATT TAGGATTCGC
   109741 TAGAAGTAGA GAAATACGTT ATATGGCAGT AGCTAAAGTA GACGATCTTT ATTACAATGA
   109801 TACAAAACGA AAAACTACAG CATCGTTAAT AGATGCTAAC GATACTTATT CAGAAAGATT
   109861 AACTAAATGG AACGTATATG CTAAAGGTCA TTATTTCAAC GAAGAACCTG TAGTAGAAGA
   109921 AATACATTTG AAAGAAAGTT TAGATTATAC TAAGAAAGCT ACTTTATATT GGGATAGACC
   109981 TATAGATCCT GATGGAGATA AAGTTCATTA TAGTTTATGC ATAGCTAGAC CTGGTTCTGA
   110041 ATGGGAAAAT GATTCACTTG ATACATTCTA CGGAGGAAAT TACGGTGGAG TAAATGGAGA
   110101 TGTATTATAC AGTTATAGAA TAGATAATAT AACAAGTACA ACTTATGATT TAGATACTAC
   110161 ATCTTTTCCT TACTTAGAAG ACTTAAAAGT TTGGCTAGTT TCTTATGATG ATTATATCAA
   110221 TAGTTACTAC TATGCTTCTA GACCTATTGA ATTTAAAAAG GTCCAATCAC CATATGTCAA
   110281 AATAGAATGC GAAGAAATTC GTTCAGGAGA AATAAATCCT ACTAATCACG ATGATATGAT
   110341 AGATGGCACT AGAGGTAAGG TCAAATTAAC ATATTACCAT GAAAAATGTG TTGGCGGTAC
   110401 TGTAGATTTA GAAATTTATC AACCAACAGA TTATGAAGGT ACTAATGGAT ATAGAAAAGC
   110461 TGTAATAAAA AACGTAGCAT CATTTACTGG TAGCAATGGA CTTAACGGAG AAACAAAAGA
   110521 ATATATAGTT GACTTTAAAC AATATTCTGC TTTAGATAGA AGTAAAGATA TTAATTATTT
   110581 CGTAAAAGCT ACTGATACAA ACGGAACTAA GTCATGGCTA ACTGGTGATG ATAAATGGGA
   110641 AAATACAGTA CGTGGTCATT ACTATAATGA TGAACCAGCT CCTGTATATC CAGCTTTAGA
   110701 TATAGACCAT TCAGAAAACA GAAAAGACTA CGCTCATTTA ATTTGGGATC AACCTATTGA
   110761 CCCTGATTAT GATTCTAAAT TATGGTATGC TATATATCTT GCTACAGGAG ATTCTAGTAA
   110821 AGATACTAAT TCAAAAGAGT TTGGTAAGCA AAAGACTAAA ATGTCATATT ATAAAGTTTA
   110881 CTACACAACT GCTACTGAAT ACTATATTGA CATAACAGAC TTTACATCTT CAACAGGAGA
   110941 TTTATCTGTA TGGATAGAAT CTCATGACCA AAAATGGAAT AACTATTATC ATTATGGTAC
   111001 TCCTAAACAA TTCCAAAATA CAGCTACAGC ACCTAATAAA CCATATATAG TTTGCTATAA
   111061 TATGTACGAC GAACTTGATG GGTTAAAATG TTCTGAACAA GGTGAAGTAT ATATTTATTA
   111121 TAGTCATGAT CAAGGTTGGA GCGGATATGT TAAATTATAT GCTATGGGTA AATATAAAGA
   111181 CGGTTCTTTT AGAGTTGCTA ATGTATTTGA AAAACAACTT GGCAAAGAAG AAGTTCTTAT
   111241 ACAAGACGGA TCACCATACG ATTTCGTAGT TGATTTTAGA AAGGTATTTG GTAACGAATG
   111301 GACTAACAGA GATTGCGAAG TTCATTATTA TGCAACAGCA CGTACTGCTA ATAGAGATTT
   111361 GGTAGACGCA GCTTCTTCTG AAGGTGATAT AGATTGGGTA CCAACAGTTG CAAATAGTTC
   111421 AGCTAAATTC AATAGTTGGG ACGGAGCTCA TTACTATAAC GATGAACCTT CTGATATGTC
   111481 AAGTGGTTCT CCAGCTAAAC TAACATTAGG ATTAGATGAT GCTAACTCTG ATATATTCAC
   111541 TAAGGTACGT TTAAAATGGT CAACTGCTAC AGATGTTGCA GGAGATATAG TAAGATATGA
   111601 AGTTTACCTT AAACCAGAAC ATAAAATATA TACAGTAAAT GATGAGATAA GATACTTTAA
   111661 TAATCCTGAC CCAGATGCTG ATGAAGCTAT ACGTTGTGAT CTATTAGGAA TAACTAATAA
   111721 TACTTTCTTA GATTTTGACA TGACAGGATA TGAAGTTGAA GGCGAAACAT ATACAGCTTT
   111781 CATAAGAGCT GTTGATGGAT GGCACAACAG TTACTACTAT GATAGTAATA AACTTGTATT
   111841 TACTAAGAAA GAATACAGCA GACCTAAGAC TAAAATAAAT ATAGAAAATG CTCATGGTGA
   111901 ATTTGGTAAA GCTCAACTTA TTTATACTCA TCCAGATTCT AAGTTAACTG GTGAAGATGC
   111961 AACTGACAGA GGTTCATGTG ATGGTAAGGT TTGGGTATAT GCTTACATTG ATGGTTATGA
   112021 ATCTAGACCA ATTAATATAT CTAGTTTATT TGGAGATGTC GTAACTAAAG AAGATAAAGA
   112081 CGACGACGTT GATTACATAA TCATGACTCC AGACCAAACT ATAGATAAGA CAATAGATTT
   112141 CCGTGAAATA GTAAGACTTG GTAAAGAACA AAACATAGCT ATATCACAAT ACAGAAGCAA
   112201 TTACATAACA TACTATGCAA TAGCTAAAGA TGTTAATCCT GGTATTTATT CTATAGATAC
   112261 AGCTCCTGAT GATATAGGTT CTTATGAACG TGAAGAATAC TTGTCTCAAA CAATAAATGG
   112321 TATTCAATAC TTCTATACTC ATTACTTTAA TGAAGAACCT CCACAACCTG TACCTTATAC
   112381 TGGTTCTCCA TTAACTGAGG CAGATAGAGC AGTATTTGGA TTTAACTATA CTATAATACA
   112441 AATAGAACCT ATTAGTGACC CTGACAGAGA TCCTATGCAT TACTACATCT ATATAGATAC
   112501 TCCTAATAGT ATGGGTGATG CAGAGCATAC AACTAAAGTA TATAAAGAAG TGGCTAATGT
   112561 TAATACAAGA GATGTAGTCA TAGAAACTAC AGATCGTGTT TATAATAGAT GTTACAGAAT
   112621 AGATCCTATC TATGAAAAAA CTGGTGATGA AGTAAATGTA AACAATATAT TATATTATAA
   112681 CGTTTATAAA CTTACTGGAG ATGATTTTAA TAGCAGTAGT TCTTGGACAT ATATAAGTAA
   112741 GTCTGATACT CCTTCATTAA AGATAGACTA TATAGCTGAC AATTATCCTT TATCTAAATG
   112801 GGTAGACGAA GCTAATGGTT TAAGTCAAAG TGATGGAGCT GGATTATTTA CTTACTGGGT
   112861 AGAATCTAGA GATGATTATG AAAATAGTTA TTACAGATCA TCTGATTCTA TGATTGTAGA
   112921 TAGAATACAA CATAAGAAAC CTAATAAACC TGAGCTTACA GTTACACCAG CGCATGGAGA
   112981 ACGAGGAGAA ATAAGTATTA AATATAAACA TCCAGAACAA TTAGATTCGT TAATCTATCT
   113041 ATACGCTTAC TTTACAGATA GTAAAGGTGT TAAGCATACT GGTTTAGTAG ATGTTATAGA
   113101 TGTGAGCTAT ACAGATGAAG AAAAGAATGA CTATTATCTT AATAGAGTTC CTATAGTAAA
   113161 AGAAGTTGAA TATACTGTAG AATTTACTAA AGAAGTGCAT GATCATACTA AGTTCTTTGA
   113221 ACGTTCTACT GCTATAAGTT ATTATGCAGT GGCTGCAGAT AAGATAGTAG GATACATATC
   113281 TGAGTTAAAA GATAATACTA GTGCTTCAAT TGATGATTTT AATCCAGATA GTATAGCAGA
   113341 AGCTGATAGA CGTGATGGAC ATTACTTCAA TGAAGAACCT GAAATATCTA GTCCATACTA
   113401 TTTATTTACA GAAAAGATAG CAGCAGATGA AGGTGATTCT ATATTTGAAA AAGGTGTATT
   113461 AGATAATTTA GTAGTAGAAG AAACTCCATT CGATACTATG ACTTTATTAT GGGAAATGCC
   113521 AGTAACAGCT ACAGATAATA AAGATATAGA CGGAGATATT ATAGATTATT ACTTCTACAT
   113581 GTATTGTCCT TCTACAACTC TAGAAACTAA AAATAAAGAT GAAGAAAAAC CTGACCATGT
   113641 ATTCTATGGT AATTATACTG AATCAGATTC ATACGGCGGT AACGATATTA TGCAACCTGA
   113701 TAATGGAGAT GCAGGTGACT TAGATGAATT TAGTGATAAT GGACAAGAAC CTGAATATGT
   113761 AAAAGGCGTA GTTGAATATA ACTATTTAGT AACTGTTCCT CATGAAAAAA TAATAGGTCA
   113821 AACAGTATCA GATAAGAACG GTAAGACTTG GTTCTATTAT ACTTTCGACT TATCACTATA
   113881 TCAAGAAGAC GGAAATGTTA CTATATGGAT AGAAACAAGA GATAGATATG AAAACAGCTA
   113941 TTACAGAAGC GGTTATTCAT TAACATTAAA GAGAGGTCAT AAAGCTAAAC CTGTACAAAC
   114001 AGCATATCCT AATAACGTTA ACAACGTAGT ATATTGTAAG CGTCCTAGAA TCTTAATAGA
   114061 ATTAGCAGAA GATGATTTAA GACAAGAAGT AATTGTTACT TGGAAGAATG TTGAATATTC
   114121 TAATAAGGAT TATAATCAAC GTCAATTCTT CTCTAGTATT CCTAAAGTAA CAAAAGGAGA
   114181 TCCAGGTTTA AATACAACAG GTGAAAATGA TTGCTACGTT ATATTTAGAC CACCTGTAGC
   114241 TTATACAGAA ATAAGTGGCA GCAAAGTTCA ATATAGTATT AAAGTTAATA ATACTTGTAC
   114301 AACTTCTGAG TCTCGTTACT TCTCATACAT GTATTATAAA TTTGGCTATA ATTTAACCGA
   114361 AGATACATTC ATTCCTATTA AAGCTGTTCA TGTTAATGAA TTCAGAAAAG CTGCTCAACG
   114421 TGTTATAGAT GCTTATGGTA AGAGTTATGA GGACCCTGGC GAATATCAAT TAAAAGACAG
   114481 AGCAGTAGTT ATTAAACAAG TAGTAGATAA TGAAGACTAT AATGAAATAG CTAAACCATT
   114541 AATGAATCTT AACAACTTCT TAAACACATG TGACAAATGC GATAACGATA TGCAAGATAT
   114601 AACTGATGAT GTTGGAAACG ATGATGAACA ATTTGTAGAT ATGGCACAAG ATTATGAAGT
   114661 AATCGGTCCT TATTTCGAAG GAGATAACAC TGAGTTCACA GTTCCAGATA ATGTAATAAT
   114721 GGATGTAGAT TATCATATCA ATGAATTACT TAAGATAATC AATAGTCAAG ATTATTACAT
   114781 GACATCTGAT TTTATAGATT GGAAAATCTT ATTATATATT CTTCAAAACA TGTAATAAAT
   114841 TGAGCCAGGG GATATTTCCC TGGCTTTTTA TAGTAATATT TATATGATAA AAAAATGAGG
   114901 CAGGTGAAAA GAATGGCTAG AAAATTTAAT GCAGGTAGAC AAGGCGAGTA TCTAATGAAC
   114961 TCTCAATTGT TTGATGTATA TAATGCTCTT AAATATATCA ATTATAAAAA TGTCACACCT
   115021 ACTCAAGATA AGCAAGCTGA AATACCAGAT GGTGCTTTAT GGGTAGACAC TAGTCAAGGA
   115081 ACTAACATTT TAAAAAGATA TGTAGCAGCA TCACGTGATT GGATACCTAT GTTTGAAGGA
   115141 TACTTTCAAC CTTTGCCTAT AACAGAAAAT CCTGTTAATC CTAGCGACGG ACAAATCTGG
   115201 ATAGATCCTT CTGGAGTAAT CAGATATTAC GATAAACAAA CTGCTAAGTG GAATGTAGCA
   115261 GCAGCTAGAT CAGCAGCTAA TGCAAATATA TCTACAGCAG GTATACCTAA TTTCTATATA
   115321 ACTCCAGAAT TAAAATCATC ATTTACAGAT ACTTATTCAG TTTCAAATGT TAGTATAGGT
   115381 AAATTATTTA GATATGATTC TCCAGAATCT GGTCGAGGAT CTTATGTAGA CGGTAGCCAA
   115441 TATGAAGATA TAAATACTGT AGCAGTATAT TATCCTAATA GTGCTAAATA TGATTTAGCT
   115501 TGGTGTAATG TTAACCCAGT AAGACTTAGT GGAAGTACTA AAAGACTTAT AAAAGTAATA
   115561 AATACAGAAC CTGGAGATGA TCAGTACTTT GTAGAAACTA CTACAACTAA TACTGAGTTT
   115621 TATGGTTTTA AAGAAGGAGA CATTACTGGT ACATTCTTAA GAAGTAGAGA ATTAGTTTAT
   115681 GGCTCTGAAG ATATAAGTAG CGAAAAGATG GCTAGTATAA TAGCTTCAGA TACTATCAGT
   115741 GATTATGTAA GAGTCACAGG TGGAATTAAA TTAATTAATA AAGGTAAGGA TTACAAATAT
   115801 ATATATGCTA TCACTTATCA TTTCGCAGAT TCGGCTGAAA GAAATGACGG AGTTGTCTTA
   115861 TCAAATGGTA CAACAATTGG TGAGATAAAT GAAATAGAAG TTGGTGATAT AAATGATAAT
   115921 AACCCTACAT TATTCTTAGA TGGTATATAT CTTGAACAAA AAGATTATTC ATACGATAAA
   115981 ACAACTGGTA TAATGAAATT TAATGGCGAT GGAATTACTA ATAGAATGTC TATGGTAGCA
   116041 GTATCATTTA CTCACACTCT ATGTGAATCT ATAGGTGATG ACGATATTAT ATTTAGCAAT
   116101 ACTGAAATAG TAGATAACGA TATAGTTATT AATAATTCTA GTGCATTAAC AGATATAGAT
   116161 AGCTGGACTA CTCCAATAGC ATTCGTATCT GGGGTTGCAG GTTTTGAACA AATAAGCGAC
   116221 CAAGTTACAA TAGATAAAAC GACTAATAGT ATTACTGTTA AGGATTTCGG ACCAGTTCTA
   116281 GAAAATGAAA GCTATAGCAT AATGTTAGTA GACATAGGTT CTGAGACTTA TGATCATGGT
   116341 ACAGCAACTA AGAATGCTAT TACAAGTGAT ATTATAGTTT CAGATACAAG CGTGAAATAT
   116401 CTATTATTCA TAGATGGTGT TTGTATGTCT CCTAAAGATC TTGTTATAAG TAATGGTCAA
   116461 ATAACTATCT CTGGTGATTT ATCTAATGAT GTTGAATGGT TCTTAATAAG AATATCAAAT
   116521 ACTGATACAG GTATTTATTT AATGTTCGAT GAAGATGTAT CATATTATAC TACAATGATA
   116581 ACTGACCATA ATAATAATAC TATATATAAT AATGCAGATA TGGTTGTTGC ATATTCTAAG
   116641 AAACAAGGCT CTGAAACTTA CGGTGTATTA ATAGATGATA AGTTTATTAC AGATACTCCT
   116701 GATGGCCTTA CTAAATATGT AACAGGTCAA GTATTAAATA TGGGTTATGA AGATGAATTA
   116761 GGCGATATTC AATATGCTTA TCATATTTAT AATAGCGACG GTACATATAC ATGGAAGAAA
   116821 TATGATGATG TATATGGAGA GAATAGTTAC TTGGAAGTAG ATGATATGGT TACTCAATAT
   116881 GCTACTGAAG GTTCATTATC TATAATGAGT AACAAGGGAC TTGTAGGCTC TAATTTATAC
   116941 TATTATGCTT ACACTTATGC AGATACAATA GACGAACCTA TTAGAATGGG TAGTAGAACA
   117001 TGTAAAATCA ATTCATCAGA AGCTCCTGTC GTTGGTGATA CTCAAGCTTT CTATACAAAT
   117061 AAGAATGAAG TATTTTTACA TGGTAAAGGT TGTATAGCAG CATACGTTAA TGGTATTATG
   117121 CAAGAAGTCA GCGATACAAC TACTATGGCT ACATGTGAAT TTATCATACC TACAACTGTA
   117181 GCTGATCCAT ATAAACAAAA ATGGGGCAAA CAAGAAGAGT TATATGCTAT GTTTAAAGCA
   117241 TTTGATGATA CAGTAACTCT TGGTAATCTT AAACAATTCA TGGTCGACAA TGGCGTTACA
   117301 TCTCTAGCAG CTTCAGAAGA CGTTTACAAT AAAATAAAAG TCTTACATGA TGCAATAACA
   117361 GAGTATGAAT CTGAAAATTC ATTATGTTAT ATATTCGAAG AAATAGAAGC TGAAGAAAGT
   117421 TATTCTGCTA ATAGATTAAC TGCAGATGCA TCAATGAGAT ACGATATATT CCCTAACACA
   117481 TATATATTTG AAAACTATTC TATAGGTGCG GGTACTATAA ACGTATATCT TAACGGAGTA
   117541 TTCTTAGAAA AATCATGCTA TTCAATATTT GATGGAAACA AAATTATGAT AAATAATATC
   117601 GATACTGTAG GTGGTTCTGA TCAATGGACT AAAGACGGAG ACCATTATAC AGATATGAAA
   117661 TACTACGATG AATCTGATGG TACAGTTAAA TGGATAGAAT GTGACGAATG TGATTATGTA
   117721 ACTCTTGAGT TTAGACCTGA TAATTCAGTT AAGAAAGTCA CATATGATGT AAAACAAATA
   117781 TCATATGATA CGCAAAGTTT TGATACAGAA GATTATGAAT TTCCAAGTTC TCTTAAGAAC
   117841 TCTAAGGACC TTATAAAAAT ATATATAAAC GGTATATTAT ATGACGGTAC TTATGTTTTT
   117901 AAAGACGGTG TATTATCATT AGATACTCCT GTATTAAATA TGGATCCTAT TGAATTATAT
   117961 TTCAACAGTC ATCCTTACGA ATATAAGATT TGGAAAAATA AAAATGGAGA ATATATCGCT
   118021 CCTAAAGATA GAGTAACTTT TGAATGGAGG TAAGAATATG GCAAAAGGAA AAATTAGCTT
   118081 AGGACAATTG CCAATGGATC AAATAGATGC TTACTTAAGT ATAGTTTGTG GTTATACCAG
   118141 AAAATCTGAA AAAGCTACTG ATACAGAACA AGTAGGTGGC ATAGATGCTG AAAAAATAGC
   118201 ATTAGCAGCT CAAGATGATG AAGGCAATCT TATTGAAGAC AGAAATACAG TTCAAAACGC
   118261 TTTAAAACTT GGCGGAATAG ATGCCAACGA ATATATAACT AAAGGCAATT CTCAAACAGT
   118321 AATGAAAGAT ACTTACGCTG TATCTGATAT AGTAAGTGAT GAATTAAAAT CTAATCGTGA
   118381 TGAAATGTAT CAGATGCAAG CTCAACTTGT AAAAGCAGGA TTTGTAAAAG ATACAGAACC
   118441 TTATAATGGC TTTTATGATG CATTTAAATC AGGAAATGAA AAATATATAA ATGAAATAAT
   118501 AACTTCTATA AATAGTGGTT CTGGTAATAC AGTAGCTGTT GCAGATGCAC AAGAATTGTC
   118561 TCCTAATGAA TATATAGCAG TAGATAATAA CGTAGCTAAA ATAGATAGTA TAACTGGACA
   118621 AAATGTTGTA CTTAACAATG CTATAGGTAC TGCAGGAGAT ATATATAAGA CAGCTGGTAT
   118681 TTATCATCAA GGCGAATTTG TATTCGGTAC AGAAGATAAA AATAACTCTC AAGGAGAAAC
   118741 TACAAGAGCT GTAGTTAAAG ATGGTAGCAA TCGTAGAGTT GTTTATACTT TATCTGAATC
   118801 TGTAACTGGA TTTGGTACAG TATTACGTGA ATGGGTATCT GTACAAGGTT CATTAGATAA
   118861 AGTGCAAGTA AGCCTTGGAT GTCTTGGTAG ACCAGGTAGC ATACAAATGA AAATATACAG
   118921 AATAGATAAT GAAGATGATT TAGTAAATGG ATTATATCTA TTAGGCGAAA GTGACTATTT
   118981 AAGCAGTAGT ACAATGTCTG CATCATTAAA TAATGTAGAG TTTTCATTTA AAGATAGAGT
   119041 TATTATAGAA CCTGGATTCG ATCATTTAAT ATTATTAGAA GCACAAGGAA TAAGTACTAA
   119101 CAATACTTAT ATCATAGGTG GATATACTGA ACCAGATGCT AACAGTGCAT TCTATACAGA
   119161 TGATGTATAT ATTCAATCTA ATGACGGAAC TCTTGCTCCT AATTATGGTA TAAAGGCAGA
   119221 TATGTTCCTA TGCTTATATT TAAAAGAAAT AAAGACAAGC GCAATAACTT ATAATAAGAA
   119281 TGGTTTATAT TCTTGCTATA AAGAAATGAT GTATGATGAT TTTACTAGAT TACGTGTTCA
   119341 AATGAAAGTA AATCGTGAAG GTATATACAC TGTAGCAAGT AATAGTGTTG TTACTGCAGC
   119401 TAATAGTGCT TTACTATTAG AAGGTGAAGA TAATGGCGTA TTTGCTAAAG ATGATAAAAT
   119461 CGTTATAGGA CAAAATATTT ATACTATAAA TACTAAGAAC GCTGGAGATA CTAGCATAAC
   119521 ATTAACAGAA AATGCTTATA CTCCTCATGG TGCTGATGTT TATAGAATGG GTTATAAGGT
   119581 CGTAGTAAAA GCTAGACATA AAACTATAGA TTTAAATAAC GTAACTAATC CTATTACATA
   119641 TAGTGAACCT AAGATAGTAG AAGTCCCATT AAAAGCTATC ATACCTGGCA AAGAACCAGA
   119701 TAAAGAAGAC TTTTCAAGTG ATAGATTAAT ATTCGAAGTT GACTTAAGAG ACCAATTAGG
   119761 AGATCTTGAA GCATTCAACT GCTTTGAAGT TCAAATCTAT TGGAATAGCA ATTTAGGTGC
   119821 AAATAATATA TCAGATAGCA CTTGCGGTAA GATATTAGAT TTAACAATAT CAACTGATAA
   119881 GAGTTATGCT CATTAATAGG AGGTGATATG TATGGGAATG AAAAAGATAA GCGAAAACGT
   119941 TGTAGCTTTA GGAAGATCAC TTACACTTAT TAATGATCAA GTCAGAGATA ATACGAATAT
   120001 ACAAAAAGGT GCATTAAAGA CTCAAACTAC AGGTTCTACT TATACAGTCA ATATACCTGT
   120061 AGAAGAAAAT AATTCATATA AAGATGTAAC TGTAAGTTAT ACTAGCGGAT TAAAATATAA
   120121 AGCTGATACT AACAAATACG TATCATTTGA TGCTAAAGGT ATACTAGAAC CATTAAGTAT
   120181 TGATGCTGAA GTAATGTTAG AAACTCATTC TATATATGCA CGTTGTTTAA ATACAGGATG
   120241 CGTTATAACT GATAAGCTTG CTGAACAAGC AGTAACAACA TCTAAAATAA AAGACGCTAA
   120301 CGTTACTACT GAAAAGATAA AAGACTTAGC AGTGACTACT CCTAAATTAG CTGAAGGCGC
   120361 AGTAGTTAAC AGTAAGATAG CTGATAAGAC TATAGTAGCA TATGAAAAAA TAGTTCCTAG
   120421 CACTGTTACT ACAGAATTAT TAGTTGACTA TTCAGTAACT AGTAGAAAAA TCGCAGACGG
   120481 TGCTGTTATT AACGAGAAAC TTGGAACTCA TGCTGTTACT ACTGAGAAGA TAGCTGATAA
   120541 AACAATAACT AATACTAATA TAGCAGATAA GACTATACTT AGCTCTAATA TAGCTGACGG
   120601 AGCAATAGAA ACAATAAACC TTAAAGACCT ATCTGTTAGC ACAGCTAAAT TACAAGATGG
   120661 TTCAGTTACA ACTCCTAAAC TTGCAGATGG AGCAGTTACT TCAGAAAAGA TAGCAGACAA
   120721 TACTATTACA GCAAACAATA TAAAACAAGG TGCAATCAAT AGTGAATGTA TAGAAAATGA
   120781 AACTATAATT ACAGAAGATC TTCATGACGA ATGCGTCACT CTAGAAAAAC TTGCACCAGA
   120841 TGTATTTGGT AAAGTTAATG ACGCAGTTAT ATATGAAAAC AGTAATCCTG ATTATAAAAT
   120901 AAATTATGGC ACAGCTCATA ATCATATGGT ACAAATAAAA AGAACTGTAG ATGGCGAAAA
   120961 ACAAGATACA GATTTATATG TATCAGGTCA TATATATGCA GCTGGTAATA TAGAAGGTGC
   121021 TAGAGTTTAT AATATGGCAT ATGCAGATAT AGCCGAAGGT TATATACCAG GTGAAGAATT
   121081 AGAACCAGGC GATATAGTAG AACTAAGAGA AAATGGTAAG GTTTATAAAG CTGGTATGCA
   121141 TAATGGATTT GCAGCAGCAA CTGTCGGAGT AATAACTGAC GAATATGCAG CATGTTATGG
   121201 GGCAACAGAA GCTGAAATAC TAAGCGGTGA AAAAGTTGCT GTAGCTTTAG TCGGTAAAGT
   121261 ACATGTTAAA GTAGATGGTT CTGCTTATAT AGGTTCTGCA ATTAGCGTAT CAGATGTACC
   121321 AGGAGCAGGT ACTTTATATG AAGGAGGAAT TGTTATAGGT AGAGCATTAG AAACTTCAAA
   121381 GCAACGTGGA GTTCATAAAG TATTATGTCT AGTTCGACCT TGTTAATATA GATACAGAAT
   121441 TATAAGACGA GGATTTATCC TCGTCTTTTT GGTAATAAGA AAATAGATAA GGAGGTATGC
   121501 ATATGTTAAA AGATTCTATT GATTTTGACT ATAACTTAGA ACAAATAAAT CAAGAAATTG
   121561 ATTCTGAAAT CCAGCTACAA GATGAAATCA TGGACAGTGA AAAAATGAAT AATACATTTT
   121621 CTACTATAGA ATCTAATCTT AATTCACTAT ACGAGAAAAC ACGTTATTTA GAAGACGCTA
   121681 TAGAATATGC TAAAACTTTT GCAGAGCTTA AGATAAATGA ATATACTACA GATATAAATA
   121741 GTATGATAAA GTCTATTGAA GATATAAGCA ACATAAGTCG TAATCTAGGA TATGTGCAAT
   121801 ACGAAGTTCC ATTCGTAGAA GGTGTAATAG ATATTCCTGA TAGAAACAAG GATTATAAAA
   121861 TCAAACCTTG TAAAGTACGT GAAAGCACAA CTTCTGATAA TAAGAAATGC GATATTATAA
   121921 CTCTTAACAA TTACGTTAAT CAAACATATA AAATAAATTC TGTAACTTCA AAATGCGATC
   121981 AAGTTCCATT TGACAGTAAT TTAGCTGATT TCGATGGCAG CAATAAATAT ACAACATTGT
   122041 ATCTGGAACA AAAACCTGTT GAAGGTGATT TAGTGCAAAC AATGACAGTA GCGCTTGCTG
   122101 AACCGAGTGA GATTAATGAA CTTGAAATAA CTCCTGTAAA TTGTTATATA GAAAACATAA
   122161 GATACGTTTA CGTAAATGGC ATAGAGGAAT ATGCAGGAGA TTTAATAACA GGAATAGAAC
   122221 CAGAGTCTCG TATAGTTACA CATGTTAAAT TTGATATGAG ATGTAATAAA TACAATACAA
   122281 TTACATACGA ATTAGATAAA GAAGCTTTGT CTATGAATGC CTGGGACTTT GTTAGAAGCG
   122341 CGGAATATCC TACTGTTGTT GCAGATACTA AACTAGATAC TGATATAATA TTGTCTCGTA
   122401 CAGAAATTAA TTCTAGTGGT AACACAGTTA CTAAATCTTA TAAAACAGCT AAACAAGTAG
   122461 AGAAAGTAGA TATGTATGTA TATAATTTTG GGCTAGATTC ATTAAAAGTT AACAGAGTAG
   122521 AGCTATATGA AGATGGCTAT TTCTTGTCAG ATCCTATTAG CATAGGTGAC TTTTCATCTA
   122581 ATGAATATGT ACAACTAGCT GTAGATGACA GTATAGTATC AGGATGCGGA GTAGAATATT
   122641 ATATTGTAGA TGGGGATGTA GATAAAAGTA TTGTACCTGT AGGCACTAAG ATAATTACAG
   122701 ATGAAATGAT ATTCCCTGAT ACAGATTTGC GTTTCACAGT AGATGATGAT TTACATAGTG
   122761 ATGGTTTACG ACAAATCAAG AAAGACGGAT TAAATGTAAA TATATCATTA GAAGATGCTA
   122821 AGACTTCATA TGATGGCAGA TATTCTGCAG ATTATCAACC TTTAAGTGAG TATTATAACT
   122881 ATACTCCTCT AAACAATACT ATAAGGGTTA AAGCAATTAT AAGAACTTAT GGAGATCAAA
   122941 TAGATGCTAT CCCTTATATT AAATCAATAT CAGTTAATAA ATATGGAGGG AATACATTAT
   123001 GGACAAATCT ATATTAGACG AAAAAAGATC ACTTCTTTTA TCAGACTACA CTCCTAAATA
   123061 TGAACAATTA TATATTCATC CCGAAGAAGG AGAAGATTTT AGAATTAATA CTGCTTTACA
   123121 AGATATTAAA AGCGATATAG ATAAAATAGA TAATCTATTA ATAGATAAAG GTAATGCAGT
   123181 TTCTACTCTA TTGTCAGATA CTATTACTAG ACTAGATTTA GTTAAAGATA AAATACTGGC
   123241 TGAAAAAGAA CGTATACAAG ATATTAAAAT GCTATGCAAT AAATACACAG ACTTTGATAA
   123301 AGTCATTACT ATAAACGATA AGAATTCAAC TGGACAATAT AGTTATACTG ATAATTCATT
   123361 CTTATCTTAT ATTAAGAGCT ATAAGAAAAA TACATTATAT ATTAACGATG TAGTAGGCAA
   123421 TGGAAACGAA GGAAATCCAT ATGTATATCT TAATGGCACA TACGTACAGT ATTCTATAAA
   123481 TACTGCTGAT AGAAAATCTT TATCTGATAA CTCTATTAAT TCTTATTGGG AGTATCAGAG
   123541 AATAACAGCT TCAACTACTG AACAATATTT AATACATGAT TTCTATACAG ATAGTGAAGA
   123601 AGCTAAATGC ACTATAACTA TGAGCTCATC AACTAAAATG AATGAACTAC AAATAATGAC
   123661 TCCGATAGAT AGCACAAAGG TAATAGGACT TCAATATTCT AATGATGGAG TAAATTATAC
   123721 AGCAGCAACT ATACCAGACA TAACATTTGA TAAATTAGAT AGCTATGAAA ACACAGGATA
   123781 CATATATGGT TCTAGTTTAA TATCTGTACC TAACTGTTAT TTCGTTAAGC TAACATTACA
   123841 ATCTAATAGT TCTAATAACG ATACTATTGC ATATGAGCGT ACTATGTTTA AAGACGAAAC
   123901 ATTTAATGAA GATGAAGTAA ATGATACTAA GACTGAAACT ACTTTTATTC AAAGTGCTAA
   123961 ACGTCATGTA ATTAAGATAA ATGATTTATA TTCTTATTCT AATCAATATA TCAATACTTC
   124021 TTATTTTACA ACAGATAATC TAGTAGATGG TACAGATGAT GTATATGCTG TTAGTGTATT
   124081 CGCTAACGTA TATATACCTT CACAATTATC AGATGATAGC GTAGAGTTTA CACTAACTGT
   124141 AAATGGTATA GATTATGAAG TACAACCAAT TAATAGTGAG TTAGACGGCG TAAAGGTTAT
   124201 ACGTTATTCT AAAGGCAAAT CAAAAACAGA ATATACTGAA CTTACTGATG AAGTTATCAA
   124261 TTCAGTAATA TTAACTGTTA AGATAAAATC TGCTAAGAAC CTAACTCCAT ATATCAATAA
   124321 CGTAAAAGTA TTATTAGGAG GTGAAGTATA ATGGCAATAG AAGTAAAAGA CGCTGACTTA
   124381 TATAAAGATA TGATGTTAAA ACTTCAATAC TATAAAGAAG AAGTAATTAA ATCATTTATA
   124441 CGACAAGGAT ATTATCCTTC TAATGATGAA ATAGTAGCTG CACTAGAAGA TATAGATTAT
   124501 CGCAGTGCAT TATTTGAAAC ATATATGTCT AAAGAAGGCT CTCTGTTTAA CACCAAAGAA
   124561 ATCAATTATA TGTTTGAATG TATCTATAAA GACTTAGAAA TATTATACAG TGTTTTACAA
   124621 GATATACTTA TTAAAGATTA TAACGATCTT AGATTATATA TAGAAACACA CATTGCTGAC
   124681 TTAGAAAGTA CAGCTAAAGA GCTCGAAGCA CGCTGTAATG AAGAGATGGC TCGTACAGTA
   124741 TTTGGTAATA CTATATTCTT CAGAGCAGGT AACTGGAATA TATCTACTGA TGATGAATAT
   124801 ACAATAGTAG ATTTTGGAGA ATTGAATTTA ATTCAAGGTT CTGAGATAGC ATTGTTTGCA
   124861 GACGTAGAAA ATATAGAAGC GAATAAAGTA TCTTTTAAAT TAACAGCTAC TAACGATGAA
   124921 CAAAACAAAT ATTCTTTCGA TGCTTTGCCT TATAACTATA ATGACAATAC TTACACAGTT
   124981 CCAGGAGAAA TGGGATGCAA TAAATACAAA ATGGTATTAT CAGCTGGAAC AATAGTTAAT
   125041 GGTAACATAA GTGTCAATCT AGCTACTGAT CCTGTTAATG ATTATAAAAT ACTTGGCGGC
   125101 GTTGATAAAA TGCAAGTAAC TTATAAGGAT AACTCTACTA CTATAATAAG AGATTTTGCT
   125161 TATGATACTA ATCAATTCAT AGCAGAGAAG GCTTGCTATA TACAATTCTA TTATATAGAT
   125221 GGGGATTTAT TAGAATATAA TTTTAATCAA AAGCCTAATC ATTGTAATTT CTCTATAGTA
   125281 GACGGCTATG TATCTTCTGA CGTTAAAATA AGAAAGGTAT TTCTAGATGT TCCTGCAGGC
   125341 TTTGCATGTT ATTTCAAAAA GTCAAATGAC AAAGGAGAAA TTTGGGCCGT GGCTGAAGAT
   125401 GGCATACCAA ATACACCTAA TACTTTACTC TATACAGGTA ATAGAGATAT AGAAGATTTT
   125461 GAGATAAGAG AATATGTCAA GAGCAATCTA ATAAATTATA ATTTTAAGAT GTATATAAAA
   125521 TCAATAAAGG ATGTAGCAAA ACTTATTAAC AGCGTATGTA TTAAACAATT AGATTAGAAA
   125581 GGAGGACTCA TATGATATTT TATAATTTTA GATATAGAGG ACCATATGAA TACGATAAAT
   125641 ACGTCTTAAA TGTTCTTCAA TATAGCAATA TGGTTAATGA TTTTATACAT GATATTAATA
   125701 ATACTGCTAC ATGGAAGACC TTGTATGATT TAAACAATGA AGTTAATGAC ATATATAATA
   125761 AAACAATTGG AGATGGTGGA AGATCTGATA TGATATACGA AACACTAATC CTTAATAGAG
   125821 GTGATTAATA GTGATAAATA AAATGAGTTC ACAAGAACTA AATCAAATAT TTGAAGATGT
   125881 AAAGAAAAAA CAAGATGAAG CTTTAATACT TATTCAGAAC ATGAAAAATG ATATAAATAA
   125941 AAAGCTTATG ATAAAAAATT ATGCCGACGA GTTTATAGAC CAGAAACTAG ATAGTATTAA
   126001 TGCTGGTGTA GTATCTAATC AAAACATAGT TAATTTCACA TCTAATGAAT TAGCTGGTAT
   126061 ATATAATAAA TATGGTTGCA TGGTTCATCC TAAATTCAAG AATGATCCTG TCGATATATT
   126121 TAATTTAAAG GTAGCATCAG GTACTATATC AAACATAATG TTTAAACAGT CTATGACTTG
   126181 TAAGGTAAAT GATATTGAAA ATGAGGAATA TATCAATTTA TTAAAATCTG ATTCTTTAAT
   126241 AGATAAAGAA ATAGTATTTG ATGAATTGAA TATAGATACA ATAACTATAT CATACGAGCT
   126301 TGATAATTCA TTAGCTCTTG GTACTTCAAG ATTTAATGTT ATAGAAATAG ATCCATATAT
   126361 AAAAGGAGCA TATAGCCTTA CTTCTTTAGA ATGTTATGCA CTTGACACTA CAGGTAATTT
   126421 ATCTAGTACA CCAATTACTA CAGTTCAAGG ATTTGACAAT ATTGGTAAAA CTAGAATCAT
   126481 ACTTGACAAG AAAGTAAAAT TCTCTAAAGT CGTTATGACT TTCAAAATCA ATTTCTCTAC
   126541 AGAAGTAAAT AACATATCTG TGTATCCTTT CGGTTTAAAA CATATATACT TTATGGAAGC
   126601 TGATTTCCTA GCAGACACTT CTTTTGTAAT AGTTCCTATA ATAGCTGATG ACTTTATTGA
   126661 ATATATCTAC AATGATATAG TTTTATATAC TGCTAATGGT AAGTTTAAAA CTACATGTGA
   126721 TATGTACGAC ATAGAACTTT ATACTAATTA TTCTAATAAT ACATTAACTG GTAGAGTTTA
   126781 TACTTCATCA GAAGCTTCTA TTAATAGAAT ATCTAAGAAC ACTAATAAAT TGTATGCTAA
   126841 AATTCCTCTT GTTAAGAAGA ACGTCGCGAA CGACGATAAA GAATACTTAA GCTTAAACGG
   126901 TATTGAATTT AACTTCATAG TTAATGAAGA AATTATCTTA TAAGGAGTGA TACAATGCTT
   126961 ACAAAGAAAC AGACTTTAGA TACAATTAAA AAGACATTAA GCTTATATAA AACCAATGTC
   127021 TTAGATAATG TTTATGCAAA AACAGAATAT GTAGATTCTA AAGCTTTGCC AATAATACTT
   127081 ATAAATGACG AGAATAAAAC TGGTTCTGCT TTATTCCCAT TATTACCTGA ACATAATTTA
   127141 GTATTCATTG CAGGAGATGC TCAAATACCA GATAGTAATG GAGACATTAC AACAATATAC
   127201 GGTCTATGTT ATTCAGATTT ACAAGATGAT GGAAGTAAAT TAATTACTGA ATATAGAACT
   127261 GGTAAAGCTG CTAAAATAAA TTCTAACGGC ATATTAGAAT CTTTTGAGTA TATTGATACG
   127321 AACGTAAAAT CAATCGTTTC TAATATAAAA GGCGGAGAAA CAAATAAATT ATTAGCTAAA
   127381 AATAGTGATA CGGATTTTGA TTATAAATGG GTCGATATGC CTTCAATCGA AACATTGCCT
   127441 GTTAATTATG ATAAAAATTG TGCTACAAAT GTTGCTGAAT TAAAAGCTCA TACTATTTAT
   127501 GTAGCACCAA AAGATGCTGA TTTTTTATAT TTAGGATACG AAAAACTTAG CGGCTCTTTT
   127561 AGTGGATTTT TTCTTTCAAT CAATCCTCAT GGTAAATTTA TTTATACTGG TTATAAAGAT
   127621 GATAGTAGAA TTGAAGTTAT GATAGAAGGA ACTTGTTATA CAGCTTATTT TAAAACTGAT
   127681 ACTGAAGACG CTCATACTGA AAAAACAGTA TATTATTTAA CTAAAAATAA TAATATAGGT
   127741 TTTACTCCAA CATTGGATTA TGAACCTGCT ACTAAAAAGT ACGTAGATAA TGCTAAAGCT
   127801 TCAATAACTG TTCCTACTAA GACTTCAGAG CTAACTAATG ATAGTAATTT CTTGACTGAA
   127861 CATCAATCAT TAGATGGATA CGCTAAAACT ACAGATCTTC ATACTCATGA CAATAAAGAA
   127921 GTATTAGATA CAATAACAGC AGAAAAAGTA GCACAATGGG ATAGCAATAC TGGTTCAAGT
   127981 GGTGGCTCTA CATCTGGCAT AAATATAGTA ACTATATCTC AATCTGATTA TGACGCATTA
   128041 GAAACAAAAG ATGCTAATAC ATTATATCTA ATAACAACTA CTAATGCAGG TGATATAGAT
   128101 ACTTCAAGTA ATGATATAAC ATTAAGTGAT GATTTACCAG CAGGTACTTA TACACTTAAA
   128161 TATGAAGATG AAAACAATCA ACCATTAGAT GGTTTCGATG AAATAACAAC ATTGGAGGTG
   128221 CAATAATGGC TACTTATTCA GACTTAATAA AACAAAACGT AGCTCCTTAT ACAGCCAAAA
   128281 AAATAGGAGT TTATGATTCA AACGGAGAAA GGGTCGGAGA AATATCATTA GGTGATTTTA
   128341 AACCAGACTA CGGGGAAAGA TTATATAGAT TTGGTATATT ATCTGACGTA CATAACCAAC
   128401 AAGACCAAAC TTCAGAAAGT ACAGAAGATT TACAACATGC ATTAGATTAT TTTAACAACA
   128461 AACAATCTGT TAGTTTTACT GTTATATGTG GAGATATATC TCAAAATGGT ACAGCTACTG
   128521 AATTTGCAAT ATATCAAAAT AATGTAAATG CTAAATCTCC TGATACCCCT GTTTATACTA
   128581 CTACAGGAAA TCATGATTGT GGTCAAGGAA CTAGTGGATT ATCATTAGAT ACATGGAAAC
   128641 AATATACTGG TAACCACGAT AGATGTTTTG AAATAACACA AGGTACAGAT CACTTCTTAT
   128701 TCTTTGGTAT GAATAAATGG GACTTCGGAG ATTCTGGTAC TCCATATGTT ACTACAGATA
   128761 TAGATTGGTT AGAAAGCAAA TTACAAGAAT ATCAAAACGA TAGATGTTTT ATAATAACAC
   128821 ATTTATTTTT CCCAAGTAGA GCTGGTAATT TAAACAGTAT TTATCCTAGT GGTAACTGGC
   128881 TTGGCGGTTC TCAATTAACT AGAATTCAAG GTTTATGCGA TACTTATAAA AATACATACT
   128941 GGTTTAGTGG TCATAGTCAC TGGAAATGGT ATTTACAAAA ATATCAATCT AGAGCAAATG
   129001 TGTATAGAAA TAATTGTGGT TGGTGCGTAC ATATACCAAG TTGTGCAGTT CCTATTGATT
   129061 CAGATGGTAC AACTAGAGTA GAAAAACCAT TAGAATCAGA AGGGGCAATA ATAGATGTTT
   129121 ATGCTGATTA TATAGATATA AGAGGTATAA ACTTTAAAAC AGATAAATAT ATACCTATAG
   129181 CTCAATATAG ATTATATACA GATATAAATC ATGATAGTGG AGGTTCTTCT GGTGGTGGCA
   129241 GTGGTACTTC TAGTATACCT GATGGTTATG TTGCAGCAAC AGCAGATAAC TTTACAGTAA
   129301 GAACAGATAC AGGTGCTACT ACTACTCAAT CTGCAGCAAC TACTACTGAT GATGGTTATA
   129361 TATCTGTAAC ATTTACAGCA GGTTCTCAAA AATTCTGGGT ACAAACAAGT AATATGACTT
   129421 CATCTACTTC TAGAGTAGAA GTATATGTTG AAGATGTTAT ATACGATCCT GAACCTTCAA
   129481 CATCTAATAA GATGGGTCTA GGTTTCTACC AAAATGGTGG TTATTACGGA ATAGAAACTG
   129541 GTATAGAACC ATATTACGAT GCATCTGAAA ATACTGCTGT ACAATTTAAC TCATCTGGTT
   129601 CTAAATACAG TGGTACTTAT CCAGTAACTA TTAAGATGAA GAACTTAGCA TTTAAATGTA
   129661 GCTAGGAGAG TGATGTTATA TGGCAACAAT AACTAAGACA GGTACTGCAA CAGCTACACC
   129721 TACTGCATCT AGTATAAGCT TTAGTGGTAC AACACAAAGA TCTGGTACTA TATCATGGAC
   129781 TACTCCTACT TTACCTGACA ATGCTACAAT ATTATCTTGT ACATTAACAG GTACAATGAC
   129841 AGGTTCATCA TCTTATGGTT CAGTTACTCT TACAGTTAAT GGAACTACTG TTACATCTGG
   129901 TACAGCATTC AGTATAGATT TAGGTACCAA AGGTACAACA ACTTCTGTAA CTGCAACTGC
   129961 AAAAGGTAGT AGTCGTTGGG GTTCAGGTAC TGCTACTTTT AGTAACTTAT TATATACAAT
   130021 TGAATATGAA TATACCGAAA CTGTAAAAGA GAAAAATAAA AAACGCATGA TAATAAACAA
   130081 TACTAATGTT AAAAAAATGT ATTTTGGTGA AAATATTGTA TATAAGGTTT ATTTGGGAGA
   130141 TATACAAGTA TTTTAATATA TAAGGGAGTG ATGTAATGCT TACAAAGACA CAAACTCTAG
   130201 ACGCAATAAG AAAAGCGCTG ATTTCATATA AAACAAATGT ATTAGATACT ATATATGCTA
   130261 AAGCTTCAGA CGTGCCTTCA ATTGATGGAT TAGTTAGTGA GACATCTCTT AATAATAGAT
   130321 TAAGCAATTT ATCTGTCGTT ACAATGACAC AATCCCAATA TAATGCATTA GAGACAAAAG
   130381 ATTCTAATGT TTTATATCTA ATAACTAATG ATGAATAGGA GGTAAGTAAA TGACTGTATT
   130441 AAAAGTAAAG CCTAGTGGGT ATGATGCTGG TGGCTGGGAC TCGAGTGATT ATCCTATGGA
   130501 GAATGCTTAC GACGATGATT TAACTACAGT CGCCAGATGT ACATTAAGAA GGAATAGAAC
   130561 TAGAAAATGT ACATATAATT TTACTCTTCC ATCATTACCT GAAGGTTGTA TTGTAAACGG
   130621 TATTAAATTA CATTTATTAT TAAAATGTGC TAACAGTAAC TCTTCTGGAG CGTGTTTTTT
   130681 AACTATAAAA CATAATGATT CGACTACGTT AAAGGAAATA CATTTAGAAT TTGTAAATGA
   130741 CGGAGTAGAT TATGATTTAG AGTTAACAAA AGATCAATAT GATAATTTAA CGAGCATATC
   130801 TTTTGAAGGT AAATATACAA CTATAATGTT TACATGTTAT GCATATATAT TTGACATGTA
   130861 TATATCTGTT GATTATACTG ATTTGACTCA GACAATGTTG TTAAGTGATA GTGAAGTATG
   130921 GGTATGTGAG AACGAAACTC ATACTATCAC TGCACAAGCG TATCCTATTA CATCTGTTAC
   130981 ATGGACTACA GATGATCCTA ATATAATTGA TCTTGTTCCG AGTAATAATG GATTTACATG
   131041 TGATATTATT GGTAAAGTTC CTGGACAATG TTATCTAACT GCGACTCATG CAGATAATTC
   131101 AGAGTGTACT AAGCGAATAT TAGTCGTTGT TAATCAGCTA ACTGTAATAT GTACTCCTAC
   131161 TATTAATATA GGAGATAATG CATTAAAAAC ATTAGCTATA GGACCTAATG AAATAAAAAG
   131221 AATATATCTA GGAGATAAAC AATTGTTTAC TGAGAAACAG GAAGTAGTGT ATACTGATAT
   131281 TAAACACGAT AATATACCTA AAGATTTCAG TATGAATTTA TACACTAGAT TAGTTCCAGA
   131341 TAAATACATA AGTGGTATAC TGTGTCGTGT TTCTACATAT ATAGATACTG CAGGACATTT
   131401 GGCAGGAGCC CTTAGAACTA CCAATAATGC TTCTGGTATT ACTGGTGGAG ATAGTAGTGC
   131461 ATGTTATAGT TTTATACCAG TATATTCGGG TGAAGATATT ATTATAGATA TACCTAAAAC
   131521 TGATTACGGT ATTGGACTAG TTGGATATGA TGCTAACAAA GATTATTACC AAACATGGTT
   131581 TGGCCCAGAT AATGGATGGG CAAACTATAA AAAATATACA GATGCAGATA TAGAAAAATG
   131641 GACTCATATG ACTTGTCCTA TTCCTCAAGA AGGAGTAAAA TATATACGTT GGTGTATGGA
   131701 TTCAACTGAT ACTGACAAAT ATTATTTTAG ACGATATAGT GTACAACCAA TAGATTTAAA
   131761 AGTATATCCT TTGAATAGTA CAGAATCTAG TAAAATAATT TATACTTCTA GTGATGAAAA
   131821 CGTGGCAATA GTAAAAGACA ATATGATAGT GGCAAAATCT GCTGGAACTT GTGTGATAAC
   131881 AATTACATGT GGAAGTGTTT ATTCTAAGAT AAATTTGACA ATAGTTGATA ATAGTAGCGA
   131941 ATTTGCTACA TACTGATAAT TAAAAAAAAG AGAGGTTATA AGTCCTCTCT TTTTTGCATA
   132001 TATTATAATA TGTCAATATG ATATGAGTAT ATATGCAAGA TGAATAATAT TACTATAAAA
   132061 GGGAGTTGGA ATATTAATGC CTATTAATGA TTTAATGGAC ACATATGTTA GTATAGCATA
   132121 TGGTTACGAG ATTTCGCAAG ATATAAAGAA GAAGATATAT AACTTCGTAT GTTATATGTT
   132181 TGATAACGAT TACAATTATG ATTTTATTTT AAACTATTTA TTAAAACATG GTACAGAAAT
   132241 AACTGATGAG TTATATGAAA ACAGTTTGCT AAAACCAAAT AAATTCTATT ATCACAGTGA
   132301 ACTTAGAATA ATGCCAGATA CTTCAATATG GAATCCAAAC ATAAAGGAGA TATCTAAAAA
   132361 GTTCTATTTA GAAATGAGAA CTCAATATTC TATCGAAGAT TTATTAAGCT ATTTTTATAG
   132421 CATATTGTCA GTTCCTAACT CTTTAAGAAA TCACAAAAGA GATAAAGGAG CATTAGAATC
   132481 TTTACTAAAA CAATATCATG TTGAAGGGAT TGAAACTATC GATTTGATAT TATTTGCAAT
   132541 AGATTATAAT ATAGATAATA AGGAAAGTAT ATCTAGTCCA TTTGATTTGA AAATAGATAG
   132601 AGACTTATTA GCTAGAATAA TCAGAATGAT AGAATCTTCA GTATATAAAA AAGTAATATG
   132661 GAGGGATTAA ATTGAGTTGC AATATAATAG AAGTTGGTGG GAAAATAAAT GATAATTTCA
   132721 GCAGAAATTA TTACATAGAT AAGAAAGAAT TAAATGAAGC GATAAAAAGA TTTGATGGAG
   132781 ATACATATAT GACTATATAT TCTTATGAGT CTGAGGATAT GGCTACAACT AATTTTGTAG
   132841 CTCCATTCTA TCTTGATTTA GACATAGATG ATATAGAAAA TAATTACGAT AAATTACTTA
   132901 TAGATTTGAA GATAGTATAT AAAAAGCTAT GCGATACATT TAAAATAGAT AAATCAGATA
   132961 TACAATTATA TTTCTCTGGT TCAAAGGGCT TCCATATACT AATTAGTGAT AAAGTATTTG
   133021 GATTTGAGCC TAATCGTGAT CTTAATAAGA AATTCAAGAA GGTAGCTTTA TATATCAAAA
   133081 GTTATACTAT AACAAAATGT ATCGATACTA AGATATACGA TAACAGAAGA CTATTTAGAG
   133141 TACCTAATAC AGTTAATACT AAGACAGGTC TTTATAAAGT ATATCTTCCT TATAATAAGT
   133201 TATTTAAAAA GCAACCCGAT GGATGCACTA AAGCTATGAC TTATGATGAG TTAAAGGAAT
   133261 ATGCTTCACA ACCTAGAAAT AAAAGAATTG CACTATACAA ATATAATGAA CAAGCACGTA
   133321 TAAAGTTTGA TGAGCTTATT GAAACTATTG AACAACAAGA AAGAAAGAAA ATAGATACTA
   133381 AACTTGCTCA AGAATATATA AGAAAACGTA AACTTCTTCC ATGTGTTGAA TATATATTAC
   133441 AAAATGGTGC AACCAATGGT CAAAGAAACA ATACTACAGT TGCTTTGGCC AATAGTCTAT
   133501 TCCAAATAGG TGAGAGTCTT GAAGATGTGC GTGAGACTAT TACCGAATGG AATATGACAA
   133561 AGAATGAGGA GCCTTTACCT CAATCTGAAA TTAATGCTAC AGTGTTTAGT GCATATCAAA
   133621 ATTCTAGAAA TAATATGTTC TATGGCTGTT CAGCATTTAA AGATTTAGAT GTGTGTGTAA
   133681 AAGGCTGTTC TATTAATAAA AAATAATTTT ATATATAGAT TATTAATTAT AATCTTATGA
   133741 AATGAGGGGA TATAATGAGA GAAGATATAA AGAGCTTATT AGATGCTGAT AAAGATTTAA
   133801 GTATCGAAAC AGTTGATGAA TTAGACAATA AAATACTTGC TACCAATTTC TTTGAAAACA
   133861 TGGCAAATGA TATAGATGAA TTCGATAAAG TTGCTTGGGA GAATAAAGCA GGATTTGATA
   133921 CTCCTAGCTT TCCAAGTTTT ACTGAAGGAT TAGAAGGTTG GAGCCCAGGA TTTTATTGTT
   133981 TTGCAGGTGC GGCTAACATG GGTAAGACAG CTATAATGTT AAATATAATG GAAGATTTAT
   134041 GTATGAATGC AGATAATAAA TTATTCGGTG TATATTTCTC ATTGGATGAT TCTAAGAATA
   134101 AAGTAATACC TAGAATAGTA GCAATGAGAG AATTATTACC TATTAATGTA GTAGCTAAGC
   134161 CTGGACGTTT TAAACAAATG ATAATAGACG GACATCCTGA TTCTATTAAT ATAGCTACTC
   134221 AATTAGATAG ACGTGAAGAA GGACTTCAAA AGCTTAAATC AGAATCTAAT AGATTTGTAA
   134281 TATTCGATTC TCAAGAGATA AGAACTATAG ATGATATATA TGAGAAAGCA AGACAAATAT
   134341 ATACATACGT AAAAGCTATA GATGAAGAAA TGAATATTGT AATAGGAATA GATAGTTTAA
   134401 AAGATATAGA AATACCAGAC CTTAAACTTA CTACTAACGA AAGAATAGAC ATGGTAGCTA
   134461 AGAAGATAAA AGATTTATCT ATAGAATTGA ATTGTATAAC TTTTGCTTCT ATGCATTTAA
   134521 GAAAATTAAA TGGTAATCGT CGTCCTACAA TGGATGATTT AAAAGATAGT AATACACTTG
   134581 AATATGAATT AGATGCATGT TTTTTAGTTT ATAATGATGT ATCTAAGAAC AAACAAGGAG
   134641 CCAAAATATT CTATAGAGAC AGCGAAGATT CCGTAGACAA ACAACCAGTT ATAGAAATAG
   134701 ATTGGGGTAA AAATAAAATA AGTGCATATA AAGGAATTAC ATTCTGTAAT TTTGCACCAG
   134761 ATTATTCTAA ATGTATTGAA TGTAGCGAAG ATGCGGCTAT GAGATATAAC GCTTTAATAT
   134821 ATGAAGTATA GAATTATTTT CTATACTTTT TTTATGTCAA TATAAGACTT TAAGCTACAG
   134881 GTAATAAAAA TATAGTCAAG TATAAGAAAG GAGAAATGAA AATGGCTAGA CAACAAATAG
   134941 CAAAGATTAC TTTATATGGT AATACAGTTA GTTGGATGGA TCCATATAAT TGTATATATC
   135001 TTACTACTCA TAAAGCTGGT AAATTAGAGG CAGTAGTATA TGATGATATG GATTTAAACT
   135061 CTATTAGAGA AGGTATAGCA AAACGCTTAA TTAAAGTTAT AGAAGGCGAA ATACCTGAAC
   135121 CATCAACAGG CGGAGATGCA TCTGTAGATG AAAAGACTTT AAATGAATTA ATAAGCAAAA
   135181 AAGTTCAAGA CGCTATAGCT AGTGGTGTAG ATTTATCAAA CTATGCTACA ACATCTGAAT
   135241 TAGCAGATGC TATAACAAAC TTAATAGGTG GAGCAGACGA AAGTTCTGAT ACATTAAAAG
   135301 AATTAGCTGA TTTATTAGCT AAGAAAGCTG ATAAAGAAGA AATAGTAGCT ATAGAAGAAG
   135361 CTACTGTGGA AGAAACAAAA GACTTATATA AATAAAGGAG TGAATAATTA ATGGCAAAAC
   135421 ATATAACACT TGAAGGATTA CAAGCAGTAC TTCAATTAGT TAAACAAGAT GTTCAAGCTG
   135481 TTGATGCTAA AGTCGATGGA ATACAAGTTC CTTCTGTTGA AGGTTTAGCT ACAGAAGATT
   135541 TCGTTAATCA AAAGATAGCT ACTGTACTTG GAGCAGACGA TTTAGCTGAA GATCTTGACT
   135601 CTTTAAAAGA AGTAATAGAT GTATTAACTA AAGACGGCGC AGATATAGTT GCTTTACAAG
   135661 AAGCTATAAA TAAAAAAGTT GACGCTGAAG ACGGTAAAGG GCTGATATCT TTAGACGAAA
   135721 TAACTAGATT AGCAGATGTA AAGAATTATG ATGATACAGA TGTTAAAAAC AGATTAACTG
   135781 CTCTTGAAGG CATAGATCAT AGCAAATATT TAACAGAACA TCAAGATATA ACTGGATTAG
   135841 CTACTAAAGA AGAAGTACAA GCTAAAGCTG ATGCTACTGC ACTTGATGGT AAAGTAGACA
   135901 AAGCTGAAGG TAAATCATTA ATAGCTGATA CTGAAATAGC TAGACTTGCT GAAGTTAAAA
   135961 ACTATGATGA TACAGAAGTA AAAGCATTAA TAGAAGCTAA AGCAGATAAA GAACATACTC
   136021 ATGATGCATC TGCAGTAGTA TTTGCAGATA AAACTACATT ACAAGCTAAA CTTGATGATG
   136081 GTTCACTTAA AGGAGCTCAA GGCGACCCTG GTGAAAAAGG TGACGCATTT ACTTATGCTG
   136141 ACTTTACTAC TGAACAATTA GCTGCTTTAA AAGGTGAACA AGGTGCTGAA GGTGTAGGTA
   136201 TAGATACTGT TACTATAGAG TATGTAGACA ATGTACCTCA TGTTAAAGTT AAATATGACG
   136261 ATGTAGATGC TACAGTGCAA GATGCTGGTG CATTAGATTT AACTCAAATA AAAGAATATA
   136321 CTGAATTAAA AGCATTAGTA AATAAAATAC AATCTCAAGT TAACAGTACT AATCCATGGG
   136381 GCGATTGTGT ATGGGTAGAT GCTGAATATG CGCAACCTAC TATAGGATCA TTTATACCAT
   136441 CTCCTAAATT AAGAGCAGAA AATGATGCAG ATGAAATGGC TCTTGCTGAT AGACTTGAAG
   136501 CTGGTGCATA CGAATTATAC GTTGTAGCTA CTACTGATAT GAAAGATTAT GATCGTCGTT
   136561 ATGATTGTAT GATACCAATG GATGGTTTAA GAGAAGGTCA AGGTGGTCAA GTAGTTCAAA
   136621 AACGTAGTGA TGATGCAGCA TGGACAAGAT TATTAGGTCA ATGTCCAGCT TGGGTTAAAA
   136681 ACAATGTTAA CTGGGCTTTC AATGACACTA AGAATAAAGA AGTAGAATTA AATTGCTCTC
   136741 CTGATACTAC TTGCATATTT GTATTAGTAA GAAGATTCTA ATTAAAGGAA GTGATGTAAA
   136801 TGGCTTTAAC TGATGAACAA AAAGTACTAC AGGCTGATAT ATTAGCAGAA AAAACTGATT
   136861 CCGATACCAA TCCTAACATG ACTTATTCTA CTAGCGCTGC AAAAAATAAA GCCTTAAATC
   136921 CAGATACTTT CTCTGGTAAT AATTCTAAAG TAGTAAACGC TATAAATTTA ACTTATAAAC
   136981 AAGCTGAAAA AGCTATAACT ACAGTTGATA ATTTTAGTAC TAAAGTAAAT GAAGTTTTAT
   137041 TAGACGTTGG TAGTACAAAT GGTCTTGCTA AATTAGAGCA ACTAAGAACA GATATGGGAC
   137101 AACAAACTTT AATAGAAGGC CTTATAGATT TATATGAAAA TAAATTACCT ACATATACAA
   137161 CAACAGACTC AATAGAATAT GCAACATCTG AAGAACTAGT AAATATGTAT AACTCTATAG
   137221 ATGTTAAGTC ATCTACTGAC AATACACAAG AATAAGGTGG TGAATAAATC ATGTCTAATA
   137281 AAGTAGTAAC TACCGATGCC TTAAGCGAAG TCCTTAGTAT AATTAAGAAA GATATTAATA
   137341 CCAATTCTAC TAACATTTCT ACTATTCAAG AATCTCTGAA TACTGTACAA ACAGGGTTAA
   137401 CAGAAATTAA ACAAATAATA AAAGACTCTG GTGTGACTGC TTCTTCTGAT TGGAATGATA
   137461 TAACTAATAA ACCAGACTTC GCAGATACTC TTTCATTGAA TGATAACAAA TTAAAATTAT
   137521 TAGGTAATAA GACTAGTGAA ATGTCTTCTG TAGATATAAC TACTACAGAT GATATAAATA
   137581 ATATTTTAAA TAGTATAGAA TAGGAAAGGA GATTAAACAT GGCTGATTTT AATAAAAAGT
   137641 TAGTTGATCA AGCTGCATTG GAAGCCTTAG CTAAAGGTCT TAATGACAAA TCTAAAGCTG
   137701 CTGTCGAAGC AGAAAAAGCT AGAGCTCAAG AAGCTGAACA AGCAGCTAAA GATGCTGCTG
   137761 ATGCTGCTAA AAGTACTGCT GATAGCGCTG CAGCTGATTT AGTTAATGTT AAAAAAGATA
   137821 TAGCAGATTT AACTTCTACC GATAGTGGTG CAGTTAAACA AGCTAAAGAC TATACTGATG
   137881 CTGAAGTTAA AAAAGTTTCA GATATAGTAG GTAAAGCTGC TGTTCCTGGC GAAGGTGATG
   137941 CTGAAGGTAC TCCTGCCACT GGTTTAGTTG CAAGAGTTGA TTCTGCTGAC AGTAAAATTG
   138001 CTGGTTTAGA AACAGCTAAT GAAGATGAAG AAAAAAGAAT AGCTGCACTA GAAACTAAAG
   138061 TAGGTGCTGC TAAAGTAGAA GGCGAAGAAG CTCAAGCTGC TACTGGTCTA TTTGCAGAAG
   138121 TAGATAGATT AGATAAAAAA ATAGATGACT TATCTATACC TAGCGTAGAT GGTTTAGCTA
   138181 CTACAGAATA TGTTGACGGT AAAGTAAGTG ATTTAATAGG TGGAGCTGAT GAAGCTTACA
   138241 ATACATTAAA GAAATTAGAA GACGAGTTAA AAGATGGTGA TAACACTGTA TCTGGACTTG
   138301 TTACTCAAAT AGCTGAAAAA GCTGATAAAG ATCATAATCA TGACGATGTA TATGCTAAAA
   138361 TAGACCATAA TCATGATGAT GTATATGCTG CAAAAGAACA TACGCATTCA ACTGCAGATG
   138421 TTAAATATAC TAACGAACAA TATCCAGAAA TGGAATCTGT TGCTGATGCA TTAGATCAAT
   138481 TACTATATGT TACACCTACT GTTAAAACAT TCTCTTCAAC TCCTGCATTT GGTGATTATG
   138541 AAATAGGTTC AACTGTTTCT AATCCTAAAT TTACATGGAC TTATAATAAA GCTATAACTA
   138601 ACCAAAACTT AAAAGCTGGT GGAACTACTA TAGCTTTAGA TGACCCAGCA GTTAGAGAAT
   138661 ACGCTTATAC AGGAGATATA ACAGCTAATA CTACGTTTAC TGTATCTGGT AATGATAATA
   138721 AATTAAAAGC ATGTTCAAAA ACTGGTTCAT TCAACTTCAA ACATAAAAGA TATTTTGGTG
   138781 TTGCAGAAGT ACCAGCTGAA TACGACAGTG CTTTTGTATT AGGTTTATCT GGTAAAGAAT
   138841 TCTGTACAAA CAGACAAAAA GGATCATTTA GTTTAACTGC AGGAGCTGGA AAATATATGT
   138901 TCTATTGCTT CCCTGCAAGT TATGGAACTC CTACTTTTAA TGTAGGTGGA TTCGATGGTG
   138961 GCTTTGAGTT GGCGGCTACT ATAGATTTTA CTAATGCTAG TGGTAATACT ACTTCATTTG
   139021 TAATCTATAA ATCAGAAAAC GCTAATCTAG GAACTCAAAG TATAATAGTT AAATAAGGAG
   139081 GTGGACTTAA ATGGCAATTA CATTAATTAG TAATATCAAA CAAGCTAATA ACGGTACATT
   139141 CTGGCTTGTA GATAGTAATG ATATACGTGG TGGTTTATAC CATGTTGATA GTGTAGCAGA
   139201 AATGAATGTC CTACCTACTG ATAACTTAAA AGAAGGTATG TTGTGCTACG TTGCTGCTGA
   139261 AGAAAAATTC TATCAATACA AAAAAGACGC AGACGGACAA CTTAAATTCG ATGTATGGAA
   139321 AGTTGGATTC GATAAAGAAG AAACTTTCAC AGAATTAAGC AATAAAACTA TAATCAATTC
   139381 TATTATAGCA AATTCAGATA CATTAACTAA CTTACAAAAA CAAGTTGATG CCATTACAGG
   139441 TACGGGTGAA GGTGGCGACG CTACTACTAT AGCAGGATTA AATGCTCAAT TAGCATCATT
   139501 AAAAACTACT GTAGGTAAAG CAACTGAAGG CGATACTGCT GCAACTGGCT TATTTGCTAG
   139561 AATAGAAGCA TTAGAAAAAC AATTAACTGC TCATACTCAT GAAATAGCAG ATGTAACTGG
   139621 TTTACAAACT GCATTAGATG ATAAAGCAGT TAAAAGCGAT TTTGATGCAT TAAAAGAATT
   139681 AGTTGGTACA TTACCAGAAA CTGCTACTGC AAGTAACGTT GTTGGTTATG TAGATGAAAA
   139741 AGTAGCTGCT TTAGTTGATG GGGCTCCTGA AACTCTAGAT ACTTTAAAAG AATTAGCAGA
   139801 TGCGCTAAAT AATCAACCAG ATGCTATAGC TGCTTTAACA AACTCAATAA GTCAAAAAGC
   139861 TGATGCTTCT GCATTAGAAG CTTTACAACA AACTGTTGAA AAAAATAAAG GCGTATCAGA
   139921 TACAGTTAGT ACTAAAGTAG ATGCTTTAGA TGCTATATTA AATGGATTTG GTGGAGCTGA
   139981 TGAACCTGCT ACAGTTAAAG ATTCTTTAGA AGAATTAAAA ACTACATTAG CTACTAAGGT
   140041 TGATCAAAAC ACTGTTAACA CTTCAATAGC TAATGCTGTA AATAAATTTG CTTTATCTGG
   140101 CTCAGAAGAC GATAGCAATT TAACTATATC ACTTGATTTC GGTGATGGCG AAGGTGCCGT
   140161 TCAACTTGGT AAAGTTGATA TACCAGTCAT TACTGTAAGT GAAGTACAAA CAATAATAGA
   140221 TAATTTAGAT AAAACTGTAT AAGGATGGTG CAAATATAAA TGGCTAAAAA AAGATTAATA
   140281 ACATATGAAC AATTAAATAC CTTATCTAAA GGTATTTATG CTAAACTTCA TGACGAAATA
   140341 AATACCGTAG CAAGTGGCGT AAATGTAGCT AACAGTAATA TAACAGCAGT AACTGAAAGA
   140401 ATGACCACTG CAGAAGGTAA ACTAGACACT ATACAAGGCG ACGGTGCTGG TTCTATATCT
   140461 AAAGCATTAC AAGATGCTAA AGATTATGCA GATGGTCAAG ATACAACATT ACATACTACT
   140521 ATAACTGGTG AAATAGGCGA CGCTAAAGCT GCTTTACAAG CAGAAATAGA TAAAAAAGCT
   140581 GCTCAAGCAG ATATGACTAC TGCATTAGCT GCTAAAGCAG ACGCTGCAGA CTTAACAACT
   140641 GAACAAAGCA GAGCTCAAGA TGCTGAAGGA GCTTTAGCTG GTAGATTAGA TGTAATCGAA
   140701 GGCGAAGATA CTGTTGAAGG TTCTATTAAA AAAGCTGTAG CTGATCATAA AAAATATGCT
   140761 GACGATACTT TCGCTACTAA AGGTGCTTTA AACACTGTAT CTGAAAAAGT TACTACTGCT
   140821 GAAGGTAACA TAGAAGCATT AAAAACAGCT GTAGGTACAG ACGAAAAAGG TAATTTAAAA
   140881 TCTGTAGCTA GTCAAATATC TGATGTTAAT TCAGCTGCTG AAGCACTTGA AGGTAGAGTT
   140941 GCTGCTAATG AAACTGCTAT AGGTAATATA CAAAAAGATT ACTTAAAAGC AGCAGACAAA
   141001 ACTGAATTAG CAGGAAACAT AACTGAAGCT AAAACTGCTG CAGATAATGC ACAAGCTGAC
   141061 GCTACTGTTG CTAAAGATAA AATAGAAGCT TTCATGAAAG CTGCTGACGT TCAAGAAGGC
   141121 GCTATAGATA CATTAAAAGA AATCCAAGAC TATATAACTA GTGACGGTGC AGCTGCTAAA
   141181 CAAATGACTA GTGACATAGC TGCAAGAGTT AAACAAACAG ATTACGATAC TGAAGTACAA
   141241 AAATTAGAAG CTGCTGATTC AGCTTTAGCT GATAGAGCTA CTGCTCTTGA AGGTTTAGTT
   141301 GGTAAAGAAG CAGGAGATGA TACTGAAGCT ACAGGACTTG TTAAAAAAGT TGCTGACAAT
   141361 GCTTCTGGTG TATCTAGTAA CAAAGCTGCT ATAGCTAGCT TACAAAAAGC TATGGGTACT
   141421 GTAACTGAAG TTGCTTCTTC AACAGCTGTT AAAGCAGTAG AAGATAGAGT ACAAAAAACT
   141481 GAAAGTGCTA TAGGTACTAA AGCTGCTGGT GAAACTCCTG CTACTGGATT ATATAAAGAA
   141541 ATAGCTGACG AAGTTACTAG AGCTACAGGT GTAGAAGATG GATTAAGAAC AGATGTAGAC
   141601 GCTCTTAAAA CTACAGTAGG TACTGATGCT AAAGGTCTTG TTAAAGACGT TAAAGATTTA
   141661 CAAGCTACTG TAAATACACT AGAAGGTTCT AATCATAGTC ATGACAATAA AGAAGAATTA
   141721 GATAAATTCC AAGATGGAGA CAAAGCTAAA TTAGATAATG CTGTTGCTAA AGTAACTGGA
   141781 GATGCTTCAG TAGCTGGTAC AATAGCAGAA GCTAAAAAAG CTGGTGACGA TGCTAAGGCT
   141841 GCAGTTGATG CATTAACTAT AACTACTGCT GATGTAGCTG CAGAAGATGG TACTGTTACA
   141901 GGTGTTACTG TTGCTTTAGG TAATGGTAAA ACTGCTCAAA TAGACTATCC ATACGAAATA
   141961 GTTGCAGACA GTGAAATACA AGCTATAATA GCTGACTTAG CTAAATAGAT AAAAAATATT
   142021 TTATTAAGCC TTGGTATATT TGTACTAAGG CTTTTTTGTT TTGGTAATAG TTAAATGAAA
   142081 GGGACAAGAA TTGGAGGTGA TGCAAATTGA TCTATAAACT AGTTGAATCT AAAGATGGCG
   142141 AGTTTCTATT AGATGGTAAA AGATATACAG TACAAGAAAC CATAGATATA GATTTAGAAG
   142201 GTACTAAGTA TAATCCAATA GACGTAATTG GAAAGATTAA AGGAGAAACT GGTAAGTATT
   142261 ATAAAGTTAA TAACAAAGTT TATTATTGCA TAGCTCCTAG AAAGAACGCA GTTAAAAGAT
   142321 TAGATTTGTA CACTGAAAAT TTTTATTTAG CTATAATGTA GACTGTTCAT CGTCTAACAT
   142381 TATAAATACT AACCAGGAAA GGAGTGAGAA GTCAATGGCT AGAAAGAAAG ATGAAAGATC
   142441 AATAGTAAGA GAGATGCAAA ATGCTCTTGA TGAAAAAGAT CTTCGCGAAC TTCAAAATGT
   142501 TAAATTAAAA AAAGAAAAAG AAGTCGCTGA AGAAATAGCT GATATAACTA CTAAAGCTAA
   142561 CAAAGAATTA GTTGATAGTA TCAGAGATAT TAATGATAAA GCTAGCGTGC TTGGTGTTAA
   142621 TGTAAACTTT AATAGACCTA ATTGTCCTAA TTACAATAAC ATGAAAGAAT GTGGTACTTG
   142681 TGCTAATTTC TTTGATTGTT ATCAACACAG ACAAAGACCA ACTTATGAAC CAATGGTTGA
   142741 AAAAGTTGTT AAAGAACCTA AAAAAGAAGT TGTTGATCCA GATGTTCACC CAGTTGGTTG
   142801 TCATTGCGAA AGATGTTGTC CTAATCCAAA TCCTACATGG TTTGAACAAC ATAGAAACGG
   142861 CTTATTAGCC GCAGCTTTAT GCATGATTAT GATAGTATTA GCTATAGGTT GGTCTCCAAG
   142921 CGGAGCAACA TTCCAAGCTA TACAAGAAAA TTATGTTAAC TTACTAGTTG ATTTCTTCAA
   142981 GATGGCACTT TTAGGTGGTG CTGGATTTAT AATGTTTAAT ATTTTCAGAA CTAAAAAGTA
   143041 GAGTGATGCT ATATGAAAAA AATAATTGCA TTGCTATTAG TATCATTGAT GGTATGTGTG
   143101 CCTAATATTT CTTATTGCGC ACCTGTCGAT ATTATATTTG ATATTATAAA TAGAGAGCAT
   143161 AGTACTAATA GCTCAAGAGC AATGGAGTTG TTATATAGTT TCAAAAAATC CGCAAAGGCA
   143221 AATAAAGATA ATAAAGAGCC TAAAGATGTG AAGATAATCA AAAACGAAAA AGAGCTTAAT
   143281 GAAGCTAACT TACAGAAAGG GAAAATTCAA GGAACTCTTA TCGGTATTGA TGTATCTAAA
   143341 TGGAATGGTA ATATAAATTG GAAACAAGTT AAAGAAGCTG GAATTCAATT TGCTGTTATC
   143401 AGAGCAGGAT ATGGGTATAC AAAAGATAAG AAATTTAAAC GTAATATAGA AGGTGCAATA
   143461 AAAAACGATA TTTATATAGG TATTTATTGG TTCAGTTATG CATACACAGT AGACATGGCA
   143521 ATTAAAGAAG CTAAAGTATG TGCTGATATA ATTAAGCCTT ATAAAAATGA GATTGATTTG
   143581 CCAGTATATT TTGATTATGA ATATGATAGT GTAGATTATG CTCATAAGAG AGGCAAATCT
   143641 ATTACTAAAA CATTGACTAC AAATATGGCA GATGCTTTCT GTTCTACAAT AACGAGTTAT
   143701 GGATACGAAG CTGGTATATA TACTAACTTA GACTTCTCTA ATAATTATTT CAGAAAATCA
   143761 ATGTTAGAAA AATGGCAAAT ATGGATAGCT CAATGGACTA GAACTAATAC TTATAAGAAA
   143821 ACTGATTATT CAATGTGGCA ATATAGCGCT AAAGGCTATG TTAAGGGTAT AAAAGGTTAT
   143881 GTAGATATGG ATTATTTCTA CGGTGATAAA TATGAGAAGA AAAACTAAAA AGTTATTAGT
   143941 ATTGTTTCTT GCATTTGCAT TAATATTCTT AACAGGAGCT TCAGTAAACG CTTATGACAT
   144001 AGCAACAGAG GCTACAACTG ATGTATCTCA ATCCAGACAA TTTTTGAAAG ACCGCAACGC
   144061 TAGTGATAAA ATGCTAGATA ATTTAGATTT TATCTATGAT TATTGTAAGA AGATAGGAAT
   144121 AGATCCTACT ATAGTTGTTG CAATATCTAG TATAGAAACA GGATATGGGA AATCTCATTT
   144181 ATTCGTTAGT TATAATAACC CAGGCGGTAT AAAAGCAAGG GGCGGCTGGG AAAAATTCGA
   144241 TACAGTAGAA GATGGCTATA GATATATGAT TAGACTATTA GCTACATATG CTGGTCTTAT
   144301 AAATAAAGAT TCATGGCTAT ACGGTAAAGC TACTACCACA CAACAATTAG GAAATTATTA
   144361 TTGGGTAGAA AACGGCTGTG ACCATGGATA TCACAATCAA TTAACTCGCC AAATTAAAAC
   144421 TATACAATCT TATAAAGTTA AAAAAACAAA AACTAAAACT ATAAAAAAAG AATCTTTAGA
   144481 ATTAAAAAAC TCAAAAGAAA CTGGTAATAA AAATGCTATA GATATAATAG ACAATATAAT
   144541 AAATAGAAAA GAACATTCTC ATAATAATGC TCTACAAGAA ATACTTAACA GAAGTAACAA
   144601 TCATAAGAAG AATGGTAGTT CTTTAGATTT AATCTATAAT AGTCTAAAAA AATAGAGGTG
   144661 ACAGACATGA AGGAATTTTT AGATAAACAT ACTAAATTAA AAAGTCCATA TTTCTGGCTA
   144721 AGTGTTGTGG CATTAATATT TAGTGCTAGT GGCGTTGATT TCAATCAATT AACTAGCTGG
   144781 CAATTATTAG GTCAAGCATT AGTAAGTATA TTAAATAATC CAGTATCTAT AGTAGCAGTA
   144841 ATAACTGCAT TCTTAGGAAT ATGGAATGAT AACAGTACTA AAGGTTTAGA TAATGTGACT
   144901 AACAAAAAAG GTGGTGAATA GTATGGCATG TAAAAAAGGC GGAAAGAAAA AGAAAGGCGG
   144961 TAAATAAATA TAAAGAAAGG AAGCGACAAT TAATGACAGT TAAGAAACCA ACTATGGTTA
   145021 ATAAAACACC AGCTAAAATT AGTAAATATA TCGCTGGTGG TACAAGATCT AGAACAACTA
   145081 AGATAGCCTG GCATTATACA GGTCTACATG ATGTTAAAGG TATTAACACC ATTAATAATT
   145141 GGTTCAATTC TATAAATAGA GGCGAACAAG GAAATAGATA CGCTTCAGCT CATTTTGTTA
   145201 TGGACTTAGA CGGTACTATA TATGAATATG TACCAATGAG TAGAATAGCA TGGACAACTA
   145261 ATAGCGCGAA TTATTACAGT ATAGGTATAG AATGTGCTAC TACTGGAACT AATGACCACT
   145321 ATTCAGACAA AGAATATGTA TCAATGGTTA AACTTGGAGC ATGGCTTGCT CAATACTATG
   145381 GACTAGATCC ACGTACAGAT TTTATAAGAC ATACAGATGT TGTTGGTAGA GCTTATAAGA
   145441 TATGTCCTAA ATATTTTGTT GACCATGAAG ATAAATGGAA TCAATTTAAA CTAGATTGTT
   145501 ACAATTACTT AAAAGGTAAA TTAACTGAAA AGAATATACG TAACTGCACT AACGGTAAAG
   145561 GCAATAGCAT AGTATCATCA GGAGGAGGAG CAACTACATC ACAACCAAGC GTTAAAGAAA
   145621 CTGCTTGTAA TGAAGTAGGC TACGTTAACG TACCTGATTC TACATTAAAT GTAAGAAAAG
   145681 GCCCTGGTAC TGCTTATGAT AAATTAGGTT CATTAAAAGA TGATACTAAG GTAGAGATAA
   145741 AAGCTATATG CGATAACGGA TGGTGTAAGA TAGTATACGA CGGAGGTTAT GGATATGTTA
   145801 AAGAATCATA TCTAGACGGT ATTGAAGAAG TTCAATCTGT CAGAAAAATG ATAAAGAATA
   145861 TATCAGATTC TCCTATCAAT ATTAGAAAAG TTGCTGATTG GGATGCTGAT GCTATAGCTG
   145921 AATTACAACC AGGACAAAGT GTTACATACG CTGATGGACC ATTGGTTGCG GCAAATGGCT
   145981 CTACAAAGAT GTATAAAACA ATCAGTGATA CTTATATAAC TGCAAGCACT AAATACGTTA
   146041 AAATTATTGA AGTGAAATTA TAAAAATTTT ACTAGTGAAG AAAATTAGAT TAAGTCTAGG
   146101 GAGTAATTAT TATATATTCC CTAGGCTTTT TTATATATTA TTAATTATAA AAAAAATAGG
   146161 TGGTGATATA AATGGCTCTT ATGGATATAG AAAGAAGAGA CGGGATACAA CTTGGTGGTC
   146221 CAATGGATTA CTGTTATGAA TGTGCTAAAA AAGAAGGTAA AAACAATTAT GGCGAACTAG
   146281 AATATAAAGA ATGTTTTGCT GTAACTCAAA ACGGTAATAG AAAATGCTAT TGCATGGACT
   146341 GCTTTAAAAA GATGTTAGGA AAATATATGT TAATTGATCC TGCAGCTGCA TTAGACGAAA
   146401 TAGAAGTAGC AGAACCTCCA GAAGAATTCA AAGAAGCTCC TAAAGAAGAG GAAAAAGAAA
   146461 ACAAAAAAGA AGAACCTGCT ACTAAATCTA CTAGAAAAAC TACTAAGTAA GAATAGTATT
   146521 AGGAGGTAGT GCTTATGAAT GTAGCGAAAC AACCTAATAT GGTTAGAGGT AATCAGATAT
   146581 CTTGTCCTAA TTACAAACAA TGTCCTATGT GTTATGGTTG TAGAAACTAT GATGAACGAG
   146641 ACCCTGAATG TATTGAATGT TTTAAAGAAG GTGTAGACGG TACTTCTAGA AATTTTAATG
   146701 TGTGTGATAC TGATAAGCAT GAAGCATGGA AATTAAATGT CATGGTTACA AAACCGAAAG
   146761 TAGAATTAGA CAATATAACC TTTACTGGTT GTAAGTATGA TAATTAAAGA AGAAGATCTG
   146821 TTAAACTATA TGTCATGTCC GATTAAGTTT TTAGCTTCAC ATAATGGGCA TGACATTAAA
   146881 AGAAAGACAT TTAATAGTTG TCTCCATGAT GCATTCAATT ACCTTATCAG TAAATATACA
   146941 TACGAAGGCG TAGATAATTT AGAATATAAA ATCAAAAAGT ACTGGGATAA AGTATGTTAT
   147001 GAAAATCAAG ATATTATAAA AAACATAAAT GTAATACATG GCTGGGGTAG ATTATATAGA
   147061 GCATATGAAT ATCTATATAA TAATAAGCCT AATATTATGG ATTTAAATGT TCCATATTCA
   147121 CTAGACATTC CTGGAACAGA TTATACAATT ACTGGTCAAT TGAATATATT AATAGATAGA
   147181 GGATCTCAAA TAGAAGTATT GATTCCTTCA TTCTCTAAAA CAAAGCCTGA TGAATTTAAA
   147241 AGACGTTCAG ATTTAAAATG TACTATCGAT GCGCTTGTAA TTAAGCAAGT ATATAATAAG
   147301 ATGGCTGTAT TTACGTTTTA CAATTTCAAT CAAAACTCAA ATGATTTTGC GATACGTAAT
   147361 ACAAAAGATT TCGATAGACT ATGTTTAATA GTAGAGAATG TATGCAAAGG GATAGAAAGT
   147421 AATATAGTTT ATCCTCATTA TGGATATGAA TGTAATTCAT GTGCTATTAA ACATCTGTGT
   147481 TCATCATGGG GTGCTAGTAC TAATTTAGAT CCATATAATC CATTTAAAGA CGGAAAGAGG
   147541 TGAGAACATG GCAAGAAAAA GAAAGAATCC TACAGGCATA TATCTTAAAG AAGAATTCGA
   147601 ATTCAATCCA GATTTTTCTA GTGTAAATAA AAAGTCTACA AAGGGTGATA AAAAAGATGG
   147661 CAAAGAAAAA AAGAAAAACA AAACAAATGG GAAAGATTTA TCATAATAAA ACAGTTGTTA
   147721 ATGGTATAAA ATTTGATTCA CAAACTGAAT CAGAGTACTA TACTTATATT ACAACGAATA
   147781 AAAATAAATT GAATATTAAA TCTATCGAAT TACAACCTTC ATTTATTTTA CAACCTAAAT
   147841 ACATATTAAC ACCTGAAGGT AAAAAATTCG TATATGAAGA TGATAAATCA TTCAAATCAT
   147901 TACAAAAACA ATACCCTAAT TGCACTAAGG CTGCTATAAA ATACATAGCA GATTTTAAGA
   147961 TAACATATAA TGACGGTAGA GTAGAGGTCA TAGATGTTAA AGGGATTAAG ACAGCAGATT
   148021 TTAAATTAAA GGAGAAGATG TTCAACTTTA TGTATCCAGA ATATCATGGA TTAATATGTG
   148081 TAGCAAAATA TAAAAATGAA TGGTTACATT GGGATGAATA TCAACAACGC AAAAAGAAAA
   148141 AATAGATTTC TTGTTGTAGC CTATTAAATT TAATTTAAGG GATACGGATA AGAAATGAAA
   148201 CCATACGATA ATTATACTTT TTTATTATTG TCAGACGAAG AAAGACTTGA AGAATGGAAC
   148261 GAGATAGAAG ATCTTGTAAT TCAATATCAG ACCTATTTTA ATGATCCTAT TGATTCACAT
   148321 AAATCTAAAG AAGCGGCTGA TATATTATTA CAAAGATTCT CTCCACTGTT CAAGTCTTAT
   148381 ATAACTCTGA TTAAATATAA TCAAATAGAT TGGAACTCAA GAGAACAAAA AACATTTATA
   148441 TATCAATTTA TAGAGGACAG ATCGTTAAAA CGAGCACTGA ATCGTAAAAA GACTTCAGCT
   148501 GAATTTAAAG CTAAAATATA TCATGCCTTT AATTTTGTCA AAAGTACATA CGGTGAATTA
   148561 TCGGAGGAGG ATATTTTAGC AGATTTGTAT GTCTGTTTTC TCACATTAAT GAAAAGATAC
   148621 AAACAGAAAG GAAAAAATTT CTGTGCATAC GTCGCAAATT CGTATCATTT TGAAGTTGCG
   148681 CGCTATATTA AAAAACAGAT ATCAAATCCT TTAGTTGTTA ACTACAAAAA CTGTCAGTAT
   148741 GAAGATGTAA TTAATGGAGA GAACAGTAAT GAATATGATG TAGTTATAGA GGATAATTAT
   148801 TACGAGAGTA TGATGGGGTT ACCAGATTAT ACGTGGGTGA ACGGTGACAC CTGTAGCAGT
   148861 TTATTTTCAG ATTTTACTCC TTATCAGAGA AAAATACTTA TAAAATATTA CTTAGAGGAC
   148921 TATAATGATA GACAGATAAG TGAATTATTT GGTACCAATA TAGGAGTTAT AAATAGTAAA
   148981 AGGAGAAATG CTGTAGATAG ACTATGTGAT TTGATTGGTG TAGATAAAGA TAAGCTACCG
   149041 CGTAAAAGAA AATCAGGACG CAAAGCTAAT TTACCAGTCA ATAATAAAAA GTAGGAGGAG
   149101 AATGCTTAAT GAAAATACAA GAACCTGTCA TTAATAAAGA ATTAGTAAAA CAAATCAAAA
   149161 AAGAACTTCA TTTGAATGAA GATATCGTAT CATTTTTAGT CGGTAGAGGA TATGATAAAA
   149221 GTACTATAGA TTTATTGACT AGTAACGAAT ATGAACCTAT AGTTAATGAT TACGTGCTTA
   149281 CTAATACTAA AGAAGCATGT GATAAGATAT GGAATTATTT AAATGATTGT ACAGATATTT
   149341 ATATATTCAA TGATTATGAT AGCGATGGAA TTAATGCAGG TTATATATTG TATGATTGTT
   149401 TAAGCAGACT AGTATTATTA CAAGAATCAG AATGTGAAAT ACGTATGTAT ACTCCTAATA
   149461 GATGTGAAGG ATATGGATTA AACATGGACT TCTGCAAAGA TGTTGTATCT ACTATGGGCA
   149521 GAAGAATTCT TGTTATTACA GTAGACAATG GTATAACTAA GAAAGAAGAA GTTGAATACT
   149581 TATTATCTAA TTCTGTAGAT GTTGTAATAA CAGATCATCA TAAACCACAA GAAGGATTAG
   149641 TTCCTGATTG CATAGTAATT GATGCACATC TTAATGACAC AGATAATGAA AATGCTTTGG
   149701 GGTTATGTGG TGCTGCTGTT GCATATAAGT TATGTAAATA CATATTAGAA GATAAGTTAA
   149761 ATGATACAGT ATTTCATGAA ATATATGTAC CATACGTAGC TATCGCTACT ATAACTGATA
   149821 TGATGCCAAT AACAGAAGAA AATATCATAT ATGTAAAAGA TGGATTATAT TTACTTAATG
   149881 ATAAAGAATA TAAAAGCATG TTTAATACAG ATGGTGAAGA AACTAACATA TTAAATTACT
   149941 ATAATAAATT TAAAGGTTAC AGCATAACAC CTAAAGATAT AGCATTTGAA TTTGGTCCAC
   150001 AATTAAATTC ATGTGGTAGA ATGGGCGATG TTAACAAAGC AATGGAACTT GTACTTGAAA
   150061 CTGACGAAGA TAGAATAGTT GATATGTACA ATGAAGTATG TGATATAAAT GAAGAAAGAA
   150121 AGCTTCTAAC TGATACAGCT GTAGCTGAAA TACTTGCAAC TGTAGAAGAT AATTGTGTAT
   150181 CTGTAATAAG AGTAGTTAGA GGTTTACAAG GTGTAGCAGG TAATGTAGCT ACACATATAA
   150241 CAAACATAAA ACATGTACCA ACTATATTAT TTACTGATGG TAAAGATTTA ATAACTGCTT
   150301 CTTCTCGTTC TATACCAGGT TTAGATTTAC AATACATATA TAAAGCTATA AGTACTCAAT
   150361 TGGAAATGAG TTTTGGTGGA CATGAATTGG CGGCAGGCGT TACTATACAT AAAAAAGATT
   150421 TTAATAAGTT CGTTGATTTA TTCAACAGTA TAGTATACGA TATTATATTA TCTGCACAAG
   150481 CTTCAGAAGA AACAGAAGAA CCTGTAATGT TAGTAGATAA AATATTGTCA GTAAAAGATT
   150541 TAGGTGATAG AATTGTAAAT AAGTACAATA ACATATTATA TTTTAATGAT TTATCTGAAC
   150601 CTGTATTTTG TCTTAAAGAT GTATTCATAA AAGATGTTAG AGAATCTAAG AATAATAAAA
   150661 ATAATATACA ATTTTTCTTC AAAGATAAGA CAGGTGAAAA TAAAAAAGGT ATATGGTGTT
   150721 GGAAATATGG CAATACTTAT GAAGAGGCTG GACGTCCAAC AAAGGTAAAT GTAGTGTTTA
   150781 CACTAAATAA ATTTAATAGT ATGTTGTGTA TGAACATAAA ATATATGGAG CCAGTTGAAT
   150841 AAAAACTGGC TATTATTTTT GCCATAATTT CTATATTAAG ATATATAACT TGGAGGGAGT
   150901 TGATATTTTG AAAGATTTTA CACATATACA TGTACATACA GTTGGTAGTT TATTAGATGG
   150961 ATACAATAGA TTATCAAACC TTATAGATAA AGTTAAAGAA TTAGGAATGG ATGCTATTGC
   151021 TATAACAGAT CATGGTACTT TAGCAGAAAC ATTTACATTC AATAAAATGT GTCATAAAGA
   151081 AGGAATTAAA CCATTACTTG GTTGCGAAGT ATATTATACT CATGATATAA ATACTCTTTC
   151141 TCTATCTTCT GACGAAAGAA GAGAATTAGC ATTAGAGAAA GCTTTAGCAG ATAGTATAGA
   151201 GATACCAGAG AAAGCTAAGA AGAAAGAGAT AACTGAATTA ATTAAACCAT ATATGTATGA
   151261 TACTAAAGGT TATCACCTTA TACTTATAGC TAAGAATCAA CAAGGTTGGG ATAACCTAGT
   151321 TAAGTTAACT AGTGAAGCAA ATGATAAGTG TACATTTAAT GGCAGAGGGC ATTGTGATTT
   151381 AAATCTATTA CGTAAATATA GTGAAGGATT GATATGTACT TCAGCTTGTG TATCATCTAT
   151441 AATATGTGAC TCTATAAGAA AAGGTGATAT ACAACGTGCA GAACAAATGG TTAAAGAATT
   151501 TGTTGATATA TTTGGCGATG ATTTCTATCT TGAAATACAA CCATTAAACT GGGAAGTACA
   151561 ATATGAAATT AATCTTCAAT TAATGCGTAT AGCTAATTTG TATGACGTTA AATTAGTAGC
   151621 TTCTAATGAT TCACATTATA CGAATAAAGA TGATTGGTAC GAACATGATG TATTATTATG
   151681 CATGGCTTCT GGTGCATTGC TAACTGATGA AAACAGAATG AAATATGCTC ATGAGTTTTG
   151741 GATAAGAAGT TATGATGAAA TGGTTGAAGC ATTTATGGGA CAATCTGATG ATGAAGGTTA
   151801 TATGCAACTT GTTCGTGAAG CTTTAGCTAA TACTCGTGAA ATAGTTAATA AAGTAGAGGA
   151861 TAATATAAAA CTTGGTTCTG ACCATGAATT ATTGCCAGAG ATAGAAGTGC CTGAAGGATT
   151921 TACTCCTGAG ACATGGTTAT CAAGACAATG TTGGTTAAAT CTATATAAAT ATCTTAACAA
   151981 AAAGAATTTA TGGGATAAGA GATTAGAATA CGAAGCTAGA CTTAAAAGTG AATTGGACAT
   152041 AATAATAACT AAAGGATTTG CTTCATATAT ATTAATAGTA CAAGATGCTA TCAACTGGGG
   152101 AGACAAGAAT GGTTGCTCAT TCGGTCCTGG TAGAGGTAGT GGTGCAGGTT CATTAGCATT
   152161 ATTTTTACTA GGTATAGTTA AGGGTACAGA TCCATTGGAA TATAACCTAC TGTTCTCTAG
   152221 ATTCTTAACA ATGGATAGAA AGCTTTGTCC AGATATAGAT AGTGATGTAT CTATGGTTGA
   152281 TAGACAAAAA TTAATTGATT ATCTTAACAA TAAATACGGA CATGATAATA CATGTCAAGT
   152341 TGGTACTGTA ACTACTCTTG GTGTTAAAAA CGGAATACAA GACGTAGCTA AAGTATTGGG
   152401 CTATTCATTT GCAGAATCTA CTAGTATTAC AAAAAGAATA GACGAGCTAA TTGATGCTCC
   152461 TGAATTATCT TTTAAAATGC TTGATGATTT ACAAGAAGAA AATGAGGACT TATTTGATAA
   152521 ATGGGTTACT TTGCAATCTG AATATTCTGA AGTTATAAGA TTGGCTAGAG CGTTTGAAGG
   152581 AATACCTAGA AACTACGGTA AGCATGCAGG TGGAGTATTA ATTACACCTA CTGCTATAAA
   152641 TGATACATTC CCTACTAGAA CTATGGAGGG ACGTAAAGTT ACTGTATGGG ATAAGAATGT
   152701 AGTAGAAGAA GCTGGTGGTG TTAAATATGA CTTCTTAGGA CTAACTACTA TATCAGTAAT
   152761 AGAGTTATGT CTATCATATA TAAATAAGAA TTATGATATT AATCTTAAAT TAACTGACTT
   152821 ATATGAAAAT GTAGCTATAC GTAGTGATGA GAATTCATTT GGTATGCTAA AGCATCAAGA
   152881 TAGTGAAGCA GTATTTCAAA TGGAATCTAA TTTATTTAAA AGTCTTATGA GAGATATACA
   152941 GCCAGATAGC ATAAATGACT TAATAGTTAT TACATCACTT GGTAGACCTG GTCCTTTAGG
   153001 TGCTGGTATG CATACTAAAT ATGCTAAACG TAAATTAGGA CAAGAGCCAG TAGTTATGCC
   153061 TCTTCCTAAT CTTGATGATA TATTAGCTGA TACATATGGC ACTATAGTAT ATCAAGAACA
   153121 GATAATGAAG ATATCTCAAG TAGTAGCAGG CTTTGATGAT AATCAAGCAG ATACTTATAT
   153181 GAGAAAGGCA TTAGCTAAAA AGGATAAAAA GAAAATGGCT CTTTGTAAAG AATGGTTAAT
   153241 CTATGGTAAA CCACAACAAG ACGAACATGG TGCGCCAATA GATGGAGGAA TTAAAAGAGG
   153301 TTATAATGAA CAAGAACTAT TAGCATTCTG GGAAGATTTA AAAGGATATG CGACATATCT
   153361 ATTTAATAAA TCTCATGCTA CAAGCTATTC ATTATTATCA TCAATAACTG CATGGTTGAA
   153421 ATACTATTAT CCAAAAGAAT TCTTTGCAGC AATATTATCA TTAACTAAAG AACCTTCTAA
   153481 TAAGAAGAAA GACAAGAAGA GACCTAAATA TATTGAACTA CTTGAAAAAC AATTCAATAT
   153541 AAAAGTTGAA TCTCCTGATA TCAATCTATC AGATGAACTA TTTACTCCTC TTGCTGACCA
   153601 AGATAAAATA CTATTTGGAT TATCAGCAGT TAAAGGAGTG AAAAATAAAG CTATAGATGC
   153661 TATAATAAAT AATAGACCAT ATACTTCTCT TGAAGATTTT TACGATAAAG TAACTAAGGC
   153721 TAATGTTAAT AAGACTGCAG GAACTAATCT TATCAAGTCT GGTGCCTTTG ATAGAATAAA
   153781 CCCTAATCGT AATGCATTAA TAAATGAGTT TCATAGCATA AGAAAGGATA AAGACGAAGA
   153841 GTTATGTGAA GAATCTTATA ATTCTATAAC TTGTATGGCT TATGAAGATG AAGTTCTTAA
   153901 TGCATATGTT ACTTATAAAC CATGGATCGA CAGTTATAAC GTAGGAGACA TAGTTAACTT
   153961 TGAAGGACAA GTCATAGCTA CAGAAGAAAG ATATGATAAG AATGGTGGAC TTATGGCATT
   154021 CGTAACAGTA TATGCTGAAC CATGTACTAT CAAATTATTA GTATTCTCTC GTCAATATAG
   154081 ATTGCATTGT GACTTATTCG ATAGAGTTAA TTACGGCAGA ACCCTAAAAA TCAAAGGAGA
   154141 AAAGAAAGAC AAAAACACAG TAGCCTTTAA GATAGGCTCA TTGGTACGAG AATAGTACAA
   154201 AGACGCAGAC AAAACAGAAC TTAAAAGAAA AGTAAAAAGA AAAGAAGAGA AAGAAAACAA
   154261 ATAAGGTGAG GCCCATGCCT CACCTTATTT TAATTTTTTC ACCATATCAT TCACTATATT
   154321 CATCATTTTA TCCTTACGTT CTTTAGTTAA GTTGCTGTTA TACAATATAT TTATTAATTC
   154381 GTCAACGTTA CATAAGTCAA ATGATTTGTC ATAATTTTTT ACTGTTATGT TTGTACCCTC
   154441 AATATTTTTC ACTGTATATA CATACATATC TTTTCCTATT TCTTCTATGT TGATTATTTC
   154501 GCCGAATCTA TTTGGTATAA GATCCGCTTT TAGTATTGTC TTTTTTAATT CAAACAAATA
   154561 CACATACACT ATATCGCCTA TTTTATATTT CATACATATC TCCTTATTTT TTCTTTTTCT
   154621 TGTTTTTCTT TTTGGTATTA GTGCTACCAC ACTTACTTGG GGCTAATGCC ATACAACCAC
   154681 CTCTTTGAAG TCAGTATCTT TTAAGAAAAA GGGGACATCC GCATGTCCCC AAAAAATAGG
   154741 AGGGTATATA GTGAAAAAAT TATATGGAAC ACAAATATTT GTCTTCGCTA TATTATTACG
   154801 TGTGATATCA GTTATATTTT TTAATACCAA GATTGATTTT TAATATTAGC ATCTTCTTGG
   154861 TTGAATCTAA GAAGTTCCAT TGTAGAACCA CCATATGTTT TATAACCATT CCATGCTGCT
   154921 TTATATTTTT CTGTACCGTC ATTAGCATCA TTTACTTTCT TAGCTGCTGT AAATGATGAA
   154981 GTTACTTTAC CGCTACCCCA AGATATAACG TATACTTTAT AAGATTTTTC TGAAACTATA
   155041 TTAGTGTTTT CACTCTTAGT TAATACGTCA AAGTCGAAGC AGTATCCACC TGTATCTTTT
   155101 ACAGTAAATA TACCGTCGCT ATTAACTTTA CCTTTAAGTT CTGGGATATA TAGTTTAGTT
   155161 CCTATTGGCA TATTATGAGC TGCAACTCCT TTACCATACC AATCTTTTGT TTTACTACCG
   155221 TCTGCCGTAA TAGAAGAACT ACCACACCAT GGTCCATAAT TAGTAAGTCT ACATTTATTT
   155281 AATATGCATA CATAGCTGTT ACCATCTATT GTACCTGTTG CTTCTTGTAC TCCAGCGCCA
   155341 TTAGCTACTG ATGATGAAGC GACTTTGTCT GCTTCTTTTA ATTCTTTAGA TCTTACGAAG
   155401 AAACTATATC CCCAAGCATA ATGACCAGGT CCCCATTTGT CTACTCTTAT AGCTTTAGGT
   155461 GGGTTATAAG GTCCACTAGC ATGTCCGATT ATATGATCTC CATCTTCATC TTTACCTAGA
   155521 TAAACCATTG CATGATGTGT TTGTATTATT TTTCTAGCCT TAACGCTATC TGGATTAACT
   155581 TTAGAGCTAG ATACCATTAC TACATCTCCA GGCAATGCTG TGTTTAATCC TTCTTCATCA
   155641 GCGTACCACA TATCACCATC ATTATTAACT ATTTCAGATA CTAATGAATT ATCTGAAGCT
   155701 CTCTTATTAT ATAAGCTTGA TAAACCTGCG TATTTATAAG CAGTTGATAC TAACGATGTA
   155761 CAGTCGTAAA GCGCAGGATT TGTACAACCA TGTAAAGTAC CTTTGTAGTA TTTAATATCA
   155821 TTAGGGTCTA CTGTTCTAGG ACTATTGTTA TAAGTAGCTT TTTTATCTGT ATTTTCTTGA
   155881 CATACTTTTT TAACATATTC TACTATTTTA TTTCTACATT CAGCACCAGT AAGTCCATTT
   155941 GATACTGAAC CCATACTTCC TGAACTTTCT AATCCTATGT AACCTTTAAG ACCATTATCG
   156001 TATGCATAAC CTGTACGATT AGCGTTAAAG TTTTCGAAAT AGAAATCTTC AGATGTATAA
   156061 TTATTAGATT GAGTTGTATC GGCTTCTTCT CTTGTATCTA CCCATTCACC TCTATTAATA
   156121 GTATTATAAT CTTTATATTT TGCTATAACG TCAGCATCAA GTTTTTTATC AAGATTAGAT
   156181 GTATCGATTT CTCCTATTTC TCCATCAGAT TCATCTTTTA GATATTTAGA AGCTATACCT
   156241 TCAGTTGGGT ATGCTTTAAC ATCTGGAGCT TGAGTATCTA CTTCTGTAGT TTCCCAGTTC
   156301 ATTGTAAATA CATAATCAGA TTCAAGAGAT TTTTCTAATT CAGCTTTAGC TTTTTCGTCA
   156361 TCTCCTAGTT TTTTCTTTAA TTGTTTAAGA TATGCTTTTT TATCTTCTTT CTTCCATTTA
   156421 TCTATTAGAG TACCTGGTTT CTTATCAGGG TCTAAACTAA CATCTGCGTA AGAAAAAGAA
   156481 GAAGCTCGGT TTTCTACCTT ATTTAAATTC TTAAAGTCAT CTAGATTCAT ATAGCTCATT
   156541 TGCATATCAT CAAGTATAGC TGAACCATTA AATCCTGTTT CGTCAAGTAT GTCGTAGATT
   156601 TGACCTATAA TAGGCTCATA TCTTGTACAG CACATACATT GATCTATTGT TACGCTAGCC
   156661 CCGTCGTTGA CTCTATCATC GCATAAACAT CTTATTGTTT TGTATTTACC GAATACATCT
   156721 TGTCCTCCGT AATATACACA GTTTACATTT ATACGAGAGC CTACTCTACC TATATTTCTT
   156781 ACCATAGTAG CTAATACATT CTCTATTCTT ACAAGTCTTT GTTCTATTTT CTTAGATTGT
   156841 GCAAGTTGCA TATCGTCAAG CATTGCGAAA TTCTTAGCCA TTGGATGTGC TAACGGACAT
   156901 CCTGGATGGT TACAAGAATA TAGTCTAGAT TCTATTTCAT CTATTTTTAT TTTAGGGAAA
   156961 TGTTGTTCCA GCTCTGTTAT TCTATCATCA TAAGGATAAG GGTCATTATA GTTTATAGGT
   157021 TTACCCTTTG ATTTCTTTTC TTTATCTTCT AATGTATCGT AATCGAAACT GAATTGTTTC
   157081 TTTAATATCT CTTCGTTCTT AAGTTTCCCA TCCTGTAAAG CTTGTAGTGG TATACTGTTT
   157141 TTACTTTCCA TATCATAATC TGATGTAGAA TAATTAGGAG GAATTATCAA GTCAGGATAT
   157201 ATAGGATCAC ATTTAACTTC AGTTTGTTGA TACAATACGT TTAATTCATC TGCAGGTTTA
   157261 ACGCAGTGGT CTGTTGAACC AGGGCCTGCT TCTACTACAT TATAATGAAT TGAGTTACCA
   157321 GTTAAAGTAT TTAAACTTTC TGTTAATGTA TTAAGTCTAT CATCTTCTAA TACTGGTGCA
   157381 TTTAATACTT CATCTAAACC TTTATCATAA GGTTCGAATT GTAGTATGTA TGTATCTATT
   157441 AATTCATAAT TAGAATATGA CATTATTTCT TCATATTCTT CGTTAGTTAC TACTGTTTTT
   157501 ATTGTAGGTT GAGGATCTTT AGTACCTTTA GCTTTATCTT GAGTATAAAT CATTATACCA
   157561 CCATTATCAT ATGCTGTAGC ACCTACTCCA GCTGTACCTA TGTTACCAGT AGTAAAGTCG
   157621 TTACCAGTTT CTGTTTCGTC TTTATAGTTA TAAACCTTTT CTACTGATAT ATCATCTATA
   157681 TATATGTCAA AAGGCTTTTT GCTACCTATA ACTAATGAAT ATTTATCGTC TTTTTTGAAT
   157741 CCTGTTAATA AAGCTGTACG TCTAGCAAAC TTAGTAGTAT CACTTGGAAG TGCAAATTTA
   157801 GAAGATGCCA CTACTTTATT GTTCTTATTA ACAATATAAT AAGTCAATCC ATCTTCTATA
   157861 TAACTTTCAG TTGCGTTTAC GTCTATTGCT CCAGGTTCAT CATCAGAAGT TACAAGTTTC
   157921 ATCCATGCAG ATACTCTAAG TGCAAATTCA CTCTTATCAG AATCTACTGA AGATGTATCT
   157981 ATTTCTTGTT TAATACCTGC TAGCTCTGAT TTAATTGAAC GTATTCTAGC AAAGTAATTG
   158041 CCTCTATATT TCCAACGGCC TGGTTCTCCA AAGTCTTTAT TTGCAACTAA TAAAAATTCT
   158101 ACGTCTCCTT CTTTGTCCCA GCCTTCTAAT GAACCATCTG TTGTTTGTAC ATTAGGATAT
   158161 TTCTCCATGA CACCTGTAGC TGTACCTTCG AAGTCAGGGT TTTGAATTTC TATTTCTTGA
   158221 GTCATCATAC CTTTATCTTC GTTATCGTCT GCTTTTTCAA CTGTGAAATC ATGCTTATTA
   158281 AAAGTAATAC GATAGGCTTT TACCCATCCT GTTTTGCCTT TATTGATTTC ATCTAATATA
   158341 CTTACTTGAT AGAATCCACT CTTTTCATCC ATGTCTAAGA TTTTAACACG TGTTTGAGAA
   158401 TCCGCAGCTA CTACTGTCGT ATCCATCTTA GTTGATTTAT ATAAATCTGT ATCATCATAT
   158461 TTGATCCAAG CTTCATGATT TTTCTTTTCA GTATCTACAT AACCGAATTT ATTAGCACTG
   158521 ATTATATATA AACTGACAGA AGGTACATAG CCTACTTTAT TATTAGCTTT GACTTTGTAA
   158581 TAATATTCTT TTTCTATGTC TGTTATTAAT GCTTCGTCTC CTAATTGAAG AACTTCTACT
   158641 ACTTTACTAG TTTCATCTGT TTTAGCATAT ACATTAACAG TAGCATCATC TCCAACGTAT
   158701 GCATATTTAT TTATGTTAGC AGGATCTGCT TTTACTTTAT CGTATTCTGG AGCGTCACCA
   158761 CCAGATACAG GCTTATCATC TTTCTTATCT TTGTCCTTAT CATTATCGTA TACAGCTATA
   158821 GGATTATCGA AAGGACTATC AAATACTATA AAGTCAGATG AAGTTATAGC ATTAGTTGAA
   158881 GTATTAGTAT TGTTATCAGT AGTACCAGTA TTACTTGAAC CTGATATTGC TGCCATAATA
   158941 TTTTCTGCTA ATTTCTTTAA ACCTGCTGCA TTAGGATGTA GATTATCTTT TTCTACGTAA
   159001 TTTGGATCCA TTAATCCGTC TTTTACTAAA CCAGCAGTTG TTGAAATCCA GTTCAAATTA
   159061 TTGTTTTGAT TGCAATAAGC TTGTACTTCT GAGTTAAAAG TTTTTATTTT TGGATTAAGT
   159121 GTTGCTGCAG TTTCAGATCC CCATTTACTA GAATAATGAT AATCCTTACC TGTTGGTAAT
   159181 ACTTCACCTA CATAAATAGG TAAGCCAGGA TACATACTTA ATAATTTTTC TAGTAAATCT
   159241 GTCTGATATT TTACTATAGG GTTGTTAACA CCTAATAATA CGAATACATA TTTTACATCA
   159301 GAAGGTTTAG GGAATGATGC TGTCTTATCT ACTTTGTTAC CGTCTTTTTT ATAGTAACTA
   159361 TTTGCAGCCC ATCCACCATT AGCTACTACT GTTTGATTTT CAAGTAATTT ATTGCTTTTC
   159421 ATTAATACTG TAATAGAGTC TCCTAACCAG AAGCCTCCAT CAGCTGAAGC TAATGTAGTA
   159481 TTGCCTGTAG ATGTACCAGC ACTAACGTTA CCGTTCATTC CTAAGTCTGG TGATAAATCT
   159541 ATAAATTCAT TTAAGTTAGT ATTAGTTAAT AGATTATATG GTACATATGT ACCATGTACT
   159601 TGTCCATATT TTTTAACTAA CCAAGTAACT TGTTTATCTA CTTCTATTAA GAACTTTTTC
   159661 CATTTATCTC TATCTAGATA CACAAAAGGG GATGGAGCTC TATTAAGGTC AAATTCACGC
   159721 CACAAGTTAT CAGCAGTAAA TCCTTCGAAG TATAATGCTT GGGCGCATTG TCTGATTATT
   159781 TTCTTTTCTA CATCTTCCCA ATCGTATTTC TTATCTTTTT CTACTGCATG TGTATCAGTT
   159841 TCAAAGAACG CACCTATAGA TACAGTATAT TTAGGGTTTT GATTATTAAA TAATGCTCTA
   159901 TCTATATATG TATGTTGATT GTTATCTGCA CATGCAAAAC ATATTTTACT TCTATTTACA
   159961 TTGTCTTTAG TTACATTATC TTCTGTAGCT CCTACAGTAT ATACAGCTAT TTGTTGTAAA
   160021 GGTTTTGGTA TCTTTCTAGA ACCTCCGCCA GGTTTAACAT ATATTAAAGG ATTAACTCTC
   160081 ATATCATCTA TATATAATTC AAAATGCAGA TGATTCTTAT CTGTTTCTCC TGTATGTCCT
   160141 ACTTTACCTA CAACATCTCC TGAAGCTACA GTTTGACCTA TAGATACTTC TAGATTTAAC
   160201 ATATGTGCAT AATACGTATA ACATCCATCA GCATGTTTTA ATTTAACTAC ATAGCCAAAT
   160261 GATATATCTT TTCTAGATTC TACCACTACA CCTTCAGCAT AAGCATGTAC ATTTTCACCT
   160321 TGATCTGCTG GTATATCTAT ACCTCCATGC ATTTCAAATC TATCGTGATA TTCGCATTCT
   160381 CTGTATCCAT ATGCAGAAGA TACTCTGGCT ATACCTGGTA TTGGCCAACC ATATACTGTA
   160441 TCAGATTCTT CAACATCATC TGCATAAGTA GCGACTTTCA TTGCTTTTTT AGCTGAATTC
   160501 TTGCTAGTTG TTGAATCTTT ATCTTTTGAC GAATCGTCTT TTGAACTGTC ACTACTACCA
   160561 GAACTACTAG TCATATAAGA ATCTATTTTA TCGAACCATT TCTTACCTAA TTGTCCTCTT
   160621 CTTTCATAGT AGCCTCCACG TTCGAAACAT TTACCGAATA CTACGGCTGC TTGATAAGGA
   160681 TCTTCCATTT TAATATATGC GTCAAATCCT CCAACTTGTT TCTTTAATAA GCTAGCACAG
   160741 ACAGTTTCTT CTCCTGCAAG CTCATCCCAC ATGTGTTGAA TTTGCACATC AGGATCTGTC
   160801 CATTCTTTAC CTGCTGCTTT AGCTTTTTTC TCTAAGCTTG CAAATCTTTC TGAACCTTTT
   160861 AGCCATTGGA ATAGACCTGC TGCTGAGTGT GGTGGTGTTA TTTGTGTAGG GTCAAAACCA
   160921 CTTTCACCTT CACAGTTACC TATGATAGCA CAACATACTG CTTTAGTTGC TCCTTTAGAA
   160981 GAACAATAAT TATATATTTT AGCAGGTACG TCATTACCAT CTATTGTTCC TGCAGGAGTG
   161041 CTAGTACCAG TACTTGTACC TCCACCAGCA CCTATAACTG TACCTGAATA AACACCTTCG
   161101 CCAGGAACTA ATGTTACATC TGATACAGAA GTACCTACAG TATTACCTCC TGTAAATGGC
   161161 CCAGATGTAG TTGGTACCTT TTTAGAATAA TCTATTTCAG TATCGTAATC TACTTTATAA
   161221 TGGAATGCTC TGTCCCAATT ATAATATTTA AAATATTCTT TCATAGCATC TACACTACAA
   161281 TTATGATAAG GTGGATACAT ATGTAATGTC AATCCTTTTA TCTTATGCAT ATCTACCCAG
   161341 TTATCTGAAG TGTTTGCATT TGGCAATGAT TCTTGGGCAG TAGTGTAACC ATCATTAGCG
   161401 AAAACAAGAC TAATACTTGC TGAGCCTCCT GTACTACTTC CACTACTTGT TCCAGTATCT
   161461 ACCATAGAAC CTGCAGTAGT AAATGCAGAA GTATCGATTG CTATTGGCGT ATTAGCATCA
   161521 TTTCTACTTT TAATAGTTTC TTTCATATAG CCCCATAGAT TCTTTTGCAT GGTAGTTTGT
   161581 GGACATGGTT TATCTTGTGT ATCACCATGA CGTACTACGT TTTCTATTGG GATATTATAT
   161641 GTTTTCATTA AATATCTTGT TAACTCTATT GCATTATCAG TAGCTTTATC GAAATCTACA
   161701 CTTGAACCAT CTGCTATTTC TATACCGATT GCATTAGCAT TTGTGCATGT ACCTTTTGGT
   161761 AATCCTTCAC CCCAAGGTGC GTAGTGTCCA TTACCTTTAG TATGTTGACC ATTCCAGTTA
   161821 TCTTCTAATA TTTGATATAT TGTATCTTGG TCAACTGAGT AATGGGCGCA GACTCCAGCT
   161881 CTACCTGCTT CTGGATTAGG TCCAAGACAT TGTTCAAAAT AATCACGTAC TGTCTTAGCT
   161941 ATACCACCAC CAGCATTATG TATAACTATA TACTTCTGAG ATTGTGTAGG TCTAGAATCT
   162001 GTAGCTAATT GTTTGATACA TTTAACTGCC ATTAGTTACC TCCTCCTTTA GTTGGTGGAG
   162061 TGCCACTAGG TTTAAATGGT GTATTATCTG TAGAACTTTT GTCCATTGTT GCCATCTTTC
   162121 TATCGAACTT AGTTTTATCT AGGAATTGTC TTTGCTTTTC TAACATCATT TGTTGATAAG
   162181 CGAATCTATC CATAGATGCT TCTAATTGTG GCATAGCATC CTCAACTTTC TTTTGAAACA
   162241 TCATATCATA ATAATAATTA AAGTCTATTA TTGTTCCATC TTCGTCGTCT TCATAATATT
   162301 CTTCGCCATA ACTTATACAT TTTCTAGTTA TAGAACATCT GACGCATTCG TATGGATTGG
   162361 TTACTCTTTT TAATATTAAA GCCATTATAA ATACGCCTCC TTTGTATTGA TATCAGTATC
   162421 TATACTATTA CTATACAAAA AAGGCGTACT TTTTATTTGC TATATAAATA ATTGCAATGG
   162481 ATTATTCAAT GCATTATAGT TTATGTCATG TATTATTCTA GGTTTTACAG CTCTAGGTTT
   162541 AAGTACTACA CGACGTCCTC TATCATCTAA TAGATATTCT ATATCTTCTT TAGTCTTAGC
   162601 ATGATGTCGT TTATTATTAG CAGCTTTCTT AACAAAATTA GAAGATTTAA ATAATGTACT
   162661 ATCAACGGTA TTCTTCATAC CATTACATAC GTTATTAGCT ATCTGAGTAA GTATAGATTG
   162721 ATTATTGCTC ATAGCTCTAA GTCCTTCTTC AGAGAATTTA CCTTCCATAG ATTGAGCGGC
   162781 CGCTAGTTTA TTAGCCATTA AAGATAATGC TTGTTCTTGT ACGCTATCTT CATAATACAT
   162841 AAAGTAAACT GTTATAGCAT GCTTTTGAGA TAGTCTCCAA CTTCTTCTTG ATGCTTGTCT
   162901 CATAGTAGAT AGATTATATC CCATTTGATA GAATACTATA GTTGTAAAGT CAAGTAAATT
   162961 TAACCCTGTT TCTACTAGTG TTGGATTACA TATTAATACG TTTACTCCAC GATTAACAAG
   163021 CTTATTAATA TAATCTTCAC GATCTTCGGC TTTAGTCTTA GCTGTTAACT CTGATGCATA
   163081 ATAACCTTCT GATGCTATTA ACTTAACAAG ACTTTTACCT ATATCTGTTT GATTTATTGC
   163141 ATTGTAATAT ACTAATACTC TTTCTCCACT ACGTACTCTA TCTCTTATTA TTTCCATAAG
   163201 TTTTTCTTCT TTTTCACGGG TTTGTTTAGG CAATACTCGT GGAACCATTA TTAAATCATC
   163261 TGTATCTGGA TTACGTATTT CAGTTGCACA GTGTGGAGCA TCAGGATAAT TAGTCATTCC
   163321 TCTTATCATT TGTCCCATTA CTTTTAAACT ACCTTGTTGG AATGCATTAT TGGCTATTGT
   163381 TTGCTCATAT AATCTATAGC CTTCACGAAC TTCTGAGTTC ATTGTTACTC CTAGTGGTAT
   163441 TTCTGTATAA CTTGGTAATC CTTCTGTCAT ATCGTCTAGA GATATAAATG CTGTATTATT
   163501 TAATAAGAAT TTAGTAAATA CTAATGTAGA TATACCAGGT AACAATTTTT CTTTTGTTCC
   163561 ACGTGAAACA CGGTCTCTAC TATTACGTAC TTGGTATCTT GTTTCACGAG AATATACTCC
   163621 GTATAGTCTT GCAAATTCCA TTTCGTCTTC ATAATCAAAA CCTTCGTTTT TCATTAGACT
   163681 TGGACATAAT CTATAAAGAA TATAGTATAT ACTGTTAGCA TATCCATTTA GTATTGTACC
   163741 TGTTAAACCT ATCATATGTT TGACTGATTG AGTTAAATAA TGAAGTGCTT GACCTTGATG
   163801 CGATTCAGAT GCTAATTGAT GTAATTCATC AGCTATAAAA TAGTCAAATA CATATGGCAT
   163861 TCTTTTCTTT ATATATTTCG CTACAGGATA TTTATAGTTC TTTTTGATTG TAGGGCGTAC
   163921 TGTTTCTCCT GTGGTTAGTA ATTCATAATA TTCTTGTAGT TTATCTAAAT AAGCTGTTTC
   163981 TTTCTTGTTA AGATCATCTC TCATAGCTAA TTCTTCTGTT ACTTGTTCTA TCTTATCTAT
   164041 CATTATCCAA CCATGTTTGC CTAGTTTTAT CCAGTTGTGA TTAGCGTTAT TAGTAACTGG
   164101 CACCCATAAC TTACAACCAC ATTCTACTTC TTCTGCTTTA CCTGTCTTTT CGTTAAAGAC
   164161 TTTCTTTTTA GAATGGCATC TATCATTAAC GATACCTTTA CTTGCAAAGT CTGTATGAGT
   164221 TAACGGTACA GTTACTTTTA TTCTTCTTCT ACCTACTGTC TGTGTTTCTT CTTTCATTAA
   164281 CACCTCTCCA CATTCTGGAC ACACATATGC TTGTTTACGT TGAGACCATA CAGCACATGG
   164341 TCTTTCATCA TAAGATAGTT TTGCTACTTC CTTAGACATT ATTACATATA TATTTTCAGC
   164401 TCTGTTTCTA TTTCTTAATC TGCCTTCTAT ATCTAATAAT TCATCTAAGT TATGAACAGT
   164461 AAAGATTTTA GCATTAGGAA CAAATCTTGT AAGCTCTTTC TCCCAGTTCT TTTGTAGATG
   164521 CGATGGACAC ATTATTAAGC AGTTTAATCC TTTGTTTCTA TTCTCATGAT GAGTATAAGT
   164581 TGCGGCTGAA GCTATAAGAG TTTTACCTGC TCCCATTTCA CCTGATAAGA TAGTAGACTT
   164641 ATTGATTCTC CAGTTATTAG TGATTGCTTG TATCATACTC TTTTGAGCTT CGAATAGTTC
   164701 TATCTTATTT TTATCATGAA TAAAATCATC TATATCATTT ACATATTGAT CATATTTGTC
   164761 TGTTCCTGTC ATTTAATCCA TGAATAGAAG GTAGTAATAC AGAAGGATTA TTATTCCCTG
   164821 CTATATTTAT TTCTCCTGTT CTTAATCCAT TAGATATGAT ATCTACTAAT AATTGTCTGT
   164881 CGAATACTAC TTTATATGCA TTCATATCAT CTTTAACACC ATATACTGTT AATTCTGATA
   164941 CTGCTCCTTC TAACATTAGT CTTCTTTTGA TAAAGCCTTT CCATTCATCT AATAAAGGTA
   165001 CTGAAGAATA TTTTTTAAGC TTTTCAAATA ATTTATCTTC TATTGTTTCA TCTTTAGTCG
   165061 TATATATAAA TAATTTATAA TCTTCTCTTA ATTGATTTAT TGTTATTTGG TCGTCTTGAT
   165121 ATAGTATAGT ATGGACATAA TCACTGTTAG ATGTCTTTTT AGACATAGTT TTATATTTTT
   165181 CATTAGAAGA ATATGCCCAT TTAGCACTTC TTAAAGATAT ATATACTCTG TTTTTACTTT
   165241 TGTTAAGTAC TTTTATTATA TCTTTAGTTG TAGTGCTAAA GCCTATCATA GATATAAATA
   165301 TAAATTCACC ACTATCTTGG TCATAGATTG TTTTATCAGT CCATGCATGA AGTGTGTGAT
   165361 CTATATTTAT TTTTGAGTAC TCATTGAGTT TATTATACAT ATAATTCCTC CTTTTAATTA
   165421 ATACTTACGA AATCTCCATC TGCTGTAAAA GCATTTAGTT GAACCATATT AGATATAGTA
   165481 TTTTTACATG TTACAGTATT AGTTTGACTA TCTCTTATTT CTTCTGAACT TACTGTTTTA
   165541 ACAGTCATAC CTTTTATTAC ATGATTAACT CCTGGGATTT CTTCTACGAT ACCATCTAAC
   165601 TCTCCACTGG TTAGTATTAA TCCTATTTGT CCTAGGTTAA ATGGCAATAA TGGACTCGTA
   165661 TCTTTCTTTG TTTTATCTTC ATTAAAAGAT TTATGAAAGT CATTATATAG TCCATCATTT
   165721 TCTATTATAT CTGTTAATTC ATAAACGTCT ATTACAGAAC CTCTGAATAA TTGTACTTCT
   165781 AATTCAGGGT TAGCATTAAC AGTATACTGT CCGTCGCAAT ATCTTCTTAA AGAATCGAAT
   165841 TCTATATTTA ACATTCTATC TAAAGCATCT GCATAATAAG GATTACTTCT TTTAATAGCA
   165901 TATATAGTTA TTAGCTTTTC AGTTTTATCT TTATGTGCTA TAACCATTAC TTCTACGAAG
   165961 TTCTTTGCTA TGAAATACCA CATATCATTA TACATTCTGT AAAATGGTAC AGTATAAACC
   166021 ATTAATCCTC CAGGCTTTAA GAATCTATAC GTTTGTTTAA GCATTGCTTT TTCATTAGCT
   166081 TCTTTTATAG TCTGATTAAA GTTATGTTCT AATTCAATTT GTGGTCTTGG TTTTAAGAAC
   166141 AATATATCAA ATACTTCATT ACTTATTTTA GAACCTCGTA ATGTACCTAT TATAGTTTTG
   166201 TCTATTTTCT TTTTAGCATC ATATATTCCA TATTGTTCTT CATCTAACCC ATAGACTTCT
   166261 GATACTGAAT TTCTTATGCA TCTAGCAAAG TTACTAACAT TGGTTCCATC TCCACATTGT
   166321 GGATCAAATA TCTTTATATG ATCATCTGCT CTAATGGGCT CACATATTGT ACTTATTAAA
   166381 TCTGTTCCAA TTCTATTTTC ACCTGATTCA TATGTTTCTT CTAGAACATA TCGTATTGCG
   166441 TTACCACTAA GTTCATTATC TACATTTGTA CTTAATATAC CATTGCAAGT TTCAAGTACT
   166501 TCTAGTAGAT CTTCTATTGC TTCTACTGTC TTAATAGTTT CTAATAAACC TTCTAATTGC
   166561 GTTCTCATAT TATATGTTGA ATTATAAGTA TAAATTTCTA TATCTTTTAA ATACTTAATC
   166621 ATAAGTTTGA TATCGTTAAC AAATCTAGAC TTGCATTTAG TGAAATCTAC ATACTTATTT
   166681 TTCTTTAAAG AATCAGCATA TGATTTAAGA GAAAAGAGCT TTACTTTAAG TAAGTGTTTT
   166741 ACATAATAAT TATTTACTTG CATAGTTACC TCCTTTAAAA ATAGTTGTAA AAGGCTACAT
   166801 AACTGTAGCC TTTATAAATT TATGTGTATG TTTTTGCTTA ACTGCTTTGA ATTTGATCTT
   166861 GTTGTCTTTT TTAAGTTTAG ACTTATAAGT TTTATAGACA TTAGCAAATA CTACTAAACT
   166921 TACTAGACCG TCACCAGTTA AAACATCTAT GAATGCCATT TCGTTTCCTC TGCTATCTTT
   166981 CTTTTTCGAT ACTTTTTGAA TATATCCTTC TGTTGTATAG TTATTATTTA TTTTTATGTC
   167041 ATCCAGATCT ATTCTAGGTA AAGTATTGAA TTTATTTTCT GTATAAGCTA CTCTGTACAG
   167101 TACTTCTTCT ACTTCTGCTT GAGGTGCATA AGGTTGCAGT ATTAAATCTT TGCTTATCTT
   167161 TATATCAGAT TGAGGTTCTT CTTTACGTAA CTCACAGTAA TACTCATAAT TCTCTACGGG
   167221 GTCTCCTATT GCTCCTGATA ATATCAATGG TATCATAGCT TTCTTAGAAC AAATTCTTTT
   167281 TTCAACGTTG TCATGAATTT GTTTAACCAA TGGTTCATCA GATGCTTCTG GCATTTTATC
   167341 ATAAATTTCA TCTAACGCTG CTTTAGAGAA ACCTGCTAAT GCACAGAAAC CGATTCTTAT
   167401 TTTATCTCCT TCTACTGTAA AGTTCCATTT AGATTTCTTT AAGTCAAGAG GTAAGAATTT
   167461 TACACCATTA GATACAGCGT CTAAATATAA TTCATACAAT TTACGTTTCT TTTCTTCTGT
   167521 CTTACCACTT TTGTTATTAT AATTACATGT AAGAGTCGCT GCTATAAACT CTTTAATATG
   167581 ATGTACCTTA TAATAAGCTG TTATATAACA TATTGTAGCA TAAGCTATGG CATGAGACTT
   167641 ATTAAATGAG TATTTTCCTG AATCTAATAT CAATTTAAAG ATATAATTAA ATGTTTCGTC
   167701 ATCCATAGAA CCACGTACTA AGCTGTGTAA CTTTTCTTCA TAAGTCTTTA TCTTATCGAA
   167761 TTTCTTTTTA GCAGATGCTT TCATTAGGTC ATAACCTTCA TGAAGAGGCA ATCCCATGTT
   167821 AGAACATACT GCCATTAATT GTTCTTGATA AATCATAATA CCACAAGTGT CTTTAACTAC
   167881 ACTATCATAC ATAGGATGTA TTAGCTCAAT ATCTTCTTTA CCGTTTAAGA CATTGATATA
   167941 TTTCTGATCT AACTTAGAAG AAATACATGG TCCTCTGACA AGTGCTAAAC AGTTTGCTAA
   168001 CTCTTCTATG CTATTTGGTT TTAATTTATA CATTCTAGAC TTATAAGTGT TGGATCCAAT
   168061 TTGGAATAGT CCTGTAGTAT TTCTAGAACT AATTAATTTC CATACTTCTT CGTCATCATA
   168121 ATTGTCAAAT TCTATATCAA ATATATCGCC TGTTAGCTTT TCACATTCAC TTATAATATT
   168181 TAATGTATTC ACAAATTTGT TAATTTTTTA TAATTTCTTT TATTAATTCT TCAGTAATTT
   168241 TTGTATCGTA CTTTATTTGT ACTAATTTTA TATTATGTTG TTTAAGCAAT TCTTTTTTGA
   168301 GTTGATCTCT TTTTTGTGAT CTTCTAAATG CTTCTTTATC TTTATGAAAA AATGGAATAT
   168361 ATTCATAATG TTGTTTACCG TTATACTCTA TACATAAATT TTTATCTTCT ATATAAATAT
   168421 CTAAACGCAT ATGAGTTCCT TCTTCTGTTA TTAGCCAATC AAAGGTTTTT TCTATAGATA
   168481 TTTTATCTTT ATCTATATAT TTATAAAGAT AATTTAGTAT TTTTTGAATG TCTACACTCA
   168541 TCCAAGAATT ATTAAAAATA TATTTACTTT CTCCATCTGA TATCGCTAAA GATATATCTT
   168601 CAATAGAATC ATAATATGCT GAAAATGCTT GATATGTAAA ATCGCATTCT TCATTTATTA
   168661 ATTTCGAAGA TATAAAATCA TACTTCATAT ATATTTTTTT TACTTCAGAT AGCATATAAT
   168721 CAATACCAGG TTTTACTTTT TGAGGAGTTA ATTCTAGCTC TTTTAATAGA TTTATCCATC
   168781 CTCCAAAATT TTTATCTATA TGGCATTGAT TATATTTCCC GTACTTCCTA TATAATGAAC
   168841 TATTTGTTGT ATGATTTTCT ATACAAAAGT TATATACATC TTCTTTCACT TCTTCTGGAG
   168901 TGATTTTAGA TGCAATATTT AATGGTATAT TTAATTCGTT TAAAAAATTA GTAAAAGAAC
   168961 CAAATAATCC CTTAACTCCT GTTTTACTAT ATTTTGTTTT CTTTTCAAAT AATTCACAAG
   169021 TTAAATATCC ATATTTTTCA TAAACTTCTT TTCCAGCATC TAATAATTCT TTTTTTGTAT
   169081 TTTTAGATGG TTTATTTTTA ATATTGAGTT CTTTACATAT TTTTTTAATT CCTCCATATT
   169141 TAGTAAAAAA ATTATTATAA TCAGATATTT CAAACGTTGT ATACGTTTTA AATATATTTT
   169201 TATTCATATT ATTTTCTATT TTATATATCC TTAAAATTTC AGTATATACT TCTTCTTTTG
   169261 AATATTTAGG TTTATTCACT TTATATCACC TCATAAGTAA ATTACCTATA AAATGATATC
   169321 CATTATTATA AAGAAATTAT AAAAATGCTA GGTCATTTCT GCCTAGCTCT CGTACTCTCG
   169381 TACGAAGTTC AGACTGTATC TTTTTACGTG GGGTTGTCGT ATATAATTAC TCGTATACGA
   169441 TGGAGATATT CTCCCAGTCG TTGAGGCGGA TCTTATCGTG CCTGCTGATT GTCCCTATTT
   169501 CTTCGATTGT TACGACTACA ATAATTACAA AATACTGTAG GTGTACGAAA AACTTAACAG
   169561 GTCGTACTTC TGTACTTTTC CAGCATATAA CCCACTACAT ATGAGAGGGC AGAATCTACC
   169621 CTAAATAATC GTATTTAACT AACTTTTGAC TTTCTGCCGC ATGTAAATCA AGTGAAGTTG
   169681 CATTTAATTC TTTGTCTACT TGTCTTATCA TTGGAGCGAC ATCTATTATA TCTGTATCTG
   169741 CTATTAAAGT ACCTGCTGCA TGTATAGACA TATGAGAAGG CAAATTCTCT AACTTCATGG
   169801 CCATGTCGAA TAAGTCAGGA TATTTCTTTT GCCATTCTTT AAGCTCTGGT ATATATTCTA
   169861 ATGATTCTTT AATAGATAAA TCTGTTTTCT TATCTTCAGT TCCTTCGATA TAATAAACTT
   169921 GTGGAATTAG TTTCGCTATT GTGTCTATTT CTTTTAAATC TATTCCGTAC AATCTTCCTA
   169981 CGTCTCTAAT TGCACTACGT GCTTTACGTA TACCAAAAGT AGATACGGCC GCACATTTTT
   170041 CTATACCGTA TGTGTCTATA GTATATTTAA ATAGTTTATC TCTACCTTCA CCACTTTCAC
   170101 AGTCCAAATC CACGTCTGGA ATTGAACCTG TTCTATAAAC AGATAGAAAT CTATCAAATA
   170161 ATAAATTATA CTTAATAGAA TCTATCTTCG TTATTCCGAT TAAATAAGCT ACTATACTAC
   170221 CACACACTGA ACCACGTCCT GGTCCTGTTT TTATTCCGTC TAATTGAGCA TTGTTAACTA
   170281 AATCTTGCAT AATTAAGAAA TAAGAATTAA ATCCTAGCTT GTCTATGACG TCTAATTCTG
   170341 TATAAATTCT ACTCACATAC TCACTAGGAT TTGTTATCTT ATATTTAATT TCGTCTAGTC
   170401 TTTTAAAGCA TAAATCTTCC AAATACTCTT TCTCACTATT ATATTTATCT GGCACTTTGA
   170461 ATTTTGGTAG ATTTAATTTA TCAGCTTTAA ATTCTACAGT TTCGCATTTA CTATTAATTA
   170521 CATTTGTATT TTCTATTGCC TTTAATATAA CGTCTCTATC ATATAATTCG CTATCAAAAC
   170581 TTCCGACTAG CTCATCATAA CTCATCATAT AATAGATCTT ATCTACATAC ACAGACTCAT
   170641 TTTCATTTTT TGGTGCTTTC ATTTTTCTGT TTATTCTTAT ATGAAAATCA TGAGTCTTCC
   170701 AGTCTTCCTT GTTTACATAG TGAACATCAT TTGCTGCAAC CAATGGTACA TTCATTTCTT
   170761 CTGACAAATA AATAAGTTCA ATGTTAACAT CTATTTGTTC TTGAAATTCT CCTGGCTGTA
   170821 TTTCAAGATA GAAATTGTCA CCGAATATAG ATTTGAATTT ATTTATATAT CGTTTTGCTC
   170881 CTTCTATATC TTCACGTAAA ATTAAGCGTG GGATTATTCC TCCCACGCAT GCAGATGTAC
   170941 ATATTAAACC TTCACTATGA TTTTCTAAAT ATTCCATTGT AGTTCTAGGG ACTTTATAGA
   171001 AGTTATTTAT ACTAGCATCT GAAGTTATCT TTAATAGATT TTTAACACCT GTCATATTCT
   171061 TAGCTAATAA TATTAAATGT GTATTAGTCT TTTCTTCTTC CTCTTCTTCT GGTTGAAGAT
   171121 AAACTTCACA ACCTATTATA GGTTTTATAT TATTATCTAT ACAGGCATAA TAAAAATCAT
   171181 ACATGTCTGC TAGCGAACCA TGATTTGTTA CGCATACAGT TTGCATATTT AATTCTTTTA
   171241 GCTTATCGAC TAATTGGTCT AGTAAGATTA TGCTATCACC TACACTACCA TAAGCTAAAT
   171301 GTAAATGAGT TATTACATAG TTTTTACCAT AGTCCATCGT CATTATCATC ATTGACTTCT
   171361 ATGATTTCGA ACTCATTTAT CTCATCATCT TCAAAGTCAA TTTCTCCGTT TTCCGCAATC
   171421 TGACACGCAA AACATTTTCT TAACTTCTTA TAGTCCTCTT CATAATGAAC ACAATCTATT
   171481 ATATTATTTA GTTCATCTAA TTCTATTTTA ATACTCTCAC GGGTACAAAA AGTTCCTTCC
   171541 TCTTTAATTG AATCTCTTGG CTGTGAACAG CACGCAGAAT TATATTTGCA CATATATATG
   171601 TCACATTTCA CTGTAGTTTT ATGTTCTGTC ATATCATTCT CCTCATTATT TTATTTGTAT
   171661 TCTCTACATT TTATGTCATT GCAATTAAAA ATTTCTCTTA ATATGCTCCT ATGACATTGT
   171721 AAGTCATCTT TCTCGTAGCA TATTAAGAAT ACATCCTTTC CCTCATCCAG GTATTCTTTT
   171781 ATTTCGTAAA ACGATTTTTC AAATTCAGAG CTTGTTGATG TTTGTTCTAT ATATTCTTCT
   171841 CTGAACTCTT GCCAGTTCAT TAAGCCATCT TTATATCTTG CAAATATGTA TTCTGAAGGA
   171901 GCTAAAGATG GTCTCCATAT AAGATTATAT TTCTTTGGAT TGAATGTTGT AGTTGGTCTA
   171961 AATCTTGTTA TTAGTATCTT TACTACATCT TCATTGTCTG GCAAATTTTT TATATTACTT
   172021 AAATATGTTG TATATAACAT GTTCTACCTC CTAATTATAT TATAATAGCC ACCCATTTCT
   172081 GAGTGGCTAT ATTATATATT ATAACATATA TGAATTAATA TTAATTTGAG GTATAACTTT
   172141 TTTTCTAGAT CTACTTTTGA TATTTTGGTC AATATTATAA TAACTCAGAG CTCTTGAAAC
   172201 TCTTTCTGTT ACTTCTGGAG AAAATTGGAA TGTTACAAGT CCAATCTGAT TATCTACTTC
   172261 CATGAATTCT ATATCTTCAT TTAGATATAT TTTTCCTTCT GGATATAGAT TTGAGTGTAG
   172321 TGTGTAAGTG ATACATAAAG CAGATTTCGT TCTACCTATA GTTTCGACTC TATCTCCTGT
   172381 TACTACTGAA TGATAACTTA TTCTATCAGG TTCTTCAACA ACTTGGATAG TACAGTTTAC
   172441 AAGATCTTCT ACGCGAAATC TTTGCATAAT ACTATAATTT CGCAATATAT CATTTAGGCA
   172501 ATCTGTTATA TATTCAGCTG AAAGTAAGCT ATTTTCATCA TAATAAGAAG TCATTTACAT
   172561 TTACTCCATC ATCTGTTCTA GGTTTTTGCT TTCTTGTTTT CTCCATTTGT AACTCATATA
   172621 CTATTTGTGA TAATCTATAG CATTCATTTT CTAAATTAGC CATTCTTGCC ATCATTTCTT
   172681 CTTTAAAGTC AGCTTGTTCT TTTCTAAGCT GTAGTACTTC TAGTTCTTCA TTCATAAGCC
   172741 CAGCGGTACC AGATGATGTT AATATTCTAT GAGCTGCAGG ATCTACCATT GCTACACTAC
   172801 TAAAATCATT AGGAGCAAGA GTTCTACTGT AATCTACATT TAAACTGGGC TCATGATTTC
   172861 CAACGATTAT ATCACCTTCA TCATTAGCAA ATAAAGAACC AACTGCAAAT TCTGATATTT
   172921 CGCTATAGTC ATTTCTATTT CTATTAACAG TCATTTTTTA TCTCTCCCCT GTTGTACCGA
   172981 AACCTCCTCT ATCTTTATTT CCGAAAGTTT CGACTTCATC AAATATTAAT AAAGGCATTG
   173041 ATTCCATTAT TCTAAATTGT CCTATTTTAT CTCCTTGATG AACCATAGTA CCTTTACATT
   173101 TACCTGTACC TTCTAGTATT TCGTCTTTAC CTTTAAGACA ATAAACAGGC ATTAACCATT
   173161 CATCATTGTC TCCTATATAA GTATCATCTA CAACACCTAC TGAGTTAGTT TGTATAACTC
   173221 CCCAAGATTT AAATGTAGAA CTTCTAGGAG CTAAATGTCC TTCATAATCT TTAGGTAATT
   173281 CAAGGGCAAA TCCTAATGGC ACTTTAGCCA TTTCACCTTC TTTAACGAAT ACATCTTTAC
   173341 GTGCATAAAC ATCTATCCAT TTACCTATGG CTTTTTGTTT TAATTTAGTA GCACCTTCAA
   173401 AATATTTTAT TCTTAATTTC ATTGGTTCTT TCATTGTCAT TTATCTTACT CCTCCGTCTT
   173461 CTTCACTGTG ACAGCTGCAT CCTCCATCGC CACATTGACA TTTACTAGTT TGTAATTCAG
   173521 CTATTTCCAT ATCTTTTTCG TCTATCATAT TATTCAATCT GTTTATCTCT TGTTGAGATT
   173581 CTACTAATTG ACCTTTTAGT ATAGCTTCTG ATATAGTTAG CTGTTTTATT TTCTCTCCTA
   173641 ATTCTTGTAT GATTCCATCT GCATTCATAT TAATGAACCT CCTTTATATA TTTTAACCAC
   173701 ATTTGCTCCA TGAGCATTCT GGGTTTTGAC AACTTACACA TCCTCCTATT GCTAGAAGTG
   173761 TTTTCTTACC ACAAGCAGGG CATGTTGTAT AATAGTCATC CAAAGAGTCA GCTTTTTCTT
   173821 TAACTTTTTC TTTAGTTATC TTGGGTTTAA CTGTTTTCTT TGGTTCTGGT ATGTCTTCAT
   173881 CTTCGTATTC ATTGATACCA TATTCTTCAC AGAATTCTTT ATGCGCATCT AATAATGCAT
   173941 ATGCTACTGC TGAAGCACAA GATGAACCTT TAGATGTTGC ATGTGTAACG TGTTTAGAAA
   174001 CTTGATAAGC TGGACAATCT ACTACTGATA GTAATTGATC TACGATTTCT TCTGCTGGAG
   174061 CTCCTTTTCT AGCACATAAA CTAGATAGTC TAGATACAGC GTTTAACATA GATAAGCAAC
   174121 CACCTTTAGA TCCTTTATCT AAGAATACTT GTCTTAAGTC TCCTGTGTCT GGATCGAAAT
   174181 AGAAATTGCA ATGCAAGTGT CCGCATCCAG TAGTTAATTC ACGATATACG CCACGTACAT
   174241 TATTATCTAT CAATAAAGTG TCTCCAAATT GTAAACCAGA TTCATTTTTC ATTTCAGATA
   174301 CTGGAACTTC TATTTCTTCT TCTTTAAAAG CTTCAGTTAG AATTGCATCA CGTTTACAAC
   174361 CTGCTCTGTA TATAGTTAAT CCTTTACATC CTTGTTGCCA TGCATATATA TATGCTTGTT
   174421 TAACATCTTC TACTGTAGCA CTCTTAGGAA GATTAACTGT AGAAGATATT GATGCGTCTA
   174481 TATATTTTTG CCATGTTGCT TGAACTTTTA CTCTGTCTTC TACTGGTATT TGATGAGTTG
   174541 TTATAAAGAA TCCTGGTAAT TCATCACTTA CTGACAAATC ATGAAGTTCT TTATATTCTT
   174601 CTGCTTGTGT ATTATCTATT AGGTATGTTA CTTCTTCTCC TCCATTTAGG CTTTTAGTTT
   174661 TACGAGTATA TTTCAAACTA AAGAAAGGCT CTGCTCCATA TGATGTGTCT AGCATACCAG
   174721 CTATTGAACC AGTCGGTGCT ATTGTAAGTA ATTGTGAATT AAATAAGCCT TCTTCTAATG
   174781 CTTTACATAA TCTGTCAGCA TTATATTCTG TATTTTCTAA TAGATTTCTG ATTGGTTTAG
   174841 ATCTTTTAAG TCTTTCAGCA TCATAACCAT AGAATGGTTC TTCTCCATTT TCTTTCATAT
   174901 AAGCATTAGA TGCTATTATT GCATGATATA ATATAAAGCT ACCTAATTCA TCTATTATTT
   174961 TAATAGATTC TTCAGAACCA TAAGTTATTC CTAATTTGAT TAGCATGTCA GCAAATCCCA
   175021 TTATTCCTAA ACCTATTTGT CTATATTTCT TAACGCTTTC TCTTTGCATT TCTAATGGAT
   175081 GAAGGTCTGC ACCTTCTATT AACAAATCAT TTATTGCGTC TACTGCTTTA TATATTGTAT
   175141 CAGCTAATTC CATATAATCT ATAGTTGCAG TTTCTGTATA AGGATCTACT ACGAATTTAG
   175201 ATAAATTTAT TGCACCTAGA TTGCATGCTC CACCTGCAGG TAACGGTTCT TCTGCACATG
   175261 GGTTAACTCC TGCATATGCA AAGTCTCCTG CTTTAATATA TTCAGATAAT AAGTTATTGT
   175321 TATTTATATT ATCCCAATAA AGAATACCAG GTTCTGCATA GTCCCAGTTA TTCTCTGCTA
   175381 GTTTCTCGAA TAACTTATCT GCATCTACTT CTTTAGTTAC TAATGAACCG TCTTCTAATA
   175441 AGTAAGAACA AGTATATTTT TGTTTAGTAA CTACTGCATT CATAAAGTCA TCAGTGACTC
   175501 TTACTGATAT ATTAGCTGAC GTTACCTTGT CTGTATTAGT TTTCTTATCT ATAAATTCTT
   175561 CTATGTCTGG ATGATTTATA TCCATAGATA ACATTAATGC TCCACGTCTA CCTTTTTGCC
   175621 CTATAGTATC AGTTACTTGG GCAAATGTAT CCATGAAACT ACATGCACCT GTAGTAGTTT
   175681 TAGCTGCATT ATGAACAGGA GCTCCATTTG GTCTTAGATT AGATATGTCT ATACCTACTC
   175741 CTCCTCCATA AGAGAAAGTT CGAGCAAGCT TACCACAAGT ATCGTATATG CTTTCTATAT
   175801 TATCATCAGG TGGTTTTAAT ACATAACAAT TTGAATATGT TATTTTAGTT CCCTGATTTT
   175861 GAAGTCCTCT ATTAGCTAGT ATTCTACCAC CAAATATGAA CTTCTTATCT ACTATTAATT
   175921 GTTTTAAATC TGGATCTCCA TTTGATACAC GATCTAACCA TTCATCAAAC GTTTCACCAT
   175981 TATTTTGATA TTTGTCACGC CATGTGCTGT GTGCTAGTTT GTTTGGCAAC CAATCATTAA
   176041 GATTCATATG TTTCCCTCCT TATAACTCAT TGTTGTCGTC TATTATATAA TTGATTATAT
   176101 GTTGAGACCA TGACTTAAAT CTACTATAAT TATCTATCAA TTGTTCTTTA GTAAACCATT
   176161 GATACATATA TTTTTTATTA CATGGCTCCA TAGTAAATGC AAAGGTATCG AGTACAAATA
   176221 CTATGCCTAG GTGACTGTCT CCTACATCTT TAACAAATCC TACATGCTTA AAAGGTAATG
   176281 GTTTGTATTT GATTATATTA GTATGTAATA ATCTTACTAA AGATGAAAAT AAATGATCTG
   176341 AATAGCCGTC TTCAGGATAT ATATGGTCAT ATAATCCTAT GGAATATAAA TCAGATGGTT
   176401 TATTTATTGG AGCATCACTA CGTTTCATAA CTAAGAATTC GTTTTTATCA TTACGTATCA
   176461 TTAGAAATGG CATGACTTGT GTGACTTCTA TACATTTGTC AAGACCATCA TGTGATATGA
   176521 ATTTTCCGTC ATTAAATTCA GTATAAATAT TTTTATTATT AGCATAAGTA AAGCCATTAT
   176581 CGAATTCATT AACTTGTGAA AATGGAATGG CTAATACGTC TTTATAATCT ATTATGCTTT
   176641 TCTTTTTCTT TTTTGCCATA TACATACTCC ATTCTATTAA ATAAATAGAG GACGTTAATC
   176701 CTCTATTTAT ATTCTATCTA TTTATTTTTC TTAACAGCTT CTTTAAAAGG TTTACCAGCT
   176761 TTAAATACTG GAGCTACAGT AGCTGGTACT TCTATTTCTT GTTGTGGATT TCTTGGATTT
   176821 CTACCTTTTC TTGCAGCTCT TTCTCTTATT TCGAATGTAC CGAATCCTGT TATTTGTATT
   176881 TTATCACCAC TTTGTAATGT TTCAGTTATA GTATCTGTGA ATGCATTTAA GAATTCTTCT
   176941 ACCTCTTTTT TAGGTTTATT TAATTTGTCT GCCATTGTTA CAGTTAATTC AGTTTTGTTC
   177001 ATGTTGTTGT CCTCCTGTTA TTTCTTTTCT ATTTTTTGTT GTTTCCATAG TTCTATAGCT
   177061 TTTAAATGGC ACTTGTCACA AGGACAGTCT TTAAACTCTC CAAATAAACG TTTTTGTGTG
   177121 CTGACACATT CATTATCGTC TGGTAAGTTA TAATAATTTT TGACACAATT TATCATGCAT
   177181 ATCTTACCTT TATTACTATC AAAAGCTATT ATCGAACTAT TTATTACTTT CTTAATTGAA
   177241 TACTGATTAC ATGTTGTATT CTGTAGTAAT TTTTCAAGGG TATTTATATT TATTCCCTCT
   177301 ATATTACTTT TAGATATAAT ATATTCAAAT CCTTCCATAA TTTTGCATCT CCTTTTATAT
   177361 TAGTTTCATA AATATGTCTT AAGATTTCAA GACTTCAGAT AGTCTACCCA AAGAATCTTC
   177421 TATTTTATCT TCAGTTCCAA AGTCTGCATT ATAAGCAACT ATAGGTAATT CATCACCGTC
   177481 AGATACTATA ACTATATAAT ATGTATCATC AGGATATTGA CTTTTATATT GAGGGCTGTT
   177541 TTTTATAGTA CTAAATTTAT CTGCAATATA ATGCATTATA TTATTATCAA AATCAACTCC
   177601 TATAAATATT AAAGTATGAC TATGCATGGG TTCATCAGAA TCTAAATTGA ATATAGCTTC
   177661 TTCTAATTCT TCTGTTAAGT CTGCATTCAT TATACTATTA GCAAAAGGTA ATGTAGGAAC
   177721 TATAGTGCCA TCGCATTCAG TATCTTCGTA CATATTATGT GTTAAAGGTT TGCCACTGAT
   177781 ATCGATTTTA CTAGAATCAT ATATCATTTC TTTTTTACAC TTATTACATT TCAGTACTTT
   177841 ATAATTACCT TGTAATGGTA TGTATCTTAT ATTGCAATTA GAAAATGTTC CATCGCTATT
   177901 ATCATCGACT AATGTTTTTA CTATTCCTAA ATCTATTAAT CCTTCTATTA ATTGTTGACT
   177961 CTTATTAAGA GAATCAGCGT CTTCTTTATA GATCTTTTCT TCATAGAAGT CCCAAAACTC
   178021 TTTAGGTGTT TTCTTCATAG ATTTTCTGCT ATAATGTTTA TCATCGCTGT AAGGTAAAAA
   178081 CATTTCTTTA TCTGATATAA CATCATTCCC TACTATTATA GTAGCATCTT TATACTTAAA
   178141 AAGGTGTTTT TTTAAGTCAT CTATTGTAGG TTTTTTCGGT TTATTCGTCA TCGCTATTGT
   178201 CGTCATCCTC CTCTACTATT TCTATGTCTG GTTCTTCTTG TTGTTCTTGG CCCCAACAGT
   178261 TATCACATAA GAATTCTGTT CCCATTGGCT TATTAGGATC TACGCCTATT GTTGGTAATT
   178321 CTAATGAACA ACTAGAACAT ACCCAGTTAC CACATTTAGA GCATTTATGC ATTTGGTCTT
   178381 TAAAATCTAC TGCACCACAT ATTTCACATG TTATCATTTC TCTTAATGTT GGCTGTTCAT
   178441 TTTGCTGCTT ACTAAGTTCT AGTATCTTCT CATTAACTTC TTCTCTCGAT AATCGTGGCT
   178501 GTTTAGGTTC TTCAAAATGT GAAACAGATA TGTTAGGTAA AGTAGAAGGC ATACAACCTT
   178561 CTACTTTTTT ATACTCACAT TCATTAAGTT CTAAGCCACT GTACATATCA AGATATTCTT
   178621 TATGTTTACA CACATCTTTT TTAATACAGT TACTACATAT CATAGCTTAT ACCTCTATAT
   178681 ATCTGTCTAT TACAAAACAT GCATCTGCAA ATAATTGTTG GAAGCTTCCT ACTGTACCTT
   178741 TTAATAATGG TATAGGAGTT AGCTCTCCAA ATTGTGCTTC TATACATTGC GCTACTTTTT
   178801 CTAGTTCTTC TTCTGGTACT TTACTGCCTA GTTCTTTATT GGTTTCAAAT AATACGTCTC
   178861 TAGGTCTTAT TAAAGTAGAT GGTTTATTGA TATCTACTTC ACAGTCACGA AGCATAGCTG
   178921 CCATTAATAA TTCATCTGTT AATGCATTAT GTGCATCGGG TCCTAATACA CCTTTATTTA
   178981 TTAACATATC GCATACTATT TCGCATAACT TTCTATCTTT TTCTGTAAGC TTCTTACTGA
   179041 ATTTGTCTAA GCATTTAACT ATTAGTTCTC GTAAGTCATC TACTACAAAA AAGTCAAGAA
   179101 AGTCTTCTGC TGTTTCGTTT TTAAGTTCAG GGAACAATTC GTATACACCT TTGTCTTGTC
   179161 CTGGAAATAT CAACATACTA ATCCTCCTTT ATCATACCCA TACTATATTT AAGATAACTT
   179221 TCTAATACAT CTCTTTCGTT ATCTGGTATT CTTTCTAATA TCTTTCTGGC CTCTATAGAA
   179281 TAATCAAGTT GTAATTCATA TAGTTTTTTA CTATAATCTT TTATTAGCTC GTTTATCTTT
   179341 GAATAACCAT AAGTATAGGT ATTATCATTT ATATATTTTA CTAATTTATT TTTTGTTTGA
   179401 AGTGATATGT CTGCTAAATC GAATCCTTCT GGTAAGTTAA CGACTTTACA ATACATATCG
   179461 TTCTCCATAA ATAGGTTAGC AGCTTTCTGT GTAGCATATC TTCCTTTATC ATCTCCATCA
   179521 TAGATTATTA TAGGAATCTT ATTCATTCTC TTTATAACTT CTACATGTTG TTGAGATAGA
   179581 CTTGTACCTA AAGTACATAC TACATTCTGC AAACCATATT TAGTTGCAAG GATAACATCC
   179641 ATGCTTCCTT CTGTAATAAT AATATAGTTA ACTTCTTGTT TTATATAATG AATACCATAA
   179701 AGAAATGTTG ATTTATTAAA TATTTCTGAG TTCTTGGAAT TTATATACTT ATTATTTATG
   179761 CCCTTAGTTC TAGTATCTAA TAGTCTTTTA TTAAAGCCGA CGACTTGGTT GAACTTAGAA
   179821 TACAACGGGA ATACTATTCT ATTTGTTTCT TTGTCATATC CTATGTGCCA CTTCTCTATC
   179881 TCTTTAGATG TTATTCCTCT GGACTCAAGA TATTCCATAG CTTCTGATGA CAAATCTTTA
   179941 TGATACTTAT TAGACATTTT AAGATTCTTA TCATATTTAG CTTGATTCTT ATCGTCTGGT
   180001 ATAGGTATAC CAGCTCTATT AGCTAGACAT AATAAAGCAT CTTGCCACGA ATATTCTCCT
   180061 TCAGTTATCC ATTGTATAAA TGCTATACAA TCTGAGCCAT ATTGATTGTC TTGATTACAA
   180121 CCGAAACATG CCCAGGTATT TGTATCAGTA AATACAGTAA ATGAAGGAGT ACTATCTCTA
   180181 TGTTTAGGAT GTGGACATTG TCCTTGCCAA GTATTAGGGC TAGCCTTTTT CATACTTGTG
   180241 TATTCATTAG CTAGCTCTAA CATATCAGTA GCATCTTTAA CTGTATTTAT GAACTCCCTT
   180301 TCGTAGATCA TATTCTCACC TCTTATTTAA CTTCGAACTT GTCTGGTTGT GCTGTTATGA
   180361 CTACTCCTTC GACTTCTATA TCATCTAGAT ATAATTTACC ATTGTGACTA AATCCTTCTT
   180421 TTTTAAGATC TTTCTTATTG ACAGTTTCTT TAGTTTGAAC ATTGATAAAT TTATCTTGTT
   180481 TGTTTTTCTT TAACCATTCT AGTATTGCGT CTTCATCATA ATCATATTTA TCTTGTTGTT
   180541 TCTTTATAGA TAATGTACCA TGAGGTAATT TTATAGAACG TTTCTTGCTG TTTTGTAATT
   180601 CTTTAGTAGC ATATGATTCT AATAGTCCTG AGAAGTATTG TATTTGACCG TCTATTCTAT
   180661 TAAGTTCTTT TGTCTTATAT GCTTCATATT CTCTTTTAAC TCTTTCAAGT TCTTGATTGA
   180721 TTAGCTCTTC AGTTTTAGCT TTTTCTTCTC TTAATTCATT TACTACTTTA CAAAAATAAT
   180781 TAGCTTGTTG AGGGTTTTGT ATTATTTCTC TGTCAGATTC TTCATCGCCA GTTACATTAA
   180841 TATTTAATTC CTCTGCTTCC ATTTTAGATA TGCTTTCATT TAAGTCTTTT ATAAAATCCT
   180901 CTGTATTAAA CATATTCCCA TCTCCTTTTA TTTAATATTT TTAATCTGTT CATCATACTT
   180961 TTGCTTCTTG ATTATTATCT TCTCTTGTAT TTCATCCCAA CTGTCTCTTA CAAGGATTTG
   181021 ATATACGTAT GATGTTCTAC TTATACTATT AGCACGACGT ATTCTACCAT GTCTTTGAGT
   181081 CTGTAATGCG TAGCTTTCAG CTAAGTCATA TTCTATTAAA TATTTACACC ATGATAAGCT
   181141 TATTCCTTCT GTCATAGCAT TAGTTGCTAT CAATATATCA TGGTCACCAG CAAAGAGCTC
   181201 ATTAATTTGT CTATGTCTTT CCTTACTATT CATAGAACCA TTGACTAATG CAATTTTTAC
   181261 AACCATTTGT TTTTGAATTT CTTCAACTAA TAGTTGTTGC ATGCGTTCAT ATTTAGTAAA
   181321 GATACATACC TTTTCTCCTG AGCTTATTAT ATCTGTTACT AGACTTAATA GTATATCTAA
   181381 CTTAGGACAG CTACTGTTAC ACATATATTC TTTGGCTGCT TCACTATCAC TAAGTGCTAA
   181441 TAGCCTTGGA TCGTCTACAA GTTCTTGAGC AAATGTTTGA TGCATTAATT TCTGAGTGAC
   181501 TAATTTATTA TATTTCTCAT CAAATTCAAG CTTAGACTTG TCTTTAATAC GATATTCGTA
   181561 GTCATTTATT TGTTCATTGA TTTCGTCTAG ACGTTCCATT ATTCTTCTAT TTGTTTCAAC
   181621 CATTGGTTTA GACATTTCAC AGTACACTTT ATTAACAATT AGTTCTGGAA GTTGTTTATA
   181681 AATTTCCTCT CCGTCTTTAA CAAAGATATA TGGCTTAAGA ATATTGAATA AGTGTTCTTC
   181741 ATTCTTTAAT CCAGATACTT GACCATAACT TCTATATTTC AAATAATTAT TAGCGAACTT
   181801 ACCATGAGTA GGAAACAGTT CAGGCTTAAT CATTTTAAAT ATACTGTATA TATTCTCTGG
   181861 ATTCTTTGTG ATAGGTGTAG CTGTAAGACC AAACTTATAA GGCAAATGAT TGAAGCAATA
   181921 TAGAGCTTTA GATTTATTTC TTTTGTAATC TCCAATATAA TGTATTTCAT CTAGGATGAT
   181981 TACTTCTGAA CCTTTCTCTA ATAGTTTACT GCTCACTTTT TCATTTTTAA ATGTTTCATA
   182041 ATTAAGTACA TATAAATCTG TATCTTCGAA TTGTTCATCG AACTTTTTAC CACGTGCCTT
   182101 AGACGGAGTC TCAATAGCTT TAACTCTTAA GTCAGAAAAC TTCTTAACCT CTTCAACCCA
   182161 TTGATATTTA AGCGAAGCTT TGACGCATAT TATTCCTGGC TTATCTGTTA AACCCTGATT
   182221 GCGGAGTTCT AAAAAAATGC CTATAGCTAT AGGAGTCTTT CCACTACCGA CAGGTAATAT
   182281 CATAAGCGTG TTAGGATTAT GAATAGCATG ATAGATAGCT TCCTTTTGAT ATGGAAAGGG
   182341 CTGCAACTTC ATAGTTGAGC CCATGTTATC CCATATGTTT TTCCTTGGTT TAAGTTTCTT
   182401 ATTTTTGATT AAATTTTTTG ACATTTTCTT ACCTACCTTT AGATTCAAAT TTTAAAAAAA
   182461 TTCTCTCAAT TTTTCGCCAC AAACAAAACT CGATTTTTTT GGTCAACTGA CATCACTTTT
   182521 TTAATTTCTA TAAACTAAAG ATTGGTCTAT CTCGTTTAAA AATCTAGAAG GTCTTACAAA
   182581 TTGTGTTTTA CCTTGTATTT TTTGTTGTTG CGGATAAGTC ATAAATAAAT AATCTTCCGC
   182641 TCTTGTGATA CCTACAAAAG TCAATCTTCT TTCTTCTTCT AATTGTTTAG GATCATCTAT
   182701 GGATTTATAA TGAGGGCATG TACCTTCGCA CATATTTGTC ATTATAACTG CAGGGAACTC
   182761 TAAACCTTTA GATTTGTGTA TAGTCATGAT TTGTACAGCA TCTTCATTCT CGTCTATATC
   182821 TTCTCTATAT AAAGAAGATT CAACTAATAA TTCTTCTATG CTATTATACT CTTCTGCTAC
   182881 ATTGATCAAT TCTTGTAGAT TCAATAATCT TTCTTGATAA GTGTCTTTAT AGCTTTCTTT
   182941 TAAATATTGT AAATAACCAG TTTCTTTGAT TATATACTCT ATAAAGTCTT TAGAAGATAA
   183001 TTCAGTCTTT TTAGAATCAA GTTTTTTAAG AAATTTGTTA TATTCTTTAA TACCAGTTTT
   183061 AGCTTTACCT TTGACTGGCA AATTAGGGTC GTCTAAAGCT TTTCTTATAG ATATTGCTCC
   183121 GCCAGGATAT TCGCGTGCGA ACTCATCTAT CTTATCTATA GTTTTATCGC CAACGCCTCT
   183181 TTTTGGTATA GCAATAGTTC TTTTAAATGC TAGAAAATCA TGTTCATTTA CTGTTAAACG
   183241 TGCATATGCT AAAATGTCTT GAACTTCCAT TCTACAGAAA AATGGAGTTC CGCCAATTAA
   183301 CGTATATTTG ATTCTAGCAC GCATAAGTGC TTCTTCGACA GATCTTGATA AATAGCTCAT
   183361 TCTGTTTAGA ATGGCTATAT CGCTATATTT TAGCCCTTTT TTACCATGTA GCATTTTGAT
   183421 GTATGCTACG ATTTTGTTAG CTTCGTCTTT TTGGTTAGTA CATTTAGTAA TTACGATTGG
   183481 AGCGCCTTTT ATGCCTCTAC CGCATTCTAC GGATTTTTCG ATTTGTTTCT TATTATGACG
   183541 GATTATTGAT TTTCCTGCAT TTACGATAGT TTCGGTACTT CTGTAATTTA CGCCTAAATT
   183601 GTACATTTTA AGCTCTGGAT ACAAACTTCT TAAATTAAGC ATAACGTCTA AATCTGCACC
   183661 TCTAAAGCCA TATATTGATT GATAATCATC TCCTACGAAA AATACATTAT GGTTCTTTCC
   183721 TGATAATAAG TAGATTAATC TACAATCTAG TTGTGAACTA TCTTGATTTT CGTCAGCTGA
   183781 TATATATTTC CATTTGTTGT TTATTACTTT TTTGACCTTT GGATAGTTTT CTAATAAAAC
   183841 AACTGTTTGT AGTAACAAAT CATCAAAATC CATGCTTTGA TTTCTCTTTA ACTCGCTTTG
   183901 ATATTCTGAA TAGCCATCTG CTAATTTTCT TTCTGTATCA TTTGCAGCTT CTTTATAAGC
   183961 TTGATTAGTT AATTTGCAGT GTAATTTACA ATCAGATATA TATGTTTTTA GCATAGCAAA
   184021 TTCTATGTCA TACTTTTTAC CTATTTTCTT CATTATCTTA TCTGTTTCTT CTTCATCTAA
   184081 TATTGTAAAA GTCTTTTCAT AGTTAAGATG ATGCCCATGT TGTCTTAATA TTCTATTGCA
   184141 GATACTATGA AAAGTACCAA CTGTTATTCT TTTACCTCTG TCGCCAACTA TAGAAACTAT
   184201 TCTTTCTTTC ATTTCATTGG CTGCTTTATT AGTAAAAGTA GTCAATAATA TATTAGATGG
   184261 ATCGATTCCA CTAGCTATCA TATATTGAGC TCTTGCTATT ATGACTCTAG TTTTACCAGC
   184321 ACCTGCAGTT GCAGTAGTTA ATGCTGGTCC ATTTATATGT TTAACGGCTC TTTTTTGACC
   184381 GTCATTTAAA CCTTCTAATA ATTTATTCAT ATTTAACATC ATTCATTACC CCTTTCTAAT
   184441 ATAAAATCCC CTTTAGAAAG GGGTAAATGT TATTCAAGCT GATCTTCTGA TATACAAAAT
   184501 ATATAGTCAA TTATGTCCCA ACCTTTTTCT ATGGATTCAT CTTCAAGTTT ACTAGCTAAT
   184561 CCATTGCTTA GCAAAGTATC TATATTGTCA TCAGTAGGTT CATAACCTCT ATCTCTTAGA
   184621 GCATTTTCAA GATCTTCGTA CGTCCATTTT ATTGTAACAA TTACGTTATC ATCTTTTTCT
   184681 TCATTCATGG TATTATGCTC CTTATTTTAT AAATATTTCG TCGAAGTTAT CTCCTTCTGG
   184741 ATCAAAATAT TCTGGTTTTT TAGTTTCTTC AACGCTGTCT CCACCTATTA ATAATTGAAG
   184801 CTCTTTAGCT TTTTGAGAAC AACTCATACC ACTGAATCCT TCTAATAAAT CCATATCGTA
   184861 ATTTCCTTTT TCATCTATTG TTATTCTAAC TCTTTTCATT TTCATTCCTC CTAAAATTAA
   184921 AATTAAATTA TTGAGCCCAC ATTTCTGTGG GCTATTAGAT TAGTATTGAA CTACTTCCAT
   184981 TATTGTTTTA CCGTTTTTAT CAACAGTAGA TTCTATACAC CAGTTAGACA TTGAAAGTTG
   185041 TTCTGTTATA TTTTCAACTT GATAATGATG AGCTATTCTG TCAAGTAAAC CTTCTTGACC
   185101 ACCGTCATTA CCTAAGCCTG TTCCCCATAT ATCTCCAACT AATTCAACGC CACCTTGTGC
   185161 ATTAAATTTA ACACCTAAAG ATACTCTAGA TGGGTTAGCT TTGTTTATTA AAGCAGCATC
   185221 ACAAGTATCG CTACCATAAG CATTAGATAT TGTTTTTACA GAATCATCTA AAGTTACATT
   185281 CATTTTTTCT AAAGCTTTAG CTAAAGTTGA TCTACTTACG TTTTTATCCA TTACTTTACT
   185341 TTCTATTTTT TTCCATACTG ACATATTATT GTCCTCCTTT AAAATTATTT ATTTCTTTTT
   185401 TCTTCTATTT TTTTAAGCAA TTCTTTTCTA GTACCTTTAA GCAAATCTAT TAAAAGACTT
   185461 GCTTCTAGTT CATGGCCTAC TATTTCTTCG GGAATTAATT CATCATAATT CCCTCTTAAT
   185521 AAGCTAGGTA TATTGCTTTC AAATATGCCT TGAAGATATT GCATAACTCC TACTATTTCT
   185581 TGAGTTATAC CAGCACCTAA AAATGGTTCT ATATCTTCTA TTAGTTTAGA TAGATTTTTA
   185641 GCGTTTTCTT CGCATTGACC TAATCCTTCT TTGATTAAGT CTGTTACATA TTCTCTCTTT
   185701 TCATCCTCTG TTTTTTCTGC TTTAGGTATT TCTATGTCCT CATTTTGTTC TAGGTCATTT
   185761 CCAAAATCCA TATCTAAAGT TATTTTATCC ATGACTTACC CCTCCTTCTT AGTATATAAG
   185821 ATATTAAAAT TCAAAGTTGT CTATATCTAT ATTGTCTAAT TCTATTTTTT TGCTATTGCT
   185881 AGTTTTTTCA TTGGCAAATA ATGCTCTGCC TTTAGCCCAT TGCTCTAAAG CTGTTATCTT
   185941 TTCTTTAGAT GACTTGCTTA TTGGTATTAC TTCTTTTTTA GACTCTATTA AGTCTTTCTT
   186001 AGTTATTTCA AACTCATTGT CTATATTTTT AGCTTTTCTT ACATAAGCTT TCTTTATAGC
   186061 GGATTTAACT ATTTGTTCTA ATTCAGCACC AGTATATCCT TGAGTTTCTT TAGCAATTTC
   186121 TCTAACAATT GGTTCTGGCA CTTTTTGTTC TCTCTTCTTG AAGTGTACTG CTAATATTTC
   186181 TTGTCTTTCT TCTTCATTTG GCAAAGAGAA ATACCAGATA GCGTCTAATC TACCAGCTCT
   186241 AGTTAATTCT GGTGGCAAGT CTTTTACATT ATTAGAAGTC ATAACAGTAA AGATACCTTT
   186301 ATCGTTATTA ACTAACATAT CTAAGACTTT ACCGAATACT CTTGATAGAG TACCACTGTC
   186361 TGAAGCGTTT GAACTTGCAT ACGAATTGTT ATCATTAGGC TTTTTATCCT AATTTCTGGG
   186421 GTATTATACC CATTATCTCA TGTTAATTCA TGAGCAGTCC AGCATAGCTT TTTTTGGAAT
   186481 TACTAGTCTA CACCAAAGAA GGGCCTCGTG GTAGAATTAT ACTCCTATAT CAGCTGTATA
   186541 GGTATCATCT ACTATGCGTT GCGCCTGACT ACTGTTACCA GTATCACTAA CTTCCACTAT
   186601 TAATAATAGT TTTATATAGC TTAGTTCTTT ATGAACGCCT TCGGTCTCTG ATTACGGACA
   186661 TAACCCGCTT TCCAGCTTAA TTCCCTTCTA ATCACTCTGG GTCTTCTGTA GACTTTGGCC
   186721 CAGAGCGGCT AATAAATCGT CCTTTTTCAT CTCTCGAAAT ATATGGATGT TCAAGAGCAT
   186781 GACAGTCTTG ACATAATGTG ATTCCGTTAT CAATATCATT AAATTCTTTC GAATTTAATA
   186841 TCTTATCTAT ATTCATATCA TATTTATCAC ATATATCATA TAATTGATTT ATGTGGTGAG
   186901 CGTGTAAGTT CTCTTTTGTT CCACATTTGG AACATTCATA TTCGTCTCTT TTAAAGACCT
   186961 TTGCTCTCCA TTCATCATAT TTTTCATGCG TACGTAAATA ATGCGAAATT TCTTTATAAG
   187021 TTTCTTTTTT ATTAGCTCTA TATTCATCAT AGCATTCTTT GCTACAAAAA TGTTTTTTGG
   187081 CTCTATTATA TGCATATTTA TTTTTTTCAA ATTCTTTATT GCAGTTATCG CATATTACAG
   187141 TTTGAGTTCC TTTTTTTGCA TATTCAATTC TGCATTTTTC ATTACAGAAA TGTAGATTAT
   187201 ACTTATTTTT GACAACTAGT ATTTCTTTCC CGCAATTATT ACATTTAACA AATTCTTTAT
   187261 TTTTACGTTG TTCTGCTATT CTACATTCAG TTGAACAATA TTTTGGAATT TGCCCACGCT
   187321 TACTTTGTTT ATTATAATAT GACTCTTTAA GTTTAAAATT TTTACCACAA TGTCGACAAA
   187381 CAAGCGAAAT TTCTTTACTG TATTTTACTT TTCCTTCTTG TTTTGCTAAT TTAGCATGTT
   187441 CTCTACAGCA ATGAAATATT TTATTTTTGC TTTCATTATA TCTTGTAATG GTAATTTTAA
   187501 ACTCTTTATT ACAATAATTA CATTTGACTA TCATTATATA TCACGTCCTT AATATACTTA
   187561 TTCACTAAGA TATTACCGTG AATGAACGAT TTATTTATTT ACCTCCCAAG TTCTTTTCTA
   187621 CTTCATCTAT TAATAAAACG CATGGTGCTG ATGCATTTAT TAATTCGACA GCTTGCTCGA
   187681 TTTTCCTTTC TGATTCTCCA ACAAATTTAG ATAATATTTT AGACATATTC AATTTTAAGA
   187741 ATGGCACACC TAATTCATTA GCTATAACTT CTGCCATTAA TGATTTAGAA CAACCTGCTA
   187801 TACCTAGTGC TAAATATCCT TTAGGCATTT CAACGCCATA TTGTCTAGCA TCTGGATCCA
   187861 TACAGATTTT TATCTCTTCG AACCATTTTT TGAAGTTATG ATTACCTCCT ATATCTGCCA
   187921 TAGTCTTAGT AGGTATAGAA TAATCTATTA CATCAGATTT ATTTATCATT TCCATTTTTT
   187981 TATCGTTAAG TATTTTGAGA TTAACTTCTC CATATTTATA GAATGATAAA TCAAGTGCTT
   188041 CGATTATTTC ACTTCTACTA AATCCTAACA TCTTTTTAGC TACTTCTTCT TTGTTGTCTA
   188101 TATTTACTTC TCTAGCTATT TCATAATCTG TTAGAAGTTG CACTAATTCT TCTTCTGTAG
   188161 GATTTTTATA TTCTACAACA GTAAATAGAT GTGCTAGTTT AGATGGTGGA TTATATCCTT
   188221 CTGATACGAA TATCAATGGG ACATATTTTT CATTTCTAAC TTCAACCATT TCTCTTAATA
   188281 ATCTTATATA AGATGGATTT TCAAACTGCA AATCATAATC TCTTAAGACT ATTGCATGTT
   188341 CTTCTAATTT TAAGTCAGGA TCTGTTTGTA ATGAATTATA ATATCTTAAA AATGCTGGTC
   188401 CTTGTGTATT AGGTATATCT GTCTTTGTGA AATTATTATT TTCTATTTTT ACTTCTTGTA
   188461 AATTAGTTAG AAAACTCCAA ACATATATAT GATTAAAATA GTTTTTAGTT AGCACATTGA
   188521 ATATAGCTGG TACTACTTCT TTCTCTTGTT CTGTTTTTAC CCAGATACAA TTCTTCTTTA
   188581 TATTAAGCAA TTCTGTTAGT TGTTGCTCAA ACATAAACTT ATCCCTCCTT TTTATAATAA
   188641 ATAAGCATTT ATATTTATTA ATATTACATC TATAAAATTA TTCACTTTAT AGTATAAGTT
   188701 GATTTTATCT TGATTGTTAT AATCATATAA TGTATTTGCA AGATCTTCTA TCGATTTATT
   188761 TTCTAGATAA TCTTCTATAG TTGGCAATCT TAATTCCATA TTGTCAAATC TAGTAAATTC
   188821 ATCAGATGTA GGCTCTATAG TTATTGTAGC ATTTCTTACC ACTAAACACA CGTATTTAAC
   188881 TTTGCCTTTA CTACGAGATG CTAAACTTGC TCTTTCTATT GTTACTGCAT GATTATCACT
   188941 GATTATTCTT AAATCTACAT ATTCATGATC TATTAAGTCT GTAGATTCTA TTGTTTCGCA
   189001 TAATATTATT GAGTCATCTT CTGGTACATA CATGAAACGA TTAGCTGTAG CTATACAGCT
   189061 ACCATCTTCT CTAGATAAGC ATTTTATAGT AGTATTTATT GTTTGCTCAT TAACAACAAA
   189121 TGCATTGTCA TTGATATAAT TAAAGAATAT TTCTTCTTTT GTTCTTTCTG CTATTTCTTT
   189181 AATTATTGGG ATGCTATAAA TATATTTGTT ATTTGCTAGA ATCATTTCAT CGATAACTTC
   189241 TGAAATAAAA CGTTCTTCGT CTAATATGCA TTTTTTAGTA GCGTTTCCAT TACCAGATAA
   189301 ATCATATGTT ATTCTAAGCT CGATTTGATC AGCTTCATTA TCATAGCTTA TTTTAATTTT
   189361 CATCACTTCA TTTCTTACAT TAGAATGAAA ATTAACTCCA GCAGTTCCCA TTAGTTTTAC
   189421 ATAATTTATT GTATAATATA TTTCTTCTTC AAAGTTATTT AATGCATTTA AATTAAACTC
   189481 TGTTATTGTA GTTGTTCCTT CGCTGTCGTT AACAACTAAA GGATCGTCTA ATATTAAAAC
   189541 AGTGTCATTA CCTCTTGTAT GTTTTGAATA CATATTAGTC CTCCTTTTTA TTTAAAAATA
   189601 TCAAAGTATC GTTTTCATCT AAATATAATC CATTTAGGTT TTTCATGTAT TCAAAATTCA
   189661 TATCATGTAC ATTCCAGATT TTCTGATTAC CACTTCCTAT AGAACTAAGG AATCCGTCTC
   189721 CTGCTTCTTC GTTATATAAA CATTGTTCTG GGTCAAACTC ACCGTCTACT ACAATATCTA
   189781 TATATTTTAA TAGCTCATCT ATTTTCTTAG TAGATATAGG ATATTTGTTA TTATTGTCAG
   189841 ATATATCTTT CGTTACATAT CCTTTACGTG CTTTTGCAAG ATCACGCCAA GTATAAACCA
   189901 TTATATTGAA ATTATATTTA GTTTTTAATT CTCTGCATAG TATTATTAAA TTGTCTATTT
   189961 GATCTGTTGG CTCACCCTCC GCCGATAGTT ATATATTTGT TAGGAGCCAT GATGTTAATT
   190021 CTTTCAGCTA CTTCAACAGG ATCCCAAGAA AATTCAGCCT TGCCTGCGTT CCATGTTATA
   190081 GAGTTGAAAC AATTTTTACA TGCATTTCCG CACATTGCTT TGTTACAACC TAATAAGAAT
   190141 AATTCAACTC TTTGATTGTT ATCAGGAGAT GGCCCTGCTG TAGTTGCTTT AAGTTTTATG
   190201 TCAAAAACTC TTAATCCTTC ATTGGGTTCT AATTTTCTCA TCGGCGTTTT CACCTACCTT
   190261 TCTCTTATAT ATTTAGTCTT CTATATTTAT TTCATAGTCA ATAAGAGCAT TATAAACATT
   190321 ACCTGGAAGA TAAATTTCAT ACATGTCAGC TAATTCTTTT ATTTTATTTT CCATGCCTTG
   190381 TTTATAAAAC TCAAAAGCTT CTTCTGGCGT ACTTACCGTA GGTCCATTTA TTTTAATAGT
   190441 ATTATAAGTA TATGTTCCTC TATATTTTTT ACCAATTTTT GAAACACCTT TTGGTAAATT
   190501 TGAATTGCCT TTTTTATTTT TAAATAAAGA GTTAATACAA TTAGGTACTA TTAAACAAGT
   190561 ATTTGGACCG TATATCTTAT TCCCTTTGAC AAGTATATCT TTGTCTAATT GCATAATTTC
   190621 TTCTGGCACT TCATAATAAT TTTCTTCATA CCACATTGCG AAATTTTGAA AGTTATGCCA
   190681 TTCTTTTGCT ACTATGCAAT CTTTATATGT TGGTTTATTT TCTTTATGCT TTTGATCATA
   190741 ACATCTTCTT AACATTTGAT GCCATGTATC ATATGCTTTT GTTTTTTTAT TATTCATTTT
   190801 ACTTAAAAAA GGGCCTTCGC CCATATAGCC TATCCCTACT GTTCTAGGTT CATATGGGCA
[truncated: 14,743 more chars]
