# Supplementary material for: Clades of huge phages from across Earth’s ecosystems
Source: Nature. 2020 Feb 12;578(7795):425–31. doi: 10.1038/s41586-020-2007-4 (PMC7162821; doi:10.1038/s41586-020-2007-4)
Supplement: Supplementary file 6 — Genbank files for all genome. [file 41586_2020_2007_MOESM6_ESM.zip › genbank_genomes_SD-4/PIG_PHAGE_CU_31_47.gbk]

LOCUS       pig_ID_3640_F65_scaffold_1_curated_prodigal-single     207712 bp    DNA     linear   BCT NOV-13-2019
DEFINITION  pig_ID_3640_F65_scaffold_1_curated_prodigal-single, contig.
ACCESSION   pig_ID_3640_F65_scaffold_1_curated_prodigal-single
VERSION     pig_ID_3640_F65_scaffold_1_curated_prodigal-single.1  GI:
KEYWORDS    .
SOURCE      PIG_PHAGE_CU_31_47
  ORGANISM  PIG_PHAGE_CU_31_47
            .
COMMENT     Data sourced from ggkbase. For additional details see
            http://ggkbase.berkeley.edu/organisms/405211
FEATURES             Location/Qualifiers
     source          1..207712
                     /organism="PIG_PHAGE_CU_31_47"
                     /mol_type="genomic DNA"
     gene            <1..411
                     /locus_tag="pig_ID_3640_F65_scaffold_1_curated_prodigal-si
                     ngle_1"
     CDS             <1..411
                     /product="hypothetical protein"
                     /codon_start=2
                     /transl_table=11
                     /translation="KQNSNNKYVETVLIVRYNPSIKKWLTINNGIFNNLEMNNNDLVL
                     PSFTSNLDTVYYNNAYSSSLFVQQIYQLQLETKTGLRANGYSDYSNKESTLTGYVSTG
                     GNTNENVTVQTVLPPKINQTISVNADNAKIEVEL*"
     gene            413..2212
                     /locus_tag="pig_ID_3640_F65_scaffold_1_curated_prodigal-si
                     ngle_2"
     CDS             413..2212
                     /product="hypothetical protein"
                     /codon_start=1
                     /transl_table=11
                     /translation="MSTSKDFLMNKGMSYKVTAKARGYYDYSTILNPDGTAITYDMTP
                     YDGLNYNVDLTYNTYRDATIDFSKTKLPYLGLVNQSLQTSEYCLRATGQNYDLKEYAS
                     KYTNVTVHGSPTIDNDVVSNFSSDNYLTIEKRSNTMTVVLKIITGSDLDTPQRILFLD
                     KWVSFTLDGGAFRVENFGEGTEGPIGLDLSANTEYVWKFVLNSDGSRVFSYSTDGGTN
                     YTEAANFTDTGVNWSDSQANTFYLGIKNTSAYPLTFKGKFDLSKSYIMEKLASGDFVG
                     YNLNETTFEPTEETKSYAGIYDPDYVDSGTSKTLNCFSNGNQFVVLSEKENYQNYTYL
                     GTVTIPQHNIFTGGITPEPSAPDTPTIDPSALKFGDRIDNKATVVGTYNSNDGKTYVY
                     AVLDAQYRGANIAWSTGLYVSDIDTGLPNYGSSAPLREQNHESATYNTDFIINNYSDK
                     KIEAFTFVRNVEPLTYNGKTYKCQLPNAYELLQIFNKKTELDALDPTAEANSTKKLSN
                     WGFGSNSEYVLTSNEFSKWRSWEMGPSGSYNDYNKGDDNRGVCPIIEIPINTGVEIDV
                     SNSEYTYSDGNLVLTKYTGTSQDVTIPNPFYKG*"
     gene            2217..3569
                     /locus_tag="pig_ID_3640_F65_scaffold_1_curated_prodigal-si
                     ngle_3"
     CDS             2217..3569
                     /product="Uncharacterized protein n=1 Tax=Treponema
                     denticola AL-2 RepID=M2CSJ4_TREDN"
                     /codon_start=1
                     /transl_table=11
                     /translation="MTKFNDLQSVKVANTYFRENTSVVNVNCNYVDFTNNDAEEAFKD
                     CSELTTVTNLSNNLTRMKTTFRNCRKIKTPPAIPSSVTDMTYCFYDCRGMTSAPDLSN
                     CTSLTSIERCFAYNYELLETPVVPSTVTNMKNICQGCTKITTFPNIPDGVTNLTYAFE
                     QCQSVVDCNITIPSQITNLNHTFSRCSGLKGKIFIESENITDATGCFSDTTNVKKVYI
                     PFKSNGVNTTTYNSFISAGYDESGTSCGVTLLDLNSYVPPVRYDFDDTDGVSQTFAWT
                     DTLATSQEKSSSETTVSTTGVSCGGNMSVNGITIGHTSNNEKAPSDESYVSFLFNINS
                     GMFKPQTLSFDIRKNGTNGGSVLVSVLFDNYDEETNVCTLATIARDNENPNYTHADID
                     LSQFNLGASKGTVLVKFYLYNQGNTKTFTLYNVNLTGLLKGSTQANSGSTGSGVVEFV
                     *"
                     /db_xref="UniRef100_M2CSJ4"
                     /db_xref="A0A0E2ECG5_TREDN"
                     /db_xref="tped:TPE_0486"
                     /db_xref="M2CSJ4_TREDN"
     gene            complement(3736..4743)
                     /locus_tag="pig_ID_3640_F65_scaffold_1_curated_prodigal-si
                     ngle_4"
     CDS             complement(3736..4743)
                     /product="Uncharacterized protein {ECO:0000313|EMBL
                     :KKN24895.1}; Flags: Fragment;;  TaxID=412755
                     species="unclassified sequences; metagenomes; ecological
                     metagenomes.;" source="marine sediment metagenome.;""
                     /codon_start=1
                     /transl_table=11
                     /translation="MIKKKIYIKTTESCNLHCKHCYINDFRKQKKFFDWEKTATWLQK
                     YINLFKLKNEDLLISFHGGEPFLCDLEILQKFIDRFPGANFNATSNLCFPIYTDFYNF
                     IERNFIDPVTKTPYIKTSWDYKIRFTKKGQEELWVSNVKNLAGEFDVHVTTCLTKDLI
                     KDVVPFSYLEEMQDLGVNSLNFERLTENTTMDKSLIPNYQDQDKWLFEMFLDNEDSFG
                     FPIEIFDNLKRAATGQGFSGCRKRNCMQEVMTINANGTIGGCPNTALLEPFSSIDKDP
                     VDLVKNQCQICLIQKERLRNNKCYTCPYYRICNGDCHQLSWQGEECPAPKKVMKYLLE
                     E*"
                     /db_xref="A0A0F9NZI1_9ZZZZ"
     gene            complement(4740..5324)
                     /locus_tag="pig_ID_3640_F65_scaffold_1_curated_prodigal-si
                     ngle_5"
     CDS             complement(4740..5324)
                     /product="Thymidine kinase {ECO:0000256|HAMAP-Rule
                     :MF_00124, ECO:0000256|RuleBase:RU000544}; EC=2.7.1.21
                     {ECO:0000256|HAMAP-Rule:MF_00124,
                     ECO:0000256|RuleBase:RU000544};;  TaxID=1095743
                     species="Bacteria; Proteobacteria; Gammaproteobacteria;
                     Pasteurellales; Pasteurellaceae; Haemophilus.;"
                     source="Haemophilus paraphrohaemolyticus HK411.;""
                     /codon_start=1
                     /transl_table=11
                     /translation="MAKLHFYYGTMGAGKSTSLLLMNYNYRKAGFNPLIIKPMLDTRD
                     GQFDKETGWGIVQSRVINDETPALYVGDFNYKSFDKIDYNVLLVDEAQFMSKEQIWQL
                     SDIVDKKNIPVVCFGLKTDINGNLFEGSQQLLALADHIEELKYVCDCGAKTVMHLRYI
                     DGKLDKDGTSVALETGNVTYKSVCRKCWKKEMGR*"
                     /db_xref="I2ND74_9PAST"
                     /db_xref="hia:H733_0411"
                     /db_xref="UniRef100_I2ND74"
                     /db_xref="2.7.1.21"
     gene            complement(5317..5577)
                     /locus_tag="pig_ID_3640_F65_scaffold_1_curated_prodigal-si
                     ngle_6"
     CDS             complement(5317..5577)
                     /product="hypothetical protein"
                     /codon_start=1
                     /transl_table=11
                     /translation="MSELKSEKELKEYMDSNNFHGIDHPGLHPEWVMKVKDQANLEMN
                     REIHYNFDDFSTIVFHRDEQEWRFPLNKFFDKLMRWMEEDNG*"
     gene            complement(5525..5704)
                     /locus_tag="pig_ID_3640_F65_scaffold_1_curated_prodigal-si
                     ngle_7"
     CDS             complement(5525..5704)
                     /product="hypothetical protein"
                     /codon_start=1
                     /transl_table=11
                     /translation="MWNKIKETVTSEFFWVGFCEGFLIFPLFFGRPLYKKLLEKRKNE
                     RAEIRERVKRIHGFK*"
     gene            complement(5694..5918)
                     /locus_tag="pig_ID_3640_F65_scaffold_1_curated_prodigal-si
                     ngle_8"
     CDS             complement(5694..5918)
                     /product="hypothetical protein"
                     /codon_start=1
                     /transl_table=11
                     /translation="MTEEEKLELYKKLTKREKIWLRQMEWIVKLVYILVFFTLGAVSI
                     LYYINYKVETEGIFYAKNWNCMQELEEDVE*"
     gene            complement(5932..7044)
                     /locus_tag="pig_ID_3640_F65_scaffold_1_curated_prodigal-si
                     ngle_9"
     CDS             complement(5932..7044)
                     /product="hypothetical protein"
                     /codon_start=1
                     /transl_table=11
                     /translation="MIQWNYNYNFARGKSFRKDFEITSISQHDLGVDFTCYLQCSGME
                     LNPRQFLSYMDSLGFKELVFLDDEKSLNDLYVIRLYILNEKFYNIKLLFNDKYNSIIN
                     KWKSKKRYITKKLDLEDFYITKIEEMQSKNLLPSTTLLKWKKKKPDEETLNRIKTYRE
                     ITTVNPKDYKNVVFSPEAQELLGGSWYVGDTDLFITTKEDFEKEKLTIRSYLKKNKYP
                     KLDLPYPKSIYYRKFDFSSNEISRCGSLDKKTFYYCYNLPYEYYSQHKPHFRELFYDT
                     EEKCWKSSSKSRKSLENLISSVAENGFKQPLCFLLAENYQLIPIGCHTRILIATYLQL
                     PTIPSVILVLPETFRGNKNVNNIELARKYLTPYILV*"
     gene            complement(7041..7979)
                     /locus_tag="pig_ID_3640_F65_scaffold_1_curated_prodigal-si
                     ngle_10"
     CDS             complement(7041..7979)
                     /product="hypothetical protein"
                     /codon_start=1
                     /transl_table=11
                     /translation="MTVVSVQPTFYCNLGCPYCYLGNLRNKFQLLDLYNLGDKLLPEI
                     LSRTKITTIDIFGGEISILPSIYLEYLFKICLEYCNSVNVTSNLFNLDILETLKKFPK
                     INLAISWNKERADCSRIEEILDNQNKYFKNLDNKKQILTVALPSLLKEDPKKILNRFE
                     KWNLPVTILRYFPSEENALYNLTTKDYEDFLIKILETYLTGNYTFPLNNHQQLLKVEK
                     EPLMTSNLFIQPSGEYSWISYDGNKEVYLHDKNIGNWEIDSKLENFKYRQKCLSCSFY
                     NCCLAEHLNFNDIKEDTCCGLKNLLKWWYEKGIYLR*"
     gene            complement(7983..8366)
                     /locus_tag="pig_ID_3640_F65_scaffold_1_curated_prodigal-si
                     ngle_11"
     CDS             complement(7983..8366)
                     /product="hypothetical protein"
                     /codon_start=1
                     /transl_table=11
                     /translation="MRKDCYVSSVNLMDVCAYSYILVDDKEKENKIEDAKTGEFHISR
                     PNKACMYVTDLVTQHNKDSEVIFHFDTPEAYDYVTQMRNIKANYPVKSIKSKYQELNQ
                     QLLKEYVKSNYNRLLPILEKTLKER*"
     gene            complement(8369..8560)
                     /locus_tag="pig_ID_3640_F65_scaffold_1_curated_prodigal-si
                     ngle_12"
     CDS             complement(8369..8560)
                     /product="hypothetical protein"
                     /codon_start=1
                     /transl_table=11
                     /translation="MLNTLDKFILWVCFIITISITTKFYLKALPIIRGENGSALSLKL
                     FLVALYIILIHTMFSIGLL*"
     gene            complement(8607..9392)
                     /locus_tag="pig_ID_3640_F65_scaffold_1_curated_prodigal-si
                     ngle_13"
     CDS             complement(8607..9392)
                     /product="hypothetical protein"
                     /codon_start=1
                     /transl_table=11
                     /translation="MLLFEGNKIIFNKEVGVGARYNLTDFPFAHNERLKEFLPNCEIY
                     KMVKASQIKDSGQIFGMKLGKQFLAFVTSWMVNCMENTDLYLSEDEAWGWIYSYYVTV
                     RRYNFYFQDDYMRDTLFFPELEINLPDREVWEDTKLTKSPIIIDYPVKPEISWAIVDC
                     WKRMINGEEYLPFEDQVNAYIKDNIKRLQDKKKKINSYNAIKLFQPRIHLDSSFTIWD
                     LDYTEKQSFFYFYCPICEDLVRSNIVYLDSMWKKYQPELALLK*"
     gene            complement(9395..10297)
                     /locus_tag="pig_ID_3640_F65_scaffold_1_curated_prodigal-si
                     ngle_14"
     CDS             complement(9395..10297)
                     /product="Uncharacterized protein n=1 Tax=Lachnospiraceae
                     bacterium M18-1 RepID=R9JZH8_9FIRM"
                     /codon_start=1
                     /transl_table=11
                     /translation="MGIQRRIDTIAHGINPEVVRLPRSVKLELAAVCNHNCVYCSVPK
                     LQAGLPVKFMDVDLFKKCVDELYDLKIRELGLFHMGEGTLHPKFKELVKYAADKNWFD
                     IFITTNGTQLEMLKYCVEQNIKSIKFSLNGYSRKVHKEATGKDDFSRIIKNLKDLVEY
                     RNKIGADTEISASSIYYNVPEQDKFAEKISGIADTFYMTQIYNHAGKVDNSFIELKDS
                     PYLILNMCDKPCYSFYTLGHIKVDGTINICRFGMDHEFDIGHINDGFMECWFGEKARD
                     IRARAKKDQIETCNKCLGLSKGNK*"
                     /db_xref="UniRef100_R9JZH8"
                     /db_xref="R9JZH8_9FIRM"
                     /db_xref="dde:Dde_3252"
     gene            complement(10275..11294)
                     /locus_tag="pig_ID_3640_F65_scaffold_1_curated_prodigal-si
                     ngle_15"
     CDS             complement(10275..11294)
                     /product="hypothetical protein n=1 Tax=Megamonas
                     rupellensis RepID=UPI00035D6013"
                     /codon_start=1
                     /transl_table=11
                     /translation="LNFGKKKISMENKLKRWGYAPKKYGVASQNEPAQDVYVDCNVRL
                     YPDMILAYKKFAELFDLDLDQFILCNGGENAMKAALLALKPKDLTWFVPTWKMPEVLC
                     AALGIKPVMKNFQYDQEKREIFTPRLTEDVKGDCFYSNYGNSSLFSYQGMYEPSLLGW
                     NPSFKHTIIDLTYLDYKCMKNAVGNLLRGSPDNIIIGSFDKAIGCGLRLGFVIFNPKY
                     NEAMQLQREQYINMCAYNWLLSVVETDFDIFYQKNPLRDKLDENLISFMDLPTDWTLN
                     NNYFTVPYNVELNLNEIHFKIGEKDFTKFGIPQESDKDSLNKICWMVKSLLNREYKNG
                     NPKKN*"
                     /db_xref="UniRef100_UPI00035D6013"
                     /db_xref="R6MGX0_9FIRM"
                     /db_xref="UPI00035D6013"
     gene            complement(11257..12078)
                     /locus_tag="pig_ID_3640_F65_scaffold_1_curated_prodigal-si
                     ngle_16"
     CDS             complement(11257..12078)
                     /product="Cofactor modifying protein (Cmo) n=1 Tax
                     =Vulcanisaeta moutnovskia (strain 768-28)
                     RepID=F0QWF2_VULM7"
                     /codon_start=1
                     /transl_table=11
                     /translation="MGEDPKKFNIWKDMVEDVNPIHQIDCLRAVEVNLSNVCNLRCPF
                     CPQSQGWTTDSPKYMSVETAKEIANQLKSFNFHGYLCIAGWGEPSLNPNFEEIINLFK
                     DFQPQVITNGKTLDEETWHRICNISQVKISVHDWDNLEYYKEKFKNTNAWFRNHDAKN
                     PQMNLYNRAGYMSEPEEKIYRQCYLMFYKVCIDTDGTYYQCEADWARKSKTPMTIFNT
                     PIYNYFTTIINYRRRLMLLEGGRQNFECCKTCDINGLMVGEKFVEFWKEKNINGK*"
                     /db_xref="UniRef100_F0QWF2"
                     /db_xref="vmo:VMUT_0789"
                     /db_xref="F0QWF2_VULM7"
     gene            complement(12091..12378)
                     /locus_tag="pig_ID_3640_F65_scaffold_1_curated_prodigal-si
                     ngle_17"
     CDS             complement(12091..12378)
                     /product="hypothetical protein"
                     /codon_start=1
                     /transl_table=11
                     /translation="MEIQVENNVIDFEAKRLELYEKKRASEAEQVKSEIENRLDFLRG
                     ELFVVEGIISAIEFQNKTGQFNYKSLIESLYFARNDLSKAVEANEGPKPIS*"
     gene            complement(12397..13032)
                     /locus_tag="pig_ID_3640_F65_scaffold_1_curated_prodigal-si
                     ngle_18"
     CDS             complement(12397..13032)
                     /product="hypothetical protein"
                     /codon_start=1
                     /transl_table=11
                     /translation="MWLQIMYNFISALTFRIRGGLRIYKDKKFPLNKWWFAIWFPTMH
                     CLIRGWNAPFYLTGVIASRMCTNISGWGTYIGALLTGNKISETDKDDLNITDFVQNKL
                     FPLFNKTAIILNKSKFTSWIVKIFPFLEKDFHDCPRVYGGICLSLRGGLTTFILGLWL
                     NNIWYMPVGLLQGPVYWLGGWTCRHIYNDGKYGWKISEWYWGFTLSVFSIL*"
     gene            complement(13121..13585)
                     /locus_tag="pig_ID_3640_F65_scaffold_1_curated_prodigal-si
                     ngle_19"
     CDS             complement(13121..13585)
                     /product="hypothetical protein"
                     /codon_start=1
                     /transl_table=11
                     /translation="MTSRDLTRKEPEKIEKPIDLGEKIYVGNLLGDTFCLDKLSIQEL
                     HNNDNDLFLFSVVNRFIWIKDAEKKDYRLILESQRVLIKRVSIFSIEWDYGIVDMFGN
                     VVVDTHRTYPLSSCDEIYIVSPEEYSINTSRWYKENNPDLAYLINPNTHNYL*"
     gene            complement(13599..13715)
                     /locus_tag="pig_ID_3640_F65_scaffold_1_curated_prodigal-si
                     ngle_20"
     CDS             complement(13599..13715)
                     /product="hypothetical protein"
                     /codon_start=1
                     /transl_table=11
                     /translation="MKDEDNSQFDTTITDKDIYFILIGTVLILFLISQFNLF*"
     gene            complement(13845..14141)
                     /locus_tag="pig_ID_3640_F65_scaffold_1_curated_prodigal-si
                     ngle_21"
     CDS             complement(13845..14141)
                     /product="hypothetical protein"
                     /codon_start=1
                     /transl_table=11
                     /translation="MPNLSKVKSGDLVGFNVEQKRVEVEVIGVDPLMPDIYSLDLQGE
                     DGILNVIVNIDGVDILGESPLGDVIKVIKKAKKVQQVDYELAEFDKEKGIASRG*"
     gene            complement(14134..14532)
                     /locus_tag="pig_ID_3640_F65_scaffold_1_curated_prodigal-si
                     ngle_22"
     CDS             complement(14134..14532)
                     /product="hypothetical protein"
                     /codon_start=1
                     /transl_table=11
                     /translation="MLNAVNKIWEIDNRLWVGSPNDKNVIECHPTRDISEQYHLPNSF
                     IYEDDDSEWYDLDTIEKLKEARVIAIGYTCIPITDGFSTTYLYVKAEAVLNFIEGKLQ
                     DCKDLDQYYKVFDLYGDLLKAIKQKEKSNA*"
     gene            complement(14513..14896)
                     /locus_tag="pig_ID_3640_F65_scaffold_1_curated_prodigal-si
                     ngle_23"
     CDS             complement(14513..14896)
                     /product="hypothetical protein"
                     /codon_start=1
                     /transl_table=11
                     /translation="MGYLVVDAQILKEIGIRVDQEKQIVEFLGRKAQFKREIEFLEQL
                     VKYKTNDDGIYPHLIINYHNTYRYMDEEKDSTFRGCLPLKLYREGKQVVLRMAFTPKE
                     KVDQEYLDFYTKLLEEEVKNVKRRK*"
     gene            complement(15064..15642)
                     /locus_tag="pig_ID_3640_F65_scaffold_1_curated_prodigal-si
                     ngle_24"
     CDS             complement(15064..15642)
                     /product="hypothetical protein"
                     /codon_start=1
                     /transl_table=11
                     /translation="MGILSGLLRRLLGGLSSKFKLLEERGFQIFLLVLLYAPVIYFST
                     YHTYLENLMPKWLFTIIVTTLVIISELKGHFPGFLCGTENPKYIEEQLAKGRKIPYRK
                     IVTWWGKIRGFEEFDKEWCFWQLCLCKTVWTLPAACFVGSQFWFAGLCTAFAYNAMFW
                     VNMKPFKNIFVSPTNWGEFWQGCLYMYALWSI*"
     gene            complement(15760..16746)
                     /locus_tag="pig_ID_3640_F65_scaffold_1_curated_prodigal-si
                     ngle_25"
     CDS             complement(15760..16746)
                     /product="hypothetical protein"
                     /codon_start=1
                     /transl_table=11
                     /translation="LSSYQDLMLKATKSLFEKNRYNDDIEYLKTDDFNYKSEIKCPST
                     VVNIRTEKIAEEDLEFTKEFVDYEKADLSHLTGTVEEIEMEVNSTFLSKFEKVAVNEN
                     DRNDKETAIKLAQASYDGVRYYCKTNLLVIPQCIKSYVAKGGKSLVCKISVYNYKYCN
                     EEKRKIFNCQDIKTSTLKFTAIPKKLAYVKIKESKYKIIDGDTKVLYTNLPTEYYRQI
                     CVDNETLAYNINKECFIGHSNSNETKINHLCYDIAINGFQKVIQLKLLDGGKLVPYFS
                     NKRVLIGEYLNLPSIPVAVILDSHNYSKDLLYFESGDVKDLANKYLNPYFLF*"
     gene            complement(16697..17020)
                     /locus_tag="pig_ID_3640_F65_scaffold_1_curated_prodigal-si
                     ngle_26"
     CDS             complement(16697..17020)
                     /product="hypothetical protein"
                     /codon_start=1
                     /transl_table=11
                     /translation="LSIFKNKRIYHKRGTSFKLTSEPFITDVSVFYNKELVNSGKAKC
                     YVYGRIKEGQFVSTYYLYGIGFATNVEEIGFAKSLVNKETPGIGEIEIEFLPRFNAKS
                     NEVTI*"
     gene            complement(17001..17693)
                     /locus_tag="pig_ID_3640_F65_scaffold_1_curated_prodigal-si
                     ngle_27"
     CDS             complement(17001..17693)
                     /product="hypothetical protein"
                     /codon_start=1
                     /transl_table=11
                     /translation="MIKTGLPYSTENMSEIYSNGAEVDMSNIDFPTNQDKYRTTFIYL
                     RNTNFNNILLDFSKCSYEEKAKFLLEYIKSDITVELLPLIYTWQCLLTYKSCNPYFSD
                     EEAERFIKENQNTLQELKEFYLSLPLYLFTRLKLVDMNMDNLTKKDFNYGRNSYFLIR
                     NEFIDYLSAQNPDFNSPILYPQHFTPDNEVLFDYMKELDIYNLIQTMTETDPEEFKKL
                     LTEINNFEYIQE*"
     gene            complement(17690..18733)
                     /locus_tag="pig_ID_3640_F65_scaffold_1_curated_prodigal-si
                     ngle_28"
     CDS             complement(17690..18733)
                     /product="hypothetical protein"
                     /codon_start=1
                     /transl_table=11
                     /translation="MKVDLSKYKAFKVEIKEMSVKEARAIEEPYVTKSPFNYSFFWNQ
                     IYFVLPVYLDSTYKEKTSTIFSYKYYTKLEEKFEIDLPENLYINEGQFEIPYEYYSKA
                     YIEFFDIEVINNEVNLELTPKIIEFELDSVGRLHIKKKCLANYIYCMEKKFPTIKCNI
                     TVGGNITSEAQYELAEKYLSPYFVFLEKHSISELFVKPNSIAEELFNKINKEDLDFFL
                     PYFDKKEDVLTGNCSKLTGYGFFDGSFIFFNGILLYHYIFQKILLRIQEEFGEWEDKN
                     TIKFDTLHYIENKTICAYNKSKESQQSKNLLHKLGKKYMLEIFTYNNSKEEIKPYYER
                     IMQGNIYKRRNLK*"
     gene            complement(18735..19712)
                     /locus_tag="pig_ID_3640_F65_scaffold_1_curated_prodigal-si
                     ngle_29"
     CDS             complement(18735..19712)
                     /product="hypothetical protein"
                     /codon_start=1
                     /transl_table=11
                     /translation="MTEMLKMTREMFDLPFNDNIRYEEGDDINNRTEDHIPNDPVNQA
                     LQKLYAEAPKLIQKPFEFTGKGDTSKYAITRLRTWYYAHKILISKQEHCIRGRDDSEE
                     EALRLMKDEYDGLCFFQHNPSKRRKSMWWTPLAIQKYMENHPDEHIPYTEYSTEDIWN
                     ASPRFYKPIKFPILPDKFQYSIFEEEKFGRITTPEGQWTYLCKNIPYSDYSRMINIDA
                     RTLSYDYKTETYIGHSGDNYVKMSHLCYSIAKNGLPLPVAAQLNGDGTLTLYASNKKQ
                     MMAQYLKCPEIPMIIIQGPIQVNPNLIGHAAMPGKARANRLFNPYFMVI*"
     gene            complement(19696..20844)
                     /locus_tag="pig_ID_3640_F65_scaffold_1_curated_prodigal-si
                     ngle_30"
     CDS             complement(19696..20844)
                     /product="hypothetical protein"
                     /codon_start=1
                     /transl_table=11
                     /translation="MPKLFNLDNIDMPKDLLKIPFYYEPENYEMAYALFEACNLHCKF
                     CFEGHRDNTIDVLKIRAAAFNIYKEMEPELEKYQIKNLNIRLWGGELFFDGIKDEVFD
                     AYKFLIDKCRELFGKKYPDLKLTFSWLTNGVWTKWERIKEILDYSGGHLGFSYDPADR
                     FPNAKIEQQMIDNTWRVYNEGYLANLSITLTKQTVKQYTSGNSNIEKFPPMNIDVNYY
                     TANPGWENLLLDDEDLYQFFKWALEKRLFRINVISNLMGAGANKPEWFRGHYCDCKTC
                     KQYSNGYCTTDCAKRASILPHEMFYGKYDKHITEENVSDIKLSMGIQKMGCLNCPYYN
                     LCQKPCWISIVFEGYKPTNCPYARIYKDIVKDKKLQEDFERFRNDRNA*"
     gene            complement(20828..21742)
                     /locus_tag="pig_ID_3640_F65_scaffold_1_curated_prodigal-si
                     ngle_31"
     CDS             complement(20828..21742)
                     /product="hypothetical protein"
                     /codon_start=1
                     /transl_table=11
                     /translation="MRNGLTHENLGTSDLESISNQIKKLKEVFICFDFACNLNCPHCT
                     LQKIRMKRNLSSVRKTIDFILGINPNITFNFFGGEPLLLQDNEIKQFEDLFYSNPIIV
                     STNLLRLTDYQLKLLKNVEDVNTSWNPRRFSDNELHSWMLNLNKLKERFIPFSIMVTL
                     TQDLIDNYKPEEFLDFIEYLEPRNLDLKFMVGDYDMDFSTIDNWLVELYKYYQVNCYS
                     FSCLLFKEMENVVKGNKIWKQYCPTVGTIYPNGNLKLGCPYYEYKTDKSQCLTCEYYP
                     VCQGGCDIQEKCAFPKKLYEVIKNAKVI*"
     gene            complement(21727..22647)
                     /locus_tag="pig_ID_3640_F65_scaffold_1_curated_prodigal-si
                     ngle_32"
     CDS             complement(21727..22647)
                     /product="hypothetical protein"
                     /codon_start=1
                     /transl_table=11
                     /translation="MLKNGITHENNGFNITEISKDKLREANEIYICPSFLCNLNCPHC
                     TLKNLPTQLELEKIEQTLEYINKNSGNKVLYDLFGGEPLLLQDFVLERLYKKISQKKF
                     IISTNLLELRDSIIPIMKEAEWINTSWNPRRFDTCQTQIWQENINKLHENGIKINLMI
                     TLTKDLLYLTPVEFLHFISAFKPYSLDLDYVIGEDFTEARLQEIDNWLCGLYANWNIP
                     TIFDIADNIKKSILYGKKYKDCSNHYTILPSGKVKPGCAYFETDVDKTKCYCCELYPW
                     CNGSCRLQTACTLPKNLFRIIKREIECGMD*"
     gene            complement(22666..23349)
                     /locus_tag="pig_ID_3640_F65_scaffold_1_curated_prodigal-si
                     ngle_33"
     CDS             complement(22666..23349)
                     /product="hypothetical protein"
                     /codon_start=1
                     /transl_table=11
                     /translation="MAGIAAGQGLIKTEAQNTFKSNLIAAMFSGVEGNNSVPKFTGQA
                     GNFTNPNAIDPGQLDSTTQPGVSIPNTLVDASDTYGAMKAVVDNLTRIRYYTSNWYFQ
                     TNDTQGFIATKSGTAIFKATIPALPAYSAATKTNGYSGWNRTVEGSGAAVTSAIKLTG
                     TTSVTADPVVTGKLIEANKVSPYTTANALFKKLFDAWTTFRNKRITYTYYTCHSNCHS
                     NWDDSRSRR*"
     gene            complement(23351..24178)
                     /locus_tag="pig_ID_3640_F65_scaffold_1_curated_prodigal-si
                     ngle_34"
     CDS             complement(23351..24178)
                     /product="hypothetical protein"
                     /codon_start=1
                     /transl_table=11
                     /translation="MLDKVYAIPTYRCNLKCPHCELHKIKCKANHEKFLDSLRNLEAR
                     DIILFGGEPLLTESTYLDHIFKTGKITSISTNLTVRTKMDLLVKYIKKYNLNVSTSWN
                     PHRFNDKTELDWIYGLYSVYRFANCKPTILVTLTEDLFNNEKFYELLDGLNGDDFLGP
                     YISGILFEHYVGPEATNEYHQKADDFLCKIYKEWRWKFNNFIVERIKNWNCNCSSVAT
                     IEPDGKVKVGCPQYTGNINIRKECLDCSLANICNPCYLQQSCSFPKKLYQLIKEKEK*"
     gene            complement(24171..24413)
                     /locus_tag="pig_ID_3640_F65_scaffold_1_curated_prodigal-si
                     ngle_35"
     CDS             complement(24171..24413)
                     /product="hypothetical protein"
                     /codon_start=1
                     /transl_table=11
                     /translation="MDRNEVYKYFQDKKEMEGLCIKYISSFYAPTDYCHVELKDFEYR
                     DGGIIHISANVYKNAEPVKLVLHSVSVDTLCGDSDA*"
     gene            complement(24441..25409)
                     /locus_tag="pig_ID_3640_F65_scaffold_1_curated_prodigal-si
                     ngle_36"
     CDS             complement(24441..25409)
                     /product="Uncharacterized protein {ECO:0000313|EMBL
                     :KKN29012.1};  TaxID=412755 species="unclassified
                     sequences; metagenomes; ecological metagenomes.;"
                     source="marine sediment metagenome.;""
                     /codon_start=1
                     /transl_table=11
                     /translation="MILLIKPTSACNFCCDFCSIKDLKIKMQRKHVPQQIKDLIKKLN
                     PDWISVTGGEPLTQEPSYFYELLDLIDGEVAMTSNLKYFYENPDKWVPLFKNPRITVC
                     TSFQYGNGRKWDKNTPFTEEKFSEIIKLYEEKVGREPPQFIAVITEENYDRALDHLYL
                     AKKLNTRCKLNRVLSLGGAKDDYFPFAKMIDLYYEIKKRGLDPWYADIDSFQFGTCNI
                     NTNLLCDSTTRATWVKQDGTLEYGNCEDLLASGMSKRDINEERPNQLPTELNPEVLIN
                     KNCLTCELCKLCNACEANRFCNKKDPNHCQEMLKRMDKIKEMKWLL*"
                     /db_xref="A0A0F9PWB3_9ZZZZ"
     gene            complement(25484..26656)
                     /locus_tag="pig_ID_3640_F65_scaffold_1_curated_prodigal-si
                     ngle_37"
     CDS             complement(25484..26656)
                     /product="hypothetical protein"
                     /codon_start=1
                     /transl_table=11
                     /translation="MQGNTNAFGSAGGLGDTGYQKLADGALKINFNENTPQTVKVGTV
                     EDWTNSGVLAFCGGISDLAVANNNLDIVSDNTKIGAIRLSHTTNENTCNSVYLTNNGI
                     SLGEEVIEINSQTGISTLQTNENSVATWQNLISTANGESSNYIKTVSSAAQDLQSVIN
                     SKVEQGEFILESELDFYLKGKDHFNLVNSEENILKISTLHTELDGVMKISSSCIRLDD
                     NDFFTGLGILKLQGPGSLTRQVSLHCVDPSDSSGTLLQLSKNFYLAQQNTNSHCQIAS
                     GSDSQGNLGIHVSGSFFNIPDVTSDTDDSRQAATVKYVRSKISSIDFSPYQTTANLVT
                     SITAQSTDSQYPSAKAVYDLLNALTTRIATLEAKVTALESQVNNTEAELNNINSGE*"
     gene            26802..27209
                     /locus_tag="pig_ID_3640_F65_scaffold_1_curated_prodigal-si
                     ngle_38"
     CDS             26802..27209
                     /product="hypothetical protein"
                     /codon_start=1
                     /transl_table=11
                     /translation="MEKLDFKFIFSELERIRDKVVKEYMEIYKAKDNSEKIGIYNSTI
                     FGNRIGNAVDYLNDVCGCAWIGFKDKRSGFYKQYKQYIRDINNSPTMDVYIFSYPHSG
                     RQELEVNEAVAKSCCEYINKNCGANCFVRTRID*"
     gene            27211..27516
                     /locus_tag="pig_ID_3640_F65_scaffold_1_curated_prodigal-si
                     ngle_39"
     CDS             27211..27516
                     /product="hypothetical protein"
                     /codon_start=1
                     /transl_table=11
                     /translation="MKAVKVYTKSQEWQLAKREDGIWFYREWVETRYGPQWEKWRPLG
                     LLKEAKICEDSILTEVENSWEVKIKKVYAYFRTAVFVIKNVRKQYKNRLRLPDGEVR*"
     gene            complement(27509..28084)
                     /locus_tag="pig_ID_3640_F65_scaffold_1_curated_prodigal-si
                     ngle_40"
     CDS             complement(27509..28084)
                     /product="Putative tail protein n=1 Tax=Cellulophaga phage
                     phi13:1 RepID=S0A103_9CAUD"
                     /codon_start=1
                     /transl_table=11
                     /translation="MKKEEDNATKYYENKHVFFQDDILYVLGEFNQDVSNNIIPRMQS
                     YVDALSLLKDPKFEIVINSPGGYTNELLSLLYYLDEMKKNGVKIITKNVGEACSCGAM
                     LACYGDERYMGSRSTFLLHYGNYPVAPFTNMQDIERQTASAKDDFEMTLDLYAKHSNL
                     SKKELRKLLQSDHLRLDAKTCLQYGFVDYII*"
                     /db_xref="UniRef100_S0A103"
                     /db_xref="S0A103_9CAUD"
     gene            complement(28085..28843)
                     /locus_tag="pig_ID_3640_F65_scaffold_1_curated_prodigal-si
                     ngle_41"
     CDS             complement(28085..28843)
                     /product="metallophosphoesterase id=5090988 bin
                     =GWC2_PER_33_13 species=PER_GWC2_33_13
                     genus=PER_GWC2_33_13 taxon_order=PER_GWC2_33_13
                     taxon_class=PER_GWC2_33_13 phylum=PER tax=GWC2_PER_33_13
                     organism_group=PER (Peregrinibacteria) organism_desc=No
                     RuBisCO in this genome"
                     /codon_start=1
                     /transl_table=11
                     /translation="MKVRILSDLHLSQNSYFELTDKDIFTIIAGDISKDIFQLKSWLK
                     QNVKNGLFILGNHDFTGNMNMKDAYFQLKEEFPVTENLAFLQNSYKEIDNKIFVGATL
                     WTDLELKINNPIFEPNKSTNHLHSYIRGNFSKDQKLSPDITIREFNKSLNYIDFLCKE
                     NPTKDIVVITHHCPSIKCSAEKFIHNIMNPALISNLEDFIINRKNIKYWICGHCHRDP
                     IQFEIGQCKVLMNTRGYCKFNECPSFKEDFIVEM*"
                     /db_xref="GWC2_PER_33_13_5_7"
                     /db_xref="A0A0F9ZN03_9BACT"
     gene            complement(28843..29979)
                     /locus_tag="pig_ID_3640_F65_scaffold_1_curated_prodigal-si
                     ngle_42"
     CDS             complement(28843..29979)
                     /product="Thymidylate synthase flavin-dependent n=1 Tax
                     =Clostridium sp. CAG:567 RepID=R7M947_9CLOT"
                     /codon_start=1
                     /transl_table=11
                     /translation="MKITHCSYEIWTELDDKKIGQFIEKCARNCYKSEKAMTEDSYKH
                     IIKNVLLAKGHEAMLEHFNITVKLTTDLHSYKDLTRHRHASFAIESTRWCDYSNPNKF
                     KDIEFIEPYGLAEHNGAYNLWKKACEQCEVDYKFIKNAKLSTDIASQFINQSIKADVV
                     MTANIREWRYILKLRTAKGVYPNLRNLMTELLLEFREKLPTFFSDIKLDTDKEPEVLE
                     VAKVAPKKTSKKPTKEEATKDLINCFNNATGVCKEVQDIATKLIKYKRPKDNGILVNG
                     VALDYRNIDAKQKIMDWIQKYPYRLQEMKFFVEVIDKELVNNKTNQNYFYELDLLNNG
                     NLEFIVTRDDSRVKEKKLVGYYEKYKEQFPGLSPKFIAQTIRFE*"
                     /db_xref="UniRef100_R7M947"
                     /db_xref="R7M947_9CLOT"
                     /db_xref="ccl:Clocl_3035"
     gene            complement(29994..30308)
                     /locus_tag="pig_ID_3640_F65_scaffold_1_curated_prodigal-si
                     ngle_43"
     CDS             complement(29994..30308)
                     /product="Thioredoxin n=1 Tax=Acetobacter sp. CAG:267
                     RepID=R5YKX8_9PROT"
                     /codon_start=1
                     /transl_table=11
                     /translation="MQEVKDSNFSKEVQEANGLVLVDFWAEWCGPCRQLLPIIENLEK
                     DYENKIKFVKVNVDEAPDTAKEMELRSIPTLILFRDGERIDTSIGFLPSELLKEWLNK
                     HL*"
                     /db_xref="UniRef100_R5YKX8"
                     /db_xref="R5YKX8_9PROT"
                     /db_xref="eaa:I862_01890"
     gene            complement(30313..30558)
                     /locus_tag="pig_ID_3640_F65_scaffold_1_curated_prodigal-si
                     ngle_44"
     CDS             complement(30313..30558)
                     /product="hypothetical protein"
                     /codon_start=1
                     /transl_table=11
                     /translation="MSNEKIKPDYGTLYFLYVKQNFTQEQIAKNFNVSKSTVRRWLKS
                     YEIKKCNCSLHKAVESIFYKIVNRIVKWIVSKFSKGN*"
     gene            complement(30598..32580)
                     /locus_tag="pig_ID_3640_F65_scaffold_1_curated_prodigal-si
                     ngle_45"
     CDS             complement(30598..32580)
                     /product="DNA ligase id=4805073 bin
                     =GWA2__Bacteriovorax-rel_49_15 species=Bacteriovorax
                     marinus genus=Bacteriovorax taxon_order=Bdellovibrionales
                     taxon_class=Deltaproteobacteria phylum=Proteobacteria
                     tax=GWA2__Bacteriovorax-rel_49_15
                     organism_group=Deltaproteobacteria"
                     /codon_start=1
                     /transl_table=11
                     /translation="MEKENEQLISELSEKIKTANKNYYLLGESDLSDAEYDSLVEQLR
                     KLDPHNPILNKVGDDSEAENKVKLPVIMGSLNKTRPDEADLARLYNQQDLVKTPKLDG
                     LSMLIEYENGKFKTLYTRGNGYEGQDITGRAQYMNFPKELKEDLSEGIVYIIGEAVIS
                     RENFKLMKGSYKHPRNAVGGTLRPVLTNKEYEEVPQDIKDNCKLVDIVSYGLISDNYN
                     FNLFSDILNTLKKNNFIVADYEVINCNDITPSYMSKSIRDYRTGYQYLTDGMVLRLNN
                     NDLFNKLGKEANGLNPRGSRAVKANLDDQFSQIGVIDHIDWEISKRGNFVPVVVLKEP
                     VLFDGAEVTKISGNNVKYVRENHWAPGVKVKIIRSGDVIPRIVAQNSDGTEDLNIPAV
                     CPWCGEPLQENEAHLYCPNPCCTGKTRAGVIEFFVNANLEDVSYQTVAYLYDKGFNTH
                     EKLLTIKYNQLIAMEGFQAKKAIAVERELNNCLKGITLAKFMYLSQCFMNEKSSLGET
                     KLQWVIDAYGEENILASMNNEKDENGNFRKLDPQILDNIKGFAETSVNLFKNNWRDFK
                     LLYQMLKPYIEFKQPEVISNKLEGMSFAFTNFRDADLEEVITKNGGSVKGVSKKTSVL
                     FAASMESTKAKTAEKYGIPIIPAPQAKEYIEKLLNN*"
                     /db_xref="gwa2_scaffold_6_178"
                     /db_xref="bmx:BMS_3428"
                     /db_xref="85791990"
     gene            complement(32582..33322)
                     /locus_tag="pig_ID_3640_F65_scaffold_1_curated_prodigal-si
                     ngle_46"
     CDS             complement(32582..33322)
                     /product="hypothetical protein"
                     /codon_start=1
                     /transl_table=11
                     /translation="MNTIELNALQDLFISAPKEIQDAIFVILNYVNAKNKLPQDENVF
                     DLQSEVNPGIMQIKKSGLIKENTLDSFEEPKEEPKVIAKISEEEQEDLKQFTLDLQEE
                     PKKQEPKVQVKKSVEKGNSERNLLTDTMVIKNLKSTGNGPDDNKNAKKDIDSPYIESL
                     WSQYSKLYGEQKALEMGRSILEIANADYNYGIKELKGVKAREYWKNIADLAEKKFGVK
                     PAWGIAYKAQIILLTADKLGYPVKKIGD*"
     gene            complement(33325..33534)
                     /locus_tag="pig_ID_3640_F65_scaffold_1_curated_prodigal-si
                     ngle_47"
     CDS             complement(33325..33534)
                     /product="hypothetical protein"
                     /codon_start=1
                     /transl_table=11
                     /translation="MKITRKDINTISNNLCLPEKSVDKMLRNCQTVGDVAALDLGLKN
                     EQLETKVKESLVTLLFKINSRRKGY*"
     gene            complement(33563..34081)
                     /locus_tag="pig_ID_3640_F65_scaffold_1_curated_prodigal-si
                     ngle_48"
     CDS             complement(33563..34081)
                     /product="hypothetical protein"
                     /codon_start=1
                     /transl_table=11
                     /translation="MDIKQALQLKRKGILNVDNCIFTDSLKDSDVQELKVYLEEKEIN
                     VKIIDLNFREIKAEESPETTAIRYLYETQKIRDKVIGSLDFYIITNYITLYNNSTVKF
                     LKSSNTSFLCWYLAYSINLNPIMFITSKVEENNYALVNIFTKGDIVEAFERGLKEIDN
                     IVNEAISQKKKE*"
     gene            complement(34084..35199)
                     /locus_tag="pig_ID_3640_F65_scaffold_1_curated_prodigal-si
                     ngle_49"
     CDS             complement(34084..35199)
                     /product="hypothetical protein"
                     /codon_start=1
                     /transl_table=11
                     /translation="MYHIPVLDSLLQKSLTVKPIYYYNAKEIESIYKSVILLSMRFYN
                     CKQFKSALSFLDKSDIQALSTNIHFDSNLLLKIRGFVYDLIQNPVSSNDEGKTRMVKF
                     NLINKKSYATSIQNLDLLRLIKDTKFLEKHFTQIKSFPEPLTPKEATILCANTVKTLM
                     PVIKSFTYKKLRFLANSNCCSLEDLHSTLVSAICANCYDIQANYRGKHLLNFLKRTIK
                     STGLNLIGYYTAQSRQRLVEDEEGFSSKVMSSSISTEDGSDSNIFDLIGEEDPGIETI
                     EMRTSLFFQMKKVIDEYGENSKEARLLAILSNKSKDFVKWYNIQKGVHFTNVIDIQEE
                     EGKRFMYTLQLYFGLGQSEFDALLKDIKPRVIDLLGE*"
     gene            complement(35233..35889)
                     /locus_tag="pig_ID_3640_F65_scaffold_1_curated_prodigal-si
                     ngle_50"
     CDS             complement(35233..35889)
                     /product="hypothetical protein"
                     /codon_start=1
                     /transl_table=11
                     /translation="MSKIEIKATCKDCLFFKELIHPSEHFTCSQAGYLEYSSPCQNFC
                     YNSKKLRLIESQEKDVFGFIRKIPTTELNGMAALLLQEGYNRSWGWSIGDIAYFNLGK
                     EDYVSSYVQVVFKGLAGNLDMAIIEGNRQDHKVWNGEIQIKSLLKKDQWIQKHKELVS
                     LGRIFTDSLSQILPGYKYPSKEELSAEDYTPKNISQFYKYFPEGDLTKFIQTCQDIKE
                     *"
     gene            complement(35954..36406)
                     /locus_tag="pig_ID_3640_F65_scaffold_1_curated_prodigal-si
                     ngle_51"
     CDS             complement(35954..36406)
                     /product="hypothetical protein"
                     /codon_start=1
                     /transl_table=11
                     /translation="MSQGNTRPINRPNGICPVCLQPLVDNVEEHHITPVSYGGPQEGP
                     TVFLHSDCHYNIHKTAESILGKTVKSKNYFGNEQLLKSAAPFIQAIIEAKRRYMEGET
                     DIYKPRRKMIVVNLSDYEWRRIRKVAKDSGFSNTTKFIEEKLRSLTKF*"
     gene            complement(36379..37290)
                     /locus_tag="pig_ID_3640_F65_scaffold_1_curated_prodigal-si
                     ngle_52"
     CDS             complement(36379..37290)
                     /product="hypothetical protein"
                     /codon_start=1
                     /transl_table=11
                     /translation="MAKGEDKSYQIFSLYDSIELTLDEKKLKSQIELIKSLMKLYGVN
                     SPTRKQLKRNIASLSSIYSALNRVDVSVLQQDLDVIKASLQKEFDEFKLLTGITTVRR
                     EGKPKKKVLTSLEDLALLNSKEEISDGTELVGEKTSYNLLQAYANKMKQTLSENPDFI
                     LINIPLLINAVTPDFIKLPRLGIQIQRSSFGTTWNNQWVFALRKTVHLEKEKIEELTK
                     EVTKENMVLMSDHTMVDKAFPDYVFFWVFPVRVLKELTSFKVIGYALPFPNEKAKDSV
                     AVDVKALKEARLKREQEKKCHKETQDL*"
     gene            complement(37271..38671)
                     /locus_tag="pig_ID_3640_F65_scaffold_1_curated_prodigal-si
                     ngle_53"
                     /gene="gyrA"
     CDS             complement(37271..38671)
                     /gene="gyrA"
                     /product="gyrA; DNA gyrase subunit A (EC:5.99.1.3)"
                     /codon_start=1
                     /transl_table=11
                     /translation="MEGNITETTLDIFTHKALKKYTRQTVMDRALPDFKDGLKPVQRK
                     ILWSMYKMGLFHNLAYKKSARVSGDVMAKYSPHGDCYPAIVNLAQAYRKYNLVLGQGN
                     WGSWSGDPAAASRYTEVKLSEFSDVVLLDKDYLAVVPYEDNYDGSEKEPVYLPARLPV
                     CLMGNIQGIAMAVRTGLPCFSIDSLINVCSYYLKNKDLPENLEEILQFENIYGGKCIS
                     TKEEIKNFIDTGSGSITFEPDYELFKDRIEITGIQDNFDFEKVTANLEELSEVKSVKD
                     EGDSQIKICIYLNCKSSDKKALDKIFKKLQTKVLYNVNILNRLWKDEEVEANYRETNI
                     RKLIMNWCKFRVKLEKDHLSYLISELNKDISYQQLLLKAAENVKEIFKALQEQDTKDI
                     IMDKLKINSDQAEIILNLPIKRLSRLDLEKTKITLDNFYKQLDNLNKKLNNVVKVVIE
                     DLDFLKGKFSNGKRRG*"
                     /db_xref="ddf:DEFDS_0004"
                     /db_xref="UniRef100_D3PA93"
                     /db_xref="88185286"
                     /db_xref="D3PA93_DEFDS"
                     /db_xref="5.99.1.3"
     gene            complement(38764..39891)
                     /locus_tag="pig_ID_3640_F65_scaffold_1_curated_prodigal-si
                     ngle_54"
     CDS             complement(38764..39891)
                     /product="hypothetical protein"
                     /codon_start=1
                     /transl_table=11
                     /translation="MKTYTKHGFLYYELTVQQNKPAVIISSDKENRVEIFRDTDLRTQ
                     FVDSLKEEMKKAGAELFQIPETAVWFNPSTLLSVRALQDKFIILEFPWKVTKQIEFSS
                     VASLKTAYKSIQDSLDSAGGPGDLSAYLLKSEAAETYLKKEAAQGFAEQAAVDAVTAR
                     VTDLEGEVTGMAQDVADAASAAEAAQQDVDTLEGAVSALSTTVANNKTAVDTEISGIN
                     GKLDVDKEDINILKQKTTQLNTDGTVTNLTVTGAAAFASAPTSASDSSFSDLSNAALP
                     NKTQVTSAIATYTPKVYNNVLLTSSEVVAGDSNYPYLNTFTINGIDNSYIPTVILSSA
                     QVVSGEWASTAETISDAVTIRTKSQVAAGTTIPQVICQKSE*"
     gene            complement(39944..42859)
                     /locus_tag="pig_ID_3640_F65_scaffold_1_curated_prodigal-si
                     ngle_55"
     CDS             complement(39944..42859)
                     /product="Putative uncharacterized protein n=1 Tax
                     =Salpingoeca rosetta (strain ATCC 50818 / BSB-021)
                     RepID=F2U0A2_SALR5"
                     /codon_start=1
                     /transl_table=11
                     /translation="MKANITAVGKNLTLSRGATLNSTNTGVINFIYDPLTENSLTNAR
                     ASGFVYKSLQGQPFIADTSKAISFEKHYFNNSIRFFNEKYNQTLVSSGTFGTALTEVS
                     VNVSSINPRDVFILKFSDSTISDPEDTISVNVQATSWSDFIIYVNSYFSNGGYYYPYQ
                     VSYENGILTLKNIYNVATLYTISLTKLSENTSSYIAFTSNSDLETNFFEFSDSIAIIK
                     EGLTLGTTPDQNMLIGSYLFVDDDEIELASVRSELDTNGTIKICLRAKNLANGQLGKE
                     PEILNEELALYIAKDGTIWATAPDPNDNATGNEIATARWVRKVTAGGMQYKGPFDASA
                     GNYNAISDSHKGWMYVVTTAGVINGIDWKVGDFLVVDADGATSVTKIDNTESDDLVRL
                     DAIQTLTNKTLTSPTLTGTPVTTTAATGTRTTQIASTQFVGNEINALKDDTYFVKTGN
                     NDQDVDGIKSWKKYINRKLQSYSPLSTANVVDYIYKVVDASNDANLAVEVAINRDVTP
                     EAVRLKNTVYNVNIGSASNFAGYDFVLSDNKGFYLEYVPENATYNLAIPAGDNSNKIP
                     STSWIQTELATAIAESAPEAATTSALGLVKPDGSTITVSSGTISVPTATSNALGLVKP
                     DGSTIAIDSNGVISVVSTLPSGNLVNTATGVDSLTILGTATTANNALNIGSGSSVSEN
                     SSIAIGYNASSTAENAIQLGTGTNSTTNSFQVGSYNLLDLSSGLIPDARLNLIDSTTN
                     KIKSSYIDSSVFGSVFVDTTTEQNIGGAKTFNGSNLYINTTNGLTLGSVGNAGSVITW
                     TPYNTTNLTAVVTEIDAPDANTARFNISSVSSGTPVTFGFDFVNKKLVLPATPSSSTY
                     DTTAATTQFVRNYQIPVTTISATSGTVELSANNIYKISATGNMSFTLTTPTDTTVYNQ
                     IKVMLQTANTPTIIWGTTTYYNNQEPDITADGYYSVYFDWDANINGWVCGSLTIPSA*"
                     /db_xref="UniRef100_F2U0A2"
                     /db_xref="A0A090CG02_PODAN"
                     /db_xref="mve:X875_18410"
                     /db_xref="F2U0A2_SALR5"
     gene            complement(42859..44655)
                     /locus_tag="pig_ID_3640_F65_scaffold_1_curated_prodigal-si
                     ngle_56"
     CDS             complement(42859..44655)
                     /product="Uncharacterized protein n=1 Tax
                     =Phascolarctobacterium succinatutens CAG:287
                     RepID=R6WL52_9FIRM"
                     /codon_start=1
                     /transl_table=11
                     /translation="MADIQIIDEGNIIEIIQGRDLTVVMPIENGVEIEKLRFIQLADT
                     PNSYENSAGKTLVVNEDGTGLIFSKNYDTFLALTDTPNSYENSANKLVVVNSNGTGLR
                     FLNYTSGDITIENFTQLGDVPNSYTGKANYLVTVNSDEDGLAFIEQQNILPDQANVIP
                     GSYKYPQFVINKKGVITNIQEGEPFEFDEFDTNKLLIGDGSTNPAQLPLGRTNQILIT
                     TDSSARPAWTFLDKLIDENGKVTVVASNTSSTDSGVLFIENSANRITFRTDAAQTFKI
                     GNGNAIILGGSTEVTGTFRASLTSVFEGDSTFNKKVTIGTTLTTGGKISSGGDIEAEG
                     NISALGNITSSSDISAAGNLSTSRNLTVRGNAQVIGATILGGSVDISGATTIGDTLNV
                     TGKTTLSGGLDIIGATNITGNTSIDGTLSTTGDVNFQSNATVGGNLNLTGNIVSSAGT
                     KINPGTGTVGVTGVNAETYSARITHDNDFITKKYLDDQQMTVTYSYKKTDTVTITDQE
                     VSISIPQYATILDINFDINSGLNEEAKLQVVDSDGITLFDSSDCPYLDSEGLKIFLNQ
                     HVNSTNYTVKATILDYSYGEGTIFITYFEGNS*"
                     /db_xref="UniRef100_R6WL52"
                     /db_xref="S7IWZ0_9FIRM"
                     /db_xref="cpi:Cpin_6629"
                     /db_xref="R6WL52_9FIRM"
     gene            complement(44669..45148)
                     /locus_tag="pig_ID_3640_F65_scaffold_1_curated_prodigal-si
                     ngle_57"
     CDS             complement(44669..45148)
                     /product="hypothetical protein"
                     /codon_start=1
                     /transl_table=11
                     /translation="MRMIDLMSDIQAIHNTAKRYHWQCQGHDFYEAHLFFDRIAETFN
                     EDSIDTLAEAWYMNDGREYLINLNDFDQLVSEKVGKKFSKEELNSKDIELKMFKILAS
                     MISAFRSKLTTEEFGQGVGNKLDELAQSASQILGLIRARIADNLANVVTSRLKRNFK*"
     gene            complement(45246..45689)
                     /locus_tag="pig_ID_3640_F65_scaffold_1_curated_prodigal-si
                     ngle_58"
     CDS             complement(45246..45689)
                     /product="hypothetical protein"
                     /codon_start=1
                     /transl_table=11
                     /translation="MATTFTLKNQTQEEYQDSYRNGARAIATIYAKSNESLNLHFVWK
                     SGAGIGKDLSNYTGAFCVRERKDGHIVAFVADTEGTGDGTMTMDYNGNIKIQGDYTQI
                     AAMYKTGEWVWDLIVKSPKGIVTRLIEGDFKIDRGVTYLDDLPTT*"
     gene            complement(45707..46174)
                     /locus_tag="pig_ID_3640_F65_scaffold_1_curated_prodigal-si
                     ngle_59"
     CDS             complement(45707..46174)
                     /product="hypothetical protein"
                     /codon_start=1
                     /transl_table=11
                     /translation="MKVLKRLNAVTAAEKMDFDTFFGIMKKHTNDATEIVNKALAPVF
                     NKLPVPLYKANDSYERVAFNLASDIVKQSYKNTVYFTVDTKGDASCSITIDDKFKVQC
                     DLHISTNFMDFSAVKQFADFTKALASISQKDFDSAIKKARAEMEKALDKWSKE*"
     gene            complement(46176..46598)
                     /locus_tag="pig_ID_3640_F65_scaffold_1_curated_prodigal-si
                     ngle_60"
     CDS             complement(46176..46598)
                     /product="L-alanyl-D-glutamate peptidase (EC:3.4.-.-)"
                     /codon_start=1
                     /transl_table=11
                     /translation="MNFVRKENAYSLSKTGKARFAQLHPSLQAIISEVLHYRDISITC
                     SYRSREEQEEAYRKGNSRARFGQSAHNFLPARAVDIVPYPIPMKNGGWDNNSKEWDEL
                     AQLFLEIAKRKNIEITWGGTFTKLVDKPHFELKNWRQM*"
                     /db_xref="vfi:VF_2017"
                     /db_xref="UniRef100_V2Q8M4"
                     /db_xref="A0A0B1TXA9_9DELT"
                     /db_xref="V2Q8M4_9BACT"
                     /db_xref="3.4.-.-"
     gene            complement(46669..47322)
                     /locus_tag="pig_ID_3640_F65_scaffold_1_curated_prodigal-si
                     ngle_61"
     CDS             complement(46669..47322)
                     /product="hypothetical protein"
                     /codon_start=1
                     /transl_table=11
                     /translation="MADRVYAKILTDTVLEYAPKTYRGISNYNKCEEFMLEDGYLPVV
                     QDSTSTVGNFKYKISSKKISMDIVTFEGKTKTVKTEYIYKEYEEKELDWYKREKKNFI
                     SRLKLQKLNIGAAVKYQGKEYHIQLDADGKANILGLAIKAPTMQPDSRILFKTYENIV
                     LSLSLSEFSKLSDAAFTYSEYVVFEKERLLMEIDNCATKEDLDMVIWTDPEAPDITD*"
     gene            complement(47374..48240)
                     /locus_tag="pig_ID_3640_F65_scaffold_1_curated_prodigal-si
                     ngle_62"
     CDS             complement(47374..48240)
                     /product="hypothetical protein n=1 Tax=Megamonas
                     rupellensis RepID=UPI00035D6013"
                     /codon_start=1
                     /transl_table=11
                     /translation="MLYRNNYKKRSPGTSNEPASLEGFEHLREYPDMQKYYQIFSDLI
                     ELPMNQFILANGGENAIKNTLLAIKPKNMFYSYPTWGMLDVYCEALDINPIRSELIVN
                     EDGDIFEDEKYFEMLDGIDCFYSCAGINNYVSYNPITEDGNFWRILDLTYHDWHSIKC
                     HCASLNAEKEVVVGSFDKMLGCGIRLGFAIFPRQFNDRFQLQREQFLNYSACQILEYL
                     EKNPEVLRRSNCQERAEKFWKTCVPAQKYKEDIVTKTNNFITFRGNLDLNVPNTKFEI
                     DGEKFTRIGISE*"
                     /db_xref="UniRef100_UPI00035D6013"
                     /db_xref="R6MGX0_9FIRM"
                     /db_xref="UPI00035D6013"
     gene            complement(48224..48412)
                     /locus_tag="pig_ID_3640_F65_scaffold_1_curated_prodigal-si
                     ngle_63"
     CDS             complement(48224..48412)
                     /product="hypothetical protein"
                     /codon_start=1
                     /transl_table=11
                     /translation="MEKGNYIGFHKPENLYVKFSITATYPTENKVDIKLGNFTYSYTT
                     LEEMELTQVEIDKDALPE*"
     gene            complement(48507..48899)
                     /locus_tag="pig_ID_3640_F65_scaffold_1_curated_prodigal-si
                     ngle_64"
     CDS             complement(48507..48899)
                     /product="Uncharacterized protein {ECO:0000313|EMBL
                     :KKN29014.1};  TaxID=412755 species="unclassified
                     sequences; metagenomes; ecological metagenomes.;"
                     source="marine sediment metagenome.;""
                     /codon_start=1
                     /transl_table=11
                     /translation="MIDKLKEKRKLSYLIHQFDDYNLPYSRQSLSKTKLIKQIVNFFK
                     TESQLIYPAKSYFVAIVYAKCLEKYFKQDFYQSLDDIELLPDDPSFIPYNMSKEVYDL
                     VLQEIGDIWKYKSIEKTVDYFKQEFLIL*"
                     /db_xref="A0A0F9PFU1_9ZZZZ"
     gene            complement(48899..50566)
                     /locus_tag="pig_ID_3640_F65_scaffold_1_curated_prodigal-si
                     ngle_65"
     CDS             complement(48899..50566)
                     /product="Putative uncharacterized protein n=1 Tax
                     =Commensalibacter intestini A911 RepID=G6F3I4_9PROT"
                     /codon_start=1
                     /transl_table=11
                     /translation="MKTVITDAGISAAIQAGMRGPLVRVTSVKIGSSIILPDSAMTDV
                     TDQVWVGDSSHIQYQIVDDRTFMFKITLDESIGDFDIGNIGLFLDDGTMFAIATLIGV
                     EKKIANNDPVVGNRKIFEIPIVLAGISGVLDVTLLVPDECSLPFVQTEASLPNYQLAP
                     YSVYLINYHTGLKCPALALRTDTGWKYCAAYLDEDTGIFDEGIFDQDVMKGDLVYFDP
                     TTGLFKKADGTDSSKGYLGVRGGSNNIISDGVYINSSWNLTPGARYYAGNNGNLTTTP
                     NDWYVGQAITSTTMLLANSYETVLNKADSVNSTNPSHIKYLTENAVVNYVASVVSGAE
                     STIIDHVEQEVNNLSTDLASLTSDLAAEVRNRTNADAAEVTNRNTAIANATTPLQTEI
                     NNIKNNYAKKDMSNVGDVTFTGTVRFNNVIQGTANKANWADLAEYYVADAKYPEGTLI
                     RFGGDKEITIATEETKVNSVVTSKPAYVMNCDIENQENATAIALIGRVPVRVVGKVKK
                     FDELTISEIPGVATVSTNAYDKIIGRALEDKTDYEEGLVMCSVNILM*"
                     /db_xref="UniRef100_G6F3I4"
                     /db_xref="G6F3I4_9PROT"
     gene            complement(50615..52294)
                     /locus_tag="pig_ID_3640_F65_scaffold_1_curated_prodigal-si
                     ngle_66"
     CDS             complement(50615..52294)
                     /product="hypothetical protein"
                     /codon_start=1
                     /transl_table=11
                     /translation="MADITSATYYNDWKTVLIPRLRETEAWSDLFDSISEVFANNIYK
                     YVELLHYIRDPSKQDKMTNIMQAEFLGFKYNSDKFTDEEYANIVYFLNYYNRKVKGTY
                     DFINFLGWVKNAKFKLVQLWAQGEYNYSDDPTVKDPFQEEGWVTSRNSLVDGTGNQKW
                     YPTSHVDMTYNGEDFHIDESDVWYLFYKCAPIHLVLRAIAAVITADPYYLNFNLATNN
                     HTNTHWCIPCIYYNPAKLYMAADEGAATSTYHCQESVYGLRRGVGVTYYPLWSFDKNY
                     IASELKSSFTFTRDSEATNIERGWYRYKIVEANYPRFSYYPETSASHWKGKGLLIEKT
                     STNFLLNSSTPVTRQINLDSGDYTFSGKGKYRLSNINTSQQIAIVDSSSYTFHLDTSS
                     SILITVLDQAQFPWYQLERGTEATSLIVTGADKSAVRGADILKCLNLPTIDKSGSFII
                     QVSDISEKCMILKVYESSTRYLEIRRNGDKIVASTRNGFSNPNLEIDFAETLNISISP
                     SKLIINSKVLPFPTDNNIIPKYCYIGQDEGREAINGYVTKFFYVPHYIEQI*"
     gene            complement(52319..52654)
                     /locus_tag="pig_ID_3640_F65_scaffold_1_curated_prodigal-si
                     ngle_67"
     CDS             complement(52319..52654)
                     /product="hypothetical protein"
                     /codon_start=1
                     /transl_table=11
                     /translation="MKIFNRLKIESAPLFIGHKLKLEQLRKLAKDERHCPYVIKELKE
                     NSDIAQFGVYSKGFADALTYYWHIGGKKLTPTLQEINNFIYKDSRGEYKTFEDVKEKD
                     SYTIWQYFK*"
     gene            complement(52654..53217)
                     /locus_tag="pig_ID_3640_F65_scaffold_1_curated_prodigal-si
                     ngle_68"
     CDS             complement(52654..53217)
                     /product="hypothetical protein"
                     /codon_start=1
                     /transl_table=11
                     /translation="MKVFSRLKIESAKQIGTLYHLTNLDGIEFIMKNNKLVRKLYDGI
                     SFTRNKMLNFYEGHPSRLYFKLIIDGDKLSNTYKIEPFKYHSNNDDVDFRNEAEEIIK
                     VREIRNIDKYIKGVAFIYRNFEGFDEDDYLEGGPNGLLYRGNFKTFLNKDLPDLLNRI
                     NKKYGLYVQIGSQIKKDIKWFKDKGLI*"
     gene            complement(53214..53489)
                     /locus_tag="pig_ID_3640_F65_scaffold_1_curated_prodigal-si
                     ngle_69"
     CDS             complement(53214..53489)
                     /product="hypothetical protein"
                     /codon_start=1
                     /transl_table=11
                     /translation="MKVFNRLKITSGKFDFLDVWNNDTRGGFLTMDIQELADKLLKKI
                     TDTKIRKEIESIKKKAFPGNKINPDKLVEMKRSLQEFEKLLKQRKIK*"
     gene            complement(53489..53581)
                     /locus_tag="pig_ID_3640_F65_scaffold_1_curated_prodigal-si
                     ngle_70"
     CDS             complement(53489..53581)
                     /product="hypothetical protein"
                     /codon_start=1
                     /transl_table=11
                     /translation="MKILTKLKKVAKKCLELDKAKKLGRTGGIW*"
     gene            complement(53592..54521)
                     /locus_tag="pig_ID_3640_F65_scaffold_1_curated_prodigal-si
                     ngle_71"
     CDS             complement(53592..54521)
                     /product="hypothetical protein"
                     /codon_start=1
                     /transl_table=11
                     /translation="MSLPPVANNPKDMLKYYKDGMQFFYKELVIDNQYLPEEDRKMSI
                     DKFAENMYPQWFHGVDKIQTPEARQLIEENKDKIYNKVKRMFSDFKPKGQALDLLFWY
                     AAYDWYKAYGEKLESQKRKEAEAERKRKAQEEREAKKQAKKEFIVVKDLFDKGPNDVI
                     WKFLNNWENKTLDYYKKIKAEYLKLTEKPSFYYQKLDKYGMKYYSQLNNDSKAAFLAQ
                     EKHYPVDDIIMALAPEAKIKRVITDDKDVKYAELVKRIYQKTKNKITDAKLYIAGDGN
                     INGYIYYDGGKIKVETILAWGEIYRPHYRVLVH*"
     gene            complement(54595..54939)
                     /locus_tag="pig_ID_3640_F65_scaffold_1_curated_prodigal-si
                     ngle_72"
     CDS             complement(54595..54939)
                     /product="hypothetical protein"
                     /codon_start=1
                     /transl_table=11
                     /translation="MKIFNRLNIITADYAKEVAEIILNQMGGYGKLKAMIGIDQIAYN
                     QAPGGMYELVFHFKGCPKYRFCKVLYNKGKDLYDLQLWKNSYRDKKEFENIFNHDLKP
                     LFEKTTGLRLSL*"
     gene            complement(54942..56393)
                     /locus_tag="pig_ID_3640_F65_scaffold_1_curated_prodigal-si
                     ngle_73"
     CDS             complement(54942..56393)
                     /product="Putative base plate wedget subunit protein n=1
                     Tax=Pseudomonas phage PaBG RepID=S5VMH1_9CAUD"
                     /codon_start=1
                     /transl_table=11
                     /translation="MSDTSLSRIQPDFEGILEQLQANLSNKKSWISLGKSATAELLLE
                     AISMVGEYDQYSIGAAVNETTFDNAHLPESIYTNSRFLGVRISRKVPAGCYAVLQNND
                     LNNTFIEIPEFTQFIINNVKYFNREAIVFNKSSNQQEVQLFQGEIKTATFSSSGLTYQ
                     TYELEERLPWSISDQDIICYVDGVKYTRSTDPVFQFTMSDTKFFENSLPNGNVECKFG
                     NGVYGKIPEANSTVEFKYAVTEGSNGNNTLSELQVKCPDFSTIIGETTSNATGGGDEE
                     DLLFYKELGPESGASNGRGIIREDFKPLVIKFPGVIDCQVYGQAEIAPNDKKWMNVIG
                     LMLLTTPDFNSQSFKNLVKYLKSKSIYGFQFKWYKPEKVNVEINVKLYLNSNANLTTC
                     REQVISALEKLTELKIGSLGRSLYGSDIENTILSTIPNDIDYIDKSVPLINYVINKNQ
                     YINITNINVEADYSERDSQDWIQKLDPYNYQGN*"
                     /db_xref="UniRef100_S5VMH1"
                     /db_xref="S5VMH1_9CAUD"
     gene            complement(56439..56843)
                     /locus_tag="pig_ID_3640_F65_scaffold_1_curated_prodigal-si
                     ngle_74"
     CDS             complement(56439..56843)
                     /product="hypothetical protein"
                     /codon_start=1
                     /transl_table=11
                     /translation="MAGSKLIADIDSKYEEGKSPSEILTGVDALRNFILNLFKTSSRL
                     GDSFGERPYEPTYGCNLEKCLFEPLGVAVALEMKDTIYEAITTFLPEFYITRNSIIVS
                     PLEEADAYRVYVAFVYQGNPADIDLLMSRKAK*"
     gene            complement(56845..57744)
                     /locus_tag="pig_ID_3640_F65_scaffold_1_curated_prodigal-si
                     ngle_75"
     CDS             complement(56845..57744)
                     /product="hypothetical protein"
                     /codon_start=1
                     /transl_table=11
                     /translation="MSAANMQILSESEYINLSEKEKQNWVLYNPSMQDEAVGYLISLS
                     NSAIGGLNQVMGLYENVKVLPSPTPAEQLDKFIKPFELAQQGLSPIEALESAPIIGAL
                     ASPVLKQFKNIMQVIGASLQMVMLMQRNLQYYSDALIAAYDSVDWDRLEEAKKQLTGG
                     DKSTNTPSISRVMQDIDKVVFPTKKIEQDIKDCAEQVNQCKAELEKLEGVKNTYKAIA
                     DSTRGLTYEAFISKLKAFTSLFGLDLAALQAEVDSVAFPDPQKTGGELGEKVNKILRN
                     KQYIKKSDMEILKQKSLKQRKEA*"
     gene            complement(57747..58682)
                     /locus_tag="pig_ID_3640_F65_scaffold_1_curated_prodigal-si
                     ngle_76"
     CDS             complement(57747..58682)
                     /product="Uncharacterized protein n=1 Tax=Thiovulum sp. ES
                     RepID=J1FA61_9HELI"
                     /codon_start=1
                     /transl_table=11
                     /translation="VLNNTKDFSAPILTGQIATGVVVSNSDPLHLGRVKVRIAELHPQ
                     NLEDQYLPWVESWQFRSSVNGQGNINVPDVGSKCRVMFPSDDMYSGIYICGVPNVNQE
                     LLEDYPNSYGYIDRSGNLFLVNTERDTFTFYHVSGTNIDIDASGHTKIQITDQSPENG
                     NGTTRNPDSLTIEVIGNLDLKVSKDINIECSNLKINARNTISYMSSILSCNQDSLIEL
                     NANSMINGTAGAGINFMTNGVISAIGTSGNFGGTGSTFDGHSIMSFMTDVSHTPFMAF
                     NPEGVPPTPSVTPVNNPSIVSPETPAIRKREAYGE*"
                     /db_xref="UniRef100_J1FA61"
                     /db_xref="J1FA61_9HELI"
     gene            complement(58697..59836)
                     /locus_tag="pig_ID_3640_F65_scaffold_1_curated_prodigal-si
                     ngle_77"
     CDS             complement(58697..59836)
                     /product="Putative uncharacterized protein n=1 Tax
                     =Ralstonia phage RSL1 RepID=B2ZYI2_9CAUD"
                     /codon_start=1
                     /transl_table=11
                     /translation="MAFYVDKQLYFDFYLNGYSIPVTLADINSLAIVNNRFDLLPALR
                     LDINDTKSIFSKGALSDGAIISIAVGNDEESALKNIMEFMYVSSPSESIKRSSDRYLI
                     YGLYNFPRFVYCQEPFGFHGTSSQCLEALAKECGLAYDGVATTDEMTWLNGNMKYGQF
                     SKFIASHGYSNPTSLMETCVTLDRKLRYRNLNDIKTEYTFTEAPVANTESEKKINLKE
                     ISFKNNAASNNSFFGYSNQMVDYNLDGTVNVNSQIAFDKTTNVVNVNKRIYDQSGVVR
                     NEIRPTNIGNFHENWTKAYYQNKRYQALNSVEAVIYTDSWSPLEVLDGANISLIDPMT
                     TSPDTVKAQRWIVDAKTIAISGRNYVEKYILSSSGMEADLFNNLM*"
                     /db_xref="UniRef100_B2ZYI2"
                     /db_xref="B2ZYI2_9CAUD"
     gene            complement(59836..60216)
                     /locus_tag="pig_ID_3640_F65_scaffold_1_curated_prodigal-si
                     ngle_78"
     CDS             complement(59836..60216)
                     /product="hypothetical protein"
                     /codon_start=1
                     /transl_table=11
                     /translation="MATFSKRNLTINNFQDPISYTSGKGTQTKTLQMYNFMDNKLRFL
                     MDEYDCVIYELTKPNFLPNLAVKFYGTSSLWWVIARFNGIIFPLREIKVGTKLAIPQL
                     NEISKFLNQAQTKTSSENSKRIIL*"
     gene            complement(60218..61105)
                     /locus_tag="pig_ID_3640_F65_scaffold_1_curated_prodigal-si
                     ngle_79"
     CDS             complement(60218..61105)
                     /product="hypothetical protein"
                     /codon_start=1
                     /transl_table=11
                     /translation="MTGQSSMAGKYTNPAYQVELKTSLLDPTNSNYLDIVGFLPETLS
                     FNLTASWNNMLKNMLTGDIGDGGSLVGKAAGLIQKFGRLTGMKTAFSQISSWPTWEGT
                     EPIEFSIPFRFDAIRNTMSDVVVPWKNLQKLLCPVRDTSASMIFKAPGPQISLDEATK
                     SLRFDDDRVLSLRIGNFIYIKGVIVTAISNTLYSKFDIDGNPIQAQADVTLRTIFAPT
                     TTDIENWFSGNEAYNQISDVANNLLNQLKKPGTFLAKVSGLDTISKALGGRSESIINS
                     GVSGFDNAASSIYSKVTEF*"
     gene            complement(61123..63285)
                     /locus_tag="pig_ID_3640_F65_scaffold_1_curated_prodigal-si
                     ngle_80"
     CDS             complement(61123..63285)
                     /product="Uncharacterized protein n=1 Tax=Psychrobacter sp
                     . (strain PRwf-1) RepID=A5WF25_PSYWF"
                     /codon_start=1
                     /transl_table=11
                     /translation="MAGKEEKLIEQKTLLNRQKIKIRKQIIKLERLIQNADPESPLFT
                     KYSEEKEALVVQLYSKETVYEQVINTLQTDVKKVKKDIRELIRERRKTGFFDPGDSRL
                     KKDIQKAWNKAKDAVNIKKKYRNFKEKLHDDIYDKVESFLDGWEEIKDSYKYRFLHAS
                     VKGVIKLGLAPLKMATQALLTKKVDQKKFLGISYGGRRVGRYKFNDNLMRRYSSDYKS
                     LSDNFYLLGNNLYNREIKKGRVDAGDIITYLKEQGKSSEEIMDQLREFSKYGIQVSNT
                     YQQLLKSQEDTEDEFEEIFNSENSAGAFESFNPDSIDYQNKAVLLDEKNKETLRESLI
                     DFYDYIENKKEKKNKAKSLIENISNIIKSVANTAKNGLELLGLAFLGGFKKGKGGVVG
                     KLAIGLATAAIAGYALFGTEWGKIISEQTKDLYYTVVRWFKGLFGLDAGEAPINGTME
                     ENAAYLMKKLTDEGYSEEFAAGVVGNLEKESSFNPEAKGDKDAFGNYTSFGIAQWHNE
                     RFTDLKEFAGSRDYKDLGVQADFLVHELKQNGMTPGKANSLSVAEASEWMTRNYEIPA
                     NMEYEVLDRQARSQKYASLDYEKILEDLKERNPEYINEDGIGSEQYAYNKILEIQNNS
                     YKNTGDTSANGNLGSGFELTLPKSTGSTMALTDNVNPNFQVNDQIILDEETKNKEEKA
                     RATAKRLEDQHIDSGPDPIEIPSHLGGGGILPLNIAMR*"
                     /db_xref="UniRef100_A5WF25"
                     /db_xref="prw:PsycPRwf_1321"
                     /db_xref="A5WF25_PSYWF"
     gene            complement(63288..65258)
                     /locus_tag="pig_ID_3640_F65_scaffold_1_curated_prodigal-si
                     ngle_81"
     CDS             complement(63288..65258)
                     /product="Uncharacterized protein n=1 Tax=Plasmodium
                     falciparum (isolate 3D7) RepID=Q8ID30_PLAF7"
                     /codon_start=1
                     /transl_table=11
                     /translation="MAQKDLNKLLEKFNKLDVSPMTTRDYVLGLEQAKSGVKNLTQKE
                     ADKLFPDKLTDEDIDNLRAAREQEVAIKRGLISANEAKTVTKRTKAIANAGKPTKAGL
                     QSLNFFKKEREEAKQREIDIEQIKKEFQPQAELVKKVNPQLKGYSSGVQNLPMLPESK
                     ESKNTSKLMDLENTANFDYDFLISTKGELNKEPLMDILISTWDETHSEEDLDELEKLK
                     KQNKPGSSDDDGSGILDALLGMSFFDLFFDPIKKLSKNAFKRLRKIGRRVVKAIKKPF
                     KKIINLFKSGLRRIKRQIKNLIKQTQRRVKNLLKVAKKQVKNMIKSAKASVKNMIKSA
                     KSRAKAIVKRAKDVAKKLKNEAKQILKEAKNRAKQLLEKGKNKLKSGVNTVKKVAKKS
                     AQKAKNVVKRVGKSALKAGKAGVSKVKNIAKKGLAKVSTKSKNIIKAGVAKSKNIAKN
                     GIKLVKDSKAATALKTSAKAGAKSTGKEVAKGILKRVPYVSSAIDLGFMAYDVNEIQN
                     ETGGTVEQALDTYRDNLREEGHTWWEVIDPFRFGQQIALDLGIDKLAEKAVDWTMDTF
                     SDSASEKMKKAQESANARKNELQANLQRWRENNANIHQPEEIENPDYRYAEQMQTPIP
                     QTQVTLVTNNMGKFEGDGEDLPYYGFSYSGAY*"
                     /db_xref="UniRef100_Q8ID30"
                     /db_xref="Q8ID30_PLAF7"
                     /db_xref="lmoq:LM6179_0173"
     gene            complement(65414..66415)
                     /locus_tag="pig_ID_3640_F65_scaffold_1_curated_prodigal-si
                     ngle_82"
     CDS             complement(65414..66415)
                     /product="Uncharacterized protein n=1 Tax=Pseudomonas
                     phage PaBG RepID=S5WK98_9CAUD"
                     /codon_start=1
                     /transl_table=11
                     /translation="MDNSGNITFDDLDYVGKKEVEESNAKSEQVLETKQDAKFVPNEV
                     NDKYSNISLPSGFIFYDFDTIRVRKFEIRDLAKMHRVMQNESYKMFKDVIQGCVDVDI
                     NKLTSGDFKYICYWLRLNSYPKSPMTVEWRSKYGNENIAQVRKSELQVYAPEITKEQL
                     EQWRAEGFEMPTIAFSNIFDQKLDDDDDFLYSNAQFFKGSTWEEKISTMEEYLEKNGL
                     EALNKVKEFDDLVDHGVKEELTVYDSLFDPEVYKGTLETRIKKMKKALSLLEDLDSPD
                     AATLSAMLDIAEKELSDLTKKLEAGEVVQADPETIFLEMDATEFLSPLLTVQHKREN*"
                     /db_xref="UniRef100_S5WK98"
                     /db_xref="S5WK98_9CAUD"
     gene            complement(66438..67238)
                     /locus_tag="pig_ID_3640_F65_scaffold_1_curated_prodigal-si
                     ngle_83"
     CDS             complement(66438..67238)
                     /product="hypothetical protein"
                     /codon_start=1
                     /transl_table=11
                     /translation="MAGLNITTSMVPRTLLQVLATPDAAVTWKWGVMLPDNIPEPIKG
                     LGNSGLGNSEYNSNSGYSALNTLWNSIKNISNKVSNAVSAVENQVSTAGICLRAESIK
                     IPFESIQSSTARTQARLRNFPDQINVDSIDITFYEDYNYTTLTYLEKWKRSIVNEYGV
                     FRLPEGDDGYARDIYAYLFDTVGLLKGSVKFEGCYPQQISPLDFNSESQAVKISCNFS
                     VNRISWNPQPLLNLGAIGSTGKTVLQGITSGQYGDTIKAGIKGIKNLF*"
     gene            complement(67346..67876)
                     /locus_tag="pig_ID_3640_F65_scaffold_1_curated_prodigal-si
                     ngle_84"
     CDS             complement(67346..67876)
                     /product="hypothetical protein"
                     /codon_start=1
                     /transl_table=11
                     /translation="MAVKIKQDEIQNLPDALTGESYVLMFGSIPGSSDNRRLTLQCKT
                     CTIPAITNNTVEIQLAGFQKRQSGTNTNTGTFTCTFMETHDMAISSRLRTWLQYTRGT
                     TTNSSIGYSEDYSRTATLTVFDTAGNESATYTIYKVSPQEIGEVSLNSSGNAEAVEIS
                     CTFRYDYCIYGDSVTL*"
     gene            complement(68021..70600)
                     /locus_tag="pig_ID_3640_F65_scaffold_1_curated_prodigal-si
                     ngle_85"
     CDS             complement(68021..70600)
                     /product="Phage tail sheath protein n=1 Tax=Pseudomonas
                     phage PaBG RepID=S5WBD5_9CAUD"
                     /codon_start=1
                     /transl_table=11
                     /translation="MTFKLSAGVYPYEYVKGTAPFNPVNMTIGASVFASRKGPLGPHL
                     ITGGWEEFVRTYGDPDIQWSPAHLALKPALKEMRVFYGNRIVNNAKYAGLSLFYDKTN
                     DNFFSMPFETGTSQDYKTSLKVSKVLSFSDAIPNGKTITVNVGSAPISQAFNQTSNYT
                     LQLLATQIQSALDALGTGGSAKVVKVWNLSDRRREDTIVFSEDFIQNDTITFKIKGTP
                     GITETPVSARFDGTNIKTSADVVNALITAINAIDGITATILPGDNPGILLSCSNAGPV
                     DLVITKVTVPAHMQMTVTNIKEGHGVYDDRSIVITLPESLDDLEIEGNISDSSVTVET
                     QEDAKVMDIYAENPGAWASNANTGIGIKITGLDTGINQRIRLSISDKIVEGNAFEGML
                     ALGSTAWKTNSISFTNSSDNTLKLIAAELQRVMDENIGTGGSVTVEEVTGGTDNDRNI
                     LIIAPNPSIKMEVVDAQFTGGTAQPVVTIREVIPNTPSKETFTLSVYERGNLASPIES
                     WETSFKSQLDVSGNQMLIEDRINSGAYEADTIRVVSYTKDFSKLKALDTIQWLGGGDD
                     GYLPTTAQIVAGWNDFEDPEKITVRILINAGYANASVHQAMAAIAKRRRDCVALLDMP
                     SDSQSTQAAMNYRQYEMNVNTSYAALYSPDILVFDEVSGMDTYIAPSGYAAAQICFTE
                     RTRAIYWAPAGLNRGICDGAKGVRVKYGEGDRDLLEPLQINPVRDMGTNGIAIFGEYT
                     TQTANDPLRDLHVRLMCNNIEIAMTDALAYKLFEPNDEYVRSVMALEADAYLKPIQDG
                     RGLREYRVVSDITKENAADVDAGCGVISIYLKPVSSLKFIRLNNYILGSGVSFDEIIE
                     NGI*"
                     /db_xref="UniRef100_S5WBD5"
                     /db_xref="S5WBD5_9CAUD"
                     /db_xref="dly:Dehly_1657"
     gene            complement(70600..70848)
                     /locus_tag="pig_ID_3640_F65_scaffold_1_curated_prodigal-si
                     ngle_86"
     CDS             complement(70600..70848)
                     /product="hypothetical protein"
                     /codon_start=1
                     /transl_table=11
                     /translation="MAKVLNKYGYPIDLVAKDGESCQIPVGESRVQDKFCSNVPPKVK
                     ILSLDAPVATTTKKVVVSEAPKKEEKKEEKENKKGGNN*"
     gene            complement(70864..71187)
                     /locus_tag="pig_ID_3640_F65_scaffold_1_curated_prodigal-si
                     ngle_87"
     CDS             complement(70864..71187)
                     /product="hypothetical protein"
                     /codon_start=1
                     /transl_table=11
                     /translation="METVVVEEKIYDSKINVRDELINIRKAFPLNSIINSNFNLATGQ
                     TYVTSSCTFFHFHSAAPIQVQIKKDGQLINLNSAIITISGKLDQVTLTNNQDTDTKIY
                     VTYAC*"
     gene            complement(71259..72575)
                     /locus_tag="pig_ID_3640_F65_scaffold_1_curated_prodigal-si
                     ngle_88"
     CDS             complement(71259..72575)
                     /product="hypothetical protein"
                     /codon_start=1
                     /transl_table=11
                     /translation="MPTINSRFYIKSSESPIFVKSYEALRTILQRVYGEKITIIGTLD
                     ENDINRELGRTTLNTSSYPYIMVTPTNMTTNDESYNDFALKKYGTDPKQHTDGYWYTF
                     HLKPVRVTVTVSFFSQSFSDCLKFMSNWSFNSREGTFKLNTKSGISFDIHVDIQGDLN
                     FPTRDLTEGSPLKVTGTLILDTYVGEIYKSPTLKGLRKDIRLVLAPDFDDLEPSISID
                     PVEEQLVKITRYNVANACDVPEPEPEPGPEPVITEFDYIVLRYMWTSGRDLDTYTSFT
                     NLTNLPNINNQIVGWSRLTSIPEGSSVPRCILYWAGDNQGRGQESILLNYSNLKAGDN
                     YNLLPDILQMQMQATWYNSVGTAPVYIRIEAYKGGTMSFNTGAHAFVNTGGQIVKIKD
                     VDGIEKDFVDVEVLNLSSNLHHYNDVASVTINKKTGAARIYATPAQ*"
     gene            complement(72677..73156)
                     /locus_tag="pig_ID_3640_F65_scaffold_1_curated_prodigal-si
                     ngle_89"
     CDS             complement(72677..73156)
                     /product="Uncharacterized protein n=1 Tax=Magnetococcus sp
                     . (strain MC-1) RepID=A0L7N9_MAGSM"
                     /codon_start=1
                     /transl_table=11
                     /translation="MMKNYNIAADLLVLAKAYYNKGQKRDAVKLFVRAMDEGDSEELV
                     EYLDDANQSLDPTVEEAPAEEVLSDDTIDEILEEDSDDGLEEEEDEEEIETPVEDEEE
                     PAEEEAEEVSFEDAEELPEVEDVVSKVMAKKATLANLSSLSGTKEARKAAMAKFLRK*"
                     /db_xref="UniRef100_A0L7N9"
                     /db_xref="A0L7N9_MAGMM"
                     /db_xref="mgm:Mmc1_1473"
                     /db_xref="A0L7N9_MAGSM"
     gene            complement(73192..74214)
                     /locus_tag="pig_ID_3640_F65_scaffold_1_curated_prodigal-si
                     ngle_90"
     CDS             complement(73192..74214)
                     /product="Uncharacterized protein n=1 Tax=Pseudomonas
                     phage PaBG RepID=S5VM70_9CAUD"
                     /codon_start=1
                     /transl_table=11
                     /translation="MANIENIKFRGSQERFGDTRTGEINASSKRDLAKKILAAMNVVE
                     AKSPESLEEIHNEVVAAYKDKTSNKFAALGAALAGELYEVANRQGFARRLLKKVETQQ
                     GADIRMDVKFPNSVAVTAVSSSQVQAVFLRDKHYYPVSVDIAHRVYIHKQEIDRTTGD
                     ILNEKLQEGQEAIQVAEDRLWKSAVDTIAGAANPINTLVGGLTPDTLAIMRNSIVAHN
                     LPAATIVAASDVLDDLLGTNFSSWFDPVSQYEIVNTGNIGSLLGMSIITDAFRAPTLK
                     VLDQGDVYIVSAPEYHGGFADRGPVESTELDGAYEGVNARGWYLVETIALLVHNARSI
                     VKGKRA*"
                     /db_xref="UniRef100_S5VM70"
                     /db_xref="S5VM70_9CAUD"
     gene            complement(74231..74941)
                     /locus_tag="pig_ID_3640_F65_scaffold_1_curated_prodigal-si
                     ngle_91"
     CDS             complement(74231..74941)
                     /product="hypothetical protein"
                     /codon_start=1
                     /transl_table=11
                     /translation="VLSLENTRYFQYTEKLIANDANATSIVEGSPLVLKIEDGLGKVG
                     LPTGAATDKFVGVAFAGFVRPSVLTQAYKVVVDANQLKVALPHAPLGNKLGATVNGAK
                     ATISINTGSAAAGAPKYTSADNLVEFVAEDAGKEYVFLYTYEPTVNEARFVAGDGYPG
                     GFQLSELAGTIGVIHQGQVATDQYDVAADWSTAATAAVKLNADGKFTIGGDGAEVANA
                     RVLAVPGVKSEYLVLQLL*"
     gene            complement(75190..76779)
                     /locus_tag="pig_ID_3640_F65_scaffold_1_curated_prodigal-si
                     ngle_92"
     CDS             complement(75190..76779)
                     /product="Trigger factor n=1 Tax=Marvinbryantia
                     formatexigens DSM 14469 RepID=C6L9M4_9FIRM"
                     /codon_start=1
                     /transl_table=11
                     /translation="MKKSNEIFASADFPVIVARSKNSREDTRVRTFNCKDSGVAVISN
                     YMANPYSPITGGKLVPQDKKLLTLTASEIDKLEKLGVCPNCGAELRAHASVANNLGNA
                     KFHCVVCGEELIVEESGDPEGFLDKLADNYDTVEDKMNPAQEDQTTQMIDKESDVVTA
                     EEEVPAEEPVAEETIEEVVEAPEEEVVESECAPNEEDTTPATDQTTQMENVEADVTET
                     LPDSAANDPETTQMEPVEAETCPECGKEECVCDKEKEEKVESDAEEPGEDFAPETATE
                     EPAPEVEEPKDEEIRVDMLSRCQAGLNTKKIEVVSSGKDTFYYVMVANKPVATLHRSR
                     AIAEVQDIFDNKNLLTQALVASIEKDGINKTTLSNFGLVPMVLKVKASEAVQKAVDDK
                     VAEMTTQMELASDQLEEDYQQSLGIAAVAVNKNLFDDTKNVLAEDLIDNLEGIGVEDA
                     REIVESSFKKCGEEYLRTIVAKAHEFKNKSAEVRNELANTVIASNFKSGKINMEHKAV
                     ASVKESLDQEEVAKYRSLFKR*"
                     /db_xref="UniRef100_C6L9M4"
                     /db_xref="mgm:Mmc1_3605"
                     /db_xref="A0LDP7_MAGMM"
                     /db_xref="C6L9M4_9FIRM"
     gene            complement(76943..78178)
                     /locus_tag="pig_ID_3640_F65_scaffold_1_curated_prodigal-si
                     ngle_93"
     CDS             complement(76943..78178)
                     /product="hypothetical protein"
                     /codon_start=1
                     /transl_table=11
                     /translation="MHILNQLKIELKAAIEAGGPSEETFYKVWNDDQRKSYIDEHPNS
                     KFAQEKESGNNPAETNPARDKQNTPEQPSTKTSEVFNPLKKNFDPKTKEYIKKLGSSI
                     KFKRELWDSIRSWMPSNALTKALPLELIDSLETTGSQWFNDQAAFANGYIDVDEYINK
                     SGKNVSEEDKKKLEAAQFVILKEKLGKNFKENTKKLKSTVSSESASKFDLLPISLQGK
                     IVSFYGSDDEESPSKDRLEQAINVASEMDNLRKTYPGAGFAYDREWMKLKPEGFSGEV
                     QILLSSQQENPLKTSPNLGCTSVKEFFDKLSELKKDPRMKKLCPPFSDINGVEVIDRY
                     DRLINDFNIPKQNLTVKCGKMGEIIFSYIDSDGREKRFTVDSKDPNKFLKYPSYSGIK
                     DLDKFLGTPPKPASKGIEL*"
     gene            complement(78320..79663)
                     /locus_tag="pig_ID_3640_F65_scaffold_1_curated_prodigal-si
                     ngle_94"
     CDS             complement(78320..79663)
                     /product="Putative Vsr/MutH/archaeal HJR family
                     endonuclease n=1 Tax=Lausannevirus RepID=F2WLN5_9VIRU"
                     /codon_start=1
                     /transl_table=11
                     /translation="MIIPVISEIIEKYQINLLSLSRDYIQNPIKKNKSGVYEDMNFQD
                     LSYLYKDLNLPIEYIRIFTSTSFYYIQTQLKLNNLEKSKDEKKEETKKKSLLFYNSEH
                     PTKSKIVKENFRKNYKKKTGYEYPMKNPDVKLKIKQSFISHYGVDNPAKVKEICQKRS
                     EIYRKNYGKVENPEGCNRLFQRRKSDYKKKTGYEHPMQNPEIKEKIKNAYMIKTGYEH
                     NWKNPDSYIKCQKTWIEKYGVDNPTKNKEIREKQIFSTEQNLGVKYATQNPNTIKIRH
                     QNNLKKYGVIEYTQTEKSKSNLRRIWKNEESRLKILEKRSETLRKNNSNRGATSKIEL
                     ELLTILKEKFPDTIHQYVDKLRYPFNCDFYIPSLDLFIEYQGGWHHGKEPFNEDNPQH
                     LELYNLMLAKGGRYEKNYKNWRYTDPYKRKVAKENNLNFLEFFTKDSFMEWYNNF*"
                     /db_xref="UniRef100_F2WLN5"
                     /db_xref="A0A097I228_9VIRU"
                     /db_xref="F2WLN5_9VIRU"
     gene            complement(79749..80501)
                     /locus_tag="pig_ID_3640_F65_scaffold_1_curated_prodigal-si
                     ngle_95"
     CDS             complement(79749..80501)
                     /product="Uncharacterized protein n=1 Tax=Pseudomonas
                     phage PaBG RepID=S5WKK7_9CAUD"
                     /codon_start=1
                     /transl_table=11
                     /translation="MHSYKFFTTADVHSDKVLDMKDLHKKVLAADADATDRAIYNIPL
                     DVKRWLPQASKVYHISKDINDYIVVPVCIFLSDLPNRNGVAFPLQELIKFNTDTGDLA
                     YKAWKGKPTFEEHKNNVLSEAKGVIFDAFMEDAPEFEGDLAKVILLLGFDKTKDSSLC
                     QKILSGERPCYSMGSYSDDFVCSVCGKRLSKGGCQHASISNPKFEVFDGKLGFYNAVD
                     ILPFECSSVSTPAYVMCENPNVIEISKINTVK*"
                     /db_xref="UniRef100_S5WKK7"
                     /db_xref="S5WKK7_9CAUD"
     gene            complement(80506..81768)
                     /locus_tag="pig_ID_3640_F65_scaffold_1_curated_prodigal-si
                     ngle_96"
     CDS             complement(80506..81768)
                     /product="hypothetical protein"
                     /codon_start=1
                     /transl_table=11
                     /translation="VAETTISVGDTTFTKMIETAVEYPLTVMGFLLFLAILYTIYKRP
                     KEIWEIFKETFTFRFFLRHRAIRKKDLIEHQIFKDLRYFLDNKIDTLYNPHTFNSLDK
                     AKLEIAHDALKIKIQDSLDWLQDFIIKTDFNDPCLNLRNLLFNKIEKHRILVWSKYKE
                     LGIPELFIEKFTQISRIHESYSETGINDLLSGKIPLTVYEKMYLILGNLNLYYTSIVV
                     NTKDLIESINGDLKGIPYKGFIIGGNDYRCYPVPSRDYIPIVELKLKELSAISKAKRV
                     SIYYIHDFVGDDLLYGSFSKLYEYTNTGLTPMLLKFQFKSAAMLSDLLPSFKQHHGFS
                     SEVDHLNEVLSNLLSNEGTSGIIAYPMFLHDQLKGFIAMEYNSIEAYESIDKEKIMAA
                     AKKYSSLLNIYLDYSKTGFTYKDNQVKE*"
     gene            complement(81773..82324)
                     /locus_tag="pig_ID_3640_F65_scaffold_1_curated_prodigal-si
                     ngle_97"
     CDS             complement(81773..82324)
                     /product="hypothetical protein"
                     /codon_start=1
                     /transl_table=11
                     /translation="MAEEDYLALKTENSLETNLANFKENLQKISSQVDISNADFQNDK
                     IAFSAQRIMLSNLLVLLPVVVQKVIDKPGQGAVYALTNVIAQINDLFGQLRSSEALEN
                     QVEYISDNIISVILKELLTTLFDKAYNAKQALKQSNEFIENKEATKRAFDAIDSILKE
                     IAPVINEKQDEAQEKLKSYLLEV*"
     gene            complement(82349..83230)
                     /locus_tag="pig_ID_3640_F65_scaffold_1_curated_prodigal-si
                     ngle_98"
     CDS             complement(82349..83230)
                     /product="hypothetical protein"
                     /codon_start=1
                     /transl_table=11
                     /translation="MKVFSRLNLTVKAAVKDIPADLREVINKHFRGGMKEFTKDVYRT
                     TNKDLNDLEMSSDTFTKTSKIKEADINNITGARDKVLIINVFDNGKDMGIFDICGSYP
                     HWFLDGRTPDVFELSKIEDPSKPWKVTYKNVGIYGKPRNIPVVLNWPGITYKAWIIDL
                     SKAKDTKDLKNERYQAQKGIVERYKDTWGVDKSGYKVDRDKYVKMLKELKRAGNDYMD
                     KIAKVSADYFEAVKEFQKKDPKAYPFVITEAAKAMQEAIDAAVDQYGWTDNKKVYEKI
                     NNFQKKVDEIKKRTASM*"
     gene            complement(83240..84061)
                     /locus_tag="pig_ID_3640_F65_scaffold_1_curated_prodigal-si
                     ngle_99"
     CDS             complement(83240..84061)
                     /product="Tail fiber protein n=1 Tax=Synechococcus phage
                     S-CBS4 RepID=H2BCT8_9CAUD"
                     /codon_start=1
                     /transl_table=11
                     /translation="MKVSNLPAGYYKASTESGFYFWDGFGANKPNQVRGRLLLIGCFD
                     MENESKFCCIKYASTVNYELNFASATSCSSATSAKLVIDGVTPEINDRILLCKQTNLA
                     ENGIYIVSKVGSASESFELTRASDANSICAMESGKFVLVTGGNTLANTCFQLMPYDTT
                     KSLGKAEFYFINLTAEGLYANLKYGYRLINSIVCSDIDAVKNTYSFASPEFINTSCQR
                     LLKVLVSYDTSVETVMQNLLTKEMDFDFSNSSSANGNGVVTGNLVCNNTYSYCGQ*"
                     /db_xref="UniRef100_H2BCT8"
                     /db_xref="H2BCT8_9CAUD"
                     /db_xref="abq:ABAZ39_28940"
     gene            complement(84065..84448)
                     /locus_tag="pig_ID_3640_F65_scaffold_1_curated_prodigal-si
                     ngle_100"
     CDS             complement(84065..84448)
                     /product="hypothetical protein"
                     /codon_start=1
                     /transl_table=11
                     /translation="MKILKRTRDIEASKVERAKIENGSISFDSVGGGLSTNFNPYNGR
                     FGGRKVHRIGINCFSSGSINYIQDISDADLEFYKNATEKEKYDLEDEAIEDNQSLIRE
                     INKICDKFDKDIEALLKKYGFKKEK*"
     gene            complement(84464..85267)
                     /locus_tag="pig_ID_3640_F65_scaffold_1_curated_prodigal-si
                     ngle_101"
     CDS             complement(84464..85267)
                     /product="hypothetical protein"
                     /codon_start=1
                     /transl_table=11
                     /translation="MRSIKEILASASPEVIKKLKEILESKDDNKLKEYLDSLIDKTSE
                     KKVESKVKKEVKAFKFTSGNKVLAYFNAADYDWMRFKGKKAKCIPYNGMILKVEPEDV
                     FGVAKVVDLYGNYKCIMPSYKRQMISLDPMIIGLIKARCRPFTGDVGTIMKAYKERIP
                     AKIVKAAAKDYNYYKKLANERVKEYNEILKGVSDLKKFPKNAEFRKKIEDAFKTYIES
                     AKDFCYQITDEMEEASKNDSIPSDTRSKVMTIVDYLLGHLDSEKELKTF*"
     gene            complement(85269..86519)
                     /locus_tag="pig_ID_3640_F65_scaffold_1_curated_prodigal-si
                     ngle_102"
     CDS             complement(85269..86519)
                     /product="AAA ATPase containing von Willebrand factor type
                     A (VWA)-like domain n=1 Tax=Bacillus weihenstephanensis
                     (strain KBAB4) RepID=A9VVF7_BACWK"
                     /codon_start=1
                     /transl_table=11
                     /translation="MNLDNFIKECKEQPVSLALQKTVSLGNGSYKILCETSKKNPKFA
                     EVKKAVSKLFNNKVSVVAGTVQNKSESLVSLIVKANVRSIAYKDGKLPEGKKLVTASI
                     AADVNDNSIWEVQGSGEDKRLVLKANDDFEKIFEHNNRICTASLNIKPVDVESGDYVA
                     YYDAKSGAIKAGYAIVSEDDDITVIDQNMEETDVNPEEVLDSADLTDLEMNPVEAAFS
                     AGDKSKVSDYMAKLYKNTDFFKRLNELMGVRVSEGTDGKYSSTMVTAGYEENLEQVKQ
                     EIKEMLVNDSIDELREEVLNTDIDEIDEVEGNMEGDIDFADAEEIETYPEEIEAEELE
                     EAPESDMSEDEIIEDNSTIDAVEDVSDEDSFADESLSELLDEDEIGVTTEAELDDGDF
                     EDVNVEEVSDEDLNSEMDKILENK*"
                     /db_xref="UniRef100_A9VVF7"
                     /db_xref="mgy:MGMSR_4047"
                     /db_xref="A9VVF7_BACWK"
     gene            complement(86691..87491)
                     /locus_tag="pig_ID_3640_F65_scaffold_1_curated_prodigal-si
                     ngle_103"
     CDS             complement(86691..87491)
                     /product="hypothetical protein"
                     /codon_start=1
                     /transl_table=11
                     /translation="MHILAELKKELSASIEEAGYTEEQWKELDEKTKKQYIKDHPNSK
                     YAQKDKPSEEKAPKAPAQKPISKERPTSFPNVDIEIDEWKDNADSVGGFYDEDAKDVE
                     YWLNQMYGIKDAKYGTDGDKNFVSIQNPKDGKLYNVVIDHSGVDIMNEDMTDSVLDLD
                     KNPDGYIDRYGAGKHGLGLPTVRALQNLGFGKELDFHDFDQPADIDNVEVDYTEDDDE
                     FLDDYGTMNTEQAKRYWKNHHNDDPILEGYDSFEDWYKESKENGYIVD*"
     gene            complement(87503..87754)
                     /locus_tag="pig_ID_3640_F65_scaffold_1_curated_prodigal-si
                     ngle_104"
     CDS             complement(87503..87754)
                     /product="hypothetical protein"
                     /codon_start=1
                     /transl_table=11
                     /translation="MPKKLVKAAKFNAKNAAKTITKAIEDMQVELTNIAITIDEAEEN
                     TPYKLDRISIDNVISRVDKDLENLDKYCQIIFRNYKTEL*"
     gene            complement(87852..88364)
                     /locus_tag="pig_ID_3640_F65_scaffold_1_curated_prodigal-si
                     ngle_105"
     CDS             complement(87852..88364)
                     /product="Uncharacterized protein n=1 Tax=Pseudomonas
                     phage PaBG RepID=S5VM97_9CAUD"
                     /codon_start=1
                     /transl_table=11
                     /translation="MTQPKTKNNDGIQFLPTRRDQRFPPRYNSQRKPVKGRGLNAMQL
                     IRKVAKTQLANSQYVQIKSVQRNKNKPLLKFTTITREPNQKPRVHVQRIYATDPNYTG
                     PLYLCPSIRVACDCGNNLFQWEIANAYHGVSDVIYSNGDFPIVTNPSLRPGCCKHILK
                     CLLFMVYSKL*"
                     /db_xref="UniRef100_S5VM97"
                     /db_xref="S5VM97_9CAUD"
     gene            complement(88361..89359)
                     /locus_tag="pig_ID_3640_F65_scaffold_1_curated_prodigal-si
                     ngle_106"
     CDS             complement(88361..89359)
                     /product="Csr/MutH/archaeal HJR family nuclease n=1 Tax
                     =Marseillevirus RepID=D2XB09_9VIRU"
                     /codon_start=1
                     /transl_table=11
                     /translation="MTQPPTKQNNDGVQELKEISALVDWSRLSRDYRKFPLKKSSGGK
                     NFLEIPTKEDLEYLYLELNLKATQIGLLFSYNHPYCWIQFYKIKKDPKKVHELGKRTI
                     LKKYGVDNFSKTSEFKLKYKNKMIEKYGTDNIFHNVEYLKKCRKEKLGFEFASQSPEI
                     KEKIKKTNLEHCGYTTNFLDPKNEEKKRKTCLEKYGVEYITQSEHFYKKSYETKIKNN
                     TFTSSRVEIEWLDFLKIPEYRRHRFLRSTLKQHYVVDACSFTDKTVFEFLGDYWHGHP
                     ENKNSEFRRFKETEEKFFDLSNQGFQIIYCWEKDWREKNTKYFTRIFKDKLEWRTK*"
                     /db_xref="UniRef100_D2XB09"
                     /db_xref="X1D2R6_9ZZZZ"
                     /db_xref="D2XB09_9VIRU"
     gene            complement(89372..89878)
                     /locus_tag="pig_ID_3640_F65_scaffold_1_curated_prodigal-si
                     ngle_107"
     CDS             complement(89372..89878)
                     /product="hypothetical protein"
                     /codon_start=1
                     /transl_table=11
                     /translation="MDSKFDIYHKLRKLRVEYKKNPSKELEDYIEKLAEQLKQTVSSY
                     KVFSRLNMITSYFTLKNIDSQRSEGKFDTYEDAKKYAEEKNIDLSDEDSPYFIDEIKE
                     SKIEPKKSTVKNSGLSKEDREELNKLRDEKSYWKSIQVKDSDHRKEALKNIGRINKII
                     KQKFGLNW*"
     gene            complement(89878..90087)
                     /locus_tag="pig_ID_3640_F65_scaffold_1_curated_prodigal-si
                     ngle_108"
     CDS             complement(89878..90087)
                     /product="hypothetical protein"
                     /codon_start=1
                     /transl_table=11
                     /translation="MKIFNRLNIILSEPKDQNRAKYLEEYWALRKRFGIKDGNSLEPL
                     TDEQQKKTFREAVKKLKKKYRQDAE*"
     gene            complement(90087..91223)
                     /locus_tag="pig_ID_3640_F65_scaffold_1_curated_prodigal-si
                     ngle_109"
     CDS             complement(90087..91223)
                     /product="Uncharacterized protein n=1 Tax=Pseudomonas
                     phage PaBG RepID=S5WKI1_9CAUD"
                     /codon_start=1
                     /transl_table=11
                     /translation="MTAAIIGKNYTLTVNFTNEDSTPFCVSKPVQYKVFAFDNTFIIE
                     GAAIQNQLDPSQWIANFVIPEGAPIPTDVNNQQYYIDWYAENTSSGLTNQMKAKQYFQ
                     VLSQAEPSSYDSAICVTTGQPVRDCLMTDLPILECDISIRNMEDTEFWSTKISNPNSI
                     FRNNCYVTNFDSGTAVAGVTDQNMGICPYLIVYNYRTEQGYNTEVHTLYIVSGKAMMV
                     VNNMRRSLDKARNYDIDPSLRWTDAELIHFVVVGLNRFNVALPNITNYTISNFPSNFI
                     YVIEKCAEYEALNALYLAEGMRSFEFTGSSVTLNVNRTEYIQTKMDEIGNWLNENLTK
                     IKTLLIRKTSGNAAMSMQFTSVTNGFGRKVRGDALNALLGRRYW*"
                     /db_xref="UniRef100_S5WKI1"
                     /db_xref="S5WKI1_9CAUD"
     gene            complement(91243..92292)
                     /locus_tag="pig_ID_3640_F65_scaffold_1_curated_prodigal-si
                     ngle_110"
     CDS             complement(91243..92292)
                     /product="hypothetical protein"
                     /codon_start=1
                     /transl_table=11
                     /translation="MLKFEEYLNLVQKQANEKLTGDKQKFFEVLKKEKENAKEVDKKV
                     TASISKSIFLPSKYKNETFAKVISCYCDDYNLAMEDMEDPEKFAAILSILNDKLAKDG
                     DVYDMSTPETKMLGLANRYANNARECQYARQWRLFAFYMRSLAYFIPQLIEKANMTEE
                     KVLDKIEAKLNLIKAKECPICHCDPCECDGYGDDVSDSGLTAGVEITSANGRIVDRDG
                     EGHDSIELKPGQWCWYFSKNDTKYSVHNAHGKMKAFKNGMNETMVLPDMKKRIKMVST
                     AATELSYQELYDELDEKFRMAKNSLDRIEARYKYRTLQNVSYNLEKANKLQDELWNAL
                     DKIDKEINKLWSKIG*"
     gene            complement(92300..93157)
                     /locus_tag="pig_ID_3640_F65_scaffold_1_curated_prodigal-si
                     ngle_111"
     CDS             complement(92300..93157)
                     /product="hypothetical protein"
                     /codon_start=1
                     /transl_table=11
                     /translation="MNFSKILCNTSTAKGAFKKLSKLAKALQDAYANLTEPSEEIITG
                     NYFGIIKCNQILSDLKTLNYISKDQKKYLEIKADVKKTLNSIKSNLNTIALELQPKEY
                     ITDLDSIIQILNDRNIQLIKKDHFIFPKGNQIIIGTTMDCGEKQIVFTTVYSDSNLEK
                     YLNILQQPIELGNYNFGLLLNNNSEDALDVLLKNEQSLKIDNLIKNSSVFDNYIKASV
                     NDRINIKKAFNLLTDHFKDKLEKSYLYNTDLLFKFKSNLTDKEVNEITSILKLKNNDK
                     YKFVALLKE*"
     gene            complement(93250..93861)
                     /locus_tag="pig_ID_3640_F65_scaffold_1_curated_prodigal-si
                     ngle_112"
     CDS             complement(93250..93861)
                     /product="hypothetical protein"
                     /codon_start=1
                     /transl_table=11
                     /translation="MTDTKNLEYFRQANSIHYYLESTSAHVFVYNNSDKDPSNNKKKT
                     VIIIPMNERKAIQIPATTLPIDLTEQAPKEDLVKNSFFMDVLKSKLVTICPDEEAFKI
                     LSTPEAQFERDKLSISTRESLDELYKRGKIEVLDSSVEAPKVEGLDVDLTVLEAMNRE
                     DIQPAERFSIIKNIEASLEQKDWEYIYEHSSDDLKAFAASKLA*"
     gene            complement(93874..94272)
                     /locus_tag="pig_ID_3640_F65_scaffold_1_curated_prodigal-si
                     ngle_113"
     CDS             complement(93874..94272)
                     /product="hypothetical protein"
                     /codon_start=1
                     /transl_table=11
                     /translation="MNTTRIARKRNQFNKDLLNLEYKVDKKDERLKVLTKTYDLIDIS
                     RLTKIPLIKLKKNYVTGLNLLNNLVIAYNIFVDYDDIDINSYIEEKNIEELWAKDCKY
                     FVYIPYIGIEEYALLHKYNPKLIELLKPAK*"
     gene            complement(94232..94807)
                     /locus_tag="pig_ID_3640_F65_scaffold_1_curated_prodigal-si
                     ngle_114"
     CDS             complement(94232..94807)
                     /product="hypothetical protein"
                     /codon_start=1
                     /transl_table=11
                     /translation="MKKIIISADPGKENFSLAVQELNNNLPSIEYVQLLPFRITELKE
                     NAKPPFLEQLDAFVKFFNNVLDKYNPVECTMERFQIRFRTGGSVAEVVNVMLGVCCVL
                     CYLRKIPMKLVIASEWKNHFNKVSEISLEDTYKCVKKLPPHIIDSAFIGLYYSMNNDE
                     FYTKENVVDYCQKLKEKYDEYNPDSKKKKSV*"
     gene            94917..96155
                     /locus_tag="pig_ID_3640_F65_scaffold_1_curated_prodigal-si
                     ngle_115"
     CDS             94917..96155
                     /product="hypothetical protein"
                     /codon_start=1
                     /transl_table=11
                     /translation="MSISIGRGKYQQNSILYPAEKGLNMVAKNRIQQAVGMQNERHIE
                     ALKVDGVDLQVWTKNYSGQLCSCGLAHNGEDSNNILDSTGINSVQESSDPFTDMEIEE
                     DLENWEDKKDSNEWERNYSNYKDYKTQDEITEDLIERYAENSDASLLYGGDKTPCGIC
                     YGTGYKEGYQLYNGKRYVLDYFDKPEAFGFLAEQTYPISFKSKYDSSSYIIWKFKAPT
                     FFKKYLGLRVRNNISICKNYTLEISFDGINYIKYEDSVVEARNRQQTDIYLKVIPYSL
                     DSTEDFSITHIEVFYQLGDFIKGDFAPITKTENFELFEALQTTSLELAGDVAYLDRES
                     VIGEPKTGNVWKVTSLTPHMTSDRQIFKNELELRMIQNSENLYLLNLINKPYLILNHR
                     GLEQKQDMLTYNGNNSEEYK*"
     gene            96157..96567
                     /locus_tag="pig_ID_3640_F65_scaffold_1_curated_prodigal-si
                     ngle_116"
     CDS             96157..96567
                     /product="hypothetical protein"
                     /codon_start=1
                     /transl_table=11
                     /translation="MLKIFSRLKITSELHTINKDSSGWVDIDEFFSPKYANQLNANQL
                     KEYLIKTFSPSYENYFWQDGENNLTRKLEQKLSQLPKIPIPKHFGNNLVDCRVWTYHS
                     KDFSKEFYLLQFDEPKTPPTKMLLGRPEDLEFLK*"
     gene            complement(96615..97106)
                     /locus_tag="pig_ID_3640_F65_scaffold_1_curated_prodigal-si
                     ngle_117"
     CDS             complement(96615..97106)
                     /product="Uncharacterized protein n=1 Tax=Entamoeba
                     histolytica KU27 RepID=M2RD58_ENTHI"
                     /codon_start=1
                     /transl_table=11
                     /translation="MSFREEKIKEIQEALQNAPDKLLSAFYALIILSTQFSELPIDLE
                     KAEEEKKEKKAVPVKKEKVAKPSSKPAEMDFDEDLTEDLPRKKKKAVADDFDEELEET
                     HAEEEATAEDGLDDFDISEEVEESEPEPVKEVKKPVKKEEPAKKEEPKNDFDADFDDF
                     DFD*"
                     /db_xref="UniRef100_M2RD58"
                     /db_xref="M2RD58_ENTHI"
     gene            complement(97162..98139)
                     /locus_tag="pig_ID_3640_F65_scaffold_1_curated_prodigal-si
                     ngle_118"
     CDS             complement(97162..98139)
                     /product="GTP cyclohydrolase n=1 Tax=Leeia oryzae RepID
                     =UPI00036E7F39"
                     /codon_start=1
                     /transl_table=11
                     /translation="MGKITTDKLPDMQKTQEGFYKKGIEQVGVGGITVLLPIKMKDGS
                     VQKPVAVINSSCNLDENTKGINMSRIGRTINSILAEHSSGSGFQDLERFVKELREAHQ
                     APDVYITASFQLILDDKSPMSDLYSPEPVDIKIESQFKNGEYKTFLTVKSTEMSLCPC
                     SKTMSLLINNVTEQEAQELATLSPALYQKIQKSGYGAHNQKSRITAVVELNKTNNVLW
                     IEDLRDMIRTASSCPSYSILKRNDEKFVTEVSYMGGYIDDDKNYVQVDGNFGPKFVED
                     ISRDLARQLDKQLDVTIKDYIITCENQESIHSENIIATAKLTAGRNLRV*"
                     /db_xref="UniRef100_UPI00036E7F39"
                     /db_xref="sdr:SCD_n02193"
                     /db_xref="87639770"
                     /db_xref="UPI00036E7F39"
     gene            complement(98140..98679)
                     /locus_tag="pig_ID_3640_F65_scaffold_1_curated_prodigal-si
                     ngle_119"
     CDS             complement(98140..98679)
                     /product="6-pyruvoyl-tetrahydropterin synthase n=1 Tax
                     =Arcobacter sp. L RepID=G2HYA0_9PROT"
                     /codon_start=1
                     /transl_table=11
                     /translation="MKIRKLFKFEAAHIVRKCSSDRCKKSVHGHSYKVEVFLSSKGLD
                     NGQMVYDFGLLKPTVGKFIDLFDHCWHYWNQEPQEFKDFVQKTNERWVELPFSPSAEN
                     YSIFFLKEITHILKNTKFVNGENKVICTGVRVHETDTGYAESEIEDLKLHDYYSFSDI
                     KFSPELEKDLLNIKFLGEN*"
                     /db_xref="UniRef100_G2HYA0"
                     /db_xref="arc:ABLL_2228"
                     /db_xref="G2HYA0_9PROT"
     gene            complement(98679..100205)
                     /locus_tag="pig_ID_3640_F65_scaffold_1_curated_prodigal-si
                     ngle_120"
     CDS             complement(98679..100205)
                     /product="Rec A-like recombinase n=1 Tax=Ralstonia phage
                     RSL1 RepID=B2ZYC0_9CAUD"
                     /codon_start=1
                     /transl_table=11
                     /translation="MAKVKDKESTPDIQNIMLNYMNDVLDECEKKEAISSTIDSGYYL
                     STGLLTFDMVMNGGIRSGWTTSLGLEQSGKTSLAIKILGSLVKENIPGYFLDAEGSLN
                     TEYTCAIAGIDNVEEYFGRKSPTGKGYEIVPKIRYTSENGMEKIFRFMHRILLKLPDK
                     LYREETKKWYYVFDKTKEDVALMKSLDLHHDAKLYSATGRYWCEAPDGKFQVVFILDS
                     LPGLEPEASGEDADGATNAMAFKARVMAKVASPVRGLLRRKHAVLLPVNQQRQAPGVM
                     FGPSEYEPMGNYIKFASDVRNELASRNVPDWFEKGKTPAGSDTGQYGEEASVEGPGKD
                     RYMYKLIKNIKNKNGIPYRQGWTRIWNADCNGKCRGFDPVFDTIKYLEYTKQVSLIKV
                     NGRREISGLEKWFPELKGNVQYADFKRLILGFETGREDLLQEFIKNTGLQIQVSDLPN
                     IRKICFEQIQSGEAFDLLLVKSVNNEINTGDEDFEDLESKEKVEFSEDFDEEDFEELN
                     *"
                     /db_xref="UniRef100_B2ZYC0"
                     /db_xref="B2ZYC0_9CAUD"
     gene            complement(100270..101292)
                     /locus_tag="pig_ID_3640_F65_scaffold_1_curated_prodigal-si
                     ngle_121"
     CDS             complement(100270..101292)
                     /product="hypothetical protein"
                     /codon_start=1
                     /transl_table=11
                     /translation="MISQSWAELDAKNQKTYNNAPRRPRPSELVEVYGKENFSNSWKR
                     IRLYGPIKVDANHIVKGKIKKKDGTVKDVFFYVPCLNYNRETGEKEDHDCPYCKYVNN
                     MQIRYYQNAIIRDLEENVPSDIGERTDKEKQLTTIDGFKCYVKESKESSAWTPVRIIE
                     IPTSVATKLKGIQELNRYKDENGEVQTASPSDLKYGVDLLIKYDDKAAAQQKYDVQRD
                     PDSGKTPITNEIRKHYLMWDLEIPQVDAEAVKKEFPKNAKIVIPDDYHKEKLQEYLEE
                     LEKEEKSKKESKPKTEVKSVTLDDDDLDDISPAQEAMSDDTDDVRFESKAKPSSNDYD
                     DEFEDL*"
     gene            complement(101410..102393)
                     /locus_tag="pig_ID_3640_F65_scaffold_1_curated_prodigal-si
                     ngle_122"
     CDS             complement(101410..102393)
                     /product="Uncharacterized protein n=1 Tax=Pseudomonas
                     phage Lu11 RepID=I1TQH5_9CAUD"
                     /codon_start=1
                     /transl_table=11
                     /translation="LNHTVEYDILHQNQLKKSLSGSQIDSLLNYFLFQALTPILQTLW
                     FKNQLVKVVNVLLRDLKCRVTRKDKKTSLKHIMNAVSSLDRDDIILQLKSSSLDKSIF
                     SEIINTFCIKTTELMEQEENFFSKLNNKNYDLKSSTVITDIEEEFNLSRTFLIKVGKE
                     VKFWFDRYIEFRNLIVGKYIRLAYKYAKITKLNRPNIDMQCFFKSLVLSINTALDKYT
                     PDRGTLTSYIQLWFKSTMVNPKYDFEMGRPFKLSNYAKQKMIDTGRNPNSISTDSEEF
                     NTIENQLDDEFLNNKLEFMEVTNYDLLKFLNSVENSDIDLVKIVLNIPELV*"
                     /db_xref="UniRef100_I1TQH5"
                     /db_xref="I1TQH5_9CAUD"
     gene            complement(102390..103343)
                     /locus_tag="pig_ID_3640_F65_scaffold_1_curated_prodigal-si
                     ngle_123"
     CDS             complement(102390..103343)
                     /product="Putative peptidase n=1 Tax=Pseudomonas phage
                     PaBG RepID=S5WBB3_9CAUD"
                     /codon_start=1
                     /transl_table=11
                     /translation="MIIEINDLIQFYSGKKKLYGFITKDKVVTGSGEFIEVRNAIDPD
                     DSHTITESDIINNYGQSPNLDELKIEVYNKEFVTSTFGVVTPYKTLLDAEEKCIKTAL
                     SEIEDSVKDFDIFPTRIFIKYNKGKKVGLYKFNKKEEVSEITLMPEAFDKNNIKEIMY
                     HEIGHAVWDKLISGKLKAAWIKLYDKNMERKKVATQEVINLKTDFINSGMTVSEYVKS
                     MEDGETMKKVAKYIKELYNLQPKHIDILVKSDPTSLDKYWPQDGLELSEYNPFVSQYA
                     TTSVEEFFSESFMYYYMKQQLPHSVEGAIEKSLQFIGVSTN*"
                     /db_xref="UniRef100_S5WBB3"
                     /db_xref="S5WBB3_9CAUD"
     gene            103430..103831
                     /locus_tag="pig_ID_3640_F65_scaffold_1_curated_prodigal-si
                     ngle_124"
     CDS             103430..103831
                     /product="hypothetical protein"
                     /codon_start=1
                     /transl_table=11
                     /translation="MPKNEQIEKRVNEGLDFVDQIINMLYQGVENYPENPQATKKIIC
                     KNLRYSYEAVDNTIYFYLPGHNNKTIAKWINPETRILTIAEKTDDGDKKIFELPINKK
                     YDLHSVTSEFKDGVLKVSFEEYAGKEETIEF*"
     gene            103983..104423
                     /locus_tag="pig_ID_3640_F65_scaffold_1_curated_prodigal-si
                     ngle_125"
     CDS             103983..104423
                     /product="hypothetical protein"
                     /codon_start=1
                     /transl_table=11
                     /translation="MAFYAIRHKPTGRYLTVESTLVEYEGGVENCSEFLLQMTDCNPI
                     WVVQSLELASFARCTSAPDNFSSSYIRPINEFNSSELEIVNLETGEVEADEDIFPSDL
                     QVQDFLTSCSEYLSDEAQEALSKRKTYTWKTYQEYLRKSTEEGY*"
     gene            104425..104880
                     /locus_tag="pig_ID_3640_F65_scaffold_1_curated_prodigal-si
                     ngle_126"
     CDS             104425..104880
                     /product="Appr-1-p processing enzyme family, putative n=1
                     Tax=Bacillus pumilus ATCC 7061 RepID=B4ADL3_BACPU"
                     /codon_start=1
                     /transl_table=11
                     /translation="MLQYKNGDILEAEEKIICHQTNCLGIMGVGLALQIARKYPEVDK
                     KYRDFCIEYGEWNFLGQTQLVNTHDDKIIANCFGQQRPGFGKQTDYKALKTCLKVVEE
                     FANQNNFSVAIPYKIGCGLAGGDWNIVEKIIKGIFEMSPIKCVIYKFNA*"
                     /db_xref="UniRef100_B4ADL3"
                     /db_xref="A0A0C2SGL7_BACPU"
                     /db_xref="bacw:QR42_08490"
                     /db_xref="B4ADL3_BACPU"
     gene            complement(104870..105097)
                     /locus_tag="pig_ID_3640_F65_scaffold_1_curated_prodigal-si
                     ngle_127"
     CDS             complement(104870..105097)
                     /product="hypothetical protein"
                     /codon_start=1
                     /transl_table=11
                     /translation="MKYKILLFLSCLILNACATKVKPEQVNMCPPCAVAGPKVAEELE
                     KVCDEKKCPNTIDWINRHAKVCDILTEMSKH*"
     gene            complement(105087..105347)
                     /locus_tag="pig_ID_3640_F65_scaffold_1_curated_prodigal-si
                     ngle_128"
     CDS             complement(105087..105347)
                     /product="hypothetical protein"
                     /codon_start=1
                     /transl_table=11
                     /translation="MITSKIKIIAGITALTLVLIVFAIFCQTIYKTGKQKAEIECKEK
                     EVEVQTQTVEVVKYIYKDTSAILLKPNKTFKELLERMKKNEI*"
     gene            complement(105391..106044)
                     /locus_tag="pig_ID_3640_F65_scaffold_1_curated_prodigal-si
                     ngle_129"
     CDS             complement(105391..106044)
                     /product="hypothetical protein"
                     /codon_start=1
                     /transl_table=11
                     /translation="MLTGICTYSIEDLRNLFDEEKNKKVPSETGYELMTVAEYNSKEF
                     SKNTKIILVDNIAKLLSIRDLPILDVKYFNGSWRRDEDFSREIWWKLSLDESWLKEIP
                     EKQFNIIPDFNLGEYSFITHLNEFHKSPFLFLKRIHNILGKIQKESIVCSNYYKQLLK
                     EKLINKRMSDLYLDFLDKKKQEYPEIFKYMKFMMESDYGEKDRREAEKKKLKGVEGE*"
     gene            complement(106046..107563)
                     /locus_tag="pig_ID_3640_F65_scaffold_1_curated_prodigal-si
                     ngle_130"
     CDS             complement(106046..107563)
                     /product="hypothetical protein"
                     /codon_start=1
                     /transl_table=11
                     /translation="MSSSLSFVNAGFQEVPFANMGIYIKYGNYNRFELVSESTYHTHV
                     ICPDRELFISNNTLKTAGNPLNQGYDEFVDLNILGENYPKDFIPQYMINYTDYALEPK
                     LAMQKKRGRGSLVYCDSGGFQIAVGRIGLINPIDLAKFYNDNVDLGMCLDIPEYDEGD
                     PFTDELVMDLAYCQKRNTDYMLKYLKPEVELINIIHGGTLKQKINYLRYVHDDKVQRL
                     ALPSVQIPMTLPRVNLILEVLREAKKLGHYKHLHLLGSFNKGVLFVLAKLAHCKIPEV
                     EGISFTTDASSALQNAVNLTYCKNINIWEGFEEFAPLPKEKYTQIDYHRNNYVNGFGK
                     FNQFAELPCSCPVCRAIKYSYILRNLRAGYLRNLIFLNHNARETYNYVALVNKFAENL
                     STDEYIQHVKRIQDDDGSDTVSCLKFIKRVEEVGLDNARKEYGDLIKDPAEVRTLRVN
                     LLTMASQESNSAKNKVEEHIRGIVKQYKETDFETYTGKIKINKAMRSSTNINGKD*"
     gene            complement(108235..110559)
                     /locus_tag="pig_ID_3640_F65_scaffold_1_curated_prodigal-si
                     ngle_131"
     CDS             complement(108235..110559)
                     /product="hypothetical protein"
                     /codon_start=1
                     /transl_table=11
                     /translation="MKDLYNINSNKFEYVSYRSQDIFFNEEDKCQLFKDSAGRLKINE
                     TKSNKLRCHTNTGISFDKEVISDKISKENRINGFCSQVQKSYLYNYNRIMTESILKLG
                     GKKLSLVNGYQDYINPFYYKEKELKKEWGDYWKIKKDELSIAIDNRNLCLDSGKIIKV
                     QLSLKQLKKDLDENLIGIYDVLSNSDKRIYQIPEITEDYSILYTLCLLQKLTEADYNN
                     RKELIKAESYIPLNSVWTTYKLPENCQLNDFIKIIEKVKNNNAQILIQEKYPEERFVD
                     VIAWNFIKKLNYNKKDEVFLTYLKNFNNLKNNTWAVLDKNYALKNNIVFIMALDKESC
                     QEVINLFQLPNLALYDAIKKQFLIPIRFSEKVYDNVIEYMQNIITAKEINALCSELYS
                     DTTVANFNNSELKLIDTKIWKKINEKKEIIFITRNNPVINHIANPFKYTKPEILKGIR
                     LELNIKSQIKINPYKLGWKKSKIITKANGDVIYQENDNPKKLVGIEFLSYIENSYIGK
                     KINKFNDIFEKINQRLKKNGKPQISNNVSRNLLHLIFSNFMKAGIDLVTYNRNTISTD
                     SKISRRNQTYYMSADVRAGLIKESIIQFASNSDLSSYKTQEEFEQAIKILTRYETALA
                     IYKTINEDFFNLNKVKVKNDSYSAADISLSYEPDLDKMIKKISNISGIDIQPVILKKE
                     DNDWAKDQIKNINKKELKELKINAGVDLYKNCFDVKKQKVILAIRCLFSLHFDFIIKL
                     FDRIRYKLNRSTLLNQILHTDLKLPYYLKSEIWT*"
     gene            complement(110559..111569)
                     /locus_tag="pig_ID_3640_F65_scaffold_1_curated_prodigal-si
                     ngle_132"
     CDS             complement(110559..111569)
                     /product="hypothetical protein"
                     /codon_start=1
                     /transl_table=11
                     /translation="MKLNFLAVGDIHLEALARYLPESDYLSPVIKTLEQIWEYAKDNG
                     IEHIVLLGDIFDNPYPKDETKKAFLKCLDRKLQYHIILGNHDFANTYENSLNLCKYFI
                     EDLGLMDNVKFYLEPTVEKINGVTLNFLPHPYKKATCEAPAICFGHFETKGSISDSGR
                     PFKDGVVLDKKYTWILGHLHRQQDLIYPGSICQHKFGEPVNKYFFDVKVKDNDEVEIE
                     KININTPYKLLDLVVNKMEDLDLKKENIYRLYVADHLDLGEINKSCSGYQIWQINGLT
                     KSGKANTQLTEEDIAYQEQNFADEMVYLKSWLETHYKDELTEEQIEKILKYVEEWKNK
                     GE*"
     gene            complement(111610..111879)
                     /locus_tag="pig_ID_3640_F65_scaffold_1_curated_prodigal-si
                     ngle_133"
     CDS             complement(111610..111879)
                     /product="hypothetical protein"
                     /codon_start=1
                     /transl_table=11
                     /translation="MFKKVILVLMNQKKIGIKIKSVKIKDLDIEFEMPLKYYGFFSSQ
                     EKSLKEGYFKSLFTKSRVFTFDLNIIPEYEVKNGKLIVKTKLEEF*"
     gene            111976..112470
                     /locus_tag="pig_ID_3640_F65_scaffold_1_curated_prodigal-si
                     ngle_134"
     CDS             111976..112470
                     /product="Guanine deaminase n=1 Tax=Proteobacteria
                     bacterium CAG:495 RepID=R5QNH6_9PROT"
                     /codon_start=1
                     /transl_table=11
                     /translation="MEKDYNDLDIAYLEKAIELSGWSASKEGSLAGGPFGAIIVDKEG
                     NIIGQAINNVLATNDPTSHAEVMAIRMACNNIKSFDLKEATLYTSCEPCPMCLMASKW
                     ANIGNIFYAATRKDAAKIGFQDADLYKLLKRGKYATPVKECRALAIKVMRKWKKKFGE
                     SANY*"
                     /db_xref="UniRef100_R5QNH6"
                     /db_xref="R5QNH6_9PROT"
                     /db_xref="bbw:BDW_00345"
     gene            112485..113660
                     /locus_tag="pig_ID_3640_F65_scaffold_1_curated_prodigal-si
                     ngle_135"
     CDS             112485..113660
                     /product="S-adenosylmethionine synthase {ECO:0000256
                     |RuleBase:RU000541}; EC=2.5.1.6
                     {ECO:0000256|RuleBase:RU000541};;  TaxID=1262705
                     species="Bacteria; Proteobacteria; Alphaproteobacteria;
                     Rhodospirillales; Rhodospirillaceae; Azospirillum;
                     environmental samples.;" source="Azospirillum sp.
                     CAG:239.;""
                     /codon_start=1
                     /transl_table=11
                     /translation="MKNYLFTSESVSEGHPDKVCDKISDALLDFYLKRDPMARVAIET
                     MATTNFVVVAGEVTCSAIYSQEEIEEVIKNTILDIGYDQEGFNVNDLQIINRIHNQSA
                     DIALGVDQDGAGDQGIMFGYAKREEGIDTEYMPLAIYLSHKILKNLRDERKAGLVMFG
                     PDAKSQVTVKYENGKATGVTKIVVSTQHCPEIDQQRVRELVLPIIEKSIPEELTFPTD
                     ENILINPTGRFVIGGPDGDTGLTGRKIIVDNYGGYAPHGGGNFQGKDPTKVDRSAAYM
                     ARYLAKNIVAADLADEVTIQLSYAIGVAEPLSVFLDCHETEKVQEELILDAIKQIDLT
                     PKGIINKLDLRRPIYYNTAAYGHFGYPYNPETGEYSWEKLDLVEYFKQKCGIYDSTK*"
                     /db_xref="R6IYD4_9PROT"
                     /db_xref="rpm:RSPPHO_00187"
                     /db_xref="UniRef100_R6IYD4"
                     /db_xref="2.5.1.6"
     gene            113644..114240
                     /locus_tag="pig_ID_3640_F65_scaffold_1_curated_prodigal-si
                     ngle_136"
     CDS             113644..114240
                     /product="MT-A70 family protein n=1 Tax=Novosphingobium
                     pentaromativorans US6-1 RepID=G6E7E8_9SPHN"
                     /codon_start=1
                     /transl_table=11
                     /translation="MTQQNNFSGKLEDFLKTCENKYQVILADPPWEYNNRGRGAAFNS
                     YNLMTIEQMKSLPVQNICDKNCVLFMWTTFPQIQEALDLIKGWGFTYKTGASWQKLTR
                     NGRTAFGPGFFFRFASELLLLAVKGKPKLKTKDNRNFFADFANGHSRKPDYQYTLIER
                     MFDGPYVEFFARRPRNNWTSVGDMLKEEQTSILNLVNN*"
                     /db_xref="UniRef100_G6E7E8"
                     /db_xref="npn:JI59_18705"
                     /db_xref="G6E7E8_9SPHN"
     gene            114383..116599
                     /locus_tag="pig_ID_3640_F65_scaffold_1_curated_prodigal-si
                     ngle_137"
     CDS             114383..116599
                     /product="Phosphatase n=2 Tax=Bacillus RepID=I0UHK8_BACLI"
                     /codon_start=1
                     /transl_table=11
                     /translation="MKYLFLMQGIPGSGKSTFLKKWGLKESGLVISSDDLRQFYAPNQ
                     VDIYDKEYITSDNDSQVWKNLFNILEFRMSKGYTTIVDATHYSLDSIKKYKSLCQNYD
                     YQLFVVRFDQNLITAGDWNSNRPEYKRVPIEVILKMFEKMEEEKDIYPKWINVIDKET
                     FLNMFKNGFQPFDYNQYNKIHIFGDIHGCMDPLKEYFDKNPFNEYDLYIFTGDYLDRG
                     PQNKEVLEFLLSIKDNKNVKFLEGNHEKWLKLFGKDKINEIRSPEFIENTLEQIQDID
                     KVEVRKFCKKLSPFLYFKFGENDFVVTHGGIPSTPNLLFSENDYIKGIGKYQDMQKVD
                     ESFCRCADKINIYSIHGHRNVDKVAAINTISTFNLEGQIEFGGNLRVLQLTHGGFTIG
                     QVFEIKNNNFRDPNSNEEIIKKLRRNPLIKVKKLGDGLESFNFNRDAFEDKTWNSQTI
                     TARGLFINSKTNEIVARSYNKFFNFNELPETTEEELRKNLMFPVTGYLKENGYLGILS
                     WNPVTDDFLIATKSQISGPHVDNFKRILFDKYKIQKNLALQLLLKEGINGKKVSLIFE
                     VIDPVFDPHIIKYDEEHIVLLDCVTNEFKPYFMEYTAEGLAAIANLISCKVKQRVMTF
                     RDADSFFTYLKTFPTFYKIEGFVFEDLKGYKFKFKTPFYTFWKLIRNSFARPNQTVRD
                     LFESKYPEEFKYIDSLTEEKRSKFVKNNQFRVIDFYTEFYEKDGFSTGITTKSTKI*"
                     /db_xref="UniRef100_I0UHK8"
                     /db_xref="bld:BLi02477"
                     /db_xref="T5HRC1_BACLI"
                     /db_xref="I0UHK8_BACLI"
     gene            116556..117485
                     /locus_tag="pig_ID_3640_F65_scaffold_1_curated_prodigal-si
                     ngle_138"
     CDS             116556..117485
                     /product="Putative DNA primase n=1 Tax=Pseudomonas phage
                     Lu11 RepID=I1TQE1_9CAUD"
                     /codon_start=1
                     /transl_table=11
                     /translation="MDFLQELQQKAQRYEPKIKGSECWIKCPFHGGGQERTQSCRINL
                     VKTSRYPAGFWYCHGCGAHGNWNDLAKAIGLELLSQDEEKHQDLIITRLTAAEKESLL
                     GQDQNEIINFSAMVDWNPKNIWRKINGKLLANIGAKKFYNKSTNNNMIFLPVYQNKKL
                     KGGIRGILERHGKETAYFNTAGPWVKQSLFPYDYTKSILKESGNVVALVEGPRDALNM
                     LQGGFPSLAILGSKNWSETKAALVSALNTDLIVLAFDNDEAGISATESVLKSFKGFDN
                     IIQLKFKEGQDPGDLTKDEVQKYLKKVIKLKNL*"
                     /db_xref="UniRef100_I1TQE1"
                     /db_xref="I1TQE1_9CAUD"
     gene            117510..117728
                     /locus_tag="pig_ID_3640_F65_scaffold_1_curated_prodigal-si
                     ngle_139"
     CDS             117510..117728
                     /product="hypothetical protein"
                     /codon_start=1
                     /transl_table=11
                     /translation="MANQLSDFYATIEEWEKFISSINVRKIVNPYDKAWVQKIKRHYK
                     TYGWTMNLYADQKKRLEMIKEEMDKLEK*"
     gene            117725..120673
                     /locus_tag="pig_ID_3640_F65_scaffold_1_curated_prodigal-si
                     ngle_140"
     CDS             117725..120673
                     /product="Putative DNA/RNA helicase n=1 Tax=Pseudomonas
                     phage Lu11 RepID=I1TQ90_9CAUD"
                     /codon_start=1
                     /transl_table=11
                     /translation="MTQGVIKNKIFIPEEDTTEECLKDAYEVDVFNEQACIRCPYKND
                     RPNMYCQACGAYNGLLRLWGRITVNGKNYYTIPAGNIKRASKYTGIDFSTYKDLRCQT
                     RFSNPLKWTGKLRHGEVINDVQSANQEEIVEKWLSEDKRYGFIQAPPRTGKCVTGETL
                     INLSSGFIHFDELDFKDGFSDFKEEISTLSGLDLTSKSFKSKAKTLKIITQDGYEISG
                     TYEHPLLVINPDLTFSWKCLQDIEIGDYIVSSPNESKVLFGNSKVTKEEARLLGWFIA
                     NGRENGWCSCDLNLIEKFKNNITQLPCDIKRIEKKETYDLYTLILDNNGKRILDKFGF
                     KSGSSNKQIPYLIRTSSKEIITEFLNAYFECDSSRNGQYIELSSASKRLIQQIQIILQ
                     IVYNIRSVRFSKNKSAANSKNPKVRTYWILHITGRDANLFCKFFPDSKVNKNYGYLWK
                     RETYSSQECVGKKYIPYVLDYLAQLYDSTKINSIGYVIGENQQKILSKMPVNRHCCSV
                     PLSMQLYEKFDWSFWIENILKVWNFKAYEKIKRLFSISLNYQKVISKEENGLQEVFDV
                     EVPNSHNFLANTLVSHNTVVANNISMQLGVKTLVIAHQNELLVNFMDSLKRDTNLLEL
                     REQTGKEIAKIMESKKDLEKEDYDILMFTYQSFIREASEEDIKKYLKGHYGLIIVDEA
                     HQAGATAYAKFLGKLDARYRLGMSATPLRKDALNFVLLNLIGPTTVKSESTGLIPRIE
                     IMETGIKSKYQYSMFIKAYQFLQKNEDRNKLILKEIIKDLNAGHKCILIPVDSKAHMK
                     GLVDSINHHFMDEVAIGYWRGVENRKDILKEIDSGKYKVVVAIKSMIKQGIDLKLPTM
                     LYLQIGMSAVPQPIGAPMFYQMANRVCTPYPGKREPIVKIFIDGLPQSYGCFASLFSK
                     EIKPGLAAPAGGRPKYKMSKKAYEYATSLVKKIGMRGYNQSGKYNPDYDIEPPKQKAT
                     KVDLFSGSWL*"
                     /db_xref="UniRef100_I1TQ90"
                     /db_xref="I1TQ90_9CAUD"
                     /db_xref="mxa:MXAN_1882"
     gene            120689..121240
                     /locus_tag="pig_ID_3640_F65_scaffold_1_curated_prodigal-si
                     ngle_141"
     CDS             120689..121240
                     /product="hypothetical protein"
                     /codon_start=1
                     /transl_table=11
                     /translation="MIPKKRTGIPYKVRANDSDYSAFTITQTFKEKPVSYKKQNEVFA
                     KYLENPFREEYYTYLLSSDYNNIIPQLAATAITAKAKDENKVVFWYNVIKNHKQEDER
                     LADFLSENLNIDLLIIDGLYTKTNVNNIDKVRELLALFDNIPIYVIISGGFGPEFFIN
                     QVFCPFNVFIHFGDSPRRTITEI*"
     gene            121250..121609
                     /locus_tag="pig_ID_3640_F65_scaffold_1_curated_prodigal-si
                     ngle_142"
     CDS             121250..121609
                     /product="Pyrophosphatase n=1 Tax=Carnobacterium sp.
                     WN1359 RepID=U5S936_9LACT"
                     /codon_start=1
                     /transl_table=11
                     /translation="MDNKTYQEEASKTIPNSDVYTKTLTFNNDKVIVNALLGLSGESG
                     ELVDVFKKHYFQGHDLDKDDVIKEIGDVFWYLNLLCQALNISFEDVMEKNIVKLRKRY
                     GESFDSNKSKNREEYKK*"
                     /db_xref="UniRef100_U5S936"
                     /db_xref="caw:Q783_05770"
                     /db_xref="A0A0C3LVC0_CLOBO"
                     /db_xref="U5S936_9LACT"
     gene            121619..122998
                     /locus_tag="pig_ID_3640_F65_scaffold_1_curated_prodigal-si
                     ngle_143"
     CDS             121619..122998
                     /product="Replicative DNA helicase n=1 Tax=Ralstonia phage
                     RSL1 RepID=B2ZY09_9CAUD"
                     /codon_start=1
                     /transl_table=11
                     /translation="MKLFSQELELEAIKSVCDSQDSTLLGSLEADYFYTTPAQQAFER
                     IKFKAKQEAKIMSWGILVTDPTLPEETRELLNNFDFSEAKSPVKDIIKGLITYKKSRT
                     LLKVSEEIQEALTKNKVDVDNLFTGTAQKLAEIKSGKDLSNCFTRIGENSNTKEKLEV
                     ILQGEVRRFYPSGFKQWDAENGGLPIGKLGIIAATSGAGKSLCAEQLCVNLGLSGVRV
                     CLVPLEMNATDMLQRFLANRTSLNMSDLNKLTAEDYEKANKAYKEFRKFEKILAQNYT
                     SIDLFNPPEDIEMEDLLMILKPFEYDVIIIDYIGLLKGFDDDNQWRKMGAAARYAKIW
                     AETNNKTVICLAQLNDDMIIRYSRAMKEHADFLWSWNAGKLNDLEDSKTIIKVEPQKG
                     RNQAQKNFYLRVDYKKMSMEDATEEEIKLYESKTKSNETIQRNIKKDNKTTPGVKTGT
                     VNQDLYSDL*"
                     /db_xref="UniRef100_B2ZY09"
                     /db_xref="B2ZY09_9CAUD"
                     /db_xref="cbac:JI75_00135"
     gene            123186..125297
                     /locus_tag="pig_ID_3640_F65_scaffold_1_curated_prodigal-si
                     ngle_144"
     CDS             123186..125297
                     /product="anaerobic ribonucleoside triphosphate reductase;
                     K00527 ribonucleoside-triphosphate reductase
                     [EC:1.17.4.2] id=5091423 bin=GWC2_PER_33_13
                     species=PER_GWC2_33_13 genus=PER_GWC2_33_13
                     taxon_order=PER_GWC2_33_13 taxon_class=PER_GWC2_33_13
                     phylum=PER tax=GWC2_PER_33_13 organism_group=PER
                     (Peregrinibacteria) organism_desc=No RuBisCO in this
                     genome"
                     /codon_start=1
                     /transl_table=11
                     /translation="MKILNRKNELVDYNEEKLFSGIAKASLGTKEEELVIKNQEKICQ
                     TVLDLLGKEVKFPTVVDITNIIPRALIQEGFVETAEKFLVYATKHKTSRCNSKIDPVS
                     AIDEYINKEDWRIKANANQGYSLGGMILNSSGKMSANYWLDNIYPEDAGFAHRNGDIH
                     IHDLDMLSGYCCGWSLKTLLNEGLNGIDGKVEASAPKHLSAAIGQMVNFLGALQNEFA
                     GAQAFSSFDTYLAPFVYKRRKELEKDYEECCWGNDERHTNYLDTKKQKEWVEKKLKQE
                     VLQQMQEFIYNLNVPSRWGTQTPFTNVTFDIKCPEQLKDQTPMIGGVPVNQLEEFKDN
                     PFTYGDLEKEMTLITQCYFEVMAKGDKNGRIFTFPIPTINIGKKFDWDNPDLDGMWEA
                     EAKYGLAYFQNFVNSDLDENMIRSMCCRLQLDLHELLKRGNGLFGSAEQTGSIGVVTI
                     NCARLGYLSKTKEELYERLDILLELGKKTLEAKRKFLTARLKNGFYPFAKRYLGTWRN
                     HFNTIGVNGVNEMLLNFNGETTATKEGIAFAEEFLDHIRDRLKEFQQETGNMYNLEAT
                     PGEGTCYRFAKEDKKRYPDIIQAGQGENIYYNNSSQLPVGFTDDIFEALELQENLQRK
                     YTGGSVLHLFLGERCPNGEVAKNIIRKSFENFKLPYLTLTPTFSICPKHGYIAGEHQF
                     CPICDEQIIQSEKEKCSICGE*"
                     /db_xref="GWC2_PER_33_13_11_22"
                     /db_xref="A0A0G0C2H1_9BACT"
                     /db_xref="srb:P148_SR1C001G0090"
                     /db_xref="K00527"
                     /db_xref="1.17.4.2"
     gene            125301..125936
                     /locus_tag="pig_ID_3640_F65_scaffold_1_curated_prodigal-si
                     ngle_145"
     CDS             125301..125936
                     /product="Radical SAM domain-containing protein n=1 Tax
                     =Proteobacteria bacterium CAG:495 RepID=R5QQ27_9PROT"
                     /codon_start=1
                     /transl_table=11
                     /translation="MRISGINRFTLVNYPGKIACVLFAKGCPLHCKYCYNKRLLTEPD
                     IEWEEIKEFLQQRQDKLEAVVFSGGEPMAQYQELNKAVDFCKSLGYEIGLHLTGLNSD
                     KKEFFEIVRKADWIGLDFKATESKYKEICGLPFNNFLKAFEIITNSGKKFEIRTTLDS
                     RLSKEDLFEMDKFLQDNNIEKWYLQRLMLKEGFFEIPDFELTNFKTKTIIR*"
                     /db_xref="UniRef100_R5QQ27"
                     /db_xref="tig:THII_2684"
                     /db_xref="I3YA09_THIV6"
                     /db_xref="R5QQ27_9PROT"
     gene            125949..126125
                     /locus_tag="pig_ID_3640_F65_scaffold_1_curated_prodigal-si
                     ngle_146"
     CDS             125949..126125
                     /product="Uncharacterized protein n=1 Tax=Campylobacter
                     showae CSUNSWCD RepID=M5IN93_9PROT"
                     /codon_start=1
                     /transl_table=11
                     /translation="MSNTEMLEKNKEKRTACEIWSRVMGYFRPRSQYNKGKAQEAKDR
                     KCFKVDSKFNSCKK*"
                     /db_xref="UniRef100_M5IN93"
                     /db_xref="M5IN93_9PROT"
                     /db_xref="mpur:MARPU_09520"
     gene            126219..126743
                     /locus_tag="pig_ID_3640_F65_scaffold_1_curated_prodigal-si
                     ngle_147"
     CDS             126219..126743
                     /product="hypothetical protein"
                     /codon_start=1
                     /transl_table=11
                     /translation="VKDSKEIIDTEIKEWVESYDYKVDSDTCADVAEQIALDVANSLI
                     LSVVKKVGVIEGVNKANEILKSKLDINTEIEINPLIKEINNLSELELKIIALKTCNLS
                     SDTKKKLLDRYIQETNILEKKSPSVTDLLKEQINKVYQNLGELPSNNINEVKLVKDQK
                     KPIATRPFGRKKSK*"
     gene            126740..128995
                     /locus_tag="pig_ID_3640_F65_scaffold_1_curated_prodigal-si
                     ngle_148"
     CDS             126740..128995
                     /product="Putative ATPase n=1 Tax=Pseudomonas phage PaBG
                     RepID=S5VV93_9CAUD"
                     /codon_start=1
                     /transl_table=11
                     /translation="MIELEKIALKNIVTHKNSSLEIQPGFTTIRGDNGAGKSLLFNCI
                     PNVFDGAVPLAKKKDAKAIHTADESAIGVKYKYNGKEYRVVQKNKKGSLSYDIEEDGT
                     QLQPRTLAMAKEMLEKVFPISPAQYYTLVHLTTYRPHVLLSGTGPQRKEFFEELFHLN
                     VSDFILEKAKEKLNELKRLKDEAEILKTQLQETTFIDNISDLEEKYSKATDKYNELNK
                     KYLEFNTNIQKLTSIETYKNQLNTQLSFSQLEEKISDFKEKISKLEERIRKFLVDKDL
                     FEKNQTVINRKIDLENQLNNFSDLTGNSDEVKELYQTDKLKLQSLQEELNKAEENNEK
                     FQTFNNLDKLIDKKYREMTFEKYLGYIGKVESEMEEKENIINRLEKLDGEKICPMCQQ
                     VLNEDTIKSLIGSLNNDILYLGMEVQVKQKTIEWYKLKQLNLQEIDSKGLSEEIESTK
                     ETLRNLKSKYEKLKEKESIELQLKSLPEVLNIEKPDDTVLNNYKEKLEAGKEKLKILE
                     SDLKIQNELKKLYSEGLEELNLDELNSSVNELSPKIEKLNSIRMELNSKIQIGKSQNS
                     IYIKKKDRIEEIGQLLEDLPLYDALTKAYGAKGIRVDQIKFLAEAFCENLNKFSSLVF
                     NKKVKFSVNVDSTNFNIYADRNGGLIADVNTFSGAESRCFCLLCLLSLLPFVPEKYRT
                     DFVILDEMEAGIQEAGRKLLTQGFFKALNNIVPKIIVITPMSPQEYYIESNKEYYLRL
                     KNNTTEIQEIK*"
                     /db_xref="UniRef100_S5VV93"
                     /db_xref="S5VV93_9CAUD"
                     /db_xref="afg:AFULGI_00011280"
     gene            128992..129330
                     /locus_tag="pig_ID_3640_F65_scaffold_1_curated_prodigal-si
                     ngle_149"
     CDS             128992..129330
                     /product="hypothetical protein"
                     /codon_start=1
                     /transl_table=11
                     /translation="MIYGLYKEKVSDLKHSFDNFISLWNKCKENNEVPTQIVIGSKVF
                     NSLLKDKRWKSIFYSIQPTSFQPLGLVGRIEDVDILTDFYIEDESQLKWSIEEEDIVF
                     NIGNKLVGKL*"
     gene            129332..129985
                     /locus_tag="pig_ID_3640_F65_scaffold_1_curated_prodigal-si
                     ngle_150"
     CDS             129332..129985
                     /product="hypothetical protein"
                     /codon_start=1
                     /transl_table=11
                     /translation="MKVIGVEDKSIQYALFRLKDKVTISFPTDFVSSEVLLCQTIDSF
                     RKNAFEISKRNIQYKVIIFLDYIKALKSVSGIQIIPELPDKFIPYIKEKCTYGVPHLH
                     FLKDTLVEEKIEEIENGSFFTRIIYPILSNGIKDSGKKKEITKSIALSILKCLQKSEP
                     DIVKYKEIIKAKYYKLFLNWLQTNEAKKVSECLITKELKYNFDSFEINYLINNLDGD*"
     gene            129991..130380
                     /locus_tag="pig_ID_3640_F65_scaffold_1_curated_prodigal-si
                     ngle_151"
     CDS             129991..130380
                     /product="hypothetical protein"
                     /codon_start=1
                     /transl_table=11
                     /translation="MSLNFKTKVPQNGFRNITKEEQEKVNSQIAEIALRNAVKEVNES
                     LNFCWSTTMLTCLGLFDPEMLKIFEEKFKQSVEILKKSNPLGVDNIEDIKKVLDIDGV
                     VNDCAKPYLQTITAVIKAFEAATPDGK*"
     gene            130370..131221
                     /locus_tag="pig_ID_3640_F65_scaffold_1_curated_prodigal-si
                     ngle_152"
     CDS             130370..131221
                     /product="hypothetical protein"
                     /codon_start=1
                     /transl_table=11
                     /translation="MENNNLKVLLFDVSPFLYVAYFGATYILNNMADISNDSKMGRVA
                     GNILMGKIQNCFQLVSGQKVLPIFCYDGKNSIQKKKAVDENYKANRSHPITKAVRKEL
                     MDRVALFPGYHITNDNEEADDLIATCKNILKNKVEDCEFLIFSKDNDLLQLCDYRTSF
                     FDPAQGKGARDREYLKEKFNGIDNFKHIILHKVCFGDKSDNIEGVFKGKRRKAIVDKI
                     KTCSKFSQFLESEFFDSEELKEQAKDLYSIIRLKENLDFNYRFNPDTIQVDVPITLEK
                     VEIKMEE*"
     gene            complement(131240..131440)
                     /locus_tag="pig_ID_3640_F65_scaffold_1_curated_prodigal-si
                     ngle_153"
     CDS             complement(131240..131440)
                     /product="hypothetical protein"
                     /codon_start=1
                     /transl_table=11
                     /translation="MSNVINFIKENKWKIFGYTVAAYFILVFFLNLICWFVCDEAIEV
                     YYPTLNLFGFNESQYVPLEMID*"
     gene            complement(131542..131862)
                     /locus_tag="pig_ID_3640_F65_scaffold_1_curated_prodigal-si
                     ngle_154"
     CDS             complement(131542..131862)
                     /product="hypothetical protein"
                     /codon_start=1
                     /transl_table=11
                     /translation="MHYTGNLDKFECLHPQFKKAIEFQATVETMAYTICKTKPLAINA
                     AQPTFNKICEKICSNIDLRDETINYYIKQGINFLSSEDKYLKALHNASEMALQIDTGG
                     VHKK*"
     gene            complement(131862..132362)
                     /locus_tag="pig_ID_3640_F65_scaffold_1_curated_prodigal-si
                     ngle_155"
     CDS             complement(131862..132362)
                     /product="hypothetical protein"
                     /codon_start=1
                     /transl_table=11
                     /translation="MIIFTDASYSEQTKVAGLGFVIIDKKFDYKAGNFRINCQDNNVA
                     ELGAIAEALKFCQTSNLFKVSSDRTVSIITDSKYAVGRINSPNPNASEQEKEYIKIIT
                     EILDKCPLKSTIFQIKGHTNGEDKFSYYNNIADTIAGDYRYLGEIEKERNLTLMVTKK
                     KKGKER*"
     gene            132424..134463
                     /locus_tag="pig_ID_3640_F65_scaffold_1_curated_prodigal-si
                     ngle_156"
     CDS             132424..134463
                     /product="Putative terminase n=1 Tax=Pseudomonas phage
                     PaBG RepID=S5WB65_9CAUD"
                     /codon_start=1
                     /transl_table=11
                     /translation="MAGKFNAEEYISELLGQTNYLAPDVFVDDREIPEAKNCIEFFHS
                     QEFIGNMIPTKLFPKQAEVFIKLYAEYCPHCTDMEYWIGSNSNGTSENIPVNESFDRM
                     FQKVQLLEYGVCPKCGARKSELYKQGLLDPHTELTLLLGQRAGKSASTSMDLSYTTHK
                     FLKVPNLQKTYDLLPGSPFTIPLVGMSFEKARQLLYNALYEYLTKGNWFKHYHEFLDQ
                     VAADQGLKEGLYSVKDTFTRYKHKNLLIAPFGPDKRKLRGNTSVSAACDEIGWMIAGT
                     SDGIKYDADEIYAALNNSMMTAKEAYLQKLDEGFDNLPAPINFNLSSPSSKKDKICRL
                     YEASKHDRFMYGAHLATWEMNPKLPFDGPTMTSLRNKNEREFWRDFGAVPPNSSSAFF
                     SSPELFEEVYLGSNICRIKKAHHFLRDQEFTYGKLVIPRDEVTKPNRILAMDAGVVNN
                     SFAFAIAHIKEEKDLRYPVYDALVEIIPDQEAPLNYSKIYDEVIRPMIEKLNIKLVCT
                     DRWQNLKILSDIENDKKLKCQTKQYSVKYSDFLDFRQAVYDGLIRFPKPELSGEDIER
                     AGNDSYPYGFEDKPVSHFIFQALTVVDMQGKTVTKGENVTDDIFRAAVLGYSIILRDE
                     YKKIFKGSVSGGSSYGIGALPGQGSLNTSGKLGAVASGNSISGNSRIGAISSFRR*"
                     /db_xref="UniRef100_S5WB65"
                     /db_xref="S5WB65_9CAUD"
     gene            134715..135341
                     /locus_tag="pig_ID_3640_F65_scaffold_1_curated_prodigal-si
                     ngle_157"
     CDS             134715..135341
                     /product="hypothetical protein"
                     /codon_start=1
                     /transl_table=11
                     /translation="MLKSFIISFLISLTLIFLLFGCKVNNESLEVAQEIKEQKQVEEV
                     FPLKKSETCNNVEAVADIMFGEGENQTLDAKYSLAYFLISQSIQNKRTLCEELKYRMP
                     GGALKYSSMYNNLKKLKKQRATSYANILKQAEEFWNNKEYLNYNKMDKYNHYITVSLA
                     KHNPPKWFKYYIVDYKVSGDHVFVNLDFKDKESRKYAANYQKMVSTFN*"
     gene            135428..135532
                     /locus_tag="pig_ID_3640_F65_scaffold_1_curated_prodigal-si
                     ngle_158"
     CDS             135428..135532
                     /product="hypothetical protein"
                     /codon_start=1
                     /transl_table=11
                     /translation="MKVLRRANEVKAAKDFDKAVEGIMKKYGYTKTKD*"
     gene            135539..135817
                     /locus_tag="pig_ID_3640_F65_scaffold_1_curated_prodigal-si
                     ngle_159"
     CDS             135539..135817
                     /product="Restriction endonuclease n=1 Tax=Natronococcus
                     occultus SP4 RepID=L0K761_9EURY"
                     /codon_start=1
                     /transl_table=11
                     /translation="MDFKYPDNWKEISEQVRARAGYKCQKCGKSFLHNKIALHAHHIV
                     PLSKGGRNCLSNLIAVCEECHSKIHHKTICTSKFKRPQNKRRFVKIYD*"
                     /db_xref="UniRef100_L0K761"
                     /db_xref="nou:Natoc_4271"
                     /db_xref="L0K761_9EURY"
     gene            135810..136400
                     /locus_tag="pig_ID_3640_F65_scaffold_1_curated_prodigal-si
                     ngle_160"
     CDS             135810..136400
                     /product="hypothetical protein"
                     /codon_start=1
                     /transl_table=11
                     /translation="MIKIESDIKEKFQSMLPYAPKELRPVMEKKNLEDYKYILPRFHT
                     GHLPFNFKMNTRGGWISPDGTWYLQSLTASVDDPLRNRLKDSAKYNHNLRLQALQEGW
                     IRIDWYQPIFNMTFTTNDQVLRKFIVTMDERKELSYKAFLAIQAIAATYTVALPKGIF
                     YELKLVTRYDNNKYICKVERSRGFEFFILDLNSYRK*"
     gene            136410..136760
                     /locus_tag="pig_ID_3640_F65_scaffold_1_curated_prodigal-si
                     ngle_161"
     CDS             136410..136760
                     /product="hypothetical protein"
                     /codon_start=1
                     /transl_table=11
                     /translation="MYKILSGINSGYNEDIQFLYDILDKNLPTILENIAIEIKDFSSA
                     NNAKEKYSKDWFKFQLLSVDAKIKIATLLKNLCKDYGVESTTWDLIQQASTATIEQID
                     ILQNKDDLKKSWGD*"
     gene            136762..140931
                     /locus_tag="pig_ID_3640_F65_scaffold_1_curated_prodigal-si
                     ngle_162"
     CDS             136762..140931
                     /product="hypothetical protein"
                     /codon_start=1
                     /transl_table=11
                     /translation="MTDKFEGWEQNQELWGSVEKILSRLSDNFDIEWNEDSFKAFYLT
                     NTCYTENNNFCLEGSYSIIKKITYISDRNGVNRKRWEKQKQNIENSFRTIFPKFQLPE
                     QSFRAVLNPLLNQTSNTILKMEDQKSIVFPLVRACEVLGISLESKFSDIINFQFTINS
                     KDTSLENPAKQGTNEIEDGNTATIYINIKVILKFPLEYCLFVINSKILSEILFFNYVN
                     TQLQAYLGYNNYPNKQVNIIESQVYPFDITTNGSTPFKVSYPDGQIYYIQNPNLSYEN
                     YILETKKLYNPAKKELIGEISQLKSIQNKIILFDRITKQYIYTDSFGEIQRLDLSGYE
                     DLSRERIKTILNFNTDSDIIKRFFNIVSSIYNRIDLSNKYDADKIFEEERVRGRKFSE
                     ITAANCPTVFKILNDCYNHWDSINFDILLKSKFKAYLSILLFENFDDEKGAIKELDLQ
                     ATNISNSCFLPVELTRLLKSQSKNELINFTKCFRDSFFISKIGILLHNNKILKSAIIT
                     FEDNNVADRIRRLTDGNINTIILNRDTIRHLYQEFGNNLTSYFQKAPVNTVFIIHPNV
                     FFESSILGNTDLYQANKLSFRSLITELLESIGLDYIVYYKQNILNTTDLVSLTIRNLF
                     SKAKYRAIYGSIDYNDMLLIDPNCSVDTIKTSVDLKQNLTISKEEADKYGNIKEEFNS
                     YLAYLPKYDLNTYIVEPTKIQIDYYNNLINLCYEKMINDEDFKQAVLASDLNNLDELK
                     AIVSNFLSVVDIFLNAPDSDLFLFKEKFEQENNSNLISNKSELLYNILSAHLYGGVVE
                     GIRKAAKNTSILIICENRVVRDHLYNDLSPRFYGNICYKFNSVSSDSLDAFRRKRIGF
                     ITSDLLNSYPNLSNISNYVIVQNSWIGNPIEDTFNYITYNSLLNNIQQSVEINYVLFN
                     NSLELNKYFLNISGYISSQYKNSINSCLRLNDNVLRNLSDKILDFEKLDLYSWDRLKI
                     FNLQEKIKYLQDAKFNYSKRVLDVLSSRLSEKLGFTFSQSDLYDIGFDSTKVDTKVTI
                     GSSYYIPFINNLYLDFYNLIPAEVDEHFSDINGNAYCYFNGKLQLNMPVYTEYGTGYV
                     TGESKDKYIVNVIGAKEFAINKDVIYKMQIPESERYLEYVKTISSFGDSLIDLSILQE
                     TVIKKKEKDLELDIPDNTVDLSIDRINGLFSIYTSAGDSDNVRLENFNFNHFSNTFIL
                     QVKEDILEDLYKFFRFNEFDADYIAVIKEAYKQWNQGSEFLLAPSYDYFTCEQIKTEL
                     PRAYPMILNKQFYILLNGNFYPKLGYKLSKKFNVSLIKNLFIQGFKDLKDCKYELLKI
                     SKTLNIANLQELLEFFDQDFLTLDYLKVSETGEEKAEENNKETLLKILKTKEAKLKKH
                     IKDLRRNKYGQ*"
     gene            140921..141403
                     /locus_tag="pig_ID_3640_F65_scaffold_1_curated_prodigal-si
                     ngle_163"
     CDS             140921..141403
                     /product="hypothetical protein"
                     /codon_start=1
                     /transl_table=11
                     /translation="MDSKDVRILVKKVLMRKKFIKATDLKSDTWTADDASAWKNFCYS
                     IPGFSVYSGKIPNEVSISVDHLKVLKGLISGERKTEEPKVTEEFNATPSADTLPTEEQ
                     PATEEVISEDPNSVEEAPEEVVEEVAEVEENSTPEEEAVEEEAVEEAPAKKSGKKNKK
                     *"
                     /db_xref="shu:SHYC_04105"
     gene            141517..144549
                     /locus_tag="pig_ID_3640_F65_scaffold_1_curated_prodigal-si
                     ngle_164"
     CDS             141517..144549
                     /product="DNA polymerase I n=1 Tax=Pseudomonas phage PaBG
                     RepID=S5VZN9_9CAUD"
                     /codon_start=1
                     /transl_table=11
                     /translation="MHDNEASKILIKSTNPQKYFTIIDNPDAEDGKVVMFATDYFPDK
                     DGFSEKKTPWGATIQMYGVTESAFYILNSFIKEKGIKKLVLYPIVPYSTLDVPSGQAQ
                     SRYEESFKVFDKLLDKIKPDVIVFSGYCELDSNYQNKLNQNKFGRMGRYKNYPCLYTL
                     SINRMAQDKKGENQENMASLLGFFDYHLDIALNGEDFYTIDKENWSSTLVDTIPAFDN
                     MMEDIKKSPVTCYDTETTGLSRTQDTLLTIQIATGPKTAYILPWQHKQSPWDASQLEY
                     IKTELKNYFERGKSKFHIYQNAKFDITQFFTHVGVKYYNHALYDLMAGEFQLNENRKF
                     LTNVGILHPYSLEFIARNYGAGDIFHEGKLGKEDRVTLEKEDLKDIAEYGAKDVILPY
                     QIAKFQMMEAKRRGDKRFLKIVTEQISNMIYDFTVMEYNGSLIDKEYLLELRDQNSSI
                     GKKFKEIEQQFKEMDSVKKANDLLLQENGISATPSIFNIKKWIFNINQEESQQKLFYD
                     VLGLKPLEIKKNGKGALGKEFKDHYVDVPEVALLNEHDKIKKVKSTFIDAHFDRFETD
                     KDLAADSRLRASYGFTGVITGRASAQNPNLQQIPSRGEYSSIVRRQFVAPSNCLLMHL
                     DYSAHEVRNWGNVARDEMVCNAFDVGKQIRKKLRYYFSRDLEEWKKFRDFQKETKWVC
                     KDKDQQLTYDQKVELIKTIEDKKFRKMCELCLDLENKGDVHKLNYEFFFGTPAYLVNK
                     QQRQSVKSVVFGVIYGKGAMTLANDIHGTEEEAQHIMDMLFEKFENGGKWIKEIQRIG
                     KEKYEVKSPLGRIRHLSAYRHPGFNVQNSMDRKGPNSCIQGFASDIGFMAGKLLQDLC
                     WNWFWKRGIKFDFIYQNVVHDSTEDQCRIRHIPIAMYMAEHAYTTLVHRKLRDFYGFE
                     LICGYEVEADVGGSLCEMETIENFCELERYVKEAIEWSKENLNNWTIDDGEYEAFLHN
                     LEIIEKYRKEEMRQTIGTKVDDVMLITEDNVLDLGLIL*"
                     /db_xref="UniRef100_S5VZN9"
                     /db_xref="S5VZN9_9CAUD"
                     /db_xref="abt:ABED_1185"
     gene            144590..145669
                     /locus_tag="pig_ID_3640_F65_scaffold_1_curated_prodigal-si
                     ngle_165"
     CDS             144590..145669
                     /product="hypothetical protein"
                     /codon_start=1
                     /transl_table=11
                     /translation="MTITVDAKPLLEAIKKVIKVTGAKTLNFNFTENKVTISAMLNQH
                     RMELILPIECQEEAKFNIFSDALLPVLENKEKVSLDIDENSLKFKAGRSHGTLTVLTY
                     EEIPFDNSKGNPLDDTIKTFIFKNLQRVDYSGKNVSESIPLKVQIKDGKIKMLGMEMN
                     YSGLVVEPMDGVDDADFNILLKYAKIITEIFSVEEDLKIFSTDSAVEIYSNTCKVILP
                     KIADGESTSIEQMENVIATNVTKDNLKGRILLKTPKDFFADIDELQKFVGNDTGARIK
                     IIRKAENAPAEIQVNTPNGKLTKKFSDDCKFEGLFEVQYNLDNFKACIEKNLDGAMQL
                     AIYNTFCTIKNNVSKESIYMVIEQR*"
     gene            145681..146037
                     /locus_tag="pig_ID_3640_F65_scaffold_1_curated_prodigal-si
                     ngle_166"
     CDS             145681..146037
                     /product="hypothetical protein"
                     /codon_start=1
                     /transl_table=11
                     /translation="MDTGEHILNQFKRYKDRFIFLTRYPLNNSNFTERLYFSNEKFCI
                     NKVYSFDLFIGYSFDFFGKDVTFASNFLNYIENNSQTSNEPCSILLKTDNFLVLAKTS
                     YNNILIVGNTEYDTDF*"
     gene            146021..146536
                     /locus_tag="pig_ID_3640_F65_scaffold_1_curated_prodigal-si
                     ngle_167"
     CDS             146021..146536
                     /product="hypothetical protein"
                     /codon_start=1
                     /transl_table=11
                     /translation="MTQIFEDDKLVAFKKAYDNGEYNLNTEKYIKELQSLHITRKVRL
                     LNSEEIVKNISLLVEALTQNQSVRSRVVEIKMDCVRVAIKLSTKKESLINYILVKYRE
                     ELKSIKGTQTDRNAYVQELFNFTTATSSRVKVLQDFCDILLNDIDQASWCLKSVIDCM
                     KILDEAKGIVN*"
     gene            146585..146899
                     /locus_tag="pig_ID_3640_F65_scaffold_1_curated_prodigal-si
                     ngle_168"
     CDS             146585..146899
                     /product="hypothetical protein"
                     /codon_start=1
                     /transl_table=11
                     /translation="MYLLSKKQLQDLWIQAWIKFDSYKEESNGSKYSFRDSSFQQYLE
                     EELSKNILSEEELKMLNKPKFIVYSDAVSIEESPKEQPINKDEEVKDESGEPVISEAK
                     EN*"
     gene            146856..147038
                     /locus_tag="pig_ID_3640_F65_scaffold_1_curated_prodigal-si
                     ngle_169"
     CDS             146856..147038
                     /product="hypothetical protein"
                     /codon_start=1
                     /transl_table=11
                     /translation="MNLVNPLFQKPKKIKVEASASPISNKEMSPVFIITSDNKKIPVE
                     VDFENRVCLPVKKKAE*"
     gene            147042..148988
                     /locus_tag="pig_ID_3640_F65_scaffold_1_curated_prodigal-si
                     ngle_170"
     CDS             147042..148988
                     /product="Putative uncharacterized protein n=1 Tax
                     =Ralstonia phage RSL1 RepID=B2ZY90_9CAUD"
                     /codon_start=1
                     /transl_table=11
                     /translation="MLKNIDKCGFYKKFDGKIQFSPKISNPKSAVKKVVGTVVTTSQL
                     TEEKEENKKSNTVFNTSTNKKKYKTESAFAGAVNTGLGGGISAFSFGTSTPYNRILDG
                     IINEDDWETKRKIYNDIYTYDLAGAVVDLIANLPYSEFNLVGIDDPAIIEGYEKAIAG
                     LHLDQLMPAITTDYLVNGAFVGSLNWDDVNSRFTALMPHNLDDCEIIDVGIFGAEPII
                     NLELGDAFAEVMAKRGDPRVDRIINNLPKYLQDGMNSGSLELNPATTMYIPRRGKSDT
                     NLGYSYFNRILTIHLLEKALIKGTIETAQRRQRAIMHIQAGIEDSWEPTSEELNDLAS
                     YFQAADLDPISGIVVTRNGVNISDVKQGHDFWAWDETFDFATNAKMRALGVNEAILSG
                     DASFNTLEAALSSFIDNIATIRNRLTQEVFVNKLFAITAYKNNYRVDNKSNNVTQVLS
                     RVNPLKTVAANINSNMDIGDLSQYQIPTVQWVKQLKPKADKDYLDILNDLSEKGIPIS
                     LRMFAAAGGENIDDLVAGMDDDNELRLEIAEKKKELLDDAQKEKTERLLGIENIDELL
                     PQPDMDDGGFTAKLEAYTRENSGIINNKKKFRNLAKLDEIYGVREYDNAGHRRILTAT
                     RKKQLEDKIHNQMAEALAANQKQI*"
                     /db_xref="UniRef100_B2ZY90"
                     /db_xref="B2ZY90_9CAUD"
     gene            148994..149608
                     /locus_tag="pig_ID_3640_F65_scaffold_1_curated_prodigal-si
                     ngle_171"
     CDS             148994..149608
                     /product="hypothetical protein"
                     /codon_start=1
                     /transl_table=11
                     /translation="MNQSIRVDIKTSQKIKQLGWFISNYSNIFNDSFIYLYFYHIPVE
                     ALDFSTAKTNKVKSIIFQNLLNPFTVEEIRNLEAFNSIVVPFKNKMPESLLKVFISNL
                     DKIRDKSKIICQIDSSNFDEFEKIGRVIKFCLSCKFFKFSISGFSVKSTEAIKIFIER
                     NGGSIEILPKDIKYQIDEQGNILNPKTKQTLSTIYKYPGFLIFN*"
     gene            149663..150988
                     /locus_tag="pig_ID_3640_F65_scaffold_1_curated_prodigal-si
                     ngle_172"
     CDS             149663..150988
                     /product="Phosphoribosyltransferase domain containing
                     protein n=1 Tax=Haemonchus contortus RepID=U6NZS6_HAECO"
                     /codon_start=1
                     /transl_table=11
                     /translation="MQADYAILCPMQEELEATLRAIKTIKAPKIEINGKKLDDIVLLN
                     CFKYSNSEVLIYRNEKDKNPIKVLISKIGVGRAASSYNFGKIESQYSPKKVIICGVAG
                     ACTRGLHIGDVVYNKISKVIDFNLGEQIISGLSKSENDGFDYKEKIEYTPIEESFFSL
                     NQVMPSAIVTTDSFVYEEQKQKISEEMNNIIRIAVDMESAHLYYLCRKQNIPCIVFRG
                     ISDEMEGEAESDFETNLPIAAENAAEITWSYIMEMDNAKNEILSKIEFVKDFPKKGVN
                     FLDIQSILKYPEAVDLVMDELVARVCNIENKITKIVALDARGFILGTLLADRLNLPLI
                     MARKKGKLPTECYESAYEKEYGTDIIQIEKSALAEGDRILVADDIAVTFGSVNSVIDC
                     VKQAKAKVVGIAVFATIDEAGNASNYTEAKRVRSSEDLEAINVYSIFNF*"
                     /db_xref="UniRef100_U6NZS6"
                     /db_xref="U6NZS6_HAECO"
                     /db_xref="gsk:KN400_1550"
     gene            151034..151867
                     /locus_tag="pig_ID_3640_F65_scaffold_1_curated_prodigal-si
                     ngle_173"
     CDS             151034..151867
                     /product="Radical SAM domain-containing protein n=1 Tax
                     =Vibrio phage nt-1 RepID=R9TIW8_9CAUD"
                     /codon_start=1
                     /transl_table=11
                     /translation="MVRICDSFKSIQGEGKRTGFPSLFIRSFGCNLCCKGFGQKDPAD
                     KSTWIEPEYSLTKSPEYGCDSPNSWHKMFEHLFPDYATGKDLFEELAKKYRPEDFYEI
                     VITGGEPLLHQKFWIEFFEAVKEKVAVRNVTFETNGIIKPSDELVQFIQKSSEYGCWN
                     FLFSVSPKLNCVAGVNEKVSINFDTLSHYIYLKDDNIADFQFKFVYNGDPRAYNRLLE
                     IYNELKEVGLEKQDVLLMPVGGAKVEQEVKIKTAETCMAEGWRYCERVHVDIWGSKMG
                     V*"
                     /db_xref="UniRef100_R9TIW8"
                     /db_xref="R9TIW8_9CAUD"
                     /db_xref="hce:HCW_05305"
     gene            151872..152129
                     /locus_tag="pig_ID_3640_F65_scaffold_1_curated_prodigal-si
                     ngle_174"
     CDS             151872..152129
                     /product="hypothetical protein"
                     /codon_start=1
                     /transl_table=11
                     /translation="MKINDNEKVIALGDFFTVEQEEETGIHSISSNNELTFRGIIKSG
                     SSEIAGQKVGNTVICLKSAAIPVTKNLFLIHKEHILAVIGE*"
     gene            152132..153772
                     /locus_tag="pig_ID_3640_F65_scaffold_1_curated_prodigal-si
                     ngle_175"
     CDS             152132..153772
                     /product="60 kDa chaperonin n=1 Tax=Sulfurihydrogenibium
                     azorense (strain Az-Fu1 / DSM 15241 / OCM 825)
                     RepID=C1DX20_SULAA"
                     /codon_start=1
                     /transl_table=11
                     /translation="LVNLSKEIKFGNEVREKMQQGADELANAVKSTLGPKGRYVVIER
                     GQGYPKSTKDGVSVAKEIFFEDHYKNVGAQMIKQVATKSADEAGDGTTTATVLAQALL
                     DEGNKAVSSGINPVFIKRGMEDACQEVIEKLKERSKATNSTEDLKNIATISANNDEEI
                     GGLIADAMEQIGDFGSITVSESNTGKTELEVVPGMTFDQGLISPYLINNYEKMCCEFQ
                     EVQLLFVDGKVNDFNTLVPYIEHCSNTLHKPLVVIAEDFTNDALTNVIYWATPDVKAK
                     RMGLDLAAVKAPGFGARRLQILEDLAALTGGTVITKDRGLVLGETDMEVFGQAERIVI
                     KQYETAIYGGYGTEEQVADRIKYIKSQMDNTISDYDKIQYQERLAKMNSGMAIIKAGG
                     NSELEIKEKKDRLDDAIKAAKAAKEEGIVIGGGTALYLISKELKLENEYLKNQAYVVG
                     YNLVKKACQAPIRTILTNAGLDNIEEVLVKITENLGYNARTEEFVNLEESGIIDPTKV
                     VRCALQNAVSVAGVMLTTAATIVSSDSKADNTCHCVHQ*"
                     /db_xref="UniRef100_C1DX20"
                     /db_xref="saf:SULAZ_1699"
                     /db_xref="C1DX20_SULAA"
     gene            153788..154270
                     /locus_tag="pig_ID_3640_F65_scaffold_1_curated_prodigal-si
                     ngle_176"
     CDS             153788..154270
                     /product="hypothetical protein"
                     /codon_start=1
                     /transl_table=11
                     /translation="MYHLKPNKLIIFDSYLSLEYDFQLTENLNLLSSTIGRVIGLNFI
                     GEWFYNGKKLEKPTKIRIYQQINPLQKEDLEKIAQRIPDVEIDVDKVFSSLELLKNPT
                     LESYNTVKENLSNLLNGINTYLASHSDLELKDELLMSPSVKEKVNSVIKEIYKRVKEG
                     *"
     gene            154272..155363
                     /locus_tag="pig_ID_3640_F65_scaffold_1_curated_prodigal-si
                     ngle_177"
     CDS             154272..155363
                     /product="DNA polymerase III subunit gamma n=1 Tax
                     =Pseudomonas phage PaBG RepID=S5WKH4_9CAUD"
                     /codon_start=1
                     /transl_table=11
                     /translation="MTEESASTSFAKKYRPLLLKDLIGQDNAKKQISGILKSGRIPCA
                     MLLTGATGCGKTTIARVIARHINKVKECTPVNDIYEFNIGTNGTMEDIRKLVESAKFL
                     PMDSKHKKIYILDEVHKLTKASASGLLKEIEEPPAHVLYLLCTNEPDKLLDTLVNRCE
                     KINLQPYTEGDITKLLKYVCEQENIKIQEKYLQKIAEMGNCQPRECLVSLQAIANLLA
                     GGKEVSEAQMEEQIQKAIKNNIYEYANGFLLALYLKNYAGAIKRLDECGDSGGLLALA
                     ANTNRSIVKYIAGLSSNGTYQASCPYGARTMLGILKEKAKNMDIAEMVRRSNRIHQVL
                     IEAQTISRSVTVDVGDVLLTKIGIYCFES*"
                     /db_xref="UniRef100_S5WKH4"
                     /db_xref="A0A0F9U6N2_9ZZZZ"
                     /db_xref="trd:THERU_07545"
                     /db_xref="S5WKH4_9CAUD"
     gene            155373..157226
                     /locus_tag="pig_ID_3640_F65_scaffold_1_curated_prodigal-si
                     ngle_178"
     CDS             155373..157226
                     /product="AAA ATPase n=1 Tax=Cellulophaga lytica (strain
                     ATCC 23178 / DSM 7489 / JCM 8516 / NBRC 14961 / NCIMB
                     1423 / VKM B-1433 / Cy l20) RepID=F0RD19_CELLC"
                     /codon_start=1
                     /transl_table=11
                     /translation="MEKLILTYNQVDLDIKGLAKRIFLTNSPITTIVAITRGGMYPAL
                     KLSQLLGIKDIRTICLESYTGQESGKIQEIFCSDIVDCGLTLFVDDLWDTGGTINYIK
                     ERFPNSKTAVIYYKSENVDEDSDELTGNDVDFVGKVIQKDLWVDFPWEEEKTLKEISV
                     ENSLKSADLGIKNFREYNEDVNKDYSKPAPSYICRGSNKAKPMDLTAPYKSYQGFELS
                     DEQKSTIKMIEESWHSLFLLTGKAGAGKSTIIKELLHRNPNWAICSTTGRSALLIGGC
                     TVDKFFAYNRDKDCHFSEYLLQENMQTCGSTVIIDEASMMGKKMFETCYTACIRYGKR
                     LVLVGDWGQASPVKDEWIFKSKIFLQDVYKLKLTEAHRQDAGEFLEVLDKVRNGIVDE
                     QVDKLLSSRVFSNITDEELDDKLVIFSTNASVDGYNQQKVHEFSAKSGNPIFQLHARA
                     TKINPLLKFPEEKAAQNIKDSCFADGEDLCLGCKVLITRNNSNEGYVNGDTGVLVSQN
                     DQSLQVRLDRNNHNINVSLTTLEIKDAQDKLEMCITGFPIRCGYAFTVHKCQGLTIPK
                     VFVCLDGIIRSKDKHGLSYVAFSRVRNIQDLYLSKWSPNAVGCDDITKPYL*"
                     /db_xref="UniRef100_F0RD19"
                     /db_xref="clh:IX49_04170"
                     /db_xref="87732164"
                     /db_xref="F0RD19_CELLC"
     gene            157253..157939
                     /locus_tag="pig_ID_3640_F65_scaffold_1_curated_prodigal-si
                     ngle_179"
     CDS             157253..157939
                     /product="hypothetical protein"
                     /codon_start=1
                     /transl_table=11
                     /translation="MSKVNCCPICGSENLEDLIYHQNNYKCKECGHLFKGGMFNYDWY
                     KIVDYWYKDSPETLRRYQKMFYAVFEDFVLPGNTLEIGAADGDFLYHVNKHFPDNKIT
                     YSELTDICRKEYNDFISEKIIGDFTKLEFNSTTYKNIFLNDVIEHFDNIWGSMDKLMS
                     LMETGSRLFIITNNGDFLNAHNELIYHQEHINIFTAKSWEIFTNKYPLKELLHFNSPQ
                     GLSFIVMEKL*"
     gene            157949..158110
                     /locus_tag="pig_ID_3640_F65_scaffold_1_curated_prodigal-si
                     ngle_180"
     CDS             157949..158110
                     /product="hypothetical protein"
                     /codon_start=1
                     /transl_table=11
                     /translation="MDWKEILWICNYYWNFITIGTCYPPVVGVIPQYPKNKKVKNKLL
                     RRKIKRSNG*"
     gene            158200..159360
                     /locus_tag="pig_ID_3640_F65_scaffold_1_curated_prodigal-si
                     ngle_181"
     CDS             158200..159360
                     /product="GMP reductase {ECO:0000256|SAAS:SAAS00043008};
                     EC=1.7.1.7 {ECO:0000256|SAAS:SAAS00043008};; 
                     TaxID=445932 species="Bacteria; Elusimicrobia;
                     Elusimicrobia; Elusimicrobiales; Elusimicrobiaceae;
                     Elusimicrobium.;" source="Elusimicrobium minutum (strain
                     Pei191).;""
                     /codon_start=1
                     /transl_table=11
                     /translation="MTNIVEETQLDYSDVLIKPKRSTLNSRKEPCIYREYKFKHSNKK
                     IYGNGFTVANMATTGTFEMAEKLAPQLMFTCLNKHYSLEELKEFYNKNSGILLERPEE
                     GTLIYLMDYIFISTGIRDDDITKTEELLQYGYKNLCIDIANGYIPNLIEKVRYFREKY
                     PTIVIMVGNVVTGDMVQDLILNGADLVKIGIGPGANCVTRKITGVGRPQLSSVIECAE
                     AAHAVDGMICADGGINCVGDICKAYGAGADFVMVGSLVAGTDEAAGDIITKCYRTNEY
                     SISEEENNFGDVISQHDKPQYIMPQYKLAYGMSSKFAQDKHNGGMNSYRASEGIVTLK
                     PYIGSVQNIIDEYLGGLRSCMTYISARRLKDIPKCCTFYRVNRILNNDGKGI*"
                     /db_xref="B2KDI6_ELUMP"
                     /db_xref="UniRef100_B2KDI6"
                     /db_xref="emi:Emin_1029"
                     /db_xref="1.7.1.7"
     gene            159361..159837
                     /locus_tag="pig_ID_3640_F65_scaffold_1_curated_prodigal-si
                     ngle_182"
     CDS             159361..159837
                     /product="S-ribosylhomocysteine lyase {ECO:0000256
                     |HAMAP-Rule:MF_00091, ECO:0000256|SAAS:SAAS00059609};
                     EC=4.4.1.21 {ECO:0000256|HAMAP-Rule:MF_00091,
                     ECO:0000256|SAAS:SAAS00059628};; AI-2 synthesis protein
                     {ECO:0000256|HAMAP-Rule:MF_00091}; Autoinducer-2
                     production protein LuxS {ECO:0000256|HAMAP-Rule:MF_00091};
                     TaxID=1262872 species="Bacteria; Firmicutes; Clostridia;
                     Clostridiales; Lachnospiraceae; Dorea; environmental
                     samples.;" source="Dorea sp. CAG:105.;""
                     /codon_start=1
                     /transl_table=11
                     /translation="MDEKIASFQVNHNKLKPGIYLSRVDKVNNVSIFTYDIRMLYPNK
                     EPVMGTEIIHTLEHLGATYLRNFQNDVPIIYFGPMGCRTGFYLITGKELNYGERLALV
                     VRMFHWILEFKGKVPGASSKECGNYQDLNLKMAKYQARNFYKRLVSFTDSNCEYPK*"
                     /db_xref="R5D5F7_9FIRM"
                     /db_xref="cah:CAETHG_0412"
                     /db_xref="UniRef100_R5D5F7"
                     /db_xref="4.4.1.21"
     gene            159851..160036
                     /locus_tag="pig_ID_3640_F65_scaffold_1_curated_prodigal-si
                     ngle_183"
     CDS             159851..160036
                     /product="hypothetical protein"
                     /codon_start=1
                     /transl_table=11
                     /translation="MNKKTKNNYSKDRVVEILEMTMKYLLAMITIMSLSYCISKTNSS
                     NPIYLTGKLEIAQPQEK*"
     gene            160038..160928
                     /locus_tag="pig_ID_3640_F65_scaffold_1_curated_prodigal-si
                     ngle_184"
     CDS             160038..160928
                     /product="hypothetical protein"
                     /codon_start=1
                     /transl_table=11
                     /translation="MAKIFYVLEKYLIDTDESEDWEEKLKQEKVEYAIVKRVPLVNNF
                     DEAFPDGLPEQCQNGSGYIPIYYCTIEMCGLLRLYAEEKNLNLTGLFYPGVGGISCFV
                     WREILDDAGIPLVNNGFFTTCYDLIEDWNNIFAMNNSKALFIKPNSGDKVFQGKVWYD
                     YEKEKFIKFIQDEAEKNRQRITDIYPELVFVNEPVKIKAEYRFFILNQQVICGSQYRR
                     DFILDKRIDVMPKAKRLANKVADIPRRHQADTFYACDVAELENGEFKVLELNAGSCSG
                     LYQHNKSLIIKAFKRYFKIW*"
     gene            160977..162974
                     /locus_tag="pig_ID_3640_F65_scaffold_1_curated_prodigal-si
                     ngle_185"
     CDS             160977..162974
                     /product="hypothetical protein"
                     /codon_start=1
                     /transl_table=11
                     /translation="MTKIWTGGSGLLLSDTSTATIKLKSKAGDPSYTSSWEFRGETYS
                     NLDSFTYKKELPFTAEEYVETYYSTASSEIKNSLISELQSYIEYPQYRNVLNPSAESF
                     FPQYSNLSLAELRERIISLETSDPYLSRELILYAAWYEGTIFYAPFISVKSNNYWNQY
                     YFPEAGKSISYDLLFKEVLNLTINITSTPPIVEKSLMDIRYNAQNEELFPADQEGPYR
                     NPYIKKYIKVSDSVIQVPSNSYIRIQVDLNPFGGERQIQTINNIISDSQLDFTFKPKN
                     TWEFVGYGTNYSFTNFSVLKSDSSGFYVYQSPCDTKSNNLIYKINTSNPGSVNALYTK
                     VFPTNSELFMFRATYSGKKYTFEIYRTTDPKGQGNVTKIYTKTITDSVLTSNIKSIGV
                     PSLSYCKKGNTYFITATFRLTGTTSGTYSQAIVAFELTEGSSNITWIGNYNSVSFGAS
                     GTNSSSKASFRLIPLIENNKKYIRADISSSSSSWYYTNCMVNGVFQINSATSLTRVLT
                     LTNSDFYQFDYALKSSSIYINGHSYFCYQKNSSTNILCFFNPNIPAFETVSNSQINID
                     DTSNSGEIVCNPYSDIFYWQSKAVTPFYSFTSGKAVQCFDASYGESCLKYDFGLEDSR
                     NMAYDNNYVYILSKRTSNSEIEVYRLPKTEFFNTYFYNYNS*"
     gene            163031..163252
                     /locus_tag="pig_ID_3640_F65_scaffold_1_curated_prodigal-si
                     ngle_186"
     CDS             163031..163252
                     /product="hypothetical protein"
                     /codon_start=1
                     /transl_table=11
                     /translation="MAKNKDLTALVPCWDGKLRVVTDGKYSNAYGLAIKPDGTLVVLP
                     EDEFNKLAGIKPDSVNNKEDSQVLVVKEY*"
     gene            163254..164231
                     /locus_tag="pig_ID_3640_F65_scaffold_1_curated_prodigal-si
                     ngle_187"
     CDS             163254..164231
                     /product="hypothetical protein"
                     /codon_start=1
                     /transl_table=11
                     /translation="MEESHVLLFSGGIDSYVGYFYLKKTLGLDELKTVYFDLGAPYNK
                     REIEVVKKLIPETIIDKSLKVGDTQRGVNAFIPYRNMLIAMLCAKYGKHIWICGLKDD
                     KVEDKNPKAFEEMTKCLNFISKPEDEVKIDSPFWGMTKAQVVKWYMDNVDSTGESLLN
                     TISCYDGNEKTNYCGRCPSCFRKFNALKENGINIEFYNQEMLNDYIKRANQYEPERRD
                     SILRLKKYKCKKVYCYDIDGVLTVETAGHDFANRTPNKVAIDELNKLYNEGNRIDLYT
                     SRYGIEDDVEVTKKWLADNNVNYTTLTFGKPHYDFIVDDKAVKVKNPKL*"
     gene            164382..166625
                     /locus_tag="pig_ID_3640_F65_scaffold_1_curated_prodigal-si
                     ngle_188"
     CDS             164382..166625
                     /product="Protector from prophage-induced early lysis n=1
                     Tax=Escherichia phage Lw1 RepID=M9UX93_9CAUD"
                     /codon_start=1
                     /transl_table=11
                     /translation="MKLNMQHTESKVIGSNILAKPIAFQIKNSPLAFKILANNLYTNK
                     IGTIVRELSCNAYDSQVKNGNPEQPFDIFVPSVTEPFFKIRDYGVGLTPKEMEELYVT
                     FFGSDKNDTNDLIGGLGLGSKTPFSYTDTFSVTSYKDGKKFGYELKRDEDYNLTYTPF
                     PPVDCDEPNGLKVEIPVEEDDIDTFIHEIKEFYRYNDLKPNFLNSSISIPKLELKFKI
                     KDLAAYACPYKSDRSIRIRLSKVAYPLNMDRDIRTQEFNKRCEEYCEKHPDISEYSLR
                     NFIYDLYYGNTYNNMLIVDFPIGSLEVTASREALSLDENSKDKLIDKLFKTSVTIYHQ
                     AQKDKEKIKTVKDFIRYQQNYFGISKLGSIPDSILEGYVKIQDNYAIISREFLKSLKD
                     GLKKPLSYTFFEKNKNDKYRRSNSIPYSKNIQKYGYLYKLYIGSSMITAVNFWMDENK
                     PENCMYIKVNKADLPALKKNLEKMPKGIFDVEEIEVNQLPTPKEYIPLYDSISVGGIR
                     VYAQGQNQETGEVEFDVTRFWGVGKTELEKNKEAPLYYVETSYKDGEDDWKMRPLLKA
                     MAAKGITQKLFALRPRQIKTLTKAGYKLVLAPEALGYNFIARNNYLHEIYNGTRAIQS
                     ILKDAKRYNIFGKELTQNLLDFAVKYERKYHKDYIYYGKSSSYVSERLIQKMTVKFLT
                     LVNDMMIEELKKNQELVKNFLKASINFAFNDYSECDLLVYLRNNTARFEKVITFLKKE
                     LDSFVKI*"
                     /db_xref="UniRef100_M9UX93"
                     /db_xref="D9IC63_9CAUD"
                     /db_xref="M9UX93_9CAUD"
     gene            166668..167750
                     /locus_tag="pig_ID_3640_F65_scaffold_1_curated_prodigal-si
                     ngle_189"
     CDS             166668..167750
                     /product="Protector from prophage-induced early lysis n=1
                     Tax=Enterobacteria phage CC31 RepID=E5DI11_9CAUD"
                     /codon_start=1
                     /transl_table=11
                     /translation="MENQYSETKNNITLFIDGEVRVISKSHKGFDNISELLHENVIDW
                     ERVKELLDLKKSLLNYIGDRLKIIDNRFIYQNRHGTKIELDERNPLVKKILNGFSEGR
                     NYMSYVRFLDNVLKNPRQTSRDAEILDIVLTGETDDEHFGGLFKFLEDNEIEITEDGC
                     FLAFKKVRGDFMDIYSGTFDNHVGKIVSMKREEVVLNRDKTCAKGLHFCSRSYLQHYS
                     SCNQNTDVVVIVKVNPKDVISIPSDYDNAKGRCCRYEVVDILKKEEQTLAEFNKQKRR
                     QLKSINKKDSNGKKDFNKKNKTKLENLPIFDSVEQMRKNFKPRVKNGKCYVYDKKKNE
                     YRLYQFIDGISNSNLKCIKSGLTLQD*"
                     /db_xref="UniRef100_E5DI11"
                     /db_xref="E5DI11_9CAUD"
     gene            167915..168124
                     /locus_tag="pig_ID_3640_F65_scaffold_1_curated_prodigal-si
                     ngle_190"
     CDS             167915..168124
                     /product="hypothetical protein"
                     /codon_start=1
                     /transl_table=11
                     /translation="MLSEDLYVLYNTKAKAIHRVQSWAGGRPSMELKTWKTLNGAMKA
                     LEKCKKPNQENILEIRKLDVKNINE*"
     gene            168505..169170
                     /locus_tag="pig_ID_3640_F65_scaffold_1_curated_prodigal-si
                     ngle_191"
     CDS             168505..169170
                     /product="Putative deoxynucleoside monophosphate kinase n
                     =1 Tax=Enterobacteria phage vB_KleM-RaK2
                     RepID=H6X3J7_9CAUD"
                     /codon_start=1
                     /transl_table=11
                     /translation="MIIGITGLAGSGKDSAARIIMKKYPSYKKLSFASRLKDMVAALY
                     KWDRDKLEGISEEDRAWREKSDPVLLNTFGRRITPRHELQLLGTGLKEILQENFWACI
                     VKHEIEVKKLKNVVITDVRFPDEIEMIRSLGGCIIEIQRGILPKWYDVAYKANRGSNL
                     LYDKIFNFSAYRQYLKQHESEKSWIGINNPDHIIFNPTSDLWILEQNILRIMKEIREK
                     ERR*"
                     /db_xref="UniRef100_H6X3J7"
                     /db_xref="H6X3J7_9CAUD"
     gene            169173..169613
                     /locus_tag="pig_ID_3640_F65_scaffold_1_curated_prodigal-si
                     ngle_192"
     CDS             169173..169613
                     /product="hypothetical protein"
                     /codon_start=1
                     /transl_table=11
                     /translation="MPSKPDIKYKTLEIPAGLISIANELAEICLKTKQEEQITLLTMQ
                     NVLELFIKSYPEYVQYEYINNASDISNITIAGFTIYCNGDIDFNLKNIVSEKWFHIFN
                     IDFYGFVDTEQLLEFLDSLKNHKQDLEDVKKWIKYKSYKAPSRR*"
     gene            169613..170344
                     /locus_tag="pig_ID_3640_F65_scaffold_1_curated_prodigal-si
                     ngle_193"
     CDS             169613..170344
                     /product="Methyltransferase {ECO:0000256|RuleBase:RU362026
                     }; EC=2.1.1.- {ECO:0000256|RuleBase:RU362026};; 
                     TaxID=1263011 species="Bacteria; Firmicutes; environmental
                     samples.;" source="Firmicutes bacterium CAG:238.;""
                     /codon_start=1
                     /transl_table=11
                     /translation="MQKERIGNCILYQANSYELVKQLPKHKITLIHTDPPYDYKDGIG
                     KPKKDVGGFMRKLGFDKSQDKIFDGVMEDFDYSKIQLLQELLKAKANFQFWCNKRQVF
                     RYLEIATQQKWNWQDICLYRNNALPNVRGKYQDKDYCLHLWSGRPLTGSYNNKRTDYH
                     WSIGGKKEWNHPCLKPLEPIMNMLQVGSDEGDIVLDPFMGSGTTGEACIRTNRKFLGI
                     EREEKYFQMSCERLSKVWKEINGSA*"
                     /db_xref="R6E215_9FIRM"
                     /db_xref="UniRef100_H1ARU8"
                     /db_xref="dav:DESACE_08920"
                     /db_xref="H1ARU8_9FIRM"
                     /db_xref="2.1.1.-"
     gene            170463..170690
                     /locus_tag="pig_ID_3640_F65_scaffold_1_curated_prodigal-si
                     ngle_194"
     CDS             170463..170690
                     /product="hypothetical protein"
                     /codon_start=1
                     /transl_table=11
                     /translation="MFDFVELFESSDFVNEVLNNKDKYLTFEISENTPELLEIKCKQI
                     MSRQAMEWKPLAIKKMNFVNIYMKIYYITKY*"
     gene            170703..170957
                     /locus_tag="pig_ID_3640_F65_scaffold_1_curated_prodigal-si
                     ngle_195"
     CDS             170703..170957
                     /product="hypothetical protein"
                     /codon_start=1
                     /transl_table=11
                     /translation="MKFTRYIVLEREPIGITNTYVGGRNPQTQFEPFELPNKLGKLFD
                     RKSVAYKKAQKFQEAVDKSDFATDLIYSVQKVVIELPDIE*"
     gene            170950..171648
                     /locus_tag="pig_ID_3640_F65_scaffold_1_curated_prodigal-si
                     ngle_196"
     CDS             170950..171648
                     /product="Methyltransferase {ECO:0000256|RuleBase:RU362026
                     }; EC=2.1.1.- {ECO:0000256|RuleBase:RU362026};; 
                     TaxID=537007 species="Bacteria; Firmicutes; Clostridia;
                     Clostridiales; Lachnospiraceae; Blautia.;" source="Blautia
                     hansenii DSM 20583.;""
                     /codon_start=1
                     /transl_table=11
                     /translation="LNKIFNSDCLPLLQKWVDKGLKVDCIITDPPYEINYLQNNWDKE
                     KSLNWNYLFYLFDKLTKPESNIIIFQGWSSVCNTISCLPENLKLKDWIIYDRIKGRGA
                     KTQLVSTREDILWITKSDKYIFNKISSNIKKVTGGMGAKNGNEFRALSNVWTDISPIV
                     PWSKEHNSHPTQKPVQLMKRCVKLWSNENNLILDPFMGSGSTGVACKLNNRNFIGIEK
                     EKEYFEIAEGRLND*"
                     /db_xref="C9L7Y5_BLAHA"
                     /db_xref="UniRef100_C9L7Y5"
                     /db_xref="mbc:MYB_02680"
                     /db_xref="2.1.1.-"
     gene            171641..171934
                     /locus_tag="pig_ID_3640_F65_scaffold_1_curated_prodigal-si
                     ngle_197"
     CDS             171641..171934
                     /product="hypothetical protein"
                     /codon_start=1
                     /transl_table=11
                     /translation="MIEKIYYLAGIKDKETGEVKIYSGGTRSDPKFCILGNGLGKAYL
                     TKKSAQNRIKDLNADLHRIRSESYFKKIDFIIYKVETKITESEVYTNGEIYLN*"
     gene            171912..172115
                     /locus_tag="pig_ID_3640_F65_scaffold_1_curated_prodigal-si
                     ngle_198"
     CDS             171912..172115
                     /product="hypothetical protein"
                     /codon_start=1
                     /transl_table=11
                     /translation="MAKYILTEDQLESLLQKKLELEALQNGGVDNWDWYGDSLHEHPD
                     WNNDTCEFNTEEYFKKYPKLEEK*"
     gene            172117..172437
                     /locus_tag="pig_ID_3640_F65_scaffold_1_curated_prodigal-si
                     ngle_199"
     CDS             172117..172437
                     /product="hypothetical protein"
                     /codon_start=1
                     /transl_table=11
                     /translation="MARKDIHKLYESEGWSLHCSTCGKDVFKDPKDYFMLKDELWDEV
                     CNNDYISKDFVLCLDCTEKILGRKITSEDLNPKAACNYIYPPNKDEPVLMLTKEAEEY
                     DRPL*"
     gene            172421..172522
                     /locus_tag="pig_ID_3640_F65_scaffold_1_curated_prodigal-si
                     ngle_200"
     CDS             172421..172522
                     /product="hypothetical protein"
                     /codon_start=1
                     /transl_table=11
                     /translation="MIDLYNGDCLEIMKQIPSKSVDFICKIPTIKNL*"
     gene            172614..174455
                     /locus_tag="pig_ID_3640_F65_scaffold_1_curated_prodigal-si
                     ngle_201"
     CDS             172614..174455
                     /product="DNA gyrase subunit B {ECO:0000256|HAMAP-Rule
                     :MF_01898, ECO:0000256|RuleBase:RU003363}; EC=5.99.1.3
                     {ECO:0000256|HAMAP-Rule:MF_01898,
                     ECO:0000256|RuleBase:RU003363};;  TaxID=1191523
                     species="Bacteria; Ignavibacteriae; Ignavibacteria;
                     Ignavibacteriales; Melioribacteraceae; Melioribacter.;"
                     source="Melioribacter roseus (strain JCM 17771 / P3M-2).;""
                     /codon_start=1
                     /transl_table=11
                     /translation="VKKVEEYNEESIVVLKGLQAVRTKPAMYIGNLDTGRFHILKEVL
                     DNGIDESLAGYSKKLYCNISEDGYFTVADEGRGIPVGIHPDYKEEKKSTLEVIMTQLH
                     AGGKIKEGAYAGGSVGTHGVGVSCTNALSSYLQVWTYRDKTWWTQVYKCGVPQGPVEK
                     GKPEFSWKQGTIVKFKPDETILPKQLDPKTLAEWFRNSSFLNPNVEFTLNYKGKEKTY
                     NSKGLIDYIEWKTKDLNCEALYKPFIIKTENCDVALQWFENEESDLASWCNTSPTIEG
                     GTHYKGLLNVIYKGFENLVKKKGYKPEDLRTGLYGAINFRIASPQFDSQTKEKLINPE
                     AEKLVMEQVQKEFDKYLNSNKTFVKKVIDRANEIRSIYNKFNQEKKALSKLKSRGKVN
                     LPPASKFISSNCKDPDMRELYIVEGDSAAGTARQARDPKYQEIVKLRGKIMNVAKSGM
                     IKAYESDDILNVLKAIGFDPSNKEHQLRVGKIIILTDEDDDGYHIAVLLLTLFEKIYP
                     EILKDGRVYKVNAPLFVGRTKTSEFYGENLEDVKKQVEEKGQKLVTATRIKGWGECNY
                     DLLKKFAFDPKTRKLEQIKAIEGKELNYFHKMVGDDTEVRKQILQEI*"
                     /db_xref="I6ZQD1_MELRP"
                     /db_xref="UniRef100_I6ZQD1"
                     /db_xref="mro:MROS_1039"
                     /db_xref="5.99.1.3"
     gene            174600..175451
                     /locus_tag="pig_ID_3640_F65_scaffold_1_curated_prodigal-si
                     ngle_202"
     CDS             174600..175451
                     /product="hypothetical protein"
                     /codon_start=1
                     /transl_table=11
                     /translation="MKGITNASDLFPKFRGYLTNGETYHPGDVFVKDNNINLVANRTY
                     CLVREQFHYAGQTLTSRYYAEITIPVASEIPTTGSAVADRYKQIPVLSGSTENYMNAV
                     WTDISKICFDAYLNELQVNGKAVKDNYQGIFDKTRIYQPGEMVQWKEPTYPDELENYR
                     YFIAKRVTDSLEDVGDEELWTYRLRNAGFAQVPDYVDIIIYNNNSDVDYVPLLGRIGH
                     TAFYMASNGNYPVIKKSGLIQANGGITVPTMTDGDNSTNAASTAFVQNIVGNINSILD
                     NINGEVI*"
     gene            175454..179680
                     /locus_tag="pig_ID_3640_F65_scaffold_1_curated_prodigal-si
                     ngle_203"
     CDS             175454..179680
                     /product="Uncharacterized protein n=1 Tax=Firmicutes
                     bacterium CAG:103 RepID=R5AT13_9FIRM"
                     /codon_start=1
                     /transl_table=11
                     /translation="MGTTAQKLNKVLQTKNAIKEAIIEKGVEVSSSDTFASYPEKILE
                     IKTGGNIYDGPFEIVPTIVDSTIQDPDQWDVFEAPFIENEKEFEGLSLVKVRKIGAWI
                     DSNISADNIRQGHTILGVRGNVVELLPEERTVTSSQSTQVITPSTGRNGITKITINPY
                     VLQAKTVNPAFTTKTYYPTSGYNGFSQFSVNAIDVQTIVDEEPKLVPENIKKNVRLFG
                     GQIVGTYDVAPVVDILNVTPTTSAQTIHVPQGIDGYNIVNVEAVTSSIDPNIIAKNIK
                     RDVEILGVIGTYTVENLQDKVVDPQPYIQNITFDSTLGYEGLRTVTVNPVTSSVDANI
                     KASNIKKDVQILNVIGTYEGEPISFQEKTVEPTTLSQVVTPDAGYNGLSKVNIGAVTA
                     SIDPNILAENIKKNISILGVTGTYEDLPNYQESKTVQPVTSGDIEVTPDPTYDALLKV
                     IVKAVTASIDPNIMPKNIRKNISILGVLGTMEEGGEQKWFDFSGMQNFVELNQDAFSE
                     GGNESIKITASNNNYQLAQMINKTFPGIGNINAVMFTQVYGYDDEEVTDDIVEDCYIN
                     FIGGSLYQDFEHITNIPDQIRYFYPYVNDYNVNGLTFGLEKDDGQARVMKLYVITDSY
                     QNHEPTPVLVNGVMDTGYLPEGYDGFRFVKDIQIPAHKVFIPKMENPETVHWILRDED
                     TITTRILETENQPDIVQASAYDLNYGEEDVETTVVARHELDNYNKIKLDQKTLIASQS
                     IYGQTGTLIIPGTVEKQSGYYYYFKVKPQVMNGYNTYYPLVSCDGLFKIYLYRYYNYY
                     NYYHLGWQYNWNSATSGNSTYYNYYLYAGGTYYIRVYVNGTTARLDFSSDGVNWTNNI
                     NTVSSGYINPTNTNPIYIYANSGPNTQLCADGIYITDGTNKVYSVLKEIEGKQTSHDI
                     VPSIRDMLLVNRDTSRCSIKYQGDERYQVSSFDPATSLLDMGTNGNIEVQNGFYVNNK
                     TWEICQHFRLTSIIGSNNRHLASWSNLESSTRRSCLWIDTGNCICWRIYYNSGGNAVM
                     DGRLTDTALTVGTDYYIKYGWNGSTYYMYVSTSPTFNSYVTSWTYNSTNTTYCDTSKL
                     LIGNWTYNATNGSMRYLYLDKYTYVKVNNEIIWKPKREELYGNIVNYTDDGSPVVLDA
                     YLASSNLRGKITNADIVGNVQVNKDGIASGFSSSNYLTTLEPFNPGSGTWEIVIKCML
                     TEEDTSLNEYGLVGYNSTGLFKIKVIPNTRKIGLDLSTNTSSWNIGELVGQTILQLNV
                     YYWIKVEFTGSAYNIYLSTDGNTYNLEKSLSSTTAAVFPSITMIGYAYAHGWNGSIDL
                     SESYIKVNNEIWWQPNIVQTYDYDWIFTKDENWTYTGLTNLGKKGELVVPEHSIYRWN
                     QSKMKWEGLKQLTFNLDDPDAILYTKVIEN*"
                     /db_xref="UniRef100_R5AT13"
                     /db_xref="A0A0F5JCH6_9PORP"
                     /db_xref="R5AT13_9FIRM"
     gene            179696..181876
                     /locus_tag="pig_ID_3640_F65_scaffold_1_curated_prodigal-si
                     ngle_204"
     CDS             179696..181876
                     /product="hypothetical protein"
                     /codon_start=1
                     /transl_table=11
                     /translation="MTSKVIQTATGNQIEYKVIKDGYKTVSQTIDVTDSLPTRGVYDL
                     SPSTVVHNPELDYTVDTSHEYPPVITFNKNVVTPDNTEITTNKYVLAPYGQDYLIMDN
                     QQEDNFTKVGNVQVNKDGIVSGFSSSNYLTTDGLTLNNSVEFVFKFTTGTDITSFQNI
                     FASYPLTEMYIENGDLKIWSETTSSAISCGSVLENFTYYGKVVIENGVAILSYSTDGV
                     TYTGDVSISDTENASNYTNIGFGVSGILERYFRGSIDLSESYIKINNEIWWQPTWDKL
                     SNNYRVGGSVYINNNIASNLTTWLAPAFTPTTDTWEFTTKIYTGNELTRHHNQILHNS
                     TQGYAMAVTKKGKIGTPMSSYINSSWKNGTTSLSANTWYWFRFSCANRVCKLYITEFD
                     NQSECPSASSMTLQCTVTANVSFIGNTIVLSTDGSQYWGGQIDLKQTQFIEGDRVWKY
                     KDTYFNNASAYTIGTPNFYEGKMWGFSTSCYLSLPRNWSSTNNWEFVTKFKINSFNTA
                     TIIWHAELFANLEISANTGSVNEYNFQNGQSYEIFTAELDKWYWVKCIVNGTTKTYFV
                     SEDGINYQQKISQTDASINPSSNYEFRIGLSSYDGSRPFTNGIIDLTGCYLKINDELI
                     WKGSEKAADFLPGILAPNYSDTGDQVTLNLYDIETNNRTLILNNNRDVTVTGKQFVQY
                     DGQVTIPAHRTWDYSSGGIWTQRTNSDSGIPILEGEDTEQSNGL*"
     gene            181943..184324
                     /locus_tag="pig_ID_3640_F65_scaffold_1_curated_prodigal-si
                     ngle_205"
     CDS             181943..184324
                     /product="hypothetical protein"
                     /codon_start=1
                     /transl_table=11
                     /translation="MATLQYNGNEYNILYIDANIAEPGDGSTPALALATIPSPLVDKT
                     CYLIRRQEDNEVTQVDLPQSWYESLNYIMFLGMPVKDDPIYNLMEEDVKTAWGADAGK
                     YARIRCNMTDYYDCGNYHFNNNNNKTLFKTNSIKNFYAANCYFYRDGNGGAQNNYAYR
                     FGWIFGFDYGTRFADITFNNCKFGYTQYNLENNDYISSNTDIPTDTSKYPQYKAQSYV
                     CVRRANSITFNNCTINHVSCGTNSVSYREYYYMGIGKCIWIGEFNKCIFTKNQYNVLF
                     RSNNIGNWTEELNNWMCGICIGNNHDYATTSSNDYFDGDYAPHMSNILVKDLEINRIY
                     TKTGACIYRQSLLAVSYNTRVDNVKVNHKVMSGEKITAWGGIVGSNAMINAIGDVATE
                     TSNIYADFTNTGINCARILKVDSCFNAAGNPRTSSKNIYIKMDPTGTLDMGGDIVWLQ
                     RHTYSFGSSGSNNYSGNGYNSQWTSYIYQLNPSKLGIMDNVVIDAPATGNCVLSCRSY
                     GVKSPYICGYVWLGSSTLDIKRHYNNISTQNAVVVEGPSYYKCDDFEANLNYPGYSGS
                     SQISWSPESQSSVYVNKSNCIIANEIPNTTIYWANMFNSLTCPNYIKTGQFFQRNSTC
                     FAKSWNTVRTGSNSQGSLRFNNNSAHVDNYSYPLIVGQDPYSGIQIVPTSTGKKILTV
                     YIAIKNMDVSELGYTGRIGIHVCCPEIKTDAYDQEKTNAYIHEFTSEGIGWQADSSTW
                     SGDTNLRTYKCEIPIEVFTTEEPIDVKIWFNWYSVNGYVYVDPDFKLRDVVVE*"
     gene            complement(184375..185682)
                     /locus_tag="pig_ID_3640_F65_scaffold_1_curated_prodigal-si
                     ngle_206"
     CDS             complement(184375..185682)
                     /product="Serine hydroxymethyltransferase {ECO:0000256
                     |HAMAP-Rule:MF_00051}; Short=SHMT
                     {ECO:0000256|HAMAP-Rule:MF_00051};; Short=Serine methylase
                     {ECO:0000256|HAMAP-Rule:MF_00051};; EC=2.1.2.1
                     {ECO:0000256|HAMAP-Rule:MF_00051};;  TaxID=1262771
                     species="Bacteria; Firmicutes; Clostridia; Clostridiales;
                     Clostridiaceae; Clostridium; environmental samples.;"
                     source="Clostridium sp. CAG:1193.;""
                     /codon_start=1
                     /transl_table=11
                     /translation="MNNLKALIDLELERQNNEICLIASENIVSPEILECQGSILTNKY
                     AEGYPEHRYYKGCSVIDQIENLAIDYAKQVFHCNYANVQPHSGSQANQAVYLALLQPY
                     DTILGMDLNAGGHLTHGAKVSSSGKIYHSVTYGLDENGIINYEEIKEKLNTYKPKLLI
                     VGASAYSRQIDYARIREIVDEYNNSISSFNVEFTGFDNSGEKALMNFTASNQQYCYLM
                     VDMAHVAGIVATGMHSNPIPYADVVTTTTHKTLRGPRGGMILCNDEEIAKKINKAVFP
                     GIQGGPLMHVIAAKAQCLYEAMNPKFYQYQSQVLANAKSFEKVFIEQEIKMVSGGTDN
                     HLLLIDLRDYNKTGAYVEDTLEKIGIIVNRNAIWGDDKPKSETSGIRIGTPNITSRGF
                     TEAECEILAGIISQVIKSEEISQEEMTSYKETVLQLAKNHPIY*"
                     /db_xref="R5IS34_9CLOT"
                     /db_xref="UniRef100_R5IS34"
                     /db_xref="buo:BRPE64_BCDS13820"
                     /db_xref="2.1.2.1"
     gene            complement(185684..186016)
                     /locus_tag="pig_ID_3640_F65_scaffold_1_curated_prodigal-si
                     ngle_207"
     CDS             complement(185684..186016)
                     /product="hypothetical protein"
                     /codon_start=1
                     /transl_table=11
                     /translation="MLSVTQEVNRLRDLGRIQKCLVALSDNLSDSNYTLELFRNDLVG
                     YLKEAQYNNRIPKNINIEESISFRMDNTNGVVFVNFSPELEDYITDNGNYVVDELKES
                     HNTDGVNI*"
     gene            complement(186080..186529)
                     /locus_tag="pig_ID_3640_F65_scaffold_1_curated_prodigal-si
                     ngle_208"
     CDS             complement(186080..186529)
                     /product="hypothetical protein"
                     /codon_start=1
                     /transl_table=11
                     /translation="MENKEEAKLDLVKEYEIESKKLTGYLKQVIEETPMCYFIHQNND
                     ANTSTYEVRRSLAVTKARRIQAKEDGSFEVVEKFGGSFNPNGTSLVLNIREEEAKELF
                     EAIEAKAKTYTQESFANEQNQVIVDLIKKVNADFANCKNADEYFSNK*"
     gene            complement(186614..186820)
                     /locus_tag="pig_ID_3640_F65_scaffold_1_curated_prodigal-si
                     ngle_209"
     CDS             complement(186614..186820)
                     /product="hypothetical protein"
                     /codon_start=1
                     /transl_table=11
                     /translation="MIKSISKIATQIGDVKVIVKIDSPKEVNEMSKARLNTVAAIIAR
                     AFTPLRVKNSIQEENEIEIYEYKK*"
     gene            complement(186820..187578)
                     /locus_tag="pig_ID_3640_F65_scaffold_1_curated_prodigal-si
                     ngle_210"
     CDS             complement(186820..187578)
                     /product="hypothetical protein"
                     /codon_start=1
                     /transl_table=11
                     /translation="MARVFLTGTGIYNLDAIRRDFDISRKEFCGDLGISTGTYRMYIL
                     QHNITKEMLTKINDYIENLVDDPDSYLLSKLPYVPEDNRGRRVGSKNKNGKVRQIPVK
                     EYMATKNENVFEYKSRPSTKHYIEGEEIFFALKNGETIYQEGSQDKFTLLQDENFSVI
                     VKSRGDKMLFFNPAMDLEATYYTLYRNPLHLAVGRSYVNKKNQKVTIFASSEDGTFKG
                     IITGEPQVYSYSATGEFLDTAINSNQKDLIEELA*"
     gene            complement(187655..187903)
                     /locus_tag="pig_ID_3640_F65_scaffold_1_curated_prodigal-si
                     ngle_211"
     CDS             complement(187655..187903)
                     /product="hypothetical protein"
                     /codon_start=1
                     /transl_table=11
                     /translation="MNEKFINNAIIQRRQDGLVAVIIKVTPKMITVLFQTSRSWKVKE
                     WSKHYIESFFNIIGNTEAIDLQKVSEDMKKAFEKFLSN*"
     gene            188069..188467
                     /locus_tag="pig_ID_3640_F65_scaffold_1_curated_prodigal-si
                     ngle_212"
     CDS             188069..188467
                     /product="hypothetical protein"
                     /codon_start=1
                     /transl_table=11
                     /translation="MKIFVDAIKISESKSFAGVILVGDHNQQYFSWTGVLETNQTGAS
                     KLAIDRAISFKKNIKPLYCNQDPEVFNNFVNKDMLEKDEYLNQFKIQSVAKFNDAKEE
                     SDLEFIKQVKSLTQVSFRQYYLINKNYQRI*"
     gene            189242..189317
                     /locus_tag="pig_ID_3640_F65_scaffold_1_curated_prodigal-si
                     ngle_trna_1"
     tRNA            189242..189317
                     /product="Met"
     gene            189564..189659
                     /locus_tag="pig_ID_3640_F65_scaffold_1_curated_prodigal-si
                     ngle_trna_2"
     tRNA            189564..189659
                     /product="Pseudo"
     gene            189760..189835
                     /locus_tag="pig_ID_3640_F65_scaffold_1_curated_prodigal-si
                     ngle_trna_3"
     tRNA            189760..189835
                     /product="Val"
     gene            189841..189918
                     /locus_tag="pig_ID_3640_F65_scaffold_1_curated_prodigal-si
                     ngle_trna_4"
     tRNA            189841..189918
                     /product="Ile"
     gene            190046..190120
                     /locus_tag="pig_ID_3640_F65_scaffold_1_curated_prodigal-si
                     ngle_trna_5"
     tRNA            190046..190120
                     /product="Glu"
     gene            190521..190598
                     /locus_tag="pig_ID_3640_F65_scaffold_1_curated_prodigal-si
                     ngle_trna_6"
     tRNA            190521..190598
                     /product="Pro"
     gene            190698..190771
                     /locus_tag="pig_ID_3640_F65_scaffold_1_curated_prodigal-si
                     ngle_trna_7"
     tRNA            190698..190771
                     /product="Gln"
     gene            191048..191123
                     /locus_tag="pig_ID_3640_F65_scaffold_1_curated_prodigal-si
                     ngle_trna_8"
     tRNA            191048..191123
                     /product="Thr"
     gene            191125..191199
                     /locus_tag="pig_ID_3640_F65_scaffold_1_curated_prodigal-si
                     ngle_trna_9"
     tRNA            191125..191199
                     /product="Asp"
     gene            191216..191291
                     /locus_tag="pig_ID_3640_F65_scaffold_1_curated_prodigal-si
                     ngle_trna_10"
     tRNA            191216..191291
                     /product="Asn"
     gene            191298..191373
                     /locus_tag="pig_ID_3640_F65_scaffold_1_curated_prodigal-si
                     ngle_trna_11"
     tRNA            191298..191373
                     /product="Phe"
     gene            191455..191531
                     /locus_tag="pig_ID_3640_F65_scaffold_1_curated_prodigal-si
                     ngle_trna_12"
     tRNA            191455..191531
                     /product="Ala"
     gene            191713..191803
                     /locus_tag="pig_ID_3640_F65_scaffold_1_curated_prodigal-si
                     ngle_trna_13"
     tRNA            191713..191803
                     /product="Ile"
     gene            191870..191953
                     /locus_tag="pig_ID_3640_F65_scaffold_1_curated_prodigal-si
                     ngle_trna_14"
     tRNA            191870..191953
                     /product="Pseudo"
     gene            191989..192063
                     /locus_tag="pig_ID_3640_F65_scaffold_1_curated_prodigal-si
                     ngle_trna_15"
     tRNA            191989..192063
                     /product="Gly"
     gene            192089..192159
                     /locus_tag="pig_ID_3640_F65_scaffold_1_curated_prodigal-si
                     ngle_trna_16"
     tRNA            192089..192159
                     /product="Phe"
     gene            192540..193085
                     /locus_tag="pig_ID_3640_F65_scaffold_1_curated_prodigal-si
                     ngle_213"
     CDS             192540..193085
                     /product="hypothetical protein"
                     /codon_start=1
                     /transl_table=11
                     /translation="MRKIHNAVQSTIIVDKNNFEKKYGVFAFGKTGELYARYDDGLVD
                     GYSNCMAHIYTLEEAQKKIKEIMSFKKSSSRDNRIDYNRIYIYKISGSHLSTVLKETG
                     RYYKIEWKEREQVADLIRKGYSNQEIQKVYFNAPSKLSIINNVRFRKIVSIQAMFNEE
                     LAKINLIMEDLGNGYCRIVRK*"
     gene            193178..193423
                     /locus_tag="pig_ID_3640_F65_scaffold_1_curated_prodigal-si
                     ngle_214"
     CDS             193178..193423
                     /product="hypothetical protein"
                     /codon_start=1
                     /transl_table=11
                     /translation="MFIVEIVESFEIVKSRDGFGEVTEVESHESRKVVGIFHDRDRAE
                     KCRRLQPEFVEDREGWEPQVIIREIDSDFAIVYRLNL*"
     gene            193530..193606
                     /locus_tag="pig_ID_3640_F65_scaffold_1_curated_prodigal-si
                     ngle_trna_17"
     tRNA            193530..193606
                     /product="Arg"
     gene            193888..194367
                     /locus_tag="pig_ID_3640_F65_scaffold_1_curated_prodigal-si
                     ngle_215"
     CDS             193888..194367
                     /product="hypothetical protein"
                     /codon_start=1
                     /transl_table=11
                     /translation="MLVNDTAQKSSCFESLSLNQQAELITFVTGLIQGALTYKNTFTV
                     PDIVGGKFSHWGDTPLDYIYQYHNRRLFNNSYIKKEMDYLSSFKTFSEEWKVAYEKYS
                     KQDLEMEKTAQAEAGKDVGRIVKYIMSIDKHRFYKIVDTEQRRYPVNVYALVKIDSE*"
     gene            194497..195279
                     /locus_tag="pig_ID_3640_F65_scaffold_1_curated_prodigal-si
                     ngle_216"
     CDS             194497..195279
                     /product="hypothetical protein"
                     /codon_start=1
                     /transl_table=11
                     /translation="MKLCDYGCGQEAHFQLRNGKWCCSKHYSSCPQLRKKNSEGCKKS
                     FATGKRNAKEIWHNMSDEAKKRWNWNKGLTKKTSKILRSQSERVKQKYASGELTGSFK
                     GHKHSEESKKKISLGTSKSYNYDANRKSGRGKKGYYKGFYCASTYELAYVIYCLDHNI
                     QIERCKEYFEYEYQGKKHRYYPDFVVNDEIVEIKGFWNGKVNAKRNAVLLQNKKYKIL
                     FPKDMDFIFKYIEEKYGKLVNKNISDLFEERVSGETGETPRT*"
     gene            195242..195329
                     /locus_tag="pig_ID_3640_F65_scaffold_1_curated_prodigal-si
                     ngle_trna_18"
     tRNA            195242..195329
                     /product="Leu"
     gene            195379..195462
                     /locus_tag="pig_ID_3640_F65_scaffold_1_curated_prodigal-si
                     ngle_trna_19"
     tRNA            195379..195462
                     /product="Leu"
     gene            195493..195798
                     /locus_tag="pig_ID_3640_F65_scaffold_1_curated_prodigal-si
                     ngle_217"
     CDS             195493..195798
                     /product="hypothetical protein"
                     /codon_start=1
                     /transl_table=11
                     /translation="MTFKEIIDEWWKSLKSFSTAGWKAIRNLFSTSFHLIKEPIIIFA
                     KALWAWIKAIVIGLYEILKSFLIDFVTSTVKMIWRSLVCFYKWIVSLIKKKENKKKK*"
     gene            196161..196346
                     /locus_tag="pig_ID_3640_F65_scaffold_1_curated_prodigal-si
                     ngle_218"
     CDS             196161..196346
                     /product="hypothetical protein"
                     /codon_start=1
                     /transl_table=11
                     /translation="MTNEEKQRLFEDQMFKKKWAKHLKLSPLVYCLSKEVGKAPACNT
                     RGPKKEVQVVVDNKKKK*"
     gene            196346..196438
                     /locus_tag="pig_ID_3640_F65_scaffold_1_curated_prodigal-si
                     ngle_trna_20"
     tRNA            196346..196438
                     /product="Ser"
     gene            196468..198099
                     /locus_tag="pig_ID_3640_F65_scaffold_1_curated_prodigal-si
                     ngle_219"
     CDS             196468..198099
                     /product="Gp540 n=1 Tax=Bacillus phage G RepID
                     =G3MAT0_9CAUD"
                     /codon_start=1
                     /transl_table=11
                     /translation="MSKFSGYAKKSEADYNKHKGEQVVNFMDSISYKTNPLLTLKMIA
                     ASSIFGEKSYYKNAGVETKELNSTTADFIKACDEALDYDFEGTLELARSLRKEYNMRL
                     NPALIAVRAVMHKDRPAFNKEHNDFMKLVLDDIINIPTDIWNQFELWMFFNGTKNKLP
                     SILKRIWAYELNKTKKYQLNKYKEKARIIDLVRICHAHSNDIDELMKTGKLEVTEDEE
                     TWEKLRSAGKTWTEILQATYIPHMALLRNLRNIFQEIEDKEVCNQVLKLLEDGVIKGK
                     QFPFRYWSALKSIKEASGIKFASSLIESLNRCLDKAMENFPKLKGKTICLSDNSGSAW
                     GAFTTEYGSVKVAEIDNLSSVMTAFNSDEGQVGIFGDDLKIVDINKRDGVLSQTAALE
                     PISKSIGGSTENGIWLFFDKAIKEKLHYDNIFIYSDQQAGHGGLYGINSREYRNYLYD
                     GSSSYIDVLKLAQEYRRKVNPKVNIFSVQTAGYDNSVMPENDYRTSILTGWTGNEAIY
                     AKALIDIWNQMEPEKQDKVEKVSNIKIKTSPKSCK*"
                     /db_xref="UniRef100_G3MAT0"
                     /db_xref="G3MAT0_9CAUD"
                     /db_xref="scl:sce2537"
     gene            198322..198396
                     /locus_tag="pig_ID_3640_F65_scaffold_1_curated_prodigal-si
                     ngle_trna_21"
     tRNA            198322..198396
                     /product="Trp"
     gene            198470..198607
                     /locus_tag="pig_ID_3640_F65_scaffold_1_curated_prodigal-si
                     ngle_220"
     CDS             198470..198607
                     /product="hypothetical protein"
                     /codon_start=1
                     /transl_table=11
                     /translation="MVKVLKRVKPKKVEAVEKKISKTEALSIFRKSFSKYKKVYEELS
                     K*"
     gene            198604..198927
                     /locus_tag="pig_ID_3640_F65_scaffold_1_curated_prodigal-si
                     ngle_221"
     CDS             198604..198927
                     /product="Death-on-curing family protein n=3 Tax
                     =Burkholderiales RepID=D9Y878_9BURK"
                     /codon_start=1
                     /transl_table=11
                     /translation="MRKFDPEILIDLNQAITGNSVLLNNSISSCISSMDYYETVEEKI
                     SSIIRSIIKNHYFQDGNKRLAFAVFNILTEANGITIKNKNWSEIFLDIASHNYNVIQI
                     SKMLF*"
                     /db_xref="UniRef100_D9Y878"
                     /db_xref="R5EBP3_9BURK"
                     /db_xref="ctes:O987_12340"
                     /db_xref="D9Y878_9BURK"
     gene            198997..199323
                     /locus_tag="pig_ID_3640_F65_scaffold_1_curated_prodigal-si
                     ngle_222"
     CDS             198997..199323
                     /product="hypothetical protein"
                     /codon_start=1
                     /transl_table=11
                     /translation="MREILGIETLCNGWCSPRKRYGKRKVEAIKRALPKVRLQLKSLI
                     NKSNRYEDEVYYGRRCQNDSDVICRMESTNQRKLKRKGLKKAILDALLDCASSDYYYE
                     FEKDWG*"
     gene            199527..199781
                     /locus_tag="pig_ID_3640_F65_scaffold_1_curated_prodigal-si
                     ngle_223"
     CDS             199527..199781
                     /product="hypothetical protein"
                     /codon_start=1
                     /transl_table=11
                     /translation="MKKLLILLFMLTFSFNANAGAFTFAAASSARSTARRAENAIKET
                     QEEVKDLKKDVQELKEKVEELIKLMEKQNEEKQKQENKNG*"
     gene            199744..199926
                     /locus_tag="pig_ID_3640_F65_scaffold_1_curated_prodigal-si
                     ngle_224"
     CDS             199744..199926
                     /product="hypothetical protein"
                     /codon_start=1
                     /transl_table=11
                     /translation="MKKSKNKRIKTGEERCLLFNLYHNGLFRHKVIKNKKKELKKFNW
                     KKEISPYLNISLTWSI*"
     gene            199958..200347
                     /locus_tag="pig_ID_3640_F65_scaffold_1_curated_prodigal-si
                     ngle_225"
     CDS             199958..200347
                     /product="hypothetical protein"
                     /codon_start=1
                     /transl_table=11
                     /translation="MDKLQAVLNLMSNDPDFYLKDMQNVEFRQYIKQRLQDLEPELRA
                     EGIQLDMWSFRKFMSFIIFLERHNRFISPSLTIDDEGNAVIMEVKPKFFYIKFTRDTI
                     YYSDKYSDLLQTSGFYKLERFLKNLPE*"
     gene            200443..200832
                     /locus_tag="pig_ID_3640_F65_scaffold_1_curated_prodigal-si
                     ngle_226"
     CDS             200443..200832
                     /product="hypothetical protein"
                     /codon_start=1
                     /transl_table=11
                     /translation="MEYRYFTGKKDSKFRTLSGDIQRAIETQVNIELEARKRSKYLGI
                     SFDAEGIKKYFFDNKCEKYANSDDTVLKKLKILDSKYLYLFPLTKDRTAYWESLAEEQ
                     ANALDRSIDLDQKLKFQAIKGRGNVER*"
     gene            200819..201124
                     /locus_tag="pig_ID_3640_F65_scaffold_1_curated_prodigal-si
                     ngle_227"
     CDS             200819..201124
                     /product="hypothetical protein"
                     /codon_start=1
                     /transl_table=11
                     /translation="MSKDKYIWKLRKRKWNISYFDNHDELDYFNFPFCRRKSGYRRLL
                     RIQSRLKEYFQEYKIKLYASDKLKERDPYEDRFAQAWLERKSWKRNSSRRHQWRREV*"
     gene            201733..202527
                     /locus_tag="pig_ID_3640_F65_scaffold_1_curated_prodigal-si
                     ngle_228"
     CDS             201733..202527
                     /product="metallophosphoesterase id=5090988 bin
                     =GWC2_PER_33_13 species=PER_GWC2_33_13
                     genus=PER_GWC2_33_13 taxon_order=PER_GWC2_33_13
                     taxon_class=PER_GWC2_33_13 phylum=PER tax=GWC2_PER_33_13
                     organism_group=PER (Peregrinibacteria) organism_desc=No
                     RuBisCO in this genome"
                     /codon_start=1
                     /transl_table=11
                     /translation="MKIRVLSDLHIYEGRNDLPVYDDDIFTIICGDISTNRNLAFDWI
                     DKNVKQGVLVEGNHIGYDGKNSIQFIEQRYVEKYPLTGNISYLRNNYKVVGDYVFVGG
                     ILWTDFKLNGCDEVDSWLAPSYINDFKYNIVNTRSYFYNKKIEYRKDKVFLQPNHWRM
                     MFAFCYAQIIRVCATFPDKKIVVVTHHAPSPMSIPQKYKGMNMNVCFASDLSNLILDN
                     ENIVAWCHGHIHTACDYKIGNCRVINNPVGYKKETTGFDKDLIIDI*"
                     /db_xref="GWC2_PER_33_13_5_7"
                     /db_xref="A0A0F9ZN03_9BACT"
                     /db_xref="sfd:USDA257_c48130"
     gene            complement(202510..202761)
                     /locus_tag="pig_ID_3640_F65_scaffold_1_curated_prodigal-si
                     ngle_229"
     CDS             complement(202510..202761)
                     /product="hypothetical protein"
                     /codon_start=1
                     /transl_table=11
                     /translation="MTKDFKFIQITEGFIVVNKEGAIYTGNTRNGKNGFSFNPKVFKV
                     YSTEGLARASSPYQEAKWRHNEDSFRIIKVHWSTLDINN*"
     gene            complement(202761..203117)
                     /locus_tag="pig_ID_3640_F65_scaffold_1_curated_prodigal-si
                     ngle_230"
     CDS             complement(202761..203117)
                     /product="Uncharacterized protein n=1 Tax=Azospirillum sp.
                     CAG:260 RepID=R6HR84_9PROT"
                     /codon_start=1
                     /transl_table=11
                     /translation="MLMHDPFDDVKIALYKDDLNYCTIKPLMYKGIKVPAHFVFDGVT
                     VKAPFTLIFSNKDLRKGIKASCFHDWMCKHKDLYRRKQATKILVELWKQNGLSTWKCW
                     IVYICVEIYQLFNGWK*"
                     /db_xref="UniRef100_R6HR84"
                     /db_xref="R6HR84_9PROT"
     gene            complement(203104..203562)
                     /locus_tag="pig_ID_3640_F65_scaffold_1_curated_prodigal-si
                     ngle_231"
     CDS             complement(203104..203562)
                     /product="hypothetical protein"
                     /codon_start=1
                     /transl_table=11
                     /translation="MTKKKCQCFYCKFQKHKDLLRAYCEGHQAASKWFINWADRNNIG
                     LGLIGDKEKDDLPVIYAEMLCNYDDTSCYMSGLPELDANRESYEDLEGKVLGLESELE
                     ETLKVLYKAAPEKREWIKLNFPKFYRKLEREWIKLNFPKFYRRLEKDANA*"
     gene            complement(203559..203783)
                     /locus_tag="pig_ID_3640_F65_scaffold_1_curated_prodigal-si
                     ngle_232"
     CDS             complement(203559..203783)
                     /product="hypothetical protein"
                     /codon_start=1
                     /transl_table=11
                     /translation="MPEPDYTDDLYFEPVTLEGGLEKIIGYLKDIETCIENLPDGQVK
                     RNLEYSYDLNVDPFKTRAEVWKKICKEITK*"
     gene            complement(203784..204050)
                     /locus_tag="pig_ID_3640_F65_scaffold_1_curated_prodigal-si
                     ngle_233"
     CDS             complement(203784..204050)
                     /product="Uncharacterized protein n=1 Tax=Azospirillum sp.
                     CAG:239 RepID=R6JT07_9PROT"
                     /codon_start=1
                     /transl_table=11
                     /translation="MENNTDQILANMRASEKENGYGETENIEKIARAKNMMFGLEEWQ
                     RCPCEGNNPNRYCGSELCHSDIERDGICHCRCFIKANDQNPEVA*"
                     /db_xref="UniRef100_R6JT07"
                     /db_xref="R6JT07_9PROT"
     gene            complement(204040..204432)
                     /locus_tag="pig_ID_3640_F65_scaffold_1_curated_prodigal-si
                     ngle_234"
     CDS             complement(204040..204432)
                     /product="Transcriptional regulator n=1 Tax=Thalassospira
                     xiamenensis M-5 = DSM 17429 RepID=K2LPV1_9PROT"
                     /codon_start=1
                     /transl_table=11
                     /translation="MPAKKKSQEALNFNKLVGKRIKLFRTMARMKLSDVAKVIGVTTA
                     QVSTYERGTGDLKISIMKKIAEAFSIPIYELFPPMDENYKPLSKELIALISYMQEKNI
                     DITEVLELVKEYYSENLFETKEKIKDGK*"
                     /db_xref="UniRef100_K2LPV1"
                     /db_xref="txi:TH3_21818"
                     /db_xref="A0A0B4Y502_9PROT"
                     /db_xref="K2LPV1_9PROT"
     gene            complement(204432..205097)
                     /locus_tag="pig_ID_3640_F65_scaffold_1_curated_prodigal-si
                     ngle_235"
     CDS             complement(204432..205097)
                     /product="hypothetical protein"
                     /codon_start=1
                     /transl_table=11
                     /translation="MSIKKTWVSGVTVSELRGMRGLAAAIIRQAFDDAGARTAPMVEV
                     IKNFVKPCSTRIKLGELSENELISYKKPENSGEEKISKEKMIKEILGKKVKNTLEIYS
                     LNETWHIKEVEKSKHKILYNQDWKQVGYIEGKVVYRAQLEMENNKVKVFTQKTLKRKS
                     QSSQLLSKAECDEARGFILAESNYWKTALEFWCDVAELNWTYIVKLAKQQKWYPDHLK
                     GIR*"
     gene            205238..205459
                     /locus_tag="pig_ID_3640_F65_scaffold_1_curated_prodigal-si
                     ngle_236"
     CDS             205238..205459
                     /product="hypothetical protein"
                     /codon_start=1
                     /transl_table=11
                     /translation="MQKYIIVNGKDVIIFDNSISHFDIGANLNVTSAGFVDREGNCFG
                     QSDSLGICSSPNDSKIIKFFLRLSFKAVQ*"
     gene            complement(205430..206020)
                     /locus_tag="pig_ID_3640_F65_scaffold_1_curated_prodigal-si
                     ngle_237"
     CDS             complement(205430..206020)
                     /product="Uncharacterized protein id=2509990 bin
                     =GWB1_CP_36_13 species=Bacteroides vulgatus
                     genus=Bacteroides taxon_order=Bacteroidales
                     taxon_class=Bacteroidia phylum=Bacteroidetes
                     tax=GWB1_CP_36_13 organism_group=Unknown_CP
                     organism_desc=sibling to Aquificae (deep branch) based on
                     rpS3"
                     /codon_start=1
                     /transl_table=11
                     /translation="MKFVFIDTETTGFDPKKNALVQIGLIVDIDGKVAHHEIFNIKPW
                     EGCEWSQEAIDKTGITPEIAADFEDSNLAFDRFVGILNKFIDRWDKEDKAFFAGYNAR
                     FDEDFIRDWFIRNAKTERDASFGNGYGCYFWTPCMDIMQFALFRTLQSRSQFENFQLG
                     TVCQAVGIDFNAEEAHNALYDIKKTRELLYRLKRKA*"
                     /db_xref="GWB1_scaffold_10230_9"
                     /db_xref="pdi:BDI_0810"
                     /db_xref="85830363"
     gene            complement(206017..206739)
                     /locus_tag="pig_ID_3640_F65_scaffold_1_curated_prodigal-si
                     ngle_238"
     CDS             complement(206017..206739)
                     /product="hypothetical protein"
                     /codon_start=1
                     /transl_table=11
                     /translation="MIEHLHIKRLTPDSRFRNCDIRHMDFKPGLNLILGANTSGKTSI
                     IESIQSYVGYARDFWSESQHLDLIDNYHKRIKERYNVEITGGVCKYLNYKPEELKEVT
                     DFNYNTQSDFRTRIMSNFQSRGEGRRNYHDHFLIYVQNNQKFTADEVQTLKDTYDGEI
                     DIKTLLITADEPENSMAINMQFGLFDWFYEFAEAWGDRLQLIIASHSVAAFKLAEKNL
                     PLVNVIELNKGWVKKINKRINE*"
     gene            complement(206732..207289)
                     /locus_tag="pig_ID_3640_F65_scaffold_1_curated_prodigal-si
                     ngle_239"
     CDS             complement(206732..207289)
                     /product="hypothetical protein"
                     /codon_start=1
                     /transl_table=11
                     /translation="MRDKKKLLTMHHQLKEHLFRQTCDKTYLNDYLREYHNLMDAFED
                     EFPYEVRKRNKNADAISRMYHDCSSSISICKNANKYYDGIRSQYLEMCLMVFHKWLET
                     NKVPVVYKLWHLPDTHIVKFIHLKDKEINDWYNFEETTNKESLLKSIKYWEEEAKERP
                     EYKKHVKNLQHIYDNFDNLIGNWND*"
     gene            complement(207282..>207710)
                     /locus_tag="pig_ID_3640_F65_scaffold_1_curated_prodigal-si
                     ngle_240"
     CDS             complement(207282..>207710)
                     /product="M1_3866; putative tRNA(His) guanylyltransferase 
                     (EC:2.7.7.-)"
                     /codon_start=3
                     /transl_table=11
                     /translation="CFDCRVFQLPNEEELANCFLWRENDAYRNSVSMLAQAYFKHKEL
                     HGKSSEEMQEMYFQKTGKNYNDLPDYLKRGTYYHRVMVKKKLDEKTLAKIPENKRPEN
                     NEVIRSEIQEFHLPIMRKVENKVGXYFYNEKPILWSEENA*"
                     /db_xref="ppo:PPM_3497"
                     /db_xref="UniRef100_UPI00016C4D70"
                     /db_xref="A0A0F9LR36_9ZZZZ"
                     /db_xref="UPI00016C4D70"
                     /db_xref="2.7.7.-"
ORIGIN      
        1 AAACAAAACT CAAACAATAA ATATGTTGAA ACTGTTTTAA TCGTTCGTTA TAATCCAAGC
       61 ATAAAAAAAT GGTTAACAAT AAATAATGGC ATCTTTAATA ATTTAGAAAT GAACAATAAC
      121 GATCTTGTGT TACCTAGTTT TACCTCTAAC TTAGATACAG TTTATTATAA TAATGCTTAT
      181 AGTAGTAGCT TATTTGTTCA ACAAATTTAC CAACTTCAAT TAGAAACAAA AACTGGATTA
      241 AGAGCAAATG GTTATTCAGA TTATTCAAAC AAAGAATCAA CATTAACAGG ATATGTTTCA
      301 ACAGGTGGTA ATACCAATGA AAATGTTACT GTTCAAACAG TTTTACCACC AAAGATAAAT
      361 CAAACAATAT CAGTAAATGC CGATAATGCA AAAATAGAAG TGGAGTTATA AGATGAGTAC
      421 AAGTAAAGAT TTTTTAATGA ATAAAGGAAT GTCCTATAAA GTAACGGCTA AAGCTAGAGG
      481 TTATTATGAC TACTCCACGA TTTTAAATCC AGATGGAACA GCAATCACTT ATGATATGAC
      541 TCCTTATGAT GGATTGAATT ATAATGTTGA TTTAACTTAT AATACTTATA GAGACGCTAC
      601 GATAGACTTT AGCAAAACTA AATTACCTTA TTTAGGATTA GTTAATCAAT CGTTACAAAC
      661 AAGTGAATAT TGTTTGAGAG CAACTGGTCA GAATTATGAT TTGAAAGAAT ATGCATCTAA
      721 ATATACAAAT GTTACCGTTC ATGGGAGTCC AACCATTGAT AATGATGTTG TGAGTAATTT
      781 TTCTTCCGAT AACTATCTAA CAATTGAGAA AAGAAGCAAC ACAATGACTG TTGTTTTGAA
      841 GATCATTACT GGTTCAGATC TAGATACACC ACAGAGAATT TTGTTTTTAG ACAAATGGGT
      901 GTCGTTCACT TTAGATGGTG GTGCTTTTAG GGTCGAAAAT TTTGGTGAAG GAACTGAGGG
      961 CCCTATTGGA CTAGATCTTT CTGCCAATAC TGAATATGTT TGGAAATTTG TGTTAAATTC
     1021 GGATGGGTCA AGAGTATTCA GTTATTCAAC AGATGGTGGT ACAAATTATA CAGAAGCTGC
     1081 TAATTTTACT GATACAGGGG TTAACTGGAG TGATTCACAA GCAAACACAT TCTATTTAGG
     1141 GATAAAAAAT ACGTCAGCTT ATCCTTTAAC ATTCAAGGGC AAATTTGATT TGTCTAAATC
     1201 ATATATAATG GAGAAATTAG CAAGTGGGGA TTTTGTCGGA TACAACTTAA ATGAAACAAC
     1261 CTTTGAACCA ACAGAAGAAA CAAAATCTTA TGCCGGAATA TATGACCCAG ATTATGTTGA
     1321 TAGTGGCACA TCTAAAACTT TAAATTGTTT CAGCAATGGT AATCAGTTTG TTGTGTTGTC
     1381 GGAAAAAGAA AATTATCAAA ATTATACTTA TCTGGGAACT GTTACGATAC CTCAACACAA
     1441 TATATTTACG GGTGGGATAA CTCCTGAACC ATCTGCACCT GATACACCAA CTATAGATCC
     1501 ATCTGCATTA AAATTTGGTG ATAGAATTGA TAACAAAGCA ACAGTAGTGG GTACTTATAA
     1561 TTCAAATGAC GGAAAGACAT ACGTATATGC CGTACTTGAC GCACAATATA GAGGTGCTAA
     1621 TATTGCTTGG TCGACTGGAT TATATGTTTC TGATATTGAT ACTGGATTAC CAAATTACGG
     1681 GTCTTCTGCA CCATTAAGGG AACAAAATCA CGAATCAGCA ACCTATAATA CAGATTTTAT
     1741 AATTAATAAT TATAGTGATA AGAAGATTGA AGCATTCACT TTTGTAAGAA ATGTGGAACC
     1801 ATTAACTTAT AATGGTAAAA CTTATAAGTG CCAACTTCCT AATGCTTATG AATTACTACA
     1861 AATATTTAAT AAAAAAACAG AATTAGATGC ACTTGACCCA ACTGCTGAAG CAAATTCAAC
     1921 TAAAAAATTA TCAAATTGGG GATTTGGAAG TAACTCCGAG TATGTATTGA CTTCAAATGA
     1981 ATTTAGTAAA TGGCGATCGT GGGAAATGGG CCCTAGTGGT TCTTATAACG ACTATAATAA
     2041 GGGTGATGAC AATCGTGGTG TTTGCCCAAT CATTGAAATT CCTATTAATA CTGGTGTAGA
     2101 GATTGATGTG TCAAATAGTG AATATACATA TAGTGATGGG AATCTTGTTC TTACAAAATA
     2161 CACGGGAACT TCTCAAGATG TTACCATACC AAACCCATTT TATAAAGGAT AATTAAATGA
     2221 CAAAGTTTAA TGATTTACAA AGTGTTAAAG TAGCAAACAC ATATTTCAGA GAAAACACAA
     2281 GTGTTGTTAA TGTGAATTGT AATTATGTAG ATTTTACAAA TAATGATGCC GAGGAGGCGT
     2341 TTAAAGATTG TTCTGAGTTA ACAACTGTGA CAAATCTTTC TAACAATTTA ACTAGAATGA
     2401 AGACAACGTT TAGAAATTGT CGGAAAATAA AAACTCCACC CGCTATCCCC TCATCTGTCA
     2461 CAGATATGAC ATATTGCTTT TATGACTGTC GGGGGATGAC ATCGGCTCCA GATTTATCAA
     2521 ACTGTACATC TTTAACATCA ATTGAGCGCT GTTTTGCATA TAACTACGAA CTTTTGGAAA
     2581 CTCCGGTTGT TCCGTCAACA GTAACAAATA TGAAGAATAT ATGCCAAGGG TGCACGAAAA
     2641 TAACAACTTT CCCAAACATT CCAGATGGGG TTACAAATTT AACTTATGCT TTTGAGCAAT
     2701 GCCAAAGTGT TGTGGATTGT AACATAACAA TTCCTTCACA AATTACTAAT TTGAATCATA
     2761 CATTTTCTAG ATGTTCTGGA TTAAAAGGAA AAATTTTTAT TGAATCTGAA AATATTACAG
     2821 ATGCAACTGG CTGTTTTTCT GATACTACAA ATGTTAAAAA AGTGTATATA CCTTTCAAAA
     2881 GTAATGGGGT AAATACAACA ACGTATAATT CTTTTATTTC AGCTGGATAT GATGAATCAG
     2941 GAACTAGTTG TGGGGTTACT TTATTGGATT TGAATTCCTA TGTTCCTCCA GTACGCTATG
     3001 ATTTTGATGA TACTGATGGA GTATCACAAA CTTTTGCGTG GACAGATACA TTAGCAACAT
     3061 CCCAAGAAAA ATCTTCTTCG GAAACGACCG TATCTACGAC AGGTGTATCG TGTGGTGGTA
     3121 ATATGTCTGT TAATGGAATA ACAATAGGAC ATACATCAAA TAATGAAAAA GCTCCTAGTG
     3181 ATGAAAGTTA TGTTTCATTT TTATTTAATA TTAATTCTGG TATGTTTAAA CCTCAAACTT
     3241 TATCCTTTGA TATTCGTAAA AATGGCACAA ACGGTGGTTC AGTTTTAGTA TCGGTCTTGT
     3301 TTGATAACTA TGACGAAGAA ACAAATGTTT GCACATTGGC TACAATTGCT AGAGATAATG
     3361 AAAATCCAAA TTACACTCAT GCTGACATAG ATTTATCACA ATTTAATCTT GGTGCTTCAA
     3421 AAGGAACAGT TTTAGTTAAA TTTTACTTAT ATAATCAAGG AAATACAAAA ACATTTACTT
     3481 TATATAATGT AAACCTAACT GGTCTTTTAA AAGGTTCTAC TCAAGCTAAT TCAGGATCAA
     3541 CTGGTTCAGG AGTTGTGGAA TTTGTTTAAA TTAAACGAAA GTATAAAGGA TTATGAAATA
     3601 CGTTTTAATT TTATGCGCTT TTTTAGCCGT GTGGGGAACT ACTCACGAAG ACTTCTTAAA
     3661 TGCTTAATTA TTAAATCCTA TTAAATCAGT AAATAAAAAT AGCCCTAAAT CTTAATTGAC
     3721 TTAGGGCTAT TTATTTTATT CTTCTAATAA ATACTTCATA ACCTTCTTTG GAGCTGGACA
     3781 TTCTTCTCCT TGCCAACTTA ATTGGTGACA GTCTCCGTTG CAGATTCTAT AATAAGGGCA
     3841 AGTGTAGCAT TTATTATTAC GGAGTCTTTC TTTCTGTATT AAACAAATTT GACATTGATT
     3901 TTTAACTAAG TCAACCGGGT CTTTATCTAT TGAGCTAAAT GGCTCCAGCA AGGCAGTATT
     3961 TGGACACCCA CCAATCGTTC CGTTAGCGTT AATAGTCATA ACCTCCTGCA TACAATTCCT
     4021 TTTTCTACAG CCAGAAAAAC CTTGCCCCGT GGCAGCTCTT TTTAAATTAT CAAAAATTTC
     4081 AATTGGAAAT CCAAAGCTGT CTTCATTATC AAGAAACATT TCAAAAAGCC ATTTATCCTG
     4141 GTCTTGATAA TTAGGAATTA AAGATTTATC CATAGTTGTA TTTTCTGTTA ATCTTTCAAA
     4201 ATTTAAACTA TTAACCCCGA GGTCTTGCAT TTCCTCTAAA TAACTAAAAG GAACAACATC
     4261 TTTAATTAAA TCCTTCGTTA AGCAGGTTGT AACGTGGACA TCAAATTCCC CTGCTAAATT
     4321 TTTAACGTTG GACACCCATA ATTCCTCTTG TCCTTTTTTG GTAAATCTTA TTTTGTAATC
     4381 CCAGCTCGTT TTGATATAAG GAGTTTTTGT TACCGGGTCT ATAAAATTTC TCTCTATAAA
     4441 ATTGTAGAAA TCCGTATAAA TAGGAAAGCA AAGGTTGCTG GTTGCATTAA AATTAGCACC
     4501 TGGAAATCTG TCTATAAATT TCTGTAATAT TTCTAAGTCA CAAAGAAAAG GTTCTCCACC
     4561 GTGGAAAGAA ATCAGCAAAT CTTCATTTTT TAATTTGAAA AGATTTATAT ATTTCTGAAG
     4621 CCAAGTAGCT GTTTTCTCCC AATCAAAAAA TTTCTTTTGT TTCCGGAAGT CATTTATATA
     4681 GCAATGCTTA CAATGGAGAT TGCAACTTTC TGTGGTTTTT ATATAAATCT TTTTCTTAAT
     4741 CATCTTCCCA TTTCCTTCTT CCAGCATTTA CGGCAAACGC TTTTGTAGGT GACATTTCCG
     4801 GTTTCCAGAG CAACGCTTGT TCCATCTTTA TCCAGCTTAC CATCTATATA ACGTAAATGC
     4861 ATAACGGTTT TTGCCCCGCA GTCACAAACA TATTTTAATT CTTCAATATG GTCTGCTAAG
     4921 GCAAGCAACT GTTGACTTCC CTCAAATAGA TTACCATTTA TATCTGTTTT TAATCCGAAG
     4981 CAAACCACCG GAATATTCTT TTTATCCACT ATATCTGACA ACTGCCAAAT TTGTTCTTTA
     5041 GACATAAATT GAGCTTCATC TACCAGAAGA ACGTTATAAT CTATTTTATC AAAACTTTTA
     5101 TAATTAAAAT CCCCGACATA TAAGGCAGGA GTTTCATCAT TTATAACACG GCTCTGGACA
     5161 ATTCCCCATC CAGTTTCTTT ATCAAACTGT CCATCTCTGG TATCAAGCAT TGGTTTAATT
     5221 ATTAAGGGGT TAAATCCTGC CTTTCTATAA TTATAGTTCA TTAACAACAA AGAGGTGCTT
     5281 TTTCCAGCAC CCATTGTCCC GTAATAAAAA TGTAACTTAG CCATTATCTT CTTCCATCCA
     5341 CCTCATTAAT TTATCAAAAA ATTTATTTAA AGGGAATCTC CATTCCTGTT CATCTCTATG
     5401 AAATACTATT GTGGAAAAAT CATCAAAATT ATAATGGATT TCTCTATTCA TTTCAAGATT
     5461 TGCTTGGTCT TTAACTTTCA TAACCCACTC AGGATGTAGA CCTGGATGAT CTATCCCGTG
     5521 GAAATTATTT GAATCCATGT ATTCTTTTAA CTCTTTCTCT GATTTCAGCT CGCTCATTTT
     5581 TTCTTTTCTC CAACAATTTT TTATATAAAG GCCTACCAAA GAAAAGTGGA AAGATTAAAA
     5641 ACCCTTCACA AAATCCGACC CAGAAAAACT CACTTGTCAC TGTTTCTTTA ATTTTATTCC
     5701 ACATCTTCTT CTAATTCCTG CATACAATTC CAGTTTTTAG CATAAAATAT GCCTTCTGTT
     5761 TCCACTTTAT AGTTAATATA ATATAAAATT GAAACAGCAC CAAGTGTAAA AAAGACTAAT
     5821 ATATAAACTA ACTTAACTAT CCATTCCATC TGACGAAGCC AAATTTTTTC TCGTTTTGTT
     5881 AACTTTTTAT ATAATTCTAA TTTTTCCTCT TCTGTCATTT TTCTTGCCTT TCTAAACTAA
     5941 AATATATGGT GTTAAATATT TCCTTGCTAA CTCTATATTA TTTACATTTT TATTTCCTCT
     6001 AAAAGTTTCC GGTAAAACTA GAATGACTGA TGGAATTGTT GGGAGTTGCA AGTAGGTTGC
     6061 TATTAAAATT CTGGTATGAC ATCCGATTGG AATTAACTGG TAATTTTCTG CTAATAAAAA
     6121 ACAAAGTGGT TGCTTAAATC CATTCTCAGC TACACTACTT ATTAAATTTT CCAAGCTTTT
     6181 CCTGCTTTTG GAACTGGATT TCCAGCATTT TTCCTCCGTA TCATAAAATA ATTCCCTAAA
     6241 ATGTGGTTTA TGTTGACTAT AATATTCATA CGGTAAATTA TAGCAATAAT AAAAAGTTTT
     6301 CTTATCTAAA GAACCACAAC GGGAAATTTC ATTGGAGGAA AAATCAAATT TTCTATAATA
     6361 TATAGATTTT GGATAAGGTA AATCTAACTT TGGATATTTA TTTTTCTTTA AGTAGGACCG
     6421 AATTGTTAAT TTTTCTTTTT CAAAATCTTC TTTTGTAGTT ATAAATAAAT CTGTATCTCC
     6481 TACATACCAA GAGCCACCAA GTAGTTCTTG AGCTTCTGGA CTAAAAACAA CATTTTTATA
     6541 ATCTTTTGGA TTTACTGTAG TTATTTCTCT ATATGTTTTT ATACGGTTCA AAGTCTCTTC
     6601 ATCCGGTTTT TTCTTTTTCC ATTTTAGAAG TGTGGTTGAA GGTAGAAGAT TTTTGCTTTG
     6661 CATTTCCTCA ATTTTAGTTA TATAAAAGTC TTCTAAGTCT AACTTTTTTG TTATATATCT
     6721 TTTTTTACTT TTCCATTTAT TTATAATAGA ATTATATTTA TCATTAAAAA GTAACTTTAT
     6781 ATTATAAAAT TTTTCATTAA GAATATATAA GCGAATGACA TATAAGTCGT TTAGACTTTT
     6841 TTCATCATCT AGAAATACTA ATTCCTTAAA ACCAAGAGAA TCCATATAGG ATAGAAATTG
     6901 CCGTGGATTT AATTCCATTC CGGAGCACTG AAGATAACAG GTAAAATCTA CCCCTAAGTC
     6961 GTGTTGAGAA ATTGATGTGA TTTCAAAGTC TTTTCTAAAA CTTTTTCCTC TGGCAAAATT
     7021 ATAATTATAA TTCCATTGAA TCATCTTAGA TAAATTCCTT TTTCATACCA CCATTTTAAT
     7081 AGATTTTTTA ATCCACAACA AGTGTCTTCT TTTATATCAT TAAAATTGAG GTGCTCAGCT
     7141 AAGCAACAGT TATAGAAAGA ACAGGATAAG CATTTTTGTC TATATTTAAA ATTTTCCAGT
     7201 TTGGAATCAA TTTCCCAGTT CCCTATATTT TTATCGTGTA AATAGACTTC TTTGTTTCCG
     7261 TCATAACTTA TCCAACTGTA TTCCCCTGAC GGCTGTATGA AGAGATTAGA CGTCATTAAC
     7321 GGCTCCTTCT CAACCTTTAA TAACTGCTGG TGATTATTTA AGGGGAAAGT ATAATTTCCG
     7381 GTTAAATAAG TTTCTAAAAT TTTTATAAGA AAATCTTCAT AATCTTTGGT TGTTAAATTA
     7441 TATAAGGCAT TTTCTTCCGA AGGAAAATAT CTTAAAATGG TAACAGGTAA ATTCCACTTT
     7501 TCAAATCTAT TTAAAATTTT CTTTGGGTCT TCTTTTAATA AACTTGGTAA AGCTACGGTT
     7561 AAAATCTGTT TCTTATTATC CAAATTCTTA AAATACTTAT TTTGATTATC CAGAATTTCC
     7621 TCTATTCTGG AACAATCTGC CCTTTCTTTA TTCCAACTTA TAGCAAGATT TATTTTAGGG
     7681 AATTTTTTAA GAGTTTCCAA AATATCCAAG TTAAAGAGGT TACTGGTGAC ATTTACGGAA
     7741 TTACAATATT CCAAACAAAT CTTAAATAAA TACTCCAAAT AAATACTTGG TAATATGGAT
     7801 ATTTCCCCAC CAAAAATATC AATTGTTGTA ATTTTTGTTC TGGATAAAAT TTCAGGAAGT
     7861 AGTTTATCCC CTAAATTATA TAAATCCAGT AACTGAAATT TATTTCTTAA ATTCCCAAGA
     7921 TAACAGTAAG GACATCCTAA ATTACAATAG AAGGTTGGCT GAACCGATAC AACTGTCATA
     7981 TACTATCTTT CTTTCAAAGT TTTCTCTAAA ATTGGTAATA ACCTATTATA ATTACTTTTT
     8041 ACATATTCTT TCAAAAGTTG TTGATTTAAT TCCTGATATT TGCTTTTAAT GGACTTTACC
     8101 GGATAATTTG CTTTTATATT CCGCATTTGA GTAACATAAT CATAGGCTTC TGGTGTATCA
     8161 AAATGAAAGA TAACCTCTGA GTCCTTATTA TGCTGAGTTA CCAAATCCGT TACATACATA
     8221 CAGGCTTTAT TTGGACGACT GATATGGAAT TCTCCGGTTT TTGCATCTTC TATTTTATTT
     8281 TCTTTTTCCT TGTCATCAAC CAAAATATAG GAGTATGCAC AGACATCCAT CAGGTTGACA
     8341 CTACTAACGT AACAATCCTT TCGCATTTTT ATAATAAACC TATTGAAAAC ATAGTGTGTA
     8401 TTAAAATTAT ATAGAGAGCA ACTAAGAAGA GCTTTAGAGA TAAAGCAGAA CCGTTTTCCC
     8461 CTCTAATTAT TGGTAAAGCT TTTAAATAAA ATTTTGTAGT AATAGAAATA GTTATAATAA
     8521 AACAAACCCA AAGAATGAAT TTATCCAGTG TATTAAGCAT TTATAAAACC TCTCTTCTTC
     8581 TCCCCCAATC TTTATATATC TTAAAATTAT TTAAGAAGAG CAAGTTCCGG TTGATACTTC
     8641 TTCCACATAG AATCCAAATA AACAATGTTA GATCGAACCA AATCTTCACA AATTGGACAA
     8701 TAAAAATAAA AGAAGGACTG TTTCTCCGTA TAGTCTAAAT CCCAAATTGT AAAAGAAGAA
     8761 TCCAGATGAA TACGAGGTTG AAATAGTTTA ATTGCATTGT AAGAATTAAT TTTCTTTTTC
     8821 TTATCTTGTA ATCTTTTTAT ATTATCTTTT ATATAAGCAT TTACTTGGTC TTCAAAAGGA
     8881 AGATATTCTT CCCCGTTAAT CATTCTTTTC CAACAGTCCA CTATTGCCCA GCTTATTTCT
     8941 GGTTTAACCG GATAATCAAT TATAATTGGA CTTTTAGTTA ATTTGGTATC TTCCCATACT
     9001 TCTCTATCCG GAAGATTTAT TTCCAACTCA GGAAAGAATA AAGTATCCCT CATATAATCG
     9061 TCTTGAAAAT AAAAATTATA ACGGCGAACA GTAACGTAAT AAGAATATAT CCAACCCCAA
     9121 GCTTCATCCT CAGATAAATA TAAATCCGTA TTCTCCATAC AGTTAACCAT CCAAGAAGTT
     9181 ACAAAAGCTA AAAATTGTTT ACCAAGCTTC ATACCAAAAA TTTGTCCTGA GTCTTTAATT
     9241 TGTGAAGCTT TAACCATTTT ATAAATTTCA CAATTTGGAA GGAATTCTTT TAATCTTTCA
     9301 TTATGAGCAA AAGGAAAATC CGTAAGATTA TATCTGGCTC CTACTCCAAC TTCTTTATTA
     9361 AAGATTATTT TATTTCCTTC AAATAGCAAC ATAATTATTT ATTTCCTTTA CTTAATCCAA
     9421 GGCATTTATT GCAGGTTTCT ATTTGGTCTT TCTTAGCTCT AGCTCGGATA TCTCTGGCTT
     9481 TTTCTCCAAA CCAGCATTCC ATAAATCCAT CATTTATATG ACCTATATCA AATTCGTGGT
     9541 CCATTCCAAA TCGGCAAATA TTAATTGTTC CATCTACTTT AATATGACCC AAGGTATAAA
     9601 AACTATAACA AGGTTTATCA CACATATTCA AAATTAAATA CGGGGAATCT TTCAGCTCAA
     9661 TAAAGCTATT GTCCACTTTT CCAGCGTGGT TATAAATCTG TGTCATATAA AATGTATCTG
     9721 CTATACCGGA AATTTTTTCA GCAAATTTAT CCTGCTCAGG AACATTATAA TAAATAGAAG
     9781 AGGCAGAAAT TTCTGTATCG GCTCCTATTT TGTTTCTATA TTCCACCAGG TCTTTAAGAT
     9841 TTTTTATAAT TCTGCTGAAG TCATCTTTTC CTGTTGCTTC TTTATGAACT TTTCTACTAT
     9901 ATCCATTTAA TGAAAATTTT ATGGACTTAA TATTTTGTTC AACACAATAT TTTAACATTT
     9961 CCAACTGGGT TCCGTTTGTT GTAATAAAAA TATCAAACCA GTTTTTATCC GCAGCATATT
    10021 TAACCAACTC CTTAAACTTT GGATGAAGAG TTCCCTCTCC CATATGAAAT AGACCAAGCT
    10081 CTCTAATTTT TAAGTCATAA AGCTCATCCA CACATTTCTT AAATAAATCT ACATCCATAA
    10141 ATTTTACCGG TAATCCAGCT TGTAATTTTG GAACTGAGCA ATAGACGCAA TTATGATTAC
    10201 AAACTGCTGC TAATTCTAAT TTAACGGAAC GTGGAAGTCT AACTACTTCC GGATTTATCC
    10261 CGTGGGCAAT AGTATCAATT CTTCTTTGGA TTCCCATTTT TATACTCCCT ATTTAATAAT
    10321 GACTTTACCA TCCAGCAAAT TTTATTTAAG GAATCTTTAT CCGACTCCTG AGGAATTCCA
    10381 AACTTGGTAA AATCTTTTTC TCCTATTTTG AAATGTATCT CATTCAAATT AAGCTCCACA
    10441 TTATATGGCA CAGTAAAATA GTTATTATTT AATGTCCAAT CTGTTGGTAA ATCCATAAAA
    10501 GAAATTAGAT TTTCGTCTAA TTTATCTCTT AATGGATTTT TCTGATAAAA AATATCAAAG
    10561 TCTGTTTCCA CTACAGATAG AAGCCAATTA TAAGCACACA TATTTATATA TTGCTCTCTT
    10621 TGTAATTGCA TAGCCTCATT ATATTTTGGA TTAAATATAA CAAAGCCAAG TCTTAATCCA
    10681 CAGCCAATGG CTTTATCAAA ACTTCCAATT ATAATATTGT CAGGGGAGCC ACGTAGAAGA
    10741 TTCCCTACGG CATTCTTCAT ACATTTATAA TCAAGGTAAG TTAAATCAAT AATTGTATGC
    10801 TTAAACGACG GATTCCAGCC GAGTAACGAA GGCTCATACA TACCTTGATA ACTAAAAAGA
    10861 CTGGAATTTC CGTAATTACT ATAAAAACAA TCCCCTTTAA CATCCTCTGT TAAACGAGGG
    10921 GTAAAAATTT CTCTCTTTTC TTGGTCATAT TGAAAGTTTT TCATAACCGG TTTAATACCC
    10981 AGAGCAGCAC AAAGAACTTC AGGCATTTTC CAAGTTGGAA CAAACCAGGT TAAATCTTTT
    11041 GGTTTTAGAG CCAAAAGAGC TGCCTTCATA GCATTTTCAC CACCATTGCA AAGAATAAAT
    11101 TGGTCTAAAT CTAAGTCAAA TAACTCAGCA AATTTTTTAT AAGCCAAAAT CATATCCGGA
    11161 TATAACCGAA CATTACAATC TACATAAACG TCTTGAGCAG GCTCATTTTG ACTTGCAACT
    11221 CCATACTTTT TTGGAGCATA ACCCCAACGT TTTAATTTAT TTTCCATTGA TATTTTTTTC
    11281 TTTCCAAAAT TCAACAAATT TCTCCCCTAC CATTAATCCA TTAATATCAC AAGTTTTACA
    11341 GCATTCAAAA TTCTGTCTTC CACCTTCTAA AAGCATAAGG CGTCTTCGGT AATTAATAAT
    11401 AGTAGTAAAG TAATTATAAA TTGGAGTATT AAATATTGTC ATTGGAGTTT TTGACTTTCT
    11461 TGCCCAATCT GCCTCACACT GGTAATATGT GCCATCTGTA TCAATGCAAA CTTTATAAAA
    11521 CATTAAATAG CATTGTCTAT AGATTTTTTC CTCTGGCTCG GACATATATC CTGCTCTATT
    11581 ATAAAGATTC ATTTGTGGGT TCTTAGCATC GTGATTTCTA AACCAAGCAT TGGTATTCTT
    11641 AAACTTTTCT TTATAATATT CCAAGTTATC CCAGTCGTGA ACAGAAATTT TAACTTGTGA
    11701 TATATTACAA ATTCTATGCC AAGTTTCCTC ATCCAAAGTC TTCCCATTGG TAATAACCTG
    11761 AGGTTGAAAA TCCTTAAATA AATTTATAAT CTCCTCAAAA TTAGGATTTA GACTCGGCTC
    11821 TCCCCAACCT GCTATACAAA GATAACCGTG AAAATTAAAA GATTTTAATT GATTAGCTAT
    11881 TTCTTTAGCA GTTTCTACAG ACATATACTT AGGGGAATCC GTTGTCCAAC CTTGACTTTG
    11941 TGGACAAAAT GGACATCTTA AATTACAAAC GTTAGAAAGA TTAACCTCAA CAGCACGTAA
    12001 ACAATCGATT TGATGGATTG GATTAACGTC CTCCACCATA TCTTTCCAAA TATTAAATTT
    12061 CTTTGGATCT TCTCCCATTT TTAATTCCTT TTAACTTATT GGTTTTGGAC CTTCATTAGC
    12121 TTCAACTGCT TTAGATAAGT CATTTCTAGC GAAATATAGA GATTCAATTA GACTTTTATA
    12181 ATTAAATTGA CCTGTTTTAT TTTGAAATTC TATGGCAGAA ATAATTCCTT CAACAACAAA
    12241 TAATTCCCCT CGTAGAAAAT CTAATCTATT TTCTATTTCG GATTTTACTT GTTCTGCTTC
    12301 TGAAGCTCTT TTCTTTTCAT ATAATTCTAA TCTTTTAGCT TCAAAGTCAA TTACATTATT
    12361 TTCCACTTGA ATCTCCATAA ATCTTACTCA ATTTATTTAC AAAATAGAGA AGACGCTTAA
    12421 TGTAAATCCC CAATACCATT CAGAAATTTT CCATCCATAT TTTCCATCAT TATAAATATG
    12481 TCTACAAGTC CATCCACCTA ACCAGTAAAC AGGACCTTGT AGCAAACCAA CCGGCATATA
    12541 CCAAATATTA TTAAGCCAAA GACCTAAAAT AAATGTTGTT AATCCACCTC TTAAACTTAA
    12601 ACAAATTCCA CCATAAACTC TTGGACAGTC GTGGAAATCC TTCTCTAAAA ATGGAAAAAT
    12661 TTTAACAATC CAGCTGGTAA ATTTAGATTT ATTAAGTATA ATAGCCGTTT TATTAAATAG
    12721 AGGAAATAAC TTATTTTGAA CAAAATCCGT TATATTTAAG TCATCTTTAT CTGTTTCACT
    12781 TATTTTATTA CCGGTTAATA AAGCTCCAAT ATAAGTTCCC CAACCAGAAA TGTTGGTGCA
    12841 CATTCTGCTT GCTATAACTC CGGTTAAATA AAAAGGAGCA TTCCAACCAC GGATTAAACA
    12901 ATGCATTGTT GGAAACCATA TAGCAAACCA CCATTTATTT AACGGGAATT TTTTATCTTT
    12961 ATAAATTCTT AAACCACCAC GAATACGGAA AGTTAAAGCA GAAATAAAAT TATACATAAT
    13021 TTGTAGCCAC ATCTTTTTAC CCCTAAAATA AAAATGAAGG GAAAAATTAA ATCTCCCCTT
    13081 CGTAGGTTTA TTGAACACTT TTCATTATAT ATTTACAAGA TTATAAGTAG TTATGAGTAT
    13141 TTGGATTAAT TAAATATGCT AAATCTGGAT TATTTTCTTT ATACCAACGG CTGGTATTTA
    13201 TAGAATATTC CTCTGGACTT ACTATATAAA TTTCATCACA GGAAGATAAT GGATAAGTTC
    13261 TATGTGTATC AACCACAACA TTTCCAAACA TATCTACAAT ACCATAATCC CATTCTATAG
    13321 AAAAAATAGA AACTCTTTTA ATTAGAACTC TTTGACTTTC CAAAATTAAC CTGTAATCTT
    13381 TCTTTTCAGC ATCTTTAATC CAGATAAAAC GATTAACAAC GGAAAAAAGA AATAAATCGT
    13441 TATCATTATT ATGAAGTTCC TGAATACTTA ATTTATCTAA ACAAAAGGTA TCTCCTAAAA
    13501 GATTTCCTAC ATAAATTTTC TCTCCAAGGT CTATTGGCTT TTCAATTTTT TCTGGTTCTT
    13561 TTCTGGTTAA ATCCCGTGAA GTCATTAAGT ATCCTTTCTT AAAATAAATT AAACTGACTT
    13621 ATTAAAAATA AAATAAGAAC AGTTCCAATT AAAATAAAAT AAATATCTTT ATCGGTAATA
    13681 GTTGTGTCAA ATTGACTATT ATCTTCATCT TTCATGATAT CAACCAGTAA ATAAAACAAA
    13741 TAAATGCCAT TACAAATAAA ATTATGAAGA AAAAGAGACA ACTATACAAT TCAGATTCGG
    13801 AAATCTTATT ATCTTCCAAA TCCACAAAAT ATTCACTCCA ATTTTCAGCC TCTGGAGGCA
    13861 ATTCCCTTTT CTTTGTCAAA TTCTGCCAAT TCATAATCTA CCTGTTGAAC TTTCTTTGCT
    13921 TTTTTAATTA CTTTAATAAC ATCCCCAAGA GGTGATTCTC CAAGGATGTC CACTCCATCT
    13981 ATATTTACAA TGACATTAAG AATACCATCT TCCCCTTGTA AATCTAAACT ATAAATATCC
    14041 GGCATTAAAG GATCTACCCC AATCACTTCA ACTTCAACCC GTTTCTGCTC CACATTAAAA
    14101 CCCACCAGGT CTCCAGATTT AACTTTTGAT AAATTAGGCA TTAGACTTTT CCTTCTGCTT
    14161 AATTGCTTTT AATAAATCCC CATATAAGTC AAAAACCTTA TAATACTGGT CTAAGTCTTT
    14221 GCAATCCTGC AATTTTCCTT CTATAAAATT CAAAACAGCT TCGGCTTTGA CATATAAATA
    14281 AGTTGTGGAA AATCCATCAG TAATTGGAAT ACAGGTATAG CCAATGGCAA TAACGCGAGC
    14341 CTCTTTAAGC TTTTCTATTG TATCCAAATC ATACCATTCG GAATCGTCAT CTTCATAAAT
    14401 AAAAGAATTT GGTAAATGAT ATTGTTCGGA AATATCTCTG GTAGGATGGC ATTCAATAAC
    14461 GTTTTTATCA TTAGGAGAAC CTACCCATAA CCTGTTGTCT ATCTCCCAGA TTTTATTTAC
    14521 GGCGTTTAAC ATTTTTAACT TCCTCTTCCA ATAACTTTGT ATAAAAATCT AAATATTCTT
    14581 GGTCCACTTT TTCTTTAGGA GTAAAAGCCA TTCTTAAAAC AACCTGTTTT CCTTCTCTAT
    14641 ATAATTTAAG TGGCAAGCAA CCTCTAAATG TGGAATCCTT TTCTTCATCC ATATATCTAT
    14701 ATGTATTATG ATAATTTATA ATTAAATGAG GATAAATTCC ATCATCATTG GTTTTATATT
    14761 TAACTAACTG CTCCAAAAAT TCTATTTCTC TTTTGAATTG AGCTTTTCTA CCAAGAAATT
    14821 CAACAATCTG TTTTTCCTGG TCAACTCGAA TTCCAATTTC TTTTAGAATT TGTGCATCTA
    14881 CAACTAAATA ACCCATTATG TTTCTCCGTT ATTAAATTTT CCTTACATTA TTATAATATA
    14941 ATAACGAAAA TAAAAAGTCA AGAGAAATTT TATCAGTTAT TCAAAAAATT TTTGAAATAA
    15001 AAAATAGCCC TAGAAATAAA TCCAGGGCTA CCAACAGGAA ATAATATAAT CACTTAAAAT
    15061 TATTTAAATT GACCAAAGAG CATACATATA CAGACACCCT TGCCAAAATT CTCCCCAGTT
    15121 TGTAGGTGAC ACGAAAATGT TCTTGAACGG TTTCATATTC ACCCAAAACA TAGCGTTATA
    15181 AGCAAAAGCC GTGCATAATC CAGCAAACCA GAATTGACTA CCTACAAAAC AAGCAGCAGG
    15241 CAAAGTCCAA ACTGTTTTAC ATAGGCATAA TTGCCAGAAA CACCATTCTT TATCAAACTC
    15301 TTCAAATCCT CTTATTTTAC CCCACCAAGT AACAATTTTT CTATATGGGA TTTTTCTACC
    15361 TTTTGCCAAT TGCTCTTCAA TATATTTAGG GTTTTCAGTG CCACAAAGGA AACCTGGAAA
    15421 ATGTCCTTTA AGTTCAGAAA TAATCACTAA AGTTGTAACA ATTATAGTGA AAAGCCATTT
    15481 TGGCATAAGA TTTTCAAGGT AGGTATGATA AGTTGAAAAA TATATAACTG GTGCATAAAG
    15541 TAAGACTAAA AGAAAAATCT GAAATCCTCT TTCTTCCAGT AGCTTAAATT TTGAGGATAA
    15601 ACCTCCCAGT AAGCGTCTTA ATAAACCCGA TAGTATTCCC ATAATACTAA TCCTCTAAAG
    15661 GTATTTCAAG AACTGGGATG GTGAAACGAG AACCTTGCAT AAATTTATCT CCTTTTATGT
    15721 AGTATAAAAC AAAAACTTTA TATATAAAAT TATGAAGTTT TAGAAAAGAA AATAAGGATT
    15781 TAAGTATTTA TTTGCTAAAT CCTTTACATC CCCACTTTCA AAATATAGGA GATCTTTGGA
    15841 ATAGTTATGA CTATCCAGAA TTACAGCAAC AGGAATAGAG GGCAGATTTA AATATTCTCC
    15901 AATTAGAACT CTTTTGTTGG AAAAATAAGG AACCAGTTTT CCACCGTCTA ACAATTTTAA
    15961 TTGGATAACT TTTTGAAAGC CGTTGATAGC AATATCATAG CAAAGGTGGT TAATTTTTGT
    16021 TTCGTTAGAA TTTGAATGTC CAATGAAGCA TTCTTTATTT ATGTTGTAGG CAAGGGTTTC
    16081 ATTATCAACG CAAATCTGTC TGTAATATTC CGTAGGAAGG TTTGTATAAA GAACTTTTGT
    16141 ATCACCATCT ATAATTTTAT ATTTTGACTC TTTAATCTTT ACGTAGGCTA ATTTTTTCGG
    16201 AATAGCTGTA AATTTTAATG TAGAAGTTTT TATATCCTGA CAATTAAATA TCTTTCTCTT
    16261 TTCCTCATTA CAGTATTTAT AATTATATAC GGAAATTTTG CAAACAAGAG ACTTTCCACC
    16321 TTTAGCAACA TAAGATTTTA TACACTGTGG AATAACAAGA AGGTTTGTTT TACAATAATA
    16381 GCGAACTCCA TCATAACTGG CTTGAGCTAA TTTTATTGCG GTTTCTTTAT CATTTCTGTC
    16441 ATTCTCATTT ACAGCAACCT TCTCAAATTT ACTTAAAAAG GTGGAATTAA CTTCCATTTC
    16501 AATTTCTTCT ACAGTTCCTG TTAAATGAGA TAAATCTGCT TTTTCATAAT CTACAAATTC
    16561 TTTTGTAAAT TCTAAATCTT CCTCAGCAAT TTTTTCTGTT CTTATATTAA CAACAGTGCT
    16621 TGGACATTTA ATTTCTGATT TATAATTAAA GTCATCTGTT TTTAAGTATT CAATATCGTC
    16681 GTTATATCTA TTCTTTTCAA ATAGTGACTT CGTTGCTTTT AGCATTAAAT CTTGGTAAGA
    16741 ACTCAATTTC AATTTCTCCT ATTCCAGGGG TTTCCTTATT AACGAGTGAT TTGGCAAATC
    16801 CTATTTCTTC TACATTTGTG GCAAACCCTA TCCCATATAG ATAGTAAGTG CTAACAAATT
    16861 GTCCTTCTTT TATTCTACCA TAAACGTAGC ATTTTGCTTT TCCGGAATTA ACCAGCTCCT
    16921 TATTATAAAA AACTGAAACA TCAGTTATAA ATGGTTCGGA GGTTAATTTG AATGAAGTTC
    16981 CACGTTTATG ATAAATTCTT TTATTCTTGA ATATACTCAA AATTATTAAT CTCCGTTAAA
    17041 AGTTTTTTGA ATTCTTCCGG GTCTGTTTCT GTCATTGTTT GGATTAAATT ATAAATATCC
    17101 AACTCCTTCA TATAATCAAA TAGAACTTCA TTATCCGGAG TAAAATGTTG AGGATATAAA
    17161 ATAGGACTAT TAAAGTCAGG ATTTTGTGCA CTTAAATAAT CTATAAATTC ATTACGAATT
    17221 AAGAAATAAC TATTTCTCCC ATAATTAAAA TCTTTTTTAG TTAAGTTGTC CATATTCATA
    17281 TCAACAAGTT TTAACCGAGT AAATAAATAT AGTGGTAAGG ATAAATAGAA TTCTTTTAAT
    17341 TCCTGCAAAG TATTTTGATT TTCTTTAATA AATCTTTCTG CTTCCTCATC ACTAAAATAA
    17401 GGATTGCAGG ATTTATAAGT TAATAAGCAT TGCCAAGTAT AAATTAAAGG TAGTAATTCT
    17461 ACCGTAATAT CTGACTTTAT ATATTCCAGA AGAAATTTTG CTTTTTCCTC ATAGGAACAT
    17521 TTACTAAAAT CTAAAAGAAT ATTATTAAAA TTAGTATTTC TTAAATAAAT GAAAGTGGTT
    17581 CTATATTTAT CTTGATTTGT AGGAAAATCA ATATTTGACA TATCCACTTC TGCACCATTA
    17641 CTATAAATTT CCGACATATT TTCTGTTGAA TATGGTAATC CTGTTTTAAT CATTTTAAGT
    17701 TTCTCCTTTT ATAAATATTC CCTTGCATTA TACGCTCATA ATAAGGTTTT ATTTCTTCTT
    17761 TAGAATTATT ATAAGTAAAA ATTTCCAACA TATATTTTTT ACCTAATTTA TGAAGAAGAT
    17821 TTTTAGATTG TTGACTTTCT TTAGATTTAT TATAAGCACA GATTGTTTTA TTTTCAATAT
    17881 AATGCAGAGT ATCAAATTTA ATTGTATTTT TATCTTCCCA TTCTCCAAAT TCCTCTTGAA
    17941 TCCTTAAAAG GATTTTCTGG AAAATATAGT GATATAGTAA TATACCATTG AAAAAGATAA
    18001 AGGACCCATC AAAAAACCCA TATCCTGTTA ATTTAGAACA ATTTCCTGTT AAAACATCTT
    18061 CTTTTTTATC AAAATATGGT AAAAAGAAAT CTAGGTCTTC CTTATTTATT TTATTAAATA
    18121 ATTCTTCAGC AATAGAATTT GGTTTAACAA ATAATTCTGA TATAGAATGT TTTTCTAAAA
    18181 ATACAAAATA AGGGCTTAAG TATTTTTCTG CTAATTCATA TTGAGCTTCT GAAGTTATAT
    18241 TTCCTCCAAC TGTTATATTA CATTTTATAG TTGGAAATTT TTTCTCCATA CAATAAATAT
    18301 AGTTAGCAAG GCATTTCTTT TTAATATGGA GTCTTCCAAC CGAATCTAAT TCAAATTCAA
    18361 TTATTTTTGG GGTTAATTCC AAATTGACTT CATTATTTAT AACTTCTATA TCAAAAAATT
    18421 CAATATATGC CTTACTATAA TATTCATACG GAATTTCAAA TTGCCCTTCA TTTATATATA
    18481 GATTTTCTGG TAAATCAATT TCAAATTTTT CTTCTAACTT GGTATAATAT TTATAAGAAA
    18541 AAATTGTTGA AGTTTTTTCT TTATAAGTGC TATCTAAATA TACCGGAAGT ACAAAATAAA
    18601 TTTGATTCCA GAAAAAACTA TAATTAAATG GAGATTTAGT AACATAAGGC TCTTCAATGG
    18661 CTCTAGCCTC TTTAACAGAC ATTTCCTTAA TTTCTACTTT GAAAGCTTTA TATTTACTTA
    18721 AATCTACTTT CATTTTATAT TACCATAAAA TACGGATTAA ATAATCTGTT AGCTCTAGCC
    18781 TTACCAGGCA TTGCTGCGTG TCCAATTAAA TTTGGATTAA CTTGAATTGG ACCTTGAATT
    18841 ATAATCATTG GAATTTCCGG ACATTTAAGA TATTGAGCCA TCATTTGTTT TTTATTTGAG
    18901 GCATATAAAG TTAATGTTCC ATCTCCATTT AACTGAGCCG CTACTGGAAG AGGAAGTCCA
    18961 TTTTTTGCTA TAGAATAACA AAGGTGGGAC ATTTTTACGT AATTATCTCC ACTATGTCCA
    19021 ATATATGTTT CAGTCTTATA ATCATAAGAC AATGTTCTAG CATCTATATT TATCATTCTA
    19081 CTGTAATCAG AATAAGGAAT ATTTTTGCAT AAATAAGTCC ATTGACCTTC TGGGGTAGTT
    19141 ATTCTTCCAA ATTTTTCCTC TTCAAAAATA GAATACTGGA ATTTATCTGG TAAAATCGGG
    19201 AATTTTATTG GTTTATAGAA ACGTGGAGAA GCATTCCAAA TATCTTCAGT GGAATACTCA
    19261 GTATAAGGAA TATGTTCATC AGGATGATTT TCCATATATT TTTGAATTGC TAATGGAGTC
    19321 CACCACATAC TTTTGCGTCT TTTAGAAGGA TTATGCTGGA AAAAACATAA GCCATCATAT
    19381 TCATCTTTCA TAAGTCGTAG GGCTTCCTCC TCACTGTCAT CCCTGCCTCT TATACAATGT
    19441 TCCTGTTTTG AAATTAAAAT TTTATGTGCA TAATACCAAG TTCTTAACCT TGTAATAGCA
    19501 TATTTTGATG TATCGCCTTT TCCAGTAAAT TCAAAAGGTT TTTGAATTAG TTTTGGTGCT
    19561 TCGGCATATA ATTTTTGAAG GGCTTGATTT ACCGGGTCAT TTGGAATATG GTCTTCTGTT
    19621 CTATTATTTA TATCGTCACC TTCCTCATAA CGTATATTGT CATTAAATGG AAGGTCAAAC
    19681 ATTTCCCTTG TCATTTTAAG CATTTCTGTC ATTTCTAAAC CTTTCAAAAT CTTCTTGTAA
    19741 CTTCTTATCC TTTACAATAT CTTTGTATAT TCTGGCGTAA GGACAATTTG TTGGTTTATA
    19801 TCCTTCAAAA ACTATTGATA TCCAACAAGG CTTTTGACAT AGATTATAAT ATGGACAATT
    19861 TAAGCAACCC ATCTTTTGTA TCCCCATACT TAACTTTATA TCGGATACAT TTTCTTCAGT
    19921 TATATGTTTA TCATATTTTC CATAAAACAT TTCGTGAGGA AGAATGGAGG CTCTTTTAGC
    19981 ACAATCTGTG GTGCAATATC CATTGGAATA CTGCTTACAA GTCTTGCAAT CACAATAATG
    20041 TCCTCTAAAC CATTCCGGTT TATTTGCCCC TGCTCCCATT AAATTTGAAA TAACATTGAT
    20101 TCTAAATAAT CTTTTCTCTA GAGCCCATTT GAAAAATTGA TATAAATCTT CGTCATCCAG
    20161 AAGTAAATTT TCCCAACCTG GATTTGCCGT ATAATAATTA ACGTCAATAT TCATTGGAGG
    20221 AAATTTTTCT ATATTAGAAT TACCGGAAGT ATATTGTTTA ACCGTTTGTT TAGTTAATGT
    20281 GATGGAAAGA TTTGCCAGAT ATCCCTCATT ATATACCCGC CAAGTATTAT CAATCATTTG
    20341 CTGTTCTATT TTAGCATTTG GAAATCTATC TGCTGGGTCA TAACTAAAAC CAAGGTGTCC
    20401 ACCACTATAA TCAAGGATTT CTTTAATTCT TTCCCATTTA GTCCAAACGC CATTTGTTAG
    20461 CCACGAAAAA GTTAATTTCA AATCTGGATA CTTTTTTCCA AATAATTCTC TACATTTATC
    20521 TATTAAGAAT TTATAAGCAT CGAAAACTTC ATCTTTTATA CCATCAAAAA ATAACTCTCC
    20581 ACCCCAAAGT CTAATGTTGA GGTTTTTAAT TTGATATTTT TCTAGCTCTG GTTCCATCTC
    20641 TTTATAAATG TTAAAAGCAG CAGCTCTAAT TTTTAAGACA TCAATTGTGT TATCCCGGTG
    20701 TCCTTCAAAG CAAAATTTGC AATGTAAGTT ACAAGCTTCA AATAAAGCAT AAGCCATCTC
    20761 GTAATTTTCT GGTTCATAAT AAAAAGGAAT TTTTAATAAA TCCTTCGGCA TATCAATATT
    20821 ATCTAAATTA AATAACTTTG GCATTTTTTA TAACCTCATA TAATTTCTTT GGAAAAGCAC
    20881 ATTTTTCTTG AATATCACAA CCACCTTGAC AAACCGGATA ATATTCACAA GTTAAACATT
    20941 GGCTTTTATC CGTTTTGTAT TCATAATAAG GACAACCTAA CTTTAAGTTT CCATTTGGAT
    21001 AAATTGTCCC TACTGTTGGG CAATATTGCT TCCATATTTT ATTACCTTTT ACAACATTTT
    21061 CCATTTCTTT AAATAAAAGA CAGGAAAAAG AATAACAATT AACTTGGTAA TATTTATATA
    21121 ATTCCACGAG CCAGTTATCT ATTGTGGAAA AATCCATATC GTAATCCCCA ACCATAAACT
    21181 TCAAGTCTAA ATTCCGTGGC TCCAAATATT CTATAAAATC TAAAAATTCT TCTGGCTTAT
    21241 AGTTATCAAT TAAATCCTGA GTTAATGTAA CCATAATACT AAAAGGAATA AATCTCTCTT
    21301 TTAATTTATT CAAGTTAAGC ATCCAGCTAT GTAATTCATT ATCTGAAAAT CTACGTGGAT
    21361 TCCAACTGGT ATTTACATCC TCTACATTTT TAAGCAATTT TAATTGATAA TCCGTTAGTC
    21421 TTAATAAATT TGTAGAAACT ATAATTGGAT TAGAATAAAA TAAATCTTCA AACTGTTTTA
    21481 TTTCATTATC TTGAAGTAAT AAAGGTTCTC CTCCAAAGAA ATTAAATGTA ATATTTGGAT
    21541 TTATTCCTAA TATAAAGTCT ATGGTTTTTC TTACGGAAGA TAAATTCCTT TTCATTCTTA
    21601 TCTTTTGTAG AGTGCAGTGT GGACAATTAA GGTTGCAGGC AAAATCAAAA CAAATAAAAA
    21661 CTTCTTTTAG TTTTTTAATT TGATTAGAAA TAGACTCTAA GTCACTGGTT CCAAGATTTT
    21721 CGTGTGTCAA TCCATTCCGC ATTCTATTTC CCTCTTTATT ATTCTAAATA AATTCTTTGG
    21781 AAGAGTGCAG GCAGTTTGTA GACGGCAGGA ACCATTGCAC CACGGATATA GTTCACAACA
    21841 ATAACATTTT GTCTTGTCTA CATCTGTTTC AAAATAGGCA CAACCTGGTT TGACTTTTCC
    21901 ACTTGGTAAG ATTGTATAAT GATTAGAGCA ATCTTTATAT TTCTTCCCAT ATAAAATAGA
    21961 TTTCTTTATA TTATCAGCAA TATCAAAAAT AGTTGGAATA TTCCAATTAG CATATAATCC
    22021 ACAAAGCCAA TTATCTATCT CTTGAAGTCT TGCTTCGGTA AAATCTTCTC CTATAACATA
    22081 ATCCAAGTCT AAACTGTAAG GCTTAAATGC AGAAATAAAA TGCAGGAATT CCACAGGGGT
    22141 AAGATATAAT AAATCTTTAG TTAAAGTTAT CATAAGATTT ATTTTAATAC CATTTTCGTG
    22201 TAATTTATTT ATATTTTCTT GCCATATCTG CGTCTGACAG GTATCAAATC TACGGGGATT
    22261 CCAACTGGTA TTTATCCATT CGGCTTCTTT CATAATTGGA ATAATAGAAT CCCGTAGCTC
    22321 AAGAAGATTC GTAGATATAA TAAATTTCTT CTGGCTTATT TTCTTATACA GTCTTTCTAA
    22381 AACAAAATCC TGCAATAGTA AAGGTTCTCC TCCAAATAAA TCATAAAGAA CTTTATTACC
    22441 ACTATTTTTA TTTATATATT CTAAAGTTTG TTCTATTTTT TCTAATTCTA ATTGTGTTGG
    22501 AAGATTTTTT AGAGTGCAGT GTGGACAATT TAAATTACAC AAAAAAGAGG GGCAAATATA
    22561 GATTTCATTT GCTTCCCTCA GTTTATCTTT GGAAATTTCC GTTATGTTAA ATCCATTATT
    22621 TTCGTGAGTT ATTCCATTTT TTAACATTTA GAAAACTTTC AATTTTTAAC GTCTAGATCT
    22681 AGAGTCATCC CAGTTACTAT GACAATTTGA ATGACAAGTA TAATAAGTAT AAGTTATTCT
    22741 TTTATTTCTA AAAGTAGTCC AAGCATCAAA CAATTTCTTA AATAAAGCAT TTGCTGTGGT
    22801 ATATGGAGAA ACTTTATTTG CTTCAATAAG TTTACCTGTA ACCACTGGGT CAGCAGTAAC
    22861 TGAGGTTGTT CCAGTTAATT TAATAGCAGA AGTAACTGCA GCTCCTGAAC CTTCAACAGT
    22921 TCTATTCCAA CCAGAATAAC CATTTGTTTT TGTTGCTGCC GAATATGCAG GTAAAGCAGG
    22981 AATTGTAGCC TTAAATATAG CAGTTCCAGA TTTTGTAGCA ATAAATCCTT GTGTATCATT
    23041 AGTTTGAAAA TACCAGTTAC TGGTATAATA ACGAATTCTT GTTAAATTGT CAACAACAGC
    23101 TTTCATAGCT CCATAAGTAT CTGAGGCATC AACCAACGTA TTTGGAATTG AAACTCCAGG
    23161 TTGAGTTGTT GAGTCTAATT GTCCAGGGTC AATAGCATTT GGATTTGTAA AATTTCCTGC
    23221 CTGACCTGTA AATTTTGGAA CACTATTATT TCCTTCAACC CCAGAAAACA TTGCTGCTAT
    23281 TAAATTGGAC TTAAATGTAT TTTGAGCTTC TGTTTTAATC AAACCTTGTC CTGCTGCTAT
    23341 ACCTGCCATT TTATTTTTCC TTTTCCTTAA TTAATTGATA TAATTTCTTT GGAAAACTAC
    23401 AACTTTGCTG TAAATAACAC GGATTACAAA TATTAGCCAA AGAACAATCT AAACACTCCT
    23461 TCCTAATATT TATATTTCCT GTATATTGTG GACAACCTAC TTTTACTTTA CCATCCGGTT
    23521 CAATGGTTGC CACGGAAGAA CAGTTGCAAT TCCAATTTTT TATCCTTTCT ACTATAAAAT
    23581 TATTAAATTT CCACCGCCAC TCTTTATATA TTTTGCATAA GAAGTCATCA GCTTTTTGAT
    23641 GATATTCATT GGTAGCCTCC GGACCCACAT AATGTTCAAA TAAAATTCCA GATATATATG
    23701 GACCTAAGAA GTCATCACCA TTTAATCCAT CTAGAAGTTC ATAGAATTTT TCATTATTAA
    23761 ATAAATCCTC AGTTAATGTA ACTAAAATAG TTGGCTTACA ATTAGCAAAT CTATATACAG
    23821 AGTATAAACC ATATATCCAG TCCAGCTCAG TTTTATCATT AAATCTGTGA GGATTCCAAC
    23881 TGGTGGAAAC GTTAAGATTA TACTTTTTAA TATACTTAAC CAGTAAATCC ATTTTTGTTC
    23941 GGACTGTAAG ATTGGTAGAA ATAGAAGTTA TTTTACCTGT CTTAAATATA TGGTCCAGAT
    24001 ATGTAGACTC CGTTAAAAGT GGCTCCCCAC CAAATAAAAT TATATCCCTT GCCTCAAGAT
    24061 TTCTTAAACT ATCTAAAAAC TTCTCGTGAT TTGCTTTACA CTTAATTTTA TGTAATTCAC
    24121 AATGTGGACA CTTTAAGTTA CATCTATAAG TTGGAATAGC ATAAACCTTA TCAAGCATCT
    24181 GAATCCCCAC AAAGAGTATC TACGGAAACA GAATGTAGAA CTAATTTAAC CGGTTCAGCA
    24241 TTTTTATAAA CATTTGCTGA AATATGAATT ATTCCCCCAT CTCTATATTC AAAGTCTTTT
    24301 AATTCCACGT GACAATAATC AGTTGGTGCA TAAAAAGAAG AAATATATTT TATACAAAGT
    24361 CCTTCCATTT CTTTTTTATC CTGAAAATAT TTATAAACTT CATTCCTATC CATCTTAAAA
    24421 TCTTCCTTTC AAATTTTTAT TTACAAAAGC CATTTCATTT CTTTAATCTT ATCCATACGT
    24481 TTTAACATTT CCTGACAATG ATTTGGGTCT TTTTTATTAC AAAATCTATT AGCCTCGCAG
    24541 GCATTACAAA GTTTACAAAG TTCACAGGTT AAACAGTTTT TATTAATTAA AACTTCAGGA
    24601 TTTAATTCAG TTGGTAATTG GTTAGGTCTT TCTTCATTAA TATCTCTCTT AGACATTCCA
    24661 GAAGCTAATA AATCTTCACA ATTTCCATAT TCAAGAGTTC CATCTTGTTT AACCCACGTG
    24721 GCTCTGGTTG TGCTATCGCA AAGTAAATTT GTATTTATGT TACAAGTTCC AAATTGGAAA
    24781 GAATCAATAT CCGCATACCA TGGGTCTAAT CCCCGCTTTT TAATTTCATA GTATAGATCA
    24841 ATCATTTTAG CAAAAGGAAA ATAGTCATCT TTAGCCCCGC CTAAAGATAA AACTCTATTT
    24901 AATTTACATC TGGTATTTAA TTTCTTTGCT AAATAAAGAT GGTCTAAAGC TCTATCATAA
    24961 TTTTCTTCTG TTATAACGGC AATAAACTGT GGTGGCTCCC GTCCTACCTT TTCTTCATAT
    25021 AATTTTATAA TTTCACTAAA TTTTTCTTCC GTAAAAGGAG TATTTTTATC CCACTTTCTT
    25081 CCATTTCCAT ATTGAAAAGA GGTGCACACC GTAATTCTTG GATTCTTAAA TAATGGAACC
    25141 CATTTATCTG GATTTTCATA AAAATATTTA AGATTTGAAG TCATAGCTAC TTCGCCATCT
    25201 ATTAAATCCA AAAGCTCGTA AAAATAACTT GGTTCTTGAG TTAGAGGTTC TCCTCCTGTT
    25261 ACGGAAATCC AATCCGGATT TAACTTTTTA ATCAAGTCTT TAATTTGTTG TGGAACGTGT
    25321 TTCCTTTGCA TTTTTATCTT TAAGTCTTTA ATAGAACAAA AGTCACAGCA AAAATTACAC
    25381 GCTGAAGTTG GCTTTATTAG TAAAATCATT CTTCTACCTC TTTTTATATA TATTTACAGA
    25441 TAAAAGTAGC CCCAGAAATA AATCCGGGGC TAATTTTTTA GTTTTATTCT CCAGAATTAA
    25501 TATTGTTTAA TTCGGCTTCA GTATTATTAA CCTGAGATTC CAGTGCAGTA ACTTTTGCTT
    25561 CTAACGTAGC AATTCTGGTT GTTAAAGCAT TCAGTAAATC ATAAACAGCC TTAGCACTTG
    25621 GATATTGAGA ATCCGTAGAT TGTGCAGTTA TACTGGTTAC AAGATTTGCT GTAGTTTGAT
    25681 AAGGGGAGAA ATCAATAGAA GAAATTTTAC TTCTAACATA TTTAACCGTA GCAGCTTGCC
    25741 TTGAATCATC AGTGTCTGAA GTTACATCTG GAATATTGAA AAATGATCCA GATACATGTA
    25801 TTCCTAAATT TCCTTGTGAA TCAGATCCTG AAGCAATCTG ACAATGGGAA TTTGTATTTT
    25861 GCTGAGCCAG ATAAAAATTC TTACTAAGTT GTAAAAGAGT TCCTGATGAG TCTGATGGAT
    25921 CTACACAATG TAATGAAACT TGACGTGTTA AAGAACCTGG CCCTTGAAGT TTTAATATAC
    25981 CAAGTCCAGT AAAGAAGTCA TTGTCATCTA ATCTAATACA GGAAGAGGAA ATTTTCATTA
    26041 CTCCATCTAA TTCTGTATGA AGAGTGGAAA TTTTTAGTAT ATTTTCTTCT GAATTAACTA
    26101 AGTTAAAATG GTCTTTTCCT TTTAAATAAA AGTCTAGTTC TGACTCAAGA ATAAATTCCC
    26161 CTTGCTCAAC TTTAGAATTT ATAACGCTTT GCAAATCTTG AGCTGCAGAA CTTACTGTTT
    26221 TAATATAGTT AGAACTTTCT CCATTAGCAG TAGAAATTAA ATTTTGCCAG GTAGCTACGG
    26281 AATTTTCATT GGTTTGTAGT GTTGAAATTC CAGTTTGGCT GTTTATTTCA ATAACTTCTT
    26341 CCCCTAAAGA AATTCCATTA TTAGTCAAAT AAACCGAATT ACAAGTATTT TCGTTTGTAG
    26401 TATGACTAAG TCTTATTGCT CCAATTTTTG TATTATCAGA AACTATGTCT AAATTATTAT
    26461 TTGCAACTGC CAAGTCAGAA ATTCCACCAC AAAAAGCTAA GACACCAGAA TTCGTCCAGT
    26521 CTTCCACAGT TCCAACTTTA ACAGTTTGTG GTGTATTTTC ATTAAAATTA ATTTTTAGAG
    26581 CACCATCTGC TAATTTTTGA TATCCAGTAT CTCCAAGTCC ACCAGCAGAA CCAAAGGCAT
    26641 TGGTATTACC TTGCATCTTT TTCTCCTCTT AAATCATTAA AATAACTATA TATAAAATTA
    26701 TGAAAAAAAG TTATTAAATT TTTTGAAAAA AATATCTTGA CTTTCCGTAA AAATTATTAT
    26761 ATTATAAGAA TGTAAGGAAA ATTTAATAAC GGAGAAATAA GATGGAAAAG TTAGATTTTA
    26821 AATTCATTTT TTCAGAGTTA GAAAGAATCA GAGACAAGGT AGTCAAAGAA TATATGGAAA
    26881 TATATAAAGC TAAAGACAAT TCAGAAAAAA TTGGAATTTA TAATTCCACA ATTTTTGGAA
    26941 ATAGAATTGG AAATGCTGTT GATTACTTAA ATGATGTTTG CGGATGTGCA TGGATTGGAT
    27001 TCAAAGACAA AAGAAGTGGT TTTTATAAAC AGTATAAACA ATATATACGG GATATAAATA
    27061 ATTCTCCAAC AATGGACGTA TATATCTTTT CTTATCCACA TTCTGGTAGA CAAGAATTAG
    27121 AAGTTAACGA AGCGGTTGCT AAATCTTGTT GTGAATATAT TAATAAAAAT TGTGGTGCTA
    27181 ATTGTTTTGT TAGAACAAGG ATTGATTAAA ATGAAAGCAG TTAAAGTTTA CACAAAATCT
    27241 CAGGAATGGC AATTAGCTAA ACGGGAAGAC GGAATTTGGT TCTATAGAGA ATGGGTTGAG
    27301 ACCAGATATG GACCTCAGTG GGAGAAATGG AGACCATTAG GTTTATTAAA AGAAGCCAAA
    27361 ATTTGTGAAG ACTCTATTTT AACGGAAGTT GAAAATAGTT GGGAAGTTAA AATTAAAAAA
    27421 GTTTATGCTT ATTTTAGAAC AGCTGTTTTT GTTATAAAAA ATGTCCGGAA GCAATATAAA
    27481 AATAGATTAA GACTGCCAGA TGGGGAAGTT AGATAATATA ATCAACAAAA CCATATTGCA
    27541 AACAAGTTTT AGCGTCTAAA CGTAAATGGT CACTCTGGAG TAATTTCCGG AGTTCCTTTT
    27601 TACTTAAATT ACTATGTTTA GCATATAAAT CAAGAGTCAT TTCAAAATCA TCTTTAGCAG
    27661 ATGCTGTTTG TCTTTCTATA TCCTGCATAT TTGTAAAAGG AGCAACAGGA TAATTTCCAT
    27721 AGTGGAGTAA AAATGTTGAT CGGCTTCCCA TATATCTTTC GTCACCATAA CAAGCCAACA
    27781 TTGCTCCACA GCTGCAAGCC TCTCCAACAT TCTTTGTAAT TATCTTTACG CCATTTTTCT
    27841 TCATTTCATC TAAATAATAT AATAAAGACA ATAACTCGTT TGTATATCCA CCAGGGCTAT
    27901 TAATAACAAT TTCAAATTTT GGATCTTTAA GAAGGGATAA AGCGTCTACA TAAGATTGCA
    27961 TCCGTGGAAT AATATTATTT GATACATCCT GATTAAATTC CCCTAAAACA TATAGAATAT
    28021 CGTCTTGAAA GAAAACGTGT TTATTTTCAT AATATTTTGT AGCGTTATCT TCTTCTTTTT
    28081 TCATCTACAT CTCCACAATA AAATCTTCCT TAAAACTCGG GCACTCATTA AATTTACAGT
    28141 ATCCTCTGGT ATTCATTAAT ACCTTACACT GTCCAATTTC AAATTGAATT GGGTCTCTAT
    28201 GACAATGCCC ACAAATCCAG TATTTAATAT TTTTCCGATT TATTATAAAG TCTTCTAAAT
    28261 TAGAAATCAA GGCTGGATTC ATAATATTAT GAATAAATTT TTCTGCTGAA CATTTTATGC
    28321 TTGGACAATG ATGTGTTATA ACCACAATAT CCTTAGTTGG ATTTTCTTTA CATAGGAAAT
    28381 CGATATAATT TAAACTCTTA TTAAATTCCC GAATTGTTAT ATCCGGAGAT AATTTTTGGT
    28441 CTTTAGAAAA ATTCCCTCGT ATATAGCTGT GTAAATGGTT TGTACTTTTA TTTGGCTCGA
    28501 AAATAGGATT ATTTATCTTT AATTCTAAAT CTGTCCACAA AGTGGCTCCT ACAAAGATTT
    28561 TATTGTCAAT TTCTTTATAA GAATTTTGTA GGAAGGCTAA GTTTTCGGTA ACTGGAAATT
    28621 CTTCTTTTAA CTGGAAATAA GCATCCTTCA TATTCATATT TCCTGTAAAG TCGTGATTTC
    28681 CTAAAATAAA CAATCCATTT TTAACATTTT GTTTAAGCCA AGACTTTAAC TGAAAGATAT
    28741 CTTTACTTAT GTCTCCAGCA ATTATAGTAA AGATATCTTT GTCAGTTAAT TCAAAATAAG
    28801 AATTTTGGCT TAAATGTAAA TCAGATAAAA TTCTAACTTT CATTATTCAA ATCTAATTGT
    28861 TTGGGCAATA AATTTCGGGG AAAGACCCGG AAATTGCTCT TTATACTTTT CATAATATCC
    28921 AACCAACTTC TTTTCTTTAA CCCTACTGTC ATCTCTTGTA ACAATAAATT CAAGATTTCC
    28981 ATTATTCAAG AGGTCCAGCT CGTAAAAGTA ATTTTGATTT GTCTTATTAT TAACAAGTTC
    29041 TTTATCAATT ACTTCAACAA AGAATTTCAT TTCTTGCAAA CGGTAAGGAT ATTTTTGAAT
    29101 CCAATCCATA ATTTTTTGCT TAGCATCTAT ATTTCTGTAA TCCAGAGCTA CGCCATTTAC
    29161 TAGAATTCCA TTATCTTTAG GTCTTTTATA CTTAATAAGT TTTGTAGCAA TATCCTGAAC
    29221 TTCCTTGCAA ACTCCAGTGG CATTATTAAA GCAATTTATT AAATCTTTGG TAGCTTCTTC
    29281 TTTAGTAGGC TTTTTTGAAG TCTTCTTTGG AGCTACTTTA GCAACTTCAA GAACTTCTGG
    29341 TTCTTTATCG GTATCCAATT TAATATCACT AAAGAATGTA GGAAGTTTTT CTCTAAATTC
    29401 CAAAAGCAAT TCGGTCATTA AATTACGAAG ATTTGGATAA ACTCCTTTTG CTGTTCTTAA
    29461 TTTAAGAATA TAACGCCATT CTCTAATATT TGCTGTCATT ACAACATCAG CCTTAATTGA
    29521 TTGATTTATA AATTGACTTG CAATATCTGT GCTAAGTTTG GCATTTTTAA TAAACTTATA
    29581 ATCGACTTCA CATTGTTCAC AGGCTTTCTT CCAAAGATTA TAAGCCCCAT TATGTTCTGC
    29641 TAATCCATAC GGTTCAATAA ATTCAATATC TTTAAATTTA TTAGGATTGC TGTAATCACA
    29701 CCATCTAGTG CTTTCAATAG CAAAACTTGC GTGTCTATGT CTAGTTAAAT CTTTATAAGA
    29761 ATGTAAATCC GTAGTTAATT TAACTGTAAT ATTAAAATGC TCAAGCATTG CTTCATGCCC
    29821 CTTAGCAAGA AGAACATTCT TAATAATATG CTTATAAGAA TCTTCGGTCA TTGCTTTTTC
    29881 ACTTTTGTAA CAATTTCTTG CGCATTTTTC AATAAATTGT CCGATTTTTT TATCGTCCAG
    29941 TTCCGTCCAT ATTTCATATG AACAATGTGT AATTTTCATA TTAATCCTTT CAGTTAGAGA
    30001 TGTTTATTTA ACCATTCTTT GAGGAGTTCC GAAGGTAAAA AACCAATACT GGTATCTATT
    30061 CTTTCCCCAT CCCTAAATAG AATAAGAGTT GGAATACTTC TTAATTCCAT TTCTTTTGCG
    30121 GTATCCGGAG CTTCATCAAC ATTTACTTTA ACAAATTTTA TTTTATTTTC ATAATCCTTT
    30181 TCCAAATTTT CTATAATAGG TAAAAGCTGA CGGCAAGGAC CACACCATTC AGCCCAAAAA
    30241 TCTACTAAGA CAAGTCCATT AGCTTCTTGA ACTTCCTTAG AAAAATTAGA ATCCTTAACT
    30301 TCTTGCATTT TATTAATTTC CTTTTGAAAA CTTACTTACT ATCCATTTTA CTATTCTATT
    30361 TACAATTTTA TAAAAAATTG ATTCAACAGC CTTGTGTAGT GAGCAATTAC ACTTCTTAAT
    30421 TTCATAAGAT TTAAGCCAAC GGCGAACTGT AGATTTAGAA ACATTAAAAT TTTTTGCAAT
    30481 TTGTTCTTGT GTAAAATTTT GTTTAACATA CAAAAAATAA AGAGTTCCAT AATCCGGTTT
    30541 TATTTTTTCA TTGCTCATTT TGAGTCTCCT TAATAAAAAG TTTTATATAT AAAATTATTA
    30601 GTTATTTAAC AATTTTTCTA TATATTCTTT GGCTTGTGGT GCAGGAATAA TTGGAATTCC
    30661 ATATTTTTCT GCTGTTTTAG CTTTTGTGCT TTCCATACTA GCAGCAAATA ATACAGAAGT
    30721 CTTTTTACTA ACTCCTTTAA CACTTCCACC ATTTTTAGTA ATAACTTCCT CCAAGTCAGC
    30781 ATCCCTAAAA TTAGTAAATG CAAAAGACAT ACCCTCCAGC TTATTACTTA TTACTTCAGG
    30841 TTGTTTGAAT TCAATATAAG GTTTTAGCAT TTGATACAAA AGCTTAAAGT CTCTCCAGTT
    30901 ATTTTTGAAT AAATTAACAC TGGTTTCAGC AAATCCTTTA ATATTATCTA AAATTTGTGG
    30961 GTCTAATTTT CTGAAATTAC CATTTTCGTC TTTTTCATTA TTCATACTTG CCAGGATATT
    31021 TTCTTCCCCA TAAGCATCAA TAACCCATTG TAATTTCGTC TCACCAAGGC TAGATTTTTC
    31081 ATTCATAAAG CACTGGCTTA GATACATAAA TTTTGCCAAG GTTATTCCTT TTAAGCAATT
    31141 ATTTAATTCT CTTTCAACTG CAATTGCTTT TTTAGCTTGA AACCCTTCCA TTGCAATTAA
    31201 CTGATTATAT TTAATTGTTA GAAGCTTCTC GTGTGTATTA AATCCTTTAT CATATAAATA
    31261 AGCAACCGTT TGATAACTTA CGTCCTCTAG ATTTGCATTA ACAAAAAATT CAATAACTCC
    31321 TGCTCTTGTT TTTCCTGTGC AGCATGGATT TGGACAGTAT AAATGAGCTT CATTTTCTTG
    31381 TAATGGCTCA CCACACCAAG GACAAACTGC TGGAATATTT AAGTCTTCAG TTCCATCACT
    31441 ATTTTGTGCA ACAATACGTG GAATAACATC ACCAGAGCGA ATAATTTTTA CTTTAACACC
    31501 AGGAGCCCAG TGGTTTTCCC TAACGTATTT AACATTATTT CCAGAAATTT TTGTAACTTC
    31561 AGCACCATCA AATAAAACAG GTTCCTTCAA AACAACAACA GGAACAAAAT TGCCACGTTT
    31621 GCTTATTTCC CAATCAATAT GGTCAATAAC TCCAATTTGA CTAAACTGGT CATCAAGATT
    31681 TGCTTTAACA GCTCTAGAAC CTCTTGGATT TAATCCATTA GCTTCCTTTC CGAGCTTGTT
    31741 AAACAAGTCA TTATTATTTA ACCGCAATAC CATTCCATCA GTTAGATATT GATATCCTGT
    31801 ACGATAATCC CTTATGCTCT TAGACATATA GCTTGGAGTA ATATCATTAC AATTTATAAC
    31861 TTCATAATCT GCAACAATAA AATTATTCTT TTTTAGAGTA TTTAATATAT CTGAAAATAA
    31921 ATTGAAGTTA TAATTATCTG AAATCAGACC ATAAGATACT ATGTCAACCA ACTTACAGTT
    31981 ATCTTTAATA TCCTGTGGAA CTTCTTCATA TTCTTTATTT GTAAGAACCG GTCTTAAAGT
    32041 TCCTCCAACT GCATTTCGAG GATGTTTATA AGAACCTTTC ATTAACTTAA AGTTCTCTCT
    32101 GGAAATAACT GCTTCACCAA TTATATAAAC AATTCCTTCG GATAAGTCTT CTTTTAATTC
    32161 CTTCGGAAAA TTCATATATT GAGCACGACC GGTAATATCT TGACCTTCAT ATCCATTTCC
    32221 TCTGGTATAT AAAGTCTTAA ATTTCCCATT TTCATACTCA ATTAACATAG ACAAGCCATC
    32281 TAATTTTGGC GTTTTAACTA AGTCCTGTTG ATTATATAGT CTTGCCAAGT CCGCTTCATC
    32341 CGGTCTTGTT TTATTTAATG AACCCATAAT TACAGGGAGT TTAACTTTAT TTTCTGCCTC
    32401 ACTGTCGTCG CCAACTTTAT TAAGAATTGG ATTATGTGGG TCTAATTTAC GTAATTGCTC
    32461 AACCAGACTA TCATATTCAG CGTCGGATAA GTCGGATTCC CCAAGCAAAT AATAGTTTTT
    32521 ATTTGCTGTT TTTATTTTTT CTGACAATTC AGAAATAAGT TGTTCGTTTT CTTTCTCCAT
    32581 CTTAATCTCC AATCTTTTTT ACAGGATAAC CAAGTTTATC AGCTGTCAAT AAAATTATTT
    32641 GAGCCTTATA AGCAATTCCC CAAGCTGGTT TAACTCCAAA TTTCTTTTCT GCCAGGTCTG
    32701 CAATATTTTT CCAGTATTCT CTTGCTTTAA CTCCTTTCAA TTCTTTAATG CCATAATTGT
    32761 AATCAGCATT TGCAATTTCC AAAATACTAC GACCCATTTC CAAAGCCTTT TGTTCACCAT
    32821 ATAATTTACT ATATTGACTC CAGAGGCTTT CAATATAAGG AGAGTCTATA TCCTTTTTAG
    32881 CATTTTTATT GTCATCTGGA CCATTTCCAG TAGACTTTAA GTTTTTAATA ACCATTGTAT
    32941 CTGTTAAAAG ATTTCTTTCG GAGTTACCTT TTTCCACAGA TTTTTTAACT TGAACTTTTG
    33001 GCTCCTGCTT CTTTGGTTCT TCTTGTAAGT CCAAAGTAAA TTGCTTAAGG TCCTCTTGTT
    33061 CCTCTTCTGA AATTTTAGCA ATAACTTTTG GCTCTTCTTT TGGCTCCTCA AAACTATCTA
    33121 AAGTATTTTC TTTAATAAGA CCAGACTTTT TAATTTGCAT AATTCCTGGA TTTACTTCAG
    33181 ATTGCAAATC AAAAACATTT TCGTCTTGAG GCAATTTATT TTTTGCATTC ACATAATTAA
    33241 GAATTACAAA AATTGCATCC TGAATTTCTT TTGGAGCTGA AATAAATAAA TCTTGCAGTG
    33301 CATTTAATTC TATTGTGTTC ATTTTTAATA ACCTTTTCTT CTAGAGTTGA TTTTGAATAG
    33361 AAGAGTAACT AGTGACTCTT TTACTTTGGT TTCTAATTGT TCATTTTTCA GACCTAGGTC
    33421 CAGAGCCGCT ACATCTCCAA CCGTCTGACA ATTCCTTAAC ATTTTGTCTA CACTTTTTTC
    33481 TGGTAGGCAC AGATTATTTG AAATTGTATT TATATCCTTA CGTGTTATTT TCATAACGTT
    33541 TCTCCTATAA AAATTGTTAA ATTTACTCTT TCTTCTTTTG ACTTATTGCT TCATTAACAA
    33601 TGTTGTCAAT TTCTTTTAGA CCACGTTCAA ATGCCTCCAC AATATCTCCT TTCGTAAAAA
    33661 TGTTAACCAA AGCATAATTA TTCTCTTCAA CTTTAGAGGT TATAAACATA ATAGGATTTA
    33721 AGTTAATACT ATATGCTAAA TACCAACATA AAAATGAAGT ATTGGAACTT TTCAAAAACT
    33781 TCACCGTTGA ATTATTATAT AAAGTAATAT AGTTTGTTAT AATATAAAAA TCTAGACTCC
    33841 CTATCACTTT ATCCCGAATT TTTTGAGTCT CATACAAATA CCTTATAGCA GTTGTTTCTG
    33901 GTGATTCTTC AGCTTTTATT TCTCTGAAAT TTAAGTCAAT TATCTTAACA TTTATTTCTT
    33961 TTTCTTCCAA ATATACTTTT AGTTCTTGCA CATCAGAATC TTTTAAGGAA TCCGTAAAAA
    34021 TACAGTTATC TACGTTTAAT ATACCTTTTC GTTTTAATTG TAGTGCCTGT TTAATGTCCA
    34081 TTTTTATTCT CCTAACAAAT CAATAACTCT TGGCTTAATA TCTTTTAGTA AAGCGTCAAA
    34141 TTCAGACTGA CCTAATCCAA AATACAGCTG CAACGTATAC ATAAACCGCT TTCCTTCTTC
    34201 CTCTTGAATA TCAATAACAT TGGTAAAATG AACTCCTTTC TGTATATTAT ACCACTTTAC
    34261 AAAGTCCTTA CTTTTATTGG ATAATATAGC TAAAAGACGA GCTTCTTTGG AGTTTTCCCC
    34321 ATATTCGTCA ATTACTTTTT TCATTTGAAA AAATAAGGAA GTCCGCATTT CAATTGTTTC
    34381 AATTCCAGGG TCTTCTTCAC CAATTAAATC AAAAATGTTA CTGTCGGAGC CATCTTCTGT
    34441 AGAAATTGAG GAGGACATTA CCTTACTGGA AAAACCTTCT TCATCTTCAA CAAGTCGTTG
    34501 TCTGGATTGT GCTGTATAGT AGCCAATTAA ATTTAATCCT GTGCTTTTGA TAGTTCTTTT
    34561 TAAGAAATTC AAAAGGTGTT TACCACGGTA ATTTGCCTGA ATATCATAGC AGTTAGCACA
    34621 AATAGCGCTA ACTAATGTGG AATGCAAATC TTCTAAAGAA CAGCAATTTG AATTTGCTAA
    34681 AAACCTTAAT TTTTTATAAG TAAAACTTTT GATTACAGGC ATTAAAGTTT TAACAGTATT
    34741 TGCACATAAA ATTGTAGCTT CTTTTGGAGT CAATGGCTCT GGAAAAGACT TAATTTGTGT
    34801 AAAATGCTTT TCTAAAAATT TTGTATCTTT AATAAGCCTA AGTAAATCCA AATTTTGAAT
    34861 ACTAGTGGCA TAAGATTTTT TATTTATTAA ATTAAATTTA ACCATTCTAG TCTTTCCCTC
    34921 ATCATTTGAG GAAACTGGAT TTTGAATAAG GTCATAAACA AATCCTCTTA TCTTTAATAA
    34981 TAAATTGGAG TCAAAATGAA TATTTGTGCT TAATGCCTGA ATATCTGACT TGTCTAAAAA
    35041 AGATAGGGCT GACTTAAATT GTTTGCAATT ATAAAAGCGC ATACTTAATA AAATAACACT
    35101 CTTATAAATA CTTTCTATTT CTTTTGCATT GTAATAATAG ATAGGTTTCA CTGTAAGTGA
    35161 TTTTTGCAAA AGCGAATCTA GTACTGGTAT ATGATACATC TAAAATTCTC CTTCCCTCTG
    35221 GTGTAATGAT AATTATTCTT TTATGTCTTG ACACGTTTGA ATAAACTTTG TCAAATCACC
    35281 TTCCGGGAAG TATTTATAGA ATTGACTAAT ATTTTTCGGA GTATAGTCTT CTGCTGACAA
    35341 TTCTTCTTTT GACGGATACT TATAACCTGG TAGAATTTGT GATAGACTAT CTGTAAAAAT
    35401 CCTACCAAGA CTGACAAGTT CCTTATGTTT TTGAATCCAT TGGTCCTTCT TTAGTAAAGA
    35461 CTTAATTTGA ATTTCACCAT TCCAAACTTT ATGGTCTTGC CTATTTCCTT CTATAATTGC
    35521 CATATCTAGA TTTCCAGCTA ATCCTTTGAA AACAACTTGA ACATAGGAGC TTACATAATC
    35581 CTCTTTTCCT AAATTAAAAT ATGCAATATC TCCAATAGAC CAACCCCAAC TTCTATTATA
    35641 TCCTTCCTGA AGAAGTAGAG CTGCCATTCC ATTTAATTCA GTAGTTGGAA TTTTCCGAAT
    35701 AAATCCAAAT ACATCTTTTT CTTGTGACTC AATAAGTCTT AACTTTTTTG AATTATAACA
    35761 AAAATTTTGA CAAGGGCTTG AATACTCTAA ATATCCAGCC TGTGAACAAG TAAAATGCTC
    35821 GCTTGGATGA ATCAATTCTT TAAAAAATAA ACAATCCTTA CAAGTTGCTT TGATTTCTAT
    35881 TTTTGACATT AATTTCTCCA TATTAAATTT TTAACTACAA ACTTTATAAT AAGACCTGAT
    35941 TATTAAAAAA ATCTTAAAAT TTTGTTAAAC TTCTTAATTT TTCTTCAATA AATTTTGTAG
    36001 TGTTTGAAAA ACCACTATCT TTTGCAACTT TTCTTATCCT ACGCCATTCA TAATCAGATA
    36061 AATTTACGAC AATCATTTTT CTTCTTGGCT TATAAATATC TGTTTCACCC TCCATATATC
    36121 TACGTTTTGC TTCTATAATT GCTTGAATAA AAGGAGCAGC ACTTTTCAAA AGTTGTTCAT
    36181 TGCCAAAATA ATTTTTACTT TTTACTGTTT TTCCTAAAAT TGATTCAGCA GTTTTATGTA
    36241 TATTATAATG ACAGTCTGAA TGTAAGAAAA CAGTTGGACC TTCCTGTGGA CCACCATAAC
    36301 TTACTGGAGT AATGTGATGT TCTTCCACAT TATCTACCAG AGGTTGTAGA CAAACAGGGC
    36361 ATATACCATT TGGACGGTTT ATAGGTCTTG TGTTTCCTTG TGACATTTCT TTTCCTGTTC
    36421 CCTTTTTAAT CTTGCTTCCT TTAAAGCCTT AACATCTACC GCTACCGAAT CTTTTGCTTT
    36481 TTCATTTGGA AATGGTAAAG CATAGCCAAT AACTTTGAAT GATGTTAATT CTTTTAAAAC
    36541 CCTAACTGGA AATACCCAAA AGAATACATA ATCTGGAAAT GCCTTATCCA CCATAGTGTG
    36601 GTCTGACATT AACACCATAT TTTCTTTTGT TACTTCTTTT GTTAACTCTT CAATTTTTTC
    36661 TTTTTCTAAA TGAACCGTTT TTCTTAAAGC AAATACCCAT TGATTATTCC AAGTGGTTCC
    36721 AAAAGAACTT CTTTGAATTT GGATACCAAG TCTTGGCAAT TTAATAAAAT CAGGAGTAAC
    36781 AGCATTTATC AAAAGTGGAA TATTAATTAG TATAAAATCT GGATTTTCCG ATAAAGTCTG
    36841 CTTCATTTTA TTTGCATAAG CCTGTAATAA ATTATAAGAA GTTTTTTCTC CAACCAATTC
    36901 AGTTCCATCA CTAATTTCTT CTTTTGAATT CAAAAGAGCT AAATCTTCTA AGGAGGTTAA
    36961 AACTTTCTTC TTCGGTTTTC CTTCTCTTCT AACTGTTGTA ATTCCGGTTA ATAACTTAAA
    37021 TTCGTCAAAT TCTTTTTGAA GACTTGCTTT AATGACATCT AGGTCCTGTT GTAAAACGCT
    37081 TACGTCCACT CTATTTAAAG CTGAATAAAT AGATGACAAG GAAGCAATAT TCCTTTTTAA
    37141 CTGCTTCCTT GTCGGCGAAT TAACGCCATA TAATTTCATA AGTGATTTTA TCAATTCAAT
    37201 TTGACTTTTG AGTTTCTTTT CATCCAAAGT CAATTCAATA GAGTCGTATA AACTAAAAAT
    37261 TTGATAGCTC TTATCCTCGC CTTTTGCCAT TTGAAAATTT TCCTTTCAAA AAATCTAAAT
    37321 CTTCTATAAC CACTTTAACA ACATTATTTA ATTTTTTATT TAAGTTATCA AGTTGCTTAT
    37381 AAAAGTTATC CAATGTTATT TTTGTTTTTT CTAAATCAAG TCTTGACAGT CTCTTAATCG
    37441 GGAGGTTTAA TATAATCTCT GCTTGGTCAG AATTGATTTT TAACTTATCC ATAATAATAT
    37501 CTTTTGTATC TTGCTCCTGC AAAGCCTTAA AAATTTCTTT AACATTTTCA GCCGCCTTCA
    37561 AAAGCAACTG TTGATACGAA ATATCTTTAT TTAATTCTGA AATCAAATAA CTTAAGTGGT
    37621 CTTTTTCCAG TTTAACTCGG AATTTGCACC AGTTCATTAT CAACTTCCGA ATATTTGTTT
    37681 CTCTATAATT GGCTTCAACC TCTTCATCCT TCCATAATCT ATTTAATATA TTAACATTGT
    37741 AAAGGACTTT TGTTTGTAGT TTCTTAAAAA TTTTATCCAG AGCTTTTTTA TCCGAGGATT
    37801 TACAATTTAA ATAAATACAA ATTTTTATTT GGCTGTCACC TTCGTCTTTA ACGGATTTAA
    37861 CTTCTGAAAG TTCCTCAAGA TTAGCTGTTA CCTTTTCAAA GTCAAAGTTA TCTTGAATTC
    37921 CCGTAATTTC TATTCTGTCC TTAAATAATT CATAATCTGG TTCAAAAGTT ATAGAGCCAC
    37981 TTCCGGTATC AATAAAATTT TTAATTTCTT CTTTTGTAGA TATACATTTC CCACCATAAA
    38041 TGTTTTCAAA CTGAAGAATC TCTTCAAGAT TTTCAGGTAA GTCTTTGTTC TTTAAATAAT
    38101 AAGAACAAAC ATTTATTAGT GAATCTATTG AAAAGCAAGG AAGTCCGGTT CTAACTGCCA
    38161 TTGCAATTCC CTGTATATTT CCCATTAAAC AAACAGGAAG CCTTGCTGGT AAATAAACTG
    38221 GTTCTTTTTC TGAACCGTCA TAGTTATCTT CATAAGGAAC AACTGCCAAA TAATCTTTAT
    38281 CCAAAAGAAC AACATCTGAA AATTCACTAA GTTTAACTTC AGTATAGCGA CTGGCAGCAG
    38341 CAGGGTCCCC ACTCCAACTT CCCCAGTTTC CTTGACCTAG AACAAGATTA TATTTCCTAT
    38401 ATGCCTGAGC CAGGTTAACA ATAGCTGGAT AACAATCTCC ATGTGGAGAA TACTTAGCCA
    38461 TAACATCACC GGAAACTCTT GCTGACTTTT TATATGCTAA ATTATGAAAA AGTCCCATTT
    38521 TATACATTGA CCAAAGAATT TTTCTTTGGA CTGGCTTTAA GCCATCTTTG AAATCTGGTA
    38581 AAGCTCTATC CATAACTGTT TGACGAGTAT ACTTTTTTAG AGCTTTATGA GTAAAAATAT
    38641 CTAAAGTTGT TTCTGTTATA TTTCCTTCCA TAGTTTACCT TCAACATAGA GAAAACACTA
    38701 TATAAAGATT ATTTACAGAA GAGAAGAGGG ATAAAATGAG TTATCCCTCT AAAAAATTAA
    38761 AAATTATTCA GATTTTTGAC AAATTACTTG TGGAATTGTT GTTCCAGCTG CAACTTGACT
    38821 CTTTGTTCTA ATGGTAACAG CATCAGAAAT AGTCTCAGCA GTTGAAGCCC ACTCACCAGA
    38881 AACAACCTGT GCACTTGATA AAATAACTGT TGGAATATAA CTATTGTCAA TACCATTAAT
    38941 TGTAAATGTG TTCAAATAAG GATAATTTGA ATCACCAGCA ACTACTTCTG ACGAAGTCAA
    39001 AAGAACGTTA TTATAAACTT TTGGTGTATA AGTAGCAATT GCTGAAGTTA CCTGAGTTTT
    39061 ATTTGGTAAT GCGGCATTAC TTAAATCCGA AAAAGAAGAA TCACTAGCAC TAGTTGGAGC
    39121 AGAAGCAAAA GCAGCAGCAC CAGTTACTGT TAAATTAGTT ACCGTTCCAT CTGTATTTAA
    39181 TTGAGTTGTT TTTTGCTTTA ATATATTAAT GTCTTCTTTG TCAACATCAA GTTTTCCGTT
    39241 GATACCTGAA ATTTCTGTAT CAACTGCTGT CTTATTATTA GCAACAGTAG TAGACAAAGC
    39301 AGAAACAGCT CCTTCTAAGG TGTCAACATC TTGTTGAGCA GCTTCAGCAG CAGATGCTGC
    39361 ATCGGCTACA TCTTGAGCCA TTCCAGTAAC TTCCCCTTCT AAGTCAGTAA CTCTAGCAGT
    39421 TACTGCATCA ACAGCTGCCT GCTCTGCAAA ACCCTGAGCA GCTTCTTTCT TTAAATAAGT
    39481 TTCAGCAGCT TCTGATTTTA GCAAGTAAGC AGATAAGTCA CCAGGTCCAC CTGCTGAATC
    39541 CAAACTATCT TGAATTGATT TATAAGCTGT TTTTAATGAT GCAACGCTTG AGAATTCAAT
    39601 TTGTTTAGTA ACTTTCCAAG GAAATTCCAA AATGATAAAT TTATCTTGCA AAGCACGGAC
    39661 AGATAATAAA GTACTAGGGT TAAACCAAAC AGCTGTTTCA GGAATTTGGA ATAATTCAGC
    39721 ACCAGCTTTC TTCATTTCTT CTTTTAAAGA ATCAACAAAT TGTGTTCTTA AATCGGTATC
    39781 TCTAAAAATT TCTACACGAT TTTCTTTATC ACTACTAATA ATAACAGCAG GTTTATTTTG
    39841 TTGAACTGTT AGTTCATAAT ATAAAAAACC GTGTTTTGTA TAAGTTTTCA TTTAGAATTT
    39901 CTCCTCAAAA TTTTATTGTT TCTTTATACT TAAAATTATT AAATTATGCC GAAGGAATTG
    39961 TCAAACTTCC ACATACCCAT CCATTTATAT TAGCATCCCA ATCAAAATAG ACTGAATAAT
    40021 AACCATCCGC AGTAATATCT GGTTCTTGGT TATTATAATA AGTTGTCGTT CCCCAAATAA
    40081 TTGTAGGAGT ATTTGCTGTC TGTAGCATTA CTTTAATTTG ATTATATACA GTAGTGTCTG
    40141 TTGGAGTAGT TAAAGTAAAT GACATATTTC CGGTAGCACT AATTTTATAA ATATTATTTG
    40201 CTGACAATTC TACAGTTCCA CTTGTAGCTG AAATAGTTGT AACAGGAATT TGATAATTTC
    40261 TAACAAATTG TGTTGTTGCT GCCGTAGTAT CATAAGTTGA AGAGCTAGGG GTAGCTGGCA
    40321 ACACTAATTT TTTGTTAACA AAATCAAATC CGAATGTAAC AGGAGTTCCG GAGCTTACTG
    40381 AGGAAATATT GAATCTAGCT GTATTAGCAT CCGGTGCATC AATTTCTGTT ACTACAGCGG
    40441 TTAAATTTGT AGTATTATAT GGAGTCCAAG TGATTACACT TCCAGCATTT CCAACAGAAC
    40501 CTAATGTTAA ACCATTTGTT GTGTTTATGT ATAAGTTAGA ACCATTAAAT GTTTTTGCTC
    40561 CACCAATATT TTGTTCTGTT GTAGTATCCA CGAATACTGA TCCAAAAACA GAGGAGTCAA
    40621 TATAACTAGA TTTAATTTTA TTTGTTGTAG AGTCTATTAA ATTAAGTCTT GCATCAGGAA
    40681 TTAATCCACT GGATAAGTCT AATAAGTTAT AACTTCCAAC TTGGAATGAA TTTGTGGTTG
    40741 AATTTGTTCC AGTTCCAAGT TGAATAGCAT TTTCAGCTGT AGAAGACGCA TTATATCCAA
    40801 TTGCTATAGA ACTATTTTCG GACACACTGG AGCCAGAGCC TATATTTAAA GCATTATTAG
    40861 CAGTTGTAGC AGTTCCTAAA ATAGTTAATG AATCAACGCC AGTAGCAGTA TTTACTAAGT
    40921 TTCCACTTGG AAGAGTTGAA ACTACAGAAA TAACTCCATT TGAATCTATT GCAATTGTAG
    40981 AACCATCTGG TTTAACTAAA CCTAATGCAT TAGAAGTTGC TGTCGGAACT GAAATTGTTC
    41041 CACTGCTAAC CGTAATTGTA GAACCATCTG GTTTAACTAA ACCTAATGCA GAAGTTGTAG
    41101 CAGCTTCAGG AGCTGACTCG GCAATAGCTG TTGCTAATTC AGTTTGAATC CAACTTGTAG
    41161 AAGGAATTTT ATTTGAGTTA TCCCCAGCAG GAATTGCTAG ATTATAAGTT GCATTTTCTG
    41221 GAACATATTC TAAATAAAAT CCTTTATTAT CAGAAAGAAC AAAGTCATAC CCAGCAAAAT
    41281 TAGAAGCACT TCCAATATTA ACGTTATAAA CTGTATTCTT TAATCTAACT GCTTCTGGAG
    41341 TAACATCTCT ATTAATAGCA ACCTCAACAG CCAAGTTAGC ATCATTAGAA GCATCTACAA
    41401 CTTTATAAAT ATAATCTACA ACATTTGCTG TGGATAATGG GGAATAACTT TGAAGTTTTC
    41461 TATTTATATA TTTTTTCCAA GACTTAATTC CGTCAACATC CTGGTCATTA TTTCCAGTTT
    41521 TAACAAAATA AGTATCGTCT TTCAAAGCAT TTATTTCGTT ACCAACAAAT TGTGTGCTTG
    41581 CTATTTGAGT TGTTCTTGTT CCTGTCGCTG CCGTTGTGGT AACAGGAGTT CCAGTTAATG
    41641 TTGGAGAAGT TAATGTTTTA TTCGTTAAAG TCTGAATTGC ATCTAAACGA ACTAAGTCAT
    41701 CAGATTCCGT ATTATCAATT TTTGTAACGG AGGTAGCACC ATCAGCATCA ACAACTAAAA
    41761 AGTCACCTAC TTTCCAGTCA ATACCATTAA TAACACCAGC TGTGGTAACA ACATACATCC
    41821 AACCTTTATG CGAATCACTA ATAGCATTAT AATTACCAGC TGAAGCATCA AAAGGACCTT
    41881 TATATTGCAT ACCTCCTGCC GTAACTTTTC TTACCCATCT AGCAGTAGCA ATTTCATTAC
    41941 CAGTTGCATT ATCATTTGGA TCTGGAGCTG TAGCCCAGAT TGTTCCGTCT TTTGCAATAT
    42001 ATAAAGCTAG TTCTTCGTTT AATATCTCAG GTTCTTTACC TAATTGACCA TTGGCTAAAT
    42061 TTTTGGCTCT TAAGCAAATT TTAATTGTTC CATTTGTATC TAATTCTGAT CTAACGGAAG
    42121 CCAATTCAAT TTCATCATCA TCAACAAATA AATAACTACC AATAAGCATA TTTTGATCAG
    42181 GGGTAGTTCC TAATGTTAAG CCCTCTTTAA TAATTGCAAT GCTATCAGAA AATTCAAAAA
    42241 AGTTTGTTTC TAAGTCAGAA TTAGAAGTAA AAGCTATATA AGAGGAAGTA TTTTCAGATA
    42301 ACTTTGTTAA ACTTATAGTA TATAAAGTAG CGACATTATA AATATTTTTT AATGTTAATA
    42361 TACCATTTTC ATAACTTACT TGATATGGAT AATAATATCC ACCATTTGAA AAATAACTAT
    42421 TAACATATAT AATGAAATCA GACCAACTTG TAGCTTGAAC ATTTACTGAA ATAGTATCTT
    42481 CTGGGTCAGA TATGGTAGAA TCCGAAAATT TTAGAATAAA AACATCCCGA GGATTTATAG
    42541 AAGAAACATT TACGGATACT TCAGTTAGGG CTGTTCCAAA AGTTCCTGAG GATACTAAAG
    42601 TTTGATTATA TTTTTCATTA AAAAATCTGA TTGAATTATT AAAGTAGTGC TTCTCAAAGG
    42661 AAATTGCCTT AGAAGTATCT GCTATAAATG GTTGACCCTG TAAACTTTTA TAAACAAAAC
    42721 CAGAAGCTCT AGCATTTGTA AGACTATTTT CGGTTAATGG ATCATAGATA AAATTTATTA
    42781 CCCCAGTATT TGTACTATTT AAAGTAGCAC CACGGCTTAA AGTTAAATTT TTTCCTACAG
    42841 CTGTAATATT CGCTTTCATT ATGAATTTCC TTCAAAGTAT GTTATAAATA TAGTTCCTTC
    42901 ACCATAACTA TAATCTAAAA TTGTGGCTTT AACTGTATAA TTGGTAGAAT TAACATGTTG
    42961 ATTCAAAAAG ATTTTTAATC CTTCACTATC TAAATAAGGG CAATCTGAAG AGTCAAATAA
    43021 TGTAATACCA TCACTATCTA CTACCTGTAA TTTTGCCTCT TCATTTAATC CAGAATTGAT
    43081 ATCAAAGTTT ATATCTAAAA TTGTAGCATA TTGTGGAATT GAAATGCTAA CTTCTTGATC
    43141 CGTAATAGTA ACAGTATCTG TTTTCTTATA AGAATAAGTA ACTGTCATTT GTTGGTCATC
    43201 AAGATATTTT TTAGTAATAA AATCATTATC ATGAGTTATT CTGGCAGAAT ATGTTTCAGC
    43261 ATTAACTCCA GTTACCCCAA CTGTTCCAGT GCCTGGATTT ATTTTTGTTC CAGCAGAGGA
    43321 AACAATATTT CCAGTTAAAT TAAGATTTCC ACCAACAGTA GCATTTGACT GGAAATTAAC
    43381 ATCACCAGTA GTGCTTAAAG TTCCATCAAT GCTGGTATTA CCGGTAATAT TGGTAGCTCC
    43441 AATAATATCC AGTCCACCAG ATAACGTTGT TTTTCCGGTT ACGTTTAAAG TATCACCTAT
    43501 TGTTGTAGCT CCGGAAATAT CTACACTTCC ACCTAAAATG GTAGCTCCAA TAACTTGTGC
    43561 ATTTCCACGA ACTGTTAAAT TTCTAGAGGT CGATAAATTT CCCGCTGCTG AAATATCGCT
    43621 GCTGGAAGTA ATATTTCCAA GAGCTGAAAT GTTACCTTCT GCCTCAATAT CTCCTCCAGA
    43681 TGAAATCTTT CCTCCAGTGG TTAATGTTGT TCCGATTGTA ACCTTCTTAT TAAAGGTAGA
    43741 ATCGCCTTCA AATACAGATG TCAAGGAAGC TCTAAAAGTA CCTGTAACTT CGGTGCTACC
    43801 ACCTAATATA ATAGCATTTC CATTACCAAT TTTAAATGTT TGAGCTGCGT CTGTTCTAAA
    43861 AGTAATTCTA TTTGCTGAAT TTTCTATAAA TAAAACACCG GAATCAGTTG AAGAAGTATT
    43921 AGAAGCGACA ACTGTAACTT TTCCATTTTC ATCAATTAAT TTATCCAAAA ATGTCCAAGC
    43981 GGGTCTAGCA CTACTATCTG TTGTTATTAA AATTTGGTTT GTTCTTCCAA GTGGTAACTG
    44041 TGCAGGATTA GTTGAACCGT CACCAATTAA TAACTTATTA GTATCAAATT CATCAAATTC
    44101 AAAAGGTTCA CCTTCTTGAA TATTTGTAAT AACACCTTTT TTATTAATAA CAAACTGTGG
    44161 ATATTTATAA CTTCCAGGAA TAACGTTAGC TTGATCTGGC AAAATATTTT GTTGCTCAAT
    44221 AAAAGCCAGT CCGTCTTCAT CTGAATTAAC AGTTACCAAA TAGTTTGCTT TTCCAGTATA
    44281 AGAATTTGGA ACGTCACCTA ATTGTGTAAA ATTTTCAATT GTAATGTCAC CGGAAGTATA
    44341 ATTTAGAAAT CTTAATCCAG TTCCATTTGA ATTTACTACA ACTAGTTTAT TTGCAGAATT
    44401 TTCATAACTA TTTGGAGTAT CTGTTAGAGC TAAAAAGGTA TCATAATTCT TTGAAAAAAT
    44461 TAATCCAGTT CCATCTTCAT TTACAACTAG AGTTTTTCCT GCCGAATTTT CATAACTATT
    44521 TGGGGTGTCA GCTAACTGAA TAAAGCGTAA TTTCTCAATT TCTACACCAT TTTCAATAGG
    44581 CATAACAACA GTTAAATCAC GGCCCTGGAT AATTTCTATA ATATTACCTT CGTCTATTAT
    44641 TTGTATATCA GCCATACTTT AATATCTCTT ACTTAAAATT TCTTTTTAAC CTAGAGGTTA
    44701 CAACGTTAGC CAAATTATCA GCAATTCTTG CTCTGATTAG TCCTAAAATT TGGCTTGCTG
    44761 ATTGAGCTAA TTCATCTAAT TTATTTCCAA CACCTTGACC AAACTCTTCT GTAGTTAATT
    44821 TAGAACGAAA AGCAGATATC ATAGAAGCTA ATATTTTAAA CATTTTTAGC TCTATATCTT
    44881 TGCTATTTAA TTCTTCTTTA GAGAATTTCT TACCTACTTT TTCAGAAACT AATTGATCAA
    44941 AATCATTTAA GTTTATTAAA TATTCTCTAC CATCATTCAT ATACCAAGCC TCAGCTAAAG
    45001 TATCAATAGA ATCTTCGTTA AAAGTTTCAG CAATTCTATC AAAAAATAAA TGAGCTTCAT
    45061 AAAAATCATG ACCTTGACAT TGCCAATGGT AACGTTTAGC AGTATTATGA ATAGCCTGAA
    45121 TATCAGACAT TAAATCAATC ATTCTCATTC TCATATCTCC GAATTAAAAT AAAGTTCCTG
    45181 TATAAATAAA ATTATTAAAA CAAACAAAAA GGCTCTAAAA TTAGAGCCTC TAAAAATTAA
    45241 AAAGATTAAG TTGTTGGCAA GTCGTCTAAA TAGGTAACTC CTCGGTCTAT TTTAAAATCA
    45301 CCCTCAATTA ATCTGGTAAC TATTCCTTTT GGAGACTTAA CAATTAAATC CCATACCCAT
    45361 TCACCTGTTT TATACATAGC AGCAATTTGT GTATAATCAC CTTGAATTTT TATATTTCCG
    45421 TTGTAATCCA TTGTCATAGT GCCATCTCCA GTTCCTTCTG TATCAGCAAC AAAAGCAACA
    45481 ATATGACCGT CTTTTCTTTC TCTAACACAA AAAGCTCCGG TATAATTAGA TAAGTCTTTA
    45541 CCTATACCAG CTCCTGACTT CCAGACAAAA TGTAAATTCA AACTCTCATT TGATTTTGCA
    45601 TAAATAGTCG CAATAGCACG AGCACCATTT CTATAAGAAT CCTGGTATTC CTCTTGAGTT
    45661 TGATTTTTTA ATGTAAAAGT AGTTGCCATT TATAACTTCC TTTTTATTAT TCTTTGCTCC
    45721 ATTTATCTAA AGCTTTTTCC ATTTCTGCTC TAGCTTTTTT AATAGCTGAA TCAAAATCTT
    45781 TTTGAGAAAT AGAAGCCAAT GCTTTAGTAA AATCTGCAAA TTGCTTTACT GCACTAAAAT
    45841 CCATAAAATT TGTGGAAATA TGTAAGTCAC ATTGTACTTT AAATTTATCA TCTATAGTAA
    45901 TTGAGCAGCT TGCATCACCT TTTGTATCTA CAGTAAAATA AACTGTATTT TTATAGCTTT
    45961 GTTTAACTAT GTCACTAGCT AAATTAAAAG CAACTCTTTC ATAAGAGTCA TTAGCTTTAT
    46021 ATAATGGAAC TGGTAATTTA TTAAAAACAG GTGCTAATGC TTTATTAACA ATTTCAGTAG
    46081 CATCATTCGT GTGTTTTTTC ATAATTCCAA AGAATGTGTC AAAATCCATT TTTTCAGCAG
    46141 CTGTAACAGC ATTTAATCTT TTTAATACTT TCATTTTACA TTTGTCTCCA ATTTTTTAAT
    46201 TCAAAATGTG GTTTGTCTAC TAATTTAGTA AAAGTTCCAC CCCAAGTTAT TTCTATATTT
    46261 TTTCTTTTTG CTATTTCTAA AAATAGCTGA GCTAATTCAT CCCACTCTTT ACTATTATTA
    46321 TCCCAACCAC CATTCTTCAT TGGAATTGGA TAAGGAACAA TATCAACAGC ACGAGCTGGA
    46381 AGGAAATTAT GAGCTGATTG ACCAAAACGA GCCCTGCTAT TTCCTTTTCT ATAGGCTTCT
    46441 TCCTGTTCTT CACGGCTTCT ATAAGAACAA GTTATAGAAA TATCTCTATA ATGAAGAACT
    46501 TCAGAAATAA TTGCTTGTAA AGATGGATGT AATTGAGCAA ATCTGGCTTT TCCAGTTTTA
    46561 CTTAAACTAT AAGCATTTTC TTTTCTAACA AAGTTCATTA TTTTCGTTTC CTGTCCTTGT
    46621 TTAATTATAA CTGTGGTTAA ATTAACTCCC TCAGATTCCT CAACTGTATC AGTCTGTAAT
    46681 ATCTGGTGCT TCTGGGTCAG TCCAAATAAC CATGTCAAGA TCTTCTTTAG TAGCACAGTT
    46741 ATCTATCTCC ATCAATAAAC GTTCTTTTTC AAAAACAACA TATTCTGAAT AGGTGAAAGC
    46801 TGCGTCAGAA AGTTTACTAA ATTCAGAAAG ACTTAAAGAC AAAACTATAT TTTCATAAGT
    46861 TTTGAAAAGA ATTCTACTAT CTGGTTGCAT TGTTGGAGCT TTAATAGCAA GACCAAGAAT
    46921 ATTTGCTTTA CCATCAGCAT CAAGTTGAAT ATGATATTCC TTTCCTTGAT ATTTAACAGC
    46981 TGCTCCAATA TTTAATTTTT GTAGCTTTAA TCGACTAATA AAATTCTTTT TCTCTCTTTT
    47041 ATACCAATCA AGCTCTTTCT CTTCATATTC TTTATAAATA TATTCTGTCT TAACTGTTTT
    47101 CGTTTTTCCT TCAAAAGTAA CAATATCCAT TGAAATCTTT TTTGAAGAAA TTTTATATTT
    47161 AAAATTTCCA ACAGTGCTTG TTGAGTCTTG GACTACTGGG AGATAACCAT CTTCCAACAT
    47221 AAATTCTTCA CATTTATTAT AATTAGAAAT GCCTCTGTAA GTTTTAGGGG CATATTCTAA
    47281 AACCGTATCA GTTAGAATTT TTGCATAAAC TCTATCAGCC ATAAGAACTC CTTTTGATGA
    47341 AACTTTTTCT TTATAAATAA AATTATTAAA TACTTATTCG GAAATACCAA TTCTAGTAAA
    47401 TTTCTCACCA TCTATTTCAA ATTTAGTATT TGGAACATTT AAGTCAAGGT TACCACGAAA
    47461 TGTAATAAAA TTATTTGTTT TGGTAACAAT ATCTTCTTTA TATTTTTGAG CAGGCACACA
    47521 GGTTTTCCAA AATTTTTCTG CTCTTTCCTG ACAGTTACTT CTTCTTAAGA CCTCTGGATT
    47581 TTTTTCTAAA TACTCTAAAA TTTGACAAGC AGAGTAATTT AAGAATTGTT CCCTTTGTAA
    47641 CTGGAACCTA TCATTAAATT GCCGAGGAAA AATAGCAAAT CCAAGTCTAA TTCCACAGCC
    47701 TAACATTTTA TCAAAACTGC CAACAACAAC TTCTTTTTCT GCATTTAAAC TTGCACAATG
    47761 GCATTTAATA CTATGCCAAT CATGATAAGT TAAATCTAAA ATTCTCCAAA AGTTTCCATC
    47821 TTCTGTAATT GGATTATAGC TAACGTAATT ATTAATTCCT GCACAAGAAT AAAAGCAATC
    47881 TATTCCGTCT AGCATTTCAA AGTATTTTTC ATCTTCAAAA ATATCTCCAT CTTCATTAAC
    47941 AATTAGTTCG GAACGAATTG GATTTATATC TAATGCTTCA CAATAAACAT CCAACATACC
    48001 CCACGTAGGA TAGCTGTAGA ACATATTCTT TGGTTTAATA GCTAAAAGTG TATTTTTAAT
    48061 TGCATTCTCA CCACCATTAG CTAAAATAAA CTGATTCATT GGTAGTTCTA TTAAATCGGA
    48121 AAATATCTGA TAATATTTTT GCATATCAGG ATATTCCCGA AGATGTTCAA AACCTTCTAA
    48181 AGAAGCCGGT TCGTTAGAAG TTCCTGGACT TCTCTTCTTA TAATTATTCC GGTAAAGCAT
    48241 CTTTATCTAT TTCCACCTGA GTCAATTCCA TTTCTTCCAA AGTAGTATAA CTGTAAGTAA
    48301 AATTTCCAAG TTTAATATCT ACTTTATTTT CAGTTGGATA TGTTGCAGTA ATAGAAAATT
    48361 TAACATATAA ATTTTCTGGT TTATGAAATC CGATATAATT TCCTTTTTCC ATTTAAATCT
    48421 CCTTTTTTAT TTTATATTTA CAAAAATAAA GGAGGTTAAA AATAACCTCC AACTATTAAT
    48481 ATAAGAAATA TAATCACGGT ATTTATTTAC AAAATTAAGA ATTCTTGCTT AAAATAGTCT
    48541 ACAGTTTTTT CAATGGACTT ATACTTCCAA ATATCCCCAA TTTCCTGTAA TACAAGGTCA
    48601 TAAACCTCTT TTGACATATT ATAAGGGATA AAAGACGGGT CATCTGGAAG TAACTCTATA
    48661 TCATCTAAAG ACTGATAAAA ATCTTGCTTA AAATATTTTT CTAGACATTT AGCATAAACT
    48721 ATTGCTACAA AATAAGATTT GGCTGGATAA ATTAATTGAG ATTCTGTTTT AAAAAAATTA
    48781 ACTATTTGTT TAATAAGTTT TGTTTTAGAT AAAGATTGAC GACTATAAGG AAGGTTATAG
    48841 TCGTCAAATT GATGTATCAA ATACGATAAT TTTCGTTTTT CTTTTAATTT ATCTATCATT
    48901 ACATTAATAT ATTTACAGAA CACATTACCA AGCCTTCTTC GTAATCTGTT TTGTCTTCTA
    48961 ATGCACGACC GATAATTTTA TCATAAGCAT TGGTTGAAAC TGTTGCTACA CCAGGAATTT
    49021 CTGAAATTGT TAATTCGTCA AATTTCTTAA CCTTACCAAC TACACGAACA GGAACTCTTC
    49081 CAATCAAAGC AATTGCCGTA GCATTCTCTT GATTTTCAAT ATCACAATTC ATAACATAAG
    49141 CTGGTTTTGA AGTAACAACA GAATTAACTT TTGTTTCCTC GGTAGCAATG GTAATTTCTT
    49201 TATCACCACC AAATCTAATT AAAGTTCCTT CTGGATATTT TGCATCTGCT ACATAATACT
    49261 CTGCTAAGTC CGCCCAGTTT GCTTTATTTG CCGTACCTTG AATTACGTTA TTAAATCTAA
    49321 CTGTTCCAGT AAAGGTTACA TCTCCAACGT TTGACATATC CTTTTTAGCA TAGTTATTTT
    49381 TAATATTATT TATTTCTGTT TGTAATGGGG TTGTAGCATT TGCAATAGCA GTATTTCTGT
    49441 TTGTAACTTC AGCAGCATCG GCATTTGTTC TATTTCTAAC CTCAGCAGCT AAATCAGAAG
    49501 TTAAACTAGC TAAATCCGTA GATAAATTAT TAACTTCTTG TTCTACGTGG TCTATAATGG
    49561 TAGATTCGGC ACCACTAACT ACAGAAGCAA CATAGTTAAC TACAGCATTC TCCGTCAAGT
    49621 ATTTAATATG GGAAGGATTT GTAGAATTAA CAGAATCCGC CTTATTTAAA ACTGTTTCAT
    49681 AAGAATTTGC TAAAAGCATT GTTGTAGAAG TAATTGCTTG ACCAACATAC CAGTCATTTG
    49741 GTGTAGTTGT TAAATTACCA TTATTTCCTG CATAATACCT AGCACCAGGA GTTAAATTCC
    49801 AAGAACTATT AATATATACG CCATCGGAAA TAATATTATT TGAACCACCT CTAACTCCAA
    49861 GATATCCTTT TGAGCTATCT GTCCCATCAG CTTTTTTGAA TAAACCAGTA GTTGGGTCAA
    49921 AATAAACCAA GTCACCTTTC ATAACATCTT GGTCAAAAAT TCCTTCGTCA AAAATTCCAG
    49981 TATCCTCGTC AAGATAAGCA GCACAGTATT TCCATCCTGT ATCAGTTCTT AAAGCTAGAG
    50041 CAGGGCATTT TAATCCTGTA TGATAATTAA TTAAATAGAC ACTATATGGA GCTAACTGGT
    50101 AATTTGGAAG GCTGGCTTCA GTTTGAACGA ATGGAAGACT GCATTCATCC GGAACTAAAA
    50161 GCGTAACATC CAATACCCCA CTAATTCCTG CTAAAACAAT AGGAATTTCA AAGATTTTTC
    50221 TATTACCAAC AACTGGGTCA TTATTTGCAA TTTTCTTCTC CACGCCAATT AAAGTGGCAA
    50281 TAGCAAACAT TGTCCCGTCA TCCAAAAATA GACCTATATT TCCAATATCA AAATCACCAA
    50341 TGGACTCATC CAAGGTAATC TTAAACATAA AAGTTCTATC ATCCACAATT TGATATTGAA
    50401 TATGACTAGA ATCACCAACC CAAACTTGAT CGGTTACATC TGTCATTGCT GAATCTGGCA
    50461 ATATAATTGA GCTACCAATT TTAACACTAG TAACTCTAAC AAGTGGACCC CTCATGCCTG
    50521 CTTGAATTGC AGCAGAAATA CCAGCATCTG TAATTACTGT CTTCATTAAA TTCTCCGTTA
    50581 AAACGTTTTA TTTATAAATA AAATTATTAA AGTTCTAAAT TTGTTCTATA TAATGTGGAA
    50641 CGTAGAAAAA TTTGGTTACG TATCCATTTA TAGCTTCCCG ACCTTCATCC TGACCAATAT
    50701 AACAATACTT TGGAATAATA TTATTATCTG TTGGAAATGG TAATACTTTC GAATTTATAA
    50761 TAAGTTTACT TGGACTTATT GAAATATTAA GAGTTTCTGC AAAATCAATT TCCAAATTCG
    50821 GATTACTAAA ACCATTTCTG GTAGACGCTA CAATTTTATC TCCATTTCTT CTAATTTCCA
    50881 AATATCTTGT AGAGGATTCA TAAACTTTTA ATATCATACA TTTTTCTGAA ATGTCTGAAA
    50941 CTTGAATTAT AAATGAGCCT GATTTATCAA TAGTTGGTAG GTTAAGACAC TTTAAAATAT
    51001 CAGCACCTCT AACAGCGCTT TTGTCAGCTC CTGTTACAAT TAATGAGGTA GCTTCCGTTC
    51061 CTCTTTCAAG TTGATACCAA GGAAATTGAG CTTGGTCTAA AACCGTAATC AAAATTGAGC
    51121 TTGAAGTATC TAAATGAAAA GTATAAGAAG AACTATCTAC AATTGCAATT TGTTGAGAAG
    51181 TATTAATATT TGAAAGTCTA TATTTTCCCT TTCCGGAAAA AGTATAGTCT CCAGAATCTA
    51241 AATTTATTTG TCTTGTTACA GGGGTTGAAC TATTTAATAA AAAATTTGTA GAGGTTTTTT
    51301 CTATTAAAAG ACCCTTACCT TTCCAATGGG AAGCTGACGT CTCTGGATAA TAAGAAAATC
    51361 TTGGATAATT TGCTTCCACA ATTTTATATC TATACCAACC ACGTTCAATG TTTGTAGCTT
    51421 CACTATCTCT AGTAAAAGTA AAACTAGATT TTAATTCTGA TGCTATATAA TTTTTATCAA
    51481 AACTCCACAA TGGATAATAA GTTACCCCAA CTCCTCTTCT TAATCCATAA ACACTTTCTT
    51541 GGCAATGATA AGTACTTGTA GCAGCACCTT CATCTGCTGC CATATAAAGT TTTGCGGGAT
    51601 TATAGTAAAT ACACGGAATA CACCAATGGG TATTTGTATG ATTATTTGTA GCCAAATTAA
    51661 AGTTTAAGTA ATAAGGGTCG GCTGTTATTA CGGCAGCAAT TGCTCTTAAT ACTAAATGTA
    51721 TTGGAGCACA TTTATAAAAT AAATACCAAA CGTCACTTTC GTCAATATGG AAATCTTCTC
    51781 CATTATATGT CATATCCACG TGGGAAGTTG GATACCATTT CTGATTTCCA GTTCCGTCTA
    51841 CTAATGAATT TCTGGAGGTT ACCCAGCCTT CTTCTTGAAA TGGGTCTTTT ACAGTTGGAT
    51901 CGTCAGAATA GTTATATTCC CCTTGAGCCC ACAGTTGAAC CAGCTTAAAT TTTGCATTTT
    51961 TAACCCATCC AAGAAAGTTA ATAAAATCAT AAGTTCCTTT TACTTTCCTG TTATAGTAAT
    52021 TTAGAAAATA AACAATATTT GCATATTCCT CGTCAGTAAA CTTATCCGAA TTATATTTAA
    52081 ATCCGAGAAA TTCGGCTTGC ATAATATTTG TCATTTTATC TTGTTTTGAC GGGTCTCTAA
    52141 TATAGTGTAA AAGTTCTACA TACTTATAAA TATTATTTGC AAAAACTTCT GAAATTGAGT
    52201 CAAAGAGGTC AGACCAGGCT TCTGTTTCAC GAAGTCTTGG AATTAGAACC GTTTTCCAAT
    52261 CATTATAATA TGTTGCACTT GTAATATCTG CCATTTCAAT ATCTTTATGA AAAATAGATT
    52321 ACTTAAAATA TTGCCAAATT GTATATGAAT CTTTTTCTTT TACGTCTTCA AAAGTTTTAT
    52381 ACTCGCCTCT TGAATCTTTA TATATAAAAT TATTGATTTC TTGAAGAGTA GGAGTTAATT
    52441 TCTTCCCTCC AATATGCCAG TAATAAGTCA AAGCATCAGC AAAGCCTTTA CTATAAACCC
    52501 CAAACTGAGC TATATCAGAA TTTTCTTTTA ACTCTTTAAT AACGTAGGGA CAATGTCTTT
    52561 CGTCTTTAGC TAATTTACGA AGCTGCTCTA GTTTTAATTT ATGTCCAATA AATAAAGGAG
    52621 CTGATTCTAT TTTTAATCTA TTGAAAATTT TCATTATATT AAACCTTTAT CTTTAAACCA
    52681 TTTAATATCT TTCTTGATTT GAGAACCTAT TTGAACATAT AATCCATATT TTTTATTAAT
    52741 TCGATTTAAT AAATCAGGTA AATCTTTATT TAGGAAAGTT TTAAAATTAC CACGATACAA
    52801 TAAACCATTT GGTCCTCCTT CTAGGTAATC ATCTTCATCA AAACCTTCAA AATTACGATA
    52861 TATAAAAGCA ACACCTTTTA TATATTTATC TATATTCCGG ATTTCTCTTA CTTTAATTAT
    52921 TTCTTCGGCT TCATTTCTAA AATCAACATC ATCATTATTC GAATGATACT TAAATGGTTC
    52981 TATTTTATAA GTGTTTGATA ATTTATCACC ATCTATGATT AACTTAAAAT ATAATCTACT
    53041 AGGGTGACCT TCATAGAAAT TTAACATCTT ATTTCTGGTA AATGATATAC CATCATATAA
    53101 CTTTCTTACA AGTTTATTAT TTTTCATAAT AAACTCAATA CCATCTAAAT TTGTTAAATG
    53161 ATACAAAGTT CCAATCTGTT TAGCAGATTC TATTTTTAAT CTTGAAAATA CTTTCATTTT
    53221 ATTTTCCTTT GTTTCAAAAG TTTTTCGAAC TCTTGTAATG AACGTTTCAT TTCAACTAGT
    53281 TTGTCTGGAT TTATTTTATT TCCAGGAAAA GCTTTTTTCT TTATTGACTC AATTTCTTTT
    53341 CTAATTTTTG TATCAGTAAT TTTCTTCAAT AACTTATCCG CAAGCTCTTG AATATCCATA
    53401 GTAAGAAATC CACCTCTTGT ATCATTGTTC CAGACATCAA GAAAATCAAA TTTTCCAGAA
    53461 GTAATTTTTA ATCTATTAAA AACCTTCATT ACCAAATCCC TCCAGTTCTA CCAAGCTTTT
    53521 TTGCTTTATC TAATTCCAAA CATTTCTTTG CAACTTTTTT AAGTTTTGTT AAAATTTTCA
    53581 TTTTTATCTC CTTAATGAAC TAAAACTCTA TAATGAGGTC TATAAATTTC ACCCCACGCT
    53641 AAAATTGTTT CAACTTTAAT TTTTCCACCG TCATAATAAA TATAACCATT TATATTTCCA
    53701 TCACCAGCAA TATATAACTT AGCATCTGTT ATTTTATTTT TAGTCTTTTG ATAAATCCTT
    53761 TTTACTAACT CTGCATATTT GACGTCTTTG TCGTCCGTTA TAACCCTCTT TATTTTAGCT
    53821 TCTGGGGCTA GAGCCATAAT TATATCATCT ACTGGATAAT GCTTTTCCTG GGCTAAAAAA
    53881 GCGGCTTTAC TGTCATTATT TAACTGACTA TAATATTTCA TTCCATATTT ATCTAATTTT
    53941 TGATAATAAA ATGATGGCTT TTCAGTTAAT TTTAAATATT CTGCCTTTAT CTTTTTATAA
    54001 TAGTCCAGAG TTTTATTTTC CCAATTATTT AAAAACTTCC AAATAACATC ATTTGGGCCT
    54061 TTATCAAATA AGTCTTTAAC TACAATAAAT TCTTTTTTGG CTTGTTTTTT AGCTTCTCTT
    54121 TCTTCTTGAG CTTTACGTTT TCTTTCAGCT TCTGCTTCTT TACGTTTTTG TGATTCTAAT
    54181 TTTTCACCAT AAGCTTTATA CCAATCATAA GCAGCATACC AAAATAATAA ATCAAGGGCT
    54241 TGACCTTTTG GCTTAAAATC ACTAAACATT CTTTTTACTT TATTATAAAT CTTATCTTTA
    54301 TTTTCTTCAA TTAACTGTCT AGCTTCCGGG GTTTGTATTT TATCCACACC GTGGAACCAT
    54361 TGTGGATACA TATTTTCAGC AAATTTATCA ATAGACATTT TTCTATCTTC TTCTGGAAGA
    54421 TATTGATTAT CTATAACTAA TTCTTTATAA AAGAACTGCA TTCCATCTTT ATAATATTTT
    54481 AGCATATCTT TTGGATTATT TGCTACTGGT GGCAATGACA TTAAAATTTC TCCGTTAAAT
    54541 TTTCCTTACA AAAATTATTA TATTATAATA AAAATGTAAA GTCAAGACCT TTTTTTATAA
    54601 GCTTAATCTT AATCCTGTAG TTTTTTCAAA TAAAGGTTTT AAGTCGTGAT TGAAAATATT
    54661 TTCAAACTCT TTTTTATCTC TATAACTATT TTTCCAAAGT TGTAAGTCAT AAAGGTCTTT
    54721 TCCTTTATTA TATAAAACTT TGCAGAATCT ATATTTAGGG CAACCTTTGA AATGGAATAC
    54781 CAATTCATAC ATTCCACCTG GAGCTTGATT ATATGCAATC TGGTCAATAC CAATCATTGC
    54841 CTTTAATTTT CCGTAGCCAC CCATTTGATT TAAAATTATT TCAGCAACCT CTTTAGCATA
    54901 ATCTGCTGTA ATTATATTTA ATCTATTAAA TATTTTCATT TCTAATTTCC TTGATAGTTA
    54961 TAGGGGTCTA ACTTTTGTAT CCAGTCTTGG GAGTCACGTT CACTGTAGTC CGCCTCAACA
    55021 TTTATATTTG TAATATTTAT GTATTGGTTT TTATTAATAA CATAATTTAT TAAAGGAACA
    55081 GACTTGTCAA TATAGTCAAT ATCATTTGGA ATTGTAGATA AAATTGTGTT TTCTATATCA
    55141 CTTCCATATA AGCTTCTTCC AAGACTTCCA ATTTTTAATT CGGTTAATTT TTCTAATGCT
    55201 GAAATAACCT GCTCTCTGCA AGTTGTTAAA TTAGCATTGG AATTCAAATA AAGTTTAACG
    55261 TTAATTTCTA CATTAACTTT TTCTGGTTTA TACCATTTAA ATTGGAAACC ATAAATGGAT
    55321 TTTGACTTTA AGTATTTTAC TAAATTTTTG AAAGATTGAG AATTGAAATC CGGAGTTGTT
    55381 AAAAGCATCA GTCCAATTAC ATTCATCCAT TTCTTATCAT TCGGAGCAAT TTCTGCTTGA
    55441 CCATATACTT GGCAATCAAT AACTCCAGGA AATTTAATAA CCAATGGCTT AAAGTCTTCC
    55501 CGAATAATTC CTCTTCCATT GCTAGCTCCA GATTCCGGAC CTAACTCTTT ATAAAATAAC
    55561 AAATCTTCTT CATCTCCTCC ACCGGTAGCA TTAGAAGTTG TCTCTCCAAT TATTGTAGAA
    55621 AAATCTGGAC ATTTTACTTG TAATTCTGAT AATGTATTGT TACCATTTGA GCCTTCGGTT
    55681 ACTGCATATT TAAATTCTAC AGTGGAGTTT GCCTCTGGAA TCTTTCCATA AACTCCATTT
    55741 CCAAATTTAC ATTCAACATT TCCATTTGGC AAAGAATTTT CAAAGAATTT TGTGTCAGAC
    55801 ATAGTAAATT GAAATACAGG GTCTGTGCTT CTAGTATATT TAACACCATC TACATAGCAA
    55861 ATAATATCCT GATCTGAAAT AGACCACGGA AGTCTTTCTT CTAATTCATA AGTTTGATAA
    55921 GTTAAACCAG AAGAGCTAAA TGTTGCTGTT TTTATTTCCC CTTGAAATAA TTGAACTTCC
    55981 TGTTGATTTG AGGATTTATT AAAAACAATT GCCTCTCTAT TAAAATACTT AACATTATTT
    56041 ATAATAAATT GAGTAAATTC TGGAATTTCA ATAAATGTAT TATTCAAGTC GTTATTTTGA
    56101 AGAACAGCAT AGCATCCGGC AGGAACTTTT CTAGAAATTC TTACCCCTAA AAATCTACTA
    56161 TTTGTATAAA TACTTTCAGG AAGGTGTGCA TTATCAAACG TTGTTTCATT AACTGCAGCT
    56221 CCTATTGAAT ACTGGTCATA TTCACCAACC ATTGAAATTG CCTCCAAAAG AAGCTCGGCT
    56281 GTTGCAGATT TTCCTAATGA AATCCAACTC TTTTTATTAG AGAGATTAGC TTGAAGCTGC
    56341 TCCAAAATAC CTTCAAAATC TGGCTGTATT CTACTTAAAC TTGTATCACT CATTCTTAAT
    56401 CTCTTTACTT GATTTTTATA TACTTAAAAT TATTAAAATT ACTTTGCTTT TCTAGACATC
    56461 AGAAGGTCTA TATCTGCCGG ATTCCCCTGA TAAACAAACG CTACATAAAC TCTGTAGGCG
    56521 TCAGCCTCTT CCAAAGGAGA AACAATAATT GAGTTTCTGG TTATATAAAA TTCTGGTAGA
    56581 AAAGTAGTTA TTGCTTCGTA AATTGTATCC TTCATTTCTA AAGCAACAGC TACTCCAAGT
    56641 GGCTCAAATA AACATTTTTC CAAGTTACAA CCGTAAGTTG GTTCATACGG CCTTTCTCCA
    56701 AAAGAATCCC CTAATCTGCT AGAAGTTTTA AATAAATTTA AGATAAAATT TCTTAAAGCA
    56761 TCTACACCAG TTAAAATTTC TGATGGGGAT TTTCCTTCTT CATATTTTGA GTCAATATCT
    56821 GCAATTAATT TACTTCCTGC CATTTTATGC CTCTTTTCTT TGTTTTAATG ACTTTTGTTT
    56881 TAATATTTCC ATATCTGATT TTTTGATATA TTGCTTATTT CTTAATATTT TATTAACTTT
    56941 CTCTCCTAAC TCCCCTCCTG TTTTTTGAGG GTCAGGAAAA GCTACAGAAT CTACTTCAGC
    57001 CTGTAAAGCT GCTAAATCTA AACCAAATAA TGAAGTAAAT GCTTTCAATT TCGAGATAAA
    57061 AGCTTCATAA GTTAATCCTC TTGTAGAATC GGCAATAGCT TTATAAGTGT TTTTAACTCC
    57121 CTCTAATTTT TCTAATTCAG CTTTACATTG ATTTACTTGT TCTGCACAAT CCTTTATATC
    57181 CTGTTCAATT TTCTTAGTAG GGAAAACAAC TTTATCTATA TCCTGCATAA CTCGTGATAT
    57241 AGATGGAGTA TTTGTGGATT TATCTCCTCC AGTTAATTGT TTCTTAGCTT CCTCAAGTCT
    57301 ATCCCAATCT ACAGAATCAT ATGCTGCTAT AAGTGCATCA CTATAATACT GGAGATTTCT
    57361 CTGCATAAGC ATAACCATTT GTAAAGAAGC TCCGATTACT TGCATAATAT TTTTAAATTG
    57421 CTTCAACACT GGAGAAGCTA AAGCTCCAAT GATTGGAGCT GATTCAAGAG CTTCAATAGG
    57481 ACTTAAACCT TGCTGAGCTA ATTCAAAAGG CTTTATAAAT TTATCTAATT GTTCTGCTGG
    57541 TGTTGGAGAT GGCAAAACTT TAACATTTTC ATAAAGACCC ATTACTTGAT TTAATCCTCC
    57601 AATAGCAGAA TTGCTTAAAG AAATTAAATA TCCTACAGCT TCATCTTGCA TTGAAGGATT
    57661 ATATAAAACC CAATTTTGTT TTTCTTTTTC AGATAAATTT ATATATTCAG ACTCTGAAAG
    57721 AATTTGCATA TTTGCTGCTG ACATTTTTAT TCTCCATAAG CTTCTCTTTT TCTAATTGCA
    57781 GGGGTTTCAG GGCTAACAAT TGATGGATTA TTTACAGGTG TCACACTAGG TGTAGGTGGA
    57841 ACTCCTTCTG GATTGAAAGC CATAAATGGA GTATGTGAAA CATCCGTCAT AAAGGACATA
    57901 ATAGAATGTC CATCAAAAGT TGAACCAGTT CCACCAAAAT TTCCACTTGT TCCAATAGCA
    57961 GAAATAACAC CATTTGTCAT AAAATTAATA CCAGCCCCTG CCGTTCCATT TATCATAGAA
    58021 TTAGCATTTA ATTCGATAAG GGAGTCTTGA TTACAACTTA ATATTGAAGA CATATAAGAT
    58081 ATTGTATTTC TAGCATTTAT CTTTAAATTA GAGCATTCTA TATTTATGTC TTTTGAAACT
    58141 TTTAAATCTA AATTTCCAAT AACTTCAATT GTTAAGCTAT CAGGATTTCT TGTAGTTCCA
    58201 TTTCCATTTT CTGGAGATTG ATCAGTAATT TGAATTTTAG TATGTCCAGA GGCATCAATA
    58261 TCAATATTTG TTCCAGAAAC GTGATAAAAT GTAAAAGTAT CTCTTTCAGT ATTAACTAAA
    58321 AATAAATTTC CACTTCTGTC AATGTAGCCA TAGGAATTTG GATAGTCTTC CAAAAGTTCC
    58381 TGATTTACAT TCGGAACGCC ACAAATATAA ATTCCAGAAT ACATATCGTC ACTTGGAAAC
    58441 ATAACACGAC ATTTAGACCC TACGTCAGGG ACATTTATAT TTCCTTGCCC ATTAACACTA
    58501 GAACGAAATT GCCAACTTTC AACCCAAGGA AGATACTGGT CCTCAAGATT TTGTGGATGC
    58561 AATTCGGCAA TCCTAACCTT AACCCGACCT AAATGTAAAG GGTCGGAGTT GGAAACAACA
    58621 ACTCCAGTAG CAATTTGTCC TGTTAAAATA GGAGCTGAAA AATCTTTAGT ATTATTTAGC
    58681 ACTCTAATTC CCTTTCTTAC ATTAAATTAT TAAATAAATC TGCCTCCATT CCGGAAGAAG
    58741 ATAGTATGTA TTTTTCCACA TAATTCCTTC CACTTATTGC AATTGTTTTA GCGTCAACAA
    58801 TCCATCTTTG AGCTTTAACT GTATCTGGAC TTGTTGTCAT TGGGTCAATT AAACTAATAT
    58861 TTGCCCCATC TAAAACTTCT AATGGAGACC AAGAATCTGT ATAAATAACG GCTTCCACAC
    58921 TATTTAATGC TTGGTATCTT TTATTTTGAT AATAAGCTTT GGTCCAGTTC TCATGGAAAT
    58981 TTCCAATATT TGTTGGTCTA ATTTCGTTTC TAACTACCCC AGATTGGTCA TAAATTCTCT
    59041 TATTAACATT AACCACATTT GTTGTTTTAT CAAAAGCAAT TTGTGAATTA ACATTAACAG
    59101 TTCCATCTAA GTTATAGTCA ACCATTTGAT TTGAATAACC GAAAAAGCTA TTATTTGAAG
    59161 CAGCATTATT TTTGAAAGAT ATTTCTTTAA GATTTATTTT CTTTTCCGAC TCTGTATTAG
    59221 CAACTGGGGC TTCAGTAAAA GTATATTCTG TTTTTATATC ATTCAAATTT CTATATCTTA
    59281 ATTTTCTATC CAAAGTAACA CAAGTTTCCA TTAAACTTGT AGGATTAGAA TATCCATGAG
    59341 AAGCAATAAA CTTAGAAAAT TGTCCATATT TCATATTCCC ATTTAACCAA GTCATTTCAT
    59401 CTGTGGTGGC AACTCCGTCA TAAGCTAATC CACATTCTTT AGCAAGAGCT TCCAAACATT
    59461 GACTTGAAGT CCCGTGGAAA CCAAAAGGTT CCTGGCAATA AACAAATCTT GGAAAATTAT
    59521 AAAGACCATA AATTAAATAT CTATCTGAAG ACCTTTTAAT GGATTCTGAT GGACTACTAA
    59581 CATACATAAA TTCCATTATA TTTTTAAGTG CGGACTCCTC GTCATTTCCA ACAGCAATTG
    59641 AAATAATAGC ACCATCAGAT AAAGCTCCTT TTGAAAATAT AGATTTTGTA TCATTTATAT
    59701 CCAAACGTAA AGCAGGTAAT AAATCAAATC TATTATTCAC AATTGCCAAT GAATTAATAT
    59761 CTGCCAAAGT TACAGGTATA GAATAACCAT TCAAATAAAA ATCAAAATAT AACTGTTTAT
    59821 CTACATAGAA TGCCATTATA AAATAATCCT CTTTGAATTT TCACTGGAAG TTTTAGTTTG
    59881 AGCCTGATTA AGAAATTTTG AAATTTCATT TAATTGTGGA ATTGCTAATT TTGTTCCAAC
    59941 TTTTATTTCT CTTAATGGAA AAATAATACC ATTAAATCTG GCTATAACCC ACCATAGAGA
    60001 AGAAGTCCCA TAAAACTTAA CTGCTAAATT TGGAAGAAAA TTAGGTTTCG TTAATTCATA
    60061 AATAACGCAA TCATATTCAT CCATTAGAAA ACGTAATTTA TTATCCATAA AATTATACAT
    60121 TTGCAGTGTT TTAGTTTGGG TCCCTTTTCC GGAAGTATAG GAAATAGGGT CTTGAAAATT
    60181 ATTTATTGTT AAATTTCTCT TTGAAAAAGT AGCCATTTTA GAACTCCGTT ACCTTAGAAT
    60241 AGATTGAAGA AGCTGCATTA TCAAAACCTG AAACTCCGGA ATTGATAATA GATTCAGATC
    60301 TACCGCCAAG AGCCTTACTA ATAGTATCCA AACCTGATAC TTTAGCTAAA AAAGTTCCTG
    60361 GTTTCTTTAA TTGATTTAAT AAATTATTTG CTACATCTGA AATTTGATTA TAAGCTTCAT
    60421 TACCAGAAAA CCAATTCTCA ATGTCTGTGG TAGTTGGTGC AAAAATTGTT CGTAACGTAA
    60481 CATCTGCTTG AGCTTGAATT GGATTTCCAT CAATATCAAA CTTACTATAT AATGTGTTAC
    60541 TAATTGCAGT TACAATAACT CCTTTGATAT AAATAAAATT TCCAATTCTA AGTGATAGAA
    60601 CTCGGTCATC ATCAAAACGT AATGATTTAG TAGCTTCATC TAATGAAATC TGAGGACCTG
    60661 GAGCTTTAAA TATCATTGAA GCTGAAGTAT CTCTAACTGG GCATAATAAT TTCTGAAGAT
    60721 TTTTCCAAGG GACAACCACA TCAGACATAG TATTTCTTAT AGCATCAAAT CTAAATGGAA
    60781 TTGAAAATTC TATCGGTTCT GTTCCTTCCC ACGTAGGCCA AGAAGAAATT TGACTGAAAG
    60841 CAGTTTTCAT ACCAGTTAGT CTTCCGAATT TTTGTATTAA TCCAGCTGCT TTCCCTACTA
    60901 AGCTACCTCC ATCACCAATA TCACCAGTAA GCATATTTTT CAACATATTG TTCCAACTTG
    60961 CGGTTAAATT AAATGATAGA GTTTCCGGAA GAAAACCAAC TATATCCAAA TAATTTGAAT
    61021 TAGTAGGATC CAGTAAAGAA GTTTTTAATT CCACCTGATA TGCTGGATTA GTATATTTTC
    61081 CTGCCATTGA TGATTGACCT GTCATTTTAA TATTCTCCTA TCTTATCTCA TTGCAATATT
    61141 TAATGGTAGA ATTCCGCCAC CTCCAAGATG GGAAGGTATT TCAATTGGAT CTGGACCACT
    61201 ATCTATATGC TGATCTTCTA ATCTCTTTGC TGTAGCACGA GCTTTTTCTT CTTTATTTTT
    61261 TGTTTCCTCA TCTAAAATTA TTTGATCATT AACTTGGAAA TTAGGATTTA CATTATCCGT
    61321 TAATGCCATT GTAGAACCAG TGGATTTTGG AAGAGTTAAT TCAAATCCTG ACCCTAAATT
    61381 TCCATTAGCA CTGGTGTCAC CTGTATTTTT ATAGGAATTG TTTTGAATTT CTAGAATTTT
    61441 ATTATAGGCA TATTGTTCTG AGCCAATCCC GTCTTCATTT ATATATTCCG GATTTCTTTC
    61501 TTTCAGGTCT TCCAGAATTT TTTCATAATC CAAAGAGGCA TATTTTTGAC TTCTAGCTTG
    61561 TCTATCTAGC ACTTCATATT CCATATTTGC AGGAATCTCA TAGTTTCTTG TCATCCATTC
    61621 TGAGGCTTCC GCGACAGATA ATGAATTTGC TTTTCCAGGT GTCATTCCAT TTTGTTTTAA
    61681 TTCGTGAACT AAAAAGTCTG CCTGAACACC AAGGTCTTTA TAATCACGAC TTCCGGCAAA
    61741 TTCTTTTAAA TCAGTAAATC TTTCATTATG CCATTGAGCT ATTCCAAAAG AGGTATAATT
    61801 TCCAAAAGCA TCTTTATCTC CTTTTGCTTC AGGATTAAAA GAGCTTTCCT TTTCTAGATT
    61861 TCCTACAACT CCAGCAGCAA ATTCTTCACT ATAACCTTCG TCCGTTAGTT TTTTCATTAA
    61921 ATATGCTGCA TTTTCTTCCA TAGTTCCGTT AATTGGAGCT TCACCGGCGT CTAATCCAAA
    61981 TAAACCCTTA AACCATCTAA CAACAGTATA ATATAAGTCT TTGGTTTGTT CACTTATAAT
    62041 TTTACCCCAT TCAGTTCCAA ATAGGGCATA GCCAGCTATT GCTGCTGTGG CTAAACCTAT
    62101 TGCAAGTTTT CCTACAACTC CACCTTTCCC TTTTTTGAAT CCGCCAAGAA AAGCTAGCCC
    62161 TAATAACTCT AAACCATTTT TAGCTGTATT TGCAACACTT TTTATTATAT TTGAAATATT
    62221 TTCAATTAAA GATTTTGCCT TGTTCTTTTT CTCTTTTTTA TTCTCTATAT AATCGTAGAA
    62281 ATCAATTAAA GATTCTCTTA GAGTTTCTTT ATTCTTTTCA TCTAAAAGAA CAGCTTTATT
    62341 TTGATAATCA ATACTATCCG GATTAAAACT TTCAAAAGCA CCTGCGGAAT TTTCTGAATT
    62401 AAAAATTTCT TCAAATTCGT CTTCTGTATC TTCTTGACTT TTTAATAACT GTTGATAAGT
    62461 ATTAGAAACT TGAATTCCAT ATTTAGAAAA TTCTCTTAAC TGGTCCATAA TTTCTTCTGA
    62521 AGATTTCCCT TGTTCTTTTA AGTATGTAAT AATATCTCCA GCATCTACCC GACCTTTTTT
    62581 AATTTCTCTA TTGTATAAAT TATTTCCTAA TAGATAAAAA TTATCAGAAA GGCTTTTATA
    62641 ATCACTAGAG TATCTTCTCA TTAAATTATC GTTGAATTTA TATCTACCTA CTCTTCTTCC
    62701 ACCATAGGAA ATTCCAAGAA ATTTTTTCTG GTCCACCTTT TTTGTTAAAA GTGCCTGAGT
    62761 TGCCATTTTT AACGGTGCTA ATCCTAATTT AATAACCCCT TTAACACTAG CGTGTAAGAA
    62821 CCTATATTTA TAGCTATCTT TTATTTCCTC CCAGCCATCT AAGAAACTTT CTACTTTATC
    62881 ATAAATATCA TCATGAAGTT TTTCTTTAAA ATTACGATAT TTCTTTTTAA TATTAACTGC
    62941 ATCTTTTGCT TTATTCCAAG CTTTCTGTAT ATCTTTTTTA AGTCTAGAAT CACCCGGATC
    63001 AAAAAATCCA GTTTTCCTAC GTTCCCGAAT AAGTTCCCGA ATATCTTTTT TAACTTTTTT
    63061 AACATCTGTT TGAAGAGTAT TTATAACTTG TTCATAAACG GTTTCTTTAG AATATAATTG
    63121 AACAACAAGA GCTTCTTTTT CTTCCGAATA CTTAGTAAAG AGAGGGGATT CTGGATCCGC
    63181 ATTTTGAATT AAGCGTTCCA GTTTAATAAT TTGCTTTCTA ATCTTTATTT TTTGTCTATT
    63241 TAATAAAGTT TTTTGCTCTA TAAGTTTTTC TTCTTTTCCT GCCATCTTTA ATAAGCTCCA
    63301 CTATAACTAA ATCCATAGTA TGGAAGGTCT TCTCCATCTC CCTCAAATTT TCCCATATTA
    63361 TTTGTAACTA ATGTTACCTG AGTTTGAGGA ATTGGTGTTT GCATTTGTTC TGCATATCTA
    63421 TAATCAGGGT TTTCTATCTC CTCTGGTTGA TGTATATTTG CATTATTTTC TCTCCACCGT
    63481 TGAAGATTTG CTTGAAGTTC ATTCTTTCTT GCATTAGCAG ATTCCTGAGC TTTTTTCATT
    63541 TTTTCGCTAG CTGAATCCGA AAACGTATCC ATAGTCCAAT CTACGGCTTT TTCAGCTAAT
    63601 TTATCTATTC CAAGGTCAAG AGCAATTTGC TGTCCAAATC GGAATGGGTC AATTACTTCC
    63661 CACCAAGTAT GACCTTCTTC CCTCAGATTA TCTCTATAAG TATCCAGAGC TTGTTCAACA
    63721 GTTCCACCTG TTTCATTTTG AATTTCATTA ACATCGTAAG CCATAAATCC AAGGTCAATA
    63781 GCGGAACTGA CATAAGGAAC TCTTTTTAGG ATACCTTTTG CAACTTCTTT TCCAGTGCTT
    63841 TTAGCACCTG CCTTAGCACT AGTTTTTAGA GCAGTAGCTG CTTTACTATC TTTGACTAAC
    63901 TTAATTCCAT TTTTAGCAAT ATTTTTAGAT TTTGCTACTC CAGCTTTTAT TATATTTTTA
    63961 CTTTTAGTGG AAACTTTAGC CAAACCTTTC TTAGCAATAT TTTTTACTTT AGAAACTCCT
    64021 GCTTTTCCTG CTTTTAATGC TGACTTTCCT ACTCTCTTAA CAACGTTTTT AGCTTTTTGT
    64081 GCACTCTTTT TAGCAACTTT CTTAACAGTA TTTACACCGG ATTTTAATTT ATTTTTTCCT
    64141 TTTTCTAAAA GTTGCTTAGC TCTATTTTTA GCTTCTTTGA GTATTTGCTT AGCTTCATTT
    64201 TTTAATTTTT TAGCTACATC TTTTGCTCTT TTAACAATAG CCTTAGCCCT GCTTTTAGCA
    64261 GATTTAATCA TATTTTTAAC GGAAGCCTTA GCAGATTTAA TCATATTTTT AACCTGCTTT
    64321 TTAGCCACTT TTAATAGGTT TTTAACTCTC CGTTGAGTCT GTTTAATAAG ATTTTTAATT
    64381 TGCCGTTTAA TCCTCCGTAA ACCGGATTTA AAGAGGTTAA TTATTTTCTT AAATGGTTTT
    64441 TTGATAGCCT TAACTACTCT TCTTCCAATT TTTCTTAATC TCTTAAAAGC ATTTTTACTT
    64501 AGCTTTTTAA TTGGGTCAAA AAAGAGGTCA AAAAAGCTCA TTCCTAATAA AGCATCTAGA
    64561 ATTCCGGATC CATCATCGTC TGAAGATCCA GGTTTGTTTT GCTTCTTTAA TTTTTCTAAT
    64621 TCATCTAAGT CTTCTTCCGA ATGAGTTTCA TCCCATGTGG AAATCAAAAT ATCCATTAAA
    64681 GGTTCTTTAT TTAATTCCCC TTTTGTGGAA ATCAAAAAAT CATAGTCAAA GTTTGCAGTA
    64741 TTTTCTAGGT CCATTAACTT AGAAGTATTT TTTGATTCTT TTGATTCAGG AAGCATTGGT
    64801 AGATTCTGAA CTCCAGAAGA ATACCCTTTT AATTGTGGAT TTACCTTTTT AACTAATTCA
    64861 GCTTGAGGTT GAAATTCTTT TTTAATTTGT TCAATATCAA TCTCTCGTTG CTTAGCTTCT
    64921 TCCCTTTCTT TTTTGAAAAA GTTTAATGAC TGTAATCCAG CTTTTGTTGG TTTTCCAGCA
    64981 TTTGCTATAG CTTTTGTTCT TTTTGTAACC GTTTTTGCTT CATTAGCAGA AATTAAACCA
    65041 CGTTTTATGG CAACTTCCTG CTCTCTAGCA GCTCTAAGAT TGTCAATGTC TTCGTCTGTT
    65101 AATTTGTCAG GAAATAATTT ATCAGCTTCT TTTTGAGTTA GATTTTTAAC ACCAGATTTG
    65161 GCTTGTTCTA AACCGAGAAC ATAATCTCTC GTTGTCATAG GACTGACATC GAGTTTATTA
    65221 AATTTCTCTA AAAGTTTATT TAAGTCCTTC TGTGCCATTT TACCTGTTTA CTTTTGTCAA
    65281 AGCCTTAATT AAATATTGTT GCCATAATTT ACCGTTGTTA AAATCCTTTA TAATGTTATT
    65341 TGAAACATCC AAAAATGTAT AAGAATCGCT GTTTTGTTCT GTATATACGC CAGAAGCATA
    65401 ACAAGCTAAA ATTTTAATTC TCTCGTTTAT GCTGGACAGT GAGTAATGGG GAAAGAAATT
    65461 CAGTGGCGTC CATCTCGAGA AATATTGTTT CAGGATCTGC CTGTACGACC TCACCTGCTT
    65521 CTAATTTCTT TGTTAGATCA CTTAATTCCT TTTCAGCTAT ATCTAGCATT GCACTTAAAG
    65581 TAGCTGCATC TGGTGAATCC AAGTCCTCCA AAAGACTAAG AGCTTTTTTC ATCTTTTTAA
    65641 TTCTTGTTTC CAAAGTTCCC TTATAAACTT CCGGGTCAAA TAATGAGTCA TAAACGGTTA
    65701 ATTCTTCCTT TACACCGTGG TCAACGAGGT CATCAAATTC TTTAACTTTA TTTAATGCCT
    65761 CCAATCCATT CTTTTCAAGA TATTCTTCCA TTGTAGAAAT TTTTTCTTCC CATGTAGAAC
    65821 CTTTGAAAAA CTGTGCATTA GAATATAGAA AATCATCGTC ATCGTCTAAT TTTTGGTCAA
    65881 AAATGTTTGA AAATGCAATA GTTGGCATTT CAAAACCTTC AGCCCTCCAT TGTTCTAATT
    65941 GCTCCTTAGT AATCTCCGGA GCATAAACCT GCAATTCTGA CTTTCTAACT TGAGCAATAT
    66001 TTTCATTACC ATATTTAGAA CGCCATTCTA CAGTCATTGG AGATTTTGGA TAAGAATTTA
    66061 ATCTTAGCCA GTAGCAAATA TACTTAAAAT CTCCAGAGGT TAATTTGTTA ATATCTACGT
    66121 CAACACAACC TTGAATAACA TCCTTAAACA TTTTATAGCT TTCATTCTGC ATTACACGAT
    66181 GCATTTTTGC CAAGTCTCTG ATTTCAAATT TACGAACTCT AATTGTATCA AAGTCATAAA
    66241 ATATAAATCC AGAAGGTAAT GAAATATTAC TGTATTTATC ATTAACTTCA TTTGGAACAA
    66301 ATTTAGCATC TTGTTTTGTT TCAAGGACTT GTTCAGATTT TGCATTTGAC TCTTCAACTT
    66361 CCTTTTTTCC AACGTAGTCT AAGTCGTCAA ACGTAATATT TCCAGAATTA TCCATAAATT
    66421 TAACCTTTCA TATAAAATTA AAATAAATTT TTTATTCCTT TTATTCCTGC TTTAATGGTA
    66481 TCTCCATATT GTCCAGAAGT AATTCCTTGT AAAACAGTTT TTCCAGTTGA ACCAATAGCA
    66541 CCAAGATTTA GTAGCGGCTG TGGATTCCAA CTAATTCTGT TAACTGAAAA ATTACAACTA
    66601 ATTTTAACTG CCTGGGATTC AGAATTAAAA TCTAATGGAC TAATTTGTTG AGGATAACAC
    66661 CCTTCAAATT TAACACTTCC TTTTAATAAT CCAACAGTGT CAAATAAGTA AGCATAAATA
    66721 TCTCTAGCAT AACCATCGTC TCCCTCTGGT AATCTAAAGA CCCCATATTC ATTTACAATA
    66781 CTACGCTTCC ATTTTTCTAA ATAAGTTAAT GTCGTATAGT TATAATCTTC ATAAAAAGTA
    66841 ATATCAATAC TATCTACATT AATTTGATCC GGAAAATTAC GTAGTCTTGC TTGAGTTCTA
    66901 GCTGTTGAAG ATTGAATTGA TTCAAAAGGA ATTTTAATTG ACTCAGCTCT TAAACAAATT
    66961 CCTGCAGTAG ATACCTGATT TTCAACAGCA GAAACAGCAT TAGATACTTT ATTGGAAATA
    67021 TTCTTTATAG AATTCCAAAG TGTATTTAAT GCACTGTAAC CACTGTTTGA GTTATATTCT
    67081 GAATTTCCTA AACCACTATT TCCAAGACCT TTAATAGGTT CTGGAATATT ATCTGGAAGC
    67141 ATAACTCCCC ATTTCCAGGT AACTGCAGCA TCCGGAGTTG CTAATACCTG AAGGAGAGTT
    67201 CTTGGAACCA TAGAAGTTGT AATATTTAAT CCAGCCATTT TTAACCTTTA AATCTTTAAT
    67261 TTTTCTATAT ATAAAATTAT TAAAGAAAAG GACCCAGAAA AAATCCAGGT CCTTATTAAA
    67321 GAGGGTACAA TTACAATAAT AAAAGTTAAA GTGTTACAGA ATCACCGTAA ATACAGTAAT
    67381 CGTAACGGAA TGTGCAAGAA ATCTCTACTG CTTCTGCATT ACCAGAAGAA TTCAAAGATA
    67441 CCTCCCCAAT TTCCTGTGGA GAAACTTTAT AAATTGTATA AGTAGCGGAT TCGTTTCCTG
    67501 CAGTATCAAA AACTGTTAAA GTAGCAGTTC TTGAATAATC TTCGGAATAA CCAATACTTG
    67561 AATTTGTTGT TGTTCCTCTT GTATATTGCA ACCAAGTTCT TAAACGGCTT GAAATTGCCA
    67621 TATCGTGGGT TTCCATAAAT GTGCAAGTAA ATGTTCCAGT ATTGGTATTT GTTCCAGATT
    67681 GTCTTTTTTG AAAACCAGCC AGTTGAATTT CAACAGTGTT ATTTGTAATT GCTGGAATTG
    67741 TGCAAGTTTT ACATTGCAAT GTTAAGCGTC TATTGTCTGA GCTACCAGGA ATTGAGCCAA
    67801 ACATAAGGAC ATAAGATTCA CCCGTTAAAG CATCAGGCAA ATTTTGAATC TCATCTTGTT
    67861 TAATTTTAAC TGCCATTTGA GTATTACTCC TTTTTATTTA TAAATCGATT TAATTATGAA
    67921 AGATATCTTT TATAAATAAA ATTATTAAAA CAGAAAAATT AAAGGGGATT TTTATAGGTA
    67981 TCCCCTTTAA TTTTATTTAA CACGGTATTT TACTAAGAAA TTAAATTCCA TTTTCTATAA
    68041 TCTCGTCAAA GCTTACGCCA CTTCCAAGAA TATAGTTATT TAAGCGGATA AATTTCAAAG
    68101 AACTTACTGG CTTCAAATAT ATGCTTATAA CTCCGCAGCC AGCGTCTACG TCAGCAGCAT
    68161 TTTCTTTAGT AATATCTGAA ACCACACGGT ATTCTCTTAA GCCTCTACCG TCTTGTATTG
    68221 GCTTCAAATA AGCATCTGCT TCAAGAGCCA TTACAGAGCG AACATATTCA TCATTTGGTT
    68281 CAAATAATTT ATATGCTAAG GCATCTGTCA TTGCAATTTC AATATTATTA CACATTAATC
    68341 TTACGTGCAA ATCTCTCAAC GGGTCATTTG CAGTTTGAGT TGTATATTCA CCAAATATTG
    68401 CAATACCATT TGTTCCCATA TCTCTAACAG GGTTAATTTG AAGAGGCTCA AGTAAGTCTC
    68461 TATCACCTTC ACCATATTTA ACACGAACAC CTTTAGCACC ATCACAAATA CCACGGTTAA
    68521 GACCTGCTGG AGCCCAGTAA ATAGCTCTCG TTCTCTCTGT AAAGCAAATT TGAGCAGCGG
    68581 CATAACCAGA AGGTGCAATA TAAGTATCCA TACCGGAAAC TTCATCAAAT ACCAAAATAT
    68641 CCGGACTATA TAAAGCAGCA TAAGATGTAT TAACATTCAT TTCATACTGT CTATAATTCA
    68701 TTGCAGCCTG AGTAGATTGA CTATCTGAAG GCATATCTAA TAAAGCTACA CAGTCACGAC
    68761 GTCTTTTAGC AATTGCAGCC ATTGCTTGGT GAACTGAAGC ATTTGCATAA CCAGCATTAA
    68821 TTAAAATACG AACTGTAATT TTTTCTGGGT CTTCAAAATC ATTCCAACCT GCTACAATTT
    68881 GAGCTGTCGT TGGTAAATAA CCATCGTCAC CACCACCTAA CCATTGAATT GTATCTAAGG
    68941 CTTTTAATTT TGAAAAGTCT TTTGTATAGG AAACAACTCT AATTGTATCT GCTTCATAAG
    69001 CACCAGAATT AATTCTATCT TCAATTAGCA TTTGATTTCC GGAAACATCC AATTGTGATT
    69061 TGAAAGAAGT TTCCCAAGAT TCAATTGGAC TTGCCAAATT TCCTCTTTCA TAAACACTTA
    69121 ATGTAAATGT TTCTTTTGAA GGAGTATTTG GAATTACTTC TCTAATAGTA ACAACAGGTT
    69181 GAGCTGTTCC ACCAGTAAAT TGAGCGTCAA CAACTTCCAT TTTAATAGAA GGATTTGGAG
    69241 CAATAATTAA AATATTACGG TCATTATCTG TTCCACCAGT AACTTCTTCA ACTGTAACAG
    69301 AACCACCTGT TCCAATATTC TCATCCATTA CTCTTTGCAA TTCAGCAGCA ATTAATTTCA
    69361 AAGTATTGTC ACTAGAATTT GTAAACGAAA TAGAATTTGT CTTCCAAGCA GTAGACCCAA
    69421 GAGCCAACAT TCCCTCAAAA GCATTTCCTT CAACAATCTT ATCGCTAATT GAAAGTCTAA
    69481 TTCTTTGATT AATTCCAGTA TCCAAACCAG TAATTTTAAT ACCAATTCCG GTATTAGCAT
    69541 TTGATGCCCA AGCACCAGGA TTTTCAGCAT AAATATCCAT AACTTTAGCA TCTTCTTGAG
    69601 TTTCAACTGT TACGGAAGAA TCAGAAATAT TTCCTTCAAT TTCTAAGTCA TCCAAAGATT
    69661 CAGGTAATGT AATTACAATT GAACGGTCAT CATATACACC GTGACCTTCT TTAATATTTG
    69721 TAACAGTCAT TTGCATATGA GCTGGAACAG TAACTTTAGT AATTACTAAA TCAACAGGAC
    69781 CAGCATTAGA ACAGCTTAAC AAAATTCCTG GATTATCCCC TGGTAAAATA GTTGCTGTAA
    69841 TTCCATCAAT AGCATTAATT GCCGTAATCA AAGCATTTAC AACATCAGCA GAGGTTTTAA
    69901 TATTTGTTCC ATCAAATCTA GCAGAAACCG GAGTTTCAGT AATTCCTGGA GTTCCTTTAA
    69961 TTTTGAATGT AATTGTATCA TTTTGAATAA AGTCTTCACT AAATACAATT GTATCTTCTC
    70021 TACGTCTATC TGATAAATTC CAAACTTTAA CAACTTTTGC AGAACCACCT GTTCCCAAAG
    70081 CATCCAATGC AGATTGAATT TGAGTAGCTA ACAATTGCAA AGTATAGTTT GAAGTTTGAT
    70141 TAAATGCCTG TGAAATTGGG GCAGAACCAA CGTTAACAGT AATAGTTTTT CCGTTTGGAA
    70201 TAGCATCACT GAAGGATAAA ACTTTGGAAA CTTTTAATGA AGTCTTATAA TCCTGTGATG
    70261 TTCCAGTTTC AAACGGCATT GAAAAGAAGT TGTCATTTGT TTTATCATAA AATAAAGATA
    70321 AACCAGCATA TTTTGCATTA TTAACAATAC GGTTACCATA AAATACTCGC ATTTCTTTTA
    70381 ATGCAGGTTT CAAAGCCAGG TGAGCTGGAC TCCATTGAAT ATCAGGATCT CCATAAGTTC
    70441 TAACAAACTC TTCCCAACCA CCAGTAATAA GATGTGGACC TAACGGACCT TTTCTGGATG
    70501 CAAAAACGGA AGCACCAATC GTCATATTTA CTGGATTAAA AGGAGCTGTT CCTTTTACAT
    70561 ATTCATAAGG ATAAACACCG GCAGATAGCT TGAATGTCAT TAGTTGTTAC CTCCCTTTTT
    70621 GTTTTCTTTT TCTTCTTTCT TTTCTTCTTT TTTAGGAGCT TCTGAAACAA CCACTTTTTT
    70681 AGTCGTTGTA GCAACAGGAG CATCTAAACT AAGAATTTTT ACTTTTGGTG GGACATTAGA
    70741 GCAAAACTTA TCTTGAACTC TACTTTCCCC AACTGGAATC TGACAAGATT CTCCATCTTT
    70801 AGCTACGAGA TCTATCGGAT ATCCATATTT ATTTAAGACT TTTGCCATTA TTAAAAACTC
    70861 CTTTTAGCAA GCATAAGTTA CATAAATTTT AGTATCAGTA TCCTGATTAT TAGTTAACGT
    70921 AACCTGATCT AATTTTCCAC TTATTGTAAT TATAGCACTA TTCAAATTTA TAAGTTGTCC
    70981 ATCTTTTTTG ATTTGAACTT GAATTGGAGC AGCGCTATGA AAGTGGAAAA AAGTGCAAGA
    71041 TGAAGTTACA TAAGTCTGAC CAGTTGCCAA ATTAAAATTA GAATTGATAA TAGAATTTAA
    71101 CGGAAAGGCC TTCCGTATGT TAATGAGCTC GTCACGAACA TTTATCTTAC TATCGTAAAT
    71161 TTTTTCTTCA ACAACAACAG TTTCCATAAT CGAAAATTAC CTCAATATTA TTCTTTTTAT
    71221 AAATAAAATT ATTAAAGAAT CTCCATTTTT ATAAAATTTT ATTGAGCCGG TGTAGCATAT
    71281 ATTCTAGCGG CACCTGTTTT CTTATTTATT GTTACAGAAG CTACATCATT ATAATGATGT
    71341 AAATTACTAG AAAGATTTAA AACTTCTACG TCCACAAAGT CTTTCTCAAT ACCGTCTACA
    71401 TCCTTAATTT TAACTATCTG ACCTCCGGTA TTAACAAAAG CGTGTGCACC AGTATTAAAA
    71461 GACATTGTTC CACCTTTATA AGCCTCAATT CTAATGTAAA CAGGGGCTGT TCCTACTGAA
    71521 TTATACCAAG TTGCTTGCAT TTGCATTTGC AATATATCAG GTAGTAAATT ATAATTATCT
    71581 CCAGCTTTTA AGTTAGAATA ATTTAAAAGA ATACTTTCCT GTCCTCTTCC TTGATTATCC
    71641 CCTGCCCAAT ATAAAATACA ACGGGGAACA GAGCTTCCTT CTGGAATTGA TGTAAGTCTA
    71701 CTCCAACCAA CAATTTGATT ATTTATATTT GGAAGATTTG TTAAATTAGT AAAACTTGTA
    71761 TAGGTATCTA AGTCTCTTCC AGATGTCCAC ATATAACGTA AAACAATATA ATCAAATTCA
    71821 GTAATTACTG GTTCTGGACC TGGCTCCGGT TCTGGTTCTG GAACATCACA GGCATTAGCA
    71881 ACGTTATATC TAGTAATTTT AACTAGCTGT TCCTCAACCG GGTCAATAGA AATAGATGGT
    71941 TCTAAGTCAT CAAAATCTGG AGCTAAAACT AAACGAATAT CTTTTCTTAA TCCTTTTAAT
    72001 GTTGGTGATT TATATATTTC GCCTACATAA GTATCCAAAA TTAAAGTACC TGTTACTTTT
    72061 AGAGGAGAAC CCTCTGTTAA ATCTCTTGTA GGAAAATTAA GGTCTCCTTG AATATCCACA
    72121 TGAATATCAA AGGAAATTCC ACTTTTTGTA TTTAACTTAA AAGTCCCCTC TCTGGAATTA
    72181 AAAGACCAGT TGGACATAAA TTTCAAGCAA TCCGAAAAAC TCTGACTAAA AAAGGAAACA
    72241 GTAACCGTTA CTCTAACAGG TTTTAAGTGA AAAGTATACC AGTATCCATC TGTATGCTGC
    72301 TTAGGATCTG TGCCATATTT TTTAAGAGCA AAGTCATTAT AACTTTCGTC ATTTGTTGTC
    72361 ATATTTGTCG GAGTGACCAT AATATAAGGA TAACTTGAAG TATTTAAGGT AGTTCTACCA
    72421 AGTTCCCTAT TTATATCATT TTCATCAAGA GTTCCAATTA TTGTAATTTT TTCTCCATAA
    72481 ACTCTCTGAA GAATTGTCCG TAGAGCCTCG TAGCTTTTAA CAAAAATAGG ACTTTCGCTT
    72541 GATTTAATAT AAAATCTACT ATTGATTGTT GGCATTAAAA ACCTCCTTTA TATTATAAAA
    72601 TTATATAAAG AAAATGGATG GAAGGCAAAT AAACCTTCCA TCCATTTTTA TTTCTGAAAC
    72661 TGAAAATAAC TATAAACTAT TTTCTTAAGA ACTTAGCCAT AGCTGCTTTT CTTGCTTCTT
    72721 TGGTTCCGGA TAACGAGCTC AGATTAGCCA ATGTTGCTTT CTTAGCCATA ACTTTAGAAA
    72781 CAACATCTTC AACTTCTGGA AGCTCTTCTG CGTCTTCAAA AGAAACTTCT TCTGCTTCTT
    72841 CTTCAGCCGG CTCTTCTTCA TCCTCAACTG GAGTTTCGAT TTCTTCTTCG TCCTCTTCTT
    72901 CTTCCAGTCC ATCGTCTGAA TCTTCTTCCA AAATCTCGTC AATTGTGTCA TCTGACAAAA
    72961 CTTCTTCTGC CGGAGCTTCT TCAACAGTAG GGTCTAAACT TTGATTTGCA TCATCCAGAT
    73021 ACTCAACTAA CTCTTCCGAG TCACCTTCGT CCATAGCACG AACGAAAAGT TTTACAGCAT
    73081 CTCTCTTTTG TCCCTTGTTG TAATAAGCCT TAGCTAAAAC TAAAAGGTCT GCTGCAATAT
    73141 TATAATTTTT CATCATATTA CATTTTCCTT TTCTAAAAAG TTTTAACCAA ATTAAGCTCT
    73201 TTTACCTTTA ACAATTGAAC GAGCGTTGTG AACCAACAAA GCAATGGTTT CAACCAAGTA
    73261 CCAACCACGA GCATTAACGC CTTCATAAGC GCCATCCAAT TCGGTTGATT CAACCGGACC
    73321 ACGATCAGCA AATCCACCGT GATATTCAGG AGCAGAAACG ATATAAACAT CGCCTTGATC
    73381 CAAAACTTTC AAAGTCGGAG CGCGGAATGC ATCTGTAATG ATTGACATAC CAAGCAATGA
    73441 ACCAATGTTA CCAGTATTAA CAATTTCATA CTGACTAACT GGATCGAACC AACTAGAGAA
    73501 GTTAGTTCCA AGCAAGTCGT CCAAAACATC TGAAGCAGCA ACAATTGTAG CAGCCGGCAA
    73561 GTTATGAGCA ACAATTGAGT TACGCATAAT AGCCAAAGTA TCAGGTGTCA AGCCACCAAC
    73621 CAAAGTATTA ATCGGGTTAG CAGCACCAGC AATTGTATCT ACAGCAGATT TCCATAAACG
    73681 ATCTTCTGCA ACTTGAATTG CTTCTTGACC TTCTTGCAAT TTTTCATTCA AAATGTCACC
    73741 AGTTGTGCGG TCAATTTCTT GTTTGTGGAT ATAAACTCTA TGAGCAATAT CAACAGATAC
    73801 TGGATAGTAG TGCTTATCTC TCAAGAATAC AGCTTGAACT TGTGAAGAAG AAACAGCTGT
    73861 AACAGCAACT GAATTCGGGA ATTTAACGTC CATACGAATG TCAGCACCCT GTTGAGTTTC
    73921 AACTTTCTTC AAAAGTCTAC GTGCAAAACC CTGACGGTTA GCAACTTCAT ACAATTCACC
    73981 AGCCAAAGCA GCACCAAGGG CAGCAAATTT ATTTGATGTC TTGTCTTTAT AAGCTGCAAC
    74041 AACTTCATTA TGAATTTCTT CAAGAGATTC AGGAGATTTT GCTTCAACTA CATTCATAGC
    74101 AGCCAAAATT TTCTTAGCCA AATCTCTTTT GCTAGAAGCA TTGATTTCAC CAGTGCGGGT
    74161 ATCACCAAAA CGTTCTTGAG AACCGCGGAA TTTAATATTT TCAATATTAG CCATCTTAGA
    74221 TTCTCCTTAA TTACAGCAAT TGTAAAACTA AATATTCTGA TTTAACGCCA GGAACAGCCA
    74281 ATACACGAGC ATTAGCAACT TCAGCGCCAT CTCCACCAAT TGTGAACTTA CCATCTGCAT
    74341 TTAATTTAAC AGCAGCAGTA GCAGCAGTAG ACCAATCAGC AGCAACATCA TACTGGTCAG
    74401 TAGCAACTTG ACCTTGATGA ATAACACCAA TTGTTCCAGC CAATTCACTC AATTGGAAAC
    74461 CACCAGGATA ACCATCACCA GCAACGAATC TTGCTTCATT TACTGTCGGT TCATATGTAT
    74521 AAAGGAATAC ATATTCTTTT CCAGCATCTT CAGCAACAAA TTCAACCAAG TTGTCAGCAG
    74581 ATGTATATTT CGGAGCGCCA GCAGCAGCAG AGCCAGTATT AATAGAAATT GTAGCTTTAG
    74641 CGCCATTAAC TGTAGCACCT AATTTATTTC CTAACGGGGC GTGAGGCAAA GCAACTTTCA
    74701 ATTGATTTGC ATCAACAACA ACTTTATAAG CCTGAGTCAA AACTGACGGA CGAACAAAAC
    74761 CAGCAAAAGC AACACCAACA AATTTGTCAG TAGCAGCACC AGTCGGAAGT CCAACTTTAC
    74821 CCAGACCATC TTCTATTTTC AATACTAACG GAGAGCCTTC AACAATGCTA GTAGCATTAG
    74881 CGTCGTTAGC AATCAATTTT TCTGTATATT GAAAATAGCG GGTATTTTCT AAACTTAACA
    74941 CGATATTTTC TCCATTTTTA ATTTAAATTA AAAACCAAAT TATTCAAAAA CATTAGGTAG
    75001 AATCTGCCTT TTGTTTTACA TATATATATT ATTAAAGAAA GTAAGTAAAA AACTTGAAGG
    75061 TAATTCTTAA TGTTTATTAT ACTATAATAA AGTAAAAAAT TATTATATTA TAATAAATCT
    75121 GAAAAACAAC ACATAAAAAA TGACGGAATT TTTTATGATT CCGTCATTCT AAGGATAAAT
    75181 TATGAAAAAT TATCTTTTGA ATAAAGAACG ATATTTAGCA ACTTCTTCTT GGTCTAAACT
    75241 TTCTTTAACC GAAGCAACTG CTTTATGCTC CATATTAATC TTTCCAGATT TGAAATTTGA
    75301 AGCAATAACA GTATTTGCTA ATTCATTTCT TACTTCAGCG GATTTATTCT TGAACTCGTG
    75361 AGCTTTAGCT ACGATTGTTC TCAAATATTC TTCACCACAT TTCTTGAAAG AGGATTCAAC
    75421 AATTTCTCTA GCATCTTCAA CGCCAATGCC TTCCAAATTG TCAATCAAGT CTTCAGCAAG
    75481 AACATTCTTT GTATCATCAA ATAAGTTCTT ATTAACTGCA ACAGCAGCAA TACCTAAACT
    75541 TTGTTGATAA TCTTCTTCCA ACTGATCAGA AGCTAATTCC ATTTGAGTTG TCATTTCAGC
    75601 AACTTTATCG TCAACAGCCT TTTGAACTGC TTCACTAGCT TTAACTTTTA GAACCATAGG
    75661 AACTAAACCA AAGTTTGATA AAGTGGTTTT ATTAATACCA TCTTTTTCAA TAGAAGCAAC
    75721 TAAAGCTTGT GTCAATAAAT TTTTATTGTC AAAAATGTCT TGAACTTCTG CAATAGCTCT
    75781 AGATCTATGT AAAGTAGCAA CTGGTTTATT AGCGACCATT ACATAATAAA AAGTATCTTT
    75841 TCCAGAAGAA ACAACCTCAA TTTTCTTTGT ATTTAAGCCA GCTTGACAAC GGGATAACAT
    75901 ATCAACACGA ATTTCTTCGT CTTTTGGTTC TTCCACTTCA GGGGCTGGCT CTTCTGTAGC
    75961 AGTTTCAGGA GCAAAGTCTT CACCAGGTTC TTCTGCGTCT GATTCAACTT TTTCCTCTTT
    76021 TTCCTTATCA CAAACACATT CTTCTTTACC ACATTCTGGA CAAGTTTCTG CTTCAACTGG
    76081 TTCCATTTGA GTGGTTTCAG GGTCATTAGC AGCGCTATCT GGCAATGTTT CTGTTACATC
    76141 AGCTTCTACA TTTTCCATCT GTGTTGTTTG ATCTGTAGCC GGAGTTGTAT CTTCTTCATT
    76201 AGGAGCACAT TCAGATTCAA CTACTTCTTC TTCTGGAGCT TCAACTACTT CTTCAATAGT
    76261 TTCTTCAGCA ACTGGTTCCT CAGCTGGAAC TTCTTCCTCA GCTGTAACAA CATCGGATTC
    76321 TTTATCAATC ATTTGAGTGG TTTGATCTTC TTGAGCAGGA TTCATTTTGT CTTCTACAGT
    76381 ATCATAATTG TCAGCTAATT TATCTAAAAA TCCTTCTGGA TCACCAGATT CTTCAACTAT
    76441 CAATTCTTCA CCGCAAACAA CACAATGGAA TTTTGCATTC CCAAGATTAT TTGCAACAGA
    76501 AGCATGAGCT CTTAATTCAG CTCCACAATT TGGACAAACA CCTAACTTTT CCAACTTATC
    76561 AATTTCAGAA GCTGTTAAAG TTAAAAGTTT CTTGTCTTGT GGAACCAATT TTCCACCTGT
    76621 AATTGGCGAA TAAGGATTTG CCATATAATT AGAAATAACG GCAACCCCAG AATCCTTACA
    76681 ATTAAAGGTG CGAACTCTCG TATCTTCTCT TGAATTCTTG GACCTAGCAA CAATCACTGG
    76741 GAAGTCTGCC GATGCAAAAA TTTCATTTGA TTTTTTCATT ATAAAATCTC CATTAAAATT
    76801 AGCGTTTATT CCGCATAAAC GGTAATTAAG GTTAAACACA TTAAATTATG AAGTCTCTGG
    76861 TATAAACTTT TGACCTCATA TATAAAATTA TTAAAAGGAA AGAAAAAGAG GATAACTTTT
    76921 TATATTATCC TCTTTTTAAT TTTTATAATT CTATACCTTT AGAGGCTGGC TTTGGTGGAG
    76981 TGCCTAAAAA TTTATCAAGG TCTTTTATAC CGGAATATGA CGGATATTTT AAGAATTTAT
    77041 TTGGGTCCTT ACTATCTACA GTAAATCTTT TTTCACGTCC ATCAGAATCT ATATAACTAA
    77101 ATATTATTTC TCCCATTTTT CCACATTTAA CAGTTAAATT CTGTTTTGGA ATATTAAAAT
    77161 CATTGATTAA TCTATCATAT CGGTCTATAA CTTCAACACC GTTAATATCA GAAAATGGAG
    77221 GGCAAAGCTT CTTCATGCGA GGGTCTTTCT TTAGTTCTGA AAGTTTATCA AAAAATTCCT
    77281 TAACTGAAGT ACATCCTAAA TTTGGAGAAG TTTTTAAAGG ATTTTCTTGC TGTGAACTTA
    77341 ATAAAATCTG TACTTCTCCA GAGAAACCTT CTGGTTTTAA CTTCATCCAT TCTCTATCAT
    77401 AAGCAAAACC TGCACCTGGA TAAGTTTTTC TTAAATTATC CATTTCAGAA GCTACGTTAA
    77461 TTGCTTGCTC TAATCTATCT TTTGAAGGAG ATTCTTCGTC GTCAGAACCA TAAAAAGAAA
    77521 CAATTTTACC TTGTAAACTA ATAGGCAGTA AATCAAACTT AGAAGCACTT TCCGAGCTTA
    77581 CCGTTGATTT AAGTTTCTTT GTATTTTCTT TAAAATTCTT TCCGAGCTTT TCTTTTAAAA
    77641 TTACGAATTG TGCTGCCTCT AACTTCTTCT TATCTTCTTC AGAAACGTTT TTTCCAGATT
    77701 TATTTATATA TTCATCCACA TCTATATATC CATTTGCAAA AGCAGCTTGA TCATTGAACC
    77761 ATTGACTACC AGTAGTTTCT AGGCTGTCAA TCAATTCCAA AGGAAGAGCC TTAGTTAAGG
    77821 CATTACTTGG CATCCAAGAA CGAATGCTGT CCCAAAGTTC TCTTTTAAAT TTAATACTCG
    77881 AACCAAGTTT CTTTATATAT TCTTTAGTTT TAGGGTCAAA ATTCTTTTTT AGAGGATTAA
    77941 AAACCTCAGA AGTTTTAGTA GAAGGTTGCT CGGGAGTATT TTGTTTATCC CGAGCTGGAT
    78001 TTGTTTCAGC AGGATTATTT CCACTTTCCT TCTCCTGAGC AAATTTTGAA TTCGGATGTT
    78061 CGTCTATATA AGACTTACGT TGATCATCAT TCCAAACTTT ATAGAATGTC TCCTCAGAAG
    78121 GACCACCTGC TTCAATAGCG GCCTTCAGTT CAATTTTTAA TTGATTTAAA ATGTGCATTT
    78181 ATTTCTCCTA TTAAAATTTT CCTTACAATT CTTATAATAT TATAAAATTT CTAAAAGTCA
    78241 AGAATTTTAT TTAAGTTCTC CAAAATTATT TTAACTTTGA AACTTCAGTA TTTTCAGAAT
    78301 TTTTATATAT CTAAAATTAT TAAAAATTAT TATACCATTC CATAAAGCTA TCTTTTGTAA
    78361 AAAATTCCAA GAAATTTAGA TTATTCTCTT TAGCGACTTT TCGTTTATAA GGATCTGTAT
    78421 ACCTCCAATT CTTATAATTC TTTTCATAAC GACCACCTTT AGCAAGCATT AAATTATATA
    78481 ATTCTAAATG TTGCGGGTTA TCTTCATTAA AAGGTTCTTT TCCGTGATGC CAACCACCTT
    78541 GATATTCTAT AAATAAATCT AAACTTGGAA TATAAAAATC ACAATTAAAT GGATATCTTA
    78601 ATTTATCTAC ATATTGATGT ATTGTATCTG GAAATTTTTC TTTTAATATA GTCAACAATT
    78661 CTAACTCTAT TTTAGAAGTA GCCCCTCTAT TACTATTATT TTTCCTAAGA GTTTCAGATC
    78721 TTTTCTCTAG GATTTTTAAT CTGGATTCTT CATTTTTCCA AATTCTTCTC AAATTAGATT
    78781 TTGATTTTTC TGTTTGTGTA TATTCTATTA CTCCATATTT TTTCAAATTA TTCTGATGTC
    78841 TAATTTTTAT AGTATTTGGA TTTTGAGTAG CATATTTTAC ACCTAAATTT TGTTCCGTTG
    78901 AAAAAATCTG CTTTTCTCGA ATTTCCTTAT TTTTAGTAGG ATTATCTACA CCATATTTTT
    78961 CTATCCAAGT CTTTTGGCAT TTAATATAAG AATCTGGATT CTTCCAGTTA TGTTCATACC
    79021 CAGTTTTTAT CATATAGGCA TTTTTAATTT TTTCTTTAAT TTCTGGATTT TGCATTGGAT
    79081 GTTCATATCC AGTTTTCTTT TTATAATCAC TTTTTCTCCT TTGAAATAAT CTATTACATC
    79141 CTTCTGGATT CTCAACTTTT CCATAATTTT TTCTATAAAT TTCGGAACGT TTTTGACATA
    79201 TTTCTTTTAC TTTCGCAGGA TTATCTACAC CATAATGACT AATAAAACTC TGTTTTATTT
    79261 TTAATTTTAC ATCAGGGTTT TTCATAGGAT ATTCGTATCC AGTTTTCTTT TTATAATTTT
    79321 TTCTAAAGTT TTCTTTTACT ATTTTTGACT TAGTTGGATG CTCAGAATTA TAAAAAAGAA
    79381 GAGACTTCTT TTTTGTTTCT TCTTTTTTCT CGTCTTTAGA TTTTTCCAGA TTATTTAGTT
    79441 TTAACTGTGT TTGTATATAA TAAAAGGAAG TAGAAGTAAA AATTCGAATA TATTCTATAG
    79501 GTAAATTTAA ATCTTTATAT AAATATGATA AATCCTGAAA ATTCATATCC TCATAAACCC
    79561 CAGATTTATT TTTCTTTATT GGATTCTGAA TATAATCTCT AGATAAAGAA AGTAAGTTTA
    79621 TTTGATATTT TTCTATAATT TCAGAAATTA CTGGTATAAT CATTTTATTT CTCCATTCTA
    79681 AAATGAAAGA GGCTAGTTTT AACTAATGGA GAGTTAAAAC AGGGGAGCTA CCCTTTTCGC
    79741 CTCAATTATT ATTTTACAGT ATTTATTTTT GATATTTCTA TTACATTTGG ATTTTCACAC
    79801 ATAACATACG CTGGCGTCGA AACTGAGCTG CATTCGAAAG GGAGGATATC CACTGCATTA
    79861 TAAAAACCTA ACTTGCCGTC AAAAACTTCA AATTTTGGAT TACTTATACT AGCGTGTTGA
    79921 CAACCACCTT TACTTAATCT CTTTCCACAA ACCGAGCAAA CAAAGTCATC AGAATAAGAA
    79981 CCCATTGAAT AACAAGGTCT TTCACCACTT AAAATCTTTT GGCATAGACT GGAGTCTTTT
    80041 GTTTTATCAA ATCCAAGTAA TAAAATAACT TTTGCTAGGT CACCTTCAAA TTCTGGAGCA
    80101 TCTTCCATAA AGGCATCAAA AATAACACCT TTTGCTTCGG ATAAAACATT ATTTTTATGT
    80161 TCTTCGAAAG TAGGTTTACC TTTCCAAGCT TTATATGCTA AATCACCGGT ATCTGTATTA
    80221 AACTTAATCA ACTCTTGCAA TGGAAATGCA ACACCATTTC TATTTGGTAA ATCACTTAAA
    80281 AAAATACAAA CCGGAACTAC AATATAGTCA TTTATATCCT TAGAAATATG ATAAACTTTA
    80341 GAGGCTTGAG GAAGCCAACG TTTAACATCA AGTGGGATAT TATAAATAGC TCTATCAGTA
    80401 GCATCAGCAT CAGCAGCAAG GACCTTCTTA TGCAAATCCT TCATATCTAA AACTTTATCT
    80461 GAATGAACAT CTGCTGTTGT AAAAAATTTA TAACTATGCA TTAAATTACT CCTTTACTTG
    80521 GTTATCTTTA TAAGTAAAAC CTGTTTTACT GTAGTCTAAA TAGATATTTA ATAGCGAACT
    80581 ATATTTCTTT GCTGCCGCCA TAATTTTTTC TTTATCAATA GATTCATATG CTTCAATTGA
    80641 ATTATATTCC ATAGCAATGA AACCTTTTAA TTGGTCGTGT AAAAACATTG GATAAGCAAT
    80701 TATCCCTGAA GTTCCTTCAT TAGATAAAAG GTTAGACAAA ACCTCGTTTA AATGATCAAC
    80761 CTCTGAAGAA AAACCGTGGT GCTGCTTAAA GCTTGGTAAT AAGTCTGACA GCATAGCAGC
    80821 AGATTTAAAT TGAAACTTAA GAAGCATTGG GGTTAATCCA GTATTTGTAT ATTCATACAA
    80881 CTTACTAAAA CTGCCATATA ATAAATCATC CCCAACAAAA TCATGAATAT AATAAATAGA
    80941 AACTCTTTTT GCTTTACTTA TAGCTGACAA TTCTTTTAAC TTGAGTTCTA CAATAGGAAT
    81001 ATAGTCACGG CTTGGAACAG GGTAACAACG ATAGTCATTT CCACCAATTA TAAATCCTTT
    81061 ATACGGAATT CCTTTTAAAT CCCCATTTAT TGATTCAATT AAATCTTTAG TATTAACTAC
    81121 AATAGAAGTA TAATAAAGAT TTAAGTTTCC AAGAATTAAA TACATTTTTT CATAAACTGT
    81181 AAGAGGAATT TTTCCAGATA ATAAATCATT AATCCCTGTT TCAGAATAAC TTTCATGGAT
    81241 TCTAGAAATC TGTGTAAATT TTTCTATAAA TAACTCTGGA ATTCCTAATT CTTTATATTT
    81301 TGACCATACT AAAATTCTAT GTTTTTCTAT TTTATTAAAA AGTAAATTTC TGAGGTTAAG
    81361 ACACGGGTCA TTAAAGTCTG TTTTAATTAT AAAATCTTGG AGCCAATCTA GGGAATCTTG
    81421 AATTTTTATT TTTAAAGCAT CATGAGCTAT TTCTAGTTTT GCTTTATCTA AACTATTAAA
    81481 GGTATGTGGA TTATATAGGG TATCAATTTT ATTATCAAGA AAGTAGCGTA AATCCTTGAA
    81541 AATCTGATGT TCAATTAAAT CTTTCTTTCT AATTGCCCGG TGTCTTAAAA AGAACCTAAA
    81601 AGTAAAAGTT TCCTTAAAAA TCTCCCAGAT TTCTTTAGGT CTTTTATATA TAGTATAGAG
    81661 AATTGCTAAA AATAGAAGGA ATCCCATTAC TGTTAAAGGA TATTCAACAG CAGTTTCTAT
    81721 CATTTTTGTA AAAGTAGTAT CTCCAACGGA AATTGTAGTT TCAGCCACTT TATTATACCT
    81781 CTAATAGATA AGATTTTAAT TTTTCTTGAG CTTCATCTTG TTTTTCATTT ATAACAGGAG
    81841 CAATTTCTTT AAGAATTGAA TCTATTGCGT CAAAAGCTCT TTTAGTAGCT TCTTTATTTT
    81901 CAATAAATTC ATTGCTTTGT TTTAGAGCCT GTTTTGCATT ATATGCTTTA TCAAATAAAG
    81961 TAGTTAGTAA CTCTTTAAGA ATAACAGAAA TAATATTATC ACTTATATAT TCTACTTGGT
    82021 TTTCAAGAGC TTCGGAACTT CTTAATTGTC CAAACAAATC ATTTATTTGA GCAATTACAT
    82081 TTGTTAGAGC ATAAACTGCA CCTTGACCTG GTTTATCTAT AACTTTCTGA ACGACAACCG
    82141 GAAGTAAAAC TAAAAGATTA GAAAGCATTA TACGTTGGGC AGAAAAAGCT ATTTTGTCAT
    82201 TTTGGAAATC AGCATTAGAG ATATCTACTT GAGAGCTAAT CTTTTGTAGA TTCTCTTTAA
    82261 AATTCGCAAG ATTTGTTTCC AACGAATTTT CTGTCTTCAA TGCTAAATAA TCTTCTTCTG
    82321 CCATTTGTAT AACCTTTCTT AATCTACCTT ACATTGATGC AGTTCTTTTC TTGATTTCGT
    82381 CAACTTTCTT TTGGAAATTA TTGATTTTTT CATAGACCTT TTTGTTATCT GTCCATCCAT
    82441 ACTGGTCTAC TGCAGCGTCA ATTGCTTCTT GCATTGCTTT TGCAGCTTCA GTAATTACAA
    82501 AAGGATAAGC TTTTGGGTCT TTTTTCTGGA ATTCTTTAAC TGCTTCAAAA TAATCAGCTG
    82561 AAACTTTAGC AATCTTATCC ATATAATCAT TGCCAGCTCT CTTCAATTCT TTCAGCATTT
    82621 TAACATATTT ATCACGGTCA ACTTTATATC CAGATTTATC TACACCCCAA GTATCTTTAT
    82681 ATCTTTCAAC AATACCTTTT TGGGCTTGAT AACGTTCATT TTTAAGATCT TTAGTATCTT
    82741 TAGCTTTTGA CAAATCAATA ATCCAAGCTT TGTAAGTAAT TCCAGGCCAA TTTAAAACAA
    82801 CTGGAATATT TCTTGGCTTA CCATAAATAC CTACGTTCTT ATAAGTTACT TTCCAAGGTT
    82861 TTGAAGGGTC TTCAATTTTT GATAATTCAA AAACATCTGG TGTTCTTCCA TCTAAGAACC
    82921 AATGAGGATA AGAACCACAT ATATCAAATA TACCCATGTC CTTCCCATTG TCAAAAACAT
    82981 TAATAATTAA AACTTTATCA CGAGCGCCAG TTATATTATT AATGTCAGCT TCTTTAATTT
    83041 TACTAGTTTT AGTAAAAGTA TCAGAGGACA TTTCAAGGTC GTTCAAGTCT TTATTTGTAG
    83101 TTCTATAAAC ATCTTTAGTA AATTCTTTCA TCCCACCACG AAAATGTTTA TTAATAACTT
    83161 CTCTTAAATC TGCAGGAATA TCTTTAACTG CTGCCTTAAC TGTTAAATTT AATCTAGAAA
    83221 ATACTTTCAT TTTAATCTCC TATTGTCCAC AATAACTATA AGTATTGTTA CAAACCAAAT
    83281 TTCCAGTTAC AACCCCATTT CCATTTGCCG AGGAAGAATT GGAAAAATCA AAATCCATTT
    83341 CTTTTGTTAG TAAATTCTGC ATTACCGTTT CTACAGAAGT GTCATAACTT ACTAAAACTT
    83401 TTAGAAGTCT TTGGCAACTG GTATTAATAA ATTCAGGGCT AGCAAAACTG TAAGTATTCT
    83461 TAACAGCATC AATATCTGAG CAAACAATAG AATTAATTAA TCTATATCCA TATTTTAAGT
    83521 TTGCATAAAG TCCTTCAGCA GTTAAATTGA TAAAGTAAAA CTCAGCTTTA CCTAAACTTT
    83581 TTGTTGTGTC ATAAGGCATA AGTTGGAAAC AAGTATTTGC TAAAGTATTT CCACCTGTTA
    83641 CCAAAACAAA TTTTCCGGAT TCCATAGCAC AAATGCTATT AGCATCACTA GCTCTTGTTA
    83701 ATTCAAAAGA TTCTGATGCC GAACCAACTT TAGAAACAAT ATAAATACCA TTTTCTGCTA
    83761 AATTTGTTTG TTTGCAAAGC AAAATTCTAT CATTAATTTC TGGTGTTACA CCATCAATAA
    83821 CTAATTTTGC AGATGTTGCT GAGCTACAAG ATGTTGCTGA AGCAAAATTT AATTCATAAT
    83881 TTACTGTTGA TGCATATTTA ATGCAACAAA ATTTTGATTC ATTTTCCATA TCAAAACAAC
    83941 CAATTAGAAG TAAACGACCT CTAACTTGAT TTGGTTTATT AGCTCCAAAA CCATCCCAGA
    84001 AATAAAATCC TGATTCTGTC GAAGCTTTAT AATAACCAGC AGGTAAATTA CTAACTTTCA
    84061 TAGATTATTT CTCCTTCTTA AAACCATATT TCTTTAATAA AGCTTCTATA TCTTTATCAA
    84121 ACTTATCACA AATTTTATTG ATTTCTCTAA TAAGGCTTTG ATTATCCTCA ATAGCCTCAT
    84181 CTTCTAAGTC GTATTTTTCT TTTTCTGTTG CGTTTTTATA AAATTCTAAA TCAGCATCTG
    84241 AAATATCTTG AATATAATTA ATACTACCAG AACTAAAACA ATTAATACCA ATTCTATGTA
    84301 CTTTTCTTCC ACCAAATCTT CCATTGTATG GATTAAAATT AGTAGATAAA CCTCCGCCAA
    84361 CAGAATCAAA ACTTATACTT CCATTTTCTA TCTTAGCTCT TTCTACTTTT GAAGCCTCAA
    84421 TATCTCTTGT TCTTTTTAAA ATCTTCATCT TTATCAATCC TTATTAAAAA GTTTTTAATT
    84481 CTTTTTCAGA ATCCAGATGA CCTAAAAGAT AATCTACAAT TGTCATTACC TTACTTCTGG
    84541 TATCCGATGG TATACTATCA TTTTTAGAGG CTTCTTCCAT TTCATCCGTA ATTTGATAGC
    84601 AAAAATCTTT AGCAGACTCA ATATAAGTTT TAAAAGCATC CTCAATCTTT TTACGGAATT
    84661 CTGCATTTTT AGGGAATTTT TTTAAGTCTG AAACCCCTTT TAAAATTTCG TTATATTCCT
    84721 TAACTCTTTC ATTAGCTAAT TTTTTATAGT AATTATAATC TTTAGCAGCA GCTTTTACTA
    84781 TCTTAGCCGG AATTCTTTCT TTGTAAGCCT TCATAATTGT ACCTACGTCT CCAGTAAATG
    84841 GACGACATCT TGCTTTTATA AGCCCAATAA TCATTGGGTC CAAAGAAATC ATTTGACGTT
    84901 TATACGACGG CATAATACAT TTGTAATTAC CATATAAGTC TACAACTTTG GCAACTCCAA
    84961 ATACATCTTC TGGTTCTACT TTCAAAATCA TTCCATTATA CGGAATACAT TTTGCTTTTT
    85021 TACCTTTAAA ACGCATCCAG TCATAGTCAG CGGCATTAAA ATATGCAAGA ACTTTATTTC
    85081 CAGAAGTAAA TTTAAAAGCC TTCACTTCTT TCTTTACTTT AGATTCCACT TTCTTTTCAG
    85141 AAGTTTTATC AATAAGCGAA TCAAGATATT CTTTTAATTT ATTGTCGTCT TTAGACTCAA
    85201 GAATTTCTTT CAGCTTTTTA ATAACTTCAG GAGAAGCAGA AGCTAAAATT TCTTTTATGC
    85261 TTCTCATATT ATTTGTTCTC CAAAATTTTG TCCATCTCAG AATTTAAGTC TTCATCGGAA
    85321 ACTTCTTCTA CATTAACGTC TTCAAAATCT CCGTCATCTA ATTCTGCTTC CGTAGTAACA
    85381 CCAATTTCAT CTTCATCTAA AAGTTCAGAT AGAGATTCAT CCGCAAAAGA GTCTTCATCG
    85441 GAAACGTCTT CTACTGCGTC AATAGTAGAA TTATCTTCAA TTATTTCGTC TTCTGACATA
    85501 TCAGATTCCG GAGCCTCTTC AAGTTCTTCG GCTTCAATTT CTTCTGGATA GGTTTCAATT
    85561 TCTTCTGCAT CAGCAAAATC AATATCCCCT TCCATATTTC CTTCTACTTC ATCAATTTCA
    85621 TCAATATCAG TATTGAGAAC TTCTTCTCTT AATTCATCAA TTGAATCATT AACAAGCATT
    85681 TCTTTAATTT CCTGTTTAAC CTGCTCTAAA TTTTCTTCAT ATCCAGCAGT AACCATTGTA
    85741 GAGGAATACT TTCCATCTGT TCCTTCGCTA ACTCTAACAC CCATAAGCTC ATTGAGTCTC
    85801 TTAAAGAAAT CAGTATTTTT ATAAAGTTTT GCCATATAGT CAGAAACTTT AGATTTATCA
    85861 CCAGCACTAA ATGCTGCCTC AACAGGATTC ATTTCCAAAT CTGTTAAATC AGCGCTGTCT
    85921 AAAACTTCTT CCGGATTAAC ATCAGTTTCT TCCATATTTT GGTCTATAAC TGTAATGTCA
    85981 TCGTCTTCTG AAACAATTGC ATATCCAGCT TTAATAGCAC CAGATTTTGC ATCATAATAT
    86041 GCTACGTAAT CACCAGATTC AACATCAACT GGTTTAATAT TTAACGAAGC TGTGCAAATT
    86101 CTGTTATTGT GCTCAAAAAT CTTTTCAAAA TCGTCATTAG CTTTTAGAAC TAGACGTTTA
    86161 TCTTCACCAG AACCTTGAAC TTCCCAGATT GAATTATCAT TAACGTCAGC AGCAATAGAA
    86221 GCTGTAACTA ATTTCTTTCC TTCTGGAAGT TTACCATCTT TATAAGCAAT AGAACGAACA
    86281 TTTGCTTTAA CAATTAAACT AACCAAAGAT TCTGACTTAT TTTGAACTGT TCCAGCAACA
    86341 ACGCTAACTT TATTATTAAA TAGTTTTGAA ACAGCTTTTT TAACTTCAGC AAATTTTGGA
    86401 TTCTTTTTAG ATGTTTCACA TAAGATTTTA TATGAGCCAT TTCCCAGTGA AACTGTCTTT
    86461 TGCAGAGCTA AAGATACTGG TTGCTCTTTA CACTCTTTAA TGAAATTATC TAAATTCATT
    86521 TACTTTATCT CCTTAATATG AAAGAAACAT TATTTACTTT TTATAAATAA AATTATTAAA
    86581 ACATAAAAAT AGAGGATAAC TTTTTATTTT GTTATCCTCT TTTTCTAAAG AAATATTAAA
    86641 AATTTATATT CTTAACTAAA ATTTAAATAT GAGTCATTAA ATTTCCATTT TTAATCTACA
    86701 ATATAGCCAT TTTCTTTTGA TTCTTTATAC CAGTCTTCAA AAGAATCATA CCCTTCTAAA
    86761 ATTGGGTCGT CATTATGATG ATTTTTCCAA TAACGTTTAG CTTGCTCTGT ATTCATAGTT
    86821 CCGTAGTCAT CTAAAAATTC ATCGTCATCT TCTGTATAGT CAACTTCTAC GTTATCAATG
    86881 TCAGCAGGTT GATCAAAATC ATGAAAATCA AGTTCTTTTC CAAACCCTAA ATTTTGAAGA
    86941 GCTCTAACAG TAGGAAGGCC TAAGCCATGT TTCCCAGCTC CATAACGATC AATATAACCA
    87001 TCTGGATTTT TATCTAAATC TAAAACAGAA TCTGTCATAT CTTCATTCAT AATGTCAACA
    87061 CCAGAATGGT CAATAACTAC ATTATAAAGT TTTCCATCTT TTGGATTTTG AATAGAAACA
    87121 AAATTCTTAT CTCCGTCTGT TCCATATTTA GCATCTTTAA TGCCATACAT TTGATTTAAC
    87181 CAATATTCAA CATCTTTTGC ATCTTCGTCA TAAAATCCAC CAACAGAATC TGCATTATCT
    87241 TTCCATTCAT CAATTTCAAT ATCCACATTT GGAAAAGAAG TAGGTCTTTC TTTTGAAATT
    87301 GGTTTTTGAG CAGGAGCTTT TGGAGCTTTC TCCTCGGAAG GTTTATCTTT CTGAGCATAT
    87361 TTTGAATTTG GATGATCTTT AATATATTGC TTCTTTGTCT TTTCATCCAA CTCTTTCCAT
    87421 TGCTCTTCAG TATATCCAGC TTCTTCAATT GAAGCCGACA ATTCTTTCTT TAATTCTGCT
    87481 AAAATATGCA TTTAAATTCT CCTTATAATT CTGTTTTATA GTTTCTAAAA ATTATTTGAC
    87541 AATATTTATC AAGATTTTCT AAATCCTTAT CAACTCTAGA AATAACATTA TCAATTGAAA
    87601 TTCTATCCAG TTTATAAGGA GTATTTTCTT CAGCTTCATC TATAGTTATA GCTATATTTG
    87661 TAAGTTCAAC TTGCATATCT TCAATAGCTT TAGTTATAGT TTTAGCCGCG TTCTTAGCAT
    87721 TAAATTTTGC TGCTTTTACT AATTTCTTAG GCATTATGTT TCTCCGTTAA TTTTCTTTAT
    87781 AAATAAAATT ATTTATTTCC TTACAATTTT TATATTATTA TAATAAAATC AGAAAGTCAA
    87841 GACCTTTTTT ATTATAATTT TGAATAAACC ATAAATAATA AGCATTTCAA GATATGTTTG
    87901 CAGCATCCTG GTCTAAGTGA TGGATTTGTA ACAATAGGAA AGTCACCATT ACTATAGATT
    87961 ACGTCACTAA CTCCGTGATA AGCATTTGCG ATTTCCCATT GGAACAAATT ATTACCACAA
    88021 TCACACGCTA CACGTATGCT TGGACATAAA TATAGAGGTC CTGTGTAATT TGGGTCTGTA
    88081 GCGTAAATTC TTTGAACGTG AACTCTTGGT TTTTGATTAG GTTCTCTTGT AATTGTAGTA
    88141 AATTTCAATA ATGGTTTATT CTTATTACGT TGAACGGACT TAATTTGAAC GTATTGACTA
    88201 TTTGCCAACT GTGTTTTAGC AACCTTACGG ATAAGTTGCA TAGCATTAAG TCCTCGACCT
    88261 TTTACTGGTT TACGTTGTGA GTTATAACGT GGAGGGAAGC GCTGGTCGCG TCTCGTAGGA
    88321 AGAAACTGTA TACCATCATT ATTCTTAGTT TTAGGTTGTG TCATTTTGTC CTCCATTCTA
    88381 ATTTATCTTT AAAAATTCTA GTAAAATACT TAGTATTCTT TTCTCTCCAG TCTTTTTCCC
    88441 AACAATAAAT AATTTGAAAA CCTTGATTTG ATAAATCAAA AAATTTTTCT TCCGTTTCTT
    88501 TGAATCTTCT AAATTCGGAA TTTTTATTTT CGGGGTGTCC ATGCCAGTAA TCCCCTAAAA
    88561 ATTCAAATAC TGTTTTATCA GTAAAGCTAC AGGCATCTAC AACATAATGC TGTTTTAATG
    88621 TTGATCTCAA AAATCGATGT CTCCGATATT CTGGAATTTT TAAAAAGTCT AACCATTCAA
    88681 TTTCAACCCT AGAAGAAGTA AATGTGTTAT TTTTTATTTT TGTTTCATAA GACTTTTTAT
    88741 AAAAATGTTC AGACTGAGTT ATATATTCTA CTCCATATTT TTCTAAACAA GTTTTTCTTT
    88801 TTTTCTCTTC ATTTTTTGGG TCCAAAAAAT TAGTAGTATA TCCACAATGT TCTAAATTCG
    88861 TCTTTTTTAT TTTTTCTTTA ATTTCTGGAC TCTGGGAAGC AAATTCAAAT CCTAGTTTTT
    88921 CTTTTCTGCA TTTTTTTAAA TATTCTACAT TATGAAAAAT ATTATCTGTT CCATACTTCT
    88981 CAATCATTTT ATTTTTATAC TTCAACTTAA ATTCTGAAGT TTTAGAAAAA TTATCAACAC
    89041 CATATTTCTT TAAAATAGTT CTCTTTCCAA GCTCATGAAC CTTTTTTGGA TCTTTTTTAA
    89101 TCTTATAGAA TTGAATCCAA CAATACGGAT GATTATAAGA AAATAAAAGT CCTATTTGTG
    89161 TAGCCTTTAA ATTTAATTCT AAATATAGAT ATTCCAAGTC TTCTTTTGTT GGAATTTCTA
    89221 AAAAATTTTT CCCACCAGAG CTCTTTTTTA AGGGAAATTT TCGATAGTCC CTTGATAGGC
    89281 GACTCCAATC AACTAACGCA GAAATTTCTT TTAATTCTTG AACGCCATCA TTATTTTGTT
    89341 TTGTAGGCGG CTGTGTCATC TTATAAATCT CCTACCAATT TAAACCAAAT TTTTGTTTTA
    89401 TTATTTTATT TATTCTACCA ATATTTTTAA GGGCTTCTTT TCGGTGGTCA GAATCTTTAA
    89461 CCTGAATAGA CTTCCAATAA CTTTTCTCAT CTCTTAATTT ATTTAGTTCT TCTCTATCTT
    89521 CTTTAGATAA ACCAGAATTT TTTACGGTGG ATTTTTTAGG TTCTATTTTA GATTCCTTAA
    89581 TTTCGTCTAT AAAATATGGA GAATCCTCAT CGGATAAGTC TATATTTTTT TCTTCGGCAT
    89641 ATTTTTTAGC GTCCTCATAT GTATCAAACT TACCTTCAGA CCTTTGACTA TCAATATTTT
    89701 TAAGAGTAAA ATAAGAAGTA ATCATATTAA GTCTAGAGAA TACTTTATAA GAACTTACAG
    89761 TTTGCTTTAA CTGTTCAGCA AGCTTCTCAA TATAATCCTC TAATTCTTTT GATGGATTTT
    89821 TCTTATATTC AACTCTTAAC TTTCTAAGCT TATGATATAT ATCAAATTTA GAATCCATTA
    89881 TTCTGCGTCC TGACGATATT TCTTTTTTAG CTTTTTAACA GCTTCCCTAA ATGTTTTCTT
    89941 TTGTTGTTCA TCCGTAAGTG GTTCTAAAGA ATTTCCATCT TTAATACCAA ATCGTTTACG
    90001 AAGAGCCCAG TATTCTTCAA GATATTTTGC CCGATTTTGA TCTTTTGGCT CAGATAGAAT
    90061 TATATTTAAT CTATTAAAAA TTTTCATTAC CAATATCTCC TACCAAGCAA AGCATTCAAT
    90121 GCATCTCCAC GAACTTTTCT TCCAAATCCA TTAGTAACAC TGGTAAATTG CATTGACATT
    90181 GCAGCATTAC CACTGGTTTT TCTAATTAAT AAAGTTTTAA TTTTTGTTAA ATTCTCATTT
    90241 AACCAGTTAC CAATTTCATC CATCTTGGTT TGGATATATT CGGTCCTATT CACATTCAAT
    90301 GTAACTGAAG AACCAGTAAA TTCAAAGGAT CTCATTCCCT CTGCCAAATA AAGTGCGTTC
    90361 AGCGCTTCGT ATTCTGCACA TTTTTCAATG ACATAAATGA AATTGCTCGG GAAATTTGAA
    90421 ATTGTATAAT TTGTAATATT TGGTAGAGCA ACGTTAAATC TATTTAAGCC AACTACAACA
    90481 AAATGAATTA ATTCAGCATC TGTCCAGCGG AGGCTTGGGT CAATGTCATA ATTTCTAGCT
    90541 TTATCTAAAG ATCTACGCAT ATTGTTTACA ACCATCATTG CTTTTCCGGA TACAATATAT
    90601 AATGTATGGA CTTCTGTATT ATATCCCTGT TCAGTTCTAT AGTTGTAAAC AATTAGATAT
    90661 GGACAAATTC CCATATTTTG ATCAGTAACA CCAGCCACTG CAGTTCCACT ATCAAAATTA
    90721 GTGACATAAC AGTTATTTCT AAAAATAGAA TTTGGATTAG AAATTTTTGT AGACCAAAAT
    90781 TCTGTATCTT CCATATTTCT AATTGAAATG TCACATTCTA AAATTGGTAA ATCTGTCATT
    90841 AAGCAATCAC GAACCGGCTG ACCTGTTGTA ACACAAATTG CACTGTCATA ACTACTTGGT
    90901 TCCGCTTGGC TTAATACTTG AAAATACTGC TTTGCTTTCA TTTGATTTGT TAAACCGGAG
    90961 CTGGTATTTT CAGCATACCA ATCAATGTAA TACTGCTGAT TATTTACGTC AGTTGGAATA
    91021 GGAGCTCCTT CTGGAATTAC AAAATTTGCA ATCCACTGGG AAGGGTCCAA CTGATTTTGA
    91081 ATAGCTGCTC CTTCAATTAT AAACGTATTA TCGAAAGCAA AGACTTTATA CTGAACAGGT
    91141 TTACTAACGC AAAACGGAGT AGAATCTTCG TTAGTAAAAT TTACTGTTAA AGTATAATTC
    91201 TTTCCAATTA TAGCTGCTGT CATTTTGACC TCGCTTTAAT AATTAACCAA TTTTGCTCCA
    91261 AAGTTTATTG ATTTCTTTAT CAATCTTATC TAAAGCATTC CAAAGTTCAT CTTGCAATTT
    91321 ATTGGCTTTT TCCAAATTAT AAGAAACATT TTGGAGTGTT CTATATTTAT ATCTAGCTTC
    91381 AATTCTGTCC AAACTATTTT TTGCCATTCT AAATTTTTCA TCTAACTCGT CATAAAGCTC
    91441 TTGATAAGAT AATTCAGTAG CCGCAGTTGA AACCATTTTA ATTCTCTTTT TCATATCCGG
    91501 AAGAACCATA GTTTCATTCA TTCCATTTTT AAATGCCTTC ATTTTTCCGT GAGCATTATG
    91561 AACCGAATAT TTAGTATCAT TTTTACTAAA ATACCAGCAC CATTGACCTG GCTTTAATTC
    91621 AATAGAATCG TGACCTTCAC CATCTCTATC TACAATTCTT CCATTAGCAG AAGTAATTTC
    91681 AACTCCAGCA GTTAAACCAG AATCACTAAC GTCATCTCCA TAACCATCAC ATTCACAAGG
    91741 GTCACAATGA CAAATTGGAC ATTCCTTGGC TTTAATTAAA TTCAGCTTAG CCTCAATTTT
    91801 ATCCAAAACT TTTTCTTCTG TCATATTTGC TTTTTCAATT AACTGAGGAA TAAAATATGC
    91861 CAAGCTGCGC ATATAAAATG CAAACAATCT CCATTGTCTG GCATATTGAC ATTCTCTAGC
    91921 ATTATTAGCA TAACGATTTG CTAATCCAAG CATTTTTGTT TCCGGAGTAG ACATATCATA
    91981 AACGTCACCA TCTTTAGCAA GTTTATCATT AAGAATTGAC AAAATTGCTG CAAACTTTTC
    92041 TGGGTCTTCC ATATCTTCCA TTGCTAAGTT ATAGTCATCA CAATAACAAG AAATTACTTT
    92101 AGCAAAGGTT TCATTTTTAT ATTTAGAAGG AAGGAAAATA CTTTTAGAAA TAGAAGCAGT
    92161 TACTTTTTTA TCTACTTCTT TAGCATTTTC TTTTTCTTTC TTTAAAACTT CAAAAAACTT
    92221 CTGTTTATCA CCAGTTAGTT TTTCATTAGC TTGTTTTTGA ACAAGATTCA AATATTCTTC
    92281 AAATTTTAAC ATTGGCTATC TACTCCTTTA ATAAAGCCAC AAATTTATAT TTGTCATTAT
    92341 TTTTTAGTTT TAAAATACTG GTTATTTCAT TAACTTCTTT ATCCGTAAGA TTACTCTTAA
    92401 ACTTAAATAA TAAATCAGTA TTATATAAAT AAGACTTCTC CAGCTTATCC TTAAAATGAT
    92461 CCGTTAAAAG ATTAAAGGCT TTCTTGATAT TAATTCTATC ATTAACAGAT GCTTTAATGT
    92521 AATTATCAAA AACGGAACTA TTTTTAATAA GATTATCTAT TTTTAAAGAC TGTTCATTTT
    92581 TTAATAAAAC GTCTAGAGCG TCTTCTGAAT TATTATTTAG TAAAAGACCA AAATTATAAT
    92641 TTCCTAATTC AATTGGTTGC TGCAAAATAT TAAGGTATTT TTCCAGATTA GAATCAGAAT
    92701 AAACAGTAGT AAATACAATT TGTTTTTCAC CACAATCCAT TGTAGTACCA ATTATAATTT
    92761 GATTTCCTTT TGGAAAAATA AAATGGTCCT TCTTAATAAG TTGGATGTTT CTGTCATTTA
    92821 GAATTTGAAT AATACTATCT AAATCCGTTA TATATTCTTT AGGTTGTAAT TCTAGAGCTA
    92881 TGGTATTTAA ATTTGATTTA ATACTATTCA AAGTTTTCTT AACATCAGCT TTTATTTCCA
    92941 AGTATTTCTT TTGATCTTTA GAAATATAAT TAAGTGTTTT TAAGTCACTC AATATCTGAT
    93001 TACATTTTAT AATTCCAAAG TAATTTCCTG TAATAATTTC CTCAGAAGGT TCCGTTAAAT
    93061 TAGCATAGGC ATCTTGCAAT GCTTTTGCTA ATTTACTTAA CTTTTTAAAA GCACCTTTTG
    93121 CTGTAGAAGT ATTACATAAA ATCTTACTAA AATTCATAAA ATTTCCCTAT TTTAATTCTT
    93181 TTTATAAATA AAATTATTAA AGAAAAGTGT GGCGGATAAT TTTTCATTAT CCGCTCTACT
    93241 TTAAAGTTAT TAAGCTAATT TACTTGCAGC AAAAGCCTTT AAGTCATCAG AACTATGTTC
    93301 GTAGATATAT TCCCAATCTT TTTGTTCCAA AGAAGCTTCA ATATTTTTAA TAATACTAAA
    93361 TCTTTCAGCT GGTTGAATAT CCTCACGGTT CATAGCCTCC AAAACTGTTA AGTCTACATC
    93421 TAAACCTTCA ACTTTTGGAG CCTCTACAGA AGAATCTAAA ACTTCAATTT TTCCTCTTTT
    93481 ATAGAGTTCG TCTAAGCTCT CTCTAGTGCT AATTGAAAGT TTATCTCTTT CAAATTGAGC
    93541 TTCTGGAGTA CTAAGAATTT TAAAAGCCTC TTCATCCGGA CAAATTGTAA CTAATTTTGA
    93601 CTTTAAAACA TCCATAAAGA ATGAATTTTT AACTAGGTCC TCTTTTGGAG CTTGCTCAGT
    93661 CAAATCAATA GGCAAAGTTG TTGCCGGAAT TTGAATTGCT TTTCTTTCAT TCATTGGAAT
    93721 GATAATTACT GTTTTCTTTT TATTATTTGA AGGGTCCTTA TCGGAATTAT TATACACAAA
    93781 AACGTGAGCC GAAGTAGACT CTAAATAATA GTGAATACTA TTAGCTTGTC TAAAGTATTC
    93841 TAAATTTTTT GTATCTGTCA TTTATTAAAT CTCCTATTTA GCAGGTTTTA AAAGTTCAAT
    93901 TAACTTTGGG TTATATTTAT GTAATAATGC ATACTCTTCA ATACCTATAT AAGGAATGTA
    93961 TACAAAATAT TTACAATCTT TAGCCCATAG CTCTTCAATA TTTTTTTCCT CAATATAAGA
    94021 ATTTATATCA ATATCGTCAT AATCAACAAA AATATTATAA GCTATTACCA GATTATTTAA
    94081 TAAATTTAAT CCAGTAACAT AATTCTTTTT TAATTTTATA AGTGGAATTT TTGTTAATCT
    94141 TGAAATGTCT ATTAAATCAT ACGTTTTTGT TAAAACTTTT AATCTCTCAT CCTTTTTATC
    94201 CACTTTATAT TCTAGGTTTA ATAAATCTTT ATTAAACTGA TTTCTTTTTC TTGCTATCCG
    94261 GGTTGTATTC ATCATATTTT TCCTTTAATT TTTGACAATA GTCAACCACA TTTTCCTTCG
    94321 TATAAAATTC ATCATTATTC ATACTATAAT AAAGTCCAAT AAAAGCGCTG TCTATAATAT
    94381 GCGGAGGCAA TTTCTTAACA CATTTATAAG TGTCTTCAAG AGAAATTTCA CTAACTTTAT
    94441 TAAAATGATT TTTCCATTCC GAAGCAATTA CCAATTTCAT TGGAATTTTA CGAAGATAGC
    94501 ATAAAACACA ACAAACACCA AGCATAACAT TAACTACTTC AGCAACAGAG CCTCCGGTTC
    94561 TAAAACGAAT TTGAAATCTT TCCATAGTAC ATTCTACCGG ATTATATTTA TCTAAAACAT
    94621 TGTTAAAAAA CTTAACAAAT GCGTCTAGTT GCTCCAAAAA TGGGGGTTTT GCGTTTTCTT
    94681 TTAATTCTGT AATTCTAAAT GGCAATAATT GCACATATTC AATAGATGGG AGATTATTAT
    94741 TTAATTCTTG AACGGCAAGA GAGAAATTTT CTTTTCCAGG GTCTGCCGAA ATTATTATTT
    94801 TCTTCATAAA ATTTTTCTTC TCCTTGTTTG TCTTAATAAT TTTATGTATA CATCTATGAG
    94861 TTTAAAAATC TTGTAAATAT ATTTATATTT ACAAAATTGA AAAATTGAGG GAAAATATGT
    94921 CTATAAGTAT TGGTAGAGGA AAATATCAAC AGAATTCTAT TTTATACCCT GCAGAAAAAG
    94981 GTTTAAATAT GGTTGCAAAA AATAGAATTC AACAAGCAGT CGGTATGCAG AATGAAAGGC
    95041 ATATTGAAGC TCTAAAAGTT GACGGGGTTG ATTTACAAGT ATGGACTAAA AACTATTCTG
    95101 GACAACTTTG TTCCTGTGGA TTAGCTCATA ACGGGGAAGA CTCAAACAAT ATTTTAGATT
    95161 CTACCGGAAT TAATTCCGTT CAGGAATCTT CAGACCCGTT TACAGATATG GAAATTGAAG
    95221 AAGATTTGGA AAACTGGGAA GATAAAAAAG ATTCTAATGA ATGGGAGAGG AATTATTCTA
    95281 ACTATAAAGA CTATAAAACT CAAGACGAAA TAACAGAAGA CTTAATAGAA CGTTATGCCG
    95341 AAAATTCAGA CGCAAGTTTA TTATATGGTG GAGATAAAAC CCCTTGTGGA ATTTGTTATG
    95401 GAACTGGATA TAAAGAAGGT TATCAATTAT ATAATGGAAA ACGTTATGTT CTTGATTATT
    95461 TTGATAAACC GGAAGCATTT GGATTTTTAG CAGAACAAAC ATATCCAATT AGTTTTAAGT
    95521 CAAAATACGA CAGCTCAAGT TATATTATTT GGAAATTCAA AGCTCCAACT TTCTTTAAAA
    95581 AATATTTGGG GTTAAGAGTT AGAAATAATA TCAGCATTTG TAAGAATTAT ACGCTTGAAA
    95641 TTAGTTTTGA CGGAATAAAT TATATAAAAT ACGAAGATTC CGTTGTAGAA GCCAGAAATC
    95701 GGCAACAAAC GGACATTTAT TTGAAAGTTA TACCATATAG TCTAGATTCT ACAGAAGATT
    95761 TTTCAATTAC ACATATTGAA GTTTTCTACC AATTAGGGGA TTTTATAAAA GGAGATTTTG
    95821 CTCCAATAAC TAAAACTGAA AACTTTGAAT TATTTGAGGC ATTACAAACT ACCAGTTTAG
    95881 AGTTAGCTGG AGATGTTGCA TATTTAGATA GAGAGAGTGT AATTGGAGAA CCAAAAACAG
    95941 GAAATGTTTG GAAAGTTACC AGTTTAACTC CACATATGAC TTCTGATAGA CAAATATTCA
    96001 AAAACGAGTT AGAATTGCGA ATGATTCAAA ATAGTGAAAA TCTATATTTA TTAAACTTAA
    96061 TTAATAAGCC ATATTTAATT CTAAACCATA GAGGTCTAGA ACAAAAGCAA GATATGTTAA
    96121 CTTATAATGG AAATAATAGT GAGGAATATA AATAAGATGT TAAAAATATT TTCTAGATTA
    96181 AAAATAACCT CTGAATTGCA TACTATAAAT AAAGATAGCT CTGGCTGGGT TGACATAGAC
    96241 GAATTTTTTA GCCCAAAATA TGCTAATCAA TTAAATGCTA ATCAATTAAA AGAATATTTG
    96301 ATTAAGACCT TTTCTCCTTC TTATGAAAAT TATTTCTGGC AAGATGGGGA AAATAATTTA
    96361 ACCAGAAAAC TGGAACAAAA ATTATCTCAA CTTCCAAAAA TTCCAATCCC AAAACATTTT
    96421 GGAAATAACT TAGTGGATTG CAGAGTTTGG ACTTATCATT CAAAAGATTT TTCAAAAGAA
    96481 TTCTATTTAT TGCAATTTGA TGAACCAAAA ACTCCACCAA CTAAAATGTT ACTTGGTAGA
    96541 CCAGAAGATT TAGAATTTTT GAAATAAAAA TAGCCCCATT TTTTTGGGGC TATTTTTCTG
    96601 AAAAGAATTT CTAATTAGTC AAAATCAAAA TCATCAAAAT CGGCATCAAA ATCGTTTTTA
    96661 GGTTCTTCCT TCTTAGCAGG TTCCTCTTTT TTAACCGGTT TCTTTACTTC TTTAACCGGT
    96721 TCTGGTTCTG ACTCTTCTAC TTCTTCTGAA ATATCAAAAT CATCAAGTCC ATCTTCTGCT
    96781 GTTGCTTCTT CCTCAGCGTG AGTCTCTTCT AATTCTTCGT CAAAGTCATC AGCAACTGCT
    96841 TTCTTTTTCT TTCTTGGCAA ATCCTCAGTT AAGTCTTCGT CAAAGTCCAT TTCTGCTGGC
    96901 TTAGAACTTG GCTTAGCTAC TTTTTCTTTT TTAACAGGAA CTGCTTTCTT TTCTTTCTTC
    96961 TCTTCTTCTG CCTTCTCTAA ATCAATAGGT AGTTCAGAAA ATTGAGTGGA AAGAATAATC
    97021 AAAGCATAAA ATGCTGACAA CAATTTATCC GGAGCATTTT GCAAGGCTTC TTGGATTTCT
    97081 TTAATTTTTT CTTCTCTAAA AGACATATTT TTACCTTTCT TTTTAATTTA AGTTAACTTA
    97141 ATTTCAATTT ATTTTTACAA ATTATACACG AAGGTTTCTT CCGGCAGTTA ATTTAGCTGT
    97201 TGCAATTATA TTTTCTGAGT GAATACTCTC TTGGTTTTCA CAAGTAATTA TATAATCTTT
    97261 AATAGTTACA TCTAACTGCT TATCCAATTG ACGTGCCAAA TCGCGACTTA TATCTTCAAC
    97321 AAATTTTGGA CCAAAATTTC CGTCTACTTG AACATAATTT TTGTCGTCGT CAATATATCC
    97381 ACCCATATAA CTAACTTCAG TTACAAATTT TTCGTCATTT CTTTTCAAAA TTGAATAAGA
    97441 TGGACAAGAA CTTGCAGTTC TAATCATATC TCTTAAGTCT TCTATCCATA AAACATTATT
    97501 TGTTTTATTT AACTCCACAA CGGCGGTAAT ACGTGACTTT TGGTTATGAG CCCCATACCC
    97561 GCTTTTTTGA ATTTTTTGAT ATAAAGCAGG GCTTAATGTT GCTAATTCTT GAGCTTCTTG
    97621 TTCTGTAACA TTATTTATTA ATAAAGACAT TGTTTTAGAA CAAGGGCATA AAGACATTTC
    97681 TGTAGATTTA ACGGTTAAGA ATGTCTTATA CTCTCCATTC TTAAATTGAC TTTCAATTTT
    97741 TATATCCACT GGTTCTGGAC TATATAAATC AGACATTGGA GATTTATCAT CTAAAATTAA
    97801 CTGAAAAGAT GCCGTAATAT AAACATCCGG AGCCTGATGT GCTTCTCTTA ATTCTTTAAC
    97861 AAATCTTTCC AAATCTTGAA AACCGCTTCC AGAAGAATGT TCGGCTAAAA TAGAATTAAT
    97921 TGTTCTTCCA ATTCTAGACA TATTAATTCC TTTTGTATTT TCATCCAAAT TACAGCTAGA
    97981 ATTAATTACA GCTACTGGTT TTTGAACAGA ACCATCTTTC ATTTTAATTG GTAAAAGAAC
    98041 TGTTATTCCA CCAACACCAA CTTGCTCAAT TCCTTTCTTA TAAAACCCTT CTTGAGTTTT
    98101 TTGCATATCA GGAAGTTTAT CCGTTGTAAT TTTTCCCATT TAGTTTTCTC CTAAAAATTT
    98161 AATATTTAAC AAATCCTTTT CTAATTCTGG TGAAAATTTA ATATCTGAAA ATGAATAATA
    98221 GTCATGCAAT TTCAAGTCTT CAATTTCTGA TTCTGCATAA CCAGTATCTG TTTCGTGAAC
    98281 CCTAACACCA GTACAAATAA CTTTATTTTC TCCATTTACA AATTTTGTAT TTTTCAAAAT
    98341 ATGTGTAATT TCTTTTAAGA AAAATATACT ATAATTCTCT GCTGATGGGG AAAATGGAAG
    98401 CTCAACCCAT CTTTCATTTG TTTTTTGAAC AAAGTCTTTA AATTCTTGTG GCTCCTGATT
    98461 CCAGTAATGC CAACAGTGGT CAAATAAATC AATAAATTTT CCAACAGTTG GCTTTAATAA
    98521 ACCAAAGTCA TAAACCATCT GACCATTATC TAAACCTTTA CTGGACAAAA AGACTTCCAC
    98581 TTTATAACTA TGTCCGTGAA CACTTTTCTT GCAGCGGTCA CTTGAACATT TTCTAACAAT
    98641 ATGTGCGGCT TCAAATTTAA ATAATTTCCG TATTTTCATT AATTTAACTC CTCAAAATCT
    98701 TCTTCGTCAA AGTCTTCAGA AAACTCAACT TTTTCCTTAG ATTCTAAGTC TTCGAAGTCT
    98761 TCATCTCCTG TATTTATTTC ATTATTTACA GATTTTACTA AAAGTAAGTC AAAAGCCTCA
    98821 CCAGATTGAA TTTGTTCAAA ACAAATTTTT CTAATATTTG GTAAATCAGA AACTTGTATT
    98881 TGTAATCCTG TATTTTTAAT AAATTCCTGC AGTAGGTCTT CCCTACCTGT TTCAAAGCCT
    98941 AAAATTAAGC GTTTGAAATC AGCATATTGA ACATTTCCTT TTAATTCGGG AAACCATTTT
    99001 TCTAAACCGG AAATTTCCCG TCTACCGTTG ACTTTAATAA GACTAACCTG CTTTGTATAT
    99061 TCTAAGTATT TAATAGTATC AAAAACAGGG TCAAAACCAC GACATTTACC ATTACAATCA
    99121 GCATTCCAAA TTCTTGTCCA GCCTTGTCTA TATGGGATAC CGTTTTTATT CTTAATATTT
    99181 TTAATCAATT TATACATATA ACGGTCTTTT CCTGGTCCTT CCACAGAAGC CTCTTCTCCA
    99241 TATTGACCAG TATCTGAACC AGCTGGGGTT TTTCCTTTTT CAAACCAATC TGGAACATTT
    99301 CTTGATGCTA ATTCATTACG AACATCACTA GCAAATTTAA TATAATTTCC CATTGGTTCG
    99361 TATTCTGATG GACCAAACAT AACACCTGGA GCTTGGCGTT GCTGATTTAC CGGTAATAAT
    99421 ACTGCGTGTT TTCTTCTTAA TAAACCACGA ACCGGACTTG CTACCTTAGC CATGACTCTT
    99481 GCTTTAAATG CCATAGCATT TGTTGCTCCA TCGGCGTCTT CCCCTGAAGC CTCTGGTTCA
    99541 AGACCTGGAA GTGAATCCAA AATAAATACT ACCTGAAATT TTCCATCTGG AGCTTCACAC
    99601 CAGTATCTTC CAGTTGCTGA ATATAATTTT GCATCATGAT GTAAGTCTAA ACTTTTCATC
    99661 AGAGCTACAT CTTCTTTAGT TTTATCAAAA ACATAATACC ATTTTTTAGT TTCTTCACGG
    99721 TATAATTTAT CTGGTAATTT TAATAAAATA CGATGCATAA ATCTAAAGAT TTTTTCCATT
    99781 CCATTTTCAC TAGTATAACG AATCTTTGGA ACTATTTCAT AACCTTTTCC TGTTGGGGAT
    99841 TTTCTTCCAA AATATTCCTC AACATTATCA ATTCCAGCTA TTGCACAAGT ATATTCGGTA
    99901 TTTAAGGAAC CTTCTGCATC TAAAAAATAA CCTGGAATAT TTTCCTTAAC AAGGCTTCCT
    99961 AAAATTTTAA TTGCCAAAGA AGTTTTACCT GATTGCTCAA GACCCAAACT TGTAGTCCAA
   100021 CCACTTCTAA TTCCACCATT CATTACCATA TCAAAAGTCA ATAAACCTGT TGACAAATAA
   100081 TATCCAGAAT CAATTGTAGA ACTAATTGCT TCCTTCTTTT CGCATTCATC CAAAACGTCA
   100141 TTCATATAAT TAAGCATTAT ATTCTGAATA TCTGGAGTTG ATTCTTTATC TTTTACTTTT
   100201 GCCATTATAA ATTCTCCAAA AAATAGAAAA GAGGGGAGCT TATTCAGTCT CCCCTATTTA
   100261 AATTACAAAT TACAAGTCTT CAAATTCATC GTCATAATCA TTAGAAGATG GCTTTGCTTT
   100321 TGATTCAAAC CGAACATCGT CAGTGTCATC CGACATAGCT TCCTGAGCAG GAGAAATATC
   100381 ATCTAAATCA TCGTCATCCA AAGTTACTGA CTTCACTTCA GTCTTTGGTT TAGATTCTTT
   100441 TTTAGATTTT TCTTCTTTCT CCAATTCTTC AAGATATTCT TGTAATTTTT CCTTATGATA
   100501 ATCATCAGGA ATTACAATCT TAGCATTTTT TGGAAATTCT TTCTTAACAG CCTCAGCATC
   100561 TACTTGAGGA ATTTCTAAGT CCCACATTAA ATAGTGTTTT CTTATTTCAT TAGTAATTGG
   100621 AGTTTTACCA GAATCCGGGT CTCGTTGAAC GTCATATTTT TGTTGAGCTG CTGCTTTATC
   100681 ATCATATTTA ATTAATAAGT CAACACCATA TTTTAAATCA GAAGGAGAAG CAGTTTGAAC
   100741 TTCACCATTT TCATCTTTAT ATCTATTTAA TTCTTGAATT CCTTTTAATT TTGTTGCAAC
   100801 ACTGGTTGGA ATTTCAATAA TTCTAACAGG AGTCCAAGCA GATGATTCTT TACTCTCTTT
   100861 AACATAACAT TTAAACCCGT CAATTGTAGT TAATTGTTTT TCTTTATCCG TTCTCTCTCC
   100921 AATGTCAGAT GGAACATTTT CCTCTAAATC ACGAATAATT GCATTCTGAT AATAACGAAT
   100981 TTGCATATTA TTAACATACT TACAATATGG GCAATCGTGG TCTTCTTTTT CACCAGTTTC
   101041 CCTATTGTAA TTTAGACACG GAACATAAAA GAAAACGTCT TTTACCGTCC CATCCTTTTT
   101101 CTTGATTTTC CCTTTCACAA TATGATTTGC GTCTACTTTA ATTGGACCAT AAAGTCTAAT
   101161 TCTTTTCCAG GAATTTGAAA AATTTTCTTT TCCATATACC TCAACAAGTT CACTAGGTCT
   101221 AGGACGTCTA GGAGCATTGT TATAAGTTTT TTGATTTTTG GCATCTAATT CTGCCCAAGA
   101281 TTGTGATATC ATTTTAATTA CCTCATTTTA TTAGATTATT AACTTACTTT TGAACTTATG
   101341 TTCTTACTTT TGTTAAACTA GTATATAAAT TTGAATTTTT ACTAATCACA TTATATATTT
   101401 ACAAGATTAC TAAACCAATT CTGGAATATT TAAAACAATT TTTACTAAAT CTATATCCGA
   101461 ATTTTCTACA GAATTTAAGA ATTTTAATAA GTCGTAATTT GTTACTTCCA TAAATTCTAA
   101521 CTTATTATTT AAAAATTCGT CATCTAGTTG GTTTTCTATA GTATTAAATT CCTCGGAATC
   101581 AGTAGAAATA GAATTTGGAT TCCGACCAGT ATCTATCATT TTTTGTTTTG CATAATTGGA
   101641 TAATTTAAAT GGACGTCCCA TTTCAAAATC GTATTTTGGA TTAACCATTG TGGATTTAAA
   101701 CCATAACTGA ATATAAGAAG TTAGTGTTCC ACGATCTGGA GTATACTTAT CCAATGCTGT
   101761 ATTTATTGAA AGAACTAAAG ACTTAAAAAA GCATTGCATA TCTATATTTG GTCTATTTAA
   101821 TTTTGTAATT TTTGCATATT TATAAGCTAA CCGAATATAT TTTCCAACAA TTAAATTCCG
   101881 AAACTCAATA TACCGATCAA ACCAAAATTT AACTTCTTTT CCAACTTTAA TTAAAAAGGT
   101941 TCTAGACAGA TTAAATTCTT CTTCAATATC TGTAATAACT GTAGAACTTT TTAAATCATA
   102001 GTTTTTATTA TTTAATTTGG AAAAGAAATT TTCTTCCTGT TCCATTAATT CTGTTGTTTT
   102061 TATACAAAAA GTATTTATAA TTTCAGAAAA AATACTTTTA TCTAAACTAG AAGACTTTAA
   102121 TTGCAAAATA ATATCATCTC GGTCTAAAGA TGAAACGGCA TTCATAATAT GTTTTAAAGA
   102181 TGTTTTCTTA TCTTTTCTAG TAACTCTGCA TTTCAAGTCC CGTAATAAAA CATTTACTAC
   102241 CTTTACTAAT TGGTTTTTAA ACCAAAGAGT TTGTAGAATT GGCGTCAGCG CCTGAAACAA
   102301 GAAATAGTTT AAGAGGCTAT CTATTTGGCT GCCACTTAAA CTTTTCTTGA GTTGATTTTG
   102361 GTGTAAAATA TCGTATTCTA CTGTATGGTT CAATTTGTAG ATACCCCAAT AAATTGTAAT
   102421 GATTTTTCAA TAGCACCTTC AACGGAATGT GGAAGTTGTT GCTTCATATA GTAATACATA
   102481 AAACTTTCAG AAAAAAATTC CTCAACAGAA GTTGTTGCGT ATTGACTTAC AAACGGATTA
   102541 TATTCAGACA ATTCCAATCC ATCTTGGGGC CAATACTTAT CTAAAGAAGT TGGGTCACTT
   102601 TTTACTAAAA TATCAATATG TTTTGGTTGT AAATTATATA ATTCTTTAAT ATATTTTGCA
   102661 ACCTTCTTCA TTGTCTCGCC GTCTTCCATA CTTTTAACAT ATTCTGAAAC GGTCATTCCA
   102721 CTATTTATAA AATCTGTTTT TAAGTTAATA ACTTCCTGAG TAGCAACCTT TTTTCGTTCC
   102781 ATATTTTTAT CATAAAGTTT AATCCAAGCT GCTTTTAATT TACCAGAAAT TAGTTTATCC
   102841 CAAACTGCGT GTCCAATTTC GTGATACATA ATTTCTTTAA TATTATTTTT ATCAAAAGCT
   102901 TCTGGCATCA ACGTAATTTC GGAAACTTCC TCTTTCTTAT TAAACTTATA TAAACCAACT
   102961 TTCTTTCCCT TGTTATATTT AATAAAAATT CTAGTTGGAA AGATATCAAA GTCTTTAACA
   103021 CTATCTTCAA TCTCACTTAA AGCTGTTTTT ATACATTTTT CCTCAGCGTC CAAAAGAGTT
   103081 TTATATGGAG TTACAACACC AAAAGTAGAA GTTACAAATT CTTTATTATA CACTTCAATT
   103141 TTTAATTCGT CTAAATTTGG AGATTGTCCA TAGTTATTTA TAATATCTGA TTCCGTAATA
   103201 GTATGAGAAT CATCTGGATC AATGGCATTT CTAACTTCTA TGAATTCACC GGATCCAGTG
   103261 ACTACTTTAT CCTTAGTTAT AAATCCATAT AGCTTTTTCT TTCCAGAATA GAATTGAATT
   103321 AAGTCATTAA TTTCTATAAT CATACTTGAA ATCTCCTTTT TTATTTATTA TATAAAATAT
   103381 GTAAATACTA ATTATATTTT ACAAACTTGT AGTTAAAAGG AGAAATAAAA TGCCAAAAAA
   103441 CGAACAAATT GAAAAAAGAG TTAATGAAGG TTTAGATTTT GTAGATCAAA TTATAAATAT
   103501 GCTTTACCAA GGGGTTGAAA ATTATCCAGA AAATCCACAA GCAACTAAAA AAATTATTTG
   103561 CAAAAATCTA AGATATAGTT ATGAAGCAGT TGATAATACA ATTTATTTTT ATCTGCCAGG
   103621 TCATAATAAT AAAACAATTG CTAAATGGAT TAATCCTGAA ACAAGAATTT TAACAATTGC
   103681 TGAAAAAACA GATGATGGTG ATAAAAAGAT TTTTGAATTA CCTATTAATA AAAAATATGA
   103741 CTTGCATTCA GTAACTTCTG AATTTAAAGA TGGAGTTCTT AAAGTTTCTT TTGAAGAATA
   103801 TGCTGGAAAA GAAGAAACAA TTGAATTCTA AAATTTTTAC TTAAACAATA AATTGAGGTA
   103861 GTTGAAATAT ATTACCTCAA TTTTTTTGAA AAATTTTGAA AAAATTCTTG ACTTTTATTT
   103921 TTTATTATTA TATTATAATA ATGTAAGGAA AATAAAAATA CAACTTTTTA TGGAGAAATA
   103981 AAATGGCATT TTACGCAATA AGGCATAAAC CAACAGGTCG TTATTTAACA GTAGAATCTA
   104041 CCTTAGTTGA ATATGAAGGT GGCGTTGAAA ATTGTAGTGA ATTTTTATTA CAAATGACTG
   104101 ACTGTAATCC AATATGGGTA GTGCAAAGTT TGGAATTAGC AAGCTTTGCT AGATGCACTT
   104161 CAGCACCTGA TAATTTCAGC TCCAGTTATA TTCGTCCAAT AAACGAATTT AATTCTTCCG
   104221 AATTAGAAAT TGTTAACTTA GAAACAGGAG AAGTAGAGGC AGACGAAGAT ATTTTCCCGT
   104281 CAGACTTACA AGTTCAGGAC TTTTTAACTT CCTGCTCGGA ATATTTATCA GACGAAGCTC
   104341 AAGAAGCACT TAGCAAACGT AAAACCTATA CTTGGAAAAC ATATCAAGAA TATTTAAGAA
   104401 AATCTACAGA AGAGGGATAT TAAAATGTTA CAATATAAAA ATGGAGATAT TCTGGAAGCT
   104461 GAAGAAAAAA TTATCTGTCA CCAAACAAAT TGTCTTGGAA TTATGGGGGT GGGTCTTGCA
   104521 TTACAAATAG CAAGAAAATA TCCAGAAGTA GATAAAAAAT ATAGGGATTT CTGTATTGAG
   104581 TATGGAGAAT GGAATTTTCT CGGTCAGACA CAACTGGTTA ATACTCACGA TGACAAAATT
   104641 ATAGCAAACT GCTTCGGACA ACAAAGACCT GGATTTGGAA AACAAACAGA TTATAAAGCA
   104701 TTAAAAACTT GTTTAAAAGT AGTAGAAGAA TTTGCTAATC AAAATAACTT TTCAGTGGCA
   104761 ATTCCATATA AAATTGGATG TGGACTTGCC GGTGGAGACT GGAATATTGT AGAGAAAATA
   104821 ATAAAGGGCA TTTTTGAAAT GTCCCCTATC AAATGTGTTA TTTATAAATT TAATGCTTAG
   104881 ACATTTCAGT TAATATATCA CAAACTTTTG CGTGTCTATT TATCCAATCA ATTGTATTTG
   104941 GACATTTCTT TTCATCACAA ACTTTTTCTA ATTCCTCAGC AACTTTTGGA CCTGCCACAG
   105001 CACACGGTGG ACACATGTTT ACTTGTTCCG GTTTAACTTT TGTAGCACAG GCATTTAATA
   105061 TTAAGCAAGA TAAAAATAAT AAAATTTTAT ATTTCATTTT TCTTCATCCT TTCCAAAAGC
   105121 TCTTTGAAAG TCTTATTCGG CTTCAATAAA ATTGCTGAAG TATCTTTATA AATATATTTA
   105181 ACTACCTCAA CAGTTTGTGT TTGAACTTCA ACCTCTTTTT CCTTACATTC AATCTCAGCT
   105241 TTTTGTTTAC CGGTTTTATA AATGGTTTGA CAAAAAATGG CAAAGACAAT TAACACTAAA
   105301 GTTAAAGCCG TTATTCCTGC AATTATTTTT ATTTTAGAAG TAATCATATT TTATAACCTC
   105361 ATATATATAA AATTATAAAA AGGGGAATTT TTATTCCCCT TCCACTCCTT TTAATTTTTT
   105421 CTTTTCTGCT TCCCTTCGGT CTTTTTCTCC ATAATCACTT TCCATCATAA ACTTCATATA
   105481 CTTAAAAATT TCTGGATATT CCTGTTTCTT TTTATCCAAG AAATCTAAAT ATAAATCAGA
   105541 CATCCGTTTG TTAATAAGTT TTTCTTTTAA TAGCTGTTTA TAATAGTTGG AACAAACTAT
   105601 AGATTCTTTC TGTATTTTTC CTAAAATATT ATGAATTCTT TTTAGGAAAA GGAAAGGACT
   105661 TTTATGAAAT TCATTTAAAT GAGTTATAAA TGAATACTCC CCTAAGTTAA AATCTGGAAT
   105721 AATATTAAAT TGTTTTTCCG GAATTTCTTT TAACCAACTT TCATCAAGAC TTAATTTCCA
   105781 CCAAATTTCC CTTGAAAAAT CTTCGTCTCT TCTCCAACTT CCATTAAAAT ACTTAACATC
   105841 AAGAATTGGT AAATCCCGAA TAGATAACAA TTTTGCTATA TTATCAACCA AAATTATTTT
   105901 TGTATTTTTA GAAAATTCCT TGGAATTATA TTCTGCAACT GTCATTAACT CATAGCCAGT
   105961 TTCACTTGGA ACTTTCTTAT TTTTTTCTTC ATCAAAAAGA TTTCTTAAAT CTTCAATTGA
   106021 ATATGTGCAA ATTCCTGTTA GCATTTTAAT CCTTTCCATT TATATTTGTT GAAGATCTCA
   106081 TAGCCTTATT AATTTTAATT TTTCCAGTAT AAGTCTCAAA ATCAGTTTCT TTATATTGTT
   106141 TTACAATTCC TCGGATGTGC TCTTCTACCT TATTTTTAGC AGAATTGCTT TCTTGAGAAG
   106201 CCATAGTTAA TAAATTAACT CTTAAAGTTC TAACTTCCGC AGGGTCTTTA ATTAAATCAC
   106261 CATATTCTTT TCTGGCATTA TCCAACCCAA CTTCTTCAAC TCTTTTAATA AATTTTAAGC
   106321 AGCTTACTGT ATCAGACCCA TCATCATCTT GAATTCTTTT AACGTGTTGA ATATATTCAT
   106381 CAGTTGAAAG ATTTTCAGCA AATTTATTTA CCAAAGCCAC ATAGTTATAA GTTTCTCTAG
   106441 CGTTATGGTT TAAGAAAATT AGATTTCTTA AATAACCAGC TCTTAAATTC CTTAAAATAT
   106501 AACTATATTT AATTGCTCGA CAAACTGGAC AACTACAAGG TAATTCAGCA AATTGATTAA
   106561 ATTTACCAAA CCCATTAACA TAATTATTTC TATGGTAATC AATTTGAGTA TATTTTTCTT
   106621 TTGGTAATGG AGCAAATTCC TCAAATCCTT CCCATATATT TATGTTCTTA CAATAAGTTA
   106681 AATTAACAGC ATTTTGTAAA GCTGAGCTGG CATCAGTTGT AAAACTAATA CCTTCTACTT
   106741 CCGGAATTTT ACAATGTGCT AATTTTGCTA GAACAAATAA AACCCCTTTA TTAAAACTTC
   106801 CCAACAAATG CAAATGCTTA TAATGTCCAA GTTTTTTAGC TTCTCTCAAC ACCTCTAAAA
   106861 TTAAATTAAC TCTCGGTAAA GTCATTGGAA TTTGAACAGA AGGCAGAGCT AATCGTTGAA
   106921 CTTTATCATC ATGAACATAT CTTAAATAGT TAATTTTTTG TTTTAAGGTA CCACCGTGGA
   106981 TAATATTTAT TAATTCTACT TCCGGTTTCA GATATTTTAA CATATAATCT GTATTTCTCT
   107041 TCTGACAATA CGCTAAATCC ATAACCAGTT CATCTGTAAA TGGATCTCCT TCGTCATACT
   107101 CTGGAATATC CAAACACATA CCTAAATCCA CATTATCATT ATAAAACTTT GCAAGGTCAA
   107161 TCGGATTAAT TAATCCAATT CTACCAACGG CAATCTGAAA TCCTCCGGAG TCACAATATA
   107221 CCAAAGAACC TCTACCCCTT TTCTTTTGCA TAGCAAGTTT TGGTTCTAGA GCATAGTCTG
   107281 TATAGTTAAT CATATACTGG GGGATAAAAT CCTTCGGATA ATTTTCCCCT AAAATATTTA
   107341 AGTCTACAAA CTCATCATAC CCCTGATTTA ATGGATTACC TGCTGTTTTT AAAGTATTAT
   107401 TTGAAATAAA CAACTCTCTA TCTGGACAGA TAACATGGGT ATGATAAGTA GACTCAGAAA
   107461 CCAATTCAAA TCTGTTATAA TTCCCGTATT TAATATAAAT ACCCATATTA GCAAAGGGAA
   107521 CCTCTTGAAA CCCTGCATTA ACAAAACTTA AACTACTAGA CATGTAACTC TCTTTCAATT
   107581 ATTTATAATT AACATTTAAA ACATATTTAC AAGATTATAA ATAGATTTTA CAGTTTTAAA
   107641 ATATAACTGT AAAAGTTAAC AATTTAAAAT ATAATAAAGA AAAATTTAAA GTGTGTAAGG
   107701 ATTCCAAAAT CTTTTGGTGA GAACGTAGTG GTAACCAAAA GATAAGGTTG TTTTCAACCT
   107761 TAAATTTGGT AGCTGACACA AGGGAAGGAA AAATTGGAAG GTTTACAAAA TAAATTGGCT
   107821 GCCTACCTCC TTATTCCTCC GGAAAAAGTA TTTATTAAAC ATATATTATA ATGTTGTTTT
   107881 TGTAGTTTAT GTTGTTTTTG GGCTGAAAAT AGATTTACTT TCTAAAGAAA GGTTTGGGGC
   107941 TACACCCCAA ACAATTTCTC TTTTTATTCT TTTTAAAATT TTTGATCTTG TTTATCCTAA
   108001 TTACTTTCAA TTACGGCTTG TTGTTATGTA TATTGAAATA TATATTCCGG AGCAAAATTT
   108061 TAAATTTGCA GGTCTTTCTG GAATTTTAAA TAGGTTTTAA GGTGGAAATA GGTTTTATTT
   108121 TAAATAAATC TTAAAATATT TTTGCTGAAA TAAAAGGAAA AACTAAAGAT CAGAATAGAA
   108181 ATCCATATTT TACACAGATT TCTAGTTTTA TATGTAATTT TTATTATGGA TTTTTTATGT
   108241 CCATATCTCG GATTTTAAAT AGTATGGAAG TTTTAAATCG GTATGTAAAA TTTGATTTAA
   108301 TAAAGTGGAT CTGTTTAATT TATATCTGAT CCGATCGAAC AATTTAATTA TAAAATCAAA
   108361 ATGTAAGGAA AAAAGACATC TTATTGCTAA GATTACTTTT TGCTTTTTAA CATCAAAACA
   108421 ATTTTTATAT AAGTCAACCC CGGCATTTAT TTTTAATTCT TTTAATTCTT TTTTGTTTAT
   108481 ATTTTTAATT TGATCCTTAG CCCAATCGTT ATCCTCCTTT TTTAGGATAA CCGGTTGTAT
   108541 ATCAATGCCA GAAATATTAG AAATCTTTTT TATCATTTTA TCCAAATCTG GTTCGTAAGA
   108601 AAGACTTATA TCTGCTGCTG AATAAGAATC ATTTTTAACT TTAACTTTAT TAAGGTTAAA
   108661 GAAATCTTCA TTTATTGTTT TATATATTGC CAGAGCTGTT TCATATCTGG TTAAAATTTT
   108721 AATTGCTTGT TCAAATTCCT CTTGTGTTTT ATAAGAGGAG AGATCTGAAT TTGAAGCAAA
   108781 TTGAATTATA CTTTCTTTAA TAAGACCAGC CCTAACATCT GCTGACATAT AATAAGTTTG
   108841 ATTTCTACGA CTAATTTTAG AATCTGTGGA AATTGTATTT CTATTATAAG TCACCAGGTC
   108901 AATTCCGGCT TTCATAAAAT TGGAAAAAAT TAGATGGAGA AGATTTCTTG AAACATTATT
   108961 TGAAATCTGT GGTTTTCCAT TCTTTTTTAA TCTTTGATTT ATTTTTTCAA AAATGTCATT
   109021 AAATTTATTT ATTTTCTTGC CAATGTAGCT ATTTTCTATA TAACTTAAAA ATTCAATTCC
   109081 AACCAGTTTT TTAGGGTTGT CATTTTCTTG ATAAATTACA TCACCGTTAG CCTTGGTAAT
   109141 AATTTTTGAT TTTTTCCAAC CTAATTTATA AGGATTGATT TTAATTTGAC TTTTAATATT
   109201 TAATTCTAGT CTAATTCCTT TTAATATTTC AGGTTTTGTA TACTTAAACG GATTTGCAAT
   109261 ATGATTTATA ACCGGATTAT TTCTGGTTAT AAAAATTATT TCTTTCTTTT CATTTATCTT
   109321 TTTCCAGATT TTTGTATCTA TTAATTTTAA TTCACTATTA TTAAAATTTG CAACCGTGGT
   109381 ATCAGAATAT AATTCGGAGC ATAAGGCATT GATTTCCTTA GCCGTAATAA TGTTTTGCAT
   109441 ATATTCTATA ACATTATCGT ATACTTTTTC TGAAAACCGT ATAGGAATTA AAAACTGCTT
   109501 TTTAATAGCG TCATAAAGAG CTAGATTTGG AAGTTGGAAT AAATTTATAA CTTCCTGACA
   109561 AGATTCTTTA TCTAGTGCCA TTATAAATAC TATATTATTT TTCAAGGCAT AATTTTTATC
   109621 TAGAACAGCC CAGGTATTAT TCTTTAGATT ATTAAAGTTT TTTAGATAGG TTAAGAAAAC
   109681 TTCATCTTTT TTATTATAAT TTAACTTTTT AATAAAATTC CAAGCAATAA CATCCACAAA
   109741 CCTTTCTTCC GGATATTTTT CTTGAATAAG TATTTGTGCA TTATTATTTT TGACTTTTTC
   109801 AATGATTTTT ATAAAGTCAT TAAGTTGACA ATTTTCTGGA AGTTTATAAG TAGTCCAGAC
   109861 AGAATTCAAT GGTATATAAC TTTCAGCTTT TATTAACTCT TTTCTATTAT TATAATCAGC
   109921 TTCTGTTAAT TTTTGCAAAA GACATAGTGT ATAAAGAATT GAATAATCTT CTGTTATTTC
   109981 TGGAATTTGA TAGATTCTTT TATCACTATT GGATAAAACA TCATAAATAC CAATTAAATT
   110041 TTCGTCTAAG TCTTTCTTTA GTTGTTTAAG ACTTAATTGA ACTTTAATTA TTTTTCCGGA
   110101 ATCTAAACAA AGATTTCTAT TATCTATTGC AATACTTAAT TCATCTTTCT TTATTTTCCA
   110161 GTAATCTCCC CATTCTTTTT TTAACTCCTT TTCTTTATAA TAAAAAGGAT TTATATAATC
   110221 TTGATAACCA TTAACTAAGG ATAATTTTTT TCCACCTAAT TTAAGAATAG ATTCTGTCAT
   110281 AATACGGTTA TAGTTATAAA GATAACTTTT TTGAACCTGA CTACAAAATC CATTAATTCT
   110341 ATTTTCTTTG GAAATTTTAT CCGAAATTAC TTCTTTATCA AAGGAAATTC CGGTATTGGT
   110401 ATGACAACGA AGTTTATTTG ACTTGGTTTC ATTTATTTTT AAACGACCTG CAGAATCTTT
   110461 AAATAACTGG CATTTATCTT CTTCATTGAA AAAGATATCC TGTGACCTAT AAGACACATA
   110521 TTCAAACTTA TTTGAATTTA TGTTATATAA ATCTTTCATT ATTCGCCTTT ATTTTTCCAC
   110581 TCTTCCACAT ATTTTAATAT TTTTTCAATC TGTTCCTCGG TTAATTCATC TTTATAATGA
   110641 GTTTCTAACC AAGATTTTAA GTAAACCATT TCATCAGCAA AATTTTGCTC TTGATAGGCA
   110701 ATATCCTCTT CCGTTAATTG AGTATTTGCT TTTCCTGATT TTGTTAAACC ATTTATTTGC
   110761 CAAATTTGAT ATCCACTACA AGATTTATTT ATTTCCCCTA AATCTAAATG GTCAGCAACA
   110821 TAAAGTCTAT AAATATTTTC TTTCTTTAAA TCCAGGTCTT CCATTTTATT TACAACTAAG
   110881 TCAAGAAGTT TGTAAGGTGT ATTAATATTA ATTTTTTCAA TCTCCACCTC GTCATTATCC
   110941 TTAACTTTAA CGTCAAAGAA ATATTTATTA ACCGGTTCAC CAAATTTATG TTGACAAATA
   111001 GATCCGGGAT AAATTAAATC TTGTTGTCTA TGTAAATGTC CAAGAATCCA AGTGTATTTT
   111061 TTATCTAAAA CAACACCATC TTTAAAAGGT CTACCGCTAT CTGAAATTGA ACCTTTTGTT
   111121 TCAAAATGTC CAAAACAAAT AGCAGGTGCT TCACAAGTAG CTTTTTTATA TGGATGTGGT
   111181 AAGAAATTTA ATGTAACACC ATTTATTTTT TCCACTGTTG GCTCCAGATA AAATTTAACA
   111241 TTATCCATTA GACCTAAATC TTCAATAAAA TACTTACAAA GATTTAAACT GTTTTCATAT
   111301 GTATTTGCAA AATCGTGGTT TCCTAAAATA ATATGATACT GTAGTTTTCT ATCTAAACAT
   111361 TTTAAAAACG CTTTTTTAGT TTCATCTTTA GGATATGGAT TATCAAAAAT ATCTCCAAGT
   111421 AATACAATAT GCTCTATTCC ATTATCCTTA GCATACTCCC AGATTTGCTC TAAGGTTTTG
   111481 ATTACGGGGG ATAAATAATC ACTTTCTGGT AGATATCTTG CTAGCGCTTC CAAATGAATA
   111541 TCTCCAACTG CTAAAAAATT CAACTTCATC TTCGTAATTA AACCTCTCTT TACATATAAA
   111601 TTATTTAAAT TAGAATTCTT CTAACTTAGT TTTTACAATC AATTTTCCAT TTTTAACTTC
   111661 ATATTCAGGA ATTATATTTA AGTCAAAAGT AAATACTCTG GACTTTGTAA ACAGTGACTT
   111721 AAAATAACCT TCTTTTAATG ATTTCTCCTG ACTTGAGAAA AATCCATAAT ATTTTAATGG
   111781 CATTTCAAAT TCTATATCTA AATCTTTGAT TTTCACAGAT TTTATTTTTA TTCCAATCTT
   111841 TTTTTGATTC ATTAAAACTA AAATTACTTT TTTAAACATT TTTCCTCTCT TAATCTGAGA
   111901 TGTTATCTTT AATATAGATT TTACAGAATT TGTAAATAAA AAAGAGTAAT TTTTAATTAT
   111961 AAAGGAAATT TTAATATGGA AAAAGATTAT AACGATTTAG ATATTGCTTA TTTAGAAAAA
   112021 GCGATAGAAT TGTCCGGATG GTCAGCAAGT AAAGAGGGTT CTTTAGCCGG TGGTCCTTTT
   112081 GGGGCTATTA TTGTTGACAA AGAAGGAAAT ATTATTGGAC AAGCTATTAA CAATGTTTTA
   112141 GCTACTAATG ACCCTACTTC TCATGCTGAG GTAATGGCAA TTAGAATGGC GTGTAATAAT
   112201 ATAAAGTCTT TTGACTTAAA AGAAGCTACT TTATATACCA GTTGTGAACC TTGTCCGATG
   112261 TGTTTAATGG CTTCAAAATG GGCTAACATT GGAAATATTT TTTATGCAGC TACAAGAAAA
   112321 GATGCTGCAA AAATTGGTTT TCAGGATGCA GATTTATATA AGTTATTAAA AAGAGGTAAA
   112381 TATGCAACCC CTGTAAAAGA ATGTAGAGCT TTAGCTATTA AAGTTATGCG TAAATGGAAG
   112441 AAAAAGTTTG GTGAATCCGC AAACTATTAG AAAAGGAAAA TTTTATGAAA AACTACTTGT
   112501 TTACCAGTGA ATCAGTATCA GAAGGACATC CGGATAAAGT ATGTGATAAA ATTTCAGATG
   112561 CTCTTTTGGA CTTTTATTTA AAAAGAGACC CAATGGCTCG AGTAGCTATT GAAACTATGG
   112621 CTACTACTAA TTTTGTGGTT GTTGCCGGAG AAGTTACTTG CTCAGCAATT TATAGTCAAG
   112681 AGGAAATTGA AGAAGTTATT AAAAATACAA TTCTTGATAT TGGTTATGAT CAAGAAGGAT
   112741 TTAATGTTAA TGACTTACAA ATTATAAATA GAATCCATAA TCAGTCAGCG GATATTGCCC
   112801 TTGGTGTTGA CCAGGATGGA GCTGGTGATC AAGGGATTAT GTTTGGTTAT GCAAAACGGG
   112861 AAGAGGGTAT AGATACAGAA TATATGCCAT TAGCTATTTA TTTGTCTCAT AAAATTTTAA
   112921 AGAATTTAAG AGATGAAAGA AAAGCAGGAT TGGTTATGTT CGGTCCGGAC GCTAAATCTC
   112981 AGGTAACAGT AAAATACGAG AATGGAAAAG CAACCGGCGT AACAAAAATT GTTGTTTCTA
   113041 CTCAACATTG TCCAGAAATT GATCAGCAAA GAGTTAGAGA GTTAGTTCTT CCAATTATTG
   113101 AAAAATCAAT TCCTGAAGAA TTAACTTTCC CAACAGATGA AAATATCTTA ATTAACCCTA
   113161 CTGGAAGATT TGTAATTGGT GGTCCTGATG GTGATACTGG TTTAACTGGT AGAAAAATAA
   113221 TTGTTGACAA TTATGGTGGG TATGCTCCAC ACGGTGGTGG AAATTTTCAA GGAAAAGACC
   113281 CAACAAAAGT TGACCGTTCA GCAGCATATA TGGCAAGATA TCTTGCAAAA AATATTGTGG
   113341 CAGCAGACTT AGCAGACGAA GTTACAATTC AATTATCCTA TGCTATTGGC GTTGCCGAGC
   113401 CATTGTCAGT ATTTTTAGAT TGTCACGAAA CGGAAAAAGT TCAGGAAGAA CTTATTCTTG
   113461 ATGCAATTAA ACAAATTGAC TTAACACCAA AAGGTATTAT AAATAAGTTA GATTTAAGAA
   113521 GACCTATTTA TTATAATACT GCAGCATACG GGCATTTTGG TTATCCATAT AATCCAGAAA
   113581 CTGGTGAATA TTCTTGGGAA AAATTAGACT TGGTGGAATA TTTTAAACAG AAATGTGGAA
   113641 TTTATGACTC AACAAAATAA TTTTTCTGGT AAATTGGAGG ATTTTCTAAA AACCTGTGAA
   113701 AATAAATATC AGGTAATTTT AGCAGATCCT CCTTGGGAAT ATAATAATCG TGGTAGAGGA
   113761 GCAGCTTTTA ATAGTTATAA TTTAATGACT ATTGAGCAGA TGAAATCTTT ACCTGTTCAA
   113821 AATATTTGTG ATAAAAATTG CGTTTTATTT ATGTGGACTA CTTTTCCACA AATTCAAGAG
   113881 GCTCTTGATT TAATTAAAGG ATGGGGTTTT ACTTATAAAA CCGGAGCTAG TTGGCAAAAG
   113941 TTAACTAGAA ATGGTAGAAC GGCATTTGGA CCTGGATTTT TCTTTAGGTT TGCTTCTGAA
   114001 CTTCTTCTTT TGGCTGTAAA AGGAAAACCA AAATTAAAAA CTAAAGATAA TAGAAACTTC
   114061 TTTGCTGATT TTGCTAATGG ACATTCAAGA AAGCCTGATT ATCAATATAC CCTTATAGAA
   114121 AGAATGTTTG ACGGACCTTA TGTAGAATTT TTTGCAAGAA GACCTAGAAA TAATTGGACA
   114181 TCTGTAGGGG ATATGCTTAA AGAAGAACAA ACTTCCATTT TAAATCTTGT AAATAATTAA
   114241 TGTAAATAAT GCATCTAATA CAGATTAAGG GGTGATAGAA AATATTTTCT TCTCCCTTAA
   114301 TTTTTTGAAA AAATATCTTG ACTTTTATTT TTTATTATTA TATTATAATA ATGTAAGGAA
   114361 AAATTTTTAA CGGAGAAATA AAATGAAATA TTTATTCTTA ATGCAAGGAA TTCCTGGCAG
   114421 TGGAAAATCT ACTTTTCTTA AAAAATGGGG ATTAAAAGAA TCTGGACTGG TGATTAGCTC
   114481 AGATGACTTG CGACAATTTT ATGCTCCAAA TCAAGTAGAT ATTTATGATA AAGAATATAT
   114541 TACAAGCGAT AATGATAGTC AGGTTTGGAA AAATTTATTT AATATTTTAG AATTCAGAAT
   114601 GTCTAAAGGT TATACAACAA TTGTAGATGC TACACATTAT TCTTTAGATT CTATAAAAAA
   114661 GTATAAAAGT CTTTGTCAAA ATTATGATTA TCAACTTTTT GTAGTTAGAT TTGATCAAAA
   114721 TTTAATTACT GCTGGAGATT GGAATTCTAA TAGACCTGAA TATAAAAGAG TTCCTATTGA
   114781 AGTTATTTTG AAAATGTTTG AAAAGATGGA GGAAGAAAAA GATATTTATC CAAAATGGAT
   114841 AAATGTTATA GATAAAGAAA CTTTCTTAAA TATGTTTAAA AATGGATTTC AACCTTTTGA
   114901 TTATAATCAG TATAATAAAA TACATATTTT TGGTGATATT CATGGTTGTA TGGACCCATT
   114961 AAAAGAATAT TTTGATAAAA ATCCATTTAA TGAGTATGAC TTATATATTT TTACCGGGGA
   115021 TTATTTAGAT AGAGGTCCTC AAAATAAAGA AGTTTTAGAA TTTTTACTTT CTATAAAAGA
   115081 TAACAAAAAT GTTAAATTTT TGGAAGGTAA TCATGAAAAA TGGCTTAAAC TATTCGGAAA
   115141 AGATAAAATA AATGAAATAA GAAGTCCGGA GTTTATAGAA AATACTCTTG AGCAAATTCA
   115201 AGATATAGAT AAAGTTGAAG TTAGAAAATT CTGCAAAAAA TTATCCCCAT TTTTATATTT
   115261 TAAGTTTGGG GAAAATGATT TTGTTGTTAC TCACGGTGGA ATTCCTTCTA CTCCAAATTT
   115321 ATTATTTTCT GAAAATGACT ATATAAAAGG AATTGGAAAA TATCAGGATA TGCAAAAAGT
   115381 AGATGAATCC TTTTGTAGAT GTGCTGATAA GATAAATATT TATAGCATTC ACGGACATAG
   115441 AAATGTAGAT AAAGTTGCTG CAATTAATAC TATTTCTACT TTTAATCTTG AAGGTCAAAT
   115501 TGAATTTGGT GGAAATTTAA GAGTTTTACA ATTAACTCAC GGTGGTTTTA CTATTGGACA
   115561 GGTTTTTGAA ATTAAAAATA ATAATTTTAG AGACCCAAAT TCTAATGAGG AAATAATTAA
   115621 AAAATTACGA AGAAATCCAT TAATTAAAGT AAAAAAATTA GGGGATGGCT TAGAATCGTT
   115681 TAATTTTAAT CGTGACGCTT TTGAAGATAA GACTTGGAAT TCTCAAACAA TTACAGCCAG
   115741 AGGTTTATTT ATAAATTCAA AAACTAATGA GATTGTAGCA AGAAGTTATA ATAAATTTTT
   115801 TAATTTTAAT GAACTTCCAG AAACAACGGA AGAAGAATTA AGAAAAAATT TAATGTTTCC
   115861 GGTAACTGGA TATTTAAAAG AAAATGGATA CTTAGGAATC TTAAGTTGGA ATCCAGTTAC
   115921 AGATGATTTT CTAATTGCTA CAAAAAGTCA AATTAGCGGA CCTCATGTTG ATAATTTCAA
   115981 AAGAATTTTA TTTGATAAAT ATAAAATTCA AAAGAATCTA GCTCTTCAAC TTCTTCTAAA
   116041 AGAAGGAATA AATGGTAAAA AAGTTTCTTT AATTTTTGAA GTTATAGACC CGGTATTTGA
   116101 CCCTCATATT ATTAAATATG ATGAGGAACA TATAGTTTTA CTGGATTGTG TTACAAATGA
   116161 ATTTAAACCA TATTTTATGG AATATACGGC AGAAGGATTA GCAGCAATAG CTAATTTAAT
   116221 CTCTTGCAAA GTAAAACAAC GAGTAATGAC TTTTCGAGAC GCAGATTCAT TTTTTACTTA
   116281 CTTAAAAACT TTTCCAACTT TTTATAAAAT AGAAGGCTTT GTATTTGAAG ACTTAAAAGG
   116341 TTATAAATTT AAATTTAAAA CTCCATTTTA TACATTTTGG AAATTGATTA GAAATAGTTT
   116401 TGCTAGACCT AACCAAACAG TTCGTGATTT ATTTGAATCA AAATATCCTG AGGAATTTAA
   116461 ATATATAGAC TCTTTAACTG AGGAGAAAAG ATCAAAATTT GTAAAGAATA ATCAATTCAG
   116521 GGTAATAGAT TTTTATACAG AGTTTTACGA AAAAGATGGA TTTTCTACAG GAATTACAAC
   116581 AAAAAGCACA AAGATATGAG CCAAAAATAA AAGGCTCCGA ATGCTGGATT AAATGTCCAT
   116641 TTCACGGAGG TGGACAGGAA AGAACTCAAT CTTGTAGAAT TAACTTAGTA AAAACAAGCA
   116701 GATATCCAGC TGGATTTTGG TATTGCCACG GTTGTGGTGC TCACGGAAAT TGGAATGACT
   116761 TAGCAAAAGC AATAGGTTTA GAATTATTAT CACAGGATGA AGAAAAGCAT CAGGATTTAA
   116821 TTATTACTAG ACTAACAGCT GCAGAAAAGG AGTCTTTACT TGGACAAGAC CAAAATGAAA
   116881 TTATAAATTT TTCTGCAATG GTTGATTGGA ATCCAAAAAA TATTTGGAGG AAGATTAATG
   116941 GTAAACTCTT GGCAAATATT GGTGCAAAGA AATTCTATAA TAAATCTACA AATAATAATA
   117001 TGATTTTCCT ACCTGTTTAT CAGAATAAAA AGTTAAAAGG TGGAATTCGT GGAATTTTAG
   117061 AGAGACACGG TAAGGAAACA GCATATTTTA ATACGGCAGG TCCTTGGGTT AAGCAGTCAC
   117121 TATTTCCGTA TGACTACACA AAATCAATTT TAAAAGAAAG TGGAAATGTT GTTGCACTAG
   117181 TGGAAGGTCC TCGGGATGCT TTAAATATGT TGCAGGGAGG ATTTCCTTCT TTAGCAATTT
   117241 TAGGTTCAAA AAACTGGTCA GAAACAAAAG CAGCATTAGT TAGTGCATTA AATACTGATT
   117301 TAATTGTTTT AGCTTTTGAC AATGACGAGG CTGGAATCTC TGCTACGGAA TCTGTTTTAA
   117361 AGTCTTTTAA AGGTTTTGAT AATATAATTC AATTAAAATT TAAAGAAGGG CAAGACCCTG
   117421 GTGACTTAAC TAAGGATGAA GTTCAAAAAT ATCTTAAAAA AGTTATTAAA TTAAAAAATC
   117481 TGTAAAAATT ATAAAAAGGA ATTTAAAGAA TGGCAAATCA ACTTTCAGAT TTTTATGCTA
   117541 CTATAGAAGA ATGGGAAAAA TTTATTTCTT CTATAAATGT TAGAAAAATA GTAAATCCAT
   117601 ATGATAAAGC TTGGGTTCAA AAAATTAAAA GACATTATAA AACATACGGT TGGACAATGA
   117661 ATTTATATGC AGATCAGAAA AAACGTTTGG AAATGATAAA AGAAGAAATG GATAAGTTAG
   117721 AAAAATGACA CAGGGAGTTA TAAAAAACAA AATTTTTATA CCTGAGGAAG ACACTACAGA
   117781 AGAATGTCTA AAAGACGCTT ATGAGGTGGA CGTTTTTAAT GAACAGGCTT GTATTAGATG
   117841 TCCATATAAA AATGACCGTC CAAATATGTA TTGCCAGGCT TGTGGAGCTT ACAACGGCTT
   117901 ATTGCGTTTA TGGGGAAGAA TAACTGTTAA TGGAAAAAAC TATTATACAA TTCCGGCTGG
   117961 AAATATTAAA AGGGCAAGTA AATATACTGG AATAGATTTT TCCACATATA AAGATTTAAG
   118021 ATGCCAAACA CGATTTTCTA ATCCTTTAAA ATGGACAGGA AAATTAAGAC ACGGAGAAGT
   118081 TATTAATGAT GTTCAGTCTG CAAATCAAGA AGAAATTGTA GAAAAATGGT TGTCCGAGGA
   118141 TAAAAGATAT GGATTTATTC AGGCTCCCCC TAGAACCGGG AAGTGTGTTA CCGGAGAAAC
   118201 TTTAATAAAT CTTTCTAGTG GTTTTATTCA TTTTGATGAA TTAGACTTCA AAGATGGTTT
   118261 TAGTGACTTC AAAGAAGAAA TTTCAACACT TTCAGGTTTA GATTTAACAA GTAAATCTTT
   118321 TAAGTCTAAA GCGAAAACAT TAAAAATCAT AACACAAGAT GGTTATGAAA TTTCTGGAAC
   118381 TTATGAACAT CCGTTATTAG TTATAAATCC AGATTTAACT TTTTCTTGGA AATGTTTACA
   118441 AGATATTGAA ATTGGTGATT ATATAGTTTC GTCTCCAAAT GAATCAAAAG TGTTATTCGG
   118501 AAATTCTAAA GTAACTAAAG AAGAGGCTAG ACTTTTGGGT TGGTTTATTG CCAATGGAAG
   118561 AGAAAATGGT TGGTGCTCTT GTGATTTAAA TTTAATTGAA AAATTTAAAA ATAATATAAC
   118621 TCAACTTCCT TGTGATATAA AAAGGATTGA AAAGAAAGAA ACCTATGACT TGTATACCTT
   118681 AATTTTGGAT AATAATGGAA AAAGAATTTT GGATAAATTT GGTTTTAAGT CCGGATCAAG
   118741 TAATAAACAA ATTCCATATT TAATAAGAAC TAGTTCTAAA GAAATTATAA CAGAATTTTT
   118801 AAATGCTTAT TTTGAATGTG ACTCATCTAG AAATGGTCAA TATATAGAAT TGAGTTCAGC
   118861 AAGCAAACGT TTAATTCAGC AGATTCAGAT TATTTTGCAA ATAGTTTATA ATATTAGAAG
   118921 TGTTCGATTT TCAAAAAATA AGTCAGCAGC TAATAGTAAG AATCCAAAAG TAAGGACTTA
   118981 TTGGATTCTA CACATTACTG GAAGAGACGC TAATTTATTT TGTAAATTTT TTCCGGATTC
   119041 AAAAGTTAAT AAAAATTATG GATATTTATG GAAAAGAGAA ACTTATTCTT CTCAAGAATG
   119101 TGTTGGAAAA AAATATATTC CATATGTTTT AGATTATTTA GCACAATTAT ATGACTCAAC
   119161 AAAAATAAAT TCTATTGGAT ATGTTATTGG AGAAAATCAA CAAAAAATCC TATCTAAAAT
   119221 GCCAGTAAAT AGACATTGCT GTTCTGTTCC ACTTTCTATG CAGTTATATG AAAAATTTGA
   119281 TTGGTCTTTT TGGATAGAAA ATATTCTTAA AGTTTGGAAT TTTAAAGCTT ACGAAAAAAT
   119341 TAAACGACTT TTTTCTATAA GTCTTAATTA TCAGAAGGTT ATTTCAAAAG AAGAAAATGG
   119401 ACTTCAAGAG GTTTTTGATG TTGAAGTTCC AAATAGTCAT AACTTTTTAG CAAATACTTT
   119461 GGTATCTCAT AATACTGTGG TAGCAAATAA CATTTCAATG CAACTTGGAG TTAAAACTCT
   119521 TGTTATAGCT CATCAAAATG AATTACTAGT TAATTTTATG GATTCATTAA AAAGAGATAC
   119581 AAATCTTCTA GAATTAAGGG AACAAACCGG TAAAGAAATT GCAAAAATTA TGGAGTCTAA
   119641 AAAAGACCTT GAAAAGGAAG ACTATGATAT TTTAATGTTT ACTTATCAAT CTTTTATTAG
   119701 AGAGGCAAGT GAAGAGGATA TTAAAAAATA TCTAAAAGGA CATTATGGTC TTATCATTGT
   119761 AGACGAAGCT CATCAAGCTG GAGCTACTGC TTATGCAAAA TTTTTAGGAA AATTAGATGC
   119821 CAGATATAGA CTTGGAATGT CTGCTACTCC ATTGCGAAAA GATGCTTTAA ATTTTGTTCT
   119881 TCTAAATTTA ATTGGTCCAA CGACTGTTAA ATCAGAATCT ACAGGATTAA TTCCGAGAAT
   119941 TGAAATTATG GAAACTGGAA TTAAATCCAA ATATCAATAT TCTATGTTTA TTAAAGCCTA
   120001 CCAGTTTTTG CAAAAAAATG AGGATAGAAA TAAGTTAATT TTAAAAGAAA TAATAAAAGA
   120061 CTTAAATGCC GGACATAAAT GTATCCTTAT TCCAGTGGAT TCAAAAGCTC ATATGAAAGG
   120121 ACTGGTAGAT TCAATAAATC ACCATTTTAT GGATGAAGTA GCAATAGGTT ATTGGCGTGG
   120181 AGTAGAAAAT AGAAAAGATA TTTTAAAAGA AATTGACTCC GGTAAATATA AAGTTGTAGT
   120241 GGCAATTAAA TCAATGATTA AACAAGGTAT TGATTTAAAA CTTCCAACTA TGTTATACCT
   120301 CCAAATTGGA ATGTCTGCAG TTCCTCAACC TATTGGGGCT CCTATGTTTT ATCAAATGGC
   120361 AAATAGAGTT TGCACACCAT ATCCTGGAAA AAGAGAACCA ATTGTTAAAA TTTTTATTGA
   120421 TGGGCTTCCA CAAAGCTATG GTTGTTTTGC ATCCTTATTT AGCAAAGAAA TTAAACCAGG
   120481 TTTAGCTGCT CCTGCTGGAG GAAGACCAAA ATATAAAATG AGTAAGAAAG CATATGAGTA
   120541 TGCTACAAGT CTTGTAAAGA AAATAGGGAT GAGGGGTTAT AACCAATCTG GTAAATATAA
   120601 CCCAGATTAT GATATAGAAC CACCAAAACA AAAAGCTACA AAAGTAGATT TGTTTTCAGG
   120661 AAGTTGGTTA TAATAAGGAA GGGTAATAAT GATTCCAAAA AAGAGGACAG GAATTCCATA
   120721 TAAAGTTAGG GCTAATGATT CAGATTACTC TGCTTTTACT ATTACTCAAA CTTTTAAGGA
   120781 AAAACCAGTT TCTTATAAAA AACAAAATGA GGTTTTTGCA AAATATTTGG AAAATCCTTT
   120841 TCGGGAAGAA TATTATACTT ATTTACTTTC TAGTGATTAT AATAATATTA TTCCACAATT
   120901 AGCAGCTACT GCAATAACAG CAAAAGCTAA AGATGAAAAT AAAGTTGTTT TTTGGTATAA
   120961 TGTTATAAAA AATCATAAGC AAGAAGATGA AAGACTGGCA GATTTTTTAT CTGAAAATCT
   121021 TAATATAGAC TTACTTATTA TAGACGGACT TTATACTAAA ACAAATGTTA ATAATATTGA
   121081 TAAAGTTCGG GAGCTTTTAG CCTTATTTGA TAATATTCCA ATTTATGTTA TCATTTCCGG
   121141 AGGATTTGGT CCAGAATTTT TTATAAATCA AGTTTTCTGT CCTTTTAATG TTTTTATACA
   121201 TTTTGGGGAT AGTCCAAGAA GAACAATAAC TGAAATTTAA GAGGAAAAAA TGGATAATAA
   121261 GACATATCAA GAAGAAGCAA GTAAAACAAT TCCAAATTCA GATGTTTATA CTAAAACTTT
   121321 AACATTTAAT AATGATAAAG TAATAGTAAA TGCGTTACTT GGTTTATCTG GAGAATCAGG
   121381 GGAATTGGTT GATGTTTTTA AGAAACATTA TTTTCAAGGT CATGATTTAG ATAAGGATGA
   121441 TGTTATTAAA GAAATTGGTG ACGTTTTTTG GTATTTAAAT TTACTATGTC AGGCTCTTAA
   121501 TATCTCCTTT GAAGATGTTA TGGAGAAAAA TATTGTAAAA TTGAGAAAAA GATATGGAGA
   121561 GTCTTTTGAT TCTAATAAAT CAAAAAATAG AGAAGAATAT AAGAAATAGG ATTACAAAAT
   121621 GAAACTGTTC AGCCAAGAAT TAGAATTAGA AGCTATAAAG AGTGTATGTG ACTCACAGGA
   121681 CTCTACTCTA CTTGGTTCTT TGGAAGCAGA CTATTTTTAT ACAACTCCAG CTCAGCAAGC
   121741 TTTTGAAAGA ATTAAATTTA AAGCTAAGCA AGAAGCAAAA ATTATGAGTT GGGGAATTTT
   121801 AGTAACTGAC CCAACTCTTC CAGAAGAAAC TAGAGAGTTA TTAAATAACT TTGATTTTTC
   121861 TGAGGCAAAA TCTCCGGTAA AAGACATTAT AAAAGGCTTG ATTACTTATA AGAAGTCAAG
   121921 GACTTTATTA AAAGTTTCTG AAGAAATACA AGAGGCTCTA ACAAAGAATA AAGTGGATGT
   121981 TGATAATTTA TTTACTGGCA CAGCACAAAA ATTGGCAGAA ATAAAATCCG GTAAAGATTT
   122041 ATCCAACTGT TTTACCAGAA TAGGTGAAAA TAGTAATACT AAAGAAAAAT TGGAAGTTAT
   122101 TTTACAGGGT GAAGTAAGAA GATTTTATCC GTCTGGATTT AAACAATGGG ATGCAGAAAA
   122161 TGGTGGACTT CCGATAGGAA AACTTGGAAT AATTGCTGCT ACTTCTGGTG CCGGTAAATC
   122221 ATTATGTGCT GAACAGCTTT GTGTTAATTT AGGATTAAGT GGAGTTAGAG TGTGTCTTGT
   122281 TCCATTGGAA ATGAATGCCA CAGATATGTT ACAAAGATTT TTAGCAAATA GAACATCTTT
   122341 GAATATGTCG GATTTAAATA AATTAACAGC AGAAGACTAT GAAAAAGCAA ATAAAGCATA
   122401 TAAAGAATTT AGAAAGTTTG AAAAGATCTT AGCACAAAAT TATACTTCTA TTGACTTATT
   122461 TAATCCTCCA GAGGATATAG AAATGGAAGA CTTATTAATG ATTTTAAAAC CGTTTGAATA
   122521 TGACGTGATA ATTATTGACT ATATTGGATT GTTAAAAGGT TTTGATGACG ATAACCAATG
   122581 GCGTAAAATG GGAGCTGCAG CTCGTTATGC TAAAATTTGG GCTGAAACAA ATAATAAAAC
   122641 AGTTATTTGT TTAGCTCAGT TAAATGATGA TATGATTATT AGATATTCCA GAGCAATGAA
   122701 GGAACACGCA GACTTTTTAT GGTCGTGGAA TGCAGGGAAA TTAAATGACC TAGAAGACTC
   122761 AAAGACGATT ATTAAAGTAG AACCCCAAAA AGGTAGAAAT CAGGCTCAAA AGAACTTTTA
   122821 TTTACGTGTT GACTACAAGA AAATGTCTAT GGAAGATGCT ACTGAGGAAG AAATTAAATT
   122881 ATATGAATCT AAAACAAAAA GTAACGAGAC GATTCAAAGA AACATAAAAA AGGATAATAA
   122941 AACAACTCCA GGAGTTAAAA CTGGAACTGT TAATCAAGAT CTTTATAGTG ATTTATAGAG
   123001 TTTATTATAT TATTTAAATT ACATAGATTT TATAAATCAT ATTTTTTGGA GAAAAATTAA
   123061 ATGAGAAGAA TAGTAAAACT TTTTAATACT ATTAGTTAAA TAAATCTGGA AATACTCCGG
   123121 ATTCTTTTTA TCTGGAACTG TAAAAAATTT TTATATGAAG TCACTTTTTA ATTAAAGAGG
   123181 AAATAATGAA AATATTAAAC CGTAAGAATG AATTAGTAGA TTATAATGAA GAAAAACTTT
   123241 TTTCCGGTAT TGCAAAGGCA TCACTTGGAA CTAAAGAAGA AGAATTAGTT ATTAAGAATC
   123301 AAGAAAAAAT TTGTCAGACA GTTCTGGATT TATTAGGTAA AGAAGTTAAG TTTCCAACAG
   123361 TAGTAGATAT TACAAATATT ATTCCAAGAG CATTAATTCA AGAAGGTTTT GTTGAGACAG
   123421 CAGAAAAATT TTTAGTTTAT GCTACAAAGC ATAAAACTTC CAGATGTAAT TCAAAAATTG
   123481 ACCCAGTTTC TGCAATTGAT GAATATATAA ATAAAGAAGA CTGGCGTATT AAAGCTAATG
   123541 CAAATCAAGG TTATAGCTTA GGTGGAATGA TCTTGAACTC CTCTGGAAAG ATGTCAGCTA
   123601 ATTATTGGCT TGATAATATA TATCCTGAAG ATGCTGGGTT TGCTCATAGA AATGGAGATA
   123661 TACATATCCA CGACTTGGAT ATGCTCTCCG GATACTGTTG TGGATGGTCA CTAAAGACAC
   123721 TTCTTAATGA GGGTTTAAAT GGTATTGACG GAAAAGTTGA GGCTTCCGCT CCAAAACATC
   123781 TTTCTGCAGC AATTGGGCAA ATGGTTAACT TTTTAGGTGC TCTACAAAAT GAATTTGCTG
   123841 GAGCTCAAGC ATTTAGCTCT TTTGATACTT ATTTAGCACC TTTTGTTTAT AAAAGAAGAA
   123901 AAGAATTAGA AAAAGATTAT GAAGAATGCT GTTGGGGAAA TGACGAAAGA CACACAAATT
   123961 ATCTGGATAC TAAAAAACAG AAAGAATGGG TTGAAAAGAA ATTAAAACAA GAAGTTCTTC
   124021 AACAAATGCA AGAATTTATT TATAATTTGA ATGTCCCATC AAGATGGGGA ACACAAACTC
   124081 CATTTACTAA CGTAACTTTT GATATTAAAT GCCCAGAACA GTTAAAAGAT CAAACTCCAA
   124141 TGATTGGTGG AGTTCCAGTA AATCAATTAG AAGAATTTAA GGATAATCCA TTTACTTACG
   124201 GTGACTTGGA AAAAGAAATG ACATTAATTA CACAATGTTA TTTTGAAGTT ATGGCAAAAG
   124261 GTGATAAAAA TGGTCGTATC TTTACATTTC CAATTCCAAC AATAAATATT GGAAAGAAAT
   124321 TTGATTGGGA CAATCCAGAT TTAGATGGAA TGTGGGAAGC AGAAGCAAAA TATGGATTAG
   124381 CATATTTTCA AAATTTTGTT AATTCAGACT TAGACGAGAA TATGATTCGT TCAATGTGCT
   124441 GCCGTTTACA GTTAGACTTA CATGAATTAT TAAAACGTGG AAATGGCTTA TTTGGTTCTG
   124501 CTGAACAAAC CGGTTCAATT GGCGTTGTAA CAATTAATTG TGCTAGACTT GGATATTTAT
   124561 CCAAAACAAA AGAAGAACTT TATGAACGCT TAGATATTCT TTTGGAATTA GGCAAAAAGA
   124621 CACTTGAGGC AAAACGTAAG TTTTTAACAG CTAGACTAAA AAATGGATTT TATCCTTTTG
   124681 CTAAACGTTA TCTTGGAACT TGGAGAAATC ATTTTAATAC AATTGGTGTT AATGGTGTTA
   124741 ATGAAATGCT TCTTAATTTC AATGGAGAAA CAACAGCAAC TAAAGAAGGT ATTGCTTTTG
   124801 CAGAAGAATT TTTAGACCAT ATTAGAGATA GATTAAAAGA ATTTCAACAA GAAACTGGAA
   124861 ATATGTATAA TCTAGAGGCA ACACCTGGCG AGGGAACTTG TTATCGTTTT GCTAAAGAAG
   124921 ATAAAAAACG TTATCCTGAT ATTATTCAAG CTGGTCAAGG GGAAAATATT TATTATAACA
   124981 ATAGCTCTCA ATTACCAGTT GGATTTACTG ACGATATTTT TGAAGCTCTT GAATTACAAG
   125041 AAAATCTTCA AAGAAAATAT ACCGGTGGTT CTGTATTGCA TTTATTCTTA GGAGAAAGAT
   125101 GTCCAAATGG AGAAGTTGCT AAAAATATAA TTAGAAAGAG TTTTGAAAAC TTTAAACTCC
   125161 CATATTTAAC ATTAACTCCA ACATTTAGTA TTTGTCCAAA GCACGGATAT ATTGCTGGGG
   125221 AACACCAGTT TTGTCCAATT TGTGATGAAC AAATTATTCA ATCTGAAAAA GAAAAATGCT
   125281 CTATTTGTGG TGAATAACTA ATGAGAATTT CAGGAATAAA TAGATTTACT TTGGTAAATT
   125341 ATCCCGGTAA AATAGCCTGT GTTTTATTTG CTAAAGGTTG TCCTTTGCAT TGCAAATACT
   125401 GTTATAATAA GAGGCTGTTA ACTGAGCCAG ATATTGAATG GGAAGAAATT AAAGAATTTT
   125461 TACAACAAAG ACAAGATAAG CTTGAGGCTG TTGTATTTTC CGGTGGAGAG CCAATGGCTC
   125521 AATATCAGGA ATTAAATAAA GCAGTAGACT TTTGTAAGTC TTTAGGTTAT GAAATAGGCC
   125581 TTCATTTAAC TGGATTAAAT TCAGATAAAA AAGAATTTTT TGAAATTGTT AGAAAGGCTG
   125641 ATTGGATAGG TTTAGACTTT AAGGCTACTG AAAGTAAATA TAAAGAAATT TGTGGATTAC
   125701 CTTTTAATAA TTTTTTGAAA GCTTTTGAGA TAATTACAAA TTCTGGAAAG AAATTTGAAA
   125761 TAAGAACTAC TTTAGATTCT AGATTATCTA AAGAGGACTT GTTTGAAATG GATAAATTTC
   125821 TGCAAGATAA TAATATAGAA AAATGGTATT TGCAGAGGTT AATGCTTAAA GAAGGGTTTT
   125881 TTGAAATCCC GGATTTTGAA CTAACTAATT TTAAAACTAA AACAATCATT AGATAAGGAG
   125941 ATTTTAATAT GTCTAATACA GAAATGCTTG AAAAGAATAA AGAGAAGAGA ACAGCTTGCG
   126001 AAATTTGGTC TAGAGTCATG GGTTATTTTC GTCCACGTTC TCAATATAAT AAAGGAAAAG
   126061 CTCAAGAAGC AAAAGATAGA AAATGCTTTA AAGTTGACTC TAAATTTAAT TCTTGTAAAA
   126121 AATAATAGCA TAACAATTAA TATAAAATAA AGTGGAGTTG AAAAATACTC CACTTTATTT
   126181 CTGTAAATAT ATAAAAGGAA AAGAAGAGGA ATTATTTAGT GAAAGATTCA AAAGAAATAA
   126241 TAGATACAGA AATTAAAGAA TGGGTAGAGT CTTACGATTA TAAAGTGGAT TCTGATACCT
   126301 GTGCGGATGT TGCAGAACAA ATAGCTCTGG ACGTTGCTAA CTCTTTAATT TTATCTGTTG
   126361 TTAAAAAGGT TGGTGTTATT GAAGGAGTTA ATAAAGCCAA TGAAATTCTA AAATCTAAAT
   126421 TGGATATAAA TACTGAAATT GAAATAAATC CTCTTATCAA GGAAATAAAT AATTTAAGCG
   126481 AACTGGAATT AAAAATAATT GCTTTAAAAA CATGTAATTT ATCCTCTGAT ACAAAAAAGA
   126541 AACTTTTGGA TAGATATATT CAGGAAACAA ATATTTTAGA GAAAAAATCA CCTTCCGTAA
   126601 CTGATTTATT AAAGGAACAA ATAAATAAAG TGTATCAAAA TCTTGGAGAA TTACCAAGCA
   126661 ATAATATAAA TGAAGTTAAA CTTGTAAAAG ATCAGAAAAA ACCAATTGCA ACTAGACCCT
   126721 TTGGAAGAAA GAAAAGTAAA TGATTGAATT AGAGAAAATA GCGTTAAAGA ATATTGTAAC
   126781 ACATAAAAAT TCTAGTTTAG AAATTCAACC GGGATTTACA ACCATACGTG GTGATAATGG
   126841 TGCTGGAAAG TCACTATTAT TTAATTGTAT TCCAAATGTT TTTGACGGAG CTGTTCCGTT
   126901 AGCAAAAAAG AAAGATGCAA AAGCAATTCA CACAGCGGAT GAATCTGCAA TTGGGGTTAA
   126961 ATATAAATAT AACGGGAAAG AATATAGAGT AGTCCAAAAA AATAAAAAAG GAAGCCTCTC
   127021 TTATGATATA GAGGAAGATG GAACTCAATT ACAGCCAAGA ACATTGGCAA TGGCTAAAGA
   127081 AATGTTGGAA AAGGTATTTC CAATTTCTCC AGCTCAGTAT TATACGTTGG TTCATTTAAC
   127141 TACATATAGA CCTCACGTAT TACTAAGTGG GACAGGACCT CAAAGAAAAG AATTTTTTGA
   127201 GGAATTATTT CATTTAAATG TTAGTGACTT TATTTTAGAA AAGGCAAAAG AAAAATTAAA
   127261 TGAATTAAAG AGATTAAAAG ATGAAGCTGA AATCTTAAAA ACACAACTTC AGGAAACTAC
   127321 TTTTATTGAT AATATTTCGG ATTTGGAAGA GAAATATTCA AAAGCCACTG ATAAATATAA
   127381 TGAATTAAAT AAAAAATACT TGGAATTTAA TACTAATATT CAAAAATTGA CTAGTATAGA
   127441 AACGTATAAA AATCAATTAA ATACCCAGCT TTCTTTTAGT CAGTTGGAGG AGAAAATTTC
   127501 AGATTTTAAG GAGAAAATTT CAAAATTAGA AGAAAGAATC CGTAAGTTTC TTGTTGATAA
   127561 GGATTTATTT GAAAAAAATC AAACAGTAAT TAATAGAAAA ATAGATTTAG AAAATCAATT
   127621 AAATAATTTC TCTGATTTAA CTGGAAATTC AGATGAAGTA AAAGAACTAT ATCAAACAGA
   127681 TAAATTGAAA TTGCAGTCAC TTCAGGAAGA GTTAAATAAG GCTGAAGAAA ATAATGAAAA
   127741 ATTTCAAACT TTTAATAATC TAGATAAGTT AATTGATAAA AAATATAGGG AAATGACTTT
   127801 TGAAAAATAC CTCGGATATA TAGGTAAAGT TGAAAGTGAA ATGGAGGAAA AGGAAAATAT
   127861 CATAAACCGT TTGGAGAAAT TAGACGGTGA AAAAATATGT CCTATGTGTC AACAGGTTCT
   127921 TAATGAAGAT ACCATTAAAT CTTTAATTGG TTCTTTAAAT AATGACATTT TATACTTAGG
   127981 GATGGAAGTT CAGGTTAAAC AAAAAACCAT AGAATGGTAT AAATTAAAAC AGCTTAATCT
   128041 TCAAGAAATA GATAGTAAAG GTTTAAGTGA AGAAATTGAA TCTACTAAAG AAACTTTAAG
   128101 AAACCTTAAA TCTAAGTATG AAAAATTGAA GGAAAAAGAG TCAATAGAAC TACAATTAAA
   128161 ATCCTTACCG GAAGTTTTGA ATATAGAAAA ACCGGATGAT ACAGTTTTGA ATAATTATAA
   128221 AGAAAAATTG GAAGCAGGAA AAGAAAAATT AAAAATTTTA GAATCTGACT TAAAAATTCA
   128281 AAATGAGCTT AAAAAATTAT ATTCAGAAGG TCTAGAAGAA TTAAACTTGG ACGAATTAAA
   128341 TTCCTCAGTC AATGAATTAA GTCCAAAAAT TGAAAAATTA AATTCTATTA GAATGGAATT
   128401 AAATTCAAAA ATTCAAATCG GAAAAAGCCA AAATTCTATT TATATAAAGA AGAAAGATAG
   128461 AATAGAGGAA ATTGGTCAAT TACTAGAAGA CTTACCATTA TACGACGCTC TAACAAAGGC
   128521 ATACGGAGCT AAGGGTATAA GAGTGGATCA AATAAAATTT TTAGCAGAGG CTTTTTGTGA
   128581 GAATTTAAAT AAATTTTCAA GTTTAGTATT TAATAAGAAA GTTAAATTCT CCGTAAATGT
   128641 AGATAGCACT AATTTTAATA TTTATGCGGA TAGAAATGGT GGATTAATTG CCGACGTTAA
   128701 TACTTTTAGT GGTGCTGAAA GCAGATGTTT TTGTTTGCTA TGTCTTTTGT CTTTATTACC
   128761 ATTCGTTCCA GAAAAATATA GAACGGACTT TGTAATTTTA GATGAAATGG AAGCTGGAAT
   128821 TCAGGAGGCT GGAAGAAAAC TATTAACACA AGGATTTTTC AAAGCATTAA ATAATATCGT
   128881 TCCAAAAATT ATAGTAATTA CCCCAATGTC ACCTCAGGAA TATTATATTG AGTCAAATAA
   128941 AGAATACTAT TTAAGATTAA AAAATAATAC TACGGAAATT CAGGAAATAA AATGATATAC
   129001 GGGTTATATA AAGAGAAAGT TTCAGACTTA AAACATTCTT TTGACAATTT TATTTCTTTA
   129061 TGGAATAAAT GTAAAGAAAA TAATGAGGTT CCAACGCAAA TAGTAATAGG GTCAAAAGTT
   129121 TTTAATTCTC TTTTAAAGGA TAAGAGGTGG AAGTCCATTT TTTATTCTAT ACAACCTACT
   129181 AGTTTTCAAC CTCTTGGATT AGTTGGTAGA ATTGAAGATG TTGATATTTT AACAGATTTT
   129241 TATATTGAAG ATGAATCTCA GTTAAAATGG TCAATAGAAG AGGAAGATAT TGTTTTTAAT
   129301 ATAGGAAATA AATTGGTAGG AAAGTTATAA AATGAAAGTT ATAGGAGTAG AGGATAAAAG
   129361 TATTCAATAT GCTTTATTTC GATTAAAAGA TAAAGTAACT ATCTCTTTTC CTACAGATTT
   129421 TGTCTCTTCC GAAGTTTTAC TTTGTCAAAC TATAGATTCT TTTAGAAAAA ATGCTTTTGA
   129481 GATTTCTAAA CGGAATATAC AATATAAAGT TATAATTTTT TTAGATTATA TAAAAGCATT
   129541 AAAATCCGTA TCAGGAATTC AAATTATACC AGAGCTACCT GATAAGTTTA TTCCATATAT
   129601 AAAAGAAAAA TGCACTTATG GGGTTCCTCA TTTACATTTC TTAAAAGATA CTTTAGTAGA
   129661 GGAAAAAATT GAAGAAATAG AGAATGGCTC CTTTTTTACA AGAATTATTT ATCCGATTTT
   129721 AAGTAATGGA ATTAAAGATT CAGGAAAGAA AAAGGAGATT ACCAAAAGTA TAGCTTTAAG
   129781 TATTTTAAAG TGCCTTCAAA AATCAGAGCC AGATATTGTA AAATATAAAG AAATAATTAA
   129841 AGCAAAATAT TATAAATTAT TTTTAAACTG GTTACAAACA AATGAAGCAA AAAAAGTTTC
   129901 TGAATGCTTA ATTACAAAAG AGTTAAAATA TAATTTTGAT AGCTTTGAAA TTAACTATTT
   129961 AATAAACAAC TTAGATGGAG ATTAATAGAA ATGAGTCTTA ATTTTAAAAC GAAAGTTCCA
   130021 CAAAATGGAT TTAGAAATAT AACGAAAGAG GAACAGGAAA AAGTCAATTC ACAGATAGCG
   130081 GAAATAGCTT TAAGAAATGC TGTTAAAGAG GTAAATGAGT CTTTAAATTT TTGTTGGTCT
   130141 ACAACAATGT TAACTTGTTT AGGTTTATTT GACCCAGAAA TGTTAAAGAT TTTTGAAGAA
   130201 AAATTTAAGC AGAGTGTTGA AATCCTAAAA AAATCAAACC CTCTTGGTGT AGATAATATA
   130261 GAGGATATTA AAAAAGTTTT GGATATTGAC GGGGTTGTTA ACGATTGTGC TAAGCCATAT
   130321 CTCCAAACTA TTACCGCTGT AATTAAAGCT TTTGAGGCAG CAACTCCGGA TGGAAAATAA
   130381 TAATTTAAAA GTTTTATTAT TTGATGTCAG CCCCTTTTTA TATGTGGCAT ATTTTGGGGC
   130441 TACTTACATT TTAAATAATA TGGCAGATAT ATCAAACGAT TCTAAAATGG GAAGAGTTGC
   130501 TGGAAATATT TTAATGGGAA AAATACAAAA TTGTTTCCAA CTGGTATCTG GTCAAAAAGT
   130561 ATTGCCAATT TTTTGTTATG ACGGAAAAAA TAGTATTCAA AAGAAAAAGG CTGTGGATGA
   130621 AAATTATAAA GCAAATAGAT CACATCCAAT AACAAAAGCT GTTAGAAAAG AGCTGATGGA
   130681 CAGAGTAGCC TTATTTCCAG GATATCATAT TACTAATGAT AATGAGGAAG CAGATGACCT
   130741 AATTGCTACC TGTAAAAACA TCCTTAAAAA TAAGGTGGAA GACTGTGAAT TTTTGATCTT
   130801 TAGTAAGGAT AATGATTTGC TTCAACTTTG TGACTATCGG ACTTCCTTTT TTGACCCAGC
   130861 ACAGGGAAAA GGTGCAAGAG ATAGGGAATA CTTAAAAGAA AAGTTTAATG GTATAGATAA
   130921 TTTTAAGCAT ATTATATTAC ATAAAGTTTG TTTTGGGGAT AAATCAGATA ATATTGAAGG
   130981 GGTTTTTAAA GGCAAACGCC GTAAAGCAAT TGTAGATAAA ATAAAAACTT GTTCAAAATT
   131041 TTCCCAGTTT TTGGAATCCG AATTTTTTGA TTCTGAAGAG TTAAAAGAAC AAGCAAAAGA
   131101 TTTATATTCA ATAATAAGAC TAAAAGAAAA TTTGGATTTT AATTATAGAT TTAATCCAGA
   131161 TACGATTCAG GTAGATGTTC CTATAACATT AGAAAAAGTT GAGATAAAAA TGGAGGAATA
   131221 AATTTTCCTC CATTTCTTTT TAGTCAATCA TTTCTAACGG AACATATTGA CTTTCATTAA
   131281 AACCAAATAA ATTTAACGTT GGATAATATA CTTCAATGGC TTCATCGCAA ACAAACCAGC
   131341 AAATTAAATT TAAGAAAAAT ACTAAAATAA AATAAGCTGC TACTGTATAT CCAAAAATTT
   131401 TCCACTTATT TTCTTTAATA AAATTAATAA CGTTTGACAT TTTATTTTCC TTTCTAAATA
   131461 TTTTATTTTC CTTACACTAT CATAATATAG TCAAATTCTT AAAAAAGTCT TAATATTTCA
   131521 AAAAATTTTG AAACTTTTTT ATTATTTTTT ATGAACTCCA CCAGTATCAA TCTGTAATGC
   131581 CATTTCTGAG GCATTATGTA ATGCCTTTAA ATATTTATCT TCAGAACTTA AAAAGTTAAT
   131641 TCCTTGCTTG ATATAATAAT TAATTGTTTC ATCTCTTAAA TCTATATTAC TACAAATTTT
   131701 TTCACATATC TTATTAAATG TAGGCTGAGC AGCATTTATA GCTAATGGTT TAGTTTTACA
   131761 AATTGTATAT GCCATTGTTT CTACAGTTGC TTGAAACTCT ATAGCTTTTT TAAATTGTGG
   131821 GTGAAGGCAT TCAAATTTAT CTAGATTTCC AGTATAATGC ATTATCTTTC CTTACCTTTC
   131881 TTTTTCTTTG TCACCATAAG AGTTAAATTT CTTTCTTTTT CTATTTCTCC AAGATATCTA
   131941 TAATCCCCTG CAATAGTGTC GGCAATATTA TTATAATAAG AAAACTTATC CTCTCCGTTG
   132001 GTATGTCCTT TTATTTGGAA AATTGTGGAC TTTAATGGGC ATTTATCAAG AATTTCAGTA
   132061 ATTATTTTTA TGTATTCTTT TTCTTGCTCC GAGGCATTAG GATTTGGACT ATTTATTCTT
   132121 CCAACAGCAT ATTTTGAATC TGTAATAATA GAAACGGTTC TATCCGAGGA TACTTTAAAT
   132181 AAATTAGAAG TTTGGCAGAA TTTAAGAGCT TCGGCAATTG CCCCTAATTC TGCCACATTA
   132241 TTATCCTGAC AATTTATTCG GAAATTTCCG GCTTTATAAT CAAACTTTTT ATCTATTATA
   132301 ACAAACCCTA AGCCAGCAAC TTTTGTTTGT TCTGAATAGG AAGCATCCGT AAAAATTATC
   132361 ATTTTTCCCT TCCTTGTTAT CTTGTAAATT ATATATAAAA TTATAAAAAA GGAGTAGTGT
   132421 GAAATGGCTG GTAAATTTAA TGCCGAAGAA TATATTTCTG AACTTTTAGG TCAGACAAAT
   132481 TATTTGGCTC CAGATGTTTT TGTGGATGAC AGAGAAATAC CAGAAGCAAA AAATTGTATA
   132541 GAATTTTTTC ATAGCCAAGA ATTTATCGGA AATATGATTC CAACTAAATT GTTTCCGAAG
   132601 CAAGCAGAAG TTTTTATTAA ACTTTATGCA GAATACTGTC CACACTGCAC AGATATGGAA
   132661 TATTGGATTG GCTCAAATTC TAATGGAACC TCGGAAAATA TTCCAGTAAA TGAATCTTTT
   132721 GACAGGATGT TTCAAAAGGT TCAACTTCTT GAATATGGGG TTTGTCCAAA ATGTGGAGCA
   132781 AGAAAATCTG AATTATATAA GCAAGGTCTT TTAGACCCAC ATACTGAATT AACTCTTCTA
   132841 CTAGGGCAAA GAGCAGGAAA AAGCGCCAGT ACTTCAATGG ACTTATCTTA TACAACTCAT
   132901 AAGTTCTTAA AAGTTCCGAA TCTTCAAAAA ACCTATGATT TATTACCTGG TTCTCCTTTT
   132961 ACAATTCCAC TTGTAGGTAT GTCTTTTGAA AAAGCACGTC AGTTATTATA TAATGCACTT
   133021 TATGAATATT TAACGAAAGG AAATTGGTTT AAGCATTATC ACGAGTTTTT AGACCAAGTT
   133081 GCTGCAGACC AAGGTCTAAA AGAGGGTCTA TATTCAGTAA AGGATACTTT TACCAGATAT
   133141 AAACACAAAA ACTTACTAAT AGCTCCGTTT GGTCCGGATA AAAGAAAACT TCGTGGTAAT
   133201 ACCAGTGTTT CAGCCGCCTG TGATGAGATC GGGTGGATGA TAGCTGGAAC TAGTGATGGA
   133261 ATTAAATATG ACGCTGATGA AATTTATGCT GCTCTTAATA ACTCAATGAT GACTGCAAAA
   133321 GAGGCTTATC TACAAAAACT AGATGAAGGA TTTGATAATT TGCCAGCTCC GATTAATTTT
   133381 AACTTATCAA GTCCAAGTTC TAAAAAAGAT AAAATTTGTA GACTTTATGA AGCTTCTAAA
   133441 CATGATAGGT TTATGTATGG TGCACATTTA GCAACTTGGG AAATGAATCC AAAATTACCT
   133501 TTTGACGGTC CAACCATGAC TTCTTTAAGA AATAAGAATG AAAGAGAATT TTGGAGAGAT
   133561 TTTGGTGCTG TTCCACCAAA TAGTTCCTCA GCATTCTTTT CTTCTCCAGA ATTATTTGAA
   133621 GAAGTTTACC TTGGCTCAAA TATTTGTAGA ATTAAAAAAG CTCATCATTT TTTAAGGGAC
   133681 CAGGAATTTA CTTATGGAAA GTTGGTAATT CCGAGAGATG AAGTTACTAA ACCAAATAGA
   133741 ATTTTAGCTA TGGATGCTGG GGTGGTTAAT AATAGTTTTG CTTTTGCAAT TGCTCATATT
   133801 AAAGAAGAAA AAGATTTAAG ATACCCTGTT TATGATGCTT TAGTTGAAAT TATACCTGAC
   133861 CAGGAAGCCC CATTAAATTA TAGTAAAATT TATGACGAGG TTATTCGTCC TATGATTGAA
   133921 AAATTAAATA TTAAGTTAGT TTGCACAGAC CGCTGGCAAA ACTTAAAAAT ACTATCTGAT
   133981 ATTGAAAATG ACAAGAAATT AAAATGTCAA ACAAAACAAT ATTCTGTTAA ATATAGTGAC
   134041 TTTTTGGATT TTCGTCAGGC AGTTTATGAC GGTTTAATTA GATTTCCGAA GCCAGAATTA
   134101 TCCGGAGAGG ATATAGAAAG AGCTGGAAAT GACAGTTACC CATACGGATT TGAGGATAAA
   134161 CCTGTTTCCC ATTTTATTTT CCAAGCTTTA ACTGTTGTAG ATATGCAAGG AAAGACAGTT
   134221 ACAAAAGGGG AAAATGTAAC AGATGATATT TTTAGAGCAG CGGTTCTTGG ATATTCTATT
   134281 ATATTACGTG ATGAATATAA GAAAATATTT AAAGGAAGTG TTTCAGGAGG GTCTAGCTAT
   134341 GGAATTGGAG CTTTGCCGGG TCAGGGATCT TTAAATACCT CTGGAAAACT TGGAGCAGTA
   134401 GCCAGTGGAA ATTCTATTTC TGGAAATTCC AGAATTGGAG CTATTTCCTC GTTTAGGAGA
   134461 TAATTTTAAA TCTTTTAATA GTTTTTTAAG AATTTTTCTT TATTATTCCT ATTGTAAGGA
   134521 AACAATTTTG AAAGGAAAAG GAGATAATTT TATAAATACT AAAAAGATTT AATTTTATAA
   134581 TCTATTGATT TTCCAGTATT TTATTTTTTA ATAATTTTTA TTGTAAAATA AAGTAGTCCG
   134641 AAATAAATTA AAAGGAGATA AAAATGAAAT TAAATCTAGA TAAATTTATA GGATTAACTA
   134701 ATTTTTAAAA CAATATGTTA AAATCTTTTA TAATAAGTTT TTTAATTTCA TTGACTTTAA
   134761 TATTTTTACT TTTTGGTTGT AAAGTTAATA ATGAGTCGTT AGAAGTTGCT CAAGAAATTA
   134821 AAGAACAAAA ACAGGTGGAA GAAGTATTTC CCTTGAAAAA ATCGGAAACC TGTAATAACG
   134881 TTGAAGCTGT AGCGGATATT ATGTTTGGGG AAGGGGAGAA TCAAACATTG GATGCCAAAT
   134941 ATTCGTTAGC TTATTTTTTA ATCAGTCAGT CCATTCAAAA TAAACGGACT CTTTGTGAAG
   135001 AATTAAAATA TAGAATGCCA GGAGGTGCAT TAAAATATTC TTCAATGTAT AATAACTTAA
   135061 AGAAATTGAA GAAACAAAGA GCCACCAGTT ATGCAAATAT TCTTAAACAA GCGGAGGAAT
   135121 TTTGGAATAA TAAAGAATAT TTGAATTATA ATAAGATGGA TAAATATAAT CACTATATTA
   135181 CAGTTAGTTT AGCAAAACAT AATCCGCCAA AGTGGTTTAA GTATTATATA GTTGATTATA
   135241 AAGTTTCTGG AGATCACGTT TTTGTCAATT TAGACTTTAA GGATAAAGAA AGCAGAAAAT
   135301 ATGCTGCTAA TTATCAAAAA ATGGTTTCCA CTTTTAATTA AAGATATAAA GGGAGAGCTT
   135361 ATTGATTTAA GACTCTCCTT CTTTAATAAT TTTATTTATA GATAACTTGA TATTTTTGGA
   135421 GATTGAAATG AAAGTATTAA GAAGAGCAAA TGAAGTTAAA GCCGCTAAAG ATTTTGATAA
   135481 AGCAGTTGAA GGCATTATGA AAAAATACGG CTATACAAAA ACAAAGGATT AATCTTAAAT
   135541 GGATTTTAAG TATCCAGATA ATTGGAAAGA AATATCAGAG CAAGTAAGAG CTAGAGCTGG
   135601 TTATAAATGT CAGAAGTGTG GAAAATCGTT TCTACATAAT AAAATAGCTC TTCATGCTCA
   135661 TCATATTGTT CCACTGTCAA AAGGTGGTAG GAATTGTCTT TCTAATCTTA TTGCAGTTTG
   135721 TGAAGAATGC CATAGCAAAA TCCATCACAA AACAATTTGC ACAAGTAAAT TCAAACGTCC
   135781 ACAAAATAAA AGAAGGTTCG TAAAAATTTA TGATTAAAAT TGAAAGTGAC ATAAAAGAGA
   135841 AATTTCAGAG TATGCTTCCG TATGCCCCGA AGGAACTTCG TCCCGTAATG GAAAAGAAAA
   135901 ATCTTGAGGA CTACAAGTAT ATTTTACCGA GGTTTCATAC GGGGCACCTC CCTTTCAATT
   135961 TCAAAATGAA TACCAGAGGT GGTTGGATTT CTCCAGATGG AACTTGGTAT CTTCAATCTT
   136021 TAACTGCTAG CGTTGACGAC CCGTTAAGAA ATAGATTAAA AGATTCAGCA AAATATAATC
   136081 ATAATTTACG TTTGCAAGCT CTCCAAGAAG GTTGGATAAG AATTGACTGG TATCAACCAA
   136141 TTTTTAATAT GACATTTACA ACTAATGACC AGGTTTTACG TAAATTTATT GTAACAATGG
   136201 ATGAACGAAA AGAATTAAGT TATAAGGCTT TTCTAGCAAT TCAGGCAATT GCCGCGACTT
   136261 ATACTGTTGC TTTACCGAAA GGAATTTTCT ATGAATTAAA ACTTGTTACA AGATATGATA
   136321 ACAATAAATA TATATGTAAA GTAGAAAGGT CTAGAGGTTT TGAATTTTTT ATTCTAGATT
   136381 TAAATAGCTA TAGAAAGTAA GAGGTTAAAA TGTATAAAAT TTTATCGGGA ATAAATTCAG
   136441 GATATAACGA GGATATCCAG TTTTTATATG ATATTTTGGA TAAAAACTTA CCAACAATTT
   136501 TAGAAAATAT TGCCATTGAA ATAAAAGATT TTTCTAGTGC AAATAATGCA AAAGAAAAAT
   136561 ATTCTAAAGA TTGGTTTAAG TTTCAATTAC TTTCTGTAGA TGCAAAAATT AAAATTGCTA
   136621 CTTTATTAAA AAATTTATGT AAAGATTATG GTGTAGAGTC TACAACTTGG GATTTAATTC
   136681 AACAAGCTTC TACCGCTACT ATTGAACAAA TAGATATTCT TCAGAATAAA GACGACTTAA
   136741 AAAAGAGCTG GGGAGATTAA TATGACCGAC AAATTTGAAG GATGGGAACA AAATCAGGAA
   136801 TTATGGGGAA GTGTTGAAAA AATTCTTTCA AGACTTTCTG ATAATTTTGA TATAGAATGG
   136861 AATGAAGATT CTTTCAAAGC TTTTTATCTA ACAAATACTT GTTATACAGA AAATAATAAT
   136921 TTCTGCTTAG AAGGTTCCTA CTCTATTATA AAGAAAATTA CTTATATTAG TGATAGAAAT
   136981 GGGGTAAATA GAAAGCGCTG GGAAAAACAA AAACAAAATA TTGAGAATTC ATTTAGAACA
   137041 ATATTTCCTA AATTTCAACT TCCTGAGCAA TCTTTTAGAG CAGTTTTAAA TCCTCTATTA
   137101 AATCAAACTT CAAATACAAT CTTAAAAATG GAAGATCAAA AAAGTATTGT TTTTCCATTA
   137161 GTGAGAGCTT GTGAAGTACT AGGTATTTCT TTAGAATCTA AATTTTCTGA TATTATAAAT
   137221 TTTCAGTTTA CAATTAATTC TAAAGATACC AGTTTAGAAA ATCCAGCTAA ACAGGGAACA
   137281 AACGAAATAG AAGACGGAAA TACTGCTACA ATTTATATTA ATATTAAAGT TATTCTTAAA
   137341 TTTCCTTTAG AATATTGCTT ATTTGTTATA AATTCCAAGA TTCTTTCTGA AATACTGTTT
   137401 TTTAATTATG TTAATACTCA GTTACAGGCA TATTTAGGAT ATAATAATTA TCCAAATAAA
   137461 CAGGTTAATA TTATAGAATC TCAGGTATAT CCGTTTGACA TAACAACAAA TGGTTCTACT
   137521 CCATTTAAGG TATCTTATCC TGATGGACAA ATCTATTATA TTCAAAATCC GAATTTATCT
   137581 TATGAAAATT ATATTTTGGA AACAAAAAAG TTATATAATC CAGCAAAAAA GGAATTGATT
   137641 GGAGAGATTT CTCAGTTAAA ATCTATTCAA AATAAAATAA TTCTTTTTGA TAGAATTACA
   137701 AAACAGTATA TTTATACAGA TTCTTTTGGA GAAATTCAAC GGTTAGACTT GTCCGGTTAT
   137761 GAAGATTTAA GTCGGGAAAG AATTAAAACT ATTTTGAATT TTAATACAGA TAGTGATATA
   137821 ATTAAGAGAT TCTTTAATAT AGTTTCGTCA ATTTATAATA GAATTGACTT GTCAAATAAA
   137881 TATGACGCAG ATAAGATATT TGAAGAGGAA AGGGTTAGGG GTAGAAAATT TTCTGAAATT
   137941 ACCGCAGCAA ACTGTCCAAC TGTTTTCAAA ATTTTAAATG ACTGCTATAA TCATTGGGAT
   138001 TCGATAAATT TTGATATTTT ATTGAAATCA AAATTTAAAG CCTACTTGAG CATTTTATTA
   138061 TTTGAAAATT TTGATGATGA AAAGGGAGCA ATAAAAGAAT TAGATCTACA AGCTACAAAT
   138121 ATTTCTAATT CTTGTTTTCT TCCGGTTGAA TTAACCAGGC TGTTAAAAAG TCAGTCAAAA
   138181 AATGAATTAA TAAATTTCAC TAAGTGTTTT AGAGATTCCT TCTTTATTTC TAAAATTGGA
   138241 ATTCTTCTAC ATAATAATAA AATCTTAAAA TCAGCTATTA TTACTTTTGA AGATAATAAT
   138301 GTTGCTGACA GGATACGTAG ACTTACTGAT GGAAATATTA ATACAATAAT ACTTAATAGA
   138361 GATACTATAA GACATCTTTA TCAGGAATTT GGAAATAATT TAACTAGTTA TTTCCAAAAA
   138421 GCTCCAGTTA ATACTGTTTT TATTATACAT CCAAATGTAT TTTTTGAGTC ATCTATTTTA
   138481 GGTAATACAG ATTTATATCA AGCTAATAAA TTAAGTTTCC GTTCTCTTAT TACAGAGCTT
   138541 TTAGAATCAA TTGGTTTAGA TTATATTGTT TATTATAAAC AAAATATTTT AAATACAACG
   138601 GACCTGGTTT CTTTAACAAT CAGAAATTTA TTTTCAAAAG CAAAATACAG AGCCATTTAT
   138661 GGAAGTATTG ATTATAATGA TATGCTTTTG ATAGACCCAA ATTGCTCTGT GGATACAATA
   138721 AAAACCAGTG TTGACTTAAA ACAGAATTTA ACAATTTCAA AGGAAGAGGC TGATAAATAT
   138781 GGAAATATTA AGGAAGAATT TAATTCTTAC TTAGCATACC TTCCAAAGTA TGACTTAAAT
   138841 ACTTATATAG TTGAACCTAC AAAAATTCAG ATTGATTATT ATAATAATTT AATAAATCTT
   138901 TGTTATGAAA AAATGATAAA TGACGAAGAT TTTAAGCAGG CAGTACTGGC AAGTGACTTA
   138961 AATAACTTAG ACGAATTAAA GGCAATAGTA TCAAACTTTT TATCAGTTGT GGATATTTTC
   139021 TTAAATGCTC CTGATTCTGA TTTATTCTTA TTTAAGGAAA AATTTGAGCA AGAGAATAAT
   139081 TCTAATTTAA TTTCTAATAA ATCTGAATTA CTTTATAATA TATTATCTGC TCATTTATAC
   139141 GGTGGGGTTG TAGAAGGTAT TAGGAAAGCA GCTAAAAACA CTTCTATTTT AATAATTTGT
   139201 GAAAATAGAG TTGTAAGGGA TCATCTTTAT AATGACTTGT CTCCTCGATT CTACGGCAAT
   139261 ATTTGCTATA AGTTTAATTC TGTATCCTCT GATTCTTTAG ATGCCTTTAG AAGAAAAAGA
   139321 ATTGGCTTTA TAACAAGTGA TTTATTAAAT TCTTATCCTA ATTTATCAAA CATTTCAAAT
   139381 TATGTTATTG TTCAAAATTC TTGGATTGGT AATCCAATTG AAGATACTTT TAATTACATA
   139441 ACATATAATT CATTATTAAA TAATATTCAG CAATCAGTTG AAATCAATTA TGTGTTATTT
   139501 AATAATTCTT TGGAATTGAA TAAATACTTC TTAAATATAT CTGGATATAT TTCCTCACAA
   139561 TATAAGAATA GCATAAATTC TTGCTTAAGA TTAAATGATA ATGTTCTTAG AAATTTATCA
   139621 GATAAAATTT TGGATTTTGA AAAGTTAGAC CTATATTCTT GGGATAGATT AAAGATATTC
   139681 AATCTTCAGG AAAAGATTAA GTATCTTCAG GACGCAAAAT TTAACTATTC TAAACGGGTT
   139741 TTAGACGTTT TATCCTCGAG ATTATCAGAA AAGCTTGGTT TTACATTTTC ACAGTCAGAC
   139801 CTGTATGATA TAGGATTTGA TTCAACTAAG GTTGATACAA AAGTAACAAT CGGCTCTTCC
   139861 TATTATATTC CATTTATAAA TAACTTATAT TTAGATTTTT ATAATCTAAT TCCTGCAGAA
   139921 GTTGATGAAC ATTTTTCAGA TATTAATGGT AACGCTTACT GTTATTTTAA TGGAAAACTA
   139981 CAATTAAATA TGCCTGTTTA TACTGAATAC GGAACGGGAT ATGTTACCGG AGAATCGAAG
   140041 GATAAATATA TTGTTAATGT TATAGGAGCT AAAGAATTTG CTATTAATAA AGACGTAATT
   140101 TATAAGATGC AAATTCCAGA GTCTGAAAGA TACTTGGAAT ATGTTAAAAC AATTTCTTCT
   140161 TTTGGGGATT CTTTAATAGA TTTAAGTATT TTGCAGGAAA CGGTTATCAA AAAGAAGGAA
   140221 AAAGATTTAG AATTAGATAT TCCGGATAAT ACAGTTGACT TATCTATAGA TAGAATTAAC
   140281 GGTTTATTCA GTATTTATAC AAGTGCTGGA GATTCCGATA ATGTTAGACT TGAAAACTTT
   140341 AATTTCAACC ATTTTAGTAA TACTTTTATT CTTCAAGTAA AAGAGGATAT TTTGGAAGAC
   140401 TTATATAAGT TCTTTAGGTT TAACGAATTT GATGCTGATT ATATTGCTGT TATTAAAGAG
   140461 GCATATAAAC AGTGGAATCA AGGAAGTGAG TTTTTACTTG CTCCAAGTTA TGACTATTTT
   140521 ACTTGCGAAC AAATTAAGAC TGAGCTTCCA CGAGCTTATC CAATGATTTT GAATAAGCAA
   140581 TTTTACATTT TATTGAATGG TAATTTTTAT CCAAAACTTG GATATAAGCT TTCAAAGAAA
   140641 TTCAATGTAT CTTTAATTAA GAATCTGTTT ATACAAGGAT TTAAGGATTT GAAAGATTGT
   140701 AAATATGAAT TATTAAAGAT TTCAAAAACT TTAAATATTG CAAATTTACA GGAATTATTA
   140761 GAATTTTTTG ATCAAGACTT CCTAACACTG GATTACTTAA AGGTTTCAGA AACAGGGGAA
   140821 GAAAAGGCAG AAGAAAATAA TAAGGAAACT TTATTAAAGA TTTTGAAAAC TAAGGAAGCA
   140881 AAACTTAAAA AACATATTAA AGATTTAAGG AGAAATAAAT ATGGACAGTA AAGATGTTCG
   140941 CATTTTAGTA AAAAAAGTCT TAATGAGAAA AAAGTTTATT AAGGCTACTG ATTTAAAATC
   141001 AGATACTTGG ACTGCAGATG ATGCTTCAGC TTGGAAGAAT TTCTGCTATT CAATTCCTGG
   141061 TTTTTCTGTT TATTCAGGAA AAATTCCTAA TGAAGTTAGT ATTTCTGTTG ACCACTTAAA
   141121 GGTCTTGAAA GGTTTAATTT CTGGAGAAAG AAAGACTGAA GAACCAAAAG TAACTGAAGA
   141181 ATTTAATGCT ACACCATCAG CAGATACTTT ACCTACTGAG GAACAACCTG CTACTGAGGA
   141241 AGTTATTTCT GAAGACCCAA ATTCTGTTGA AGAAGCTCCA GAAGAAGTAG TTGAAGAAGT
   141301 GGCTGAGGTT GAAGAAAATT CAACTCCTGA AGAAGAAGCA GTTGAAGAAG AAGCAGTTGA
   141361 AGAAGCTCCA GCAAAAAAGA GTGGAAAGAA AAACAAAAAA TAATTTTTTA ATTCCAATTT
   141421 TAGAAAAGAC AGTGAATTTT TATTAATTCC TGTCTTTTTT CTTGTAAATT TTATATGTAT
   141481 TCCTGTAAAA ATATAAAGAA AGAAATGGAG TTAAAAATGC ATGATAATGA AGCATCTAAA
   141541 ATATTAATAA AATCTACAAA TCCACAGAAA TACTTTACTA TAATAGATAA TCCAGATGCA
   141601 GAAGACGGGA AAGTAGTTAT GTTTGCTACG GATTATTTTC CGGATAAAGA TGGTTTTTCT
   141661 GAGAAAAAAA CTCCTTGGGG AGCAACAATC CAAATGTATG GGGTTACAGA ATCAGCATTT
   141721 TATATTCTAA ATTCTTTTAT TAAAGAAAAG GGAATTAAAA AACTAGTTCT ATATCCAATT
   141781 GTTCCATATT CTACTTTAGA TGTTCCTTCT GGACAAGCTC AGTCTAGATA TGAAGAGTCT
   141841 TTTAAAGTTT TTGATAAATT ATTAGATAAA ATAAAACCAG ATGTAATAGT TTTTTCGGGA
   141901 TATTGTGAAT TAGATAGTAA TTATCAAAAT AAACTCAATC AAAATAAATT TGGTAGAATG
   141961 GGAAGATATA AAAATTACCC TTGTCTTTAT ACTTTATCTA TAAATCGTAT GGCTCAAGAT
   142021 AAAAAGGGTG AAAATCAAGA AAATATGGCG TCACTCTTAG GATTTTTTGA TTATCATTTA
   142081 GATATTGCAT TAAATGGAGA AGACTTTTAT ACTATAGATA AAGAAAATTG GAGCTCAACT
   142141 TTAGTAGATA CGATTCCTGC TTTTGATAAT ATGATGGAGG ATATTAAAAA ATCCCCAGTT
   142201 ACTTGTTATG ATACGGAAAC AACCGGATTA TCCAGAACTC AGGATACTTT ATTAACTATT
   142261 CAAATTGCTA CTGGACCAAA AACTGCTTAT ATTTTGCCTT GGCAACATAA ACAATCCCCT
   142321 TGGGATGCAA GTCAATTAGA ATATATTAAA ACGGAGTTAA AAAATTATTT TGAAAGAGGA
   142381 AAAAGTAAAT TTCATATTTA TCAGAATGCA AAATTTGATA TTACACAATT TTTTACACAC
   142441 GTTGGGGTAA AATATTATAA TCATGCTCTA TATGATTTAA TGGCTGGTGA ATTTCAATTA
   142501 AACGAAAATA GAAAATTTTT AACAAATGTT GGAATTCTTC ATCCATATTC TTTGGAATTT
   142561 ATTGCTAGAA ATTATGGAGC TGGAGATATT TTCCATGAAG GAAAATTAGG AAAAGAAGAC
   142621 CGAGTTACTT TAGAAAAAGA AGACTTAAAA GATATTGCGG AATACGGTGC AAAAGATGTA
   142681 ATTTTACCAT ATCAAATTGC TAAATTTCAA ATGATGGAAG CTAAAAGACG TGGAGATAAA
   142741 AGATTCCTAA AAATTGTTAC AGAACAAATT TCTAATATGA TTTATGACTT CACGGTTATG
   142801 GAATATAATG GTTCTTTGAT AGATAAAGAG TATCTTTTAG AATTAAGGGA CCAAAATTCT
   142861 TCAATTGGTA AGAAGTTTAA AGAAATTGAA CAACAATTTA AAGAAATGGA TTCCGTGAAG
   142921 AAAGCAAATG ACCTTCTATT ACAGGAAAAT GGAATTTCAG CAACACCTTC TATTTTTAAT
   142981 ATTAAGAAAT GGATTTTTAA TATAAATCAG GAAGAAAGTC AACAAAAATT ATTTTATGAT
   143041 GTTTTAGGAT TAAAGCCACT GGAAATAAAG AAAAATGGTA AAGGTGCTCT TGGAAAAGAA
   143101 TTTAAAGACC ATTATGTAGA TGTTCCAGAG GTTGCTTTAT TAAATGAACA TGATAAAATA
   143161 AAGAAGGTAA AATCAACTTT TATAGACGCA CATTTTGATA GATTTGAAAC GGATAAGGAC
   143221 TTAGCTGCAG ATAGTAGACT ACGAGCTAGT TATGGCTTTA CTGGAGTTAT TACGGGACGA
   143281 GCCAGTGCTC AAAACCCTAA TCTTCAACAG ATTCCGTCTC GTGGTGAATA CTCTTCAATC
   143341 GTTAGAAGAC AATTTGTTGC TCCAAGTAAT TGTCTTCTTA TGCACTTAGA CTATTCGGCT
   143401 CACGAAGTTA GAAACTGGGG AAATGTGGCA AGAGATGAAA TGGTTTGTAA TGCTTTTGAC
   143461 GTTGGTAAGC AAATCAGAAA GAAATTGCGA TATTATTTTT CCAGAGATTT AGAGGAATGG
   143521 AAAAAATTTA GGGATTTTCA AAAAGAAACA AAATGGGTTT GTAAGGATAA AGATCAGCAA
   143581 TTAACTTATG ACCAAAAAGT AGAACTAATT AAAACTATTG AAGATAAAAA ATTTAGAAAA
   143641 ATGTGTGAAT TATGTCTTGA CCTGGAAAAT AAAGGTGATG TGCATAAATT AAATTATGAA
   143701 TTCTTCTTTG GAACTCCAGC ATATTTAGTT AATAAACAAC AACGCCAATC TGTTAAATCT
   143761 GTTGTATTTG GTGTTATATA TGGAAAAGGG GCTATGACTC TGGCTAATGA TATTCATGGC
   143821 ACTGAGGAAG AAGCTCAACA TATTATGGAT ATGCTATTTG AAAAATTTGA AAATGGAGGC
   143881 AAGTGGATTA AAGAAATTCA GAGGATAGGT AAAGAAAAGT ATGAAGTTAA ATCCCCACTT
   143941 GGAAGAATAA GACATTTATC TGCTTATAGA CATCCCGGTT TTAATGTCCA AAATTCTATG
   144001 GATAGAAAAG GGCCTAATAG TTGTATTCAA GGTTTTGCCT CAGATATTGG ATTTATGGCA
   144061 GGAAAACTTC TTCAAGATTT ATGTTGGAAC TGGTTCTGGA AAAGAGGTAT AAAATTTGAC
   144121 TTTATTTATC AAAATGTTGT TCACGATTCA ACGGAGGACC AGTGCAGAAT TAGACATATT
   144181 CCAATTGCAA TGTATATGGC TGAACACGCT TATACAACTT TAGTTCATAG GAAATTAAGA
   144241 GACTTTTATG GATTTGAATT AATTTGTGGA TATGAAGTTG AAGCAGATGT TGGTGGAAGT
   144301 CTTTGTGAAA TGGAAACAAT TGAAAACTTC TGTGAGTTAG AACGTTATGT TAAGGAAGCA
   144361 ATTGAATGGT CAAAAGAAAA TCTTAATAAC TGGACAATTG ATGACGGGGA GTATGAAGCA
   144421 TTTTTACATA ACTTAGAAAT TATAGAAAAA TATAGGAAAG AAGAAATGAG ACAAACAATT
   144481 GGCACAAAAG TTGACGATGT TATGCTAATT ACAGAAGATA ACGTTTTAGA CTTAGGGTTA
   144541 ATCTTGTAAA TAAAGTAATA TAAAATTTTA GAGAAAGGCA AAATATAAAA TGACAATTAC
   144601 AGTTGATGCA AAACCTCTTT TAGAGGCAAT TAAAAAAGTA ATTAAAGTTA CAGGTGCAAA
   144661 AACACTTAAT TTTAATTTTA CTGAGAATAA AGTTACAATT TCTGCTATGC TAAATCAGCA
   144721 TAGAATGGAA TTGATTTTAC CTATTGAATG TCAGGAAGAA GCAAAATTTA ATATATTTTC
   144781 AGACGCTTTA TTACCTGTTT TAGAGAATAA AGAAAAAGTT TCCTTAGATA TTGATGAAAA
   144841 TTCTTTAAAA TTTAAAGCTG GTAGAAGTCA TGGAACTTTA ACAGTCTTAA CATATGAAGA
   144901 AATTCCGTTT GATAATTCTA AAGGAAATCC ATTGGATGAC ACCATTAAAA CTTTTATTTT
   144961 TAAGAATCTT CAAAGAGTTG ATTATTCTGG TAAAAATGTT TCCGAATCTA TTCCATTAAA
   145021 GGTTCAAATA AAAGACGGAA AGATTAAGAT GCTGGGTATG GAAATGAATT ATTCTGGATT
   145081 GGTTGTTGAA CCAATGGACG GTGTAGATGA TGCAGATTTT AATATTCTGT TAAAATATGC
   145141 TAAAATAATT ACAGAGATTT TTTCAGTTGA AGAGGACTTA AAAATCTTTT CAACGGATAG
   145201 TGCCGTTGAA ATTTATTCTA ATACTTGTAA GGTTATTCTT CCGAAAATTG CTGATGGTGA
   145261 GTCTACCTCA ATTGAGCAAA TGGAAAATGT TATTGCAACA AATGTAACGA AAGATAATTT
   145321 GAAAGGTAGA ATTTTATTAA AAACTCCTAA AGACTTTTTT GCAGATATTG ATGAATTACA
   145381 AAAATTTGTT GGTAATGATA CCGGAGCAAG AATTAAAATT ATTAGAAAAG CTGAAAATGC
   145441 TCCTGCTGAG ATACAAGTTA ATACTCCAAA TGGAAAGTTG ACAAAGAAAT TTTCAGACGA
   145501 TTGTAAATTT GAGGGACTTT TTGAAGTTCA ATATAACTTA GATAATTTTA AGGCTTGTAT
   145561 TGAAAAGAAT TTAGATGGAG CTATGCAATT AGCAATTTAT AATACTTTTT GCACTATCAA
   145621 AAATAATGTA TCTAAAGAAT CTATTTATAT GGTAATTGAA CAGAGATAAA TTAAATAACT
   145681 ATGGATACCG GAGAACATAT ACTAAATCAG TTTAAACGTT ACAAAGACCG GTTTATATTT
   145741 TTAACCCGGT ATCCATTAAA TAACTCAAAT TTTACAGAGC GACTTTATTT TTCAAATGAA
   145801 AAATTTTGTA TAAATAAGGT ATATAGTTTT GATTTATTTA TAGGATATAG TTTTGATTTT
   145861 TTTGGAAAAG ATGTTACTTT TGCTTCAAAT TTTTTAAATT ATATTGAAAA TAATTCACAA
   145921 ACTTCAAATG AACCCTGTTC TATTTTATTA AAAACTGATA ATTTTTTAGT TTTAGCAAAA
   145981 ACTTCTTATA ATAATATTTT AATAGTTGGA AATACGGAAT ATGACACAGA TTTTTGAAGA
   146041 TGATAAATTA GTTGCTTTTA AAAAAGCCTA TGATAATGGG GAATATAATC TTAATACTGA
   146101 AAAATATATT AAGGAACTTC AATCTCTTCA TATTACTAGA AAAGTTCGAC TATTAAATTC
   146161 GGAAGAAATT GTTAAAAATA TAAGTCTGTT AGTGGAGGCT TTAACACAAA ATCAATCTGT
   146221 TAGGTCTAGG GTAGTGGAAA TTAAGATGGA TTGTGTAAGA GTAGCTATTA AATTAAGCAC
   146281 TAAAAAAGAA TCCTTAATTA ATTATATTCT TGTTAAATAT AGAGAGGAAC TAAAATCTAT
   146341 AAAAGGAACT CAAACGGATA GAAATGCTTA TGTTCAGGAA TTATTTAATT TTACAACAGC
   146401 AACTTCTTCC AGAGTAAAGG TTTTACAAGA TTTTTGTGAT ATTTTACTTA ATGACATAGA
   146461 CCAAGCGTCT TGGTGTTTGA AATCTGTAAT TGACTGTATG AAGATTTTAG ACGAGGCAAA
   146521 AGGAATTGTT AATTAAAGTT TAATAATTTT ATTTATAAAA AGAAATTTTA GTAGGAGTAT
   146581 AAATATGTAC TTACTGTCTA AAAAACAATT ACAGGATTTA TGGATTCAAG CGTGGATTAA
   146641 GTTTGATTCT TATAAAGAGG AATCAAATGG TTCCAAATAT TCATTTCGGG ATTCTTCTTT
   146701 TCAACAATAT TTAGAAGAAG AACTTAGTAA AAATATTTTA AGTGAAGAGG AATTAAAAAT
   146761 GTTGAATAAA CCAAAATTTA TTGTATATAG TGATGCAGTT AGTATAGAAG AATCTCCAAA
   146821 AGAACAACCT ATAAATAAAG ATGAGGAAGT TAAAGATGAA TCTGGTGAAC CCGTTATTTC
   146881 AGAAGCCAAA GAAAATTAAA GTAGAGGCTT CTGCTTCTCC TATTTCAAAT AAAGAAATGT
   146941 CTCCAGTTTT TATTATCACT TCAGATAATA AAAAAATTCC TGTTGAAGTT GATTTTGAAA
   147001 ATAGAGTTTG TCTCCCAGTA AAAAAGAAGG CAGAATAATT AATGCTAAAG AATATAGATA
   147061 AATGTGGCTT TTATAAGAAA TTTGATGGAA AAATTCAATT TTCTCCTAAA ATTTCTAATC
   147121 CAAAATCAGC AGTTAAAAAA GTAGTAGGAA CTGTTGTTAC TACATCTCAA TTAACTGAAG
   147181 AAAAGGAAGA GAATAAAAAA TCTAATACTG TTTTTAATAC TTCTACGAAT AAAAAGAAGT
   147241 ATAAAACAGA ATCAGCTTTT GCTGGAGCCG TAAATACAGG GTTAGGTGGA GGAATTTCAG
   147301 CATTCAGCTT TGGAACTTCT ACACCGTATA ATAGAATTCT AGATGGCATT ATAAATGAGG
   147361 ATGACTGGGA AACAAAACGA AAAATTTATA ATGACATTTA TACTTATGAC TTAGCTGGAG
   147421 CCGTTGTAGA CTTAATTGCA AATTTACCGT ATTCAGAATT TAATCTAGTT GGAATTGATG
   147481 ACCCGGCAAT TATTGAGGGT TATGAAAAAG CAATTGCTGG TTTACATTTA GATCAACTAA
   147541 TGCCAGCAAT TACAACGGAT TATTTAGTTA ATGGTGCTTT CGTTGGTTCA TTAAATTGGG
   147601 ACGATGTTAA TTCTAGATTT ACTGCTTTAA TGCCACATAA TCTTGATGAC TGTGAAATTA
   147661 TAGACGTTGG AATTTTTGGG GCTGAACCAA TTATAAATCT TGAACTTGGT GATGCTTTTG
   147721 CAGAAGTTAT GGCAAAACGT GGTGACCCAA GAGTTGATAG AATCATAAAT AATCTTCCAA
   147781 AGTATTTGCA AGATGGAATG AATTCTGGAA GTTTAGAATT AAATCCTGCC ACTACAATGT
   147841 ATATTCCAAG ACGTGGAAAA TCAGATACAA ATCTTGGATA TTCATATTTT AATAGAATTT
   147901 TAACAATTCA TCTTTTGGAA AAAGCTCTTA TTAAAGGAAC TATTGAAACT GCTCAAAGAC
   147961 GTCAAAGAGC AATTATGCAT ATCCAAGCTG GTATTGAAGA TTCTTGGGAA CCAACTTCAG
   148021 AAGAATTAAA TGACTTAGCA AGTTATTTCC AAGCAGCCGA CCTAGACCCA ATTTCAGGTA
   148081 TAGTTGTTAC TAGAAATGGT GTTAATATTA GTGATGTTAA ACAAGGTCAC GATTTTTGGG
   148141 CTTGGGATGA AACTTTTGAT TTTGCTACAA ATGCAAAAAT GAGAGCCTTA GGTGTTAATG
   148201 AAGCTATTTT AAGTGGTGAC GCTAGCTTTA ATACTTTGGA AGCAGCTTTA TCTAGCTTTA
   148261 TTGATAATAT TGCAACTATA AGAAATAGAT TAACTCAAGA AGTATTTGTT AATAAATTAT
   148321 TTGCTATAAC AGCATATAAA AATAATTATA GAGTAGATAA TAAATCAAAT AATGTTACTC
   148381 AAGTTTTATC AAGAGTTAAT CCATTAAAAA CTGTAGCAGC TAATATTAAT TCAAATATGG
   148441 ATATTGGAGA TTTAAGTCAA TATCAAATTC CAACTGTTCA ATGGGTTAAG CAGTTAAAAC
   148501 CGAAAGCAGA TAAGGACTAC TTAGATATTT TGAATGATTT ATCTGAAAAG GGAATTCCAA
   148561 TTTCATTAAG AATGTTTGCA GCAGCTGGTG GTGAAAATAT TGATGACCTC GTTGCTGGAA
   148621 TGGACGACGA TAATGAATTA CGATTAGAAA TTGCAGAGAA AAAGAAAGAA CTTTTAGACG
   148681 ACGCCCAGAA AGAAAAAACA GAAAGACTTC TTGGTATTGA AAATATTGAT GAACTTCTTC
   148741 CACAACCAGA TATGGACGAC GGTGGGTTTA CTGCTAAATT AGAAGCCTAT ACTAGAGAAA
   148801 ATTCTGGAAT TATAAATAAT AAAAAGAAGT TTAGAAATCT TGCTAAGCTA GATGAAATTT
   148861 ATGGTGTTAG GGAATATGAT AATGCTGGAC ACCGTAGAAT TTTAACTGCT ACAAGAAAGA
   148921 AACAATTAGA AGATAAAATT CATAATCAAA TGGCAGAAGC TCTTGCCGCT AATCAAAAAC
   148981 AAATTTAATT CCTATGAATC AATCTATTAG AGTAGACATA AAAACCAGCC AAAAAATAAA
   149041 ACAACTTGGC TGGTTTATCT CTAATTATTC TAACATATTT AATGATAGTT TTATATATTT
   149101 ATATTTTTAT CATATTCCAG TAGAGGCGTT AGACTTTTCT ACAGCCAAGA CAAATAAAGT
   149161 TAAATCAATT ATATTTCAAA ATTTATTAAA TCCGTTTACC GTGGAGGAAA TACGGAATTT
   149221 GGAGGCATTT AATTCTATAG TGGTTCCATT TAAAAATAAA ATGCCGGAAT CTTTATTAAA
   149281 AGTCTTTATT TCAAACTTAG ATAAAATTAG AGATAAATCT AAAATTATAT GTCAAATTGA
   149341 CTCTTCAAAT TTTGATGAAT TTGAAAAAAT AGGAAGAGTT ATTAAATTTT GTTTAAGTTG
   149401 TAAGTTTTTT AAATTTTCTA TATCTGGATT CTCAGTCAAA TCAACAGAAG CAATAAAAAT
   149461 ATTTATAGAA AGAAATGGAG GAAGCATAGA AATTCTTCCA AAAGATATTA AATATCAAAT
   149521 AGATGAACAA GGAAATATCC TTAACCCTAA AACAAAACAA ACTTTATCAA CTATCTACAA
   149581 ATACCCTGGT TTCCTCATTT TTAATTAAAT TTGTAAATTA TAATTACAAA AATTTATTTA
   149641 ATTAAAAAGA AAGGGAAAAT TTATGCAAGC AGATTATGCT ATTTTATGTC CTATGCAGGA
   149701 AGAGCTTGAA GCTACGTTGC GGGCAATTAA AACTATAAAA GCTCCAAAAA TTGAGATTAA
   149761 TGGAAAAAAA TTAGACGACA TAGTTCTTTT GAATTGTTTT AAATATTCAA ATTCAGAGGT
   149821 TCTTATCTAT AGAAATGAAA AAGATAAAAA TCCAATTAAA GTTCTTATTT CAAAAATCGG
   149881 AGTAGGAAGA GCGGCTTCTT CATATAATTT TGGAAAGATT GAAAGTCAAT ATTCTCCAAA
   149941 AAAGGTAATT ATTTGTGGAG TAGCAGGTGC TTGCACAAGA GGTTTACATA TTGGAGATGT
   150001 TGTTTATAAT AAAATATCTA AAGTTATTGA CTTTAATTTA GGGGAACAGA TTATTTCAGG
   150061 TCTTTCTAAA TCAGAAAATG ATGGTTTTGA TTATAAAGAG AAAATTGAAT ATACTCCTAT
   150121 TGAAGAAAGC TTCTTTTCTT TGAATCAAGT AATGCCTAGT GCTATTGTAA CAACTGACTC
   150181 CTTTGTTTAT GAAGAACAAA AACAAAAAAT TTCGGAAGAA ATGAATAATA TAATTAGAAT
   150241 TGCTGTAGAT ATGGAATCAG CTCATCTTTA TTATCTGTGT CGGAAACAAA ATATACCTTG
   150301 TATTGTTTTT CGTGGAATTT CAGATGAAAT GGAAGGAGAA GCAGAATCAG ATTTTGAGAC
   150361 AAATCTTCCA ATTGCAGCAG AAAATGCAGC AGAAATTACT TGGTCCTATA TTATGGAAAT
   150421 GGATAATGCA AAAAATGAAA TCTTAAGTAA GATAGAATTT GTTAAAGATT TTCCAAAGAA
   150481 AGGAGTTAAT TTCTTAGATA TTCAATCAAT ACTAAAATAT CCAGAGGCAG TTGATTTAGT
   150541 TATGGACGAA TTAGTTGCTA GAGTTTGTAA TATAGAAAAT AAAATTACAA AAATAGTAGC
   150601 TCTTGATGCT AGAGGATTTA TTTTAGGAAC ACTTTTAGCA GATAGACTAA ATCTTCCGTT
   150661 AATCATGGCA CGTAAAAAAG GAAAACTGCC TACTGAATGT TATGAATCAG CATATGAAAA
   150721 AGAATACGGA ACAGATATTA TTCAAATTGA AAAGTCAGCT CTAGCAGAAG GCGATAGAAT
   150781 TCTGGTTGCT GATGATATTG CTGTTACTTT TGGTTCTGTT AATTCCGTAA TTGATTGTGT
   150841 TAAGCAGGCA AAAGCCAAAG TAGTTGGAAT TGCAGTATTT GCTACAATTG ATGAAGCTGG
   150901 AAATGCTTCT AATTATACTG AGGCTAAAAG AGTTAGAAGT TCTGAGGATT TAGAGGCAAT
   150961 TAACGTATAT TCAATATTCA ATTTTTAATG TATTTGTAAA TATGTATAAA AAGAATTAAT
   151021 GGAGAAAAAT AAAATGGTAA GAATTTGCGA TTCTTTTAAA TCGATCCAGG GGGAAGGAAA
   151081 AAGAACTGGA TTTCCGAGTT TATTTATTAG AAGCTTTGGT TGCAATTTAT GTTGCAAAGG
   151141 GTTTGGACAA AAAGACCCGG CTGATAAATC TACTTGGATT GAACCAGAAT ATAGTTTAAC
   151201 AAAAAGTCCA GAATACGGAT GTGACAGTCC AAATAGTTGG CATAAAATGT TTGAGCATTT
   151261 ATTTCCAGAT TATGCAACTG GCAAAGACTT ATTTGAAGAA CTGGCAAAGA AATATAGACC
   151321 AGAAGACTTT TATGAAATTG TAATTACTGG AGGAGAACCT CTATTGCATC AAAAATTTTG
   151381 GATTGAATTT TTTGAAGCTG TTAAGGAAAA GGTAGCAGTT AGAAATGTTA CTTTTGAAAC
   151441 AAATGGTATT ATTAAGCCAT CAGATGAATT GGTTCAATTT ATTCAAAAAA GTTCAGAATA
   151501 TGGATGCTGG AATTTCTTAT TTTCAGTCTC CCCAAAATTA AATTGTGTAG CTGGAGTTAA
   151561 TGAAAAGGTT TCAATTAATT TTGATACTTT AAGCCACTAT ATTTATCTTA AAGATGACAA
   151621 TATAGCAGAT TTTCAATTTA AATTTGTTTA TAATGGAGAC CCTAGAGCTT ATAATAGATT
   151681 ACTTGAAATT TATAATGAGC TTAAAGAAGT TGGTTTAGAA AAACAAGATG TCTTATTGAT
   151741 GCCAGTAGGT GGTGCAAAAG TAGAACAGGA AGTTAAAATT AAAACAGCAG AAACCTGTAT
   151801 GGCTGAGGGC TGGAGATATT GTGAAAGAGT TCACGTTGAC ATCTGGGGTT CAAAAATGGG
   151861 AGTTTAATAA AATGAAAATT AATGATAATG AAAAAGTTAT TGCCTTAGGA GATTTTTTTA
   151921 CTGTAGAACA AGAAGAAGAA ACAGGAATTC ATTCTATTAG TTCTAATAAT GAATTAACTT
   151981 TTAGAGGAAT TATTAAATCT GGTTCTTCGG AAATTGCAGG TCAGAAAGTT GGAAATACTG
   152041 TTATTTGTTT AAAATCAGCA GCAATTCCAG TAACAAAAAA TCTATTTTTA ATTCATAAAG
   152101 AACATATTTT GGCTGTTATA GGAGAATAAA ATTGGTTAAT TTAAGTAAAG AAATTAAATT
   152161 CGGAAATGAA GTTAGAGAAA AAATGCAACA GGGAGCTGAT GAATTAGCTA ATGCAGTTAA
   152221 ATCAACTTTA GGTCCAAAAG GTCGTTATGT TGTAATTGAA AGAGGTCAAG GTTATCCAAA
   152281 ATCTACAAAA GATGGTGTTT CGGTAGCTAA AGAAATCTTT TTTGAAGACC ACTATAAAAA
   152341 TGTTGGAGCT CAAATGATTA AACAAGTTGC TACAAAATCA GCAGATGAGG CTGGAGATGG
   152401 AACAACAACA GCAACAGTTT TAGCTCAGGC TCTTTTAGAT GAGGGAAATA AAGCAGTTTC
   152461 CAGTGGAATA AACCCCGTAT TTATTAAACG TGGAATGGAA GACGCTTGTC AAGAAGTTAT
   152521 TGAAAAATTA AAAGAAAGAA GTAAAGCAAC AAATTCTACA GAAGACTTAA AGAATATTGC
   152581 AACAATTTCT GCTAATAATG ATGAGGAAAT TGGTGGTTTA ATTGCAGACG CTATGGAACA
   152641 AATTGGTGAT TTTGGTTCTA TTACAGTTAG TGAATCAAAT ACCGGTAAAA CGGAGCTAGA
   152701 AGTAGTTCCA GGAATGACTT TTGACCAAGG TCTAATTTCC CCTTATTTAA TCAATAACTA
   152761 CGAAAAAATG TGTTGTGAAT TTCAAGAAGT TCAATTACTT TTTGTAGATG GAAAAGTTAA
   152821 TGACTTTAAT ACTTTAGTTC CATATATTGA ACACTGTTCA AATACATTAC ATAAGCCATT
   152881 AGTAGTTATT GCAGAGGACT TTACAAATGA TGCTTTAACA AATGTTATTT ATTGGGCTAC
   152941 TCCAGATGTT AAAGCAAAAA GAATGGGATT AGACTTAGCA GCAGTAAAAG CTCCTGGATT
   153001 TGGCGCTAGA AGACTTCAAA TTTTAGAAGA CTTAGCAGCA TTAACTGGAG GAACAGTAAT
   153061 TACAAAAGAT AGAGGTCTTG TTCTTGGGGA AACAGATATG GAAGTCTTTG GACAGGCTGA
   153121 AAGAATTGTA ATTAAACAAT ATGAAACAGC AATTTATGGT GGATATGGAA CAGAAGAGCA
   153181 GGTTGCTGAT AGAATTAAAT ATATTAAAAG TCAAATGGAT AATACAATAA GTGACTATGA
   153241 TAAAATTCAA TATCAAGAAA GACTTGCAAA AATGAATTCC GGAATGGCTA TTATTAAAGC
   153301 TGGTGGAAAT AGTGAACTAG AAATTAAAGA AAAGAAAGAT AGACTTGATG ACGCTATTAA
   153361 AGCAGCCAAA GCAGCCAAAG AAGAAGGAAT TGTAATTGGT GGTGGAACGG CTTTATATTT
   153421 AATTTCTAAA GAGCTAAAAC TAGAGAATGA ATATTTGAAA AATCAAGCAT ATGTAGTTGG
   153481 TTATAACTTG GTTAAAAAGG CTTGTCAAGC TCCAATTAGA ACCATTTTAA CAAATGCAGG
   153541 ATTAGATAAT ATTGAAGAAG TCTTAGTTAA AATTACGGAA AATCTTGGAT ATAATGCTAG
   153601 AACTGAGGAA TTTGTTAATT TAGAGGAATC AGGAATTATA GACCCAACTA AAGTAGTAAG
   153661 ATGTGCATTA CAAAATGCAG TATCTGTTGC TGGGGTAATG TTAACTACAG CTGCTACAAT
   153721 TGTTAGCTCA GATTCAAAAG CAGATAATAC TTGTCATTGT GTTCATCAAT AAAAGAAAGG
   153781 TATTTTAATG TATCATTTAA AACCAAATAA ATTGATTATT TTTGATTCTT ATTTGAGTCT
   153841 TGAATATGAT TTTCAGCTTA CAGAAAACTT AAATTTACTT TCTTCTACTA TAGGAAGAGT
   153901 TATTGGATTA AATTTTATTG GAGAATGGTT TTATAACGGT AAAAAATTAG AAAAGCCAAC
   153961 AAAAATTAGA ATTTATCAAC AAATTAATCC TCTACAAAAG GAGGATTTAG AAAAAATAGC
   154021 TCAAAGAATT CCTGACGTGG AAATAGATGT GGATAAGGTA TTTTCCAGTT TAGAGCTTCT
   154081 AAAAAATCCA ACTTTAGAAT CCTATAACAC TGTTAAAGAA AACTTAAGTA ATTTATTAAA
   154141 TGGAATAAAT ACTTATTTAG CAAGTCATTC AGATTTGGAA TTAAAGGATG AACTTTTAAT
   154201 GAGTCCTTCT GTAAAAGAAA AAGTAAATAG TGTTATTAAA GAAATCTATA AAAGAGTGAA
   154261 AGAGGGTTAA AATGACTGAG GAATCGGCTT CTACAAGTTT TGCAAAAAAA TATCGTCCAT
   154321 TATTGTTAAA AGACTTAATT GGACAGGATA ATGCTAAAAA ACAAATTTCT GGAATATTAA
   154381 AATCAGGGAG AATTCCTTGT GCTATGTTAT TAACTGGTGC AACTGGATGT GGAAAAACAA
   154441 CTATTGCTAG AGTTATTGCC AGACATATAA ATAAAGTTAA AGAATGCACT CCAGTAAATG
   154501 ATATTTATGA ATTTAATATT GGAACCAATG GAACTATGGA AGATATCAGA AAGTTGGTAG
   154561 AATCAGCAAA ATTTCTTCCT ATGGATTCCA AGCATAAAAA GATTTATATT CTTGATGAAG
   154621 TGCATAAATT AACAAAAGCT TCTGCTTCAG GATTATTAAA GGAAATTGAA GAACCACCTG
   154681 CTCACGTTTT ATATTTACTT TGCACAAATG AACCAGATAA ACTTTTGGAT ACCTTGGTTA
   154741 ATCGCTGTGA AAAAATAAAT TTACAGCCAT ATACTGAAGG CGACATTACA AAACTTCTAA
   154801 AATATGTTTG TGAACAAGAG AATATTAAAA TTCAGGAAAA ATATCTTCAA AAGATTGCTG
   154861 AAATGGGAAA TTGTCAACCA AGAGAATGTT TAGTTTCATT ACAAGCAATT GCCAACCTTC
   154921 TGGCAGGTGG AAAAGAAGTT TCAGAAGCTC AAATGGAAGA ACAAATTCAA AAGGCAATTA
   154981 AAAATAATAT TTATGAATAC GCTAATGGAT TTCTTTTGGC TTTATACTTG AAGAATTATG
   155041 CCGGAGCTAT TAAAAGACTT GACGAATGCG GTGATTCTGG TGGATTATTA GCATTGGCAG
   155101 CAAATACTAA TAGGTCAATT GTAAAATATA TTGCAGGGCT GTCTTCCAAT GGAACTTATC
   155161 AAGCTTCATG TCCATACGGT GCAAGAACAA TGTTAGGAAT CCTAAAAGAA AAAGCAAAAA
   155221 ATATGGATAT TGCAGAAATG GTTAGAAGAA GTAATAGAAT TCATCAGGTT TTAATTGAAG
   155281 CTCAGACAAT TAGTCGTTCG GTAACTGTTG ATGTTGGTGA TGTTTTATTA ACAAAAATTG
   155341 GTATTTATTG TTTTGAAAGT TAAAGGTGAA AAATGGAAAA GTTAATCTTA ACATATAATC
   155401 AAGTAGACTT AGATATTAAG GGCTTGGCAA AAAGGATATT TCTTACTAAT TCTCCAATAA
   155461 CAACTATTGT GGCAATTACT AGGGGAGGAA TGTATCCAGC TTTAAAACTA AGCCAACTTC
   155521 TTGGAATTAA AGATATTCGA ACTATTTGTT TAGAAAGTTA TACTGGACAG GAATCCGGTA
   155581 AAATTCAAGA AATATTCTGT TCAGATATTG TGGACTGTGG ATTAACTTTG TTTGTTGATG
   155641 ACTTGTGGGA TACCGGTGGA ACAATAAATT ATATCAAAGA AAGATTTCCT AATTCAAAAA
   155701 CTGCTGTTAT TTATTATAAG TCTGAAAATG TTGATGAAGA CTCTGATGAA TTAACAGGAA
   155761 ATGACGTGGA TTTTGTTGGA AAAGTTATAC AAAAAGATCT TTGGGTAGAT TTTCCGTGGG
   155821 AGGAAGAGAA AACTTTAAAA GAAATTAGTG TTGAAAATTC TTTGAAATCT GCTGACTTAG
   155881 GAATTAAAAA TTTTAGAGAA TATAATGAGG ATGTAAATAA GGATTATTCT AAACCTGCTC
   155941 CAAGTTATAT TTGCCGAGGA AGTAATAAAG CAAAACCAAT GGACCTTACT GCTCCATATA
   156001 AAAGTTATCA AGGATTTGAA TTATCCGATG AGCAAAAATC AACAATTAAA ATGATTGAAG
   156061 AAAGTTGGCA TTCATTATTC CTTTTAACAG GTAAAGCTGG AGCTGGAAAA TCAACAATTA
   156121 TTAAAGAATT ATTACACAGA AATCCAAATT GGGCAATTTG TTCAACTACT GGAAGGTCAG
   156181 CTCTTTTAAT TGGCGGATGT ACTGTTGATA AATTTTTTGC ATATAACAGG GATAAAGACT
   156241 GTCATTTTAG TGAATATCTT TTGCAAGAAA ATATGCAGAC TTGTGGAAGT ACTGTAATTA
   156301 TTGATGAAGC TTCAATGATG GGTAAGAAAA TGTTTGAAAC TTGTTATACT GCTTGCATTA
   156361 GATATGGAAA ACGGTTAGTT TTAGTTGGAG ATTGGGGTCA AGCCTCTCCA GTAAAAGACG
   156421 AATGGATTTT CAAAAGCAAA ATCTTTTTAC AAGATGTATA TAAATTAAAA TTAACTGAAG
   156481 CTCACCGTCA AGATGCAGGG GAATTTTTGG AAGTTTTAGA TAAAGTTAGA AATGGAATTG
[truncated: 64,824 more chars]
